# Supplementary material for: Flexibility of intrinsically disordered degrons in AUX/IAA proteins reinforces auxin co-receptor assemblies
Source: Nat Commun. 2020 May 8;11:2277. doi: 10.1038/s41467-020-16147-2 (PMC7210949; doi:10.1038/s41467-020-16147-2)
Supplement: Supplementary file 11 — Supplementary Data 8 [file 41467_2020_16147_MOESM11_ESM.gz › disvis_haddock_files/IAA07/cluster2_1.pdb]

REMARK FILENAME="complex_161w.pdb0"
REMARK ===============================================================
REMARK HADDOCK run for complex
REMARK initial structure: complex_161.pdb
REMARK final NOE weights: unambig 50 amb: 50
REMARK ===============================================================
REMARK            total,bonds,angles,improper,dihe,vdw,elec,air,cdih,coup,rdcs,vean,dani,xpcs,rg
REMARK energies: -169.312, 0, 0, 0, 0, -88.7243, -344.937, 264.349, 0, 0, 0, 0, 0, 0, 0
REMARK ===============================================================
REMARK            bonds,angles,impropers,dihe,air,cdih,coup,rdcs,vean,dani,xpcs
REMARK rms-dev.: 0,0,0,0,0.806871,0,0, 0, 0, 0, 0
REMARK ===============================================================
REMARK               air,cdih,coup,rdcs,vean,dani,xpcs
REMARK               >0.3,>5,>1,>0,>5,>0.2,>0.2
REMARK violations.: 8, 0, 0, 0, 0, 0, 0
REMARK ===============================================================
REMARK                        CVpartition#,violations,rms
REMARK AIRs cross-validation: 1, 25, 1.67549
REMARK ===============================================================
REMARK NCS energy: 0
REMARK ===============================================================
REMARK Symmetry energy: 0
REMARK ===============================================================
REMARK Desolvation energy: 45.8003
REMARK Internal energy free molecules: -17620.2
REMARK Internal energy complex: -33612.6
REMARK Binding energy: -16380.2
REMARK ===============================================================
REMARK buried surface area: 2725.24
REMARK ===============================================================
REMARK water - chain1: 0 0 0
REMARK water - chain2: 0 0 0
REMARK water - chain3: 0 0 0
REMARK water - chain4: 0 0 0
REMARK water - chain5: 0 0 0
REMARK water - chain6: 0 0 0
REMARK ===============================================================
REMARK water - water: 0 0 0
REMARK ===============================================================
REMARK DATE:10-Dec-2019  16:03:08       created by user: enmr049
REMARK VERSION:1.3U
ATOM      1  N   PHE A   9     -42.246   2.754   3.158  1.00 10.00      A   
ATOM      2  HN  PHE A   9     -42.225   3.066   4.088  1.00 10.00      A   
ATOM      3  CA  PHE A   9     -41.480   1.570   2.795  1.00 10.00      A   
ATOM      4  CB  PHE A   9     -40.326   1.945   1.867  1.00 10.00      A   
ATOM      5  CG  PHE A   9     -40.559   1.584   0.430  1.00 10.00      A   
ATOM      6  CD1 PHE A   9     -39.547   1.014  -0.323  1.00 10.00      A   
ATOM      7  CD2 PHE A   9     -41.789   1.810  -0.167  1.00 10.00      A   
ATOM      8  CE1 PHE A   9     -39.756   0.678  -1.644  1.00 10.00      A   
ATOM      9  CE2 PHE A   9     -42.004   1.476  -1.489  1.00 10.00      A   
ATOM     10  CZ  PHE A   9     -40.986   0.910  -2.229  1.00 10.00      A   
ATOM     11  C   PHE A   9     -40.949   0.865   4.038  1.00 10.00      A   
ATOM     12  O   PHE A   9     -40.404   1.507   4.935  1.00 10.00      A   
ATOM     13  N   PRO A  10     -41.125  -0.465   4.113  1.00 10.00      A   
ATOM     14  CA  PRO A  10     -40.665  -1.269   5.251  1.00 10.00      A   
ATOM     15  CB  PRO A  10     -41.075  -2.700   4.877  1.00 10.00      A   
ATOM     16  CG  PRO A  10     -42.145  -2.536   3.853  1.00 10.00      A   
ATOM     17  CD  PRO A  10     -41.802  -1.287   3.096  1.00 10.00      A   
ATOM     18  C   PRO A  10     -39.154  -1.176   5.439  1.00 10.00      A   
ATOM     19  O   PRO A  10     -38.390  -1.338   4.484  1.00 10.00      A   
ATOM     20  N   GLU A  11     -38.737  -0.921   6.674  1.00 10.00      A   
ATOM     21  HN  GLU A  11     -39.404  -0.827   7.386  1.00 10.00      A   
ATOM     22  CA  GLU A  11     -37.322  -0.783   7.011  1.00 10.00      A   
ATOM     23  CB  GLU A  11     -37.139  -0.468   8.502  1.00 10.00      A   
ATOM     24  CG  GLU A  11     -38.421  -0.104   9.241  1.00 10.00      A   
ATOM     25  CD  GLU A  11     -38.880   1.321   8.986  1.00 10.00      A   
ATOM     26  OE1 GLU A  11     -38.143   2.084   8.330  1.00 10.00      A   
ATOM     27  OE2 GLU A  11     -39.977   1.687   9.458  1.00 10.00      A   
ATOM     28  C   GLU A  11     -36.538  -2.043   6.650  1.00 10.00      A   
ATOM     29  O   GLU A  11     -35.387  -1.967   6.217  1.00 10.00      A   
ATOM     30  N   GLU A  12     -37.170  -3.202   6.818  1.00 10.00      A   
ATOM     31  HN  GLU A  12     -38.096  -3.200   7.159  1.00 10.00      A   
ATOM     32  CA  GLU A  12     -36.529  -4.473   6.511  1.00 10.00      A   
ATOM     33  CB  GLU A  12     -37.368  -5.672   6.982  1.00 10.00      A   
ATOM     34  CG  GLU A  12     -38.864  -5.563   6.712  1.00 10.00      A   
ATOM     35  CD  GLU A  12     -39.611  -4.843   7.816  1.00 10.00      A   
ATOM     36  OE1 GLU A  12     -40.075  -5.509   8.765  1.00 10.00      A   
ATOM     37  OE2 GLU A  12     -39.736  -3.606   7.738  1.00 10.00      A   
ATOM     38  C   GLU A  12     -36.174  -4.580   5.028  1.00 10.00      A   
ATOM     39  O   GLU A  12     -35.102  -5.072   4.674  1.00 10.00      A   
ATOM     40  N   VAL A  13     -37.064  -4.090   4.169  1.00 10.00      A   
ATOM     41  HN  VAL A  13     -37.891  -3.691   4.511  1.00 10.00      A   
ATOM     42  CA  VAL A  13     -36.828  -4.127   2.729  1.00 10.00      A   
ATOM     43  CB  VAL A  13     -38.074  -3.706   1.922  1.00 10.00      A   
ATOM     44  CG1 VAL A  13     -37.812  -3.827   0.428  1.00 10.00      A   
ATOM     45  CG2 VAL A  13     -39.278  -4.541   2.322  1.00 10.00      A   
ATOM     46  C   VAL A  13     -35.665  -3.204   2.377  1.00 10.00      A   
ATOM     47  O   VAL A  13     -34.788  -3.564   1.593  1.00 10.00      A   
ATOM     48  N   LEU A  14     -35.653  -2.018   2.978  1.00 10.00      A   
ATOM     49  HN  LEU A  14     -36.381  -1.788   3.594  1.00 10.00      A   
ATOM     50  CA  LEU A  14     -34.590  -1.047   2.736  1.00 10.00      A   
ATOM     51  CB  LEU A  14     -34.873   0.259   3.480  1.00 10.00      A   
ATOM     52  CG  LEU A  14     -36.092   1.046   2.996  1.00 10.00      A   
ATOM     53  CD1 LEU A  14     -36.365   2.229   3.910  1.00 10.00      A   
ATOM     54  CD2 LEU A  14     -35.887   1.514   1.565  1.00 10.00      A   
ATOM     55  C   LEU A  14     -33.241  -1.626   3.144  1.00 10.00      A   
ATOM     56  O   LEU A  14     -32.242  -1.444   2.447  1.00 10.00      A   
ATOM     57  N   GLU A  15     -33.225  -2.343   4.266  1.00 10.00      A   
ATOM     58  HN  GLU A  15     -34.061  -2.451   4.777  1.00 10.00      A   
ATOM     59  CA  GLU A  15     -32.000  -2.966   4.760  1.00 10.00      A   
ATOM     60  CB  GLU A  15     -32.248  -3.678   6.095  1.00 10.00      A   
ATOM     61  CG  GLU A  15     -30.978  -4.113   6.813  1.00 10.00      A   
ATOM     62  CD  GLU A  15     -31.239  -5.064   7.963  1.00 10.00      A   
ATOM     63  OE1 GLU A  15     -31.075  -6.291   7.779  1.00 10.00      A   
ATOM     64  OE2 GLU A  15     -31.606  -4.590   9.059  1.00 10.00      A   
ATOM     65  C   GLU A  15     -31.458  -3.952   3.729  1.00 10.00      A   
ATOM     66  O   GLU A  15     -30.249  -4.037   3.509  1.00 10.00      A   
ATOM     67  N   HIS A  16     -32.363  -4.684   3.088  1.00 10.00      A   
ATOM     68  HN  HIS A  16     -33.314  -4.573   3.309  1.00 10.00      A   
ATOM     69  CA  HIS A  16     -31.977  -5.654   2.071  1.00 10.00      A   
ATOM     70  CB  HIS A  16     -33.175  -6.522   1.655  1.00 10.00      A   
ATOM     71  CG  HIS A  16     -32.798  -7.777   0.920  1.00 10.00      A   
ATOM     72  ND1 HIS A  16     -32.809  -9.005   1.542  1.00 10.00      A   
ATOM     73  CD2 HIS A  16     -32.398  -7.937  -0.369  1.00 10.00      A   
ATOM     74  CE1 HIS A  16     -32.415  -9.875   0.628  1.00 10.00      A   
ATOM     75  NE2 HIS A  16     -32.159  -9.275  -0.539  1.00 10.00      A   
ATOM     76  HE2 HIS A  16     -31.838  -9.713  -1.365  1.00 10.00      A   
ATOM     77  C   HIS A  16     -31.378  -4.946   0.858  1.00 10.00      A   
ATOM     78  O   HIS A  16     -30.328  -5.341   0.355  1.00 10.00      A   
ATOM     79  N   VAL A  17     -32.038  -3.883   0.410  1.00 10.00      A   
ATOM     80  HN  VAL A  17     -32.869  -3.613   0.861  1.00 10.00      A   
ATOM     81  CA  VAL A  17     -31.571  -3.111  -0.742  1.00 10.00      A   
ATOM     82  CB  VAL A  17     -32.558  -1.980  -1.118  1.00 10.00      A   
ATOM     83  CG1 VAL A  17     -32.101  -1.257  -2.378  1.00 10.00      A   
ATOM     84  CG2 VAL A  17     -33.959  -2.533  -1.312  1.00 10.00      A   
ATOM     85  C   VAL A  17     -30.190  -2.512  -0.479  1.00 10.00      A   
ATOM     86  O   VAL A  17     -29.356  -2.435  -1.381  1.00 10.00      A   
ATOM     87  N   PHE A  18     -29.944  -2.128   0.771  1.00 10.00      A   
ATOM     88  HN  PHE A  18     -30.639  -2.255   1.454  1.00 10.00      A   
ATOM     89  CA  PHE A  18     -28.675  -1.520   1.159  1.00 10.00      A   
ATOM     90  CB  PHE A  18     -28.788  -0.823   2.522  1.00 10.00      A   
ATOM     91  CG  PHE A  18     -29.760   0.329   2.548  1.00 10.00      A   
ATOM     92  CD1 PHE A  18     -30.407   0.685   3.721  1.00 10.00      A   
ATOM     93  CD2 PHE A  18     -30.032   1.056   1.397  1.00 10.00      A   
ATOM     94  CE1 PHE A  18     -31.302   1.739   3.745  1.00 10.00      A   
ATOM     95  CE2 PHE A  18     -30.925   2.112   1.414  1.00 10.00      A   
ATOM     96  CZ  PHE A  18     -31.561   2.452   2.591  1.00 10.00      A   
ATOM     97  C   PHE A  18     -27.511  -2.513   1.148  1.00 10.00      A   
ATOM     98  O   PHE A  18     -26.358  -2.124   1.338  1.00 10.00      A   
ATOM     99  N   SER A  19     -27.798  -3.793   0.925  1.00 10.00      A   
ATOM    100  HN  SER A  19     -28.731  -4.064   0.782  1.00 10.00      A   
ATOM    101  CA  SER A  19     -26.740  -4.800   0.890  1.00 10.00      A   
ATOM    102  CB  SER A  19     -27.282  -6.205   1.186  1.00 10.00      A   
ATOM    103  OG  SER A  19     -28.102  -6.692   0.136  1.00 10.00      A   
ATOM    104  HG  SER A  19     -28.958  -6.241   0.163  1.00 10.00      A   
ATOM    105  C   SER A  19     -26.006  -4.756  -0.449  1.00 10.00      A   
ATOM    106  O   SER A  19     -24.933  -5.341  -0.612  1.00 10.00      A   
ATOM    107  N   PHE A  20     -26.593  -4.041  -1.401  1.00 10.00      A   
ATOM    108  HN  PHE A  20     -27.443  -3.593  -1.203  1.00 10.00      A   
ATOM    109  CA  PHE A  20     -26.009  -3.896  -2.728  1.00 10.00      A   
ATOM    110  CB  PHE A  20     -27.097  -4.002  -3.799  1.00 10.00      A   
ATOM    111  CG  PHE A  20     -27.876  -5.289  -3.757  1.00 10.00      A   
ATOM    112  CD1 PHE A  20     -29.111  -5.352  -3.126  1.00 10.00      A   
ATOM    113  CD2 PHE A  20     -27.372  -6.437  -4.350  1.00 10.00      A   
ATOM    114  CE1 PHE A  20     -29.824  -6.536  -3.090  1.00 10.00      A   
ATOM    115  CE2 PHE A  20     -28.081  -7.623  -4.317  1.00 10.00      A   
ATOM    116  CZ  PHE A  20     -29.308  -7.672  -3.686  1.00 10.00      A   
ATOM    117  C   PHE A  20     -25.288  -2.557  -2.836  1.00 10.00      A   
ATOM    118  O   PHE A  20     -24.889  -2.125  -3.921  1.00 10.00      A   
ATOM    119  N   ILE A  21     -25.144  -1.899  -1.698  1.00 10.00      A   
ATOM    120  HN  ILE A  21     -25.508  -2.293  -0.875  1.00 10.00      A   
ATOM    121  CA  ILE A  21     -24.465  -0.613  -1.621  1.00 10.00      A   
ATOM    122  CB  ILE A  21     -25.453   0.532  -1.301  1.00 10.00      A   
ATOM    123  CG1 ILE A  21     -26.646   0.506  -2.263  1.00 10.00      A   
ATOM    124  CG2 ILE A  21     -24.746   1.878  -1.362  1.00 10.00      A   
ATOM    125  CD1 ILE A  21     -27.827   1.332  -1.803  1.00 10.00      A   
ATOM    126  C   ILE A  21     -23.404  -0.687  -0.528  1.00 10.00      A   
ATOM    127  O   ILE A  21     -23.693  -0.478   0.649  1.00 10.00      A   
ATOM    128  N   GLN A  22     -22.186  -1.019  -0.922  1.00 10.00      A   
ATOM    129  HN  GLN A  22     -22.021  -1.186  -1.874  1.00 10.00      A   
ATOM    130  CA  GLN A  22     -21.087  -1.150   0.022  1.00 10.00      A   
ATOM    131  CB  GLN A  22     -20.466  -2.541  -0.097  1.00 10.00      A   
ATOM    132  CG  GLN A  22     -21.471  -3.671   0.068  1.00 10.00      A   
ATOM    133  CD  GLN A  22     -21.732  -4.017   1.523  1.00 10.00      A   
ATOM    134  OE1 GLN A  22     -22.559  -3.392   2.188  1.00 10.00      A   
ATOM    135  NE2 GLN A  22     -21.040  -5.033   2.018  1.00 10.00      A   
ATOM    136 HE21 GLN A  22     -20.409  -5.497   1.423  1.00 10.00      A   
ATOM    137 HE22 GLN A  22     -21.186  -5.286   2.953  1.00 10.00      A   
ATOM    138  C   GLN A  22     -20.035  -0.064  -0.183  1.00 10.00      A   
ATOM    139  O   GLN A  22     -19.089   0.060   0.598  1.00 10.00      A   
ATOM    140  N   LEU A  23     -20.202   0.720  -1.241  1.00 10.00      A   
ATOM    141  HN  LEU A  23     -20.971   0.570  -1.832  1.00 10.00      A   
ATOM    142  CA  LEU A  23     -19.270   1.802  -1.536  1.00 10.00      A   
ATOM    143  CB  LEU A  23     -19.439   2.262  -2.985  1.00 10.00      A   
ATOM    144  CG  LEU A  23     -19.209   1.192  -4.055  1.00 10.00      A   
ATOM    145  CD1 LEU A  23     -19.618   1.710  -5.424  1.00 10.00      A   
ATOM    146  CD2 LEU A  23     -17.755   0.749  -4.066  1.00 10.00      A   
ATOM    147  C   LEU A  23     -19.496   2.969  -0.578  1.00 10.00      A   
ATOM    148  O   LEU A  23     -20.612   3.478  -0.465  1.00 10.00      A   
ATOM    149  N   ASP A  24     -18.438   3.390   0.106  1.00 10.00      A   
ATOM    150  HN  ASP A  24     -17.571   2.955  -0.038  1.00 10.00      A   
ATOM    151  CA  ASP A  24     -18.531   4.487   1.072  1.00 10.00      A   
ATOM    152  CB  ASP A  24     -17.199   4.717   1.789  1.00 10.00      A   
ATOM    153  CG  ASP A  24     -16.862   3.596   2.747  1.00 10.00      A   
ATOM    154  OD1 ASP A  24     -17.499   3.503   3.822  1.00 10.00      A   
ATOM    155  OD2 ASP A  24     -15.975   2.783   2.414  1.00 10.00      A   
ATOM    156  C   ASP A  24     -19.025   5.778   0.431  1.00 10.00      A   
ATOM    157  O   ASP A  24     -19.926   6.432   0.954  1.00 10.00      A   
ATOM    158  N   LYS A  25     -18.453   6.121  -0.717  1.00 10.00      A   
ATOM    159  HN  LYS A  25     -17.748   5.546  -1.089  1.00 10.00      A   
ATOM    160  CA  LYS A  25     -18.831   7.337  -1.434  1.00 10.00      A   
ATOM    161  CB  LYS A  25     -17.962   7.528  -2.677  1.00 10.00      A   
ATOM    162  CG  LYS A  25     -16.707   8.352  -2.439  1.00 10.00      A   
ATOM    163  CD  LYS A  25     -15.924   8.540  -3.727  1.00 10.00      A   
ATOM    164  CE  LYS A  25     -14.779   9.527  -3.555  1.00 10.00      A   
ATOM    165  NZ  LYS A  25     -15.257  10.926  -3.408  1.00 10.00      A   
ATOM    166  HZ1 LYS A  25     -14.487  11.589  -3.631  1.00 10.00      A   
ATOM    167  HZ2 LYS A  25     -15.577  11.104  -2.430  1.00 10.00      A   
ATOM    168  HZ3 LYS A  25     -16.051  11.107  -4.052  1.00 10.00      A   
ATOM    169  C   LYS A  25     -20.305   7.339  -1.819  1.00 10.00      A   
ATOM    170  O   LYS A  25     -20.905   8.398  -2.010  1.00 10.00      A   
ATOM    171  N   ASP A  26     -20.881   6.152  -1.939  1.00 10.00      A   
ATOM    172  HN  ASP A  26     -20.347   5.343  -1.783  1.00 10.00      A   
ATOM    173  CA  ASP A  26     -22.289   6.022  -2.292  1.00 10.00      A   
ATOM    174  CB  ASP A  26     -22.530   4.747  -3.095  1.00 10.00      A   
ATOM    175  CG  ASP A  26     -22.832   5.029  -4.552  1.00 10.00      A   
ATOM    176  OD1 ASP A  26     -23.027   6.209  -4.907  1.00 10.00      A   
ATOM    177  OD2 ASP A  26     -22.874   4.071  -5.351  1.00 10.00      A   
ATOM    178  C   ASP A  26     -23.157   6.033  -1.044  1.00 10.00      A   
ATOM    179  O   ASP A  26     -24.169   6.727  -0.992  1.00 10.00      A   
ATOM    180  N   ARG A  27     -22.737   5.276  -0.032  1.00 10.00      A   
ATOM    181  HN  ARG A  27     -21.921   4.744  -0.141  1.00 10.00      A   
ATOM    182  CA  ARG A  27     -23.464   5.195   1.230  1.00 10.00      A   
ATOM    183  CB  ARG A  27     -22.798   4.207   2.188  1.00 10.00      A   
ATOM    184  CG  ARG A  27     -23.096   2.755   1.873  1.00 10.00      A   
ATOM    185  CD  ARG A  27     -22.972   1.888   3.111  1.00 10.00      A   
ATOM    186  NE  ARG A  27     -23.810   0.700   3.016  1.00 10.00      A   
ATOM    187  HE  ARG A  27     -23.609   0.059   2.288  1.00 10.00      A   
ATOM    188  CZ  ARG A  27     -24.824   0.441   3.834  1.00 10.00      A   
ATOM    189  NH1 ARG A  27     -25.130   1.287   4.809  1.00 10.00      A   
ATOM    190 HH11 ARG A  27     -24.573   2.172   4.945  1.00 10.00      A   
ATOM    191 HH12 ARG A  27     -25.930   1.083   5.448  1.00 10.00      A   
ATOM    192  NH2 ARG A  27     -25.553  -0.652   3.662  1.00 10.00      A   
ATOM    193 HH21 ARG A  27     -25.339  -1.313   2.880  1.00 10.00      A   
ATOM    194 HH22 ARG A  27     -26.347  -0.854   4.306  1.00 10.00      A   
ATOM    195  C   ARG A  27     -23.590   6.558   1.894  1.00 10.00      A   
ATOM    196  O   ARG A  27     -24.617   6.866   2.501  1.00 10.00      A   
ATOM    197  N   ASN A  28     -22.549   7.373   1.773  1.00 10.00      A   
ATOM    198  HN  ASN A  28     -21.751   7.063   1.289  1.00 10.00      A   
ATOM    199  CA  ASN A  28     -22.555   8.708   2.358  1.00 10.00      A   
ATOM    200  CB  ASN A  28     -21.219   9.419   2.134  1.00 10.00      A   
ATOM    201  CG  ASN A  28     -20.093   8.817   2.951  1.00 10.00      A   
ATOM    202  OD1 ASN A  28     -20.331   8.111   3.934  1.00 10.00      A   
ATOM    203  ND2 ASN A  28     -18.862   9.097   2.559  1.00 10.00      A   
ATOM    204 HD21 ASN A  28     -18.738   9.669   1.767  1.00 10.00      A   
ATOM    205 HD22 ASN A  28     -18.112   8.716   3.074  1.00 10.00      A   
ATOM    206  C   ASN A  28     -23.706   9.538   1.803  1.00 10.00      A   
ATOM    207  O   ASN A  28     -24.326  10.325   2.522  1.00 10.00      A   
ATOM    208  N   SER A  29     -24.000   9.347   0.526  1.00 10.00      A   
ATOM    209  HN  SER A  29     -23.470   8.716  -0.002  1.00 10.00      A   
ATOM    210  CA  SER A  29     -25.086  10.062  -0.114  1.00 10.00      A   
ATOM    211  CB  SER A  29     -24.982   9.910  -1.632  1.00 10.00      A   
ATOM    212  OG  SER A  29     -23.646  10.116  -2.060  1.00 10.00      A   
ATOM    213  HG  SER A  29     -23.497   9.634  -2.879  1.00 10.00      A   
ATOM    214  C   SER A  29     -26.431   9.540   0.392  1.00 10.00      A   
ATOM    215  O   SER A  29     -27.356  10.315   0.647  1.00 10.00      A   
ATOM    216  N   VAL A  30     -26.513   8.222   0.572  1.00 10.00      A   
ATOM    217  HN  VAL A  30     -25.729   7.668   0.374  1.00 10.00      A   
ATOM    218  CA  VAL A  30     -27.730   7.574   1.055  1.00 10.00      A   
ATOM    219  CB  VAL A  30     -27.581   6.035   1.081  1.00 10.00      A   
ATOM    220  CG1 VAL A  30     -28.892   5.369   1.469  1.00 10.00      A   
ATOM    221  CG2 VAL A  30     -27.103   5.518  -0.267  1.00 10.00      A   
ATOM    222  C   VAL A  30     -28.079   8.071   2.457  1.00 10.00      A   
ATOM    223  O   VAL A  30     -29.248   8.271   2.788  1.00 10.00      A   
ATOM    224  N   SER A  31     -27.054   8.299   3.270  1.00 10.00      A   
ATOM    225  HN  SER A  31     -26.143   8.118   2.955  1.00 10.00      A   
ATOM    226  CA  SER A  31     -27.254   8.780   4.629  1.00 10.00      A   
ATOM    227  CB  SER A  31     -25.999   8.532   5.473  1.00 10.00      A   
ATOM    228  OG  SER A  31     -24.853   9.139   4.895  1.00 10.00      A   
ATOM    229  HG  SER A  31     -25.082   9.517   4.034  1.00 10.00      A   
ATOM    230  C   SER A  31     -27.636  10.260   4.659  1.00 10.00      A   
ATOM    231  O   SER A  31     -27.780  10.850   5.727  1.00 10.00      A   
ATOM    232  N   LEU A  32     -27.809  10.856   3.488  1.00 10.00      A   
ATOM    233  HN  LEU A  32     -27.705  10.335   2.660  1.00 10.00      A   
ATOM    234  CA  LEU A  32     -28.157  12.263   3.403  1.00 10.00      A   
ATOM    235  CB  LEU A  32     -27.021  13.062   2.759  1.00 10.00      A   
ATOM    236  CG  LEU A  32     -25.842  13.414   3.669  1.00 10.00      A   
ATOM    237  CD1 LEU A  32     -24.619  13.764   2.840  1.00 10.00      A   
ATOM    238  CD2 LEU A  32     -26.209  14.567   4.590  1.00 10.00      A   
ATOM    239  C   LEU A  32     -29.465  12.490   2.646  1.00 10.00      A   
ATOM    240  O   LEU A  32     -29.874  13.629   2.431  1.00 10.00      A   
ATOM    241  N   VAL A  33     -30.135  11.411   2.244  1.00 10.00      A   
ATOM    242  HN  VAL A  33     -29.786  10.517   2.447  1.00 10.00      A   
ATOM    243  CA  VAL A  33     -31.394  11.550   1.513  1.00 10.00      A   
ATOM    244  CB  VAL A  33     -31.756  10.309   0.664  1.00 10.00      A   
ATOM    245  CG1 VAL A  33     -30.687  10.041  -0.382  1.00 10.00      A   
ATOM    246  CG2 VAL A  33     -31.985   9.080   1.530  1.00 10.00      A   
ATOM    247  C   VAL A  33     -32.539  11.909   2.458  1.00 10.00      A   
ATOM    248  O   VAL A  33     -33.449  12.652   2.089  1.00 10.00      A   
ATOM    249  N   CYS A  34     -32.472  11.389   3.679  1.00 10.00      A   
ATOM    250  HN  CYS A  34     -31.716  10.812   3.903  1.00 10.00      A   
ATOM    251  CA  CYS A  34     -33.478  11.642   4.702  1.00 10.00      A   
ATOM    252  CB  CYS A  34     -34.859  11.145   4.266  1.00 10.00      A   
ATOM    253  SG  CYS A  34     -34.984   9.356   4.043  1.00 10.00      A   
ATOM    254  HG  CYS A  34     -36.227   9.084   3.665  1.00 10.00      A   
ATOM    255  C   CYS A  34     -33.067  10.967   6.000  1.00 10.00      A   
ATOM    256  O   CYS A  34     -32.179  10.112   6.003  1.00 10.00      A   
ATOM    257  N   LYS A  35     -33.715  11.344   7.096  1.00 10.00      A   
ATOM    258  HN  LYS A  35     -34.421  12.033   7.025  1.00 10.00      A   
ATOM    259  CA  LYS A  35     -33.406  10.769   8.401  1.00 10.00      A   
ATOM    260  CB  LYS A  35     -34.168  11.507   9.507  1.00 10.00      A   
ATOM    261  CG  LYS A  35     -33.937  10.967  10.912  1.00 10.00      A   
ATOM    262  CD  LYS A  35     -32.500  11.163  11.364  1.00 10.00      A   
ATOM    263  CE  LYS A  35     -32.379  11.026  12.872  1.00 10.00      A   
ATOM    264  NZ  LYS A  35     -30.963  11.062  13.327  1.00 10.00      A   
ATOM    265  HZ1 LYS A  35     -30.484  10.168  13.076  1.00 10.00      A   
ATOM    266  HZ2 LYS A  35     -30.922  11.183  14.357  1.00 10.00      A   
ATOM    267  HZ3 LYS A  35     -30.458  11.852  12.874  1.00 10.00      A   
ATOM    268  C   LYS A  35     -33.721   9.273   8.440  1.00 10.00      A   
ATOM    269  O   LYS A  35     -32.985   8.492   9.044  1.00 10.00      A   
ATOM    270  N   SER A  36     -34.808   8.884   7.788  1.00 10.00      A   
ATOM    271  HN  SER A  36     -35.351   9.557   7.325  1.00 10.00      A   
ATOM    272  CA  SER A  36     -35.227   7.491   7.749  1.00 10.00      A   
ATOM    273  CB  SER A  36     -36.495   7.339   6.905  1.00 10.00      A   
ATOM    274  OG  SER A  36     -37.574   8.054   7.488  1.00 10.00      A   
ATOM    275  HG  SER A  36     -37.226   8.689   8.136  1.00 10.00      A   
ATOM    276  C   SER A  36     -34.114   6.577   7.237  1.00 10.00      A   
ATOM    277  O   SER A  36     -33.698   5.645   7.928  1.00 10.00      A   
ATOM    278  N   TRP A  37     -33.613   6.862   6.040  1.00 10.00      A   
ATOM    279  HN  TRP A  37     -33.966   7.631   5.543  1.00 10.00      A   
ATOM    280  CA  TRP A  37     -32.554   6.055   5.443  1.00 10.00      A   
ATOM    281  CB  TRP A  37     -32.369   6.403   3.958  1.00 10.00      A   
ATOM    282  CG  TRP A  37     -33.532   6.005   3.084  1.00 10.00      A   
ATOM    283  CD1 TRP A  37     -34.847   5.934   3.449  1.00 10.00      A   
ATOM    284  CD2 TRP A  37     -33.488   5.635   1.695  1.00 10.00      A   
ATOM    285  NE1 TRP A  37     -35.620   5.540   2.385  1.00 10.00      A   
ATOM    286  HE1 TRP A  37     -36.598   5.416   2.402  1.00 10.00      A   
ATOM    287  CE2 TRP A  37     -34.811   5.350   1.297  1.00 10.00      A   
ATOM    288  CE3 TRP A  37     -32.462   5.514   0.751  1.00 10.00      A   
ATOM    289  CZ2 TRP A  37     -35.132   4.955   0.000  1.00 10.00      A   
ATOM    290  CZ3 TRP A  37     -32.785   5.123  -0.534  1.00 10.00      A   
ATOM    291  CH2 TRP A  37     -34.108   4.848  -0.900  1.00 10.00      A   
ATOM    292  C   TRP A  37     -31.240   6.210   6.212  1.00 10.00      A   
ATOM    293  O   TRP A  37     -30.430   5.284   6.264  1.00 10.00      A   
ATOM    294  N   TYR A  38     -31.049   7.380   6.819  1.00 10.00      A   
ATOM    295  HN  TYR A  38     -31.737   8.077   6.732  1.00 10.00      A   
ATOM    296  CA  TYR A  38     -29.846   7.665   7.597  1.00 10.00      A   
ATOM    297  CB  TYR A  38     -29.835   9.134   8.049  1.00 10.00      A   
ATOM    298  CG  TYR A  38     -28.640   9.530   8.889  1.00 10.00      A   
ATOM    299  CD1 TYR A  38     -28.805  10.234  10.075  1.00 10.00      A   
ATOM    300  CD2 TYR A  38     -27.350   9.203   8.498  1.00 10.00      A   
ATOM    301  CE1 TYR A  38     -27.717  10.600  10.843  1.00 10.00      A   
ATOM    302  CE2 TYR A  38     -26.257   9.564   9.258  1.00 10.00      A   
ATOM    303  CZ  TYR A  38     -26.448  10.263  10.431  1.00 10.00      A   
ATOM    304  OH  TYR A  38     -25.364  10.626  11.192  1.00 10.00      A   
ATOM    305  HH  TYR A  38     -25.533  10.410  12.116  1.00 10.00      A   
ATOM    306  C   TYR A  38     -29.743   6.731   8.802  1.00 10.00      A   
ATOM    307  O   TYR A  38     -28.691   6.140   9.057  1.00 10.00      A   
ATOM    308  N   GLU A  39     -30.849   6.578   9.518  1.00 10.00      A   
ATOM    309  HN  GLU A  39     -31.664   7.060   9.250  1.00 10.00      A   
ATOM    310  CA  GLU A  39     -30.886   5.723  10.696  1.00 10.00      A   
ATOM    311  CB  GLU A  39     -32.164   5.956  11.497  1.00 10.00      A   
ATOM    312  CG  GLU A  39     -32.187   7.291  12.221  1.00 10.00      A   
ATOM    313  CD  GLU A  39     -30.991   7.473  13.131  1.00 10.00      A   
ATOM    314  OE1 GLU A  39     -30.268   8.481  12.988  1.00 10.00      A   
ATOM    315  OE2 GLU A  39     -30.769   6.606  14.002  1.00 10.00      A   
ATOM    316  C   GLU A  39     -30.716   4.253  10.331  1.00 10.00      A   
ATOM    317  O   GLU A  39     -30.327   3.435  11.162  1.00 10.00      A   
ATOM    318  N   ILE A  40     -31.011   3.911   9.088  1.00 10.00      A   
ATOM    319  HN  ILE A  40     -31.355   4.590   8.471  1.00 10.00      A   
ATOM    320  CA  ILE A  40     -30.852   2.538   8.630  1.00 10.00      A   
ATOM    321  CB  ILE A  40     -31.864   2.169   7.526  1.00 10.00      A   
ATOM    322  CG1 ILE A  40     -33.287   2.497   7.993  1.00 10.00      A   
ATOM    323  CG2 ILE A  40     -31.750   0.688   7.177  1.00 10.00      A   
ATOM    324  CD1 ILE A  40     -34.341   2.356   6.915  1.00 10.00      A   
ATOM    325  C   ILE A  40     -29.424   2.327   8.128  1.00 10.00      A   
ATOM    326  O   ILE A  40     -28.833   1.268   8.330  1.00 10.00      A   
ATOM    327  N   GLU A  41     -28.869   3.356   7.492  1.00 10.00      A   
ATOM    328  HN  GLU A  41     -29.398   4.172   7.360  1.00 10.00      A   
ATOM    329  CA  GLU A  41     -27.504   3.315   6.971  1.00 10.00      A   
ATOM    330  CB  GLU A  41     -27.148   4.695   6.400  1.00 10.00      A   
ATOM    331  CG  GLU A  41     -26.111   4.694   5.283  1.00 10.00      A   
ATOM    332  CD  GLU A  41     -24.682   4.639   5.783  1.00 10.00      A   
ATOM    333  OE1 GLU A  41     -24.172   5.675   6.259  1.00 10.00      A   
ATOM    334  OE2 GLU A  41     -24.061   3.559   5.691  1.00 10.00      A   
ATOM    335  C   GLU A  41     -26.524   2.964   8.088  1.00 10.00      A   
ATOM    336  O   GLU A  41     -25.668   2.088   7.934  1.00 10.00      A   
ATOM    337  N   ARG A  42     -26.703   3.625   9.228  1.00 10.00      A   
ATOM    338  HN  ARG A  42     -27.439   4.272   9.284  1.00 10.00      A   
ATOM    339  CA  ARG A  42     -25.848   3.432  10.393  1.00 10.00      A   
ATOM    340  CB  ARG A  42     -26.169   4.484  11.464  1.00 10.00      A   
ATOM    341  CG  ARG A  42     -27.477   4.242  12.203  1.00 10.00      A   
ATOM    342  CD  ARG A  42     -27.889   5.441  13.042  1.00 10.00      A   
ATOM    343  NE  ARG A  42     -27.001   5.654  14.186  1.00 10.00      A   
ATOM    344  HE  ARG A  42     -26.130   5.194  14.172  1.00 10.00      A   
ATOM    345  CZ  ARG A  42     -27.306   6.425  15.232  1.00 10.00      A   
ATOM    346  NH1 ARG A  42     -28.481   7.047  15.291  1.00 10.00      A   
ATOM    347 HH11 ARG A  42     -29.188   6.934  14.515  1.00 10.00      A   
ATOM    348 HH12 ARG A  42     -28.710   7.654  16.105  1.00 10.00      A   
ATOM    349  NH2 ARG A  42     -26.450   6.566  16.231  1.00 10.00      A   
ATOM    350 HH21 ARG A  42     -25.525   6.074  16.212  1.00 10.00      A   
ATOM    351 HH22 ARG A  42     -26.691   7.177  17.042  1.00 10.00      A   
ATOM    352  C   ARG A  42     -25.948   2.021  10.978  1.00 10.00      A   
ATOM    353  O   ARG A  42     -25.070   1.591  11.727  1.00 10.00      A   
ATOM    354  N   TRP A  43     -27.000   1.295  10.623  1.00 10.00      A   
ATOM    355  HN  TRP A  43     -27.655   1.667   9.989  1.00 10.00      A   
ATOM    356  CA  TRP A  43     -27.194  -0.053  11.142  1.00 10.00      A   
ATOM    357  CB  TRP A  43     -28.580  -0.202  11.789  1.00 10.00      A   
ATOM    358  CG  TRP A  43     -28.695   0.405  13.159  1.00 10.00      A   
ATOM    359  CD1 TRP A  43     -29.268   1.600  13.482  1.00 10.00      A   
ATOM    360  CD2 TRP A  43     -28.240  -0.164  14.396  1.00 10.00      A   
ATOM    361  NE1 TRP A  43     -29.185   1.817  14.837  1.00 10.00      A   
ATOM    362  HE1 TRP A  43     -29.524   2.609  15.311  1.00 10.00      A   
ATOM    363  CE2 TRP A  43     -28.565   0.748  15.419  1.00 10.00      A   
ATOM    364  CE3 TRP A  43     -27.589  -1.353  14.736  1.00 10.00      A   
ATOM    365  CZ2 TRP A  43     -28.260   0.508  16.757  1.00 10.00      A   
ATOM    366  CZ3 TRP A  43     -27.290  -1.592  16.064  1.00 10.00      A   
ATOM    367  CH2 TRP A  43     -27.626  -0.666  17.060  1.00 10.00      A   
ATOM    368  C   TRP A  43     -26.995  -1.127  10.071  1.00 10.00      A   
ATOM    369  O   TRP A  43     -27.254  -2.304  10.315  1.00 10.00      A   
ATOM    370  N   CYS A  44     -26.535  -0.737   8.888  1.00 10.00      A   
ATOM    371  HN  CYS A  44     -26.338   0.209   8.730  1.00 10.00      A   
ATOM    372  CA  CYS A  44     -26.332  -1.713   7.823  1.00 10.00      A   
ATOM    373  CB  CYS A  44     -27.423  -1.627   6.752  1.00 10.00      A   
ATOM    374  SG  CYS A  44     -27.623   0.006   6.007  1.00 10.00      A   
ATOM    375  HG  CYS A  44     -28.334   0.752   6.848  1.00 10.00      A   
ATOM    376  C   CYS A  44     -24.929  -1.666   7.214  1.00 10.00      A   
ATOM    377  O   CYS A  44     -24.511  -2.614   6.546  1.00 10.00      A   
ATOM    378  N   ARG A  45     -24.205  -0.570   7.430  1.00 10.00      A   
ATOM    379  HN  ARG A  45     -24.583   0.166   7.951  1.00 10.00      A   
ATOM    380  CA  ARG A  45     -22.851  -0.455   6.898  1.00 10.00      A   
ATOM    381  CB  ARG A  45     -22.334   0.993   6.966  1.00 10.00      A   
ATOM    382  CG  ARG A  45     -21.202   1.280   5.986  1.00 10.00      A   
ATOM    383  CD  ARG A  45     -20.507   2.607   6.264  1.00 10.00      A   
ATOM    384  NE  ARG A  45     -21.332   3.770   5.934  1.00 10.00      A   
ATOM    385  HE  ARG A  45     -22.303   3.708   6.127  1.00 10.00      A   
ATOM    386  CZ  ARG A  45     -20.862   4.891   5.375  1.00 10.00      A   
ATOM    387  NH1 ARG A  45     -19.575   5.003   5.053  1.00 10.00      A   
ATOM    388 HH11 ARG A  45     -19.223   5.881   4.618  1.00 10.00      A   
ATOM    389 HH12 ARG A  45     -18.914   4.210   5.228  1.00 10.00      A   
ATOM    390  NH2 ARG A  45     -21.674   5.924   5.171  1.00 10.00      A   
ATOM    391 HH21 ARG A  45     -22.688   5.861   5.456  1.00 10.00      A   
ATOM    392 HH22 ARG A  45     -21.313   6.804   4.732  1.00 10.00      A   
ATOM    393  C   ARG A  45     -21.928  -1.396   7.668  1.00 10.00      A   
ATOM    394  O   ARG A  45     -21.864  -1.337   8.897  1.00 10.00      A   
ATOM    395  N   ARG A  46     -21.226  -2.265   6.952  1.00 10.00      A   
ATOM    396  HN  ARG A  46     -21.313  -2.262   5.976  1.00 10.00      A   
ATOM    397  CA  ARG A  46     -20.340  -3.233   7.593  1.00 10.00      A   
ATOM    398  CB  ARG A  46     -20.454  -4.611   6.934  1.00 10.00      A   
ATOM    399  CG  ARG A  46     -21.875  -5.140   6.815  1.00 10.00      A   
ATOM    400  CD  ARG A  46     -22.392  -5.006   5.393  1.00 10.00      A   
ATOM    401  NE  ARG A  46     -23.843  -5.178   5.313  1.00 10.00      A   
ATOM    402  HE  ARG A  46     -24.402  -4.489   5.746  1.00 10.00      A   
ATOM    403  CZ  ARG A  46     -24.436  -6.200   4.690  1.00 10.00      A   
ATOM    404  NH1 ARG A  46     -23.707  -7.134   4.100  1.00 10.00      A   
ATOM    405 HH11 ARG A  46     -22.664  -7.078   4.122  1.00 10.00      A   
ATOM    406 HH12 ARG A  46     -24.170  -7.934   3.612  1.00 10.00      A   
ATOM    407  NH2 ARG A  46     -25.755  -6.292   4.664  1.00 10.00      A   
ATOM    408 HH21 ARG A  46     -26.348  -5.572   5.130  1.00 10.00      A   
ATOM    409 HH22 ARG A  46     -26.214  -7.094   4.173  1.00 10.00      A   
ATOM    410  C   ARG A  46     -18.883  -2.786   7.605  1.00 10.00      A   
ATOM    411  O   ARG A  46     -18.088  -3.276   8.407  1.00 10.00      A   
ATOM    412  N   LYS A  47     -18.527  -1.857   6.733  1.00 10.00      A   
ATOM    413  HN  LYS A  47     -19.198  -1.466   6.137  1.00 10.00      A   
ATOM    414  CA  LYS A  47     -17.148  -1.395   6.658  1.00 10.00      A   
ATOM    415  CB  LYS A  47     -16.470  -1.935   5.395  1.00 10.00      A   
ATOM    416  CG  LYS A  47     -17.294  -1.776   4.127  1.00 10.00      A   
ATOM    417  CD  LYS A  47     -16.450  -2.015   2.888  1.00 10.00      A   
ATOM    418  CE  LYS A  47     -15.673  -0.771   2.499  1.00 10.00      A   
ATOM    419  NZ  LYS A  47     -16.548   0.257   1.881  1.00 10.00      A   
ATOM    420  HZ1 LYS A  47     -16.526   0.175   0.845  1.00 10.00      A   
ATOM    421  HZ2 LYS A  47     -16.224   1.216   2.149  1.00 10.00      A   
ATOM    422  HZ3 LYS A  47     -17.529   0.137   2.207  1.00 10.00      A   
ATOM    423  C   LYS A  47     -17.059   0.120   6.687  1.00 10.00      A   
ATOM    424  O   LYS A  47     -17.934   0.806   6.159  1.00 10.00      A   
ATOM    425  N   VAL A  48     -16.001   0.631   7.304  1.00 10.00      A   
ATOM    426  HN  VAL A  48     -15.347   0.023   7.717  1.00 10.00      A   
ATOM    427  CA  VAL A  48     -15.778   2.070   7.387  1.00 10.00      A   
ATOM    428  CB  VAL A  48     -16.067   2.646   8.793  1.00 10.00      A   
ATOM    429  CG1 VAL A  48     -17.557   2.858   8.993  1.00 10.00      A   
ATOM    430  CG2 VAL A  48     -15.490   1.759   9.890  1.00 10.00      A   
ATOM    431  C   VAL A  48     -14.345   2.408   6.995  1.00 10.00      A   
ATOM    432  O   VAL A  48     -13.391   1.872   7.567  1.00 10.00      A   
ATOM    433  N   PHE A  49     -14.201   3.277   6.009  1.00 10.00      A   
ATOM    434  HN  PHE A  49     -14.998   3.650   5.580  1.00 10.00      A   
ATOM    435  CA  PHE A  49     -12.886   3.692   5.548  1.00 10.00      A   
ATOM    436  CB  PHE A  49     -12.859   3.821   4.022  1.00 10.00      A   
ATOM    437  CG  PHE A  49     -11.576   4.391   3.492  1.00 10.00      A   
ATOM    438  CD1 PHE A  49     -10.415   3.637   3.504  1.00 10.00      A   
ATOM    439  CD2 PHE A  49     -11.528   5.684   3.000  1.00 10.00      A   
ATOM    440  CE1 PHE A  49      -9.229   4.159   3.034  1.00 10.00      A   
ATOM    441  CE2 PHE A  49     -10.346   6.214   2.525  1.00 10.00      A   
ATOM    442  CZ  PHE A  49      -9.195   5.450   2.545  1.00 10.00      A   
ATOM    443  C   PHE A  49     -12.470   5.007   6.203  1.00 10.00      A   
ATOM    444  O   PHE A  49     -13.052   6.060   5.940  1.00 10.00      A   
ATOM    445  N   ILE A  50     -11.458   4.942   7.051  1.00 10.00      A   
ATOM    446  HN  ILE A  50     -11.014   4.079   7.206  1.00 10.00      A   
ATOM    447  CA  ILE A  50     -10.967   6.122   7.742  1.00 10.00      A   
ATOM    448  CB  ILE A  50     -10.876   5.886   9.265  1.00 10.00      A   
ATOM    449  CG1 ILE A  50     -12.164   5.241   9.799  1.00 10.00      A   
ATOM    450  CG2 ILE A  50     -10.582   7.188   9.997  1.00 10.00      A   
ATOM    451  CD1 ILE A  50     -13.385   6.133   9.730  1.00 10.00      A   
ATOM    452  C   ILE A  50      -9.594   6.505   7.201  1.00 10.00      A   
ATOM    453  O   ILE A  50      -8.592   5.847   7.490  1.00 10.00      A   
ATOM    454  N   GLY A  51      -9.557   7.568   6.404  1.00 10.00      A   
ATOM    455  HN  GLY A  51     -10.390   8.047   6.209  1.00 10.00      A   
ATOM    456  CA  GLY A  51      -8.310   8.023   5.814  1.00 10.00      A   
ATOM    457  C   GLY A  51      -7.389   8.709   6.810  1.00 10.00      A   
ATOM    458  O   GLY A  51      -6.215   8.934   6.518  1.00 10.00      A   
ATOM    459  N   ASN A  52      -7.924   9.050   7.974  1.00 10.00      A   
ATOM    460  HN  ASN A  52      -8.867   8.842   8.143  1.00 10.00      A   
ATOM    461  CA  ASN A  52      -7.150   9.713   9.015  1.00 10.00      A   
ATOM    462  CB  ASN A  52      -7.102  11.229   8.784  1.00 10.00      A   
ATOM    463  CG  ASN A  52      -6.020  11.904   9.607  1.00 10.00      A   
ATOM    464  OD1 ASN A  52      -5.730  11.497  10.733  1.00 10.00      A   
ATOM    465  ND2 ASN A  52      -5.398  12.929   9.046  1.00 10.00      A   
ATOM    466 HD21 ASN A  52      -5.667  13.197   8.140  1.00 10.00      A   
ATOM    467 HD22 ASN A  52      -4.687  13.373   9.554  1.00 10.00      A   
ATOM    468  C   ASN A  52      -7.753   9.407  10.378  1.00 10.00      A   
ATOM    469  O   ASN A  52      -8.871   9.828  10.675  1.00 10.00      A   
ATOM    470  N   CYS A  53      -7.008   8.686  11.206  1.00 10.00      A   
ATOM    471  HN  CYS A  53      -6.112   8.397  10.915  1.00 10.00      A   
ATOM    472  CA  CYS A  53      -7.474   8.303  12.536  1.00 10.00      A   
ATOM    473  CB  CYS A  53      -6.515   7.285  13.151  1.00 10.00      A   
ATOM    474  SG  CYS A  53      -4.771   7.733  12.987  1.00 10.00      A   
ATOM    475  HG  CYS A  53      -4.116   6.672  12.535  1.00 10.00      A   
ATOM    476  C   CYS A  53      -7.642   9.502  13.476  1.00 10.00      A   
ATOM    477  O   CYS A  53      -8.145   9.355  14.590  1.00 10.00      A   
ATOM    478  N   TYR A  54      -7.214  10.681  13.041  1.00 10.00      A   
ATOM    479  HN  TYR A  54      -6.797  10.750  12.152  1.00 10.00      A   
ATOM    480  CA  TYR A  54      -7.336  11.871  13.869  1.00 10.00      A   
ATOM    481  CB  TYR A  54      -5.976  12.527  14.086  1.00 10.00      A   
ATOM    482  CG  TYR A  54      -5.052  11.684  14.929  1.00 10.00      A   
ATOM    483  CD1 TYR A  54      -3.726  11.489  14.566  1.00 10.00      A   
ATOM    484  CD2 TYR A  54      -5.513  11.078  16.090  1.00 10.00      A   
ATOM    485  CE1 TYR A  54      -2.885  10.716  15.341  1.00 10.00      A   
ATOM    486  CE2 TYR A  54      -4.682  10.301  16.866  1.00 10.00      A   
ATOM    487  CZ  TYR A  54      -3.370  10.125  16.489  1.00 10.00      A   
ATOM    488  OH  TYR A  54      -2.539   9.363  17.273  1.00 10.00      A   
ATOM    489  HH  TYR A  54      -2.228   9.912  18.020  1.00 10.00      A   
ATOM    490  C   TYR A  54      -8.351  12.860  13.316  1.00 10.00      A   
ATOM    491  O   TYR A  54      -8.527  13.954  13.857  1.00 10.00      A   
ATOM    492  N   ALA A  55      -9.034  12.465  12.250  1.00 10.00      A   
ATOM    493  HN  ALA A  55      -8.862  11.577  11.869  1.00 10.00      A   
ATOM    494  CA  ALA A  55     -10.039  13.319  11.638  1.00 10.00      A   
ATOM    495  CB  ALA A  55     -10.170  13.011  10.155  1.00 10.00      A   
ATOM    496  C   ALA A  55     -11.378  13.135  12.341  1.00 10.00      A   
ATOM    497  O   ALA A  55     -12.258  13.992  12.263  1.00 10.00      A   
ATOM    498  N   VAL A  56     -11.509  12.017  13.044  1.00 10.00      A   
ATOM    499  HN  VAL A  56     -10.754  11.398  13.096  1.00 10.00      A   
ATOM    500  CA  VAL A  56     -12.731  11.694  13.762  1.00 10.00      A   
ATOM    501  CB  VAL A  56     -13.680  10.834  12.889  1.00 10.00      A   
ATOM    502  CG1 VAL A  56     -13.124   9.432  12.686  1.00 10.00      A   
ATOM    503  CG2 VAL A  56     -15.091  10.790  13.465  1.00 10.00      A   
ATOM    504  C   VAL A  56     -12.397  10.959  15.061  1.00 10.00      A   
ATOM    505  O   VAL A  56     -11.299  10.416  15.214  1.00 10.00      A   
ATOM    506  N   SER A  57     -13.330  10.957  15.995  1.00 10.00      A   
ATOM    507  HN  SER A  57     -14.181  11.410  15.824  1.00 10.00      A   
ATOM    508  CA  SER A  57     -13.132  10.287  17.264  1.00 10.00      A   
ATOM    509  CB  SER A  57     -13.776  11.109  18.384  1.00 10.00      A   
ATOM    510  OG  SER A  57     -15.003  11.682  17.952  1.00 10.00      A   
ATOM    511  HG  SER A  57     -14.858  12.603  17.694  1.00 10.00      A   
ATOM    512  C   SER A  57     -13.727   8.878  17.216  1.00 10.00      A   
ATOM    513  O   SER A  57     -14.774   8.666  16.601  1.00 10.00      A   
ATOM    514  N   PRO A  58     -13.056   7.899  17.849  1.00 10.00      A   
ATOM    515  CA  PRO A  58     -13.529   6.507  17.883  1.00 10.00      A   
ATOM    516  CB  PRO A  58     -12.572   5.830  18.867  1.00 10.00      A   
ATOM    517  CG  PRO A  58     -11.333   6.657  18.823  1.00 10.00      A   
ATOM    518  CD  PRO A  58     -11.777   8.067  18.563  1.00 10.00      A   
ATOM    519  C   PRO A  58     -14.965   6.408  18.399  1.00 10.00      A   
ATOM    520  O   PRO A  58     -15.777   5.648  17.869  1.00 10.00      A   
ATOM    521  N   ALA A  59     -15.267   7.196  19.426  1.00 10.00      A   
ATOM    522  HN  ALA A  59     -14.571   7.780  19.796  1.00 10.00      A   
ATOM    523  CA  ALA A  59     -16.596   7.208  20.025  1.00 10.00      A   
ATOM    524  CB  ALA A  59     -16.641   8.147  21.219  1.00 10.00      A   
ATOM    525  C   ALA A  59     -17.662   7.591  19.003  1.00 10.00      A   
ATOM    526  O   ALA A  59     -18.729   6.987  18.957  1.00 10.00      A   
ATOM    527  N   THR A  60     -17.361   8.585  18.176  1.00 10.00      A   
ATOM    528  HN  THR A  60     -16.487   9.021  18.253  1.00 10.00      A   
ATOM    529  CA  THR A  60     -18.296   9.044  17.156  1.00 10.00      A   
ATOM    530  CB  THR A  60     -17.759  10.305  16.441  1.00 10.00      A   
ATOM    531  OG1 THR A  60     -17.595  11.361  17.403  1.00 10.00      A   
ATOM    532  HG1 THR A  60     -16.663  11.425  17.655  1.00 10.00      A   
ATOM    533  CG2 THR A  60     -18.716  10.765  15.350  1.00 10.00      A   
ATOM    534  C   THR A  60     -18.583   7.945  16.133  1.00 10.00      A   
ATOM    535  O   THR A  60     -19.729   7.755  15.715  1.00 10.00      A   
ATOM    536  N   VAL A  61     -17.542   7.214  15.751  1.00 10.00      A   
ATOM    537  HN  VAL A  61     -16.659   7.399  16.136  1.00 10.00      A   
ATOM    538  CA  VAL A  61     -17.686   6.138  14.780  1.00 10.00      A   
ATOM    539  CB  VAL A  61     -16.326   5.540  14.358  1.00 10.00      A   
ATOM    540  CG1 VAL A  61     -16.511   4.554  13.214  1.00 10.00      A   
ATOM    541  CG2 VAL A  61     -15.351   6.636  13.959  1.00 10.00      A   
ATOM    542  C   VAL A  61     -18.587   5.035  15.331  1.00 10.00      A   
ATOM    543  O   VAL A  61     -19.518   4.591  14.658  1.00 10.00      A   
ATOM    544  N   ILE A  62     -18.317   4.616  16.564  1.00 10.00      A   
ATOM    545  HN  ILE A  62     -17.561   5.015  17.049  1.00 10.00      A   
ATOM    546  CA  ILE A  62     -19.106   3.571  17.212  1.00 10.00      A   
ATOM    547  CB  ILE A  62     -18.459   3.119  18.538  1.00 10.00      A   
ATOM    548  CG1 ILE A  62     -17.010   2.679  18.303  1.00 10.00      A   
ATOM    549  CG2 ILE A  62     -19.264   1.990  19.171  1.00 10.00      A   
ATOM    550  CD1 ILE A  62     -16.264   2.303  19.567  1.00 10.00      A   
ATOM    551  C   ILE A  62     -20.525   4.060  17.488  1.00 10.00      A   
ATOM    552  O   ILE A  62     -21.493   3.308  17.364  1.00 10.00      A   
ATOM    553  N   ARG A  63     -20.635   5.326  17.871  1.00 10.00      A   
ATOM    554  HN  ARG A  63     -19.823   5.863  17.971  1.00 10.00      A   
ATOM    555  CA  ARG A  63     -21.924   5.934  18.162  1.00 10.00      A   
ATOM    556  CB  ARG A  63     -21.738   7.370  18.669  1.00 10.00      A   
ATOM    557  CG  ARG A  63     -22.998   8.018  19.222  1.00 10.00      A   
ATOM    558  CD  ARG A  63     -22.686   8.930  20.402  1.00 10.00      A   
ATOM    559  NE  ARG A  63     -21.708   9.971  20.077  1.00 10.00      A   
ATOM    560  HE  ARG A  63     -21.786  10.398  19.192  1.00 10.00      A   
ATOM    561  CZ  ARG A  63     -20.726  10.359  20.900  1.00 10.00      A   
ATOM    562  NH1 ARG A  63     -20.596   9.789  22.097  1.00 10.00      A   
ATOM    563 HH11 ARG A  63     -19.830  10.088  22.739  1.00 10.00      A   
ATOM    564 HH12 ARG A  63     -21.259   9.042  22.400  1.00 10.00      A   
ATOM    565  NH2 ARG A  63     -19.889  11.329  20.540  1.00 10.00      A   
ATOM    566 HH21 ARG A  63     -19.991  11.794  19.610  1.00 10.00      A   
ATOM    567 HH22 ARG A  63     -19.124  11.635  21.185  1.00 10.00      A   
ATOM    568  C   ARG A  63     -22.824   5.909  16.931  1.00 10.00      A   
ATOM    569  O   ARG A  63     -24.023   5.649  17.036  1.00 10.00      A   
ATOM    570  N   ARG A  64     -22.252   6.183  15.766  1.00 10.00      A   
ATOM    571  HN  ARG A  64     -21.291   6.397  15.735  1.00 10.00      A   
ATOM    572  CA  ARG A  64     -23.027   6.174  14.537  1.00 10.00      A   
ATOM    573  CB  ARG A  64     -22.429   7.106  13.482  1.00 10.00      A   
ATOM    574  CG  ARG A  64     -23.232   7.151  12.193  1.00 10.00      A   
ATOM    575  CD  ARG A  64     -22.768   8.275  11.286  1.00 10.00      A   
ATOM    576  NE  ARG A  64     -23.095   8.014   9.886  1.00 10.00      A   
ATOM    577  HE  ARG A  64     -23.713   7.274   9.696  1.00 10.00      A   
ATOM    578  CZ  ARG A  64     -22.603   8.712   8.863  1.00 10.00      A   
ATOM    579  NH1 ARG A  64     -21.764   9.724   9.086  1.00 10.00      A   
ATOM    580 HH11 ARG A  64     -21.378  10.267   8.285  1.00 10.00      A   
ATOM    581 HH12 ARG A  64     -21.484   9.981  10.070  1.00 10.00      A   
ATOM    582  NH2 ARG A  64     -22.924   8.384   7.617  1.00 10.00      A   
ATOM    583 HH21 ARG A  64     -23.558   7.575   7.424  1.00 10.00      A   
ATOM    584 HH22 ARG A  64     -22.537   8.940   6.815  1.00 10.00      A   
ATOM    585  C   ARG A  64     -23.166   4.758  13.988  1.00 10.00      A   
ATOM    586  O   ARG A  64     -24.281   4.276  13.792  1.00 10.00      A   
ATOM    587  N   PHE A  65     -22.034   4.092  13.767  1.00 10.00      A   
ATOM    588  HN  PHE A  65     -21.175   4.515  13.995  1.00 10.00      A   
ATOM    589  CA  PHE A  65     -22.025   2.737  13.222  1.00 10.00      A   
ATOM    590  CB  PHE A  65     -21.069   2.642  12.026  1.00 10.00      A   
ATOM    591  CG  PHE A  65     -21.389   3.561  10.885  1.00 10.00      A   
ATOM    592  CD1 PHE A  65     -20.569   4.639  10.599  1.00 10.00      A   
ATOM    593  CD2 PHE A  65     -22.499   3.339  10.092  1.00 10.00      A   
ATOM    594  CE1 PHE A  65     -20.851   5.481   9.543  1.00 10.00      A   
ATOM    595  CE2 PHE A  65     -22.791   4.178   9.034  1.00 10.00      A   
ATOM    596  CZ  PHE A  65     -21.963   5.249   8.760  1.00 10.00      A   
ATOM    597  C   PHE A  65     -21.608   1.710  14.272  1.00 10.00      A   
ATOM    598  O   PHE A  65     -20.418   1.500  14.506  1.00 10.00      A   
ATOM    599  N   PRO A  66     -22.578   1.055  14.920  1.00 10.00      A   
ATOM    600  CA  PRO A  66     -22.314   0.045  15.932  1.00 10.00      A   
ATOM    601  CB  PRO A  66     -23.484   0.243  16.909  1.00 10.00      A   
ATOM    602  CG  PRO A  66     -24.515   1.054  16.171  1.00 10.00      A   
ATOM    603  CD  PRO A  66     -24.013   1.266  14.767  1.00 10.00      A   
ATOM    604  C   PRO A  66     -22.348  -1.372  15.350  1.00 10.00      A   
ATOM    605  O   PRO A  66     -22.355  -2.357  16.087  1.00 10.00      A   
ATOM    606  N   LYS A  67     -22.360  -1.467  14.025  1.00 10.00      A   
ATOM    607  HN  LYS A  67     -22.339  -0.649  13.487  1.00 10.00      A   
ATOM    608  CA  LYS A  67     -22.407  -2.758  13.352  1.00 10.00      A   
ATOM    609  CB  LYS A  67     -23.734  -2.919  12.608  1.00 10.00      A   
ATOM    610  CG  LYS A  67     -24.846  -3.549  13.427  1.00 10.00      A   
ATOM    611  CD  LYS A  67     -25.968  -4.026  12.520  1.00 10.00      A   
ATOM    612  CE  LYS A  67     -27.214  -4.401  13.302  1.00 10.00      A   
ATOM    613  NZ  LYS A  67     -28.360  -4.694  12.399  1.00 10.00      A   
ATOM    614  HZ1 LYS A  67     -29.233  -4.820  12.953  1.00 10.00      A   
ATOM    615  HZ2 LYS A  67     -28.176  -5.563  11.860  1.00 10.00      A   
ATOM    616  HZ3 LYS A  67     -28.500  -3.912  11.729  1.00 10.00      A   
ATOM    617  C   LYS A  67     -21.246  -2.930  12.377  1.00 10.00      A   
ATOM    618  O   LYS A  67     -21.367  -3.633  11.373  1.00 10.00      A   
ATOM    619  N   VAL A  68     -20.124  -2.302  12.678  1.00 10.00      A   
ATOM    620  HN  VAL A  68     -20.082  -1.770  13.496  1.00 10.00      A   
ATOM    621  CA  VAL A  68     -18.948  -2.388  11.823  1.00 10.00      A   
ATOM    622  CB  VAL A  68     -17.937  -1.265  12.134  1.00 10.00      A   
ATOM    623  CG1 VAL A  68     -16.744  -1.330  11.194  1.00 10.00      A   
ATOM    624  CG2 VAL A  68     -18.608   0.096  12.056  1.00 10.00      A   
ATOM    625  C   VAL A  68     -18.260  -3.743  11.974  1.00 10.00      A   
ATOM    626  O   VAL A  68     -18.087  -4.245  13.087  1.00 10.00      A   
ATOM    627  N   ARG A  69     -17.886  -4.332  10.847  1.00 10.00      A   
ATOM    628  HN  ARG A  69     -18.077  -3.885   9.989  1.00 10.00      A   
ATOM    629  CA  ARG A  69     -17.208  -5.620  10.837  1.00 10.00      A   
ATOM    630  CB  ARG A  69     -18.080  -6.689  10.175  1.00 10.00      A   
ATOM    631  CG  ARG A  69     -19.393  -6.958  10.890  1.00 10.00      A   
ATOM    632  CD  ARG A  69     -20.179  -8.057  10.196  1.00 10.00      A   
ATOM    633  NE  ARG A  69     -21.530  -8.189  10.732  1.00 10.00      A   
ATOM    634  HE  ARG A  69     -21.767  -7.612  11.491  1.00 10.00      A   
ATOM    635  CZ  ARG A  69     -22.442  -9.042  10.259  1.00 10.00      A   
ATOM    636  NH1 ARG A  69     -22.150  -9.851   9.246  1.00 10.00      A   
ATOM    637 HH11 ARG A  69     -22.867 -10.512   8.878  1.00 10.00      A   
ATOM    638 HH12 ARG A  69     -21.202  -9.834   8.815  1.00 10.00      A   
ATOM    639  NH2 ARG A  69     -23.652  -9.085  10.806  1.00 10.00      A   
ATOM    640 HH21 ARG A  69     -24.370  -9.749  10.440  1.00 10.00      A   
ATOM    641 HH22 ARG A  69     -23.893  -8.458  11.601  1.00 10.00      A   
ATOM    642  C   ARG A  69     -15.864  -5.517  10.117  1.00 10.00      A   
ATOM    643  O   ARG A  69     -15.025  -6.411  10.220  1.00 10.00      A   
ATOM    644  N   SER A  70     -15.667  -4.423   9.393  1.00 10.00      A   
ATOM    645  HN  SER A  70     -16.375  -3.745   9.348  1.00 10.00      A   
ATOM    646  CA  SER A  70     -14.431  -4.201   8.657  1.00 10.00      A   
ATOM    647  CB  SER A  70     -14.662  -4.480   7.165  1.00 10.00      A   
ATOM    648  OG  SER A  70     -13.457  -4.818   6.492  1.00 10.00      A   
ATOM    649  HG  SER A  70     -13.551  -5.699   6.087  1.00 10.00      A   
ATOM    650  C   SER A  70     -13.941  -2.767   8.863  1.00 10.00      A   
ATOM    651  O   SER A  70     -14.619  -1.809   8.482  1.00 10.00      A   
ATOM    652  N   VAL A  71     -12.778  -2.622   9.486  1.00 10.00      A   
ATOM    653  HN  VAL A  71     -12.291  -3.424   9.783  1.00 10.00      A   
ATOM    654  CA  VAL A  71     -12.202  -1.302   9.740  1.00 10.00      A   
ATOM    655  CB  VAL A  71     -11.999  -1.024  11.246  1.00 10.00      A   
ATOM    656  CG1 VAL A  71     -13.314  -0.640  11.902  1.00 10.00      A   
ATOM    657  CG2 VAL A  71     -11.379  -2.225  11.944  1.00 10.00      A   
ATOM    658  C   VAL A  71     -10.872  -1.109   9.013  1.00 10.00      A   
ATOM    659  O   VAL A  71      -9.962  -1.928   9.133  1.00 10.00      A   
ATOM    660  N   GLU A  72     -10.773  -0.025   8.258  1.00 10.00      A   
ATOM    661  HN  GLU A  72     -11.542   0.582   8.194  1.00 10.00      A   
ATOM    662  CA  GLU A  72      -9.559   0.304   7.520  1.00 10.00      A   
ATOM    663  CB  GLU A  72      -9.807   0.152   6.014  1.00 10.00      A   
ATOM    664  CG  GLU A  72      -8.544   0.095   5.165  1.00 10.00      A   
ATOM    665  CD  GLU A  72      -8.718  -0.760   3.923  1.00 10.00      A   
ATOM    666  OE1 GLU A  72      -9.382  -0.312   2.963  1.00 10.00      A   
ATOM    667  OE2 GLU A  72      -8.196  -1.896   3.902  1.00 10.00      A   
ATOM    668  C   GLU A  72      -9.165   1.738   7.859  1.00 10.00      A   
ATOM    669  O   GLU A  72      -9.870   2.680   7.497  1.00 10.00      A   
ATOM    670  N   LEU A  73      -8.061   1.906   8.579  1.00 10.00      A   
ATOM    671  HN  LEU A  73      -7.527   1.122   8.838  1.00 10.00      A   
ATOM    672  CA  LEU A  73      -7.624   3.234   8.987  1.00 10.00      A   
ATOM    673  CB  LEU A  73      -7.767   3.400  10.501  1.00 10.00      A   
ATOM    674  CG  LEU A  73      -9.187   3.502  11.059  1.00 10.00      A   
ATOM    675  CD1 LEU A  73      -9.764   2.124  11.349  1.00 10.00      A   
ATOM    676  CD2 LEU A  73      -9.198   4.364  12.309  1.00 10.00      A   
ATOM    677  C   LEU A  73      -6.184   3.535   8.594  1.00 10.00      A   
ATOM    678  O   LEU A  73      -5.346   2.637   8.492  1.00 10.00      A   
ATOM    679  N   LYS A  74      -5.910   4.818   8.399  1.00 10.00      A   
ATOM    680  HN  LYS A  74      -6.631   5.476   8.498  1.00 10.00      A   
ATOM    681  CA  LYS A  74      -4.577   5.291   8.047  1.00 10.00      A   
ATOM    682  CB  LYS A  74      -4.584   5.952   6.666  1.00 10.00      A   
ATOM    683  CG  LYS A  74      -5.199   5.093   5.573  1.00 10.00      A   
ATOM    684  CD  LYS A  74      -4.950   5.692   4.201  1.00 10.00      A   
ATOM    685  CE  LYS A  74      -5.736   4.959   3.129  1.00 10.00      A   
ATOM    686  NZ  LYS A  74      -5.234   5.263   1.766  1.00 10.00      A   
ATOM    687  HZ1 LYS A  74      -5.971   5.075   1.058  1.00 10.00      A   
ATOM    688  HZ2 LYS A  74      -4.410   4.666   1.549  1.00 10.00      A   
ATOM    689  HZ3 LYS A  74      -4.944   6.263   1.698  1.00 10.00      A   
ATOM    690  C   LYS A  74      -4.108   6.284   9.111  1.00 10.00      A   
ATOM    691  O   LYS A  74      -4.924   7.023   9.670  1.00 10.00      A   
ATOM    692  N   GLY A  75      -2.812   6.292   9.405  1.00 10.00      A   
ATOM    693  HN  GLY A  75      -2.203   5.679   8.938  1.00 10.00      A   
ATOM    694  CA  GLY A  75      -2.297   7.193  10.418  1.00 10.00      A   
ATOM    695  C   GLY A  75      -1.313   8.215   9.892  1.00 10.00      A   
ATOM    696  O   GLY A  75      -1.709   9.285   9.426  1.00 10.00      A   
ATOM    697  N   LYS A  76      -0.031   7.882   9.973  1.00 10.00      A   
ATOM    698  HN  LYS A  76       0.209   7.000  10.333  1.00 10.00      A   
ATOM    699  CA  LYS A  76       1.031   8.778   9.524  1.00 10.00      A   
ATOM    700  CB  LYS A  76       2.414   8.235   9.917  1.00 10.00      A   
ATOM    701  CG  LYS A  76       2.697   8.257  11.416  1.00 10.00      A   
ATOM    702  CD  LYS A  76       4.178   8.064  11.714  1.00 10.00      A   
ATOM    703  CE  LYS A  76       4.539   6.595  11.875  1.00 10.00      A   
ATOM    704  NZ  LYS A  76       5.999   6.407  12.100  1.00 10.00      A   
ATOM    705  HZ1 LYS A  76       6.349   7.092  12.796  1.00 10.00      A   
ATOM    706  HZ2 LYS A  76       6.520   6.543  11.209  1.00 10.00      A   
ATOM    707  HZ3 LYS A  76       6.190   5.440  12.454  1.00 10.00      A   
ATOM    708  C   LYS A  76       0.948   9.025   8.017  1.00 10.00      A   
ATOM    709  O   LYS A  76       0.493   8.164   7.263  1.00 10.00      A   
ATOM    710  N   PRO A  77       1.379  10.213   7.562  1.00 10.00      A   
ATOM    711  CA  PRO A  77       1.346  10.582   6.142  1.00 10.00      A   
ATOM    712  CB  PRO A  77       1.597  12.091   6.171  1.00 10.00      A   
ATOM    713  CG  PRO A  77       2.419  12.299   7.394  1.00 10.00      A   
ATOM    714  CD  PRO A  77       1.927  11.297   8.399  1.00 10.00      A   
ATOM    715  C   PRO A  77       2.430   9.887   5.324  1.00 10.00      A   
ATOM    716  O   PRO A  77       3.298   9.205   5.871  1.00 10.00      A   
ATOM    717  N   HIS A  78       2.379  10.092   4.014  1.00 10.00      A   
ATOM    718  HN  HIS A  78       1.669  10.671   3.657  1.00 10.00      A   
ATOM    719  CA  HIS A  78       3.334   9.496   3.079  1.00 10.00      A   
ATOM    720  CB  HIS A  78       2.948   9.883   1.641  1.00 10.00      A   
ATOM    721  CG  HIS A  78       3.895   9.436   0.567  1.00 10.00      A   
ATOM    722  ND1 HIS A  78       4.256  10.221  -0.505  1.00 10.00      A   
ATOM    723  HD1 HIS A  78       3.940  11.145  -0.685  1.00 10.00      A   
ATOM    724  CD2 HIS A  78       4.550   8.259   0.402  1.00 10.00      A   
ATOM    725  CE1 HIS A  78       5.098   9.516  -1.271  1.00 10.00      A   
ATOM    726  NE2 HIS A  78       5.312   8.317  -0.762  1.00 10.00      A   
ATOM    727  C   HIS A  78       4.769   9.927   3.387  1.00 10.00      A   
ATOM    728  O   HIS A  78       5.703   9.131   3.286  1.00 10.00      A   
ATOM    729  N   PHE A  79       4.940  11.177   3.805  1.00 10.00      A   
ATOM    730  HN  PHE A  79       4.156  11.761   3.899  1.00 10.00      A   
ATOM    731  CA  PHE A  79       6.266  11.707   4.111  1.00 10.00      A   
ATOM    732  CB  PHE A  79       6.255  13.234   4.202  1.00 10.00      A   
ATOM    733  CG  PHE A  79       6.422  13.911   2.867  1.00 10.00      A   
ATOM    734  CD1 PHE A  79       6.246  13.202   1.687  1.00 10.00      A   
ATOM    735  CD2 PHE A  79       6.761  15.250   2.789  1.00 10.00      A   
ATOM    736  CE1 PHE A  79       6.405  13.816   0.461  1.00 10.00      A   
ATOM    737  CE2 PHE A  79       6.921  15.870   1.566  1.00 10.00      A   
ATOM    738  CZ  PHE A  79       6.743  15.153   0.398  1.00 10.00      A   
ATOM    739  C   PHE A  79       6.898  11.067   5.344  1.00 10.00      A   
ATOM    740  O   PHE A  79       8.076  11.292   5.635  1.00 10.00      A   
ATOM    741  N   ALA A  80       6.122  10.256   6.060  1.00 10.00      A   
ATOM    742  HN  ALA A  80       5.187  10.115   5.786  1.00 10.00      A   
ATOM    743  CA  ALA A  80       6.628   9.568   7.237  1.00 10.00      A   
ATOM    744  CB  ALA A  80       5.485   9.073   8.109  1.00 10.00      A   
ATOM    745  C   ALA A  80       7.513   8.408   6.802  1.00 10.00      A   
ATOM    746  O   ALA A  80       8.369   7.943   7.556  1.00 10.00      A   
ATOM    747  N   ASP A  81       7.308   7.966   5.564  1.00 10.00      A   
ATOM    748  HN  ASP A  81       6.612   8.392   5.015  1.00 10.00      A   
ATOM    749  CA  ASP A  81       8.075   6.864   4.994  1.00 10.00      A   
ATOM    750  CB  ASP A  81       7.451   6.407   3.669  1.00 10.00      A   
ATOM    751  CG  ASP A  81       6.095   5.745   3.813  1.00 10.00      A   
ATOM    752  OD1 ASP A  81       5.647   5.521   4.956  1.00 10.00      A   
ATOM    753  OD2 ASP A  81       5.468   5.432   2.773  1.00 10.00      A   
ATOM    754  C   ASP A  81       9.506   7.303   4.722  1.00 10.00      A   
ATOM    755  O   ASP A  81      10.425   6.486   4.674  1.00 10.00      A   
ATOM    756  N   PHE A  82       9.686   8.607   4.546  1.00 10.00      A   
ATOM    757  HN  PHE A  82       8.916   9.206   4.613  1.00 10.00      A   
ATOM    758  CA  PHE A  82      10.997   9.166   4.256  1.00 10.00      A   
ATOM    759  CB  PHE A  82      10.893  10.251   3.179  1.00 10.00      A   
ATOM    760  CG  PHE A  82      10.078   9.815   1.990  1.00 10.00      A   
ATOM    761  CD1 PHE A  82      10.325   8.597   1.376  1.00 10.00      A   
ATOM    762  CD2 PHE A  82       9.055  10.612   1.498  1.00 10.00      A   
ATOM    763  CE1 PHE A  82       9.568   8.182   0.298  1.00 10.00      A   
ATOM    764  CE2 PHE A  82       8.297  10.202   0.417  1.00 10.00      A   
ATOM    765  CZ  PHE A  82       8.554   8.985  -0.182  1.00 10.00      A   
ATOM    766  C   PHE A  82      11.669   9.701   5.511  1.00 10.00      A   
ATOM    767  O   PHE A  82      12.661  10.423   5.435  1.00 10.00      A   
ATOM    768  N   ASN A  83      11.112   9.330   6.666  1.00 10.00      A   
ATOM    769  HN  ASN A  83      10.321   8.751   6.642  1.00 10.00      A   
ATOM    770  CA  ASN A  83      11.642   9.744   7.966  1.00 10.00      A   
ATOM    771  CB  ASN A  83      13.041   9.157   8.219  1.00 10.00      A   
ATOM    772  CG  ASN A  83      12.995   7.785   8.862  1.00 10.00      A   
ATOM    773  OD1 ASN A  83      12.890   7.661  10.080  1.00 10.00      A   
ATOM    774  ND2 ASN A  83      13.086   6.746   8.051  1.00 10.00      A   
ATOM    775 HD21 ASN A  83      13.182   6.915   7.091  1.00 10.00      A   
ATOM    776 HD22 ASN A  83      13.055   5.848   8.443  1.00 10.00      A   
ATOM    777  C   ASN A  83      11.651  11.261   8.150  1.00 10.00      A   
ATOM    778  O   ASN A  83      12.570  11.814   8.750  1.00 10.00      A   
ATOM    779  N   LEU A  84      10.625  11.934   7.643  1.00 10.00      A   
ATOM    780  HN  LEU A  84       9.922  11.454   7.156  1.00 10.00      A   
ATOM    781  CA  LEU A  84      10.536  13.385   7.781  1.00 10.00      A   
ATOM    782  CB  LEU A  84      10.006  14.024   6.491  1.00 10.00      A   
ATOM    783  CG  LEU A  84      10.939  13.957   5.276  1.00 10.00      A   
ATOM    784  CD1 LEU A  84      10.269  14.543   4.041  1.00 10.00      A   
ATOM    785  CD2 LEU A  84      12.251  14.669   5.567  1.00 10.00      A   
ATOM    786  C   LEU A  84       9.666  13.768   8.981  1.00 10.00      A   
ATOM    787  O   LEU A  84       9.452  14.947   9.267  1.00 10.00      A   
ATOM    788  N   VAL A  85       9.177  12.753   9.683  1.00 10.00      A   
ATOM    789  HN  VAL A  85       9.412  11.841   9.423  1.00 10.00      A   
ATOM    790  CA  VAL A  85       8.331  12.957  10.849  1.00 10.00      A   
ATOM    791  CB  VAL A  85       6.938  12.314  10.664  1.00 10.00      A   
ATOM    792  CG1 VAL A  85       6.015  12.679  11.818  1.00 10.00      A   
ATOM    793  CG2 VAL A  85       6.320  12.723   9.335  1.00 10.00      A   
ATOM    794  C   VAL A  85       9.000  12.345  12.074  1.00 10.00      A   
ATOM    795  O   VAL A  85       9.325  11.157  12.075  1.00 10.00      A   
ATOM    796  N   PRO A  86       9.240  13.157  13.121  1.00 10.00      A   
ATOM    797  CA  PRO A  86       9.867  12.692  14.369  1.00 10.00      A   
ATOM    798  CB  PRO A  86       9.907  13.949  15.245  1.00 10.00      A   
ATOM    799  CG  PRO A  86       9.799  15.086  14.289  1.00 10.00      A   
ATOM    800  CD  PRO A  86       8.933  14.596  13.165  1.00 10.00      A   
ATOM    801  C   PRO A  86       9.047  11.598  15.051  1.00 10.00      A   
ATOM    802  O   PRO A  86       7.812  11.621  15.021  1.00 10.00      A   
ATOM    803  N   ASP A  87       9.737  10.641  15.661  1.00 10.00      A   
ATOM    804  HN  ASP A  87      10.718  10.687  15.664  1.00 10.00      A   
ATOM    805  CA  ASP A  87       9.073   9.533  16.339  1.00 10.00      A   
ATOM    806  CB  ASP A  87      10.066   8.427  16.710  1.00 10.00      A   
ATOM    807  CG  ASP A  87      10.288   7.427  15.594  1.00 10.00      A   
ATOM    808  OD1 ASP A  87      11.095   6.492  15.786  1.00 10.00      A   
ATOM    809  OD2 ASP A  87       9.661   7.570  14.518  1.00 10.00      A   
ATOM    810  C   ASP A  87       8.336  10.005  17.581  1.00 10.00      A   
ATOM    811  O   ASP A  87       8.869  10.778  18.376  1.00 10.00      A   
ATOM    812  N   GLY A  88       7.110   9.538  17.739  1.00 10.00      A   
ATOM    813  HN  GLY A  88       6.737   8.932  17.064  1.00 10.00      A   
ATOM    814  CA  GLY A  88       6.314   9.922  18.888  1.00 10.00      A   
ATOM    815  C   GLY A  88       5.236  10.918  18.518  1.00 10.00      A   
ATOM    816  O   GLY A  88       4.558  11.463  19.390  1.00 10.00      A   
ATOM    817  N   TRP A  89       5.079  11.155  17.219  1.00 10.00      A   
ATOM    818  HN  TRP A  89       5.655  10.686  16.577  1.00 10.00      A   
ATOM    819  CA  TRP A  89       4.075  12.092  16.725  1.00 10.00      A   
ATOM    820  CB  TRP A  89       4.226  12.330  15.214  1.00 10.00      A   
ATOM    821  CG  TRP A  89       3.119  13.156  14.626  1.00 10.00      A   
ATOM    822  CD1 TRP A  89       2.976  14.511  14.701  1.00 10.00      A   
ATOM    823  CD2 TRP A  89       1.991  12.677  13.883  1.00 10.00      A   
ATOM    824  NE1 TRP A  89       1.831  14.905  14.050  1.00 10.00      A   
ATOM    825  HE1 TRP A  89       1.506  15.832  13.967  1.00 10.00      A   
ATOM    826  CE2 TRP A  89       1.209  13.797  13.540  1.00 10.00      A   
ATOM    827  CE3 TRP A  89       1.570  11.410  13.472  1.00 10.00      A   
ATOM    828  CZ2 TRP A  89       0.030  13.689  12.808  1.00 10.00      A   
ATOM    829  CZ3 TRP A  89       0.400  11.304  12.747  1.00 10.00      A   
ATOM    830  CH2 TRP A  89      -0.357  12.436  12.422  1.00 10.00      A   
ATOM    831  C   TRP A  89       2.664  11.610  17.053  1.00 10.00      A   
ATOM    832  O   TRP A  89       1.864  12.353  17.623  1.00 10.00      A   
ATOM    833  N   GLY A  90       2.368  10.368  16.702  1.00 10.00      A   
ATOM    834  HN  GLY A  90       3.048   9.815  16.261  1.00 10.00      A   
ATOM    835  CA  GLY A  90       1.055   9.819  16.963  1.00 10.00      A   
ATOM    836  C   GLY A  90       0.778   8.600  16.114  1.00 10.00      A   
ATOM    837  O   GLY A  90       1.708   7.964  15.614  1.00 10.00      A   
ATOM    838  N   GLY A  91      -0.493   8.275  15.948  1.00 10.00      A   
ATOM    839  HN  GLY A  91      -1.194   8.827  16.373  1.00 10.00      A   
ATOM    840  CA  GLY A  91      -0.870   7.122  15.157  1.00 10.00      A   
ATOM    841  C   GLY A  91      -1.139   5.917  16.031  1.00 10.00      A   
ATOM    842  O   GLY A  91      -0.989   4.776  15.597  1.00 10.00      A   
ATOM    843  N   TYR A  92      -1.536   6.175  17.266  1.00 10.00      A   
ATOM    844  HN  TYR A  92      -1.655   7.108  17.538  1.00 10.00      A   
ATOM    845  CA  TYR A  92      -1.822   5.115  18.220  1.00 10.00      A   
ATOM    846  CB  TYR A  92      -1.721   5.637  19.654  1.00 10.00      A   
ATOM    847  CG  TYR A  92      -0.314   5.961  20.098  1.00 10.00      A   
ATOM    848  CD1 TYR A  92       0.161   7.265  20.064  1.00 10.00      A   
ATOM    849  CD2 TYR A  92       0.539   4.965  20.561  1.00 10.00      A   
ATOM    850  CE1 TYR A  92       1.443   7.570  20.473  1.00 10.00      A   
ATOM    851  CE2 TYR A  92       1.825   5.261  20.972  1.00 10.00      A   
ATOM    852  CZ  TYR A  92       2.270   6.567  20.929  1.00 10.00      A   
ATOM    853  OH  TYR A  92       3.545   6.871  21.346  1.00 10.00      A   
ATOM    854  HH  TYR A  92       4.119   6.107  21.214  1.00 10.00      A   
ATOM    855  C   TYR A  92      -3.203   4.523  17.984  1.00 10.00      A   
ATOM    856  O   TYR A  92      -4.215   5.222  18.056  1.00 10.00      A   
ATOM    857  N   VAL A  93      -3.239   3.229  17.704  1.00 10.00      A   
ATOM    858  HN  VAL A  93      -2.397   2.726  17.650  1.00 10.00      A   
ATOM    859  CA  VAL A  93      -4.496   2.536  17.466  1.00 10.00      A   
ATOM    860  CB  VAL A  93      -4.342   1.425  16.401  1.00 10.00      A   
ATOM    861  CG1 VAL A  93      -3.590   0.220  16.954  1.00 10.00      A   
ATOM    862  CG2 VAL A  93      -5.696   1.016  15.840  1.00 10.00      A   
ATOM    863  C   VAL A  93      -5.039   1.952  18.772  1.00 10.00      A   
ATOM    864  O   VAL A  93      -6.151   1.417  18.825  1.00 10.00      A   
ATOM    865  N   TYR A  94      -4.245   2.083  19.830  1.00 10.00      A   
ATOM    866  HN  TYR A  94      -3.379   2.526  19.716  1.00 10.00      A   
ATOM    867  CA  TYR A  94      -4.615   1.588  21.150  1.00 10.00      A   
ATOM    868  CB  TYR A  94      -3.540   1.919  22.195  1.00 10.00      A   
ATOM    869  CG  TYR A  94      -3.815   1.346  23.569  1.00 10.00      A   
ATOM    870  CD1 TYR A  94      -3.384   0.071  23.914  1.00 10.00      A   
ATOM    871  CD2 TYR A  94      -4.513   2.079  24.517  1.00 10.00      A   
ATOM    872  CE1 TYR A  94      -3.644  -0.456  25.164  1.00 10.00      A   
ATOM    873  CE2 TYR A  94      -4.775   1.561  25.769  1.00 10.00      A   
ATOM    874  CZ  TYR A  94      -4.341   0.296  26.088  1.00 10.00      A   
ATOM    875  OH  TYR A  94      -4.613  -0.221  27.336  1.00 10.00      A   
ATOM    876  HH  TYR A  94      -3.787  -0.491  27.757  1.00 10.00      A   
ATOM    877  C   TYR A  94      -5.999   2.078  21.593  1.00 10.00      A   
ATOM    878  O   TYR A  94      -6.855   1.257  21.923  1.00 10.00      A   
ATOM    879  N   PRO A  95      -6.256   3.411  21.606  1.00 10.00      A   
ATOM    880  CA  PRO A  95      -7.558   3.951  22.019  1.00 10.00      A   
ATOM    881  CB  PRO A  95      -7.413   5.460  21.792  1.00 10.00      A   
ATOM    882  CG  PRO A  95      -5.948   5.706  21.849  1.00 10.00      A   
ATOM    883  CD  PRO A  95      -5.314   4.491  21.245  1.00 10.00      A   
ATOM    884  C   PRO A  95      -8.697   3.402  21.162  1.00 10.00      A   
ATOM    885  O   PRO A  95      -9.797   3.156  21.660  1.00 10.00      A   
ATOM    886  N   TRP A  96      -8.416   3.188  19.880  1.00 10.00      A   
ATOM    887  HN  TRP A  96      -7.509   3.375  19.554  1.00 10.00      A   
ATOM    888  CA  TRP A  96      -9.411   2.667  18.955  1.00 10.00      A   
ATOM    889  CB  TRP A  96      -8.894   2.724  17.518  1.00 10.00      A   
ATOM    890  CG  TRP A  96      -8.855   4.107  16.944  1.00 10.00      A   
ATOM    891  CD1 TRP A  96      -7.860   5.032  17.086  1.00 10.00      A   
ATOM    892  CD2 TRP A  96      -9.861   4.721  16.128  1.00 10.00      A   
ATOM    893  NE1 TRP A  96      -8.187   6.186  16.417  1.00 10.00      A   
ATOM    894  HE1 TRP A  96      -7.637   6.996  16.373  1.00 10.00      A   
ATOM    895  CE2 TRP A  96      -9.411   6.019  15.818  1.00 10.00      A   
ATOM    896  CE3 TRP A  96     -11.100   4.302  15.632  1.00 10.00      A   
ATOM    897  CZ2 TRP A  96     -10.156   6.897  15.034  1.00 10.00      A   
ATOM    898  CZ3 TRP A  96     -11.837   5.175  14.854  1.00 10.00      A   
ATOM    899  CH2 TRP A  96     -11.363   6.459  14.562  1.00 10.00      A   
ATOM    900  C   TRP A  96      -9.803   1.239  19.320  1.00 10.00      A   
ATOM    901  O   TRP A  96     -10.973   0.954  19.564  1.00 10.00      A   
ATOM    902  N   ILE A  97      -8.814   0.352  19.385  1.00 10.00      A   
ATOM    903  HN  ILE A  97      -7.895   0.651  19.205  1.00 10.00      A   
ATOM    904  CA  ILE A  97      -9.055  -1.053  19.724  1.00 10.00      A   
ATOM    905  CB  ILE A  97      -7.758  -1.898  19.653  1.00 10.00      A   
ATOM    906  CG1 ILE A  97      -7.276  -2.012  18.208  1.00 10.00      A   
ATOM    907  CG2 ILE A  97      -7.959  -3.288  20.251  1.00 10.00      A   
ATOM    908  CD1 ILE A  97      -8.243  -2.745  17.305  1.00 10.00      A   
ATOM    909  C   ILE A  97      -9.681  -1.176  21.115  1.00 10.00      A   
ATOM    910  O   ILE A  97     -10.527  -2.040  21.353  1.00 10.00      A   
ATOM    911  N   GLU A  98      -9.268  -0.298  22.023  1.00 10.00      A   
ATOM    912  HN  GLU A  98      -8.587   0.363  21.772  1.00 10.00      A   
ATOM    913  CA  GLU A  98      -9.783  -0.293  23.386  1.00 10.00      A   
ATOM    914  CB  GLU A  98      -9.133   0.843  24.179  1.00 10.00      A   
ATOM    915  CG  GLU A  98      -9.568   0.930  25.631  1.00 10.00      A   
ATOM    916  CD  GLU A  98      -8.896   2.068  26.366  1.00 10.00      A   
ATOM    917  OE1 GLU A  98      -7.811   1.851  26.943  1.00 10.00      A   
ATOM    918  OE2 GLU A  98      -9.447   3.189  26.364  1.00 10.00      A   
ATOM    919  C   GLU A  98     -11.300  -0.132  23.393  1.00 10.00      A   
ATOM    920  O   GLU A  98     -12.003  -0.794  24.156  1.00 10.00      A   
ATOM    921  N   ALA A  99     -11.796   0.748  22.532  1.00 10.00      A   
ATOM    922  HN  ALA A  99     -11.186   1.240  21.942  1.00 10.00      A   
ATOM    923  CA  ALA A  99     -13.223   1.000  22.438  1.00 10.00      A   
ATOM    924  CB  ALA A  99     -13.470   2.415  21.931  1.00 10.00      A   
ATOM    925  C   ALA A  99     -13.895  -0.026  21.529  1.00 10.00      A   
ATOM    926  O   ALA A  99     -15.006  -0.473  21.799  1.00 10.00      A   
ATOM    927  N   MET A 100     -13.202  -0.402  20.457  1.00 10.00      A   
ATOM    928  HN  MET A 100     -12.313  -0.007  20.302  1.00 10.00      A   
ATOM    929  CA  MET A 100     -13.722  -1.367  19.489  1.00 10.00      A   
ATOM    930  CB  MET A 100     -12.719  -1.594  18.356  1.00 10.00      A   
ATOM    931  CG  MET A 100     -12.661  -0.481  17.324  1.00 10.00      A   
ATOM    932  SD  MET A 100     -11.307  -0.705  16.154  1.00 10.00      A   
ATOM    933  CE  MET A 100     -11.565   0.694  15.070  1.00 10.00      A   
ATOM    934  C   MET A 100     -14.067  -2.705  20.132  1.00 10.00      A   
ATOM    935  O   MET A 100     -15.127  -3.271  19.871  1.00 10.00      A   
ATOM    936  N   SER A 101     -13.177  -3.192  20.982  1.00 10.00      A   
ATOM    937  HN  SER A 101     -12.367  -2.670  21.174  1.00 10.00      A   
ATOM    938  CA  SER A 101     -13.360  -4.477  21.650  1.00 10.00      A   
ATOM    939  CB  SER A 101     -12.090  -4.864  22.413  1.00 10.00      A   
ATOM    940  OG  SER A 101     -11.550  -3.750  23.104  1.00 10.00      A   
ATOM    941  HG  SER A 101     -11.019  -3.219  22.494  1.00 10.00      A   
ATOM    942  C   SER A 101     -14.580  -4.511  22.575  1.00 10.00      A   
ATOM    943  O   SER A 101     -15.097  -5.585  22.889  1.00 10.00      A   
ATOM    944  N   SER A 102     -15.041  -3.347  23.006  1.00 10.00      A   
ATOM    945  HN  SER A 102     -14.599  -2.519  22.726  1.00 10.00      A   
ATOM    946  CA  SER A 102     -16.187  -3.274  23.898  1.00 10.00      A   
ATOM    947  CB  SER A 102     -15.952  -2.206  24.967  1.00 10.00      A   
ATOM    948  OG  SER A 102     -14.688  -2.387  25.589  1.00 10.00      A   
ATOM    949  HG  SER A 102     -14.819  -2.591  26.525  1.00 10.00      A   
ATOM    950  C   SER A 102     -17.486  -3.000  23.139  1.00 10.00      A   
ATOM    951  O   SER A 102     -18.528  -2.753  23.749  1.00 10.00      A   
ATOM    952  N   SER A 103     -17.436  -3.054  21.814  1.00 10.00      A   
ATOM    953  HN  SER A 103     -16.586  -3.254  21.368  1.00 10.00      A   
ATOM    954  CA  SER A 103     -18.626  -2.803  21.014  1.00 10.00      A   
ATOM    955  CB  SER A 103     -18.676  -1.333  20.599  1.00 10.00      A   
ATOM    956  OG  SER A 103     -18.510  -0.489  21.727  1.00 10.00      A   
ATOM    957  HG  SER A 103     -18.967  -0.882  22.484  1.00 10.00      A   
ATOM    958  C   SER A 103     -18.707  -3.714  19.789  1.00 10.00      A   
ATOM    959  O   SER A 103     -19.718  -4.384  19.566  1.00 10.00      A   
ATOM    960  N   TYR A 104     -17.637  -3.756  19.007  1.00 10.00      A   
ATOM    961  HN  TYR A 104     -16.838  -3.236  19.250  1.00 10.00      A   
ATOM    962  CA  TYR A 104     -17.605  -4.575  17.806  1.00 10.00      A   
ATOM    963  CB  TYR A 104     -16.662  -3.978  16.760  1.00 10.00      A   
ATOM    964  CG  TYR A 104     -16.964  -2.549  16.363  1.00 10.00      A   
ATOM    965  CD1 TYR A 104     -18.221  -2.179  15.899  1.00 10.00      A   
ATOM    966  CD2 TYR A 104     -15.982  -1.573  16.438  1.00 10.00      A   
ATOM    967  CE1 TYR A 104     -18.486  -0.876  15.524  1.00 10.00      A   
ATOM    968  CE2 TYR A 104     -16.239  -0.268  16.067  1.00 10.00      A   
ATOM    969  CZ  TYR A 104     -17.490   0.075  15.608  1.00 10.00      A   
ATOM    970  OH  TYR A 104     -17.747   1.375  15.231  1.00 10.00      A   
ATOM    971  HH  TYR A 104     -18.705   1.501  15.133  1.00 10.00      A   
ATOM    972  C   TYR A 104     -17.175  -6.001  18.118  1.00 10.00      A   
ATOM    973  O   TYR A 104     -16.049  -6.395  17.833  1.00 10.00      A   
ATOM    974  N   THR A 105     -18.069  -6.775  18.691  1.00 10.00      A   
ATOM    975  HN  THR A 105     -18.956  -6.411  18.904  1.00 10.00      A   
ATOM    976  CA  THR A 105     -17.769  -8.156  19.023  1.00 10.00      A   
ATOM    977  CB  THR A 105     -18.772  -8.687  20.061  1.00 10.00      A   
ATOM    978  OG1 THR A 105     -19.971  -7.895  20.009  1.00 10.00      A   
ATOM    979  HG1 THR A 105     -20.083  -7.424  20.847  1.00 10.00      A   
ATOM    980  CG2 THR A 105     -18.180  -8.609  21.459  1.00 10.00      A   
ATOM    981  C   THR A 105     -17.818  -9.030  17.771  1.00 10.00      A   
ATOM    982  O   THR A 105     -17.311 -10.154  17.757  1.00 10.00      A   
ATOM    983  N   TRP A 106     -18.424  -8.492  16.715  1.00 10.00      A   
ATOM    984  HN  TRP A 106     -18.790  -7.585  16.785  1.00 10.00      A   
ATOM    985  CA  TRP A 106     -18.563  -9.210  15.457  1.00 10.00      A   
ATOM    986  CB  TRP A 106     -19.998  -9.081  14.933  1.00 10.00      A   
ATOM    987  CG  TRP A 106     -21.016  -9.821  15.748  1.00 10.00      A   
ATOM    988  CD1 TRP A 106     -21.299  -9.642  17.071  1.00 10.00      A   
ATOM    989  CD2 TRP A 106     -21.892 -10.857  15.290  1.00 10.00      A   
ATOM    990  NE1 TRP A 106     -22.286 -10.505  17.467  1.00 10.00      A   
ATOM    991  HE1 TRP A 106     -22.658 -10.567  18.375  1.00 10.00      A   
ATOM    992  CE2 TRP A 106     -22.670 -11.263  16.391  1.00 10.00      A   
ATOM    993  CE3 TRP A 106     -22.091 -11.485  14.058  1.00 10.00      A   
ATOM    994  CZ2 TRP A 106     -23.630 -12.267  16.296  1.00 10.00      A   
ATOM    995  CZ3 TRP A 106     -23.045 -12.480  13.965  1.00 10.00      A   
ATOM    996  CH2 TRP A 106     -23.804 -12.861  15.077  1.00 10.00      A   
ATOM    997  C   TRP A 106     -17.576  -8.693  14.412  1.00 10.00      A   
ATOM    998  O   TRP A 106     -17.793  -8.861  13.211  1.00 10.00      A   
ATOM    999  N   LEU A 107     -16.499  -8.063  14.878  1.00 10.00      A   
ATOM   1000  HN  LEU A 107     -16.384  -7.966  15.846  1.00 10.00      A   
ATOM   1001  CA  LEU A 107     -15.477  -7.524  13.984  1.00 10.00      A   
ATOM   1002  CB  LEU A 107     -14.485  -6.662  14.772  1.00 10.00      A   
ATOM   1003  CG  LEU A 107     -13.691  -5.629  13.971  1.00 10.00      A   
ATOM   1004  CD1 LEU A 107     -14.625  -4.627  13.315  1.00 10.00      A   
ATOM   1005  CD2 LEU A 107     -12.704  -4.913  14.871  1.00 10.00      A   
ATOM   1006  C   LEU A 107     -14.750  -8.661  13.269  1.00 10.00      A   
ATOM   1007  O   LEU A 107     -14.369  -9.649  13.900  1.00 10.00      A   
ATOM   1008  N   GLU A 108     -14.577  -8.522  11.955  1.00 10.00      A   
ATOM   1009  HN  GLU A 108     -14.910  -7.712  11.509  1.00 10.00      A   
ATOM   1010  CA  GLU A 108     -13.920  -9.548  11.157  1.00 10.00      A   
ATOM   1011  CB  GLU A 108     -14.842 -10.004  10.023  1.00 10.00      A   
ATOM   1012  CG  GLU A 108     -16.122 -10.677  10.487  1.00 10.00      A   
ATOM   1013  CD  GLU A 108     -17.083 -10.957   9.352  1.00 10.00      A   
ATOM   1014  OE1 GLU A 108     -16.703 -11.679   8.409  1.00 10.00      A   
ATOM   1015  OE2 GLU A 108     -18.230 -10.471   9.406  1.00 10.00      A   
ATOM   1016  C   GLU A 108     -12.589  -9.085  10.567  1.00 10.00      A   
ATOM   1017  O   GLU A 108     -11.598  -9.817  10.604  1.00 10.00      A   
ATOM   1018  N   GLU A 109     -12.562  -7.878  10.018  1.00 10.00      A   
ATOM   1019  HN  GLU A 109     -13.370  -7.318  10.038  1.00 10.00      A   
ATOM   1020  CA  GLU A 109     -11.349  -7.373   9.387  1.00 10.00      A   
ATOM   1021  CB  GLU A 109     -11.590  -7.116   7.901  1.00 10.00      A   
ATOM   1022  CG  GLU A 109     -12.077  -8.318   7.118  1.00 10.00      A   
ATOM   1023  CD  GLU A 109     -12.566  -7.923   5.744  1.00 10.00      A   
ATOM   1024  OE1 GLU A 109     -11.802  -8.072   4.768  1.00 10.00      A   
ATOM   1025  OE2 GLU A 109     -13.711  -7.437   5.638  1.00 10.00      A   
ATOM   1026  C   GLU A 109     -10.823  -6.096  10.025  1.00 10.00      A   
ATOM   1027  O   GLU A 109     -11.579  -5.165  10.308  1.00 10.00      A   
ATOM   1028  N   ILE A 110      -9.511  -6.062  10.216  1.00 10.00      A   
ATOM   1029  HN  ILE A 110      -8.976  -6.852   9.975  1.00 10.00      A   
ATOM   1030  CA  ILE A 110      -8.827  -4.908  10.780  1.00 10.00      A   
ATOM   1031  CB  ILE A 110      -8.326  -5.173  12.219  1.00 10.00      A   
ATOM   1032  CG1 ILE A 110      -9.505  -5.353  13.181  1.00 10.00      A   
ATOM   1033  CG2 ILE A 110      -7.417  -4.041  12.688  1.00 10.00      A   
ATOM   1034  CD1 ILE A 110      -9.098  -5.645  14.609  1.00 10.00      A   
ATOM   1035  C   ILE A 110      -7.631  -4.555   9.899  1.00 10.00      A   
ATOM   1036  O   ILE A 110      -6.688  -5.336   9.775  1.00 10.00      A   
ATOM   1037  N   ARG A 111      -7.687  -3.396   9.266  1.00 10.00      A   
ATOM   1038  HN  ARG A 111      -8.479  -2.822   9.387  1.00 10.00      A   
ATOM   1039  CA  ARG A 111      -6.612  -2.945   8.391  1.00 10.00      A   
ATOM   1040  CB  ARG A 111      -7.089  -2.877   6.933  1.00 10.00      A   
ATOM   1041  CG  ARG A 111      -7.668  -4.175   6.383  1.00 10.00      A   
ATOM   1042  CD  ARG A 111      -9.163  -4.044   6.114  1.00 10.00      A   
ATOM   1043  NE  ARG A 111      -9.695  -5.182   5.356  1.00 10.00      A   
ATOM   1044  HE  ARG A 111     -10.120  -5.901   5.868  1.00 10.00      A   
ATOM   1045  CZ  ARG A 111      -9.649  -5.286   4.025  1.00 10.00      A   
ATOM   1046  NH1 ARG A 111      -9.101  -4.322   3.295  1.00 10.00      A   
ATOM   1047 HH11 ARG A 111      -8.703  -3.460   3.754  1.00 10.00      A   
ATOM   1048 HH12 ARG A 111      -9.062  -4.407   2.254  1.00 10.00      A   
ATOM   1049  NH2 ARG A 111     -10.174  -6.348   3.424  1.00 10.00      A   
ATOM   1050 HH21 ARG A 111     -10.633  -7.110   3.988  1.00 10.00      A   
ATOM   1051 HH22 ARG A 111     -10.135  -6.431   2.385  1.00 10.00      A   
ATOM   1052  C   ARG A 111      -6.094  -1.580   8.829  1.00 10.00      A   
ATOM   1053  O   ARG A 111      -6.878  -0.690   9.173  1.00 10.00      A   
ATOM   1054  N   LEU A 112      -4.777  -1.420   8.817  1.00 10.00      A   
ATOM   1055  HN  LEU A 112      -4.210  -2.169   8.523  1.00 10.00      A   
ATOM   1056  CA  LEU A 112      -4.143  -0.170   9.212  1.00 10.00      A   
ATOM   1057  CB  LEU A 112      -3.687  -0.243  10.670  1.00 10.00      A   
ATOM   1058  CG  LEU A 112      -4.780  -0.254  11.731  1.00 10.00      A   
ATOM   1059  CD1 LEU A 112      -4.195  -0.654  13.070  1.00 10.00      A   
ATOM   1060  CD2 LEU A 112      -5.438   1.111  11.827  1.00 10.00      A   
ATOM   1061  C   LEU A 112      -2.928   0.112   8.341  1.00 10.00      A   
ATOM   1062  O   LEU A 112      -2.230  -0.813   7.915  1.00 10.00      A   
ATOM   1063  N   LYS A 113      -2.673   1.387   8.084  1.00 10.00      A   
ATOM   1064  HN  LYS A 113      -3.276   2.078   8.431  1.00 10.00      A   
ATOM   1065  CA  LYS A 113      -1.524   1.790   7.285  1.00 10.00      A   
ATOM   1066  CB  LYS A 113      -1.951   2.217   5.876  1.00 10.00      A   
ATOM   1067  CG  LYS A 113      -0.788   2.389   4.909  1.00 10.00      A   
ATOM   1068  CD  LYS A 113      -1.228   3.048   3.613  1.00 10.00      A   
ATOM   1069  CE  LYS A 113      -0.051   3.243   2.669  1.00 10.00      A   
ATOM   1070  NZ  LYS A 113      -0.383   4.147   1.537  1.00 10.00      A   
ATOM   1071  HZ1 LYS A 113       0.405   4.180   0.857  1.00 10.00      A   
ATOM   1072  HZ2 LYS A 113      -0.559   5.114   1.885  1.00 10.00      A   
ATOM   1073  HZ3 LYS A 113      -1.235   3.808   1.049  1.00 10.00      A   
ATOM   1074  C   LYS A 113      -0.769   2.920   7.980  1.00 10.00      A   
ATOM   1075  O   LYS A 113      -1.363   3.944   8.329  1.00 10.00      A   
ATOM   1076  N   ARG A 114       0.534   2.715   8.191  1.00 10.00      A   
ATOM   1077  HN  ARG A 114       0.930   1.859   7.904  1.00 10.00      A   
ATOM   1078  CA  ARG A 114       1.394   3.705   8.848  1.00 10.00      A   
ATOM   1079  CB  ARG A 114       1.531   4.981   8.000  1.00 10.00      A   
ATOM   1080  CG  ARG A 114       2.250   4.787   6.671  1.00 10.00      A   
ATOM   1081  CD  ARG A 114       2.216   6.060   5.840  1.00 10.00      A   
ATOM   1082  NE  ARG A 114       2.868   5.907   4.543  1.00 10.00      A   
ATOM   1083  HE  ARG A 114       3.825   5.637   4.545  1.00 10.00      A   
ATOM   1084  CZ  ARG A 114       2.264   6.126   3.373  1.00 10.00      A   
ATOM   1085  NH1 ARG A 114       0.993   6.506   3.328  1.00 10.00      A   
ATOM   1086 HH11 ARG A 114       0.447   6.638   4.207  1.00 10.00      A   
ATOM   1087 HH12 ARG A 114       0.530   6.681   2.402  1.00 10.00      A   
ATOM   1088  NH2 ARG A 114       2.940   5.983   2.244  1.00 10.00      A   
ATOM   1089 HH21 ARG A 114       3.954   5.703   2.264  1.00 10.00      A   
ATOM   1090 HH22 ARG A 114       2.463   6.137   1.324  1.00 10.00      A   
ATOM   1091  C   ARG A 114       0.861   4.037  10.239  1.00 10.00      A   
ATOM   1092  O   ARG A 114       0.698   5.204  10.600  1.00 10.00      A   
ATOM   1093  N   MET A 115       0.594   3.004  11.023  1.00 10.00      A   
ATOM   1094  HN  MET A 115       0.783   2.094  10.700  1.00 10.00      A   
ATOM   1095  CA  MET A 115       0.053   3.189  12.363  1.00 10.00      A   
ATOM   1096  CB  MET A 115      -1.371   2.629  12.445  1.00 10.00      A   
ATOM   1097  CG  MET A 115      -2.415   3.453  11.710  1.00 10.00      A   
ATOM   1098  SD  MET A 115      -2.965   4.886  12.655  1.00 10.00      A   
ATOM   1099  CE  MET A 115      -3.865   4.087  13.979  1.00 10.00      A   
ATOM   1100  C   MET A 115       0.925   2.514  13.408  1.00 10.00      A   
ATOM   1101  O   MET A 115       1.688   1.594  13.104  1.00 10.00      A   
ATOM   1102  N   VAL A 116       0.808   2.987  14.639  1.00 10.00      A   
ATOM   1103  HN  VAL A 116       0.190   3.734  14.806  1.00 10.00      A   
ATOM   1104  CA  VAL A 116       1.561   2.436  15.751  1.00 10.00      A   
ATOM   1105  CB  VAL A 116       2.016   3.533  16.740  1.00 10.00      A   
ATOM   1106  CG1 VAL A 116       2.869   2.930  17.846  1.00 10.00      A   
ATOM   1107  CG2 VAL A 116       2.787   4.626  16.010  1.00 10.00      A   
ATOM   1108  C   VAL A 116       0.709   1.410  16.488  1.00 10.00      A   
ATOM   1109  O   VAL A 116      -0.222   1.761  17.215  1.00 10.00      A   
ATOM   1110  N   VAL A 117       1.024   0.146  16.286  1.00 10.00      A   
ATOM   1111  HN  VAL A 117       1.791  -0.069  15.716  1.00 10.00      A   
ATOM   1112  CA  VAL A 117       0.292  -0.938  16.914  1.00 10.00      A   
ATOM   1113  CB  VAL A 117      -0.133  -1.999  15.876  1.00 10.00      A   
ATOM   1114  CG1 VAL A 117      -1.033  -3.048  16.514  1.00 10.00      A   
ATOM   1115  CG2 VAL A 117      -0.823  -1.345  14.689  1.00 10.00      A   
ATOM   1116  C   VAL A 117       1.174  -1.600  17.955  1.00 10.00      A   
ATOM   1117  O   VAL A 117       2.236  -2.118  17.632  1.00 10.00      A   
ATOM   1118  N   THR A 118       0.750  -1.557  19.206  1.00 10.00      A   
ATOM   1119  HN  THR A 118      -0.101  -1.120  19.412  1.00 10.00      A   
ATOM   1120  CA  THR A 118       1.517  -2.159  20.282  1.00 10.00      A   
ATOM   1121  CB  THR A 118       1.343  -1.370  21.591  1.00 10.00      A   
ATOM   1122  OG1 THR A 118      -0.036  -0.996  21.747  1.00 10.00      A   
ATOM   1123  HG1 THR A 118      -0.138  -0.506  22.577  1.00 10.00      A   
ATOM   1124  CG2 THR A 118       2.202  -0.115  21.564  1.00 10.00      A   
ATOM   1125  C   THR A 118       1.096  -3.610  20.489  1.00 10.00      A   
ATOM   1126  O   THR A 118       0.034  -4.027  20.019  1.00 10.00      A   
ATOM   1127  N   ASP A 119       1.925  -4.376  21.194  1.00 10.00      A   
ATOM   1128  HN  ASP A 119       2.757  -3.987  21.542  1.00 10.00      A   
ATOM   1129  CA  ASP A 119       1.633  -5.784  21.461  1.00 10.00      A   
ATOM   1130  CB  ASP A 119       2.807  -6.468  22.176  1.00 10.00      A   
ATOM   1131  CG  ASP A 119       4.103  -6.428  21.379  1.00 10.00      A   
ATOM   1132  OD1 ASP A 119       4.370  -7.376  20.607  1.00 10.00      A   
ATOM   1133  OD2 ASP A 119       4.868  -5.446  21.525  1.00 10.00      A   
ATOM   1134  C   ASP A 119       0.358  -5.908  22.289  1.00 10.00      A   
ATOM   1135  O   ASP A 119      -0.386  -6.880  22.167  1.00 10.00      A   
ATOM   1136  N   ASP A 120       0.107  -4.894  23.113  1.00 10.00      A   
ATOM   1137  HN  ASP A 120       0.749  -4.155  23.159  1.00 10.00      A   
ATOM   1138  CA  ASP A 120      -1.079  -4.851  23.963  1.00 10.00      A   
ATOM   1139  CB  ASP A 120      -1.063  -3.591  24.839  1.00 10.00      A   
ATOM   1140  CG  ASP A 120      -0.298  -3.762  26.136  1.00 10.00      A   
ATOM   1141  OD1 ASP A 120      -0.910  -3.622  27.216  1.00 10.00      A   
ATOM   1142  OD2 ASP A 120       0.924  -4.018  26.082  1.00 10.00      A   
ATOM   1143  C   ASP A 120      -2.344  -4.853  23.114  1.00 10.00      A   
ATOM   1144  O   ASP A 120      -3.337  -5.500  23.462  1.00 10.00      A   
ATOM   1145  N   CYS A 121      -2.297  -4.131  21.995  1.00 10.00      A   
ATOM   1146  HN  CYS A 121      -1.472  -3.645  21.774  1.00 10.00      A   
ATOM   1147  CA  CYS A 121      -3.434  -4.046  21.086  1.00 10.00      A   
ATOM   1148  CB  CYS A 121      -3.175  -3.005  19.991  1.00 10.00      A   
ATOM   1149  SG  CYS A 121      -2.801  -1.341  20.597  1.00 10.00      A   
ATOM   1150  HG  CYS A 121      -1.581  -1.358  21.132  1.00 10.00      A   
ATOM   1151  C   CYS A 121      -3.713  -5.406  20.456  1.00 10.00      A   
ATOM   1152  O   CYS A 121      -4.866  -5.821  20.336  1.00 10.00      A   
ATOM   1153  N   LEU A 122      -2.645  -6.104  20.077  1.00 10.00      A   
ATOM   1154  HN  LEU A 122      -1.754  -5.727  20.218  1.00 10.00      A   
ATOM   1155  CA  LEU A 122      -2.764  -7.417  19.464  1.00 10.00      A   
ATOM   1156  CB  LEU A 122      -1.388  -7.943  19.050  1.00 10.00      A   
ATOM   1157  CG  LEU A 122      -0.651  -7.123  17.988  1.00 10.00      A   
ATOM   1158  CD1 LEU A 122       0.747  -7.673  17.762  1.00 10.00      A   
ATOM   1159  CD2 LEU A 122      -1.438  -7.100  16.685  1.00 10.00      A   
ATOM   1160  C   LEU A 122      -3.444  -8.392  20.416  1.00 10.00      A   
ATOM   1161  O   LEU A 122      -4.322  -9.156  20.012  1.00 10.00      A   
ATOM   1162  N   GLU A 123      -3.042  -8.359  21.683  1.00 10.00      A   
ATOM   1163  HN  GLU A 123      -2.322  -7.739  21.947  1.00 10.00      A   
ATOM   1164  CA  GLU A 123      -3.641  -9.235  22.686  1.00 10.00      A   
ATOM   1165  CB  GLU A 123      -2.965  -9.068  24.049  1.00 10.00      A   
ATOM   1166  CG  GLU A 123      -1.566  -9.652  24.125  1.00 10.00      A   
ATOM   1167  CD  GLU A 123      -1.242 -10.173  25.508  1.00 10.00      A   
ATOM   1168  OE1 GLU A 123      -0.720  -9.399  26.337  1.00 10.00      A   
ATOM   1169  OE2 GLU A 123      -1.517 -11.361  25.780  1.00 10.00      A   
ATOM   1170  C   GLU A 123      -5.140  -8.974  22.802  1.00 10.00      A   
ATOM   1171  O   GLU A 123      -5.938  -9.909  22.878  1.00 10.00      A   
ATOM   1172  N   LEU A 124      -5.509  -7.696  22.809  1.00 10.00      A   
ATOM   1173  HN  LEU A 124      -4.816  -7.003  22.750  1.00 10.00      A   
ATOM   1174  CA  LEU A 124      -6.910  -7.290  22.905  1.00 10.00      A   
ATOM   1175  CB  LEU A 124      -7.022  -5.764  22.946  1.00 10.00      A   
ATOM   1176  CG  LEU A 124      -7.002  -5.111  24.331  1.00 10.00      A   
ATOM   1177  CD1 LEU A 124      -6.825  -3.606  24.205  1.00 10.00      A   
ATOM   1178  CD2 LEU A 124      -8.284  -5.432  25.088  1.00 10.00      A   
ATOM   1179  C   LEU A 124      -7.716  -7.827  21.729  1.00 10.00      A   
ATOM   1180  O   LEU A 124      -8.840  -8.304  21.898  1.00 10.00      A   
ATOM   1181  N   ILE A 125      -7.125  -7.762  20.542  1.00 10.00      A   
ATOM   1182  HN  ILE A 125      -6.217  -7.389  20.481  1.00 10.00      A   
ATOM   1183  CA  ILE A 125      -7.778  -8.232  19.327  1.00 10.00      A   
ATOM   1184  CB  ILE A 125      -6.897  -7.977  18.082  1.00 10.00      A   
ATOM   1185  CG1 ILE A 125      -6.700  -6.473  17.867  1.00 10.00      A   
ATOM   1186  CG2 ILE A 125      -7.515  -8.610  16.844  1.00 10.00      A   
ATOM   1187  CD1 ILE A 125      -5.684  -6.134  16.796  1.00 10.00      A   
ATOM   1188  C   ILE A 125      -8.104  -9.721  19.415  1.00 10.00      A   
ATOM   1189  O   ILE A 125      -9.247 -10.131  19.209  1.00 10.00      A   
ATOM   1190  N   ALA A 126      -7.100 -10.512  19.760  1.00 10.00      A   
ATOM   1191  HN  ALA A 126      -6.226 -10.111  19.963  1.00 10.00      A   
ATOM   1192  CA  ALA A 126      -7.254 -11.956  19.852  1.00 10.00      A   
ATOM   1193  CB  ALA A 126      -5.897 -12.614  20.043  1.00 10.00      A   
ATOM   1194  C   ALA A 126      -8.213 -12.394  20.955  1.00 10.00      A   
ATOM   1195  O   ALA A 126      -8.947 -13.373  20.789  1.00 10.00      A   
ATOM   1196  N   LYS A 127      -8.223 -11.676  22.073  1.00 10.00      A   
ATOM   1197  HN  LYS A 127      -7.643 -10.885  22.148  1.00 10.00      A   
ATOM   1198  CA  LYS A 127      -9.078 -12.048  23.193  1.00 10.00      A   
ATOM   1199  CB  LYS A 127      -8.446 -11.659  24.536  1.00 10.00      A   
ATOM   1200  CG  LYS A 127      -8.403 -10.164  24.816  1.00 10.00      A   
ATOM   1201  CD  LYS A 127      -7.384  -9.826  25.897  1.00 10.00      A   
ATOM   1202  CE  LYS A 127      -7.725 -10.488  27.223  1.00 10.00      A   
ATOM   1203  NZ  LYS A 127      -8.966  -9.927  27.818  1.00 10.00      A   
ATOM   1204  HZ1 LYS A 127      -9.094 -10.286  28.785  1.00 10.00      A   
ATOM   1205  HZ2 LYS A 127      -9.793 -10.196  27.248  1.00 10.00      A   
ATOM   1206  HZ3 LYS A 127      -8.907  -8.891  27.848  1.00 10.00      A   
ATOM   1207  C   LYS A 127     -10.513 -11.531  23.076  1.00 10.00      A   
ATOM   1208  O   LYS A 127     -11.436 -12.155  23.593  1.00 10.00      A   
ATOM   1209  N   SER A 128     -10.713 -10.414  22.392  1.00 10.00      A   
ATOM   1210  HN  SER A 128      -9.950  -9.954  21.972  1.00 10.00      A   
ATOM   1211  CA  SER A 128     -12.052  -9.847  22.267  1.00 10.00      A   
ATOM   1212  CB  SER A 128     -12.023  -8.340  22.515  1.00 10.00      A   
ATOM   1213  OG  SER A 128     -11.738  -8.057  23.874  1.00 10.00      A   
ATOM   1214  HG  SER A 128     -12.565  -8.045  24.371  1.00 10.00      A   
ATOM   1215  C   SER A 128     -12.736 -10.166  20.938  1.00 10.00      A   
ATOM   1216  O   SER A 128     -13.901 -10.553  20.919  1.00 10.00      A   
ATOM   1217  N   PHE A 129     -12.022 -10.016  19.834  1.00 10.00      A   
ATOM   1218  HN  PHE A 129     -11.079  -9.748  19.897  1.00 10.00      A   
ATOM   1219  CA  PHE A 129     -12.605 -10.274  18.523  1.00 10.00      A   
ATOM   1220  CB  PHE A 129     -11.926  -9.429  17.440  1.00 10.00      A   
ATOM   1221  CG  PHE A 129     -11.865  -7.963  17.774  1.00 10.00      A   
ATOM   1222  CD1 PHE A 129     -10.660  -7.287  17.755  1.00 10.00      A   
ATOM   1223  CD2 PHE A 129     -13.011  -7.263  18.118  1.00 10.00      A   
ATOM   1224  CE1 PHE A 129     -10.591  -5.944  18.070  1.00 10.00      A   
ATOM   1225  CE2 PHE A 129     -12.951  -5.919  18.433  1.00 10.00      A   
ATOM   1226  CZ  PHE A 129     -11.739  -5.258  18.409  1.00 10.00      A   
ATOM   1227  C   PHE A 129     -12.567 -11.758  18.175  1.00 10.00      A   
ATOM   1228  O   PHE A 129     -11.593 -12.256  17.617  1.00 10.00      A   
ATOM   1229  N   LYS A 130     -13.638 -12.459  18.524  1.00 10.00      A   
ATOM   1230  HN  LYS A 130     -14.373 -12.001  18.981  1.00 10.00      A   
ATOM   1231  CA  LYS A 130     -13.749 -13.890  18.260  1.00 10.00      A   
ATOM   1232  CB  LYS A 130     -14.858 -14.514  19.118  1.00 10.00      A   
ATOM   1233  CG  LYS A 130     -14.408 -14.988  20.494  1.00 10.00      A   
ATOM   1234  CD  LYS A 130     -14.301 -13.843  21.489  1.00 10.00      A   
ATOM   1235  CE  LYS A 130     -13.906 -14.352  22.866  1.00 10.00      A   
ATOM   1236  NZ  LYS A 130     -13.879 -13.265  23.884  1.00 10.00      A   
ATOM   1237  HZ1 LYS A 130     -13.041 -12.663  23.745  1.00 10.00      A   
ATOM   1238  HZ2 LYS A 130     -13.843 -13.670  24.845  1.00 10.00      A   
ATOM   1239  HZ3 LYS A 130     -14.729 -12.674  23.803  1.00 10.00      A   
ATOM   1240  C   LYS A 130     -14.023 -14.161  16.783  1.00 10.00      A   
ATOM   1241  O   LYS A 130     -13.702 -15.231  16.263  1.00 10.00      A   
ATOM   1242  N   ASN A 131     -14.604 -13.178  16.106  1.00 10.00      A   
ATOM   1243  HN  ASN A 131     -14.821 -12.342  16.570  1.00 10.00      A   
ATOM   1244  CA  ASN A 131     -14.923 -13.311  14.687  1.00 10.00      A   
ATOM   1245  CB  ASN A 131     -16.246 -12.611  14.361  1.00 10.00      A   
ATOM   1246  CG  ASN A 131     -17.322 -13.579  13.905  1.00 10.00      A   
ATOM   1247  OD1 ASN A 131     -17.260 -14.131  12.804  1.00 10.00      A   
ATOM   1248  ND2 ASN A 131     -18.321 -13.785  14.745  1.00 10.00      A   
ATOM   1249 HD21 ASN A 131     -18.313 -13.306  15.605  1.00 10.00      A   
ATOM   1250 HD22 ASN A 131     -19.028 -14.406  14.478  1.00 10.00      A   
ATOM   1251  C   ASN A 131     -13.812 -12.748  13.811  1.00 10.00      A   
ATOM   1252  O   ASN A 131     -14.014 -12.493  12.623  1.00 10.00      A   
ATOM   1253  N   PHE A 132     -12.637 -12.570  14.401  1.00 10.00      A   
ATOM   1254  HN  PHE A 132     -12.534 -12.824  15.343  1.00 10.00      A   
ATOM   1255  CA  PHE A 132     -11.490 -12.028  13.685  1.00 10.00      A   
ATOM   1256  CB  PHE A 132     -10.322 -11.810  14.646  1.00 10.00      A   
ATOM   1257  CG  PHE A 132      -9.274 -10.886  14.111  1.00 10.00      A   
ATOM   1258  CD1 PHE A 132      -9.631  -9.671  13.556  1.00 10.00      A   
ATOM   1259  CD2 PHE A 132      -7.934 -11.233  14.159  1.00 10.00      A   
ATOM   1260  CE1 PHE A 132      -8.673  -8.818  13.057  1.00 10.00      A   
ATOM   1261  CE2 PHE A 132      -6.968 -10.381  13.663  1.00 10.00      A   
ATOM   1262  CZ  PHE A 132      -7.342  -9.172  13.113  1.00 10.00      A   
ATOM   1263  C   PHE A 132     -11.072 -12.957  12.552  1.00 10.00      A   
ATOM   1264  O   PHE A 132     -10.882 -14.155  12.763  1.00 10.00      A   
ATOM   1265  N   LYS A 133     -10.937 -12.405  11.351  1.00 10.00      A   
ATOM   1266  HN  LYS A 133     -11.101 -11.442  11.243  1.00 10.00      A   
ATOM   1267  CA  LYS A 133     -10.564 -13.200  10.191  1.00 10.00      A   
ATOM   1268  CB  LYS A 133     -11.770 -13.381   9.257  1.00 10.00      A   
ATOM   1269  CG  LYS A 133     -12.969 -14.083   9.881  1.00 10.00      A   
ATOM   1270  CD  LYS A 133     -14.186 -13.999   8.972  1.00 10.00      A   
ATOM   1271  CE  LYS A 133     -15.437 -14.534   9.650  1.00 10.00      A   
ATOM   1272  NZ  LYS A 133     -16.655 -14.285   8.834  1.00 10.00      A   
ATOM   1273  HZ1 LYS A 133     -17.506 -14.578   9.354  1.00 10.00      A   
ATOM   1274  HZ2 LYS A 133     -16.607 -14.815   7.942  1.00 10.00      A   
ATOM   1275  HZ3 LYS A 133     -16.734 -13.264   8.617  1.00 10.00      A   
ATOM   1276  C   LYS A 133      -9.397 -12.597   9.405  1.00 10.00      A   
ATOM   1277  O   LYS A 133      -8.468 -13.309   9.028  1.00 10.00      A   
ATOM   1278  N   VAL A 134      -9.432 -11.293   9.155  1.00 10.00      A   
ATOM   1279  HN  VAL A 134     -10.163 -10.746   9.519  1.00 10.00      A   
ATOM   1280  CA  VAL A 134      -8.378 -10.656   8.364  1.00 10.00      A   
ATOM   1281  CB  VAL A 134      -8.905 -10.177   6.989  1.00 10.00      A   
ATOM   1282  CG1 VAL A 134      -7.783  -9.585   6.146  1.00 10.00      A   
ATOM   1283  CG2 VAL A 134      -9.583 -11.318   6.244  1.00 10.00      A   
ATOM   1284  C   VAL A 134      -7.704  -9.490   9.086  1.00 10.00      A   
ATOM   1285  O   VAL A 134      -8.366  -8.573   9.575  1.00 10.00      A   
ATOM   1286  N   LEU A 135      -6.377  -9.530   9.121  1.00 10.00      A   
ATOM   1287  HN  LEU A 135      -5.911 -10.291   8.701  1.00 10.00      A   
ATOM   1288  CA  LEU A 135      -5.578  -8.483   9.741  1.00 10.00      A   
ATOM   1289  CB  LEU A 135      -4.873  -8.999  11.002  1.00 10.00      A   
ATOM   1290  CG  LEU A 135      -4.024  -7.983  11.777  1.00 10.00      A   
ATOM   1291  CD1 LEU A 135      -4.858  -6.784  12.194  1.00 10.00      A   
ATOM   1292  CD2 LEU A 135      -3.379  -8.632  12.991  1.00 10.00      A   
ATOM   1293  C   LEU A 135      -4.541  -7.994   8.739  1.00 10.00      A   
ATOM   1294  O   LEU A 135      -3.712  -8.775   8.263  1.00 10.00      A   
ATOM   1295  N   VAL A 136      -4.591  -6.717   8.408  1.00 10.00      A   
ATOM   1296  HN  VAL A 136      -5.270  -6.137   8.821  1.00 10.00      A   
ATOM   1297  CA  VAL A 136      -3.650  -6.149   7.455  1.00 10.00      A   
ATOM   1298  CB  VAL A 136      -4.323  -5.805   6.105  1.00 10.00      A   
ATOM   1299  CG1 VAL A 136      -3.322  -5.172   5.149  1.00 10.00      A   
ATOM   1300  CG2 VAL A 136      -4.944  -7.042   5.475  1.00 10.00      A   
ATOM   1301  C   VAL A 136      -2.982  -4.901   8.022  1.00 10.00      A   
ATOM   1302  O   VAL A 136      -3.619  -3.856   8.175  1.00 10.00      A   
ATOM   1303  N   LEU A 137      -1.702  -5.019   8.343  1.00 10.00      A   
ATOM   1304  HN  LEU A 137      -1.251  -5.883   8.200  1.00 10.00      A   
ATOM   1305  CA  LEU A 137      -0.938  -3.902   8.879  1.00 10.00      A   
ATOM   1306  CB  LEU A 137      -0.337  -4.249  10.247  1.00 10.00      A   
ATOM   1307  CG  LEU A 137      -1.335  -4.603  11.354  1.00 10.00      A   
ATOM   1308  CD1 LEU A 137      -0.617  -4.821  12.676  1.00 10.00      A   
ATOM   1309  CD2 LEU A 137      -2.397  -3.524  11.489  1.00 10.00      A   
ATOM   1310  C   LEU A 137       0.158  -3.520   7.896  1.00 10.00      A   
ATOM   1311  O   LEU A 137       1.162  -4.220   7.769  1.00 10.00      A   
ATOM   1312  N   SER A 138      -0.057  -2.429   7.180  1.00 10.00      A   
ATOM   1313  HN  SER A 138      -0.885  -1.914   7.327  1.00 10.00      A   
ATOM   1314  CA  SER A 138       0.900  -1.958   6.192  1.00 10.00      A   
ATOM   1315  CB  SER A 138       0.155  -1.537   4.928  1.00 10.00      A   
ATOM   1316  OG  SER A 138      -0.847  -2.487   4.607  1.00 10.00      A   
ATOM   1317  HG  SER A 138      -1.044  -3.012   5.388  1.00 10.00      A   
ATOM   1318  C   SER A 138       1.722  -0.795   6.739  1.00 10.00      A   
ATOM   1319  O   SER A 138       1.175   0.252   7.088  1.00 10.00      A   
ATOM   1320  N   SER A 139       3.033  -0.993   6.820  1.00 10.00      A   
ATOM   1321  HN  SER A 139       3.397  -1.857   6.537  1.00 10.00      A   
ATOM   1322  CA  SER A 139       3.950   0.027   7.324  1.00 10.00      A   
ATOM   1323  CB  SER A 139       3.957   1.266   6.417  1.00 10.00      A   
ATOM   1324  OG  SER A 139       4.199   0.909   5.063  1.00 10.00      A   
ATOM   1325  HG  SER A 139       3.563   0.230   4.794  1.00 10.00      A   
ATOM   1326  C   SER A 139       3.643   0.407   8.776  1.00 10.00      A   
ATOM   1327  O   SER A 139       3.611   1.589   9.129  1.00 10.00      A   
ATOM   1328  N   CYS A 140       3.408  -0.595   9.611  1.00 10.00      A   
ATOM   1329  HN  CYS A 140       3.436  -1.517   9.276  1.00 10.00      A   
ATOM   1330  CA  CYS A 140       3.117  -0.366  11.016  1.00 10.00      A   
ATOM   1331  CB  CYS A 140       1.940  -1.231  11.474  1.00 10.00      A   
ATOM   1332  SG  CYS A 140       0.346  -0.739  10.774  1.00 10.00      A   
ATOM   1333  HG  CYS A 140      -0.605  -1.156  11.597  1.00 10.00      A   
ATOM   1334  C   CYS A 140       4.353  -0.631  11.869  1.00 10.00      A   
ATOM   1335  O   CYS A 140       5.319  -1.237  11.405  1.00 10.00      A   
ATOM   1336  N   GLU A 141       4.324  -0.175  13.110  1.00 10.00      A   
ATOM   1337  HN  GLU A 141       3.524   0.290  13.429  1.00 10.00      A   
ATOM   1338  CA  GLU A 141       5.450  -0.349  14.018  1.00 10.00      A   
ATOM   1339  CB  GLU A 141       6.438   0.807  13.837  1.00 10.00      A   
ATOM   1340  CG  GLU A 141       5.798   2.180  13.964  1.00 10.00      A   
ATOM   1341  CD  GLU A 141       6.789   3.313  13.807  1.00 10.00      A   
ATOM   1342  OE1 GLU A 141       7.551   3.579  14.760  1.00 10.00      A   
ATOM   1343  OE2 GLU A 141       6.814   3.945  12.728  1.00 10.00      A   
ATOM   1344  C   GLU A 141       4.968  -0.365  15.459  1.00 10.00      A   
ATOM   1345  O   GLU A 141       3.808  -0.051  15.730  1.00 10.00      A   
ATOM   1346  N   GLY A 142       5.858  -0.737  16.373  1.00 10.00      A   
ATOM   1347  HN  GLY A 142       6.761  -0.996  16.086  1.00 10.00      A   
ATOM   1348  CA  GLY A 142       5.512  -0.758  17.783  1.00 10.00      A   
ATOM   1349  C   GLY A 142       5.384  -2.151  18.376  1.00 10.00      A   
ATOM   1350  O   GLY A 142       5.752  -2.375  19.526  1.00 10.00      A   
ATOM   1351  N   PHE A 143       4.870  -3.091  17.603  1.00 10.00      A   
ATOM   1352  HN  PHE A 143       4.614  -2.869  16.687  1.00 10.00      A   
ATOM   1353  CA  PHE A 143       4.679  -4.452  18.088  1.00 10.00      A   
ATOM   1354  CB  PHE A 143       3.393  -5.068  17.520  1.00 10.00      A   
ATOM   1355  CG  PHE A 143       3.359  -5.208  16.018  1.00 10.00      A   
ATOM   1356  CD1 PHE A 143       3.493  -6.450  15.420  1.00 10.00      A   
ATOM   1357  CD2 PHE A 143       3.177  -4.098  15.208  1.00 10.00      A   
ATOM   1358  CE1 PHE A 143       3.449  -6.581  14.044  1.00 10.00      A   
ATOM   1359  CE2 PHE A 143       3.135  -4.222  13.832  1.00 10.00      A   
ATOM   1360  CZ  PHE A 143       3.272  -5.465  13.251  1.00 10.00      A   
ATOM   1361  C   PHE A 143       5.880  -5.339  17.801  1.00 10.00      A   
ATOM   1362  O   PHE A 143       6.738  -4.999  16.982  1.00 10.00      A   
ATOM   1363  N   SER A 144       5.931  -6.475  18.482  1.00 10.00      A   
ATOM   1364  HN  SER A 144       5.204  -6.690  19.113  1.00 10.00      A   
ATOM   1365  CA  SER A 144       7.016  -7.422  18.314  1.00 10.00      A   
ATOM   1366  CB  SER A 144       7.854  -7.492  19.593  1.00 10.00      A   
ATOM   1367  OG  SER A 144       7.054  -7.830  20.719  1.00 10.00      A   
ATOM   1368  HG  SER A 144       6.136  -7.529  20.579  1.00 10.00      A   
ATOM   1369  C   SER A 144       6.465  -8.800  17.957  1.00 10.00      A   
ATOM   1370  O   SER A 144       5.257  -8.967  17.783  1.00 10.00      A   
ATOM   1371  N   THR A 145       7.347  -9.786  17.865  1.00 10.00      A   
ATOM   1372  HN  THR A 145       8.301  -9.599  18.012  1.00 10.00      A   
ATOM   1373  CA  THR A 145       6.942 -11.142  17.531  1.00 10.00      A   
ATOM   1374  CB  THR A 145       8.173 -12.013  17.227  1.00 10.00      A   
ATOM   1375  OG1 THR A 145       9.185 -11.770  18.216  1.00 10.00      A   
ATOM   1376  HG1 THR A 145       8.816 -11.924  19.090  1.00 10.00      A   
ATOM   1377  CG2 THR A 145       8.730 -11.687  15.850  1.00 10.00      A   
ATOM   1378  C   THR A 145       6.148 -11.781  18.668  1.00 10.00      A   
ATOM   1379  O   THR A 145       5.545 -12.835  18.493  1.00 10.00      A   
ATOM   1380  N   ASP A 146       6.152 -11.132  19.829  1.00 10.00      A   
ATOM   1381  HN  ASP A 146       6.632 -10.284  19.897  1.00 10.00      A   
ATOM   1382  CA  ASP A 146       5.447 -11.639  20.998  1.00 10.00      A   
ATOM   1383  CB  ASP A 146       5.888 -10.893  22.257  1.00 10.00      A   
ATOM   1384  CG  ASP A 146       5.382 -11.548  23.523  1.00 10.00      A   
ATOM   1385  OD1 ASP A 146       5.964 -12.573  23.941  1.00 10.00      A   
ATOM   1386  OD2 ASP A 146       4.408 -11.044  24.109  1.00 10.00      A   
ATOM   1387  C   ASP A 146       3.935 -11.541  20.817  1.00 10.00      A   
ATOM   1388  O   ASP A 146       3.215 -12.530  20.984  1.00 10.00      A   
ATOM   1389  N   GLY A 147       3.462 -10.352  20.455  1.00 10.00      A   
ATOM   1390  HN  GLY A 147       4.084  -9.599  20.337  1.00 10.00      A   
ATOM   1391  CA  GLY A 147       2.041 -10.147  20.248  1.00 10.00      A   
ATOM   1392  C   GLY A 147       1.486 -11.012  19.132  1.00 10.00      A   
ATOM   1393  O   GLY A 147       0.310 -11.380  19.151  1.00 10.00      A   
ATOM   1394  N   LEU A 148       2.335 -11.347  18.167  1.00 10.00      A   
ATOM   1395  HN  LEU A 148       3.262 -11.037  18.218  1.00 10.00      A   
ATOM   1396  CA  LEU A 148       1.924 -12.177  17.042  1.00 10.00      A   
ATOM   1397  CB  LEU A 148       3.052 -12.266  16.013  1.00 10.00      A   
ATOM   1398  CG  LEU A 148       3.558 -10.936  15.449  1.00 10.00      A   
ATOM   1399  CD1 LEU A 148       4.697 -11.170  14.470  1.00 10.00      A   
ATOM   1400  CD2 LEU A 148       2.429 -10.160  14.784  1.00 10.00      A   
ATOM   1401  C   LEU A 148       1.543 -13.573  17.524  1.00 10.00      A   
ATOM   1402  O   LEU A 148       0.610 -14.189  17.010  1.00 10.00      A   
ATOM   1403  N   ALA A 149       2.256 -14.053  18.538  1.00 10.00      A   
ATOM   1404  HN  ALA A 149       2.973 -13.503  18.919  1.00 10.00      A   
ATOM   1405  CA  ALA A 149       1.998 -15.373  19.101  1.00 10.00      A   
ATOM   1406  CB  ALA A 149       3.064 -15.733  20.126  1.00 10.00      A   
ATOM   1407  C   ALA A 149       0.615 -15.423  19.734  1.00 10.00      A   
ATOM   1408  O   ALA A 149      -0.095 -16.423  19.622  1.00 10.00      A   
ATOM   1409  N   ALA A 150       0.235 -14.328  20.383  1.00 10.00      A   
ATOM   1410  HN  ALA A 150       0.846 -13.562  20.421  1.00 10.00      A   
ATOM   1411  CA  ALA A 150      -1.065 -14.230  21.036  1.00 10.00      A   
ATOM   1412  CB  ALA A 150      -1.177 -12.903  21.773  1.00 10.00      A   
ATOM   1413  C   ALA A 150      -2.188 -14.365  20.013  1.00 10.00      A   
ATOM   1414  O   ALA A 150      -3.174 -15.075  20.237  1.00 10.00      A   
ATOM   1415  N   ILE A 151      -2.018 -13.683  18.888  1.00 10.00      A   
ATOM   1416  HN  ILE A 151      -1.210 -13.138  18.782  1.00 10.00      A   
ATOM   1417  CA  ILE A 151      -2.991 -13.713  17.804  1.00 10.00      A   
ATOM   1418  CB  ILE A 151      -2.580 -12.748  16.667  1.00 10.00      A   
ATOM   1419  CG1 ILE A 151      -2.662 -11.292  17.137  1.00 10.00      A   
ATOM   1420  CG2 ILE A 151      -3.436 -12.961  15.422  1.00 10.00      A   
ATOM   1421  CD1 ILE A 151      -4.077 -10.780  17.316  1.00 10.00      A   
ATOM   1422  C   ILE A 151      -3.115 -15.127  17.238  1.00 10.00      A   
ATOM   1423  O   ILE A 151      -4.210 -15.681  17.143  1.00 10.00      A   
ATOM   1424  N   ALA A 152      -1.973 -15.711  16.906  1.00 10.00      A   
ATOM   1425  HN  ALA A 152      -1.132 -15.226  17.061  1.00 10.00      A   
ATOM   1426  CA  ALA A 152      -1.916 -17.049  16.322  1.00 10.00      A   
ATOM   1427  CB  ALA A 152      -0.477 -17.400  15.977  1.00 10.00      A   
ATOM   1428  C   ALA A 152      -2.518 -18.131  17.220  1.00 10.00      A   
ATOM   1429  O   ALA A 152      -3.147 -19.071  16.733  1.00 10.00      A   
ATOM   1430  N   ALA A 153      -2.328 -18.002  18.523  1.00 10.00      A   
ATOM   1431  HN  ALA A 153      -1.828 -17.230  18.860  1.00 10.00      A   
ATOM   1432  CA  ALA A 153      -2.827 -18.995  19.470  1.00 10.00      A   
ATOM   1433  CB  ALA A 153      -1.996 -18.974  20.745  1.00 10.00      A   
ATOM   1434  C   ALA A 153      -4.309 -18.833  19.802  1.00 10.00      A   
ATOM   1435  O   ALA A 153      -4.949 -19.781  20.266  1.00 10.00      A   
ATOM   1436  N   THR A 154      -4.868 -17.658  19.555  1.00 10.00      A   
ATOM   1437  HN  THR A 154      -4.338 -16.942  19.145  1.00 10.00      A   
ATOM   1438  CA  THR A 154      -6.267 -17.424  19.889  1.00 10.00      A   
ATOM   1439  CB  THR A 154      -6.426 -16.178  20.783  1.00 10.00      A   
ATOM   1440  OG1 THR A 154      -5.289 -16.057  21.654  1.00 10.00      A   
ATOM   1441  HG1 THR A 154      -4.495 -15.912  21.124  1.00 10.00      A   
ATOM   1442  CG2 THR A 154      -7.681 -16.297  21.633  1.00 10.00      A   
ATOM   1443  C   THR A 154      -7.185 -17.302  18.669  1.00 10.00      A   
ATOM   1444  O   THR A 154      -8.297 -17.837  18.671  1.00 10.00      A   
ATOM   1445  N   CYS A 155      -6.725 -16.608  17.633  1.00 10.00      A   
ATOM   1446  HN  CYS A 155      -5.816 -16.237  17.664  1.00 10.00      A   
ATOM   1447  CA  CYS A 155      -7.532 -16.400  16.436  1.00 10.00      A   
ATOM   1448  CB  CYS A 155      -7.017 -15.205  15.632  1.00 10.00      A   
ATOM   1449  SG  CYS A 155      -6.949 -13.665  16.576  1.00 10.00      A   
ATOM   1450  HG  CYS A 155      -8.045 -13.595  17.322  1.00 10.00      A   
ATOM   1451  C   CYS A 155      -7.620 -17.651  15.566  1.00 10.00      A   
ATOM   1452  O   CYS A 155      -6.923 -17.779  14.559  1.00 10.00      A   
ATOM   1453  N   ARG A 156      -8.488 -18.573  15.962  1.00 10.00      A   
ATOM   1454  HN  ARG A 156      -8.988 -18.430  16.797  1.00 10.00      A   
ATOM   1455  CA  ARG A 156      -8.691 -19.809  15.215  1.00 10.00      A   
ATOM   1456  CB  ARG A 156      -9.406 -20.851  16.077  1.00 10.00      A   
ATOM   1457  CG  ARG A 156     -10.795 -20.432  16.538  1.00 10.00      A   
ATOM   1458  CD  ARG A 156     -11.534 -21.583  17.200  1.00 10.00      A   
ATOM   1459  NE  ARG A 156     -11.977 -22.589  16.234  1.00 10.00      A   
ATOM   1460  HE  ARG A 156     -11.275 -23.069  15.731  1.00 10.00      A   
ATOM   1461  CZ  ARG A 156     -13.253 -22.902  16.014  1.00 10.00      A   
ATOM   1462  NH1 ARG A 156     -14.221 -22.291  16.692  1.00 10.00      A   
ATOM   1463 HH11 ARG A 156     -13.989 -21.563  17.403  1.00 10.00      A   
ATOM   1464 HH12 ARG A 156     -15.220 -22.535  16.515  1.00 10.00      A   
ATOM   1465  NH2 ARG A 156     -13.574 -23.822  15.109  1.00 10.00      A   
ATOM   1466 HH21 ARG A 156     -12.823 -24.305  14.561  1.00 10.00      A   
ATOM   1467 HH22 ARG A 156     -14.574 -24.071  14.947  1.00 10.00      A   
ATOM   1468  C   ARG A 156      -9.494 -19.546  13.943  1.00 10.00      A   
ATOM   1469  O   ARG A 156      -9.537 -20.376  13.037  1.00 10.00      A   
ATOM   1470  N   ASN A 157     -10.120 -18.379  13.882  1.00 10.00      A   
ATOM   1471  HN  ASN A 157     -10.038 -17.756  14.634  1.00 10.00      A   
ATOM   1472  CA  ASN A 157     -10.929 -17.995  12.730  1.00 10.00      A   
ATOM   1473  CB  ASN A 157     -12.194 -17.261  13.187  1.00 10.00      A   
ATOM   1474  CG  ASN A 157     -13.196 -18.187  13.848  1.00 10.00      A   
ATOM   1475  OD1 ASN A 157     -13.364 -19.335  13.432  1.00 10.00      A   
ATOM   1476  ND2 ASN A 157     -13.860 -17.705  14.886  1.00 10.00      A   
ATOM   1477 HD21 ASN A 157     -13.674 -16.781  15.176  1.00 10.00      A   
ATOM   1478 HD22 ASN A 157     -14.507 -18.288  15.331  1.00 10.00      A   
ATOM   1479  C   ASN A 157     -10.131 -17.125  11.766  1.00 10.00      A   
ATOM   1480  O   ASN A 157     -10.642 -16.716  10.724  1.00 10.00      A   
ATOM   1481  N   LEU A 158      -8.873 -16.864  12.122  1.00 10.00      A   
ATOM   1482  HN  LEU A 158      -8.529 -17.244  12.955  1.00 10.00      A   
ATOM   1483  CA  LEU A 158      -7.990 -16.040  11.302  1.00 10.00      A   
ATOM   1484  CB  LEU A 158      -6.645 -15.856  12.007  1.00 10.00      A   
ATOM   1485  CG  LEU A 158      -5.673 -14.860  11.376  1.00 10.00      A   
ATOM   1486  CD1 LEU A 158      -6.202 -13.441  11.511  1.00 10.00      A   
ATOM   1487  CD2 LEU A 158      -4.300 -14.981  12.017  1.00 10.00      A   
ATOM   1488  C   LEU A 158      -7.773 -16.678   9.937  1.00 10.00      A   
ATOM   1489  O   LEU A 158      -7.513 -17.876   9.838  1.00 10.00      A   
ATOM   1490  N   LYS A 159      -7.880 -15.876   8.893  1.00 10.00      A   
ATOM   1491  HN  LYS A 159      -8.073 -14.924   9.040  1.00 10.00      A   
ATOM   1492  CA  LYS A 159      -7.715 -16.366   7.539  1.00 10.00      A   
ATOM   1493  CB  LYS A 159      -8.953 -16.040   6.697  1.00 10.00      A   
ATOM   1494  CG  LYS A 159     -10.218 -16.764   7.125  1.00 10.00      A   
ATOM   1495  CD  LYS A 159     -11.385 -16.411   6.211  1.00 10.00      A   
ATOM   1496  CE  LYS A 159     -11.180 -16.963   4.807  1.00 10.00      A   
ATOM   1497  NZ  LYS A 159     -12.066 -16.316   3.806  1.00 10.00      A   
ATOM   1498  HZ1 LYS A 159     -12.015 -16.831   2.902  1.00 10.00      A   
ATOM   1499  HZ2 LYS A 159     -11.766 -15.334   3.647  1.00 10.00      A   
ATOM   1500  HZ3 LYS A 159     -13.051 -16.317   4.137  1.00 10.00      A   
ATOM   1501  C   LYS A 159      -6.487 -15.766   6.875  1.00 10.00      A   
ATOM   1502  O   LYS A 159      -5.637 -16.489   6.346  1.00 10.00      A   
ATOM   1503  N   GLU A 160      -6.382 -14.445   6.922  1.00 10.00      A   
ATOM   1504  HN  GLU A 160      -7.056 -13.926   7.411  1.00 10.00      A   
ATOM   1505  CA  GLU A 160      -5.271 -13.756   6.284  1.00 10.00      A   
ATOM   1506  CB  GLU A 160      -5.755 -12.997   5.045  1.00 10.00      A   
ATOM   1507  CG  GLU A 160      -6.551 -13.856   4.073  1.00 10.00      A   
ATOM   1508  CD  GLU A 160      -6.992 -13.105   2.835  1.00 10.00      A   
ATOM   1509  OE1 GLU A 160      -8.085 -12.508   2.862  1.00 10.00      A   
ATOM   1510  OE2 GLU A 160      -6.258 -13.128   1.823  1.00 10.00      A   
ATOM   1511  C   GLU A 160      -4.539 -12.816   7.236  1.00 10.00      A   
ATOM   1512  O   GLU A 160      -5.140 -11.922   7.839  1.00 10.00      A   
ATOM   1513  N   LEU A 161      -3.237 -13.020   7.346  1.00 10.00      A   
ATOM   1514  HN  LEU A 161      -2.822 -13.739   6.813  1.00 10.00      A   
ATOM   1515  CA  LEU A 161      -2.392 -12.207   8.211  1.00 10.00      A   
ATOM   1516  CB  LEU A 161      -1.750 -13.080   9.300  1.00 10.00      A   
ATOM   1517  CG  LEU A 161      -1.128 -12.346  10.495  1.00 10.00      A   
ATOM   1518  CD1 LEU A 161      -2.209 -11.727  11.366  1.00 10.00      A   
ATOM   1519  CD2 LEU A 161      -0.260 -13.291  11.315  1.00 10.00      A   
ATOM   1520  C   LEU A 161      -1.309 -11.531   7.371  1.00 10.00      A   
ATOM   1521  O   LEU A 161      -0.343 -12.177   6.955  1.00 10.00      A   
ATOM   1522  N   ASP A 162      -1.482 -10.238   7.104  1.00 10.00      A   
ATOM   1523  HN  ASP A 162      -2.274  -9.776   7.461  1.00 10.00      A   
ATOM   1524  CA  ASP A 162      -0.521  -9.483   6.302  1.00 10.00      A   
ATOM   1525  CB  ASP A 162      -1.194  -8.939   5.036  1.00 10.00      A   
ATOM   1526  CG  ASP A 162      -0.207  -8.460   3.986  1.00 10.00      A   
ATOM   1527  OD1 ASP A 162       0.984  -8.277   4.314  1.00 10.00      A   
ATOM   1528  OD2 ASP A 162      -0.623  -8.273   2.820  1.00 10.00      A   
ATOM   1529  C   ASP A 162       0.076  -8.331   7.107  1.00 10.00      A   
ATOM   1530  O   ASP A 162      -0.653  -7.511   7.664  1.00 10.00      A   
ATOM   1531  N   LEU A 163       1.401  -8.278   7.163  1.00 10.00      A   
ATOM   1532  HN  LEU A 163       1.924  -8.960   6.691  1.00 10.00      A   
ATOM   1533  CA  LEU A 163       2.106  -7.231   7.894  1.00 10.00      A   
ATOM   1534  CB  LEU A 163       2.825  -7.835   9.110  1.00 10.00      A   
ATOM   1535  CG  LEU A 163       1.953  -8.493  10.185  1.00 10.00      A   
ATOM   1536  CD1 LEU A 163       2.818  -9.291  11.151  1.00 10.00      A   
ATOM   1537  CD2 LEU A 163       1.159  -7.441  10.938  1.00 10.00      A   
ATOM   1538  C   LEU A 163       3.138  -6.564   6.982  1.00 10.00      A   
ATOM   1539  O   LEU A 163       4.153  -6.053   7.453  1.00 10.00      A   
ATOM   1540  N   ARG A 164       2.867  -6.585   5.679  1.00 10.00      A   
ATOM   1541  HN  ARG A 164       2.032  -7.010   5.377  1.00 10.00      A   
ATOM   1542  CA  ARG A 164       3.767  -6.016   4.672  1.00 10.00      A   
ATOM   1543  CB  ARG A 164       3.120  -6.026   3.286  1.00 10.00      A   
ATOM   1544  CG  ARG A 164       1.883  -5.156   3.169  1.00 10.00      A   
ATOM   1545  CD  ARG A 164       1.090  -5.491   1.920  1.00 10.00      A   
ATOM   1546  NE  ARG A 164       0.092  -4.468   1.633  1.00 10.00      A   
ATOM   1547  HE  ARG A 164       0.424  -3.578   1.379  1.00 10.00      A   
ATOM   1548  CZ  ARG A 164      -1.224  -4.657   1.707  1.00 10.00      A   
ATOM   1549  NH1 ARG A 164      -1.725  -5.839   2.067  1.00 10.00      A   
ATOM   1550 HH11 ARG A 164      -1.085  -6.643   2.302  1.00 10.00      A   
ATOM   1551 HH12 ARG A 164      -2.758  -5.972   2.120  1.00 10.00      A   
ATOM   1552  NH2 ARG A 164      -2.045  -3.654   1.411  1.00 10.00      A   
ATOM   1553 HH21 ARG A 164      -3.080  -3.786   1.463  1.00 10.00      A   
ATOM   1554 HH22 ARG A 164      -1.659  -2.726   1.121  1.00 10.00      A   
ATOM   1555  C   ARG A 164       4.288  -4.615   5.006  1.00 10.00      A   
ATOM   1556  O   ARG A 164       3.536  -3.729   5.427  1.00 10.00      A   
ATOM   1557  N   GLU A 165       5.597  -4.451   4.829  1.00 10.00      A   
ATOM   1558  HN  GLU A 165       6.125  -5.221   4.527  1.00 10.00      A   
ATOM   1559  CA  GLU A 165       6.294  -3.183   5.054  1.00 10.00      A   
ATOM   1560  CB  GLU A 165       5.794  -2.097   4.093  1.00 10.00      A   
ATOM   1561  CG  GLU A 165       6.508  -2.075   2.749  1.00 10.00      A   
ATOM   1562  CD  GLU A 165       6.291  -3.329   1.933  1.00 10.00      A   
ATOM   1563  OE1 GLU A 165       5.394  -3.326   1.067  1.00 10.00      A   
ATOM   1564  OE2 GLU A 165       7.027  -4.316   2.144  1.00 10.00      A   
ATOM   1565  C   GLU A 165       6.258  -2.694   6.501  1.00 10.00      A   
ATOM   1566  O   GLU A 165       6.560  -1.532   6.769  1.00 10.00      A   
ATOM   1567  N   SER A 166       5.908  -3.567   7.429  1.00 10.00      A   
ATOM   1568  HN  SER A 166       5.691  -4.485   7.167  1.00 10.00      A   
ATOM   1569  CA  SER A 166       5.843  -3.192   8.837  1.00 10.00      A   
ATOM   1570  CB  SER A 166       4.636  -3.839   9.518  1.00 10.00      A   
ATOM   1571  OG  SER A 166       3.421  -3.335   8.988  1.00 10.00      A   
ATOM   1572  HG  SER A 166       3.019  -4.002   8.416  1.00 10.00      A   
ATOM   1573  C   SER A 166       7.135  -3.544   9.569  1.00 10.00      A   
ATOM   1574  O   SER A 166       7.742  -4.584   9.310  1.00 10.00      A   
ATOM   1575  N   ASP A 167       7.559  -2.668  10.472  1.00 10.00      A   
ATOM   1576  HN  ASP A 167       7.028  -1.858  10.640  1.00 10.00      A   
ATOM   1577  CA  ASP A 167       8.773  -2.892  11.239  1.00 10.00      A   
ATOM   1578  CB  ASP A 167       9.474  -1.572  11.551  1.00 10.00      A   
ATOM   1579  CG  ASP A 167      10.830  -1.784  12.195  1.00 10.00      A   
ATOM   1580  OD1 ASP A 167      11.785  -2.116  11.460  1.00 10.00      A   
ATOM   1581  OD2 ASP A 167      10.954  -1.612  13.431  1.00 10.00      A   
ATOM   1582  C   ASP A 167       8.443  -3.613  12.531  1.00 10.00      A   
ATOM   1583  O   ASP A 167       7.799  -3.056  13.420  1.00 10.00      A   
ATOM   1584  N   VAL A 168       8.868  -4.857  12.624  1.00 10.00      A   
ATOM   1585  HN  VAL A 168       9.376  -5.247  11.884  1.00 10.00      A   
ATOM   1586  CA  VAL A 168       8.608  -5.665  13.800  1.00 10.00      A   
ATOM   1587  CB  VAL A 168       7.736  -6.891  13.452  1.00 10.00      A   
ATOM   1588  CG1 VAL A 168       7.154  -7.516  14.707  1.00 10.00      A   
ATOM   1589  CG2 VAL A 168       6.635  -6.528  12.464  1.00 10.00      A   
ATOM   1590  C   VAL A 168       9.920  -6.154  14.391  1.00 10.00      A   
ATOM   1591  O   VAL A 168      10.775  -6.662  13.669  1.00 10.00      A   
ATOM   1592  N   ASP A 169      10.087  -5.970  15.694  1.00 10.00      A   
ATOM   1593  HN  ASP A 169       9.381  -5.528  16.207  1.00 10.00      A   
ATOM   1594  CA  ASP A 169      11.296  -6.413  16.376  1.00 10.00      A   
ATOM   1595  CB  ASP A 169      11.446  -5.733  17.738  1.00 10.00      A   
ATOM   1596  CG  ASP A 169      11.700  -4.245  17.634  1.00 10.00      A   
ATOM   1597  OD1 ASP A 169      12.592  -3.832  16.861  1.00 10.00      A   
ATOM   1598  OD2 ASP A 169      11.015  -3.479  18.343  1.00 10.00      A   
ATOM   1599  C   ASP A 169      11.254  -7.922  16.547  1.00 10.00      A   
ATOM   1600  O   ASP A 169      10.472  -8.453  17.345  1.00 10.00      A   
ATOM   1601  N   ASP A 170      12.082  -8.610  15.782  1.00 10.00      A   
ATOM   1602  HN  ASP A 170      12.681  -8.125  15.174  1.00 10.00      A   
ATOM   1603  CA  ASP A 170      12.132 -10.063  15.814  1.00 10.00      A   
ATOM   1604  CB  ASP A 170      12.807 -10.615  14.558  1.00 10.00      A   
ATOM   1605  CG  ASP A 170      12.087 -10.225  13.282  1.00 10.00      A   
ATOM   1606  OD1 ASP A 170      11.052 -10.851  12.962  1.00 10.00      A   
ATOM   1607  OD2 ASP A 170      12.564  -9.311  12.582  1.00 10.00      A   
ATOM   1608  C   ASP A 170      12.821 -10.588  17.068  1.00 10.00      A   
ATOM   1609  O   ASP A 170      14.051 -10.639  17.154  1.00 10.00      A   
ATOM   1610  N   VAL A 171      12.020 -10.983  18.042  1.00 10.00      A   
ATOM   1611  HN  VAL A 171      11.048 -10.912  17.922  1.00 10.00      A   
ATOM   1612  CA  VAL A 171      12.543 -11.518  19.285  1.00 10.00      A   
ATOM   1613  CB  VAL A 171      11.547 -11.322  20.446  1.00 10.00      A   
ATOM   1614  CG1 VAL A 171      12.196 -11.680  21.773  1.00 10.00      A   
ATOM   1615  CG2 VAL A 171      11.022  -9.895  20.472  1.00 10.00      A   
ATOM   1616  C   VAL A 171      12.819 -13.006  19.116  1.00 10.00      A   
ATOM   1617  O   VAL A 171      13.931 -13.480  19.343  1.00 10.00      A   
ATOM   1618  N   SER A 172      11.793 -13.731  18.709  1.00 10.00      A   
ATOM   1619  HN  SER A 172      10.936 -13.283  18.536  1.00 10.00      A   
ATOM   1620  CA  SER A 172      11.889 -15.165  18.493  1.00 10.00      A   
ATOM   1621  CB  SER A 172      11.685 -15.915  19.814  1.00 10.00      A   
ATOM   1622  OG  SER A 172      12.494 -15.374  20.845  1.00 10.00      A   
ATOM   1623  HG  SER A 172      13.235 -14.891  20.453  1.00 10.00      A   
ATOM   1624  C   SER A 172      10.826 -15.595  17.487  1.00 10.00      A   
ATOM   1625  O   SER A 172       9.685 -15.137  17.556  1.00 10.00      A   
ATOM   1626  N   GLY A 173      11.197 -16.469  16.559  1.00 10.00      A   
ATOM   1627  HN  GLY A 173      12.122 -16.807  16.554  1.00 10.00      A   
ATOM   1628  CA  GLY A 173      10.255 -16.936  15.554  1.00 10.00      A   
ATOM   1629  C   GLY A 173       9.459 -18.134  16.025  1.00 10.00      A   
ATOM   1630  O   GLY A 173       8.891 -18.876  15.221  1.00 10.00      A   
ATOM   1631  N   HIS A 174       9.402 -18.308  17.338  1.00 10.00      A   
ATOM   1632  HN  HIS A 174       9.864 -17.670  17.916  1.00 10.00      A   
ATOM   1633  CA  HIS A 174       8.682 -19.417  17.944  1.00 10.00      A   
ATOM   1634  CB  HIS A 174       9.194 -19.655  19.367  1.00 10.00      A   
ATOM   1635  CG  HIS A 174       8.836 -20.994  19.936  1.00 10.00      A   
ATOM   1636  ND1 HIS A 174       8.778 -22.119  19.145  1.00 10.00      A   
ATOM   1637  CD2 HIS A 174       8.531 -21.328  21.212  1.00 10.00      A   
ATOM   1638  CE1 HIS A 174       8.441 -23.108  19.955  1.00 10.00      A   
ATOM   1639  NE2 HIS A 174       8.282 -22.675  21.209  1.00 10.00      A   
ATOM   1640  HE2 HIS A 174       8.039 -23.224  21.985  1.00 10.00      A   
ATOM   1641  C   HIS A 174       7.176 -19.157  17.956  1.00 10.00      A   
ATOM   1642  O   HIS A 174       6.385 -20.048  18.277  1.00 10.00      A   
ATOM   1643  N   TRP A 175       6.782 -17.940  17.587  1.00 10.00      A   
ATOM   1644  HN  TRP A 175       7.458 -17.279  17.332  1.00 10.00      A   
ATOM   1645  CA  TRP A 175       5.368 -17.562  17.548  1.00 10.00      A   
ATOM   1646  CB  TRP A 175       5.208 -16.075  17.201  1.00 10.00      A   
ATOM   1647  CG  TRP A 175       5.838 -15.664  15.900  1.00 10.00      A   
ATOM   1648  CD1 TRP A 175       7.093 -15.160  15.721  1.00 10.00      A   
ATOM   1649  CD2 TRP A 175       5.235 -15.705  14.600  1.00 10.00      A   
ATOM   1650  NE1 TRP A 175       7.315 -14.896  14.391  1.00 10.00      A   
ATOM   1651  HE1 TRP A 175       8.145 -14.528  14.009  1.00 10.00      A   
ATOM   1652  CE2 TRP A 175       6.188 -15.223  13.682  1.00 10.00      A   
ATOM   1653  CE3 TRP A 175       3.983 -16.105  14.123  1.00 10.00      A   
ATOM   1654  CZ2 TRP A 175       5.927 -15.130  12.316  1.00 10.00      A   
ATOM   1655  CZ3 TRP A 175       3.727 -16.013  12.768  1.00 10.00      A   
ATOM   1656  CH2 TRP A 175       4.694 -15.531  11.881  1.00 10.00      A   
ATOM   1657  C   TRP A 175       4.600 -18.425  16.551  1.00 10.00      A   
ATOM   1658  O   TRP A 175       3.383 -18.577  16.645  1.00 10.00      A   
ATOM   1659  N   LEU A 176       5.326 -18.994  15.601  1.00 10.00      A   
ATOM   1660  HN  LEU A 176       6.287 -18.830  15.581  1.00 10.00      A   
ATOM   1661  CA  LEU A 176       4.737 -19.845  14.578  1.00 10.00      A   
ATOM   1662  CB  LEU A 176       5.749 -20.073  13.456  1.00 10.00      A   
ATOM   1663  CG  LEU A 176       5.220 -20.698  12.165  1.00 10.00      A   
ATOM   1664  CD1 LEU A 176       4.257 -19.757  11.461  1.00 10.00      A   
ATOM   1665  CD2 LEU A 176       6.377 -21.057  11.252  1.00 10.00      A   
ATOM   1666  C   LEU A 176       4.290 -21.181  15.172  1.00 10.00      A   
ATOM   1667  O   LEU A 176       3.402 -21.844  14.642  1.00 10.00      A   
ATOM   1668  N   SER A 177       4.893 -21.559  16.288  1.00 10.00      A   
ATOM   1669  HN  SER A 177       5.573 -20.977  16.687  1.00 10.00      A   
ATOM   1670  CA  SER A 177       4.554 -22.810  16.948  1.00 10.00      A   
ATOM   1671  CB  SER A 177       5.770 -23.366  17.687  1.00 10.00      A   
ATOM   1672  OG  SER A 177       6.853 -23.585  16.793  1.00 10.00      A   
ATOM   1673  HG  SER A 177       7.527 -22.909  16.937  1.00 10.00      A   
ATOM   1674  C   SER A 177       3.386 -22.629  17.915  1.00 10.00      A   
ATOM   1675  O   SER A 177       3.049 -23.536  18.675  1.00 10.00      A   
ATOM   1676  N   HIS A 178       2.769 -21.451  17.887  1.00 10.00      A   
ATOM   1677  HN  HIS A 178       3.083 -20.757  17.270  1.00 10.00      A   
ATOM   1678  CA  HIS A 178       1.636 -21.167  18.759  1.00 10.00      A   
ATOM   1679  CB  HIS A 178       1.671 -19.717  19.252  1.00 10.00      A   
ATOM   1680  CG  HIS A 178       2.615 -19.492  20.394  1.00 10.00      A   
ATOM   1681  ND1 HIS A 178       2.164 -19.372  21.689  1.00 10.00      A   
ATOM   1682  CD2 HIS A 178       3.966 -19.379  20.383  1.00 10.00      A   
ATOM   1683  CE1 HIS A 178       3.240 -19.191  22.433  1.00 10.00      A   
ATOM   1684  NE2 HIS A 178       4.351 -19.189  21.685  1.00 10.00      A   
ATOM   1685  HE2 HIS A 178       5.271 -19.079  22.009  1.00 10.00      A   
ATOM   1686  C   HIS A 178       0.323 -21.465  18.048  1.00 10.00      A   
ATOM   1687  O   HIS A 178      -0.749 -21.410  18.653  1.00 10.00      A   
ATOM   1688  N   PHE A 179       0.415 -21.785  16.762  1.00 10.00      A   
ATOM   1689  HN  PHE A 179       1.297 -21.815  16.340  1.00 10.00      A   
ATOM   1690  CA  PHE A 179      -0.762 -22.104  15.970  1.00 10.00      A   
ATOM   1691  CB  PHE A 179      -0.418 -22.148  14.479  1.00 10.00      A   
ATOM   1692  CG  PHE A 179      -0.370 -20.802  13.809  1.00 10.00      A   
ATOM   1693  CD1 PHE A 179       0.837 -20.147  13.619  1.00 10.00      A   
ATOM   1694  CD2 PHE A 179      -1.530 -20.193  13.361  1.00 10.00      A   
ATOM   1695  CE1 PHE A 179       0.886 -18.915  12.995  1.00 10.00      A   
ATOM   1696  CE2 PHE A 179      -1.489 -18.960  12.738  1.00 10.00      A   
ATOM   1697  CZ  PHE A 179      -0.279 -18.321  12.554  1.00 10.00      A   
ATOM   1698  C   PHE A 179      -1.346 -23.441  16.411  1.00 10.00      A   
ATOM   1699  O   PHE A 179      -0.650 -24.460  16.426  1.00 10.00      A   
ATOM   1700  N   PRO A 180      -2.629 -23.447  16.797  1.00 10.00      A   
ATOM   1701  CA  PRO A 180      -3.320 -24.661  17.235  1.00 10.00      A   
ATOM   1702  CB  PRO A 180      -4.724 -24.164  17.615  1.00 10.00      A   
ATOM   1703  CG  PRO A 180      -4.576 -22.695  17.807  1.00 10.00      A   
ATOM   1704  CD  PRO A 180      -3.504 -22.267  16.850  1.00 10.00      A   
ATOM   1705  C   PRO A 180      -3.410 -25.690  16.110  1.00 10.00      A   
ATOM   1706  O   PRO A 180      -3.506 -25.334  14.935  1.00 10.00      A   
ATOM   1707  N   ASP A 181      -3.402 -26.962  16.478  1.00 10.00      A   
ATOM   1708  HN  ASP A 181      -3.349 -27.178  17.434  1.00 10.00      A   
ATOM   1709  CA  ASP A 181      -3.478 -28.048  15.503  1.00 10.00      A   
ATOM   1710  CB  ASP A 181      -3.229 -29.408  16.164  1.00 10.00      A   
ATOM   1711  CG  ASP A 181      -1.795 -29.624  16.602  1.00 10.00      A   
ATOM   1712  OD1 ASP A 181      -0.872 -29.074  15.961  1.00 10.00      A   
ATOM   1713  OD2 ASP A 181      -1.579 -30.356  17.591  1.00 10.00      A   
ATOM   1714  C   ASP A 181      -4.830 -28.065  14.807  1.00 10.00      A   
ATOM   1715  O   ASP A 181      -4.997 -28.711  13.776  1.00 10.00      A   
ATOM   1716  N   THR A 182      -5.796 -27.368  15.392  1.00 10.00      A   
ATOM   1717  HN  THR A 182      -5.610 -26.907  16.237  1.00 10.00      A   
ATOM   1718  CA  THR A 182      -7.133 -27.287  14.835  1.00 10.00      A   
ATOM   1719  CB  THR A 182      -8.159 -27.076  15.963  1.00 10.00      A   
ATOM   1720  OG1 THR A 182      -7.552 -26.319  17.028  1.00 10.00      A   
ATOM   1721  HG1 THR A 182      -8.175 -25.642  17.331  1.00 10.00      A   
ATOM   1722  CG2 THR A 182      -8.624 -28.416  16.506  1.00 10.00      A   
ATOM   1723  C   THR A 182      -7.239 -26.137  13.831  1.00 10.00      A   
ATOM   1724  O   THR A 182      -8.226 -26.021  13.100  1.00 10.00      A   
ATOM   1725  N   TYR A 183      -6.212 -25.293  13.798  1.00 10.00      A   
ATOM   1726  HN  TYR A 183      -5.446 -25.453  14.390  1.00 10.00      A   
ATOM   1727  CA  TYR A 183      -6.187 -24.153  12.894  1.00 10.00      A   
ATOM   1728  CB  TYR A 183      -5.078 -23.171  13.287  1.00 10.00      A   
ATOM   1729  CG  TYR A 183      -5.035 -21.916  12.443  1.00 10.00      A   
ATOM   1730  CD1 TYR A 183      -5.929 -20.878  12.663  1.00 10.00      A   
ATOM   1731  CD2 TYR A 183      -4.099 -21.771  11.427  1.00 10.00      A   
ATOM   1732  CE1 TYR A 183      -5.892 -19.732  11.892  1.00 10.00      A   
ATOM   1733  CE2 TYR A 183      -4.053 -20.627  10.653  1.00 10.00      A   
ATOM   1734  CZ  TYR A 183      -4.952 -19.613  10.889  1.00 10.00      A   
ATOM   1735  OH  TYR A 183      -4.917 -18.475  10.119  1.00 10.00      A   
ATOM   1736  HH  TYR A 183      -5.823 -18.163   9.978  1.00 10.00      A   
ATOM   1737  C   TYR A 183      -6.001 -24.614  11.456  1.00 10.00      A   
ATOM   1738  O   TYR A 183      -4.912 -25.033  11.062  1.00 10.00      A   
ATOM   1739  N   THR A 184      -7.072 -24.550  10.686  1.00 10.00      A   
ATOM   1740  HN  THR A 184      -7.921 -24.235  11.071  1.00 10.00      A   
ATOM   1741  CA  THR A 184      -7.043 -24.963   9.293  1.00 10.00      A   
ATOM   1742  CB  THR A 184      -7.870 -26.250   9.117  1.00 10.00      A   
ATOM   1743  OG1 THR A 184      -8.919 -26.267  10.100  1.00 10.00      A   
ATOM   1744  HG1 THR A 184      -8.534 -26.432  10.972  1.00 10.00      A   
ATOM   1745  CG2 THR A 184      -6.991 -27.473   9.317  1.00 10.00      A   
ATOM   1746  C   THR A 184      -7.615 -23.868   8.390  1.00 10.00      A   
ATOM   1747  O   THR A 184      -7.901 -24.095   7.216  1.00 10.00      A   
ATOM   1748  N   SER A 185      -7.760 -22.673   8.948  1.00 10.00      A   
ATOM   1749  HN  SER A 185      -7.501 -22.549   9.884  1.00 10.00      A   
ATOM   1750  CA  SER A 185      -8.318 -21.539   8.225  1.00 10.00      A   
ATOM   1751  CB  SER A 185      -9.169 -20.721   9.192  1.00 10.00      A   
ATOM   1752  OG  SER A 185      -9.035 -21.232  10.514  1.00 10.00      A   
ATOM   1753  HG  SER A 185      -9.163 -20.514  11.151  1.00 10.00      A   
ATOM   1754  C   SER A 185      -7.240 -20.654   7.598  1.00 10.00      A   
ATOM   1755  O   SER A 185      -7.506 -19.512   7.228  1.00 10.00      A   
ATOM   1756  N   LEU A 186      -6.032 -21.184   7.472  1.00 10.00      A   
ATOM   1757  HN  LEU A 186      -5.882 -22.105   7.766  1.00 10.00      A   
ATOM   1758  CA  LEU A 186      -4.926 -20.428   6.892  1.00 10.00      A   
ATOM   1759  CB  LEU A 186      -3.589 -21.131   7.143  1.00 10.00      A   
ATOM   1760  CG  LEU A 186      -2.339 -20.438   6.588  1.00 10.00      A   
ATOM   1761  CD1 LEU A 186      -2.141 -19.076   7.235  1.00 10.00      A   
ATOM   1762  CD2 LEU A 186      -1.107 -21.310   6.785  1.00 10.00      A   
ATOM   1763  C   LEU A 186      -5.138 -20.217   5.397  1.00 10.00      A   
ATOM   1764  O   LEU A 186      -5.165 -21.174   4.626  1.00 10.00      A   
ATOM   1765  N   VAL A 187      -5.298 -18.959   5.002  1.00 10.00      A   
ATOM   1766  HN  VAL A 187      -5.284 -18.243   5.671  1.00 10.00      A   
ATOM   1767  CA  VAL A 187      -5.506 -18.615   3.603  1.00 10.00      A   
ATOM   1768  CB  VAL A 187      -6.818 -17.825   3.396  1.00 10.00      A   
ATOM   1769  CG1 VAL A 187      -7.036 -17.529   1.919  1.00 10.00      A   
ATOM   1770  CG2 VAL A 187      -8.001 -18.600   3.957  1.00 10.00      A   
ATOM   1771  C   VAL A 187      -4.333 -17.803   3.060  1.00 10.00      A   
ATOM   1772  O   VAL A 187      -3.763 -18.136   2.021  1.00 10.00      A   
ATOM   1773  N   SER A 188      -3.972 -16.736   3.758  1.00 10.00      A   
ATOM   1774  HN  SER A 188      -4.460 -16.508   4.578  1.00 10.00      A   
ATOM   1775  CA  SER A 188      -2.865 -15.894   3.330  1.00 10.00      A   
ATOM   1776  CB  SER A 188      -3.379 -14.648   2.603  1.00 10.00      A   
ATOM   1777  OG  SER A 188      -4.384 -14.983   1.659  1.00 10.00      A   
ATOM   1778  HG  SER A 188      -5.073 -14.297   1.671  1.00 10.00      A   
ATOM   1779  C   SER A 188      -1.979 -15.492   4.508  1.00 10.00      A   
ATOM   1780  O   SER A 188      -2.468 -15.007   5.529  1.00 10.00      A   
ATOM   1781  N   LEU A 189      -0.680 -15.700   4.362  1.00 10.00      A   
ATOM   1782  HN  LEU A 189      -0.352 -16.109   3.532  1.00 10.00      A   
ATOM   1783  CA  LEU A 189       0.275 -15.349   5.402  1.00 10.00      A   
ATOM   1784  CB  LEU A 189       0.692 -16.589   6.196  1.00 10.00      A   
ATOM   1785  CG  LEU A 189       1.708 -16.362   7.319  1.00 10.00      A   
ATOM   1786  CD1 LEU A 189       1.133 -15.442   8.384  1.00 10.00      A   
ATOM   1787  CD2 LEU A 189       2.131 -17.687   7.934  1.00 10.00      A   
ATOM   1788  C   LEU A 189       1.502 -14.668   4.807  1.00 10.00      A   
ATOM   1789  O   LEU A 189       2.191 -15.238   3.958  1.00 10.00      A   
ATOM   1790  N   ASN A 190       1.765 -13.448   5.249  1.00 10.00      A   
ATOM   1791  HN  ASN A 190       1.171 -13.042   5.923  1.00 10.00      A   
ATOM   1792  CA  ASN A 190       2.913 -12.690   4.771  1.00 10.00      A   
ATOM   1793  CB  ASN A 190       2.458 -11.392   4.100  1.00 10.00      A   
ATOM   1794  CG  ASN A 190       3.621 -10.560   3.593  1.00 10.00      A   
ATOM   1795  OD1 ASN A 190       4.707 -11.081   3.331  1.00 10.00      A   
ATOM   1796  ND2 ASN A 190       3.401  -9.262   3.445  1.00 10.00      A   
ATOM   1797 HD21 ASN A 190       2.503  -8.912   3.679  1.00 10.00      A   
ATOM   1798 HD22 ASN A 190       4.130  -8.704   3.101  1.00 10.00      A   
ATOM   1799  C   ASN A 190       3.860 -12.387   5.924  1.00 10.00      A   
ATOM   1800  O   ASN A 190       3.503 -11.668   6.859  1.00 10.00      A   
ATOM   1801  N   ILE A 191       5.064 -12.943   5.856  1.00 10.00      A   
ATOM   1802  HN  ILE A 191       5.291 -13.502   5.076  1.00 10.00      A   
ATOM   1803  CA  ILE A 191       6.061 -12.742   6.900  1.00 10.00      A   
ATOM   1804  CB  ILE A 191       6.358 -14.052   7.667  1.00 10.00      A   
ATOM   1805  CG1 ILE A 191       6.847 -15.147   6.708  1.00 10.00      A   
ATOM   1806  CG2 ILE A 191       5.125 -14.515   8.428  1.00 10.00      A   
ATOM   1807  CD1 ILE A 191       7.322 -16.411   7.399  1.00 10.00      A   
ATOM   1808  C   ILE A 191       7.367 -12.191   6.328  1.00 10.00      A   
ATOM   1809  O   ILE A 191       8.413 -12.276   6.969  1.00 10.00      A   
ATOM   1810  N   SER A 192       7.301 -11.619   5.129  1.00 10.00      A   
ATOM   1811  HN  SER A 192       6.437 -11.571   4.665  1.00 10.00      A   
ATOM   1812  CA  SER A 192       8.487 -11.055   4.481  1.00 10.00      A   
ATOM   1813  CB  SER A 192       8.141 -10.598   3.065  1.00 10.00      A   
ATOM   1814  OG  SER A 192       6.995  -9.766   3.077  1.00 10.00      A   
ATOM   1815  HG  SER A 192       6.216 -10.289   2.848  1.00 10.00      A   
ATOM   1816  C   SER A 192       9.040  -9.877   5.281  1.00 10.00      A   
ATOM   1817  O   SER A 192      10.249  -9.636   5.310  1.00 10.00      A   
ATOM   1818  N   CYS A 193       8.140  -9.157   5.936  1.00 10.00      A   
ATOM   1819  HN  CYS A 193       7.195  -9.408   5.869  1.00 10.00      A   
ATOM   1820  CA  CYS A 193       8.498  -8.001   6.743  1.00 10.00      A   
ATOM   1821  CB  CYS A 193       7.224  -7.262   7.113  1.00 10.00      A   
ATOM   1822  SG  CYS A 193       5.855  -8.380   7.480  1.00 10.00      A   
ATOM   1823  HG  CYS A 193       4.843  -7.640   7.914  1.00 10.00      A   
ATOM   1824  C   CYS A 193       9.210  -8.428   8.016  1.00 10.00      A   
ATOM   1825  O   CYS A 193       9.889  -7.632   8.654  1.00 10.00      A   
ATOM   1826  N   LEU A 194       9.050  -9.692   8.377  1.00 10.00      A   
ATOM   1827  HN  LEU A 194       8.510 -10.284   7.813  1.00 10.00      A   
ATOM   1828  CA  LEU A 194       9.669 -10.234   9.574  1.00 10.00      A   
ATOM   1829  CB  LEU A 194       8.763 -11.295  10.202  1.00 10.00      A   
ATOM   1830  CG  LEU A 194       7.484 -10.786  10.865  1.00 10.00      A   
ATOM   1831  CD1 LEU A 194       6.476 -11.913  11.006  1.00 10.00      A   
ATOM   1832  CD2 LEU A 194       7.798 -10.188  12.224  1.00 10.00      A   
ATOM   1833  C   LEU A 194      11.018 -10.845   9.231  1.00 10.00      A   
ATOM   1834  O   LEU A 194      11.332 -11.065   8.059  1.00 10.00      A   
ATOM   1835  N   ALA A 195      11.821 -11.093  10.244  1.00 10.00      A   
ATOM   1836  HN  ALA A 195      11.535 -10.843  11.159  1.00 10.00      A   
ATOM   1837  CA  ALA A 195      13.133 -11.693  10.051  1.00 10.00      A   
ATOM   1838  CB  ALA A 195      14.210 -10.619  10.056  1.00 10.00      A   
ATOM   1839  C   ALA A 195      13.395 -12.731  11.135  1.00 10.00      A   
ATOM   1840  O   ALA A 195      14.528 -13.169  11.349  1.00 10.00      A   
ATOM   1841  N   SER A 196      12.331 -13.122  11.816  1.00 10.00      A   
ATOM   1842  HN  SER A 196      11.457 -12.735  11.601  1.00 10.00      A   
ATOM   1843  CA  SER A 196      12.422 -14.096  12.881  1.00 10.00      A   
ATOM   1844  CB  SER A 196      11.176 -14.017  13.764  1.00 10.00      A   
ATOM   1845  OG  SER A 196      10.137 -13.305  13.112  1.00 10.00      A   
ATOM   1846  HG  SER A 196      10.353 -12.352  13.111  1.00 10.00      A   
ATOM   1847  C   SER A 196      12.586 -15.502  12.328  1.00 10.00      A   
ATOM   1848  O   SER A 196      12.017 -15.844  11.289  1.00 10.00      A   
ATOM   1849  N   GLU A 197      13.385 -16.303  13.019  1.00 10.00      A   
ATOM   1850  HN  GLU A 197      13.839 -15.952  13.815  1.00 10.00      A   
ATOM   1851  CA  GLU A 197      13.614 -17.684  12.627  1.00 10.00      A   
ATOM   1852  CB  GLU A 197      14.752 -18.286  13.457  1.00 10.00      A   
ATOM   1853  CG  GLU A 197      15.032 -19.754  13.171  1.00 10.00      A   
ATOM   1854  CD  GLU A 197      15.840 -20.421  14.263  1.00 10.00      A   
ATOM   1855  OE1 GLU A 197      16.261 -19.724  15.211  1.00 10.00      A   
ATOM   1856  OE2 GLU A 197      16.052 -21.648  14.183  1.00 10.00      A   
ATOM   1857  C   GLU A 197      12.339 -18.490  12.841  1.00 10.00      A   
ATOM   1858  O   GLU A 197      12.036 -18.905  13.961  1.00 10.00      A   
ATOM   1859  N   VAL A 198      11.587 -18.686  11.772  1.00 10.00      A   
ATOM   1860  HN  VAL A 198      11.880 -18.324  10.912  1.00 10.00      A   
ATOM   1861  CA  VAL A 198      10.341 -19.436  11.843  1.00 10.00      A   
ATOM   1862  CB  VAL A 198       9.375 -19.076  10.692  1.00 10.00      A   
ATOM   1863  CG1 VAL A 198       8.862 -17.654  10.861  1.00 10.00      A   
ATOM   1864  CG2 VAL A 198      10.049 -19.243   9.338  1.00 10.00      A   
ATOM   1865  C   VAL A 198      10.613 -20.933  11.846  1.00 10.00      A   
ATOM   1866  O   VAL A 198      11.512 -21.407  11.153  1.00 10.00      A   
ATOM   1867  N   SER A 199       9.857 -21.667  12.649  1.00 10.00      A   
ATOM   1868  HN  SER A 199       9.170 -21.231  13.195  1.00 10.00      A   
ATOM   1869  CA  SER A 199      10.019 -23.106  12.744  1.00 10.00      A   
ATOM   1870  CB  SER A 199       9.228 -23.642  13.937  1.00 10.00      A   
ATOM   1871  OG  SER A 199       9.461 -22.851  15.095  1.00 10.00      A   
ATOM   1872  HG  SER A 199      10.332 -22.434  15.031  1.00 10.00      A   
ATOM   1873  C   SER A 199       9.577 -23.782  11.447  1.00 10.00      A   
ATOM   1874  O   SER A 199       8.391 -23.768  11.099  1.00 10.00      A   
ATOM   1875  N   PHE A 200      10.545 -24.360  10.741  1.00 10.00      A   
ATOM   1876  HN  PHE A 200      11.463 -24.326  11.085  1.00 10.00      A   
ATOM   1877  CA  PHE A 200      10.304 -25.042   9.475  1.00 10.00      A   
ATOM   1878  CB  PHE A 200      11.620 -25.628   8.940  1.00 10.00      A   
ATOM   1879  CG  PHE A 200      11.484 -26.436   7.676  1.00 10.00      A   
ATOM   1880  CD1 PHE A 200      11.326 -25.809   6.449  1.00 10.00      A   
ATOM   1881  CD2 PHE A 200      11.518 -27.820   7.716  1.00 10.00      A   
ATOM   1882  CE1 PHE A 200      11.204 -26.548   5.286  1.00 10.00      A   
ATOM   1883  CE2 PHE A 200      11.396 -28.566   6.558  1.00 10.00      A   
ATOM   1884  CZ  PHE A 200      11.239 -27.928   5.341  1.00 10.00      A   
ATOM   1885  C   PHE A 200       9.266 -26.145   9.628  1.00 10.00      A   
ATOM   1886  O   PHE A 200       8.349 -26.258   8.815  1.00 10.00      A   
ATOM   1887  N   SER A 201       9.405 -26.939  10.679  1.00 10.00      A   
ATOM   1888  HN  SER A 201      10.147 -26.781  11.306  1.00 10.00      A   
ATOM   1889  CA  SER A 201       8.494 -28.039  10.938  1.00 10.00      A   
ATOM   1890  CB  SER A 201       8.981 -28.824  12.152  1.00 10.00      A   
ATOM   1891  OG  SER A 201       9.584 -27.953  13.093  1.00 10.00      A   
ATOM   1892  HG  SER A 201      10.059 -28.475  13.746  1.00 10.00      A   
ATOM   1893  C   SER A 201       7.063 -27.548  11.155  1.00 10.00      A   
ATOM   1894  O   SER A 201       6.108 -28.117  10.620  1.00 10.00      A   
ATOM   1895  N   ALA A 202       6.926 -26.491  11.943  1.00 10.00      A   
ATOM   1896  HN  ALA A 202       7.728 -26.087  12.337  1.00 10.00      A   
ATOM   1897  CA  ALA A 202       5.618 -25.921  12.242  1.00 10.00      A   
ATOM   1898  CB  ALA A 202       5.738 -24.849  13.315  1.00 10.00      A   
ATOM   1899  C   ALA A 202       4.958 -25.351  10.994  1.00 10.00      A   
ATOM   1900  O   ALA A 202       3.776 -25.589  10.744  1.00 10.00      A   
ATOM   1901  N   LEU A 203       5.726 -24.604  10.211  1.00 10.00      A   
ATOM   1902  HN  LEU A 203       6.666 -24.452  10.463  1.00 10.00      A   
ATOM   1903  CA  LEU A 203       5.207 -23.999   8.990  1.00 10.00      A   
ATOM   1904  CB  LEU A 203       6.221 -23.028   8.383  1.00 10.00      A   
ATOM   1905  CG  LEU A 203       5.690 -22.076   7.306  1.00 10.00      A   
ATOM   1906  CD1 LEU A 203       4.438 -21.358   7.790  1.00 10.00      A   
ATOM   1907  CD2 LEU A 203       6.763 -21.071   6.914  1.00 10.00      A   
ATOM   1908  C   LEU A 203       4.818 -25.068   7.978  1.00 10.00      A   
ATOM   1909  O   LEU A 203       3.770 -24.974   7.341  1.00 10.00      A   
ATOM   1910  N   GLU A 204       5.656 -26.089   7.849  1.00 10.00      A   
ATOM   1911  HN  GLU A 204       6.482 -26.106   8.388  1.00 10.00      A   
ATOM   1912  CA  GLU A 204       5.392 -27.185   6.924  1.00 10.00      A   
ATOM   1913  CB  GLU A 204       6.547 -28.188   6.944  1.00 10.00      A   
ATOM   1914  CG  GLU A 204       6.539 -29.171   5.784  1.00 10.00      A   
ATOM   1915  CD  GLU A 204       7.066 -30.538   6.169  1.00 10.00      A   
ATOM   1916  OE1 GLU A 204       8.230 -30.634   6.607  1.00 10.00      A   
ATOM   1917  OE2 GLU A 204       6.312 -31.524   6.048  1.00 10.00      A   
ATOM   1918  C   GLU A 204       4.088 -27.888   7.303  1.00 10.00      A   
ATOM   1919  O   GLU A 204       3.186 -28.039   6.476  1.00 10.00      A   
ATOM   1920  N   ARG A 205       3.993 -28.299   8.564  1.00 10.00      A   
ATOM   1921  HN  ARG A 205       4.748 -28.139   9.177  1.00 10.00      A   
ATOM   1922  CA  ARG A 205       2.806 -28.983   9.067  1.00 10.00      A   
ATOM   1923  CB  ARG A 205       2.989 -29.379  10.534  1.00 10.00      A   
ATOM   1924  CG  ARG A 205       3.048 -30.879  10.777  1.00 10.00      A   
ATOM   1925  CD  ARG A 205       3.094 -31.199  12.264  1.00 10.00      A   
ATOM   1926  NE  ARG A 205       4.344 -30.757  12.883  1.00 10.00      A   
ATOM   1927  HE  ARG A 205       5.176 -31.152  12.542  1.00 10.00      A   
ATOM   1928  CZ  ARG A 205       4.414 -29.870  13.875  1.00 10.00      A   
ATOM   1929  NH1 ARG A 205       3.313 -29.326  14.370  1.00 10.00      A   
ATOM   1930 HH11 ARG A 205       3.374 -28.631  15.146  1.00 10.00      A   
ATOM   1931 HH12 ARG A 205       2.377 -29.591  13.989  1.00 10.00      A   
ATOM   1932  NH2 ARG A 205       5.600 -29.539  14.377  1.00 10.00      A   
ATOM   1933 HH21 ARG A 205       5.662 -28.844  15.157  1.00 10.00      A   
ATOM   1934 HH22 ARG A 205       6.471 -29.972  14.005  1.00 10.00      A   
ATOM   1935  C   ARG A 205       1.566 -28.104   8.919  1.00 10.00      A   
ATOM   1936  O   ARG A 205       0.491 -28.587   8.564  1.00 10.00      A   
ATOM   1937  N   LEU A 206       1.726 -26.816   9.193  1.00 10.00      A   
ATOM   1938  HN  LEU A 206       2.607 -26.499   9.493  1.00 10.00      A   
ATOM   1939  CA  LEU A 206       0.630 -25.857   9.087  1.00 10.00      A   
ATOM   1940  CB  LEU A 206       1.118 -24.455   9.472  1.00 10.00      A   
ATOM   1941  CG  LEU A 206       0.274 -23.683  10.492  1.00 10.00      A   
ATOM   1942  CD1 LEU A 206       0.887 -22.320  10.754  1.00 10.00      A   
ATOM   1943  CD2 LEU A 206      -1.162 -23.536  10.015  1.00 10.00      A   
ATOM   1944  C   LEU A 206       0.064 -25.821   7.670  1.00 10.00      A   
ATOM   1945  O   LEU A 206      -1.144 -25.939   7.469  1.00 10.00      A   
ATOM   1946  N   VAL A 207       0.949 -25.666   6.699  1.00 10.00      A   
ATOM   1947  HN  VAL A 207       1.900 -25.590   6.931  1.00 10.00      A   
ATOM   1948  CA  VAL A 207       0.556 -25.596   5.299  1.00 10.00      A   
ATOM   1949  CB  VAL A 207       1.745 -25.170   4.409  1.00 10.00      A   
ATOM   1950  CG1 VAL A 207       1.398 -25.272   2.931  1.00 10.00      A   
ATOM   1951  CG2 VAL A 207       2.182 -23.753   4.753  1.00 10.00      A   
ATOM   1952  C   VAL A 207      -0.027 -26.922   4.806  1.00 10.00      A   
ATOM   1953  O   VAL A 207      -1.026 -26.938   4.091  1.00 10.00      A   
ATOM   1954  N   THR A 208       0.583 -28.028   5.222  1.00 10.00      A   
ATOM   1955  HN  THR A 208       1.359 -27.949   5.816  1.00 10.00      A   
ATOM   1956  CA  THR A 208       0.133 -29.356   4.811  1.00 10.00      A   
ATOM   1957  CB  THR A 208       1.064 -30.467   5.339  1.00 10.00      A   
ATOM   1958  OG1 THR A 208       2.428 -30.099   5.100  1.00 10.00      A   
ATOM   1959  HG1 THR A 208       2.674 -29.371   5.684  1.00 10.00      A   
ATOM   1960  CG2 THR A 208       0.782 -31.784   4.633  1.00 10.00      A   
ATOM   1961  C   THR A 208      -1.313 -29.640   5.245  1.00 10.00      A   
ATOM   1962  O   THR A 208      -2.004 -30.457   4.637  1.00 10.00      A   
ATOM   1963  N   ARG A 209      -1.775 -28.954   6.280  1.00 10.00      A   
ATOM   1964  HN  ARG A 209      -1.199 -28.296   6.721  1.00 10.00      A   
ATOM   1965  CA  ARG A 209      -3.133 -29.164   6.765  1.00 10.00      A   
ATOM   1966  CB  ARG A 209      -3.159 -29.343   8.283  1.00 10.00      A   
ATOM   1967  CG  ARG A 209      -2.900 -28.071   9.070  1.00 10.00      A   
ATOM   1968  CD  ARG A 209      -3.245 -28.256  10.536  1.00 10.00      A   
ATOM   1969  NE  ARG A 209      -2.986 -27.051  11.317  1.00 10.00      A   
ATOM   1970  HE  ARG A 209      -3.636 -26.309  11.235  1.00 10.00      A   
ATOM   1971  CZ  ARG A 209      -1.942 -26.908  12.127  1.00 10.00      A   
ATOM   1972  NH1 ARG A 209      -1.061 -27.895  12.260  1.00 10.00      A   
ATOM   1973 HH11 ARG A 209      -1.188 -28.784  11.731  1.00 10.00      A   
ATOM   1974 HH12 ARG A 209      -0.243 -27.788  12.900  1.00 10.00      A   
ATOM   1975  NH2 ARG A 209      -1.774 -25.788  12.811  1.00 10.00      A   
ATOM   1976 HH21 ARG A 209      -2.463 -25.012  12.724  1.00 10.00      A   
ATOM   1977 HH22 ARG A 209      -0.955 -25.682  13.448  1.00 10.00      A   
ATOM   1978  C   ARG A 209      -4.069 -28.036   6.348  1.00 10.00      A   
ATOM   1979  O   ARG A 209      -5.257 -28.062   6.666  1.00 10.00      A   
ATOM   1980  N   CYS A 210      -3.545 -27.056   5.625  1.00 10.00      A   
ATOM   1981  HN  CYS A 210      -2.596 -27.090   5.376  1.00 10.00      A   
ATOM   1982  CA  CYS A 210      -4.359 -25.934   5.188  1.00 10.00      A   
ATOM   1983  CB  CYS A 210      -3.876 -24.626   5.817  1.00 10.00      A   
ATOM   1984  SG  CYS A 210      -3.860 -24.633   7.626  1.00 10.00      A   
ATOM   1985  HG  CYS A 210      -2.713 -25.184   8.012  1.00 10.00      A   
ATOM   1986  C   CYS A 210      -4.406 -25.808   3.667  1.00 10.00      A   
ATOM   1987  O   CYS A 210      -3.635 -25.056   3.074  1.00 10.00      A   
ATOM   1988  N   PRO A 211      -5.327 -26.537   3.015  1.00 10.00      A   
ATOM   1989  CA  PRO A 211      -5.492 -26.489   1.558  1.00 10.00      A   
ATOM   1990  CB  PRO A 211      -6.394 -27.698   1.254  1.00 10.00      A   
ATOM   1991  CG  PRO A 211      -6.487 -28.465   2.533  1.00 10.00      A   
ATOM   1992  CD  PRO A 211      -6.272 -27.470   3.632  1.00 10.00      A   
ATOM   1993  C   PRO A 211      -6.189 -25.197   1.139  1.00 10.00      A   
ATOM   1994  O   PRO A 211      -6.434 -24.949  -0.041  1.00 10.00      A   
ATOM   1995  N   ASN A 212      -6.503 -24.378   2.136  1.00 10.00      A   
ATOM   1996  HN  ASN A 212      -6.270 -24.642   3.050  1.00 10.00      A   
ATOM   1997  CA  ASN A 212      -7.173 -23.101   1.921  1.00 10.00      A   
ATOM   1998  CB  ASN A 212      -8.013 -22.728   3.149  1.00 10.00      A   
ATOM   1999  CG  ASN A 212      -9.144 -23.703   3.417  1.00 10.00      A   
ATOM   2000  OD1 ASN A 212      -9.735 -24.259   2.494  1.00 10.00      A   
ATOM   2001  ND2 ASN A 212      -9.447 -23.924   4.690  1.00 10.00      A   
ATOM   2002 HD21 ASN A 212      -8.928 -23.454   5.381  1.00 10.00      A   
ATOM   2003 HD22 ASN A 212     -10.174 -24.552   4.892  1.00 10.00      A   
ATOM   2004  C   ASN A 212      -6.150 -22.007   1.659  1.00 10.00      A   
ATOM   2005  O   ASN A 212      -6.507 -20.869   1.357  1.00 10.00      A   
ATOM   2006  N   LEU A 213      -4.876 -22.362   1.776  1.00 10.00      A   
ATOM   2007  HN  LEU A 213      -4.659 -23.289   2.017  1.00 10.00      A   
ATOM   2008  CA  LEU A 213      -3.789 -21.418   1.561  1.00 10.00      A   
ATOM   2009  CB  LEU A 213      -2.460 -22.031   2.007  1.00 10.00      A   
ATOM   2010  CG  LEU A 213      -1.241 -21.104   1.982  1.00 10.00      A   
ATOM   2011  CD1 LEU A 213      -1.352 -20.044   3.068  1.00 10.00      A   
ATOM   2012  CD2 LEU A 213       0.043 -21.902   2.149  1.00 10.00      A   
ATOM   2013  C   LEU A 213      -3.711 -21.003   0.095  1.00 10.00      A   
ATOM   2014  O   LEU A 213      -3.555 -21.845  -0.789  1.00 10.00      A   
ATOM   2015  N   LYS A 214      -3.842 -19.707  -0.152  1.00 10.00      A   
ATOM   2016  HN  LYS A 214      -3.997 -19.091   0.602  1.00 10.00      A   
ATOM   2017  CA  LYS A 214      -3.781 -19.169  -1.505  1.00 10.00      A   
ATOM   2018  CB  LYS A 214      -5.100 -18.482  -1.879  1.00 10.00      A   
ATOM   2019  CG  LYS A 214      -6.275 -19.434  -2.068  1.00 10.00      A   
ATOM   2020  CD  LYS A 214      -5.977 -20.468  -3.145  1.00 10.00      A   
ATOM   2021  CE  LYS A 214      -7.117 -21.461  -3.313  1.00 10.00      A   
ATOM   2022  NZ  LYS A 214      -7.971 -21.140  -4.491  1.00 10.00      A   
ATOM   2023  HZ1 LYS A 214      -8.723 -21.849  -4.590  1.00 10.00      A   
ATOM   2024  HZ2 LYS A 214      -7.400 -21.140  -5.361  1.00 10.00      A   
ATOM   2025  HZ3 LYS A 214      -8.410 -20.201  -4.378  1.00 10.00      A   
ATOM   2026  C   LYS A 214      -2.619 -18.191  -1.658  1.00 10.00      A   
ATOM   2027  O   LYS A 214      -2.189 -17.891  -2.771  1.00 10.00      A   
ATOM   2028  N   SER A 215      -2.115 -17.684  -0.542  1.00 10.00      A   
ATOM   2029  HN  SER A 215      -2.496 -17.946   0.327  1.00 10.00      A   
ATOM   2030  CA  SER A 215      -1.006 -16.744  -0.576  1.00 10.00      A   
ATOM   2031  CB  SER A 215      -1.518 -15.304  -0.568  1.00 10.00      A   
ATOM   2032  OG  SER A 215      -2.396 -15.076  -1.655  1.00 10.00      A   
ATOM   2033  HG  SER A 215      -2.458 -15.877  -2.189  1.00 10.00      A   
ATOM   2034  C   SER A 215      -0.048 -16.967   0.582  1.00 10.00      A   
ATOM   2035  O   SER A 215      -0.463 -17.024   1.740  1.00 10.00      A   
ATOM   2036  N   LEU A 216       1.229 -17.084   0.262  1.00 10.00      A   
ATOM   2037  HN  LEU A 216       1.494 -17.021  -0.685  1.00 10.00      A   
ATOM   2038  CA  LEU A 216       2.251 -17.299   1.273  1.00 10.00      A   
ATOM   2039  CB  LEU A 216       2.493 -18.798   1.473  1.00 10.00      A   
ATOM   2040  CG  LEU A 216       3.208 -19.202   2.761  1.00 10.00      A   
ATOM   2041  CD1 LEU A 216       2.261 -19.117   3.948  1.00 10.00      A   
ATOM   2042  CD2 LEU A 216       3.791 -20.600   2.634  1.00 10.00      A   
ATOM   2043  C   LEU A 216       3.550 -16.605   0.884  1.00 10.00      A   
ATOM   2044  O   LEU A 216       4.188 -16.970  -0.100  1.00 10.00      A   
ATOM   2045  N   LYS A 217       3.923 -15.590   1.646  1.00 10.00      A   
ATOM   2046  HN  LYS A 217       3.357 -15.328   2.406  1.00 10.00      A   
ATOM   2047  CA  LYS A 217       5.152 -14.856   1.392  1.00 10.00      A   
ATOM   2048  CB  LYS A 217       4.854 -13.378   1.139  1.00 10.00      A   
ATOM   2049  CG  LYS A 217       4.055 -13.118  -0.130  1.00 10.00      A   
ATOM   2050  CD  LYS A 217       3.679 -11.651  -0.262  1.00 10.00      A   
ATOM   2051  CE  LYS A 217       2.960 -11.384  -1.574  1.00 10.00      A   
ATOM   2052  NZ  LYS A 217       2.382 -10.016  -1.630  1.00 10.00      A   
ATOM   2053  HZ1 LYS A 217       1.702  -9.951  -2.418  1.00 10.00      A   
ATOM   2054  HZ2 LYS A 217       3.134  -9.311  -1.773  1.00 10.00      A   
ATOM   2055  HZ3 LYS A 217       1.886  -9.800  -0.743  1.00 10.00      A   
ATOM   2056  C   LYS A 217       6.102 -15.020   2.571  1.00 10.00      A   
ATOM   2057  O   LYS A 217       5.803 -14.583   3.684  1.00 10.00      A   
ATOM   2058  N   LEU A 218       7.239 -15.651   2.323  1.00 10.00      A   
ATOM   2059  HN  LEU A 218       7.438 -15.937   1.403  1.00 10.00      A   
ATOM   2060  CA  LEU A 218       8.223 -15.909   3.364  1.00 10.00      A   
ATOM   2061  CB  LEU A 218       8.966 -17.209   3.063  1.00 10.00      A   
ATOM   2062  CG  LEU A 218       8.089 -18.424   2.755  1.00 10.00      A   
ATOM   2063  CD1 LEU A 218       8.932 -19.585   2.259  1.00 10.00      A   
ATOM   2064  CD2 LEU A 218       7.283 -18.827   3.979  1.00 10.00      A   
ATOM   2065  C   LEU A 218       9.220 -14.770   3.483  1.00 10.00      A   
ATOM   2066  O   LEU A 218       9.082 -13.738   2.830  1.00 10.00      A   
ATOM   2067  N   ASN A 219      10.232 -14.971   4.311  1.00 10.00      A   
ATOM   2068  HN  ASN A 219      10.303 -15.826   4.784  1.00 10.00      A   
ATOM   2069  CA  ASN A 219      11.254 -13.963   4.526  1.00 10.00      A   
ATOM   2070  CB  ASN A 219      11.212 -13.434   5.965  1.00 10.00      A   
ATOM   2071  CG  ASN A 219      11.286 -14.518   7.026  1.00 10.00      A   
ATOM   2072  OD1 ASN A 219      11.917 -15.554   6.832  1.00 10.00      A   
ATOM   2073  ND2 ASN A 219      10.634 -14.287   8.158  1.00 10.00      A   
ATOM   2074 HD21 ASN A 219      10.139 -13.441   8.245  1.00 10.00      A   
ATOM   2075 HD22 ASN A 219      10.680 -14.965   8.865  1.00 10.00      A   
ATOM   2076  C   ASN A 219      12.647 -14.476   4.162  1.00 10.00      A   
ATOM   2077  O   ASN A 219      12.818 -15.644   3.804  1.00 10.00      A   
ATOM   2078  N   ARG A 220      13.640 -13.601   4.289  1.00 10.00      A   
ATOM   2079  HN  ARG A 220      13.435 -12.702   4.627  1.00 10.00      A   
ATOM   2080  CA  ARG A 220      15.025 -13.930   3.951  1.00 10.00      A   
ATOM   2081  CB  ARG A 220      15.885 -12.663   3.939  1.00 10.00      A   
ATOM   2082  CG  ARG A 220      17.264 -12.850   3.327  1.00 10.00      A   
ATOM   2083  CD  ARG A 220      18.050 -11.554   3.340  1.00 10.00      A   
ATOM   2084  NE  ARG A 220      19.489 -11.797   3.372  1.00 10.00      A   
ATOM   2085  HE  ARG A 220      19.831 -12.394   4.081  1.00 10.00      A   
ATOM   2086  CZ  ARG A 220      20.348 -11.273   2.499  1.00 10.00      A   
ATOM   2087  NH1 ARG A 220      19.905 -10.487   1.527  1.00 10.00      A   
ATOM   2088 HH11 ARG A 220      20.570 -10.076   0.826  1.00 10.00      A   
ATOM   2089 HH12 ARG A 220      18.892 -10.273   1.450  1.00 10.00      A   
ATOM   2090  NH2 ARG A 220      21.651 -11.509   2.621  1.00 10.00      A   
ATOM   2091 HH21 ARG A 220      22.015 -12.104   3.404  1.00 10.00      A   
ATOM   2092 HH22 ARG A 220      22.323 -11.098   1.935  1.00 10.00      A   
ATOM   2093  C   ARG A 220      15.633 -14.976   4.887  1.00 10.00      A   
ATOM   2094  O   ARG A 220      16.666 -15.572   4.575  1.00 10.00      A   
ATOM   2095  N   ALA A 221      14.991 -15.205   6.025  1.00 10.00      A   
ATOM   2096  HN  ALA A 221      14.165 -14.713   6.217  1.00 10.00      A   
ATOM   2097  CA  ALA A 221      15.486 -16.179   6.992  1.00 10.00      A   
ATOM   2098  CB  ALA A 221      14.748 -16.055   8.319  1.00 10.00      A   
ATOM   2099  C   ALA A 221      15.406 -17.607   6.453  1.00 10.00      A   
ATOM   2100  O   ALA A 221      16.181 -18.473   6.851  1.00 10.00      A   
ATOM   2101  N   VAL A 222      14.478 -17.843   5.534  1.00 10.00      A   
ATOM   2102  HN  VAL A 222      13.903 -17.106   5.233  1.00 10.00      A   
ATOM   2103  CA  VAL A 222      14.302 -19.169   4.949  1.00 10.00      A   
ATOM   2104  CB  VAL A 222      12.849 -19.378   4.463  1.00 10.00      A   
ATOM   2105  CG1 VAL A 222      12.592 -20.844   4.139  1.00 10.00      A   
ATOM   2106  CG2 VAL A 222      11.856 -18.876   5.503  1.00 10.00      A   
ATOM   2107  C   VAL A 222      15.274 -19.386   3.783  1.00 10.00      A   
ATOM   2108  O   VAL A 222      15.335 -18.569   2.863  1.00 10.00      A   
ATOM   2109  N   PRO A 223      16.056 -20.487   3.821  1.00 10.00      A   
ATOM   2110  CA  PRO A 223      17.035 -20.822   2.770  1.00 10.00      A   
ATOM   2111  CB  PRO A 223      17.781 -22.036   3.339  1.00 10.00      A   
ATOM   2112  CG  PRO A 223      17.432 -22.073   4.788  1.00 10.00      A   
ATOM   2113  CD  PRO A 223      16.056 -21.492   4.892  1.00 10.00      A   
ATOM   2114  C   PRO A 223      16.364 -21.199   1.446  1.00 10.00      A   
ATOM   2115  O   PRO A 223      15.152 -21.423   1.391  1.00 10.00      A   
ATOM   2116  N   LEU A 224      17.157 -21.291   0.385  1.00 10.00      A   
ATOM   2117  HN  LEU A 224      18.120 -21.120   0.488  1.00 10.00      A   
ATOM   2118  CA  LEU A 224      16.627 -21.629  -0.934  1.00 10.00      A   
ATOM   2119  CB  LEU A 224      17.546 -21.088  -2.035  1.00 10.00      A   
ATOM   2120  CG  LEU A 224      17.055 -21.272  -3.477  1.00 10.00      A   
ATOM   2121  CD1 LEU A 224      15.776 -20.490  -3.716  1.00 10.00      A   
ATOM   2122  CD2 LEU A 224      18.126 -20.859  -4.476  1.00 10.00      A   
ATOM   2123  C   LEU A 224      16.426 -23.133  -1.113  1.00 10.00      A   
ATOM   2124  O   LEU A 224      15.602 -23.564  -1.916  1.00 10.00      A   
ATOM   2125  N   GLU A 225      17.153 -23.931  -0.348  1.00 10.00      A   
ATOM   2126  HN  GLU A 225      17.765 -23.542   0.309  1.00 10.00      A   
ATOM   2127  CA  GLU A 225      17.059 -25.381  -0.466  1.00 10.00      A   
ATOM   2128  CB  GLU A 225      18.408 -26.051  -0.173  1.00 10.00      A   
ATOM   2129  CG  GLU A 225      19.244 -25.371   0.900  1.00 10.00      A   
ATOM   2130  CD  GLU A 225      19.023 -25.962   2.276  1.00 10.00      A   
ATOM   2131  OE1 GLU A 225      18.387 -25.300   3.117  1.00 10.00      A   
ATOM   2132  OE2 GLU A 225      19.504 -27.088   2.527  1.00 10.00      A   
ATOM   2133  C   GLU A 225      15.934 -25.978   0.379  1.00 10.00      A   
ATOM   2134  O   GLU A 225      15.901 -27.188   0.608  1.00 10.00      A   
ATOM   2135  N   LYS A 226      15.004 -25.135   0.825  1.00 10.00      A   
ATOM   2136  HN  LYS A 226      15.074 -24.183   0.598  1.00 10.00      A   
ATOM   2137  CA  LYS A 226      13.881 -25.597   1.642  1.00 10.00      A   
ATOM   2138  CB  LYS A 226      13.953 -25.014   3.056  1.00 10.00      A   
ATOM   2139  CG  LYS A 226      15.205 -25.394   3.830  1.00 10.00      A   
ATOM   2140  CD  LYS A 226      15.396 -26.901   3.875  1.00 10.00      A   
ATOM   2141  CE  LYS A 226      16.551 -27.283   4.789  1.00 10.00      A   
ATOM   2142  NZ  LYS A 226      16.154 -27.264   6.223  1.00 10.00      A   
ATOM   2143  HZ1 LYS A 226      15.440 -28.001   6.409  1.00 10.00      A   
ATOM   2144  HZ2 LYS A 226      15.757 -26.338   6.473  1.00 10.00      A   
ATOM   2145  HZ3 LYS A 226      16.981 -27.442   6.826  1.00 10.00      A   
ATOM   2146  C   LYS A 226      12.539 -25.235   1.012  1.00 10.00      A   
ATOM   2147  O   LYS A 226      11.485 -25.577   1.544  1.00 10.00      A   
ATOM   2148  N   LEU A 227      12.581 -24.570  -0.134  1.00 10.00      A   
ATOM   2149  HN  LEU A 227      13.449 -24.380  -0.541  1.00 10.00      A   
ATOM   2150  CA  LEU A 227      11.365 -24.139  -0.814  1.00 10.00      A   
ATOM   2151  CB  LEU A 227      11.682 -23.068  -1.859  1.00 10.00      A   
ATOM   2152  CG  LEU A 227      12.110 -21.703  -1.325  1.00 10.00      A   
ATOM   2153  CD1 LEU A 227      12.521 -20.803  -2.478  1.00 10.00      A   
ATOM   2154  CD2 LEU A 227      10.983 -21.065  -0.524  1.00 10.00      A   
ATOM   2155  C   LEU A 227      10.610 -25.293  -1.465  1.00 10.00      A   
ATOM   2156  O   LEU A 227       9.380 -25.307  -1.476  1.00 10.00      A   
ATOM   2157  N   ALA A 228      11.348 -26.254  -2.002  1.00 10.00      A   
ATOM   2158  HN  ALA A 228      12.324 -26.179  -1.960  1.00 10.00      A   
ATOM   2159  CA  ALA A 228      10.754 -27.411  -2.671  1.00 10.00      A   
ATOM   2160  CB  ALA A 228      11.833 -28.376  -3.132  1.00 10.00      A   
ATOM   2161  C   ALA A 228       9.736 -28.127  -1.786  1.00 10.00      A   
ATOM   2162  O   ALA A 228       8.648 -28.478  -2.242  1.00 10.00      A   
ATOM   2163  N   THR A 229      10.087 -28.321  -0.519  1.00 10.00      A   
ATOM   2164  HN  THR A 229      10.956 -27.995  -0.211  1.00 10.00      A   
ATOM   2165  CA  THR A 229       9.213 -28.995   0.428  1.00 10.00      A   
ATOM   2166  CB  THR A 229       9.911 -29.154   1.796  1.00 10.00      A   
ATOM   2167  OG1 THR A 229      11.259 -29.604   1.592  1.00 10.00      A   
ATOM   2168  HG1 THR A 229      11.243 -30.435   1.098  1.00 10.00      A   
ATOM   2169  CG2 THR A 229       9.173 -30.158   2.669  1.00 10.00      A   
ATOM   2170  C   THR A 229       7.912 -28.216   0.618  1.00 10.00      A   
ATOM   2171  O   THR A 229       6.833 -28.798   0.680  1.00 10.00      A   
ATOM   2172  N   LEU A 230       8.019 -26.897   0.667  1.00 10.00      A   
ATOM   2173  HN  LEU A 230       8.905 -26.483   0.561  1.00 10.00      A   
ATOM   2174  CA  LEU A 230       6.857 -26.041   0.871  1.00 10.00      A   
ATOM   2175  CB  LEU A 230       7.312 -24.624   1.222  1.00 10.00      A   
ATOM   2176  CG  LEU A 230       8.418 -24.520   2.282  1.00 10.00      A   
ATOM   2177  CD1 LEU A 230       8.763 -23.068   2.568  1.00 10.00      A   
ATOM   2178  CD2 LEU A 230       8.015 -25.233   3.564  1.00 10.00      A   
ATOM   2179  C   LEU A 230       5.929 -26.034  -0.346  1.00 10.00      A   
ATOM   2180  O   LEU A 230       4.706 -26.126  -0.206  1.00 10.00      A   
ATOM   2181  N   LEU A 231       6.514 -25.955  -1.537  1.00 10.00      A   
ATOM   2182  HN  LEU A 231       7.493 -25.898  -1.584  1.00 10.00      A   
ATOM   2183  CA  LEU A 231       5.739 -25.940  -2.774  1.00 10.00      A   
ATOM   2184  CB  LEU A 231       6.627 -25.565  -3.965  1.00 10.00      A   
ATOM   2185  CG  LEU A 231       7.427 -24.268  -3.835  1.00 10.00      A   
ATOM   2186  CD1 LEU A 231       8.370 -24.098  -5.015  1.00 10.00      A   
ATOM   2187  CD2 LEU A 231       6.501 -23.071  -3.715  1.00 10.00      A   
ATOM   2188  C   LEU A 231       5.063 -27.292  -3.021  1.00 10.00      A   
ATOM   2189  O   LEU A 231       4.024 -27.371  -3.679  1.00 10.00      A   
ATOM   2190  N   GLN A 232       5.657 -28.349  -2.484  1.00 10.00      A   
ATOM   2191  HN  GLN A 232       6.486 -28.221  -1.974  1.00 10.00      A   
ATOM   2192  CA  GLN A 232       5.120 -29.698  -2.637  1.00 10.00      A   
ATOM   2193  CB  GLN A 232       6.223 -30.741  -2.416  1.00 10.00      A   
ATOM   2194  CG  GLN A 232       7.106 -31.014  -3.628  1.00 10.00      A   
ATOM   2195  CD  GLN A 232       6.376 -31.748  -4.740  1.00 10.00      A   
ATOM   2196  OE1 GLN A 232       5.377 -32.425  -4.504  1.00 10.00      A   
ATOM   2197  NE2 GLN A 232       6.881 -31.635  -5.959  1.00 10.00      A   
ATOM   2198 HE21 GLN A 232       7.684 -31.089  -6.080  1.00 10.00      A   
ATOM   2199 HE22 GLN A 232       6.436 -32.115  -6.688  1.00 10.00      A   
ATOM   2200  C   GLN A 232       3.971 -29.954  -1.665  1.00 10.00      A   
ATOM   2201  O   GLN A 232       3.252 -30.947  -1.788  1.00 10.00      A   
ATOM   2202  N   ARG A 233       3.794 -29.055  -0.702  1.00 10.00      A   
ATOM   2203  HN  ARG A 233       4.385 -28.272  -0.661  1.00 10.00      A   
ATOM   2204  CA  ARG A 233       2.737 -29.202   0.292  1.00 10.00      A   
ATOM   2205  CB  ARG A 233       3.186 -28.672   1.657  1.00 10.00      A   
ATOM   2206  CG  ARG A 233       4.291 -29.475   2.322  1.00 10.00      A   
ATOM   2207  CD  ARG A 233       3.949 -30.955   2.397  1.00 10.00      A   
ATOM   2208  NE  ARG A 233       4.783 -31.658   3.371  1.00 10.00      A   
ATOM   2209  HE  ARG A 233       5.052 -31.158   4.171  1.00 10.00      A   
ATOM   2210  CZ  ARG A 233       5.190 -32.917   3.244  1.00 10.00      A   
ATOM   2211  NH1 ARG A 233       4.842 -33.630   2.181  1.00 10.00      A   
ATOM   2212 HH11 ARG A 233       5.166 -34.617   2.083  1.00 10.00      A   
ATOM   2213 HH12 ARG A 233       4.244 -33.211   1.433  1.00 10.00      A   
ATOM   2214  NH2 ARG A 233       5.944 -33.460   4.190  1.00 10.00      A   
ATOM   2215 HH21 ARG A 233       6.268 -34.446   4.103  1.00 10.00      A   
ATOM   2216 HH22 ARG A 233       6.217 -32.891   5.032  1.00 10.00      A   
ATOM   2217  C   ARG A 233       1.450 -28.504  -0.140  1.00 10.00      A   
ATOM   2218  O   ARG A 233       0.360 -28.891   0.274  1.00 10.00      A   
ATOM   2219  N   ALA A 234       1.579 -27.478  -0.969  1.00 10.00      A   
ATOM   2220  HN  ALA A 234       2.471 -27.219  -1.280  1.00 10.00      A   
ATOM   2221  CA  ALA A 234       0.415 -26.733  -1.435  1.00 10.00      A   
ATOM   2222  CB  ALA A 234       0.037 -25.656  -0.432  1.00 10.00      A   
ATOM   2223  C   ALA A 234       0.663 -26.119  -2.809  1.00 10.00      A   
ATOM   2224  O   ALA A 234       1.278 -25.061  -2.924  1.00 10.00      A   
ATOM   2225  N   PRO A 235       0.192 -26.782  -3.871  1.00 10.00      A   
ATOM   2226  CA  PRO A 235       0.359 -26.305  -5.240  1.00 10.00      A   
ATOM   2227  CB  PRO A 235       0.392 -27.621  -6.017  1.00 10.00      A   
ATOM   2228  CG  PRO A 235      -0.547 -28.514  -5.272  1.00 10.00      A   
ATOM   2229  CD  PRO A 235      -0.514 -28.076  -3.827  1.00 10.00      A   
ATOM   2230  C   PRO A 235      -0.817 -25.450  -5.719  1.00 10.00      A   
ATOM   2231  O   PRO A 235      -0.887 -25.082  -6.892  1.00 10.00      A   
ATOM   2232  N   GLN A 236      -1.737 -25.129  -4.813  1.00 10.00      A   
ATOM   2233  HN  GLN A 236      -1.628 -25.441  -3.887  1.00 10.00      A   
ATOM   2234  CA  GLN A 236      -2.915 -24.335  -5.165  1.00 10.00      A   
ATOM   2235  CB  GLN A 236      -4.189 -24.909  -4.519  1.00 10.00      A   
ATOM   2236  CG  GLN A 236      -4.390 -24.562  -3.046  1.00 10.00      A   
ATOM   2237  CD  GLN A 236      -3.380 -25.230  -2.133  1.00 10.00      A   
ATOM   2238  OE1 GLN A 236      -2.886 -26.318  -2.418  1.00 10.00      A   
ATOM   2239  NE2 GLN A 236      -3.057 -24.575  -1.032  1.00 10.00      A   
ATOM   2240 HE21 GLN A 236      -3.484 -23.702  -0.867  1.00 10.00      A   
ATOM   2241 HE22 GLN A 236      -2.404 -24.982  -0.427  1.00 10.00      A   
ATOM   2242  C   GLN A 236      -2.750 -22.853  -4.830  1.00 10.00      A   
ATOM   2243  O   GLN A 236      -3.726 -22.100  -4.808  1.00 10.00      A   
ATOM   2244  N   LEU A 237      -1.516 -22.435  -4.587  1.00 10.00      A   
ATOM   2245  HN  LEU A 237      -0.775 -23.072  -4.645  1.00 10.00      A   
ATOM   2246  CA  LEU A 237      -1.237 -21.043  -4.250  1.00 10.00      A   
ATOM   2247  CB  LEU A 237       0.139 -20.906  -3.599  1.00 10.00      A   
ATOM   2248  CG  LEU A 237       0.166 -20.864  -2.070  1.00 10.00      A   
ATOM   2249  CD1 LEU A 237      -0.222 -22.213  -1.489  1.00 10.00      A   
ATOM   2250  CD2 LEU A 237       1.538 -20.440  -1.573  1.00 10.00      A   
ATOM   2251  C   LEU A 237      -1.313 -20.142  -5.476  1.00 10.00      A   
ATOM   2252  O   LEU A 237      -0.981 -20.558  -6.584  1.00 10.00      A   
ATOM   2253  N   GLU A 238      -1.765 -18.911  -5.267  1.00 10.00      A   
ATOM   2254  HN  GLU A 238      -2.043 -18.652  -4.359  1.00 10.00      A   
ATOM   2255  CA  GLU A 238      -1.870 -17.936  -6.346  1.00 10.00      A   
ATOM   2256  CB  GLU A 238      -3.232 -17.238  -6.314  1.00 10.00      A   
ATOM   2257  CG  GLU A 238      -4.428 -18.173  -6.395  1.00 10.00      A   
ATOM   2258  CD  GLU A 238      -5.745 -17.422  -6.444  1.00 10.00      A   
ATOM   2259  OE1 GLU A 238      -5.804 -16.271  -5.957  1.00 10.00      A   
ATOM   2260  OE2 GLU A 238      -6.732 -17.976  -6.967  1.00 10.00      A   
ATOM   2261  C   GLU A 238      -0.764 -16.895  -6.213  1.00 10.00      A   
ATOM   2262  O   GLU A 238      -0.142 -16.496  -7.199  1.00 10.00      A   
ATOM   2263  N   GLU A 239      -0.524 -16.464  -4.985  1.00 10.00      A   
ATOM   2264  HN  GLU A 239      -1.048 -16.832  -4.244  1.00 10.00      A   
ATOM   2265  CA  GLU A 239       0.506 -15.471  -4.702  1.00 10.00      A   
ATOM   2266  CB  GLU A 239      -0.107 -14.234  -4.040  1.00 10.00      A   
ATOM   2267  CG  GLU A 239       0.358 -12.914  -4.639  1.00 10.00      A   
ATOM   2268  CD  GLU A 239      -0.298 -11.708  -3.998  1.00 10.00      A   
ATOM   2269  OE1 GLU A 239       0.422 -10.878  -3.398  1.00 10.00      A   
ATOM   2270  OE2 GLU A 239      -1.535 -11.574  -4.099  1.00 10.00      A   
ATOM   2271  C   GLU A 239       1.573 -16.079  -3.800  1.00 10.00      A   
ATOM   2272  O   GLU A 239       1.291 -16.476  -2.664  1.00 10.00      A   
ATOM   2273  N   LEU A 240       2.795 -16.153  -4.305  1.00 10.00      A   
ATOM   2274  HN  LEU A 240       2.964 -15.794  -5.206  1.00 10.00      A   
ATOM   2275  CA  LEU A 240       3.897 -16.736  -3.554  1.00 10.00      A   
ATOM   2276  CB  LEU A 240       4.395 -18.007  -4.247  1.00 10.00      A   
ATOM   2277  CG  LEU A 240       5.638 -18.672  -3.650  1.00 10.00      A   
ATOM   2278  CD1 LEU A 240       5.290 -19.420  -2.373  1.00 10.00      A   
ATOM   2279  CD2 LEU A 240       6.286 -19.599  -4.667  1.00 10.00      A   
ATOM   2280  C   LEU A 240       5.051 -15.758  -3.384  1.00 10.00      A   
ATOM   2281  O   LEU A 240       5.386 -15.006  -4.301  1.00 10.00      A   
ATOM   2282  N   GLY A 241       5.648 -15.776  -2.201  1.00 10.00      A   
ATOM   2283  HN  GLY A 241       5.314 -16.389  -1.509  1.00 10.00      A   
ATOM   2284  CA  GLY A 241       6.776 -14.918  -1.908  1.00 10.00      A   
ATOM   2285  C   GLY A 241       7.952 -15.725  -1.404  1.00 10.00      A   
ATOM   2286  O   GLY A 241       7.861 -16.378  -0.364  1.00 10.00      A   
ATOM   2287  N   THR A 242       9.047 -15.694  -2.141  1.00 10.00      A   
ATOM   2288  HN  THR A 242       9.064 -15.147  -2.962  1.00 10.00      A   
ATOM   2289  CA  THR A 242      10.234 -16.439  -1.764  1.00 10.00      A   
ATOM   2290  CB  THR A 242      10.924 -17.025  -3.006  1.00 10.00      A   
ATOM   2291  OG1 THR A 242      10.920 -16.050  -4.056  1.00 10.00      A   
ATOM   2292  HG1 THR A 242      10.094 -16.117  -4.546  1.00 10.00      A   
ATOM   2293  CG2 THR A 242      10.185 -18.269  -3.475  1.00 10.00      A   
ATOM   2294  C   THR A 242      11.220 -15.562  -0.997  1.00 10.00      A   
ATOM   2295  O   THR A 242      11.335 -14.365  -1.262  1.00 10.00      A   
ATOM   2296  N   GLY A 243      11.926 -16.159  -0.046  1.00 10.00      A   
ATOM   2297  HN  GLY A 243      11.793 -17.116   0.128  1.00 10.00      A   
ATOM   2298  CA  GLY A 243      12.888 -15.415   0.740  1.00 10.00      A   
ATOM   2299  C   GLY A 243      14.284 -15.443   0.144  1.00 10.00      A   
ATOM   2300  O   GLY A 243      14.522 -14.865  -0.917  1.00 10.00      A   
ATOM   2301  N   GLY A 244      15.208 -16.120   0.824  1.00 10.00      A   
ATOM   2302  HN  GLY A 244      14.950 -16.592   1.646  1.00 10.00      A   
ATOM   2303  CA  GLY A 244      16.580 -16.200   0.344  1.00 10.00      A   
ATOM   2304  C   GLY A 244      16.680 -17.010  -0.932  1.00 10.00      A   
ATOM   2305  O   GLY A 244      16.611 -18.237  -0.896  1.00 10.00      A   
ATOM   2306  N   TYR A 245      16.848 -16.323  -2.056  1.00 10.00      A   
ATOM   2307  HN  TYR A 245      16.926 -15.343  -2.011  1.00 10.00      A   
ATOM   2308  CA  TYR A 245      16.923 -16.982  -3.356  1.00 10.00      A   
ATOM   2309  CB  TYR A 245      16.134 -16.182  -4.398  1.00 10.00      A   
ATOM   2310  CG  TYR A 245      15.292 -17.034  -5.321  1.00 10.00      A   
ATOM   2311  CD1 TYR A 245      13.990 -17.377  -4.982  1.00 10.00      A   
ATOM   2312  CD2 TYR A 245      15.797 -17.496  -6.530  1.00 10.00      A   
ATOM   2313  CE1 TYR A 245      13.215 -18.157  -5.818  1.00 10.00      A   
ATOM   2314  CE2 TYR A 245      15.028 -18.278  -7.374  1.00 10.00      A   
ATOM   2315  CZ  TYR A 245      13.739 -18.605  -7.012  1.00 10.00      A   
ATOM   2316  OH  TYR A 245      12.966 -19.386  -7.847  1.00 10.00      A   
ATOM   2317  HH  TYR A 245      12.530 -18.823  -8.497  1.00 10.00      A   
ATOM   2318  C   TYR A 245      18.365 -17.189  -3.818  1.00 10.00      A   
ATOM   2319  O   TYR A 245      18.637 -17.280  -5.015  1.00 10.00      A   
ATOM   2320  N   THR A 246      19.282 -17.267  -2.870  1.00 10.00      A   
ATOM   2321  HN  THR A 246      19.013 -17.177  -1.934  1.00 10.00      A   
ATOM   2322  CA  THR A 246      20.683 -17.479  -3.186  1.00 10.00      A   
ATOM   2323  CB  THR A 246      21.573 -16.311  -2.692  1.00 10.00      A   
ATOM   2324  OG1 THR A 246      22.936 -16.503  -3.098  1.00 10.00      A   
ATOM   2325  HG1 THR A 246      23.174 -15.816  -3.735  1.00 10.00      A   
ATOM   2326  CG2 THR A 246      21.502 -16.140  -1.181  1.00 10.00      A   
ATOM   2327  C   THR A 246      21.148 -18.808  -2.602  1.00 10.00      A   
ATOM   2328  O   THR A 246      20.926 -19.086  -1.428  1.00 10.00      A   
ATOM   2329  N   ALA A 247      21.747 -19.644  -3.440  1.00 10.00      A   
ATOM   2330  HN  ALA A 247      21.865 -19.378  -4.377  1.00 10.00      A   
ATOM   2331  CA  ALA A 247      22.236 -20.947  -3.005  1.00 10.00      A   
ATOM   2332  CB  ALA A 247      21.098 -21.956  -2.947  1.00 10.00      A   
ATOM   2333  C   ALA A 247      23.330 -21.447  -3.934  1.00 10.00      A   
ATOM   2334  O   ALA A 247      23.803 -20.710  -4.803  1.00 10.00      A   
ATOM   2335  N   GLU A 248      23.730 -22.696  -3.752  1.00 10.00      A   
ATOM   2336  HN  GLU A 248      23.313 -23.234  -3.041  1.00 10.00      A   
ATOM   2337  CA  GLU A 248      24.761 -23.298  -4.583  1.00 10.00      A   
ATOM   2338  CB  GLU A 248      25.506 -24.378  -3.794  1.00 10.00      A   
ATOM   2339  CG  GLU A 248      26.799 -24.854  -4.435  1.00 10.00      A   
ATOM   2340  CD  GLU A 248      27.559 -25.815  -3.550  1.00 10.00      A   
ATOM   2341  OE1 GLU A 248      28.351 -25.347  -2.707  1.00 10.00      A   
ATOM   2342  OE2 GLU A 248      27.364 -27.042  -3.691  1.00 10.00      A   
ATOM   2343  C   GLU A 248      24.130 -23.889  -5.843  1.00 10.00      A   
ATOM   2344  O   GLU A 248      22.935 -24.176  -5.872  1.00 10.00      A   
ATOM   2345  N   VAL A 249      24.924 -24.039  -6.890  1.00 10.00      A   
ATOM   2346  HN  VAL A 249      25.867 -23.787  -6.816  1.00 10.00      A   
ATOM   2347  CA  VAL A 249      24.424 -24.596  -8.143  1.00 10.00      A   
ATOM   2348  CB  VAL A 249      25.314 -24.246  -9.356  1.00 10.00      A   
ATOM   2349  CG1 VAL A 249      24.612 -23.238 -10.252  1.00 10.00      A   
ATOM   2350  CG2 VAL A 249      26.672 -23.720  -8.912  1.00 10.00      A   
ATOM   2351  C   VAL A 249      24.284 -26.108  -8.039  1.00 10.00      A   
ATOM   2352  O   VAL A 249      25.244 -26.846  -8.270  1.00 10.00      A   
ATOM   2353  N   ARG A 250      23.094 -26.564  -7.672  1.00 10.00      A   
ATOM   2354  HN  ARG A 250      22.364 -25.921  -7.492  1.00 10.00      A   
ATOM   2355  CA  ARG A 250      22.837 -27.990  -7.533  1.00 10.00      A   
ATOM   2356  CB  ARG A 250      22.436 -28.333  -6.097  1.00 10.00      A   
ATOM   2357  CG  ARG A 250      23.576 -28.268  -5.095  1.00 10.00      A   
ATOM   2358  CD  ARG A 250      23.299 -29.162  -3.899  1.00 10.00      A   
ATOM   2359  NE  ARG A 250      23.054 -30.549  -4.299  1.00 10.00      A   
ATOM   2360  HE  ARG A 250      22.203 -30.740  -4.774  1.00 10.00      A   
ATOM   2361  CZ  ARG A 250      23.910 -31.552  -4.089  1.00 10.00      A   
ATOM   2362  NH1 ARG A 250      25.075 -31.328  -3.492  1.00 10.00      A   
ATOM   2363 HH11 ARG A 250      25.328 -30.363  -3.182  1.00 10.00      A   
ATOM   2364 HH12 ARG A 250      25.743 -32.112  -3.331  1.00 10.00      A   
ATOM   2365  NH2 ARG A 250      23.582 -32.784  -4.457  1.00 10.00      A   
ATOM   2366 HH21 ARG A 250      22.653 -32.963  -4.905  1.00 10.00      A   
ATOM   2367 HH22 ARG A 250      24.244 -33.575  -4.306  1.00 10.00      A   
ATOM   2368  C   ARG A 250      21.760 -28.459  -8.506  1.00 10.00      A   
ATOM   2369  O   ARG A 250      20.661 -27.902  -8.540  1.00 10.00      A   
ATOM   2370  N   PRO A 251      22.067 -29.501  -9.301  1.00 10.00      A   
ATOM   2371  CA  PRO A 251      21.127 -30.053 -10.288  1.00 10.00      A   
ATOM   2372  CB  PRO A 251      21.914 -31.200 -10.940  1.00 10.00      A   
ATOM   2373  CG  PRO A 251      23.344 -30.920 -10.631  1.00 10.00      A   
ATOM   2374  CD  PRO A 251      23.353 -30.217  -9.305  1.00 10.00      A   
ATOM   2375  C   PRO A 251      19.863 -30.604  -9.633  1.00 10.00      A   
ATOM   2376  O   PRO A 251      18.762 -30.456 -10.167  1.00 10.00      A   
ATOM   2377  N   ASP A 252      20.031 -31.217  -8.470  1.00 10.00      A   
ATOM   2378  HN  ASP A 252      20.930 -31.266  -8.081  1.00 10.00      A   
ATOM   2379  CA  ASP A 252      18.911 -31.798  -7.737  1.00 10.00      A   
ATOM   2380  CB  ASP A 252      19.388 -32.775  -6.650  1.00 10.00      A   
ATOM   2381  CG  ASP A 252      20.381 -32.184  -5.663  1.00 10.00      A   
ATOM   2382  OD1 ASP A 252      20.612 -32.806  -4.604  1.00 10.00      A   
ATOM   2383  OD2 ASP A 252      20.947 -31.106  -5.939  1.00 10.00      A   
ATOM   2384  C   ASP A 252      18.001 -30.719  -7.160  1.00 10.00      A   
ATOM   2385  O   ASP A 252      16.777 -30.782  -7.302  1.00 10.00      A   
ATOM   2386  N   VAL A 253      18.602 -29.721  -6.528  1.00 10.00      A   
ATOM   2387  HN  VAL A 253      19.582 -29.740  -6.434  1.00 10.00      A   
ATOM   2388  CA  VAL A 253      17.846 -28.615  -5.945  1.00 10.00      A   
ATOM   2389  CB  VAL A 253      18.759 -27.670  -5.130  1.00 10.00      A   
ATOM   2390  CG1 VAL A 253      17.981 -26.467  -4.610  1.00 10.00      A   
ATOM   2391  CG2 VAL A 253      19.400 -28.423  -3.974  1.00 10.00      A   
ATOM   2392  C   VAL A 253      17.129 -27.826  -7.041  1.00 10.00      A   
ATOM   2393  O   VAL A 253      15.965 -27.442  -6.892  1.00 10.00      A   
ATOM   2394  N   TYR A 254      17.827 -27.616  -8.154  1.00 10.00      A   
ATOM   2395  HN  TYR A 254      18.743 -27.963  -8.218  1.00 10.00      A   
ATOM   2396  CA  TYR A 254      17.267 -26.885  -9.283  1.00 10.00      A   
ATOM   2397  CB  TYR A 254      18.329 -26.701 -10.371  1.00 10.00      A   
ATOM   2398  CG  TYR A 254      17.874 -25.883 -11.562  1.00 10.00      A   
ATOM   2399  CD1 TYR A 254      17.808 -24.500 -11.490  1.00 10.00      A   
ATOM   2400  CD2 TYR A 254      17.519 -26.497 -12.756  1.00 10.00      A   
ATOM   2401  CE1 TYR A 254      17.401 -23.747 -12.573  1.00 10.00      A   
ATOM   2402  CE2 TYR A 254      17.108 -25.753 -13.844  1.00 10.00      A   
ATOM   2403  CZ  TYR A 254      17.051 -24.380 -13.747  1.00 10.00      A   
ATOM   2404  OH  TYR A 254      16.646 -23.630 -14.830  1.00 10.00      A   
ATOM   2405  HH  TYR A 254      17.343 -23.008 -15.061  1.00 10.00      A   
ATOM   2406  C   TYR A 254      16.049 -27.610  -9.849  1.00 10.00      A   
ATOM   2407  O   TYR A 254      14.962 -27.035  -9.942  1.00 10.00      A   
ATOM   2408  N   SER A 255      16.229 -28.878 -10.200  1.00 10.00      A   
ATOM   2409  HN  SER A 255      17.119 -29.285 -10.093  1.00 10.00      A   
ATOM   2410  CA  SER A 255      15.147 -29.681 -10.755  1.00 10.00      A   
ATOM   2411  CB  SER A 255      15.660 -31.062 -11.159  1.00 10.00      A   
ATOM   2412  OG  SER A 255      16.834 -30.952 -11.952  1.00 10.00      A   
ATOM   2413  HG  SER A 255      17.610 -30.982 -11.376  1.00 10.00      A   
ATOM   2414  C   SER A 255      13.981 -29.803  -9.775  1.00 10.00      A   
ATOM   2415  O   SER A 255      12.823 -29.670 -10.163  1.00 10.00      A   
ATOM   2416  N   GLY A 256      14.300 -30.038  -8.502  1.00 10.00      A   
ATOM   2417  HN  GLY A 256      15.247 -30.141  -8.253  1.00 10.00      A   
ATOM   2418  CA  GLY A 256      13.272 -30.162  -7.484  1.00 10.00      A   
ATOM   2419  C   GLY A 256      12.385 -28.936  -7.412  1.00 10.00      A   
ATOM   2420  O   GLY A 256      11.159 -29.049  -7.348  1.00 10.00      A   
ATOM   2421  N   LEU A 257      13.007 -27.764  -7.432  1.00 10.00      A   
ATOM   2422  HN  LEU A 257      13.991 -27.744  -7.463  1.00 10.00      A   
ATOM   2423  CA  LEU A 257      12.274 -26.508  -7.391  1.00 10.00      A   
ATOM   2424  CB  LEU A 257      13.233 -25.330  -7.210  1.00 10.00      A   
ATOM   2425  CG  LEU A 257      13.570 -24.954  -5.767  1.00 10.00      A   
ATOM   2426  CD1 LEU A 257      14.639 -23.873  -5.733  1.00 10.00      A   
ATOM   2427  CD2 LEU A 257      12.318 -24.496  -5.032  1.00 10.00      A   
ATOM   2428  C   LEU A 257      11.449 -26.321  -8.656  1.00 10.00      A   
ATOM   2429  O   LEU A 257      10.290 -25.919  -8.597  1.00 10.00      A   
ATOM   2430  N   SER A 258      12.050 -26.639  -9.795  1.00 10.00      A   
ATOM   2431  HN  SER A 258      12.975 -26.970  -9.768  1.00 10.00      A   
ATOM   2432  CA  SER A 258      11.380 -26.504 -11.083  1.00 10.00      A   
ATOM   2433  CB  SER A 258      12.337 -26.880 -12.218  1.00 10.00      A   
ATOM   2434  OG  SER A 258      13.557 -26.156 -12.109  1.00 10.00      A   
ATOM   2435  HG  SER A 258      13.990 -26.373 -11.274  1.00 10.00      A   
ATOM   2436  C   SER A 258      10.107 -27.353 -11.143  1.00 10.00      A   
ATOM   2437  O   SER A 258       9.063 -26.896 -11.614  1.00 10.00      A   
ATOM   2438  N   VAL A 259      10.194 -28.584 -10.654  1.00 10.00      A   
ATOM   2439  HN  VAL A 259      11.055 -28.898 -10.299  1.00 10.00      A   
ATOM   2440  CA  VAL A 259       9.044 -29.488 -10.646  1.00 10.00      A   
ATOM   2441  CB  VAL A 259       9.448 -30.929 -10.256  1.00 10.00      A   
ATOM   2442  CG1 VAL A 259       8.226 -31.832 -10.140  1.00 10.00      A   
ATOM   2443  CG2 VAL A 259      10.432 -31.502 -11.266  1.00 10.00      A   
ATOM   2444  C   VAL A 259       7.951 -28.971  -9.704  1.00 10.00      A   
ATOM   2445  O   VAL A 259       6.765 -28.974 -10.041  1.00 10.00      A   
ATOM   2446  N   ALA A 260       8.359 -28.503  -8.531  1.00 10.00      A   
ATOM   2447  HN  ALA A 260       9.318 -28.509  -8.316  1.00 10.00      A   
ATOM   2448  CA  ALA A 260       7.417 -27.979  -7.551  1.00 10.00      A   
ATOM   2449  CB  ALA A 260       8.126 -27.710  -6.234  1.00 10.00      A   
ATOM   2450  C   ALA A 260       6.735 -26.713  -8.070  1.00 10.00      A   
ATOM   2451  O   ALA A 260       5.554 -26.474  -7.799  1.00 10.00      A   
ATOM   2452  N   LEU A 261       7.485 -25.916  -8.824  1.00 10.00      A   
ATOM   2453  HN  LEU A 261       8.421 -26.164  -8.992  1.00 10.00      A   
ATOM   2454  CA  LEU A 261       6.970 -24.676  -9.395  1.00 10.00      A   
ATOM   2455  CB  LEU A 261       8.112 -23.800  -9.919  1.00 10.00      A   
ATOM   2456  CG  LEU A 261       8.907 -23.025  -8.864  1.00 10.00      A   
ATOM   2457  CD1 LEU A 261      10.205 -22.497  -9.455  1.00 10.00      A   
ATOM   2458  CD2 LEU A 261       8.076 -21.882  -8.301  1.00 10.00      A   
ATOM   2459  C   LEU A 261       5.961 -24.945 -10.506  1.00 10.00      A   
ATOM   2460  O   LEU A 261       4.909 -24.308 -10.564  1.00 10.00      A   
ATOM   2461  N   SER A 262       6.273 -25.897 -11.376  1.00 10.00      A   
ATOM   2462  HN  SER A 262       7.121 -26.383 -11.275  1.00 10.00      A   
ATOM   2463  CA  SER A 262       5.380 -26.239 -12.480  1.00 10.00      A   
ATOM   2464  CB  SER A 262       6.076 -27.155 -13.492  1.00 10.00      A   
ATOM   2465  OG  SER A 262       6.894 -28.110 -12.840  1.00 10.00      A   
ATOM   2466  HG  SER A 262       7.740 -27.705 -12.614  1.00 10.00      A   
ATOM   2467  C   SER A 262       4.079 -26.865 -11.975  1.00 10.00      A   
ATOM   2468  O   SER A 262       3.037 -26.782 -12.632  1.00 10.00      A   
ATOM   2469  N   GLY A 263       4.148 -27.489 -10.801  1.00 10.00      A   
ATOM   2470  HN  GLY A 263       5.013 -27.546 -10.339  1.00 10.00      A   
ATOM   2471  CA  GLY A 263       2.971 -28.103 -10.213  1.00 10.00      A   
ATOM   2472  C   GLY A 263       1.960 -27.068  -9.763  1.00 10.00      A   
ATOM   2473  O   GLY A 263       0.767 -27.353  -9.652  1.00 10.00      A   
ATOM   2474  N   CYS A 264       2.435 -25.857  -9.518  1.00 10.00      A   
ATOM   2475  HN  CYS A 264       3.392 -25.680  -9.650  1.00 10.00      A   
ATOM   2476  CA  CYS A 264       1.573 -24.776  -9.084  1.00 10.00      A   
ATOM   2477  CB  CYS A 264       2.326 -23.850  -8.130  1.00 10.00      A   
ATOM   2478  SG  CYS A 264       3.164 -24.715  -6.776  1.00 10.00      A   
ATOM   2479  HG  CYS A 264       4.269 -25.271  -7.264  1.00 10.00      A   
ATOM   2480  C   CYS A 264       1.049 -24.010 -10.295  1.00 10.00      A   
ATOM   2481  O   CYS A 264       1.670 -23.055 -10.770  1.00 10.00      A   
ATOM   2482  N   LYS A 265      -0.091 -24.450 -10.803  1.00 10.00      A   
ATOM   2483  HN  LYS A 265      -0.536 -25.222 -10.382  1.00 10.00      A   
ATOM   2484  CA  LYS A 265      -0.702 -23.827 -11.969  1.00 10.00      A   
ATOM   2485  CB  LYS A 265      -1.545 -24.842 -12.745  1.00 10.00      A   
ATOM   2486  CG  LYS A 265      -0.748 -25.950 -13.413  1.00 10.00      A   
ATOM   2487  CD  LYS A 265      -0.616 -27.167 -12.516  1.00 10.00      A   
ATOM   2488  CE  LYS A 265      -0.150 -28.387 -13.300  1.00 10.00      A   
ATOM   2489  NZ  LYS A 265       1.128 -28.140 -14.019  1.00 10.00      A   
ATOM   2490  HZ1 LYS A 265       1.823 -27.698 -13.378  1.00 10.00      A   
ATOM   2491  HZ2 LYS A 265       0.967 -27.509 -14.827  1.00 10.00      A   
ATOM   2492  HZ3 LYS A 265       1.524 -29.036 -14.371  1.00 10.00      A   
ATOM   2493  C   LYS A 265      -1.562 -22.636 -11.584  1.00 10.00      A   
ATOM   2494  O   LYS A 265      -1.885 -21.796 -12.422  1.00 10.00      A   
ATOM   2495  N   GLU A 266      -1.922 -22.564 -10.315  1.00 10.00      A   
ATOM   2496  HN  GLU A 266      -1.631 -23.266  -9.697  1.00 10.00      A   
ATOM   2497  CA  GLU A 266      -2.757 -21.479  -9.815  1.00 10.00      A   
ATOM   2498  CB  GLU A 266      -3.498 -21.905  -8.549  1.00 10.00      A   
ATOM   2499  CG  GLU A 266      -4.604 -22.914  -8.800  1.00 10.00      A   
ATOM   2500  CD  GLU A 266      -5.556 -22.455  -9.885  1.00 10.00      A   
ATOM   2501  OE1 GLU A 266      -5.538 -23.039 -10.988  1.00 10.00      A   
ATOM   2502  OE2 GLU A 266      -6.329 -21.506  -9.640  1.00 10.00      A   
ATOM   2503  C   GLU A 266      -1.968 -20.196  -9.569  1.00 10.00      A   
ATOM   2504  O   GLU A 266      -2.556 -19.136  -9.354  1.00 10.00      A   
ATOM   2505  N   LEU A 267      -0.644 -20.296  -9.597  1.00 10.00      A   
ATOM   2506  HN  LEU A 267      -0.238 -21.171  -9.751  1.00 10.00      A   
ATOM   2507  CA  LEU A 267       0.221 -19.141  -9.383  1.00 10.00      A   
ATOM   2508  CB  LEU A 267       1.691 -19.548  -9.466  1.00 10.00      A   
ATOM   2509  CG  LEU A 267       2.316 -20.093  -8.181  1.00 10.00      A   
ATOM   2510  CD1 LEU A 267       3.757 -20.516  -8.427  1.00 10.00      A   
ATOM   2511  CD2 LEU A 267       2.245 -19.056  -7.070  1.00 10.00      A   
ATOM   2512  C   LEU A 267      -0.064 -18.028 -10.387  1.00 10.00      A   
ATOM   2513  O   LEU A 267      -0.191 -18.273 -11.591  1.00 10.00      A   
ATOM   2514  N   ARG A 268      -0.188 -16.814  -9.876  1.00 10.00      A   
ATOM   2515  HN  ARG A 268      -0.107 -16.702  -8.901  1.00 10.00      A   
ATOM   2516  CA  ARG A 268      -0.456 -15.642 -10.701  1.00 10.00      A   
ATOM   2517  CB  ARG A 268      -1.874 -15.123 -10.443  1.00 10.00      A   
ATOM   2518  CG  ARG A 268      -2.983 -16.061 -10.886  1.00 10.00      A   
ATOM   2519  CD  ARG A 268      -2.863 -16.401 -12.361  1.00 10.00      A   
ATOM   2520  NE  ARG A 268      -3.935 -17.291 -12.801  1.00 10.00      A   
ATOM   2521  HE  ARG A 268      -4.801 -16.879 -13.003  1.00 10.00      A   
ATOM   2522  CZ  ARG A 268      -3.808 -18.606 -12.944  1.00 10.00      A   
ATOM   2523  NH1 ARG A 268      -2.650 -19.198 -12.681  1.00 10.00      A   
ATOM   2524 HH11 ARG A 268      -2.549 -20.233 -12.791  1.00 10.00      A   
ATOM   2525 HH12 ARG A 268      -1.832 -18.632 -12.357  1.00 10.00      A   
ATOM   2526  NH2 ARG A 268      -4.848 -19.329 -13.340  1.00 10.00      A   
ATOM   2527 HH21 ARG A 268      -5.766 -18.868 -13.538  1.00 10.00      A   
ATOM   2528 HH22 ARG A 268      -4.756 -20.358 -13.458  1.00 10.00      A   
ATOM   2529  C   ARG A 268       0.546 -14.526 -10.411  1.00 10.00      A   
ATOM   2530  O   ARG A 268       0.840 -13.696 -11.275  1.00 10.00      A   
ATOM   2531  N   CYS A 269       1.071 -14.502  -9.194  1.00 10.00      A   
ATOM   2532  HN  CYS A 269       0.821 -15.193  -8.545  1.00 10.00      A   
ATOM   2533  CA  CYS A 269       2.020 -13.473  -8.805  1.00 10.00      A   
ATOM   2534  CB  CYS A 269       1.308 -12.348  -8.048  1.00 10.00      A   
ATOM   2535  SG  CYS A 269       2.413 -11.094  -7.352  1.00 10.00      A   
ATOM   2536  HG  CYS A 269       3.600 -11.223  -7.931  1.00 10.00      A   
ATOM   2537  C   CYS A 269       3.158 -14.037  -7.959  1.00 10.00      A   
ATOM   2538  O   CYS A 269       2.929 -14.794  -7.011  1.00 10.00      A   
ATOM   2539  N   LEU A 270       4.383 -13.664  -8.316  1.00 10.00      A   
ATOM   2540  HN  LEU A 270       4.498 -13.079  -9.095  1.00 10.00      A   
ATOM   2541  CA  LEU A 270       5.565 -14.095  -7.583  1.00 10.00      A   
ATOM   2542  CB  LEU A 270       6.521 -14.875  -8.491  1.00 10.00      A   
ATOM   2543  CG  LEU A 270       6.049 -16.257  -8.951  1.00 10.00      A   
ATOM   2544  CD1 LEU A 270       7.134 -16.951  -9.759  1.00 10.00      A   
ATOM   2545  CD2 LEU A 270       5.640 -17.108  -7.761  1.00 10.00      A   
ATOM   2546  C   LEU A 270       6.265 -12.875  -6.997  1.00 10.00      A   
ATOM   2547  O   LEU A 270       6.326 -11.822  -7.638  1.00 10.00      A   
ATOM   2548  N   SER A 271       6.766 -13.009  -5.781  1.00 10.00      A   
ATOM   2549  HN  SER A 271       6.686 -13.870  -5.320  1.00 10.00      A   
ATOM   2550  CA  SER A 271       7.447 -11.914  -5.116  1.00 10.00      A   
ATOM   2551  CB  SER A 271       6.442 -11.129  -4.266  1.00 10.00      A   
ATOM   2552  OG  SER A 271       5.258 -11.886  -4.059  1.00 10.00      A   
ATOM   2553  HG  SER A 271       5.326 -12.720  -4.536  1.00 10.00      A   
ATOM   2554  C   SER A 271       8.601 -12.428  -4.257  1.00 10.00      A   
ATOM   2555  O   SER A 271       8.710 -13.631  -4.005  1.00 10.00      A   
ATOM   2556  N   GLY A 272       9.455 -11.518  -3.816  1.00 10.00      A   
ATOM   2557  HN  GLY A 272       9.325 -10.576  -4.057  1.00 10.00      A   
ATOM   2558  CA  GLY A 272      10.583 -11.899  -2.996  1.00 10.00      A   
ATOM   2559  C   GLY A 272      11.871 -11.926  -3.785  1.00 10.00      A   
ATOM   2560  O   GLY A 272      12.314 -10.892  -4.286  1.00 10.00      A   
ATOM   2561  N   PHE A 273      12.465 -13.111  -3.903  1.00 10.00      A   
ATOM   2562  HN  PHE A 273      12.050 -13.893  -3.480  1.00 10.00      A   
ATOM   2563  CA  PHE A 273      13.714 -13.290  -4.637  1.00 10.00      A   
ATOM   2564  CB  PHE A 273      13.552 -12.907  -6.115  1.00 10.00      A   
ATOM   2565  CG  PHE A 273      12.424 -13.606  -6.820  1.00 10.00      A   
ATOM   2566  CD1 PHE A 273      11.215 -12.967  -7.022  1.00 10.00      A   
ATOM   2567  CD2 PHE A 273      12.579 -14.898  -7.291  1.00 10.00      A   
ATOM   2568  CE1 PHE A 273      10.179 -13.602  -7.679  1.00 10.00      A   
ATOM   2569  CE2 PHE A 273      11.546 -15.542  -7.948  1.00 10.00      A   
ATOM   2570  CZ  PHE A 273      10.346 -14.892  -8.142  1.00 10.00      A   
ATOM   2571  C   PHE A 273      14.841 -12.476  -4.005  1.00 10.00      A   
ATOM   2572  O   PHE A 273      15.642 -11.866  -4.711  1.00 10.00      A   
ATOM   2573  N   TRP A 274      14.895 -12.479  -2.672  1.00 10.00      A   
ATOM   2574  HN  TRP A 274      14.235 -13.004  -2.173  1.00 10.00      A   
ATOM   2575  CA  TRP A 274      15.916 -11.746  -1.931  1.00 10.00      A   
ATOM   2576  CB  TRP A 274      15.692 -11.893  -0.421  1.00 10.00      A   
ATOM   2577  CG  TRP A 274      15.235 -10.636   0.255  1.00 10.00      A   
ATOM   2578  CD1 TRP A 274      15.791  -9.395   0.137  1.00 10.00      A   
ATOM   2579  CD2 TRP A 274      14.137 -10.499   1.167  1.00 10.00      A   
ATOM   2580  NE1 TRP A 274      15.099  -8.492   0.906  1.00 10.00      A   
ATOM   2581  HE1 TRP A 274      15.303  -7.533   0.981  1.00 10.00      A   
ATOM   2582  CE2 TRP A 274      14.082  -9.145   1.551  1.00 10.00      A   
ATOM   2583  CE3 TRP A 274      13.192 -11.387   1.691  1.00 10.00      A   
ATOM   2584  CZ2 TRP A 274      13.123  -8.657   2.437  1.00 10.00      A   
ATOM   2585  CZ3 TRP A 274      12.242 -10.901   2.571  1.00 10.00      A   
ATOM   2586  CH2 TRP A 274      12.215  -9.549   2.934  1.00 10.00      A   
ATOM   2587  C   TRP A 274      17.305 -12.254  -2.291  1.00 10.00      A   
ATOM   2588  O   TRP A 274      17.660 -13.390  -1.958  1.00 10.00      A   
ATOM   2589  N   ASP A 275      18.072 -11.400  -2.970  1.00 10.00      A   
ATOM   2590  HN  ASP A 275      17.706 -10.520  -3.196  1.00 10.00      A   
ATOM   2591  CA  ASP A 275      19.430 -11.730  -3.411  1.00 10.00      A   
ATOM   2592  CB  ASP A 275      20.418 -11.829  -2.242  1.00 10.00      A   
ATOM   2593  CG  ASP A 275      21.110 -10.513  -1.934  1.00 10.00      A   
ATOM   2594  OD1 ASP A 275      20.742  -9.859  -0.934  1.00 10.00      A   
ATOM   2595  OD2 ASP A 275      22.036 -10.126  -2.674  1.00 10.00      A   
ATOM   2596  C   ASP A 275      19.422 -13.009  -4.235  1.00 10.00      A   
ATOM   2597  O   ASP A 275      20.095 -13.986  -3.909  1.00 10.00      A   
ATOM   2598  N   ALA A 276      18.626 -12.989  -5.296  1.00 10.00      A   
ATOM   2599  HN  ALA A 276      18.106 -12.182  -5.481  1.00 10.00      A   
ATOM   2600  CA  ALA A 276      18.490 -14.130  -6.185  1.00 10.00      A   
ATOM   2601  CB  ALA A 276      17.320 -13.918  -7.134  1.00 10.00      A   
ATOM   2602  C   ALA A 276      19.761 -14.404  -6.981  1.00 10.00      A   
ATOM   2603  O   ALA A 276      20.593 -13.519  -7.191  1.00 10.00      A   
ATOM   2604  N   VAL A 277      19.888 -15.640  -7.426  1.00 10.00      A   
ATOM   2605  HN  VAL A 277      19.188 -16.295  -7.213  1.00 10.00      A   
ATOM   2606  CA  VAL A 277      21.029 -16.060  -8.220  1.00 10.00      A   
ATOM   2607  CB  VAL A 277      21.612 -17.390  -7.691  1.00 10.00      A   
ATOM   2608  CG1 VAL A 277      22.646 -17.959  -8.647  1.00 10.00      A   
ATOM   2609  CG2 VAL A 277      22.221 -17.193  -6.313  1.00 10.00      A   
ATOM   2610  C   VAL A 277      20.603 -16.230  -9.679  1.00 10.00      A   
ATOM   2611  O   VAL A 277      19.632 -16.936  -9.961  1.00 10.00      A   
ATOM   2612  N   PRO A 278      21.313 -15.576 -10.621  1.00 10.00      A   
ATOM   2613  CA  PRO A 278      21.003 -15.649 -12.059  1.00 10.00      A   
ATOM   2614  CB  PRO A 278      22.190 -14.945 -12.719  1.00 10.00      A   
ATOM   2615  CG  PRO A 278      22.699 -14.011 -11.679  1.00 10.00      A   
ATOM   2616  CD  PRO A 278      22.467 -14.691 -10.357  1.00 10.00      A   
ATOM   2617  C   PRO A 278      20.890 -17.083 -12.575  1.00 10.00      A   
ATOM   2618  O   PRO A 278      20.100 -17.371 -13.470  1.00 10.00      A   
ATOM   2619  N   ALA A 279      21.663 -17.984 -11.981  1.00 10.00      A   
ATOM   2620  HN  ALA A 279      22.258 -17.693 -11.259  1.00 10.00      A   
ATOM   2621  CA  ALA A 279      21.663 -19.387 -12.382  1.00 10.00      A   
ATOM   2622  CB  ALA A 279      22.844 -20.112 -11.759  1.00 10.00      A   
ATOM   2623  C   ALA A 279      20.351 -20.098 -12.030  1.00 10.00      A   
ATOM   2624  O   ALA A 279      20.062 -21.169 -12.562  1.00 10.00      A   
ATOM   2625  N   TYR A 280      19.556 -19.504 -11.149  1.00 10.00      A   
ATOM   2626  HN  TYR A 280      19.818 -18.637 -10.769  1.00 10.00      A   
ATOM   2627  CA  TYR A 280      18.294 -20.114 -10.740  1.00 10.00      A   
ATOM   2628  CB  TYR A 280      18.228 -20.297  -9.224  1.00 10.00      A   
ATOM   2629  CG  TYR A 280      18.812 -21.612  -8.749  1.00 10.00      A   
ATOM   2630  CD1 TYR A 280      18.026 -22.554  -8.094  1.00 10.00      A   
ATOM   2631  CD2 TYR A 280      20.150 -21.916  -8.964  1.00 10.00      A   
ATOM   2632  CE1 TYR A 280      18.558 -23.760  -7.668  1.00 10.00      A   
ATOM   2633  CE2 TYR A 280      20.688 -23.115  -8.543  1.00 10.00      A   
ATOM   2634  CZ  TYR A 280      19.892 -24.032  -7.895  1.00 10.00      A   
ATOM   2635  OH  TYR A 280      20.440 -25.224  -7.473  1.00 10.00      A   
ATOM   2636  HH  TYR A 280      19.918 -25.957  -7.809  1.00 10.00      A   
ATOM   2637  C   TYR A 280      17.083 -19.345 -11.256  1.00 10.00      A   
ATOM   2638  O   TYR A 280      15.944 -19.657 -10.913  1.00 10.00      A   
ATOM   2639  N   LEU A 281      17.334 -18.351 -12.091  1.00 10.00      A   
ATOM   2640  HN  LEU A 281      18.265 -18.149 -12.329  1.00 10.00      A   
ATOM   2641  CA  LEU A 281      16.260 -17.546 -12.664  1.00 10.00      A   
ATOM   2642  CB  LEU A 281      16.807 -16.304 -13.371  1.00 10.00      A   
ATOM   2643  CG  LEU A 281      17.530 -15.280 -12.494  1.00 10.00      A   
ATOM   2644  CD1 LEU A 281      18.023 -14.118 -13.339  1.00 10.00      A   
ATOM   2645  CD2 LEU A 281      16.624 -14.779 -11.379  1.00 10.00      A   
ATOM   2646  C   LEU A 281      15.349 -18.352 -13.609  1.00 10.00      A   
ATOM   2647  O   LEU A 281      14.126 -18.259 -13.504  1.00 10.00      A   
ATOM   2648  N   PRO A 282      15.912 -19.161 -14.545  1.00 10.00      A   
ATOM   2649  CA  PRO A 282      15.107 -19.958 -15.488  1.00 10.00      A   
ATOM   2650  CB  PRO A 282      16.148 -20.628 -16.393  1.00 10.00      A   
ATOM   2651  CG  PRO A 282      17.380 -19.813 -16.222  1.00 10.00      A   
ATOM   2652  CD  PRO A 282      17.353 -19.336 -14.803  1.00 10.00      A   
ATOM   2653  C   PRO A 282      14.240 -21.026 -14.818  1.00 10.00      A   
ATOM   2654  O   PRO A 282      13.508 -21.745 -15.497  1.00 10.00      A   
ATOM   2655  N   ALA A 283      14.320 -21.129 -13.498  1.00 10.00      A   
ATOM   2656  HN  ALA A 283      14.914 -20.522 -13.005  1.00 10.00      A   
ATOM   2657  CA  ALA A 283      13.536 -22.116 -12.764  1.00 10.00      A   
ATOM   2658  CB  ALA A 283      14.068 -22.277 -11.350  1.00 10.00      A   
ATOM   2659  C   ALA A 283      12.053 -21.743 -12.744  1.00 10.00      A   
ATOM   2660  O   ALA A 283      11.182 -22.609 -12.745  1.00 10.00      A   
ATOM   2661  N   VAL A 284      11.768 -20.449 -12.753  1.00 10.00      A   
ATOM   2662  HN  VAL A 284      12.501 -19.792 -12.768  1.00 10.00      A   
ATOM   2663  CA  VAL A 284      10.386 -19.978 -12.730  1.00 10.00      A   
ATOM   2664  CB  VAL A 284      10.234 -18.648 -11.960  1.00 10.00      A   
ATOM   2665  CG1 VAL A 284      10.579 -18.839 -10.492  1.00 10.00      A   
ATOM   2666  CG2 VAL A 284      11.094 -17.554 -12.577  1.00 10.00      A   
ATOM   2667  C   VAL A 284       9.810 -19.831 -14.136  1.00 10.00      A   
ATOM   2668  O   VAL A 284       8.726 -19.274 -14.318  1.00 10.00      A   
ATOM   2669  N   TYR A 285      10.527 -20.358 -15.124  1.00 10.00      A   
ATOM   2670  HN  TYR A 285      11.369 -20.813 -14.910  1.00 10.00      A   
ATOM   2671  CA  TYR A 285      10.092 -20.280 -16.517  1.00 10.00      A   
ATOM   2672  CB  TYR A 285      11.183 -20.779 -17.466  1.00 10.00      A   
ATOM   2673  CG  TYR A 285      12.215 -19.736 -17.851  1.00 10.00      A   
ATOM   2674  CD1 TYR A 285      12.305 -18.520 -17.179  1.00 10.00      A   
ATOM   2675  CD2 TYR A 285      13.103 -19.969 -18.893  1.00 10.00      A   
ATOM   2676  CE1 TYR A 285      13.252 -17.575 -17.534  1.00 10.00      A   
ATOM   2677  CE2 TYR A 285      14.051 -19.030 -19.253  1.00 10.00      A   
ATOM   2678  CZ  TYR A 285      14.120 -17.834 -18.574  1.00 10.00      A   
ATOM   2679  OH  TYR A 285      15.065 -16.898 -18.928  1.00 10.00      A   
ATOM   2680  HH  TYR A 285      15.081 -16.808 -19.892  1.00 10.00      A   
ATOM   2681  C   TYR A 285       8.794 -21.051 -16.752  1.00 10.00      A   
ATOM   2682  O   TYR A 285       8.090 -20.821 -17.734  1.00 10.00      A   
ATOM   2683  N   SER A 286       8.474 -21.963 -15.850  1.00 10.00      A   
ATOM   2684  HN  SER A 286       9.075 -22.125 -15.090  1.00 10.00      A   
ATOM   2685  CA  SER A 286       7.259 -22.746 -15.974  1.00 10.00      A   
ATOM   2686  CB  SER A 286       7.456 -24.107 -15.307  1.00 10.00      A   
ATOM   2687  OG  SER A 286       8.817 -24.501 -15.373  1.00 10.00      A   
ATOM   2688  HG  SER A 286       9.208 -24.161 -16.186  1.00 10.00      A   
ATOM   2689  C   SER A 286       6.064 -22.024 -15.347  1.00 10.00      A   
ATOM   2690  O   SER A 286       4.951 -22.545 -15.344  1.00 10.00      A   
ATOM   2691  N   VAL A 287       6.295 -20.822 -14.824  1.00 10.00      A   
ATOM   2692  HN  VAL A 287       7.200 -20.442 -14.871  1.00 10.00      A   
ATOM   2693  CA  VAL A 287       5.232 -20.061 -14.180  1.00 10.00      A   
ATOM   2694  CB  VAL A 287       5.526 -19.851 -12.675  1.00 10.00      A   
ATOM   2695  CG1 VAL A 287       4.317 -19.268 -11.959  1.00 10.00      A   
ATOM   2696  CG2 VAL A 287       5.964 -21.154 -12.017  1.00 10.00      A   
ATOM   2697  C   VAL A 287       5.003 -18.702 -14.843  1.00 10.00      A   
ATOM   2698  O   VAL A 287       3.876 -18.205 -14.881  1.00 10.00      A   
ATOM   2699  N   CYS A 288       6.066 -18.119 -15.392  1.00 10.00      A   
ATOM   2700  HN  CYS A 288       6.931 -18.584 -15.368  1.00 10.00      A   
ATOM   2701  CA  CYS A 288       5.991 -16.802 -16.033  1.00 10.00      A   
ATOM   2702  CB  CYS A 288       7.359 -16.385 -16.569  1.00 10.00      A   
ATOM   2703  SG  CYS A 288       8.252 -17.696 -17.434  1.00 10.00      A   
ATOM   2704  HG  CYS A 288       9.551 -17.428 -17.349  1.00 10.00      A   
ATOM   2705  C   CYS A 288       4.937 -16.726 -17.136  1.00 10.00      A   
ATOM   2706  O   CYS A 288       4.416 -15.650 -17.432  1.00 10.00      A   
ATOM   2707  N   SER A 289       4.608 -17.870 -17.723  1.00 10.00      A   
ATOM   2708  HN  SER A 289       5.051 -18.695 -17.440  1.00 10.00      A   
ATOM   2709  CA  SER A 289       3.618 -17.936 -18.791  1.00 10.00      A   
ATOM   2710  CB  SER A 289       3.515 -19.375 -19.291  1.00 10.00      A   
ATOM   2711  OG  SER A 289       4.725 -20.077 -19.049  1.00 10.00      A   
ATOM   2712  HG  SER A 289       5.281 -20.032 -19.835  1.00 10.00      A   
ATOM   2713  C   SER A 289       2.242 -17.447 -18.334  1.00 10.00      A   
ATOM   2714  O   SER A 289       1.394 -17.107 -19.159  1.00 10.00      A   
ATOM   2715  N   ARG A 290       2.018 -17.424 -17.026  1.00 10.00      A   
ATOM   2716  HN  ARG A 290       2.727 -17.718 -16.409  1.00 10.00      A   
ATOM   2717  CA  ARG A 290       0.743 -16.977 -16.482  1.00 10.00      A   
ATOM   2718  CB  ARG A 290      -0.037 -18.168 -15.930  1.00 10.00      A   
ATOM   2719  CG  ARG A 290       0.721 -18.970 -14.889  1.00 10.00      A   
ATOM   2720  CD  ARG A 290       0.061 -20.315 -14.655  1.00 10.00      A   
ATOM   2721  NE  ARG A 290       0.887 -21.194 -13.830  1.00 10.00      A   
ATOM   2722  HE  ARG A 290       0.860 -21.052 -12.863  1.00 10.00      A   
ATOM   2723  CZ  ARG A 290       1.657 -22.170 -14.315  1.00 10.00      A   
ATOM   2724  NH1 ARG A 290       1.702 -22.395 -15.623  1.00 10.00      A   
ATOM   2725 HH11 ARG A 290       1.133 -21.812 -16.277  1.00 10.00      A   
ATOM   2726 HH12 ARG A 290       2.307 -23.157 -16.004  1.00 10.00      A   
ATOM   2727  NH2 ARG A 290       2.373 -22.930 -13.489  1.00 10.00      A   
ATOM   2728 HH21 ARG A 290       2.332 -22.769 -12.454  1.00 10.00      A   
ATOM   2729 HH22 ARG A 290       2.976 -23.695 -13.867  1.00 10.00      A   
ATOM   2730  C   ARG A 290       0.946 -15.934 -15.391  1.00 10.00      A   
ATOM   2731  O   ARG A 290       0.026 -15.628 -14.631  1.00 10.00      A   
ATOM   2732  N   LEU A 291       2.149 -15.385 -15.322  1.00 10.00      A   
ATOM   2733  HN  LEU A 291       2.832 -15.648 -15.974  1.00 10.00      A   
ATOM   2734  CA  LEU A 291       2.471 -14.382 -14.315  1.00 10.00      A   
ATOM   2735  CB  LEU A 291       3.975 -14.326 -14.046  1.00 10.00      A   
ATOM   2736  CG  LEU A 291       4.547 -15.415 -13.138  1.00 10.00      A   
ATOM   2737  CD1 LEU A 291       6.018 -15.157 -12.867  1.00 10.00      A   
ATOM   2738  CD2 LEU A 291       3.771 -15.487 -11.834  1.00 10.00      A   
ATOM   2739  C   LEU A 291       1.959 -13.005 -14.713  1.00 10.00      A   
ATOM   2740  O   LEU A 291       2.453 -12.396 -15.667  1.00 10.00      A   
ATOM   2741  N   THR A 292       0.958 -12.530 -13.990  1.00 10.00      A   
ATOM   2742  HN  THR A 292       0.581 -13.084 -13.272  1.00 10.00      A   
ATOM   2743  CA  THR A 292       0.381 -11.221 -14.243  1.00 10.00      A   
ATOM   2744  CB  THR A 292      -1.104 -11.202 -13.850  1.00 10.00      A   
ATOM   2745  OG1 THR A 292      -1.405 -12.384 -13.098  1.00 10.00      A   
ATOM   2746  HG1 THR A 292      -1.687 -12.135 -12.210  1.00 10.00      A   
ATOM   2747  CG2 THR A 292      -1.980 -11.154 -15.090  1.00 10.00      A   
ATOM   2748  C   THR A 292       1.121 -10.154 -13.447  1.00 10.00      A   
ATOM   2749  O   THR A 292       1.314  -9.031 -13.918  1.00 10.00      A   
ATOM   2750  N   THR A 293       1.531 -10.516 -12.238  1.00 10.00      A   
ATOM   2751  HN  THR A 293       1.349 -11.428 -11.927  1.00 10.00      A   
ATOM   2752  CA  THR A 293       2.251  -9.609 -11.363  1.00 10.00      A   
ATOM   2753  CB  THR A 293       1.419  -9.281 -10.104  1.00 10.00      A   
ATOM   2754  OG1 THR A 293       0.060  -9.017 -10.484  1.00 10.00      A   
ATOM   2755  HG1 THR A 293      -0.067  -9.250 -11.408  1.00 10.00      A   
ATOM   2756  CG2 THR A 293       1.979  -8.061  -9.388  1.00 10.00      A   
ATOM   2757  C   THR A 293       3.582 -10.232 -10.944  1.00 10.00      A   
ATOM   2758  O   THR A 293       3.626 -11.371 -10.475  1.00 10.00      A   
ATOM   2759  N   LEU A 294       4.661  -9.490 -11.113  1.00 10.00      A   
ATOM   2760  HN  LEU A 294       4.570  -8.580 -11.484  1.00 10.00      A   
ATOM   2761  CA  LEU A 294       5.980  -9.987 -10.755  1.00 10.00      A   
ATOM   2762  CB  LEU A 294       6.719 -10.487 -11.998  1.00 10.00      A   
ATOM   2763  CG  LEU A 294       8.099 -11.109 -11.773  1.00 10.00      A   
ATOM   2764  CD1 LEU A 294       8.004 -12.329 -10.869  1.00 10.00      A   
ATOM   2765  CD2 LEU A 294       8.734 -11.480 -13.103  1.00 10.00      A   
ATOM   2766  C   LEU A 294       6.803  -8.925 -10.035  1.00 10.00      A   
ATOM   2767  O   LEU A 294       6.938  -7.794 -10.513  1.00 10.00      A   
ATOM   2768  N   ASN A 295       7.332  -9.295  -8.876  1.00 10.00      A   
ATOM   2769  HN  ASN A 295       7.163 -10.206  -8.542  1.00 10.00      A   
ATOM   2770  CA  ASN A 295       8.155  -8.395  -8.076  1.00 10.00      A   
ATOM   2771  CB  ASN A 295       7.669  -8.361  -6.617  1.00 10.00      A   
ATOM   2772  CG  ASN A 295       8.563  -7.520  -5.721  1.00 10.00      A   
ATOM   2773  OD1 ASN A 295       9.507  -8.021  -5.115  1.00 10.00      A   
ATOM   2774  ND2 ASN A 295       8.257  -6.235  -5.617  1.00 10.00      A   
ATOM   2775 HD21 ASN A 295       7.483  -5.902  -6.114  1.00 10.00      A   
ATOM   2776 HD22 ASN A 295       8.837  -5.665  -5.069  1.00 10.00      A   
ATOM   2777  C   ASN A 295       9.612  -8.833  -8.130  1.00 10.00      A   
ATOM   2778  O   ASN A 295       9.949  -9.941  -7.721  1.00 10.00      A   
ATOM   2779  N   LEU A 296      10.467  -7.966  -8.649  1.00 10.00      A   
ATOM   2780  HN  LEU A 296      10.133  -7.095  -8.973  1.00 10.00      A   
ATOM   2781  CA  LEU A 296      11.889  -8.265  -8.753  1.00 10.00      A   
ATOM   2782  CB  LEU A 296      12.300  -8.428 -10.218  1.00 10.00      A   
ATOM   2783  CG  LEU A 296      11.624  -9.558 -10.997  1.00 10.00      A   
ATOM   2784  CD1 LEU A 296      11.942  -9.431 -12.477  1.00 10.00      A   
ATOM   2785  CD2 LEU A 296      12.066 -10.918 -10.470  1.00 10.00      A   
ATOM   2786  C   LEU A 296      12.711  -7.161  -8.095  1.00 10.00      A   
ATOM   2787  O   LEU A 296      13.878  -6.954  -8.430  1.00 10.00      A   
ATOM   2788  N   SER A 297      12.103  -6.480  -7.132  1.00 10.00      A   
ATOM   2789  HN  SER A 297      11.182  -6.718  -6.888  1.00 10.00      A   
ATOM   2790  CA  SER A 297      12.759  -5.384  -6.424  1.00 10.00      A   
ATOM   2791  CB  SER A 297      11.733  -4.626  -5.588  1.00 10.00      A   
ATOM   2792  OG  SER A 297      10.478  -4.610  -6.246  1.00 10.00      A   
ATOM   2793  HG  SER A 297      10.402  -3.802  -6.770  1.00 10.00      A   
ATOM   2794  C   SER A 297      13.907  -5.864  -5.537  1.00 10.00      A   
ATOM   2795  O   SER A 297      14.785  -5.084  -5.166  1.00 10.00      A   
ATOM   2796  N   TYR A 298      13.903  -7.144  -5.199  1.00 10.00      A   
ATOM   2797  HN  TYR A 298      13.183  -7.726  -5.523  1.00 10.00      A   
ATOM   2798  CA  TYR A 298      14.951  -7.703  -4.358  1.00 10.00      A   
ATOM   2799  CB  TYR A 298      14.345  -8.540  -3.228  1.00 10.00      A   
ATOM   2800  CG  TYR A 298      13.207  -7.862  -2.496  1.00 10.00      A   
ATOM   2801  CD1 TYR A 298      11.967  -8.477  -2.395  1.00 10.00      A   
ATOM   2802  CD2 TYR A 298      13.365  -6.608  -1.913  1.00 10.00      A   
ATOM   2803  CE1 TYR A 298      10.915  -7.873  -1.741  1.00 10.00      A   
ATOM   2804  CE2 TYR A 298      12.316  -5.995  -1.252  1.00 10.00      A   
ATOM   2805  CZ  TYR A 298      11.094  -6.631  -1.170  1.00 10.00      A   
ATOM   2806  OH  TYR A 298      10.048  -6.026  -0.516  1.00 10.00      A   
ATOM   2807  HH  TYR A 298       9.991  -5.103  -0.785  1.00 10.00      A   
ATOM   2808  C   TYR A 298      15.913  -8.550  -5.185  1.00 10.00      A   
ATOM   2809  O   TYR A 298      16.859  -9.139  -4.658  1.00 10.00      A   
ATOM   2810  N   ALA A 299      15.674  -8.592  -6.492  1.00 10.00      A   
ATOM   2811  HN  ALA A 299      14.928  -8.073  -6.857  1.00 10.00      A   
ATOM   2812  CA  ALA A 299      16.506  -9.365  -7.402  1.00 10.00      A   
ATOM   2813  CB  ALA A 299      15.642 -10.147  -8.383  1.00 10.00      A   
ATOM   2814  C   ALA A 299      17.481  -8.456  -8.144  1.00 10.00      A   
ATOM   2815  O   ALA A 299      17.243  -8.063  -9.289  1.00 10.00      A   
ATOM   2816  N   THR A 300      18.565  -8.108  -7.473  1.00 10.00      A   
ATOM   2817  HN  THR A 300      18.680  -8.425  -6.552  1.00 10.00      A   
ATOM   2818  CA  THR A 300      19.584  -7.249  -8.045  1.00 10.00      A   
ATOM   2819  CB  THR A 300      20.387  -6.560  -6.926  1.00 10.00      A   
ATOM   2820  OG1 THR A 300      20.036  -7.150  -5.660  1.00 10.00      A   
ATOM   2821  HG1 THR A 300      20.796  -7.638  -5.312  1.00 10.00      A   
ATOM   2822  CG2 THR A 300      20.080  -5.072  -6.890  1.00 10.00      A   
ATOM   2823  C   THR A 300      20.538  -8.033  -8.945  1.00 10.00      A   
ATOM   2824  O   THR A 300      21.636  -8.402  -8.528  1.00 10.00      A   
ATOM   2825  N   VAL A 301      20.109  -8.300 -10.175  1.00 10.00      A   
ATOM   2826  HN  VAL A 301      19.214  -7.996 -10.452  1.00 10.00      A   
ATOM   2827  CA  VAL A 301      20.937  -9.033 -11.127  1.00 10.00      A   
ATOM   2828  CB  VAL A 301      20.288 -10.368 -11.541  1.00 10.00      A   
ATOM   2829  CG1 VAL A 301      20.306 -11.347 -10.380  1.00 10.00      A   
ATOM   2830  CG2 VAL A 301      18.863 -10.143 -12.026  1.00 10.00      A   
ATOM   2831  C   VAL A 301      21.210  -8.190 -12.369  1.00 10.00      A   
ATOM   2832  O   VAL A 301      20.742  -7.053 -12.473  1.00 10.00      A   
ATOM   2833  N   GLN A 302      21.977  -8.745 -13.295  1.00 10.00      A   
ATOM   2834  HN  GLN A 302      22.344  -9.644 -13.129  1.00 10.00      A   
ATOM   2835  CA  GLN A 302      22.319  -8.054 -14.535  1.00 10.00      A   
ATOM   2836  CB  GLN A 302      23.351  -8.851 -15.337  1.00 10.00      A   
ATOM   2837  CG  GLN A 302      24.668  -9.068 -14.612  1.00 10.00      A   
ATOM   2838  CD  GLN A 302      25.306  -7.773 -14.160  1.00 10.00      A   
ATOM   2839  OE1 GLN A 302      26.071  -7.154 -14.899  1.00 10.00      A   
ATOM   2840  NE2 GLN A 302      24.998  -7.359 -12.947  1.00 10.00      A   
ATOM   2841 HE21 GLN A 302      24.382  -7.905 -12.414  1.00 10.00      A   
ATOM   2842 HE22 GLN A 302      25.405  -6.526 -12.618  1.00 10.00      A   
ATOM   2843  C   GLN A 302      21.093  -7.784 -15.397  1.00 10.00      A   
ATOM   2844  O   GLN A 302      20.106  -8.520 -15.347  1.00 10.00      A   
ATOM   2845  N   SER A 303      21.182  -6.732 -16.200  1.00 10.00      A   
ATOM   2846  HN  SER A 303      22.007  -6.201 -16.191  1.00 10.00      A   
ATOM   2847  CA  SER A 303      20.096  -6.338 -17.089  1.00 10.00      A   
ATOM   2848  CB  SER A 303      20.482  -5.080 -17.877  1.00 10.00      A   
ATOM   2849  OG  SER A 303      19.564  -4.822 -18.931  1.00 10.00      A   
ATOM   2850  HG  SER A 303      18.942  -4.130 -18.656  1.00 10.00      A   
ATOM   2851  C   SER A 303      19.725  -7.468 -18.044  1.00 10.00      A   
ATOM   2852  O   SER A 303      18.547  -7.772 -18.231  1.00 10.00      A   
ATOM   2853  N   TYR A 304      20.736  -8.099 -18.627  1.00 10.00      A   
ATOM   2854  HN  TYR A 304      21.655  -7.814 -18.426  1.00 10.00      A   
ATOM   2855  CA  TYR A 304      20.521  -9.189 -19.565  1.00 10.00      A   
ATOM   2856  CB  TYR A 304      21.851  -9.723 -20.094  1.00 10.00      A   
ATOM   2857  CG  TYR A 304      21.723 -10.427 -21.425  1.00 10.00      A   
ATOM   2858  CD1 TYR A 304      21.543  -9.705 -22.599  1.00 10.00      A   
ATOM   2859  CD2 TYR A 304      21.780 -11.813 -21.513  1.00 10.00      A   
ATOM   2860  CE1 TYR A 304      21.424 -10.343 -23.819  1.00 10.00      A   
ATOM   2861  CE2 TYR A 304      21.660 -12.458 -22.730  1.00 10.00      A   
ATOM   2862  CZ  TYR A 304      21.483 -11.719 -23.880  1.00 10.00      A   
ATOM   2863  OH  TYR A 304      21.365 -12.357 -25.091  1.00 10.00      A   
ATOM   2864  HH  TYR A 304      20.723 -13.072 -25.007  1.00 10.00      A   
ATOM   2865  C   TYR A 304      19.701 -10.315 -18.941  1.00 10.00      A   
ATOM   2866  O   TYR A 304      18.824 -10.887 -19.589  1.00 10.00      A   
ATOM   2867  N   ASP A 305      19.972 -10.613 -17.676  1.00 10.00      A   
ATOM   2868  HN  ASP A 305      20.671 -10.113 -17.203  1.00 10.00      A   
ATOM   2869  CA  ASP A 305      19.254 -11.668 -16.973  1.00 10.00      A   
ATOM   2870  CB  ASP A 305      19.958 -12.043 -15.671  1.00 10.00      A   
ATOM   2871  CG  ASP A 305      21.148 -12.946 -15.914  1.00 10.00      A   
ATOM   2872  OD1 ASP A 305      20.936 -14.145 -16.187  1.00 10.00      A   
ATOM   2873  OD2 ASP A 305      22.295 -12.461 -15.855  1.00 10.00      A   
ATOM   2874  C   ASP A 305      17.805 -11.279 -16.727  1.00 10.00      A   
ATOM   2875  O   ASP A 305      16.917 -12.131 -16.710  1.00 10.00      A   
ATOM   2876  N   LEU A 306      17.570  -9.986 -16.545  1.00 10.00      A   
ATOM   2877  HN  LEU A 306      18.326  -9.360 -16.545  1.00 10.00      A   
ATOM   2878  CA  LEU A 306      16.225  -9.477 -16.328  1.00 10.00      A   
ATOM   2879  CB  LEU A 306      16.270  -8.046 -15.783  1.00 10.00      A   
ATOM   2880  CG  LEU A 306      16.752  -7.884 -14.337  1.00 10.00      A   
ATOM   2881  CD1 LEU A 306      17.184  -6.452 -14.071  1.00 10.00      A   
ATOM   2882  CD2 LEU A 306      15.665  -8.298 -13.359  1.00 10.00      A   
ATOM   2883  C   LEU A 306      15.438  -9.525 -17.636  1.00 10.00      A   
ATOM   2884  O   LEU A 306      14.280  -9.940 -17.663  1.00 10.00      A   
ATOM   2885  N   VAL A 307      16.096  -9.130 -18.723  1.00 10.00      A   
ATOM   2886  HN  VAL A 307      17.028  -8.831 -18.628  1.00 10.00      A   
ATOM   2887  CA  VAL A 307      15.483  -9.121 -20.049  1.00 10.00      A   
ATOM   2888  CB  VAL A 307      16.470  -8.617 -21.126  1.00 10.00      A   
ATOM   2889  CG1 VAL A 307      15.852  -8.709 -22.514  1.00 10.00      A   
ATOM   2890  CG2 VAL A 307      16.892  -7.189 -20.829  1.00 10.00      A   
ATOM   2891  C   VAL A 307      14.990 -10.516 -20.432  1.00 10.00      A   
ATOM   2892  O   VAL A 307      13.855 -10.679 -20.883  1.00 10.00      A   
ATOM   2893  N   LYS A 308      15.845 -11.523 -20.231  1.00 10.00      A   
ATOM   2894  HN  LYS A 308      16.735 -11.325 -19.859  1.00 10.00      A   
ATOM   2895  CA  LYS A 308      15.498 -12.910 -20.553  1.00 10.00      A   
ATOM   2896  CB  LYS A 308      16.662 -13.849 -20.220  1.00 10.00      A   
ATOM   2897  CG  LYS A 308      17.894 -13.672 -21.098  1.00 10.00      A   
ATOM   2898  CD  LYS A 308      19.039 -14.558 -20.623  1.00 10.00      A   
ATOM   2899  CE  LYS A 308      19.554 -14.119 -19.261  1.00 10.00      A   
ATOM   2900  NZ  LYS A 308      20.350 -15.174 -18.582  1.00 10.00      A   
ATOM   2901  HZ1 LYS A 308      21.158 -15.455 -19.174  1.00 10.00      A   
ATOM   2902  HZ2 LYS A 308      19.758 -16.006 -18.401  1.00 10.00      A   
ATOM   2903  HZ3 LYS A 308      20.713 -14.818 -17.665  1.00 10.00      A   
ATOM   2904  C   LYS A 308      14.245 -13.357 -19.806  1.00 10.00      A   
ATOM   2905  O   LYS A 308      13.381 -14.039 -20.363  1.00 10.00      A   
ATOM   2906  N   LEU A 309      14.145 -12.948 -18.549  1.00 10.00      A   
ATOM   2907  HN  LEU A 309      14.855 -12.385 -18.173  1.00 10.00      A   
ATOM   2908  CA  LEU A 309      13.006 -13.304 -17.717  1.00 10.00      A   
ATOM   2909  CB  LEU A 309      13.276 -12.892 -16.266  1.00 10.00      A   
ATOM   2910  CG  LEU A 309      12.578 -13.715 -15.179  1.00 10.00      A   
ATOM   2911  CD1 LEU A 309      13.334 -15.006 -14.911  1.00 10.00      A   
ATOM   2912  CD2 LEU A 309      12.425 -12.906 -13.899  1.00 10.00      A   
ATOM   2913  C   LEU A 309      11.735 -12.625 -18.219  1.00 10.00      A   
ATOM   2914  O   LEU A 309      10.670 -13.245 -18.291  1.00 10.00      A   
ATOM   2915  N   LEU A 310      11.861 -11.354 -18.586  1.00 10.00      A   
ATOM   2916  HN  LEU A 310      12.747 -10.926 -18.528  1.00 10.00      A   
ATOM   2917  CA  LEU A 310      10.728 -10.571 -19.068  1.00 10.00      A   
ATOM   2918  CB  LEU A 310      11.082  -9.085 -19.126  1.00 10.00      A   
ATOM   2919  CG  LEU A 310      11.570  -8.461 -17.817  1.00 10.00      A   
ATOM   2920  CD1 LEU A 310      11.954  -7.006 -18.030  1.00 10.00      A   
ATOM   2921  CD2 LEU A 310      10.517  -8.595 -16.728  1.00 10.00      A   
ATOM   2922  C   LEU A 310      10.235 -11.060 -20.424  1.00 10.00      A   
ATOM   2923  O   LEU A 310       9.047 -10.968 -20.727  1.00 10.00      A   
ATOM   2924  N   CYS A 311      11.145 -11.604 -21.228  1.00 10.00      A   
ATOM   2925  HN  CYS A 311      12.081 -11.650 -20.928  1.00 10.00      A   
ATOM   2926  CA  CYS A 311      10.796 -12.119 -22.549  1.00 10.00      A   
ATOM   2927  CB  CYS A 311      12.054 -12.462 -23.351  1.00 10.00      A   
ATOM   2928  SG  CYS A 311      13.091 -11.037 -23.760  1.00 10.00      A   
ATOM   2929  HG  CYS A 311      13.421 -10.432 -22.623  1.00 10.00      A   
ATOM   2930  C   CYS A 311       9.882 -13.339 -22.447  1.00 10.00      A   
ATOM   2931  O   CYS A 311       9.311 -13.790 -23.443  1.00 10.00      A   
ATOM   2932  N   GLN A 312       9.741 -13.863 -21.235  1.00 10.00      A   
ATOM   2933  HN  GLN A 312      10.227 -13.458 -20.482  1.00 10.00      A   
ATOM   2934  CA  GLN A 312       8.899 -15.022 -20.991  1.00 10.00      A   
ATOM   2935  CB  GLN A 312       9.614 -16.002 -20.062  1.00 10.00      A   
ATOM   2936  CG  GLN A 312      10.647 -16.877 -20.750  1.00 10.00      A   
ATOM   2937  CD  GLN A 312      10.087 -18.222 -21.177  1.00 10.00      A   
ATOM   2938  OE1 GLN A 312      10.802 -19.223 -21.200  1.00 10.00      A   
ATOM   2939  NE2 GLN A 312       8.812 -18.256 -21.537  1.00 10.00      A   
ATOM   2940 HE21 GLN A 312       8.297 -17.424 -21.506  1.00 10.00      A   
ATOM   2941 HE22 GLN A 312       8.433 -19.114 -21.818  1.00 10.00      A   
ATOM   2942  C   GLN A 312       7.559 -14.619 -20.383  1.00 10.00      A   
ATOM   2943  O   GLN A 312       6.727 -15.475 -20.082  1.00 10.00      A   
ATOM   2944  N   CYS A 313       7.348 -13.319 -20.222  1.00 10.00      A   
ATOM   2945  HN  CYS A 313       8.037 -12.678 -20.510  1.00 10.00      A   
ATOM   2946  CA  CYS A 313       6.114 -12.816 -19.638  1.00 10.00      A   
ATOM   2947  CB  CYS A 313       6.426 -11.976 -18.396  1.00 10.00      A   
ATOM   2948  SG  CYS A 313       7.594 -12.743 -17.244  1.00 10.00      A   
ATOM   2949  HG  CYS A 313       8.739 -12.923 -17.883  1.00 10.00      A   
ATOM   2950  C   CYS A 313       5.316 -11.995 -20.655  1.00 10.00      A   
ATOM   2951  O   CYS A 313       5.486 -10.779 -20.753  1.00 10.00      A   
ATOM   2952  N   PRO A 314       4.443 -12.652 -21.439  1.00 10.00      A   
ATOM   2953  CA  PRO A 314       3.629 -11.981 -22.447  1.00 10.00      A   
ATOM   2954  CB  PRO A 314       3.425 -13.093 -23.478  1.00 10.00      A   
ATOM   2955  CG  PRO A 314       3.377 -14.350 -22.670  1.00 10.00      A   
ATOM   2956  CD  PRO A 314       4.201 -14.108 -21.427  1.00 10.00      A   
ATOM   2957  C   PRO A 314       2.274 -11.517 -21.903  1.00 10.00      A   
ATOM   2958  O   PRO A 314       1.518 -10.836 -22.597  1.00 10.00      A   
ATOM   2959  N   LYS A 315       1.964 -11.885 -20.665  1.00 10.00      A   
ATOM   2960  HN  LYS A 315       2.611 -12.414 -20.144  1.00 10.00      A   
ATOM   2961  CA  LYS A 315       0.690 -11.516 -20.053  1.00 10.00      A   
ATOM   2962  CB  LYS A 315      -0.103 -12.772 -19.678  1.00 10.00      A   
ATOM   2963  CG  LYS A 315      -0.535 -13.607 -20.871  1.00 10.00      A   
ATOM   2964  CD  LYS A 315      -1.350 -14.813 -20.436  1.00 10.00      A   
ATOM   2965  CE  LYS A 315      -1.958 -15.533 -21.630  1.00 10.00      A   
ATOM   2966  NZ  LYS A 315      -2.859 -14.652 -22.422  1.00 10.00      A   
ATOM   2967  HZ1 LYS A 315      -2.299 -13.973 -22.981  1.00 10.00      A   
ATOM   2968  HZ2 LYS A 315      -3.494 -14.122 -21.790  1.00 10.00      A   
ATOM   2969  HZ3 LYS A 315      -3.438 -15.223 -23.072  1.00 10.00      A   
ATOM   2970  C   LYS A 315       0.915 -10.651 -18.818  1.00 10.00      A   
ATOM   2971  O   LYS A 315       0.013 -10.459 -18.002  1.00 10.00      A   
ATOM   2972  N   LEU A 316       2.123 -10.130 -18.698  1.00 10.00      A   
ATOM   2973  HN  LEU A 316       2.781 -10.307 -19.395  1.00 10.00      A   
ATOM   2974  CA  LEU A 316       2.502  -9.293 -17.570  1.00 10.00      A   
ATOM   2975  CB  LEU A 316       3.994  -8.963 -17.669  1.00 10.00      A   
ATOM   2976  CG  LEU A 316       4.665  -8.441 -16.400  1.00 10.00      A   
ATOM   2977  CD1 LEU A 316       4.593  -9.477 -15.285  1.00 10.00      A   
ATOM   2978  CD2 LEU A 316       6.109  -8.063 -16.688  1.00 10.00      A   
ATOM   2979  C   LEU A 316       1.675  -8.003 -17.529  1.00 10.00      A   
ATOM   2980  O   LEU A 316       1.611  -7.262 -18.512  1.00 10.00      A   
ATOM   2981  N   GLN A 317       1.045  -7.747 -16.389  1.00 10.00      A   
ATOM   2982  HN  GLN A 317       1.138  -8.376 -15.641  1.00 10.00      A   
ATOM   2983  CA  GLN A 317       0.226  -6.555 -16.219  1.00 10.00      A   
ATOM   2984  CB  GLN A 317      -1.183  -6.924 -15.748  1.00 10.00      A   
ATOM   2985  CG  GLN A 317      -2.070  -7.526 -16.824  1.00 10.00      A   
ATOM   2986  CD  GLN A 317      -3.501  -7.725 -16.359  1.00 10.00      A   
ATOM   2987  OE1 GLN A 317      -3.761  -7.969 -15.178  1.00 10.00      A   
ATOM   2988  NE2 GLN A 317      -4.440  -7.611 -17.282  1.00 10.00      A   
ATOM   2989 HE21 GLN A 317      -4.160  -7.408 -18.211  1.00 10.00      A   
ATOM   2990 HE22 GLN A 317      -5.374  -7.733 -17.012  1.00 10.00      A   
ATOM   2991  C   GLN A 317       0.855  -5.599 -15.217  1.00 10.00      A   
ATOM   2992  O   GLN A 317       0.810  -4.379 -15.389  1.00 10.00      A   
ATOM   2993  N   ARG A 318       1.433  -6.155 -14.163  1.00 10.00      A   
ATOM   2994  HN  ARG A 318       1.434  -7.136 -14.074  1.00 10.00      A   
ATOM   2995  CA  ARG A 318       2.064  -5.350 -13.130  1.00 10.00      A   
ATOM   2996  CB  ARG A 318       1.233  -5.411 -11.844  1.00 10.00      A   
ATOM   2997  CG  ARG A 318       1.495  -4.277 -10.867  1.00 10.00      A   
ATOM   2998  CD  ARG A 318       0.580  -4.366  -9.655  1.00 10.00      A   
ATOM   2999  NE  ARG A 318       0.305  -3.046  -9.087  1.00 10.00      A   
ATOM   3000  HE  ARG A 318       0.892  -2.303  -9.375  1.00 10.00      A   
ATOM   3001  CZ  ARG A 318      -0.658  -2.793  -8.199  1.00 10.00      A   
ATOM   3002  NH1 ARG A 318      -1.443  -3.771  -7.758  1.00 10.00      A   
ATOM   3003 HH11 ARG A 318      -2.198  -3.569  -7.066  1.00 10.00      A   
ATOM   3004 HH12 ARG A 318      -1.303  -4.746  -8.100  1.00 10.00      A   
ATOM   3005  NH2 ARG A 318      -0.865  -1.543  -7.797  1.00 10.00      A   
ATOM   3006 HH21 ARG A 318      -0.277  -0.765  -8.183  1.00 10.00      A   
ATOM   3007 HH22 ARG A 318      -1.616  -1.323  -7.098  1.00 10.00      A   
ATOM   3008  C   ARG A 318       3.483  -5.842 -12.874  1.00 10.00      A   
ATOM   3009  O   ARG A 318       3.690  -7.003 -12.509  1.00 10.00      A   
ATOM   3010  N   LEU A 319       4.463  -4.968 -13.070  1.00 10.00      A   
ATOM   3011  HN  LEU A 319       4.245  -4.049 -13.342  1.00 10.00      A   
ATOM   3012  CA  LEU A 319       5.854  -5.338 -12.876  1.00 10.00      A   
ATOM   3013  CB  LEU A 319       6.569  -5.480 -14.223  1.00 10.00      A   
ATOM   3014  CG  LEU A 319       8.048  -5.874 -14.160  1.00 10.00      A   
ATOM   3015  CD1 LEU A 319       8.204  -7.314 -13.701  1.00 10.00      A   
ATOM   3016  CD2 LEU A 319       8.725  -5.654 -15.503  1.00 10.00      A   
ATOM   3017  C   LEU A 319       6.594  -4.332 -12.008  1.00 10.00      A   
ATOM   3018  O   LEU A 319       6.583  -3.126 -12.276  1.00 10.00      A   
ATOM   3019  N   TRP A 320       7.225  -4.841 -10.961  1.00 10.00      A   
ATOM   3020  HN  TRP A 320       7.165  -5.809 -10.794  1.00 10.00      A   
ATOM   3021  CA  TRP A 320       8.008  -4.019 -10.049  1.00 10.00      A   
ATOM   3022  CB  TRP A 320       7.518  -4.193  -8.607  1.00 10.00      A   
ATOM   3023  CG  TRP A 320       6.086  -3.796  -8.390  1.00 10.00      A   
ATOM   3024  CD1 TRP A 320       5.350  -2.928  -9.143  1.00 10.00      A   
ATOM   3025  CD2 TRP A 320       5.217  -4.245  -7.340  1.00 10.00      A   
ATOM   3026  NE1 TRP A 320       4.081  -2.814  -8.634  1.00 10.00      A   
ATOM   3027  HE1 TRP A 320       3.361  -2.248  -9.009  1.00 10.00      A   
ATOM   3028  CE2 TRP A 320       3.972  -3.611  -7.528  1.00 10.00      A   
ATOM   3029  CE3 TRP A 320       5.367  -5.124  -6.263  1.00 10.00      A   
ATOM   3030  CZ2 TRP A 320       2.889  -3.828  -6.681  1.00 10.00      A   
ATOM   3031  CZ3 TRP A 320       4.293  -5.338  -5.424  1.00 10.00      A   
ATOM   3032  CH2 TRP A 320       3.068  -4.693  -5.637  1.00 10.00      A   
ATOM   3033  C   TRP A 320       9.468  -4.437 -10.155  1.00 10.00      A   
ATOM   3034  O   TRP A 320       9.841  -5.521  -9.708  1.00 10.00      A   
ATOM   3035  N   VAL A 321      10.284  -3.594 -10.770  1.00 10.00      A   
ATOM   3036  HN  VAL A 321       9.934  -2.732 -11.088  1.00 10.00      A   
ATOM   3037  CA  VAL A 321      11.695  -3.902 -10.960  1.00 10.00      A   
ATOM   3038  CB  VAL A 321      12.022  -4.175 -12.446  1.00 10.00      A   
ATOM   3039  CG1 VAL A 321      11.551  -5.562 -12.852  1.00 10.00      A   
ATOM   3040  CG2 VAL A 321      11.396  -3.109 -13.337  1.00 10.00      A   
ATOM   3041  C   VAL A 321      12.598  -2.787 -10.453  1.00 10.00      A   
ATOM   3042  O   VAL A 321      12.144  -1.844  -9.797  1.00 10.00      A   
ATOM   3043  N   LEU A 322      13.875  -2.911 -10.771  1.00 10.00      A   
ATOM   3044  HN  LEU A 322      14.157  -3.676 -11.311  1.00 10.00      A   
ATOM   3045  CA  LEU A 322      14.874  -1.943 -10.367  1.00 10.00      A   
ATOM   3046  CB  LEU A 322      16.010  -2.658  -9.628  1.00 10.00      A   
ATOM   3047  CG  LEU A 322      15.618  -3.393  -8.346  1.00 10.00      A   
ATOM   3048  CD1 LEU A 322      16.648  -4.452  -7.998  1.00 10.00      A   
ATOM   3049  CD2 LEU A 322      15.452  -2.410  -7.198  1.00 10.00      A   
ATOM   3050  C   LEU A 322      15.427  -1.239 -11.596  1.00 10.00      A   
ATOM   3051  O   LEU A 322      15.103  -1.599 -12.729  1.00 10.00      A   
ATOM   3052  N   ASP A 323      16.273  -0.253 -11.367  1.00 10.00      A   
ATOM   3053  HN  ASP A 323      16.496  -0.022 -10.436  1.00 10.00      A   
ATOM   3054  CA  ASP A 323      16.884   0.512 -12.446  1.00 10.00      A   
ATOM   3055  CB  ASP A 323      17.440   1.846 -11.933  1.00 10.00      A   
ATOM   3056  CG  ASP A 323      18.396   1.707 -10.761  1.00 10.00      A   
ATOM   3057  OD1 ASP A 323      18.592   0.580 -10.264  1.00 10.00      A   
ATOM   3058  OD2 ASP A 323      18.940   2.736 -10.316  1.00 10.00      A   
ATOM   3059  C   ASP A 323      17.967  -0.285 -13.170  1.00 10.00      A   
ATOM   3060  O   ASP A 323      18.466   0.134 -14.215  1.00 10.00      A   
ATOM   3061  N   TYR A 324      18.309  -1.445 -12.617  1.00 10.00      A   
ATOM   3062  HN  TYR A 324      17.877  -1.712 -11.781  1.00 10.00      A   
ATOM   3063  CA  TYR A 324      19.322  -2.323 -13.202  1.00 10.00      A   
ATOM   3064  CB  TYR A 324      19.669  -3.455 -12.232  1.00 10.00      A   
ATOM   3065  CG  TYR A 324      21.028  -3.318 -11.587  1.00 10.00      A   
ATOM   3066  CD1 TYR A 324      21.195  -2.595 -10.412  1.00 10.00      A   
ATOM   3067  CD2 TYR A 324      22.149  -3.912 -12.154  1.00 10.00      A   
ATOM   3068  CE1 TYR A 324      22.438  -2.467  -9.821  1.00 10.00      A   
ATOM   3069  CE2 TYR A 324      23.394  -3.790 -11.570  1.00 10.00      A   
ATOM   3070  CZ  TYR A 324      23.535  -3.065 -10.404  1.00 10.00      A   
ATOM   3071  OH  TYR A 324      24.778  -2.944  -9.820  1.00 10.00      A   
ATOM   3072  HH  TYR A 324      24.694  -3.061  -8.862  1.00 10.00      A   
ATOM   3073  C   TYR A 324      18.868  -2.907 -14.545  1.00 10.00      A   
ATOM   3074  O   TYR A 324      19.643  -3.560 -15.239  1.00 10.00      A   
ATOM   3075  N   ILE A 325      17.607  -2.669 -14.899  1.00 10.00      A   
ATOM   3076  HN  ILE A 325      17.035  -2.150 -14.296  1.00 10.00      A   
ATOM   3077  CA  ILE A 325      17.055  -3.163 -16.157  1.00 10.00      A   
ATOM   3078  CB  ILE A 325      15.507  -3.103 -16.158  1.00 10.00      A   
ATOM   3079  CG1 ILE A 325      14.927  -3.700 -17.445  1.00 10.00      A   
ATOM   3080  CG2 ILE A 325      15.003  -1.682 -15.944  1.00 10.00      A   
ATOM   3081  CD1 ILE A 325      15.189  -5.183 -17.608  1.00 10.00      A   
ATOM   3082  C   ILE A 325      17.617  -2.374 -17.343  1.00 10.00      A   
ATOM   3083  O   ILE A 325      17.760  -2.908 -18.447  1.00 10.00      A   
ATOM   3084  N   GLU A 326      17.952  -1.105 -17.091  1.00 10.00      A   
ATOM   3085  HN  GLU A 326      17.824  -0.756 -16.180  1.00 10.00      A   
ATOM   3086  CA  GLU A 326      18.499  -0.210 -18.112  1.00 10.00      A   
ATOM   3087  CB  GLU A 326      19.814  -0.745 -18.702  1.00 10.00      A   
ATOM   3088  CG  GLU A 326      20.830  -1.185 -17.655  1.00 10.00      A   
ATOM   3089  CD  GLU A 326      22.256  -1.199 -18.171  1.00 10.00      A   
ATOM   3090  OE1 GLU A 326      22.546  -1.945 -19.131  1.00 10.00      A   
ATOM   3091  OE2 GLU A 326      23.095  -0.466 -17.607  1.00 10.00      A   
ATOM   3092  C   GLU A 326      17.473   0.097 -19.207  1.00 10.00      A   
ATOM   3093  O   GLU A 326      16.437  -0.568 -19.315  1.00 10.00      A   
ATOM   3094  N   ASP A 327      17.762   1.112 -20.017  1.00 10.00      A   
ATOM   3095  HN  ASP A 327      18.598   1.610 -19.880  1.00 10.00      A   
ATOM   3096  CA  ASP A 327      16.865   1.513 -21.100  1.00 10.00      A   
ATOM   3097  CB  ASP A 327      17.383   2.757 -21.832  1.00 10.00      A   
ATOM   3098  CG  ASP A 327      17.696   3.929 -20.918  1.00 10.00      A   
ATOM   3099  OD1 ASP A 327      16.756   4.531 -20.363  1.00 10.00      A   
ATOM   3100  OD2 ASP A 327      18.889   4.265 -20.764  1.00 10.00      A   
ATOM   3101  C   ASP A 327      16.693   0.374 -22.096  1.00 10.00      A   
ATOM   3102  O   ASP A 327      15.593   0.137 -22.603  1.00 10.00      A   
ATOM   3103  N   ALA A 328      17.792  -0.329 -22.367  1.00 10.00      A   
ATOM   3104  HN  ALA A 328      18.634  -0.075 -21.936  1.00 10.00      A   
ATOM   3105  CA  ALA A 328      17.786  -1.454 -23.298  1.00 10.00      A   
ATOM   3106  CB  ALA A 328      19.177  -2.069 -23.389  1.00 10.00      A   
ATOM   3107  C   ALA A 328      16.758  -2.508 -22.886  1.00 10.00      A   
ATOM   3108  O   ALA A 328      15.981  -2.985 -23.714  1.00 10.00      A   
ATOM   3109  N   GLY A 329      16.746  -2.848 -21.604  1.00 10.00      A   
ATOM   3110  HN  GLY A 329      17.376  -2.420 -20.986  1.00 10.00      A   
ATOM   3111  CA  GLY A 329      15.810  -3.839 -21.104  1.00 10.00      A   
ATOM   3112  C   GLY A 329      14.375  -3.357 -21.171  1.00 10.00      A   
ATOM   3113  O   GLY A 329      13.478  -4.106 -21.564  1.00 10.00      A   
ATOM   3114  N   LEU A 330      14.162  -2.098 -20.803  1.00 10.00      A   
ATOM   3115  HN  LEU A 330      14.926  -1.553 -20.506  1.00 10.00      A   
ATOM   3116  CA  LEU A 330      12.831  -1.504 -20.827  1.00 10.00      A   
ATOM   3117  CB  LEU A 330      12.854  -0.102 -20.219  1.00 10.00      A   
ATOM   3118  CG  LEU A 330      13.038  -0.036 -18.702  1.00 10.00      A   
ATOM   3119  CD1 LEU A 330      13.211   1.405 -18.248  1.00 10.00      A   
ATOM   3120  CD2 LEU A 330      11.862  -0.685 -17.988  1.00 10.00      A   
ATOM   3121  C   LEU A 330      12.276  -1.469 -22.249  1.00 10.00      A   
ATOM   3122  O   LEU A 330      11.078  -1.643 -22.466  1.00 10.00      A   
ATOM   3123  N   GLU A 331      13.159  -1.253 -23.217  1.00 10.00      A   
ATOM   3124  HN  GLU A 331      14.101  -1.099 -22.982  1.00 10.00      A   
ATOM   3125  CA  GLU A 331      12.763  -1.217 -24.616  1.00 10.00      A   
ATOM   3126  CB  GLU A 331      13.946  -0.812 -25.495  1.00 10.00      A   
ATOM   3127  CG  GLU A 331      13.585  -0.593 -26.952  1.00 10.00      A   
ATOM   3128  CD  GLU A 331      14.799  -0.325 -27.812  1.00 10.00      A   
ATOM   3129  OE1 GLU A 331      15.365  -1.292 -28.362  1.00 10.00      A   
ATOM   3130  OE2 GLU A 331      15.198   0.850 -27.931  1.00 10.00      A   
ATOM   3131  C   GLU A 331      12.225  -2.574 -25.047  1.00 10.00      A   
ATOM   3132  O   GLU A 331      11.195  -2.660 -25.712  1.00 10.00      A   
ATOM   3133  N   VAL A 332      12.922  -3.630 -24.647  1.00 10.00      A   
ATOM   3134  HN  VAL A 332      13.735  -3.490 -24.114  1.00 10.00      A   
ATOM   3135  CA  VAL A 332      12.517  -4.991 -24.982  1.00 10.00      A   
ATOM   3136  CB  VAL A 332      13.619  -6.023 -24.650  1.00 10.00      A   
ATOM   3137  CG1 VAL A 332      13.236  -7.401 -25.173  1.00 10.00      A   
ATOM   3138  CG2 VAL A 332      14.959  -5.590 -25.225  1.00 10.00      A   
ATOM   3139  C   VAL A 332      11.233  -5.363 -24.240  1.00 10.00      A   
ATOM   3140  O   VAL A 332      10.391  -6.104 -24.752  1.00 10.00      A   
ATOM   3141  N   LEU A 333      11.094  -4.842 -23.028  1.00 10.00      A   
ATOM   3142  HN  LEU A 333      11.810  -4.275 -22.668  1.00 10.00      A   
ATOM   3143  CA  LEU A 333       9.912  -5.097 -22.215  1.00 10.00      A   
ATOM   3144  CB  LEU A 333      10.061  -4.419 -20.849  1.00 10.00      A   
ATOM   3145  CG  LEU A 333       8.874  -4.545 -19.891  1.00 10.00      A   
ATOM   3146  CD1 LEU A 333       8.732  -5.972 -19.387  1.00 10.00      A   
ATOM   3147  CD2 LEU A 333       9.023  -3.576 -18.730  1.00 10.00      A   
ATOM   3148  C   LEU A 333       8.662  -4.585 -22.928  1.00 10.00      A   
ATOM   3149  O   LEU A 333       7.626  -5.253 -22.951  1.00 10.00      A   
ATOM   3150  N   ALA A 334       8.782  -3.411 -23.537  1.00 10.00      A   
ATOM   3151  HN  ALA A 334       9.643  -2.945 -23.497  1.00 10.00      A   
ATOM   3152  CA  ALA A 334       7.676  -2.792 -24.256  1.00 10.00      A   
ATOM   3153  CB  ALA A 334       8.048  -1.383 -24.689  1.00 10.00      A   
ATOM   3154  C   ALA A 334       7.246  -3.624 -25.461  1.00 10.00      A   
ATOM   3155  O   ALA A 334       6.068  -3.646 -25.821  1.00 10.00      A   
ATOM   3156  N   SER A 335       8.193  -4.316 -26.081  1.00 10.00      A   
ATOM   3157  HN  SER A 335       9.121  -4.265 -25.764  1.00 10.00      A   
ATOM   3158  CA  SER A 335       7.889  -5.144 -27.240  1.00 10.00      A   
ATOM   3159  CB  SER A 335       9.116  -5.267 -28.145  1.00 10.00      A   
ATOM   3160  OG  SER A 335      10.310  -5.048 -27.413  1.00 10.00      A   
ATOM   3161  HG  SER A 335      11.065  -5.305 -27.953  1.00 10.00      A   
ATOM   3162  C   SER A 335       7.376  -6.526 -26.834  1.00 10.00      A   
ATOM   3163  O   SER A 335       6.831  -7.261 -27.659  1.00 10.00      A   
ATOM   3164  N   THR A 336       7.535  -6.867 -25.561  1.00 10.00      A   
ATOM   3165  HN  THR A 336       7.949  -6.228 -24.945  1.00 10.00      A   
ATOM   3166  CA  THR A 336       7.092  -8.162 -25.061  1.00 10.00      A   
ATOM   3167  CB  THR A 336       8.116  -8.770 -24.082  1.00 10.00      A   
ATOM   3168  OG1 THR A 336       9.439  -8.627 -24.624  1.00 10.00      A   
ATOM   3169  HG1 THR A 336       9.575  -7.707 -24.907  1.00 10.00      A   
ATOM   3170  CG2 THR A 336       7.828 -10.243 -23.857  1.00 10.00      A   
ATOM   3171  C   THR A 336       5.726  -8.065 -24.380  1.00 10.00      A   
ATOM   3172  O   THR A 336       4.796  -8.789 -24.733  1.00 10.00      A   
ATOM   3173  N   CYS A 337       5.609  -7.163 -23.417  1.00 10.00      A   
ATOM   3174  HN  CYS A 337       6.378  -6.588 -23.196  1.00 10.00      A   
ATOM   3175  CA  CYS A 337       4.363  -6.985 -22.686  1.00 10.00      A   
ATOM   3176  CB  CYS A 337       4.656  -6.790 -21.198  1.00 10.00      A   
ATOM   3177  SG  CYS A 337       6.017  -7.813 -20.584  1.00 10.00      A   
ATOM   3178  HG  CYS A 337       5.669  -9.087 -20.730  1.00 10.00      A   
ATOM   3179  C   CYS A 337       3.600  -5.790 -23.239  1.00 10.00      A   
ATOM   3180  O   CYS A 337       4.144  -4.689 -23.346  1.00 10.00      A   
ATOM   3181  N   LYS A 338       2.342  -6.008 -23.595  1.00 10.00      A   
ATOM   3182  HN  LYS A 338       1.954  -6.902 -23.473  1.00 10.00      A   
ATOM   3183  CA  LYS A 338       1.518  -4.947 -24.157  1.00 10.00      A   
ATOM   3184  CB  LYS A 338       0.936  -5.371 -25.515  1.00 10.00      A   
ATOM   3185  CG  LYS A 338       1.978  -5.694 -26.585  1.00 10.00      A   
ATOM   3186  CD  LYS A 338       2.846  -4.486 -26.909  1.00 10.00      A   
ATOM   3187  CE  LYS A 338       3.862  -4.797 -28.001  1.00 10.00      A   
ATOM   3188  NZ  LYS A 338       4.796  -3.661 -28.237  1.00 10.00      A   
ATOM   3189  HZ1 LYS A 338       5.478  -3.906 -28.985  1.00 10.00      A   
ATOM   3190  HZ2 LYS A 338       5.326  -3.440 -27.364  1.00 10.00      A   
ATOM   3191  HZ3 LYS A 338       4.270  -2.814 -28.531  1.00 10.00      A   
ATOM   3192  C   LYS A 338       0.397  -4.537 -23.204  1.00 10.00      A   
ATOM   3193  O   LYS A 338      -0.054  -3.391 -23.226  1.00 10.00      A   
ATOM   3194  N   ASP A 339      -0.042  -5.466 -22.359  1.00 10.00      A   
ATOM   3195  HN  ASP A 339       0.366  -6.359 -22.372  1.00 10.00      A   
ATOM   3196  CA  ASP A 339      -1.123  -5.187 -21.412  1.00 10.00      A   
ATOM   3197  CB  ASP A 339      -2.025  -6.415 -21.216  1.00 10.00      A   
ATOM   3198  CG  ASP A 339      -3.398  -6.052 -20.668  1.00 10.00      A   
ATOM   3199  OD1 ASP A 339      -3.936  -4.993 -21.047  1.00 10.00      A   
ATOM   3200  OD2 ASP A 339      -3.954  -6.827 -19.860  1.00 10.00      A   
ATOM   3201  C   ASP A 339      -0.590  -4.685 -20.070  1.00 10.00      A   
ATOM   3202  O   ASP A 339      -1.282  -4.748 -19.051  1.00 10.00      A   
ATOM   3203  N   LEU A 340       0.639  -4.181 -20.077  1.00 10.00      A   
ATOM   3204  HN  LEU A 340       1.140  -4.156 -20.919  1.00 10.00      A   
ATOM   3205  CA  LEU A 340       1.258  -3.659 -18.862  1.00 10.00      A   
ATOM   3206  CB  LEU A 340       2.739  -3.346 -19.102  1.00 10.00      A   
ATOM   3207  CG  LEU A 340       3.577  -3.035 -17.856  1.00 10.00      A   
ATOM   3208  CD1 LEU A 340       3.816  -4.295 -17.038  1.00 10.00      A   
ATOM   3209  CD2 LEU A 340       4.896  -2.382 -18.240  1.00 10.00      A   
ATOM   3210  C   LEU A 340       0.518  -2.407 -18.399  1.00 10.00      A   
ATOM   3211  O   LEU A 340       0.402  -1.439 -19.146  1.00 10.00      A   
ATOM   3212  N   ARG A 341       0.007  -2.443 -17.174  1.00 10.00      A   
ATOM   3213  HN  ARG A 341       0.146  -3.248 -16.623  1.00 10.00      A   
ATOM   3214  CA  ARG A 341      -0.743  -1.323 -16.619  1.00 10.00      A   
ATOM   3215  CB  ARG A 341      -1.949  -1.833 -15.823  1.00 10.00      A   
ATOM   3216  CG  ARG A 341      -2.673  -3.006 -16.456  1.00 10.00      A   
ATOM   3217  CD  ARG A 341      -3.574  -2.557 -17.592  1.00 10.00      A   
ATOM   3218  NE  ARG A 341      -4.183  -3.694 -18.285  1.00 10.00      A   
ATOM   3219  HE  ARG A 341      -3.603  -4.220 -18.884  1.00 10.00      A   
ATOM   3220  CZ  ARG A 341      -5.457  -4.053 -18.153  1.00 10.00      A   
ATOM   3221  NH1 ARG A 341      -6.260  -3.366 -17.351  1.00 10.00      A   
ATOM   3222 HH11 ARG A 341      -7.258  -3.649 -17.243  1.00 10.00      A   
ATOM   3223 HH12 ARG A 341      -5.898  -2.542 -16.822  1.00 10.00      A   
ATOM   3224  NH2 ARG A 341      -5.924  -5.108 -18.816  1.00 10.00      A   
ATOM   3225 HH21 ARG A 341      -5.284  -5.665 -19.443  1.00 10.00      A   
ATOM   3226 HH22 ARG A 341      -6.927  -5.389 -18.721  1.00 10.00      A   
ATOM   3227  C   ARG A 341       0.128  -0.475 -15.702  1.00 10.00      A   
ATOM   3228  O   ARG A 341       0.150   0.757 -15.809  1.00 10.00      A   
ATOM   3229  N   GLU A 342       0.851  -1.138 -14.809  1.00 10.00      A   
ATOM   3230  HN  GLU A 342       0.818  -2.123 -14.795  1.00 10.00      A   
ATOM   3231  CA  GLU A 342       1.698  -0.444 -13.853  1.00 10.00      A   
ATOM   3232  CB  GLU A 342       1.147  -0.638 -12.436  1.00 10.00      A   
ATOM   3233  CG  GLU A 342       1.805   0.235 -11.379  1.00 10.00      A   
ATOM   3234  CD  GLU A 342       1.512  -0.239  -9.971  1.00 10.00      A   
ATOM   3235  OE1 GLU A 342       0.535   0.236  -9.361  1.00 10.00      A   
ATOM   3236  OE2 GLU A 342       2.261  -1.094  -9.458  1.00 10.00      A   
ATOM   3237  C   GLU A 342       3.145  -0.920 -13.922  1.00 10.00      A   
ATOM   3238  O   GLU A 342       3.423  -2.125 -13.961  1.00 10.00      A   
ATOM   3239  N   LEU A 343       4.061   0.038 -13.937  1.00 10.00      A   
ATOM   3240  HN  LEU A 343       3.767   0.975 -13.921  1.00 10.00      A   
ATOM   3241  CA  LEU A 343       5.482  -0.250 -13.981  1.00 10.00      A   
ATOM   3242  CB  LEU A 343       6.035  -0.021 -15.391  1.00 10.00      A   
ATOM   3243  CG  LEU A 343       7.528  -0.305 -15.596  1.00 10.00      A   
ATOM   3244  CD1 LEU A 343       7.840  -1.775 -15.360  1.00 10.00      A   
ATOM   3245  CD2 LEU A 343       7.975   0.127 -16.986  1.00 10.00      A   
ATOM   3246  C   LEU A 343       6.221   0.619 -12.971  1.00 10.00      A   
ATOM   3247  O   LEU A 343       6.232   1.845 -13.081  1.00 10.00      A   
ATOM   3248  N   ARG A 344       6.825  -0.018 -11.981  1.00 10.00      A   
ATOM   3249  HN  ARG A 344       6.781  -0.998 -11.943  1.00 10.00      A   
ATOM   3250  CA  ARG A 344       7.560   0.704 -10.956  1.00 10.00      A   
ATOM   3251  CB  ARG A 344       7.004   0.396  -9.562  1.00 10.00      A   
ATOM   3252  CG  ARG A 344       5.554   0.814  -9.370  1.00 10.00      A   
ATOM   3253  CD  ARG A 344       5.145   0.783  -7.904  1.00 10.00      A   
ATOM   3254  NE  ARG A 344       3.714   0.514  -7.753  1.00 10.00      A   
ATOM   3255  HE  ARG A 344       3.298  -0.092  -8.419  1.00 10.00      A   
ATOM   3256  CZ  ARG A 344       2.944   1.020  -6.788  1.00 10.00      A   
ATOM   3257  NH1 ARG A 344       3.456   1.829  -5.867  1.00 10.00      A   
ATOM   3258 HH11 ARG A 344       2.839   2.221  -5.113  1.00 10.00      A   
ATOM   3259 HH12 ARG A 344       4.466   2.087  -5.891  1.00 10.00      A   
ATOM   3260  NH2 ARG A 344       1.650   0.732  -6.767  1.00 10.00      A   
ATOM   3261 HH21 ARG A 344       1.242   0.122  -7.507  1.00 10.00      A   
ATOM   3262 HH22 ARG A 344       1.028   1.114  -6.013  1.00 10.00      A   
ATOM   3263  C   ARG A 344       9.048   0.382 -11.026  1.00 10.00      A   
ATOM   3264  O   ARG A 344       9.451  -0.765 -10.842  1.00 10.00      A   
ATOM   3265  N   VAL A 345       9.853   1.395 -11.317  1.00 10.00      A   
ATOM   3266  HN  VAL A 345       9.469   2.287 -11.471  1.00 10.00      A   
ATOM   3267  CA  VAL A 345      11.294   1.227 -11.410  1.00 10.00      A   
ATOM   3268  CB  VAL A 345      11.851   1.872 -12.699  1.00 10.00      A   
ATOM   3269  CG1 VAL A 345      13.345   1.614 -12.834  1.00 10.00      A   
ATOM   3270  CG2 VAL A 345      11.109   1.353 -13.922  1.00 10.00      A   
ATOM   3271  C   VAL A 345      11.971   1.851 -10.193  1.00 10.00      A   
ATOM   3272  O   VAL A 345      12.060   3.075 -10.080  1.00 10.00      A   
ATOM   3273  N   PHE A 346      12.430   1.005  -9.279  1.00 10.00      A   
ATOM   3274  HN  PHE A 346      12.335   0.037  -9.434  1.00 10.00      A   
ATOM   3275  CA  PHE A 346      13.094   1.469  -8.066  1.00 10.00      A   
ATOM   3276  CB  PHE A 346      12.812   0.512  -6.900  1.00 10.00      A   
ATOM   3277  CG  PHE A 346      11.831   1.039  -5.888  1.00 10.00      A   
ATOM   3278  CD1 PHE A 346      10.482   0.751  -5.995  1.00 10.00      A   
ATOM   3279  CD2 PHE A 346      12.261   1.820  -4.828  1.00 10.00      A   
ATOM   3280  CE1 PHE A 346       9.578   1.229  -5.064  1.00 10.00      A   
ATOM   3281  CE2 PHE A 346      11.364   2.302  -3.893  1.00 10.00      A   
ATOM   3282  CZ  PHE A 346      10.020   2.005  -4.011  1.00 10.00      A   
ATOM   3283  C   PHE A 346      14.597   1.589  -8.285  1.00 10.00      A   
ATOM   3284  O   PHE A 346      15.206   0.737  -8.929  1.00 10.00      A   
ATOM   3285  N   PRO A 347      15.212   2.651  -7.750  1.00 10.00      A   
ATOM   3286  CA  PRO A 347      16.649   2.874  -7.886  1.00 10.00      A   
ATOM   3287  CB  PRO A 347      16.810   4.346  -7.496  1.00 10.00      A   
ATOM   3288  CG  PRO A 347      15.697   4.607  -6.543  1.00 10.00      A   
ATOM   3289  CD  PRO A 347      14.555   3.722  -6.977  1.00 10.00      A   
ATOM   3290  C   PRO A 347      17.460   1.981  -6.946  1.00 10.00      A   
ATOM   3291  O   PRO A 347      17.198   1.927  -5.739  1.00 10.00      A   
ATOM   3292  N   SER A 348      18.431   1.279  -7.513  1.00 10.00      A   
ATOM   3293  HN  SER A 348      18.576   1.360  -8.484  1.00 10.00      A   
ATOM   3294  CA  SER A 348      19.286   0.389  -6.746  1.00 10.00      A   
ATOM   3295  CB  SER A 348      20.196  -0.407  -7.686  1.00 10.00      A   
ATOM   3296  OG  SER A 348      20.692   0.415  -8.733  1.00 10.00      A   
ATOM   3297  HG  SER A 348      19.998   0.524  -9.412  1.00 10.00      A   
ATOM   3298  C   SER A 348      20.114   1.169  -5.728  1.00 10.00      A   
ATOM   3299  O   SER A 348      19.944   1.006  -4.518  1.00 10.00      A   
ATOM   3300  N   GLU A 349      20.989   2.034  -6.221  1.00 10.00      A   
ATOM   3301  HN  GLU A 349      21.055   2.145  -7.192  1.00 10.00      A   
ATOM   3302  CA  GLU A 349      21.845   2.834  -5.359  1.00 10.00      A   
ATOM   3303  CB  GLU A 349      23.320   2.548  -5.663  1.00 10.00      A   
ATOM   3304  CG  GLU A 349      23.637   1.079  -5.912  1.00 10.00      A   
ATOM   3305  CD  GLU A 349      23.733   0.262  -4.638  1.00 10.00      A   
ATOM   3306  OE1 GLU A 349      24.629  -0.601  -4.549  1.00 10.00      A   
ATOM   3307  OE2 GLU A 349      22.917   0.471  -3.714  1.00 10.00      A   
ATOM   3308  C   GLU A 349      21.548   4.318  -5.550  1.00 10.00      A   
ATOM   3309  O   GLU A 349      22.227   5.000  -6.314  1.00 10.00      A   
ATOM   3310  N   PRO A 350      20.528   4.839  -4.852  1.00 10.00      A   
ATOM   3311  CA  PRO A 350      20.132   6.245  -4.963  1.00 10.00      A   
ATOM   3312  CB  PRO A 350      18.742   6.260  -4.323  1.00 10.00      A   
ATOM   3313  CG  PRO A 350      18.784   5.159  -3.321  1.00 10.00      A   
ATOM   3314  CD  PRO A 350      19.678   4.099  -3.901  1.00 10.00      A   
ATOM   3315  C   PRO A 350      21.076   7.183  -4.211  1.00 10.00      A   
ATOM   3316  O   PRO A 350      20.949   8.404  -4.291  1.00 10.00      A   
ATOM   3317  N   PHE A 351      22.012   6.607  -3.467  1.00 10.00      A   
ATOM   3318  HN  PHE A 351      22.054   5.629  -3.425  1.00 10.00      A   
ATOM   3319  CA  PHE A 351      22.974   7.398  -2.707  1.00 10.00      A   
ATOM   3320  CB  PHE A 351      23.455   6.628  -1.473  1.00 10.00      A   
ATOM   3321  CG  PHE A 351      22.347   6.180  -0.561  1.00 10.00      A   
ATOM   3322  CD1 PHE A 351      22.025   4.841  -0.448  1.00 10.00      A   
ATOM   3323  CD2 PHE A 351      21.628   7.100   0.184  1.00 10.00      A   
ATOM   3324  CE1 PHE A 351      21.007   4.420   0.388  1.00 10.00      A   
ATOM   3325  CE2 PHE A 351      20.608   6.687   1.023  1.00 10.00      A   
ATOM   3326  CZ  PHE A 351      20.295   5.345   1.126  1.00 10.00      A   
ATOM   3327  C   PHE A 351      24.160   7.792  -3.584  1.00 10.00      A   
ATOM   3328  O   PHE A 351      24.854   8.770  -3.308  1.00 10.00      A   
ATOM   3329  N   VAL A 352      24.376   7.030  -4.650  1.00 10.00      A   
ATOM   3330  HN  VAL A 352      23.773   6.281  -4.827  1.00 10.00      A   
ATOM   3331  CA  VAL A 352      25.473   7.288  -5.575  1.00 10.00      A   
ATOM   3332  CB  VAL A 352      25.924   5.991  -6.294  1.00 10.00      A   
ATOM   3333  CG1 VAL A 352      27.194   6.225  -7.094  1.00 10.00      A   
ATOM   3334  CG2 VAL A 352      26.122   4.856  -5.298  1.00 10.00      A   
ATOM   3335  C   VAL A 352      25.048   8.326  -6.615  1.00 10.00      A   
ATOM   3336  O   VAL A 352      24.091   8.114  -7.363  1.00 10.00      A   
ATOM   3337  N   MET A 353      25.759   9.449  -6.643  1.00 10.00      A   
ATOM   3338  HN  MET A 353      26.510   9.550  -6.022  1.00 10.00      A   
ATOM   3339  CA  MET A 353      25.466  10.532  -7.578  1.00 10.00      A   
ATOM   3340  CB  MET A 353      26.323  11.756  -7.237  1.00 10.00      A   
ATOM   3341  CG  MET A 353      26.190  12.912  -8.212  1.00 10.00      A   
ATOM   3342  SD  MET A 353      27.691  13.907  -8.300  1.00 10.00      A   
ATOM   3343  CE  MET A 353      27.131  15.265  -9.325  1.00 10.00      A   
ATOM   3344  C   MET A 353      25.739  10.096  -9.011  1.00 10.00      A   
ATOM   3345  O   MET A 353      24.937  10.340  -9.917  1.00 10.00      A   
ATOM   3346  N   GLU A 354      26.881   9.454  -9.207  1.00 10.00      A   
ATOM   3347  HN  GLU A 354      27.478   9.304  -8.442  1.00 10.00      A   
ATOM   3348  CA  GLU A 354      27.277   8.969 -10.519  1.00 10.00      A   
ATOM   3349  CB  GLU A 354      28.699   8.421 -10.459  1.00 10.00      A   
ATOM   3350  CG  GLU A 354      29.772   9.486 -10.575  1.00 10.00      A   
ATOM   3351  CD  GLU A 354      29.857  10.061 -11.973  1.00 10.00      A   
ATOM   3352  OE1 GLU A 354      29.878   9.275 -12.948  1.00 10.00      A   
ATOM   3353  OE2 GLU A 354      29.909  11.296 -12.111  1.00 10.00      A   
ATOM   3354  C   GLU A 354      26.324   7.885 -11.015  1.00 10.00      A   
ATOM   3355  O   GLU A 354      25.885   7.035 -10.238  1.00 10.00      A   
ATOM   3356  N   PRO A 355      25.975   7.919 -12.313  1.00 10.00      A   
ATOM   3357  CA  PRO A 355      25.085   6.926 -12.916  1.00 10.00      A   
ATOM   3358  CB  PRO A 355      25.017   7.339 -14.392  1.00 10.00      A   
ATOM   3359  CG  PRO A 355      25.423   8.772 -14.407  1.00 10.00      A   
ATOM   3360  CD  PRO A 355      26.409   8.935 -13.286  1.00 10.00      A   
ATOM   3361  C   PRO A 355      25.673   5.525 -12.785  1.00 10.00      A   
ATOM   3362  O   PRO A 355      26.682   5.202 -13.413  1.00 10.00      A   
ATOM   3363  N   ASN A 356      25.050   4.708 -11.951  1.00 10.00      A   
ATOM   3364  HN  ASN A 356      24.261   5.032 -11.465  1.00 10.00      A   
ATOM   3365  CA  ASN A 356      25.512   3.344 -11.723  1.00 10.00      A   
ATOM   3366  CB  ASN A 356      25.145   2.874 -10.310  1.00 10.00      A   
ATOM   3367  CG  ASN A 356      23.648   2.737 -10.092  1.00 10.00      A   
ATOM   3368  OD1 ASN A 356      22.864   3.590 -10.509  1.00 10.00      A   
ATOM   3369  ND2 ASN A 356      23.246   1.662  -9.435  1.00 10.00      A   
ATOM   3370 HD21 ASN A 356      23.929   1.026  -9.129  1.00 10.00      A   
ATOM   3371 HD22 ASN A 356      22.280   1.538  -9.283  1.00 10.00      A   
ATOM   3372  C   ASN A 356      24.950   2.383 -12.767  1.00 10.00      A   
ATOM   3373  O   ASN A 356      25.501   1.301 -12.991  1.00 10.00      A   
ATOM   3374  N   VAL A 357      23.857   2.783 -13.399  1.00 10.00      A   
ATOM   3375  HN  VAL A 357      23.475   3.657 -13.175  1.00 10.00      A   
ATOM   3376  CA  VAL A 357      23.211   1.970 -14.425  1.00 10.00      A   
ATOM   3377  CB  VAL A 357      21.973   1.226 -13.880  1.00 10.00      A   
ATOM   3378  CG1 VAL A 357      22.380   0.074 -12.974  1.00 10.00      A   
ATOM   3379  CG2 VAL A 357      21.052   2.185 -13.146  1.00 10.00      A   
ATOM   3380  C   VAL A 357      22.779   2.847 -15.591  1.00 10.00      A   
ATOM   3381  O   VAL A 357      22.565   4.049 -15.420  1.00 10.00      A   
ATOM   3382  N   ALA A 358      22.646   2.255 -16.771  1.00 10.00      A   
ATOM   3383  HN  ALA A 358      22.818   1.286 -16.852  1.00 10.00      A   
ATOM   3384  CA  ALA A 358      22.236   3.005 -17.949  1.00 10.00      A   
ATOM   3385  CB  ALA A 358      22.796   2.371 -19.214  1.00 10.00      A   
ATOM   3386  C   ALA A 358      20.716   3.121 -18.019  1.00 10.00      A   
ATOM   3387  O   ALA A 358      20.063   2.448 -18.820  1.00 10.00      A   
ATOM   3388  N   LEU A 359      20.159   3.958 -17.153  1.00 10.00      A   
ATOM   3389  HN  LEU A 359      20.735   4.442 -16.520  1.00 10.00      A   
ATOM   3390  CA  LEU A 359      18.722   4.182 -17.112  1.00 10.00      A   
ATOM   3391  CB  LEU A 359      18.140   3.667 -15.794  1.00 10.00      A   
ATOM   3392  CG  LEU A 359      16.617   3.736 -15.665  1.00 10.00      A   
ATOM   3393  CD1 LEU A 359      15.995   2.363 -15.876  1.00 10.00      A   
ATOM   3394  CD2 LEU A 359      16.208   4.326 -14.322  1.00 10.00      A   
ATOM   3395  C   LEU A 359      18.436   5.670 -17.261  1.00 10.00      A   
ATOM   3396  O   LEU A 359      18.845   6.474 -16.421  1.00 10.00      A   
ATOM   3397  N   THR A 360      17.748   6.033 -18.330  1.00 10.00      A   
ATOM   3398  HN  THR A 360      17.444   5.343 -18.967  1.00 10.00      A   
ATOM   3399  CA  THR A 360      17.423   7.424 -18.595  1.00 10.00      A   
ATOM   3400  CB  THR A 360      18.315   7.976 -19.722  1.00 10.00      A   
ATOM   3401  OG1 THR A 360      18.320   7.056 -20.823  1.00 10.00      A   
ATOM   3402  HG1 THR A 360      18.286   6.147 -20.487  1.00 10.00      A   
ATOM   3403  CG2 THR A 360      19.738   8.184 -19.232  1.00 10.00      A   
ATOM   3404  C   THR A 360      15.962   7.573 -19.009  1.00 10.00      A   
ATOM   3405  O   THR A 360      15.137   6.688 -18.757  1.00 10.00      A   
ATOM   3406  N   GLU A 361      15.652   8.698 -19.643  1.00 10.00      A   
ATOM   3407  HN  GLU A 361      16.356   9.369 -19.795  1.00 10.00      A   
ATOM   3408  CA  GLU A 361      14.305   8.978 -20.122  1.00 10.00      A   
ATOM   3409  CB  GLU A 361      14.188  10.447 -20.553  1.00 10.00      A   
ATOM   3410  CG  GLU A 361      15.013  10.827 -21.780  1.00 10.00      A   
ATOM   3411  CD  GLU A 361      16.504  10.708 -21.559  1.00 10.00      A   
ATOM   3412  OE1 GLU A 361      17.188  10.106 -22.413  1.00 10.00      A   
ATOM   3413  OE2 GLU A 361      16.992  11.195 -20.522  1.00 10.00      A   
ATOM   3414  C   GLU A 361      13.960   8.063 -21.294  1.00 10.00      A   
ATOM   3415  O   GLU A 361      12.785   7.828 -21.594  1.00 10.00      A   
ATOM   3416  N   GLN A 362      15.002   7.540 -21.941  1.00 10.00      A   
ATOM   3417  HN  GLN A 362      15.907   7.758 -21.630  1.00 10.00      A   
ATOM   3418  CA  GLN A 362      14.847   6.651 -23.083  1.00 10.00      A   
ATOM   3419  CB  GLN A 362      16.223   6.175 -23.559  1.00 10.00      A   
ATOM   3420  CG  GLN A 362      16.207   5.335 -24.826  1.00 10.00      A   
ATOM   3421  CD  GLN A 362      15.609   6.060 -26.016  1.00 10.00      A   
ATOM   3422  OE1 GLN A 362      15.678   7.285 -26.119  1.00 10.00      A   
ATOM   3423  NE2 GLN A 362      15.015   5.306 -26.925  1.00 10.00      A   
ATOM   3424 HE21 GLN A 362      14.992   4.334 -26.778  1.00 10.00      A   
ATOM   3425 HE22 GLN A 362      14.624   5.743 -27.712  1.00 10.00      A   
ATOM   3426  C   GLN A 362      13.957   5.462 -22.731  1.00 10.00      A   
ATOM   3427  O   GLN A 362      13.038   5.121 -23.479  1.00 10.00      A   
ATOM   3428  N   GLY A 363      14.220   4.854 -21.582  1.00 10.00      A   
ATOM   3429  HN  GLY A 363      14.975   5.169 -21.032  1.00 10.00      A   
ATOM   3430  CA  GLY A 363      13.435   3.715 -21.138  1.00 10.00      A   
ATOM   3431  C   GLY A 363      11.961   4.040 -20.953  1.00 10.00      A   
ATOM   3432  O   GLY A 363      11.093   3.271 -21.374  1.00 10.00      A   
ATOM   3433  N   LEU A 364      11.679   5.184 -20.334  1.00 10.00      A   
ATOM   3434  HN  LEU A 364      12.415   5.757 -20.035  1.00 10.00      A   
ATOM   3435  CA  LEU A 364      10.306   5.611 -20.089  1.00 10.00      A   
ATOM   3436  CB  LEU A 364      10.282   6.919 -19.281  1.00 10.00      A   
ATOM   3437  CG  LEU A 364       9.241   7.012 -18.155  1.00 10.00      A   
ATOM   3438  CD1 LEU A 364       9.339   8.352 -17.436  1.00 10.00      A   
ATOM   3439  CD2 LEU A 364       7.832   6.800 -18.690  1.00 10.00      A   
ATOM   3440  C   LEU A 364       9.553   5.787 -21.403  1.00 10.00      A   
ATOM   3441  O   LEU A 364       8.459   5.247 -21.578  1.00 10.00      A   
ATOM   3442  N   VAL A 365      10.153   6.525 -22.327  1.00 10.00      A   
ATOM   3443  HN  VAL A 365      11.036   6.913 -22.130  1.00 10.00      A   
ATOM   3444  CA  VAL A 365       9.536   6.781 -23.625  1.00 10.00      A   
ATOM   3445  CB  VAL A 365      10.392   7.732 -24.490  1.00 10.00      A   
ATOM   3446  CG1 VAL A 365       9.688   8.058 -25.795  1.00 10.00      A   
ATOM   3447  CG2 VAL A 365      10.717   9.009 -23.732  1.00 10.00      A   
ATOM   3448  C   VAL A 365       9.291   5.480 -24.390  1.00 10.00      A   
ATOM   3449  O   VAL A 365       8.262   5.316 -25.042  1.00 10.00      A   
ATOM   3450  N   SER A 366      10.232   4.552 -24.286  1.00 10.00      A   
ATOM   3451  HN  SER A 366      11.025   4.738 -23.735  1.00 10.00      A   
ATOM   3452  CA  SER A 366      10.121   3.271 -24.972  1.00 10.00      A   
ATOM   3453  CB  SER A 366      11.398   2.454 -24.773  1.00 10.00      A   
ATOM   3454  OG  SER A 366      12.539   3.177 -25.203  1.00 10.00      A   
ATOM   3455  HG  SER A 366      12.652   3.964 -24.650  1.00 10.00      A   
ATOM   3456  C   SER A 366       8.905   2.461 -24.509  1.00 10.00      A   
ATOM   3457  O   SER A 366       8.182   1.890 -25.327  1.00 10.00      A   
ATOM   3458  N   VAL A 367       8.668   2.430 -23.203  1.00 10.00      A   
ATOM   3459  HN  VAL A 367       9.247   2.940 -22.596  1.00 10.00      A   
ATOM   3460  CA  VAL A 367       7.555   1.661 -22.653  1.00 10.00      A   
ATOM   3461  CB  VAL A 367       7.779   1.285 -21.170  1.00 10.00      A   
ATOM   3462  CG1 VAL A 367       6.768   0.242 -20.714  1.00 10.00      A   
ATOM   3463  CG2 VAL A 367       9.193   0.767 -20.965  1.00 10.00      A   
ATOM   3464  C   VAL A 367       6.213   2.371 -22.827  1.00 10.00      A   
ATOM   3465  O   VAL A 367       5.222   1.743 -23.198  1.00 10.00      A   
ATOM   3466  N   SER A 368       6.182   3.681 -22.600  1.00 10.00      A   
ATOM   3467  HN  SER A 368       7.010   4.147 -22.339  1.00 10.00      A   
ATOM   3468  CA  SER A 368       4.941   4.446 -22.730  1.00 10.00      A   
ATOM   3469  CB  SER A 368       5.134   5.886 -22.252  1.00 10.00      A   
ATOM   3470  OG  SER A 368       6.351   6.428 -22.729  1.00 10.00      A   
ATOM   3471  HG  SER A 368       7.064   6.182 -22.127  1.00 10.00      A   
ATOM   3472  C   SER A 368       4.402   4.414 -24.162  1.00 10.00      A   
ATOM   3473  O   SER A 368       3.189   4.519 -24.391  1.00 10.00      A   
ATOM   3474  N   MET A 369       5.309   4.259 -25.121  1.00 10.00      A   
ATOM   3475  HN  MET A 369       6.257   4.193 -24.871  1.00 10.00      A   
ATOM   3476  CA  MET A 369       4.944   4.199 -26.527  1.00 10.00      A   
ATOM   3477  CB  MET A 369       6.023   4.860 -27.393  1.00 10.00      A   
ATOM   3478  CG  MET A 369       6.097   6.375 -27.261  1.00 10.00      A   
ATOM   3479  SD  MET A 369       7.244   7.123 -28.436  1.00 10.00      A   
ATOM   3480  CE  MET A 369       6.573   6.519 -29.981  1.00 10.00      A   
ATOM   3481  C   MET A 369       4.744   2.756 -26.968  1.00 10.00      A   
ATOM   3482  O   MET A 369       4.295   2.496 -28.084  1.00 10.00      A   
ATOM   3483  N   GLY A 370       5.071   1.824 -26.084  1.00 10.00      A   
ATOM   3484  HN  GLY A 370       5.405   2.094 -25.199  1.00 10.00      A   
ATOM   3485  CA  GLY A 370       4.933   0.418 -26.402  1.00 10.00      A   
ATOM   3486  C   GLY A 370       3.679  -0.193 -25.807  1.00 10.00      A   
ATOM   3487  O   GLY A 370       2.981  -0.964 -26.468  1.00 10.00      A   
ATOM   3488  N   CYS A 371       3.400   0.142 -24.556  1.00 10.00      A   
ATOM   3489  HN  CYS A 371       4.003   0.753 -24.079  1.00 10.00      A   
ATOM   3490  CA  CYS A 371       2.229  -0.372 -23.862  1.00 10.00      A   
ATOM   3491  CB  CYS A 371       2.621  -0.876 -22.473  1.00 10.00      A   
ATOM   3492  SG  CYS A 371       4.169  -1.808 -22.445  1.00 10.00      A   
ATOM   3493  HG  CYS A 371       3.977  -2.944 -23.112  1.00 10.00      A   
ATOM   3494  C   CYS A 371       1.153   0.705 -23.751  1.00 10.00      A   
ATOM   3495  O   CYS A 371       1.344   1.722 -23.084  1.00 10.00      A   
ATOM   3496  N   PRO A 372       0.005   0.498 -24.407  1.00 10.00      A   
ATOM   3497  CA  PRO A 372      -1.103   1.456 -24.393  1.00 10.00      A   
ATOM   3498  CB  PRO A 372      -1.898   1.060 -25.635  1.00 10.00      A   
ATOM   3499  CG  PRO A 372      -1.695  -0.412 -25.742  1.00 10.00      A   
ATOM   3500  CD  PRO A 372      -0.303  -0.684 -25.235  1.00 10.00      A   
ATOM   3501  C   PRO A 372      -1.979   1.322 -23.152  1.00 10.00      A   
ATOM   3502  O   PRO A 372      -2.988   2.013 -23.014  1.00 10.00      A   
ATOM   3503  N   LYS A 373      -1.585   0.436 -22.251  1.00 10.00      A   
ATOM   3504  HN  LYS A 373      -0.772  -0.087 -22.418  1.00 10.00      A   
ATOM   3505  CA  LYS A 373      -2.341   0.206 -21.029  1.00 10.00      A   
ATOM   3506  CB  LYS A 373      -2.505  -1.292 -20.784  1.00 10.00      A   
ATOM   3507  CG  LYS A 373      -3.241  -2.023 -21.891  1.00 10.00      A   
ATOM   3508  CD  LYS A 373      -4.606  -1.409 -22.149  1.00 10.00      A   
ATOM   3509  CE  LYS A 373      -5.598  -2.452 -22.635  1.00 10.00      A   
ATOM   3510  NZ  LYS A 373      -5.972  -3.407 -21.558  1.00 10.00      A   
ATOM   3511  HZ1 LYS A 373      -5.155  -4.021 -21.324  1.00 10.00      A   
ATOM   3512  HZ2 LYS A 373      -6.761  -4.008 -21.869  1.00 10.00      A   
ATOM   3513  HZ3 LYS A 373      -6.258  -2.892 -20.705  1.00 10.00      A   
ATOM   3514  C   LYS A 373      -1.692   0.864 -19.819  1.00 10.00      A   
ATOM   3515  O   LYS A 373      -2.233   0.809 -18.711  1.00 10.00      A   
ATOM   3516  N   LEU A 374      -0.553   1.502 -20.038  1.00 10.00      A   
ATOM   3517  HN  LEU A 374      -0.196   1.543 -20.947  1.00 10.00      A   
ATOM   3518  CA  LEU A 374       0.174   2.157 -18.962  1.00 10.00      A   
ATOM   3519  CB  LEU A 374       1.551   2.611 -19.437  1.00 10.00      A   
ATOM   3520  CG  LEU A 374       2.634   1.539 -19.511  1.00 10.00      A   
ATOM   3521  CD1 LEU A 374       3.934   2.144 -20.009  1.00 10.00      A   
ATOM   3522  CD2 LEU A 374       2.837   0.881 -18.154  1.00 10.00      A   
ATOM   3523  C   LEU A 374      -0.584   3.352 -18.414  1.00 10.00      A   
ATOM   3524  O   LEU A 374      -0.936   4.270 -19.156  1.00 10.00      A   
ATOM   3525  N   GLU A 375      -0.838   3.330 -17.118  1.00 10.00      A   
ATOM   3526  HN  GLU A 375      -0.560   2.548 -16.592  1.00 10.00      A   
ATOM   3527  CA  GLU A 375      -1.534   4.423 -16.458  1.00 10.00      A   
ATOM   3528  CB  GLU A 375      -3.019   4.106 -16.261  1.00 10.00      A   
ATOM   3529  CG  GLU A 375      -3.306   2.913 -15.363  1.00 10.00      A   
ATOM   3530  CD  GLU A 375      -4.702   2.966 -14.776  1.00 10.00      A   
ATOM   3531  OE1 GLU A 375      -4.975   3.873 -13.959  1.00 10.00      A   
ATOM   3532  OE2 GLU A 375      -5.538   2.114 -15.134  1.00 10.00      A   
ATOM   3533  C   GLU A 375      -0.864   4.781 -15.132  1.00 10.00      A   
ATOM   3534  O   GLU A 375      -1.064   5.876 -14.597  1.00 10.00      A   
ATOM   3535  N   SER A 376      -0.058   3.862 -14.620  1.00 10.00      A   
ATOM   3536  HN  SER A 376       0.070   3.017 -15.097  1.00 10.00      A   
ATOM   3537  CA  SER A 376       0.646   4.070 -13.367  1.00 10.00      A   
ATOM   3538  CB  SER A 376       0.024   3.208 -12.267  1.00 10.00      A   
ATOM   3539  OG  SER A 376      -1.393   3.217 -12.347  1.00 10.00      A   
ATOM   3540  HG  SER A 376      -1.755   2.607 -11.695  1.00 10.00      A   
ATOM   3541  C   SER A 376       2.118   3.716 -13.544  1.00 10.00      A   
ATOM   3542  O   SER A 376       2.471   2.545 -13.707  1.00 10.00      A   
ATOM   3543  N   VAL A 377       2.972   4.728 -13.533  1.00 10.00      A   
ATOM   3544  HN  VAL A 377       2.634   5.642 -13.402  1.00 10.00      A   
ATOM   3545  CA  VAL A 377       4.403   4.513 -13.707  1.00 10.00      A   
ATOM   3546  CB  VAL A 377       4.882   4.983 -15.107  1.00 10.00      A   
ATOM   3547  CG1 VAL A 377       6.397   4.891 -15.238  1.00 10.00      A   
ATOM   3548  CG2 VAL A 377       4.208   4.185 -16.212  1.00 10.00      A   
ATOM   3549  C   VAL A 377       5.216   5.233 -12.634  1.00 10.00      A   
ATOM   3550  O   VAL A 377       4.958   6.396 -12.318  1.00 10.00      A   
ATOM   3551  N   LEU A 378       6.176   4.514 -12.065  1.00 10.00      A   
ATOM   3552  HN  LEU A 378       6.290   3.577 -12.337  1.00 10.00      A   
ATOM   3553  CA  LEU A 378       7.075   5.061 -11.059  1.00 10.00      A   
ATOM   3554  CB  LEU A 378       7.050   4.202  -9.793  1.00 10.00      A   
ATOM   3555  CG  LEU A 378       8.032   4.600  -8.686  1.00 10.00      A   
ATOM   3556  CD1 LEU A 378       7.477   5.742  -7.853  1.00 10.00      A   
ATOM   3557  CD2 LEU A 378       8.370   3.406  -7.811  1.00 10.00      A   
ATOM   3558  C   LEU A 378       8.479   5.061 -11.647  1.00 10.00      A   
ATOM   3559  O   LEU A 378       9.001   4.006 -12.006  1.00 10.00      A   
ATOM   3560  N   TYR A 379       9.088   6.228 -11.746  1.00 10.00      A   
ATOM   3561  HN  TYR A 379       8.643   7.039 -11.408  1.00 10.00      A   
ATOM   3562  CA  TYR A 379      10.410   6.331 -12.336  1.00 10.00      A   
ATOM   3563  CB  TYR A 379      10.297   6.989 -13.711  1.00 10.00      A   
ATOM   3564  CG  TYR A 379      11.160   6.371 -14.786  1.00 10.00      A   
ATOM   3565  CD1 TYR A 379      11.080   5.017 -15.084  1.00 10.00      A   
ATOM   3566  CD2 TYR A 379      12.045   7.150 -15.516  1.00 10.00      A   
ATOM   3567  CE1 TYR A 379      11.857   4.460 -16.083  1.00 10.00      A   
ATOM   3568  CE2 TYR A 379      12.827   6.602 -16.514  1.00 10.00      A   
ATOM   3569  CZ  TYR A 379      12.730   5.257 -16.793  1.00 10.00      A   
ATOM   3570  OH  TYR A 379      13.495   4.708 -17.796  1.00 10.00      A   
ATOM   3571  HH  TYR A 379      14.257   5.277 -17.971  1.00 10.00      A   
ATOM   3572  C   TYR A 379      11.375   7.117 -11.459  1.00 10.00      A   
ATOM   3573  O   TYR A 379      11.041   8.193 -10.950  1.00 10.00      A   
ATOM   3574  N   PHE A 380      12.570   6.565 -11.287  1.00 10.00      A   
ATOM   3575  HN  PHE A 380      12.754   5.694 -11.702  1.00 10.00      A   
ATOM   3576  CA  PHE A 380      13.611   7.198 -10.493  1.00 10.00      A   
ATOM   3577  CB  PHE A 380      13.798   6.459  -9.166  1.00 10.00      A   
ATOM   3578  CG  PHE A 380      12.864   6.889  -8.073  1.00 10.00      A   
ATOM   3579  CD1 PHE A 380      11.598   6.336  -7.964  1.00 10.00      A   
ATOM   3580  CD2 PHE A 380      13.260   7.837  -7.145  1.00 10.00      A   
ATOM   3581  CE1 PHE A 380      10.744   6.721  -6.950  1.00 10.00      A   
ATOM   3582  CE2 PHE A 380      12.411   8.228  -6.130  1.00 10.00      A   
ATOM   3583  CZ  PHE A 380      11.151   7.668  -6.033  1.00 10.00      A   
ATOM   3584  C   PHE A 380      14.932   7.216 -11.257  1.00 10.00      A   
ATOM   3585  O   PHE A 380      15.712   6.267 -11.193  1.00 10.00      A   
ATOM   3586  N   CYS A 381      15.174   8.289 -11.992  1.00 10.00      A   
ATOM   3587  HN  CYS A 381      14.514   9.012 -12.013  1.00 10.00      A   
ATOM   3588  CA  CYS A 381      16.406   8.430 -12.758  1.00 10.00      A   
ATOM   3589  CB  CYS A 381      16.133   8.431 -14.266  1.00 10.00      A   
ATOM   3590  SG  CYS A 381      14.587   9.221 -14.768  1.00 10.00      A   
ATOM   3591  HG  CYS A 381      13.768   9.224 -13.725  1.00 10.00      A   
ATOM   3592  C   CYS A 381      17.183   9.671 -12.322  1.00 10.00      A   
ATOM   3593  O   CYS A 381      16.729  10.417 -11.454  1.00 10.00      A   
ATOM   3594  N   ARG A 382      18.352   9.890 -12.922  1.00 10.00      A   
ATOM   3595  HN  ARG A 382      18.654   9.273 -13.628  1.00 10.00      A   
ATOM   3596  CA  ARG A 382      19.197  11.027 -12.565  1.00 10.00      A   
ATOM   3597  CB  ARG A 382      20.666  10.600 -12.521  1.00 10.00      A   
ATOM   3598  CG  ARG A 382      21.002   9.750 -11.309  1.00 10.00      A   
ATOM   3599  CD  ARG A 382      22.260   8.925 -11.522  1.00 10.00      A   
ATOM   3600  NE  ARG A 382      22.622   8.172 -10.318  1.00 10.00      A   
ATOM   3601  HE  ARG A 382      23.166   8.642  -9.645  1.00 10.00      A   
ATOM   3602  CZ  ARG A 382      22.266   6.904 -10.088  1.00 10.00      A   
ATOM   3603  NH1 ARG A 382      21.543   6.235 -10.982  1.00 10.00      A   
ATOM   3604 HH11 ARG A 382      21.251   6.696 -11.870  1.00 10.00      A   
ATOM   3605 HH12 ARG A 382      21.262   5.244 -10.799  1.00 10.00      A   
ATOM   3606  NH2 ARG A 382      22.619   6.315  -8.958  1.00 10.00      A   
ATOM   3607 HH21 ARG A 382      22.341   5.324  -8.767  1.00 10.00      A   
ATOM   3608 HH22 ARG A 382      23.176   6.839  -8.248  1.00 10.00      A   
ATOM   3609  C   ARG A 382      19.006  12.219 -13.495  1.00 10.00      A   
ATOM   3610  O   ARG A 382      19.139  13.366 -13.074  1.00 10.00      A   
ATOM   3611  N   GLN A 383      18.694  11.950 -14.756  1.00 10.00      A   
ATOM   3612  HN  GLN A 383      18.587  11.015 -15.036  1.00 10.00      A   
ATOM   3613  CA  GLN A 383      18.501  13.018 -15.732  1.00 10.00      A   
ATOM   3614  CB  GLN A 383      19.505  12.892 -16.879  1.00 10.00      A   
ATOM   3615  CG  GLN A 383      19.154  11.816 -17.895  1.00 10.00      A   
ATOM   3616  CD  GLN A 383      20.142  11.742 -19.040  1.00 10.00      A   
ATOM   3617  OE1 GLN A 383      21.345  11.945 -18.861  1.00 10.00      A   
ATOM   3618  NE2 GLN A 383      19.635  11.457 -20.231  1.00 10.00      A   
ATOM   3619 HE21 GLN A 383      18.652  11.319 -20.300  1.00 10.00      A   
ATOM   3620 HE22 GLN A 383      20.244  11.398 -20.996  1.00 10.00      A   
ATOM   3621  C   GLN A 383      17.072  13.022 -16.266  1.00 10.00      A   
ATOM   3622  O   GLN A 383      16.314  12.085 -16.019  1.00 10.00      A   
ATOM   3623  N   MET A 384      16.704  14.085 -16.978  1.00 10.00      A   
ATOM   3624  HN  MET A 384      17.352  14.811 -17.131  1.00 10.00      A   
ATOM   3625  CA  MET A 384      15.363  14.204 -17.543  1.00 10.00      A   
ATOM   3626  CB  MET A 384      14.354  14.584 -16.451  1.00 10.00      A   
ATOM   3627  CG  MET A 384      12.900  14.563 -16.902  1.00 10.00      A   
ATOM   3628  SD  MET A 384      12.475  13.083 -17.849  1.00 10.00      A   
ATOM   3629  CE  MET A 384      12.788  11.798 -16.639  1.00 10.00      A   
ATOM   3630  C   MET A 384      15.344  15.235 -18.668  1.00 10.00      A   
ATOM   3631  O   MET A 384      16.157  16.158 -18.683  1.00 10.00      A   
ATOM   3632  N   THR A 385      14.428  15.065 -19.614  1.00 10.00      A   
ATOM   3633  HN  THR A 385      13.810  14.304 -19.552  1.00 10.00      A   
ATOM   3634  CA  THR A 385      14.308  15.980 -20.739  1.00 10.00      A   
ATOM   3635  CB  THR A 385      14.805  15.324 -22.036  1.00 10.00      A   
ATOM   3636  OG1 THR A 385      14.909  13.906 -21.836  1.00 10.00      A   
ATOM   3637  HG1 THR A 385      15.633  13.716 -21.230  1.00 10.00      A   
ATOM   3638  CG2 THR A 385      16.167  15.879 -22.419  1.00 10.00      A   
ATOM   3639  C   THR A 385      12.870  16.458 -20.921  1.00 10.00      A   
ATOM   3640  O   THR A 385      11.920  15.713 -20.668  1.00 10.00      A   
ATOM   3641  N   ASN A 386      12.727  17.695 -21.368  1.00 10.00      A   
ATOM   3642  HN  ASN A 386      13.542  18.225 -21.565  1.00 10.00      A   
ATOM   3643  CA  ASN A 386      11.418  18.312 -21.574  1.00 10.00      A   
ATOM   3644  CB  ASN A 386      11.567  19.811 -21.841  1.00 10.00      A   
ATOM   3645  CG  ASN A 386      11.510  20.640 -20.576  1.00 10.00      A   
ATOM   3646  OD1 ASN A 386      10.762  20.333 -19.645  1.00 10.00      A   
ATOM   3647  ND2 ASN A 386      12.296  21.700 -20.533  1.00 10.00      A   
ATOM   3648 HD21 ASN A 386      12.863  21.890 -21.312  1.00 10.00      A   
ATOM   3649 HD22 ASN A 386      12.284  22.254 -19.720  1.00 10.00      A   
ATOM   3650  C   ASN A 386      10.624  17.666 -22.701  1.00 10.00      A   
ATOM   3651  O   ASN A 386       9.477  17.264 -22.502  1.00 10.00      A   
ATOM   3652  N   ALA A 387      11.230  17.567 -23.879  1.00 10.00      A   
ATOM   3653  HN  ALA A 387      12.159  17.881 -23.971  1.00 10.00      A   
ATOM   3654  CA  ALA A 387      10.557  16.985 -25.037  1.00 10.00      A   
ATOM   3655  CB  ALA A 387      11.408  17.115 -26.293  1.00 10.00      A   
ATOM   3656  C   ALA A 387      10.165  15.536 -24.782  1.00 10.00      A   
ATOM   3657  O   ALA A 387       9.109  15.087 -25.223  1.00 10.00      A   
ATOM   3658  N   ALA A 388      11.015  14.818 -24.052  1.00 10.00      A   
ATOM   3659  HN  ALA A 388      11.839  15.238 -23.730  1.00 10.00      A   
ATOM   3660  CA  ALA A 388      10.753  13.423 -23.724  1.00 10.00      A   
ATOM   3661  CB  ALA A 388      11.918  12.835 -22.944  1.00 10.00      A   
ATOM   3662  C   ALA A 388       9.462  13.305 -22.923  1.00 10.00      A   
ATOM   3663  O   ALA A 388       8.634  12.436 -23.187  1.00 10.00      A   
ATOM   3664  N   LEU A 389       9.296  14.201 -21.956  1.00 10.00      A   
ATOM   3665  HN  LEU A 389       9.999  14.870 -21.797  1.00 10.00      A   
ATOM   3666  CA  LEU A 389       8.101  14.220 -21.122  1.00 10.00      A   
ATOM   3667  CB  LEU A 389       8.232  15.283 -20.024  1.00 10.00      A   
ATOM   3668  CG  LEU A 389       9.273  15.015 -18.933  1.00 10.00      A   
ATOM   3669  CD1 LEU A 389       9.482  16.251 -18.068  1.00 10.00      A   
ATOM   3670  CD2 LEU A 389       8.852  13.831 -18.079  1.00 10.00      A   
ATOM   3671  C   LEU A 389       6.870  14.508 -21.976  1.00 10.00      A   
ATOM   3672  O   LEU A 389       5.807  13.916 -21.782  1.00 10.00      A   
ATOM   3673  N   ILE A 390       7.028  15.416 -22.930  1.00 10.00      A   
ATOM   3674  HN  ILE A 390       7.903  15.849 -23.033  1.00 10.00      A   
ATOM   3675  CA  ILE A 390       5.941  15.785 -23.827  1.00 10.00      A   
ATOM   3676  CB  ILE A 390       6.355  16.937 -24.770  1.00 10.00      A   
ATOM   3677  CG1 ILE A 390       6.657  18.198 -23.953  1.00 10.00      A   
ATOM   3678  CG2 ILE A 390       5.271  17.216 -25.805  1.00 10.00      A   
ATOM   3679  CD1 ILE A 390       7.143  19.371 -24.778  1.00 10.00      A   
ATOM   3680  C   ILE A 390       5.492  14.574 -24.644  1.00 10.00      A   
ATOM   3681  O   ILE A 390       4.295  14.335 -24.816  1.00 10.00      A   
ATOM   3682  N   THR A 391       6.460  13.806 -25.133  1.00 10.00      A   
ATOM   3683  HN  THR A 391       7.400  14.054 -24.970  1.00 10.00      A   
ATOM   3684  CA  THR A 391       6.168  12.610 -25.915  1.00 10.00      A   
ATOM   3685  CB  THR A 391       7.462  11.946 -26.429  1.00 10.00      A   
ATOM   3686  OG1 THR A 391       8.263  12.936 -27.094  1.00 10.00      A   
ATOM   3687  HG1 THR A 391       7.685  13.528 -27.593  1.00 10.00      A   
ATOM   3688  CG2 THR A 391       7.140  10.824 -27.408  1.00 10.00      A   
ATOM   3689  C   THR A 391       5.362  11.607 -25.090  1.00 10.00      A   
ATOM   3690  O   THR A 391       4.382  11.040 -25.569  1.00 10.00      A   
ATOM   3691  N   ILE A 392       5.768  11.421 -23.838  1.00 10.00      A   
ATOM   3692  HN  ILE A 392       6.556  11.911 -23.516  1.00 10.00      A   
ATOM   3693  CA  ILE A 392       5.084  10.502 -22.936  1.00 10.00      A   
ATOM   3694  CB  ILE A 392       5.828  10.380 -21.590  1.00 10.00      A   
ATOM   3695  CG1 ILE A 392       7.258   9.892 -21.814  1.00 10.00      A   
ATOM   3696  CG2 ILE A 392       5.088   9.443 -20.645  1.00 10.00      A   
ATOM   3697  CD1 ILE A 392       8.151  10.068 -20.609  1.00 10.00      A   
ATOM   3698  C   ILE A 392       3.656  10.975 -22.677  1.00 10.00      A   
ATOM   3699  O   ILE A 392       2.712  10.185 -22.705  1.00 10.00      A   
ATOM   3700  N   ALA A 393       3.508  12.270 -22.437  1.00 10.00      A   
ATOM   3701  HN  ALA A 393       4.304  12.848 -22.430  1.00 10.00      A   
ATOM   3702  CA  ALA A 393       2.205  12.861 -22.168  1.00 10.00      A   
ATOM   3703  CB  ALA A 393       2.362  14.320 -21.773  1.00 10.00      A   
ATOM   3704  C   ALA A 393       1.266  12.741 -23.364  1.00 10.00      A   
ATOM   3705  O   ALA A 393       0.143  12.260 -23.235  1.00 10.00      A   
ATOM   3706  N   ARG A 394       1.738  13.165 -24.528  1.00 10.00      A   
ATOM   3707  HN  ARG A 394       2.659  13.510 -24.574  1.00 10.00      A   
ATOM   3708  CA  ARG A 394       0.928  13.130 -25.742  1.00 10.00      A   
ATOM   3709  CB  ARG A 394       1.578  13.950 -26.862  1.00 10.00      A   
ATOM   3710  CG  ARG A 394       1.746  15.428 -26.542  1.00 10.00      A   
ATOM   3711  CD  ARG A 394       2.234  16.207 -27.754  1.00 10.00      A   
ATOM   3712  NE  ARG A 394       1.139  16.545 -28.664  1.00 10.00      A   
ATOM   3713  HE  ARG A 394       0.410  15.886 -28.757  1.00 10.00      A   
ATOM   3714  CZ  ARG A 394       1.081  17.667 -29.381  1.00 10.00      A   
ATOM   3715  NH1 ARG A 394       2.060  18.565 -29.311  1.00 10.00      A   
ATOM   3716 HH11 ARG A 394       2.886  18.402 -28.695  1.00 10.00      A   
ATOM   3717 HH12 ARG A 394       2.010  19.441 -29.881  1.00 10.00      A   
ATOM   3718  NH2 ARG A 394       0.029  17.897 -30.153  1.00 10.00      A   
ATOM   3719 HH21 ARG A 394      -0.750  17.200 -30.195  1.00 10.00      A   
ATOM   3720 HH22 ARG A 394      -0.029  18.775 -30.716  1.00 10.00      A   
ATOM   3721  C   ARG A 394       0.642  11.706 -26.219  1.00 10.00      A   
ATOM   3722  O   ARG A 394      -0.349  11.463 -26.911  1.00 10.00      A   
ATOM   3723  N   ASN A 395       1.501  10.764 -25.852  1.00 10.00      A   
ATOM   3724  HN  ASN A 395       2.280  11.006 -25.301  1.00 10.00      A   
ATOM   3725  CA  ASN A 395       1.319   9.375 -26.262  1.00 10.00      A   
ATOM   3726  CB  ASN A 395       2.665   8.665 -26.438  1.00 10.00      A   
ATOM   3727  CG  ASN A 395       2.578   7.461 -27.356  1.00 10.00      A   
ATOM   3728  OD1 ASN A 395       2.716   7.582 -28.571  1.00 10.00      A   
ATOM   3729  ND2 ASN A 395       2.360   6.291 -26.785  1.00 10.00      A   
ATOM   3730 HD21 ASN A 395       2.259   6.260 -25.812  1.00 10.00      A   
ATOM   3731 HD22 ASN A 395       2.296   5.500 -27.361  1.00 10.00      A   
ATOM   3732  C   ASN A 395       0.446   8.606 -25.278  1.00 10.00      A   
ATOM   3733  O   ASN A 395      -0.230   7.654 -25.661  1.00 10.00      A   
ATOM   3734  N   ARG A 396       0.453   9.017 -24.014  1.00 10.00      A   
ATOM   3735  HN  ARG A 396       1.001   9.793 -23.760  1.00 10.00      A   
ATOM   3736  CA  ARG A 396      -0.342   8.340 -22.994  1.00 10.00      A   
ATOM   3737  CB  ARG A 396       0.556   7.685 -21.938  1.00 10.00      A   
ATOM   3738  CG  ARG A 396       1.380   6.512 -22.445  1.00 10.00      A   
ATOM   3739  CD  ARG A 396       0.648   5.188 -22.257  1.00 10.00      A   
ATOM   3740  NE  ARG A 396      -0.627   5.159 -22.976  1.00 10.00      A   
ATOM   3741  HE  ARG A 396      -1.434   5.419 -22.467  1.00 10.00      A   
ATOM   3742  CZ  ARG A 396      -0.755   4.792 -24.252  1.00 10.00      A   
ATOM   3743  NH1 ARG A 396       0.311   4.414 -24.955  1.00 10.00      A   
ATOM   3744 HH11 ARG A 396       0.211   4.128 -25.956  1.00 10.00      A   
ATOM   3745 HH12 ARG A 396       1.256   4.397 -24.505  1.00 10.00      A   
ATOM   3746  NH2 ARG A 396      -1.952   4.812 -24.829  1.00 10.00      A   
ATOM   3747 HH21 ARG A 396      -2.788   5.111 -24.287  1.00 10.00      A   
ATOM   3748 HH22 ARG A 396      -2.063   4.529 -25.829  1.00 10.00      A   
ATOM   3749  C   ARG A 396      -1.339   9.283 -22.323  1.00 10.00      A   
ATOM   3750  O   ARG A 396      -1.095   9.771 -21.219  1.00 10.00      A   
ATOM   3751  N   PRO A 397      -2.486   9.545 -22.975  1.00 10.00      A   
ATOM   3752  CA  PRO A 397      -3.525  10.417 -22.429  1.00 10.00      A   
ATOM   3753  CB  PRO A 397      -4.209  10.931 -23.694  1.00 10.00      A   
ATOM   3754  CG  PRO A 397      -4.117   9.791 -24.651  1.00 10.00      A   
ATOM   3755  CD  PRO A 397      -2.859   9.027 -24.304  1.00 10.00      A   
ATOM   3756  C   PRO A 397      -4.510   9.623 -21.569  1.00 10.00      A   
ATOM   3757  O   PRO A 397      -5.701   9.928 -21.509  1.00 10.00      A   
ATOM   3758  N   ASN A 398      -3.997   8.576 -20.935  1.00 10.00      A   
ATOM   3759  HN  ASN A 398      -3.050   8.365 -21.068  1.00 10.00      A   
ATOM   3760  CA  ASN A 398      -4.794   7.718 -20.066  1.00 10.00      A   
ATOM   3761  CB  ASN A 398      -5.026   6.356 -20.734  1.00 10.00      A   
ATOM   3762  CG  ASN A 398      -3.784   5.482 -20.759  1.00 10.00      A   
ATOM   3763  OD1 ASN A 398      -2.867   5.703 -21.557  1.00 10.00      A   
ATOM   3764  ND2 ASN A 398      -3.756   4.472 -19.900  1.00 10.00      A   
ATOM   3765 HD21 ASN A 398      -4.531   4.345 -19.308  1.00 10.00      A   
ATOM   3766 HD22 ASN A 398      -2.956   3.904 -19.879  1.00 10.00      A   
ATOM   3767  C   ASN A 398      -4.071   7.535 -18.739  1.00 10.00      A   
ATOM   3768  O   ASN A 398      -4.454   6.711 -17.906  1.00 10.00      A   
ATOM   3769  N   MET A 399      -3.023   8.322 -18.554  1.00 10.00      A   
ATOM   3770  HN  MET A 399      -2.789   8.970 -19.249  1.00 10.00      A   
ATOM   3771  CA  MET A 399      -2.215   8.264 -17.348  1.00 10.00      A   
ATOM   3772  CB  MET A 399      -0.961   9.114 -17.541  1.00 10.00      A   
ATOM   3773  CG  MET A 399       0.155   8.817 -16.560  1.00 10.00      A   
ATOM   3774  SD  MET A 399       0.941   7.228 -16.867  1.00 10.00      A   
ATOM   3775  CE  MET A 399       2.378   7.379 -15.812  1.00 10.00      A   
ATOM   3776  C   MET A 399      -3.006   8.761 -16.145  1.00 10.00      A   
ATOM   3777  O   MET A 399      -3.697   9.774 -16.226  1.00 10.00      A   
ATOM   3778  N   THR A 400      -2.903   8.045 -15.034  1.00 10.00      A   
ATOM   3779  HN  THR A 400      -2.334   7.242 -15.028  1.00 10.00      A   
ATOM   3780  CA  THR A 400      -3.620   8.417 -13.822  1.00 10.00      A   
ATOM   3781  CB  THR A 400      -4.586   7.297 -13.379  1.00 10.00      A   
ATOM   3782  OG1 THR A 400      -3.856   6.076 -13.209  1.00 10.00      A   
ATOM   3783  HG1 THR A 400      -4.337   5.346 -13.639  1.00 10.00      A   
ATOM   3784  CG2 THR A 400      -5.681   7.087 -14.412  1.00 10.00      A   
ATOM   3785  C   THR A 400      -2.651   8.719 -12.684  1.00 10.00      A   
ATOM   3786  O   THR A 400      -2.918   9.575 -11.836  1.00 10.00      A   
ATOM   3787  N   ARG A 401      -1.529   8.009 -12.662  1.00 10.00      A   
ATOM   3788  HN  ARG A 401      -1.372   7.331 -13.363  1.00 10.00      A   
ATOM   3789  CA  ARG A 401      -0.535   8.191 -11.617  1.00 10.00      A   
ATOM   3790  CB  ARG A 401      -0.588   7.017 -10.636  1.00 10.00      A   
ATOM   3791  CG  ARG A 401      -1.850   6.970  -9.791  1.00 10.00      A   
ATOM   3792  CD  ARG A 401      -2.238   5.540  -9.457  1.00 10.00      A   
ATOM   3793  NE  ARG A 401      -3.005   4.904 -10.531  1.00 10.00      A   
ATOM   3794  HE  ARG A 401      -2.922   5.283 -11.440  1.00 10.00      A   
ATOM   3795  CZ  ARG A 401      -3.792   3.847 -10.344  1.00 10.00      A   
ATOM   3796  NH1 ARG A 401      -3.920   3.323  -9.135  1.00 10.00      A   
ATOM   3797 HH11 ARG A 401      -4.532   2.493  -8.987  1.00 10.00      A   
ATOM   3798 HH12 ARG A 401      -3.407   3.733  -8.321  1.00 10.00      A   
ATOM   3799  NH2 ARG A 401      -4.459   3.314 -11.354  1.00 10.00      A   
ATOM   3800 HH21 ARG A 401      -4.372   3.712 -12.317  1.00 10.00      A   
ATOM   3801 HH22 ARG A 401      -5.075   2.483 -11.190  1.00 10.00      A   
ATOM   3802  C   ARG A 401       0.868   8.322 -12.191  1.00 10.00      A   
ATOM   3803  O   ARG A 401       1.477   7.330 -12.603  1.00 10.00      A   
ATOM   3804  N   PHE A 402       1.382   9.542 -12.210  1.00 10.00      A   
ATOM   3805  HN  PHE A 402       0.855  10.293 -11.853  1.00 10.00      A   
ATOM   3806  CA  PHE A 402       2.717   9.798 -12.723  1.00 10.00      A   
ATOM   3807  CB  PHE A 402       2.720  10.982 -13.695  1.00 10.00      A   
ATOM   3808  CG  PHE A 402       4.010  11.143 -14.452  1.00 10.00      A   
ATOM   3809  CD1 PHE A 402       4.648  10.040 -14.996  1.00 10.00      A   
ATOM   3810  CD2 PHE A 402       4.584  12.392 -14.620  1.00 10.00      A   
ATOM   3811  CE1 PHE A 402       5.830  10.175 -15.695  1.00 10.00      A   
ATOM   3812  CE2 PHE A 402       5.768  12.537 -15.318  1.00 10.00      A   
ATOM   3813  CZ  PHE A 402       6.393  11.426 -15.858  1.00 10.00      A   
ATOM   3814  C   PHE A 402       3.666  10.057 -11.562  1.00 10.00      A   
ATOM   3815  O   PHE A 402       3.787  11.185 -11.079  1.00 10.00      A   
ATOM   3816  N   ARG A 403       4.317   8.999 -11.103  1.00 10.00      A   
ATOM   3817  HN  ARG A 403       4.190   8.128 -11.541  1.00 10.00      A   
ATOM   3818  CA  ARG A 403       5.238   9.089  -9.983  1.00 10.00      A   
ATOM   3819  CB  ARG A 403       5.051   7.882  -9.050  1.00 10.00      A   
ATOM   3820  CG  ARG A 403       3.617   7.694  -8.565  1.00 10.00      A   
ATOM   3821  CD  ARG A 403       3.349   6.261  -8.121  1.00 10.00      A   
ATOM   3822  NE  ARG A 403       3.379   6.113  -6.667  1.00 10.00      A   
ATOM   3823  HE  ARG A 403       3.982   6.719  -6.163  1.00 10.00      A   
ATOM   3824  CZ  ARG A 403       2.661   5.216  -5.980  1.00 10.00      A   
ATOM   3825  NH1 ARG A 403       1.849   4.374  -6.611  1.00 10.00      A   
ATOM   3826 HH11 ARG A 403       1.762   4.398  -7.650  1.00 10.00      A   
ATOM   3827 HH12 ARG A 403       1.294   3.678  -6.062  1.00 10.00      A   
ATOM   3828  NH2 ARG A 403       2.757   5.167  -4.661  1.00 10.00      A   
ATOM   3829 HH21 ARG A 403       3.386   5.827  -4.155  1.00 10.00      A   
ATOM   3830 HH22 ARG A 403       2.197   4.472  -4.115  1.00 10.00      A   
ATOM   3831  C   ARG A 403       6.680   9.178 -10.479  1.00 10.00      A   
ATOM   3832  O   ARG A 403       7.394   8.177 -10.548  1.00 10.00      A   
ATOM   3833  N   LEU A 404       7.093  10.384 -10.842  1.00 10.00      A   
ATOM   3834  HN  LEU A 404       6.471  11.140 -10.770  1.00 10.00      A   
ATOM   3835  CA  LEU A 404       8.448  10.623 -11.332  1.00 10.00      A   
ATOM   3836  CB  LEU A 404       8.408  11.383 -12.659  1.00 10.00      A   
ATOM   3837  CG  LEU A 404       9.763  11.667 -13.318  1.00 10.00      A   
ATOM   3838  CD1 LEU A 404      10.298  10.423 -14.006  1.00 10.00      A   
ATOM   3839  CD2 LEU A 404       9.651  12.816 -14.306  1.00 10.00      A   
ATOM   3840  C   LEU A 404       9.238  11.423 -10.302  1.00 10.00      A   
ATOM   3841  O   LEU A 404       8.771  12.453  -9.820  1.00 10.00      A   
ATOM   3842  N   CYS A 405      10.424  10.946  -9.959  1.00 10.00      A   
ATOM   3843  HN  CYS A 405      10.756  10.121 -10.381  1.00 10.00      A   
ATOM   3844  CA  CYS A 405      11.256  11.631  -8.983  1.00 10.00      A   
ATOM   3845  CB  CYS A 405      11.054  11.049  -7.585  1.00 10.00      A   
ATOM   3846  SG  CYS A 405      11.646  12.112  -6.248  1.00 10.00      A   
ATOM   3847  HG  CYS A 405      12.790  12.659  -6.637  1.00 10.00      A   
ATOM   3848  C   CYS A 405      12.724  11.574  -9.383  1.00 10.00      A   
ATOM   3849  O   CYS A 405      13.340  10.507  -9.388  1.00 10.00      A   
ATOM   3850  N   ILE A 406      13.275  12.725  -9.748  1.00 10.00      A   
ATOM   3851  HN  ILE A 406      12.722  13.539  -9.760  1.00 10.00      A   
ATOM   3852  CA  ILE A 406      14.670  12.818 -10.145  1.00 10.00      A   
ATOM   3853  CB  ILE A 406      14.961  14.153 -10.865  1.00 10.00      A   
ATOM   3854  CG1 ILE A 406      13.924  14.406 -11.967  1.00 10.00      A   
ATOM   3855  CG2 ILE A 406      16.370  14.152 -11.441  1.00 10.00      A   
ATOM   3856  CD1 ILE A 406      14.211  15.625 -12.816  1.00 10.00      A   
ATOM   3857  C   ILE A 406      15.581  12.701  -8.923  1.00 10.00      A   
ATOM   3858  O   ILE A 406      15.287  13.259  -7.865  1.00 10.00      A   
ATOM   3859  N   ILE A 407      16.667  11.948  -9.066  1.00 10.00      A   
ATOM   3860  HN  ILE A 407      16.816  11.478  -9.920  1.00 10.00      A   
ATOM   3861  CA  ILE A 407      17.626  11.773  -7.982  1.00 10.00      A   
ATOM   3862  CB  ILE A 407      18.684  10.711  -8.347  1.00 10.00      A   
ATOM   3863  CG1 ILE A 407      18.022   9.377  -8.725  1.00 10.00      A   
ATOM   3864  CG2 ILE A 407      19.692  10.523  -7.221  1.00 10.00      A   
ATOM   3865  CD1 ILE A 407      17.151   8.773  -7.642  1.00 10.00      A   
ATOM   3866  C   ILE A 407      18.326  13.098  -7.672  1.00 10.00      A   
ATOM   3867  O   ILE A 407      18.544  13.450  -6.512  1.00 10.00      A   
ATOM   3868  N   GLU A 408      18.661  13.836  -8.720  1.00 10.00      A   
ATOM   3869  HN  GLU A 408      18.451  13.516  -9.618  1.00 10.00      A   
ATOM   3870  CA  GLU A 408      19.333  15.118  -8.569  1.00 10.00      A   
ATOM   3871  CB  GLU A 408      20.084  15.470  -9.856  1.00 10.00      A   
ATOM   3872  CG  GLU A 408      20.821  16.802  -9.816  1.00 10.00      A   
ATOM   3873  CD  GLU A 408      21.963  16.818  -8.821  1.00 10.00      A   
ATOM   3874  OE1 GLU A 408      22.628  15.775  -8.656  1.00 10.00      A   
ATOM   3875  OE2 GLU A 408      22.213  17.878  -8.215  1.00 10.00      A   
ATOM   3876  C   GLU A 408      18.329  16.218  -8.219  1.00 10.00      A   
ATOM   3877  O   GLU A 408      17.383  16.471  -8.975  1.00 10.00      A   
ATOM   3878  N   PRO A 409      18.511  16.867  -7.055  1.00 10.00      A   
ATOM   3879  CA  PRO A 409      17.631  17.946  -6.598  1.00 10.00      A   
ATOM   3880  CB  PRO A 409      18.155  18.282  -5.192  1.00 10.00      A   
ATOM   3881  CG  PRO A 409      19.016  17.129  -4.809  1.00 10.00      A   
ATOM   3882  CD  PRO A 409      19.585  16.594  -6.089  1.00 10.00      A   
ATOM   3883  C   PRO A 409      17.738  19.174  -7.495  1.00 10.00      A   
ATOM   3884  O   PRO A 409      18.836  19.694  -7.721  1.00 10.00      A   
ATOM   3885  N   LYS A 410      16.591  19.623  -8.001  1.00 10.00      A   
ATOM   3886  HN  LYS A 410      15.758  19.152  -7.774  1.00 10.00      A   
ATOM   3887  CA  LYS A 410      16.520  20.792  -8.878  1.00 10.00      A   
ATOM   3888  CB  LYS A 410      16.975  22.067  -8.158  1.00 10.00      A   
ATOM   3889  CG  LYS A 410      16.006  22.547  -7.091  1.00 10.00      A   
ATOM   3890  CD  LYS A 410      16.595  23.682  -6.279  1.00 10.00      A   
ATOM   3891  CE  LYS A 410      15.697  24.040  -5.109  1.00 10.00      A   
ATOM   3892  NZ  LYS A 410      16.411  24.870  -4.103  1.00 10.00      A   
ATOM   3893  HZ1 LYS A 410      16.580  25.827  -4.479  1.00 10.00      A   
ATOM   3894  HZ2 LYS A 410      17.328  24.437  -3.870  1.00 10.00      A   
ATOM   3895  HZ3 LYS A 410      15.848  24.942  -3.232  1.00 10.00      A   
ATOM   3896  C   LYS A 410      17.284  20.579 -10.185  1.00 10.00      A   
ATOM   3897  O   LYS A 410      17.898  21.504 -10.722  1.00 10.00      A   
ATOM   3898  N   ALA A 411      17.235  19.353 -10.692  1.00 10.00      A   
ATOM   3899  HN  ALA A 411      16.746  18.656 -10.206  1.00 10.00      A   
ATOM   3900  CA  ALA A 411      17.903  19.013 -11.947  1.00 10.00      A   
ATOM   3901  CB  ALA A 411      18.112  17.512 -12.042  1.00 10.00      A   
ATOM   3902  C   ALA A 411      17.082  19.496 -13.137  1.00 10.00      A   
ATOM   3903  O   ALA A 411      15.897  19.186 -13.243  1.00 10.00      A   
ATOM   3904  N   PRO A 412      17.694  20.276 -14.036  1.00 10.00      A   
ATOM   3905  CA  PRO A 412      17.020  20.802 -15.219  1.00 10.00      A   
ATOM   3906  CB  PRO A 412      17.790  22.098 -15.451  1.00 10.00      A   
ATOM   3907  CG  PRO A 412      19.192  21.773 -15.045  1.00 10.00      A   
ATOM   3908  CD  PRO A 412      19.100  20.721 -13.968  1.00 10.00      A   
ATOM   3909  C   PRO A 412      17.191  19.886 -16.427  1.00 10.00      A   
ATOM   3910  O   PRO A 412      17.731  18.780 -16.315  1.00 10.00      A   
ATOM   3911  N   ASP A 413      16.714  20.350 -17.575  1.00 10.00      A   
ATOM   3912  HN  ASP A 413      16.266  21.226 -17.588  1.00 10.00      A   
ATOM   3913  CA  ASP A 413      16.835  19.601 -18.817  1.00 10.00      A   
ATOM   3914  CB  ASP A 413      16.025  20.306 -19.916  1.00 10.00      A   
ATOM   3915  CG  ASP A 413      16.059  19.594 -21.249  1.00 10.00      A   
ATOM   3916  OD1 ASP A 413      17.103  19.648 -21.924  1.00 10.00      A   
ATOM   3917  OD2 ASP A 413      15.034  19.004 -21.643  1.00 10.00      A   
ATOM   3918  C   ASP A 413      18.313  19.522 -19.190  1.00 10.00      A   
ATOM   3919  O   ASP A 413      18.983  20.542 -19.298  1.00 10.00      A   
ATOM   3920  N   TYR A 414      18.817  18.313 -19.379  1.00 10.00      A   
ATOM   3921  HN  TYR A 414      18.226  17.534 -19.308  1.00 10.00      A   
ATOM   3922  CA  TYR A 414      20.233  18.116 -19.687  1.00 10.00      A   
ATOM   3923  CB  TYR A 414      20.683  16.687 -19.340  1.00 10.00      A   
ATOM   3924  CG  TYR A 414      20.519  15.675 -20.453  1.00 10.00      A   
ATOM   3925  CD1 TYR A 414      21.624  15.182 -21.137  1.00 10.00      A   
ATOM   3926  CD2 TYR A 414      19.263  15.220 -20.827  1.00 10.00      A   
ATOM   3927  CE1 TYR A 414      21.481  14.267 -22.164  1.00 10.00      A   
ATOM   3928  CE2 TYR A 414      19.112  14.305 -21.849  1.00 10.00      A   
ATOM   3929  CZ  TYR A 414      20.221  13.832 -22.516  1.00 10.00      A   
ATOM   3930  OH  TYR A 414      20.067  12.932 -23.545  1.00 10.00      A   
ATOM   3931  HH  TYR A 414      20.609  12.153 -23.375  1.00 10.00      A   
ATOM   3932  C   TYR A 414      20.633  18.497 -21.113  1.00 10.00      A   
ATOM   3933  O   TYR A 414      21.819  18.496 -21.442  1.00 10.00      A   
ATOM   3934  N   LEU A 415      19.668  18.832 -21.955  1.00 10.00      A   
ATOM   3935  HN  LEU A 415      18.731  18.842 -21.648  1.00 10.00      A   
ATOM   3936  CA  LEU A 415      19.971  19.193 -23.334  1.00 10.00      A   
ATOM   3937  CB  LEU A 415      19.069  18.431 -24.307  1.00 10.00      A   
ATOM   3938  CG  LEU A 415      19.338  16.932 -24.444  1.00 10.00      A   
ATOM   3939  CD1 LEU A 415      18.330  16.289 -25.382  1.00 10.00      A   
ATOM   3940  CD2 LEU A 415      20.757  16.689 -24.929  1.00 10.00      A   
ATOM   3941  C   LEU A 415      19.850  20.695 -23.579  1.00 10.00      A   
ATOM   3942  O   LEU A 415      20.702  21.295 -24.232  1.00 10.00      A   
ATOM   3943  N   THR A 416      18.794  21.299 -23.051  1.00 10.00      A   
ATOM   3944  HN  THR A 416      18.153  20.765 -22.519  1.00 10.00      A   
ATOM   3945  CA  THR A 416      18.555  22.725 -23.242  1.00 10.00      A   
ATOM   3946  CB  THR A 416      17.110  22.996 -23.710  1.00 10.00      A   
ATOM   3947  OG1 THR A 416      16.217  22.066 -23.085  1.00 10.00      A   
ATOM   3948  HG1 THR A 416      16.625  21.190 -23.066  1.00 10.00      A   
ATOM   3949  CG2 THR A 416      16.993  22.854 -25.220  1.00 10.00      A   
ATOM   3950  C   THR A 416      18.856  23.544 -21.986  1.00 10.00      A   
ATOM   3951  O   THR A 416      18.906  24.774 -22.042  1.00 10.00      A   
ATOM   3952  N   LEU A 417      19.060  22.854 -20.860  1.00 10.00      A   
ATOM   3953  HN  LEU A 417      19.013  21.875 -20.890  1.00 10.00      A   
ATOM   3954  CA  LEU A 417      19.361  23.503 -19.578  1.00 10.00      A   
ATOM   3955  CB  LEU A 417      20.653  24.326 -19.657  1.00 10.00      A   
ATOM   3956  CG  LEU A 417      21.892  23.582 -20.166  1.00 10.00      A   
ATOM   3957  CD1 LEU A 417      23.087  24.518 -20.263  1.00 10.00      A   
ATOM   3958  CD2 LEU A 417      22.208  22.384 -19.283  1.00 10.00      A   
ATOM   3959  C   LEU A 417      18.189  24.353 -19.090  1.00 10.00      A   
ATOM   3960  O   LEU A 417      18.363  25.295 -18.313  1.00 10.00      A   
ATOM   3961  N   GLU A 418      16.993  23.987 -19.530  1.00 10.00      A   
ATOM   3962  HN  GLU A 418      16.922  23.204 -20.112  1.00 10.00      A   
ATOM   3963  CA  GLU A 418      15.780  24.703 -19.167  1.00 10.00      A   
ATOM   3964  CB  GLU A 418      14.872  24.831 -20.391  1.00 10.00      A   
ATOM   3965  CG  GLU A 418      15.404  25.731 -21.486  1.00 10.00      A   
ATOM   3966  CD  GLU A 418      14.333  26.079 -22.495  1.00 10.00      A   
ATOM   3967  OE1 GLU A 418      13.759  27.184 -22.399  1.00 10.00      A   
ATOM   3968  OE2 GLU A 418      14.060  25.253 -23.387  1.00 10.00      A   
ATOM   3969  C   GLU A 418      15.018  23.970 -18.073  1.00 10.00      A   
ATOM   3970  O   GLU A 418      15.278  22.794 -17.811  1.00 10.00      A   
ATOM   3971  N   PRO A 419      14.082  24.667 -17.402  1.00 10.00      A   
ATOM   3972  CA  PRO A 419      13.255  24.062 -16.358  1.00 10.00      A   
ATOM   3973  CB  PRO A 419      12.465  25.247 -15.781  1.00 10.00      A   
ATOM   3974  CG  PRO A 419      13.162  26.470 -16.276  1.00 10.00      A   
ATOM   3975  CD  PRO A 419      13.778  26.094 -17.586  1.00 10.00      A   
ATOM   3976  C   PRO A 419      12.301  23.035 -16.969  1.00 10.00      A   
ATOM   3977  O   PRO A 419      12.066  23.041 -18.181  1.00 10.00      A   
ATOM   3978  N   LEU A 420      11.744  22.169 -16.137  1.00 10.00      A   
ATOM   3979  HN  LEU A 420      11.932  22.239 -15.172  1.00 10.00      A   
ATOM   3980  CA  LEU A 420      10.841  21.131 -16.611  1.00 10.00      A   
ATOM   3981  CB  LEU A 420      11.047  19.843 -15.813  1.00 10.00      A   
ATOM   3982  CG  LEU A 420      12.480  19.311 -15.752  1.00 10.00      A   
ATOM   3983  CD1 LEU A 420      12.583  18.195 -14.726  1.00 10.00      A   
ATOM   3984  CD2 LEU A 420      12.940  18.829 -17.123  1.00 10.00      A   
ATOM   3985  C   LEU A 420       9.390  21.582 -16.538  1.00 10.00      A   
ATOM   3986  O   LEU A 420       8.470  20.770 -16.656  1.00 10.00      A   
ATOM   3987  N   ASP A 421       9.201  22.883 -16.358  1.00 10.00      A   
ATOM   3988  HN  ASP A 421       9.986  23.466 -16.262  1.00 10.00      A   
ATOM   3989  CA  ASP A 421       7.869  23.477 -16.268  1.00 10.00      A   
ATOM   3990  CB  ASP A 421       7.964  25.000 -16.107  1.00 10.00      A   
ATOM   3991  CG  ASP A 421       8.556  25.420 -14.769  1.00 10.00      A   
ATOM   3992  OD1 ASP A 421       7.887  26.161 -14.017  1.00 10.00      A   
ATOM   3993  OD2 ASP A 421       9.692  25.017 -14.460  1.00 10.00      A   
ATOM   3994  C   ASP A 421       7.005  23.127 -17.478  1.00 10.00      A   
ATOM   3995  O   ASP A 421       5.841  22.753 -17.331  1.00 10.00      A   
ATOM   3996  N   ILE A 422       7.579  23.245 -18.672  1.00 10.00      A   
ATOM   3997  HN  ILE A 422       8.508  23.561 -18.726  1.00 10.00      A   
ATOM   3998  CA  ILE A 422       6.853  22.937 -19.904  1.00 10.00      A   
ATOM   3999  CB  ILE A 422       7.550  23.512 -21.157  1.00 10.00      A   
ATOM   4000  CG1 ILE A 422       9.025  23.102 -21.201  1.00 10.00      A   
ATOM   4001  CG2 ILE A 422       7.409  25.028 -21.191  1.00 10.00      A   
ATOM   4002  CD1 ILE A 422       9.762  23.580 -22.433  1.00 10.00      A   
ATOM   4003  C   ILE A 422       6.641  21.436 -20.075  1.00 10.00      A   
ATOM   4004  O   ILE A 422       5.642  21.004 -20.655  1.00 10.00      A   
ATOM   4005  N   GLY A 423       7.581  20.650 -19.563  1.00 10.00      A   
ATOM   4006  HN  GLY A 423       8.349  21.056 -19.106  1.00 10.00      A   
ATOM   4007  CA  GLY A 423       7.483  19.205 -19.663  1.00 10.00      A   
ATOM   4008  C   GLY A 423       6.331  18.672 -18.839  1.00 10.00      A   
ATOM   4009  O   GLY A 423       5.457  17.972 -19.351  1.00 10.00      A   
ATOM   4010  N   PHE A 424       6.321  19.024 -17.559  1.00 10.00      A   
ATOM   4011  HN  PHE A 424       7.048  19.590 -17.213  1.00 10.00      A   
ATOM   4012  CA  PHE A 424       5.264  18.594 -16.656  1.00 10.00      A   
ATOM   4013  CB  PHE A 424       5.644  18.884 -15.201  1.00 10.00      A   
ATOM   4014  CG  PHE A 424       6.559  17.856 -14.592  1.00 10.00      A   
ATOM   4015  CD1 PHE A 424       7.934  18.029 -14.614  1.00 10.00      A   
ATOM   4016  CD2 PHE A 424       6.043  16.717 -13.999  1.00 10.00      A   
ATOM   4017  CE1 PHE A 424       8.773  17.083 -14.053  1.00 10.00      A   
ATOM   4018  CE2 PHE A 424       6.876  15.769 -13.437  1.00 10.00      A   
ATOM   4019  CZ  PHE A 424       8.244  15.951 -13.464  1.00 10.00      A   
ATOM   4020  C   PHE A 424       3.951  19.282 -17.022  1.00 10.00      A   
ATOM   4021  O   PHE A 424       2.865  18.743 -16.795  1.00 10.00      A   
ATOM   4022  N   GLY A 425       4.062  20.470 -17.604  1.00 10.00      A   
ATOM   4023  HN  GLY A 425       4.955  20.853 -17.741  1.00 10.00      A   
ATOM   4024  CA  GLY A 425       2.891  21.216 -18.019  1.00 10.00      A   
ATOM   4025  C   GLY A 425       2.131  20.500 -19.116  1.00 10.00      A   
ATOM   4026  O   GLY A 425       0.923  20.686 -19.274  1.00 10.00      A   
ATOM   4027  N   ALA A 426       2.841  19.677 -19.876  1.00 10.00      A   
ATOM   4028  HN  ALA A 426       3.804  19.581 -19.708  1.00 10.00      A   
ATOM   4029  CA  ALA A 426       2.231  18.915 -20.954  1.00 10.00      A   
ATOM   4030  CB  ALA A 426       3.269  18.555 -22.010  1.00 10.00      A   
ATOM   4031  C   ALA A 426       1.573  17.659 -20.399  1.00 10.00      A   
ATOM   4032  O   ALA A 426       0.571  17.180 -20.931  1.00 10.00      A   
ATOM   4033  N   ILE A 427       2.134  17.141 -19.310  1.00 10.00      A   
ATOM   4034  HN  ILE A 427       2.926  17.577 -18.931  1.00 10.00      A   
ATOM   4035  CA  ILE A 427       1.603  15.943 -18.669  1.00 10.00      A   
ATOM   4036  CB  ILE A 427       2.474  15.499 -17.471  1.00 10.00      A   
ATOM   4037  CG1 ILE A 427       3.940  15.302 -17.886  1.00 10.00      A   
ATOM   4038  CG2 ILE A 427       1.915  14.232 -16.829  1.00 10.00      A   
ATOM   4039  CD1 ILE A 427       4.194  14.076 -18.740  1.00 10.00      A   
ATOM   4040  C   ILE A 427       0.182  16.193 -18.175  1.00 10.00      A   
ATOM   4041  O   ILE A 427      -0.744  15.472 -18.531  1.00 10.00      A   
ATOM   4042  N   VAL A 428       0.016  17.237 -17.370  1.00 10.00      A   
ATOM   4043  HN  VAL A 428       0.795  17.786 -17.134  1.00 10.00      A   
ATOM   4044  CA  VAL A 428      -1.294  17.578 -16.820  1.00 10.00      A   
ATOM   4045  CB  VAL A 428      -1.208  18.660 -15.720  1.00 10.00      A   
ATOM   4046  CG1 VAL A 428      -0.577  18.092 -14.461  1.00 10.00      A   
ATOM   4047  CG2 VAL A 428      -0.434  19.878 -16.200  1.00 10.00      A   
ATOM   4048  C   VAL A 428      -2.273  18.024 -17.905  1.00 10.00      A   
ATOM   4049  O   VAL A 428      -3.484  18.018 -17.699  1.00 10.00      A   
ATOM   4050  N   GLU A 429      -1.741  18.404 -19.058  1.00 10.00      A   
ATOM   4051  HN  GLU A 429      -0.768  18.378 -19.167  1.00 10.00      A   
ATOM   4052  CA  GLU A 429      -2.562  18.856 -20.169  1.00 10.00      A   
ATOM   4053  CB  GLU A 429      -1.706  19.656 -21.154  1.00 10.00      A   
ATOM   4054  CG  GLU A 429      -2.508  20.496 -22.132  1.00 10.00      A   
ATOM   4055  CD  GLU A 429      -1.786  20.712 -23.444  1.00 10.00      A   
ATOM   4056  OE1 GLU A 429      -0.700  21.337 -23.440  1.00 10.00      A   
ATOM   4057  OE2 GLU A 429      -2.305  20.267 -24.487  1.00 10.00      A   
ATOM   4058  C   GLU A 429      -3.220  17.676 -20.886  1.00 10.00      A   
ATOM   4059  O   GLU A 429      -4.428  17.684 -21.138  1.00 10.00      A   
ATOM   4060  N   HIS A 430      -2.427  16.663 -21.213  1.00 10.00      A   
ATOM   4061  HN  HIS A 430      -1.471  16.704 -20.983  1.00 10.00      A   
ATOM   4062  CA  HIS A 430      -2.945  15.491 -21.913  1.00 10.00      A   
ATOM   4063  CB  HIS A 430      -1.862  14.834 -22.770  1.00 10.00      A   
ATOM   4064  CG  HIS A 430      -1.817  15.348 -24.175  1.00 10.00      A   
ATOM   4065  ND1 HIS A 430      -2.223  14.572 -25.238  1.00 10.00      A   
ATOM   4066  CD2 HIS A 430      -1.420  16.562 -24.636  1.00 10.00      A   
ATOM   4067  CE1 HIS A 430      -2.071  15.325 -26.313  1.00 10.00      A   
ATOM   4068  NE2 HIS A 430      -1.589  16.532 -25.997  1.00 10.00      A   
ATOM   4069  HE2 HIS A 430      -1.401  17.268 -26.620  1.00 10.00      A   
ATOM   4070  C   HIS A 430      -3.562  14.473 -20.961  1.00 10.00      A   
ATOM   4071  O   HIS A 430      -4.536  13.800 -21.302  1.00 10.00      A   
ATOM   4072  N   CYS A 431      -2.999  14.358 -19.771  1.00 10.00      A   
ATOM   4073  HN  CYS A 431      -2.231  14.930 -19.540  1.00 10.00      A   
ATOM   4074  CA  CYS A 431      -3.501  13.412 -18.786  1.00 10.00      A   
ATOM   4075  CB  CYS A 431      -2.365  12.902 -17.902  1.00 10.00      A   
ATOM   4076  SG  CYS A 431      -0.943  12.285 -18.831  1.00 10.00      A   
ATOM   4077  HG  CYS A 431      -1.274  12.274 -20.113  1.00 10.00      A   
ATOM   4078  C   CYS A 431      -4.620  14.026 -17.951  1.00 10.00      A   
ATOM   4079  O   CYS A 431      -4.373  14.693 -16.945  1.00 10.00      A   
ATOM   4080  N   LYS A 432      -5.852  13.799 -18.388  1.00 10.00      A   
ATOM   4081  HN  LYS A 432      -5.974  13.266 -19.204  1.00 10.00      A   
ATOM   4082  CA  LYS A 432      -7.025  14.323 -17.699  1.00 10.00      A   
ATOM   4083  CB  LYS A 432      -8.234  14.321 -18.637  1.00 10.00      A   
ATOM   4084  CG  LYS A 432      -8.119  15.292 -19.798  1.00 10.00      A   
ATOM   4085  CD  LYS A 432      -8.287  16.726 -19.331  1.00 10.00      A   
ATOM   4086  CE  LYS A 432      -8.002  17.708 -20.452  1.00 10.00      A   
ATOM   4087  NZ  LYS A 432      -8.930  17.536 -21.599  1.00 10.00      A   
ATOM   4088  HZ1 LYS A 432      -9.806  17.074 -21.286  1.00 10.00      A   
ATOM   4089  HZ2 LYS A 432      -8.485  16.951 -22.332  1.00 10.00      A   
ATOM   4090  HZ3 LYS A 432      -9.167  18.464 -22.009  1.00 10.00      A   
ATOM   4091  C   LYS A 432      -7.342  13.522 -16.440  1.00 10.00      A   
ATOM   4092  O   LYS A 432      -7.759  14.081 -15.424  1.00 10.00      A   
ATOM   4093  N   ASP A 433      -7.121  12.214 -16.510  1.00 10.00      A   
ATOM   4094  HN  ASP A 433      -6.754  11.839 -17.337  1.00 10.00      A   
ATOM   4095  CA  ASP A 433      -7.399  11.324 -15.384  1.00 10.00      A   
ATOM   4096  CB  ASP A 433      -7.707   9.909 -15.871  1.00 10.00      A   
ATOM   4097  CG  ASP A 433      -9.183   9.663 -16.089  1.00 10.00      A   
ATOM   4098  OD1 ASP A 433      -9.566   9.312 -17.225  1.00 10.00      A   
ATOM   4099  OD2 ASP A 433      -9.966   9.805 -15.127  1.00 10.00      A   
ATOM   4100  C   ASP A 433      -6.244  11.281 -14.393  1.00 10.00      A   
ATOM   4101  O   ASP A 433      -6.199  10.406 -13.523  1.00 10.00      A   
ATOM   4102  N   LEU A 434      -5.315  12.218 -14.525  1.00 10.00      A   
ATOM   4103  HN  LEU A 434      -5.406  12.885 -15.237  1.00 10.00      A   
ATOM   4104  CA  LEU A 434      -4.168  12.281 -13.634  1.00 10.00      A   
ATOM   4105  CB  LEU A 434      -3.139  13.282 -14.163  1.00 10.00      A   
ATOM   4106  CG  LEU A 434      -1.746  13.217 -13.540  1.00 10.00      A   
ATOM   4107  CD1 LEU A 434      -1.047  11.921 -13.922  1.00 10.00      A   
ATOM   4108  CD2 LEU A 434      -0.920  14.414 -13.972  1.00 10.00      A   
ATOM   4109  C   LEU A 434      -4.618  12.668 -12.230  1.00 10.00      A   
ATOM   4110  O   LEU A 434      -4.963  13.817 -11.978  1.00 10.00      A   
ATOM   4111  N   ARG A 435      -4.629  11.695 -11.326  1.00 10.00      A   
ATOM   4112  HN  ARG A 435      -4.338  10.795 -11.592  1.00 10.00      A   
ATOM   4113  CA  ARG A 435      -5.054  11.927  -9.952  1.00 10.00      A   
ATOM   4114  CB  ARG A 435      -5.886  10.747  -9.441  1.00 10.00      A   
ATOM   4115  CG  ARG A 435      -7.040  10.359 -10.347  1.00 10.00      A   
ATOM   4116  CD  ARG A 435      -7.848   9.204  -9.771  1.00 10.00      A   
ATOM   4117  NE  ARG A 435      -7.025   8.031  -9.472  1.00 10.00      A   
ATOM   4118  HE  ARG A 435      -6.427   8.092  -8.688  1.00 10.00      A   
ATOM   4119  CZ  ARG A 435      -7.044   6.903 -10.186  1.00 10.00      A   
ATOM   4120  NH1 ARG A 435      -7.835   6.797 -11.246  1.00 10.00      A   
ATOM   4121 HH11 ARG A 435      -8.446   7.594 -11.529  1.00 10.00      A   
ATOM   4122 HH12 ARG A 435      -7.853   5.912 -11.800  1.00 10.00      A   
ATOM   4123  NH2 ARG A 435      -6.280   5.876  -9.832  1.00 10.00      A   
ATOM   4124 HH21 ARG A 435      -6.294   4.991 -10.390  1.00 10.00      A   
ATOM   4125 HH22 ARG A 435      -5.660   5.945  -8.992  1.00 10.00      A   
ATOM   4126  C   ARG A 435      -3.858  12.140  -9.032  1.00 10.00      A   
ATOM   4127  O   ARG A 435      -3.925  12.925  -8.087  1.00 10.00      A   
ATOM   4128  N   ARG A 436      -2.766  11.444  -9.313  1.00 10.00      A   
ATOM   4129  HN  ARG A 436      -2.762  10.848 -10.092  1.00 10.00      A   
ATOM   4130  CA  ARG A 436      -1.564  11.552  -8.501  1.00 10.00      A   
ATOM   4131  CB  ARG A 436      -1.287  10.223  -7.793  1.00 10.00      A   
ATOM   4132  CG  ARG A 436      -0.049  10.209  -6.906  1.00 10.00      A   
ATOM   4133  CD  ARG A 436      -0.055   8.986  -6.007  1.00 10.00      A   
ATOM   4134  NE  ARG A 436       1.225   8.756  -5.338  1.00 10.00      A   
ATOM   4135  HE  ARG A 436       2.040   9.069  -5.791  1.00 10.00      A   
ATOM   4136  CZ  ARG A 436       1.343   8.145  -4.158  1.00 10.00      A   
ATOM   4137  NH1 ARG A 436       0.268   7.718  -3.520  1.00 10.00      A   
ATOM   4138 HH11 ARG A 436       0.371   7.239  -2.595  1.00 10.00      A   
ATOM   4139 HH12 ARG A 436      -0.676   7.856  -3.928  1.00 10.00      A   
ATOM   4140  NH2 ARG A 436       2.535   7.943  -3.619  1.00 10.00      A   
ATOM   4141 HH21 ARG A 436       3.400   8.264  -4.112  1.00 10.00      A   
ATOM   4142 HH22 ARG A 436       2.612   7.440  -2.699  1.00 10.00      A   
ATOM   4143  C   ARG A 436      -0.372  11.963  -9.351  1.00 10.00      A   
ATOM   4144  O   ARG A 436      -0.053  11.315 -10.354  1.00 10.00      A   
ATOM   4145  N   LEU A 437       0.278  13.042  -8.949  1.00 10.00      A   
ATOM   4146  HN  LEU A 437      -0.030  13.516  -8.142  1.00 10.00      A   
ATOM   4147  CA  LEU A 437       1.431  13.549  -9.666  1.00 10.00      A   
ATOM   4148  CB  LEU A 437       1.037  14.795 -10.456  1.00 10.00      A   
ATOM   4149  CG  LEU A 437       2.160  15.510 -11.206  1.00 10.00      A   
ATOM   4150  CD1 LEU A 437       2.647  14.674 -12.378  1.00 10.00      A   
ATOM   4151  CD2 LEU A 437       1.700  16.883 -11.666  1.00 10.00      A   
ATOM   4152  C   LEU A 437       2.576  13.875  -8.712  1.00 10.00      A   
ATOM   4153  O   LEU A 437       2.362  14.392  -7.614  1.00 10.00      A   
ATOM   4154  N   SER A 438       3.783  13.546  -9.132  1.00 10.00      A   
ATOM   4155  HN  SER A 438       3.878  13.091  -9.996  1.00 10.00      A   
ATOM   4156  CA  SER A 438       4.972  13.815  -8.346  1.00 10.00      A   
ATOM   4157  CB  SER A 438       5.719  12.509  -8.076  1.00 10.00      A   
ATOM   4158  OG  SER A 438       4.840  11.505  -7.590  1.00 10.00      A   
ATOM   4159  HG  SER A 438       4.574  11.718  -6.688  1.00 10.00      A   
ATOM   4160  C   SER A 438       5.877  14.792  -9.092  1.00 10.00      A   
ATOM   4161  O   SER A 438       6.186  14.585 -10.265  1.00 10.00      A   
ATOM   4162  N   LEU A 439       6.290  15.853  -8.421  1.00 10.00      A   
ATOM   4163  HN  LEU A 439       6.019  15.968  -7.484  1.00 10.00      A   
ATOM   4164  CA  LEU A 439       7.144  16.852  -9.044  1.00 10.00      A   
ATOM   4165  CB  LEU A 439       6.622  18.259  -8.752  1.00 10.00      A   
ATOM   4166  CG  LEU A 439       5.259  18.630  -9.343  1.00 10.00      A   
ATOM   4167  CD1 LEU A 439       4.880  20.045  -8.933  1.00 10.00      A   
ATOM   4168  CD2 LEU A 439       5.268  18.489 -10.859  1.00 10.00      A   
ATOM   4169  C   LEU A 439       8.585  16.733  -8.564  1.00 10.00      A   
ATOM   4170  O   LEU A 439       8.835  16.490  -7.386  1.00 10.00      A   
ATOM   4171  N   SER A 440       9.525  16.908  -9.484  1.00 10.00      A   
ATOM   4172  HN  SER A 440       9.258  17.088 -10.414  1.00 10.00      A   
ATOM   4173  CA  SER A 440      10.943  16.843  -9.163  1.00 10.00      A   
ATOM   4174  CB  SER A 440      11.391  15.390  -8.970  1.00 10.00      A   
ATOM   4175  OG  SER A 440      10.977  14.579 -10.056  1.00 10.00      A   
ATOM   4176  HG  SER A 440      10.016  14.524 -10.066  1.00 10.00      A   
ATOM   4177  C   SER A 440      11.756  17.513 -10.265  1.00 10.00      A   
ATOM   4178  O   SER A 440      11.313  17.583 -11.416  1.00 10.00      A   
ATOM   4179  N   GLY A 441      12.934  18.009  -9.914  1.00 10.00      A   
ATOM   4180  HN  GLY A 441      13.227  17.941  -8.979  1.00 10.00      A   
ATOM   4181  CA  GLY A 441      13.780  18.668 -10.887  1.00 10.00      A   
ATOM   4182  C   GLY A 441      13.664  20.175 -10.804  1.00 10.00      A   
ATOM   4183  O   GLY A 441      13.176  20.705  -9.806  1.00 10.00      A   
ATOM   4184  N   LEU A 442      14.119  20.868 -11.836  1.00 10.00      A   
ATOM   4185  HN  LEU A 442      14.507  20.393 -12.606  1.00 10.00      A   
ATOM   4186  CA  LEU A 442      14.051  22.321 -11.861  1.00 10.00      A   
ATOM   4187  CB  LEU A 442      15.119  22.904 -12.794  1.00 10.00      A   
ATOM   4188  CG  LEU A 442      15.275  24.429 -12.772  1.00 10.00      A   
ATOM   4189  CD1 LEU A 442      15.843  24.893 -11.441  1.00 10.00      A   
ATOM   4190  CD2 LEU A 442      16.141  24.905 -13.928  1.00 10.00      A   
ATOM   4191  C   LEU A 442      12.665  22.768 -12.299  1.00 10.00      A   
ATOM   4192  O   LEU A 442      12.326  22.694 -13.478  1.00 10.00      A   
ATOM   4193  N   LEU A 443      11.865  23.196 -11.340  1.00 10.00      A   
ATOM   4194  HN  LEU A 443      12.196  23.212 -10.417  1.00 10.00      A   
ATOM   4195  CA  LEU A 443      10.511  23.647 -11.612  1.00 10.00      A   
ATOM   4196  CB  LEU A 443       9.504  22.617 -11.089  1.00 10.00      A   
ATOM   4197  CG  LEU A 443       9.549  21.227 -11.729  1.00 10.00      A   
ATOM   4198  CD1 LEU A 443       8.827  20.219 -10.850  1.00 10.00      A   
ATOM   4199  CD2 LEU A 443       8.926  21.259 -13.114  1.00 10.00      A   
ATOM   4200  C   LEU A 443      10.258  24.992 -10.952  1.00 10.00      A   
ATOM   4201  O   LEU A 443      10.555  25.177  -9.766  1.00 10.00      A   
ATOM   4202  N   THR A 444       9.721  25.929 -11.714  1.00 10.00      A   
ATOM   4203  HN  THR A 444       9.511  25.722 -12.659  1.00 10.00      A   
ATOM   4204  CA  THR A 444       9.425  27.254 -11.196  1.00 10.00      A   
ATOM   4205  CB  THR A 444       9.918  28.365 -12.152  1.00 10.00      A   
ATOM   4206  OG1 THR A 444       9.121  28.389 -13.347  1.00 10.00      A   
ATOM   4207  HG1 THR A 444       8.850  27.479 -13.581  1.00 10.00      A   
ATOM   4208  CG2 THR A 444      11.380  28.148 -12.519  1.00 10.00      A   
ATOM   4209  C   THR A 444       7.928  27.405 -10.949  1.00 10.00      A   
ATOM   4210  O   THR A 444       7.206  26.412 -10.877  1.00 10.00      A   
ATOM   4211  N   ASP A 445       7.462  28.642 -10.835  1.00 10.00      A   
ATOM   4212  HN  ASP A 445       8.080  29.395 -10.921  1.00 10.00      A   
ATOM   4213  CA  ASP A 445       6.049  28.909 -10.593  1.00 10.00      A   
ATOM   4214  CB  ASP A 445       5.848  30.339 -10.088  1.00 10.00      A   
ATOM   4215  CG  ASP A 445       5.910  30.461  -8.578  1.00 10.00      A   
ATOM   4216  OD1 ASP A 445       5.496  31.515  -8.048  1.00 10.00      A   
ATOM   4217  OD2 ASP A 445       6.386  29.518  -7.916  1.00 10.00      A   
ATOM   4218  C   ASP A 445       5.231  28.702 -11.864  1.00 10.00      A   
ATOM   4219  O   ASP A 445       4.004  28.617 -11.815  1.00 10.00      A   
ATOM   4220  N   LYS A 446       5.919  28.600 -12.994  1.00 10.00      A   
ATOM   4221  HN  LYS A 446       6.899  28.636 -12.960  1.00 10.00      A   
ATOM   4222  CA  LYS A 446       5.258  28.417 -14.281  1.00 10.00      A   
ATOM   4223  CB  LYS A 446       6.249  28.580 -15.437  1.00 10.00      A   
ATOM   4224  CG  LYS A 446       5.591  28.909 -16.765  1.00 10.00      A   
ATOM   4225  CD  LYS A 446       4.696  30.133 -16.634  1.00 10.00      A   
ATOM   4226  CE  LYS A 446       3.881  30.365 -17.892  1.00 10.00      A   
ATOM   4227  NZ  LYS A 446       2.871  31.436 -17.700  1.00 10.00      A   
ATOM   4228  HZ1 LYS A 446       2.069  31.081 -17.128  1.00 10.00      A   
ATOM   4229  HZ2 LYS A 446       2.507  31.757 -18.620  1.00 10.00      A   
ATOM   4230  HZ3 LYS A 446       3.296  32.246 -17.210  1.00 10.00      A   
ATOM   4231  C   LYS A 446       4.541  27.072 -14.367  1.00 10.00      A   
ATOM   4232  O   LYS A 446       3.385  27.006 -14.788  1.00 10.00      A   
ATOM   4233  N   VAL A 447       5.224  26.005 -13.961  1.00 10.00      A   
ATOM   4234  HN  VAL A 447       6.159  26.117 -13.654  1.00 10.00      A   
ATOM   4235  CA  VAL A 447       4.637  24.670 -13.991  1.00 10.00      A   
ATOM   4236  CB  VAL A 447       5.654  23.566 -13.612  1.00 10.00      A   
ATOM   4237  CG1 VAL A 447       6.125  23.698 -12.170  1.00 10.00      A   
ATOM   4238  CG2 VAL A 447       5.083  22.181 -13.880  1.00 10.00      A   
ATOM   4239  C   VAL A 447       3.397  24.587 -13.100  1.00 10.00      A   
ATOM   4240  O   VAL A 447       2.398  23.968 -13.467  1.00 10.00      A   
ATOM   4241  N   PHE A 448       3.456  25.243 -11.951  1.00 10.00      A   
ATOM   4242  HN  PHE A 448       4.266  25.747 -11.733  1.00 10.00      A   
ATOM   4243  CA  PHE A 448       2.343  25.241 -11.010  1.00 10.00      A   
ATOM   4244  CB  PHE A 448       2.737  25.935  -9.709  1.00 10.00      A   
ATOM   4245  CG  PHE A 448       3.747  25.169  -8.905  1.00 10.00      A   
ATOM   4246  CD1 PHE A 448       5.067  25.579  -8.854  1.00 10.00      A   
ATOM   4247  CD2 PHE A 448       3.375  24.034  -8.204  1.00 10.00      A   
ATOM   4248  CE1 PHE A 448       6.001  24.874  -8.120  1.00 10.00      A   
ATOM   4249  CE2 PHE A 448       4.303  23.324  -7.467  1.00 10.00      A   
ATOM   4250  CZ  PHE A 448       5.617  23.744  -7.426  1.00 10.00      A   
ATOM   4251  C   PHE A 448       1.128  25.914 -11.629  1.00 10.00      A   
ATOM   4252  O   PHE A 448      -0.011  25.483 -11.428  1.00 10.00      A   
ATOM   4253  N   GLU A 449       1.392  26.960 -12.401  1.00 10.00      A   
ATOM   4254  HN  GLU A 449       2.326  27.243 -12.509  1.00 10.00      A   
ATOM   4255  CA  GLU A 449       0.348  27.705 -13.087  1.00 10.00      A   
ATOM   4256  CB  GLU A 449       0.975  28.897 -13.806  1.00 10.00      A   
ATOM   4257  CG  GLU A 449      -0.008  29.781 -14.547  1.00 10.00      A   
ATOM   4258  CD  GLU A 449       0.684  30.644 -15.578  1.00 10.00      A   
ATOM   4259  OE1 GLU A 449       1.309  31.652 -15.196  1.00 10.00      A   
ATOM   4260  OE2 GLU A 449       0.624  30.313 -16.780  1.00 10.00      A   
ATOM   4261  C   GLU A 449      -0.350  26.791 -14.089  1.00 10.00      A   
ATOM   4262  O   GLU A 449      -1.573  26.835 -14.249  1.00 10.00      A   
ATOM   4263  N   TYR A 450       0.441  25.962 -14.761  1.00 10.00      A   
ATOM   4264  HN  TYR A 450       1.409  25.997 -14.602  1.00 10.00      A   
ATOM   4265  CA  TYR A 450      -0.084  25.013 -15.730  1.00 10.00      A   
ATOM   4266  CB  TYR A 450       1.054  24.372 -16.527  1.00 10.00      A   
ATOM   4267  CG  TYR A 450       1.663  25.259 -17.582  1.00 10.00      A   
ATOM   4268  CD1 TYR A 450       3.031  25.486 -17.616  1.00 10.00      A   
ATOM   4269  CD2 TYR A 450       0.876  25.862 -18.554  1.00 10.00      A   
ATOM   4270  CE1 TYR A 450       3.599  26.286 -18.587  1.00 10.00      A   
ATOM   4271  CE2 TYR A 450       1.434  26.667 -19.530  1.00 10.00      A   
ATOM   4272  CZ  TYR A 450       2.797  26.876 -19.540  1.00 10.00      A   
ATOM   4273  OH  TYR A 450       3.362  27.672 -20.507  1.00 10.00      A   
ATOM   4274  HH  TYR A 450       4.309  27.483 -20.558  1.00 10.00      A   
ATOM   4275  C   TYR A 450      -0.868  23.921 -15.017  1.00 10.00      A   
ATOM   4276  O   TYR A 450      -1.954  23.537 -15.452  1.00 10.00      A   
ATOM   4277  N   ILE A 451      -0.311  23.435 -13.910  1.00 10.00      A   
ATOM   4278  HN  ILE A 451       0.563  23.790 -13.622  1.00 10.00      A   
ATOM   4279  CA  ILE A 451      -0.942  22.382 -13.116  1.00 10.00      A   
ATOM   4280  CB  ILE A 451      -0.071  21.982 -11.901  1.00 10.00      A   
ATOM   4281  CG1 ILE A 451       1.230  21.327 -12.375  1.00 10.00      A   
ATOM   4282  CG2 ILE A 451      -0.830  21.041 -10.971  1.00 10.00      A   
ATOM   4283  CD1 ILE A 451       2.249  21.119 -11.276  1.00 10.00      A   
ATOM   4284  C   ILE A 451      -2.335  22.784 -12.641  1.00 10.00      A   
ATOM   4285  O   ILE A 451      -3.298  22.051 -12.849  1.00 10.00      A   
ATOM   4286  N   GLY A 452      -2.445  23.958 -12.034  1.00 10.00      A   
ATOM   4287  HN  GLY A 452      -1.645  24.519 -11.920  1.00 10.00      A   
ATOM   4288  CA  GLY A 452      -3.727  24.418 -11.533  1.00 10.00      A   
ATOM   4289  C   GLY A 452      -4.757  24.637 -12.624  1.00 10.00      A   
ATOM   4290  O   GLY A 452      -5.956  24.494 -12.393  1.00 10.00      A   
ATOM   4291  N   THR A 453      -4.301  24.957 -13.819  1.00 10.00      A   
ATOM   4292  HN  THR A 453      -3.332  25.025 -13.965  1.00 10.00      A   
ATOM   4293  CA  THR A 453      -5.205  25.207 -14.923  1.00 10.00      A   
ATOM   4294  CB  THR A 453      -4.591  26.227 -15.905  1.00 10.00      A   
ATOM   4295  OG1 THR A 453      -4.090  27.352 -15.163  1.00 10.00      A   
ATOM   4296  HG1 THR A 453      -3.180  27.169 -14.883  1.00 10.00      A   
ATOM   4297  CG2 THR A 453      -5.631  26.710 -16.905  1.00 10.00      A   
ATOM   4298  C   THR A 453      -5.585  23.921 -15.665  1.00 10.00      A   
ATOM   4299  O   THR A 453      -6.724  23.766 -16.105  1.00 10.00      A   
ATOM   4300  N   TYR A 454      -4.643  22.991 -15.783  1.00 10.00      A   
ATOM   4301  HN  TYR A 454      -3.760  23.146 -15.376  1.00 10.00      A   
ATOM   4302  CA  TYR A 454      -4.888  21.747 -16.507  1.00 10.00      A   
ATOM   4303  CB  TYR A 454      -3.636  21.309 -17.271  1.00 10.00      A   
ATOM   4304  CG  TYR A 454      -3.165  22.279 -18.332  1.00 10.00      A   
ATOM   4305  CD1 TYR A 454      -1.811  22.439 -18.594  1.00 10.00      A   
ATOM   4306  CD2 TYR A 454      -4.068  23.025 -19.079  1.00 10.00      A   
ATOM   4307  CE1 TYR A 454      -1.368  23.313 -19.565  1.00 10.00      A   
ATOM   4308  CE2 TYR A 454      -3.632  23.904 -20.053  1.00 10.00      A   
ATOM   4309  CZ  TYR A 454      -2.281  24.042 -20.293  1.00 10.00      A   
ATOM   4310  OH  TYR A 454      -1.839  24.913 -21.267  1.00 10.00      A   
ATOM   4311  HH  TYR A 454      -2.099  25.814 -21.034  1.00 10.00      A   
ATOM   4312  C   TYR A 454      -5.376  20.609 -15.611  1.00 10.00      A   
ATOM   4313  O   TYR A 454      -6.338  19.913 -15.947  1.00 10.00      A   
ATOM   4314  N   ALA A 455      -4.720  20.419 -14.478  1.00 10.00      A   
ATOM   4315  HN  ALA A 455      -3.991  21.031 -14.237  1.00 10.00      A   
ATOM   4316  CA  ALA A 455      -5.077  19.344 -13.562  1.00 10.00      A   
ATOM   4317  CB  ALA A 455      -3.880  18.928 -12.724  1.00 10.00      A   
ATOM   4318  C   ALA A 455      -6.259  19.714 -12.677  1.00 10.00      A   
ATOM   4319  O   ALA A 455      -6.131  20.502 -11.739  1.00 10.00      A   
ATOM   4320  N   LYS A 456      -7.411  19.137 -12.986  1.00 10.00      A   
ATOM   4321  HN  LYS A 456      -7.446  18.519 -13.750  1.00 10.00      A   
ATOM   4322  CA  LYS A 456      -8.625  19.394 -12.227  1.00 10.00      A   
ATOM   4323  CB  LYS A 456      -9.748  19.887 -13.149  1.00 10.00      A   
ATOM   4324  CG  LYS A 456      -9.442  21.190 -13.877  1.00 10.00      A   
ATOM   4325  CD  LYS A 456      -9.382  22.367 -12.916  1.00 10.00      A   
ATOM   4326  CE  LYS A 456      -9.040  23.659 -13.644  1.00 10.00      A   
ATOM   4327  NZ  LYS A 456      -9.065  24.837 -12.734  1.00 10.00      A   
ATOM   4328  HZ1 LYS A 456      -8.730  25.685 -13.238  1.00 10.00      A   
ATOM   4329  HZ2 LYS A 456      -8.447  24.673 -11.911  1.00 10.00      A   
ATOM   4330  HZ3 LYS A 456     -10.032  25.008 -12.397  1.00 10.00      A   
ATOM   4331  C   LYS A 456      -9.069  18.146 -11.468  1.00 10.00      A   
ATOM   4332  O   LYS A 456      -9.923  18.216 -10.582  1.00 10.00      A   
ATOM   4333  N   LYS A 457      -8.491  17.001 -11.824  1.00 10.00      A   
ATOM   4334  HN  LYS A 457      -7.829  17.004 -12.547  1.00 10.00      A   
ATOM   4335  CA  LYS A 457      -8.824  15.739 -11.172  1.00 10.00      A   
ATOM   4336  CB  LYS A 457      -9.254  14.687 -12.197  1.00 10.00      A   
ATOM   4337  CG  LYS A 457     -10.578  14.991 -12.879  1.00 10.00      A   
ATOM   4338  CD  LYS A 457     -11.309  13.711 -13.254  1.00 10.00      A   
ATOM   4339  CE  LYS A 457     -12.737  13.988 -13.706  1.00 10.00      A   
ATOM   4340  NZ  LYS A 457     -13.521  14.712 -12.667  1.00 10.00      A   
ATOM   4341  HZ1 LYS A 457     -13.188  15.695 -12.586  1.00 10.00      A   
ATOM   4342  HZ2 LYS A 457     -13.408  14.245 -11.745  1.00 10.00      A   
ATOM   4343  HZ3 LYS A 457     -14.531  14.719 -12.915  1.00 10.00      A   
ATOM   4344  C   LYS A 457      -7.658  15.222 -10.339  1.00 10.00      A   
ATOM   4345  O   LYS A 457      -7.731  14.142  -9.755  1.00 10.00      A   
ATOM   4346  N   MET A 458      -6.590  16.007 -10.277  1.00 10.00      A   
ATOM   4347  HN  MET A 458      -6.603  16.865 -10.745  1.00 10.00      A   
ATOM   4348  CA  MET A 458      -5.406  15.633  -9.515  1.00 10.00      A   
ATOM   4349  CB  MET A 458      -4.198  16.430 -10.001  1.00 10.00      A   
ATOM   4350  CG  MET A 458      -2.876  16.001  -9.387  1.00 10.00      A   
ATOM   4351  SD  MET A 458      -1.605  17.267  -9.552  1.00 10.00      A   
ATOM   4352  CE  MET A 458      -2.352  18.599  -8.618  1.00 10.00      A   
ATOM   4353  C   MET A 458      -5.638  15.889  -8.034  1.00 10.00      A   
ATOM   4354  O   MET A 458      -5.553  17.024  -7.569  1.00 10.00      A   
ATOM   4355  N   GLU A 459      -5.935  14.827  -7.303  1.00 10.00      A   
ATOM   4356  HN  GLU A 459      -5.971  13.949  -7.736  1.00 10.00      A   
ATOM   4357  CA  GLU A 459      -6.211  14.927  -5.879  1.00 10.00      A   
ATOM   4358  CB  GLU A 459      -7.182  13.828  -5.447  1.00 10.00      A   
ATOM   4359  CG  GLU A 459      -8.508  13.839  -6.191  1.00 10.00      A   
ATOM   4360  CD  GLU A 459      -9.421  12.705  -5.774  1.00 10.00      A   
ATOM   4361  OE1 GLU A 459      -8.931  11.741  -5.151  1.00 10.00      A   
ATOM   4362  OE2 GLU A 459     -10.635  12.772  -6.066  1.00 10.00      A   
ATOM   4363  C   GLU A 459      -4.948  14.866  -5.028  1.00 10.00      A   
ATOM   4364  O   GLU A 459      -4.942  15.347  -3.891  1.00 10.00      A   
ATOM   4365  N   MET A 460      -3.886  14.275  -5.559  1.00 10.00      A   
ATOM   4366  HN  MET A 460      -3.935  13.913  -6.476  1.00 10.00      A   
ATOM   4367  CA  MET A 460      -2.641  14.159  -4.809  1.00 10.00      A   
ATOM   4368  CB  MET A 460      -2.393  12.708  -4.388  1.00 10.00      A   
ATOM   4369  CG  MET A 460      -1.147  12.508  -3.537  1.00 10.00      A   
ATOM   4370  SD  MET A 460      -1.074  10.869  -2.791  1.00 10.00      A   
ATOM   4371  CE  MET A 460       0.488  10.957  -1.916  1.00 10.00      A   
ATOM   4372  C   MET A 460      -1.450  14.702  -5.591  1.00 10.00      A   
ATOM   4373  O   MET A 460      -1.200  14.297  -6.728  1.00 10.00      A   
ATOM   4374  N   LEU A 461      -0.715  15.610  -4.963  1.00 10.00      A   
ATOM   4375  HN  LEU A 461      -0.961  15.875  -4.048  1.00 10.00      A   
ATOM   4376  CA  LEU A 461       0.454  16.220  -5.581  1.00 10.00      A   
ATOM   4377  CB  LEU A 461       0.101  17.606  -6.133  1.00 10.00      A   
ATOM   4378  CG  LEU A 461       1.260  18.428  -6.703  1.00 10.00      A   
ATOM   4379  CD1 LEU A 461       1.834  17.773  -7.948  1.00 10.00      A   
ATOM   4380  CD2 LEU A 461       0.819  19.854  -6.995  1.00 10.00      A   
ATOM   4381  C   LEU A 461       1.597  16.339  -4.578  1.00 10.00      A   
ATOM   4382  O   LEU A 461       1.438  16.932  -3.507  1.00 10.00      A   
ATOM   4383  N   SER A 462       2.739  15.773  -4.929  1.00 10.00      A   
ATOM   4384  HN  SER A 462       2.794  15.301  -5.788  1.00 10.00      A   
ATOM   4385  CA  SER A 462       3.914  15.825  -4.080  1.00 10.00      A   
ATOM   4386  CB  SER A 462       4.564  14.443  -3.991  1.00 10.00      A   
ATOM   4387  OG  SER A 462       3.587  13.435  -3.778  1.00 10.00      A   
ATOM   4388  HG  SER A 462       3.580  13.187  -2.837  1.00 10.00      A   
ATOM   4389  C   SER A 462       4.908  16.843  -4.632  1.00 10.00      A   
ATOM   4390  O   SER A 462       5.452  16.666  -5.726  1.00 10.00      A   
ATOM   4391  N   VAL A 463       5.132  17.910  -3.878  1.00 10.00      A   
ATOM   4392  HN  VAL A 463       4.676  17.982  -3.008  1.00 10.00      A   
ATOM   4393  CA  VAL A 463       6.047  18.969  -4.289  1.00 10.00      A   
ATOM   4394  CB  VAL A 463       5.394  20.365  -4.169  1.00 10.00      A   
ATOM   4395  CG1 VAL A 463       6.296  21.435  -4.767  1.00 10.00      A   
ATOM   4396  CG2 VAL A 463       4.024  20.384  -4.830  1.00 10.00      A   
ATOM   4397  C   VAL A 463       7.324  18.944  -3.453  1.00 10.00      A   
ATOM   4398  O   VAL A 463       7.288  19.112  -2.233  1.00 10.00      A   
ATOM   4399  N   ALA A 464       8.453  18.741  -4.110  1.00 10.00      A   
ATOM   4400  HN  ALA A 464       8.431  18.622  -5.082  1.00 10.00      A   
ATOM   4401  CA  ALA A 464       9.727  18.694  -3.423  1.00 10.00      A   
ATOM   4402  CB  ALA A 464      10.155  17.250  -3.216  1.00 10.00      A   
ATOM   4403  C   ALA A 464      10.789  19.468  -4.197  1.00 10.00      A   
ATOM   4404  O   ALA A 464      11.112  19.121  -5.337  1.00 10.00      A   
ATOM   4405  N   PHE A 465      11.316  20.522  -3.572  1.00 10.00      A   
ATOM   4406  HN  PHE A 465      10.997  20.748  -2.671  1.00 10.00      A   
ATOM   4407  CA  PHE A 465      12.355  21.358  -4.181  1.00 10.00      A   
ATOM   4408  CB  PHE A 465      13.636  20.552  -4.424  1.00 10.00      A   
ATOM   4409  CG  PHE A 465      14.437  20.249  -3.192  1.00 10.00      A   
ATOM   4410  CD1 PHE A 465      14.010  19.295  -2.282  1.00 10.00      A   
ATOM   4411  CD2 PHE A 465      15.629  20.912  -2.953  1.00 10.00      A   
ATOM   4412  CE1 PHE A 465      14.755  19.005  -1.155  1.00 10.00      A   
ATOM   4413  CE2 PHE A 465      16.378  20.630  -1.827  1.00 10.00      A   
ATOM   4414  CZ  PHE A 465      15.941  19.676  -0.928  1.00 10.00      A   
ATOM   4415  C   PHE A 465      11.887  21.997  -5.487  1.00 10.00      A   
ATOM   4416  O   PHE A 465      12.513  21.819  -6.534  1.00 10.00      A   
ATOM   4417  N   ALA A 466      10.792  22.738  -5.426  1.00 10.00      A   
ATOM   4418  HN  ALA A 466      10.330  22.847  -4.568  1.00 10.00      A   
ATOM   4419  CA  ALA A 466      10.252  23.394  -6.609  1.00 10.00      A   
ATOM   4420  CB  ALA A 466       9.330  22.443  -7.359  1.00 10.00      A   
ATOM   4421  C   ALA A 466       9.495  24.660  -6.232  1.00 10.00      A   
ATOM   4422  O   ALA A 466       9.019  24.792  -5.103  1.00 10.00      A   
ATOM   4423  N   GLY A 467       9.389  25.587  -7.175  1.00 10.00      A   
ATOM   4424  HN  GLY A 467       9.803  25.433  -8.054  1.00 10.00      A   
ATOM   4425  CA  GLY A 467       8.676  26.820  -6.922  1.00 10.00      A   
ATOM   4426  C   GLY A 467       9.552  28.047  -7.058  1.00 10.00      A   
ATOM   4427  O   GLY A 467      10.765  27.989  -6.832  1.00 10.00      A   
ATOM   4428  N   ASP A 468       8.933  29.154  -7.432  1.00 10.00      A   
ATOM   4429  HN  ASP A 468       7.955  29.125  -7.593  1.00 10.00      A   
ATOM   4430  CA  ASP A 468       9.638  30.419  -7.598  1.00 10.00      A   
ATOM   4431  CB  ASP A 468       9.351  31.020  -8.981  1.00 10.00      A   
ATOM   4432  CG  ASP A 468      10.060  32.342  -9.212  1.00 10.00      A   
ATOM   4433  OD1 ASP A 468       9.406  33.401  -9.105  1.00 10.00      A   
ATOM   4434  OD2 ASP A 468      11.272  32.328  -9.509  1.00 10.00      A   
ATOM   4435  C   ASP A 468       9.219  31.392  -6.501  1.00 10.00      A   
ATOM   4436  O   ASP A 468      10.033  32.171  -5.999  1.00 10.00      A   
ATOM   4437  N   SER A 469       7.947  31.331  -6.118  1.00 10.00      A   
ATOM   4438  HN  SER A 469       7.338  30.685  -6.553  1.00 10.00      A   
ATOM   4439  CA  SER A 469       7.425  32.195  -5.072  1.00 10.00      A   
ATOM   4440  CB  SER A 469       7.174  33.608  -5.613  1.00 10.00      A   
ATOM   4441  OG  SER A 469       6.182  33.616  -6.626  1.00 10.00      A   
ATOM   4442  HG  SER A 469       6.149  32.742  -7.060  1.00 10.00      A   
ATOM   4443  C   SER A 469       6.152  31.601  -4.471  1.00 10.00      A   
ATOM   4444  O   SER A 469       5.765  30.481  -4.812  1.00 10.00      A   
ATOM   4445  N   ASP A 470       5.507  32.356  -3.587  1.00 10.00      A   
ATOM   4446  HN  ASP A 470       5.871  33.239  -3.357  1.00 10.00      A   
ATOM   4447  CA  ASP A 470       4.279  31.912  -2.934  1.00 10.00      A   
ATOM   4448  CB  ASP A 470       3.819  32.960  -1.921  1.00 10.00      A   
ATOM   4449  CG  ASP A 470       3.959  32.505  -0.485  1.00 10.00      A   
ATOM   4450  OD1 ASP A 470       3.055  31.802   0.010  1.00 10.00      A   
ATOM   4451  OD2 ASP A 470       4.973  32.858   0.159  1.00 10.00      A   
ATOM   4452  C   ASP A 470       3.164  31.661  -3.943  1.00 10.00      A   
ATOM   4453  O   ASP A 470       2.316  30.791  -3.741  1.00 10.00      A   
ATOM   4454  N   LEU A 471       3.180  32.415  -5.042  1.00 10.00      A   
ATOM   4455  HN  LEU A 471       3.902  33.068  -5.159  1.00 10.00      A   
ATOM   4456  CA  LEU A 471       2.162  32.288  -6.079  1.00 10.00      A   
ATOM   4457  CB  LEU A 471       2.366  33.320  -7.188  1.00 10.00      A   
ATOM   4458  CG  LEU A 471       1.839  34.727  -6.899  1.00 10.00      A   
ATOM   4459  CD1 LEU A 471       2.024  35.628  -8.109  1.00 10.00      A   
ATOM   4460  CD2 LEU A 471       0.377  34.675  -6.486  1.00 10.00      A   
ATOM   4461  C   LEU A 471       2.085  30.879  -6.660  1.00 10.00      A   
ATOM   4462  O   LEU A 471       1.020  30.447  -7.099  1.00 10.00      A   
ATOM   4463  N   GLY A 472       3.205  30.166  -6.656  1.00 10.00      A   
ATOM   4464  HN  GLY A 472       4.030  30.568  -6.305  1.00 10.00      A   
ATOM   4465  CA  GLY A 472       3.228  28.810  -7.176  1.00 10.00      A   
ATOM   4466  C   GLY A 472       2.218  27.925  -6.474  1.00 10.00      A   
ATOM   4467  O   GLY A 472       1.474  27.182  -7.114  1.00 10.00      A   
ATOM   4468  N   MET A 473       2.168  28.033  -5.153  1.00 10.00      A   
ATOM   4469  HN  MET A 473       2.769  28.665  -4.703  1.00 10.00      A   
ATOM   4470  CA  MET A 473       1.235  27.244  -4.361  1.00 10.00      A   
ATOM   4471  CB  MET A 473       1.607  27.295  -2.877  1.00 10.00      A   
ATOM   4472  CG  MET A 473       0.772  26.381  -1.995  1.00 10.00      A   
ATOM   4473  SD  MET A 473       1.386  26.294  -0.303  1.00 10.00      A   
ATOM   4474  CE  MET A 473       1.209  27.995   0.219  1.00 10.00      A   
ATOM   4475  C   MET A 473      -0.186  27.753  -4.570  1.00 10.00      A   
ATOM   4476  O   MET A 473      -1.140  26.975  -4.597  1.00 10.00      A   
ATOM   4477  N   HIS A 474      -0.314  29.065  -4.739  1.00 10.00      A   
ATOM   4478  HN  HIS A 474       0.492  29.626  -4.721  1.00 10.00      A   
ATOM   4479  CA  HIS A 474      -1.611  29.693  -4.955  1.00 10.00      A   
ATOM   4480  CB  HIS A 474      -1.465  31.222  -4.979  1.00 10.00      A   
ATOM   4481  CG  HIS A 474      -2.750  31.959  -5.210  1.00 10.00      A   
ATOM   4482  ND1 HIS A 474      -3.620  32.229  -4.178  1.00 10.00      A   
ATOM   4483  CD2 HIS A 474      -3.268  32.437  -6.369  1.00 10.00      A   
ATOM   4484  CE1 HIS A 474      -4.640  32.860  -4.727  1.00 10.00      A   
ATOM   4485  NE2 HIS A 474      -4.470  33.007  -6.047  1.00 10.00      A   
ATOM   4486  HE2 HIS A 474      -5.102  33.417  -6.674  1.00 10.00      A   
ATOM   4487  C   HIS A 474      -2.250  29.193  -6.250  1.00 10.00      A   
ATOM   4488  O   HIS A 474      -3.444  28.897  -6.283  1.00 10.00      A   
ATOM   4489  N   HIS A 475      -1.441  29.081  -7.303  1.00 10.00      A   
ATOM   4490  HN  HIS A 475      -0.494  29.323  -7.205  1.00 10.00      A   
ATOM   4491  CA  HIS A 475      -1.920  28.614  -8.602  1.00 10.00      A   
ATOM   4492  CB  HIS A 475      -0.798  28.650  -9.649  1.00 10.00      A   
ATOM   4493  CG  HIS A 475      -0.596  29.989 -10.293  1.00 10.00      A   
ATOM   4494  ND1 HIS A 475      -1.490  30.559 -11.169  1.00 10.00      A   
ATOM   4495  HD1 HIS A 475      -2.331  30.160 -11.471  1.00 10.00      A   
ATOM   4496  CD2 HIS A 475       0.423  30.875 -10.171  1.00 10.00      A   
ATOM   4497  CE1 HIS A 475      -0.993  31.740 -11.557  1.00 10.00      A   
ATOM   4498  NE2 HIS A 475       0.170  31.981 -10.977  1.00 10.00      A   
ATOM   4499  C   HIS A 475      -2.508  27.212  -8.504  1.00 10.00      A   
ATOM   4500  O   HIS A 475      -3.403  26.849  -9.263  1.00 10.00      A   
ATOM   4501  N   VAL A 476      -1.997  26.433  -7.564  1.00 10.00      A   
ATOM   4502  HN  VAL A 476      -1.277  26.783  -6.996  1.00 10.00      A   
ATOM   4503  CA  VAL A 476      -2.477  25.074  -7.354  1.00 10.00      A   
ATOM   4504  CB  VAL A 476      -1.370  24.168  -6.764  1.00 10.00      A   
ATOM   4505  CG1 VAL A 476      -1.896  22.764  -6.501  1.00 10.00      A   
ATOM   4506  CG2 VAL A 476      -0.169  24.124  -7.695  1.00 10.00      A   
ATOM   4507  C   VAL A 476      -3.691  25.078  -6.425  1.00 10.00      A   
ATOM   4508  O   VAL A 476      -4.698  24.430  -6.703  1.00 10.00      A   
ATOM   4509  N   LEU A 477      -3.596  25.836  -5.337  1.00 10.00      A   
ATOM   4510  HN  LEU A 477      -2.773  26.351  -5.186  1.00 10.00      A   
ATOM   4511  CA  LEU A 477      -4.672  25.925  -4.353  1.00 10.00      A   
ATOM   4512  CB  LEU A 477      -4.245  26.779  -3.157  1.00 10.00      A   
ATOM   4513  CG  LEU A 477      -3.189  26.176  -2.228  1.00 10.00      A   
ATOM   4514  CD1 LEU A 477      -2.714  27.210  -1.215  1.00 10.00      A   
ATOM   4515  CD2 LEU A 477      -3.738  24.946  -1.520  1.00 10.00      A   
ATOM   4516  C   LEU A 477      -5.963  26.475  -4.956  1.00 10.00      A   
ATOM   4517  O   LEU A 477      -7.053  25.973  -4.675  1.00 10.00      A   
ATOM   4518  N   SER A 478      -5.848  27.513  -5.771  1.00 10.00      A   
ATOM   4519  HN  SER A 478      -4.956  27.899  -5.947  1.00 10.00      A   
ATOM   4520  CA  SER A 478      -7.017  28.115  -6.393  1.00 10.00      A   
ATOM   4521  CB  SER A 478      -6.818  29.624  -6.530  1.00 10.00      A   
ATOM   4522  OG  SER A 478      -6.255  30.165  -5.347  1.00 10.00      A   
ATOM   4523  HG  SER A 478      -6.627  29.712  -4.578  1.00 10.00      A   
ATOM   4524  C   SER A 478      -7.296  27.494  -7.759  1.00 10.00      A   
ATOM   4525  O   SER A 478      -8.407  27.602  -8.286  1.00 10.00      A   
ATOM   4526  N   GLY A 479      -6.296  26.816  -8.310  1.00 10.00      A   
ATOM   4527  HN  GLY A 479      -5.453  26.716  -7.819  1.00 10.00      A   
ATOM   4528  CA  GLY A 479      -6.442  26.206  -9.617  1.00 10.00      A   
ATOM   4529  C   GLY A 479      -7.064  24.826  -9.573  1.00 10.00      A   
ATOM   4530  O   GLY A 479      -8.084  24.578 -10.222  1.00 10.00      A   
ATOM   4531  N   CYS A 480      -6.455  23.926  -8.813  1.00 10.00      A   
ATOM   4532  HN  CYS A 480      -5.660  24.189  -8.298  1.00 10.00      A   
ATOM   4533  CA  CYS A 480      -6.948  22.558  -8.703  1.00 10.00      A   
ATOM   4534  CB  CYS A 480      -5.949  21.685  -7.950  1.00 10.00      A   
ATOM   4535  SG  CYS A 480      -4.399  21.410  -8.843  1.00 10.00      A   
ATOM   4536  HG  CYS A 480      -4.702  21.079 -10.094  1.00 10.00      A   
ATOM   4537  C   CYS A 480      -8.330  22.514  -8.059  1.00 10.00      A   
ATOM   4538  O   CYS A 480      -8.601  23.223  -7.088  1.00 10.00      A   
ATOM   4539  N   ASP A 481      -9.209  21.693  -8.614  1.00 10.00      A   
ATOM   4540  HN  ASP A 481      -8.937  21.142  -9.379  1.00 10.00      A   
ATOM   4541  CA  ASP A 481     -10.562  21.580  -8.103  1.00 10.00      A   
ATOM   4542  CB  ASP A 481     -11.537  21.302  -9.249  1.00 10.00      A   
ATOM   4543  CG  ASP A 481     -12.960  21.691  -8.909  1.00 10.00      A   
ATOM   4544  OD1 ASP A 481     -13.680  20.867  -8.317  1.00 10.00      A   
ATOM   4545  OD2 ASP A 481     -13.364  22.830  -9.233  1.00 10.00      A   
ATOM   4546  C   ASP A 481     -10.656  20.494  -7.037  1.00 10.00      A   
ATOM   4547  O   ASP A 481     -10.972  20.771  -5.882  1.00 10.00      A   
ATOM   4548  N   SER A 482     -10.363  19.265  -7.422  1.00 10.00      A   
ATOM   4549  HN  SER A 482     -10.090  19.107  -8.348  1.00 10.00      A   
ATOM   4550  CA  SER A 482     -10.418  18.146  -6.496  1.00 10.00      A   
ATOM   4551  CB  SER A 482     -10.906  16.883  -7.210  1.00 10.00      A   
ATOM   4552  OG  SER A 482     -12.182  17.090  -7.797  1.00 10.00      A   
ATOM   4553  HG  SER A 482     -12.182  16.730  -8.695  1.00 10.00      A   
ATOM   4554  C   SER A 482      -9.050  17.904  -5.861  1.00 10.00      A   
ATOM   4555  O   SER A 482      -8.160  17.339  -6.489  1.00 10.00      A   
ATOM   4556  N   LEU A 483      -8.881  18.364  -4.628  1.00 10.00      A   
ATOM   4557  HN  LEU A 483      -9.622  18.829  -4.188  1.00 10.00      A   
ATOM   4558  CA  LEU A 483      -7.625  18.195  -3.903  1.00 10.00      A   
ATOM   4559  CB  LEU A 483      -6.991  19.550  -3.584  1.00 10.00      A   
ATOM   4560  CG  LEU A 483      -6.015  20.106  -4.621  1.00 10.00      A   
ATOM   4561  CD1 LEU A 483      -5.545  21.492  -4.214  1.00 10.00      A   
ATOM   4562  CD2 LEU A 483      -4.831  19.167  -4.803  1.00 10.00      A   
ATOM   4563  C   LEU A 483      -7.848  17.407  -2.620  1.00 10.00      A   
ATOM   4564  O   LEU A 483      -8.797  17.662  -1.883  1.00 10.00      A   
ATOM   4565  N   ARG A 484      -6.966  16.458  -2.353  1.00 10.00      A   
ATOM   4566  HN  ARG A 484      -6.218  16.310  -2.974  1.00 10.00      A   
ATOM   4567  CA  ARG A 484      -7.076  15.630  -1.163  1.00 10.00      A   
ATOM   4568  CB  ARG A 484      -7.494  14.205  -1.539  1.00 10.00      A   
ATOM   4569  CG  ARG A 484      -8.990  14.009  -1.721  1.00 10.00      A   
ATOM   4570  CD  ARG A 484      -9.305  12.587  -2.159  1.00 10.00      A   
ATOM   4571  NE  ARG A 484      -8.577  11.597  -1.366  1.00 10.00      A   
ATOM   4572  HE  ARG A 484      -8.750  11.584  -0.398  1.00 10.00      A   
ATOM   4573  CZ  ARG A 484      -7.725  10.708  -1.887  1.00 10.00      A   
ATOM   4574  NH1 ARG A 484      -7.494  10.673  -3.196  1.00 10.00      A   
ATOM   4575 HH11 ARG A 484      -6.818   9.978  -3.591  1.00 10.00      A   
ATOM   4576 HH12 ARG A 484      -7.999  11.333  -3.845  1.00 10.00      A   
ATOM   4577  NH2 ARG A 484      -7.109   9.845  -1.096  1.00 10.00      A   
ATOM   4578 HH21 ARG A 484      -6.443   9.146  -1.499  1.00 10.00      A   
ATOM   4579 HH22 ARG A 484      -7.287   9.843  -0.072  1.00 10.00      A   
ATOM   4580  C   ARG A 484      -5.775  15.601  -0.363  1.00 10.00      A   
ATOM   4581  O   ARG A 484      -5.765  15.918   0.824  1.00 10.00      A   
ATOM   4582  N   LYS A 485      -4.681  15.224  -1.013  1.00 10.00      A   
ATOM   4583  HN  LYS A 485      -4.737  15.019  -1.974  1.00 10.00      A   
ATOM   4584  CA  LYS A 485      -3.388  15.134  -0.345  1.00 10.00      A   
ATOM   4585  CB  LYS A 485      -2.873  13.687  -0.354  1.00 10.00      A   
ATOM   4586  CG  LYS A 485      -3.568  12.776   0.646  1.00 10.00      A   
ATOM   4587  CD  LYS A 485      -2.969  11.373   0.639  1.00 10.00      A   
ATOM   4588  CE  LYS A 485      -3.606  10.492  -0.426  1.00 10.00      A   
ATOM   4589  NZ  LYS A 485      -3.084   9.098  -0.392  1.00 10.00      A   
ATOM   4590  HZ1 LYS A 485      -3.167   8.704   0.565  1.00 10.00      A   
ATOM   4591  HZ2 LYS A 485      -2.081   9.081  -0.674  1.00 10.00      A   
ATOM   4592  HZ3 LYS A 485      -3.630   8.496  -1.047  1.00 10.00      A   
ATOM   4593  C   LYS A 485      -2.369  16.062  -0.985  1.00 10.00      A   
ATOM   4594  O   LYS A 485      -2.024  15.904  -2.158  1.00 10.00      A   
ATOM   4595  N   LEU A 486      -1.892  17.027  -0.211  1.00 10.00      A   
ATOM   4596  HN  LEU A 486      -2.197  17.095   0.722  1.00 10.00      A   
ATOM   4597  CA  LEU A 486      -0.910  17.978  -0.701  1.00 10.00      A   
ATOM   4598  CB  LEU A 486      -1.518  19.378  -0.810  1.00 10.00      A   
ATOM   4599  CG  LEU A 486      -0.791  20.362  -1.731  1.00 10.00      A   
ATOM   4600  CD1 LEU A 486      -0.795  19.858  -3.166  1.00 10.00      A   
ATOM   4601  CD2 LEU A 486      -1.426  21.742  -1.646  1.00 10.00      A   
ATOM   4602  C   LEU A 486       0.321  17.993   0.202  1.00 10.00      A   
ATOM   4603  O   LEU A 486       0.298  18.558   1.298  1.00 10.00      A   
ATOM   4604  N   GLU A 487       1.382  17.360  -0.271  1.00 10.00      A   
ATOM   4605  HN  GLU A 487       1.327  16.938  -1.156  1.00 10.00      A   
ATOM   4606  CA  GLU A 487       2.634  17.271   0.470  1.00 10.00      A   
ATOM   4607  CB  GLU A 487       3.120  15.813   0.515  1.00 10.00      A   
ATOM   4608  CG  GLU A 487       2.558  14.934  -0.598  1.00 10.00      A   
ATOM   4609  CD  GLU A 487       2.735  13.450  -0.335  1.00 10.00      A   
ATOM   4610  OE1 GLU A 487       3.481  12.791  -1.094  1.00 10.00      A   
ATOM   4611  OE2 GLU A 487       2.123  12.935   0.627  1.00 10.00      A   
ATOM   4612  C   GLU A 487       3.694  18.173  -0.161  1.00 10.00      A   
ATOM   4613  O   GLU A 487       4.049  18.005  -1.329  1.00 10.00      A   
ATOM   4614  N   ILE A 488       4.182  19.137   0.611  1.00 10.00      A   
ATOM   4615  HN  ILE A 488       3.848  19.228   1.534  1.00 10.00      A   
ATOM   4616  CA  ILE A 488       5.187  20.078   0.131  1.00 10.00      A   
ATOM   4617  CB  ILE A 488       4.601  21.509   0.064  1.00 10.00      A   
ATOM   4618  CG1 ILE A 488       3.367  21.544  -0.846  1.00 10.00      A   
ATOM   4619  CG2 ILE A 488       5.647  22.505  -0.414  1.00 10.00      A   
ATOM   4620  CD1 ILE A 488       2.550  22.814  -0.730  1.00 10.00      A   
ATOM   4621  C   ILE A 488       6.407  20.092   1.054  1.00 10.00      A   
ATOM   4622  O   ILE A 488       6.269  20.201   2.276  1.00 10.00      A   
ATOM   4623  N   ARG A 489       7.600  19.979   0.473  1.00 10.00      A   
ATOM   4624  HN  ARG A 489       7.652  19.880  -0.505  1.00 10.00      A   
ATOM   4625  CA  ARG A 489       8.830  19.997   1.256  1.00 10.00      A   
ATOM   4626  CB  ARG A 489       9.335  18.576   1.548  1.00 10.00      A   
ATOM   4627  CG  ARG A 489       9.903  17.836   0.348  1.00 10.00      A   
ATOM   4628  CD  ARG A 489      10.978  16.845   0.767  1.00 10.00      A   
ATOM   4629  NE  ARG A 489      12.110  17.510   1.408  1.00 10.00      A   
ATOM   4630  HE  ARG A 489      12.105  18.495   1.425  1.00 10.00      A   
ATOM   4631  CZ  ARG A 489      13.135  16.872   1.969  1.00 10.00      A   
ATOM   4632  NH1 ARG A 489      13.183  15.549   1.966  1.00 10.00      A   
ATOM   4633 HH11 ARG A 489      12.421  14.999   1.527  1.00 10.00      A   
ATOM   4634 HH12 ARG A 489      13.991  15.052   2.412  1.00 10.00      A   
ATOM   4635  NH2 ARG A 489      14.109  17.569   2.527  1.00 10.00      A   
ATOM   4636 HH21 ARG A 489      14.919  17.086   2.974  1.00 10.00      A   
ATOM   4637 HH22 ARG A 489      14.068  18.620   2.523  1.00 10.00      A   
ATOM   4638  C   ARG A 489       9.916  20.829   0.576  1.00 10.00      A   
ATOM   4639  O   ARG A 489      10.108  20.743  -0.640  1.00 10.00      A   
ATOM   4640  N   ASP A 490      10.602  21.649   1.371  1.00 10.00      A   
ATOM   4641  HN  ASP A 490      10.359  21.696   2.324  1.00 10.00      A   
ATOM   4642  CA  ASP A 490      11.691  22.501   0.888  1.00 10.00      A   
ATOM   4643  CB  ASP A 490      12.933  21.670   0.553  1.00 10.00      A   
ATOM   4644  CG  ASP A 490      13.691  21.228   1.784  1.00 10.00      A   
ATOM   4645  OD1 ASP A 490      14.596  21.967   2.230  1.00 10.00      A   
ATOM   4646  OD2 ASP A 490      13.389  20.137   2.313  1.00 10.00      A   
ATOM   4647  C   ASP A 490      11.278  23.345  -0.309  1.00 10.00      A   
ATOM   4648  O   ASP A 490      11.842  23.220  -1.399  1.00 10.00      A   
ATOM   4649  N   CYS A 491      10.288  24.197  -0.107  1.00 10.00      A   
ATOM   4650  HN  CYS A 491       9.875  24.251   0.783  1.00 10.00      A   
ATOM   4651  CA  CYS A 491       9.796  25.058  -1.173  1.00 10.00      A   
ATOM   4652  CB  CYS A 491       8.467  24.522  -1.712  1.00 10.00      A   
ATOM   4653  SG  CYS A 491       8.555  22.834  -2.362  1.00 10.00      A   
ATOM   4654  HG  CYS A 491       9.307  22.120  -1.536  1.00 10.00      A   
ATOM   4655  C   CYS A 491       9.654  26.499  -0.682  1.00 10.00      A   
ATOM   4656  O   CYS A 491       9.502  26.733   0.521  1.00 10.00      A   
ATOM   4657  N   PRO A 492       9.706  27.478  -1.605  1.00 10.00      A   
ATOM   4658  CA  PRO A 492       9.602  28.904  -1.266  1.00 10.00      A   
ATOM   4659  CB  PRO A 492      10.135  29.589  -2.523  1.00 10.00      A   
ATOM   4660  CG  PRO A 492       9.778  28.657  -3.627  1.00 10.00      A   
ATOM   4661  CD  PRO A 492       9.889  27.272  -3.057  1.00 10.00      A   
ATOM   4662  C   PRO A 492       8.171  29.358  -0.989  1.00 10.00      A   
ATOM   4663  O   PRO A 492       7.864  30.547  -1.075  1.00 10.00      A   
ATOM   4664  N   PHE A 493       7.304  28.417  -0.651  1.00 10.00      A   
ATOM   4665  HN  PHE A 493       7.608  27.490  -0.578  1.00 10.00      A   
ATOM   4666  CA  PHE A 493       5.916  28.735  -0.356  1.00 10.00      A   
ATOM   4667  CB  PHE A 493       5.016  27.526  -0.633  1.00 10.00      A   
ATOM   4668  CG  PHE A 493       5.139  26.961  -2.022  1.00 10.00      A   
ATOM   4669  CD1 PHE A 493       5.058  25.594  -2.234  1.00 10.00      A   
ATOM   4670  CD2 PHE A 493       5.335  27.790  -3.114  1.00 10.00      A   
ATOM   4671  CE1 PHE A 493       5.165  25.062  -3.506  1.00 10.00      A   
ATOM   4672  CE2 PHE A 493       5.443  27.266  -4.389  1.00 10.00      A   
ATOM   4673  CZ  PHE A 493       5.359  25.900  -4.584  1.00 10.00      A   
ATOM   4674  C   PHE A 493       5.798  29.152   1.103  1.00 10.00      A   
ATOM   4675  O   PHE A 493       6.486  28.601   1.965  1.00 10.00      A   
ATOM   4676  N   GLY A 494       4.939  30.114   1.383  1.00 10.00      A   
ATOM   4677  HN  GLY A 494       4.398  30.516   0.664  1.00 10.00      A   
ATOM   4678  CA  GLY A 494       4.787  30.575   2.743  1.00 10.00      A   
ATOM   4679  C   GLY A 494       3.347  30.779   3.157  1.00 10.00      A   
ATOM   4680  O   GLY A 494       2.462  30.006   2.791  1.00 10.00      A   
ATOM   4681  N   ASP A 495       3.122  31.841   3.912  1.00 10.00      A   
ATOM   4682  HN  ASP A 495       3.873  32.429   4.132  1.00 10.00      A   
ATOM   4683  CA  ASP A 495       1.803  32.170   4.425  1.00 10.00      A   
ATOM   4684  CB  ASP A 495       1.925  32.827   5.801  1.00 10.00      A   
ATOM   4685  CG  ASP A 495       2.883  34.004   5.829  1.00 10.00      A   
ATOM   4686  OD1 ASP A 495       4.077  33.798   6.143  1.00 10.00      A   
ATOM   4687  OD2 ASP A 495       2.453  35.137   5.544  1.00 10.00      A   
ATOM   4688  C   ASP A 495       1.014  33.069   3.480  1.00 10.00      A   
ATOM   4689  O   ASP A 495      -0.202  33.211   3.627  1.00 10.00      A   
ATOM   4690  N   LYS A 496       1.694  33.647   2.498  1.00 10.00      A   
ATOM   4691  HN  LYS A 496       2.653  33.460   2.405  1.00 10.00      A   
ATOM   4692  CA  LYS A 496       1.040  34.543   1.545  1.00 10.00      A   
ATOM   4693  CB  LYS A 496       2.054  35.148   0.571  1.00 10.00      A   
ATOM   4694  CG  LYS A 496       3.252  35.799   1.247  1.00 10.00      A   
ATOM   4695  CD  LYS A 496       4.305  36.206   0.231  1.00 10.00      A   
ATOM   4696  CE  LYS A 496       5.698  36.218   0.846  1.00 10.00      A   
ATOM   4697  NZ  LYS A 496       6.028  34.924   1.498  1.00 10.00      A   
ATOM   4698  HZ1 LYS A 496       5.607  34.130   0.957  1.00 10.00      A   
ATOM   4699  HZ2 LYS A 496       5.659  34.905   2.469  1.00 10.00      A   
ATOM   4700  HZ3 LYS A 496       7.056  34.793   1.531  1.00 10.00      A   
ATOM   4701  C   LYS A 496      -0.072  33.827   0.785  1.00 10.00      A   
ATOM   4702  O   LYS A 496      -1.219  34.277   0.774  1.00 10.00      A   
ATOM   4703  N   ALA A 497       0.266  32.697   0.180  1.00 10.00      A   
ATOM   4704  HN  ALA A 497       1.200  32.372   0.243  1.00 10.00      A   
ATOM   4705  CA  ALA A 497      -0.712  31.924  -0.578  1.00 10.00      A   
ATOM   4706  CB  ALA A 497      -0.013  31.039  -1.595  1.00 10.00      A   
ATOM   4707  C   ALA A 497      -1.578  31.084   0.356  1.00 10.00      A   
ATOM   4708  O   ALA A 497      -2.755  30.831   0.080  1.00 10.00      A   
ATOM   4709  N   LEU A 498      -0.983  30.667   1.467  1.00 10.00      A   
ATOM   4710  HN  LEU A 498      -0.047  30.917   1.620  1.00 10.00      A   
ATOM   4711  CA  LEU A 498      -1.670  29.848   2.466  1.00 10.00      A   
ATOM   4712  CB  LEU A 498      -0.708  29.457   3.595  1.00 10.00      A   
ATOM   4713  CG  LEU A 498      -1.318  28.711   4.786  1.00 10.00      A   
ATOM   4714  CD1 LEU A 498      -1.698  27.290   4.403  1.00 10.00      A   
ATOM   4715  CD2 LEU A 498      -0.360  28.713   5.964  1.00 10.00      A   
ATOM   4716  C   LEU A 498      -2.890  30.562   3.050  1.00 10.00      A   
ATOM   4717  O   LEU A 498      -3.999  30.034   3.036  1.00 10.00      A   
ATOM   4718  N   LEU A 499      -2.686  31.780   3.535  1.00 10.00      A   
ATOM   4719  HN  LEU A 499      -1.785  32.170   3.482  1.00 10.00      A   
ATOM   4720  CA  LEU A 499      -3.764  32.560   4.144  1.00 10.00      A   
ATOM   4721  CB  LEU A 499      -3.190  33.708   4.982  1.00 10.00      A   
ATOM   4722  CG  LEU A 499      -2.312  33.304   6.171  1.00 10.00      A   
ATOM   4723  CD1 LEU A 499      -1.683  34.529   6.816  1.00 10.00      A   
ATOM   4724  CD2 LEU A 499      -3.116  32.508   7.189  1.00 10.00      A   
ATOM   4725  C   LEU A 499      -4.753  33.100   3.107  1.00 10.00      A   
ATOM   4726  O   LEU A 499      -5.700  33.812   3.449  1.00 10.00      A   
ATOM   4727  N   ALA A 500      -4.529  32.762   1.846  1.00 10.00      A   
ATOM   4728  HN  ALA A 500      -3.750  32.206   1.634  1.00 10.00      A   
ATOM   4729  CA  ALA A 500      -5.400  33.208   0.770  1.00 10.00      A   
ATOM   4730  CB  ALA A 500      -4.568  33.741  -0.391  1.00 10.00      A   
ATOM   4731  C   ALA A 500      -6.322  32.084   0.298  1.00 10.00      A   
ATOM   4732  O   ALA A 500      -7.274  32.323  -0.448  1.00 10.00      A   
ATOM   4733  N   ASN A 501      -6.050  30.863   0.746  1.00 10.00      A   
ATOM   4734  HN  ASN A 501      -5.298  30.735   1.366  1.00 10.00      A   
ATOM   4735  CA  ASN A 501      -6.846  29.711   0.341  1.00 10.00      A   
ATOM   4736  CB  ASN A 501      -6.089  28.886  -0.704  1.00 10.00      A   
ATOM   4737  CG  ASN A 501      -6.046  29.552  -2.065  1.00 10.00      A   
ATOM   4738  OD1 ASN A 501      -6.953  29.381  -2.885  1.00 10.00      A   
ATOM   4739  ND2 ASN A 501      -4.981  30.303  -2.320  1.00 10.00      A   
ATOM   4740 HD21 ASN A 501      -4.297  30.386  -1.623  1.00 10.00      A   
ATOM   4741 HD22 ASN A 501      -4.924  30.748  -3.196  1.00 10.00      A   
ATOM   4742  C   ASN A 501      -7.203  28.833   1.532  1.00 10.00      A   
ATOM   4743  O   ASN A 501      -7.238  27.608   1.422  1.00 10.00      A   
ATOM   4744  N   ALA A 502      -7.502  29.464   2.658  1.00 10.00      A   
ATOM   4745  HN  ALA A 502      -7.492  30.447   2.673  1.00 10.00      A   
ATOM   4746  CA  ALA A 502      -7.847  28.736   3.877  1.00 10.00      A   
ATOM   4747  CB  ALA A 502      -7.927  29.685   5.065  1.00 10.00      A   
ATOM   4748  C   ALA A 502      -9.150  27.953   3.722  1.00 10.00      A   
ATOM   4749  O   ALA A 502      -9.305  26.870   4.284  1.00 10.00      A   
ATOM   4750  N   SER A 503     -10.074  28.497   2.939  1.00 10.00      A   
ATOM   4751  HN  SER A 503      -9.884  29.350   2.499  1.00 10.00      A   
ATOM   4752  CA  SER A 503     -11.366  27.862   2.716  1.00 10.00      A   
ATOM   4753  CB  SER A 503     -12.311  28.845   2.018  1.00 10.00      A   
ATOM   4754  OG  SER A 503     -12.096  30.167   2.494  1.00 10.00      A   
ATOM   4755  HG  SER A 503     -11.939  30.752   1.743  1.00 10.00      A   
ATOM   4756  C   SER A 503     -11.234  26.570   1.904  1.00 10.00      A   
ATOM   4757  O   SER A 503     -12.053  25.656   2.028  1.00 10.00      A   
ATOM   4758  N   LYS A 504     -10.189  26.485   1.090  1.00 10.00      A   
ATOM   4759  HN  LYS A 504      -9.544  27.223   1.058  1.00 10.00      A   
ATOM   4760  CA  LYS A 504      -9.965  25.310   0.259  1.00 10.00      A   
ATOM   4761  CB  LYS A 504      -8.973  25.635  -0.864  1.00 10.00      A   
ATOM   4762  CG  LYS A 504      -8.802  24.526  -1.891  1.00 10.00      A   
ATOM   4763  CD  LYS A 504     -10.141  24.124  -2.486  1.00 10.00      A   
ATOM   4764  CE  LYS A 504     -10.011  22.906  -3.382  1.00 10.00      A   
ATOM   4765  NZ  LYS A 504     -11.339  22.334  -3.729  1.00 10.00      A   
ATOM   4766  HZ1 LYS A 504     -11.247  21.684  -4.540  1.00 10.00      A   
ATOM   4767  HZ2 LYS A 504     -12.003  23.094  -3.984  1.00 10.00      A   
ATOM   4768  HZ3 LYS A 504     -11.728  21.808  -2.921  1.00 10.00      A   
ATOM   4769  C   LYS A 504      -9.445  24.146   1.095  1.00 10.00      A   
ATOM   4770  O   LYS A 504      -9.662  22.979   0.758  1.00 10.00      A   
ATOM   4771  N   LEU A 505      -8.792  24.467   2.203  1.00 10.00      A   
ATOM   4772  HN  LEU A 505      -8.687  25.412   2.440  1.00 10.00      A   
ATOM   4773  CA  LEU A 505      -8.223  23.452   3.084  1.00 10.00      A   
ATOM   4774  CB  LEU A 505      -7.375  24.103   4.178  1.00 10.00      A   
ATOM   4775  CG  LEU A 505      -6.233  25.014   3.711  1.00 10.00      A   
ATOM   4776  CD1 LEU A 505      -5.515  25.629   4.903  1.00 10.00      A   
ATOM   4777  CD2 LEU A 505      -5.254  24.258   2.820  1.00 10.00      A   
ATOM   4778  C   LEU A 505      -9.293  22.545   3.694  1.00 10.00      A   
ATOM   4779  O   LEU A 505      -9.003  21.423   4.108  1.00 10.00      A   
ATOM   4780  N   GLU A 506     -10.530  23.028   3.742  1.00 10.00      A   
ATOM   4781  HN  GLU A 506     -10.703  23.932   3.410  1.00 10.00      A   
ATOM   4782  CA  GLU A 506     -11.631  22.250   4.294  1.00 10.00      A   
ATOM   4783  CB  GLU A 506     -12.860  23.129   4.510  1.00 10.00      A   
ATOM   4784  CG  GLU A 506     -12.652  24.268   5.490  1.00 10.00      A   
ATOM   4785  CD  GLU A 506     -13.950  24.957   5.844  1.00 10.00      A   
ATOM   4786  OE1 GLU A 506     -14.711  25.307   4.916  1.00 10.00      A   
ATOM   4787  OE2 GLU A 506     -14.222  25.141   7.049  1.00 10.00      A   
ATOM   4788  C   GLU A 506     -11.995  21.092   3.372  1.00 10.00      A   
ATOM   4789  O   GLU A 506     -12.469  20.050   3.820  1.00 10.00      A   
ATOM   4790  N   THR A 507     -11.770  21.279   2.080  1.00 10.00      A   
ATOM   4791  HN  THR A 507     -11.393  22.130   1.775  1.00 10.00      A   
ATOM   4792  CA  THR A 507     -12.080  20.250   1.103  1.00 10.00      A   
ATOM   4793  CB  THR A 507     -12.558  20.865  -0.221  1.00 10.00      A   
ATOM   4794  OG1 THR A 507     -11.947  22.152  -0.407  1.00 10.00      A   
ATOM   4795  HG1 THR A 507     -11.023  22.121  -0.111  1.00 10.00      A   
ATOM   4796  CG2 THR A 507     -14.065  21.030  -0.199  1.00 10.00      A   
ATOM   4797  C   THR A 507     -10.883  19.338   0.849  1.00 10.00      A   
ATOM   4798  O   THR A 507     -10.924  18.470  -0.021  1.00 10.00      A   
ATOM   4799  N   MET A 508      -9.824  19.538   1.613  1.00 10.00      A   
ATOM   4800  HN  MET A 508      -9.853  20.242   2.293  1.00 10.00      A   
ATOM   4801  CA  MET A 508      -8.617  18.735   1.482  1.00 10.00      A   
ATOM   4802  CB  MET A 508      -7.395  19.639   1.295  1.00 10.00      A   
ATOM   4803  CG  MET A 508      -7.395  20.422  -0.009  1.00 10.00      A   
ATOM   4804  SD  MET A 508      -6.276  21.840   0.017  1.00 10.00      A   
ATOM   4805  CE  MET A 508      -4.719  21.052   0.430  1.00 10.00      A   
ATOM   4806  C   MET A 508      -8.442  17.862   2.718  1.00 10.00      A   
ATOM   4807  O   MET A 508      -8.805  18.267   3.819  1.00 10.00      A   
ATOM   4808  N   ARG A 509      -7.900  16.667   2.537  1.00 10.00      A   
ATOM   4809  HN  ARG A 509      -7.637  16.392   1.635  1.00 10.00      A   
ATOM   4810  CA  ARG A 509      -7.688  15.752   3.650  1.00 10.00      A   
ATOM   4811  CB  ARG A 509      -7.298  14.354   3.158  1.00 10.00      A   
ATOM   4812  CG  ARG A 509      -6.950  13.378   4.276  1.00 10.00      A   
ATOM   4813  CD  ARG A 509      -6.186  12.170   3.753  1.00 10.00      A   
ATOM   4814  NE  ARG A 509      -7.053  11.219   3.060  1.00 10.00      A   
ATOM   4815  HE  ARG A 509      -8.011  11.444   2.999  1.00 10.00      A   
ATOM   4816  CZ  ARG A 509      -6.629  10.073   2.524  1.00 10.00      A   
ATOM   4817  NH1 ARG A 509      -5.349   9.720   2.593  1.00 10.00      A   
ATOM   4818 HH11 ARG A 509      -4.660  10.334   3.074  1.00 10.00      A   
ATOM   4819 HH12 ARG A 509      -5.026   8.813   2.171  1.00 10.00      A   
ATOM   4820  NH2 ARG A 509      -7.492   9.276   1.921  1.00 10.00      A   
ATOM   4821 HH21 ARG A 509      -8.503   9.538   1.865  1.00 10.00      A   
ATOM   4822 HH22 ARG A 509      -7.167   8.376   1.489  1.00 10.00      A   
ATOM   4823  C   ARG A 509      -6.625  16.295   4.595  1.00 10.00      A   
ATOM   4824  O   ARG A 509      -6.863  16.440   5.795  1.00 10.00      A   
ATOM   4825  N   SER A 510      -5.461  16.615   4.046  1.00 10.00      A   
ATOM   4826  HN  SER A 510      -5.335  16.501   3.082  1.00 10.00      A   
ATOM   4827  CA  SER A 510      -4.368  17.135   4.845  1.00 10.00      A   
ATOM   4828  CB  SER A 510      -3.676  15.998   5.602  1.00 10.00      A   
ATOM   4829  OG  SER A 510      -3.659  14.801   4.834  1.00 10.00      A   
ATOM   4830  HG  SER A 510      -3.858  14.051   5.408  1.00 10.00      A   
ATOM   4831  C   SER A 510      -3.356  17.900   3.994  1.00 10.00      A   
ATOM   4832  O   SER A 510      -3.232  17.670   2.786  1.00 10.00      A   
ATOM   4833  N   LEU A 511      -2.659  18.822   4.637  1.00 10.00      A   
ATOM   4834  HN  LEU A 511      -2.837  18.967   5.595  1.00 10.00      A   
ATOM   4835  CA  LEU A 511      -1.644  19.632   3.993  1.00 10.00      A   
ATOM   4836  CB  LEU A 511      -2.115  21.084   3.870  1.00 10.00      A   
ATOM   4837  CG  LEU A 511      -1.059  22.102   3.427  1.00 10.00      A   
ATOM   4838  CD1 LEU A 511      -0.642  21.855   1.987  1.00 10.00      A   
ATOM   4839  CD2 LEU A 511      -1.578  23.518   3.599  1.00 10.00      A   
ATOM   4840  C   LEU A 511      -0.367  19.573   4.816  1.00 10.00      A   
ATOM   4841  O   LEU A 511      -0.375  19.876   6.010  1.00 10.00      A   
ATOM   4842  N   TRP A 512       0.716  19.158   4.184  1.00 10.00      A   
ATOM   4843  HN  TRP A 512       0.652  18.920   3.232  1.00 10.00      A   
ATOM   4844  CA  TRP A 512       2.000  19.055   4.855  1.00 10.00      A   
ATOM   4845  CB  TRP A 512       2.521  17.611   4.793  1.00 10.00      A   
ATOM   4846  CG  TRP A 512       3.931  17.441   5.282  1.00 10.00      A   
ATOM   4847  CD1 TRP A 512       5.074  17.630   4.560  1.00 10.00      A   
ATOM   4848  CD2 TRP A 512       4.352  17.042   6.592  1.00 10.00      A   
ATOM   4849  NE1 TRP A 512       6.172  17.382   5.337  1.00 10.00      A   
ATOM   4850  HE1 TRP A 512       7.105  17.458   5.041  1.00 10.00      A   
ATOM   4851  CE2 TRP A 512       5.758  17.015   6.589  1.00 10.00      A   
ATOM   4852  CE3 TRP A 512       3.677  16.706   7.770  1.00 10.00      A   
ATOM   4853  CZ2 TRP A 512       6.504  16.664   7.712  1.00 10.00      A   
ATOM   4854  CZ3 TRP A 512       4.417  16.359   8.884  1.00 10.00      A   
ATOM   4855  CH2 TRP A 512       5.814  16.341   8.848  1.00 10.00      A   
ATOM   4856  C   TRP A 512       3.012  20.005   4.229  1.00 10.00      A   
ATOM   4857  O   TRP A 512       3.200  20.008   3.014  1.00 10.00      A   
ATOM   4858  N   MET A 513       3.657  20.813   5.060  1.00 10.00      A   
ATOM   4859  HN  MET A 513       3.442  20.782   6.023  1.00 10.00      A   
ATOM   4860  CA  MET A 513       4.665  21.754   4.583  1.00 10.00      A   
ATOM   4861  CB  MET A 513       4.096  23.174   4.486  1.00 10.00      A   
ATOM   4862  CG  MET A 513       2.951  23.333   3.495  1.00 10.00      A   
ATOM   4863  SD  MET A 513       2.387  25.040   3.350  1.00 10.00      A   
ATOM   4864  CE  MET A 513       3.763  25.778   2.469  1.00 10.00      A   
ATOM   4865  C   MET A 513       5.894  21.742   5.486  1.00 10.00      A   
ATOM   4866  O   MET A 513       5.862  22.256   6.606  1.00 10.00      A   
ATOM   4867  N   SER A 514       6.972  21.139   5.006  1.00 10.00      A   
ATOM   4868  HN  SER A 514       6.935  20.721   4.114  1.00 10.00      A   
ATOM   4869  CA  SER A 514       8.207  21.070   5.772  1.00 10.00      A   
ATOM   4870  CB  SER A 514       8.665  19.616   5.928  1.00 10.00      A   
ATOM   4871  OG  SER A 514       8.564  18.906   4.704  1.00 10.00      A   
ATOM   4872  HG  SER A 514       9.391  19.000   4.214  1.00 10.00      A   
ATOM   4873  C   SER A 514       9.299  21.914   5.124  1.00 10.00      A   
ATOM   4874  O   SER A 514       9.464  21.894   3.902  1.00 10.00      A   
ATOM   4875  N   SER A 515      10.026  22.665   5.949  1.00 10.00      A   
ATOM   4876  HN  SER A 515       9.815  22.653   6.911  1.00 10.00      A   
ATOM   4877  CA  SER A 515      11.115  23.518   5.475  1.00 10.00      A   
ATOM   4878  CB  SER A 515      12.273  22.673   4.945  1.00 10.00      A   
ATOM   4879  OG  SER A 515      12.712  21.752   5.929  1.00 10.00      A   
ATOM   4880  HG  SER A 515      11.969  21.512   6.495  1.00 10.00      A   
ATOM   4881  C   SER A 515      10.640  24.519   4.424  1.00 10.00      A   
ATOM   4882  O   SER A 515      11.143  24.555   3.301  1.00 10.00      A   
ATOM   4883  N   CYS A 516       9.652  25.316   4.794  1.00 10.00      A   
ATOM   4884  HN  CYS A 516       9.278  25.229   5.697  1.00 10.00      A   
ATOM   4885  CA  CYS A 516       9.105  26.318   3.900  1.00 10.00      A   
ATOM   4886  CB  CYS A 516       7.682  25.934   3.490  1.00 10.00      A   
ATOM   4887  SG  CYS A 516       7.570  24.347   2.626  1.00 10.00      A   
ATOM   4888  HG  CYS A 516       8.288  23.460   3.310  1.00 10.00      A   
ATOM   4889  C   CYS A 516       9.124  27.687   4.568  1.00 10.00      A   
ATOM   4890  O   CYS A 516       9.661  27.841   5.667  1.00 10.00      A   
ATOM   4891  N   SER A 517       8.514  28.671   3.931  1.00 10.00      A   
ATOM   4892  HN  SER A 517       8.043  28.485   3.084  1.00 10.00      A   
ATOM   4893  CA  SER A 517       8.493  30.019   4.471  1.00 10.00      A   
ATOM   4894  CB  SER A 517       8.581  31.038   3.332  1.00 10.00      A   
ATOM   4895  OG  SER A 517       9.615  30.694   2.422  1.00 10.00      A   
ATOM   4896  HG  SER A 517      10.309  30.223   2.896  1.00 10.00      A   
ATOM   4897  C   SER A 517       7.240  30.255   5.315  1.00 10.00      A   
ATOM   4898  O   SER A 517       6.685  31.355   5.327  1.00 10.00      A   
ATOM   4899  N   VAL A 518       6.797  29.216   6.020  1.00 10.00      A   
ATOM   4900  HN  VAL A 518       7.287  28.369   5.985  1.00 10.00      A   
ATOM   4901  CA  VAL A 518       5.614  29.315   6.864  1.00 10.00      A   
ATOM   4902  CB  VAL A 518       4.941  27.939   7.090  1.00 10.00      A   
ATOM   4903  CG1 VAL A 518       3.604  28.100   7.805  1.00 10.00      A   
ATOM   4904  CG2 VAL A 518       4.759  27.203   5.771  1.00 10.00      A   
ATOM   4905  C   VAL A 518       5.984  29.926   8.212  1.00 10.00      A   
ATOM   4906  O   VAL A 518       6.596  29.270   9.060  1.00 10.00      A   
ATOM   4907  N   SER A 519       5.620  31.187   8.397  1.00 10.00      A   
ATOM   4908  HN  SER A 519       5.131  31.655   7.688  1.00 10.00      A   
ATOM   4909  CA  SER A 519       5.916  31.894   9.631  1.00 10.00      A   
ATOM   4910  CB  SER A 519       5.685  33.395   9.430  1.00 10.00      A   
ATOM   4911  OG  SER A 519       4.435  33.634   8.800  1.00 10.00      A   
ATOM   4912  HG  SER A 519       4.540  33.611   7.834  1.00 10.00      A   
ATOM   4913  C   SER A 519       5.065  31.368  10.785  1.00 10.00      A   
ATOM   4914  O   SER A 519       3.922  30.942  10.589  1.00 10.00      A   
ATOM   4915  N   PHE A 520       5.632  31.383  11.985  1.00 10.00      A   
ATOM   4916  HN  PHE A 520       6.559  31.699  12.071  1.00 10.00      A   
ATOM   4917  CA  PHE A 520       4.923  30.923  13.174  1.00 10.00      A   
ATOM   4918  CB  PHE A 520       5.848  30.939  14.398  1.00 10.00      A   
ATOM   4919  CG  PHE A 520       5.141  30.697  15.704  1.00 10.00      A   
ATOM   4920  CD1 PHE A 520       4.445  29.518  15.923  1.00 10.00      A   
ATOM   4921  CD2 PHE A 520       5.166  31.648  16.713  1.00 10.00      A   
ATOM   4922  CE1 PHE A 520       3.789  29.290  17.117  1.00 10.00      A   
ATOM   4923  CE2 PHE A 520       4.512  31.425  17.911  1.00 10.00      A   
ATOM   4924  CZ  PHE A 520       3.823  30.244  18.114  1.00 10.00      A   
ATOM   4925  C   PHE A 520       3.686  31.780  13.421  1.00 10.00      A   
ATOM   4926  O   PHE A 520       2.647  31.281  13.856  1.00 10.00      A   
ATOM   4927  N   GLY A 521       3.798  33.066  13.112  1.00 10.00      A   
ATOM   4928  HN  GLY A 521       4.646  33.399  12.746  1.00 10.00      A   
ATOM   4929  CA  GLY A 521       2.687  33.979  13.302  1.00 10.00      A   
ATOM   4930  C   GLY A 521       1.491  33.609  12.449  1.00 10.00      A   
ATOM   4931  O   GLY A 521       0.346  33.727  12.888  1.00 10.00      A   
ATOM   4932  N   ALA A 522       1.758  33.133  11.241  1.00 10.00      A   
ATOM   4933  HN  ALA A 522       2.691  33.041  10.959  1.00 10.00      A   
ATOM   4934  CA  ALA A 522       0.698  32.739  10.323  1.00 10.00      A   
ATOM   4935  CB  ALA A 522       1.273  32.453   8.953  1.00 10.00      A   
ATOM   4936  C   ALA A 522      -0.038  31.515  10.849  1.00 10.00      A   
ATOM   4937  O   ALA A 522      -1.252  31.386  10.687  1.00 10.00      A   
ATOM   4938  N   CYS A 523       0.712  30.622  11.485  1.00 10.00      A   
ATOM   4939  HN  CYS A 523       1.673  30.790  11.576  1.00 10.00      A   
ATOM   4940  CA  CYS A 523       0.147  29.404  12.053  1.00 10.00      A   
ATOM   4941  CB  CYS A 523       1.259  28.541  12.655  1.00 10.00      A   
ATOM   4942  SG  CYS A 523       2.649  28.228  11.537  1.00 10.00      A   
ATOM   4943  HG  CYS A 523       3.131  29.399  11.124  1.00 10.00      A   
ATOM   4944  C   CYS A 523      -0.893  29.748  13.116  1.00 10.00      A   
ATOM   4945  O   CYS A 523      -1.917  29.072  13.251  1.00 10.00      A   
ATOM   4946  N   LYS A 524      -0.629  30.820  13.855  1.00 10.00      A   
ATOM   4947  HN  LYS A 524       0.201  31.318  13.690  1.00 10.00      A   
ATOM   4948  CA  LYS A 524      -1.534  31.276  14.900  1.00 10.00      A   
ATOM   4949  CB  LYS A 524      -0.870  32.343  15.770  1.00 10.00      A   
ATOM   4950  CG  LYS A 524       0.373  31.869  16.505  1.00 10.00      A   
ATOM   4951  CD  LYS A 524       0.769  32.853  17.595  1.00 10.00      A   
ATOM   4952  CE  LYS A 524       1.117  34.217  17.019  1.00 10.00      A   
ATOM   4953  NZ  LYS A 524       1.432  35.210  18.081  1.00 10.00      A   
ATOM   4954  HZ1 LYS A 524       0.562  35.504  18.568  1.00 10.00      A   
ATOM   4955  HZ2 LYS A 524       1.885  36.057  17.665  1.00 10.00      A   
ATOM   4956  HZ3 LYS A 524       2.081  34.793  18.782  1.00 10.00      A   
ATOM   4957  C   LYS A 524      -2.818  31.832  14.297  1.00 10.00      A   
ATOM   4958  O   LYS A 524      -3.914  31.506  14.748  1.00 10.00      A   
ATOM   4959  N   LEU A 525      -2.675  32.660  13.266  1.00 10.00      A   
ATOM   4960  HN  LEU A 525      -1.774  32.868  12.939  1.00 10.00      A   
ATOM   4961  CA  LEU A 525      -3.829  33.263  12.607  1.00 10.00      A   
ATOM   4962  CB  LEU A 525      -3.387  34.303  11.576  1.00 10.00      A   
ATOM   4963  CG  LEU A 525      -4.511  35.084  10.887  1.00 10.00      A   
ATOM   4964  CD1 LEU A 525      -5.238  35.968  11.886  1.00 10.00      A   
ATOM   4965  CD2 LEU A 525      -3.963  35.910   9.734  1.00 10.00      A   
ATOM   4966  C   LEU A 525      -4.689  32.199  11.935  1.00 10.00      A   
ATOM   4967  O   LEU A 525      -5.914  32.199  12.069  1.00 10.00      A   
ATOM   4968  N   LEU A 526      -4.040  31.281  11.227  1.00 10.00      A   
ATOM   4969  HN  LEU A 526      -3.057  31.324  11.167  1.00 10.00      A   
ATOM   4970  CA  LEU A 526      -4.746  30.211  10.534  1.00 10.00      A   
ATOM   4971  CB  LEU A 526      -3.769  29.355   9.725  1.00 10.00      A   
ATOM   4972  CG  LEU A 526      -4.391  28.276   8.836  1.00 10.00      A   
ATOM   4973  CD1 LEU A 526      -5.173  28.906   7.694  1.00 10.00      A   
ATOM   4974  CD2 LEU A 526      -3.317  27.346   8.297  1.00 10.00      A   
ATOM   4975  C   LEU A 526      -5.513  29.341  11.524  1.00 10.00      A   
ATOM   4976  O   LEU A 526      -6.652  28.953  11.268  1.00 10.00      A   
ATOM   4977  N   GLY A 527      -4.890  29.072  12.668  1.00 10.00      A   
ATOM   4978  HN  GLY A 527      -3.994  29.442  12.823  1.00 10.00      A   
ATOM   4979  CA  GLY A 527      -5.517  28.251  13.686  1.00 10.00      A   
ATOM   4980  C   GLY A 527      -6.720  28.922  14.325  1.00 10.00      A   
ATOM   4981  O   GLY A 527      -7.614  28.247  14.837  1.00 10.00      A   
ATOM   4982  N   GLN A 528      -6.736  30.251  14.309  1.00 10.00      A   
ATOM   4983  HN  GLN A 528      -5.986  30.737  13.899  1.00 10.00      A   
ATOM   4984  CA  GLN A 528      -7.842  31.008  14.883  1.00 10.00      A   
ATOM   4985  CB  GLN A 528      -7.375  32.372  15.393  1.00 10.00      A   
ATOM   4986  CG  GLN A 528      -6.522  32.316  16.649  1.00 10.00      A   
ATOM   4987  CD  GLN A 528      -6.165  33.691  17.186  1.00 10.00      A   
ATOM   4988  OE1 GLN A 528      -6.034  34.657  16.430  1.00 10.00      A   
ATOM   4989  NE2 GLN A 528      -6.006  33.789  18.496  1.00 10.00      A   
ATOM   4990 HE21 GLN A 528      -6.124  32.978  19.038  1.00 10.00      A   
ATOM   4991 HE22 GLN A 528      -5.774  34.661  18.873  1.00 10.00      A   
ATOM   4992  C   GLN A 528      -8.965  31.188  13.867  1.00 10.00      A   
ATOM   4993  O   GLN A 528     -10.145  31.180  14.222  1.00 10.00      A   
ATOM   4994  N   LYS A 529      -8.589  31.357  12.605  1.00 10.00      A   
ATOM   4995  HN  LYS A 529      -7.631  31.376  12.391  1.00 10.00      A   
ATOM   4996  CA  LYS A 529      -9.561  31.539  11.536  1.00 10.00      A   
ATOM   4997  CB  LYS A 529      -8.883  32.092  10.278  1.00 10.00      A   
ATOM   4998  CG  LYS A 529      -9.837  32.354   9.124  1.00 10.00      A   
ATOM   4999  CD  LYS A 529      -9.140  33.058   7.973  1.00 10.00      A   
ATOM   5000  CE  LYS A 529     -10.052  33.166   6.759  1.00 10.00      A   
ATOM   5001  NZ  LYS A 529     -11.277  33.967   7.033  1.00 10.00      A   
ATOM   5002  HZ1 LYS A 529     -11.775  33.596   7.867  1.00 10.00      A   
ATOM   5003  HZ2 LYS A 529     -11.922  33.923   6.218  1.00 10.00      A   
ATOM   5004  HZ3 LYS A 529     -11.022  34.961   7.208  1.00 10.00      A   
ATOM   5005  C   LYS A 529     -10.299  30.243  11.216  1.00 10.00      A   
ATOM   5006  O   LYS A 529     -11.501  30.257  10.952  1.00 10.00      A   
ATOM   5007  N   MET A 530      -9.580  29.127  11.244  1.00 10.00      A   
ATOM   5008  HN  MET A 530      -8.626  29.175  11.480  1.00 10.00      A   
ATOM   5009  CA  MET A 530     -10.177  27.830  10.937  1.00 10.00      A   
ATOM   5010  CB  MET A 530      -9.348  27.082   9.888  1.00 10.00      A   
ATOM   5011  CG  MET A 530      -8.992  27.910   8.666  1.00 10.00      A   
ATOM   5012  SD  MET A 530     -10.438  28.589   7.828  1.00 10.00      A   
ATOM   5013  CE  MET A 530     -11.093  27.124   7.038  1.00 10.00      A   
ATOM   5014  C   MET A 530     -10.315  26.984  12.197  1.00 10.00      A   
ATOM   5015  O   MET A 530      -9.350  26.365  12.645  1.00 10.00      A   
ATOM   5016  N   PRO A 531     -11.522  26.941  12.788  1.00 10.00      A   
ATOM   5017  CA  PRO A 531     -11.779  26.178  14.009  1.00 10.00      A   
ATOM   5018  CB  PRO A 531     -13.042  26.842  14.554  1.00 10.00      A   
ATOM   5019  CG  PRO A 531     -13.779  27.278  13.335  1.00 10.00      A   
ATOM   5020  CD  PRO A 531     -12.730  27.649  12.318  1.00 10.00      A   
ATOM   5021  C   PRO A 531     -12.050  24.699  13.741  1.00 10.00      A   
ATOM   5022  O   PRO A 531     -12.145  23.904  14.671  1.00 10.00      A   
ATOM   5023  N   LYS A 532     -12.191  24.332  12.472  1.00 10.00      A   
ATOM   5024  HN  LYS A 532     -12.116  25.006  11.765  1.00 10.00      A   
ATOM   5025  CA  LYS A 532     -12.458  22.946  12.110  1.00 10.00      A   
ATOM   5026  CB  LYS A 532     -13.646  22.866  11.144  1.00 10.00      A   
ATOM   5027  CG  LYS A 532     -14.938  23.449  11.700  1.00 10.00      A   
ATOM   5028  CD  LYS A 532     -16.080  23.326  10.703  1.00 10.00      A   
ATOM   5029  CE  LYS A 532     -17.325  24.057  11.183  1.00 10.00      A   
ATOM   5030  NZ  LYS A 532     -18.419  24.008  10.177  1.00 10.00      A   
ATOM   5031  HZ1 LYS A 532     -18.086  24.387   9.269  1.00 10.00      A   
ATOM   5032  HZ2 LYS A 532     -19.232  24.576  10.498  1.00 10.00      A   
ATOM   5033  HZ3 LYS A 532     -18.731  23.030  10.036  1.00 10.00      A   
ATOM   5034  C   LYS A 532     -11.226  22.295  11.496  1.00 10.00      A   
ATOM   5035  O   LYS A 532     -11.297  21.204  10.926  1.00 10.00      A   
ATOM   5036  N   LEU A 533     -10.091  22.967  11.612  1.00 10.00      A   
ATOM   5037  HN  LEU A 533     -10.086  23.827  12.086  1.00 10.00      A   
ATOM   5038  CA  LEU A 533      -8.850  22.449  11.067  1.00 10.00      A   
ATOM   5039  CB  LEU A 533      -8.362  23.318   9.908  1.00 10.00      A   
ATOM   5040  CG  LEU A 533      -8.842  22.932   8.507  1.00 10.00      A   
ATOM   5041  CD1 LEU A 533     -10.291  23.343   8.293  1.00 10.00      A   
ATOM   5042  CD2 LEU A 533      -7.950  23.574   7.463  1.00 10.00      A   
ATOM   5043  C   LEU A 533      -7.781  22.380  12.145  1.00 10.00      A   
ATOM   5044  O   LEU A 533      -7.561  23.346  12.873  1.00 10.00      A   
ATOM   5045  N   ASN A 534      -7.126  21.238  12.248  1.00 10.00      A   
ATOM   5046  HN  ASN A 534      -7.351  20.500  11.637  1.00 10.00      A   
ATOM   5047  CA  ASN A 534      -6.075  21.048  13.235  1.00 10.00      A   
ATOM   5048  CB  ASN A 534      -6.012  19.593  13.712  1.00 10.00      A   
ATOM   5049  CG  ASN A 534      -6.838  19.334  14.958  1.00 10.00      A   
ATOM   5050  OD1 ASN A 534      -7.324  20.264  15.607  1.00 10.00      A   
ATOM   5051  ND2 ASN A 534      -6.970  18.066  15.323  1.00 10.00      A   
ATOM   5052 HD21 ASN A 534      -6.532  17.375  14.777  1.00 10.00      A   
ATOM   5053 HD22 ASN A 534      -7.525  17.864  16.112  1.00 10.00      A   
ATOM   5054  C   ASN A 534      -4.726  21.454  12.672  1.00 10.00      A   
ATOM   5055  O   ASN A 534      -4.120  20.714  11.896  1.00 10.00      A   
ATOM   5056  N   VAL A 535      -4.282  22.645  13.030  1.00 10.00      A   
ATOM   5057  HN  VAL A 535      -4.839  23.209  13.608  1.00 10.00      A   
ATOM   5058  CA  VAL A 535      -2.992  23.144  12.582  1.00 10.00      A   
ATOM   5059  CB  VAL A 535      -2.991  24.681  12.436  1.00 10.00      A   
ATOM   5060  CG1 VAL A 535      -1.700  25.158  11.784  1.00 10.00      A   
ATOM   5061  CG2 VAL A 535      -4.198  25.142  11.633  1.00 10.00      A   
ATOM   5062  C   VAL A 535      -1.924  22.719  13.584  1.00 10.00      A   
ATOM   5063  O   VAL A 535      -1.726  23.368  14.613  1.00 10.00      A   
ATOM   5064  N   GLU A 536      -1.265  21.611  13.294  1.00 10.00      A   
ATOM   5065  HN  GLU A 536      -1.468  21.133  12.457  1.00 10.00      A   
ATOM   5066  CA  GLU A 536      -0.239  21.087  14.174  1.00 10.00      A   
ATOM   5067  CB  GLU A 536      -0.273  19.560  14.200  1.00 10.00      A   
ATOM   5068  CG  GLU A 536      -1.591  18.985  14.691  1.00 10.00      A   
ATOM   5069  CD  GLU A 536      -1.494  17.519  15.058  1.00 10.00      A   
ATOM   5070  OE1 GLU A 536      -0.424  16.911  14.838  1.00 10.00      A   
ATOM   5071  OE2 GLU A 536      -2.488  16.967  15.578  1.00 10.00      A   
ATOM   5072  C   GLU A 536       1.140  21.584  13.782  1.00 10.00      A   
ATOM   5073  O   GLU A 536       1.607  21.360  12.662  1.00 10.00      A   
ATOM   5074  N   VAL A 537       1.775  22.280  14.706  1.00 10.00      A   
ATOM   5075  HN  VAL A 537       1.330  22.445  15.568  1.00 10.00      A   
ATOM   5076  CA  VAL A 537       3.108  22.806  14.488  1.00 10.00      A   
ATOM   5077  CB  VAL A 537       3.288  24.176  15.176  1.00 10.00      A   
ATOM   5078  CG1 VAL A 537       4.725  24.666  15.054  1.00 10.00      A   
ATOM   5079  CG2 VAL A 537       2.321  25.195  14.594  1.00 10.00      A   
ATOM   5080  C   VAL A 537       4.143  21.832  15.031  1.00 10.00      A   
ATOM   5081  O   VAL A 537       4.234  21.619  16.240  1.00 10.00      A   
ATOM   5082  N   ILE A 538       4.894  21.222  14.131  1.00 10.00      A   
ATOM   5083  HN  ILE A 538       4.753  21.417  13.178  1.00 10.00      A   
ATOM   5084  CA  ILE A 538       5.932  20.275  14.513  1.00 10.00      A   
ATOM   5085  CB  ILE A 538       5.918  19.023  13.613  1.00 10.00      A   
ATOM   5086  CG1 ILE A 538       4.498  18.454  13.516  1.00 10.00      A   
ATOM   5087  CG2 ILE A 538       6.890  17.975  14.139  1.00 10.00      A   
ATOM   5088  CD1 ILE A 538       4.339  17.381  12.464  1.00 10.00      A   
ATOM   5089  C   ILE A 538       7.293  20.952  14.421  1.00 10.00      A   
ATOM   5090  O   ILE A 538       7.815  21.179  13.324  1.00 10.00      A   
ATOM   5091  N   ASP A 539       7.851  21.279  15.573  1.00 10.00      A   
ATOM   5092  HN  ASP A 539       7.389  21.047  16.408  1.00 10.00      A   
ATOM   5093  CA  ASP A 539       9.138  21.955  15.648  1.00 10.00      A   
ATOM   5094  CB  ASP A 539       8.911  23.454  15.870  1.00 10.00      A   
ATOM   5095  CG  ASP A 539      10.152  24.294  15.667  1.00 10.00      A   
ATOM   5096  OD1 ASP A 539      10.283  24.921  14.589  1.00 10.00      A   
ATOM   5097  OD2 ASP A 539      10.986  24.363  16.592  1.00 10.00      A   
ATOM   5098  C   ASP A 539       9.966  21.363  16.790  1.00 10.00      A   
ATOM   5099  O   ASP A 539       9.464  21.166  17.901  1.00 10.00      A   
ATOM   5100  N   GLU A 540      11.225  21.064  16.514  1.00 10.00      A   
ATOM   5101  HN  GLU A 540      11.570  21.232  15.602  1.00 10.00      A   
ATOM   5102  CA  GLU A 540      12.110  20.477  17.512  1.00 10.00      A   
ATOM   5103  CB  GLU A 540      12.852  19.278  16.925  1.00 10.00      A   
ATOM   5104  CG  GLU A 540      11.957  18.168  16.405  1.00 10.00      A   
ATOM   5105  CD  GLU A 540      12.733  17.129  15.627  1.00 10.00      A   
ATOM   5106  OE1 GLU A 540      13.173  17.438  14.498  1.00 10.00      A   
ATOM   5107  OE2 GLU A 540      12.904  16.004  16.133  1.00 10.00      A   
ATOM   5108  C   GLU A 540      13.116  21.487  18.061  1.00 10.00      A   
ATOM   5109  O   GLU A 540      14.137  21.103  18.637  1.00 10.00      A   
ATOM   5110  N   ARG A 541      12.844  22.772  17.878  1.00 10.00      A   
ATOM   5111  HN  ARG A 541      12.026  23.034  17.392  1.00 10.00      A   
ATOM   5112  CA  ARG A 541      13.733  23.812  18.384  1.00 10.00      A   
ATOM   5113  CB  ARG A 541      14.020  24.867  17.312  1.00 10.00      A   
ATOM   5114  CG  ARG A 541      14.481  24.308  15.980  1.00 10.00      A   
ATOM   5115  CD  ARG A 541      13.524  24.711  14.872  1.00 10.00      A   
ATOM   5116  NE  ARG A 541      14.138  25.603  13.887  1.00 10.00      A   
ATOM   5117  HE  ARG A 541      15.114  25.718  13.930  1.00 10.00      A   
ATOM   5118  CZ  ARG A 541      13.452  26.255  12.946  1.00 10.00      A   
ATOM   5119  NH1 ARG A 541      12.135  26.125  12.863  1.00 10.00      A   
ATOM   5120 HH11 ARG A 541      11.622  25.509  13.541  1.00 10.00      A   
ATOM   5121 HH12 ARG A 541      11.601  26.639  12.123  1.00 10.00      A   
ATOM   5122  NH2 ARG A 541      14.091  27.034  12.086  1.00 10.00      A   
ATOM   5123 HH21 ARG A 541      13.562  27.543  11.341  1.00 10.00      A   
ATOM   5124 HH22 ARG A 541      15.127  27.141  12.147  1.00 10.00      A   
ATOM   5125  C   ARG A 541      13.115  24.477  19.609  1.00 10.00      A   
ATOM   5126  O   ARG A 541      13.435  25.621  19.939  1.00 10.00      A   
ATOM   5127  N   GLY A 542      12.230  23.753  20.280  1.00 10.00      A   
ATOM   5128  HN  GLY A 542      12.013  22.850  19.970  1.00 10.00      A   
ATOM   5129  CA  GLY A 542      11.575  24.284  21.454  1.00 10.00      A   
ATOM   5130  C   GLY A 542      10.316  25.038  21.093  1.00 10.00      A   
ATOM   5131  O   GLY A 542      10.010  25.203  19.910  1.00 10.00      A   
ATOM   5132  N   ALA A 543       9.588  25.484  22.108  1.00 10.00      A   
ATOM   5133  HN  ALA A 543       9.882  25.291  23.021  1.00 10.00      A   
ATOM   5134  CA  ALA A 543       8.356  26.232  21.906  1.00 10.00      A   
ATOM   5135  CB  ALA A 543       7.791  26.693  23.243  1.00 10.00      A   
ATOM   5136  C   ALA A 543       8.589  27.423  20.983  1.00 10.00      A   
ATOM   5137  O   ALA A 543       9.426  28.285  21.265  1.00 10.00      A   
ATOM   5138  N   PRO A 544       7.858  27.484  19.861  1.00 10.00      A   
ATOM   5139  CA  PRO A 544       7.990  28.567  18.885  1.00 10.00      A   
ATOM   5140  CB  PRO A 544       7.078  28.139  17.729  1.00 10.00      A   
ATOM   5141  CG  PRO A 544       6.820  26.686  17.958  1.00 10.00      A   
ATOM   5142  CD  PRO A 544       6.854  26.498  19.444  1.00 10.00      A   
ATOM   5143  C   PRO A 544       7.547  29.911  19.457  1.00 10.00      A   
ATOM   5144  O   PRO A 544       7.871  30.961  18.912  1.00 10.00      A   
ATOM   5145  N   ASP A 545       6.812  29.871  20.565  1.00 10.00      A   
ATOM   5146  HN  ASP A 545       6.570  29.001  20.949  1.00 10.00      A   
ATOM   5147  CA  ASP A 545       6.339  31.091  21.216  1.00 10.00      A   
ATOM   5148  CB  ASP A 545       5.373  30.751  22.353  1.00 10.00      A   
ATOM   5149  CG  ASP A 545       4.624  31.961  22.871  1.00 10.00      A   
ATOM   5150  OD1 ASP A 545       4.831  32.344  24.040  1.00 10.00      A   
ATOM   5151  OD2 ASP A 545       3.814  32.528  22.110  1.00 10.00      A   
ATOM   5152  C   ASP A 545       7.514  31.894  21.760  1.00 10.00      A   
ATOM   5153  O   ASP A 545       7.436  33.113  21.914  1.00 10.00      A   
ATOM   5154  N   SER A 546       8.611  31.200  22.035  1.00 10.00      A   
ATOM   5155  HN  SER A 546       8.614  30.229  21.893  1.00 10.00      A   
ATOM   5156  CA  SER A 546       9.812  31.839  22.549  1.00 10.00      A   
ATOM   5157  CB  SER A 546      10.627  30.836  23.365  1.00 10.00      A   
ATOM   5158  OG  SER A 546       9.915  29.618  23.526  1.00 10.00      A   
ATOM   5159  HG  SER A 546      10.013  29.080  22.728  1.00 10.00      A   
ATOM   5160  C   SER A 546      10.658  32.390  21.403  1.00 10.00      A   
ATOM   5161  O   SER A 546      11.734  32.946  21.618  1.00 10.00      A   
ATOM   5162  N   ARG A 547      10.165  32.229  20.184  1.00 10.00      A   
ATOM   5163  HN  ARG A 547       9.293  31.788  20.073  1.00 10.00      A   
ATOM   5164  CA  ARG A 547      10.864  32.706  19.006  1.00 10.00      A   
ATOM   5165  CB  ARG A 547      11.215  31.528  18.085  1.00 10.00      A   
ATOM   5166  CG  ARG A 547      11.602  30.252  18.819  1.00 10.00      A   
ATOM   5167  CD  ARG A 547      12.541  29.386  17.992  1.00 10.00      A
[truncated: 221,457 more chars]
