# Supplementary material for: Flexibility of intrinsically disordered degrons in AUX/IAA proteins reinforces auxin co-receptor assemblies
Source: Nat Commun. 2020 May 8;11:2277. doi: 10.1038/s41467-020-16147-2 (PMC7210949; doi:10.1038/s41467-020-16147-2)
Supplement: Supplementary file 11 — Supplementary Data 8 [file 41467_2020_16147_MOESM11_ESM.gz › disvis_haddock_files/IAA07/cluster2_2.pdb]

REMARK FILENAME="complex_199w.pdb0"
REMARK ===============================================================
REMARK HADDOCK run for complex
REMARK initial structure: complex_199.pdb
REMARK final NOE weights: unambig 50 amb: 50
REMARK ===============================================================
REMARK            total,bonds,angles,improper,dihe,vdw,elec,air,cdih,coup,rdcs,vean,dani,xpcs,rg
REMARK energies: -114.528, 0, 0, 0, 0, -68.37, -354.399, 308.241, 0, 0, 0, 0, 0, 0, 0
REMARK ===============================================================
REMARK            bonds,angles,impropers,dihe,air,cdih,coup,rdcs,vean,dani,xpcs
REMARK rms-dev.: 0,0,0,0,0.602091,0,0, 0, 0, 0, 0
REMARK ===============================================================
REMARK               air,cdih,coup,rdcs,vean,dani,xpcs
REMARK               >0.3,>5,>1,>0,>5,>0.2,>0.2
REMARK violations.: 12, 0, 0, 0, 0, 0, 0
REMARK ===============================================================
REMARK                        CVpartition#,violations,rms
REMARK AIRs cross-validation: 2, 22, 1.8529
REMARK ===============================================================
REMARK NCS energy: 0
REMARK ===============================================================
REMARK Symmetry energy: 0
REMARK ===============================================================
REMARK Desolvation energy: 25.7843
REMARK Internal energy free molecules: -17710.3
REMARK Internal energy complex: -33617.6
REMARK Binding energy: -16304.3
REMARK ===============================================================
REMARK buried surface area: 2571.66
REMARK ===============================================================
REMARK water - chain1: 0 0 0
REMARK water - chain2: 0 0 0
REMARK water - chain3: 0 0 0
REMARK water - chain4: 0 0 0
REMARK water - chain5: 0 0 0
REMARK water - chain6: 0 0 0
REMARK ===============================================================
REMARK water - water: 0 0 0
REMARK ===============================================================
REMARK DATE:10-Dec-2019  16:21:23       created by user: enmr049
REMARK VERSION:1.3U
ATOM      1  N   PHE A   9     -41.761  -2.593  -1.890  1.00 10.00      A   
ATOM      2  HN  PHE A   9     -42.052  -2.995  -2.740  1.00 10.00      A   
ATOM      3  CA  PHE A   9     -41.211  -1.245  -1.903  1.00 10.00      A   
ATOM      4  CB  PHE A   9     -39.971  -1.161  -1.008  1.00 10.00      A   
ATOM      5  CG  PHE A   9     -40.282  -0.893   0.434  1.00 10.00      A   
ATOM      6  CD1 PHE A   9     -40.415  -1.941   1.333  1.00 10.00      A   
ATOM      7  CD2 PHE A   9     -40.439   0.403   0.893  1.00 10.00      A   
ATOM      8  CE1 PHE A   9     -40.701  -1.699   2.660  1.00 10.00      A   
ATOM      9  CE2 PHE A   9     -40.725   0.652   2.219  1.00 10.00      A   
ATOM     10  CZ  PHE A   9     -40.855  -0.401   3.102  1.00 10.00      A   
ATOM     11  C   PHE A   9     -40.857  -0.813  -3.323  1.00 10.00      A   
ATOM     12  O   PHE A   9     -40.435  -1.632  -4.140  1.00 10.00      A   
ATOM     13  N   PRO A  10     -41.043   0.480  -3.635  1.00 10.00      A   
ATOM     14  CA  PRO A  10     -40.725   1.028  -4.956  1.00 10.00      A   
ATOM     15  CB  PRO A  10     -41.220   2.480  -4.886  1.00 10.00      A   
ATOM     16  CG  PRO A  10     -42.108   2.535  -3.691  1.00 10.00      A   
ATOM     17  CD  PRO A  10     -41.588   1.503  -2.737  1.00 10.00      A   
ATOM     18  C   PRO A  10     -39.223   0.995  -5.223  1.00 10.00      A   
ATOM     19  O   PRO A  10     -38.411   1.120  -4.297  1.00 10.00      A   
ATOM     20  N   GLU A  11     -38.862   0.842  -6.490  1.00 10.00      A   
ATOM     21  HN  GLU A  11     -39.557   0.768  -7.180  1.00 10.00      A   
ATOM     22  CA  GLU A  11     -37.460   0.778  -6.891  1.00 10.00      A   
ATOM     23  CB  GLU A  11     -37.337   0.593  -8.410  1.00 10.00      A   
ATOM     24  CG  GLU A  11     -38.574   0.018  -9.089  1.00 10.00      A   
ATOM     25  CD  GLU A  11     -38.789  -1.456  -8.806  1.00 10.00      A   
ATOM     26  OE1 GLU A  11     -38.155  -2.296  -9.482  1.00 10.00      A   
ATOM     27  OE2 GLU A  11     -39.611  -1.788  -7.925  1.00 10.00      A   
ATOM     28  C   GLU A  11     -36.705   2.034  -6.454  1.00 10.00      A   
ATOM     29  O   GLU A  11     -35.556   1.957  -6.018  1.00 10.00      A   
ATOM     30  N   GLU A  12     -37.371   3.181  -6.560  1.00 10.00      A   
ATOM     31  HN  GLU A  12     -38.291   3.164  -6.911  1.00 10.00      A   
ATOM     32  CA  GLU A  12     -36.783   4.466  -6.184  1.00 10.00      A   
ATOM     33  CB  GLU A  12     -37.769   5.609  -6.467  1.00 10.00      A   
ATOM     34  CG  GLU A  12     -39.143   5.418  -5.832  1.00 10.00      A   
ATOM     35  CD  GLU A  12     -40.115   6.531  -6.161  1.00 10.00      A   
ATOM     36  OE1 GLU A  12     -39.865   7.683  -5.759  1.00 10.00      A   
ATOM     37  OE2 GLU A  12     -41.140   6.256  -6.815  1.00 10.00      A   
ATOM     38  C   GLU A  12     -36.372   4.484  -4.712  1.00 10.00      A   
ATOM     39  O   GLU A  12     -35.267   4.907  -4.374  1.00 10.00      A   
ATOM     40  N   VAL A  13     -37.259   3.994  -3.850  1.00 10.00      A   
ATOM     41  HN  VAL A  13     -38.102   3.632  -4.192  1.00 10.00      A   
ATOM     42  CA  VAL A  13     -37.006   3.959  -2.414  1.00 10.00      A   
ATOM     43  CB  VAL A  13     -38.264   3.519  -1.634  1.00 10.00      A   
ATOM     44  CG1 VAL A  13     -37.966   3.389  -0.148  1.00 10.00      A   
ATOM     45  CG2 VAL A  13     -39.409   4.494  -1.865  1.00 10.00      A   
ATOM     46  C   VAL A  13     -35.856   3.009  -2.090  1.00 10.00      A   
ATOM     47  O   VAL A  13     -34.947   3.353  -1.337  1.00 10.00      A   
ATOM     48  N   LEU A  14     -35.896   1.818  -2.680  1.00 10.00      A   
ATOM     49  HN  LEU A  14     -36.639   1.607  -3.287  1.00 10.00      A   
ATOM     50  CA  LEU A  14     -34.863   0.812  -2.446  1.00 10.00      A   
ATOM     51  CB  LEU A  14     -35.214  -0.491  -3.166  1.00 10.00      A   
ATOM     52  CG  LEU A  14     -36.487  -1.187  -2.679  1.00 10.00      A   
ATOM     53  CD1 LEU A  14     -36.852  -2.356  -3.583  1.00 10.00      A   
ATOM     54  CD2 LEU A  14     -36.326  -1.643  -1.237  1.00 10.00      A   
ATOM     55  C   LEU A  14     -33.485   1.309  -2.863  1.00 10.00      A   
ATOM     56  O   LEU A  14     -32.500   1.084  -2.162  1.00 10.00      A   
ATOM     57  N   GLU A  15     -33.421   1.992  -4.000  1.00 10.00      A   
ATOM     58  HN  GLU A  15     -34.240   2.124  -4.529  1.00 10.00      A   
ATOM     59  CA  GLU A  15     -32.160   2.527  -4.495  1.00 10.00      A   
ATOM     60  CB  GLU A  15     -32.334   3.137  -5.882  1.00 10.00      A   
ATOM     61  CG  GLU A  15     -31.071   3.106  -6.725  1.00 10.00      A   
ATOM     62  CD  GLU A  15     -30.931   4.336  -7.592  1.00 10.00      A   
ATOM     63  OE1 GLU A  15     -31.865   4.632  -8.364  1.00 10.00      A   
ATOM     64  OE2 GLU A  15     -29.888   5.019  -7.501  1.00 10.00      A   
ATOM     65  C   GLU A  15     -31.597   3.567  -3.533  1.00 10.00      A   
ATOM     66  O   GLU A  15     -30.381   3.716  -3.406  1.00 10.00      A   
ATOM     67  N   HIS A  16     -32.487   4.284  -2.856  1.00 10.00      A   
ATOM     68  HN  HIS A  16     -33.444   4.123  -3.002  1.00 10.00      A   
ATOM     69  CA  HIS A  16     -32.076   5.302  -1.901  1.00 10.00      A   
ATOM     70  CB  HIS A  16     -33.247   6.210  -1.521  1.00 10.00      A   
ATOM     71  CG  HIS A  16     -32.821   7.492  -0.875  1.00 10.00      A   
ATOM     72  ND1 HIS A  16     -32.643   8.638  -1.612  1.00 10.00      A   
ATOM     73  CD2 HIS A  16     -32.524   7.745   0.423  1.00 10.00      A   
ATOM     74  CE1 HIS A  16     -32.238   9.556  -0.756  1.00 10.00      A   
ATOM     75  NE2 HIS A  16     -32.151   9.064   0.483  1.00 10.00      A   
ATOM     76  HE2 HIS A  16     -31.848   9.551   1.291  1.00 10.00      A   
ATOM     77  C   HIS A  16     -31.483   4.644  -0.660  1.00 10.00      A   
ATOM     78  O   HIS A  16     -30.475   5.099  -0.123  1.00 10.00      A   
ATOM     79  N   VAL A  17     -32.106   3.557  -0.224  1.00 10.00      A   
ATOM     80  HN  VAL A  17     -32.911   3.247  -0.697  1.00 10.00      A   
ATOM     81  CA  VAL A  17     -31.637   2.815   0.944  1.00 10.00      A   
ATOM     82  CB  VAL A  17     -32.582   1.637   1.278  1.00 10.00      A   
ATOM     83  CG1 VAL A  17     -32.100   0.882   2.507  1.00 10.00      A   
ATOM     84  CG2 VAL A  17     -34.004   2.131   1.487  1.00 10.00      A   
ATOM     85  C   VAL A  17     -30.233   2.266   0.693  1.00 10.00      A   
ATOM     86  O   VAL A  17     -29.401   2.206   1.598  1.00 10.00      A   
ATOM     87  N   PHE A  18     -29.969   1.912  -0.558  1.00 10.00      A   
ATOM     88  HN  PHE A  18     -30.664   2.025  -1.238  1.00 10.00      A   
ATOM     89  CA  PHE A  18     -28.682   1.355  -0.950  1.00 10.00      A   
ATOM     90  CB  PHE A  18     -28.806   0.598  -2.281  1.00 10.00      A   
ATOM     91  CG  PHE A  18     -29.800  -0.535  -2.269  1.00 10.00      A   
ATOM     92  CD1 PHE A  18     -30.355  -0.997  -3.452  1.00 10.00      A   
ATOM     93  CD2 PHE A  18     -30.182  -1.136  -1.081  1.00 10.00      A   
ATOM     94  CE1 PHE A  18     -31.269  -2.033  -3.448  1.00 10.00      A   
ATOM     95  CE2 PHE A  18     -31.095  -2.172  -1.071  1.00 10.00      A   
ATOM     96  CZ  PHE A  18     -31.640  -2.623  -2.257  1.00 10.00      A   
ATOM     97  C   PHE A  18     -27.590   2.423  -1.053  1.00 10.00      A   
ATOM     98  O   PHE A  18     -26.417   2.099  -1.245  1.00 10.00      A   
ATOM     99  N   SER A  19     -27.963   3.696  -0.927  1.00 10.00      A   
ATOM    100  HN  SER A  19     -28.907   3.911  -0.774  1.00 10.00      A   
ATOM    101  CA  SER A  19     -26.986   4.775  -1.014  1.00 10.00      A   
ATOM    102  CB  SER A  19     -27.658   6.117  -1.329  1.00 10.00      A   
ATOM    103  OG  SER A  19     -28.328   6.638  -0.193  1.00 10.00      A   
ATOM    104  HG  SER A  19     -29.196   6.218  -0.111  1.00 10.00      A   
ATOM    105  C   SER A  19     -26.167   4.869   0.270  1.00 10.00      A   
ATOM    106  O   SER A  19     -25.104   5.493   0.300  1.00 10.00      A   
ATOM    107  N   PHE A  20     -26.663   4.232   1.329  1.00 10.00      A   
ATOM    108  HN  PHE A  20     -27.511   3.745   1.242  1.00 10.00      A   
ATOM    109  CA  PHE A  20     -25.982   4.240   2.613  1.00 10.00      A   
ATOM    110  CB  PHE A  20     -27.000   4.378   3.745  1.00 10.00      A   
ATOM    111  CG  PHE A  20     -27.970   5.506   3.533  1.00 10.00      A   
ATOM    112  CD1 PHE A  20     -29.315   5.251   3.329  1.00 10.00      A   
ATOM    113  CD2 PHE A  20     -27.534   6.822   3.534  1.00 10.00      A   
ATOM    114  CE1 PHE A  20     -30.207   6.287   3.131  1.00 10.00      A   
ATOM    115  CE2 PHE A  20     -28.421   7.861   3.337  1.00 10.00      A   
ATOM    116  CZ  PHE A  20     -29.760   7.593   3.135  1.00 10.00      A   
ATOM    117  C   PHE A  20     -25.162   2.967   2.781  1.00 10.00      A   
ATOM    118  O   PHE A  20     -24.478   2.776   3.788  1.00 10.00      A   
ATOM    119  N   ILE A  21     -25.242   2.098   1.785  1.00 10.00      A   
ATOM    120  HN  ILE A  21     -25.800   2.314   1.011  1.00 10.00      A   
ATOM    121  CA  ILE A  21     -24.514   0.841   1.797  1.00 10.00      A   
ATOM    122  CB  ILE A  21     -25.438  -0.351   1.477  1.00 10.00      A   
ATOM    123  CG1 ILE A  21     -26.680  -0.308   2.375  1.00 10.00      A   
ATOM    124  CG2 ILE A  21     -24.693  -1.667   1.658  1.00 10.00      A   
ATOM    125  CD1 ILE A  21     -27.730  -1.341   2.024  1.00 10.00      A   
ATOM    126  C   ILE A  21     -23.387   0.903   0.774  1.00 10.00      A   
ATOM    127  O   ILE A  21     -23.588   0.633  -0.411  1.00 10.00      A   
ATOM    128  N   GLN A  22     -22.209   1.282   1.239  1.00 10.00      A   
ATOM    129  HN  GLN A  22     -22.118   1.496   2.192  1.00 10.00      A   
ATOM    130  CA  GLN A  22     -21.050   1.405   0.367  1.00 10.00      A   
ATOM    131  CB  GLN A  22     -20.314   2.715   0.648  1.00 10.00      A   
ATOM    132  CG  GLN A  22     -21.022   3.941   0.090  1.00 10.00      A   
ATOM    133  CD  GLN A  22     -20.965   4.003  -1.427  1.00 10.00      A   
ATOM    134  OE1 GLN A  22     -21.925   4.413  -2.082  1.00 10.00      A   
ATOM    135  NE2 GLN A  22     -19.836   3.614  -1.996  1.00 10.00      A   
ATOM    136 HE21 GLN A  22     -19.105   3.309  -1.415  1.00 10.00      A   
ATOM    137 HE22 GLN A  22     -19.774   3.642  -2.974  1.00 10.00      A   
ATOM    138  C   GLN A  22     -20.104   0.217   0.484  1.00 10.00      A   
ATOM    139  O   GLN A  22     -19.259   0.002  -0.386  1.00 10.00      A   
ATOM    140  N   LEU A  23     -20.245  -0.556   1.551  1.00 10.00      A   
ATOM    141  HN  LEU A  23     -20.939  -0.344   2.209  1.00 10.00      A   
ATOM    142  CA  LEU A  23     -19.394  -1.720   1.755  1.00 10.00      A   
ATOM    143  CB  LEU A  23     -19.568  -2.284   3.166  1.00 10.00      A   
ATOM    144  CG  LEU A  23     -18.532  -3.320   3.609  1.00 10.00      A   
ATOM    145  CD1 LEU A  23     -17.169  -2.671   3.793  1.00 10.00      A   
ATOM    146  CD2 LEU A  23     -18.975  -4.016   4.884  1.00 10.00      A   
ATOM    147  C   LEU A  23     -19.711  -2.788   0.715  1.00 10.00      A   
ATOM    148  O   LEU A  23     -20.839  -3.283   0.643  1.00 10.00      A   
ATOM    149  N   ASP A  24     -18.714  -3.131  -0.095  1.00 10.00      A   
ATOM    150  HN  ASP A  24     -17.845  -2.690   0.008  1.00 10.00      A   
ATOM    151  CA  ASP A  24     -18.882  -4.136  -1.143  1.00 10.00      A   
ATOM    152  CB  ASP A  24     -17.594  -4.324  -1.952  1.00 10.00      A   
ATOM    153  CG  ASP A  24     -17.540  -3.421  -3.172  1.00 10.00      A   
ATOM    154  OD1 ASP A  24     -17.151  -2.238  -3.026  1.00 10.00      A   
ATOM    155  OD2 ASP A  24     -17.895  -3.884  -4.278  1.00 10.00      A   
ATOM    156  C   ASP A  24     -19.375  -5.464  -0.579  1.00 10.00      A   
ATOM    157  O   ASP A  24     -20.239  -6.113  -1.171  1.00 10.00      A   
ATOM    158  N   LYS A  25     -18.834  -5.855   0.574  1.00 10.00      A   
ATOM    159  HN  LYS A  25     -18.138  -5.298   0.984  1.00 10.00      A   
ATOM    160  CA  LYS A  25     -19.229  -7.097   1.235  1.00 10.00      A   
ATOM    161  CB  LYS A  25     -18.456  -7.283   2.545  1.00 10.00      A   
ATOM    162  CG  LYS A  25     -17.007  -7.701   2.365  1.00 10.00      A   
ATOM    163  CD  LYS A  25     -16.345  -7.982   3.705  1.00 10.00      A   
ATOM    164  CE  LYS A  25     -14.920  -8.482   3.530  1.00 10.00      A   
ATOM    165  NZ  LYS A  25     -14.866  -9.909   3.099  1.00 10.00      A   
ATOM    166  HZ1 LYS A  25     -15.185 -10.528   3.869  1.00 10.00      A   
ATOM    167  HZ2 LYS A  25     -13.891 -10.169   2.844  1.00 10.00      A   
ATOM    168  HZ3 LYS A  25     -15.484 -10.061   2.268  1.00 10.00      A   
ATOM    169  C   LYS A  25     -20.728  -7.105   1.520  1.00 10.00      A   
ATOM    170  O   LYS A  25     -21.406  -8.111   1.306  1.00 10.00      A   
ATOM    171  N   ASP A  26     -21.238  -5.971   1.996  1.00 10.00      A   
ATOM    172  HN  ASP A  26     -20.643  -5.207   2.138  1.00 10.00      A   
ATOM    173  CA  ASP A  26     -22.658  -5.833   2.307  1.00 10.00      A   
ATOM    174  CB  ASP A  26     -22.941  -4.505   3.018  1.00 10.00      A   
ATOM    175  CG  ASP A  26     -22.751  -4.560   4.519  1.00 10.00      A   
ATOM    176  OD1 ASP A  26     -22.978  -5.632   5.122  1.00 10.00      A   
ATOM    177  OD2 ASP A  26     -22.382  -3.520   5.100  1.00 10.00      A   
ATOM    178  C   ASP A  26     -23.484  -5.894   1.033  1.00 10.00      A   
ATOM    179  O   ASP A  26     -24.488  -6.605   0.962  1.00 10.00      A   
ATOM    180  N   ARG A  27     -23.036  -5.154   0.023  1.00 10.00      A   
ATOM    181  HN  ARG A  27     -22.216  -4.625   0.147  1.00 10.00      A   
ATOM    182  CA  ARG A  27     -23.722  -5.102  -1.260  1.00 10.00      A   
ATOM    183  CB  ARG A  27     -23.062  -4.083  -2.191  1.00 10.00      A   
ATOM    184  CG  ARG A  27     -23.343  -2.640  -1.813  1.00 10.00      A   
ATOM    185  CD  ARG A  27     -23.181  -1.717  -3.003  1.00 10.00      A   
ATOM    186  NE  ARG A  27     -24.058  -0.557  -2.906  1.00 10.00      A   
ATOM    187  HE  ARG A  27     -23.902   0.067  -2.157  1.00 10.00      A   
ATOM    188  CZ  ARG A  27     -25.053  -0.302  -3.749  1.00 10.00      A   
ATOM    189  NH1 ARG A  27     -25.303  -1.133  -4.759  1.00 10.00      A   
ATOM    190 HH11 ARG A  27     -24.722  -2.000  -4.893  1.00 10.00      A   
ATOM    191 HH12 ARG A  27     -26.083  -0.933  -5.419  1.00 10.00      A   
ATOM    192  NH2 ARG A  27     -25.819   0.767  -3.574  1.00 10.00      A   
ATOM    193 HH21 ARG A  27     -25.650   1.415  -2.764  1.00 10.00      A   
ATOM    194 HH22 ARG A  27     -26.596   0.968  -4.237  1.00 10.00      A   
ATOM    195  C   ARG A  27     -23.788  -6.473  -1.918  1.00 10.00      A   
ATOM    196  O   ARG A  27     -24.779  -6.810  -2.566  1.00 10.00      A   
ATOM    197  N   ASN A  28     -22.737  -7.267  -1.737  1.00 10.00      A   
ATOM    198  HN  ASN A  28     -21.973  -6.937  -1.212  1.00 10.00      A   
ATOM    199  CA  ASN A  28     -22.684  -8.609  -2.310  1.00 10.00      A   
ATOM    200  CB  ASN A  28     -21.329  -9.278  -2.058  1.00 10.00      A   
ATOM    201  CG  ASN A  28     -20.210  -8.676  -2.887  1.00 10.00      A   
ATOM    202  OD1 ASN A  28     -20.452  -8.045  -3.918  1.00 10.00      A   
ATOM    203  ND2 ASN A  28     -18.975  -8.878  -2.451  1.00 10.00      A   
ATOM    204 HD21 ASN A  28     -18.850  -9.408  -1.623  1.00 10.00      A   
ATOM    205 HD22 ASN A  28     -18.236  -8.493  -2.964  1.00 10.00      A   
ATOM    206  C   ASN A  28     -23.811  -9.478  -1.771  1.00 10.00      A   
ATOM    207  O   ASN A  28     -24.299 -10.371  -2.457  1.00 10.00      A   
ATOM    208  N   SER A  29     -24.225  -9.210  -0.540  1.00 10.00      A   
ATOM    209  HN  SER A  29     -23.788  -8.499  -0.030  1.00 10.00      A   
ATOM    210  CA  SER A  29     -25.306  -9.957   0.077  1.00 10.00      A   
ATOM    211  CB  SER A  29     -25.215  -9.849   1.598  1.00 10.00      A   
ATOM    212  OG  SER A  29     -23.864  -9.921   2.026  1.00 10.00      A   
ATOM    213  HG  SER A  29     -23.702  -9.235   2.684  1.00 10.00      A   
ATOM    214  C   SER A  29     -26.655  -9.434  -0.409  1.00 10.00      A   
ATOM    215  O   SER A  29     -27.623 -10.187  -0.520  1.00 10.00      A   
ATOM    216  N   VAL A  30     -26.699  -8.142  -0.721  1.00 10.00      A   
ATOM    217  HN  VAL A  30     -25.883  -7.605  -0.636  1.00 10.00      A   
ATOM    218  CA  VAL A  30     -27.921  -7.502  -1.196  1.00 10.00      A   
ATOM    219  CB  VAL A  30     -27.758  -5.969  -1.298  1.00 10.00      A   
ATOM    220  CG1 VAL A  30     -29.026  -5.321  -1.834  1.00 10.00      A   
ATOM    221  CG2 VAL A  30     -27.397  -5.388   0.059  1.00 10.00      A   
ATOM    222  C   VAL A  30     -28.337  -8.070  -2.551  1.00 10.00      A   
ATOM    223  O   VAL A  30     -29.518  -8.314  -2.798  1.00 10.00      A   
ATOM    224  N   SER A  31     -27.360  -8.314  -3.414  1.00 10.00      A   
ATOM    225  HN  SER A  31     -26.429  -8.116  -3.162  1.00 10.00      A   
ATOM    226  CA  SER A  31     -27.638  -8.863  -4.731  1.00 10.00      A   
ATOM    227  CB  SER A  31     -26.496  -8.543  -5.700  1.00 10.00      A   
ATOM    228  OG  SER A  31     -25.295  -8.245  -5.006  1.00 10.00      A   
ATOM    229  HG  SER A  31     -25.149  -7.281  -5.019  1.00 10.00      A   
ATOM    230  C   SER A  31     -27.884 -10.372  -4.665  1.00 10.00      A   
ATOM    231  O   SER A  31     -28.013 -11.035  -5.692  1.00 10.00      A   
ATOM    232  N   LEU A  32     -27.958 -10.905  -3.452  1.00 10.00      A   
ATOM    233  HN  LEU A  32     -27.852 -10.326  -2.666  1.00 10.00      A   
ATOM    234  CA  LEU A  32     -28.182 -12.328  -3.256  1.00 10.00      A   
ATOM    235  CB  LEU A  32     -26.971 -12.966  -2.580  1.00 10.00      A   
ATOM    236  CG  LEU A  32     -25.855 -13.455  -3.501  1.00 10.00      A   
ATOM    237  CD1 LEU A  32     -24.623 -13.803  -2.684  1.00 10.00      A   
ATOM    238  CD2 LEU A  32     -26.319 -14.661  -4.303  1.00 10.00      A   
ATOM    239  C   LEU A  32     -29.438 -12.602  -2.434  1.00 10.00      A   
ATOM    240  O   LEU A  32     -29.681 -13.739  -2.027  1.00 10.00      A   
ATOM    241  N   VAL A  33     -30.234 -11.570  -2.180  1.00 10.00      A   
ATOM    242  HN  VAL A  33     -29.994 -10.678  -2.515  1.00 10.00      A   
ATOM    243  CA  VAL A  33     -31.463 -11.749  -1.407  1.00 10.00      A   
ATOM    244  CB  VAL A  33     -31.832 -10.531  -0.531  1.00 10.00      A   
ATOM    245  CG1 VAL A  33     -30.745 -10.254   0.490  1.00 10.00      A   
ATOM    246  CG2 VAL A  33     -32.105  -9.297  -1.373  1.00 10.00      A   
ATOM    247  C   VAL A  33     -32.634 -12.129  -2.309  1.00 10.00      A   
ATOM    248  O   VAL A  33     -33.463 -12.964  -1.941  1.00 10.00      A   
ATOM    249  N   CYS A  34     -32.680 -11.520  -3.489  1.00 10.00      A   
ATOM    250  HN  CYS A  34     -31.984 -10.871  -3.714  1.00 10.00      A   
ATOM    251  CA  CYS A  34     -33.727 -11.780  -4.464  1.00 10.00      A   
ATOM    252  CB  CYS A  34     -35.067 -11.203  -3.996  1.00 10.00      A   
ATOM    253  SG  CYS A  34     -35.079  -9.407  -3.777  1.00 10.00      A   
ATOM    254  HG  CYS A  34     -35.650  -9.140  -2.610  1.00 10.00      A   
ATOM    255  C   CYS A  34     -33.328 -11.175  -5.807  1.00 10.00      A   
ATOM    256  O   CYS A  34     -32.472 -10.291  -5.857  1.00 10.00      A   
ATOM    257  N   LYS A  35     -33.946 -11.647  -6.885  1.00 10.00      A   
ATOM    258  HN  LYS A  35     -34.632 -12.352  -6.776  1.00 10.00      A   
ATOM    259  CA  LYS A  35     -33.647 -11.155  -8.229  1.00 10.00      A   
ATOM    260  CB  LYS A  35     -34.399 -11.981  -9.280  1.00 10.00      A   
ATOM    261  CG  LYS A  35     -33.912 -11.800 -10.714  1.00 10.00      A   
ATOM    262  CD  LYS A  35     -32.566 -12.475 -10.946  1.00 10.00      A   
ATOM    263  CE  LYS A  35     -32.671 -13.997 -10.913  1.00 10.00      A   
ATOM    264  NZ  LYS A  35     -33.446 -14.540 -12.061  1.00 10.00      A   
ATOM    265  HZ1 LYS A  35     -34.459 -14.585 -11.820  1.00 10.00      A   
ATOM    266  HZ2 LYS A  35     -33.113 -15.503 -12.297  1.00 10.00      A   
ATOM    267  HZ3 LYS A  35     -33.324 -13.931 -12.894  1.00 10.00      A   
ATOM    268  C   LYS A  35     -34.000  -9.675  -8.365  1.00 10.00      A   
ATOM    269  O   LYS A  35     -33.316  -8.930  -9.064  1.00 10.00      A   
ATOM    270  N   SER A  36     -35.056  -9.255  -7.671  1.00 10.00      A   
ATOM    271  HN  SER A  36     -35.544  -9.897  -7.110  1.00 10.00      A   
ATOM    272  CA  SER A  36     -35.505  -7.870  -7.716  1.00 10.00      A   
ATOM    273  CB  SER A  36     -36.798  -7.727  -6.919  1.00 10.00      A   
ATOM    274  OG  SER A  36     -37.664  -8.818  -7.181  1.00 10.00      A   
ATOM    275  HG  SER A  36     -37.506  -9.139  -8.078  1.00 10.00      A   
ATOM    276  C   SER A  36     -34.437  -6.927  -7.170  1.00 10.00      A   
ATOM    277  O   SER A  36     -34.012  -5.998  -7.855  1.00 10.00      A   
ATOM    278  N   TRP A  37     -33.991  -7.185  -5.942  1.00 10.00      A   
ATOM    279  HN  TRP A  37     -34.361  -7.951  -5.446  1.00 10.00      A   
ATOM    280  CA  TRP A  37     -32.968  -6.357  -5.311  1.00 10.00      A   
ATOM    281  CB  TRP A  37     -32.772  -6.740  -3.841  1.00 10.00      A   
ATOM    282  CG  TRP A  37     -33.812  -6.171  -2.916  1.00 10.00      A   
ATOM    283  CD1 TRP A  37     -35.126  -5.925  -3.201  1.00 10.00      A   
ATOM    284  CD2 TRP A  37     -33.621  -5.778  -1.548  1.00 10.00      A   
ATOM    285  NE1 TRP A  37     -35.761  -5.408  -2.098  1.00 10.00      A   
ATOM    286  HE1 TRP A  37     -36.708  -5.148  -2.055  1.00 10.00      A   
ATOM    287  CE2 TRP A  37     -34.860  -5.306  -1.072  1.00 10.00      A   
ATOM    288  CE3 TRP A  37     -32.525  -5.782  -0.682  1.00 10.00      A   
ATOM    289  CZ2 TRP A  37     -35.031  -4.842   0.231  1.00 10.00      A   
ATOM    290  CZ3 TRP A  37     -32.697  -5.320   0.608  1.00 10.00      A   
ATOM    291  CH2 TRP A  37     -33.939  -4.856   1.052  1.00 10.00      A   
ATOM    292  C   TRP A  37     -31.654  -6.447  -6.076  1.00 10.00      A   
ATOM    293  O   TRP A  37     -30.892  -5.485  -6.132  1.00 10.00      A   
ATOM    294  N   TYR A  38     -31.405  -7.606  -6.679  1.00 10.00      A   
ATOM    295  HN  TYR A  38     -32.051  -8.340  -6.590  1.00 10.00      A   
ATOM    296  CA  TYR A  38     -30.199  -7.821  -7.465  1.00 10.00      A   
ATOM    297  CB  TYR A  38     -30.159  -9.272  -7.973  1.00 10.00      A   
ATOM    298  CG  TYR A  38     -29.410  -9.488  -9.272  1.00 10.00      A   
ATOM    299  CD1 TYR A  38     -30.097  -9.723 -10.456  1.00 10.00      A   
ATOM    300  CD2 TYR A  38     -28.022  -9.463  -9.315  1.00 10.00      A   
ATOM    301  CE1 TYR A  38     -29.425  -9.926 -11.643  1.00 10.00      A   
ATOM    302  CE2 TYR A  38     -27.341  -9.663 -10.498  1.00 10.00      A   
ATOM    303  CZ  TYR A  38     -28.047  -9.894 -11.659  1.00 10.00      A   
ATOM    304  OH  TYR A  38     -27.373 -10.091 -12.840  1.00 10.00      A   
ATOM    305  HH  TYR A  38     -27.821  -9.608 -13.545  1.00 10.00      A   
ATOM    306  C   TYR A  38     -30.146  -6.830  -8.624  1.00 10.00      A   
ATOM    307  O   TYR A  38     -29.101  -6.241  -8.906  1.00 10.00      A   
ATOM    308  N   GLU A  39     -31.294  -6.621  -9.261  1.00 10.00      A   
ATOM    309  HN  GLU A  39     -32.101  -7.096  -8.960  1.00 10.00      A   
ATOM    310  CA  GLU A  39     -31.392  -5.704 -10.392  1.00 10.00      A   
ATOM    311  CB  GLU A  39     -32.722  -5.885 -11.130  1.00 10.00      A   
ATOM    312  CG  GLU A  39     -32.752  -7.087 -12.057  1.00 10.00      A   
ATOM    313  CD  GLU A  39     -31.658  -7.047 -13.103  1.00 10.00      A   
ATOM    314  OE1 GLU A  39     -31.344  -8.109 -13.679  1.00 10.00      A   
ATOM    315  OE2 GLU A  39     -31.116  -5.953 -13.368  1.00 10.00      A   
ATOM    316  C   GLU A  39     -31.224  -4.253  -9.960  1.00 10.00      A   
ATOM    317  O   GLU A  39     -30.783  -3.409 -10.740  1.00 10.00      A   
ATOM    318  N   ILE A  40     -31.579  -3.961  -8.720  1.00 10.00      A   
ATOM    319  HN  ILE A  40     -31.927  -4.671  -8.140  1.00 10.00      A   
ATOM    320  CA  ILE A  40     -31.461  -2.607  -8.201  1.00 10.00      A   
ATOM    321  CB  ILE A  40     -32.498  -2.332  -7.092  1.00 10.00      A   
ATOM    322  CG1 ILE A  40     -33.896  -2.717  -7.584  1.00 10.00      A   
ATOM    323  CG2 ILE A  40     -32.468  -0.862  -6.684  1.00 10.00      A   
ATOM    324  CD1 ILE A  40     -34.947  -2.730  -6.498  1.00 10.00      A   
ATOM    325  C   ILE A  40     -30.046  -2.349  -7.683  1.00 10.00      A   
ATOM    326  O   ILE A  40     -29.480  -1.279  -7.897  1.00 10.00      A   
ATOM    327  N   GLU A  41     -29.471  -3.348  -7.025  1.00 10.00      A   
ATOM    328  HN  GLU A  41     -29.976  -4.184  -6.891  1.00 10.00      A   
ATOM    329  CA  GLU A  41     -28.117  -3.242  -6.479  1.00 10.00      A   
ATOM    330  CB  GLU A  41     -27.760  -4.514  -5.695  1.00 10.00      A   
ATOM    331  CG  GLU A  41     -26.621  -4.355  -4.693  1.00 10.00      A   
ATOM    332  CD  GLU A  41     -25.248  -4.564  -5.302  1.00 10.00      A   
ATOM    333  OE1 GLU A  41     -24.922  -5.710  -5.668  1.00 10.00      A   
ATOM    334  OE2 GLU A  41     -24.484  -3.583  -5.401  1.00 10.00      A   
ATOM    335  C   GLU A  41     -27.097  -3.002  -7.589  1.00 10.00      A   
ATOM    336  O   GLU A  41     -26.241  -2.122  -7.478  1.00 10.00      A   
ATOM    337  N   ARG A  42     -27.220  -3.772  -8.666  1.00 10.00      A   
ATOM    338  HN  ARG A  42     -27.944  -4.437  -8.695  1.00 10.00      A   
ATOM    339  CA  ARG A  42     -26.311  -3.670  -9.802  1.00 10.00      A   
ATOM    340  CB  ARG A  42     -26.571  -4.796 -10.804  1.00 10.00      A   
ATOM    341  CG  ARG A  42     -27.962  -4.780 -11.416  1.00 10.00      A   
ATOM    342  CD  ARG A  42     -28.096  -5.815 -12.518  1.00 10.00      A   
ATOM    343  NE  ARG A  42     -27.328  -5.449 -13.702  1.00 10.00      A   
ATOM    344  HE  ARG A  42     -26.357  -5.299 -13.581  1.00 10.00      A   
ATOM    345  CZ  ARG A  42     -27.861  -5.286 -14.913  1.00 10.00      A   
ATOM    346  NH1 ARG A  42     -29.166  -5.449 -15.100  1.00 10.00      A   
ATOM    347 HH11 ARG A  42     -29.796  -5.705 -14.295  1.00 10.00      A   
ATOM    348 HH12 ARG A  42     -29.576  -5.323 -16.052  1.00 10.00      A   
ATOM    349  NH2 ARG A  42     -27.086  -4.973 -15.945  1.00 10.00      A   
ATOM    350 HH21 ARG A  42     -26.055  -4.854 -15.818  1.00 10.00      A   
ATOM    351 HH22 ARG A  42     -27.502  -4.843 -16.897  1.00 10.00      A   
ATOM    352  C   ARG A  42     -26.387  -2.313 -10.499  1.00 10.00      A   
ATOM    353  O   ARG A  42     -25.489  -1.947 -11.255  1.00 10.00      A   
ATOM    354  N   TRP A  43     -27.450  -1.564 -10.239  1.00 10.00      A   
ATOM    355  HN  TRP A  43     -28.130  -1.896  -9.615  1.00 10.00      A   
ATOM    356  CA  TRP A  43     -27.627  -0.257 -10.862  1.00 10.00      A   
ATOM    357  CB  TRP A  43     -29.043  -0.117 -11.435  1.00 10.00      A   
ATOM    358  CG  TRP A  43     -29.197  -0.675 -12.820  1.00 10.00      A   
ATOM    359  CD1 TRP A  43     -29.651  -1.916 -13.162  1.00 10.00      A   
ATOM    360  CD2 TRP A  43     -28.899  -0.007 -14.052  1.00 10.00      A   
ATOM    361  NE1 TRP A  43     -29.649  -2.064 -14.525  1.00 10.00      A   
ATOM    362  HE1 TRP A  43     -29.933  -2.870 -15.012  1.00 10.00      A   
ATOM    363  CE2 TRP A  43     -29.194  -0.907 -15.096  1.00 10.00      A   
ATOM    364  CE3 TRP A  43     -28.411   1.262 -14.373  1.00 10.00      A   
ATOM    365  CZ2 TRP A  43     -29.018  -0.579 -16.438  1.00 10.00      A   
ATOM    366  CZ3 TRP A  43     -28.238   1.587 -15.705  1.00 10.00      A   
ATOM    367  CH2 TRP A  43     -28.540   0.669 -16.721  1.00 10.00      A   
ATOM    368  C   TRP A  43     -27.324   0.890  -9.897  1.00 10.00      A   
ATOM    369  O   TRP A  43     -27.604   2.053 -10.197  1.00 10.00      A   
ATOM    370  N   CYS A  44     -26.753   0.576  -8.740  1.00 10.00      A   
ATOM    371  HN  CYS A  44     -26.556  -0.362  -8.536  1.00 10.00      A   
ATOM    372  CA  CYS A  44     -26.430   1.618  -7.768  1.00 10.00      A   
ATOM    373  CB  CYS A  44     -27.508   1.761  -6.691  1.00 10.00      A   
ATOM    374  SG  CYS A  44     -27.969   0.217  -5.883  1.00 10.00      A   
ATOM    375  HG  CYS A  44     -28.784  -0.434  -6.708  1.00 10.00      A   
ATOM    376  C   CYS A  44     -25.036   1.491  -7.150  1.00 10.00      A   
ATOM    377  O   CYS A  44     -24.634   2.351  -6.365  1.00 10.00      A   
ATOM    378  N   ARG A  45     -24.298   0.430  -7.479  1.00 10.00      A   
ATOM    379  HN  ARG A  45     -24.654  -0.244  -8.094  1.00 10.00      A   
ATOM    380  CA  ARG A  45     -22.951   0.278  -6.930  1.00 10.00      A   
ATOM    381  CB  ARG A  45     -22.434  -1.163  -7.004  1.00 10.00      A   
ATOM    382  CG  ARG A  45     -21.334  -1.461  -5.990  1.00 10.00      A   
ATOM    383  CD  ARG A  45     -20.755  -2.862  -6.143  1.00 10.00      A   
ATOM    384  NE  ARG A  45     -21.717  -3.917  -5.815  1.00 10.00      A   
ATOM    385  HE  ARG A  45     -22.667  -3.743  -6.018  1.00 10.00      A   
ATOM    386  CZ  ARG A  45     -21.389  -5.078  -5.241  1.00 10.00      A   
ATOM    387  NH1 ARG A  45     -20.128  -5.339  -4.907  1.00 10.00      A   
ATOM    388 HH11 ARG A  45     -19.882  -6.251  -4.465  1.00 10.00      A   
ATOM    389 HH12 ARG A  45     -19.373  -4.627  -5.077  1.00 10.00      A   
ATOM    390  NH2 ARG A  45     -22.324  -5.996  -5.016  1.00 10.00      A   
ATOM    391 HH21 ARG A  45     -23.323  -5.810  -5.292  1.00 10.00      A   
ATOM    392 HH22 ARG A  45     -22.070  -6.904  -4.564  1.00 10.00      A   
ATOM    393  C   ARG A  45     -22.004   1.253  -7.623  1.00 10.00      A   
ATOM    394  O   ARG A  45     -21.798   1.180  -8.834  1.00 10.00      A   
ATOM    395  N   ARG A  46     -21.453   2.176  -6.852  1.00 10.00      A   
ATOM    396  HN  ARG A  46     -21.637   2.162  -5.888  1.00 10.00      A   
ATOM    397  CA  ARG A  46     -20.569   3.202  -7.389  1.00 10.00      A   
ATOM    398  CB  ARG A  46     -20.672   4.468  -6.544  1.00 10.00      A   
ATOM    399  CG  ARG A  46     -22.078   5.034  -6.446  1.00 10.00      A   
ATOM    400  CD  ARG A  46     -22.182   6.019  -5.294  1.00 10.00      A   
ATOM    401  NE  ARG A  46     -23.504   6.635  -5.199  1.00 10.00      A   
ATOM    402  HE  ARG A  46     -24.087   6.580  -5.993  1.00 10.00      A   
ATOM    403  CZ  ARG A  46     -23.954   7.263  -4.110  1.00 10.00      A   
ATOM    404  NH1 ARG A  46     -23.192   7.357  -3.026  1.00 10.00      A   
ATOM    405 HH11 ARG A  46     -22.235   6.942  -3.015  1.00 10.00      A   
ATOM    406 HH12 ARG A  46     -23.546   7.848  -2.176  1.00 10.00      A   
ATOM    407  NH2 ARG A  46     -25.165   7.801  -4.111  1.00 10.00      A   
ATOM    408 HH21 ARG A  46     -25.768   7.737  -4.961  1.00 10.00      A   
ATOM    409 HH22 ARG A  46     -25.525   8.291  -3.264  1.00 10.00      A   
ATOM    410  C   ARG A  46     -19.116   2.757  -7.452  1.00 10.00      A   
ATOM    411  O   ARG A  46     -18.346   3.252  -8.274  1.00 10.00      A   
ATOM    412  N   LYS A  47     -18.735   1.832  -6.593  1.00 10.00      A   
ATOM    413  HN  LYS A  47     -19.387   1.452  -5.966  1.00 10.00      A   
ATOM    414  CA  LYS A  47     -17.361   1.364  -6.565  1.00 10.00      A   
ATOM    415  CB  LYS A  47     -16.645   1.881  -5.313  1.00 10.00      A   
ATOM    416  CG  LYS A  47     -17.288   1.446  -4.005  1.00 10.00      A   
ATOM    417  CD  LYS A  47     -16.423   1.809  -2.812  1.00 10.00      A   
ATOM    418  CE  LYS A  47     -15.096   1.069  -2.842  1.00 10.00      A   
ATOM    419  NZ  LYS A  47     -15.265  -0.393  -2.605  1.00 10.00      A   
ATOM    420  HZ1 LYS A  47     -16.159  -0.733  -3.027  1.00 10.00      A   
ATOM    421  HZ2 LYS A  47     -15.283  -0.593  -1.586  1.00 10.00      A   
ATOM    422  HZ3 LYS A  47     -14.475  -0.915  -3.031  1.00 10.00      A   
ATOM    423  C   LYS A  47     -17.287  -0.149  -6.629  1.00 10.00      A   
ATOM    424  O   LYS A  47     -18.202  -0.840  -6.186  1.00 10.00      A   
ATOM    425  N   VAL A  48     -16.211  -0.654  -7.207  1.00 10.00      A   
ATOM    426  HN  VAL A  48     -15.538  -0.045  -7.583  1.00 10.00      A   
ATOM    427  CA  VAL A  48     -16.000  -2.085  -7.309  1.00 10.00      A   
ATOM    428  CB  VAL A  48     -16.206  -2.616  -8.743  1.00 10.00      A   
ATOM    429  CG1 VAL A  48     -17.684  -2.671  -9.096  1.00 10.00      A   
ATOM    430  CG2 VAL A  48     -15.438  -1.779  -9.753  1.00 10.00      A   
ATOM    431  C   VAL A  48     -14.599  -2.445  -6.838  1.00 10.00      A   
ATOM    432  O   VAL A  48     -13.615  -1.805  -7.223  1.00 10.00      A   
ATOM    433  N   PHE A  49     -14.511  -3.457  -5.990  1.00 10.00      A   
ATOM    434  HN  PHE A  49     -15.330  -3.922  -5.703  1.00 10.00      A   
ATOM    435  CA  PHE A  49     -13.229  -3.902  -5.476  1.00 10.00      A   
ATOM    436  CB  PHE A  49     -13.281  -4.053  -3.952  1.00 10.00      A   
ATOM    437  CG  PHE A  49     -11.946  -4.348  -3.330  1.00 10.00      A   
ATOM    438  CD1 PHE A  49     -11.060  -3.322  -3.048  1.00 10.00      A   
ATOM    439  CD2 PHE A  49     -11.577  -5.648  -3.027  1.00 10.00      A   
ATOM    440  CE1 PHE A  49      -9.831  -3.586  -2.479  1.00 10.00      A   
ATOM    441  CE2 PHE A  49     -10.350  -5.921  -2.458  1.00 10.00      A   
ATOM    442  CZ  PHE A  49      -9.476  -4.888  -2.184  1.00 10.00      A   
ATOM    443  C   PHE A  49     -12.827  -5.218  -6.123  1.00 10.00      A   
ATOM    444  O   PHE A  49     -13.303  -6.280  -5.735  1.00 10.00      A   
ATOM    445  N   ILE A  50     -11.965  -5.139  -7.123  1.00 10.00      A   
ATOM    446  HN  ILE A  50     -11.625  -4.260  -7.399  1.00 10.00      A   
ATOM    447  CA  ILE A  50     -11.501  -6.330  -7.815  1.00 10.00      A   
ATOM    448  CB  ILE A  50     -11.421  -6.118  -9.342  1.00 10.00      A   
ATOM    449  CG1 ILE A  50     -12.688  -5.421  -9.860  1.00 10.00      A   
ATOM    450  CG2 ILE A  50     -11.216  -7.447 -10.053  1.00 10.00      A   
ATOM    451  CD1 ILE A  50     -13.959  -6.226  -9.684  1.00 10.00      A   
ATOM    452  C   ILE A  50     -10.140  -6.751  -7.276  1.00 10.00      A   
ATOM    453  O   ILE A  50      -9.102  -6.219  -7.680  1.00 10.00      A   
ATOM    454  N   GLY A  51     -10.162  -7.700  -6.350  1.00 10.00      A   
ATOM    455  HN  GLY A  51     -11.027  -8.068  -6.067  1.00 10.00      A   
ATOM    456  CA  GLY A  51      -8.937  -8.190  -5.742  1.00 10.00      A   
ATOM    457  C   GLY A  51      -8.020  -8.887  -6.728  1.00 10.00      A   
ATOM    458  O   GLY A  51      -6.820  -9.001  -6.495  1.00 10.00      A   
ATOM    459  N   ASN A  52      -8.584  -9.365  -7.822  1.00 10.00      A   
ATOM    460  HN  ASN A  52      -9.549  -9.251  -7.951  1.00 10.00      A   
ATOM    461  CA  ASN A  52      -7.804 -10.045  -8.844  1.00 10.00      A   
ATOM    462  CB  ASN A  52      -7.828 -11.564  -8.626  1.00 10.00      A   
ATOM    463  CG  ASN A  52      -6.695 -12.275  -9.343  1.00 10.00      A   
ATOM    464  OD1 ASN A  52      -6.240 -11.840 -10.403  1.00 10.00      A   
ATOM    465  ND2 ASN A  52      -6.223 -13.372  -8.761  1.00 10.00      A   
ATOM    466 HD21 ASN A  52      -6.627 -13.658  -7.916  1.00 10.00      A   
ATOM    467 HD22 ASN A  52      -5.488 -13.851  -9.204  1.00 10.00      A   
ATOM    468  C   ASN A  52      -8.339  -9.694 -10.224  1.00 10.00      A   
ATOM    469  O   ASN A  52      -9.438 -10.105 -10.596  1.00 10.00      A   
ATOM    470  N   CYS A  53      -7.554  -8.937 -10.980  1.00 10.00      A   
ATOM    471  HN  CYS A  53      -6.679  -8.660 -10.629  1.00 10.00      A   
ATOM    472  CA  CYS A  53      -7.949  -8.502 -12.316  1.00 10.00      A   
ATOM    473  CB  CYS A  53      -6.925  -7.517 -12.870  1.00 10.00      A   
ATOM    474  SG  CYS A  53      -5.212  -8.056 -12.683  1.00 10.00      A   
ATOM    475  HG  CYS A  53      -4.775  -7.599 -11.517  1.00 10.00      A   
ATOM    476  C   CYS A  53      -8.125  -9.665 -13.291  1.00 10.00      A   
ATOM    477  O   CYS A  53      -8.705  -9.499 -14.361  1.00 10.00      A   
ATOM    478  N   TYR A  54      -7.628 -10.837 -12.929  1.00 10.00      A   
ATOM    479  HN  TYR A  54      -7.173 -10.926 -12.063  1.00 10.00      A   
ATOM    480  CA  TYR A  54      -7.743 -11.996 -13.798  1.00 10.00      A   
ATOM    481  CB  TYR A  54      -6.382 -12.648 -14.024  1.00 10.00      A   
ATOM    482  CG  TYR A  54      -5.474 -11.795 -14.876  1.00 10.00      A   
ATOM    483  CD1 TYR A  54      -4.134 -11.629 -14.560  1.00 10.00      A   
ATOM    484  CD2 TYR A  54      -5.968 -11.149 -16.004  1.00 10.00      A   
ATOM    485  CE1 TYR A  54      -3.310 -10.841 -15.344  1.00 10.00      A   
ATOM    486  CE2 TYR A  54      -5.154 -10.360 -16.793  1.00 10.00      A   
ATOM    487  CZ  TYR A  54      -3.824 -10.210 -16.460  1.00 10.00      A   
ATOM    488  OH  TYR A  54      -3.006  -9.435 -17.250  1.00 10.00      A   
ATOM    489  HH  TYR A  54      -2.627  -9.992 -17.956  1.00 10.00      A   
ATOM    490  C   TYR A  54      -8.773 -12.989 -13.290  1.00 10.00      A   
ATOM    491  O   TYR A  54      -8.878 -14.108 -13.791  1.00 10.00      A   
ATOM    492  N   ALA A  55      -9.547 -12.568 -12.302  1.00 10.00      A   
ATOM    493  HN  ALA A  55      -9.419 -11.665 -11.942  1.00 10.00      A   
ATOM    494  CA  ALA A  55     -10.583 -13.416 -11.739  1.00 10.00      A   
ATOM    495  CB  ALA A  55     -10.718 -13.178 -10.244  1.00 10.00      A   
ATOM    496  C   ALA A  55     -11.908 -13.161 -12.444  1.00 10.00      A   
ATOM    497  O   ALA A  55     -12.876 -13.901 -12.261  1.00 10.00      A   
ATOM    498  N   VAL A  56     -11.936 -12.114 -13.261  1.00 10.00      A   
ATOM    499  HN  VAL A  56     -11.127 -11.575 -13.370  1.00 10.00      A   
ATOM    500  CA  VAL A  56     -13.130 -11.740 -13.998  1.00 10.00      A   
ATOM    501  CB  VAL A  56     -14.110 -10.954 -13.090  1.00 10.00      A   
ATOM    502  CG1 VAL A  56     -13.510  -9.632 -12.629  1.00 10.00      A   
ATOM    503  CG2 VAL A  56     -15.459 -10.742 -13.760  1.00 10.00      A   
ATOM    504  C   VAL A  56     -12.735 -10.889 -15.204  1.00 10.00      A   
ATOM    505  O   VAL A  56     -11.708 -10.218 -15.179  1.00 10.00      A   
ATOM    506  N   SER A  57     -13.525 -10.944 -16.264  1.00 10.00      A   
ATOM    507  HN  SER A  57     -14.325 -11.508 -16.239  1.00 10.00      A   
ATOM    508  CA  SER A  57     -13.240 -10.167 -17.461  1.00 10.00      A   
ATOM    509  CB  SER A  57     -13.787 -10.879 -18.704  1.00 10.00      A   
ATOM    510  OG  SER A  57     -13.218 -12.171 -18.845  1.00 10.00      A   
ATOM    511  HG  SER A  57     -12.303 -12.154 -18.530  1.00 10.00      A   
ATOM    512  C   SER A  57     -13.841  -8.769 -17.346  1.00 10.00      A   
ATOM    513  O   SER A  57     -14.818  -8.570 -16.616  1.00 10.00      A   
ATOM    514  N   PRO A  58     -13.265  -7.778 -18.055  1.00 10.00      A   
ATOM    515  CA  PRO A  58     -13.751  -6.394 -18.021  1.00 10.00      A   
ATOM    516  CB  PRO A  58     -12.899  -5.683 -19.078  1.00 10.00      A   
ATOM    517  CG  PRO A  58     -11.668  -6.508 -19.196  1.00 10.00      A   
ATOM    518  CD  PRO A  58     -12.086  -7.927 -18.932  1.00 10.00      A   
ATOM    519  C   PRO A  58     -15.234  -6.293 -18.381  1.00 10.00      A   
ATOM    520  O   PRO A  58     -16.028  -5.698 -17.647  1.00 10.00      A   
ATOM    521  N   ALA A  59     -15.605  -6.902 -19.503  1.00 10.00      A   
ATOM    522  HN  ALA A  59     -14.923  -7.371 -20.038  1.00 10.00      A   
ATOM    523  CA  ALA A  59     -16.983  -6.885 -19.977  1.00 10.00      A   
ATOM    524  CB  ALA A  59     -17.091  -7.599 -21.315  1.00 10.00      A   
ATOM    525  C   ALA A  59     -17.954  -7.491 -18.967  1.00 10.00      A   
ATOM    526  O   ALA A  59     -19.108  -7.072 -18.886  1.00 10.00      A   
ATOM    527  N   THR A  60     -17.484  -8.466 -18.195  1.00 10.00      A   
ATOM    528  HN  THR A  60     -16.550  -8.748 -18.295  1.00 10.00      A   
ATOM    529  CA  THR A  60     -18.316  -9.126 -17.200  1.00 10.00      A   
ATOM    530  CB  THR A  60     -17.538 -10.258 -16.507  1.00 10.00      A   
ATOM    531  OG1 THR A  60     -16.663 -10.882 -17.455  1.00 10.00      A   
ATOM    532  HG1 THR A  60     -17.183 -11.211 -18.198  1.00 10.00      A   
ATOM    533  CG2 THR A  60     -18.493 -11.298 -15.946  1.00 10.00      A   
ATOM    534  C   THR A  60     -18.798  -8.134 -16.146  1.00 10.00      A   
ATOM    535  O   THR A  60     -19.989  -8.090 -15.823  1.00 10.00      A   
ATOM    536  N   VAL A  61     -17.871  -7.325 -15.632  1.00 10.00      A   
ATOM    537  HN  VAL A  61     -16.941  -7.397 -15.947  1.00 10.00      A   
ATOM    538  CA  VAL A  61     -18.199  -6.333 -14.614  1.00 10.00      A   
ATOM    539  CB  VAL A  61     -16.928  -5.738 -13.971  1.00 10.00      A   
ATOM    540  CG1 VAL A  61     -17.286  -4.836 -12.797  1.00 10.00      A   
ATOM    541  CG2 VAL A  61     -15.985  -6.845 -13.529  1.00 10.00      A   
ATOM    542  C   VAL A  61     -19.038  -5.209 -15.210  1.00 10.00      A   
ATOM    543  O   VAL A  61     -20.029  -4.789 -14.617  1.00 10.00      A   
ATOM    544  N   ILE A  62     -18.646  -4.745 -16.397  1.00 10.00      A   
ATOM    545  HN  ILE A  62     -17.853  -5.137 -16.825  1.00 10.00      A   
ATOM    546  CA  ILE A  62     -19.358  -3.665 -17.079  1.00 10.00      A   
ATOM    547  CB  ILE A  62     -18.664  -3.300 -18.411  1.00 10.00      A   
ATOM    548  CG1 ILE A  62     -17.254  -2.767 -18.148  1.00 10.00      A   
ATOM    549  CG2 ILE A  62     -19.481  -2.278 -19.187  1.00 10.00      A   
ATOM    550  CD1 ILE A  62     -16.420  -2.586 -19.399  1.00 10.00      A   
ATOM    551  C   ILE A  62     -20.813  -4.048 -17.350  1.00 10.00      A   
ATOM    552  O   ILE A  62     -21.716  -3.221 -17.235  1.00 10.00      A   
ATOM    553  N   ARG A  63     -21.023  -5.307 -17.707  1.00 10.00      A   
ATOM    554  HN  ARG A  63     -20.250  -5.911 -17.789  1.00 10.00      A   
ATOM    555  CA  ARG A  63     -22.360  -5.822 -17.998  1.00 10.00      A   
ATOM    556  CB  ARG A  63     -22.267  -7.263 -18.510  1.00 10.00      A   
ATOM    557  CG  ARG A  63     -23.550  -7.796 -19.131  1.00 10.00      A   
ATOM    558  CD  ARG A  63     -23.432  -7.890 -20.642  1.00 10.00      A   
ATOM    559  NE  ARG A  63     -22.399  -8.845 -21.049  1.00 10.00      A   
ATOM    560  HE  ARG A  63     -22.132  -9.527 -20.391  1.00 10.00      A   
ATOM    561  CZ  ARG A  63     -21.804  -8.839 -22.243  1.00 10.00      A   
ATOM    562  NH1 ARG A  63     -22.135  -7.928 -23.148  1.00 10.00      A   
ATOM    563 HH11 ARG A  63     -21.672  -7.928 -24.083  1.00 10.00      A   
ATOM    564 HH12 ARG A  63     -22.856  -7.204 -22.931  1.00 10.00      A   
ATOM    565  NH2 ARG A  63     -20.879  -9.746 -22.531  1.00 10.00      A   
ATOM    566 HH21 ARG A  63     -20.612 -10.468 -21.828  1.00 10.00      A   
ATOM    567 HH22 ARG A  63     -20.409  -9.743 -23.469  1.00 10.00      A   
ATOM    568  C   ARG A  63     -23.260  -5.775 -16.766  1.00 10.00      A   
ATOM    569  O   ARG A  63     -24.378  -5.261 -16.816  1.00 10.00      A   
ATOM    570  N   ARG A  64     -22.765  -6.301 -15.657  1.00 10.00      A   
ATOM    571  HN  ARG A  64     -21.853  -6.666 -15.658  1.00 10.00      A   
ATOM    572  CA  ARG A  64     -23.552  -6.337 -14.440  1.00 10.00      A   
ATOM    573  CB  ARG A  64     -23.038  -7.404 -13.470  1.00 10.00      A   
ATOM    574  CG  ARG A  64     -24.110  -7.944 -12.535  1.00 10.00      A   
ATOM    575  CD  ARG A  64     -23.557  -9.023 -11.621  1.00 10.00      A   
ATOM    576  NE  ARG A  64     -23.803  -8.719 -10.212  1.00 10.00      A   
ATOM    577  HE  ARG A  64     -24.492  -8.053 -10.009  1.00 10.00      A   
ATOM    578  CZ  ARG A  64     -23.148  -9.289  -9.204  1.00 10.00      A   
ATOM    579  NH1 ARG A  64     -22.209 -10.201  -9.442  1.00 10.00      A   
ATOM    580 HH11 ARG A  64     -21.700 -10.643  -8.648  1.00 10.00      A   
ATOM    581 HH12 ARG A  64     -21.970 -10.484 -10.430  1.00 10.00      A   
ATOM    582  NH2 ARG A  64     -23.424  -8.936  -7.955  1.00 10.00      A   
ATOM    583 HH21 ARG A  64     -24.148  -8.219  -7.756  1.00 10.00      A   
ATOM    584 HH22 ARG A  64     -22.902  -9.380  -7.159  1.00 10.00      A   
ATOM    585  C   ARG A  64     -23.662  -4.973 -13.764  1.00 10.00      A   
ATOM    586  O   ARG A  64     -24.737  -4.599 -13.302  1.00 10.00      A   
ATOM    587  N   PHE A  65     -22.561  -4.232 -13.715  1.00 10.00      A   
ATOM    588  HN  PHE A  65     -21.732  -4.571 -14.121  1.00 10.00      A   
ATOM    589  CA  PHE A  65     -22.551  -2.918 -13.079  1.00 10.00      A   
ATOM    590  CB  PHE A  65     -21.587  -2.909 -11.890  1.00 10.00      A   
ATOM    591  CG  PHE A  65     -21.989  -3.819 -10.766  1.00 10.00      A   
ATOM    592  CD1 PHE A  65     -21.511  -5.116 -10.701  1.00 10.00      A   
ATOM    593  CD2 PHE A  65     -22.846  -3.375  -9.775  1.00 10.00      A   
ATOM    594  CE1 PHE A  65     -21.882  -5.950  -9.666  1.00 10.00      A   
ATOM    595  CE2 PHE A  65     -23.221  -4.204  -8.737  1.00 10.00      A   
ATOM    596  CZ  PHE A  65     -22.738  -5.494  -8.682  1.00 10.00      A   
ATOM    597  C   PHE A  65     -22.172  -1.818 -14.071  1.00 10.00      A   
ATOM    598  O   PHE A  65     -20.992  -1.582 -14.339  1.00 10.00      A   
ATOM    599  N   PRO A  66     -23.176  -1.126 -14.629  1.00 10.00      A   
ATOM    600  CA  PRO A  66     -22.965  -0.054 -15.592  1.00 10.00      A   
ATOM    601  CB  PRO A  66     -24.170  -0.236 -16.516  1.00 10.00      A   
ATOM    602  CG  PRO A  66     -25.262  -0.759 -15.630  1.00 10.00      A   
ATOM    603  CD  PRO A  66     -24.609  -1.356 -14.402  1.00 10.00      A   
ATOM    604  C   PRO A  66     -22.990   1.343 -14.961  1.00 10.00      A   
ATOM    605  O   PRO A  66     -23.015   2.347 -15.675  1.00 10.00      A   
ATOM    606  N   LYS A  67     -22.977   1.414 -13.633  1.00 10.00      A   
ATOM    607  HN  LYS A  67     -22.947   0.586 -13.109  1.00 10.00      A   
ATOM    608  CA  LYS A  67     -23.007   2.702 -12.939  1.00 10.00      A   
ATOM    609  CB  LYS A  67     -24.310   2.878 -12.153  1.00 10.00      A   
ATOM    610  CG  LYS A  67     -25.493   3.330 -12.997  1.00 10.00      A   
ATOM    611  CD  LYS A  67     -26.415   4.242 -12.202  1.00 10.00      A   
ATOM    612  CE  LYS A  67     -27.669   4.593 -12.984  1.00 10.00      A   
ATOM    613  NZ  LYS A  67     -28.514   5.579 -12.261  1.00 10.00      A   
ATOM    614  HZ1 LYS A  67     -29.467   5.607 -12.679  1.00 10.00      A   
ATOM    615  HZ2 LYS A  67     -28.095   6.529 -12.325  1.00 10.00      A   
ATOM    616  HZ3 LYS A  67     -28.599   5.319 -11.257  1.00 10.00      A   
ATOM    617  C   LYS A  67     -21.808   2.884 -12.014  1.00 10.00      A   
ATOM    618  O   LYS A  67     -21.872   3.639 -11.040  1.00 10.00      A   
ATOM    619  N   VAL A  68     -20.714   2.210 -12.330  1.00 10.00      A   
ATOM    620  HN  VAL A  68     -20.711   1.651 -13.132  1.00 10.00      A   
ATOM    621  CA  VAL A  68     -19.510   2.298 -11.521  1.00 10.00      A   
ATOM    622  CB  VAL A  68     -18.582   1.084 -11.749  1.00 10.00      A   
ATOM    623  CG1 VAL A  68     -17.372   1.147 -10.831  1.00 10.00      A   
ATOM    624  CG2 VAL A  68     -19.342  -0.212 -11.534  1.00 10.00      A   
ATOM    625  C   VAL A  68     -18.750   3.584 -11.825  1.00 10.00      A   
ATOM    626  O   VAL A  68     -18.542   3.933 -12.987  1.00 10.00      A   
ATOM    627  N   ARG A  69     -18.348   4.289 -10.774  1.00 10.00      A   
ATOM    628  HN  ARG A  69     -18.553   3.956  -9.870  1.00 10.00      A   
ATOM    629  CA  ARG A  69     -17.607   5.535 -10.922  1.00 10.00      A   
ATOM    630  CB  ARG A  69     -18.372   6.710 -10.305  1.00 10.00      A   
ATOM    631  CG  ARG A  69     -19.768   6.919 -10.875  1.00 10.00      A   
ATOM    632  CD  ARG A  69     -20.386   8.210 -10.361  1.00 10.00      A   
ATOM    633  NE  ARG A  69     -21.778   8.359 -10.780  1.00 10.00      A   
ATOM    634  HE  ARG A  69     -22.297   7.533 -10.916  1.00 10.00      A   
ATOM    635  CZ  ARG A  69     -22.382   9.530 -10.975  1.00 10.00      A   
ATOM    636  NH1 ARG A  69     -21.714  10.664 -10.788  1.00 10.00      A   
ATOM    637 HH11 ARG A  69     -22.187  11.584 -10.943  1.00 10.00      A   
ATOM    638 HH12 ARG A  69     -20.721  10.640 -10.482  1.00 10.00      A   
ATOM    639  NH2 ARG A  69     -23.651   9.571 -11.350  1.00 10.00      A   
ATOM    640 HH21 ARG A  69     -24.123  10.487 -11.504  1.00 10.00      A   
ATOM    641 HH22 ARG A  69     -24.186   8.685 -11.490  1.00 10.00      A   
ATOM    642  C   ARG A  69     -16.212   5.419 -10.307  1.00 10.00      A   
ATOM    643  O   ARG A  69     -15.323   6.214 -10.611  1.00 10.00      A   
ATOM    644  N   SER A  70     -16.031   4.425  -9.448  1.00 10.00      A   
ATOM    645  HN  SER A  70     -16.783   3.828  -9.243  1.00 10.00      A   
ATOM    646  CA  SER A  70     -14.751   4.191  -8.798  1.00 10.00      A   
ATOM    647  CB  SER A  70     -14.828   4.548  -7.307  1.00 10.00      A   
ATOM    648  OG  SER A  70     -13.553   4.477  -6.690  1.00 10.00      A   
ATOM    649  HG  SER A  70     -13.357   5.318  -6.258  1.00 10.00      A   
ATOM    650  C   SER A  70     -14.346   2.731  -8.980  1.00 10.00      A   
ATOM    651  O   SER A  70     -15.049   1.824  -8.538  1.00 10.00      A   
ATOM    652  N   VAL A  71     -13.220   2.507  -9.645  1.00 10.00      A   
ATOM    653  HN  VAL A  71     -12.685   3.272  -9.961  1.00 10.00      A   
ATOM    654  CA  VAL A  71     -12.744   1.151  -9.894  1.00 10.00      A   
ATOM    655  CB  VAL A  71     -12.600   0.862 -11.406  1.00 10.00      A   
ATOM    656  CG1 VAL A  71     -12.154  -0.575 -11.650  1.00 10.00      A   
ATOM    657  CG2 VAL A  71     -13.902   1.145 -12.136  1.00 10.00      A   
ATOM    658  C   VAL A  71     -11.404   0.898  -9.208  1.00 10.00      A   
ATOM    659  O   VAL A  71     -10.499   1.735  -9.260  1.00 10.00      A   
ATOM    660  N   GLU A  72     -11.294  -0.254  -8.558  1.00 10.00      A   
ATOM    661  HN  GLU A  72     -12.063  -0.862  -8.538  1.00 10.00      A   
ATOM    662  CA  GLU A  72     -10.074  -0.651  -7.869  1.00 10.00      A   
ATOM    663  CB  GLU A  72     -10.331  -0.725  -6.366  1.00 10.00      A   
ATOM    664  CG  GLU A  72      -9.137  -0.347  -5.507  1.00 10.00      A   
ATOM    665  CD  GLU A  72      -9.555   0.358  -4.238  1.00 10.00      A   
ATOM    666  OE1 GLU A  72     -10.584  -0.030  -3.656  1.00 10.00      A   
ATOM    667  OE2 GLU A  72      -8.859   1.309  -3.817  1.00 10.00      A   
ATOM    668  C   GLU A  72      -9.627  -2.012  -8.394  1.00 10.00      A   
ATOM    669  O   GLU A  72     -10.348  -3.003  -8.260  1.00 10.00      A   
ATOM    670  N   LEU A  73      -8.447  -2.058  -8.995  1.00 10.00      A   
ATOM    671  HN  LEU A  73      -7.903  -1.236  -9.049  1.00 10.00      A   
ATOM    672  CA  LEU A  73      -7.933  -3.299  -9.567  1.00 10.00      A   
ATOM    673  CB  LEU A  73      -7.897  -3.210 -11.096  1.00 10.00      A   
ATOM    674  CG  LEU A  73      -9.244  -3.221 -11.821  1.00 10.00      A   
ATOM    675  CD1 LEU A  73      -9.124  -2.515 -13.162  1.00 10.00      A   
ATOM    676  CD2 LEU A  73      -9.727  -4.649 -12.019  1.00 10.00      A   
ATOM    677  C   LEU A  73      -6.541  -3.654  -9.051  1.00 10.00      A   
ATOM    678  O   LEU A  73      -5.657  -2.796  -8.969  1.00 10.00      A   
ATOM    679  N   LYS A  74      -6.365  -4.924  -8.698  1.00 10.00      A   
ATOM    680  HN  LYS A  74      -7.125  -5.541  -8.754  1.00 10.00      A   
ATOM    681  CA  LYS A  74      -5.085  -5.437  -8.225  1.00 10.00      A   
ATOM    682  CB  LYS A  74      -5.244  -6.127  -6.867  1.00 10.00      A   
ATOM    683  CG  LYS A  74      -5.720  -5.212  -5.749  1.00 10.00      A   
ATOM    684  CD  LYS A  74      -5.814  -5.963  -4.431  1.00 10.00      A   
ATOM    685  CE  LYS A  74      -6.240  -5.043  -3.296  1.00 10.00      A   
ATOM    686  NZ  LYS A  74      -6.108  -5.697  -1.970  1.00 10.00      A   
ATOM    687  HZ1 LYS A  74      -6.874  -6.380  -1.825  1.00 10.00      A   
ATOM    688  HZ2 LYS A  74      -6.150  -4.988  -1.210  1.00 10.00      A   
ATOM    689  HZ3 LYS A  74      -5.196  -6.196  -1.910  1.00 10.00      A   
ATOM    690  C   LYS A  74      -4.544  -6.431  -9.250  1.00 10.00      A   
ATOM    691  O   LYS A  74      -5.299  -7.256  -9.774  1.00 10.00      A   
ATOM    692  N   GLY A  75      -3.250  -6.361  -9.540  1.00 10.00      A   
ATOM    693  HN  GLY A  75      -2.684  -5.701  -9.082  1.00 10.00      A   
ATOM    694  CA  GLY A  75      -2.670  -7.257 -10.524  1.00 10.00      A   
ATOM    695  C   GLY A  75      -1.622  -8.197  -9.963  1.00 10.00      A   
ATOM    696  O   GLY A  75      -1.940  -9.307  -9.530  1.00 10.00      A   
ATOM    697  N   LYS A  76      -0.372  -7.755  -9.986  1.00 10.00      A   
ATOM    698  HN  LYS A  76      -0.192  -6.854 -10.335  1.00 10.00      A   
ATOM    699  CA  LYS A  76       0.744  -8.556  -9.502  1.00 10.00      A   
ATOM    700  CB  LYS A  76       2.069  -7.852  -9.789  1.00 10.00      A   
ATOM    701  CG  LYS A  76       2.331  -7.591 -11.262  1.00 10.00      A   
ATOM    702  CD  LYS A  76       3.650  -6.872 -11.457  1.00 10.00      A   
ATOM    703  CE  LYS A  76       3.852  -6.467 -12.907  1.00 10.00      A   
ATOM    704  NZ  LYS A  76       5.152  -5.780 -13.106  1.00 10.00      A   
ATOM    705  HZ1 LYS A  76       5.689  -6.243 -13.865  1.00 10.00      A   
ATOM    706  HZ2 LYS A  76       5.712  -5.813 -12.231  1.00 10.00      A   
ATOM    707  HZ3 LYS A  76       4.992  -4.776 -13.370  1.00 10.00      A   
ATOM    708  C   LYS A  76       0.618  -8.863  -8.015  1.00 10.00      A   
ATOM    709  O   LYS A  76       0.105  -8.051  -7.244  1.00 10.00      A   
ATOM    710  N   PRO A  77       1.086 -10.048  -7.596  1.00 10.00      A   
ATOM    711  CA  PRO A  77       1.026 -10.476  -6.197  1.00 10.00      A   
ATOM    712  CB  PRO A  77       1.218 -11.989  -6.301  1.00 10.00      A   
ATOM    713  CG  PRO A  77       2.086 -12.165  -7.499  1.00 10.00      A   
ATOM    714  CD  PRO A  77       1.702 -11.072  -8.462  1.00 10.00      A   
ATOM    715  C   PRO A  77       2.134  -9.854  -5.341  1.00 10.00      A   
ATOM    716  O   PRO A  77       2.943  -9.062  -5.830  1.00 10.00      A   
ATOM    717  N   HIS A  78       2.166 -10.243  -4.068  1.00 10.00      A   
ATOM    718  HN  HIS A  78       1.495 -10.892  -3.759  1.00 10.00      A   
ATOM    719  CA  HIS A  78       3.148  -9.749  -3.103  1.00 10.00      A   
ATOM    720  CB  HIS A  78       2.868 -10.407  -1.744  1.00 10.00      A   
ATOM    721  CG  HIS A  78       3.500  -9.749  -0.552  1.00 10.00      A   
ATOM    722  ND1 HIS A  78       3.851 -10.425   0.598  1.00 10.00      A   
ATOM    723  HD1 HIS A  78       3.739 -11.395   0.760  1.00 10.00      A   
ATOM    724  CD2 HIS A  78       3.823  -8.449  -0.331  1.00 10.00      A   
ATOM    725  CE1 HIS A  78       4.356  -9.537   1.463  1.00 10.00      A   
ATOM    726  NE2 HIS A  78       4.362  -8.319   0.946  1.00 10.00      A   
ATOM    727  C   HIS A  78       4.580 -10.059  -3.550  1.00 10.00      A   
ATOM    728  O   HIS A  78       5.497  -9.265  -3.340  1.00 10.00      A   
ATOM    729  N   PHE A  79       4.759 -11.211  -4.187  1.00 10.00      A   
ATOM    730  HN  PHE A  79       3.984 -11.800  -4.329  1.00 10.00      A   
ATOM    731  CA  PHE A  79       6.072 -11.640  -4.659  1.00 10.00      A   
ATOM    732  CB  PHE A  79       6.028 -13.090  -5.136  1.00 10.00      A   
ATOM    733  CG  PHE A  79       6.477 -14.071  -4.093  1.00 10.00      A   
ATOM    734  CD1 PHE A  79       5.780 -14.214  -2.908  1.00 10.00      A   
ATOM    735  CD2 PHE A  79       7.602 -14.847  -4.301  1.00 10.00      A   
ATOM    736  CE1 PHE A  79       6.201 -15.113  -1.949  1.00 10.00      A   
ATOM    737  CE2 PHE A  79       8.027 -15.749  -3.348  1.00 10.00      A   
ATOM    738  CZ  PHE A  79       7.324 -15.882  -2.169  1.00 10.00      A   
ATOM    739  C   PHE A  79       6.643 -10.736  -5.749  1.00 10.00      A   
ATOM    740  O   PHE A  79       7.844 -10.775  -6.031  1.00 10.00      A   
ATOM    741  N   ALA A  80       5.793  -9.919  -6.354  1.00 10.00      A   
ATOM    742  HN  ALA A  80       4.848  -9.912  -6.079  1.00 10.00      A   
ATOM    743  CA  ALA A  80       6.236  -9.016  -7.411  1.00 10.00      A   
ATOM    744  CB  ALA A  80       5.048  -8.459  -8.173  1.00 10.00      A   
ATOM    745  C   ALA A  80       7.072  -7.883  -6.831  1.00 10.00      A   
ATOM    746  O   ALA A  80       7.885  -7.268  -7.524  1.00 10.00      A   
ATOM    747  N   ASP A  81       6.875  -7.628  -5.547  1.00 10.00      A   
ATOM    748  HN  ASP A  81       6.220  -8.163  -5.047  1.00 10.00      A   
ATOM    749  CA  ASP A  81       7.600  -6.574  -4.856  1.00 10.00      A   
ATOM    750  CB  ASP A  81       6.849  -6.171  -3.582  1.00 10.00      A   
ATOM    751  CG  ASP A  81       6.729  -4.667  -3.417  1.00 10.00      A   
ATOM    752  OD1 ASP A  81       5.890  -4.053  -4.113  1.00 10.00      A   
ATOM    753  OD2 ASP A  81       7.464  -4.088  -2.585  1.00 10.00      A   
ATOM    754  C   ASP A  81       9.010  -7.038  -4.509  1.00 10.00      A   
ATOM    755  O   ASP A  81       9.874  -6.239  -4.152  1.00 10.00      A   
ATOM    756  N   PHE A  82       9.239  -8.342  -4.629  1.00 10.00      A   
ATOM    757  HN  PHE A  82       8.512  -8.928  -4.931  1.00 10.00      A   
ATOM    758  CA  PHE A  82      10.537  -8.921  -4.322  1.00 10.00      A   
ATOM    759  CB  PHE A  82      10.366 -10.163  -3.445  1.00 10.00      A   
ATOM    760  CG  PHE A  82       9.423  -9.968  -2.287  1.00 10.00      A   
ATOM    761  CD1 PHE A  82       9.500  -8.839  -1.483  1.00 10.00      A   
ATOM    762  CD2 PHE A  82       8.462 -10.922  -2.003  1.00 10.00      A   
ATOM    763  CE1 PHE A  82       8.635  -8.670  -0.419  1.00 10.00      A   
ATOM    764  CE2 PHE A  82       7.595 -10.757  -0.942  1.00 10.00      A   
ATOM    765  CZ  PHE A  82       7.682  -9.630  -0.149  1.00 10.00      A   
ATOM    766  C   PHE A  82      11.295  -9.275  -5.599  1.00 10.00      A   
ATOM    767  O   PHE A  82      12.368  -9.878  -5.549  1.00 10.00      A   
ATOM    768  N   ASN A  83      10.718  -8.894  -6.740  1.00 10.00      A   
ATOM    769  HN  ASN A  83       9.860  -8.422  -6.697  1.00 10.00      A   
ATOM    770  CA  ASN A  83      11.317  -9.142  -8.057  1.00 10.00      A   
ATOM    771  CB  ASN A  83      12.683  -8.457  -8.194  1.00 10.00      A   
ATOM    772  CG  ASN A  83      12.584  -6.995  -8.586  1.00 10.00      A   
ATOM    773  OD1 ASN A  83      11.714  -6.602  -9.364  1.00 10.00      A   
ATOM    774  ND2 ASN A  83      13.482  -6.178  -8.045  1.00 10.00      A   
ATOM    775 HD21 ASN A  83      14.146  -6.563  -7.434  1.00 10.00      A   
ATOM    776 HD22 ASN A  83      13.446  -5.228  -8.276  1.00 10.00      A   
ATOM    777  C   ASN A  83      11.438 -10.632  -8.376  1.00 10.00      A   
ATOM    778  O   ASN A  83      12.346 -11.050  -9.094  1.00 10.00      A   
ATOM    779  N   LEU A  84      10.517 -11.430  -7.855  1.00 10.00      A   
ATOM    780  HN  LEU A  84       9.809 -11.048  -7.299  1.00 10.00      A   
ATOM    781  CA  LEU A  84      10.539 -12.866  -8.098  1.00 10.00      A   
ATOM    782  CB  LEU A  84      10.200 -13.631  -6.820  1.00 10.00      A   
ATOM    783  CG  LEU A  84      11.343 -13.735  -5.810  1.00 10.00      A   
ATOM    784  CD1 LEU A  84      10.812 -13.780  -4.388  1.00 10.00      A   
ATOM    785  CD2 LEU A  84      12.206 -14.953  -6.103  1.00 10.00      A   
ATOM    786  C   LEU A  84       9.613 -13.259  -9.247  1.00 10.00      A   
ATOM    787  O   LEU A  84       9.545 -14.426  -9.632  1.00 10.00      A   
ATOM    788  N   VAL A  85       8.906 -12.276  -9.791  1.00 10.00      A   
ATOM    789  HN  VAL A  85       9.000 -11.366  -9.435  1.00 10.00      A   
ATOM    790  CA  VAL A  85       7.997 -12.505 -10.909  1.00 10.00      A   
ATOM    791  CB  VAL A  85       6.582 -11.959 -10.615  1.00 10.00      A   
ATOM    792  CG1 VAL A  85       5.578 -12.486 -11.628  1.00 10.00      A   
ATOM    793  CG2 VAL A  85       6.149 -12.299  -9.197  1.00 10.00      A   
ATOM    794  C   VAL A  85       8.543 -11.816 -12.159  1.00 10.00      A   
ATOM    795  O   VAL A  85       8.491 -10.590 -12.263  1.00 10.00      A   
ATOM    796  N   PRO A  86       9.090 -12.600 -13.107  1.00 10.00      A   
ATOM    797  CA  PRO A  86       9.658 -12.076 -14.359  1.00 10.00      A   
ATOM    798  CB  PRO A  86       9.929 -13.340 -15.183  1.00 10.00      A   
ATOM    799  CG  PRO A  86      10.113 -14.415 -14.168  1.00 10.00      A   
ATOM    800  CD  PRO A  86       9.210 -14.067 -13.019  1.00 10.00      A   
ATOM    801  C   PRO A  86       8.701 -11.146 -15.110  1.00 10.00      A   
ATOM    802  O   PRO A  86       7.480 -11.344 -15.098  1.00 10.00      A   
ATOM    803  N   ASP A  87       9.269 -10.132 -15.755  1.00 10.00      A   
ATOM    804  HN  ASP A  87      10.245 -10.035 -15.719  1.00 10.00      A   
ATOM    805  CA  ASP A  87       8.492  -9.158 -16.515  1.00 10.00      A   
ATOM    806  CB  ASP A  87       9.369  -7.989 -16.986  1.00 10.00      A   
ATOM    807  CG  ASP A  87      10.532  -8.416 -17.865  1.00 10.00      A   
ATOM    808  OD1 ASP A  87      10.316  -8.717 -19.060  1.00 10.00      A   
ATOM    809  OD2 ASP A  87      11.675  -8.441 -17.365  1.00 10.00      A   
ATOM    810  C   ASP A  87       7.791  -9.809 -17.701  1.00 10.00      A   
ATOM    811  O   ASP A  87       8.231 -10.843 -18.204  1.00 10.00      A   
ATOM    812  N   GLY A  88       6.693  -9.204 -18.134  1.00 10.00      A   
ATOM    813  HN  GLY A  88       6.393  -8.385 -17.690  1.00 10.00      A   
ATOM    814  CA  GLY A  88       5.934  -9.732 -19.253  1.00 10.00      A   
ATOM    815  C   GLY A  88       4.903 -10.743 -18.798  1.00 10.00      A   
ATOM    816  O   GLY A  88       4.194 -11.337 -19.614  1.00 10.00      A   
ATOM    817  N   TRP A  89       4.828 -10.929 -17.485  1.00 10.00      A   
ATOM    818  HN  TRP A  89       5.423 -10.414 -16.905  1.00 10.00      A   
ATOM    819  CA  TRP A  89       3.897 -11.873 -16.883  1.00 10.00      A   
ATOM    820  CB  TRP A  89       4.126 -11.960 -15.369  1.00 10.00      A   
ATOM    821  CG  TRP A  89       3.124 -12.816 -14.651  1.00 10.00      A   
ATOM    822  CD1 TRP A  89       3.096 -14.179 -14.608  1.00 10.00      A   
ATOM    823  CD2 TRP A  89       2.001 -12.366 -13.878  1.00 10.00      A   
ATOM    824  NE1 TRP A  89       2.033 -14.605 -13.854  1.00 10.00      A   
ATOM    825  HE1 TRP A  89       1.802 -15.545 -13.674  1.00 10.00      A   
ATOM    826  CE2 TRP A  89       1.342 -13.514 -13.399  1.00 10.00      A   
ATOM    827  CE3 TRP A  89       1.491 -11.106 -13.545  1.00 10.00      A   
ATOM    828  CZ2 TRP A  89       0.200 -13.443 -12.605  1.00 10.00      A   
ATOM    829  CZ3 TRP A  89       0.356 -11.038 -12.758  1.00 10.00      A   
ATOM    830  CH2 TRP A  89      -0.278 -12.198 -12.297  1.00 10.00      A   
ATOM    831  C   TRP A  89       2.450 -11.487 -17.169  1.00 10.00      A   
ATOM    832  O   TRP A  89       1.683 -12.277 -17.718  1.00 10.00      A   
ATOM    833  N   GLY A  90       2.088 -10.269 -16.806  1.00 10.00      A   
ATOM    834  HN  GLY A  90       2.750  -9.668 -16.404  1.00 10.00      A   
ATOM    835  CA  GLY A  90       0.736  -9.808 -17.012  1.00 10.00      A   
ATOM    836  C   GLY A  90       0.408  -8.632 -16.125  1.00 10.00      A   
ATOM    837  O   GLY A  90       1.311  -7.971 -15.609  1.00 10.00      A   
ATOM    838  N   GLY A  91      -0.879  -8.390 -15.928  1.00 10.00      A   
ATOM    839  HN  GLY A  91      -1.549  -8.977 -16.348  1.00 10.00      A   
ATOM    840  CA  GLY A  91      -1.315  -7.276 -15.112  1.00 10.00      A   
ATOM    841  C   GLY A  91      -1.596  -6.068 -15.975  1.00 10.00      A   
ATOM    842  O   GLY A  91      -1.433  -4.928 -15.547  1.00 10.00      A   
ATOM    843  N   TYR A  92      -2.028  -6.330 -17.198  1.00 10.00      A   
ATOM    844  HN  TYR A  92      -2.165  -7.264 -17.463  1.00 10.00      A   
ATOM    845  CA  TYR A  92      -2.319  -5.277 -18.153  1.00 10.00      A   
ATOM    846  CB  TYR A  92      -2.195  -5.812 -19.582  1.00 10.00      A   
ATOM    847  CG  TYR A  92      -0.837  -6.408 -19.893  1.00 10.00      A   
ATOM    848  CD1 TYR A  92      -0.660  -7.784 -19.962  1.00 10.00      A   
ATOM    849  CD2 TYR A  92       0.267  -5.594 -20.108  1.00 10.00      A   
ATOM    850  CE1 TYR A  92       0.581  -8.331 -20.233  1.00 10.00      A   
ATOM    851  CE2 TYR A  92       1.510  -6.132 -20.382  1.00 10.00      A   
ATOM    852  CZ  TYR A  92       1.662  -7.501 -20.440  1.00 10.00      A   
ATOM    853  OH  TYR A  92       2.902  -8.042 -20.707  1.00 10.00      A   
ATOM    854  HH  TYR A  92       3.578  -7.532 -20.244  1.00 10.00      A   
ATOM    855  C   TYR A  92      -3.704  -4.687 -17.927  1.00 10.00      A   
ATOM    856  O   TYR A  92      -4.710  -5.388 -18.017  1.00 10.00      A   
ATOM    857  N   VAL A  93      -3.745  -3.394 -17.633  1.00 10.00      A   
ATOM    858  HN  VAL A  93      -2.902  -2.895 -17.567  1.00 10.00      A   
ATOM    859  CA  VAL A  93      -5.005  -2.698 -17.397  1.00 10.00      A   
ATOM    860  CB  VAL A  93      -4.852  -1.593 -16.323  1.00 10.00      A   
ATOM    861  CG1 VAL A  93      -4.056  -0.407 -16.855  1.00 10.00      A   
ATOM    862  CG2 VAL A  93      -6.209  -1.151 -15.793  1.00 10.00      A   
ATOM    863  C   VAL A  93      -5.539  -2.097 -18.697  1.00 10.00      A   
ATOM    864  O   VAL A  93      -6.650  -1.571 -18.745  1.00 10.00      A   
ATOM    865  N   TYR A  94      -4.736  -2.204 -19.750  1.00 10.00      A   
ATOM    866  HN  TYR A  94      -3.867  -2.644 -19.636  1.00 10.00      A   
ATOM    867  CA  TYR A  94      -5.093  -1.684 -21.066  1.00 10.00      A   
ATOM    868  CB  TYR A  94      -4.011  -2.025 -22.100  1.00 10.00      A   
ATOM    869  CG  TYR A  94      -4.152  -1.298 -23.417  1.00 10.00      A   
ATOM    870  CD1 TYR A  94      -3.660  -0.009 -23.576  1.00 10.00      A   
ATOM    871  CD2 TYR A  94      -4.772  -1.900 -24.501  1.00 10.00      A   
ATOM    872  CE1 TYR A  94      -3.783   0.659 -24.779  1.00 10.00      A   
ATOM    873  CE2 TYR A  94      -4.898  -1.241 -25.708  1.00 10.00      A   
ATOM    874  CZ  TYR A  94      -4.405   0.037 -25.841  1.00 10.00      A   
ATOM    875  OH  TYR A  94      -4.532   0.697 -27.042  1.00 10.00      A   
ATOM    876  HH  TYR A  94      -3.668   1.011 -27.330  1.00 10.00      A   
ATOM    877  C   TYR A  94      -6.480  -2.150 -21.532  1.00 10.00      A   
ATOM    878  O   TYR A  94      -7.317  -1.315 -21.872  1.00 10.00      A   
ATOM    879  N   PRO A  95      -6.761  -3.477 -21.553  1.00 10.00      A   
ATOM    880  CA  PRO A  95      -8.072  -3.991 -21.980  1.00 10.00      A   
ATOM    881  CB  PRO A  95      -7.957  -5.504 -21.768  1.00 10.00      A   
ATOM    882  CG  PRO A  95      -6.497  -5.778 -21.798  1.00 10.00      A   
ATOM    883  CD  PRO A  95      -5.842  -4.573 -21.190  1.00 10.00      A   
ATOM    884  C   PRO A  95      -9.209  -3.435 -21.125  1.00 10.00      A   
ATOM    885  O   PRO A  95     -10.296  -3.139 -21.628  1.00 10.00      A   
ATOM    886  N   TRP A  96      -8.940  -3.276 -19.832  1.00 10.00      A   
ATOM    887  HN  TRP A  96      -8.045  -3.495 -19.503  1.00 10.00      A   
ATOM    888  CA  TRP A  96      -9.932  -2.758 -18.903  1.00 10.00      A   
ATOM    889  CB  TRP A  96      -9.436  -2.860 -17.456  1.00 10.00      A   
ATOM    890  CG  TRP A  96      -9.435  -4.258 -16.916  1.00 10.00      A   
ATOM    891  CD1 TRP A  96      -8.461  -5.200 -17.079  1.00 10.00      A   
ATOM    892  CD2 TRP A  96     -10.455  -4.873 -16.120  1.00 10.00      A   
ATOM    893  NE1 TRP A  96      -8.817  -6.366 -16.445  1.00 10.00      A   
ATOM    894  HE1 TRP A  96      -8.285  -7.192 -16.422  1.00 10.00      A   
ATOM    895  CE2 TRP A  96     -10.036  -6.187 -15.844  1.00 10.00      A   
ATOM    896  CE3 TRP A  96     -11.684  -4.439 -15.615  1.00 10.00      A   
ATOM    897  CZ2 TRP A  96     -10.800  -7.070 -15.086  1.00 10.00      A   
ATOM    898  CZ3 TRP A  96     -12.440  -5.316 -14.861  1.00 10.00      A   
ATOM    899  CH2 TRP A  96     -11.997  -6.616 -14.605  1.00 10.00      A   
ATOM    900  C   TRP A  96     -10.292  -1.317 -19.244  1.00 10.00      A   
ATOM    901  O   TRP A  96     -11.456  -0.999 -19.461  1.00 10.00      A   
ATOM    902  N   ILE A  97      -9.283  -0.460 -19.324  1.00 10.00      A   
ATOM    903  HN  ILE A  97      -8.368  -0.784 -19.168  1.00 10.00      A   
ATOM    904  CA  ILE A  97      -9.494   0.950 -19.639  1.00 10.00      A   
ATOM    905  CB  ILE A  97      -8.177   1.754 -19.546  1.00 10.00      A   
ATOM    906  CG1 ILE A  97      -7.579   1.655 -18.138  1.00 10.00      A   
ATOM    907  CG2 ILE A  97      -8.386   3.209 -19.938  1.00 10.00      A   
ATOM    908  CD1 ILE A  97      -8.500   2.143 -17.041  1.00 10.00      A   
ATOM    909  C   ILE A  97     -10.108   1.124 -21.030  1.00 10.00      A   
ATOM    910  O   ILE A  97     -10.957   1.992 -21.238  1.00 10.00      A   
ATOM    911  N   GLU A  98      -9.689   0.282 -21.971  1.00 10.00      A   
ATOM    912  HN  GLU A  98      -9.013  -0.394 -21.740  1.00 10.00      A   
ATOM    913  CA  GLU A  98     -10.192   0.338 -23.338  1.00 10.00      A   
ATOM    914  CB  GLU A  98      -9.444  -0.667 -24.218  1.00 10.00      A   
ATOM    915  CG  GLU A  98      -9.657  -0.480 -25.711  1.00 10.00      A   
ATOM    916  CD  GLU A  98      -9.115  -1.643 -26.519  1.00 10.00      A   
ATOM    917  OE1 GLU A  98      -8.071  -1.481 -27.189  1.00 10.00      A   
ATOM    918  OE2 GLU A  98      -9.735  -2.727 -26.491  1.00 10.00      A   
ATOM    919  C   GLU A  98     -11.700   0.079 -23.383  1.00 10.00      A   
ATOM    920  O   GLU A  98     -12.430   0.751 -24.107  1.00 10.00      A   
ATOM    921  N   ALA A  99     -12.164  -0.879 -22.591  1.00 10.00      A   
ATOM    922  HN  ALA A  99     -11.539  -1.378 -22.021  1.00 10.00      A   
ATOM    923  CA  ALA A  99     -13.583  -1.214 -22.557  1.00 10.00      A   
ATOM    924  CB  ALA A  99     -13.788  -2.654 -22.109  1.00 10.00      A   
ATOM    925  C   ALA A  99     -14.350  -0.254 -21.654  1.00 10.00      A   
ATOM    926  O   ALA A  99     -15.541   0.000 -21.862  1.00 10.00      A   
ATOM    927  N   MET A 100     -13.663   0.292 -20.660  1.00 10.00      A   
ATOM    928  HN  MET A 100     -12.712   0.064 -20.551  1.00 10.00      A   
ATOM    929  CA  MET A 100     -14.285   1.214 -19.718  1.00 10.00      A   
ATOM    930  CB  MET A 100     -13.450   1.350 -18.444  1.00 10.00      A   
ATOM    931  CG  MET A 100     -13.536   0.155 -17.510  1.00 10.00      A   
ATOM    932  SD  MET A 100     -12.625   0.419 -15.979  1.00 10.00      A   
ATOM    933  CE  MET A 100     -12.850  -1.167 -15.181  1.00 10.00      A   
ATOM    934  C   MET A 100     -14.514   2.586 -20.331  1.00 10.00      A   
ATOM    935  O   MET A 100     -15.530   3.226 -20.059  1.00 10.00      A   
ATOM    936  N   SER A 101     -13.581   3.027 -21.169  1.00 10.00      A   
ATOM    937  HN  SER A 101     -12.806   2.457 -21.363  1.00 10.00      A   
ATOM    938  CA  SER A 101     -13.670   4.339 -21.807  1.00 10.00      A   
ATOM    939  CB  SER A 101     -12.437   4.602 -22.674  1.00 10.00      A   
ATOM    940  OG  SER A 101     -11.986   3.414 -23.302  1.00 10.00      A   
ATOM    941  HG  SER A 101     -11.425   2.920 -22.690  1.00 10.00      A   
ATOM    942  C   SER A 101     -14.950   4.512 -22.623  1.00 10.00      A   
ATOM    943  O   SER A 101     -15.452   5.625 -22.781  1.00 10.00      A   
ATOM    944  N   SER A 102     -15.481   3.409 -23.128  1.00 10.00      A   
ATOM    945  HN  SER A 102     -15.042   2.547 -22.965  1.00 10.00      A   
ATOM    946  CA  SER A 102     -16.689   3.443 -23.930  1.00 10.00      A   
ATOM    947  CB  SER A 102     -16.502   2.531 -25.142  1.00 10.00      A   
ATOM    948  OG  SER A 102     -15.514   1.545 -24.876  1.00 10.00      A   
ATOM    949  HG  SER A 102     -14.685   1.803 -25.296  1.00 10.00      A   
ATOM    950  C   SER A 102     -17.912   3.007 -23.124  1.00 10.00      A   
ATOM    951  O   SER A 102     -18.983   2.788 -23.688  1.00 10.00      A   
ATOM    952  N   SER A 103     -17.767   2.901 -21.807  1.00 10.00      A   
ATOM    953  HN  SER A 103     -16.904   3.121 -21.396  1.00 10.00      A   
ATOM    954  CA  SER A 103     -18.877   2.471 -20.964  1.00 10.00      A   
ATOM    955  CB  SER A 103     -18.692   1.008 -20.556  1.00 10.00      A   
ATOM    956  OG  SER A 103     -18.424   0.200 -21.696  1.00 10.00      A   
ATOM    957  HG  SER A 103     -17.466   0.095 -21.801  1.00 10.00      A   
ATOM    958  C   SER A 103     -19.066   3.352 -19.727  1.00 10.00      A   
ATOM    959  O   SER A 103     -20.145   3.904 -19.509  1.00 10.00      A   
ATOM    960  N   TYR A 104     -18.019   3.488 -18.926  1.00 10.00      A   
ATOM    961  HN  TYR A 104     -17.170   3.060 -19.167  1.00 10.00      A   
ATOM    962  CA  TYR A 104     -18.091   4.288 -17.711  1.00 10.00      A   
ATOM    963  CB  TYR A 104     -17.142   3.740 -16.639  1.00 10.00      A   
ATOM    964  CG  TYR A 104     -17.456   2.339 -16.168  1.00 10.00      A   
ATOM    965  CD1 TYR A 104     -16.449   1.395 -16.046  1.00 10.00      A   
ATOM    966  CD2 TYR A 104     -18.751   1.966 -15.834  1.00 10.00      A   
ATOM    967  CE1 TYR A 104     -16.716   0.117 -15.603  1.00 10.00      A   
ATOM    968  CE2 TYR A 104     -19.029   0.686 -15.392  1.00 10.00      A   
ATOM    969  CZ  TYR A 104     -18.005  -0.233 -15.278  1.00 10.00      A   
ATOM    970  OH  TYR A 104     -18.272  -1.507 -14.829  1.00 10.00      A   
ATOM    971  HH  TYR A 104     -19.230  -1.625 -14.748  1.00 10.00      A   
ATOM    972  C   TYR A 104     -17.754   5.745 -17.998  1.00 10.00      A   
ATOM    973  O   TYR A 104     -16.649   6.204 -17.714  1.00 10.00      A   
ATOM    974  N   THR A 105     -18.703   6.469 -18.563  1.00 10.00      A   
ATOM    975  HN  THR A 105     -19.563   6.053 -18.781  1.00 10.00      A   
ATOM    976  CA  THR A 105     -18.500   7.868 -18.889  1.00 10.00      A   
ATOM    977  CB  THR A 105     -19.519   8.336 -19.937  1.00 10.00      A   
ATOM    978  OG1 THR A 105     -20.397   7.243 -20.258  1.00 10.00      A   
ATOM    979  HG1 THR A 105     -20.954   7.488 -21.002  1.00 10.00      A   
ATOM    980  CG2 THR A 105     -18.800   8.783 -21.196  1.00 10.00      A   
ATOM    981  C   THR A 105     -18.583   8.752 -17.645  1.00 10.00      A   
ATOM    982  O   THR A 105     -18.305   9.952 -17.704  1.00 10.00      A   
ATOM    983  N   TRP A 106     -18.956   8.156 -16.518  1.00 10.00      A   
ATOM    984  HN  TRP A 106     -19.158   7.194 -16.528  1.00 10.00      A   
ATOM    985  CA  TRP A 106     -19.066   8.892 -15.265  1.00 10.00      A   
ATOM    986  CB  TRP A 106     -20.424   8.653 -14.609  1.00 10.00      A   
ATOM    987  CG  TRP A 106     -21.552   9.404 -15.241  1.00 10.00      A   
ATOM    988  CD1 TRP A 106     -22.436   8.923 -16.158  1.00 10.00      A   
ATOM    989  CD2 TRP A 106     -21.927  10.765 -14.994  1.00 10.00      A   
ATOM    990  NE1 TRP A 106     -23.337   9.897 -16.504  1.00 10.00      A   
ATOM    991  HE1 TRP A 106     -24.074   9.788 -17.146  1.00 10.00      A   
ATOM    992  CE2 TRP A 106     -23.049  11.038 -15.801  1.00 10.00      A   
ATOM    993  CE3 TRP A 106     -21.428  11.778 -14.171  1.00 10.00      A   
ATOM    994  CZ2 TRP A 106     -23.681  12.279 -15.809  1.00 10.00      A   
ATOM    995  CZ3 TRP A 106     -22.057  13.007 -14.180  1.00 10.00      A   
ATOM    996  CH2 TRP A 106     -23.170  13.249 -14.992  1.00 10.00      A   
ATOM    997  C   TRP A 106     -17.955   8.496 -14.303  1.00 10.00      A   
ATOM    998  O   TRP A 106     -18.003   8.828 -13.116  1.00 10.00      A   
ATOM    999  N   LEU A 107     -16.954   7.792 -14.822  1.00 10.00      A   
ATOM   1000  HN  LEU A 107     -16.971   7.571 -15.777  1.00 10.00      A   
ATOM   1001  CA  LEU A 107     -15.825   7.348 -14.014  1.00 10.00      A   
ATOM   1002  CB  LEU A 107     -14.876   6.493 -14.855  1.00 10.00      A   
ATOM   1003  CG  LEU A 107     -13.938   5.572 -14.077  1.00 10.00      A   
ATOM   1004  CD1 LEU A 107     -14.727   4.480 -13.377  1.00 10.00      A   
ATOM   1005  CD2 LEU A 107     -12.894   4.967 -14.998  1.00 10.00      A   
ATOM   1006  C   LEU A 107     -15.072   8.547 -13.447  1.00 10.00      A   
ATOM   1007  O   LEU A 107     -14.796   9.507 -14.169  1.00 10.00      A   
ATOM   1008  N   GLU A 108     -14.747   8.487 -12.158  1.00 10.00      A   
ATOM   1009  HN  GLU A 108     -14.998   7.694 -11.636  1.00 10.00      A   
ATOM   1010  CA  GLU A 108     -14.034   9.573 -11.499  1.00 10.00      A   
ATOM   1011  CB  GLU A 108     -14.976  10.388 -10.599  1.00 10.00      A   
ATOM   1012  CG  GLU A 108     -16.044   9.576  -9.876  1.00 10.00      A   
ATOM   1013  CD  GLU A 108     -17.088  10.445  -9.195  1.00 10.00      A   
ATOM   1014  OE1 GLU A 108     -17.435  10.163  -8.032  1.00 10.00      A   
ATOM   1015  OE2 GLU A 108     -17.572  11.417  -9.817  1.00 10.00      A   
ATOM   1016  C   GLU A 108     -12.822   9.085 -10.709  1.00 10.00      A   
ATOM   1017  O   GLU A 108     -11.875   9.843 -10.488  1.00 10.00      A   
ATOM   1018  N   GLU A 109     -12.835   7.825 -10.289  1.00 10.00      A   
ATOM   1019  HN  GLU A 109     -13.600   7.246 -10.502  1.00 10.00      A   
ATOM   1020  CA  GLU A 109     -11.726   7.286  -9.514  1.00 10.00      A   
ATOM   1021  CB  GLU A 109     -12.152   7.023  -8.071  1.00 10.00      A   
ATOM   1022  CG  GLU A 109     -12.373   8.273  -7.239  1.00 10.00      A   
ATOM   1023  CD  GLU A 109     -12.609   7.957  -5.777  1.00 10.00      A   
ATOM   1024  OE1 GLU A 109     -12.324   6.814  -5.355  1.00 10.00      A   
ATOM   1025  OE2 GLU A 109     -13.079   8.852  -5.039  1.00 10.00      A   
ATOM   1026  C   GLU A 109     -11.159   6.006 -10.113  1.00 10.00      A   
ATOM   1027  O   GLU A 109     -11.894   5.060 -10.406  1.00 10.00      A   
ATOM   1028  N   ILE A 110      -9.846   5.988 -10.281  1.00 10.00      A   
ATOM   1029  HN  ILE A 110      -9.328   6.787 -10.044  1.00 10.00      A   
ATOM   1030  CA  ILE A 110      -9.143   4.828 -10.805  1.00 10.00      A   
ATOM   1031  CB  ILE A 110      -8.552   5.086 -12.210  1.00 10.00      A   
ATOM   1032  CG1 ILE A 110      -9.668   5.123 -13.261  1.00 10.00      A   
ATOM   1033  CG2 ILE A 110      -7.512   4.030 -12.567  1.00 10.00      A   
ATOM   1034  CD1 ILE A 110      -9.179   5.368 -14.673  1.00 10.00      A   
ATOM   1035  C   ILE A 110      -8.032   4.437  -9.833  1.00 10.00      A   
ATOM   1036  O   ILE A 110      -7.096   5.205  -9.604  1.00 10.00      A   
ATOM   1037  N   ARG A 111      -8.166   3.264  -9.237  1.00 10.00      A   
ATOM   1038  HN  ARG A 111      -8.949   2.704  -9.450  1.00 10.00      A   
ATOM   1039  CA  ARG A 111      -7.187   2.769  -8.282  1.00 10.00      A   
ATOM   1040  CB  ARG A 111      -7.851   2.549  -6.922  1.00 10.00      A   
ATOM   1041  CG  ARG A 111      -8.451   3.811  -6.323  1.00 10.00      A   
ATOM   1042  CD  ARG A 111      -9.858   3.568  -5.803  1.00 10.00      A   
ATOM   1043  NE  ARG A 111     -10.340   4.694  -5.009  1.00 10.00      A   
ATOM   1044  HE  ARG A 111     -10.798   5.423  -5.488  1.00 10.00      A   
ATOM   1045  CZ  ARG A 111     -10.219   4.779  -3.690  1.00 10.00      A   
ATOM   1046  NH1 ARG A 111      -9.632   3.801  -2.999  1.00 10.00      A   
ATOM   1047 HH11 ARG A 111      -9.263   2.947  -3.491  1.00 10.00      A   
ATOM   1048 HH12 ARG A 111      -9.541   3.873  -1.962  1.00 10.00      A   
ATOM   1049  NH2 ARG A 111     -10.671   5.856  -3.057  1.00 10.00      A   
ATOM   1050 HH21 ARG A 111     -11.124   6.632  -3.598  1.00 10.00      A   
ATOM   1051 HH22 ARG A 111     -10.583   5.933  -2.023  1.00 10.00      A   
ATOM   1052  C   ARG A 111      -6.555   1.476  -8.787  1.00 10.00      A   
ATOM   1053  O   ARG A 111      -7.250   0.485  -9.009  1.00 10.00      A   
ATOM   1054  N   LEU A 112      -5.241   1.494  -8.979  1.00 10.00      A   
ATOM   1055  HN  LEU A 112      -4.736   2.319  -8.784  1.00 10.00      A   
ATOM   1056  CA  LEU A 112      -4.523   0.329  -9.471  1.00 10.00      A   
ATOM   1057  CB  LEU A 112      -4.048   0.571 -10.906  1.00 10.00      A   
ATOM   1058  CG  LEU A 112      -5.143   0.708 -11.965  1.00 10.00      A   
ATOM   1059  CD1 LEU A 112      -4.567   1.249 -13.263  1.00 10.00      A   
ATOM   1060  CD2 LEU A 112      -5.822  -0.629 -12.205  1.00 10.00      A   
ATOM   1061  C   LEU A 112      -3.327   0.005  -8.584  1.00 10.00      A   
ATOM   1062  O   LEU A 112      -2.553   0.892  -8.218  1.00 10.00      A   
ATOM   1063  N   LYS A 113      -3.197  -1.266  -8.230  1.00 10.00      A   
ATOM   1064  HN  LYS A 113      -3.874  -1.916  -8.524  1.00 10.00      A   
ATOM   1065  CA  LYS A 113      -2.086  -1.724  -7.410  1.00 10.00      A   
ATOM   1066  CB  LYS A 113      -2.556  -2.188  -6.027  1.00 10.00      A   
ATOM   1067  CG  LYS A 113      -1.423  -2.313  -5.015  1.00 10.00      A   
ATOM   1068  CD  LYS A 113      -1.838  -3.109  -3.789  1.00 10.00      A   
ATOM   1069  CE  LYS A 113      -0.698  -3.200  -2.783  1.00 10.00      A   
ATOM   1070  NZ  LYS A 113      -0.940  -4.237  -1.745  1.00 10.00      A   
ATOM   1071  HZ1 LYS A 113      -1.137  -5.158  -2.191  1.00 10.00      A   
ATOM   1072  HZ2 LYS A 113      -1.755  -3.971  -1.158  1.00 10.00      A   
ATOM   1073  HZ3 LYS A 113      -0.104  -4.335  -1.132  1.00 10.00      A   
ATOM   1074  C   LYS A 113      -1.342  -2.849  -8.120  1.00 10.00      A   
ATOM   1075  O   LYS A 113      -1.908  -3.913  -8.385  1.00 10.00      A   
ATOM   1076  N   ARG A 114      -0.076  -2.594  -8.432  1.00 10.00      A   
ATOM   1077  HN  ARG A 114       0.301  -1.717  -8.196  1.00 10.00      A   
ATOM   1078  CA  ARG A 114       0.780  -3.565  -9.115  1.00 10.00      A   
ATOM   1079  CB  ARG A 114       0.992  -4.826  -8.266  1.00 10.00      A   
ATOM   1080  CG  ARG A 114       1.682  -4.569  -6.939  1.00 10.00      A   
ATOM   1081  CD  ARG A 114       2.038  -5.868  -6.240  1.00 10.00      A   
ATOM   1082  NE  ARG A 114       2.318  -5.670  -4.822  1.00 10.00      A   
ATOM   1083  HE  ARG A 114       3.172  -5.238  -4.585  1.00 10.00      A   
ATOM   1084  CZ  ARG A 114       1.488  -6.036  -3.841  1.00 10.00      A   
ATOM   1085  NH1 ARG A 114       0.327  -6.620  -4.126  1.00 10.00      A   
ATOM   1086 HH11 ARG A 114       0.052  -6.797  -5.117  1.00 10.00      A   
ATOM   1087 HH12 ARG A 114      -0.327  -6.904  -3.350  1.00 10.00      A   
ATOM   1088  NH2 ARG A 114       1.823  -5.802  -2.583  1.00 10.00      A   
ATOM   1089 HH21 ARG A 114       2.723  -5.331  -2.358  1.00 10.00      A   
ATOM   1090 HH22 ARG A 114       1.182  -6.080  -1.799  1.00 10.00      A   
ATOM   1091  C   ARG A 114       0.236  -3.928 -10.492  1.00 10.00      A   
ATOM   1092  O   ARG A 114       0.009  -5.099 -10.794  1.00 10.00      A   
ATOM   1093  N   MET A 115       0.024  -2.920 -11.324  1.00 10.00      A   
ATOM   1094  HN  MET A 115       0.231  -2.005 -11.035  1.00 10.00      A   
ATOM   1095  CA  MET A 115      -0.499  -3.142 -12.664  1.00 10.00      A   
ATOM   1096  CB  MET A 115      -1.932  -2.611 -12.772  1.00 10.00      A   
ATOM   1097  CG  MET A 115      -2.957  -3.403 -11.974  1.00 10.00      A   
ATOM   1098  SD  MET A 115      -3.456  -4.928 -12.797  1.00 10.00      A   
ATOM   1099  CE  MET A 115      -4.621  -4.297 -13.996  1.00 10.00      A   
ATOM   1100  C   MET A 115       0.382  -2.476 -13.711  1.00 10.00      A   
ATOM   1101  O   MET A 115       1.072  -1.497 -13.429  1.00 10.00      A   
ATOM   1102  N   VAL A 116       0.352  -3.017 -14.915  1.00 10.00      A   
ATOM   1103  HN  VAL A 116      -0.222  -3.801 -15.073  1.00 10.00      A   
ATOM   1104  CA  VAL A 116       1.132  -2.480 -16.017  1.00 10.00      A   
ATOM   1105  CB  VAL A 116       1.561  -3.585 -17.009  1.00 10.00      A   
ATOM   1106  CG1 VAL A 116       2.501  -3.027 -18.066  1.00 10.00      A   
ATOM   1107  CG2 VAL A 116       2.211  -4.750 -16.276  1.00 10.00      A   
ATOM   1108  C   VAL A 116       0.314  -1.427 -16.753  1.00 10.00      A   
ATOM   1109  O   VAL A 116      -0.561  -1.755 -17.559  1.00 10.00      A   
ATOM   1110  N   VAL A 117       0.596  -0.167 -16.465  1.00 10.00      A   
ATOM   1111  HN  VAL A 117       1.326   0.026 -15.833  1.00 10.00      A   
ATOM   1112  CA  VAL A 117      -0.114   0.943 -17.081  1.00 10.00      A   
ATOM   1113  CB  VAL A 117      -0.631   1.941 -16.022  1.00 10.00      A   
ATOM   1114  CG1 VAL A 117      -1.637   2.908 -16.632  1.00 10.00      A   
ATOM   1115  CG2 VAL A 117      -1.232   1.213 -14.831  1.00 10.00      A   
ATOM   1116  C   VAL A 117       0.823   1.681 -18.020  1.00 10.00      A   
ATOM   1117  O   VAL A 117       1.832   2.227 -17.588  1.00 10.00      A   
ATOM   1118  N   THR A 118       0.500   1.665 -19.300  1.00 10.00      A   
ATOM   1119  HN  THR A 118      -0.306   1.186 -19.585  1.00 10.00      A   
ATOM   1120  CA  THR A 118       1.309   2.343 -20.297  1.00 10.00      A   
ATOM   1121  CB  THR A 118       1.270   1.587 -21.639  1.00 10.00      A   
ATOM   1122  OG1 THR A 118      -0.064   1.126 -21.883  1.00 10.00      A   
ATOM   1123  HG1 THR A 118      -0.104   0.725 -22.763  1.00 10.00      A   
ATOM   1124  CG2 THR A 118       2.211   0.395 -21.607  1.00 10.00      A   
ATOM   1125  C   THR A 118       0.804   3.765 -20.502  1.00 10.00      A   
ATOM   1126  O   THR A 118      -0.313   4.095 -20.093  1.00 10.00      A   
ATOM   1127  N   ASP A 119       1.618   4.604 -21.131  1.00 10.00      A   
ATOM   1128  HN  ASP A 119       2.505   4.290 -21.415  1.00 10.00      A   
ATOM   1129  CA  ASP A 119       1.241   5.993 -21.389  1.00 10.00      A   
ATOM   1130  CB  ASP A 119       2.389   6.751 -22.060  1.00 10.00      A   
ATOM   1131  CG  ASP A 119       3.679   6.689 -21.261  1.00 10.00      A   
ATOM   1132  OD1 ASP A 119       4.028   7.684 -20.591  1.00 10.00      A   
ATOM   1133  OD2 ASP A 119       4.352   5.640 -21.297  1.00 10.00      A   
ATOM   1134  C   ASP A 119      -0.019   6.058 -22.247  1.00 10.00      A   
ATOM   1135  O   ASP A 119      -0.818   6.987 -22.130  1.00 10.00      A   
ATOM   1136  N   ASP A 120      -0.198   5.049 -23.093  1.00 10.00      A   
ATOM   1137  HN  ASP A 120       0.479   4.344 -23.138  1.00 10.00      A   
ATOM   1138  CA  ASP A 120      -1.365   4.971 -23.970  1.00 10.00      A   
ATOM   1139  CB  ASP A 120      -1.236   3.803 -24.952  1.00 10.00      A   
ATOM   1140  CG  ASP A 120      -0.511   4.172 -26.226  1.00 10.00      A   
ATOM   1141  OD1 ASP A 120      -0.891   5.176 -26.865  1.00 10.00      A   
ATOM   1142  OD2 ASP A 120       0.438   3.451 -26.600  1.00 10.00      A   
ATOM   1143  C   ASP A 120      -2.639   4.811 -23.155  1.00 10.00      A   
ATOM   1144  O   ASP A 120      -3.695   5.328 -23.528  1.00 10.00      A   
ATOM   1145  N   CYS A 121      -2.532   4.093 -22.042  1.00 10.00      A   
ATOM   1146  HN  CYS A 121      -1.664   3.707 -21.805  1.00 10.00      A   
ATOM   1147  CA  CYS A 121      -3.670   3.875 -21.160  1.00 10.00      A   
ATOM   1148  CB  CYS A 121      -3.317   2.864 -20.065  1.00 10.00      A   
ATOM   1149  SG  CYS A 121      -2.755   1.256 -20.668  1.00 10.00      A   
ATOM   1150  HG  CYS A 121      -1.591   1.426 -21.289  1.00 10.00      A   
ATOM   1151  C   CYS A 121      -4.076   5.195 -20.523  1.00 10.00      A   
ATOM   1152  O   CYS A 121      -5.260   5.510 -20.414  1.00 10.00      A   
ATOM   1153  N   LEU A 122      -3.076   5.970 -20.122  1.00 10.00      A   
ATOM   1154  HN  LEU A 122      -2.155   5.661 -20.243  1.00 10.00      A   
ATOM   1155  CA  LEU A 122      -3.308   7.268 -19.508  1.00 10.00      A   
ATOM   1156  CB  LEU A 122      -1.980   7.896 -19.073  1.00 10.00      A   
ATOM   1157  CG  LEU A 122      -1.136   7.064 -18.100  1.00 10.00      A   
ATOM   1158  CD1 LEU A 122       0.255   7.660 -17.942  1.00 10.00      A   
ATOM   1159  CD2 LEU A 122      -1.825   6.940 -16.750  1.00 10.00      A   
ATOM   1160  C   LEU A 122      -4.037   8.188 -20.485  1.00 10.00      A   
ATOM   1161  O   LEU A 122      -4.970   8.896 -20.107  1.00 10.00      A   
ATOM   1162  N   GLU A 123      -3.613   8.160 -21.747  1.00 10.00      A   
ATOM   1163  HN  GLU A 123      -2.853   7.587 -21.987  1.00 10.00      A   
ATOM   1164  CA  GLU A 123      -4.239   8.972 -22.779  1.00 10.00      A   
ATOM   1165  CB  GLU A 123      -3.526   8.796 -24.120  1.00 10.00      A   
ATOM   1166  CG  GLU A 123      -2.236   9.587 -24.248  1.00 10.00      A   
ATOM   1167  CD  GLU A 123      -2.117  10.284 -25.588  1.00 10.00      A   
ATOM   1168  OE1 GLU A 123      -2.667  11.398 -25.738  1.00 10.00      A   
ATOM   1169  OE2 GLU A 123      -1.473   9.722 -26.503  1.00 10.00      A   
ATOM   1170  C   GLU A 123      -5.711   8.610 -22.920  1.00 10.00      A   
ATOM   1171  O   GLU A 123      -6.567   9.489 -23.011  1.00 10.00      A   
ATOM   1172  N   LEU A 124      -5.991   7.307 -22.916  1.00 10.00      A   
ATOM   1173  HN  LEU A 124      -5.254   6.665 -22.825  1.00 10.00      A   
ATOM   1174  CA  LEU A 124      -7.355   6.801 -23.036  1.00 10.00      A   
ATOM   1175  CB  LEU A 124      -7.361   5.269 -23.065  1.00 10.00      A   
ATOM   1176  CG  LEU A 124      -7.339   4.617 -24.449  1.00 10.00      A   
ATOM   1177  CD1 LEU A 124      -7.040   3.130 -24.325  1.00 10.00      A   
ATOM   1178  CD2 LEU A 124      -8.669   4.837 -25.158  1.00 10.00      A   
ATOM   1179  C   LEU A 124      -8.225   7.299 -21.891  1.00 10.00      A   
ATOM   1180  O   LEU A 124      -9.398   7.625 -22.083  1.00 10.00      A   
ATOM   1181  N   ILE A 125      -7.640   7.355 -20.705  1.00 10.00      A   
ATOM   1182  HN  ILE A 125      -6.700   7.078 -20.624  1.00 10.00      A   
ATOM   1183  CA  ILE A 125      -8.346   7.810 -19.518  1.00 10.00      A   
ATOM   1184  CB  ILE A 125      -7.474   7.623 -18.253  1.00 10.00      A   
ATOM   1185  CG1 ILE A 125      -7.249   6.133 -17.979  1.00 10.00      A   
ATOM   1186  CG2 ILE A 125      -8.101   8.304 -17.041  1.00 10.00      A   
ATOM   1187  CD1 ILE A 125      -6.167   5.851 -16.960  1.00 10.00      A   
ATOM   1188  C   ILE A 125      -8.751   9.279 -19.655  1.00 10.00      A   
ATOM   1189  O   ILE A 125      -9.926   9.623 -19.539  1.00 10.00      A   
ATOM   1190  N   ALA A 126      -7.780  10.129 -19.945  1.00 10.00      A   
ATOM   1191  HN  ALA A 126      -6.869   9.784 -20.072  1.00 10.00      A   
ATOM   1192  CA  ALA A 126      -8.020  11.566 -20.075  1.00 10.00      A   
ATOM   1193  CB  ALA A 126      -6.700  12.311 -20.197  1.00 10.00      A   
ATOM   1194  C   ALA A 126      -8.948  11.922 -21.239  1.00 10.00      A   
ATOM   1195  O   ALA A 126      -9.773  12.828 -21.131  1.00 10.00      A   
ATOM   1196  N   LYS A 127      -8.823  11.206 -22.348  1.00 10.00      A   
ATOM   1197  HN  LYS A 127      -8.160  10.482 -22.378  1.00 10.00      A   
ATOM   1198  CA  LYS A 127      -9.636  11.483 -23.528  1.00 10.00      A   
ATOM   1199  CB  LYS A 127      -8.991  10.891 -24.786  1.00 10.00      A   
ATOM   1200  CG  LYS A 127      -9.103   9.378 -24.898  1.00 10.00      A   
ATOM   1201  CD  LYS A 127      -8.154   8.821 -25.949  1.00 10.00      A   
ATOM   1202  CE  LYS A 127      -8.651   9.097 -27.356  1.00 10.00      A   
ATOM   1203  NZ  LYS A 127      -9.822   8.249 -27.709  1.00 10.00      A   
ATOM   1204  HZ1 LYS A 127      -9.536   7.249 -27.787  1.00 10.00      A   
ATOM   1205  HZ2 LYS A 127     -10.220   8.555 -28.618  1.00 10.00      A   
ATOM   1206  HZ3 LYS A 127     -10.560   8.331 -26.984  1.00 10.00      A   
ATOM   1207  C   LYS A 127     -11.081  11.003 -23.393  1.00 10.00      A   
ATOM   1208  O   LYS A 127     -11.946  11.403 -24.169  1.00 10.00      A   
ATOM   1209  N   SER A 128     -11.353  10.170 -22.407  1.00 10.00      A   
ATOM   1210  HN  SER A 128     -10.637   9.901 -21.787  1.00 10.00      A   
ATOM   1211  CA  SER A 128     -12.704   9.648 -22.233  1.00 10.00      A   
ATOM   1212  CB  SER A 128     -12.698   8.123 -22.356  1.00 10.00      A   
ATOM   1213  OG  SER A 128     -11.811   7.705 -23.386  1.00 10.00      A   
ATOM   1214  HG  SER A 128     -10.915   7.623 -23.024  1.00 10.00      A   
ATOM   1215  C   SER A 128     -13.347  10.087 -20.916  1.00 10.00      A   
ATOM   1216  O   SER A 128     -14.469  10.596 -20.900  1.00 10.00      A   
ATOM   1217  N   PHE A 129     -12.631   9.911 -19.820  1.00 10.00      A   
ATOM   1218  HN  PHE A 129     -11.716   9.557 -19.888  1.00 10.00      A   
ATOM   1219  CA  PHE A 129     -13.158  10.258 -18.512  1.00 10.00      A   
ATOM   1220  CB  PHE A 129     -12.564   9.345 -17.436  1.00 10.00      A   
ATOM   1221  CG  PHE A 129     -12.515   7.893 -17.832  1.00 10.00      A   
ATOM   1222  CD1 PHE A 129     -11.321   7.196 -17.796  1.00 10.00      A   
ATOM   1223  CD2 PHE A 129     -13.658   7.227 -18.243  1.00 10.00      A   
ATOM   1224  CE1 PHE A 129     -11.264   5.865 -18.161  1.00 10.00      A   
ATOM   1225  CE2 PHE A 129     -13.610   5.895 -18.608  1.00 10.00      A   
ATOM   1226  CZ  PHE A 129     -12.410   5.213 -18.567  1.00 10.00      A   
ATOM   1227  C   PHE A 129     -12.910  11.720 -18.172  1.00 10.00      A   
ATOM   1228  O   PHE A 129     -11.878  12.076 -17.605  1.00 10.00      A   
ATOM   1229  N   LYS A 130     -13.866  12.570 -18.526  1.00 10.00      A   
ATOM   1230  HN  LYS A 130     -14.661  12.228 -18.993  1.00 10.00      A   
ATOM   1231  CA  LYS A 130     -13.760  13.997 -18.244  1.00 10.00      A   
ATOM   1232  CB  LYS A 130     -14.538  14.829 -19.270  1.00 10.00      A   
ATOM   1233  CG  LYS A 130     -13.759  15.144 -20.539  1.00 10.00      A   
ATOM   1234  CD  LYS A 130     -13.915  14.054 -21.587  1.00 10.00      A   
ATOM   1235  CE  LYS A 130     -13.129  14.392 -22.844  1.00 10.00      A   
ATOM   1236  NZ  LYS A 130     -13.557  13.580 -24.011  1.00 10.00      A   
ATOM   1237  HZ1 LYS A 130     -13.101  13.929 -24.879  1.00 10.00      A   
ATOM   1238  HZ2 LYS A 130     -14.587  13.636 -24.131  1.00 10.00      A   
ATOM   1239  HZ3 LYS A 130     -13.285  12.584 -23.872  1.00 10.00      A   
ATOM   1240  C   LYS A 130     -14.250  14.289 -16.832  1.00 10.00      A   
ATOM   1241  O   LYS A 130     -14.279  15.437 -16.389  1.00 10.00      A   
ATOM   1242  N   ASN A 131     -14.653  13.234 -16.142  1.00 10.00      A   
ATOM   1243  HN  ASN A 131     -14.621  12.353 -16.569  1.00 10.00      A   
ATOM   1244  CA  ASN A 131     -15.137  13.335 -14.773  1.00 10.00      A   
ATOM   1245  CB  ASN A 131     -16.428  12.520 -14.617  1.00 10.00      A   
ATOM   1246  CG  ASN A 131     -17.100  12.707 -13.266  1.00 10.00      A   
ATOM   1247  OD1 ASN A 131     -17.407  13.828 -12.853  1.00 10.00      A   
ATOM   1248  ND2 ASN A 131     -17.349  11.610 -12.577  1.00 10.00      A   
ATOM   1249 HD21 ASN A 131     -17.098  10.745 -12.971  1.00 10.00      A   
ATOM   1250 HD22 ASN A 131     -17.757  11.699 -11.686  1.00 10.00      A   
ATOM   1251  C   ASN A 131     -14.068  12.801 -13.823  1.00 10.00      A   
ATOM   1252  O   ASN A 131     -14.271  12.710 -12.617  1.00 10.00      A   
ATOM   1253  N   PHE A 132     -12.917  12.465 -14.393  1.00 10.00      A   
ATOM   1254  HN  PHE A 132     -12.814  12.594 -15.358  1.00 10.00      A   
ATOM   1255  CA  PHE A 132     -11.794  11.922 -13.636  1.00 10.00      A   
ATOM   1256  CB  PHE A 132     -10.641  11.597 -14.586  1.00 10.00      A   
ATOM   1257  CG  PHE A 132      -9.638  10.643 -14.015  1.00 10.00      A   
ATOM   1258  CD1 PHE A 132     -10.040   9.415 -13.517  1.00 10.00      A   
ATOM   1259  CD2 PHE A 132      -8.293  10.970 -13.975  1.00 10.00      A   
ATOM   1260  CE1 PHE A 132      -9.123   8.533 -12.991  1.00 10.00      A   
ATOM   1261  CE2 PHE A 132      -7.371  10.091 -13.450  1.00 10.00      A   
ATOM   1262  CZ  PHE A 132      -7.788   8.871 -12.957  1.00 10.00      A   
ATOM   1263  C   PHE A 132     -11.332  12.890 -12.549  1.00 10.00      A   
ATOM   1264  O   PHE A 132     -11.113  14.071 -12.815  1.00 10.00      A   
ATOM   1265  N   LYS A 133     -11.176  12.379 -11.329  1.00 10.00      A   
ATOM   1266  HN  LYS A 133     -11.342  11.425 -11.186  1.00 10.00      A   
ATOM   1267  CA  LYS A 133     -10.769  13.202 -10.200  1.00 10.00      A   
ATOM   1268  CB  LYS A 133     -11.961  13.430  -9.267  1.00 10.00      A   
ATOM   1269  CG  LYS A 133     -13.145  14.126  -9.916  1.00 10.00      A   
ATOM   1270  CD  LYS A 133     -14.438  13.812  -9.183  1.00 10.00      A   
ATOM   1271  CE  LYS A 133     -15.638  14.403  -9.900  1.00 10.00      A   
ATOM   1272  NZ  LYS A 133     -16.917  13.936  -9.307  1.00 10.00      A   
ATOM   1273  HZ1 LYS A 133     -16.879  14.007  -8.270  1.00 10.00      A   
ATOM   1274  HZ2 LYS A 133     -17.094  12.937  -9.568  1.00 10.00      A   
ATOM   1275  HZ3 LYS A 133     -17.706  14.518  -9.653  1.00 10.00      A   
ATOM   1276  C   LYS A 133      -9.613  12.592  -9.406  1.00 10.00      A   
ATOM   1277  O   LYS A 133      -8.677  13.296  -9.029  1.00 10.00      A   
ATOM   1278  N   VAL A 134      -9.665  11.289  -9.153  1.00 10.00      A   
ATOM   1279  HN  VAL A 134     -10.409  10.754  -9.514  1.00 10.00      A   
ATOM   1280  CA  VAL A 134      -8.621  10.632  -8.362  1.00 10.00      A   
ATOM   1281  CB  VAL A 134      -9.174  10.094  -7.021  1.00 10.00      A   
ATOM   1282  CG1 VAL A 134      -8.058   9.533  -6.152  1.00 10.00      A   
ATOM   1283  CG2 VAL A 134      -9.944  11.175  -6.273  1.00 10.00      A   
ATOM   1284  C   VAL A 134      -7.923   9.498  -9.119  1.00 10.00      A   
ATOM   1285  O   VAL A 134      -8.566   8.563  -9.602  1.00 10.00      A   
ATOM   1286  N   LEU A 135      -6.600   9.593  -9.203  1.00 10.00      A   
ATOM   1287  HN  LEU A 135      -6.152  10.372  -8.802  1.00 10.00      A   
ATOM   1288  CA  LEU A 135      -5.785   8.584  -9.863  1.00 10.00      A   
ATOM   1289  CB  LEU A 135      -5.002   9.196 -11.029  1.00 10.00      A   
ATOM   1290  CG  LEU A 135      -4.063   8.243 -11.778  1.00 10.00      A   
ATOM   1291  CD1 LEU A 135      -4.839   7.080 -12.379  1.00 10.00      A   
ATOM   1292  CD2 LEU A 135      -3.285   8.984 -12.851  1.00 10.00      A   
ATOM   1293  C   LEU A 135      -4.813   7.976  -8.856  1.00 10.00      A   
ATOM   1294  O   LEU A 135      -3.918   8.659  -8.359  1.00 10.00      A   
ATOM   1295  N   VAL A 136      -4.998   6.700  -8.548  1.00 10.00      A   
ATOM   1296  HN  VAL A 136      -5.729   6.200  -8.981  1.00 10.00      A   
ATOM   1297  CA  VAL A 136      -4.137   6.013  -7.595  1.00 10.00      A   
ATOM   1298  CB  VAL A 136      -4.945   5.432  -6.412  1.00 10.00      A   
ATOM   1299  CG1 VAL A 136      -4.021   4.782  -5.392  1.00 10.00      A   
ATOM   1300  CG2 VAL A 136      -5.785   6.516  -5.750  1.00 10.00      A   
ATOM   1301  C   VAL A 136      -3.378   4.889  -8.289  1.00 10.00      A   
ATOM   1302  O   VAL A 136      -3.972   3.910  -8.734  1.00 10.00      A   
ATOM   1303  N   LEU A 137      -2.074   5.055  -8.413  1.00 10.00      A   
ATOM   1304  HN  LEU A 137      -1.662   5.881  -8.068  1.00 10.00      A   
ATOM   1305  CA  LEU A 137      -1.226   4.060  -9.045  1.00 10.00      A   
ATOM   1306  CB  LEU A 137      -0.612   4.629 -10.327  1.00 10.00      A   
ATOM   1307  CG  LEU A 137      -1.605   5.116 -11.384  1.00 10.00      A   
ATOM   1308  CD1 LEU A 137      -0.894   5.931 -12.450  1.00 10.00      A   
ATOM   1309  CD2 LEU A 137      -2.337   3.938 -12.011  1.00 10.00      A   
ATOM   1310  C   LEU A 137      -0.130   3.639  -8.080  1.00 10.00      A   
ATOM   1311  O   LEU A 137       0.912   4.288  -7.986  1.00 10.00      A   
ATOM   1312  N   SER A 138      -0.375   2.565  -7.348  1.00 10.00      A   
ATOM   1313  HN  SER A 138      -1.226   2.083  -7.469  1.00 10.00      A   
ATOM   1314  CA  SER A 138       0.584   2.074  -6.375  1.00 10.00      A   
ATOM   1315  CB  SER A 138      -0.137   1.728  -5.074  1.00 10.00      A   
ATOM   1316  OG  SER A 138      -1.124   2.700  -4.774  1.00 10.00      A   
ATOM   1317  HG  SER A 138      -0.782   3.575  -4.982  1.00 10.00      A   
ATOM   1318  C   SER A 138       1.336   0.859  -6.903  1.00 10.00      A   
ATOM   1319  O   SER A 138       0.726  -0.127  -7.327  1.00 10.00      A   
ATOM   1320  N   SER A 139       2.661   0.956  -6.906  1.00 10.00      A   
ATOM   1321  HN  SER A 139       3.073   1.787  -6.587  1.00 10.00      A   
ATOM   1322  CA  SER A 139       3.527  -0.128  -7.368  1.00 10.00      A   
ATOM   1323  CB  SER A 139       3.427  -1.334  -6.431  1.00 10.00      A   
ATOM   1324  OG  SER A 139       3.651  -0.940  -5.088  1.00 10.00      A   
ATOM   1325  HG  SER A 139       3.282  -1.603  -4.492  1.00 10.00      A   
ATOM   1326  C   SER A 139       3.232  -0.527  -8.812  1.00 10.00      A   
ATOM   1327  O   SER A 139       3.214  -1.709  -9.149  1.00 10.00      A   
ATOM   1328  N   CYS A 140       3.009   0.462  -9.659  1.00 10.00      A   
ATOM   1329  HN  CYS A 140       3.053   1.391  -9.337  1.00 10.00      A   
ATOM   1330  CA  CYS A 140       2.713   0.210 -11.058  1.00 10.00      A   
ATOM   1331  CB  CYS A 140       1.382   0.867 -11.432  1.00 10.00      A   
ATOM   1332  SG  CYS A 140      -0.013   0.340 -10.408  1.00 10.00      A   
ATOM   1333  HG  CYS A 140       0.349   0.456  -9.136  1.00 10.00      A   
ATOM   1334  C   CYS A 140       3.836   0.735 -11.946  1.00 10.00      A   
ATOM   1335  O   CYS A 140       4.622   1.586 -11.523  1.00 10.00      A   
ATOM   1336  N   GLU A 141       3.918   0.222 -13.165  1.00 10.00      A   
ATOM   1337  HN  GLU A 141       3.270  -0.461 -13.446  1.00 10.00      A   
ATOM   1338  CA  GLU A 141       4.943   0.649 -14.102  1.00 10.00      A   
ATOM   1339  CB  GLU A 141       6.271  -0.081 -13.847  1.00 10.00      A   
ATOM   1340  CG  GLU A 141       6.354  -1.499 -14.397  1.00 10.00      A   
ATOM   1341  CD  GLU A 141       5.684  -2.532 -13.513  1.00 10.00      A   
ATOM   1342  OE1 GLU A 141       5.982  -2.574 -12.302  1.00 10.00      A   
ATOM   1343  OE2 GLU A 141       4.878  -3.326 -14.035  1.00 10.00      A   
ATOM   1344  C   GLU A 141       4.479   0.463 -15.542  1.00 10.00      A   
ATOM   1345  O   GLU A 141       3.374  -0.026 -15.787  1.00 10.00      A   
ATOM   1346  N   GLY A 142       5.325   0.858 -16.484  1.00 10.00      A   
ATOM   1347  HN  GLY A 142       6.189   1.241 -16.224  1.00 10.00      A   
ATOM   1348  CA  GLY A 142       4.993   0.729 -17.886  1.00 10.00      A   
ATOM   1349  C   GLY A 142       4.763   2.073 -18.544  1.00 10.00      A   
ATOM   1350  O   GLY A 142       4.541   2.152 -19.753  1.00 10.00      A   
ATOM   1351  N   PHE A 143       4.825   3.133 -17.755  1.00 10.00      A   
ATOM   1352  HN  PHE A 143       5.035   3.009 -16.809  1.00 10.00      A   
ATOM   1353  CA  PHE A 143       4.606   4.480 -18.267  1.00 10.00      A   
ATOM   1354  CB  PHE A 143       3.357   5.131 -17.643  1.00 10.00      A   
ATOM   1355  CG  PHE A 143       3.151   4.863 -16.173  1.00 10.00      A   
ATOM   1356  CD1 PHE A 143       4.221   4.817 -15.292  1.00 10.00      A   
ATOM   1357  CD2 PHE A 143       1.877   4.660 -15.672  1.00 10.00      A   
ATOM   1358  CE1 PHE A 143       4.023   4.571 -13.949  1.00 10.00      A   
ATOM   1359  CE2 PHE A 143       1.673   4.415 -14.330  1.00 10.00      A   
ATOM   1360  CZ  PHE A 143       2.747   4.370 -13.467  1.00 10.00      A   
ATOM   1361  C   PHE A 143       5.828   5.374 -18.083  1.00 10.00      A   
ATOM   1362  O   PHE A 143       6.722   5.074 -17.289  1.00 10.00      A   
ATOM   1363  N   SER A 144       5.856   6.472 -18.821  1.00 10.00      A   
ATOM   1364  HN  SER A 144       5.109   6.652 -19.442  1.00 10.00      A   
ATOM   1365  CA  SER A 144       6.948   7.424 -18.746  1.00 10.00      A   
ATOM   1366  CB  SER A 144       7.637   7.539 -20.111  1.00 10.00      A   
ATOM   1367  OG  SER A 144       6.710   7.843 -21.145  1.00 10.00      A   
ATOM   1368  HG  SER A 144       5.818   7.568 -20.879  1.00 10.00      A   
ATOM   1369  C   SER A 144       6.421   8.782 -18.292  1.00 10.00      A   
ATOM   1370  O   SER A 144       5.307   8.879 -17.772  1.00 10.00      A   
ATOM   1371  N   THR A 145       7.214   9.826 -18.481  1.00 10.00      A   
ATOM   1372  HN  THR A 145       8.105   9.694 -18.874  1.00 10.00      A   
ATOM   1373  CA  THR A 145       6.806  11.165 -18.101  1.00 10.00      A   
ATOM   1374  CB  THR A 145       8.038  12.066 -17.910  1.00 10.00      A   
ATOM   1375  OG1 THR A 145       9.072  11.648 -18.816  1.00 10.00      A   
ATOM   1376  HG1 THR A 145       8.821  11.892 -19.716  1.00 10.00      A   
ATOM   1377  CG2 THR A 145       8.558  11.949 -16.486  1.00 10.00      A   
ATOM   1378  C   THR A 145       5.879  11.767 -19.157  1.00 10.00      A   
ATOM   1379  O   THR A 145       5.273  12.816 -18.943  1.00 10.00      A   
ATOM   1380  N   ASP A 146       5.764  11.075 -20.286  1.00 10.00      A   
ATOM   1381  HN  ASP A 146       6.263  10.235 -20.382  1.00 10.00      A   
ATOM   1382  CA  ASP A 146       4.923  11.523 -21.389  1.00 10.00      A   
ATOM   1383  CB  ASP A 146       5.190  10.673 -22.631  1.00 10.00      A   
ATOM   1384  CG  ASP A 146       4.613  11.279 -23.892  1.00 10.00      A   
ATOM   1385  OD1 ASP A 146       5.298  12.122 -24.515  1.00 10.00      A   
ATOM   1386  OD2 ASP A 146       3.483  10.910 -24.274  1.00 10.00      A   
ATOM   1387  C   ASP A 146       3.443  11.463 -21.029  1.00 10.00      A   
ATOM   1388  O   ASP A 146       2.721  12.448 -21.181  1.00 10.00      A   
ATOM   1389  N   GLY A 147       2.997  10.306 -20.544  1.00 10.00      A   
ATOM   1390  HN  GLY A 147       3.621   9.548 -20.455  1.00 10.00      A   
ATOM   1391  CA  GLY A 147       1.600  10.138 -20.173  1.00 10.00      A   
ATOM   1392  C   GLY A 147       1.149  11.118 -19.107  1.00 10.00      A   
ATOM   1393  O   GLY A 147      -0.009  11.545 -19.088  1.00 10.00      A   
ATOM   1394  N   LEU A 148       2.071  11.489 -18.227  1.00 10.00      A   
ATOM   1395  HN  LEU A 148       2.975  11.124 -18.305  1.00 10.00      A   
ATOM   1396  CA  LEU A 148       1.771  12.431 -17.154  1.00 10.00      A   
ATOM   1397  CB  LEU A 148       2.967  12.573 -16.209  1.00 10.00      A   
ATOM   1398  CG  LEU A 148       3.051  11.558 -15.070  1.00 10.00      A   
ATOM   1399  CD1 LEU A 148       4.436  11.566 -14.449  1.00 10.00      A   
ATOM   1400  CD2 LEU A 148       1.989  11.846 -14.019  1.00 10.00      A   
ATOM   1401  C   LEU A 148       1.383  13.791 -17.723  1.00 10.00      A   
ATOM   1402  O   LEU A 148       0.505  14.470 -17.191  1.00 10.00      A   
ATOM   1403  N   ALA A 149       2.033  14.176 -18.817  1.00 10.00      A   
ATOM   1404  HN  ALA A 149       2.718  13.583 -19.200  1.00 10.00      A   
ATOM   1405  CA  ALA A 149       1.757  15.453 -19.466  1.00 10.00      A   
ATOM   1406  CB  ALA A 149       2.778  15.719 -20.562  1.00 10.00      A   
ATOM   1407  C   ALA A 149       0.342  15.473 -20.035  1.00 10.00      A   
ATOM   1408  O   ALA A 149      -0.356  16.485 -19.962  1.00 10.00      A   
ATOM   1409  N   ALA A 150      -0.078  14.340 -20.584  1.00 10.00      A   
ATOM   1410  HN  ALA A 150       0.527  13.568 -20.601  1.00 10.00      A   
ATOM   1411  CA  ALA A 150      -1.408  14.213 -21.163  1.00 10.00      A   
ATOM   1412  CB  ALA A 150      -1.547  12.880 -21.888  1.00 10.00      A   
ATOM   1413  C   ALA A 150      -2.476  14.352 -20.086  1.00 10.00      A   
ATOM   1414  O   ALA A 150      -3.479  15.040 -20.271  1.00 10.00      A   
ATOM   1415  N   ILE A 151      -2.239  13.706 -18.949  1.00 10.00      A   
ATOM   1416  HN  ILE A 151      -1.410  13.185 -18.861  1.00 10.00      A   
ATOM   1417  CA  ILE A 151      -3.175  13.753 -17.830  1.00 10.00      A   
ATOM   1418  CB  ILE A 151      -2.738  12.795 -16.694  1.00 10.00      A   
ATOM   1419  CG1 ILE A 151      -2.700  11.346 -17.184  1.00 10.00      A   
ATOM   1420  CG2 ILE A 151      -3.644  12.925 -15.477  1.00 10.00      A   
ATOM   1421  CD1 ILE A 151      -3.998  10.877 -17.801  1.00 10.00      A   
ATOM   1422  C   ILE A 151      -3.269  15.171 -17.274  1.00 10.00      A   
ATOM   1423  O   ILE A 151      -4.361  15.681 -17.016  1.00 10.00      A   
ATOM   1424  N   ALA A 152      -2.114  15.811 -17.127  1.00 10.00      A   
ATOM   1425  HN  ALA A 152      -1.281  15.353 -17.380  1.00 10.00      A   
ATOM   1426  CA  ALA A 152      -2.035  17.164 -16.595  1.00 10.00      A   
ATOM   1427  CB  ALA A 152      -0.581  17.555 -16.400  1.00 10.00      A   
ATOM   1428  C   ALA A 152      -2.732  18.183 -17.492  1.00 10.00      A   
ATOM   1429  O   ALA A 152      -3.251  19.193 -17.011  1.00 10.00      A   
ATOM   1430  N   ALA A 153      -2.755  17.913 -18.787  1.00 10.00      A   
ATOM   1431  HN  ALA A 153      -2.345  17.081 -19.110  1.00 10.00      A   
ATOM   1432  CA  ALA A 153      -3.365  18.827 -19.741  1.00 10.00      A   
ATOM   1433  CB  ALA A 153      -2.661  18.738 -21.084  1.00 10.00      A   
ATOM   1434  C   ALA A 153      -4.868  18.614 -19.911  1.00 10.00      A   
ATOM   1435  O   ALA A 153      -5.617  19.576 -20.088  1.00 10.00      A   
ATOM   1436  N   THR A 154      -5.313  17.368 -19.860  1.00 10.00      A   
ATOM   1437  HN  THR A 154      -4.677  16.633 -19.704  1.00 10.00      A   
ATOM   1438  CA  THR A 154      -6.727  17.068 -20.051  1.00 10.00      A   
ATOM   1439  CB  THR A 154      -6.922  15.768 -20.854  1.00 10.00      A   
ATOM   1440  OG1 THR A 154      -5.930  15.707 -21.889  1.00 10.00      A   
ATOM   1441  HG1 THR A 154      -5.605  16.599 -22.069  1.00 10.00      A   
ATOM   1442  CG2 THR A 154      -8.302  15.741 -21.492  1.00 10.00      A   
ATOM   1443  C   THR A 154      -7.543  17.007 -18.755  1.00 10.00      A   
ATOM   1444  O   THR A 154      -8.629  17.582 -18.684  1.00 10.00      A   
ATOM   1445  N   CYS A 155      -7.028  16.324 -17.738  1.00 10.00      A   
ATOM   1446  HN  CYS A 155      -6.135  15.926 -17.828  1.00 10.00      A   
ATOM   1447  CA  CYS A 155      -7.747  16.172 -16.478  1.00 10.00      A   
ATOM   1448  CB  CYS A 155      -7.137  15.064 -15.618  1.00 10.00      A   
ATOM   1449  SG  CYS A 155      -7.115  13.444 -16.424  1.00 10.00      A   
ATOM   1450  HG  CYS A 155      -8.366  13.120 -16.722  1.00 10.00      A   
ATOM   1451  C   CYS A 155      -7.871  17.480 -15.698  1.00 10.00      A   
ATOM   1452  O   CYS A 155      -7.020  17.818 -14.877  1.00 10.00      A   
ATOM   1453  N   ARG A 156      -8.944  18.207 -15.970  1.00 10.00      A   
ATOM   1454  HN  ARG A 156      -9.560  17.896 -16.667  1.00 10.00      A   
ATOM   1455  CA  ARG A 156      -9.216  19.475 -15.305  1.00 10.00      A   
ATOM   1456  CB  ARG A 156     -10.126  20.338 -16.189  1.00 10.00      A   
ATOM   1457  CG  ARG A 156     -11.336  19.597 -16.743  1.00 10.00      A   
ATOM   1458  CD  ARG A 156     -12.233  20.511 -17.555  1.00 10.00      A   
ATOM   1459  NE  ARG A 156     -13.072  21.356 -16.707  1.00 10.00      A   
ATOM   1460  HE  ARG A 156     -13.462  20.941 -15.901  1.00 10.00      A   
ATOM   1461  CZ  ARG A 156     -13.335  22.637 -16.963  1.00 10.00      A   
ATOM   1462  NH1 ARG A 156     -12.827  23.225 -18.042  1.00 10.00      A   
ATOM   1463 HH11 ARG A 156     -12.216  22.683 -18.694  1.00 10.00      A   
ATOM   1464 HH12 ARG A 156     -13.032  24.229 -18.242  1.00 10.00      A   
ATOM   1465  NH2 ARG A 156     -14.103  23.328 -16.133  1.00 10.00      A   
ATOM   1466 HH21 ARG A 156     -14.500  22.869 -15.285  1.00 10.00      A   
ATOM   1467 HH22 ARG A 156     -14.312  24.334 -16.322  1.00 10.00      A   
ATOM   1468  C   ARG A 156      -9.875  19.243 -13.947  1.00 10.00      A   
ATOM   1469  O   ARG A 156      -9.767  20.066 -13.039  1.00 10.00      A   
ATOM   1470  N   ASN A 157     -10.550  18.109 -13.815  1.00 10.00      A   
ATOM   1471  HN  ASN A 157     -10.586  17.486 -14.570  1.00 10.00      A   
ATOM   1472  CA  ASN A 157     -11.239  17.764 -12.576  1.00 10.00      A   
ATOM   1473  CB  ASN A 157     -12.545  17.018 -12.871  1.00 10.00      A   
ATOM   1474  CG  ASN A 157     -13.734  17.954 -12.955  1.00 10.00      A   
ATOM   1475  OD1 ASN A 157     -13.945  18.786 -12.073  1.00 10.00      A   
ATOM   1476  ND2 ASN A 157     -14.519  17.828 -14.018  1.00 10.00      A   
ATOM   1477 HD21 ASN A 157     -14.298  17.144 -14.681  1.00 10.00      A   
ATOM   1478 HD22 ASN A 157     -15.285  18.437 -14.104  1.00 10.00      A   
ATOM   1479  C   ASN A 157     -10.352  16.941 -11.655  1.00 10.00      A   
ATOM   1480  O   ASN A 157     -10.799  16.471 -10.607  1.00 10.00      A   
ATOM   1481  N   LEU A 158      -9.094  16.774 -12.054  1.00 10.00      A   
ATOM   1482  HN  LEU A 158      -8.802  17.192 -12.888  1.00 10.00      A   
ATOM   1483  CA  LEU A 158      -8.131  16.013 -11.273  1.00 10.00      A   
ATOM   1484  CB  LEU A 158      -6.792  15.929 -12.012  1.00 10.00      A   
ATOM   1485  CG  LEU A 158      -5.693  15.100 -11.341  1.00 10.00      A   
ATOM   1486  CD1 LEU A 158      -6.067  13.624 -11.311  1.00 10.00      A   
ATOM   1487  CD2 LEU A 158      -4.364  15.304 -12.051  1.00 10.00      A   
ATOM   1488  C   LEU A 158      -7.937  16.666  -9.911  1.00 10.00      A   
ATOM   1489  O   LEU A 158      -7.620  17.852  -9.816  1.00 10.00      A   
ATOM   1490  N   LYS A 159      -8.144  15.893  -8.865  1.00 10.00      A   
ATOM   1491  HN  LYS A 159      -8.390  14.951  -9.006  1.00 10.00      A   
ATOM   1492  CA  LYS A 159      -8.006  16.393  -7.512  1.00 10.00      A   
ATOM   1493  CB  LYS A 159      -9.305  16.178  -6.728  1.00 10.00      A   
ATOM   1494  CG  LYS A 159     -10.495  16.965  -7.255  1.00 10.00      A   
ATOM   1495  CD  LYS A 159     -11.776  16.590  -6.525  1.00 10.00      A   
ATOM   1496  CE  LYS A 159     -11.685  16.918  -5.044  1.00 10.00      A   
ATOM   1497  NZ  LYS A 159     -12.878  16.440  -4.298  1.00 10.00      A   
ATOM   1498  HZ1 LYS A 159     -13.168  15.503  -4.648  1.00 10.00      A   
ATOM   1499  HZ2 LYS A 159     -13.668  17.104  -4.424  1.00 10.00      A   
ATOM   1500  HZ3 LYS A 159     -12.664  16.370  -3.284  1.00 10.00      A   
ATOM   1501  C   LYS A 159      -6.855  15.712  -6.789  1.00 10.00      A   
ATOM   1502  O   LYS A 159      -6.026  16.368  -6.158  1.00 10.00      A   
ATOM   1503  N   GLU A 160      -6.793  14.393  -6.889  1.00 10.00      A   
ATOM   1504  HN  GLU A 160      -7.453  13.914  -7.437  1.00 10.00      A   
ATOM   1505  CA  GLU A 160      -5.750  13.643  -6.212  1.00 10.00      A   
ATOM   1506  CB  GLU A 160      -6.341  12.847  -5.051  1.00 10.00      A   
ATOM   1507  CG  GLU A 160      -7.137  13.714  -4.084  1.00 10.00      A   
ATOM   1508  CD  GLU A 160      -7.659  12.960  -2.882  1.00 10.00      A   
ATOM   1509  OE1 GLU A 160      -8.769  12.398  -2.966  1.00 10.00      A   
ATOM   1510  OE2 GLU A 160      -6.974  12.951  -1.838  1.00 10.00      A   
ATOM   1511  C   GLU A 160      -4.965  12.746  -7.164  1.00 10.00      A   
ATOM   1512  O   GLU A 160      -5.537  11.901  -7.855  1.00 10.00      A   
ATOM   1513  N   LEU A 161      -3.651  12.951  -7.189  1.00 10.00      A   
ATOM   1514  HN  LEU A 161      -3.268  13.652  -6.610  1.00 10.00      A   
ATOM   1515  CA  LEU A 161      -2.757  12.183  -8.041  1.00 10.00      A   
ATOM   1516  CB  LEU A 161      -2.035  13.133  -9.004  1.00 10.00      A   
ATOM   1517  CG  LEU A 161      -1.322  12.491 -10.195  1.00 10.00      A   
ATOM   1518  CD1 LEU A 161      -2.329  11.896 -11.165  1.00 10.00      A   
ATOM   1519  CD2 LEU A 161      -0.437  13.505 -10.904  1.00 10.00      A   
ATOM   1520  C   LEU A 161      -1.741  11.432  -7.181  1.00 10.00      A   
ATOM   1521  O   LEU A 161      -0.815  12.036  -6.640  1.00 10.00      A   
ATOM   1522  N   ASP A 162      -1.927  10.125  -7.044  1.00 10.00      A   
ATOM   1523  HN  ASP A 162      -2.685   9.697  -7.502  1.00 10.00      A   
ATOM   1524  CA  ASP A 162      -1.034   9.300  -6.238  1.00 10.00      A   
ATOM   1525  CB  ASP A 162      -1.796   8.656  -5.072  1.00 10.00      A   
ATOM   1526  CG  ASP A 162      -0.913   7.772  -4.208  1.00 10.00      A   
ATOM   1527  OD1 ASP A 162       0.172   8.235  -3.797  1.00 10.00      A   
ATOM   1528  OD2 ASP A 162      -1.302   6.620  -3.924  1.00 10.00      A   
ATOM   1529  C   ASP A 162      -0.361   8.218  -7.079  1.00 10.00      A   
ATOM   1530  O   ASP A 162      -1.026   7.451  -7.774  1.00 10.00      A   
ATOM   1531  N   LEU A 163       0.962   8.171  -7.018  1.00 10.00      A   
ATOM   1532  HN  LEU A 163       1.436   8.827  -6.461  1.00 10.00      A   
ATOM   1533  CA  LEU A 163       1.733   7.178  -7.757  1.00 10.00      A   
ATOM   1534  CB  LEU A 163       2.437   7.821  -8.958  1.00 10.00      A   
ATOM   1535  CG  LEU A 163       1.543   8.335 -10.089  1.00 10.00      A   
ATOM   1536  CD1 LEU A 163       1.337   9.837  -9.973  1.00 10.00      A   
ATOM   1537  CD2 LEU A 163       2.142   7.982 -11.440  1.00 10.00      A   
ATOM   1538  C   LEU A 163       2.770   6.539  -6.840  1.00 10.00      A   
ATOM   1539  O   LEU A 163       3.840   6.126  -7.290  1.00 10.00      A   
ATOM   1540  N   ARG A 164       2.426   6.436  -5.561  1.00 10.00      A   
ATOM   1541  HN  ARG A 164       1.528   6.730  -5.286  1.00 10.00      A   
ATOM   1542  CA  ARG A 164       3.328   5.886  -4.551  1.00 10.00      A   
ATOM   1543  CB  ARG A 164       2.667   5.864  -3.170  1.00 10.00      A   
ATOM   1544  CG  ARG A 164       1.550   4.851  -3.027  1.00 10.00      A   
ATOM   1545  CD  ARG A 164       0.810   5.037  -1.717  1.00 10.00      A   
ATOM   1546  NE  ARG A 164       0.122   3.815  -1.316  1.00 10.00      A   
ATOM   1547  HE  ARG A 164       0.649   3.153  -0.813  1.00 10.00      A   
ATOM   1548  CZ  ARG A 164      -1.150   3.545  -1.593  1.00 10.00      A   
ATOM   1549  NH1 ARG A 164      -1.888   4.414  -2.286  1.00 10.00      A   
ATOM   1550 HH11 ARG A 164      -1.470   5.321  -2.621  1.00 10.00      A   
ATOM   1551 HH12 ARG A 164      -2.881   4.196  -2.503  1.00 10.00      A   
ATOM   1552  NH2 ARG A 164      -1.689   2.403  -1.181  1.00 10.00      A   
ATOM   1553 HH21 ARG A 164      -2.684   2.178  -1.394  1.00 10.00      A   
ATOM   1554 HH22 ARG A 164      -1.113   1.719  -0.640  1.00 10.00      A   
ATOM   1555  C   ARG A 164       3.888   4.504  -4.897  1.00 10.00      A   
ATOM   1556  O   ARG A 164       3.179   3.629  -5.403  1.00 10.00      A   
ATOM   1557  N   GLU A 165       5.184   4.349  -4.638  1.00 10.00      A   
ATOM   1558  HN  GLU A 165       5.679   5.116  -4.282  1.00 10.00      A   
ATOM   1559  CA  GLU A 165       5.909   3.098  -4.849  1.00 10.00      A   
ATOM   1560  CB  GLU A 165       5.421   2.006  -3.892  1.00 10.00      A   
ATOM   1561  CG  GLU A 165       6.024   2.086  -2.495  1.00 10.00      A   
ATOM   1562  CD  GLU A 165       5.319   3.072  -1.581  1.00 10.00      A   
ATOM   1563  OE1 GLU A 165       4.472   2.633  -0.771  1.00 10.00      A   
ATOM   1564  OE2 GLU A 165       5.625   4.282  -1.647  1.00 10.00      A   
ATOM   1565  C   GLU A 165       5.915   2.603  -6.295  1.00 10.00      A   
ATOM   1566  O   GLU A 165       6.243   1.441  -6.552  1.00 10.00      A   
ATOM   1567  N   SER A 166       5.587   3.476  -7.233  1.00 10.00      A   
ATOM   1568  HN  SER A 166       5.368   4.396  -6.977  1.00 10.00      A   
ATOM   1569  CA  SER A 166       5.553   3.099  -8.642  1.00 10.00      A   
ATOM   1570  CB  SER A 166       4.397   3.792  -9.360  1.00 10.00      A   
ATOM   1571  OG  SER A 166       3.158   3.228  -8.959  1.00 10.00      A   
ATOM   1572  HG  SER A 166       2.576   3.928  -8.628  1.00 10.00      A   
ATOM   1573  C   SER A 166       6.882   3.366  -9.350  1.00 10.00      A   
ATOM   1574  O   SER A 166       7.697   4.168  -8.889  1.00 10.00      A   
ATOM   1575  N   ASP A 167       7.092   2.682 -10.469  1.00 10.00      A   
ATOM   1576  HN  ASP A 167       6.391   2.070 -10.792  1.00 10.00      A   
ATOM   1577  CA  ASP A 167       8.320   2.826 -11.253  1.00 10.00      A   
ATOM   1578  CB  ASP A 167       8.968   1.456 -11.483  1.00 10.00      A   
ATOM   1579  CG  ASP A 167      10.473   1.528 -11.685  1.00 10.00      A   
ATOM   1580  OD1 ASP A 167      11.214   1.620 -10.678  1.00 10.00      A   
ATOM   1581  OD2 ASP A 167      10.924   1.462 -12.849  1.00 10.00      A   
ATOM   1582  C   ASP A 167       8.009   3.495 -12.587  1.00 10.00      A   
ATOM   1583  O   ASP A 167       7.411   2.889 -13.476  1.00 10.00      A   
ATOM   1584  N   VAL A 168       8.404   4.750 -12.721  1.00 10.00      A   
ATOM   1585  HN  VAL A 168       8.899   5.175 -11.992  1.00 10.00      A   
ATOM   1586  CA  VAL A 168       8.141   5.510 -13.936  1.00 10.00      A   
ATOM   1587  CB  VAL A 168       7.438   6.846 -13.608  1.00 10.00      A   
ATOM   1588  CG1 VAL A 168       6.774   7.431 -14.846  1.00 10.00      A   
ATOM   1589  CG2 VAL A 168       6.432   6.678 -12.480  1.00 10.00      A   
ATOM   1590  C   VAL A 168       9.435   5.818 -14.679  1.00 10.00      A   
ATOM   1591  O   VAL A 168      10.489   5.960 -14.066  1.00 10.00      A   
ATOM   1592  N   ASP A 169       9.355   5.897 -16.001  1.00 10.00      A   
ATOM   1593  HN  ASP A 169       8.492   5.730 -16.440  1.00 10.00      A   
ATOM   1594  CA  ASP A 169      10.521   6.223 -16.813  1.00 10.00      A   
ATOM   1595  CB  ASP A 169      10.430   5.576 -18.200  1.00 10.00      A   
ATOM   1596  CG  ASP A 169      11.681   5.783 -19.044  1.00 10.00      A   
ATOM   1597  OD1 ASP A 169      12.666   6.373 -18.547  1.00 10.00      A   
ATOM   1598  OD2 ASP A 169      11.687   5.344 -20.215  1.00 10.00      A   
ATOM   1599  C   ASP A 169      10.646   7.738 -16.935  1.00 10.00      A   
ATOM   1600  O   ASP A 169      10.073   8.355 -17.840  1.00 10.00      A   
ATOM   1601  N   ASP A 170      11.367   8.329 -15.994  1.00 10.00      A   
ATOM   1602  HN  ASP A 170      11.773   7.778 -15.289  1.00 10.00      A   
ATOM   1603  CA  ASP A 170      11.571   9.770 -15.966  1.00 10.00      A   
ATOM   1604  CB  ASP A 170      12.239  10.203 -14.657  1.00 10.00      A   
ATOM   1605  CG  ASP A 170      11.471   9.821 -13.412  1.00 10.00      A   
ATOM   1606  OD1 ASP A 170      10.638  10.632 -12.955  1.00 10.00      A   
ATOM   1607  OD2 ASP A 170      11.723   8.726 -12.864  1.00 10.00      A   
ATOM   1608  C   ASP A 170      12.438  10.226 -17.130  1.00 10.00      A   
ATOM   1609  O   ASP A 170      13.657  10.078 -17.098  1.00 10.00      A   
ATOM   1610  N   VAL A 171      11.810  10.775 -18.160  1.00 10.00      A   
ATOM   1611  HN  VAL A 171      10.829  10.845 -18.140  1.00 10.00      A   
ATOM   1612  CA  VAL A 171      12.535  11.268 -19.325  1.00 10.00      A   
ATOM   1613  CB  VAL A 171      11.779  10.969 -20.636  1.00 10.00      A   
ATOM   1614  CG1 VAL A 171      12.545  11.498 -21.840  1.00 10.00      A   
ATOM   1615  CG2 VAL A 171      11.529   9.476 -20.779  1.00 10.00      A   
ATOM   1616  C   VAL A 171      12.767  12.774 -19.190  1.00 10.00      A   
ATOM   1617  O   VAL A 171      13.856  13.283 -19.475  1.00 10.00      A   
ATOM   1618  N   SER A 172      11.735  13.477 -18.739  1.00 10.00      A   
ATOM   1619  HN  SER A 172      10.893  13.015 -18.535  1.00 10.00      A   
ATOM   1620  CA  SER A 172      11.805  14.916 -18.547  1.00 10.00      A   
ATOM   1621  CB  SER A 172      11.644  15.643 -19.884  1.00 10.00      A   
ATOM   1622  OG  SER A 172      11.853  17.034 -19.737  1.00 10.00      A   
ATOM   1623  HG  SER A 172      11.979  17.432 -20.606  1.00 10.00      A   
ATOM   1624  C   SER A 172      10.715  15.363 -17.582  1.00 10.00      A   
ATOM   1625  O   SER A 172       9.537  15.061 -17.784  1.00 10.00      A   
ATOM   1626  N   GLY A 173      11.109  16.051 -16.517  1.00 10.00      A   
ATOM   1627  HN  GLY A 173      12.076  16.215 -16.374  1.00 10.00      A   
ATOM   1628  CA  GLY A 173      10.136  16.534 -15.552  1.00 10.00      A   
ATOM   1629  C   GLY A 173       9.463  17.829 -15.977  1.00 10.00      A   
ATOM   1630  O   GLY A 173       9.361  18.767 -15.191  1.00 10.00      A   
ATOM   1631  N   HIS A 174       8.989  17.873 -17.214  1.00 10.00      A   
ATOM   1632  HN  HIS A 174       9.088  17.085 -17.791  1.00 10.00      A   
ATOM   1633  CA  HIS A 174       8.328  19.061 -17.746  1.00 10.00      A   
ATOM   1634  CB  HIS A 174       8.876  19.373 -19.143  1.00 10.00      A   
ATOM   1635  CG  HIS A 174       8.439  20.688 -19.706  1.00 10.00      A   
ATOM   1636  ND1 HIS A 174       8.788  21.877 -19.112  1.00 10.00      A   
ATOM   1637  CD2 HIS A 174       7.697  20.942 -20.813  1.00 10.00      A   
ATOM   1638  CE1 HIS A 174       8.260  22.822 -19.865  1.00 10.00      A   
ATOM   1639  NE2 HIS A 174       7.592  22.305 -20.900  1.00 10.00      A   
ATOM   1640  HE2 HIS A 174       7.111  22.809 -21.595  1.00 10.00      A   
ATOM   1641  C   HIS A 174       6.811  18.869 -17.791  1.00 10.00      A   
ATOM   1642  O   HIS A 174       6.058  19.799 -18.089  1.00 10.00      A   
ATOM   1643  N   TRP A 175       6.370  17.664 -17.462  1.00 10.00      A   
ATOM   1644  HN  TRP A 175       7.020  16.975 -17.219  1.00 10.00      A   
ATOM   1645  CA  TRP A 175       4.948  17.324 -17.466  1.00 10.00      A   
ATOM   1646  CB  TRP A 175       4.751  15.859 -17.057  1.00 10.00      A   
ATOM   1647  CG  TRP A 175       5.469  15.481 -15.793  1.00 10.00      A   
ATOM   1648  CD1 TRP A 175       6.742  14.996 -15.690  1.00 10.00      A   
ATOM   1649  CD2 TRP A 175       4.958  15.555 -14.454  1.00 10.00      A   
ATOM   1650  NE1 TRP A 175       7.057  14.767 -14.375  1.00 10.00      A   
ATOM   1651  HE1 TRP A 175       7.915  14.417 -14.046  1.00 10.00      A   
ATOM   1652  CE2 TRP A 175       5.979  15.099 -13.596  1.00 10.00      A   
ATOM   1653  CE3 TRP A 175       3.738  15.960 -13.894  1.00 10.00      A   
ATOM   1654  CZ2 TRP A 175       5.820  15.040 -12.213  1.00 10.00      A   
ATOM   1655  CZ3 TRP A 175       3.582  15.898 -12.522  1.00 10.00      A   
ATOM   1656  CH2 TRP A 175       4.618  15.442 -11.697  1.00 10.00      A   
ATOM   1657  C   TRP A 175       4.134  18.242 -16.550  1.00 10.00      A   
ATOM   1658  O   TRP A 175       2.955  18.498 -16.799  1.00 10.00      A   
ATOM   1659  N   LEU A 176       4.773  18.748 -15.501  1.00 10.00      A   
ATOM   1660  HN  LEU A 176       5.716  18.522 -15.365  1.00 10.00      A   
ATOM   1661  CA  LEU A 176       4.115  19.624 -14.545  1.00 10.00      A   
ATOM   1662  CB  LEU A 176       4.992  19.787 -13.302  1.00 10.00      A   
ATOM   1663  CG  LEU A 176       4.370  20.523 -12.119  1.00 10.00      A   
ATOM   1664  CD1 LEU A 176       3.509  19.581 -11.297  1.00 10.00      A   
ATOM   1665  CD2 LEU A 176       5.454  21.149 -11.258  1.00 10.00      A   
ATOM   1666  C   LEU A 176       3.805  20.986 -15.163  1.00 10.00      A   
ATOM   1667  O   LEU A 176       2.913  21.695 -14.706  1.00 10.00      A   
ATOM   1668  N   SER A 177       4.533  21.340 -16.214  1.00 10.00      A   
ATOM   1669  HN  SER A 177       5.223  20.730 -16.552  1.00 10.00      A   
ATOM   1670  CA  SER A 177       4.334  22.614 -16.883  1.00 10.00      A   
ATOM   1671  CB  SER A 177       5.595  23.001 -17.655  1.00 10.00      A   
ATOM   1672  OG  SER A 177       6.757  22.490 -17.022  1.00 10.00      A   
ATOM   1673  HG  SER A 177       7.390  22.212 -17.700  1.00 10.00      A   
ATOM   1674  C   SER A 177       3.143  22.557 -17.835  1.00 10.00      A   
ATOM   1675  O   SER A 177       2.749  23.568 -18.413  1.00 10.00      A   
ATOM   1676  N   HIS A 178       2.568  21.372 -17.992  1.00 10.00      A   
ATOM   1677  HN  HIS A 178       2.919  20.599 -17.500  1.00 10.00      A   
ATOM   1678  CA  HIS A 178       1.424  21.193 -18.880  1.00 10.00      A   
ATOM   1679  CB  HIS A 178       1.411  19.794 -19.510  1.00 10.00      A   
ATOM   1680  CG  HIS A 178       2.422  19.614 -20.604  1.00 10.00      A   
ATOM   1681  ND1 HIS A 178       2.122  19.902 -21.916  1.00 10.00      A   
ATOM   1682  CD2 HIS A 178       3.710  19.186 -20.526  1.00 10.00      A   
ATOM   1683  CE1 HIS A 178       3.223  19.651 -22.602  1.00 10.00      A   
ATOM   1684  NE2 HIS A 178       4.205  19.216 -21.802  1.00 10.00      A   
ATOM   1685  HE2 HIS A 178       5.113  18.969 -22.078  1.00 10.00      A   
ATOM   1686  C   HIS A 178       0.110  21.488 -18.166  1.00 10.00      A   
ATOM   1687  O   HIS A 178      -0.967  21.402 -18.761  1.00 10.00      A   
ATOM   1688  N   PHE A 179       0.208  21.843 -16.892  1.00 10.00      A   
ATOM   1689  HN  PHE A 179       1.096  21.898 -16.481  1.00 10.00      A   
ATOM   1690  CA  PHE A 179      -0.964  22.170 -16.098  1.00 10.00      A   
ATOM   1691  CB  PHE A 179      -0.643  22.064 -14.603  1.00 10.00      A   
ATOM   1692  CG  PHE A 179      -0.820  20.688 -14.022  1.00 10.00      A   
ATOM   1693  CD1 PHE A 179       0.270  19.960 -13.578  1.00 10.00      A   
ATOM   1694  CD2 PHE A 179      -2.082  20.127 -13.910  1.00 10.00      A   
ATOM   1695  CE1 PHE A 179       0.106  18.701 -13.035  1.00 10.00      A   
ATOM   1696  CE2 PHE A 179      -2.254  18.868 -13.369  1.00 10.00      A   
ATOM   1697  CZ  PHE A 179      -1.159  18.155 -12.930  1.00 10.00      A   
ATOM   1698  C   PHE A 179      -1.429  23.588 -16.422  1.00 10.00      A   
ATOM   1699  O   PHE A 179      -0.629  24.526 -16.422  1.00 10.00      A   
ATOM   1700  N   PRO A 180      -2.716  23.766 -16.730  1.00 10.00      A   
ATOM   1701  CA  PRO A 180      -3.269  25.084 -17.048  1.00 10.00      A   
ATOM   1702  CB  PRO A 180      -4.633  24.756 -17.653  1.00 10.00      A   
ATOM   1703  CG  PRO A 180      -5.013  23.453 -17.040  1.00 10.00      A   
ATOM   1704  CD  PRO A 180      -3.732  22.699 -16.812  1.00 10.00      A   
ATOM   1705  C   PRO A 180      -3.436  25.954 -15.802  1.00 10.00      A   
ATOM   1706  O   PRO A 180      -3.504  25.445 -14.681  1.00 10.00      A   
ATOM   1707  N   ASP A 181      -3.523  27.264 -16.005  1.00 10.00      A   
ATOM   1708  HN  ASP A 181      -3.487  27.611 -16.925  1.00 10.00      A   
ATOM   1709  CA  ASP A 181      -3.673  28.206 -14.893  1.00 10.00      A   
ATOM   1710  CB  ASP A 181      -3.318  29.630 -15.328  1.00 10.00      A   
ATOM   1711  CG  ASP A 181      -1.830  29.850 -15.513  1.00 10.00      A   
ATOM   1712  OD1 ASP A 181      -1.038  28.942 -15.197  1.00 10.00      A   
ATOM   1713  OD2 ASP A 181      -1.447  30.934 -15.995  1.00 10.00      A   
ATOM   1714  C   ASP A 181      -5.090  28.173 -14.341  1.00 10.00      A   
ATOM   1715  O   ASP A 181      -5.356  28.649 -13.234  1.00 10.00      A   
ATOM   1716  N   THR A 182      -5.998  27.620 -15.127  1.00 10.00      A   
ATOM   1717  HN  THR A 182      -5.729  27.296 -16.013  1.00 10.00      A   
ATOM   1718  CA  THR A 182      -7.390  27.497 -14.735  1.00 10.00      A   
ATOM   1719  CB  THR A 182      -8.269  27.318 -15.983  1.00 10.00      A   
ATOM   1720  OG1 THR A 182      -7.422  27.164 -17.136  1.00 10.00      A   
ATOM   1721  HG1 THR A 182      -7.912  26.713 -17.834  1.00 10.00      A   
ATOM   1722  CG2 THR A 182      -9.173  28.525 -16.176  1.00 10.00      A   
ATOM   1723  C   THR A 182      -7.577  26.293 -13.811  1.00 10.00      A   
ATOM   1724  O   THR A 182      -8.633  26.117 -13.195  1.00 10.00      A   
ATOM   1725  N   TYR A 183      -6.535  25.474 -13.711  1.00 10.00      A   
ATOM   1726  HN  TYR A 183      -5.717  25.684 -14.206  1.00 10.00      A   
ATOM   1727  CA  TYR A 183      -6.566  24.283 -12.878  1.00 10.00      A   
ATOM   1728  CB  TYR A 183      -5.560  23.245 -13.389  1.00 10.00      A   
ATOM   1729  CG  TYR A 183      -5.429  22.028 -12.502  1.00 10.00      A   
ATOM   1730  CD1 TYR A 183      -6.431  21.066 -12.452  1.00 10.00      A   
ATOM   1731  CD2 TYR A 183      -4.303  21.843 -11.712  1.00 10.00      A   
ATOM   1732  CE1 TYR A 183      -6.312  19.955 -11.641  1.00 10.00      A   
ATOM   1733  CE2 TYR A 183      -4.177  20.737 -10.900  1.00 10.00      A   
ATOM   1734  CZ  TYR A 183      -5.182  19.797 -10.865  1.00 10.00      A   
ATOM   1735  OH  TYR A 183      -5.054  18.698 -10.052  1.00 10.00      A   
ATOM   1736  HH  TYR A 183      -5.907  18.245  -9.990  1.00 10.00      A   
ATOM   1737  C   TYR A 183      -6.284  24.627 -11.421  1.00 10.00      A   
ATOM   1738  O   TYR A 183      -5.167  25.007 -11.067  1.00 10.00      A   
ATOM   1739  N   THR A 184      -7.309  24.499 -10.588  1.00 10.00      A   
ATOM   1740  HN  THR A 184      -8.175  24.216 -10.948  1.00 10.00      A   
ATOM   1741  CA  THR A 184      -7.197  24.784  -9.160  1.00 10.00      A   
ATOM   1742  CB  THR A 184      -7.865  26.136  -8.834  1.00 10.00      A   
ATOM   1743  OG1 THR A 184      -9.195  26.146  -9.379  1.00 10.00      A   
ATOM   1744  HG1 THR A 184      -9.758  26.719  -8.840  1.00 10.00      A   
ATOM   1745  CG2 THR A 184      -7.068  27.291  -9.429  1.00 10.00      A   
ATOM   1746  C   THR A 184      -7.902  23.689  -8.362  1.00 10.00      A   
ATOM   1747  O   THR A 184      -8.237  23.861  -7.192  1.00 10.00      A   
ATOM   1748  N   SER A 185      -8.106  22.551  -9.005  1.00 10.00      A   
ATOM   1749  HN  SER A 185      -7.786  22.462  -9.925  1.00 10.00      A   
ATOM   1750  CA  SER A 185      -8.804  21.431  -8.392  1.00 10.00      A   
ATOM   1751  CB  SER A 185      -9.543  20.656  -9.482  1.00 10.00      A   
ATOM   1752  OG  SER A 185      -9.755  21.480 -10.624  1.00 10.00      A   
ATOM   1753  HG  SER A 185      -9.825  20.922 -11.417  1.00 10.00      A   
ATOM   1754  C   SER A 185      -7.871  20.494  -7.620  1.00 10.00      A   
ATOM   1755  O   SER A 185      -8.322  19.504  -7.044  1.00 10.00      A   
ATOM   1756  N   LEU A 186      -6.584  20.816  -7.593  1.00 10.00      A   
ATOM   1757  HN  LEU A 186      -6.289  21.636  -8.038  1.00 10.00      A   
ATOM   1758  CA  LEU A 186      -5.597  19.982  -6.905  1.00 10.00      A   
ATOM   1759  CB  LEU A 186      -4.177  20.482  -7.180  1.00 10.00      A   
ATOM   1760  CG  LEU A 186      -3.039  19.653  -6.578  1.00 10.00      A   
ATOM   1761  CD1 LEU A 186      -2.954  18.286  -7.241  1.00 10.00      A   
ATOM   1762  CD2 LEU A 186      -1.717  20.397  -6.695  1.00 10.00      A   
ATOM   1763  C   LEU A 186      -5.850  19.921  -5.399  1.00 10.00      A   
ATOM   1764  O   LEU A 186      -6.079  20.946  -4.754  1.00 10.00      A   
ATOM   1765  N   VAL A 187      -5.819  18.704  -4.859  1.00 10.00      A   
ATOM   1766  HN  VAL A 187      -5.657  17.933  -5.447  1.00 10.00      A   
ATOM   1767  CA  VAL A 187      -6.032  18.467  -3.435  1.00 10.00      A   
ATOM   1768  CB  VAL A 187      -7.363  17.720  -3.175  1.00 10.00      A   
ATOM   1769  CG1 VAL A 187      -7.540  17.423  -1.691  1.00 10.00      A   
ATOM   1770  CG2 VAL A 187      -8.540  18.530  -3.693  1.00 10.00      A   
ATOM   1771  C   VAL A 187      -4.882  17.639  -2.860  1.00 10.00      A   
ATOM   1772  O   VAL A 187      -4.338  17.961  -1.803  1.00 10.00      A   
ATOM   1773  N   SER A 188      -4.512  16.578  -3.565  1.00 10.00      A   
ATOM   1774  HN  SER A 188      -4.976  16.373  -4.402  1.00 10.00      A   
ATOM   1775  CA  SER A 188      -3.431  15.708  -3.128  1.00 10.00      A   
ATOM   1776  CB  SER A 188      -3.996  14.427  -2.503  1.00 10.00      A   
ATOM   1777  OG  SER A 188      -5.028  14.718  -1.572  1.00 10.00      A   
ATOM   1778  HG  SER A 188      -5.743  14.063  -1.676  1.00 10.00      A   
ATOM   1779  C   SER A 188      -2.512  15.357  -4.297  1.00 10.00      A   
ATOM   1780  O   SER A 188      -2.976  14.966  -5.372  1.00 10.00      A   
ATOM   1781  N   LEU A 189      -1.213  15.506  -4.087  1.00 10.00      A   
ATOM   1782  HN  LEU A 189      -0.905  15.836  -3.215  1.00 10.00      A   
ATOM   1783  CA  LEU A 189      -0.226  15.203  -5.111  1.00 10.00      A   
ATOM   1784  CB  LEU A 189       0.270  16.486  -5.785  1.00 10.00      A   
ATOM   1785  CG  LEU A 189       1.306  16.306  -6.899  1.00 10.00      A   
ATOM   1786  CD1 LEU A 189       0.650  15.775  -8.163  1.00 10.00      A   
ATOM   1787  CD2 LEU A 189       2.039  17.609  -7.176  1.00 10.00      A   
ATOM   1788  C   LEU A 189       0.954  14.443  -4.519  1.00 10.00      A   
ATOM   1789  O   LEU A 189       1.616  14.924  -3.602  1.00 10.00      A   
ATOM   1790  N   ASN A 190       1.197  13.249  -5.031  1.00 10.00      A   
ATOM   1791  HN  ASN A 190       0.601  12.895  -5.731  1.00 10.00      A   
ATOM   1792  CA  ASN A 190       2.311  12.433  -4.577  1.00 10.00      A   
ATOM   1793  CB  ASN A 190       1.820  11.186  -3.847  1.00 10.00      A   
ATOM   1794  CG  ASN A 190       2.962  10.264  -3.460  1.00 10.00      A   
ATOM   1795  OD1 ASN A 190       4.099  10.697  -3.275  1.00 10.00      A   
ATOM   1796  ND2 ASN A 190       2.667   8.986  -3.328  1.00 10.00      A   
ATOM   1797 HD21 ASN A 190       1.730   8.705  -3.490  1.00 10.00      A   
ATOM   1798 HD22 ASN A 190       3.383   8.372  -3.068  1.00 10.00      A   
ATOM   1799  C   ASN A 190       3.181  12.030  -5.755  1.00 10.00      A   
ATOM   1800  O   ASN A 190       2.779  11.213  -6.586  1.00 10.00      A   
ATOM   1801  N   ILE A 191       4.370  12.609  -5.828  1.00 10.00      A   
ATOM   1802  HN  ILE A 191       4.641  13.248  -5.128  1.00 10.00      A   
ATOM   1803  CA  ILE A 191       5.286  12.314  -6.914  1.00 10.00      A   
ATOM   1804  CB  ILE A 191       5.398  13.501  -7.896  1.00 10.00      A   
ATOM   1805  CG1 ILE A 191       5.743  14.792  -7.147  1.00 10.00      A   
ATOM   1806  CG2 ILE A 191       4.096  13.663  -8.671  1.00 10.00      A   
ATOM   1807  CD1 ILE A 191       5.868  16.007  -8.040  1.00 10.00      A   
ATOM   1808  C   ILE A 191       6.665  11.940  -6.381  1.00 10.00      A   
ATOM   1809  O   ILE A 191       7.676  12.148  -7.049  1.00 10.00      A   
ATOM   1810  N   SER A 192       6.689  11.362  -5.182  1.00 10.00      A   
ATOM   1811  HN  SER A 192       5.844  11.211  -4.709  1.00 10.00      A   
ATOM   1812  CA  SER A 192       7.935  10.947  -4.544  1.00 10.00      A   
ATOM   1813  CB  SER A 192       7.655  10.499  -3.108  1.00 10.00      A   
ATOM   1814  OG  SER A 192       6.544   9.616  -3.062  1.00 10.00      A   
ATOM   1815  HG  SER A 192       5.743  10.109  -2.836  1.00 10.00      A   
ATOM   1816  C   SER A 192       8.612   9.820  -5.329  1.00 10.00      A   
ATOM   1817  O   SER A 192       9.840   9.686  -5.320  1.00 10.00      A   
ATOM   1818  N   CYS A 193       7.795   9.025  -6.016  1.00 10.00      A   
ATOM   1819  HN  CYS A 193       6.832   9.197  -5.981  1.00 10.00      A   
ATOM   1820  CA  CYS A 193       8.281   7.912  -6.814  1.00 10.00      A   
ATOM   1821  CB  CYS A 193       7.093   7.079  -7.290  1.00 10.00      A   
ATOM   1822  SG  CYS A 193       5.804   8.050  -8.106  1.00 10.00      A   
ATOM   1823  HG  CYS A 193       4.679   7.343  -8.061  1.00 10.00      A   
ATOM   1824  C   CYS A 193       9.058   8.419  -8.020  1.00 10.00      A   
ATOM   1825  O   CYS A 193      10.063   7.829  -8.416  1.00 10.00      A   
ATOM   1826  N   LEU A 194       8.584   9.516  -8.597  1.00 10.00      A   
ATOM   1827  HN  LEU A 194       7.786   9.943  -8.224  1.00 10.00      A   
ATOM   1828  CA  LEU A 194       9.227  10.111  -9.754  1.00 10.00      A   
ATOM   1829  CB  LEU A 194       8.323  11.175 -10.373  1.00 10.00      A   
ATOM   1830  CG  LEU A 194       7.096  10.654 -11.121  1.00 10.00      A   
ATOM   1831  CD1 LEU A 194       5.957  11.657 -11.053  1.00 10.00      A   
ATOM   1832  CD2 LEU A 194       7.447  10.350 -12.567  1.00 10.00      A   
ATOM   1833  C   LEU A 194      10.563  10.714  -9.357  1.00 10.00      A   
ATOM   1834  O   LEU A 194      10.753  11.125  -8.214  1.00 10.00      A   
ATOM   1835  N   ALA A 195      11.495  10.741 -10.287  1.00 10.00      A   
ATOM   1836  HN  ALA A 195      11.289  10.389 -11.188  1.00 10.00      A   
ATOM   1837  CA  ALA A 195      12.812  11.289 -10.019  1.00 10.00      A   
ATOM   1838  CB  ALA A 195      13.866  10.205 -10.161  1.00 10.00      A   
ATOM   1839  C   ALA A 195      13.106  12.464 -10.942  1.00 10.00      A   
ATOM   1840  O   ALA A 195      14.131  13.137 -10.812  1.00 10.00      A   
ATOM   1841  N   SER A 196      12.192  12.714 -11.862  1.00 10.00      A   
ATOM   1842  HN  SER A 196      11.395  12.140 -11.913  1.00 10.00      A   
ATOM   1843  CA  SER A 196      12.338  13.803 -12.809  1.00 10.00      A   
ATOM   1844  CB  SER A 196      11.284  13.689 -13.914  1.00 10.00      A   
ATOM   1845  OG  SER A 196      10.059  13.168 -13.414  1.00 10.00      A   
ATOM   1846  HG  SER A 196      10.144  12.203 -13.297  1.00 10.00      A   
ATOM   1847  C   SER A 196      12.249  15.164 -12.121  1.00 10.00      A   
ATOM   1848  O   SER A 196      11.388  15.384 -11.268  1.00 10.00      A   
ATOM   1849  N   GLU A 197      13.164  16.063 -12.477  1.00 10.00      A   
ATOM   1850  HN  GLU A 197      13.853  15.813 -13.132  1.00 10.00      A   
ATOM   1851  CA  GLU A 197      13.176  17.407 -11.917  1.00 10.00      A   
ATOM   1852  CB  GLU A 197      14.534  18.080 -12.156  1.00 10.00      A   
ATOM   1853  CG  GLU A 197      14.574  19.571 -11.841  1.00 10.00      A   
ATOM   1854  CD  GLU A 197      14.820  20.424 -13.073  1.00 10.00      A   
ATOM   1855  OE1 GLU A 197      15.712  20.070 -13.873  1.00 10.00      A   
ATOM   1856  OE2 GLU A 197      14.127  21.453 -13.247  1.00 10.00      A   
ATOM   1857  C   GLU A 197      12.051  18.232 -12.527  1.00 10.00      A   
ATOM   1858  O   GLU A 197      12.044  18.500 -13.730  1.00 10.00      A   
ATOM   1859  N   VAL A 198      11.101  18.618 -11.698  1.00 10.00      A   
ATOM   1860  HN  VAL A 198      11.173  18.388 -10.748  1.00 10.00      A   
ATOM   1861  CA  VAL A 198       9.972  19.402 -12.159  1.00 10.00      A   
ATOM   1862  CB  VAL A 198       8.687  19.101 -11.355  1.00 10.00      A   
ATOM   1863  CG1 VAL A 198       8.292  17.641 -11.507  1.00 10.00      A   
ATOM   1864  CG2 VAL A 198       8.856  19.464  -9.887  1.00 10.00      A   
ATOM   1865  C   VAL A 198      10.290  20.886 -12.080  1.00 10.00      A   
ATOM   1866  O   VAL A 198      11.164  21.298 -11.312  1.00 10.00      A   
ATOM   1867  N   SER A 199       9.602  21.676 -12.895  1.00 10.00      A   
ATOM   1868  HN  SER A 199       8.960  21.276 -13.516  1.00 10.00      A   
ATOM   1869  CA  SER A 199       9.790  23.116 -12.907  1.00 10.00      A   
ATOM   1870  CB  SER A 199       8.960  23.746 -14.034  1.00 10.00      A   
ATOM   1871  OG  SER A 199       9.190  25.141 -14.140  1.00 10.00      A   
ATOM   1872  HG  SER A 199      10.135  25.296 -14.260  1.00 10.00      A   
ATOM   1873  C   SER A 199       9.379  23.697 -11.557  1.00 10.00      A   
ATOM   1874  O   SER A 199       8.194  23.722 -11.220  1.00 10.00      A   
ATOM   1875  N   PHE A 200      10.361  24.154 -10.784  1.00 10.00      A   
ATOM   1876  HN  PHE A 200      11.284  24.104 -11.112  1.00 10.00      A   
ATOM   1877  CA  PHE A 200      10.104  24.723  -9.467  1.00 10.00      A   
ATOM   1878  CB  PHE A 200      11.410  25.106  -8.769  1.00 10.00      A   
ATOM   1879  CG  PHE A 200      11.226  25.505  -7.331  1.00 10.00      A   
ATOM   1880  CD1 PHE A 200      10.980  24.549  -6.361  1.00 10.00      A   
ATOM   1881  CD2 PHE A 200      11.298  26.836  -6.950  1.00 10.00      A   
ATOM   1882  CE1 PHE A 200      10.809  24.908  -5.039  1.00 10.00      A   
ATOM   1883  CE2 PHE A 200      11.129  27.202  -5.629  1.00 10.00      A   
ATOM   1884  CZ  PHE A 200      10.884  26.238  -4.672  1.00 10.00      A   
ATOM   1885  C   PHE A 200       9.173  25.925  -9.552  1.00 10.00      A   
ATOM   1886  O   PHE A 200       8.317  26.122  -8.687  1.00 10.00      A   
ATOM   1887  N   SER A 201       9.329  26.716 -10.605  1.00 10.00      A   
ATOM   1888  HN  SER A 201      10.023  26.502 -11.269  1.00 10.00      A   
ATOM   1889  CA  SER A 201       8.494  27.894 -10.798  1.00 10.00      A   
ATOM   1890  CB  SER A 201       9.001  28.727 -11.977  1.00 10.00      A   
ATOM   1891  OG  SER A 201       8.945  27.982 -13.182  1.00 10.00      A   
ATOM   1892  HG  SER A 201       9.839  27.733 -13.450  1.00 10.00      A   
ATOM   1893  C   SER A 201       7.034  27.487 -11.007  1.00 10.00      A   
ATOM   1894  O   SER A 201       6.117  28.103 -10.460  1.00 10.00      A   
ATOM   1895  N   ALA A 202       6.829  26.439 -11.798  1.00 10.00      A   
ATOM   1896  HN  ALA A 202       7.600  25.998 -12.211  1.00 10.00      A   
ATOM   1897  CA  ALA A 202       5.489  25.935 -12.070  1.00 10.00      A   
ATOM   1898  CB  ALA A 202       5.516  24.927 -13.207  1.00 10.00      A   
ATOM   1899  C   ALA A 202       4.900  25.308 -10.816  1.00 10.00      A   
ATOM   1900  O   ALA A 202       3.712  25.457 -10.533  1.00 10.00      A   
ATOM   1901  N   LEU A 203       5.747  24.605 -10.072  1.00 10.00      A   
ATOM   1902  HN  LEU A 203       6.679  24.505 -10.374  1.00 10.00      A   
ATOM   1903  CA  LEU A 203       5.331  23.962  -8.835  1.00 10.00      A   
ATOM   1904  CB  LEU A 203       6.510  23.196  -8.220  1.00 10.00      A   
ATOM   1905  CG  LEU A 203       6.205  22.335  -6.990  1.00 10.00      A   
ATOM   1906  CD1 LEU A 203       5.167  21.271  -7.317  1.00 10.00      A   
ATOM   1907  CD2 LEU A 203       7.480  21.702  -6.449  1.00 10.00      A   
ATOM   1908  C   LEU A 203       4.804  25.002  -7.857  1.00 10.00      A   
ATOM   1909  O   LEU A 203       3.717  24.852  -7.297  1.00 10.00      A   
ATOM   1910  N   GLU A 204       5.575  26.068  -7.674  1.00 10.00      A   
ATOM   1911  HN  GLU A 204       6.431  26.128  -8.159  1.00 10.00      A   
ATOM   1912  CA  GLU A 204       5.194  27.142  -6.774  1.00 10.00      A   
ATOM   1913  CB  GLU A 204       6.280  28.220  -6.742  1.00 10.00      A   
ATOM   1914  CG  GLU A 204       6.081  29.261  -5.654  1.00 10.00      A   
ATOM   1915  CD  GLU A 204       6.550  30.641  -6.061  1.00 10.00      A   
ATOM   1916  OE1 GLU A 204       7.182  30.775  -7.134  1.00 10.00      A   
ATOM   1917  OE2 GLU A 204       6.287  31.605  -5.312  1.00 10.00      A   
ATOM   1918  C   GLU A 204       3.869  27.764  -7.208  1.00 10.00      A   
ATOM   1919  O   GLU A 204       2.954  27.933  -6.399  1.00 10.00      A   
ATOM   1920  N   ARG A 205       3.776  28.093  -8.495  1.00 10.00      A   
ATOM   1921  HN  ARG A 205       4.543  27.924  -9.082  1.00 10.00      A   
ATOM   1922  CA  ARG A 205       2.576  28.701  -9.060  1.00 10.00      A   
ATOM   1923  CB  ARG A 205       2.772  28.996 -10.552  1.00 10.00      A   
ATOM   1924  CG  ARG A 205       3.638  30.216 -10.830  1.00 10.00      A   
ATOM   1925  CD  ARG A 205       3.915  30.384 -12.314  1.00 10.00      A   
ATOM   1926  NE  ARG A 205       5.058  29.589 -12.763  1.00 10.00      A   
ATOM   1927  HE  ARG A 205       5.722  29.336 -12.082  1.00 10.00      A   
ATOM   1928  CZ  ARG A 205       5.234  29.183 -14.020  1.00 10.00      A   
ATOM   1929  NH1 ARG A 205       4.342  29.497 -14.949  1.00 10.00      A   
ATOM   1930 HH11 ARG A 205       4.477  29.180 -15.933  1.00 10.00      A   
ATOM   1931 HH12 ARG A 205       3.499  30.063 -14.701  1.00 10.00      A   
ATOM   1932  NH2 ARG A 205       6.311  28.484 -14.358  1.00 10.00      A   
ATOM   1933 HH21 ARG A 205       6.443  28.167 -15.345  1.00 10.00      A   
ATOM   1934 HH22 ARG A 205       7.037  28.244 -13.644  1.00 10.00      A   
ATOM   1935  C   ARG A 205       1.342  27.826  -8.843  1.00 10.00      A   
ATOM   1936  O   ARG A 205       0.285  28.316  -8.440  1.00 10.00      A   
ATOM   1937  N   LEU A 206       1.491  26.526  -9.083  1.00 10.00      A   
ATOM   1938  HN  LEU A 206       2.367  26.190  -9.376  1.00 10.00      A   
ATOM   1939  CA  LEU A 206       0.394  25.585  -8.923  1.00 10.00      A   
ATOM   1940  CB  LEU A 206       0.778  24.208  -9.463  1.00 10.00      A   
ATOM   1941  CG  LEU A 206       0.678  24.043 -10.979  1.00 10.00      A   
ATOM   1942  CD1 LEU A 206       1.482  22.840 -11.438  1.00 10.00      A   
ATOM   1943  CD2 LEU A 206      -0.776  23.906 -11.401  1.00 10.00      A   
ATOM   1944  C   LEU A 206      -0.066  25.488  -7.475  1.00 10.00      A   
ATOM   1945  O   LEU A 206      -1.262  25.548  -7.194  1.00 10.00      A   
ATOM   1946  N   VAL A 207       0.888  25.353  -6.562  1.00 10.00      A   
ATOM   1947  HN  VAL A 207       1.829  25.314  -6.852  1.00 10.00      A   
ATOM   1948  CA  VAL A 207       0.577  25.248  -5.136  1.00 10.00      A   
ATOM   1949  CB  VAL A 207       1.857  24.992  -4.300  1.00 10.00      A   
ATOM   1950  CG1 VAL A 207       1.552  25.012  -2.809  1.00 10.00      A   
ATOM   1951  CG2 VAL A 207       2.495  23.667  -4.687  1.00 10.00      A   
ATOM   1952  C   VAL A 207      -0.124  26.513  -4.629  1.00 10.00      A   
ATOM   1953  O   VAL A 207      -1.045  26.446  -3.810  1.00 10.00      A   
ATOM   1954  N   THR A 208       0.303  27.657  -5.140  1.00 10.00      A   
ATOM   1955  HN  THR A 208       1.024  27.636  -5.808  1.00 10.00      A   
ATOM   1956  CA  THR A 208      -0.257  28.941  -4.739  1.00 10.00      A   
ATOM   1957  CB  THR A 208       0.524  30.112  -5.367  1.00 10.00      A   
ATOM   1958  OG1 THR A 208       1.923  29.955  -5.098  1.00 10.00      A   
ATOM   1959  HG1 THR A 208       2.284  29.257  -5.665  1.00 10.00      A   
ATOM   1960  CG2 THR A 208       0.051  31.440  -4.797  1.00 10.00      A   
ATOM   1961  C   THR A 208      -1.740  29.064  -5.089  1.00 10.00      A   
ATOM   1962  O   THR A 208      -2.532  29.567  -4.290  1.00 10.00      A   
ATOM   1963  N   ARG A 209      -2.126  28.580  -6.264  1.00 10.00      A   
ATOM   1964  HN  ARG A 209      -1.469  28.147  -6.851  1.00 10.00      A   
ATOM   1965  CA  ARG A 209      -3.518  28.684  -6.687  1.00 10.00      A   
ATOM   1966  CB  ARG A 209      -3.646  28.912  -8.194  1.00 10.00      A   
ATOM   1967  CG  ARG A 209      -3.051  27.822  -9.072  1.00 10.00      A   
ATOM   1968  CD  ARG A 209      -3.338  28.115 -10.537  1.00 10.00      A   
ATOM   1969  NE  ARG A 209      -2.528  27.314 -11.454  1.00 10.00      A   
ATOM   1970  HE  ARG A 209      -2.821  26.390 -11.620  1.00 10.00      A   
ATOM   1971  CZ  ARG A 209      -1.442  27.774 -12.080  1.00 10.00      A   
ATOM   1972  NH1 ARG A 209      -1.042  29.024 -11.870  1.00 10.00      A   
ATOM   1973 HH11 ARG A 209      -1.572  29.642 -11.217  1.00 10.00      A   
ATOM   1974 HH12 ARG A 209      -0.198  29.394 -12.358  1.00 10.00      A   
ATOM   1975  NH2 ARG A 209      -0.769  26.994 -12.920  1.00 10.00      A   
ATOM   1976 HH21 ARG A 209      -1.085  26.016 -13.100  1.00 10.00      A   
ATOM   1977 HH22 ARG A 209       0.078  27.359 -13.412  1.00 10.00      A   
ATOM   1978  C   ARG A 209      -4.391  27.521  -6.221  1.00 10.00      A   
ATOM   1979  O   ARG A 209      -5.581  27.473  -6.539  1.00 10.00      A   
ATOM   1980  N   CYS A 210      -3.812  26.604  -5.458  1.00 10.00      A   
ATOM   1981  HN  CYS A 210      -2.864  26.705  -5.226  1.00 10.00      A   
ATOM   1982  CA  CYS A 210      -4.551  25.458  -4.947  1.00 10.00      A   
ATOM   1983  CB  CYS A 210      -3.912  24.147  -5.417  1.00 10.00      A   
ATOM   1984  SG  CYS A 210      -3.786  23.984  -7.215  1.00 10.00      A   
ATOM   1985  HG  CYS A 210      -2.676  24.609  -7.595  1.00 10.00      A   
ATOM   1986  C   CYS A 210      -4.637  25.499  -3.422  1.00 10.00      A   
ATOM   1987  O   CYS A 210      -3.759  24.987  -2.725  1.00 10.00      A   
ATOM   1988  N   PRO A 211      -5.695  26.128  -2.882  1.00 10.00      A   
ATOM   1989  CA  PRO A 211      -5.893  26.245  -1.437  1.00 10.00      A   
ATOM   1990  CB  PRO A 211      -6.909  27.382  -1.321  1.00 10.00      A   
ATOM   1991  CG  PRO A 211      -7.714  27.287  -2.572  1.00 10.00      A   
ATOM   1992  CD  PRO A 211      -6.782  26.780  -3.642  1.00 10.00      A   
ATOM   1993  C   PRO A 211      -6.456  24.960  -0.831  1.00 10.00      A   
ATOM   1994  O   PRO A 211      -6.506  24.805   0.390  1.00 10.00      A   
ATOM   1995  N   ASN A 212      -6.873  24.039  -1.691  1.00 10.00      A   
ATOM   1996  HN  ASN A 212      -6.809  24.220  -2.656  1.00 10.00      A   
ATOM   1997  CA  ASN A 212      -7.423  22.768  -1.239  1.00 10.00      A   
ATOM   1998  CB  ASN A 212      -8.568  22.298  -2.139  1.00 10.00      A   
ATOM   1999  CG  ASN A 212      -9.907  22.893  -1.753  1.00 10.00      A   
ATOM   2000  OD1 ASN A 212     -10.126  23.284  -0.605  1.00 10.00      A   
ATOM   2001  ND2 ASN A 212     -10.817  22.962  -2.714  1.00 10.00      A   
ATOM   2002 HD21 ASN A 212     -10.575  22.632  -3.606  1.00 10.00      A   
ATOM   2003 HD22 ASN A 212     -11.694  23.341  -2.493  1.00 10.00      A   
ATOM   2004  C   ASN A 212      -6.341  21.706  -1.166  1.00 10.00      A   
ATOM   2005  O   ASN A 212      -6.624  20.535  -0.924  1.00 10.00      A   
ATOM   2006  N   LEU A 213      -5.100  22.120  -1.392  1.00 10.00      A   
ATOM   2007  HN  LEU A 213      -4.943  23.063  -1.604  1.00 10.00      A   
ATOM   2008  CA  LEU A 213      -3.972  21.206  -1.329  1.00 10.00      A   
ATOM   2009  CB  LEU A 213      -2.707  21.852  -1.896  1.00 10.00      A   
ATOM   2010  CG  LEU A 213      -1.460  20.965  -1.947  1.00 10.00      A   
ATOM   2011  CD1 LEU A 213      -1.670  19.789  -2.891  1.00 10.00      A   
ATOM   2012  CD2 LEU A 213      -0.241  21.776  -2.359  1.00 10.00      A   
ATOM   2013  C   LEU A 213      -3.744  20.774   0.114  1.00 10.00      A   
ATOM   2014  O   LEU A 213      -3.287  21.560   0.949  1.00 10.00      A   
ATOM   2015  N   LYS A 214      -4.088  19.530   0.401  1.00 10.00      A   
ATOM   2016  HN  LYS A 214      -4.447  18.962  -0.315  1.00 10.00      A   
ATOM   2017  CA  LYS A 214      -3.954  18.984   1.743  1.00 10.00      A   
ATOM   2018  CB  LYS A 214      -5.263  18.317   2.172  1.00 10.00      A   
ATOM   2019  CG  LYS A 214      -6.499  19.187   2.007  1.00 10.00      A   
ATOM   2020  CD  LYS A 214      -6.557  20.293   3.049  1.00 10.00      A   
ATOM   2021  CE  LYS A 214      -6.721  19.730   4.453  1.00 10.00      A   
ATOM   2022  NZ  LYS A 214      -7.834  18.747   4.541  1.00 10.00      A   
ATOM   2023  HZ1 LYS A 214      -8.740  19.204   4.308  1.00 10.00      A   
ATOM   2024  HZ2 LYS A 214      -7.889  18.355   5.509  1.00 10.00      A   
ATOM   2025  HZ3 LYS A 214      -7.675  17.963   3.877  1.00 10.00      A   
ATOM   2026  C   LYS A 214      -2.827  17.966   1.821  1.00 10.00      A   
ATOM   2027  O   LYS A 214      -2.252  17.745   2.884  1.00 10.00      A   
ATOM   2028  N   SER A 215      -2.510  17.347   0.699  1.00 10.00      A   
ATOM   2029  HN  SER A 215      -2.980  17.578  -0.131  1.00 10.00      A   
ATOM   2030  CA  SER A 215      -1.458  16.341   0.670  1.00 10.00      A   
ATOM   2031  CB  SER A 215      -2.070  14.951   0.489  1.00 10.00      A   
ATOM   2032  OG  SER A 215      -3.334  14.859   1.131  1.00 10.00      A   
ATOM   2033  HG  SER A 215      -3.954  15.453   0.697  1.00 10.00      A   
ATOM   2034  C   SER A 215      -0.450  16.630  -0.438  1.00 10.00      A   
ATOM   2035  O   SER A 215      -0.804  16.661  -1.615  1.00 10.00      A   
ATOM   2036  N   LEU A 216       0.801  16.842  -0.056  1.00 10.00      A   
ATOM   2037  HN  LEU A 216       1.030  16.800   0.902  1.00 10.00      A   
ATOM   2038  CA  LEU A 216       1.853  17.128  -1.017  1.00 10.00      A   
ATOM   2039  CB  LEU A 216       2.173  18.626  -1.034  1.00 10.00      A   
ATOM   2040  CG  LEU A 216       3.274  19.069  -1.998  1.00 10.00      A   
ATOM   2041  CD1 LEU A 216       2.837  18.871  -3.442  1.00 10.00      A   
ATOM   2042  CD2 LEU A 216       3.655  20.518  -1.742  1.00 10.00      A   
ATOM   2043  C   LEU A 216       3.108  16.331  -0.692  1.00 10.00      A   
ATOM   2044  O   LEU A 216       3.778  16.590   0.307  1.00 10.00      A   
ATOM   2045  N   LYS A 217       3.405  15.350  -1.530  1.00 10.00      A   
ATOM   2046  HN  LYS A 217       2.816  15.190  -2.303  1.00 10.00      A   
ATOM   2047  CA  LYS A 217       4.585  14.511  -1.355  1.00 10.00      A   
ATOM   2048  CB  LYS A 217       4.198  13.032  -1.266  1.00 10.00      A   
ATOM   2049  CG  LYS A 217       3.405  12.652  -0.023  1.00 10.00      A   
ATOM   2050  CD  LYS A 217       2.965  11.192  -0.077  1.00 10.00      A   
ATOM   2051  CE  LYS A 217       2.203  10.779   1.175  1.00 10.00      A   
ATOM   2052  NZ  LYS A 217       1.591   9.426   1.040  1.00 10.00      A   
ATOM   2053  HZ1 LYS A 217       1.293   9.074   1.971  1.00 10.00      A   
ATOM   2054  HZ2 LYS A 217       2.278   8.758   0.634  1.00 10.00      A   
ATOM   2055  HZ3 LYS A 217       0.755   9.468   0.422  1.00 10.00      A   
ATOM   2056  C   LYS A 217       5.557  14.738  -2.509  1.00 10.00      A   
ATOM   2057  O   LYS A 217       5.281  14.358  -3.652  1.00 10.00      A   
ATOM   2058  N   LEU A 218       6.682  15.369  -2.202  1.00 10.00      A   
ATOM   2059  HN  LEU A 218       6.844  15.628  -1.267  1.00 10.00      A   
ATOM   2060  CA  LEU A 218       7.696  15.684  -3.199  1.00 10.00      A   
ATOM   2061  CB  LEU A 218       8.408  16.982  -2.813  1.00 10.00      A   
ATOM   2062  CG  LEU A 218       7.513  18.206  -2.614  1.00 10.00      A   
ATOM   2063  CD1 LEU A 218       8.266  19.298  -1.876  1.00 10.00      A   
ATOM   2064  CD2 LEU A 218       7.001  18.721  -3.950  1.00 10.00      A   
ATOM   2065  C   LEU A 218       8.710  14.554  -3.346  1.00 10.00      A   
ATOM   2066  O   LEU A 218       8.614  13.529  -2.670  1.00 10.00      A   
ATOM   2067  N   ASN A 219       9.691  14.752  -4.221  1.00 10.00      A   
ATOM   2068  HN  ASN A 219       9.734  15.601  -4.710  1.00 10.00      A   
ATOM   2069  CA  ASN A 219      10.709  13.739  -4.466  1.00 10.00      A   
ATOM   2070  CB  ASN A 219      10.550  13.129  -5.861  1.00 10.00      A   
ATOM   2071  CG  ASN A 219      10.549  14.155  -6.978  1.00 10.00      A   
ATOM   2072  OD1 ASN A 219      11.359  15.079  -6.997  1.00 10.00      A   
ATOM   2073  ND2 ASN A 219       9.628  14.002  -7.915  1.00 10.00      A   
ATOM   2074 HD21 ASN A 219       9.008  13.241  -7.833  1.00 10.00      A   
ATOM   2075 HD22 ASN A 219       9.600  14.650  -8.646  1.00 10.00      A   
ATOM   2076  C   ASN A 219      12.126  14.268  -4.249  1.00 10.00      A   
ATOM   2077  O   ASN A 219      12.316  15.414  -3.837  1.00 10.00      A   
ATOM   2078  N   ARG A 220      13.116  13.429  -4.549  1.00 10.00      A   
ATOM   2079  HN  ARG A 220      12.893  12.544  -4.916  1.00 10.00      A   
ATOM   2080  CA  ARG A 220      14.528  13.776  -4.358  1.00 10.00      A   
ATOM   2081  CB  ARG A 220      15.427  12.564  -4.622  1.00 10.00      A   
ATOM   2082  CG  ARG A 220      15.020  11.309  -3.871  1.00 10.00      A   
ATOM   2083  CD  ARG A 220      15.949  10.149  -4.187  1.00 10.00      A   
ATOM   2084  NE  ARG A 220      17.215  10.244  -3.461  1.00 10.00      A   
ATOM   2085  HE  ARG A 220      17.279  10.932  -2.757  1.00 10.00      A   
ATOM   2086  CZ  ARG A 220      18.272   9.463  -3.691  1.00 10.00      A   
ATOM   2087  NH1 ARG A 220      18.222   8.526  -4.635  1.00 10.00      A   
ATOM   2088 HH11 ARG A 220      19.048   7.911  -4.813  1.00 10.00      A   
ATOM   2089 HH12 ARG A 220      17.356   8.393  -5.197  1.00 10.00      A   
ATOM   2090  NH2 ARG A 220      19.373   9.609  -2.962  1.00 10.00      A   
ATOM   2091 HH21 ARG A 220      19.411  10.327  -2.204  1.00 10.00      A   
ATOM   2092 HH22 ARG A 220      20.207   9.005  -3.139  1.00 10.00      A   
ATOM   2093  C   ARG A 220      14.980  14.944  -5.229  1.00 10.00      A   
ATOM   2094  O   ARG A 220      16.007  15.568  -4.954  1.00 10.00      A   
ATOM   2095  N   ALA A 221      14.217  15.252  -6.267  1.00 10.00      A   
ATOM   2096  HN  ALA A 221      13.391  14.740  -6.430  1.00 10.00      A   
ATOM   2097  CA  ALA A 221      14.570  16.343  -7.167  1.00 10.00      A   
ATOM   2098  CB  ALA A 221      13.892  16.176  -8.516  1.00 10.00      A   
ATOM   2099  C   ALA A 221      14.256  17.706  -6.553  1.00 10.00      A   
ATOM   2100  O   ALA A 221      14.474  18.741  -7.175  1.00 10.00      A   
ATOM   2101  N   VAL A 222      13.734  17.699  -5.336  1.00 10.00      A   
ATOM   2102  HN  VAL A 222      13.568  16.841  -4.893  1.00 10.00      A   
ATOM   2103  CA  VAL A 222      13.409  18.931  -4.634  1.00 10.00      A   
ATOM   2104  CB  VAL A 222      12.001  18.874  -4.001  1.00 10.00      A   
ATOM   2105  CG1 VAL A 222      11.704  20.158  -3.238  1.00 10.00      A   
ATOM   2106  CG2 VAL A 222      10.946  18.640  -5.070  1.00 10.00      A   
ATOM   2107  C   VAL A 222      14.449  19.185  -3.545  1.00 10.00      A   
ATOM   2108  O   VAL A 222      14.590  18.385  -2.616  1.00 10.00      A   
ATOM   2109  N   PRO A 223      15.206  20.289  -3.662  1.00 10.00      A   
ATOM   2110  CA  PRO A 223      16.251  20.651  -2.699  1.00 10.00      A   
ATOM   2111  CB  PRO A 223      16.993  21.814  -3.379  1.00 10.00      A   
ATOM   2112  CG  PRO A 223      16.496  21.843  -4.786  1.00 10.00      A   
ATOM   2113  CD  PRO A 223      15.111  21.271  -4.750  1.00 10.00      A   
ATOM   2114  C   PRO A 223      15.692  21.119  -1.358  1.00 10.00      A   
ATOM   2115  O   PRO A 223      14.648  21.775  -1.298  1.00 10.00      A   
ATOM   2116  N   LEU A 224      16.418  20.799  -0.290  1.00 10.00      A   
ATOM   2117  HN  LEU A 224      17.248  20.292  -0.418  1.00 10.00      A   
ATOM   2118  CA  LEU A 224      16.025  21.177   1.064  1.00 10.00      A   
ATOM   2119  CB  LEU A 224      16.974  20.524   2.077  1.00 10.00      A   
ATOM   2120  CG  LEU A 224      16.793  20.922   3.545  1.00 10.00      A   
ATOM   2121  CD1 LEU A 224      15.498  20.354   4.103  1.00 10.00      A   
ATOM   2122  CD2 LEU A 224      17.982  20.471   4.375  1.00 10.00      A   
ATOM   2123  C   LEU A 224      16.071  22.694   1.223  1.00 10.00      A   
ATOM   2124  O   LEU A 224      15.349  23.278   2.034  1.00 10.00      A   
ATOM   2125  N   GLU A 225      16.913  23.322   0.414  1.00 10.00      A   
ATOM   2126  HN  GLU A 225      17.434  22.792  -0.227  1.00 10.00      A   
ATOM   2127  CA  GLU A 225      17.094  24.766   0.442  1.00 10.00      A   
ATOM   2128  CB  GLU A 225      18.383  25.146  -0.295  1.00 10.00      A   
ATOM   2129  CG  GLU A 225      19.597  24.322   0.110  1.00 10.00      A   
ATOM   2130  CD  GLU A 225      20.250  23.635  -1.072  1.00 10.00      A   
ATOM   2131  OE1 GLU A 225      19.836  22.506  -1.410  1.00 10.00      A   
ATOM   2132  OE2 GLU A 225      21.170  24.228  -1.676  1.00 10.00      A   
ATOM   2133  C   GLU A 225      15.903  25.503  -0.174  1.00 10.00      A   
ATOM   2134  O   GLU A 225      15.877  26.733  -0.197  1.00 10.00      A   
ATOM   2135  N   LYS A 226      14.923  24.755  -0.673  1.00 10.00      A   
ATOM   2136  HN  LYS A 226      14.995  23.775  -0.630  1.00 10.00      A   
ATOM   2137  CA  LYS A 226      13.744  25.358  -1.291  1.00 10.00      A   
ATOM   2138  CB  LYS A 226      13.796  25.195  -2.813  1.00 10.00      A   
ATOM   2139  CG  LYS A 226      14.819  26.088  -3.497  1.00 10.00      A   
ATOM   2140  CD  LYS A 226      14.930  25.765  -4.978  1.00 10.00      A   
ATOM   2141  CE  LYS A 226      15.693  26.842  -5.734  1.00 10.00      A   
ATOM   2142  NZ  LYS A 226      17.127  26.904  -5.344  1.00 10.00      A   
ATOM   2143  HZ1 LYS A 226      17.529  25.944  -5.299  1.00 10.00      A   
ATOM   2144  HZ2 LYS A 226      17.229  27.355  -4.414  1.00 10.00      A   
ATOM   2145  HZ3 LYS A 226      17.666  27.457  -6.044  1.00 10.00      A   
ATOM   2146  C   LYS A 226      12.444  24.777  -0.734  1.00 10.00      A   
ATOM   2147  O   LYS A 226      11.394  24.856  -1.372  1.00 10.00      A   
ATOM   2148  N   LEU A 227      12.512  24.205   0.461  1.00 10.00      A   
ATOM   2149  HN  LEU A 227      13.372  24.170   0.929  1.00 10.00      A   
ATOM   2150  CA  LEU A 227      11.331  23.620   1.089  1.00 10.00      A   
ATOM   2151  CB  LEU A 227      11.725  22.541   2.095  1.00 10.00      A   
ATOM   2152  CG  LEU A 227      11.866  21.125   1.539  1.00 10.00      A   
ATOM   2153  CD1 LEU A 227      12.236  20.154   2.646  1.00 10.00      A   
ATOM   2154  CD2 LEU A 227      10.581  20.686   0.856  1.00 10.00      A   
ATOM   2155  C   LEU A 227      10.470  24.681   1.766  1.00 10.00      A   
ATOM   2156  O   LEU A 227       9.241  24.633   1.698  1.00 10.00      A   
ATOM   2157  N   ALA A 228      11.122  25.647   2.404  1.00 10.00      A   
ATOM   2158  HN  ALA A 228      12.103  25.641   2.401  1.00 10.00      A   
ATOM   2159  CA  ALA A 228      10.421  26.723   3.104  1.00 10.00      A   
ATOM   2160  CB  ALA A 228      11.416  27.637   3.805  1.00 10.00      A   
ATOM   2161  C   ALA A 228       9.540  27.524   2.149  1.00 10.00      A   
ATOM   2162  O   ALA A 228       8.464  27.992   2.523  1.00 10.00      A   
ATOM   2163  N   THR A 229      10.004  27.663   0.916  1.00 10.00      A   
ATOM   2164  HN  THR A 229      10.868  27.263   0.681  1.00 10.00      A   
ATOM   2165  CA  THR A 229       9.280  28.396  -0.109  1.00 10.00      A   
ATOM   2166  CB  THR A 229      10.091  28.387  -1.420  1.00 10.00      A   
ATOM   2167  OG1 THR A 229      11.485  28.238  -1.099  1.00 10.00      A   
ATOM   2168  HG1 THR A 229      11.984  28.972  -1.479  1.00 10.00      A   
ATOM   2169  CG2 THR A 229       9.888  29.685  -2.183  1.00 10.00      A   
ATOM   2170  C   THR A 229       7.904  27.770  -0.357  1.00 10.00      A   
ATOM   2171  O   THR A 229       6.899  28.475  -0.473  1.00 10.00      A   
ATOM   2172  N   LEU A 230       7.868  26.446  -0.412  1.00 10.00      A   
ATOM   2173  HN  LEU A 230       8.702  25.940  -0.290  1.00 10.00      A   
ATOM   2174  CA  LEU A 230       6.629  25.717  -0.651  1.00 10.00      A   
ATOM   2175  CB  LEU A 230       6.925  24.325  -1.208  1.00 10.00      A   
ATOM   2176  CG  LEU A 230       7.550  24.286  -2.604  1.00 10.00      A   
ATOM   2177  CD1 LEU A 230       7.932  22.864  -2.979  1.00 10.00      A   
ATOM   2178  CD2 LEU A 230       6.604  24.885  -3.638  1.00 10.00      A   
ATOM   2179  C   LEU A 230       5.776  25.620   0.612  1.00 10.00      A   
ATOM   2180  O   LEU A 230       4.543  25.639   0.543  1.00 10.00      A   
ATOM   2181  N   LEU A 231       6.434  25.530   1.763  1.00 10.00      A   
ATOM   2182  HN  LEU A 231       7.413  25.515   1.753  1.00 10.00      A   
ATOM   2183  CA  LEU A 231       5.735  25.436   3.043  1.00 10.00      A   
ATOM   2184  CB  LEU A 231       6.726  25.222   4.192  1.00 10.00      A   
ATOM   2185  CG  LEU A 231       7.353  23.830   4.295  1.00 10.00      A   
ATOM   2186  CD1 LEU A 231       8.545  23.851   5.239  1.00 10.00      A   
ATOM   2187  CD2 LEU A 231       6.321  22.815   4.760  1.00 10.00      A   
ATOM   2188  C   LEU A 231       4.893  26.684   3.292  1.00 10.00      A   
ATOM   2189  O   LEU A 231       3.790  26.609   3.834  1.00 10.00      A   
ATOM   2190  N   GLN A 232       5.424  27.828   2.883  1.00 10.00      A   
ATOM   2191  HN  GLN A 232       6.319  27.820   2.480  1.00 10.00      A   
ATOM   2192  CA  GLN A 232       4.728  29.099   3.041  1.00 10.00      A   
ATOM   2193  CB  GLN A 232       5.693  30.264   2.804  1.00 10.00      A   
ATOM   2194  CG  GLN A 232       6.655  30.548   3.950  1.00 10.00      A   
ATOM   2195  CD  GLN A 232       5.955  31.052   5.198  1.00 10.00      A   
ATOM   2196  OE1 GLN A 232       4.869  31.627   5.131  1.00 10.00      A   
ATOM   2197  NE2 GLN A 232       6.591  30.866   6.344  1.00 10.00      A   
ATOM   2198 HE21 GLN A 232       7.467  30.430   6.322  1.00 10.00      A   
ATOM   2199 HE22 GLN A 232       6.152  31.163   7.170  1.00 10.00      A   
ATOM   2200  C   GLN A 232       3.556  29.203   2.068  1.00 10.00      A   
ATOM   2201  O   GLN A 232       2.626  29.976   2.284  1.00 10.00      A   
ATOM   2202  N   ARG A 233       3.610  28.418   0.999  1.00 10.00      A   
ATOM   2203  HN  ARG A 233       4.373  27.810   0.890  1.00 10.00      A   
ATOM   2204  CA  ARG A 233       2.564  28.434  -0.014  1.00 10.00      A   
ATOM   2205  CB  ARG A 233       3.126  28.037  -1.379  1.00 10.00      A   
ATOM   2206  CG  ARG A 233       4.054  29.069  -2.002  1.00 10.00      A   
ATOM   2207  CD  ARG A 233       3.349  30.401  -2.199  1.00 10.00      A   
ATOM   2208  NE  ARG A 233       4.087  31.282  -3.101  1.00 10.00      A   
ATOM   2209  HE  ARG A 233       4.766  30.866  -3.681  1.00 10.00      A   
ATOM   2210  CZ  ARG A 233       3.891  32.594  -3.194  1.00 10.00      A   
ATOM   2211  NH1 ARG A 233       2.973  33.196  -2.441  1.00 10.00      A   
ATOM   2212 HH11 ARG A 233       2.828  34.228  -2.515  1.00 10.00      A   
ATOM   2213 HH12 ARG A 233       2.393  32.641  -1.776  1.00 10.00      A   
ATOM   2214  NH2 ARG A 233       4.613  33.303  -4.053  1.00 10.00      A   
ATOM   2215 HH21 ARG A 233       4.471  34.334  -4.135  1.00 10.00      A   
ATOM   2216 HH22 ARG A 233       5.334  32.824  -4.655  1.00 10.00      A   
ATOM   2217  C   ARG A 233       1.387  27.533   0.356  1.00 10.00      A   
ATOM   2218  O   ARG A 233       0.268  27.748  -0.114  1.00 10.00      A   
ATOM   2219  N   ALA A 234       1.633  26.537   1.200  1.00 10.00      A   
ATOM   2220  HN  ALA A 234       2.539  26.427   1.562  1.00 10.00      A   
ATOM   2221  CA  ALA A 234       0.583  25.613   1.616  1.00 10.00      A   
ATOM   2222  CB  ALA A 234       0.648  24.322   0.813  1.00 10.00      A   
ATOM   2223  C   ALA A 234       0.659  25.317   3.116  1.00 10.00      A   
ATOM   2224  O   ALA A 234       1.247  24.317   3.534  1.00 10.00      A   
ATOM   2225  N   PRO A 235       0.072  26.193   3.943  1.00 10.00      A   
ATOM   2226  CA  PRO A 235       0.065  26.028   5.398  1.00 10.00      A   
ATOM   2227  CB  PRO A 235      -0.122  27.461   5.891  1.00 10.00      A   
ATOM   2228  CG  PRO A 235      -0.943  28.117   4.831  1.00 10.00      A   
ATOM   2229  CD  PRO A 235      -0.605  27.437   3.530  1.00 10.00      A   
ATOM   2230  C   PRO A 235      -1.089  25.147   5.885  1.00 10.00      A   
ATOM   2231  O   PRO A 235      -1.192  24.841   7.074  1.00 10.00      A   
ATOM   2232  N   GLN A 236      -1.955  24.742   4.965  1.00 10.00      A   
ATOM   2233  HN  GLN A 236      -1.827  25.021   4.033  1.00 10.00      A   
ATOM   2234  CA  GLN A 236      -3.098  23.904   5.309  1.00 10.00      A   
ATOM   2235  CB  GLN A 236      -4.368  24.398   4.600  1.00 10.00      A   
ATOM   2236  CG  GLN A 236      -4.461  24.040   3.121  1.00 10.00      A   
ATOM   2237  CD  GLN A 236      -3.660  24.968   2.225  1.00 10.00      A   
ATOM   2238  OE1 GLN A 236      -3.504  26.158   2.511  1.00 10.00      A   
ATOM   2239  NE2 GLN A 236      -3.139  24.430   1.136  1.00 10.00      A   
ATOM   2240 HE21 GLN A 236      -3.293  23.471   0.971  1.00 10.00      A   
ATOM   2241 HE22 GLN A 236      -2.622  25.007   0.532  1.00 10.00      A   
ATOM   2242  C   GLN A 236      -2.829  22.442   4.969  1.00 10.00      A   
ATOM   2243  O   GLN A 236      -3.749  21.625   4.905  1.00 10.00      A   
ATOM   2244  N   LEU A 237      -1.561  22.122   4.766  1.00 10.00      A   
ATOM   2245  HN  LEU A 237      -0.875  22.814   4.856  1.00 10.00      A   
ATOM   2246  CA  LEU A 237      -1.156  20.770   4.419  1.00 10.00      A   
ATOM   2247  CB  LEU A 237       0.297  20.770   3.943  1.00 10.00      A   
ATOM   2248  CG  LEU A 237       0.621  19.852   2.764  1.00 10.00      A   
ATOM   2249  CD1 LEU A 237      -0.131  20.298   1.521  1.00 10.00      A   
ATOM   2250  CD2 LEU A 237       2.116  19.845   2.502  1.00 10.00      A   
ATOM   2251  C   LEU A 237      -1.319  19.813   5.596  1.00 10.00      A   
ATOM   2252  O   LEU A 237      -0.897  20.113   6.713  1.00 10.00      A   
ATOM   2253  N   GLU A 238      -1.934  18.663   5.331  1.00 10.00      A   
ATOM   2254  HN  GLU A 238      -2.244  18.491   4.414  1.00 10.00      A   
ATOM   2255  CA  GLU A 238      -2.149  17.640   6.347  1.00 10.00      A   
ATOM   2256  CB  GLU A 238      -3.533  17.001   6.188  1.00 10.00      A   
ATOM   2257  CG  GLU A 238      -4.673  17.790   6.815  1.00 10.00      A   
ATOM   2258  CD  GLU A 238      -5.932  16.959   6.975  1.00 10.00      A   
ATOM   2259  OE1 GLU A 238      -5.827  15.771   7.343  1.00 10.00      A   
ATOM   2260  OE2 GLU A 238      -7.041  17.490   6.738  1.00 10.00      A   
ATOM   2261  C   GLU A 238      -1.076  16.561   6.231  1.00 10.00      A   
ATOM   2262  O   GLU A 238      -0.597  16.023   7.232  1.00 10.00      A   
ATOM   2263  N   GLU A 239      -0.710  16.247   4.996  1.00 10.00      A   
ATOM   2264  HN  GLU A 239      -1.144  16.704   4.240  1.00 10.00      A   
ATOM   2265  CA  GLU A 239       0.310  15.247   4.723  1.00 10.00      A   
ATOM   2266  CB  GLU A 239      -0.290  14.039   3.996  1.00 10.00      A   
ATOM   2267  CG  GLU A 239      -1.272  13.240   4.835  1.00 10.00      A   
ATOM   2268  CD  GLU A 239      -1.601  11.893   4.229  1.00 10.00      A   
ATOM   2269  OE1 GLU A 239      -0.715  11.008   4.209  1.00 10.00      A   
ATOM   2270  OE2 GLU A 239      -2.755  11.702   3.788  1.00 10.00      A   
ATOM   2271  C   GLU A 239       1.427  15.863   3.894  1.00 10.00      A   
ATOM   2272  O   GLU A 239       1.214  16.255   2.743  1.00 10.00      A   
ATOM   2273  N   LEU A 240       2.611  15.946   4.480  1.00 10.00      A   
ATOM   2274  HN  LEU A 240       2.723  15.593   5.394  1.00 10.00      A   
ATOM   2275  CA  LEU A 240       3.753  16.531   3.797  1.00 10.00      A   
ATOM   2276  CB  LEU A 240       4.321  17.710   4.594  1.00 10.00      A   
ATOM   2277  CG  LEU A 240       5.679  18.254   4.136  1.00 10.00      A   
ATOM   2278  CD1 LEU A 240       5.570  18.933   2.779  1.00 10.00      A   
ATOM   2279  CD2 LEU A 240       6.249  19.207   5.172  1.00 10.00      A   
ATOM   2280  C   LEU A 240       4.845  15.506   3.533  1.00 10.00      A   
ATOM   2281  O   LEU A 240       5.316  14.826   4.444  1.00 10.00      A   
ATOM   2282  N   GLY A 241       5.229  15.396   2.276  1.00 10.00      A   
ATOM   2283  HN  GLY A 241       4.780  15.941   1.589  1.00 10.00      A   
ATOM   2284  CA  GLY A 241       6.283  14.490   1.889  1.00 10.00      A   
ATOM   2285  C   GLY A 241       7.502  15.267   1.445  1.00 10.00      A   
ATOM   2286  O   GLY A 241       7.522  15.831   0.352  1.00 10.00      A   
ATOM   2287  N   THR A 242       8.509  15.326   2.299  1.00 10.00      A   
ATOM   2288  HN  THR A 242       8.437  14.857   3.159  1.00 10.00      A   
ATOM   2289  CA  THR A 242       9.725  16.056   1.985  1.00 10.00      A   
ATOM   2290  CB  THR A 242      10.566  16.314   3.250  1.00 10.00      A   
ATOM   2291  OG1 THR A 242      10.722  15.096   3.989  1.00 10.00      A   
ATOM   2292  HG1 THR A 242       9.854  14.751   4.232  1.00 10.00      A   
ATOM   2293  CG2 THR A 242       9.894  17.349   4.138  1.00 10.00      A   
ATOM   2294  C   THR A 242      10.564  15.311   0.948  1.00 10.00      A   
ATOM   2295  O   THR A 242      10.470  14.086   0.821  1.00 10.00      A   
ATOM   2296  N   GLY A 243      11.365  16.051   0.200  1.00 10.00      A   
ATOM   2297  HN  GLY A 243      11.393  17.021   0.334  1.00 10.00      A   
ATOM   2298  CA  GLY A 243      12.208  15.441  -0.804  1.00 10.00      A   
ATOM   2299  C   GLY A 243      13.607  15.229  -0.284  1.00 10.00      A   
ATOM   2300  O   GLY A 243      13.804  14.496   0.686  1.00 10.00      A   
ATOM   2301  N   GLY A 244      14.575  15.885  -0.910  1.00 10.00      A   
ATOM   2302  HN  GLY A 244      14.352  16.474  -1.661  1.00 10.00      A   
ATOM   2303  CA  GLY A 244      15.949  15.762  -0.478  1.00 10.00      A   
ATOM   2304  C   GLY A 244      16.177  16.527   0.804  1.00 10.00      A   
ATOM   2305  O   GLY A 244      15.913  17.731   0.871  1.00 10.00      A   
ATOM   2306  N   TYR A 245      16.658  15.835   1.821  1.00 10.00      A   
ATOM   2307  HN  TYR A 245      16.859  14.876   1.699  1.00 10.00      A   
ATOM   2308  CA  TYR A 245      16.905  16.452   3.114  1.00 10.00      A   
ATOM   2309  CB  TYR A 245      16.189  15.673   4.221  1.00 10.00      A   
ATOM   2310  CG  TYR A 245      15.401  16.535   5.187  1.00 10.00      A   
ATOM   2311  CD1 TYR A 245      14.028  16.681   5.047  1.00 10.00      A   
ATOM   2312  CD2 TYR A 245      16.028  17.201   6.234  1.00 10.00      A   
ATOM   2313  CE1 TYR A 245      13.298  17.464   5.920  1.00 10.00      A   
ATOM   2314  CE2 TYR A 245      15.305  17.988   7.113  1.00 10.00      A   
ATOM   2315  CZ  TYR A 245      13.941  18.113   6.953  1.00 10.00      A   
ATOM   2316  OH  TYR A 245      13.219  18.896   7.825  1.00 10.00      A   
ATOM   2317  HH  TYR A 245      12.655  18.336   8.368  1.00 10.00      A   
ATOM   2318  C   TYR A 245      18.401  16.539   3.396  1.00 10.00      A   
ATOM   2319  O   TYR A 245      18.858  16.265   4.505  1.00 10.00      A   
ATOM   2320  N   THR A 246      19.161  16.921   2.386  1.00 10.00      A   
ATOM   2321  HN  THR A 246      18.748  17.125   1.524  1.00 10.00      A   
ATOM   2322  CA  THR A 246      20.595  17.048   2.537  1.00 10.00      A   
ATOM   2323  CB  THR A 246      21.373  15.960   1.768  1.00 10.00      A   
ATOM   2324  OG1 THR A 246      22.767  16.040   2.099  1.00 10.00      A   
ATOM   2325  HG1 THR A 246      22.886  15.775   3.018  1.00 10.00      A   
ATOM   2326  CG2 THR A 246      21.186  16.086   0.262  1.00 10.00      A   
ATOM   2327  C   THR A 246      21.074  18.445   2.150  1.00 10.00      A   
ATOM   2328  O   THR A 246      20.702  18.977   1.102  1.00 10.00      A   
ATOM   2329  N   ALA A 247      21.872  19.034   3.035  1.00 10.00      A   
ATOM   2330  HN  ALA A 247      22.087  18.554   3.859  1.00 10.00      A   
ATOM   2331  CA  ALA A 247      22.439  20.360   2.845  1.00 10.00      A   
ATOM   2332  CB  ALA A 247      21.344  21.407   2.692  1.00 10.00      A   
ATOM   2333  C   ALA A 247      23.315  20.705   4.036  1.00 10.00      A   
ATOM   2334  O   ALA A 247      23.083  20.201   5.135  1.00 10.00      A   
ATOM   2335  N   GLU A 248      24.330  21.529   3.812  1.00 10.00      A   
ATOM   2336  HN  GLU A 248      24.480  21.872   2.909  1.00 10.00      A   
ATOM   2337  CA  GLU A 248      25.213  21.940   4.893  1.00 10.00      A   
ATOM   2338  CB  GLU A 248      26.456  22.640   4.346  1.00 10.00      A   
ATOM   2339  CG  GLU A 248      27.633  21.709   4.086  1.00 10.00      A   
ATOM   2340  CD  GLU A 248      28.482  21.472   5.324  1.00 10.00      A   
ATOM   2341  OE1 GLU A 248      28.737  20.292   5.667  1.00 10.00      A   
ATOM   2342  OE2 GLU A 248      28.899  22.463   5.957  1.00 10.00      A   
ATOM   2343  C   GLU A 248      24.449  22.836   5.867  1.00 10.00      A   
ATOM   2344  O   GLU A 248      23.812  23.812   5.463  1.00 10.00      A   
ATOM   2345  N   VAL A 249      24.504  22.475   7.142  1.00 10.00      A   
ATOM   2346  HN  VAL A 249      25.050  21.702   7.387  1.00 10.00      A   
ATOM   2347  CA  VAL A 249      23.794  23.193   8.199  1.00 10.00      A   
ATOM   2348  CB  VAL A 249      24.091  22.598   9.588  1.00 10.00      A   
ATOM   2349  CG1 VAL A 249      23.229  23.256  10.655  1.00 10.00      A   
ATOM   2350  CG2 VAL A 249      23.867  21.092   9.573  1.00 10.00      A   
ATOM   2351  C   VAL A 249      24.056  24.698   8.204  1.00 10.00      A   
ATOM   2352  O   VAL A 249      25.169  25.158   8.466  1.00 10.00      A   
ATOM   2353  N   ARG A 250      23.012  25.451   7.899  1.00 10.00      A   
ATOM   2354  HN  ARG A 250      22.164  25.013   7.670  1.00 10.00      A   
ATOM   2355  CA  ARG A 250      23.073  26.904   7.880  1.00 10.00      A   
ATOM   2356  CB  ARG A 250      23.097  27.426   6.442  1.00 10.00      A   
ATOM   2357  CG  ARG A 250      24.405  27.170   5.713  1.00 10.00      A   
ATOM   2358  CD  ARG A 250      24.459  27.909   4.389  1.00 10.00      A   
ATOM   2359  NE  ARG A 250      24.460  29.356   4.568  1.00 10.00      A   
ATOM   2360  HE  ARG A 250      23.622  29.769   4.902  1.00 10.00      A   
ATOM   2361  CZ  ARG A 250      25.514  30.136   4.314  1.00 10.00      A   
ATOM   2362  NH1 ARG A 250      26.654  29.602   3.873  1.00 10.00      A   
ATOM   2363 HH11 ARG A 250      26.727  28.572   3.725  1.00 10.00      A   
ATOM   2364 HH12 ARG A 250      27.481  30.210   3.677  1.00 10.00      A   
ATOM   2365  NH2 ARG A 250      25.430  31.448   4.503  1.00 10.00      A   
ATOM   2366 HH21 ARG A 250      24.544  31.869   4.850  1.00 10.00      A   
ATOM   2367 HH22 ARG A 250      26.251  32.062   4.306  1.00 10.00      A   
ATOM   2368  C   ARG A 250      21.867  27.465   8.624  1.00 10.00      A   
ATOM   2369  O   ARG A 250      20.729  27.096   8.326  1.00 10.00      A   
ATOM   2370  N   PRO A 251      22.100  28.355   9.608  1.00 10.00      A   
ATOM   2371  CA  PRO A 251      21.030  28.962  10.417  1.00 10.00      A   
ATOM   2372  CB  PRO A 251      21.770  29.979  11.290  1.00 10.00      A   
ATOM   2373  CG  PRO A 251      23.162  29.463  11.358  1.00 10.00      A   
ATOM   2374  CD  PRO A 251      23.431  28.835  10.020  1.00 10.00      A   
ATOM   2375  C   PRO A 251      19.977  29.668   9.574  1.00 10.00      A   
ATOM   2376  O   PRO A 251      18.799  29.674   9.927  1.00 10.00      A   
ATOM   2377  N   ASP A 252      20.404  30.254   8.462  1.00 10.00      A   
ATOM   2378  HN  ASP A 252      21.359  30.209   8.235  1.00 10.00      A   
ATOM   2379  CA  ASP A 252      19.496  30.965   7.569  1.00 10.00      A   
ATOM   2380  CB  ASP A 252      20.255  31.650   6.426  1.00 10.00      A   
ATOM   2381  CG  ASP A 252      21.301  30.760   5.782  1.00 10.00      A   
ATOM   2382  OD1 ASP A 252      21.045  30.238   4.684  1.00 10.00      A   
ATOM   2383  OD2 ASP A 252      22.390  30.583   6.374  1.00 10.00      A   
ATOM   2384  C   ASP A 252      18.403  30.046   7.032  1.00 10.00      A   
ATOM   2385  O   ASP A 252      17.215  30.370   7.103  1.00 10.00      A   
ATOM   2386  N   VAL A 253      18.803  28.892   6.507  1.00 10.00      A   
ATOM   2387  HN  VAL A 253      19.761  28.688   6.471  1.00 10.00      A   
ATOM   2388  CA  VAL A 253      17.849  27.930   5.971  1.00 10.00      A   
ATOM   2389  CB  VAL A 253      18.542  26.854   5.107  1.00 10.00      A   
ATOM   2390  CG1 VAL A 253      17.517  25.927   4.467  1.00 10.00      A   
ATOM   2391  CG2 VAL A 253      19.406  27.506   4.039  1.00 10.00      A   
ATOM   2392  C   VAL A 253      17.087  27.258   7.109  1.00 10.00      A   
ATOM   2393  O   VAL A 253      15.886  27.002   7.004  1.00 10.00      A   
ATOM   2394  N   TYR A 254      17.797  27.000   8.203  1.00 10.00      A   
ATOM   2395  HN  TYR A 254      18.746  27.246   8.220  1.00 10.00      A   
ATOM   2396  CA  TYR A 254      17.217  26.362   9.379  1.00 10.00      A   
ATOM   2397  CB  TYR A 254      18.298  26.178  10.452  1.00 10.00      A   
ATOM   2398  CG  TYR A 254      17.842  25.430  11.685  1.00 10.00      A   
ATOM   2399  CD1 TYR A 254      17.664  24.053  11.659  1.00 10.00      A   
ATOM   2400  CD2 TYR A 254      17.595  26.101  12.875  1.00 10.00      A   
ATOM   2401  CE1 TYR A 254      17.252  23.366  12.784  1.00 10.00      A   
ATOM   2402  CE2 TYR A 254      17.181  25.423  14.004  1.00 10.00      A   
ATOM   2403  CZ  TYR A 254      17.012  24.055  13.954  1.00 10.00      A   
ATOM   2404  OH  TYR A 254      16.602  23.370  15.080  1.00 10.00      A   
ATOM   2405  HH  TYR A 254      17.010  22.495  15.087  1.00 10.00      A   
ATOM   2406  C   TYR A 254      16.055  27.184   9.934  1.00 10.00      A   
ATOM   2407  O   TYR A 254      14.954  26.669  10.124  1.00 10.00      A   
ATOM   2408  N   SER A 255      16.309  28.465  10.174  1.00 10.00      A   
ATOM   2409  HN  SER A 255      17.209  28.816   9.991  1.00 10.00      A   
ATOM   2410  CA  SER A 255      15.298  29.369  10.702  1.00 10.00      A   
ATOM   2411  CB  SER A 255      15.894  30.771  10.876  1.00 10.00      A   
ATOM   2412  OG  SER A 255      14.911  31.716  11.269  1.00 10.00      A   
ATOM   2413  HG  SER A 255      15.315  32.361  11.862  1.00 10.00      A   
ATOM   2414  C   SER A 255      14.078  29.419   9.784  1.00 10.00      A   
ATOM   2415  O   SER A 255      12.938  29.338  10.244  1.00 10.00      A   
ATOM   2416  N   GLY A 256      14.329  29.545   8.487  1.00 10.00      A   
ATOM   2417  HN  GLY A 256      15.260  29.599   8.181  1.00 10.00      A   
ATOM   2418  CA  GLY A 256      13.247  29.607   7.521  1.00 10.00      A   
ATOM   2419  C   GLY A 256      12.381  28.362   7.543  1.00 10.00      A   
ATOM   2420  O   GLY A 256      11.149  28.451   7.511  1.00 10.00      A   
ATOM   2421  N   LEU A 257      13.028  27.206   7.614  1.00 10.00      A   
ATOM   2422  HN  LEU A 257      14.011  27.212   7.654  1.00 10.00      A   
ATOM   2423  CA  LEU A 257      12.326  25.929   7.637  1.00 10.00      A   
ATOM   2424  CB  LEU A 257      13.318  24.765   7.579  1.00 10.00      A   
ATOM   2425  CG  LEU A 257      13.939  24.480   6.211  1.00 10.00      A   
ATOM   2426  CD1 LEU A 257      15.022  23.423   6.332  1.00 10.00      A   
ATOM   2427  CD2 LEU A 257      12.872  24.035   5.224  1.00 10.00      A   
ATOM   2428  C   LEU A 257      11.437  25.801   8.865  1.00 10.00      A   
ATOM   2429  O   LEU A 257      10.245  25.513   8.746  1.00 10.00      A   
ATOM   2430  N   SER A 258      12.016  26.029  10.037  1.00 10.00      A   
ATOM   2431  HN  SER A 258      12.971  26.263  10.061  1.00 10.00      A   
ATOM   2432  CA  SER A 258      11.281  25.927  11.292  1.00 10.00      A   
ATOM   2433  CB  SER A 258      12.198  26.235  12.476  1.00 10.00      A   
ATOM   2434  OG  SER A 258      13.370  25.443  12.421  1.00 10.00      A   
ATOM   2435  HG  SER A 258      13.587  25.133  13.306  1.00 10.00      A   
ATOM   2436  C   SER A 258      10.051  26.832  11.315  1.00 10.00      A   
ATOM   2437  O   SER A 258       8.958  26.389  11.670  1.00 10.00      A   
ATOM   2438  N   VAL A 259      10.229  28.087  10.917  1.00 10.00      A   
ATOM   2439  HN  VAL A 259      11.121  28.373  10.617  1.00 10.00      A   
ATOM   2440  CA  VAL A 259       9.128  29.049  10.909  1.00 10.00      A   
ATOM   2441  CB  VAL A 259       9.612  30.491  10.625  1.00 10.00      A   
ATOM   2442  CG1 VAL A 259       8.434  31.456  10.563  1.00 10.00      A   
ATOM   2443  CG2 VAL A 259      10.592  30.937  11.698  1.00 10.00      A   
ATOM   2444  C   VAL A 259       8.047  28.652   9.905  1.00 10.00      A   
ATOM   2445  O   VAL A 259       6.853  28.745  10.195  1.00 10.00      A   
ATOM   2446  N   ALA A 260       8.467  28.194   8.734  1.00 10.00      A   
ATOM   2447  HN  ALA A 260       9.433  28.134   8.558  1.00 10.00      A   
ATOM   2448  CA  ALA A 260       7.531  27.780   7.699  1.00 10.00      A   
ATOM   2449  CB  ALA A 260       8.264  27.541   6.389  1.00 10.00      A   
ATOM   2450  C   ALA A 260       6.750  26.537   8.126  1.00 10.00      A   
ATOM   2451  O   ALA A 260       5.550  26.430   7.867  1.00 10.00      A   
ATOM   2452  N   LEU A 261       7.436  25.614   8.798  1.00 10.00      A   
ATOM   2453  HN  LEU A 261       8.392  25.765   8.979  1.00 10.00      A   
ATOM   2454  CA  LEU A 261       6.819  24.378   9.266  1.00 10.00      A   
ATOM   2455  CB  LEU A 261       7.875  23.401   9.784  1.00 10.00      A   
ATOM   2456  CG  LEU A 261       8.524  22.500   8.731  1.00 10.00      A   
ATOM   2457  CD1 LEU A 261       9.788  21.856   9.276  1.00 10.00      A   
ATOM   2458  CD2 LEU A 261       7.542  21.441   8.259  1.00 10.00      A   
ATOM   2459  C   LEU A 261       5.757  24.637  10.327  1.00 10.00      A   
ATOM   2460  O   LEU A 261       4.749  23.932  10.383  1.00 10.00      A   
ATOM   2461  N   SER A 262       5.973  25.647  11.167  1.00 10.00      A   
ATOM   2462  HN  SER A 262       6.806  26.166  11.101  1.00 10.00      A   
ATOM   2463  CA  SER A 262       5.001  25.983  12.203  1.00 10.00      A   
ATOM   2464  CB  SER A 262       5.574  27.006  13.185  1.00 10.00      A   
ATOM   2465  OG  SER A 262       6.664  27.714  12.623  1.00 10.00      A   
ATOM   2466  HG  SER A 262       6.405  28.080  11.763  1.00 10.00      A   
ATOM   2467  C   SER A 262       3.710  26.508  11.581  1.00 10.00      A   
ATOM   2468  O   SER A 262       2.662  26.538  12.227  1.00 10.00      A   
ATOM   2469  N   GLY A 263       3.796  26.908  10.318  1.00 10.00      A   
ATOM   2470  HN  GLY A 263       4.662  26.851   9.856  1.00 10.00      A   
ATOM   2471  CA  GLY A 263       2.635  27.416   9.616  1.00 10.00      A   
ATOM   2472  C   GLY A 263       1.611  26.328   9.368  1.00 10.00      A   
ATOM   2473  O   GLY A 263       0.407  26.563   9.466  1.00 10.00      A   
ATOM   2474  N   CYS A 264       2.097  25.130   9.071  1.00 10.00      A   
ATOM   2475  HN  CYS A 264       3.067  25.010   9.037  1.00 10.00      A   
ATOM   2476  CA  CYS A 264       1.231  23.989   8.807  1.00 10.00      A   
ATOM   2477  CB  CYS A 264       1.947  22.950   7.938  1.00 10.00      A   
ATOM   2478  SG  CYS A 264       2.817  23.640   6.507  1.00 10.00      A   
ATOM   2479  HG  CYS A 264       2.063  23.450   5.429  1.00 10.00      A   
ATOM   2480  C   CYS A 264       0.757  23.370  10.120  1.00 10.00      A   
ATOM   2481  O   CYS A 264       1.351  22.417  10.630  1.00 10.00      A   
ATOM   2482  N   LYS A 265      -0.306  23.939  10.669  1.00 10.00      A   
ATOM   2483  HN  LYS A 265      -0.723  24.703  10.214  1.00 10.00      A   
ATOM   2484  CA  LYS A 265      -0.870  23.478  11.932  1.00 10.00      A   
ATOM   2485  CB  LYS A 265      -1.646  24.613  12.603  1.00 10.00      A   
ATOM   2486  CG  LYS A 265      -0.809  25.854  12.879  1.00 10.00      A   
ATOM   2487  CD  LYS A 265      -1.601  27.125  12.606  1.00 10.00      A   
ATOM   2488  CE  LYS A 265      -0.820  28.377  12.979  1.00 10.00      A   
ATOM   2489  NZ  LYS A 265       0.439  28.513  12.200  1.00 10.00      A   
ATOM   2490  HZ1 LYS A 265       1.090  27.733  12.432  1.00 10.00      A   
ATOM   2491  HZ2 LYS A 265       0.904  29.415  12.427  1.00 10.00      A   
ATOM   2492  HZ3 LYS A 265       0.235  28.492  11.181  1.00 10.00      A   
ATOM   2493  C   LYS A 265      -1.775  22.268  11.729  1.00 10.00      A   
ATOM   2494  O   LYS A 265      -2.126  21.577  12.686  1.00 10.00      A   
ATOM   2495  N   GLU A 266      -2.132  21.999  10.481  1.00 10.00      A   
ATOM   2496  HN  GLU A 266      -1.806  22.568   9.753  1.00 10.00      A   
ATOM   2497  CA  GLU A 266      -2.998  20.871  10.167  1.00 10.00      A   
ATOM   2498  CB  GLU A 266      -4.048  21.253   9.124  1.00 10.00      A   
ATOM   2499  CG  GLU A 266      -5.039  22.298   9.613  1.00 10.00      A   
ATOM   2500  CD  GLU A 266      -5.822  21.847  10.833  1.00 10.00      A   
ATOM   2501  OE1 GLU A 266      -7.040  21.607  10.705  1.00 10.00      A   
ATOM   2502  OE2 GLU A 266      -5.231  21.751  11.929  1.00 10.00      A   
ATOM   2503  C   GLU A 266      -2.194  19.652   9.730  1.00 10.00      A   
ATOM   2504  O   GLU A 266      -2.753  18.653   9.279  1.00 10.00      A   
ATOM   2505  N   LEU A 267      -0.876  19.736   9.885  1.00 10.00      A   
ATOM   2506  HN  LEU A 267      -0.489  20.558  10.250  1.00 10.00      A   
ATOM   2507  CA  LEU A 267       0.006  18.638   9.522  1.00 10.00      A   
ATOM   2508  CB  LEU A 267       1.465  19.094   9.570  1.00 10.00      A   
ATOM   2509  CG  LEU A 267       2.206  19.145   8.234  1.00 10.00      A   
ATOM   2510  CD1 LEU A 267       3.611  19.691   8.429  1.00 10.00      A   
ATOM   2511  CD2 LEU A 267       2.257  17.764   7.603  1.00 10.00      A   
ATOM   2512  C   LEU A 267      -0.206  17.459  10.467  1.00 10.00      A   
ATOM   2513  O   LEU A 267      -0.237  17.634  11.687  1.00 10.00      A   
ATOM   2514  N   ARG A 268      -0.380  16.273   9.900  1.00 10.00      A   
ATOM   2515  HN  ARG A 268      -0.367  16.210   8.918  1.00 10.00      A   
ATOM   2516  CA  ARG A 268      -0.593  15.063  10.687  1.00 10.00      A   
ATOM   2517  CB  ARG A 268      -2.030  14.544  10.523  1.00 10.00      A   
ATOM   2518  CG  ARG A 268      -3.119  15.580  10.747  1.00 10.00      A   
ATOM   2519  CD  ARG A 268      -3.155  16.064  12.187  1.00 10.00      A   
ATOM   2520  NE  ARG A 268      -4.243  17.012  12.402  1.00 10.00      A   
ATOM   2521  HE  ARG A 268      -5.162  16.653  12.380  1.00 10.00      A   
ATOM   2522  CZ  ARG A 268      -4.074  18.313  12.616  1.00 10.00      A   
ATOM   2523  NH1 ARG A 268      -2.855  18.841  12.656  1.00 10.00      A   
ATOM   2524 HH11 ARG A 268      -2.735  19.868  12.827  1.00 10.00      A   
ATOM   2525 HH12 ARG A 268      -2.018  18.236  12.510  1.00 10.00      A   
ATOM   2526  NH2 ARG A 268      -5.128  19.097  12.768  1.00 10.00      A   
ATOM   2527 HH21 ARG A 268      -6.094  18.693  12.726  1.00 10.00      A   
ATOM   2528 HH22 ARG A 268      -5.004  20.131  12.917  1.00 10.00      A   
ATOM   2529  C   ARG A 268       0.385  13.970  10.271  1.00 10.00      A   
ATOM   2530  O   ARG A 268       0.807  13.156  11.095  1.00 10.00      A   
ATOM   2531  N   CYS A 269       0.746  13.959   8.992  1.00 10.00      A   
ATOM   2532  HN  CYS A 269       0.388  14.640   8.383  1.00 10.00      A   
ATOM   2533  CA  CYS A 269       1.664  12.958   8.471  1.00 10.00      A   
ATOM   2534  CB  CYS A 269       0.953  12.067   7.451  1.00 10.00      A   
ATOM   2535  SG  CYS A 269       2.021  10.877   6.608  1.00 10.00      A   
ATOM   2536  HG  CYS A 269       1.326  10.345   5.610  1.00 10.00      A   
ATOM   2537  C   CYS A 269       2.899  13.597   7.850  1.00 10.00      A   
ATOM   2538  O   CYS A 269       2.796  14.534   7.054  1.00 10.00      A   
ATOM   2539  N   LEU A 270       4.062  13.084   8.221  1.00 10.00      A   
ATOM   2540  HN  LEU A 270       4.070  12.332   8.858  1.00 10.00      A   
ATOM   2541  CA  LEU A 270       5.325  13.581   7.702  1.00 10.00      A   
ATOM   2542  CB  LEU A 270       6.141  14.259   8.807  1.00 10.00      A   
ATOM   2543  CG  LEU A 270       6.154  15.789   8.796  1.00 10.00      A   
ATOM   2544  CD1 LEU A 270       6.906  16.326  10.002  1.00 10.00      A   
ATOM   2545  CD2 LEU A 270       6.772  16.308   7.510  1.00 10.00      A   
ATOM   2546  C   LEU A 270       6.121  12.442   7.084  1.00 10.00      A   
ATOM   2547  O   LEU A 270       6.404  11.441   7.744  1.00 10.00      A   
ATOM   2548  N   SER A 271       6.459  12.584   5.811  1.00 10.00      A   
ATOM   2549  HN  SER A 271       6.188  13.399   5.327  1.00 10.00      A   
ATOM   2550  CA  SER A 271       7.218  11.563   5.103  1.00 10.00      A   
ATOM   2551  CB  SER A 271       6.295  10.796   4.153  1.00 10.00      A   
ATOM   2552  OG  SER A 271       5.141  10.337   4.836  1.00 10.00      A   
ATOM   2553  HG  SER A 271       5.145  10.689   5.734  1.00 10.00      A   
ATOM   2554  C   SER A 271       8.385  12.183   4.333  1.00 10.00      A   
ATOM   2555  O   SER A 271       8.536  13.409   4.302  1.00 10.00      A   
ATOM   2556  N   GLY A 272       9.203  11.338   3.719  1.00 10.00      A   
ATOM   2557  HN  GLY A 272       9.036  10.373   3.785  1.00 10.00      A   
ATOM   2558  CA  GLY A 272      10.342  11.815   2.963  1.00 10.00      A   
ATOM   2559  C   GLY A 272      11.638  11.635   3.724  1.00 10.00      A   
ATOM   2560  O   GLY A 272      12.031  10.505   4.029  1.00 10.00      A   
ATOM   2561  N   PHE A 273      12.285  12.753   4.042  1.00 10.00      A   
ATOM   2562  HN  PHE A 273      11.893  13.617   3.775  1.00 10.00      A   
ATOM   2563  CA  PHE A 273      13.547  12.750   4.778  1.00 10.00      A   
ATOM   2564  CB  PHE A 273      13.354  12.221   6.207  1.00 10.00      A   
ATOM   2565  CG  PHE A 273      12.662  13.187   7.129  1.00 10.00      A   
ATOM   2566  CD1 PHE A 273      11.278  13.249   7.184  1.00 10.00      A   
ATOM   2567  CD2 PHE A 273      13.399  14.032   7.942  1.00 10.00      A   
ATOM   2568  CE1 PHE A 273      10.645  14.137   8.035  1.00 10.00      A   
ATOM   2569  CE2 PHE A 273      12.774  14.922   8.795  1.00 10.00      A   
ATOM   2570  CZ  PHE A 273      11.394  14.974   8.843  1.00 10.00      A   
ATOM   2571  C   PHE A 273      14.638  11.969   4.051  1.00 10.00      A   
ATOM   2572  O   PHE A 273      15.407  11.235   4.672  1.00 10.00      A   
ATOM   2573  N   TRP A 274      14.706  12.138   2.733  1.00 10.00      A   
ATOM   2574  HN  TRP A 274      14.074  12.749   2.293  1.00 10.00      A   
ATOM   2575  CA  TRP A 274      15.706  11.452   1.925  1.00 10.00      A   
ATOM   2576  CB  TRP A 274      15.434  11.676   0.435  1.00 10.00      A   
ATOM   2577  CG  TRP A 274      14.781  10.515  -0.253  1.00 10.00      A   
ATOM   2578  CD1 TRP A 274      15.386   9.361  -0.658  1.00 10.00      A   
ATOM   2579  CD2 TRP A 274      13.402  10.397  -0.627  1.00 10.00      A   
ATOM   2580  NE1 TRP A 274      14.474   8.534  -1.265  1.00 10.00      A   
ATOM   2581  HE1 TRP A 274      14.671   7.645  -1.639  1.00 10.00      A   
ATOM   2582  CE2 TRP A 274      13.246   9.145  -1.256  1.00 10.00      A   
ATOM   2583  CE3 TRP A 274      12.285  11.226  -0.491  1.00 10.00      A   
ATOM   2584  CZ2 TRP A 274      12.020   8.707  -1.748  1.00 10.00      A   
ATOM   2585  CZ3 TRP A 274      11.070  10.787  -0.978  1.00 10.00      A   
ATOM   2586  CH2 TRP A 274      10.947   9.539  -1.599  1.00 10.00      A   
ATOM   2587  C   TRP A 274      17.106  11.947   2.270  1.00 10.00      A   
ATOM   2588  O   TRP A 274      17.465  13.077   1.929  1.00 10.00      A   
ATOM   2589  N   ASP A 275      17.878  11.105   2.962  1.00 10.00      A   
ATOM   2590  HN  ASP A 275      17.508  10.236   3.228  1.00 10.00      A   
ATOM   2591  CA  ASP A 275      19.248  11.445   3.361  1.00 10.00      A   
ATOM   2592  CB  ASP A 275      20.166  11.594   2.129  1.00 10.00      A   
ATOM   2593  CG  ASP A 275      20.094  10.413   1.173  1.00 10.00      A   
ATOM   2594  OD1 ASP A 275      20.254   9.260   1.629  1.00 10.00      A   
ATOM   2595  OD2 ASP A 275      19.880  10.628  -0.040  1.00 10.00      A   
ATOM   2596  C   ASP A 275      19.243  12.729   4.187  1.00 10.00      A   
ATOM   2597  O   ASP A 275      19.882  13.714   3.831  1.00 10.00      A   
ATOM   2598  N   ALA A 276      18.511  12.697   5.295  1.00 10.00      A   
ATOM   2599  HN  ALA A 276      18.052  11.867   5.531  1.00 10.00      A   
ATOM   2600  CA  ALA A 276      18.364  13.854   6.171  1.00 10.00      A   
ATOM   2601  CB  ALA A 276      17.171  13.658   7.093  1.00 10.00      A   
ATOM   2602  C   ALA A 276      19.609  14.174   6.990  1.00 10.00      A   
ATOM   2603  O   ALA A 276      20.450  13.310   7.239  1.00 10.00      A   
ATOM   2604  N   VAL A 277      19.709  15.437   7.394  1.00 10.00      A   
ATOM   2605  HN  VAL A 277      19.020  16.075   7.122  1.00 10.00      A   
ATOM   2606  CA  VAL A 277      20.813  15.910   8.217  1.00 10.00      A   
ATOM   2607  CB  VAL A 277      21.270  17.336   7.823  1.00 10.00      A   
ATOM   2608  CG1 VAL A 277      22.783  17.464   7.914  1.00 10.00      A   
ATOM   2609  CG2 VAL A 277      20.770  17.734   6.444  1.00 10.00      A   
ATOM   2610  C   VAL A 277      20.356  15.961   9.669  1.00 10.00      A   
ATOM   2611  O   VAL A 277      19.269  16.469   9.957  1.00 10.00      A   
ATOM   2612  N   PRO A 278      21.182  15.461  10.600  1.00 10.00      A   
ATOM   2613  CA  PRO A 278      20.850  15.437  12.034  1.00 10.00      A   
ATOM   2614  CB  PRO A 278      22.145  14.963  12.699  1.00 10.00      A   
ATOM   2615  CG  PRO A 278      22.870  14.218  11.635  1.00 10.00      A   
ATOM   2616  CD  PRO A 278      22.506  14.872  10.332  1.00 10.00      A   
ATOM   2617  C   PRO A 278      20.455  16.810  12.586  1.00 10.00      A   
ATOM   2618  O   PRO A 278      19.468  16.934  13.311  1.00 10.00      A   
ATOM   2619  N   ALA A 279      21.207  17.842  12.210  1.00 10.00      A   
ATOM   2620  HN  ALA A 279      21.954  17.687  11.595  1.00 10.00      A   
ATOM   2621  CA  ALA A 279      20.958  19.198  12.691  1.00 10.00      A   
ATOM   2622  CB  ALA A 279      22.192  20.061  12.494  1.00 10.00      A   
ATOM   2623  C   ALA A 279      19.735  19.860  12.054  1.00 10.00      A   
ATOM   2624  O   ALA A 279      19.361  20.967  12.440  1.00 10.00      A   
ATOM   2625  N   TYR A 280      19.110  19.198  11.088  1.00 10.00      A   
ATOM   2626  HN  TYR A 280      19.440  18.313  10.814  1.00 10.00      A   
ATOM   2627  CA  TYR A 280      17.929  19.761  10.435  1.00 10.00      A   
ATOM   2628  CB  TYR A 280      18.070  19.772   8.907  1.00 10.00      A   
ATOM   2629  CG  TYR A 280      18.730  21.023   8.358  1.00 10.00      A   
ATOM   2630  CD1 TYR A 280      20.074  21.030   8.003  1.00 10.00      A   
ATOM   2631  CD2 TYR A 280      18.009  22.200   8.204  1.00 10.00      A   
ATOM   2632  CE1 TYR A 280      20.680  22.173   7.514  1.00 10.00      A   
ATOM   2633  CE2 TYR A 280      18.606  23.345   7.713  1.00 10.00      A   
ATOM   2634  CZ  TYR A 280      19.939  23.328   7.370  1.00 10.00      A   
ATOM   2635  OH  TYR A 280      20.532  24.475   6.891  1.00 10.00      A   
ATOM   2636  HH  TYR A 280      20.142  25.241   7.332  1.00 10.00      A   
ATOM   2637  C   TYR A 280      16.660  19.035  10.865  1.00 10.00      A   
ATOM   2638  O   TYR A 280      15.565  19.354  10.411  1.00 10.00      A   
ATOM   2639  N   LEU A 281      16.819  18.063  11.752  1.00 10.00      A   
ATOM   2640  HN  LEU A 281      17.720  17.858  12.076  1.00 10.00      A   
ATOM   2641  CA  LEU A 281      15.691  17.286  12.260  1.00 10.00      A   
ATOM   2642  CB  LEU A 281      16.169  15.994  12.926  1.00 10.00      A   
ATOM   2643  CG  LEU A 281      16.935  15.013  12.037  1.00 10.00      A   
ATOM   2644  CD1 LEU A 281      17.389  13.805  12.842  1.00 10.00      A   
ATOM   2645  CD2 LEU A 281      16.090  14.584  10.847  1.00 10.00      A   
ATOM   2646  C   LEU A 281      14.792  18.086  13.218  1.00 10.00      A   
ATOM   2647  O   LEU A 281      13.569  18.036  13.093  1.00 10.00      A   
ATOM   2648  N   PRO A 282      15.369  18.844  14.188  1.00 10.00      A   
ATOM   2649  CA  PRO A 282      14.587  19.638  15.156  1.00 10.00      A   
ATOM   2650  CB  PRO A 282      15.652  20.336  16.006  1.00 10.00      A   
ATOM   2651  CG  PRO A 282      16.861  19.484  15.862  1.00 10.00      A   
ATOM   2652  CD  PRO A 282      16.818  18.963  14.458  1.00 10.00      A   
ATOM   2653  C   PRO A 282      13.650  20.673  14.529  1.00 10.00      A   
ATOM   2654  O   PRO A 282      12.870  21.307  15.234  1.00 10.00      A   
ATOM   2655  N   ALA A 283      13.716  20.840  13.216  1.00 10.00      A   
ATOM   2656  HN  ALA A 283      14.352  20.307  12.696  1.00 10.00      A   
ATOM   2657  CA  ALA A 283      12.855  21.797  12.531  1.00 10.00      A   
ATOM   2658  CB  ALA A 283      13.291  21.962  11.085  1.00 10.00      A   
ATOM   2659  C   ALA A 283      11.389  21.365  12.607  1.00 10.00      A   
ATOM   2660  O   ALA A 283      10.481  22.199  12.596  1.00 10.00      A   
ATOM   2661  N   VAL A 284      11.165  20.057  12.706  1.00 10.00      A   
ATOM   2662  HN  VAL A 284      11.932  19.439  12.727  1.00 10.00      A   
ATOM   2663  CA  VAL A 284       9.810  19.514  12.776  1.00 10.00      A   
ATOM   2664  CB  VAL A 284       9.698  18.151  12.052  1.00 10.00      A   
ATOM   2665  CG1 VAL A 284      10.112  18.283  10.595  1.00 10.00      A   
ATOM   2666  CG2 VAL A 284      10.540  17.094  12.753  1.00 10.00      A   
ATOM   2667  C   VAL A 284       9.332  19.367  14.223  1.00 10.00      A   
ATOM   2668  O   VAL A 284       8.254  18.823  14.478  1.00 10.00      A   
ATOM   2669  N   TYR A 285      10.117  19.882  15.165  1.00 10.00      A   
ATOM   2670  HN  TYR A 285      10.944  20.340  14.900  1.00 10.00      A   
ATOM   2671  CA  TYR A 285       9.776  19.796  16.584  1.00 10.00      A   
ATOM   2672  CB  TYR A 285      10.955  20.223  17.461  1.00 10.00      A   
ATOM   2673  CG  TYR A 285      11.935  19.112  17.776  1.00 10.00      A   
ATOM   2674  CD1 TYR A 285      12.011  17.969  16.985  1.00 10.00      A   
ATOM   2675  CD2 TYR A 285      12.784  19.208  18.868  1.00 10.00      A   
ATOM   2676  CE1 TYR A 285      12.910  16.960  17.275  1.00 10.00      A   
ATOM   2677  CE2 TYR A 285      13.681  18.205  19.164  1.00 10.00      A   
ATOM   2678  CZ  TYR A 285      13.741  17.085  18.366  1.00 10.00      A   
ATOM   2679  OH  TYR A 285      14.637  16.086  18.667  1.00 10.00      A   
ATOM   2680  HH  TYR A 285      14.484  15.793  19.576  1.00 10.00      A   
ATOM   2681  C   TYR A 285       8.540  20.628  16.918  1.00 10.00      A   
ATOM   2682  O   TYR A 285       7.988  20.529  18.012  1.00 10.00      A   
ATOM   2683  N   SER A 286       8.115  21.456  15.979  1.00 10.00      A   
ATOM   2684  HN  SER A 286       8.616  21.526  15.141  1.00 10.00      A   
ATOM   2685  CA  SER A 286       6.939  22.288  16.169  1.00 10.00      A   
ATOM   2686  CB  SER A 286       7.168  23.643  15.500  1.00 10.00      A   
ATOM   2687  OG  SER A 286       8.409  23.658  14.802  1.00 10.00      A   
ATOM   2688  HG  SER A 286       8.294  24.108  13.956  1.00 10.00      A   
ATOM   2689  C   SER A 286       5.700  21.609  15.574  1.00 10.00      A   
ATOM   2690  O   SER A 286       4.595  22.155  15.605  1.00 10.00      A   
ATOM   2691  N   VAL A 287       5.894  20.408  15.037  1.00 10.00      A   
ATOM   2692  HN  VAL A 287       6.794  20.015  15.062  1.00 10.00      A   
ATOM   2693  CA  VAL A 287       4.803  19.662  14.417  1.00 10.00      A   
ATOM   2694  CB  VAL A 287       5.032  19.477  12.898  1.00 10.00      A   
ATOM   2695  CG1 VAL A 287       3.767  18.981  12.218  1.00 10.00      A   
ATOM   2696  CG2 VAL A 287       5.517  20.770  12.254  1.00 10.00      A   
ATOM   2697  C   VAL A 287       4.605  18.290  15.066  1.00 10.00      A   
ATOM   2698  O   VAL A 287       3.513  17.724  15.009  1.00 10.00      A   
ATOM   2699  N   CYS A 288       5.650  17.775  15.704  1.00 10.00      A   
ATOM   2700  HN  CYS A 288       6.484  18.289  15.747  1.00 10.00      A   
ATOM   2701  CA  CYS A 288       5.599  16.457  16.345  1.00 10.00      A   
ATOM   2702  CB  CYS A 288       6.940  16.128  16.997  1.00 10.00      A   
ATOM   2703  SG  CYS A 288       7.606  17.464  18.011  1.00 10.00      A   
ATOM   2704  HG  CYS A 288       7.214  17.254  19.261  1.00 10.00      A   
ATOM   2705  C   CYS A 288       4.462  16.330  17.363  1.00 10.00      A   
ATOM   2706  O   CYS A 288       3.948  15.237  17.598  1.00 10.00      A   
ATOM   2707  N   SER A 289       4.063  17.450  17.952  1.00 10.00      A   
ATOM   2708  HN  SER A 289       4.511  18.291  17.731  1.00 10.00      A   
ATOM   2709  CA  SER A 289       2.990  17.462  18.938  1.00 10.00      A   
ATOM   2710  CB  SER A 289       2.921  18.832  19.616  1.00 10.00      A   
ATOM   2711  OG  SER A 289       4.219  19.268  20.004  1.00 10.00      A   
ATOM   2712  HG  SER A 289       4.236  20.233  20.056  1.00 10.00      A   
ATOM   2713  C   SER A 289       1.635  17.098  18.318  1.00 10.00      A   
ATOM   2714  O   SER A 289       0.653  16.893  19.035  1.00 10.00      A   
ATOM   2715  N   ARG A 290       1.584  17.017  16.992  1.00 10.00      A   
ATOM   2716  HN  ARG A 290       2.399  17.192  16.467  1.00 10.00      A   
ATOM   2717  CA  ARG A 290       0.357  16.671  16.291  1.00 10.00      A   
ATOM   2718  CB  ARG A 290      -0.303  17.923  15.700  1.00 10.00      A   
ATOM   2719  CG  ARG A 290       0.583  18.702  14.743  1.00 10.00      A   
ATOM   2720  CD  ARG A 290      -0.010  20.062  14.426  1.00 10.00      A   
ATOM   2721  NE  ARG A 290       0.888  20.877  13.604  1.00 10.00      A   
ATOM   2722  HE  ARG A 290       0.968  20.636  12.657  1.00 10.00      A   
ATOM   2723  CZ  ARG A 290       1.591  21.912  14.070  1.00 10.00      A   
ATOM   2724  NH1 ARG A 290       1.504  22.253  15.350  1.00 10.00      A   
ATOM   2725 HH11 ARG A 290       0.885  21.716  15.993  1.00 10.00      A   
ATOM   2726 HH12 ARG A 290       2.054  23.060  15.719  1.00 10.00      A   
ATOM   2727  NH2 ARG A 290       2.365  22.621  13.255  1.00 10.00      A   
ATOM   2728 HH21 ARG A 290       2.425  22.379  12.237  1.00 10.00      A   
ATOM   2729 HH22 ARG A 290       2.914  23.422  13.625  1.00 10.00      A   
ATOM   2730  C   ARG A 290       0.637  15.642  15.200  1.00 10.00      A   
ATOM   2731  O   ARG A 290      -0.169  15.448  14.290  1.00 10.00      A   
ATOM   2732  N   LEU A 291       1.781  14.979  15.307  1.00 10.00      A   
ATOM   2733  HN  LEU A 291       2.373  15.159  16.070  1.00 10.00      A   
ATOM   2734  CA  LEU A 291       2.170  13.974  14.329  1.00 10.00      A   
ATOM   2735  CB  LEU A 291       3.691  13.936  14.153  1.00 10.00      A   
ATOM   2736  CG  LEU A 291       4.307  15.055  13.309  1.00 10.00      A   
ATOM   2737  CD1 LEU A 291       5.810  14.860  13.174  1.00 10.00      A   
ATOM   2738  CD2 LEU A 291       3.654  15.119  11.935  1.00 10.00      A   
ATOM   2739  C   LEU A 291       1.653  12.595  14.715  1.00 10.00      A   
ATOM   2740  O   LEU A 291       2.032  12.040  15.747  1.00 10.00      A   
ATOM   2741  N   THR A 292       0.775  12.054  13.887  1.00 10.00      A   
ATOM   2742  HN  THR A 292       0.487  12.557  13.094  1.00 10.00      A   
ATOM   2743  CA  THR A 292       0.209  10.741  14.129  1.00 10.00      A   
ATOM   2744  CB  THR A 292      -1.304  10.755  13.848  1.00 10.00      A   
ATOM   2745  OG1 THR A 292      -1.572  11.659  12.766  1.00 10.00      A   
ATOM   2746  HG1 THR A 292      -2.320  12.218  12.996  1.00 10.00      A   
ATOM   2747  CG2 THR A 292      -2.074  11.212  15.078  1.00 10.00      A   
ATOM   2748  C   THR A 292       0.886   9.704  13.234  1.00 10.00      A   
ATOM   2749  O   THR A 292       0.989   8.528  13.590  1.00 10.00      A   
ATOM   2750  N   THR A 293       1.362  10.158  12.080  1.00 10.00      A   
ATOM   2751  HN  THR A 293       1.276  11.116  11.873  1.00 10.00      A   
ATOM   2752  CA  THR A 293       2.028   9.287  11.122  1.00 10.00      A   
ATOM   2753  CB  THR A 293       1.198   9.170   9.827  1.00 10.00      A   
ATOM   2754  OG1 THR A 293      -0.190   9.060  10.171  1.00 10.00      A   
ATOM   2755  HG1 THR A 293      -0.291   9.201  11.119  1.00 10.00      A   
ATOM   2756  CG2 THR A 293       1.613   7.948   9.022  1.00 10.00      A   
ATOM   2757  C   THR A 293       3.416   9.834  10.792  1.00 10.00      A   
ATOM   2758  O   THR A 293       3.546  10.936  10.256  1.00 10.00      A   
ATOM   2759  N   LEU A 294       4.450   9.074  11.137  1.00 10.00      A   
ATOM   2760  HN  LEU A 294       4.285   8.206  11.571  1.00 10.00      A   
ATOM   2761  CA  LEU A 294       5.820   9.492  10.883  1.00 10.00      A   
ATOM   2762  CB  LEU A 294       6.571   9.721  12.199  1.00 10.00      A   
ATOM   2763  CG  LEU A 294       7.948  10.381  12.090  1.00 10.00      A   
ATOM   2764  CD1 LEU A 294       7.833  11.765  11.467  1.00 10.00      A   
ATOM   2765  CD2 LEU A 294       8.607  10.464  13.458  1.00 10.00      A   
ATOM   2766  C   LEU A 294       6.550   8.464  10.025  1.00 10.00      A   
ATOM   2767  O   LEU A 294       6.555   7.270  10.336  1.00 10.00      A   
ATOM   2768  N   ASN A 295       7.152   8.932   8.940  1.00 10.00      A   
ATOM   2769  HN  ASN A 295       7.095   9.893   8.737  1.00 10.00      A   
ATOM   2770  CA  ASN A 295       7.883   8.062   8.027  1.00 10.00      A   
ATOM   2771  CB  ASN A 295       7.211   8.086   6.652  1.00 10.00      A   
ATOM   2772  CG  ASN A 295       7.667   6.969   5.733  1.00 10.00      A   
ATOM   2773  OD1 ASN A 295       8.795   6.477   5.829  1.00 10.00      A   
ATOM   2774  ND2 ASN A 295       6.789   6.567   4.824  1.00 10.00      A   
ATOM   2775 HD21 ASN A 295       5.905   7.002   4.804  1.00 10.00      A   
ATOM   2776 HD22 ASN A 295       7.054   5.850   4.208  1.00 10.00      A   
ATOM   2777  C   ASN A 295       9.336   8.514   7.908  1.00 10.00      A   
ATOM   2778  O   ASN A 295       9.626   9.554   7.326  1.00 10.00      A   
ATOM   2779  N   LEU A 296      10.236   7.723   8.468  1.00 10.00      A   
ATOM   2780  HN  LEU A 296       9.934   6.897   8.910  1.00 10.00      A   
ATOM   2781  CA  LEU A 296      11.661   8.028   8.443  1.00 10.00      A   
ATOM   2782  CB  LEU A 296      12.171   8.288   9.868  1.00 10.00      A   
ATOM   2783  CG  LEU A 296      11.547   9.468  10.617  1.00 10.00      A   
ATOM   2784  CD1 LEU A 296      11.998   9.480  12.071  1.00 10.00      A   
ATOM   2785  CD2 LEU A 296      11.891  10.783   9.935  1.00 10.00      A   
ATOM   2786  C   LEU A 296      12.434   6.864   7.834  1.00 10.00      A   
ATOM   2787  O   LEU A 296      13.567   6.582   8.224  1.00 10.00      A   
ATOM   2788  N   SER A 297      11.811   6.198   6.869  1.00 10.00      A   
ATOM   2789  HN  SER A 297      10.908   6.478   6.602  1.00 10.00      A   
ATOM   2790  CA  SER A 297      12.419   5.048   6.206  1.00 10.00      A   
ATOM   2791  CB  SER A 297      11.373   4.323   5.356  1.00 10.00      A   
ATOM   2792  OG  SER A 297      10.163   4.168   6.080  1.00 10.00      A   
ATOM   2793  HG  SER A 297       9.589   4.930   5.915  1.00 10.00      A   
ATOM   2794  C   SER A 297      13.624   5.433   5.343  1.00 10.00      A   
ATOM   2795  O   SER A 297      14.389   4.569   4.908  1.00 10.00      A   
ATOM   2796  N   TYR A 298      13.794   6.723   5.096  1.00 10.00      A   
ATOM   2797  HN  TYR A 298      13.160   7.369   5.464  1.00 10.00      A   
ATOM   2798  CA  TYR A 298      14.907   7.195   4.284  1.00 10.00      A   
ATOM   2799  CB  TYR A 298      14.400   7.951   3.054  1.00 10.00      A   
ATOM   2800  CG  TYR A 298      13.706   7.064   2.042  1.00 10.00      A   
ATOM   2801  CD1 TYR A 298      12.334   7.149   1.835  1.00 10.00      A   
ATOM   2802  CD2 TYR A 298      14.424   6.139   1.294  1.00 10.00      A   
ATOM   2803  CE1 TYR A 298      11.700   6.341   0.910  1.00 10.00      A   
ATOM   2804  CE2 TYR A 298      13.798   5.325   0.367  1.00 10.00      A   
ATOM   2805  CZ  TYR A 298      12.437   5.432   0.178  1.00 10.00      A   
ATOM   2806  OH  TYR A 298      11.807   4.626  -0.745  1.00 10.00      A   
ATOM   2807  HH  TYR A 298      11.290   3.952  -0.281  1.00 10.00      A   
ATOM   2808  C   TYR A 298      15.876   8.056   5.093  1.00 10.00      A   
ATOM   2809  O   TYR A 298      16.824   8.626   4.548  1.00 10.00      A   
ATOM   2810  N   ALA A 299      15.643   8.131   6.397  1.00 10.00      A   
ATOM   2811  HN  ALA A 299      14.898   7.627   6.777  1.00 10.00      A   
ATOM   2812  CA  ALA A 299      16.492   8.923   7.280  1.00 10.00      A   
ATOM   2813  CB  ALA A 299      15.674   9.543   8.402  1.00 10.00      A   
ATOM   2814  C   ALA A 299      17.620   8.067   7.842  1.00 10.00      A   
ATOM   2815  O   ALA A 299      17.441   7.353   8.831  1.00 10.00      A   
ATOM   2816  N   THR A 300      18.771   8.131   7.193  1.00 10.00      A   
ATOM   2817  HN  THR A 300      18.838   8.699   6.397  1.00 10.00      A   
ATOM   2818  CA  THR A 300      19.937   7.360   7.594  1.00 10.00      A   
ATOM   2819  CB  THR A 300      20.802   7.077   6.357  1.00 10.00      A   
ATOM   2820  OG1 THR A 300      20.161   7.659   5.212  1.00 10.00      A   
ATOM   2821  HG1 THR A 300      20.748   7.602   4.449  1.00 10.00      A   
ATOM   2822  CG2 THR A 300      20.952   5.583   6.137  1.00 10.00      A   
ATOM   2823  C   THR A 300      20.784   8.085   8.646  1.00 10.00      A   
ATOM   2824  O   THR A 300      21.978   8.323   8.440  1.00 10.00      A   
ATOM   2825  N   VAL A 301      20.175   8.414   9.777  1.00 10.00      A   
ATOM   2826  HN  VAL A 301      19.232   8.170   9.905  1.00 10.00      A   
ATOM   2827  CA  VAL A 301      20.881   9.107  10.854  1.00 10.00      A   
ATOM   2828  CB  VAL A 301      20.166  10.406  11.285  1.00 10.00      A   
ATOM   2829  CG1 VAL A 301      20.281  11.462  10.196  1.00 10.00      A   
ATOM   2830  CG2 VAL A 301      18.706  10.136  11.612  1.00 10.00      A   
ATOM   2831  C   VAL A 301      21.067   8.197  12.064  1.00 10.00      A   
ATOM   2832  O   VAL A 301      20.486   7.113  12.130  1.00 10.00      A   
ATOM   2833  N   GLN A 302      21.881   8.642  13.015  1.00 10.00      A   
ATOM   2834  HN  GLN A 302      22.313   9.521  12.896  1.00 10.00      A   
ATOM   2835  CA  GLN A 302      22.156   7.864  14.224  1.00 10.00      A   
ATOM   2836  CB  GLN A 302      23.363   8.423  14.975  1.00 10.00      A   
ATOM   2837  CG  GLN A 302      24.698   8.141  14.306  1.00 10.00      A   
ATOM   2838  CD  GLN A 302      25.015   6.660  14.220  1.00 10.00      A   
ATOM   2839  OE1 GLN A 302      25.599   6.082  15.137  1.00 10.00      A   
ATOM   2840  NE2 GLN A 302      24.650   6.038  13.111  1.00 10.00      A   
ATOM   2841 HE21 GLN A 302      24.202   6.562  12.408  1.00 10.00      A   
ATOM   2842 HE22 GLN A 302      24.843   5.078  13.033  1.00 10.00      A   
ATOM   2843  C   GLN A 302      20.948   7.771  15.154  1.00 10.00      A   
ATOM   2844  O   GLN A 302      20.057   8.622  15.134  1.00 10.00      A   
ATOM   2845  N   SER A 303      20.957   6.746  16.001  1.00 10.00      A   
ATOM   2846  HN  SER A 303      21.729   6.144  15.999  1.00 10.00      A   
ATOM   2847  CA  SER A 303      19.876   6.486  16.946  1.00 10.00      A   
ATOM   2848  CB  SER A 303      20.197   5.226  17.766  1.00 10.00      A   
ATOM   2849  OG  SER A 303      19.170   4.912  18.697  1.00 10.00      A   
ATOM   2850  HG  SER A 303      18.769   4.062  18.458  1.00 10.00      A   
ATOM   2851  C   SER A 303      19.625   7.666  17.882  1.00 10.00      A   
ATOM   2852  O   SER A 303      18.474   8.010  18.153  1.00 10.00      A   
ATOM   2853  N   TYR A 304      20.699   8.286  18.365  1.00 10.00      A   
ATOM   2854  HN  TYR A 304      21.592   7.974  18.091  1.00 10.00      A   
ATOM   2855  CA  TYR A 304      20.591   9.411  19.292  1.00 10.00      A   
ATOM   2856  CB  TYR A 304      21.970   9.990  19.625  1.00 10.00      A   
ATOM   2857  CG  TYR A 304      21.936  11.079  20.677  1.00 10.00      A   
ATOM   2858  CD1 TYR A 304      21.328  10.864  21.908  1.00 10.00      A   
ATOM   2859  CD2 TYR A 304      22.505  12.323  20.439  1.00 10.00      A   
ATOM   2860  CE1 TYR A 304      21.282  11.854  22.868  1.00 10.00      A   
ATOM   2861  CE2 TYR A 304      22.467  13.320  21.396  1.00 10.00      A   
ATOM   2862  CZ  TYR A 304      21.853  13.080  22.609  1.00 10.00      A   
ATOM   2863  OH  TYR A 304      21.807  14.069  23.565  1.00 10.00      A   
ATOM   2864  HH  TYR A 304      21.979  14.926  23.153  1.00 10.00      A   
ATOM   2865  C   TYR A 304      19.659  10.507  18.779  1.00 10.00      A   
ATOM   2866  O   TYR A 304      18.777  10.972  19.503  1.00 10.00      A   
ATOM   2867  N   ASP A 305      19.855  10.922  17.537  1.00 10.00      A   
ATOM   2868  HN  ASP A 305      20.573  10.521  17.004  1.00 10.00      A   
ATOM   2869  CA  ASP A 305      19.028  11.969  16.952  1.00 10.00      A   
ATOM   2870  CB  ASP A 305      19.638  12.509  15.656  1.00 10.00      A   
ATOM   2871  CG  ASP A 305      20.783  13.472  15.908  1.00 10.00      A   
ATOM   2872  OD1 ASP A 305      20.528  14.600  16.386  1.00 10.00      A   
ATOM   2873  OD2 ASP A 305      21.940  13.109  15.628  1.00 10.00      A   
ATOM   2874  C   ASP A 305      17.599  11.496  16.732  1.00 10.00      A   
ATOM   2875  O   ASP A 305      16.652  12.283  16.815  1.00 10.00      A   
ATOM   2876  N   LEU A 306      17.449  10.207  16.467  1.00 10.00      A   
ATOM   2877  HN  LEU A 306      18.247   9.636  16.416  1.00 10.00      A   
ATOM   2878  CA  LEU A 306      16.139   9.613  16.246  1.00 10.00      A   
ATOM   2879  CB  LEU A 306      16.293   8.209  15.659  1.00 10.00      A   
ATOM   2880  CG  LEU A 306      16.903   8.131  14.261  1.00 10.00      A   
ATOM   2881  CD1 LEU A 306      17.398   6.725  13.972  1.00 10.00      A   
ATOM   2882  CD2 LEU A 306      15.888   8.566  13.215  1.00 10.00      A   
ATOM   2883  C   LEU A 306      15.345   9.564  17.547  1.00 10.00      A   
ATOM   2884  O   LEU A 306      14.169   9.930  17.581  1.00 10.00      A   
ATOM   2885  N   VAL A 307      16.000   9.130  18.618  1.00 10.00      A   
ATOM   2886  HN  VAL A 307      16.941   8.851  18.521  1.00 10.00      A   
ATOM   2887  CA  VAL A 307      15.363   9.038  19.931  1.00 10.00      A   
ATOM   2888  CB  VAL A 307      16.336   8.495  21.002  1.00 10.00      A   
ATOM   2889  CG1 VAL A 307      15.696   8.502  22.385  1.00 10.00      A   
ATOM   2890  CG2 VAL A 307      16.793   7.093  20.640  1.00 10.00      A   
ATOM   2891  C   VAL A 307      14.821  10.393  20.376  1.00 10.00      A   
ATOM   2892  O   VAL A 307      13.691  10.493  20.863  1.00 10.00      A   
ATOM   2893  N   LYS A 308      15.629  11.435  20.185  1.00 10.00      A   
ATOM   2894  HN  LYS A 308      16.515  11.284  19.782  1.00 10.00      A   
ATOM   2895  CA  LYS A 308      15.240  12.788  20.563  1.00 10.00      A   
ATOM   2896  CB  LYS A 308      16.376  13.772  20.278  1.00 10.00      A   
ATOM   2897  CG  LYS A 308      17.625  13.569  21.124  1.00 10.00      A   
ATOM   2898  CD  LYS A 308      18.683  14.611  20.789  1.00 10.00      A   
ATOM   2899  CE  LYS A 308      19.115  14.508  19.332  1.00 10.00      A   
ATOM   2900  NZ  LYS A 308      19.962  15.652  18.904  1.00 10.00      A   
ATOM   2901  HZ1 LYS A 308      20.797  15.728  19.518  1.00 10.00      A   
ATOM   2902  HZ2 LYS A 308      19.422  16.541  18.955  1.00 10.00      A   
ATOM   2903  HZ3 LYS A 308      20.284  15.510  17.919  1.00 10.00      A   
ATOM   2904  C   LYS A 308      13.983  13.228  19.821  1.00 10.00      A   
ATOM   2905  O   LYS A 308      13.173  13.981  20.350  1.00 10.00      A   
ATOM   2906  N   LEU A 309      13.829  12.753  18.593  1.00 10.00      A   
ATOM   2907  HN  LEU A 309      14.510  12.149  18.227  1.00 10.00      A   
ATOM   2908  CA  LEU A 309      12.669  13.099  17.779  1.00 10.00      A   
ATOM   2909  CB  LEU A 309      12.966  12.831  16.298  1.00 10.00      A   
ATOM   2910  CG  LEU A 309      12.560  13.930  15.310  1.00 10.00      A   
ATOM   2911  CD1 LEU A 309      13.177  13.679  13.943  1.00 10.00      A   
ATOM   2912  CD2 LEU A 309      11.046  14.038  15.198  1.00 10.00      A   
ATOM   2913  C   LEU A 309      11.441  12.303  18.226  1.00 10.00      A   
ATOM   2914  O   LEU A 309      10.339  12.843  18.340  1.00 10.00      A   
ATOM   2915  N   LEU A 310      11.646  11.021  18.498  1.00 10.00      A   
ATOM   2916  HN  LEU A 310      12.552  10.652  18.406  1.00 10.00      A   
ATOM   2917  CA  LEU A 310      10.566  10.138  18.921  1.00 10.00      A   
ATOM   2918  CB  LEU A 310      11.043   8.685  18.970  1.00 10.00      A   
ATOM   2919  CG  LEU A 310      11.574   8.105  17.656  1.00 10.00      A   
ATOM   2920  CD1 LEU A 310      11.977   6.652  17.838  1.00 10.00      A   
ATOM   2921  CD2 LEU A 310      10.544   8.245  16.549  1.00 10.00      A   
ATOM   2922  C   LEU A 310       9.993  10.556  20.270  1.00 10.00      A   
ATOM   2923  O   LEU A 310       8.794  10.436  20.504  1.00 10.00      A   
ATOM   2924  N   CYS A 311      10.851  11.079  21.145  1.00 10.00      A   
ATOM   2925  HN  CYS A 311      11.802  11.162  20.895  1.00 10.00      A   
ATOM   2926  CA  CYS A 311      10.423  11.519  22.473  1.00 10.00      A   
ATOM   2927  CB  CYS A 311      11.628  11.729  23.390  1.00 10.00      A   
ATOM   2928  SG  CYS A 311      12.591  10.227  23.690  1.00 10.00      A   
ATOM   2929  HG  CYS A 311      12.762   9.616  22.521  1.00 10.00      A   
ATOM   2930  C   CYS A 311       9.565  12.781  22.411  1.00 10.00      A   
ATOM   2931  O   CYS A 311       9.039  13.236  23.426  1.00 10.00      A   
ATOM   2932  N   GLN A 312       9.420  13.341  21.217  1.00 10.00      A   
ATOM   2933  HN  GLN A 312       9.863  12.936  20.442  1.00 10.00      A   
ATOM   2934  CA  GLN A 312       8.619  14.539  21.029  1.00 10.00      A   
ATOM   2935  CB  GLN A 312       9.387  15.582  20.207  1.00 10.00      A   
ATOM   2936  CG  GLN A 312      10.733  16.004  20.788  1.00 10.00      A   
ATOM   2937  CD  GLN A 312      10.623  16.952  21.974  1.00 10.00      A   
ATOM   2938  OE1 GLN A 312      11.411  17.892  22.101  1.00 10.00      A   
ATOM   2939  NE2 GLN A 312       9.673  16.699  22.864  1.00 10.00      A   
ATOM   2940 HE21 GLN A 312       9.098  15.920  22.718  1.00 10.00      A   
ATOM   2941 HE22 GLN A 312       9.584  17.298  23.635  1.00 10.00      A   
ATOM   2942  C   GLN A 312       7.295  14.200  20.348  1.00 10.00      A   
ATOM   2943  O   GLN A 312       6.492  15.087  20.058  1.00 10.00      A   
ATOM   2944  N   CYS A 313       7.074  12.910  20.099  1.00 10.00      A   
ATOM   2945  HN  CYS A 313       7.753  12.248  20.363  1.00 10.00      A   
ATOM   2946  CA  CYS A 313       5.850  12.450  19.449  1.00 10.00      A   
ATOM   2947  CB  CYS A 313       6.183  11.735  18.137  1.00 10.00      A   
ATOM   2948  SG  CYS A 313       7.385  12.599  17.101  1.00 10.00      A   
ATOM   2949  HG  CYS A 313       8.539  12.629  17.755  1.00 10.00      A   
ATOM   2950  C   CYS A 313       5.044  11.524  20.369  1.00 10.00      A   
ATOM   2951  O   CYS A 313       5.164  10.301  20.303  1.00 10.00      A   
ATOM   2952  N   PRO A 314       4.216  12.100  21.257  1.00 10.00      A   
ATOM   2953  CA  PRO A 314       3.395  11.323  22.192  1.00 10.00      A   
ATOM   2954  CB  PRO A 314       3.097  12.336  23.296  1.00 10.00      A   
ATOM   2955  CG  PRO A 314       3.083  13.659  22.604  1.00 10.00      A   
ATOM   2956  CD  PRO A 314       4.036  13.554  21.440  1.00 10.00      A   
ATOM   2957  C   PRO A 314       2.089  10.828  21.560  1.00 10.00      A   
ATOM   2958  O   PRO A 314       1.467   9.882  22.050  1.00 10.00      A   
ATOM   2959  N   LYS A 315       1.683  11.471  20.470  1.00 10.00      A   
ATOM   2960  HN  LYS A 315       2.231  12.203  20.122  1.00 10.00      A   
ATOM   2961  CA  LYS A 315       0.452  11.111  19.773  1.00 10.00      A   
ATOM   2962  CB  LYS A 315      -0.352  12.364  19.406  1.00 10.00      A   
ATOM   2963  CG  LYS A 315      -1.141  12.953  20.564  1.00 10.00      A   
ATOM   2964  CD  LYS A 315      -1.928  14.183  20.134  1.00 10.00      A   
ATOM   2965  CE  LYS A 315      -2.926  14.600  21.205  1.00 10.00      A   
ATOM   2966  NZ  LYS A 315      -2.265  14.882  22.510  1.00 10.00      A   
ATOM   2967  HZ1 LYS A 315      -1.627  15.702  22.430  1.00 10.00      A   
ATOM   2968  HZ2 LYS A 315      -1.711  14.062  22.814  1.00 10.00      A   
ATOM   2969  HZ3 LYS A 315      -2.982  15.086  23.237  1.00 10.00      A   
ATOM   2970  C   LYS A 315       0.750  10.292  18.523  1.00 10.00      A   
ATOM   2971  O   LYS A 315      -0.090  10.171  17.631  1.00 10.00      A   
ATOM   2972  N   LEU A 316       1.950   9.732  18.476  1.00 10.00      A   
ATOM   2973  HN  LEU A 316       2.567   9.868  19.224  1.00 10.00      A   
ATOM   2974  CA  LEU A 316       2.379   8.918  17.350  1.00 10.00      A   
ATOM   2975  CB  LEU A 316       3.891   8.698  17.425  1.00 10.00      A   
ATOM   2976  CG  LEU A 316       4.556   8.052  16.209  1.00 10.00      A   
ATOM   2977  CD1 LEU A 316       4.397   8.933  14.978  1.00 10.00      A   
ATOM   2978  CD2 LEU A 316       6.027   7.795  16.496  1.00 10.00      A   
ATOM   2979  C   LEU A 316       1.652   7.572  17.349  1.00 10.00      A   
ATOM   2980  O   LEU A 316       1.676   6.843  18.343  1.00 10.00      A   
ATOM   2981  N   GLN A 317       0.998   7.255  16.238  1.00 10.00      A   
ATOM   2982  HN  GLN A 317       1.008   7.881  15.480  1.00 10.00      A   
ATOM   2983  CA  GLN A 317       0.266   6.001  16.118  1.00 10.00      A   
ATOM   2984  CB  GLN A 317      -1.184   6.252  15.696  1.00 10.00      A   
ATOM   2985  CG  GLN A 317      -2.026   6.944  16.756  1.00 10.00      A   
ATOM   2986  CD  GLN A 317      -3.513   6.809  16.500  1.00 10.00      A   
ATOM   2987  OE1 GLN A 317      -3.951   6.695  15.356  1.00 10.00      A   
ATOM   2988  NE2 GLN A 317      -4.299   6.825  17.564  1.00 10.00      A   
ATOM   2989 HE21 GLN A 317      -3.877   6.927  18.455  1.00 10.00      A   
ATOM   2990 HE22 GLN A 317      -5.265   6.736  17.429  1.00 10.00      A   
ATOM   2991  C   GLN A 317       0.950   5.051  15.144  1.00 10.00      A   
ATOM   2992  O   GLN A 317       1.013   3.844  15.385  1.00 10.00      A   
ATOM   2993  N   ARG A 318       1.467   5.594  14.050  1.00 10.00      A   
ATOM   2994  HN  ARG A 318       1.390   6.563  13.910  1.00 10.00      A   
ATOM   2995  CA  ARG A 318       2.149   4.784  13.048  1.00 10.00      A   
ATOM   2996  CB  ARG A 318       1.399   4.824  11.710  1.00 10.00      A   
ATOM   2997  CG  ARG A 318       1.981   3.906  10.646  1.00 10.00      A   
ATOM   2998  CD  ARG A 318       1.275   4.080   9.308  1.00 10.00      A   
ATOM   2999  NE  ARG A 318      -0.062   3.482   9.302  1.00 10.00      A   
ATOM   3000  HE  ARG A 318      -0.215   2.715   9.903  1.00 10.00      A   
ATOM   3001  CZ  ARG A 318      -1.061   3.903   8.528  1.00 10.00      A   
ATOM   3002  NH1 ARG A 318      -0.879   4.917   7.691  1.00 10.00      A   
ATOM   3003 HH11 ARG A 318      -1.661   5.245   7.086  1.00 10.00      A   
ATOM   3004 HH12 ARG A 318       0.052   5.386   7.627  1.00 10.00      A   
ATOM   3005  NH2 ARG A 318      -2.238   3.299   8.575  1.00 10.00      A   
ATOM   3006 HH21 ARG A 318      -2.381   2.490   9.219  1.00 10.00      A   
ATOM   3007 HH22 ARG A 318      -3.026   3.627   7.971  1.00 10.00      A   
ATOM   3008  C   ARG A 318       3.586   5.256  12.870  1.00 10.00      A   
ATOM   3009  O   ARG A 318       3.829   6.420  12.543  1.00 10.00      A   
ATOM   3010  N   LEU A 319       4.541   4.364  13.102  1.00 10.00      A   
ATOM   3011  HN  LEU A 319       4.297   3.453  13.384  1.00 10.00      A   
ATOM   3012  CA  LEU A 319       5.943   4.718  12.966  1.00 10.00      A   
ATOM   3013  CB  LEU A 319       6.637   4.712  14.330  1.00 10.00      A   
ATOM   3014  CG  LEU A 319       8.107   5.135  14.326  1.00 10.00      A   
ATOM   3015  CD1 LEU A 319       8.245   6.587  13.888  1.00 10.00      A   
ATOM   3016  CD2 LEU A 319       8.726   4.925  15.697  1.00 10.00      A   
ATOM   3017  C   LEU A 319       6.687   3.804  12.000  1.00 10.00      A   
ATOM   3018  O   LEU A 319       6.776   2.591  12.210  1.00 10.00      A   
ATOM   3019  N   TRP A 320       7.201   4.400  10.931  1.00 10.00      A   
ATOM   3020  HN  TRP A 320       7.061   5.365  10.812  1.00 10.00      A   
ATOM   3021  CA  TRP A 320       7.975   3.677   9.930  1.00 10.00      A   
ATOM   3022  CB  TRP A 320       7.405   3.917   8.525  1.00 10.00      A   
ATOM   3023  CG  TRP A 320       6.076   3.265   8.265  1.00 10.00      A   
ATOM   3024  CD1 TRP A 320       5.243   2.683   9.182  1.00 10.00      A   
ATOM   3025  CD2 TRP A 320       5.426   3.126   6.996  1.00 10.00      A   
ATOM   3026  NE1 TRP A 320       4.120   2.198   8.562  1.00 10.00      A   
ATOM   3027  HE1 TRP A 320       3.368   1.733   9.012  1.00 10.00      A   
ATOM   3028  CE2 TRP A 320       4.206   2.456   7.221  1.00 10.00      A   
ATOM   3029  CE3 TRP A 320       5.756   3.506   5.691  1.00 10.00      A   
ATOM   3030  CZ2 TRP A 320       3.318   2.157   6.191  1.00 10.00      A   
ATOM   3031  CZ3 TRP A 320       4.873   3.207   4.671  1.00 10.00      A   
ATOM   3032  CH2 TRP A 320       3.669   2.540   4.926  1.00 10.00      A   
ATOM   3033  C   TRP A 320       9.410   4.185   9.994  1.00 10.00      A   
ATOM   3034  O   TRP A 320       9.686   5.320   9.602  1.00 10.00      A   
ATOM   3035  N   VAL A 321      10.318   3.367  10.504  1.00 10.00      A   
ATOM   3036  HN  VAL A 321      10.056   2.456  10.767  1.00 10.00      A   
ATOM   3037  CA  VAL A 321      11.708   3.781  10.648  1.00 10.00      A   
ATOM   3038  CB  VAL A 321      12.031   4.169  12.107  1.00 10.00      A   
ATOM   3039  CG1 VAL A 321      11.321   5.458  12.494  1.00 10.00      A   
ATOM   3040  CG2 VAL A 321      11.667   3.043  13.065  1.00 10.00      A   
ATOM   3041  C   VAL A 321      12.680   2.701  10.191  1.00 10.00      A   
ATOM   3042  O   VAL A 321      12.270   1.627   9.746  1.00 10.00      A   
ATOM   3043  N   LEU A 322      13.972   3.002  10.306  1.00 10.00      A   
ATOM   3044  HN  LEU A 322      14.225   3.880  10.665  1.00 10.00      A   
ATOM   3045  CA  LEU A 322      15.024   2.071   9.923  1.00 10.00      A   
ATOM   3046  CB  LEU A 322      16.189   2.816   9.258  1.00 10.00      A   
ATOM   3047  CG  LEU A 322      15.923   3.387   7.863  1.00 10.00      A   
ATOM   3048  CD1 LEU A 322      17.052   4.315   7.452  1.00 10.00      A   
ATOM   3049  CD2 LEU A 322      15.763   2.267   6.845  1.00 10.00      A   
ATOM   3050  C   LEU A 322      15.518   1.280  11.136  1.00 10.00      A   
ATOM   3051  O   LEU A 322      14.948   1.373  12.225  1.00 10.00      A   
ATOM   3052  N   ASP A 323      16.586   0.522  10.948  1.00 10.00      A   
ATOM   3053  HN  ASP A 323      17.006   0.504  10.061  1.00 10.00      A   
ATOM   3054  CA  ASP A 323      17.154  -0.295  12.014  1.00 10.00      A   
ATOM   3055  CB  ASP A 323      17.723  -1.614  11.462  1.00 10.00      A   
ATOM   3056  CG  ASP A 323      18.780  -1.438  10.380  1.00 10.00      A   
ATOM   3057  OD1 ASP A 323      19.095  -0.287  10.010  1.00 10.00      A   
ATOM   3058  OD2 ASP A 323      19.293  -2.464   9.873  1.00 10.00      A   
ATOM   3059  C   ASP A 323      18.210   0.457  12.816  1.00 10.00      A   
ATOM   3060  O   ASP A 323      18.804  -0.095  13.742  1.00 10.00      A   
ATOM   3061  N   TYR A 324      18.414   1.727  12.484  1.00 10.00      A   
ATOM   3062  HN  TYR A 324      17.880   2.126  11.764  1.00 10.00      A   
ATOM   3063  CA  TYR A 324      19.405   2.546  13.167  1.00 10.00      A   
ATOM   3064  CB  TYR A 324      19.718   3.798  12.353  1.00 10.00      A   
ATOM   3065  CG  TYR A 324      20.478   3.520  11.080  1.00 10.00      A   
ATOM   3066  CD1 TYR A 324      19.823   3.440   9.860  1.00 10.00      A   
ATOM   3067  CD2 TYR A 324      21.855   3.341  11.098  1.00 10.00      A   
ATOM   3068  CE1 TYR A 324      20.517   3.190   8.693  1.00 10.00      A   
ATOM   3069  CE2 TYR A 324      22.558   3.091   9.937  1.00 10.00      A   
ATOM   3070  CZ  TYR A 324      21.885   3.014   8.738  1.00 10.00      A   
ATOM   3071  OH  TYR A 324      22.582   2.764   7.577  1.00 10.00      A   
ATOM   3072  HH  TYR A 324      23.115   1.966   7.693  1.00 10.00      A   
ATOM   3073  C   TYR A 324      18.943   2.939  14.564  1.00 10.00      A   
ATOM   3074  O   TYR A 324      19.757   3.298  15.413  1.00 10.00      A   
ATOM   3075  N   ILE A 325      17.637   2.870  14.791  1.00 10.00      A   
ATOM   3076  HN  ILE A 325      17.046   2.585  14.064  1.00 10.00      A   
ATOM   3077  CA  ILE A 325      17.057   3.220  16.080  1.00 10.00      A   
ATOM   3078  CB  ILE A 325      15.510   3.251  16.020  1.00 10.00      A   
ATOM   3079  CG1 ILE A 325      14.913   3.782  17.325  1.00 10.00      A   
ATOM   3080  CG2 ILE A 325      14.937   1.884  15.668  1.00 10.00      A   
ATOM   3081  CD1 ILE A 325      15.270   5.223  17.618  1.00 10.00      A   
ATOM   3082  C   ILE A 325      17.537   2.263  17.175  1.00 10.00      A   
ATOM   3083  O   ILE A 325      17.708   2.661  18.332  1.00 10.00      A   
ATOM   3084  N   GLU A 326      17.755   1.006  16.788  1.00 10.00      A   
ATOM   3085  HN  GLU A 326      17.585   0.771  15.855  1.00 10.00      A   
ATOM   3086  CA  GLU A 326      18.235  -0.035  17.698  1.00 10.00      A   
ATOM   3087  CB  GLU A 326      19.646   0.288  18.191  1.00 10.00      A   
ATOM   3088  CG  GLU A 326      20.642   0.469  17.058  1.00 10.00      A   
ATOM   3089  CD  GLU A 326      22.012   0.897  17.525  1.00 10.00      A   
ATOM   3090  OE1 GLU A 326      22.102   1.641  18.524  1.00 10.00      A   
ATOM   3091  OE2 GLU A 326      23.006   0.503  16.880  1.00 10.00      A   
ATOM   3092  C   GLU A 326      17.272  -0.307  18.858  1.00 10.00      A   
ATOM   3093  O   GLU A 326      16.240   0.351  18.993  1.00 10.00      A   
ATOM   3094  N   ASP A 327      17.613  -1.293  19.683  1.00 10.00      A   
ATOM   3095  HN  ASP A 327      18.441  -1.788  19.512  1.00 10.00      A   
ATOM   3096  CA  ASP A 327      16.786  -1.672  20.829  1.00 10.00      A   
ATOM   3097  CB  ASP A 327      17.361  -2.904  21.539  1.00 10.00      A   
ATOM   3098  CG  ASP A 327      17.584  -4.077  20.608  1.00 10.00      A   
ATOM   3099  OD1 ASP A 327      16.617  -4.811  20.326  1.00 10.00      A   
ATOM   3100  OD2 ASP A 327      18.735  -4.268  20.159  1.00 10.00      A   
ATOM   3101  C   ASP A 327      16.658  -0.524  21.820  1.00 10.00      A   
ATOM   3102  O   ASP A 327      15.581  -0.284  22.362  1.00 10.00      A   
ATOM   3103  N   ALA A 328      17.761   0.183  22.039  1.00 10.00      A   
ATOM   3104  HN  ALA A 328      18.585  -0.068  21.565  1.00 10.00      A   
ATOM   3105  CA  ALA A 328      17.797   1.311  22.965  1.00 10.00      A   
ATOM   3106  CB  ALA A 328      19.183   1.942  22.969  1.00 10.00      A   
ATOM   3107  C   ALA A 328      16.731   2.353  22.622  1.00 10.00      A   
ATOM   3108  O   ALA A 328      16.005   2.828  23.497  1.00 10.00      A   
ATOM   3109  N   GLY A 329      16.634   2.694  21.344  1.00 10.00      A   
ATOM   3110  HN  GLY A 329      17.230   2.278  20.687  1.00 10.00      A   
ATOM   3111  CA  GLY A 329      15.657   3.673  20.913  1.00 10.00      A   
ATOM   3112  C   GLY A 329      14.235   3.170  21.053  1.00 10.00      A   
ATOM   3113  O   GLY A 329      13.346   3.912  21.476  1.00 10.00      A   
ATOM   3114  N   LEU A 330      14.028   1.903  20.717  1.00 10.00      A   
ATOM   3115  HN  LEU A 330      14.787   1.363  20.400  1.00 10.00      A   
ATOM   3116  CA  LEU A 330      12.707   1.286  20.797  1.00 10.00      A   
ATOM   3117  CB  LEU A 330      12.723  -0.095  20.138  1.00 10.00      A   
ATOM   3118  CG  LEU A 330      13.023  -0.118  18.637  1.00 10.00      A   
ATOM   3119  CD1 LEU A 330      13.137  -1.550  18.137  1.00 10.00      A   
ATOM   3120  CD2 LEU A 330      11.957   0.640  17.858  1.00 10.00      A   
ATOM   3121  C   LEU A 330      12.217   1.182  22.242  1.00 10.00      A   
ATOM   3122  O   LEU A 330      11.029   1.361  22.520  1.00 10.00      A   
ATOM   3123  N   GLU A 331      13.140   0.894  23.154  1.00 10.00      A   
ATOM   3124  HN  GLU A 331      14.068   0.744  22.862  1.00 10.00      A   
ATOM   3125  CA  GLU A 331      12.821   0.773  24.573  1.00 10.00      A   
ATOM   3126  CB  GLU A 331      14.072   0.361  25.353  1.00 10.00      A   
ATOM   3127  CG  GLU A 331      13.802  -0.494  26.581  1.00 10.00      A   
ATOM   3128  CD  GLU A 331      14.079   0.235  27.878  1.00 10.00      A   
ATOM   3129  OE1 GLU A 331      15.204   0.752  28.052  1.00 10.00      A   
ATOM   3130  OE2 GLU A 331      13.176   0.287  28.737  1.00 10.00      A   
ATOM   3131  C   GLU A 331      12.273   2.099  25.105  1.00 10.00      A   
ATOM   3132  O   GLU A 331      11.263   2.137  25.814  1.00 10.00      A   
ATOM   3133  N   VAL A 332      12.939   3.187  24.742  1.00 10.00      A   
ATOM   3134  HN  VAL A 332      13.739   3.091  24.182  1.00 10.00      A   
ATOM   3135  CA  VAL A 332      12.516   4.518  25.162  1.00 10.00      A   
ATOM   3136  CB  VAL A 332      13.602   5.573  24.868  1.00 10.00      A   
ATOM   3137  CG1 VAL A 332      13.101   6.968  25.207  1.00 10.00      A   
ATOM   3138  CG2 VAL A 332      14.863   5.258  25.654  1.00 10.00      A   
ATOM   3139  C   VAL A 332      11.215   4.910  24.461  1.00 10.00      A   
ATOM   3140  O   VAL A 332      10.322   5.502  25.069  1.00 10.00      A   
ATOM   3141  N   LEU A 333      11.112   4.544  23.186  1.00 10.00      A   
ATOM   3142  HN  LEU A 333      11.860   4.060  22.770  1.00 10.00      A   
ATOM   3143  CA  LEU A 333       9.934   4.840  22.373  1.00 10.00      A   
ATOM   3144  CB  LEU A 333      10.122   4.255  20.972  1.00 10.00      A   
ATOM   3145  CG  LEU A 333       8.907   4.306  20.052  1.00 10.00      A   
ATOM   3146  CD1 LEU A 333       8.780   5.679  19.419  1.00 10.00      A   
ATOM   3147  CD2 LEU A 333       8.999   3.226  18.990  1.00 10.00      A   
ATOM   3148  C   LEU A 333       8.669   4.269  23.006  1.00 10.00      A   
ATOM   3149  O   LEU A 333       7.649   4.953  23.115  1.00 10.00      A   
ATOM   3150  N   ALA A 334       8.758   3.021  23.454  1.00 10.00      A   
ATOM   3151  HN  ALA A 334       9.613   2.542  23.360  1.00 10.00      A   
ATOM   3152  CA  ALA A 334       7.629   2.336  24.076  1.00 10.00      A   
ATOM   3153  CB  ALA A 334       7.959   0.867  24.284  1.00 10.00      A   
ATOM   3154  C   ALA A 334       7.225   2.987  25.400  1.00 10.00      A   
ATOM   3155  O   ALA A 334       6.171   2.683  25.959  1.00 10.00      A   
ATOM   3156  N   SER A 335       8.064   3.879  25.903  1.00 10.00      A   
ATOM   3157  HN  SER A 335       8.891   4.097  25.416  1.00 10.00      A   
ATOM   3158  CA  SER A 335       7.781   4.556  27.155  1.00 10.00      A   
ATOM   3159  CB  SER A 335       9.063   4.701  27.976  1.00 10.00      A   
ATOM   3160  OG  SER A 335       9.772   3.468  28.039  1.00 10.00      A   
ATOM   3161  HG  SER A 335       9.884   3.114  27.146  1.00 10.00      A   
ATOM   3162  C   SER A 335       7.140   5.922  26.900  1.00 10.00      A   
ATOM   3163  O   SER A 335       6.547   6.521  27.797  1.00 10.00      A   
ATOM   3164  N   THR A 336       7.246   6.400  25.668  1.00 10.00      A   
ATOM   3165  HN  THR A 336       7.714   5.869  24.986  1.00 10.00      A   
ATOM   3166  CA  THR A 336       6.686   7.696  25.299  1.00 10.00      A   
ATOM   3167  CB  THR A 336       7.717   8.545  24.520  1.00 10.00      A   
ATOM   3168  OG1 THR A 336       8.958   8.566  25.241  1.00 10.00      A   
ATOM   3169  HG1 THR A 336       9.252   9.478  25.341  1.00 10.00      A   
ATOM   3170  CG2 THR A 336       7.221   9.973  24.339  1.00 10.00      A   
ATOM   3171  C   THR A 336       5.412   7.532  24.468  1.00 10.00      A   
ATOM   3172  O   THR A 336       4.363   8.099  24.795  1.00 10.00      A   
ATOM   3173  N   CYS A 337       5.499   6.744  23.402  1.00 10.00      A   
ATOM   3174  HN  CYS A 337       6.351   6.294  23.199  1.00 10.00      A   
ATOM   3175  CA  CYS A 337       4.357   6.518  22.531  1.00 10.00      A   
ATOM   3176  CB  CYS A 337       4.817   6.175  21.113  1.00 10.00      A   
ATOM   3177  SG  CYS A 337       5.979   7.364  20.397  1.00 10.00      A   
ATOM   3178  HG  CYS A 337       5.472   8.586  20.531  1.00 10.00      A   
ATOM   3179  C   CYS A 337       3.455   5.420  23.090  1.00 10.00      A   
ATOM   3180  O   CYS A 337       3.671   4.229  22.855  1.00 10.00      A   
ATOM   3181  N   LYS A 338       2.443   5.827  23.843  1.00 10.00      A   
ATOM   3182  HN  LYS A 338       2.329   6.787  24.011  1.00 10.00      A   
ATOM   3183  CA  LYS A 338       1.509   4.882  24.441  1.00 10.00      A   
ATOM   3184  CB  LYS A 338       1.116   5.329  25.851  1.00 10.00      A   
ATOM   3185  CG  LYS A 338       2.264   5.305  26.849  1.00 10.00      A   
ATOM   3186  CD  LYS A 338       2.907   3.927  26.921  1.00 10.00      A   
ATOM   3187  CE  LYS A 338       3.914   3.849  28.056  1.00 10.00      A   
ATOM   3188  NZ  LYS A 338       4.547   2.507  28.163  1.00 10.00      A   
ATOM   3189  HZ1 LYS A 338       5.012   2.404  29.090  1.00 10.00      A   
ATOM   3190  HZ2 LYS A 338       5.264   2.385  27.416  1.00 10.00      A   
ATOM   3191  HZ3 LYS A 338       3.830   1.761  28.061  1.00 10.00      A   
ATOM   3192  C   LYS A 338       0.270   4.686  23.567  1.00 10.00      A   
ATOM   3193  O   LYS A 338      -0.637   3.927  23.911  1.00 10.00      A   
ATOM   3194  N   ASP A 339       0.232   5.376  22.436  1.00 10.00      A   
ATOM   3195  HN  ASP A 339       0.969   5.982  22.219  1.00 10.00      A   
ATOM   3196  CA  ASP A 339      -0.891   5.261  21.515  1.00 10.00      A   
ATOM   3197  CB  ASP A 339      -1.569   6.616  21.286  1.00 10.00      A   
ATOM   3198  CG  ASP A 339      -3.007   6.473  20.829  1.00 10.00      A   
ATOM   3199  OD1 ASP A 339      -3.655   5.473  21.205  1.00 10.00      A   
ATOM   3200  OD2 ASP A 339      -3.505   7.361  20.106  1.00 10.00      A   
ATOM   3201  C   ASP A 339      -0.437   4.653  20.194  1.00 10.00      A   
ATOM   3202  O   ASP A 339      -1.186   4.622  19.217  1.00 10.00      A   
ATOM   3203  N   LEU A 340       0.798   4.156  20.185  1.00 10.00      A   
ATOM   3204  HN  LEU A 340       1.339   4.213  20.998  1.00 10.00      A   
ATOM   3205  CA  LEU A 340       1.374   3.534  19.001  1.00 10.00      A   
ATOM   3206  CB  LEU A 340       2.839   3.175  19.255  1.00 10.00      A   
ATOM   3207  CG  LEU A 340       3.701   2.930  18.015  1.00 10.00      A   
ATOM   3208  CD1 LEU A 340       3.919   4.226  17.250  1.00 10.00      A   
ATOM   3209  CD2 LEU A 340       5.031   2.308  18.409  1.00 10.00      A   
ATOM   3210  C   LEU A 340       0.580   2.289  18.619  1.00 10.00      A   
ATOM   3211  O   LEU A 340       0.316   1.426  19.458  1.00 10.00      A   
ATOM   3212  N   ARG A 341       0.180   2.221  17.362  1.00 10.00      A   
ATOM   3213  HN  ARG A 341       0.415   2.954  16.746  1.00 10.00      A   
ATOM   3214  CA  ARG A 341      -0.601   1.100  16.863  1.00 10.00      A   
ATOM   3215  CB  ARG A 341      -1.825   1.618  16.096  1.00 10.00      A   
ATOM   3216  CG  ARG A 341      -2.574   2.745  16.786  1.00 10.00      A   
ATOM   3217  CD  ARG A 341      -3.443   2.221  17.915  1.00 10.00      A   
ATOM   3218  NE  ARG A 341      -3.977   3.307  18.735  1.00 10.00      A   
ATOM   3219  HE  ARG A 341      -3.323   3.884  19.192  1.00 10.00      A   
ATOM   3220  CZ  ARG A 341      -5.276   3.559  18.890  1.00 10.00      A   
ATOM   3221  NH1 ARG A 341      -6.187   2.803  18.276  1.00 10.00      A   
ATOM   3222 HH11 ARG A 341      -7.203   3.003  18.397  1.00 10.00      A   
ATOM   3223 HH12 ARG A 341      -5.889   2.006  17.666  1.00 10.00      A   
ATOM   3224  NH2 ARG A 341      -5.667   4.557  19.680  1.00 10.00      A   
ATOM   3225 HH21 ARG A 341      -4.954   5.145  20.187  1.00 10.00      A   
ATOM   3226 HH22 ARG A 341      -6.682   4.763  19.807  1.00 10.00      A   
ATOM   3227  C   ARG A 341       0.227   0.220  15.938  1.00 10.00      A   
ATOM   3228  O   ARG A 341       0.099  -1.008  15.950  1.00 10.00      A   
ATOM   3229  N   GLU A 342       1.077   0.854  15.141  1.00 10.00      A   
ATOM   3230  HN  GLU A 342       1.151   1.830  15.197  1.00 10.00      A   
ATOM   3231  CA  GLU A 342       1.901   0.136  14.184  1.00 10.00      A   
ATOM   3232  CB  GLU A 342       1.363   0.364  12.772  1.00 10.00      A   
ATOM   3233  CG  GLU A 342       2.108  -0.408  11.704  1.00 10.00      A   
ATOM   3234  CD  GLU A 342       1.558  -0.158  10.326  1.00 10.00      A   
ATOM   3235  OE1 GLU A 342       0.574  -0.821   9.945  1.00 10.00      A   
ATOM   3236  OE2 GLU A 342       2.122   0.691   9.607  1.00 10.00      A   
ATOM   3237  C   GLU A 342       3.367   0.554  14.246  1.00 10.00      A   
ATOM   3238  O   GLU A 342       3.688   1.732  14.417  1.00 10.00      A   
ATOM   3239  N   LEU A 343       4.245  -0.427  14.091  1.00 10.00      A   
ATOM   3240  HN  LEU A 343       3.913  -1.346  13.955  1.00 10.00      A   
ATOM   3241  CA  LEU A 343       5.678  -0.194  14.105  1.00 10.00      A   
ATOM   3242  CB  LEU A 343       6.277  -0.575  15.464  1.00 10.00      A   
ATOM   3243  CG  LEU A 343       7.789  -0.380  15.607  1.00 10.00      A   
ATOM   3244  CD1 LEU A 343       8.141   1.100  15.667  1.00 10.00      A   
ATOM   3245  CD2 LEU A 343       8.323  -1.119  16.824  1.00 10.00      A   
ATOM   3246  C   LEU A 343       6.343  -1.002  12.996  1.00 10.00      A   
ATOM   3247  O   LEU A 343       6.319  -2.236  13.011  1.00 10.00      A   
ATOM   3248  N   ARG A 344       6.907  -0.307  12.019  1.00 10.00      A   
ATOM   3249  HN  ARG A 344       6.882   0.677  12.053  1.00 10.00      A   
ATOM   3250  CA  ARG A 344       7.580  -0.963  10.904  1.00 10.00      A   
ATOM   3251  CB  ARG A 344       6.896  -0.637   9.570  1.00 10.00      A   
ATOM   3252  CG  ARG A 344       5.474  -1.169   9.453  1.00 10.00      A   
ATOM   3253  CD  ARG A 344       4.936  -1.048   8.032  1.00 10.00      A   
ATOM   3254  NE  ARG A 344       3.471  -1.002   8.023  1.00 10.00      A   
ATOM   3255  HE  ARG A 344       3.039  -0.457   8.732  1.00 10.00      A   
ATOM   3256  CZ  ARG A 344       2.685  -1.613   7.135  1.00 10.00      A   
ATOM   3257  NH1 ARG A 344       3.201  -2.325   6.138  1.00 10.00      A   
ATOM   3258 HH11 ARG A 344       2.568  -2.798   5.449  1.00 10.00      A   
ATOM   3259 HH12 ARG A 344       4.236  -2.416   6.036  1.00 10.00      A   
ATOM   3260  NH2 ARG A 344       1.370  -1.529   7.270  1.00 10.00      A   
ATOM   3261 HH21 ARG A 344       0.957  -0.994   8.072  1.00 10.00      A   
ATOM   3262 HH22 ARG A 344       0.737  -2.001   6.584  1.00 10.00      A   
ATOM   3263  C   ARG A 344       9.052  -0.575  10.873  1.00 10.00      A   
ATOM   3264  O   ARG A 344       9.391   0.595  10.700  1.00 10.00      A   
ATOM   3265  N   VAL A 345       9.920  -1.559  11.056  1.00 10.00      A   
ATOM   3266  HN  VAL A 345       9.587  -2.478  11.174  1.00 10.00      A   
ATOM   3267  CA  VAL A 345      11.358  -1.320  11.069  1.00 10.00      A   
ATOM   3268  CB  VAL A 345      12.025  -1.961  12.312  1.00 10.00      A   
ATOM   3269  CG1 VAL A 345      13.530  -1.728  12.315  1.00 10.00      A   
ATOM   3270  CG2 VAL A 345      11.400  -1.424  13.592  1.00 10.00      A   
ATOM   3271  C   VAL A 345      12.016  -1.852   9.796  1.00 10.00      A   
ATOM   3272  O   VAL A 345      12.028  -3.057   9.545  1.00 10.00      A   
ATOM   3273  N   PHE A 346      12.552  -0.944   8.997  1.00 10.00      A   
ATOM   3274  HN  PHE A 346      12.503   0.006   9.255  1.00 10.00      A   
ATOM   3275  CA  PHE A 346      13.216  -1.305   7.753  1.00 10.00      A   
ATOM   3276  CB  PHE A 346      12.949  -0.239   6.675  1.00 10.00      A   
ATOM   3277  CG  PHE A 346      11.499  -0.068   6.295  1.00 10.00      A   
ATOM   3278  CD1 PHE A 346      10.676   0.802   6.997  1.00 10.00      A   
ATOM   3279  CD2 PHE A 346      10.961  -0.773   5.231  1.00 10.00      A   
ATOM   3280  CE1 PHE A 346       9.347   0.966   6.649  1.00 10.00      A   
ATOM   3281  CE2 PHE A 346       9.631  -0.614   4.878  1.00 10.00      A   
ATOM   3282  CZ  PHE A 346       8.823   0.256   5.587  1.00 10.00      A   
ATOM   3283  C   PHE A 346      14.722  -1.423   7.976  1.00 10.00      A   
ATOM   3284  O   PHE A 346      15.328  -0.551   8.585  1.00 10.00      A   
ATOM   3285  N   PRO A 347      15.347  -2.502   7.489  1.00 10.00      A   
ATOM   3286  CA  PRO A 347      16.791  -2.699   7.640  1.00 10.00      A   
ATOM   3287  CB  PRO A 347      16.982  -4.164   7.240  1.00 10.00      A   
ATOM   3288  CG  PRO A 347      15.862  -4.452   6.300  1.00 10.00      A   
ATOM   3289  CD  PRO A 347      14.704  -3.607   6.753  1.00 10.00      A   
ATOM   3290  C   PRO A 347      17.575  -1.781   6.699  1.00 10.00      A   
ATOM   3291  O   PRO A 347      17.088  -1.420   5.620  1.00 10.00      A   
ATOM   3292  N   SER A 348      18.772  -1.383   7.111  1.00 10.00      A   
ATOM   3293  HN  SER A 348      19.100  -1.672   7.994  1.00 10.00      A   
ATOM   3294  CA  SER A 348      19.606  -0.518   6.290  1.00 10.00      A   
ATOM   3295  CB  SER A 348      20.783   0.009   7.108  1.00 10.00      A   
ATOM   3296  OG  SER A 348      21.025  -0.813   8.236  1.00 10.00      A   
ATOM   3297  HG  SER A 348      20.352  -0.631   8.919  1.00 10.00      A   
ATOM   3298  C   SER A 348      20.097  -1.270   5.054  1.00 10.00      A   
ATOM   3299  O   SER A 348      19.624  -1.034   3.943  1.00 10.00      A   
ATOM   3300  N   GLU A 349      21.033  -2.185   5.257  1.00 10.00      A   
ATOM   3301  HN  GLU A 349      21.372  -2.329   6.167  1.00 10.00      A   
ATOM   3302  CA  GLU A 349      21.569  -2.995   4.175  1.00 10.00      A   
ATOM   3303  CB  GLU A 349      22.995  -2.570   3.820  1.00 10.00      A   
ATOM   3304  CG  GLU A 349      23.101  -1.184   3.194  1.00 10.00      A   
ATOM   3305  CD  GLU A 349      22.621  -1.131   1.753  1.00 10.00      A   
ATOM   3306  OE1 GLU A 349      23.412  -1.462   0.837  1.00 10.00      A   
ATOM   3307  OE2 GLU A 349      21.458  -0.735   1.526  1.00 10.00      A   
ATOM   3308  C   GLU A 349      21.518  -4.464   4.588  1.00 10.00      A   
ATOM   3309  O   GLU A 349      22.457  -4.994   5.184  1.00 10.00      A   
ATOM   3310  N   PRO A 350      20.404  -5.141   4.279  1.00 10.00      A   
ATOM   3311  CA  PRO A 350      20.190  -6.550   4.643  1.00 10.00      A   
ATOM   3312  CB  PRO A 350      18.707  -6.767   4.333  1.00 10.00      A   
ATOM   3313  CG  PRO A 350      18.406  -5.787   3.253  1.00 10.00      A   
ATOM   3314  CD  PRO A 350      19.257  -4.583   3.540  1.00 10.00      A   
ATOM   3315  C   PRO A 350      21.047  -7.525   3.836  1.00 10.00      A   
ATOM   3316  O   PRO A 350      20.873  -8.738   3.930  1.00 10.00      A   
ATOM   3317  N   PHE A 351      21.974  -6.995   3.053  1.00 10.00      A   
ATOM   3318  HN  PHE A 351      22.077  -6.023   3.026  1.00 10.00      A   
ATOM   3319  CA  PHE A 351      22.851  -7.828   2.243  1.00 10.00      A   
ATOM   3320  CB  PHE A 351      23.346  -7.062   1.011  1.00 10.00      A   
ATOM   3321  CG  PHE A 351      22.283  -6.259   0.318  1.00 10.00      A   
ATOM   3322  CD1 PHE A 351      22.408  -4.885   0.197  1.00 10.00      A   
ATOM   3323  CD2 PHE A 351      21.160  -6.873  -0.212  1.00 10.00      A   
ATOM   3324  CE1 PHE A 351      21.435  -4.139  -0.437  1.00 10.00      A   
ATOM   3325  CE2 PHE A 351      20.181  -6.132  -0.848  1.00 10.00      A   
ATOM   3326  CZ  PHE A 351      20.319  -4.763  -0.960  1.00 10.00      A   
ATOM   3327  C   PHE A 351      24.040  -8.301   3.069  1.00 10.00      A   
ATOM   3328  O   PHE A 351      24.750  -9.228   2.685  1.00 10.00      A   
ATOM   3329  N   VAL A 352      24.236  -7.671   4.218  1.00 10.00      A   
ATOM   3330  HN  VAL A 352      23.618  -6.958   4.481  1.00 10.00      A   
ATOM   3331  CA  VAL A 352      25.347  -8.009   5.098  1.00 10.00      A   
ATOM   3332  CB  VAL A 352      25.863  -6.771   5.851  1.00 10.00      A   
ATOM   3333  CG1 VAL A 352      27.268  -7.011   6.377  1.00 10.00      A   
ATOM   3334  CG2 VAL A 352      25.817  -5.541   4.968  1.00 10.00      A   
ATOM   3335  C   VAL A 352      24.957  -9.055   6.132  1.00 10.00      A   
ATOM   3336  O   VAL A 352      23.913  -8.944   6.783  1.00 10.00      A   
ATOM   3337  N   MET A 353      25.809 -10.062   6.277  1.00 10.00      A   
ATOM   3338  HN  MET A 353      26.605 -10.092   5.706  1.00 10.00      A   
ATOM   3339  CA  MET A 353      25.593 -11.125   7.247  1.00 10.00      A   
ATOM   3340  CB  MET A 353      26.450 -12.339   6.884  1.00 10.00      A   
ATOM   3341  CG  MET A 353      26.460 -13.437   7.936  1.00 10.00      A   
ATOM   3342  SD  MET A 353      27.765 -14.651   7.657  1.00 10.00      A   
ATOM   3343  CE  MET A 353      27.626 -15.647   9.143  1.00 10.00      A   
ATOM   3344  C   MET A 353      25.974 -10.628   8.638  1.00 10.00      A   
ATOM   3345  O   MET A 353      25.382 -11.023   9.643  1.00 10.00      A   
ATOM   3346  N   GLU A 354      26.969  -9.752   8.678  1.00 10.00      A   
ATOM   3347  HN  GLU A 354      27.385  -9.467   7.837  1.00 10.00      A   
ATOM   3348  CA  GLU A 354      27.453  -9.190   9.930  1.00 10.00      A   
ATOM   3349  CB  GLU A 354      28.848  -8.586   9.721  1.00 10.00      A   
ATOM   3350  CG  GLU A 354      29.875  -9.542   9.128  1.00 10.00      A   
ATOM   3351  CD  GLU A 354      30.177 -10.715  10.036  1.00 10.00      A   
ATOM   3352  OE1 GLU A 354      30.904 -10.529  11.037  1.00 10.00      A   
ATOM   3353  OE2 GLU A 354      29.692 -11.830   9.750  1.00 10.00      A   
ATOM   3354  C   GLU A 354      26.505  -8.104  10.429  1.00 10.00      A   
ATOM   3355  O   GLU A 354      26.074  -7.251   9.654  1.00 10.00      A   
ATOM   3356  N   PRO A 355      26.148  -8.132  11.721  1.00 10.00      A   
ATOM   3357  CA  PRO A 355      25.261  -7.127  12.319  1.00 10.00      A   
ATOM   3358  CB  PRO A 355      25.058  -7.630  13.754  1.00 10.00      A   
ATOM   3359  CG  PRO A 355      25.472  -9.061  13.726  1.00 10.00      A   
ATOM   3360  CD  PRO A 355      26.562  -9.145  12.700  1.00 10.00      A   
ATOM   3361  C   PRO A 355      25.933  -5.760  12.345  1.00 10.00      A   
ATOM   3362  O   PRO A 355      26.957  -5.575  13.008  1.00 10.00      A   
ATOM   3363  N   ASN A 356      25.365  -4.812  11.616  1.00 10.00      A   
ATOM   3364  HN  ASN A 356      24.556  -5.023  11.105  1.00 10.00      A   
ATOM   3365  CA  ASN A 356      25.914  -3.463  11.547  1.00 10.00      A   
ATOM   3366  CB  ASN A 356      25.559  -2.782  10.218  1.00 10.00      A   
ATOM   3367  CG  ASN A 356      24.062  -2.662   9.967  1.00 10.00      A   
ATOM   3368  OD1 ASN A 356      23.274  -3.517  10.385  1.00 10.00      A   
ATOM   3369  ND2 ASN A 356      23.662  -1.604   9.282  1.00 10.00      A   
ATOM   3370 HD21 ASN A 356      24.343  -0.964   8.974  1.00 10.00      A   
ATOM   3371 HD22 ASN A 356      22.700  -1.501   9.099  1.00 10.00      A   
ATOM   3372  C   ASN A 356      25.467  -2.608  12.728  1.00 10.00      A   
ATOM   3373  O   ASN A 356      26.279  -1.936  13.357  1.00 10.00      A   
ATOM   3374  N   VAL A 357      24.179  -2.641  13.027  1.00 10.00      A   
ATOM   3375  HN  VAL A 357      23.578  -3.196  12.485  1.00 10.00      A   
ATOM   3376  CA  VAL A 357      23.627  -1.873  14.137  1.00 10.00      A   
ATOM   3377  CB  VAL A 357      22.331  -1.141  13.727  1.00 10.00      A   
ATOM   3378  CG1 VAL A 357      22.637  -0.055  12.707  1.00 10.00      A   
ATOM   3379  CG2 VAL A 357      21.310  -2.127  13.170  1.00 10.00      A   
ATOM   3380  C   VAL A 357      23.327  -2.791  15.314  1.00 10.00      A   
ATOM   3381  O   VAL A 357      23.292  -4.013  15.160  1.00 10.00      A   
ATOM   3382  N   ALA A 358      23.118  -2.210  16.487  1.00 10.00      A   
ATOM   3383  HN  ALA A 358      23.167  -1.223  16.557  1.00 10.00      A   
ATOM   3384  CA  ALA A 358      22.813  -2.992  17.677  1.00 10.00      A   
ATOM   3385  CB  ALA A 358      23.441  -2.367  18.913  1.00 10.00      A   
ATOM   3386  C   ALA A 358      21.305  -3.140  17.848  1.00 10.00      A   
ATOM   3387  O   ALA A 358      20.717  -2.606  18.790  1.00 10.00      A   
ATOM   3388  N   LEU A 359      20.692  -3.864  16.922  1.00 10.00      A   
ATOM   3389  HN  LEU A 359      21.229  -4.272  16.209  1.00 10.00      A   
ATOM   3390  CA  LEU A 359      19.252  -4.091  16.943  1.00 10.00      A   
ATOM   3391  CB  LEU A 359      18.585  -3.434  15.724  1.00 10.00      A   
ATOM   3392  CG  LEU A 359      17.069  -3.630  15.575  1.00 10.00      A   
ATOM   3393  CD1 LEU A 359      16.327  -2.330  15.845  1.00 10.00      A   
ATOM   3394  CD2 LEU A 359      16.727  -4.156  14.189  1.00 10.00      A   
ATOM   3395  C   LEU A 359      18.948  -5.584  16.969  1.00 10.00      A   
ATOM   3396  O   LEU A 359      19.076  -6.272  15.956  1.00 10.00      A   
ATOM   3397  N   THR A 360      18.571  -6.086  18.128  1.00 10.00      A   
ATOM   3398  HN  THR A 360      18.504  -5.494  18.914  1.00 10.00      A   
ATOM   3399  CA  THR A 360      18.247  -7.491  18.271  1.00 10.00      A   
ATOM   3400  CB  THR A 360      19.010  -8.143  19.449  1.00 10.00      A   
ATOM   3401  OG1 THR A 360      18.658  -7.528  20.697  1.00 10.00      A   
ATOM   3402  HG1 THR A 360      18.738  -8.181  21.404  1.00 10.00      A   
ATOM   3403  CG2 THR A 360      20.511  -8.026  19.244  1.00 10.00      A   
ATOM   3404  C   THR A 360      16.737  -7.684  18.421  1.00 10.00      A   
ATOM   3405  O   THR A 360      15.946  -6.903  17.885  1.00 10.00      A   
ATOM   3406  N   GLU A 361      16.340  -8.726  19.131  1.00 10.00      A   
ATOM   3407  HN  GLU A 361      17.018  -9.331  19.514  1.00 10.00      A   
ATOM   3408  CA  GLU A 361      14.931  -9.021  19.350  1.00 10.00      A   
ATOM   3409  CB  GLU A 361      14.709 -10.542  19.396  1.00 10.00      A   
ATOM   3410  CG  GLU A 361      15.122 -11.225  20.698  1.00 10.00      A   
ATOM   3411  CD  GLU A 361      16.605 -11.119  21.008  1.00 10.00      A   
ATOM   3412  OE1 GLU A 361      16.966 -11.169  22.201  1.00 10.00      A   
ATOM   3413  OE2 GLU A 361      17.416 -10.979  20.068  1.00 10.00      A   
ATOM   3414  C   GLU A 361      14.412  -8.355  20.629  1.00 10.00      A   
ATOM   3415  O   GLU A 361      13.238  -8.500  20.988  1.00 10.00      A   
ATOM   3416  N   GLN A 362      15.292  -7.614  21.300  1.00 10.00      A   
ATOM   3417  HN  GLN A 362      16.201  -7.509  20.936  1.00 10.00      A   
ATOM   3418  CA  GLN A 362      14.939  -6.932  22.541  1.00 10.00      A   
ATOM   3419  CB  GLN A 362      16.189  -6.334  23.197  1.00 10.00      A   
ATOM   3420  CG  GLN A 362      15.910  -5.403  24.373  1.00 10.00      A   
ATOM   3421  CD  GLN A 362      15.330  -6.120  25.578  1.00 10.00      A   
ATOM   3422  OE1 GLN A 362      16.065  -6.658  26.407  1.00 10.00      A   
ATOM   3423  NE2 GLN A 362      14.011  -6.115  25.700  1.00 10.00      A   
ATOM   3424 HE21 GLN A 362      13.480  -5.647  25.013  1.00 10.00      A   
ATOM   3425 HE22 GLN A 362      13.613  -6.578  26.467  1.00 10.00      A   
ATOM   3426  C   GLN A 362      13.896  -5.844  22.296  1.00 10.00      A   
ATOM   3427  O   GLN A 362      12.880  -5.781  22.996  1.00 10.00      A   
ATOM   3428  N   GLY A 363      14.149  -5.003  21.298  1.00 10.00      A   
ATOM   3429  HN  GLY A 363      14.990  -5.106  20.781  1.00 10.00      A   
ATOM   3430  CA  GLY A 363      13.237  -3.924  20.969  1.00 10.00      A   
ATOM   3431  C   GLY A 363      11.822  -4.400  20.720  1.00 10.00      A   
ATOM   3432  O   GLY A 363      10.866  -3.779  21.188  1.00 10.00      A   
ATOM   3433  N   LEU A 364      11.691  -5.516  20.008  1.00 10.00      A   
ATOM   3434  HN  LEU A 364      12.497  -5.969  19.684  1.00 10.00      A   
ATOM   3435  CA  LEU A 364      10.382  -6.080  19.693  1.00 10.00      A   
ATOM   3436  CB  LEU A 364      10.534  -7.362  18.871  1.00 10.00      A   
ATOM   3437  CG  LEU A 364       9.744  -7.425  17.562  1.00 10.00      A   
ATOM   3438  CD1 LEU A 364       9.811  -8.822  16.970  1.00 10.00      A   
ATOM   3439  CD2 LEU A 364       8.300  -6.997  17.771  1.00 10.00      A   
ATOM   3440  C   LEU A 364       9.577  -6.361  20.960  1.00 10.00      A   
ATOM   3441  O   LEU A 364       8.370  -6.100  21.013  1.00 10.00      A   
ATOM   3442  N   VAL A 365      10.249  -6.880  21.978  1.00 10.00      A   
ATOM   3443  HN  VAL A 365      11.209  -7.052  21.876  1.00 10.00      A   
ATOM   3444  CA  VAL A 365       9.597  -7.195  23.244  1.00 10.00      A   
ATOM   3445  CB  VAL A 365      10.435  -8.171  24.099  1.00 10.00      A   
ATOM   3446  CG1 VAL A 365       9.628  -8.676  25.287  1.00 10.00      A   
ATOM   3447  CG2 VAL A 365      10.932  -9.333  23.261  1.00 10.00      A   
ATOM   3448  C   VAL A 365       9.342  -5.922  24.048  1.00 10.00      A   
ATOM   3449  O   VAL A 365       8.298  -5.769  24.684  1.00 10.00      A   
ATOM   3450  N   SER A 366      10.298  -5.009  24.012  1.00 10.00      A   
ATOM   3451  HN  SER A 366      11.114  -5.189  23.493  1.00 10.00      A   
ATOM   3452  CA  SER A 366      10.181  -3.752  24.735  1.00 10.00      A   
ATOM   3453  CB  SER A 366      11.473  -2.945  24.601  1.00 10.00      A   
ATOM   3454  OG  SER A 366      12.579  -3.703  25.060  1.00 10.00      A   
ATOM   3455  HG  SER A 366      12.528  -3.783  26.020  1.00 10.00      A   
ATOM   3456  C   SER A 366       8.984  -2.931  24.261  1.00 10.00      A   
ATOM   3457  O   SER A 366       8.231  -2.396  25.078  1.00 10.00      A   
ATOM   3458  N   VAL A 367       8.794  -2.854  22.948  1.00 10.00      A   
ATOM   3459  HN  VAL A 367       9.409  -3.327  22.342  1.00 10.00      A   
ATOM   3460  CA  VAL A 367       7.691  -2.082  22.387  1.00 10.00      A   
ATOM   3461  CB  VAL A 367       7.884  -1.780  20.882  1.00 10.00      A   
ATOM   3462  CG1 VAL A 367       6.827  -0.803  20.388  1.00 10.00      A   
ATOM   3463  CG2 VAL A 367       9.271  -1.210  20.623  1.00 10.00      A   
ATOM   3464  C   VAL A 367       6.341  -2.759  22.636  1.00 10.00      A   
ATOM   3465  O   VAL A 367       5.351  -2.088  22.916  1.00 10.00      A   
ATOM   3466  N   SER A 368       6.304  -4.085  22.570  1.00 10.00      A   
ATOM   3467  HN  SER A 368       7.126  -4.585  22.376  1.00 10.00      A   
ATOM   3468  CA  SER A 368       5.055  -4.814  22.789  1.00 10.00      A   
ATOM   3469  CB  SER A 368       5.186  -6.273  22.352  1.00 10.00      A   
ATOM   3470  OG  SER A 368       6.434  -6.810  22.745  1.00 10.00      A   
ATOM   3471  HG  SER A 368       7.056  -6.758  22.006  1.00 10.00      A   
ATOM   3472  C   SER A 368       4.593  -4.709  24.246  1.00 10.00      A   
ATOM   3473  O   SER A 368       3.390  -4.680  24.532  1.00 10.00      A   
ATOM   3474  N   MET A 369       5.552  -4.647  25.163  1.00 10.00      A   
ATOM   3475  HN  MET A 369       6.492  -4.699  24.878  1.00 10.00      A   
ATOM   3476  CA  MET A 369       5.245  -4.529  26.582  1.00 10.00      A   
ATOM   3477  CB  MET A 369       6.412  -5.035  27.434  1.00 10.00      A   
ATOM   3478  CG  MET A 369       6.556  -6.548  27.458  1.00 10.00      A   
ATOM   3479  SD  MET A 369       7.890  -7.099  28.539  1.00 10.00      A   
ATOM   3480  CE  MET A 369       7.306  -6.507  30.127  1.00 10.00      A   
ATOM   3481  C   MET A 369       4.914  -3.084  26.947  1.00 10.00      A   
ATOM   3482  O   MET A 369       4.093  -2.824  27.826  1.00 10.00      A   
ATOM   3483  N   GLY A 370       5.546  -2.149  26.252  1.00 10.00      A   
ATOM   3484  HN  GLY A 370       6.167  -2.418  25.546  1.00 10.00      A   
ATOM   3485  CA  GLY A 370       5.322  -0.741  26.520  1.00 10.00      A   
ATOM   3486  C   GLY A 370       4.058  -0.212  25.870  1.00 10.00      A   
ATOM   3487  O   GLY A 370       3.271   0.494  26.507  1.00 10.00      A   
ATOM   3488  N   CYS A 371       3.862  -0.555  24.609  1.00 10.00      A   
ATOM   3489  HN  CYS A 371       4.521  -1.131  24.159  1.00 10.00      A   
ATOM   3490  CA  CYS A 371       2.692  -0.113  23.866  1.00 10.00      A   
ATOM   3491  CB  CYS A 371       3.069   0.172  22.410  1.00 10.00      A   
ATOM   3492  SG  CYS A 371       4.483   1.284  22.211  1.00 10.00      A   
ATOM   3493  HG  CYS A 371       4.109   2.503  22.581  1.00 10.00      A   
ATOM   3494  C   CYS A 371       1.585  -1.164  23.935  1.00 10.00      A   
ATOM   3495  O   CYS A 371       1.712  -2.255  23.376  1.00 10.00      A   
ATOM   3496  N   PRO A 372       0.480  -0.844  24.623  1.00 10.00      A   
ATOM   3497  CA  PRO A 372      -0.651  -1.761  24.785  1.00 10.00      A   
ATOM   3498  CB  PRO A 372      -1.387  -1.170  25.987  1.00 10.00      A   
ATOM   3499  CG  PRO A 372      -1.131   0.294  25.887  1.00 10.00      A   
ATOM   3500  CD  PRO A 372       0.250   0.442  25.309  1.00 10.00      A   
ATOM   3501  C   PRO A 372      -1.580  -1.797  23.574  1.00 10.00      A   
ATOM   3502  O   PRO A 372      -2.508  -2.606  23.513  1.00 10.00      A   
ATOM   3503  N   LYS A 373      -1.330  -0.928  22.606  1.00 10.00      A   
ATOM   3504  HN  LYS A 373      -0.566  -0.316  22.692  1.00 10.00      A   
ATOM   3505  CA  LYS A 373      -2.167  -0.867  21.419  1.00 10.00      A   
ATOM   3506  CB  LYS A 373      -2.701   0.547  21.203  1.00 10.00      A   
ATOM   3507  CG  LYS A 373      -3.574   1.061  22.337  1.00 10.00      A   
ATOM   3508  CD  LYS A 373      -4.224   2.380  21.968  1.00 10.00      A   
ATOM   3509  CE  LYS A 373      -4.989   2.977  23.137  1.00 10.00      A   
ATOM   3510  NZ  LYS A 373      -4.478   4.326  23.500  1.00 10.00      A   
ATOM   3511  HZ1 LYS A 373      -4.193   4.850  22.637  1.00 10.00      A   
ATOM   3512  HZ2 LYS A 373      -3.652   4.241  24.131  1.00 10.00      A   
ATOM   3513  HZ3 LYS A 373      -5.214   4.869  23.990  1.00 10.00      A   
ATOM   3514  C   LYS A 373      -1.438  -1.365  20.176  1.00 10.00      A   
ATOM   3515  O   LYS A 373      -1.889  -1.135  19.050  1.00 10.00      A   
ATOM   3516  N   LEU A 374      -0.317  -2.048  20.380  1.00 10.00      A   
ATOM   3517  HN  LEU A 374      -0.005  -2.195  21.298  1.00 10.00      A   
ATOM   3518  CA  LEU A 374       0.456  -2.589  19.268  1.00 10.00      A   
ATOM   3519  CB  LEU A 374       1.845  -3.034  19.739  1.00 10.00      A   
ATOM   3520  CG  LEU A 374       3.039  -2.192  19.279  1.00 10.00      A   
ATOM   3521  CD1 LEU A 374       4.326  -2.983  19.439  1.00 10.00      A   
ATOM   3522  CD2 LEU A 374       2.867  -1.732  17.837  1.00 10.00      A   
ATOM   3523  C   LEU A 374      -0.276  -3.776  18.651  1.00 10.00      A   
ATOM   3524  O   LEU A 374      -0.502  -4.785  19.318  1.00 10.00      A   
ATOM   3525  N   GLU A 375      -0.661  -3.649  17.390  1.00 10.00      A   
ATOM   3526  HN  GLU A 375      -0.476  -2.812  16.913  1.00 10.00      A   
ATOM   3527  CA  GLU A 375      -1.370  -4.726  16.705  1.00 10.00      A   
ATOM   3528  CB  GLU A 375      -2.863  -4.418  16.626  1.00 10.00      A   
ATOM   3529  CG  GLU A 375      -3.192  -3.175  15.820  1.00 10.00      A   
ATOM   3530  CD  GLU A 375      -4.652  -3.099  15.443  1.00 10.00      A   
ATOM   3531  OE1 GLU A 375      -5.092  -3.911  14.600  1.00 10.00      A   
ATOM   3532  OE2 GLU A 375      -5.363  -2.223  15.978  1.00 10.00      A   
ATOM   3533  C   GLU A 375      -0.811  -4.980  15.307  1.00 10.00      A   
ATOM   3534  O   GLU A 375      -1.108  -6.002  14.685  1.00 10.00      A   
ATOM   3535  N   SER A 376      -0.017  -4.044  14.816  1.00 10.00      A   
ATOM   3536  HN  SER A 376       0.177  -3.253  15.357  1.00 10.00      A   
ATOM   3537  CA  SER A 376       0.589  -4.159  13.498  1.00 10.00      A   
ATOM   3538  CB  SER A 376      -0.028  -3.127  12.545  1.00 10.00      A   
ATOM   3539  OG  SER A 376       0.337  -3.374  11.194  1.00 10.00      A   
ATOM   3540  HG  SER A 376       0.359  -2.532  10.705  1.00 10.00      A   
ATOM   3541  C   SER A 376       2.094  -3.947  13.622  1.00 10.00      A   
ATOM   3542  O   SER A 376       2.555  -2.828  13.844  1.00 10.00      A   
ATOM   3543  N   VAL A 377       2.861  -5.024  13.512  1.00 10.00      A   
ATOM   3544  HN  VAL A 377       2.446  -5.899  13.341  1.00 10.00      A   
ATOM   3545  CA  VAL A 377       4.308  -4.931  13.636  1.00 10.00      A   
ATOM   3546  CB  VAL A 377       4.813  -5.535  14.969  1.00 10.00      A   
ATOM   3547  CG1 VAL A 377       6.297  -5.250  15.163  1.00 10.00      A   
ATOM   3548  CG2 VAL A 377       4.011  -5.004  16.149  1.00 10.00      A   
ATOM   3549  C   VAL A 377       5.033  -5.607  12.474  1.00 10.00      A   
ATOM   3550  O   VAL A 377       4.702  -6.727  12.078  1.00 10.00      A   
ATOM   3551  N   LEU A 378       6.004  -4.896  11.922  1.00 10.00      A   
ATOM   3552  HN  LEU A 378       6.183  -3.989  12.265  1.00 10.00      A   
ATOM   3553  CA  LEU A 378       6.826  -5.404  10.836  1.00 10.00      A   
ATOM   3554  CB  LEU A 378       6.537  -4.643   9.531  1.00 10.00      A   
ATOM   3555  CG  LEU A 378       7.439  -4.948   8.331  1.00 10.00      A   
ATOM   3556  CD1 LEU A 378       7.667  -6.442   8.183  1.00 10.00      A   
ATOM   3557  CD2 LEU A 378       6.839  -4.375   7.058  1.00 10.00      A   
ATOM   3558  C   LEU A 378       8.285  -5.266  11.261  1.00 10.00      A   
ATOM   3559  O   LEU A 378       8.858  -4.175  11.215  1.00 10.00      A   
ATOM   3560  N   TYR A 379       8.869  -6.370  11.703  1.00 10.00      A   
ATOM   3561  HN  TYR A 379       8.370  -7.216  11.683  1.00 10.00      A   
ATOM   3562  CA  TYR A 379      10.239  -6.369  12.195  1.00 10.00      A   
ATOM   3563  CB  TYR A 379      10.262  -6.932  13.618  1.00 10.00      A   
ATOM   3564  CG  TYR A 379      11.335  -6.369  14.523  1.00 10.00      A   
ATOM   3565  CD1 TYR A 379      11.250  -5.074  15.019  1.00 10.00      A   
ATOM   3566  CD2 TYR A 379      12.419  -7.146  14.907  1.00 10.00      A   
ATOM   3567  CE1 TYR A 379      12.214  -4.570  15.872  1.00 10.00      A   
ATOM   3568  CE2 TYR A 379      13.389  -6.650  15.752  1.00 10.00      A   
ATOM   3569  CZ  TYR A 379      13.282  -5.365  16.233  1.00 10.00      A   
ATOM   3570  OH  TYR A 379      14.240  -4.879  17.086  1.00 10.00      A   
ATOM   3571  HH  TYR A 379      14.944  -5.540  17.189  1.00 10.00      A   
ATOM   3572  C   TYR A 379      11.170  -7.181  11.306  1.00 10.00      A   
ATOM   3573  O   TYR A 379      10.791  -8.220  10.768  1.00 10.00      A   
ATOM   3574  N   PHE A 380      12.390  -6.688  11.159  1.00 10.00      A   
ATOM   3575  HN  PHE A 380      12.614  -5.843  11.600  1.00 10.00      A   
ATOM   3576  CA  PHE A 380      13.411  -7.353  10.365  1.00 10.00      A   
ATOM   3577  CB  PHE A 380      13.620  -6.614   9.039  1.00 10.00      A   
ATOM   3578  CG  PHE A 380      12.837  -7.173   7.887  1.00 10.00      A   
ATOM   3579  CD1 PHE A 380      11.510  -6.833   7.701  1.00 10.00      A   
ATOM   3580  CD2 PHE A 380      13.437  -8.033   6.979  1.00 10.00      A   
ATOM   3581  CE1 PHE A 380      10.795  -7.336   6.631  1.00 10.00      A   
ATOM   3582  CE2 PHE A 380      12.728  -8.542   5.908  1.00 10.00      A   
ATOM   3583  CZ  PHE A 380      11.405  -8.191   5.733  1.00 10.00      A   
ATOM   3584  C   PHE A 380      14.716  -7.372  11.147  1.00 10.00      A   
ATOM   3585  O   PHE A 380      15.433  -6.373  11.186  1.00 10.00      A   
ATOM   3586  N   CYS A 381      15.009  -8.492  11.788  1.00 10.00      A   
ATOM   3587  HN  CYS A 381      14.393  -9.254  11.735  1.00 10.00      A   
ATOM   3588  CA  CYS A 381      16.227  -8.618  12.575  1.00 10.00      A   
ATOM   3589  CB  CYS A 381      15.892  -8.825  14.057  1.00 10.00      A   
ATOM   3590  SG  CYS A 381      14.663 -10.116  14.385  1.00 10.00      A   
ATOM   3591  HG  CYS A 381      15.205 -10.995  15.226  1.00 10.00      A   
ATOM   3592  C   CYS A 381      17.119  -9.745  12.060  1.00 10.00      A   
ATOM   3593  O   CYS A 381      16.744 -10.483  11.145  1.00 10.00      A   
ATOM   3594  N   ARG A 382      18.299  -9.876  12.651  1.00 10.00      A   
ATOM   3595  HN  ARG A 382      18.544  -9.257  13.375  1.00 10.00      A   
ATOM   3596  CA  ARG A 382      19.247 -10.909  12.252  1.00 10.00      A   
ATOM   3597  CB  ARG A 382      20.660 -10.331  12.144  1.00 10.00      A   
ATOM   3598  CG  ARG A 382      20.899  -9.529  10.876  1.00 10.00      A   
ATOM   3599  CD  ARG A 382      22.314  -8.978  10.827  1.00 10.00      A   
ATOM   3600  NE  ARG A 382      22.618  -8.375   9.528  1.00 10.00      A   
ATOM   3601  HE  ARG A 382      22.938  -8.977   8.821  1.00 10.00      A   
ATOM   3602  CZ  ARG A 382      22.495  -7.076   9.249  1.00 10.00      A   
ATOM   3603  NH1 ARG A 382      22.079  -6.221  10.179  1.00 10.00      A   
ATOM   3604 HH11 ARG A 382      21.843  -6.561  11.136  1.00 10.00      A   
ATOM   3605 HH12 ARG A 382      21.983  -5.201   9.955  1.00 10.00      A   
ATOM   3606  NH2 ARG A 382      22.779  -6.629   8.030  1.00 10.00      A   
ATOM   3607 HH21 ARG A 382      22.679  -5.612   7.806  1.00 10.00      A   
ATOM   3608 HH22 ARG A 382      23.104  -7.294   7.288  1.00 10.00      A   
ATOM   3609  C   ARG A 382      19.228 -12.106  13.203  1.00 10.00      A   
ATOM   3610  O   ARG A 382      19.852 -13.133  12.933  1.00 10.00      A   
ATOM   3611  N   GLN A 383      18.515 -11.970  14.313  1.00 10.00      A   
ATOM   3612  HN  GLN A 383      18.045 -11.128  14.480  1.00 10.00      A   
ATOM   3613  CA  GLN A 383      18.412 -13.043  15.296  1.00 10.00      A   
ATOM   3614  CB  GLN A 383      19.524 -12.928  16.343  1.00 10.00      A   
ATOM   3615  CG  GLN A 383      19.328 -11.800  17.347  1.00 10.00      A   
ATOM   3616  CD  GLN A 383      20.438 -11.739  18.376  1.00 10.00      A   
ATOM   3617  OE1 GLN A 383      21.598 -12.009  18.072  1.00 10.00      A   
ATOM   3618  NE2 GLN A 383      20.088 -11.399  19.608  1.00 10.00      A   
ATOM   3619 HE21 GLN A 383      19.131 -11.199  19.788  1.00 10.00      A   
ATOM   3620 HE22 GLN A 383      20.787 -11.365  20.292  1.00 10.00      A   
ATOM   3621  C   GLN A 383      17.046 -13.016  15.975  1.00 10.00      A   
ATOM   3622  O   GLN A 383      16.333 -12.009  15.915  1.00 10.00      A   
ATOM   3623  N   MET A 384      16.683 -14.120  16.611  1.00 10.00      A   
ATOM   3624  HN  MET A 384      17.293 -14.897  16.614  1.00 10.00      A   
ATOM   3625  CA  MET A 384      15.407 -14.221  17.309  1.00 10.00      A   
ATOM   3626  CB  MET A 384      14.251 -14.367  16.310  1.00 10.00      A   
ATOM   3627  CG  MET A 384      12.886 -14.549  16.957  1.00 10.00      A   
ATOM   3628  SD  MET A 384      12.442 -13.192  18.062  1.00 10.00      A   
ATOM   3629  CE  MET A 384      12.203 -11.860  16.890  1.00 10.00      A   
ATOM   3630  C   MET A 384      15.418 -15.400  18.272  1.00 10.00      A   
ATOM   3631  O   MET A 384      16.040 -16.429  17.999  1.00 10.00      A   
ATOM   3632  N   THR A 385      14.748 -15.239  19.402  1.00 10.00      A   
ATOM   3633  HN  THR A 385      14.294 -14.390  19.570  1.00 10.00      A   
ATOM   3634  CA  THR A 385      14.667 -16.287  20.403  1.00 10.00      A   
ATOM   3635  CB  THR A 385      15.210 -15.797  21.759  1.00 10.00      A   
ATOM   3636  OG1 THR A 385      15.466 -14.389  21.689  1.00 10.00      A   
ATOM   3637  HG1 THR A 385      15.120 -13.961  22.479  1.00 10.00      A   
ATOM   3638  CG2 THR A 385      16.493 -16.529  22.119  1.00 10.00      A   
ATOM   3639  C   THR A 385      13.220 -16.729  20.584  1.00 10.00      A   
ATOM   3640  O   THR A 385      12.296 -15.926  20.441  1.00 10.00      A   
ATOM   3641  N   ASN A 386      13.028 -18.002  20.902  1.00 10.00      A   
ATOM   3642  HN  ASN A 386      13.814 -18.596  21.000  1.00 10.00      A   
ATOM   3643  CA  ASN A 386      11.694 -18.552  21.106  1.00 10.00      A   
ATOM   3644  CB  ASN A 386      11.770 -20.056  21.382  1.00 10.00      A   
ATOM   3645  CG  ASN A 386      11.601 -20.892  20.131  1.00 10.00      A   
ATOM   3646  OD1 ASN A 386      10.763 -20.598  19.279  1.00 10.00      A   
ATOM   3647  ND2 ASN A 386      12.397 -21.943  20.014  1.00 10.00      A   
ATOM   3648 HD21 ASN A 386      13.040 -22.121  20.735  1.00 10.00      A   
ATOM   3649 HD22 ASN A 386      12.319 -22.498  19.206  1.00 10.00      A   
ATOM   3650  C   ASN A 386      10.974 -17.848  22.250  1.00 10.00      A   
ATOM   3651  O   ASN A 386       9.789 -17.522  22.145  1.00 10.00      A   
ATOM   3652  N   ALA A 387      11.703 -17.591  23.332  1.00 10.00      A   
ATOM   3653  HN  ALA A 387      12.648 -17.861  23.347  1.00 10.00      A   
ATOM   3654  CA  ALA A 387      11.137 -16.925  24.500  1.00 10.00      A   
ATOM   3655  CB  ALA A 387      12.144 -16.873  25.634  1.00 10.00      A   
ATOM   3656  C   ALA A 387      10.649 -15.522  24.155  1.00 10.00      A   
ATOM   3657  O   ALA A 387       9.611 -15.078  24.652  1.00 10.00      A   
ATOM   3658  N   ALA A 388      11.400 -14.830  23.303  1.00 10.00      A   
ATOM   3659  HN  ALA A 388      12.221 -15.237  22.953  1.00 10.00      A   
ATOM   3660  CA  ALA A 388      11.037 -13.481  22.879  1.00 10.00      A   
ATOM   3661  CB  ALA A 388      12.118 -12.896  21.983  1.00 10.00      A   
ATOM   3662  C   ALA A 388       9.696 -13.504  22.154  1.00 10.00      A   
ATOM   3663  O   ALA A 388       8.808 -12.693  22.426  1.00 10.00      A   
ATOM   3664  N   LEU A 389       9.555 -14.462  21.249  1.00 10.00      A   
ATOM   3665  HN  LEU A 389      10.302 -15.079  21.090  1.00 10.00      A   
ATOM   3666  CA  LEU A 389       8.329 -14.625  20.479  1.00 10.00      A   
ATOM   3667  CB  LEU A 389       8.472 -15.779  19.481  1.00 10.00      A   
ATOM   3668  CG  LEU A 389       9.468 -15.585  18.332  1.00 10.00      A   
ATOM   3669  CD1 LEU A 389       9.783 -16.920  17.674  1.00 10.00      A   
ATOM   3670  CD2 LEU A 389       8.916 -14.611  17.304  1.00 10.00      A   
ATOM   3671  C   LEU A 389       7.135 -14.883  21.398  1.00 10.00      A   
ATOM   3672  O   LEU A 389       6.067 -14.285  21.233  1.00 10.00      A   
ATOM   3673  N   ILE A 390       7.330 -15.769  22.371  1.00 10.00      A   
ATOM   3674  HN  ILE A 390       8.208 -16.199  22.454  1.00 10.00      A   
ATOM   3675  CA  ILE A 390       6.277 -16.118  23.318  1.00 10.00      A   
ATOM   3676  CB  ILE A 390       6.691 -17.294  24.230  1.00 10.00      A   
ATOM   3677  CG1 ILE A 390       6.990 -18.543  23.391  1.00 10.00      A   
ATOM   3678  CG2 ILE A 390       5.606 -17.586  25.258  1.00 10.00      A   
ATOM   3679  CD1 ILE A 390       7.641 -19.668  24.168  1.00 10.00      A   
ATOM   3680  C   ILE A 390       5.877 -14.914  24.171  1.00 10.00      A   
ATOM   3681  O   ILE A 390       4.692 -14.624  24.318  1.00 10.00      A   
ATOM   3682  N   THR A 391       6.866 -14.205  24.711  1.00 10.00      A   
ATOM   3683  HN  THR A 391       7.794 -14.477  24.545  1.00 10.00      A   
ATOM   3684  CA  THR A 391       6.609 -13.037  25.551  1.00 10.00      A   
ATOM   3685  CB  THR A 391       7.918 -12.412  26.081  1.00 10.00      A   
ATOM   3686  OG1 THR A 391       8.735 -13.441  26.661  1.00 10.00      A   
ATOM   3687  HG1 THR A 391       9.466 -13.646  26.060  1.00 10.00      A   
ATOM   3688  CG2 THR A 391       7.623 -11.354  27.138  1.00 10.00      A   
ATOM   3689  C   THR A 391       5.783 -11.979  24.817  1.00 10.00      A   
ATOM   3690  O   THR A 391       4.864 -11.392  25.389  1.00 10.00      A   
ATOM   3691  N   ILE A 392       6.097 -11.755  23.544  1.00 10.00      A   
ATOM   3692  HN  ILE A 392       6.834 -12.261  23.131  1.00 10.00      A   
ATOM   3693  CA  ILE A 392       5.374 -10.768  22.749  1.00 10.00      A   
ATOM   3694  CB  ILE A 392       6.023 -10.554  21.368  1.00 10.00      A   
ATOM   3695  CG1 ILE A 392       7.430  -9.976  21.529  1.00 10.00      A   
ATOM   3696  CG2 ILE A 392       5.166  -9.635  20.503  1.00 10.00      A   
ATOM   3697  CD1 ILE A 392       8.209  -9.908  20.236  1.00 10.00      A   
ATOM   3698  C   ILE A 392       3.910 -11.163  22.571  1.00 10.00      A   
ATOM   3699  O   ILE A 392       3.011 -10.342  22.761  1.00 10.00      A   
ATOM   3700  N   ALA A 393       3.676 -12.426  22.229  1.00 10.00      A   
ATOM   3701  HN  ALA A 393       4.433 -13.037  22.114  1.00 10.00      A   
ATOM   3702  CA  ALA A 393       2.319 -12.924  22.019  1.00 10.00      A   
ATOM   3703  CB  ALA A 393       2.342 -14.322  21.426  1.00 10.00      A   
ATOM   3704  C   ALA A 393       1.510 -12.916  23.309  1.00 10.00      A   
ATOM   3705  O   ALA A 393       0.338 -12.542  23.310  1.00 10.00      A   
ATOM   3706  N   ARG A 394       2.145 -13.317  24.406  1.00 10.00      A   
ATOM   3707  HN  ARG A 394       3.086 -13.591  24.341  1.00 10.00      A   
ATOM   3708  CA  ARG A 394       1.481 -13.363  25.700  1.00 10.00      A   
ATOM   3709  CB  ARG A 394       2.326 -14.120  26.728  1.00 10.00      A   
ATOM   3710  CG  ARG A 394       2.482 -15.605  26.443  1.00 10.00      A   
ATOM   3711  CD  ARG A 394       2.814 -16.376  27.709  1.00 10.00      A   
ATOM   3712  NE  ARG A 394       1.705 -16.349  28.661  1.00 10.00      A   
ATOM   3713  HE  ARG A 394       1.380 -15.464  28.945  1.00 10.00      A   
ATOM   3714  CZ  ARG A 394       1.132 -17.436  29.173  1.00 10.00      A   
ATOM   3715  NH1 ARG A 394       1.569 -18.646  28.833  1.00 10.00      A   
ATOM   3716 HH11 ARG A 394       2.365 -18.750  28.166  1.00 10.00      A   
ATOM   3717 HH12 ARG A 394       1.120 -19.501  29.237  1.00 10.00      A   
ATOM   3718  NH2 ARG A 394       0.114 -17.314  30.017  1.00 10.00      A   
ATOM   3719 HH21 ARG A 394      -0.240 -16.367  30.282  1.00 10.00      A   
ATOM   3720 HH22 ARG A 394      -0.339 -18.164  30.423  1.00 10.00      A   
ATOM   3721  C   ARG A 394       1.166 -11.966  26.217  1.00 10.00      A   
ATOM   3722  O   ARG A 394       0.248 -11.786  27.018  1.00 10.00      A   
ATOM   3723  N   ASN A 395       1.933 -10.979  25.773  1.00 10.00      A   
ATOM   3724  HN  ASN A 395       2.651 -11.177  25.136  1.00 10.00      A   
ATOM   3725  CA  ASN A 395       1.720  -9.606  26.210  1.00 10.00      A   
ATOM   3726  CB  ASN A 395       3.044  -8.851  26.345  1.00 10.00      A   
ATOM   3727  CG  ASN A 395       2.967  -7.730  27.366  1.00 10.00      A   
ATOM   3728  OD1 ASN A 395       3.303  -7.920  28.538  1.00 10.00      A   
ATOM   3729  ND2 ASN A 395       2.524  -6.560  26.938  1.00 10.00      A   
ATOM   3730 HD21 ASN A 395       2.268  -6.472  25.993  1.00 10.00      A   
ATOM   3731 HD22 ASN A 395       2.456  -5.822  27.587  1.00 10.00      A   
ATOM   3732  C   ASN A 395       0.782  -8.868  25.264  1.00 10.00      A   
ATOM   3733  O   ASN A 395      -0.065  -8.085  25.694  1.00 10.00      A   
ATOM   3734  N   ARG A 396       0.931  -9.129  23.973  1.00 10.00      A   
ATOM   3735  HN  ARG A 396       1.616  -9.774  23.689  1.00 10.00      A   
ATOM   3736  CA  ARG A 396       0.103  -8.491  22.960  1.00 10.00      A   
ATOM   3737  CB  ARG A 396       0.960  -7.658  22.002  1.00 10.00      A   
ATOM   3738  CG  ARG A 396       1.618  -6.444  22.630  1.00 10.00      A   
ATOM   3739  CD  ARG A 396       0.680  -5.247  22.661  1.00 10.00      A   
ATOM   3740  NE  ARG A 396      -0.462  -5.462  23.544  1.00 10.00      A   
ATOM   3741  HE  ARG A 396      -1.272  -5.858  23.143  1.00 10.00      A   
ATOM   3742  CZ  ARG A 396      -0.467  -5.157  24.837  1.00 10.00      A   
ATOM   3743  NH1 ARG A 396       0.608  -4.617  25.403  1.00 10.00      A   
ATOM   3744 HH11 ARG A 396       0.603  -4.379  26.419  1.00 10.00      A   
ATOM   3745 HH12 ARG A 396       1.466  -4.425  24.830  1.00 10.00      A   
ATOM   3746  NH2 ARG A 396      -1.547  -5.392  25.575  1.00 10.00      A   
ATOM   3747 HH21 ARG A 396      -2.395  -5.818  25.141  1.00 10.00      A   
ATOM   3748 HH22 ARG A 396      -1.550  -5.163  26.593  1.00 10.00      A   
ATOM   3749  C   ARG A 396      -0.694  -9.519  22.169  1.00 10.00      A   
ATOM   3750  O   ARG A 396      -0.300  -9.907  21.065  1.00 10.00      A   
ATOM   3751  N   PRO A 397      -1.819  -9.986  22.723  1.00 10.00      A   
ATOM   3752  CA  PRO A 397      -2.682 -10.958  22.058  1.00 10.00      A   
ATOM   3753  CB  PRO A 397      -3.429 -11.596  23.227  1.00 10.00      A   
ATOM   3754  CG  PRO A 397      -3.540 -10.504  24.236  1.00 10.00      A   
ATOM   3755  CD  PRO A 397      -2.337  -9.615  24.053  1.00 10.00      A   
ATOM   3756  C   PRO A 397      -3.658 -10.248  21.123  1.00 10.00      A   
ATOM   3757  O   PRO A 397      -4.498 -10.875  20.475  1.00 10.00      A   
ATOM   3758  N   ASN A 398      -3.529  -8.924  21.060  1.00 10.00      A   
ATOM   3759  HN  ASN A 398      -2.834  -8.492  21.605  1.00 10.00      A   
ATOM   3760  CA  ASN A 398      -4.376  -8.090  20.215  1.00 10.00      A   
ATOM   3761  CB  ASN A 398      -4.608  -6.726  20.881  1.00 10.00      A   
ATOM   3762  CG  ASN A 398      -3.321  -5.969  21.140  1.00 10.00      A   
ATOM   3763  OD1 ASN A 398      -2.459  -6.423  21.899  1.00 10.00      A   
ATOM   3764  ND2 ASN A 398      -3.187  -4.805  20.523  1.00 10.00      A   
ATOM   3765 HD21 ASN A 398      -3.920  -4.503  19.947  1.00 10.00      A   
ATOM   3766 HD22 ASN A 398      -2.356  -4.305  20.653  1.00 10.00      A   
ATOM   3767  C   ASN A 398      -3.732  -7.891  18.850  1.00 10.00      A   
ATOM   3768  O   ASN A 398      -4.222  -7.120  18.021  1.00 10.00      A   
ATOM   3769  N   MET A 399      -2.626  -8.593  18.629  1.00 10.00      A   
ATOM   3770  HN  MET A 399      -2.293  -9.189  19.335  1.00 10.00      A   
ATOM   3771  CA  MET A 399      -1.897  -8.511  17.373  1.00 10.00      A   
ATOM   3772  CB  MET A 399      -0.605  -9.325  17.461  1.00 10.00      A   
ATOM   3773  CG  MET A 399       0.374  -9.069  16.327  1.00 10.00      A   
ATOM   3774  SD  MET A 399       1.261  -7.510  16.511  1.00 10.00      A   
ATOM   3775  CE  MET A 399       2.197  -7.835  18.003  1.00 10.00      A   
ATOM   3776  C   MET A 399      -2.754  -9.019  16.219  1.00 10.00      A   
ATOM   3777  O   MET A 399      -3.286 -10.130  16.267  1.00 10.00      A   
ATOM   3778  N   THR A 400      -2.894  -8.194  15.192  1.00 10.00      A   
ATOM   3779  HN  THR A 400      -2.455  -7.317  15.219  1.00 10.00      A   
ATOM   3780  CA  THR A 400      -3.681  -8.553  14.026  1.00 10.00      A   
ATOM   3781  CB  THR A 400      -4.675  -7.434  13.647  1.00 10.00      A   
ATOM   3782  OG1 THR A 400      -4.004  -6.162  13.647  1.00 10.00      A   
ATOM   3783  HG1 THR A 400      -4.497  -5.534  14.205  1.00 10.00      A   
ATOM   3784  CG2 THR A 400      -5.835  -7.393  14.629  1.00 10.00      A   
ATOM   3785  C   THR A 400      -2.776  -8.837  12.835  1.00 10.00      A   
ATOM   3786  O   THR A 400      -3.071  -9.703  12.009  1.00 10.00      A   
ATOM   3787  N   ARG A 401      -1.669  -8.106  12.762  1.00 10.00      A   
ATOM   3788  HN  ARG A 401      -1.484  -7.447  13.468  1.00 10.00      A   
ATOM   3789  CA  ARG A 401      -0.716  -8.248  11.676  1.00 10.00      A   
ATOM   3790  CB  ARG A 401      -0.800  -7.026  10.755  1.00 10.00      A   
ATOM   3791  CG  ARG A 401      -2.174  -6.811  10.137  1.00 10.00      A   
ATOM   3792  CD  ARG A 401      -2.476  -5.335   9.950  1.00 10.00      A   
ATOM   3793  NE  ARG A 401      -3.189  -4.760  11.094  1.00 10.00      A   
ATOM   3794  HE  ARG A 401      -3.199  -5.279  11.932  1.00 10.00      A   
ATOM   3795  CZ  ARG A 401      -3.821  -3.588  11.056  1.00 10.00      A   
ATOM   3796  NH1 ARG A 401      -3.813  -2.870   9.942  1.00 10.00      A   
ATOM   3797 HH11 ARG A 401      -4.303  -1.949   9.905  1.00 10.00      A   
ATOM   3798 HH12 ARG A 401      -3.325  -3.225   9.089  1.00 10.00      A   
ATOM   3799  NH2 ARG A 401      -4.466  -3.134  12.122  1.00 10.00      A   
ATOM   3800 HH21 ARG A 401      -4.497  -3.696  13.011  1.00 10.00      A   
ATOM   3801 HH22 ARG A 401      -4.957  -2.212  12.081  1.00 10.00      A   
ATOM   3802  C   ARG A 401       0.700  -8.379  12.229  1.00 10.00      A   
ATOM   3803  O   ARG A 401       1.286  -7.403  12.698  1.00 10.00      A   
ATOM   3804  N   PHE A 402       1.247  -9.587  12.172  1.00 10.00      A   
ATOM   3805  HN  PHE A 402       0.738 -10.331  11.768  1.00 10.00      A   
ATOM   3806  CA  PHE A 402       2.592  -9.836  12.674  1.00 10.00      A   
ATOM   3807  CB  PHE A 402       2.578 -10.885  13.790  1.00 10.00      A   
ATOM   3808  CG  PHE A 402       3.867 -10.965  14.565  1.00 10.00      A   
ATOM   3809  CD1 PHE A 402       4.172 -10.007  15.518  1.00 10.00      A   
ATOM   3810  CD2 PHE A 402       4.770 -11.991  14.340  1.00 10.00      A   
ATOM   3811  CE1 PHE A 402       5.354 -10.068  16.231  1.00 10.00      A   
ATOM   3812  CE2 PHE A 402       5.955 -12.058  15.051  1.00 10.00      A   
ATOM   3813  CZ  PHE A 402       6.247 -11.094  15.997  1.00 10.00      A   
ATOM   3814  C   PHE A 402       3.509 -10.277  11.543  1.00 10.00      A   
ATOM   3815  O   PHE A 402       3.440 -11.416  11.078  1.00 10.00      A   
ATOM   3816  N   ARG A 403       4.354  -9.367  11.096  1.00 10.00      A   
ATOM   3817  HN  ARG A 403       4.360  -8.472  11.507  1.00 10.00      A   
ATOM   3818  CA  ARG A 403       5.284  -9.656  10.021  1.00 10.00      A   
ATOM   3819  CB  ARG A 403       5.197  -8.584   8.934  1.00 10.00      A   
ATOM   3820  CG  ARG A 403       3.782  -8.249   8.490  1.00 10.00      A   
ATOM   3821  CD  ARG A 403       3.746  -6.969   7.666  1.00 10.00      A   
ATOM   3822  NE  ARG A 403       3.932  -7.218   6.238  1.00 10.00      A   
ATOM   3823  HE  ARG A 403       4.637  -7.865   5.971  1.00 10.00      A   
ATOM   3824  CZ  ARG A 403       3.218  -6.623   5.278  1.00 10.00      A   
ATOM   3825  NH1 ARG A 403       2.282  -5.740   5.588  1.00 10.00      A   
ATOM   3826 HH11 ARG A 403       2.092  -5.496   6.581  1.00 10.00      A   
ATOM   3827 HH12 ARG A 403       1.725  -5.282   4.831  1.00 10.00      A   
ATOM   3828  NH2 ARG A 403       3.441  -6.926   4.006  1.00 10.00      A   
ATOM   3829 HH21 ARG A 403       4.178  -7.631   3.760  1.00 10.00      A   
ATOM   3830 HH22 ARG A 403       2.875  -6.472   3.245  1.00 10.00      A   
ATOM   3831  C   ARG A 403       6.701  -9.735  10.570  1.00 10.00      A   
ATOM   3832  O   ARG A 403       7.215  -8.761  11.126  1.00 10.00      A   
ATOM   3833  N   LEU A 404       7.317 -10.898  10.432  1.00 10.00      A   
ATOM   3834  HN  LEU A 404       6.854 -11.633   9.979  1.00 10.00      A   
ATOM   3835  CA  LEU A 404       8.670 -11.113  10.918  1.00 10.00      A   
ATOM   3836  CB  LEU A 404       8.635 -11.883  12.243  1.00 10.00      A   
ATOM   3837  CG  LEU A 404       9.956 -11.951  13.010  1.00 10.00      A   
ATOM   3838  CD1 LEU A 404      10.281 -10.607  13.640  1.00 10.00      A   
ATOM   3839  CD2 LEU A 404       9.916 -13.043  14.063  1.00 10.00      A   
ATOM   3840  C   LEU A 404       9.481 -11.896   9.895  1.00 10.00      A   
ATOM   3841  O   LEU A 404       9.112 -13.011   9.518  1.00 10.00      A   
ATOM   3842  N   CYS A 405      10.583 -11.319   9.449  1.00 10.00      A   
ATOM   3843  HN  CYS A 405      10.832 -10.430   9.786  1.00 10.00      A   
ATOM   3844  CA  CYS A 405      11.431 -11.975   8.473  1.00 10.00      A   
ATOM   3845  CB  CYS A 405      11.153 -11.449   7.066  1.00 10.00      A   
ATOM   3846  SG  CYS A 405      11.962 -12.383   5.747  1.00 10.00      A   
ATOM   3847  HG  CYS A 405      13.240 -12.524   6.074  1.00 10.00      A   
ATOM   3848  C   CYS A 405      12.906 -11.817   8.826  1.00 10.00      A   
ATOM   3849  O   CYS A 405      13.495 -10.757   8.624  1.00 10.00      A   
ATOM   3850  N   ILE A 406      13.487 -12.875   9.379  1.00 10.00      A   
ATOM   3851  HN  ILE A 406      12.951 -13.684   9.535  1.00 10.00      A   
ATOM   3852  CA  ILE A 406      14.896 -12.870   9.752  1.00 10.00      A   
ATOM   3853  CB  ILE A 406      15.254 -14.107  10.608  1.00 10.00      A   
ATOM   3854  CG1 ILE A 406      14.283 -14.240  11.788  1.00 10.00      A   
ATOM   3855  CG2 ILE A 406      16.691 -14.024  11.109  1.00 10.00      A   
ATOM   3856  CD1 ILE A 406      14.437 -15.529  12.568  1.00 10.00      A   
ATOM   3857  C   ILE A 406      15.764 -12.857   8.495  1.00 10.00      A   
ATOM   3858  O   ILE A 406      15.419 -13.492   7.494  1.00 10.00      A   
ATOM   3859  N   ILE A 407      16.870 -12.119   8.544  1.00 10.00      A   
ATOM   3860  HN  ILE A 407      17.072 -11.615   9.363  1.00 10.00      A   
ATOM   3861  CA  ILE A 407      17.781 -12.018   7.408  1.00 10.00      A   
ATOM   3862  CB  ILE A 407      18.927 -11.028   7.686  1.00 10.00      A   
ATOM   3863  CG1 ILE A 407      18.369  -9.668   8.127  1.00 10.00      A   
ATOM   3864  CG2 ILE A 407      19.822 -10.878   6.462  1.00 10.00      A   
ATOM   3865  CD1 ILE A 407      17.422  -9.026   7.134  1.00 10.00      A   
ATOM   3866  C   ILE A 407      18.357 -13.380   7.025  1.00 10.00      A   
ATOM   3867  O   ILE A 407      18.280 -13.794   5.870  1.00 10.00      A   
ATOM   3868  N   GLU A 408      18.926 -14.078   7.995  1.00 10.00      A   
ATOM   3869  HN  GLU A 408      18.966 -13.703   8.899  1.00 10.00      A   
ATOM   3870  CA  GLU A 408      19.500 -15.391   7.742  1.00 10.00      A   
ATOM   3871  CB  GLU A 408      20.409 -15.809   8.895  1.00 10.00      A   
ATOM   3872  CG  GLU A 408      21.219 -17.065   8.617  1.00 10.00      A   
ATOM   3873  CD  GLU A 408      22.500 -16.776   7.866  1.00 10.00      A   
ATOM   3874  OE1 GLU A 408      23.576 -16.823   8.496  1.00 10.00      A   
ATOM   3875  OE2 GLU A 408      22.440 -16.488   6.650  1.00 10.00      A   
ATOM   3876  C   GLU A 408      18.399 -16.430   7.541  1.00 10.00      A   
ATOM   3877  O   GLU A 408      17.533 -16.609   8.404  1.00 10.00      A   
ATOM   3878  N   PRO A 409      18.414 -17.121   6.394  1.00 10.00      A   
ATOM   3879  CA  PRO A 409      17.423 -18.145   6.070  1.00 10.00      A   
ATOM   3880  CB  PRO A 409      17.729 -18.510   4.610  1.00 10.00      A   
ATOM   3881  CG  PRO A 409      18.649 -17.446   4.116  1.00 10.00      A   
ATOM   3882  CD  PRO A 409      19.400 -16.958   5.318  1.00 10.00      A   
ATOM   3883  C   PRO A 409      17.583 -19.376   6.952  1.00 10.00      A   
ATOM   3884  O   PRO A 409      18.690 -19.899   7.109  1.00 10.00      A   
ATOM   3885  N   LYS A 410      16.471 -19.823   7.526  1.00 10.00      A   
ATOM   3886  HN  LYS A 410      15.626 -19.345   7.358  1.00 10.00      A   
ATOM   3887  CA  LYS A 410      16.453 -20.997   8.396  1.00 10.00      A   
ATOM   3888  CB  LYS A 410      16.833 -22.273   7.636  1.00 10.00      A   
ATOM   3889  CG  LYS A 410      15.779 -22.744   6.647  1.00 10.00      A   
ATOM   3890  CD  LYS A 410      16.206 -24.026   5.955  1.00 10.00      A   
ATOM   3891  CE  LYS A 410      15.091 -24.569   5.076  1.00 10.00      A   
ATOM   3892  NZ  LYS A 410      15.455 -25.867   4.456  1.00 10.00      A   
ATOM   3893  HZ1 LYS A 410      15.824 -26.518   5.179  1.00 10.00      A   
ATOM   3894  HZ2 LYS A 410      16.178 -25.728   3.723  1.00 10.00      A   
ATOM   3895  HZ3 LYS A 410      14.617 -26.302   4.016  1.00 10.00      A   
ATOM   3896  C   LYS A 410      17.324 -20.816   9.640  1.00 10.00      A   
ATOM   3897  O   LYS A 410      18.026 -21.736  10.055  1.00 10.00      A   
ATOM   3898  N   ALA A 411      17.277 -19.625  10.225  1.00 10.00      A   
ATOM   3899  HN  ALA A 411      16.725 -18.920   9.830  1.00 10.00      A   
ATOM   3900  CA  ALA A 411      18.036 -19.336  11.437  1.00 10.00      A   
ATOM   3901  CB  ALA A 411      18.394 -17.857  11.505  1.00 10.00      A   
ATOM   3902  C   ALA A 411      17.222 -19.743  12.666  1.00 10.00      A   
ATOM   3903  O   ALA A 411      16.079 -19.312  12.826  1.00 10.00      A   
ATOM   3904  N   PRO A 412      17.782 -20.604  13.527  1.00 10.00      A   
ATOM   3905  CA  PRO A 412      17.100 -21.072  14.732  1.00 10.00      A   
ATOM   3906  CB  PRO A 412      17.755 -22.429  14.963  1.00 10.00      A   
ATOM   3907  CG  PRO A 412      19.155 -22.255  14.475  1.00 10.00      A   
ATOM   3908  CD  PRO A 412      19.119 -21.208  13.390  1.00 10.00      A   
ATOM   3909  C   PRO A 412      17.342 -20.175  15.943  1.00 10.00      A   
ATOM   3910  O   PRO A 412      17.957 -19.108  15.837  1.00 10.00      A   
ATOM   3911  N   ASP A 413      16.835 -20.622  17.087  1.00 10.00      A   
ATOM   3912  HN  ASP A 413      16.339 -21.473  17.087  1.00 10.00      A   
ATOM   3913  CA  ASP A 413      16.992 -19.905  18.346  1.00 10.00      A   
ATOM   3914  CB  ASP A 413      16.292 -20.689  19.464  1.00 10.00      A   
ATOM   3915  CG  ASP A 413      16.305 -19.983  20.803  1.00 10.00      A   
ATOM   3916  OD1 ASP A 413      17.359 -19.996  21.467  1.00 10.00      A   
ATOM   3917  OD2 ASP A 413      15.258 -19.434  21.206  1.00 10.00      A   
ATOM   3918  C   ASP A 413      18.482 -19.762  18.647  1.00 10.00      A   
ATOM   3919  O   ASP A 413      19.204 -20.755  18.710  1.00 10.00      A   
ATOM   3920  N   TYR A 414      18.941 -18.533  18.834  1.00 10.00      A   
ATOM   3921  HN  TYR A 414      18.316 -17.776  18.807  1.00 10.00      A   
ATOM   3922  CA  TYR A 414      20.362 -18.281  19.075  1.00 10.00      A   
ATOM   3923  CB  TYR A 414      20.743 -16.826  18.760  1.00 10.00      A   
ATOM   3924  CG  TYR A 414      20.302 -15.798  19.786  1.00 10.00      A   
ATOM   3925  CD1 TYR A 414      21.137 -15.428  20.835  1.00 10.00      A   
ATOM   3926  CD2 TYR A 414      19.062 -15.181  19.692  1.00 10.00      A   
ATOM   3927  CE1 TYR A 414      20.746 -14.477  21.761  1.00 10.00      A   
ATOM   3928  CE2 TYR A 414      18.662 -14.232  20.613  1.00 10.00      A   
ATOM   3929  CZ  TYR A 414      19.507 -13.881  21.646  1.00 10.00      A   
ATOM   3930  OH  TYR A 414      19.121 -12.922  22.560  1.00 10.00      A   
ATOM   3931  HH  TYR A 414      18.188 -12.691  22.410  1.00 10.00      A   
ATOM   3932  C   TYR A 414      20.856 -18.703  20.461  1.00 10.00      A   
ATOM   3933  O   TYR A 414      22.059 -18.667  20.727  1.00 10.00      A   
ATOM   3934  N   LEU A 415      19.952 -19.106  21.340  1.00 10.00      A   
ATOM   3935  HN  LEU A 415      19.001 -19.141  21.087  1.00 10.00      A   
ATOM   3936  CA  LEU A 415      20.349 -19.515  22.680  1.00 10.00      A   
ATOM   3937  CB  LEU A 415      19.522 -18.785  23.739  1.00 10.00      A   
ATOM   3938  CG  LEU A 415      19.889 -17.320  23.988  1.00 10.00      A   
ATOM   3939  CD1 LEU A 415      18.939 -16.694  24.996  1.00 10.00      A   
ATOM   3940  CD2 LEU A 415      21.328 -17.200  24.465  1.00 10.00      A   
ATOM   3941  C   LEU A 415      20.243 -21.023  22.879  1.00 10.00      A   
ATOM   3942  O   LEU A 415      21.106 -21.635  23.507  1.00 10.00      A   
ATOM   3943  N   THR A 416      19.188 -21.613  22.344  1.00 10.00      A   
ATOM   3944  HN  THR A 416      18.537 -21.068  21.841  1.00 10.00      A   
ATOM   3945  CA  THR A 416      18.958 -23.043  22.491  1.00 10.00      A   
ATOM   3946  CB  THR A 416      17.497 -23.333  22.889  1.00 10.00      A   
ATOM   3947  OG1 THR A 416      16.866 -22.122  23.344  1.00 10.00      A   
ATOM   3948  HG1 THR A 416      17.194 -21.370  22.829  1.00 10.00      A   
ATOM   3949  CG2 THR A 416      17.448 -24.373  23.998  1.00 10.00      A   
ATOM   3950  C   THR A 416      19.305 -23.827  21.223  1.00 10.00      A   
ATOM   3951  O   THR A 416      19.392 -25.057  21.257  1.00 10.00      A   
ATOM   3952  N   LEU A 417      19.503 -23.109  20.114  1.00 10.00      A   
ATOM   3953  HN  LEU A 417      19.429 -22.132  20.161  1.00 10.00      A   
ATOM   3954  CA  LEU A 417      19.838 -23.723  18.821  1.00 10.00      A   
ATOM   3955  CB  LEU A 417      21.179 -24.461  18.887  1.00 10.00      A   
ATOM   3956  CG  LEU A 417      22.399 -23.614  19.253  1.00 10.00      A   
ATOM   3957  CD1 LEU A 417      23.623 -24.495  19.432  1.00 10.00      A   
ATOM   3958  CD2 LEU A 417      22.652 -22.549  18.197  1.00 10.00      A   
ATOM   3959  C   LEU A 417      18.725 -24.653  18.342  1.00 10.00      A   
ATOM   3960  O   LEU A 417      18.981 -25.710  17.766  1.00 10.00      A   
ATOM   3961  N   GLU A 418      17.488 -24.246  18.582  1.00 10.00      A   
ATOM   3962  HN  GLU A 418      17.349 -23.390  19.031  1.00 10.00      A   
ATOM   3963  CA  GLU A 418      16.329 -25.034  18.190  1.00 10.00      A   
ATOM   3964  CB  GLU A 418      15.566 -25.485  19.434  1.00 10.00      A   
ATOM   3965  CG  GLU A 418      16.432 -26.204  20.450  1.00 10.00      A   
ATOM   3966  CD  GLU A 418      15.655 -26.624  21.671  1.00 10.00      A   
ATOM   3967  OE1 GLU A 418      15.696 -27.824  22.017  1.00 10.00      A   
ATOM   3968  OE2 GLU A 418      15.003 -25.759  22.292  1.00 10.00      A   
ATOM   3969  C   GLU A 418      15.410 -24.219  17.287  1.00 10.00      A   
ATOM   3970  O   GLU A 418      15.483 -22.988  17.274  1.00 10.00      A   
ATOM   3971  N   PRO A 419      14.552 -24.893  16.501  1.00 10.00      A   
ATOM   3972  CA  PRO A 419      13.607 -24.219  15.603  1.00 10.00      A   
ATOM   3973  CB  PRO A 419      12.830 -25.372  14.968  1.00 10.00      A   
ATOM   3974  CG  PRO A 419      13.719 -26.557  15.112  1.00 10.00      A   
ATOM   3975  CD  PRO A 419      14.451 -26.362  16.404  1.00 10.00      A   
ATOM   3976  C   PRO A 419      12.656 -23.297  16.366  1.00 10.00      A   
ATOM   3977  O   PRO A 419      12.434 -23.469  17.566  1.00 10.00      A   
ATOM   3978  N   LEU A 420      12.080 -22.335  15.663  1.00 10.00      A   
ATOM   3979  HN  LEU A 420      12.262 -22.271  14.697  1.00 10.00      A   
ATOM   3980  CA  LEU A 420      11.172 -21.376  16.283  1.00 10.00      A   
ATOM   3981  CB  LEU A 420      11.379 -19.984  15.681  1.00 10.00      A   
ATOM   3982  CG  LEU A 420      12.799 -19.410  15.766  1.00 10.00      A   
ATOM   3983  CD1 LEU A 420      12.895 -18.106  14.987  1.00 10.00      A   
ATOM   3984  CD2 LEU A 420      13.213 -19.195  17.214  1.00 10.00      A   
ATOM   3985  C   LEU A 420       9.712 -21.803  16.143  1.00 10.00      A   
ATOM   3986  O   LEU A 420       8.807 -20.971  16.209  1.00 10.00      A   
ATOM   3987  N   ASP A 421       9.492 -23.104  15.973  1.00 10.00      A   
ATOM   3988  HN  ASP A 421      10.256 -23.717  15.955  1.00 10.00      A   
ATOM   3989  CA  ASP A 421       8.143 -23.651  15.822  1.00 10.00      A   
ATOM   3990  CB  ASP A 421       8.183 -25.178  15.692  1.00 10.00      A   
ATOM   3991  CG  ASP A 421       8.765 -25.669  14.381  1.00 10.00      A   
ATOM   3992  OD1 ASP A 421       8.045 -25.677  13.365  1.00 10.00      A   
ATOM   3993  OD2 ASP A 421       9.937 -26.088  14.368  1.00 10.00      A   
ATOM   3994  C   ASP A 421       7.270 -23.280  17.014  1.00 10.00      A   
ATOM   3995  O   ASP A 421       6.190 -22.705  16.857  1.00 10.00      A   
ATOM   3996  N   ILE A 422       7.757 -23.598  18.208  1.00 10.00      A   
ATOM   3997  HN  ILE A 422       8.631 -24.047  18.262  1.00 10.00      A   
ATOM   3998  CA  ILE A 422       7.026 -23.309  19.439  1.00 10.00      A   
ATOM   3999  CB  ILE A 422       7.691 -23.940  20.681  1.00 10.00      A   
ATOM   4000  CG1 ILE A 422       9.168 -23.546  20.773  1.00 10.00      A   
ATOM   4001  CG2 ILE A 422       7.537 -25.454  20.656  1.00 10.00      A   
ATOM   4002  CD1 ILE A 422       9.854 -24.020  22.038  1.00 10.00      A   
ATOM   4003  C   ILE A 422       6.837 -21.807  19.650  1.00 10.00      A   
ATOM   4004  O   ILE A 422       5.808 -21.367  20.168  1.00 10.00      A   
ATOM   4005  N   GLY A 423       7.823 -21.022  19.231  1.00 10.00      A   
ATOM   4006  HN  GLY A 423       8.615 -21.425  18.816  1.00 10.00      A   
ATOM   4007  CA  GLY A 423       7.740 -19.580  19.378  1.00 10.00      A   
ATOM   4008  C   GLY A 423       6.594 -19.002  18.574  1.00 10.00      A   
ATOM   4009  O   GLY A 423       5.809 -18.203  19.083  1.00 10.00      A   
ATOM   4010  N   PHE A 424       6.487 -19.421  17.321  1.00 10.00      A   
ATOM   4011  HN  PHE A 424       7.146 -20.063  16.972  1.00 10.00      A   
ATOM   4012  CA  PHE A 424       5.420 -18.947  16.450  1.00 10.00      A   
ATOM   4013  CB  PHE A 424       5.777 -19.167  14.979  1.00 10.00      A   
ATOM   4014  CG  PHE A 424       6.810 -18.211  14.448  1.00 10.00      A   
ATOM   4015  CD1 PHE A 424       8.099 -18.644  14.172  1.00 10.00      A   
ATOM   4016  CD2 PHE A 424       6.493 -16.880  14.222  1.00 10.00      A   
ATOM   4017  CE1 PHE A 424       9.049 -17.770  13.681  1.00 10.00      A   
ATOM   4018  CE2 PHE A 424       7.439 -16.002  13.732  1.00 10.00      A   
ATOM   4019  CZ  PHE A 424       8.719 -16.447  13.460  1.00 10.00      A   
ATOM   4020  C   PHE A 424       4.098 -19.631  16.793  1.00 10.00      A   
ATOM   4021  O   PHE A 424       3.016 -19.097  16.522  1.00 10.00      A   
ATOM   4022  N   GLY A 425       4.193 -20.805  17.402  1.00 10.00      A   
ATOM   4023  HN  GLY A 425       5.085 -21.181  17.580  1.00 10.00      A   
ATOM   4024  CA  GLY A 425       3.010 -21.550  17.791  1.00 10.00      A   
ATOM   4025  C   GLY A 425       2.153 -20.780  18.775  1.00 10.00      A   
ATOM   4026  O   GLY A 425       0.926 -20.758  18.661  1.00 10.00      A   
ATOM   4027  N   ALA A 426       2.800 -20.126  19.732  1.00 10.00      A   
ATOM   4028  HN  ALA A 426       3.780 -20.175  19.767  1.00 10.00      A   
ATOM   4029  CA  ALA A 426       2.089 -19.344  20.734  1.00 10.00      A   
ATOM   4030  CB  ALA A 426       2.974 -19.068  21.938  1.00 10.00      A   
ATOM   4031  C   ALA A 426       1.544 -18.048  20.137  1.00 10.00      A   
ATOM   4032  O   ALA A 426       0.605 -17.456  20.669  1.00 10.00      A   
ATOM   4033  N   ILE A 427       2.131 -17.621  19.020  1.00 10.00      A   
ATOM   4034  HN  ILE A 427       2.873 -18.139  18.646  1.00 10.00      A   
ATOM   4035  CA  ILE A 427       1.695 -16.405  18.340  1.00 10.00      A   
ATOM   4036  CB  ILE A 427       2.591 -16.074  17.121  1.00 10.00      A   
ATOM   4037  CG1 ILE A 427       3.999 -15.673  17.568  1.00 10.00      A   
ATOM   4038  CG2 ILE A 427       1.969 -14.982  16.256  1.00 10.00      A   
ATOM   4039  CD1 ILE A 427       4.078 -14.307  18.217  1.00 10.00      A   
ATOM   4040  C   ILE A 427       0.249 -16.558  17.877  1.00 10.00      A   
ATOM   4041  O   ILE A 427      -0.614 -15.757  18.223  1.00 10.00      A   
ATOM   4042  N   VAL A 428      -0.007 -17.612  17.116  1.00 10.00      A   
ATOM   4043  HN  VAL A 428       0.726 -18.225  16.893  1.00 10.00      A   
ATOM   4044  CA  VAL A 428      -1.344 -17.881  16.596  1.00 10.00      A   
ATOM   4045  CB  VAL A 428      -1.310 -18.871  15.411  1.00 10.00      A   
ATOM   4046  CG1 VAL A 428      -0.558 -18.265  14.237  1.00 10.00      A   
ATOM   4047  CG2 VAL A 428      -0.682 -20.196  15.822  1.00 10.00      A   
ATOM   4048  C   VAL A 428      -2.271 -18.409  17.685  1.00 10.00      A   
ATOM   4049  O   VAL A 428      -3.483 -18.468  17.505  1.00 10.00      A   
ATOM   4050  N   GLU A 429      -1.690 -18.789  18.814  1.00 10.00      A   
ATOM   4051  HN  GLU A 429      -0.716 -18.723  18.895  1.00 10.00      A   
ATOM   4052  CA  GLU A 429      -2.460 -19.306  19.933  1.00 10.00      A   
ATOM   4053  CB  GLU A 429      -1.588 -20.214  20.801  1.00 10.00      A   
ATOM   4054  CG  GLU A 429      -2.367 -21.111  21.742  1.00 10.00      A   
ATOM   4055  CD  GLU A 429      -1.468 -21.831  22.721  1.00 10.00      A   
ATOM   4056  OE1 GLU A 429      -0.670 -22.685  22.284  1.00 10.00      A   
ATOM   4057  OE2 GLU A 429      -1.562 -21.555  23.935  1.00 10.00      A   
ATOM   4058  C   GLU A 429      -3.031 -18.164  20.770  1.00 10.00      A   
ATOM   4059  O   GLU A 429      -4.195 -18.190  21.158  1.00 10.00      A   
ATOM   4060  N   HIS A 430      -2.206 -17.161  21.042  1.00 10.00      A   
ATOM   4061  HN  HIS A 430      -1.285 -17.193  20.705  1.00 10.00      A   
ATOM   4062  CA  HIS A 430      -2.632 -16.017  21.840  1.00 10.00      A   
ATOM   4063  CB  HIS A 430      -1.457 -15.405  22.608  1.00 10.00      A   
ATOM   4064  CG  HIS A 430      -1.004 -16.240  23.768  1.00 10.00      A   
ATOM   4065  ND1 HIS A 430      -1.355 -15.922  25.058  1.00 10.00      A   
ATOM   4066  CD2 HIS A 430      -0.257 -17.376  23.777  1.00 10.00      A   
ATOM   4067  CE1 HIS A 430      -0.829 -16.864  25.819  1.00 10.00      A   
ATOM   4068  NE2 HIS A 430      -0.156 -17.762  25.090  1.00 10.00      A   
ATOM   4069  HE2 HIS A 430       0.306 -18.561  25.429  1.00 10.00      A   
ATOM   4070  C   HIS A 430      -3.327 -14.967  20.985  1.00 10.00      A   
ATOM   4071  O   HIS A 430      -4.322 -14.376  21.401  1.00 10.00      A   
ATOM   4072  N   CYS A 431      -2.813 -14.744  19.785  1.00 10.00      A   
ATOM   4073  HN  CYS A 431      -2.030 -15.257  19.492  1.00 10.00      A   
ATOM   4074  CA  CYS A 431      -3.397 -13.761  18.883  1.00 10.00      A   
ATOM   4075  CB  CYS A 431      -2.323 -13.133  17.995  1.00 10.00      A   
ATOM   4076  SG  CYS A 431      -0.795 -12.723  18.867  1.00 10.00      A   
ATOM   4077  HG  CYS A 431      -0.155 -13.859  19.109  1.00 10.00      A   
ATOM   4078  C   CYS A 431      -4.489 -14.402  18.038  1.00 10.00      A   
ATOM   4079  O   CYS A 431      -4.225 -14.973  16.982  1.00 10.00      A   
ATOM   4080  N   LYS A 432      -5.717 -14.318  18.523  1.00 10.00      A   
ATOM   4081  HN  LYS A 432      -5.860 -13.850  19.378  1.00 10.00      A   
ATOM   4082  CA  LYS A 432      -6.862 -14.892  17.829  1.00 10.00      A   
ATOM   4083  CB  LYS A 432      -7.998 -15.151  18.819  1.00 10.00      A   
ATOM   4084  CG  LYS A 432      -7.636 -16.110  19.940  1.00 10.00      A   
ATOM   4085  CD  LYS A 432      -7.731 -17.557  19.486  1.00 10.00      A   
ATOM   4086  CE  LYS A 432      -7.125 -18.501  20.512  1.00 10.00      A   
ATOM   4087  NZ  LYS A 432      -7.593 -18.220  21.894  1.00 10.00      A   
ATOM   4088  HZ1 LYS A 432      -7.237 -17.293  22.212  1.00 10.00      A   
ATOM   4089  HZ2 LYS A 432      -7.241 -18.949  22.542  1.00 10.00      A   
ATOM   4090  HZ3 LYS A 432      -8.631 -18.213  21.930  1.00 10.00      A   
ATOM   4091  C   LYS A 432      -7.343 -13.969  16.714  1.00 10.00      A   
ATOM   4092  O   LYS A 432      -7.998 -14.405  15.769  1.00 10.00      A   
ATOM   4093  N   ASP A 433      -7.011 -12.692  16.838  1.00 10.00      A   
ATOM   4094  HN  ASP A 433      -6.502 -12.411  17.625  1.00 10.00      A   
ATOM   4095  CA  ASP A 433      -7.398 -11.690  15.848  1.00 10.00      A   
ATOM   4096  CB  ASP A 433      -7.604 -10.325  16.518  1.00 10.00      A   
ATOM   4097  CG  ASP A 433      -8.830 -10.284  17.408  1.00 10.00      A   
ATOM   4098  OD1 ASP A 433      -8.678 -10.167  18.648  1.00 10.00      A   
ATOM   4099  OD2 ASP A 433      -9.954 -10.373  16.877  1.00 10.00      A   
ATOM   4100  C   ASP A 433      -6.341 -11.575  14.755  1.00 10.00      A   
ATOM   4101  O   ASP A 433      -6.437 -10.724  13.868  1.00 10.00      A   
ATOM   4102  N   LEU A 434      -5.336 -12.440  14.825  1.00 10.00      A   
ATOM   4103  HN  LEU A 434      -5.326 -13.098  15.547  1.00 10.00      A   
ATOM   4104  CA  LEU A 434      -4.255 -12.448  13.848  1.00 10.00      A   
ATOM   4105  CB  LEU A 434      -3.128 -13.378  14.307  1.00 10.00      A   
ATOM   4106  CG  LEU A 434      -1.837 -13.331  13.486  1.00 10.00      A   
ATOM   4107  CD1 LEU A 434      -1.035 -12.080  13.814  1.00 10.00      A   
ATOM   4108  CD2 LEU A 434      -1.004 -14.581  13.723  1.00 10.00      A   
ATOM   4109  C   LEU A 434      -4.770 -12.891  12.480  1.00 10.00      A   
ATOM   4110  O   LEU A 434      -5.266 -14.009  12.321  1.00 10.00      A   
ATOM   4111  N   ARG A 435      -4.652 -12.007  11.497  1.00 10.00      A   
ATOM   4112  HN  ARG A 435      -4.251 -11.130  11.689  1.00 10.00      A   
ATOM   4113  CA  ARG A 435      -5.107 -12.308  10.146  1.00 10.00      A   
ATOM   4114  CB  ARG A 435      -6.163 -11.296   9.685  1.00 10.00      A   
ATOM   4115  CG  ARG A 435      -5.624  -9.891   9.483  1.00 10.00      A   
ATOM   4116  CD  ARG A 435      -6.692  -8.942   8.974  1.00 10.00      A   
ATOM   4117  NE  ARG A 435      -6.109  -7.669   8.569  1.00 10.00      A   
ATOM   4118  HE  ARG A 435      -5.568  -7.665   7.742  1.00 10.00      A   
ATOM   4119  CZ  ARG A 435      -6.257  -6.530   9.234  1.00 10.00      A   
ATOM   4120  NH1 ARG A 435      -6.981  -6.491  10.348  1.00 10.00      A   
ATOM   4121 HH11 ARG A 435      -7.438  -7.353  10.707  1.00 10.00      A   
ATOM   4122 HH12 ARG A 435      -7.096  -5.594  10.867  1.00 10.00      A   
ATOM   4123  NH2 ARG A 435      -5.659  -5.436   8.803  1.00 10.00      A   
ATOM   4124 HH21 ARG A 435      -5.771  -4.533   9.311  1.00 10.00      A   
ATOM   4125 HH22 ARG A 435      -5.063  -5.471   7.940  1.00 10.00      A   
ATOM   4126  C   ARG A 435      -3.940 -12.341   9.161  1.00 10.00      A   
ATOM   4127  O   ARG A 435      -4.040 -12.929   8.089  1.00 10.00      A   
ATOM   4128  N   ARG A 436      -2.835 -11.707   9.522  1.00 10.00      A   
ATOM   4129  HN  ARG A 436      -2.797 -11.261  10.393  1.00 10.00      A   
ATOM   4130  CA  ARG A 436      -1.666 -11.677   8.655  1.00 10.00      A   
ATOM   4131  CB  ARG A 436      -1.502 -10.302   8.000  1.00 10.00      A   
ATOM   4132  CG  ARG A 436      -0.458 -10.271   6.898  1.00 10.00      A   
ATOM   4133  CD  ARG A 436      -0.588  -9.038   6.019  1.00 10.00      A   
ATOM   4134  NE  ARG A 436       0.189  -9.192   4.792  1.00 10.00      A   
ATOM   4135  HE  ARG A 436       0.557 -10.083   4.607  1.00 10.00      A   
ATOM   4136  CZ  ARG A 436       0.433  -8.218   3.920  1.00 10.00      A   
ATOM   4137  NH1 ARG A 436      -0.038  -6.993   4.117  1.00 10.00      A   
ATOM   4138 HH11 ARG A 436       0.171  -6.242   3.415  1.00 10.00      A   
ATOM   4139 HH12 ARG A 436      -0.609  -6.770   4.963  1.00 10.00      A   
ATOM   4140  NH2 ARG A 436       1.152  -8.473   2.837  1.00 10.00      A   
ATOM   4141 HH21 ARG A 436       1.528  -9.423   2.663  1.00 10.00      A   
ATOM   4142 HH22 ARG A 436       1.348  -7.706   2.147  1.00 10.00      A   
ATOM   4143  C   ARG A 436      -0.415 -12.059   9.433  1.00 10.00      A   
ATOM   4144  O   ARG A 436      -0.120 -11.475  10.482  1.00 10.00      A   
ATOM   4145  N   LEU A 437       0.305 -13.049   8.931  1.00 10.00      A   
ATOM   4146  HN  LEU A 437       0.010 -13.487   8.102  1.00 10.00      A   
ATOM   4147  CA  LEU A 437       1.512 -13.518   9.586  1.00 10.00      A   
ATOM   4148  CB  LEU A 437       1.184 -14.729  10.461  1.00 10.00      A   
ATOM   4149  CG  LEU A 437       2.364 -15.417  11.151  1.00 10.00      A   
ATOM   4150  CD1 LEU A 437       2.902 -14.559  12.285  1.00 10.00      A   
ATOM   4151  CD2 LEU A 437       1.956 -16.790  11.661  1.00 10.00      A   
ATOM   4152  C   LEU A 437       2.600 -13.880   8.577  1.00 10.00      A   
ATOM   4153  O   LEU A 437       2.328 -14.495   7.545  1.00 10.00      A   
ATOM   4154  N   SER A 438       3.826 -13.487   8.886  1.00 10.00      A   
ATOM   4155  HN  SER A 438       3.966 -12.981   9.715  1.00 10.00      A   
ATOM   4156  CA  SER A 438       4.974 -13.782   8.042  1.00 10.00      A   
ATOM   4157  CB  SER A 438       5.672 -12.483   7.616  1.00 10.00      A   
ATOM   4158  OG  SER A 438       4.734 -11.511   7.176  1.00 10.00      A   
ATOM   4159  HG  SER A 438       5.188 -10.865   6.608  1.00 10.00      A   
ATOM   4160  C   SER A 438       5.934 -14.674   8.827  1.00 10.00      A   
ATOM   4161  O   SER A 438       6.274 -14.369   9.969  1.00 10.00      A   
ATOM   4162  N   LEU A 439       6.349 -15.784   8.235  1.00 10.00      A   
ATOM   4163  HN  LEU A 439       6.052 -15.987   7.321  1.00 10.00      A   
ATOM   4164  CA  LEU A 439       7.241 -16.710   8.914  1.00 10.00      A   
ATOM   4165  CB  LEU A 439       6.731 -18.143   8.759  1.00 10.00      A   
ATOM   4166  CG  LEU A 439       5.374 -18.455   9.384  1.00 10.00      A   
ATOM   4167  CD1 LEU A 439       4.902 -19.830   8.950  1.00 10.00      A   
ATOM   4168  CD2 LEU A 439       5.451 -18.370  10.901  1.00 10.00      A   
ATOM   4169  C   LEU A 439       8.669 -16.615   8.393  1.00 10.00      A   
ATOM   4170  O   LEU A 439       8.901 -16.208   7.252  1.00 10.00      A   
ATOM   4171  N   SER A 440       9.618 -17.002   9.245  1.00 10.00      A   
ATOM   4172  HN  SER A 440       9.359 -17.303  10.140  1.00 10.00      A   
ATOM   4173  CA  SER A 440      11.031 -17.000   8.903  1.00 10.00      A   
ATOM   4174  CB  SER A 440      11.563 -15.573   8.787  1.00 10.00      A   
ATOM   4175  OG  SER A 440      11.172 -14.791   9.902  1.00 10.00      A   
ATOM   4176  HG  SER A 440      10.280 -14.443   9.752  1.00 10.00      A   
ATOM   4177  C   SER A 440      11.814 -17.782   9.952  1.00 10.00      A   
ATOM   4178  O   SER A 440      11.270 -18.138  11.000  1.00 10.00      A   
ATOM   4179  N   GLY A 441      13.081 -18.050   9.672  1.00 10.00      A   
ATOM   4180  HN  GLY A 441      13.465 -17.735   8.824  1.00 10.00      A   
ATOM   4181  CA  GLY A 441      13.901 -18.796  10.602  1.00 10.00      A   
ATOM   4182  C   GLY A 441      13.753 -20.291  10.414  1.00 10.00      A   
ATOM   4183  O   GLY A 441      13.094 -20.741   9.475  1.00 10.00      A   
ATOM   4184  N   LEU A 442      14.375 -21.062  11.295  1.00 10.00      A   
ATOM   4185  HN  LEU A 442      14.887 -20.643  12.019  1.00 10.00      A   
ATOM   4186  CA  LEU A 442      14.305 -22.512  11.221  1.00 10.00      A   
ATOM   4187  CB  LEU A 442      15.427 -23.164  12.037  1.00 10.00      A   
ATOM   4188  CG  LEU A 442      15.589 -24.679  11.871  1.00 10.00      A   
ATOM   4189  CD1 LEU A 442      15.955 -25.026  10.435  1.00 10.00      A   
ATOM   4190  CD2 LEU A 442      16.630 -25.218  12.837  1.00 10.00      A   
ATOM   4191  C   LEU A 442      12.949 -22.991  11.715  1.00 10.00      A   
ATOM   4192  O   LEU A 442      12.642 -22.900  12.905  1.00 10.00      A   
ATOM   4193  N   LEU A 443      12.141 -23.480  10.794  1.00 10.00      A   
ATOM   4194  HN  LEU A 443      12.443 -23.510   9.865  1.00 10.00      A   
ATOM   4195  CA  LEU A 443      10.812 -23.972  11.122  1.00 10.00      A   
ATOM   4196  CB  LEU A 443       9.744 -23.011  10.595  1.00 10.00      A   
ATOM   4197  CG  LEU A 443       9.801 -21.571  11.104  1.00 10.00      A   
ATOM   4198  CD1 LEU A 443       8.840 -20.693  10.321  1.00 10.00      A   
ATOM   4199  CD2 LEU A 443       9.490 -21.512  12.590  1.00 10.00      A   
ATOM   4200  C   LEU A 443      10.593 -25.346  10.515  1.00 10.00      A   
ATOM   4201  O   LEU A 443      11.097 -25.637   9.427  1.00 10.00      A   
ATOM   4202  N   THR A 444       9.842 -26.183  11.213  1.00 10.00      A   
ATOM   4203  HN  THR A 444       9.459 -25.884  12.073  1.00 10.00      A   
ATOM   4204  CA  THR A 444       9.544 -27.522  10.742  1.00 10.00      A   
ATOM   4205  CB  THR A 444       9.980 -28.585  11.774  1.00 10.00      A   
ATOM   4206  OG1 THR A 444       9.330 -28.336  13.030  1.00 10.00      A   
ATOM   4207  HG1 THR A 444       9.534 -27.430  13.324  1.00 10.00      A   
ATOM   4208  CG2 THR A 444      11.488 -28.548  11.974  1.00 10.00      A   
ATOM   4209  C   THR A 444       8.048 -27.640  10.479  1.00 10.00      A   
ATOM   4210  O   THR A 444       7.367 -26.630  10.288  1.00 10.00      A   
ATOM   4211  N   ASP A 445       7.529 -28.861  10.478  1.00 10.00      A   
ATOM   4212  HN  ASP A 445       8.113 -29.640  10.641  1.00 10.00      A   
ATOM   4213  CA  ASP A 445       6.106 -29.073  10.247  1.00 10.00      A   
ATOM   4214  CB  ASP A 445       5.844 -30.451   9.630  1.00 10.00      A   
ATOM   4215  CG  ASP A 445       6.169 -30.512   8.147  1.00 10.00      A   
ATOM   4216  OD1 ASP A 445       6.105 -31.614   7.564  1.00 10.00      A   
ATOM   4217  OD2 ASP A 445       6.488 -29.464   7.553  1.00 10.00      A   
ATOM   4218  C   ASP A 445       5.335 -28.919  11.554  1.00 10.00      A   
ATOM   4219  O   ASP A 445       4.112 -29.076  11.597  1.00 10.00      A   
ATOM   4220  N   LYS A 446       6.060 -28.601  12.621  1.00 10.00      A   
ATOM   4221  HN  LYS A 446       7.031 -28.483  12.522  1.00 10.00      A   
ATOM   4222  CA  LYS A 446       5.454 -28.421  13.933  1.00 10.00      A   
ATOM   4223  CB  LYS A 446       6.508 -28.515  15.034  1.00 10.00      A   
ATOM   4224  CG  LYS A 446       5.937 -28.638  16.437  1.00 10.00      A   
ATOM   4225  CD  LYS A 446       5.141 -29.921  16.609  1.00 10.00      A   
ATOM   4226  CE  LYS A 446       4.706 -30.102  18.053  1.00 10.00      A   
ATOM   4227  NZ  LYS A 446       3.659 -31.149  18.197  1.00 10.00      A   
ATOM   4228  HZ1 LYS A 446       2.799 -30.877  17.664  1.00 10.00      A   
ATOM   4229  HZ2 LYS A 446       3.409 -31.270  19.196  1.00 10.00      A   
ATOM   4230  HZ3 LYS A 446       4.004 -32.058  17.826  1.00 10.00      A   
ATOM   4231  C   LYS A 446       4.714 -27.087  14.020  1.00 10.00      A   
ATOM   4232  O   LYS A 446       3.584 -27.027  14.506  1.00 10.00      A   
ATOM   4233  N   VAL A 447       5.351 -26.019  13.553  1.00 10.00      A   
ATOM   4234  HN  VAL A 447       6.270 -26.116  13.201  1.00 10.00      A   
ATOM   4235  CA  VAL A 447       4.735 -24.696  13.578  1.00 10.00      A   
ATOM   4236  CB  VAL A 447       5.703 -23.582  13.106  1.00 10.00      A   
ATOM   4237  CG1 VAL A 447       6.107 -23.756  11.645  1.00 10.00      A   
ATOM   4238  CG2 VAL A 447       5.103 -22.206  13.344  1.00 10.00      A   
ATOM   4239  C   VAL A 447       3.453 -24.680  12.746  1.00 10.00      A   
ATOM   4240  O   VAL A 447       2.445 -24.099  13.149  1.00 10.00      A   
ATOM   4241  N   PHE A 448       3.488 -25.364  11.608  1.00 10.00      A   
ATOM   4242  HN  PHE A 448       4.311 -25.832  11.356  1.00 10.00      A   
ATOM   4243  CA  PHE A 448       2.334 -25.435  10.727  1.00 10.00      A   
ATOM   4244  CB  PHE A 448       2.721 -26.054   9.386  1.00 10.00      A   
ATOM   4245  CG  PHE A 448       3.767 -25.264   8.651  1.00 10.00      A   
ATOM   4246  CD1 PHE A 448       5.023 -25.797   8.424  1.00 10.00      A   
ATOM   4247  CD2 PHE A 448       3.496 -23.986   8.196  1.00 10.00      A   
ATOM   4248  CE1 PHE A 448       5.992 -25.072   7.758  1.00 10.00      A   
ATOM   4249  CE2 PHE A 448       4.458 -23.255   7.527  1.00 10.00      A   
ATOM   4250  CZ  PHE A 448       5.709 -23.798   7.308  1.00 10.00      A   
ATOM   4251  C   PHE A 448       1.210 -26.216  11.388  1.00 10.00      A   
ATOM   4252  O   PHE A 448       0.031 -25.955  11.144  1.00 10.00      A   
ATOM   4253  N   GLU A 449       1.588 -27.166  12.233  1.00 10.00      A   
ATOM   4254  HN  GLU A 449       2.546 -27.337  12.361  1.00 10.00      A   
ATOM   4255  CA  GLU A 449       0.625 -27.969  12.968  1.00 10.00      A   
ATOM   4256  CB  GLU A 449       1.362 -29.029  13.791  1.00 10.00      A   
ATOM   4257  CG  GLU A 449       0.505 -29.765  14.806  1.00 10.00      A   
ATOM   4258  CD  GLU A 449       1.341 -30.590  15.764  1.00 10.00      A   
ATOM   4259  OE1 GLU A 449       1.972 -31.573  15.318  1.00 10.00      A   
ATOM   4260  OE2 GLU A 449       1.377 -30.259  16.969  1.00 10.00      A   
ATOM   4261  C   GLU A 449      -0.181 -27.058  13.887  1.00 10.00      A   
ATOM   4262  O   GLU A 449      -1.406 -27.144  13.952  1.00 10.00      A   
ATOM   4263  N   TYR A 450       0.522 -26.172  14.580  1.00 10.00      A   
ATOM   4264  HN  TYR A 450       1.501 -26.153  14.480  1.00 10.00      A   
ATOM   4265  CA  TYR A 450      -0.118 -25.231  15.485  1.00 10.00      A   
ATOM   4266  CB  TYR A 450       0.917 -24.541  16.369  1.00 10.00      A   
ATOM   4267  CG  TYR A 450       1.511 -25.454  17.413  1.00 10.00      A   
ATOM   4268  CD1 TYR A 450       2.877 -25.702  17.455  1.00 10.00      A   
ATOM   4269  CD2 TYR A 450       0.701 -26.082  18.348  1.00 10.00      A   
ATOM   4270  CE1 TYR A 450       3.417 -26.549  18.402  1.00 10.00      A   
ATOM   4271  CE2 TYR A 450       1.232 -26.926  19.300  1.00 10.00      A   
ATOM   4272  CZ  TYR A 450       2.590 -27.159  19.321  1.00 10.00      A   
ATOM   4273  OH  TYR A 450       3.122 -28.009  20.265  1.00 10.00      A   
ATOM   4274  HH  TYR A 450       3.994 -27.682  20.538  1.00 10.00      A   
ATOM   4275  C   TYR A 450      -0.922 -24.204  14.703  1.00 10.00      A   
ATOM   4276  O   TYR A 450      -2.023 -23.825  15.106  1.00 10.00      A   
ATOM   4277  N   ILE A 451      -0.363 -23.762  13.578  1.00 10.00      A   
ATOM   4278  HN  ILE A 451       0.528 -24.095  13.324  1.00 10.00      A   
ATOM   4279  CA  ILE A 451      -1.025 -22.792  12.717  1.00 10.00      A   
ATOM   4280  CB  ILE A 451      -0.148 -22.427  11.498  1.00 10.00      A   
ATOM   4281  CG1 ILE A 451       1.053 -21.591  11.941  1.00 10.00      A   
ATOM   4282  CG2 ILE A 451      -0.953 -21.679  10.446  1.00 10.00      A   
ATOM   4283  CD1 ILE A 451       2.058 -21.339  10.841  1.00 10.00      A   
ATOM   4284  C   ILE A 451      -2.366 -23.340  12.237  1.00 10.00      A   
ATOM   4285  O   ILE A 451      -3.393 -22.676  12.357  1.00 10.00      A   
ATOM   4286  N   GLY A 452      -2.356 -24.572  11.736  1.00 10.00      A   
ATOM   4287  HN  GLY A 452      -1.508 -25.068  11.692  1.00 10.00      A   
ATOM   4288  CA  GLY A 452      -3.575 -25.189  11.243  1.00 10.00      A   
ATOM   4289  C   GLY A 452      -4.516 -25.637  12.351  1.00 10.00      A   
ATOM   4290  O   GLY A 452      -5.456 -26.395  12.109  1.00 10.00      A   
ATOM   4291  N   THR A 453      -4.263 -25.189  13.568  1.00 10.00      A   
ATOM   4292  HN  THR A 453      -3.488 -24.614  13.715  1.00 10.00      A   
ATOM   4293  CA  THR A 453      -5.103 -25.548  14.691  1.00 10.00      A   
ATOM   4294  CB  THR A 453      -4.363 -26.480  15.669  1.00 10.00      A   
ATOM   4295  OG1 THR A 453      -3.811 -27.587  14.943  1.00 10.00      A   
ATOM   4296  HG1 THR A 453      -2.932 -27.346  14.610  1.00 10.00      A   
ATOM   4297  CG2 THR A 453      -5.307 -27.012  16.732  1.00 10.00      A   
ATOM   4298  C   THR A 453      -5.606 -24.309  15.427  1.00 10.00      A   
ATOM   4299  O   THR A 453      -6.790 -24.209  15.751  1.00 10.00      A   
ATOM   4300  N   TYR A 454      -4.714 -23.356  15.664  1.00 10.00      A   
ATOM   4301  HN  TYR A 454      -3.789 -23.472  15.355  1.00 10.00      A   
ATOM   4302  CA  TYR A 454      -5.078 -22.145  16.383  1.00 10.00      A   
ATOM   4303  CB  TYR A 454      -3.997 -21.761  17.389  1.00 10.00      A   
ATOM   4304  CG  TYR A 454      -3.725 -22.834  18.413  1.00 10.00      A   
ATOM   4305  CD1 TYR A 454      -2.458 -23.381  18.557  1.00 10.00      A   
ATOM   4306  CD2 TYR A 454      -4.742 -23.310  19.232  1.00 10.00      A   
ATOM   4307  CE1 TYR A 454      -2.208 -24.368  19.488  1.00 10.00      A   
ATOM   4308  CE2 TYR A 454      -4.501 -24.297  20.166  1.00 10.00      A   
ATOM   4309  CZ  TYR A 454      -3.233 -24.821  20.290  1.00 10.00      A   
ATOM   4310  OH  TYR A 454      -2.992 -25.808  21.217  1.00 10.00      A   
ATOM   4311  HH  TYR A 454      -3.313 -26.652  20.874  1.00 10.00      A   
ATOM   4312  C   TYR A 454      -5.395 -20.978  15.455  1.00 10.00      A   
ATOM   4313  O   TYR A 454      -6.293 -20.185  15.741  1.00 10.00      A   
ATOM   4314  N   ALA A 455      -4.673 -20.874  14.351  1.00 10.00      A   
ATOM   4315  HN  ALA A 455      -3.985 -21.541  14.160  1.00 10.00      A   
ATOM   4316  CA  ALA A 455      -4.895 -19.789  13.405  1.00 10.00      A   
ATOM   4317  CB  ALA A 455      -3.660 -19.542  12.553  1.00 10.00      A   
ATOM   4318  C   ALA A 455      -6.107 -20.073  12.529  1.00 10.00      A   
ATOM   4319  O   ALA A 455      -6.041 -20.860  11.585  1.00 10.00      A   
ATOM   4320  N   LYS A 456      -7.222 -19.440  12.857  1.00 10.00      A   
ATOM   4321  HN  LYS A 456      -7.220 -18.840  13.635  1.00 10.00      A   
ATOM   4322  CA  LYS A 456      -8.449 -19.629  12.099  1.00 10.00      A   
ATOM   4323  CB  LYS A 456      -9.584 -20.076  13.024  1.00 10.00      A   
ATOM   4324  CG  LYS A 456      -9.354 -21.433  13.668  1.00 10.00      A   
ATOM   4325  CD  LYS A 456      -9.423 -22.551  12.642  1.00 10.00      A   
ATOM   4326  CE  LYS A 456      -8.950 -23.869  13.232  1.00 10.00      A   
ATOM   4327  NZ  LYS A 456      -9.259 -25.016  12.345  1.00 10.00      A   
ATOM   4328  HZ1 LYS A 456     -10.288 -25.126  12.252  1.00 10.00      A   
ATOM   4329  HZ2 LYS A 456      -8.864 -25.889  12.742  1.00 10.00      A   
ATOM   4330  HZ3 LYS A 456      -8.851 -24.861  11.398  1.00 10.00      A   
ATOM   4331  C   LYS A 456      -8.842 -18.364  11.352  1.00 10.00      A   
ATOM   4332  O   LYS A 456      -9.339 -18.429  10.229  1.00 10.00      A   
ATOM   4333  N   LYS A 457      -8.592 -17.216  11.970  1.00 10.00      A   
ATOM   4334  HN  LYS A 457      -8.169 -17.231  12.853  1.00 10.00      A   
ATOM   4335  CA  LYS A 457      -8.931 -15.932  11.370  1.00 10.00      A   
ATOM   4336  CB  LYS A 457      -9.314 -14.913  12.448  1.00 10.00      A   
ATOM   4337  CG  LYS A 457     -10.523 -15.315  13.281  1.00 10.00      A   
ATOM   4338  CD  LYS A 457     -11.768 -15.470  12.422  1.00 10.00      A   
ATOM   4339  CE  LYS A 457     -12.810 -14.416  12.758  1.00 10.00      A   
ATOM   4340  NZ  LYS A 457     -13.381 -14.602  14.119  1.00 10.00      A   
ATOM   4341  HZ1 LYS A 457     -12.679 -14.346  14.840  1.00 10.00      A   
ATOM   4342  HZ2 LYS A 457     -13.654 -15.594  14.263  1.00 10.00      A   
ATOM   4343  HZ3 LYS A 457     -14.222 -13.999  14.243  1.00 10.00      A   
ATOM   4344  C   LYS A 457      -7.790 -15.391  10.510  1.00 10.00      A   
ATOM   4345  O   LYS A 457      -7.855 -14.264  10.023  1.00 10.00      A   
ATOM   4346  N   MET A 458      -6.749 -16.192  10.332  1.00 10.00      A   
ATOM   4347  HN  MET A 458      -6.751 -17.079  10.745  1.00 10.00      A   
ATOM   4348  CA  MET A 458      -5.607 -15.784   9.523  1.00 10.00      A   
ATOM   4349  CB  MET A 458      -4.372 -16.632   9.844  1.00 10.00      A   
ATOM   4350  CG  MET A 458      -3.085 -16.093   9.239  1.00 10.00      A   
ATOM   4351  SD  MET A 458      -1.646 -17.115   9.609  1.00 10.00      A   
ATOM   4352  CE  MET A 458      -2.130 -18.666   8.854  1.00 10.00      A   
ATOM   4353  C   MET A 458      -5.959 -15.886   8.043  1.00 10.00      A   
ATOM   4354  O   MET A 458      -6.260 -16.970   7.547  1.00 10.00      A   
ATOM   4355  N   GLU A 459      -5.912 -14.757   7.348  1.00 10.00      A   
ATOM   4356  HN  GLU A 459      -5.627 -13.936   7.796  1.00 10.00      A   
ATOM   4357  CA  GLU A 459      -6.259 -14.707   5.937  1.00 10.00      A   
ATOM   4358  CB  GLU A 459      -7.193 -13.520   5.665  1.00 10.00      A   
ATOM   4359  CG  GLU A 459      -8.571 -13.679   6.297  1.00 10.00      A   
ATOM   4360  CD  GLU A 459      -9.364 -12.386   6.348  1.00 10.00      A   
ATOM   4361  OE1 GLU A 459     -10.106 -12.095   5.386  1.00 10.00      A   
ATOM   4362  OE2 GLU A 459      -9.261 -11.660   7.356  1.00 10.00      A   
ATOM   4363  C   GLU A 459      -5.030 -14.676   5.027  1.00 10.00      A   
ATOM   4364  O   GLU A 459      -5.095 -15.127   3.881  1.00 10.00      A   
ATOM   4365  N   MET A 460      -3.914 -14.161   5.529  1.00 10.00      A   
ATOM   4366  HN  MET A 460      -3.908 -13.831   6.457  1.00 10.00      A   
ATOM   4367  CA  MET A 460      -2.692 -14.085   4.730  1.00 10.00      A   
ATOM   4368  CB  MET A 460      -2.424 -12.653   4.257  1.00 10.00      A   
ATOM   4369  CG  MET A 460      -1.243 -12.536   3.306  1.00 10.00      A   
ATOM   4370  SD  MET A 460      -1.173 -10.952   2.447  1.00 10.00      A   
ATOM   4371  CE  MET A 460       0.173 -11.249   1.302  1.00 10.00      A   
ATOM   4372  C   MET A 460      -1.483 -14.636   5.483  1.00 10.00      A   
ATOM   4373  O   MET A 460      -1.216 -14.243   6.621  1.00 10.00      A   
ATOM   4374  N   LEU A 461      -0.747 -15.539   4.838  1.00 10.00      A   
ATOM   4375  HN  LEU A 461      -0.998 -15.803   3.926  1.00 10.00      A   
ATOM   4376  CA  LEU A 461       0.429 -16.143   5.446  1.00 10.00      A   
ATOM   4377  CB  LEU A 461       0.095 -17.542   5.971  1.00 10.00      A   
ATOM   4378  CG  LEU A 461       1.264 -18.344   6.552  1.00 10.00      A   
ATOM   4379  CD1 LEU A 461       1.755 -17.720   7.852  1.00 10.00      A   
ATOM   4380  CD2 LEU A 461       0.864 -19.796   6.767  1.00 10.00      A   
ATOM   4381  C   LEU A 461       1.582 -16.221   4.445  1.00 10.00      A   
ATOM   4382  O   LEU A 461       1.405 -16.670   3.309  1.00 10.00      A   
ATOM   4383  N   SER A 462       2.754 -15.768   4.865  1.00 10.00      A   
ATOM   4384  HN  SER A 462       2.828 -15.400   5.775  1.00 10.00      A   
ATOM   4385  CA  SER A 462       3.938 -15.793   4.017  1.00 10.00      A   
ATOM   4386  CB  SER A 462       4.598 -14.413   4.011  1.00 10.00      A   
ATOM   4387  OG  SER A 462       3.635 -13.394   3.790  1.00 10.00      A   
ATOM   4388  HG  SER A 462       3.534 -13.240   2.832  1.00 10.00      A   
ATOM   4389  C   SER A 462       4.914 -16.857   4.513  1.00 10.00      A   
ATOM   4390  O   SER A 462       5.424 -16.765   5.633  1.00 10.00      A   
ATOM   4391  N   VAL A 463       5.162 -17.870   3.682  1.00 10.00      A   
ATOM   4392  HN  VAL A 463       4.747 -17.870   2.786  1.00 10.00      A   
ATOM   4393  CA  VAL A 463       6.053 -18.970   4.050  1.00 10.00      A   
ATOM   4394  CB  VAL A 463       5.352 -20.340   3.893  1.00 10.00      A   
ATOM   4395  CG1 VAL A 463       6.212 -21.458   4.466  1.00 10.00      A   
ATOM   4396  CG2 VAL A 463       3.978 -20.327   4.546  1.00 10.00      A   
ATOM   4397  C   VAL A 463       7.329 -18.963   3.209  1.00 10.00      A   
ATOM   4398  O   VAL A 463       7.276 -19.001   1.978  1.00 10.00      A   
ATOM   4399  N   ALA A 464       8.472 -18.924   3.880  1.00 10.00      A   
ATOM   4400  HN  ALA A 464       8.450 -18.898   4.861  1.00 10.00      A   
ATOM   4401  CA  ALA A 464       9.757 -18.919   3.200  1.00 10.00      A   
ATOM   4402  CB  ALA A 464      10.254 -17.497   3.025  1.00 10.00      A   
ATOM   4403  C   ALA A 464      10.791 -19.742   3.959  1.00 10.00      A   
ATOM   4404  O   ALA A 464      11.069 -19.474   5.131  1.00 10.00      A   
ATOM   4405  N   PHE A 465      11.354 -20.740   3.278  1.00 10.00      A   
ATOM   4406  HN  PHE A 465      11.067 -20.898   2.352  1.00 10.00      A   
ATOM   4407  CA  PHE A 465      12.378 -21.611   3.854  1.00 10.00      A   
ATOM   4408  CB  PHE A 465      13.675 -20.837   4.120  1.00 10.00      A   
ATOM   4409  CG  PHE A 465      14.332 -20.274   2.892  1.00 10.00      A   
ATOM   4410  CD1 PHE A 465      14.036 -18.992   2.454  1.00 10.00      A   
ATOM   4411  CD2 PHE A 465      15.251 -21.025   2.181  1.00 10.00      A   
ATOM   4412  CE1 PHE A 465      14.642 -18.472   1.327  1.00 10.00      A   
ATOM   4413  CE2 PHE A 465      15.861 -20.511   1.054  1.00 10.00      A   
ATOM   4414  CZ  PHE A 465      15.556 -19.233   0.627  1.00 10.00      A   
ATOM   4415  C   PHE A 465      11.901 -22.294   5.131  1.00 10.00      A   
ATOM   4416  O   PHE A 465      12.542 -22.193   6.179  1.00 10.00      A   
ATOM   4417  N   ALA A 466      10.783 -22.995   5.044  1.00 10.00      A   
ATOM   4418  HN  ALA A 466      10.318 -23.058   4.180  1.00 10.00      A   
ATOM   4419  CA  ALA A 466      10.235 -23.690   6.200  1.00 10.00      A   
ATOM   4420  CB  ALA A 466       9.223 -22.813   6.921  1.00 10.00      A   
ATOM   4421  C   ALA A 466       9.595 -25.005   5.781  1.00 10.00      A   
ATOM   4422  O   ALA A 466       9.475 -25.293   4.592  1.00 10.00      A   
ATOM   4423  N   GLY A 467       9.215 -25.809   6.764  1.00 10.00      A   
ATOM   4424  HN  GLY A 467       9.386 -25.549   7.691  1.00 10.00      A   
ATOM   4425  CA  GLY A 467       8.575 -27.078   6.482  1.00 10.00      A   
ATOM   4426  C   GLY A 467       9.553 -28.235   6.441  1.00 10.00      A   
ATOM   4427  O   GLY A 467      10.723 -28.061   6.095  1.00 10.00      A   
ATOM   4428  N   ASP A 468       9.078 -29.415   6.804  1.00 10.00      A   
ATOM   4429  HN  ASP A 468       8.132 -29.488   7.085  1.00 10.00      A   
ATOM   4430  CA  ASP A 468       9.912 -30.609   6.797  1.00 10.00      A   
ATOM   4431  CB  ASP A 468       9.887 -31.306   8.157  1.00 10.00      A   
ATOM   4432  CG  ASP A 468      10.782 -32.529   8.199  1.00 10.00      A   
ATOM   4433  OD1 ASP A 468      11.991 -32.397   7.906  1.00 10.00      A   
ATOM   4434  OD2 ASP A 468      10.290 -33.625   8.530  1.00 10.00      A   
ATOM   4435  C   ASP A 468       9.448 -31.559   5.705  1.00 10.00      A   
ATOM   4436  O   ASP A 468      10.253 -32.096   4.949  1.00 10.00      A   
ATOM   4437  N   SER A 469       8.141 -31.751   5.625  1.00 10.00      A   
ATOM   4438  HN  SER A 469       7.547 -31.292   6.264  1.00 10.00      A   
ATOM   4439  CA  SER A 469       7.552 -32.621   4.625  1.00 10.00      A   
ATOM   4440  CB  SER A 469       7.180 -33.970   5.253  1.00 10.00      A   
ATOM   4441  OG  SER A 469       6.157 -33.832   6.228  1.00 10.00      A   
ATOM   4442  HG  SER A 469       6.311 -33.024   6.755  1.00 10.00      A   
ATOM   4443  C   SER A 469       6.322 -31.947   4.026  1.00 10.00      A   
ATOM   4444  O   SER A 469       6.219 -30.721   4.034  1.00 10.00      A   
ATOM   4445  N   ASP A 470       5.392 -32.738   3.512  1.00 10.00      A   
ATOM   4446  HN  ASP A 470       5.522 -33.712   3.535  1.00 10.00      A   
ATOM   4447  CA  ASP A 470       4.174 -32.192   2.925  1.00 10.00      A   
ATOM   4448  CB  ASP A 470       3.638 -33.108   1.818  1.00 10.00      A   
ATOM   4449  CG  ASP A 470       4.288 -32.867   0.468  1.00 10.00      A   
ATOM   4450  OD1 ASP A 470       3.717 -32.117  -0.353  1.00 10.00      A   
ATOM   4451  OD2 ASP A 470       5.364 -33.447   0.208  1.00 10.00      A   
ATOM   4452  C   ASP A 470       3.111 -32.003   4.002  1.00 10.00      A   
ATOM   4453  O   ASP A 470       2.033 -31.466   3.744  1.00 10.00      A   
ATOM   4454  N   LEU A 471       3.428 -32.439   5.218  1.00 10.00      A   
ATOM   4455  HN  LEU A 471       4.313 -32.840   5.362  1.00 10.00      A   
ATOM   4456  CA  LEU A 471       2.504 -32.332   6.342  1.00 10.00      A   
ATOM   4457  CB  LEU A 471       3.058 -33.059   7.570  1.00 10.00      A   
ATOM   4458  CG  LEU A 471       3.225 -34.574   7.447  1.00 10.00      A   
ATOM   4459  CD1 LEU A 471       3.939 -35.128   8.669  1.00 10.00      A   
ATOM   4460  CD2 LEU A 471       1.875 -35.248   7.266  1.00 10.00      A   
ATOM   4461  C   LEU A 471       2.220 -30.876   6.687  1.00 10.00      A   
ATOM   4462  O   LEU A 471       1.076 -30.508   6.959  1.00 10.00      A   
ATOM   4463  N   GLY A 472       3.264 -30.054   6.652  1.00 10.00      A   
ATOM   4464  HN  GLY A 472       4.148 -30.416   6.416  1.00 10.00      A   
ATOM   4465  CA  GLY A 472       3.127 -28.645   6.971  1.00 10.00      A   
ATOM   4466  C   GLY A 472       2.063 -27.936   6.152  1.00 10.00      A   
ATOM   4467  O   GLY A 472       1.174 -27.287   6.707  1.00 10.00      A   
ATOM   4468  N   MET A 473       2.135 -28.075   4.836  1.00 10.00      A   
ATOM   4469  HN  MET A 473       2.845 -28.626   4.450  1.00 10.00      A   
ATOM   4470  CA  MET A 473       1.174 -27.424   3.951  1.00 10.00      A   
ATOM   4471  CB  MET A 473       1.610 -27.525   2.489  1.00 10.00      A   
ATOM   4472  CG  MET A 473       0.801 -26.649   1.543  1.00 10.00      A   
ATOM   4473  SD  MET A 473       1.468 -26.616  -0.131  1.00 10.00      A   
ATOM   4474  CE  MET A 473       1.343 -28.341  -0.585  1.00 10.00      A   
ATOM   4475  C   MET A 473      -0.231 -27.988   4.134  1.00 10.00      A   
ATOM   4476  O   MET A 473      -1.216 -27.245   4.102  1.00 10.00      A   
ATOM   4477  N   HIS A 474      -0.315 -29.296   4.349  1.00 10.00      A   
ATOM   4478  HN  HIS A 474       0.507 -29.831   4.382  1.00 10.00      A   
ATOM   4479  CA  HIS A 474      -1.602 -29.957   4.539  1.00 10.00      A   
ATOM   4480  CB  HIS A 474      -1.419 -31.479   4.607  1.00 10.00      A   
ATOM   4481  CG  HIS A 474      -2.680 -32.256   4.373  1.00 10.00      A   
ATOM   4482  ND1 HIS A 474      -3.084 -32.599   3.104  1.00 10.00      A   
ATOM   4483  CD2 HIS A 474      -3.582 -32.725   5.270  1.00 10.00      A   
ATOM   4484  CE1 HIS A 474      -4.217 -33.262   3.254  1.00 10.00      A   
ATOM   4485  NE2 HIS A 474      -4.555 -33.365   4.543  1.00 10.00      A   
ATOM   4486  HE2 HIS A 474      -5.352 -33.810   4.906  1.00 10.00      A   
ATOM   4487  C   HIS A 474      -2.286 -29.447   5.805  1.00 10.00      A   
ATOM   4488  O   HIS A 474      -3.491 -29.186   5.814  1.00 10.00      A   
ATOM   4489  N   HIS A 475      -1.501 -29.283   6.864  1.00 10.00      A   
ATOM   4490  HN  HIS A 475      -0.543 -29.492   6.785  1.00 10.00      A   
ATOM   4491  CA  HIS A 475      -2.021 -28.799   8.140  1.00 10.00      A   
ATOM   4492  CB  HIS A 475      -0.958 -28.895   9.239  1.00 10.00      A   
ATOM   4493  CG  HIS A 475      -0.953 -30.193   9.986  1.00 10.00      A   
ATOM   4494  ND1 HIS A 475      -1.813 -30.489  11.024  1.00 10.00      A   
ATOM   4495  HD1 HIS A 475      -2.500 -29.892  11.396  1.00 10.00      A   
ATOM   4496  CD2 HIS A 475      -0.190 -31.300   9.810  1.00 10.00      A   
ATOM   4497  CE1 HIS A 475      -1.531 -31.728  11.452  1.00 10.00      A   
ATOM   4498  NE2 HIS A 475      -0.558 -32.268  10.740  1.00 10.00      A   
ATOM   4499  C   HIS A 475      -2.525 -27.364   8.024  1.00 10.00      A   
ATOM   4500  O   HIS A 475      -3.511 -26.993   8.654  1.00 10.00      A   
ATOM   4501  N   VAL A 476      -1.845 -26.565   7.212  1.00 10.00      A   
ATOM   4502  HN  VAL A 476      -1.063 -26.920   6.741  1.00 10.00      A   
ATOM   4503  CA  VAL A 476      -2.222 -25.170   7.014  1.00 10.00      A   
ATOM   4504  CB  VAL A 476      -1.088 -24.350   6.355  1.00 10.00      A   
ATOM   4505  CG1 VAL A 476      -1.565 -22.951   5.988  1.00 10.00      A   
ATOM   4506  CG2 VAL A 476       0.104 -24.266   7.292  1.00 10.00      A   
ATOM   4507  C   VAL A 476      -3.494 -25.048   6.182  1.00 10.00      A   
ATOM   4508  O   VAL A 476      -4.454 -24.398   6.596  1.00 10.00      A   
ATOM   4509  N   LEU A 477      -3.507 -25.699   5.027  1.00 10.00      A   
ATOM   4510  HN  LEU A 477      -2.725 -26.238   4.773  1.00 10.00      A   
ATOM   4511  CA  LEU A 477      -4.652 -25.637   4.129  1.00 10.00      A   
ATOM   4512  CB  LEU A 477      -4.317 -26.214   2.751  1.00 10.00      A   
ATOM   4513  CG  LEU A 477      -3.316 -25.412   1.916  1.00 10.00      A   
ATOM   4514  CD1 LEU A 477      -3.227 -25.964   0.503  1.00 10.00      A   
ATOM   4515  CD2 LEU A 477      -3.703 -23.944   1.892  1.00 10.00      A   
ATOM   4516  C   LEU A 477      -5.894 -26.295   4.719  1.00 10.00      A   
ATOM   4517  O   LEU A 477      -6.994 -25.755   4.613  1.00 10.00      A   
ATOM   4518  N   SER A 478      -5.726 -27.449   5.351  1.00 10.00      A   
ATOM   4519  HN  SER A 478      -4.825 -27.850   5.409  1.00 10.00      A   
ATOM   4520  CA  SER A 478      -6.856 -28.146   5.956  1.00 10.00      A   
ATOM   4521  CB  SER A 478      -6.664 -29.663   5.864  1.00 10.00      A   
ATOM   4522  OG  SER A 478      -6.336 -30.060   4.541  1.00 10.00      A   
ATOM   4523  HG  SER A 478      -6.483 -29.315   3.938  1.00 10.00      A   
ATOM   4524  C   SER A 478      -7.033 -27.722   7.416  1.00 10.00      A   
ATOM   4525  O   SER A 478      -7.786 -28.341   8.171  1.00 10.00      A   
ATOM   4526  N   GLY A 479      -6.342 -26.656   7.804  1.00 10.00      A   
ATOM   4527  HN  GLY A 479      -5.772 -26.193   7.157  1.00 10.00      A   
ATOM   4528  CA  GLY A 479      -6.423 -26.178   9.168  1.00 10.00      A   
ATOM   4529  C   GLY A 479      -7.008 -24.786   9.278  1.00 10.00      A   
ATOM   4530  O   GLY A 479      -7.992 -24.584   9.987  1.00 10.00      A   
ATOM   4531  N   CYS A 480      -6.414 -23.826   8.579  1.00 10.00      A   
ATOM   4532  HN  CYS A 480      -5.637 -24.047   8.025  1.00 10.00      A   
ATOM   4533  CA  CYS A 480      -6.890 -22.446   8.610  1.00 10.00      A   
ATOM   4534  CB  CYS A 480      -5.929 -21.528   7.859  1.00 10.00      A   
ATOM   4535  SG  CYS A 480      -4.195 -21.731   8.325  1.00 10.00      A   
ATOM   4536  HG  CYS A 480      -3.672 -22.658   7.534  1.00 10.00      A   
ATOM   4537  C   CYS A 480      -8.286 -22.353   8.009  1.00 10.00      A   
ATOM   4538  O   CYS A 480      -8.614 -23.075   7.060  1.00 10.00      A   
ATOM   4539  N   ASP A 481      -9.102 -21.461   8.553  1.00 10.00      A   
ATOM   4540  HN  ASP A 481      -8.775 -20.894   9.278  1.00 10.00      A   
ATOM   4541  CA  ASP A 481     -10.469 -21.302   8.087  1.00 10.00      A   
ATOM   4542  CB  ASP A 481     -11.402 -20.939   9.240  1.00 10.00      A   
ATOM   4543  CG  ASP A 481     -12.677 -21.760   9.225  1.00 10.00      A   
ATOM   4544  OD1 ASP A 481     -12.617 -22.954   8.857  1.00 10.00      A   
ATOM   4545  OD2 ASP A 481     -13.741 -21.223   9.596  1.00 10.00      A   
ATOM   4546  C   ASP A 481     -10.587 -20.284   6.966  1.00 10.00      A   
ATOM   4547  O   ASP A 481     -10.848 -20.643   5.819  1.00 10.00      A   
ATOM   4548  N   SER A 482     -10.387 -19.015   7.287  1.00 10.00      A   
ATOM   4549  HN  SER A 482     -10.158 -18.778   8.211  1.00 10.00      A   
ATOM   4550  CA  SER A 482     -10.495 -17.958   6.289  1.00 10.00      A   
ATOM   4551  CB  SER A 482     -10.911 -16.643   6.947  1.00 10.00      A   
ATOM   4552  OG  SER A 482     -10.573 -16.638   8.326  1.00 10.00      A   
ATOM   4553  HG  SER A 482      -9.797 -16.083   8.456  1.00 10.00      A   
ATOM   4554  C   SER A 482      -9.205 -17.781   5.492  1.00 10.00      A   
ATOM   4555  O   SER A 482      -8.500 -16.787   5.639  1.00 10.00      A   
ATOM   4556  N   LEU A 483      -8.904 -18.753   4.645  1.00 10.00      A   
ATOM   4557  HN  LEU A 483      -9.504 -19.525   4.571  1.00 10.00      A   
ATOM   4558  CA  LEU A 483      -7.707 -18.701   3.822  1.00 10.00      A   
ATOM   4559  CB  LEU A 483      -7.295 -20.110   3.398  1.00 10.00      A   
ATOM   4560  CG  LEU A 483      -6.463 -20.903   4.407  1.00 10.00      A   
ATOM   4561  CD1 LEU A 483      -6.424 -22.373   4.026  1.00 10.00      A   
ATOM   4562  CD2 LEU A 483      -5.051 -20.338   4.492  1.00 10.00      A   
ATOM   4563  C   LEU A 483      -7.928 -17.824   2.594  1.00 10.00      A   
ATOM   4564  O   LEU A 483      -8.792 -18.111   1.766  1.00 10.00      A   
ATOM   4565  N   ARG A 484      -7.156 -16.752   2.482  1.00 10.00      A   
ATOM   4566  HN  ARG A 484      -6.493 -16.561   3.182  1.00 10.00      A   
ATOM   4567  CA  ARG A 484      -7.275 -15.844   1.350  1.00 10.00      A   
ATOM   4568  CB  ARG A 484      -7.602 -14.427   1.818  1.00 10.00      A   
ATOM   4569  CG  ARG A 484      -9.089 -14.129   1.878  1.00 10.00      A   
ATOM   4570  CD  ARG A 484      -9.365 -12.800   2.558  1.00 10.00      A   
ATOM   4571  NE  ARG A 484      -8.530 -11.721   2.030  1.00 10.00      A   
ATOM   4572  HE  ARG A 484      -8.128 -11.855   1.144  1.00 10.00      A   
ATOM   4573  CZ  ARG A 484      -8.290 -10.584   2.675  1.00 10.00      A   
ATOM   4574  NH1 ARG A 484      -8.821 -10.365   3.867  1.00 10.00      A   
ATOM   4575 HH11 ARG A 484      -8.633  -9.473   4.369  1.00 10.00      A   
ATOM   4576 HH12 ARG A 484      -9.433 -11.096   4.320  1.00 10.00      A   
ATOM   4577  NH2 ARG A 484      -7.507  -9.665   2.136  1.00 10.00      A   
ATOM   4578 HH21 ARG A 484      -7.314  -8.768   2.644  1.00 10.00      A   
ATOM   4579 HH22 ARG A 484      -7.069  -9.819   1.201  1.00 10.00      A   
ATOM   4580  C   ARG A 484      -6.011 -15.841   0.502  1.00 10.00      A   
ATOM   4581  O   ARG A 484      -6.060 -16.090  -0.704  1.00 10.00      A   
ATOM   4582  N   LYS A 485      -4.880 -15.567   1.133  1.00 10.00      A   
ATOM   4583  HN  LYS A 485      -4.894 -15.393   2.104  1.00 10.00      A   
ATOM   4584  CA  LYS A 485      -3.613 -15.525   0.424  1.00 10.00      A   
ATOM   4585  CB  LYS A 485      -3.047 -14.103   0.403  1.00 10.00      A   
ATOM   4586  CG  LYS A 485      -3.927 -13.060  -0.263  1.00 10.00      A   
ATOM   4587  CD  LYS A 485      -3.243 -11.703  -0.247  1.00 10.00      A   
ATOM   4588  CE  LYS A 485      -4.236 -10.581  -0.457  1.00 10.00      A   
ATOM   4589  NZ  LYS A 485      -3.603  -9.239  -0.368  1.00 10.00      A   
ATOM   4590  HZ1 LYS A 485      -2.839  -9.152  -1.067  1.00 10.00      A   
ATOM   4591  HZ2 LYS A 485      -3.212  -9.082   0.582  1.00 10.00      A   
ATOM   4592  HZ3 LYS A 485      -4.316  -8.500  -0.563  1.00 10.00      A   
ATOM   4593  C   LYS A 485      -2.596 -16.450   1.071  1.00 10.00      A   
ATOM   4594  O   LYS A 485      -2.537 -16.568   2.295  1.00 10.00      A   
ATOM   4595  N   LEU A 486      -1.806 -17.103   0.243  1.00 10.00      A   
ATOM   4596  HN  LEU A 486      -1.917 -16.978  -0.724  1.00 10.00      A   
ATOM   4597  CA  LEU A 486      -0.771 -17.999   0.722  1.00 10.00      A   
ATOM   4598  CB  LEU A 486      -1.313 -19.412   0.956  1.00 10.00      A   
ATOM   4599  CG  LEU A 486      -0.337 -20.413   1.585  1.00 10.00      A   
ATOM   4600  CD1 LEU A 486       0.053 -19.981   2.991  1.00 10.00      A   
ATOM   4601  CD2 LEU A 486      -0.919 -21.818   1.597  1.00 10.00      A   
ATOM   4602  C   LEU A 486       0.384 -18.025  -0.264  1.00 10.00      A   
ATOM   4603  O   LEU A 486       0.217 -18.402  -1.426  1.00 10.00      A   
ATOM   4604  N   GLU A 487       1.546 -17.607   0.202  1.00 10.00      A   
ATOM   4605  HN  GLU A 487       1.609 -17.313   1.136  1.00 10.00      A   
ATOM   4606  CA  GLU A 487       2.735 -17.577  -0.628  1.00 10.00      A   
ATOM   4607  CB  GLU A 487       3.221 -16.137  -0.811  1.00 10.00      A   
ATOM   4608  CG  GLU A 487       3.271 -15.320   0.473  1.00 10.00      A   
ATOM   4609  CD  GLU A 487       3.152 -13.829   0.223  1.00 10.00      A   
ATOM   4610  OE1 GLU A 487       3.217 -13.052   1.198  1.00 10.00      A   
ATOM   4611  OE2 GLU A 487       2.983 -13.431  -0.945  1.00 10.00      A   
ATOM   4612  C   GLU A 487       3.819 -18.458  -0.022  1.00 10.00      A   
ATOM   4613  O   GLU A 487       4.256 -18.234   1.106  1.00 10.00      A   
ATOM   4614  N   ILE A 488       4.223 -19.477  -0.765  1.00 10.00      A   
ATOM   4615  HN  ILE A 488       3.830 -19.606  -1.658  1.00 10.00      A   
ATOM   4616  CA  ILE A 488       5.237 -20.409  -0.307  1.00 10.00      A   
ATOM   4617  CB  ILE A 488       4.675 -21.844  -0.253  1.00 10.00      A   
ATOM   4618  CG1 ILE A 488       3.341 -21.875   0.495  1.00 10.00      A   
ATOM   4619  CG2 ILE A 488       5.674 -22.783   0.403  1.00 10.00      A   
ATOM   4620  CD1 ILE A 488       2.576 -23.172   0.329  1.00 10.00      A   
ATOM   4621  C   ILE A 488       6.429 -20.396  -1.249  1.00 10.00      A   
ATOM   4622  O   ILE A 488       6.280 -20.608  -2.453  1.00 10.00      A   
ATOM   4623  N   ARG A 489       7.606 -20.127  -0.709  1.00 10.00      A   
ATOM   4624  HN  ARG A 489       7.662 -19.926   0.252  1.00 10.00      A   
ATOM   4625  CA  ARG A 489       8.816 -20.112  -1.516  1.00 10.00      A   
ATOM   4626  CB  ARG A 489       9.301 -18.684  -1.781  1.00 10.00      A   
ATOM   4627  CG  ARG A 489       9.889 -17.970  -0.575  1.00 10.00      A   
ATOM   4628  CD  ARG A 489      10.924 -16.937  -0.998  1.00 10.00      A   
ATOM   4629  NE  ARG A 489      12.040 -17.538  -1.736  1.00 10.00      A   
ATOM   4630  HE  ARG A 489      12.084 -18.524  -1.769  1.00 10.00      A   
ATOM   4631  CZ  ARG A 489      12.993 -16.841  -2.357  1.00 10.00      A   
ATOM   4632  NH1 ARG A 489      12.988 -15.516  -2.334  1.00 10.00      A   
ATOM   4633 HH11 ARG A 489      12.238 -15.003  -1.825  1.00 10.00      A   
ATOM   4634 HH12 ARG A 489      13.736 -14.980  -2.829  1.00 10.00      A   
ATOM   4635  NH2 ARG A 489      13.960 -17.481  -3.001  1.00 10.00      A   
ATOM   4636 HH21 ARG A 489      14.710 -16.944  -3.489  1.00 10.00      A   
ATOM   4637 HH22 ARG A 489      13.968 -18.531  -3.021  1.00 10.00      A   
ATOM   4638  C   ARG A 489       9.920 -20.946  -0.878  1.00 10.00      A   
ATOM   4639  O   ARG A 489      10.126 -20.900   0.339  1.00 10.00      A   
ATOM   4640  N   ASP A 490      10.604 -21.721  -1.714  1.00 10.00      A   
ATOM   4641  HN  ASP A 490      10.347 -21.725  -2.662  1.00 10.00      A   
ATOM   4642  CA  ASP A 490      11.716 -22.571  -1.283  1.00 10.00      A   
ATOM   4643  CB  ASP A 490      12.964 -21.738  -0.976  1.00 10.00      A   
ATOM   4644  CG  ASP A 490      13.557 -21.109  -2.214  1.00 10.00      A   
ATOM   4645  OD1 ASP A 490      14.428 -21.736  -2.848  1.00 10.00      A   
ATOM   4646  OD2 ASP A 490      13.150 -19.984  -2.564  1.00 10.00      A   
ATOM   4647  C   ASP A 490      11.353 -23.446  -0.092  1.00 10.00      A   
ATOM   4648  O   ASP A 490      11.944 -23.335   0.984  1.00 10.00      A   
ATOM   4649  N   CYS A 491      10.377 -24.314  -0.290  1.00 10.00      A   
ATOM   4650  HN  CYS A 491       9.950 -24.361  -1.172  1.00 10.00      A   
ATOM   4651  CA  CYS A 491       9.930 -25.216   0.760  1.00 10.00      A   
ATOM   4652  CB  CYS A 491       8.639 -24.694   1.398  1.00 10.00      A   
ATOM   4653  SG  CYS A 491       8.797 -23.051   2.140  1.00 10.00      A   
ATOM   4654  HG  CYS A 491       9.427 -22.276   1.263  1.00 10.00      A   
ATOM   4655  C   CYS A 491       9.740 -26.619   0.186  1.00 10.00      A   
ATOM   4656  O   CYS A 491       9.617 -26.775  -1.029  1.00 10.00      A   
ATOM   4657  N   PRO A 492       9.750 -27.657   1.040  1.00 10.00      A   
ATOM   4658  CA  PRO A 492       9.592 -29.054   0.611  1.00 10.00      A   
ATOM   4659  CB  PRO A 492      10.105 -29.868   1.812  1.00 10.00      A   
ATOM   4660  CG  PRO A 492      10.650 -28.868   2.781  1.00 10.00      A   
ATOM   4661  CD  PRO A 492       9.956 -27.572   2.488  1.00 10.00      A   
ATOM   4662  C   PRO A 492       8.144 -29.442   0.296  1.00 10.00      A   
ATOM   4663  O   PRO A 492       7.855 -30.612   0.033  1.00 10.00      A   
ATOM   4664  N   PHE A 493       7.239 -28.472   0.327  1.00 10.00      A   
ATOM   4665  HN  PHE A 493       7.522 -27.557   0.526  1.00 10.00      A   
ATOM   4666  CA  PHE A 493       5.838 -28.737   0.039  1.00 10.00      A   
ATOM   4667  CB  PHE A 493       4.957 -27.568   0.495  1.00 10.00      A   
ATOM   4668  CG  PHE A 493       5.192 -27.122   1.912  1.00 10.00      A   
ATOM   4669  CD1 PHE A 493       5.347 -25.780   2.210  1.00 10.00      A   
ATOM   4670  CD2 PHE A 493       5.252 -28.044   2.943  1.00 10.00      A   
ATOM   4671  CE1 PHE A 493       5.559 -25.367   3.511  1.00 10.00      A   
ATOM   4672  CE2 PHE A 493       5.465 -27.639   4.246  1.00 10.00      A   
ATOM   4673  CZ  PHE A 493       5.619 -26.298   4.531  1.00 10.00      A   
ATOM   4674  C   PHE A 493       5.676 -28.952  -1.459  1.00 10.00      A   
ATOM   4675  O   PHE A 493       6.190 -28.165  -2.263  1.00 10.00      A   
ATOM   4676  N   GLY A 494       4.972 -30.011  -1.833  1.00 10.00      A   
ATOM   4677  HN  GLY A 494       4.559 -30.590  -1.150  1.00 10.00      A   
ATOM   4678  CA  GLY A 494       4.792 -30.306  -3.237  1.00 10.00      A   
ATOM   4679  C   GLY A 494       3.366 -30.655  -3.611  1.00 10.00      A   
ATOM   4680  O   GLY A 494       2.415 -30.112  -3.054  1.00 10.00      A   
ATOM   4681  N   ASP A 495       3.225 -31.579  -4.551  1.00 10.00      A   
ATOM   4682  HN  ASP A 495       4.029 -31.999  -4.929  1.00 10.00      A   
ATOM   4683  CA  ASP A 495       1.918 -31.992  -5.046  1.00 10.00      A   
ATOM   4684  CB  ASP A 495       2.038 -32.632  -6.430  1.00 10.00      A   
ATOM   4685  CG  ASP A 495       3.079 -33.734  -6.509  1.00 10.00      A   
ATOM   4686  OD1 ASP A 495       4.240 -33.431  -6.858  1.00 10.00      A   
ATOM   4687  OD2 ASP A 495       2.742 -34.907  -6.241  1.00 10.00      A   
ATOM   4688  C   ASP A 495       1.151 -32.906  -4.097  1.00 10.00      A   
ATOM   4689  O   ASP A 495      -0.081 -32.918  -4.119  1.00 10.00      A   
ATOM   4690  N   LYS A 496       1.868 -33.648  -3.259  1.00 10.00      A   
ATOM   4691  HN  LYS A 496       2.847 -33.578  -3.280  1.00 10.00      A   
ATOM   4692  CA  LYS A 496       1.237 -34.574  -2.315  1.00 10.00      A   
ATOM   4693  CB  LYS A 496       2.266 -35.161  -1.350  1.00 10.00      A   
ATOM   4694  CG  LYS A 496       3.334 -36.015  -2.003  1.00 10.00      A   
ATOM   4695  CD  LYS A 496       4.267 -36.597  -0.953  1.00 10.00      A   
ATOM   4696  CE  LYS A 496       5.646 -36.869  -1.523  1.00 10.00      A   
ATOM   4697  NZ  LYS A 496       6.310 -35.618  -1.969  1.00 10.00      A   
ATOM   4698  HZ1 LYS A 496       7.288 -35.817  -2.261  1.00 10.00      A   
ATOM   4699  HZ2 LYS A 496       6.324 -34.925  -1.194  1.00 10.00      A   
ATOM   4700  HZ3 LYS A 496       5.795 -35.207  -2.775  1.00 10.00      A   
ATOM   4701  C   LYS A 496       0.110 -33.915  -1.519  1.00 10.00      A   
ATOM   4702  O   LYS A 496      -1.054 -34.317  -1.620  1.00 10.00      A   
ATOM   4703  N   ALA A 497       0.455 -32.898  -0.738  1.00 10.00      A   
ATOM   4704  HN  ALA A 497       1.399 -32.614  -0.705  1.00 10.00      A   
ATOM   4705  CA  ALA A 497      -0.529 -32.196   0.079  1.00 10.00      A   
ATOM   4706  CB  ALA A 497       0.164 -31.432   1.189  1.00 10.00      A   
ATOM   4707  C   ALA A 497      -1.385 -31.247  -0.758  1.00 10.00      A   
ATOM   4708  O   ALA A 497      -2.501 -30.885  -0.367  1.00 10.00      A   
ATOM   4709  N   LEU A 498      -0.853 -30.844  -1.903  1.00 10.00      A   
ATOM   4710  HN  LEU A 498       0.036 -31.167  -2.151  1.00 10.00      A   
ATOM   4711  CA  LEU A 498      -1.548 -29.932  -2.802  1.00 10.00      A   
ATOM   4712  CB  LEU A 498      -0.601 -29.451  -3.906  1.00 10.00      A   
ATOM   4713  CG  LEU A 498      -1.168 -28.429  -4.893  1.00 10.00      A   
ATOM   4714  CD1 LEU A 498      -1.345 -27.075  -4.223  1.00 10.00      A   
ATOM   4715  CD2 LEU A 498      -0.269 -28.314  -6.116  1.00 10.00      A   
ATOM   4716  C   LEU A 498      -2.775 -30.593  -3.420  1.00 10.00      A   
ATOM   4717  O   LEU A 498      -3.868 -30.025  -3.408  1.00 10.00      A   
ATOM   4718  N   LEU A 499      -2.598 -31.812  -3.921  1.00 10.00      A   
ATOM   4719  HN  LEU A 499      -1.711 -32.233  -3.852  1.00 10.00      A   
ATOM   4720  CA  LEU A 499      -3.682 -32.553  -4.561  1.00 10.00      A   
ATOM   4721  CB  LEU A 499      -3.145 -33.808  -5.257  1.00 10.00      A   
ATOM   4722  CG  LEU A 499      -2.026 -33.598  -6.281  1.00 10.00      A   
ATOM   4723  CD1 LEU A 499      -1.542 -34.930  -6.828  1.00 10.00      A   
ATOM   4724  CD2 LEU A 499      -2.481 -32.687  -7.409  1.00 10.00      A   
ATOM   4725  C   LEU A 499      -4.767 -32.943  -3.566  1.00 10.00      A   
ATOM   4726  O   LEU A 499      -5.881 -33.285  -3.956  1.00 10.00      A   
ATOM   4727  N   ALA A 500      -4.442 -32.888  -2.282  1.00 10.00      A   
ATOM   4728  HN  ALA A 500      -3.541 -32.602  -2.028  1.00 10.00      A   
ATOM   4729  CA  ALA A 500      -5.395 -33.246  -1.241  1.00 10.00      A   
ATOM   4730  CB  ALA A 500      -4.697 -34.008  -0.130  1.00 10.00      A   
ATOM   4731  C   ALA A 500      -6.099 -32.016  -0.678  1.00 10.00      A   
ATOM   4732  O   ALA A 500      -6.858 -32.113   0.290  1.00 10.00      A   
ATOM   4733  N   ASN A 501      -5.851 -30.862  -1.278  1.00 10.00      A   
ATOM   4734  HN  ASN A 501      -5.243 -30.838  -2.050  1.00 10.00      A   
ATOM   4735  CA  ASN A 501      -6.466 -29.623  -0.818  1.00 10.00      A   
ATOM   4736  CB  ASN A 501      -5.489 -28.826   0.050  1.00 10.00      A   
ATOM   4737  CG  ASN A 501      -5.562 -29.209   1.512  1.00 10.00      A   
ATOM   4738  OD1 ASN A 501      -6.411 -28.713   2.254  1.00 10.00      A   
ATOM   4739  ND2 ASN A 501      -4.661 -30.082   1.938  1.00 10.00      A   
ATOM   4740 HD21 ASN A 501      -4.005 -30.424   1.292  1.00 10.00      A   
ATOM   4741 HD22 ASN A 501      -4.684 -30.352   2.882  1.00 10.00      A   
ATOM   4742  C   ASN A 501      -6.930 -28.774  -1.990  1.00 10.00      A   
ATOM   4743  O   ASN A 501      -6.938 -27.548  -1.915  1.00 10.00      A   
ATOM   4744  N   ALA A 502      -7.344 -29.431  -3.062  1.00 10.00      A   
ATOM   4745  HN  ALA A 502      -7.361 -30.413  -3.047  1.00 10.00      A   
ATOM   4746  CA  ALA A 502      -7.800 -28.730  -4.256  1.00 10.00      A   
ATOM   4747  CB  ALA A 502      -7.900 -29.691  -5.427  1.00 10.00      A   
ATOM   4748  C   ALA A 502      -9.136 -28.027  -4.022  1.00 10.00      A   
ATOM   4749  O   ALA A 502      -9.417 -26.989  -4.624  1.00 10.00      A   
ATOM   4750  N   SER A 503      -9.947 -28.590  -3.139  1.00 10.00      A   
ATOM   4751  HN  SER A 503      -9.666 -29.418  -2.692  1.00 10.00      A   
ATOM   4752  CA  SER A 503     -11.255 -28.027  -2.827  1.00 10.00      A   
ATOM   4753  CB  SER A 503     -12.076 -29.053  -2.044  1.00 10.00      A   
ATOM   4754  OG  SER A 503     -11.789 -30.372  -2.494  1.00 10.00      A   
ATOM   4755  HG  SER A 503     -12.348 -30.999  -2.021  1.00 10.00      A   
ATOM   4756  C   SER A 503     -11.135 -26.722  -2.037  1.00 10.00      A   
ATOM   4757  O   SER A 503     -11.907 -25.783  -2.245  1.00 10.00      A   
ATOM   4758  N   LYS A 504     -10.144 -26.657  -1.154  1.00 10.00      A   
ATOM   4759  HN  LYS A 504      -9.536 -27.418  -1.067  1.00 10.00      A   
ATOM   4760  CA  LYS A 504      -9.928 -25.478  -0.323  1.00 10.00      A   
ATOM   4761  CB  LYS A 504      -8.932 -25.800   0.798  1.00 10.00      A   
ATOM   4762  CG  LYS A 504      -8.927 -24.811   1.956  1.00 10.00      A   
ATOM   4763  CD  LYS A 504     -10.262 -24.796   2.679  1.00 10.00      A   
ATOM   4764  CE  LYS A 504     -10.179 -24.018   3.978  1.00 10.00      A   
ATOM   4765  NZ  LYS A 504      -9.558 -24.816   5.066  1.00 10.00      A   
ATOM   4766  HZ1 LYS A 504      -9.463 -24.231   5.927  1.00 10.00      A   
ATOM   4767  HZ2 LYS A 504      -8.617 -25.148   4.775  1.00 10.00      A   
ATOM   4768  HZ3 LYS A 504     -10.147 -25.644   5.289  1.00 10.00      A   
ATOM   4769  C   LYS A 504      -9.429 -24.297  -1.159  1.00 10.00      A   
ATOM   4770  O   LYS A 504      -9.636 -23.136  -0.798  1.00 10.00      A   
ATOM   4771  N   LEU A 505      -8.805 -24.603  -2.294  1.00 10.00      A   
ATOM   4772  HN  LEU A 505      -8.698 -25.547  -2.535  1.00 10.00      A   
ATOM   4773  CA  LEU A 505      -8.264 -23.579  -3.190  1.00 10.00      A   
ATOM   4774  CB  LEU A 505      -7.463 -24.229  -4.321  1.00 10.00      A   
ATOM   4775  CG  LEU A 505      -6.309 -25.139  -3.899  1.00 10.00      A   
ATOM   4776  CD1 LEU A 505      -5.751 -25.879  -5.100  1.00 10.00      A   
ATOM   4777  CD2 LEU A 505      -5.219 -24.347  -3.197  1.00 10.00      A   
ATOM   4778  C   LEU A 505      -9.352 -22.678  -3.777  1.00 10.00      A   
ATOM   4779  O   LEU A 505      -9.081 -21.546  -4.177  1.00 10.00      A   
ATOM   4780  N   GLU A 506     -10.584 -23.174  -3.814  1.00 10.00      A   
ATOM   4781  HN  GLU A 506     -10.748 -24.076  -3.461  1.00 10.00      A   
ATOM   4782  CA  GLU A 506     -11.698 -22.408  -4.362  1.00 10.00      A   
ATOM   4783  CB  GLU A 506     -12.899 -23.310  -4.628  1.00 10.00      A   
ATOM   4784  CG  GLU A 506     -12.945 -23.888  -6.034  1.00 10.00      A   
ATOM   4785  CD  GLU A 506     -14.291 -24.500  -6.362  1.00 10.00      A   
ATOM   4786  OE1 GLU A 506     -15.083 -24.723  -5.425  1.00 10.00      A   
ATOM   4787  OE2 GLU A 506     -14.567 -24.757  -7.560  1.00 10.00      A   
ATOM   4788  C   GLU A 506     -12.103 -21.249  -3.455  1.00 10.00      A   
ATOM   4789  O   GLU A 506     -12.824 -20.345  -3.877  1.00 10.00      A   
ATOM   4790  N   THR A 507     -11.647 -21.276  -2.213  1.00 10.00      A   
ATOM   4791  HN  THR A 507     -11.091 -22.030  -1.920  1.00 10.00      A   
ATOM   4792  CA  THR A 507     -11.969 -20.218  -1.267  1.00 10.00      A   
ATOM   4793  CB  THR A 507     -12.285 -20.796   0.125  1.00 10.00      A   
ATOM   4794  OG1 THR A 507     -12.297 -22.231   0.051  1.00 10.00      A   
ATOM   4795  HG1 THR A 507     -11.428 -22.566   0.305  1.00 10.00      A   
ATOM   4796  CG2 THR A 507     -13.641 -20.305   0.606  1.00 10.00      A   
ATOM   4797  C   THR A 507     -10.831 -19.204  -1.151  1.00 10.00      A   
ATOM   4798  O   THR A 507     -10.994 -18.138  -0.551  1.00 10.00      A   
ATOM   4799  N   MET A 508      -9.687 -19.532  -1.745  1.00 10.00      A   
ATOM   4800  HN  MET A 508      -9.631 -20.373  -2.240  1.00 10.00      A   
ATOM   4801  CA  MET A 508      -8.522 -18.661  -1.702  1.00 10.00      A   
ATOM   4802  CB  MET A 508      -7.239 -19.489  -1.601  1.00 10.00      A   
ATOM   4803  CG  MET A 508      -6.997 -20.109  -0.236  1.00 10.00      A   
ATOM   4804  SD  MET A 508      -5.423 -20.983  -0.149  1.00 10.00      A   
ATOM   4805  CE  MET A 508      -4.297 -19.704  -0.705  1.00 10.00      A   
ATOM   4806  C   MET A 508      -8.461 -17.789  -2.945  1.00 10.00      A   
ATOM   4807  O   MET A 508      -8.919 -18.192  -4.013  1.00 10.00      A   
ATOM   4808  N   ARG A 509      -7.888 -16.599  -2.807  1.00 10.00      A   
ATOM   4809  HN  ARG A 509      -7.532 -16.338  -1.930  1.00 10.00      A   
ATOM   4810  CA  ARG A 509      -7.763 -15.679  -3.935  1.00 10.00      A   
ATOM   4811  CB  ARG A 509      -7.396 -14.263  -3.465  1.00 10.00      A   
ATOM   4812  CG  ARG A 509      -7.490 -13.206  -4.563  1.00 10.00      A   
ATOM   4813  CD  ARG A 509      -6.300 -12.254  -4.541  1.00 10.00      A   
ATOM   4814  NE  ARG A 509      -6.498 -11.111  -3.646  1.00 10.00      A   
ATOM   4815  HE  ARG A 509      -7.319 -11.104  -3.100  1.00 10.00      A   
ATOM   4816  CZ  ARG A 509      -5.643 -10.087  -3.533  1.00 10.00      A   
ATOM   4817  NH1 ARG A 509      -4.528 -10.056  -4.256  1.00 10.00      A   
ATOM   4818 HH11 ARG A 509      -4.311 -10.832  -4.918  1.00 10.00      A   
ATOM   4819 HH12 ARG A 509      -3.866  -9.254  -4.164  1.00 10.00      A   
ATOM   4820  NH2 ARG A 509      -5.895  -9.104  -2.682  1.00 10.00      A   
ATOM   4821 HH21 ARG A 509      -6.753  -9.125  -2.095  1.00 10.00      A   
ATOM   4822 HH22 ARG A 509      -5.223  -8.303  -2.586  1.00 10.00      A   
ATOM   4823  C   ARG A 509      -6.707 -16.187  -4.904  1.00 10.00      A   
ATOM   4824  O   ARG A 509      -6.922 -16.216  -6.119  1.00 10.00      A   
ATOM   4825  N   SER A 510      -5.567 -16.590  -4.351  1.00 10.00      A   
ATOM   4826  HN  SER A 510      -5.465 -16.541  -3.377  1.00 10.00      A   
ATOM   4827  CA  SER A 510      -4.463 -17.103  -5.148  1.00 10.00      A   
ATOM   4828  CB  SER A 510      -3.810 -15.973  -5.950  1.00 10.00      A   
ATOM   4829  OG  SER A 510      -3.805 -14.760  -5.215  1.00 10.00      A   
ATOM   4830  HG  SER A 510      -3.216 -14.847  -4.457  1.00 10.00      A   
ATOM   4831  C   SER A 510      -3.419 -17.794  -4.275  1.00 10.00      A   
ATOM   4832  O   SER A 510      -3.165 -17.381  -3.140  1.00 10.00      A   
ATOM   4833  N   LEU A 511      -2.828 -18.853  -4.813  1.00 10.00      A   
ATOM   4834  HN  LEU A 511      -3.093 -19.137  -5.720  1.00 10.00      A   
ATOM   4835  CA  LEU A 511      -1.796 -19.607  -4.109  1.00 10.00      A   
ATOM   4836  CB  LEU A 511      -2.235 -21.063  -3.886  1.00 10.00      A   
ATOM   4837  CG  LEU A 511      -1.167 -22.035  -3.360  1.00 10.00      A   
ATOM   4838  CD1 LEU A 511      -0.601 -21.566  -2.026  1.00 10.00      A   
ATOM   4839  CD2 LEU A 511      -1.730 -23.442  -3.236  1.00 10.00      A   
ATOM   4840  C   LEU A 511      -0.489 -19.556  -4.892  1.00 10.00      A   
ATOM   4841  O   LEU A 511      -0.418 -20.030  -6.029  1.00 10.00      A   
ATOM   4842  N   TRP A 512       0.538 -18.981  -4.282  1.00 10.00      A   
ATOM   4843  HN  TRP A 512       0.425 -18.644  -3.365  1.00 10.00      A   
ATOM   4844  CA  TRP A 512       1.836 -18.857  -4.928  1.00 10.00      A   
ATOM   4845  CB  TRP A 512       2.385 -17.431  -4.773  1.00 10.00      A   
ATOM   4846  CG  TRP A 512       3.764 -17.259  -5.336  1.00 10.00      A   
ATOM   4847  CD1 TRP A 512       4.943 -17.621  -4.746  1.00 10.00      A   
ATOM   4848  CD2 TRP A 512       4.112 -16.684  -6.599  1.00 10.00      A   
ATOM   4849  NE1 TRP A 512       5.995 -17.332  -5.572  1.00 10.00      A   
ATOM   4850  HE1 TRP A 512       6.944 -17.512  -5.372  1.00 10.00      A   
ATOM   4851  CE2 TRP A 512       5.516 -16.745  -6.713  1.00 10.00      A   
ATOM   4852  CE3 TRP A 512       3.375 -16.127  -7.648  1.00 10.00      A   
ATOM   4853  CZ2 TRP A 512       6.195 -16.272  -7.834  1.00 10.00      A   
ATOM   4854  CZ3 TRP A 512       4.050 -15.656  -8.756  1.00 10.00      A   
ATOM   4855  CH2 TRP A 512       5.446 -15.733  -8.842  1.00 10.00      A   
ATOM   4856  C   TRP A 512       2.830 -19.861  -4.360  1.00 10.00      A   
ATOM   4857  O   TRP A 512       2.958 -20.001  -3.143  1.00 10.00      A   
ATOM   4858  N   MET A 513       3.525 -20.554  -5.255  1.00 10.00      A   
ATOM   4859  HN  MET A 513       3.348 -20.409  -6.209  1.00 10.00      A   
ATOM   4860  CA  MET A 513       4.536 -21.530  -4.871  1.00 10.00      A   
ATOM   4861  CB  MET A 513       3.948 -22.943  -4.838  1.00 10.00      A   
ATOM   4862  CG  MET A 513       2.892 -23.158  -3.767  1.00 10.00      A   
ATOM   4863  SD  MET A 513       2.132 -24.789  -3.850  1.00 10.00      A   
ATOM   4864  CE  MET A 513       3.399 -25.787  -3.072  1.00 10.00      A   
ATOM   4865  C   MET A 513       5.716 -21.475  -5.840  1.00 10.00      A   
ATOM   4866  O   MET A 513       5.570 -21.781  -7.027  1.00 10.00      A   
ATOM   4867  N   SER A 514       6.876 -21.065  -5.344  1.00 10.00      A   
ATOM   4868  HN  SER A 514       6.931 -20.809  -4.396  1.00 10.00      A   
ATOM   4869  CA  SER A 514       8.072 -20.979  -6.170  1.00 10.00      A   
ATOM   4870  CB  SER A 514       8.523 -19.521  -6.311  1.00 10.00      A   
ATOM   4871  OG  SER A 514       8.402 -18.819  -5.083  1.00 10.00      A   
ATOM   4872  HG  SER A 514       9.233 -18.896  -4.593  1.00 10.00      A   
ATOM   4873  C   SER A 514       9.195 -21.849  -5.605  1.00 10.00      A   
ATOM   4874  O   SER A 514       9.367 -21.933  -4.383  1.00 10.00      A   
ATOM   4875  N   SER A 515       9.939 -22.500  -6.500  1.00 10.00      A   
ATOM   4876  HN  SER A 515       9.740 -22.381  -7.454  1.00 10.00      A   
ATOM   4877  CA  SER A 515      11.041 -23.379  -6.119  1.00 10.00      A   
ATOM   4878  CB  SER A 515      12.257 -22.576  -5.656  1.00 10.00      A   
ATOM   4879  OG  SER A 515      12.752 -21.759  -6.707  1.00 10.00      A   
ATOM   4880  HG  SER A 515      12.842 -22.291  -7.509  1.00 10.00      A   
ATOM   4881  C   SER A 515      10.606 -24.393  -5.063  1.00 10.00      A   
ATOM   4882  O   SER A 515      11.169 -24.460  -3.967  1.00 10.00      A   
ATOM   4883  N   CYS A 516       9.586 -25.167  -5.404  1.00 10.00      A   
ATOM   4884  HN  CYS A 516       9.191 -25.066  -6.295  1.00 10.00      A   
ATOM   4885  CA  CYS A 516       9.044 -26.170  -4.505  1.00 10.00      A   
ATOM   4886  CB  CYS A 516       7.578 -25.844  -4.199  1.00 10.00      A   
ATOM   4887  SG  CYS A 516       7.292 -24.147  -3.638  1.00 10.00      A   
ATOM   4888  HG  CYS A 516       8.353 -23.423  -3.972  1.00 10.00      A   
ATOM   4889  C   CYS A 516       9.156 -27.567  -5.121  1.00 10.00      A   
ATOM   4890  O   CYS A 516       9.905 -27.776  -6.078  1.00 10.00      A   
ATOM   4891  N   SER A 517       8.411 -28.518  -4.568  1.00 10.00      A   
ATOM   4892  HN  SER A 517       7.852 -28.299  -3.791  1.00 10.00      A   
ATOM   4893  CA  SER A 517       8.419 -29.886  -5.065  1.00 10.00      A   
ATOM   4894  CB  SER A 517       8.561 -30.861  -3.893  1.00 10.00      A   
ATOM   4895  OG  SER A 517       9.361 -30.296  -2.869  1.00 10.00      A   
ATOM   4896  HG  SER A 517      10.266 -30.205  -3.189  1.00 10.00      A   
ATOM   4897  C   SER A 517       7.146 -30.183  -5.857  1.00 10.00      A   
ATOM   4898  O   SER A 517       6.592 -31.281  -5.783  1.00 10.00      A   
ATOM   4899  N   VAL A 518       6.679 -29.190  -6.604  1.00 10.00      A   
ATOM   4900  HN  VAL A 518       7.156 -28.335  -6.615  1.00 10.00      A   
ATOM   4901  CA  VAL A 518       5.477 -29.342  -7.412  1.00 10.00      A   
ATOM   4902  CB  VAL A 518       4.700 -28.019  -7.548  1.00 10.00      A   
ATOM   4903  CG1 VAL A 518       3.384 -28.242  -8.284  1.00 10.00      A   
ATOM   4904  CG2 VAL A 518       4.455 -27.401  -6.178  1.00 10.00      A   
ATOM   4905  C   VAL A 518       5.833 -29.876  -8.794  1.00 10.00      A   
ATOM   4906  O   VAL A 518       6.422 -29.175  -9.617  1.00 10.00      A   
ATOM   4907  N   SER A 519       5.480 -31.124  -9.041  1.00 10.00      A   
ATOM   4908  HN  SER A 519       5.007 -31.634  -8.349  1.00 10.00      A   
ATOM   4909  CA  SER A 519       5.772 -31.756 -10.314  1.00 10.00      A   
ATOM   4910  CB  SER A 519       5.748 -33.280 -10.163  1.00 10.00      A   
ATOM   4911  OG  SER A 519       4.554 -33.721  -9.534  1.00 10.00      A   
ATOM   4912  HG  SER A 519       4.643 -33.643  -8.565  1.00 10.00      A   
ATOM   4913  C   SER A 519       4.816 -31.285 -11.414  1.00 10.00      A   
ATOM   4914  O   SER A 519       3.663 -30.925 -11.146  1.00 10.00      A   
ATOM   4915  N   PHE A 520       5.303 -31.275 -12.650  1.00 10.00      A   
ATOM   4916  HN  PHE A 520       6.233 -31.554 -12.796  1.00 10.00      A   
ATOM   4917  CA  PHE A 520       4.501 -30.847 -13.794  1.00 10.00      A   
ATOM   4918  CB  PHE A 520       5.343 -30.847 -15.069  1.00 10.00      A   
ATOM   4919  CG  PHE A 520       4.598 -30.425 -16.307  1.00 10.00      A   
ATOM   4920  CD1 PHE A 520       3.937 -29.206 -16.357  1.00 10.00      A   
ATOM   4921  CD2 PHE A 520       4.567 -31.244 -17.424  1.00 10.00      A   
ATOM   4922  CE1 PHE A 520       3.258 -28.813 -17.495  1.00 10.00      A   
ATOM   4923  CE2 PHE A 520       3.890 -30.858 -18.567  1.00 10.00      A   
ATOM   4924  CZ  PHE A 520       3.235 -29.639 -18.603  1.00 10.00      A   
ATOM   4925  C   PHE A 520       3.258 -31.715 -13.979  1.00 10.00      A   
ATOM   4926  O   PHE A 520       2.199 -31.222 -14.380  1.00 10.00      A   
ATOM   4927  N   GLY A 521       3.388 -33.004 -13.680  1.00 10.00      A   
ATOM   4928  HN  GLY A 521       4.258 -33.343 -13.372  1.00 10.00      A   
ATOM   4929  CA  GLY A 521       2.265 -33.914 -13.817  1.00 10.00      A   
ATOM   4930  C   GLY A 521       1.085 -33.497 -12.962  1.00 10.00      A   
ATOM   4931  O   GLY A 521      -0.067 -33.578 -13.395  1.00 10.00      A   
ATOM   4932  N   ALA A 522       1.375 -33.023 -11.759  1.00 10.00      A   
ATOM   4933  HN  ALA A 522       2.313 -32.966 -11.479  1.00 10.00      A   
ATOM   4934  CA  ALA A 522       0.333 -32.588 -10.844  1.00 10.00      A   
ATOM   4935  CB  ALA A 522       0.883 -32.451  -9.442  1.00 10.00      A   
ATOM   4936  C   ALA A 522      -0.277 -31.271 -11.300  1.00 10.00      A   
ATOM   4937  O   ALA A 522      -1.458 -31.010 -11.060  1.00 10.00      A   
ATOM   4938  N   CYS A 523       0.531 -30.447 -11.962  1.00 10.00      A   
ATOM   4939  HN  CYS A 523       1.459 -30.716 -12.122  1.00 10.00      A   
ATOM   4940  CA  CYS A 523       0.071 -29.160 -12.461  1.00 10.00      A   
ATOM   4941  CB  CYS A 523       1.228 -28.396 -13.111  1.00 10.00      A   
ATOM   4942  SG  CYS A 523       2.654 -28.139 -12.026  1.00 10.00      A   
ATOM   4943  HG  CYS A 523       3.037 -29.322 -11.555  1.00 10.00      A   
ATOM   4944  C   CYS A 523      -1.062 -29.363 -13.461  1.00 10.00      A   
ATOM   4945  O   CYS A 523      -2.082 -28.677 -13.409  1.00 10.00      A   
ATOM   4946  N   LYS A 524      -0.887 -30.330 -14.354  1.00 10.00      A   
ATOM   4947  HN  LYS A 524      -0.053 -30.853 -14.341  1.00 10.00      A   
ATOM   4948  CA  LYS A 524      -1.902 -30.636 -15.354  1.00 10.00      A   
ATOM   4949  CB  LYS A 524      -1.326 -31.533 -16.451  1.00 10.00      A   
ATOM   4950  CG  LYS A 524      -0.247 -30.884 -17.301  1.00 10.00      A   
ATOM   4951  CD  LYS A 524       0.109 -31.759 -18.496  1.00 10.00      A   
ATOM   4952  CE  LYS A 524       0.689 -33.093 -18.054  1.00 10.00      A   
ATOM   4953  NZ  LYS A 524       0.845 -34.039 -19.189  1.00 10.00      A   
ATOM   4954  HZ1 LYS A 524      -0.086 -34.298 -19.573  1.00 10.00      A   
ATOM   4955  HZ2 LYS A 524       1.325 -34.909 -18.863  1.00 10.00      A   
ATOM   4956  HZ3 LYS A 524       1.411 -33.605 -19.947  1.00 10.00      A   
ATOM   4957  C   LYS A 524      -3.098 -31.322 -14.695  1.00 10.00      A   
ATOM   4958  O   LYS A 524      -4.252 -31.044 -15.029  1.00 10.00      A   
ATOM   4959  N   LEU A 525      -2.806 -32.204 -13.744  1.00 10.00      A   
ATOM   4960  HN  LEU A 525      -1.861 -32.372 -13.526  1.00 10.00      A   
ATOM   4961  CA  LEU A 525      -3.837 -32.943 -13.021  1.00 10.00      A   
ATOM   4962  CB  LEU A 525      -3.181 -33.893 -12.014  1.00 10.00      A   
ATOM   4963  CG  LEU A 525      -4.063 -34.995 -11.427  1.00 10.00      A   
ATOM   4964  CD1 LEU A 525      -4.538 -35.935 -12.522  1.00 10.00      A   
ATOM   4965  CD2 LEU A 525      -3.302 -35.765 -10.360  1.00 10.00      A   
ATOM   4966  C   LEU A 525      -4.795 -31.996 -12.301  1.00 10.00      A   
ATOM   4967  O   LEU A 525      -6.014 -32.156 -12.374  1.00 10.00      A   
ATOM   4968  N   LEU A 526      -4.234 -31.005 -11.622  1.00 10.00      A   
ATOM   4969  HN  LEU A 526      -3.252 -30.930 -11.609  1.00 10.00      A   
ATOM   4970  CA  LEU A 526      -5.028 -30.024 -10.889  1.00 10.00      A   
ATOM   4971  CB  LEU A 526      -4.113 -29.121 -10.053  1.00 10.00      A   
ATOM   4972  CG  LEU A 526      -4.754 -27.882  -9.417  1.00 10.00      A   
ATOM   4973  CD1 LEU A 526      -5.911 -28.273  -8.506  1.00 10.00      A   
ATOM   4974  CD2 LEU A 526      -3.712 -27.083  -8.651  1.00 10.00      A   
ATOM   4975  C   LEU A 526      -5.879 -29.187 -11.842  1.00 10.00      A   
ATOM   4976  O   LEU A 526      -7.036 -28.870 -11.547  1.00 10.00      A   
ATOM   4977  N   GLY A 527      -5.303 -28.848 -12.992  1.00 10.00      A   
ATOM   4978  HN  GLY A 527      -4.382 -29.138 -13.172  1.00 10.00      A   
ATOM   4979  CA  GLY A 527      -6.014 -28.057 -13.977  1.00 10.00      A   
ATOM   4980  C   GLY A 527      -7.244 -28.769 -14.502  1.00 10.00      A   
ATOM   4981  O   GLY A 527      -8.259 -28.138 -14.794  1.00 10.00      A   
ATOM   4982  N   GLN A 528      -7.148 -30.089 -14.618  1.00 10.00      A   
ATOM   4983  HN  GLN A 528      -6.303 -30.526 -14.374  1.00 10.00      A   
ATOM   4984  CA  GLN A 528      -8.258 -30.903 -15.100  1.00 10.00      A   
ATOM   4985  CB  GLN A 528      -7.739 -32.219 -15.686  1.00 10.00      A   
ATOM   4986  CG  GLN A 528      -6.993 -32.068 -17.003  1.00 10.00      A   
ATOM   4987  CD  GLN A 528      -7.903 -31.676 -18.152  1.00 10.00      A   
ATOM   4988  OE1 GLN A 528      -9.089 -32.011 -18.166  1.00 10.00      A   
ATOM   4989  NE2 GLN A 528      -7.352 -30.971 -19.130  1.00 10.00      A   
ATOM   4990 HE21 GLN A 528      -6.399 -30.747 -19.057  1.00 10.00      A   
ATOM   4991 HE22 GLN A 528      -7.919 -30.702 -19.884  1.00 10.00      A   
ATOM   4992  C   GLN A 528      -9.241 -31.190 -13.966  1.00 10.00      A   
ATOM   4993  O   GLN A 528     -10.443 -31.345 -14.189  1.00 10.00      A   
ATOM   4994  N   LYS A 529      -8.718 -31.256 -12.748  1.00 10.00      A   
ATOM   4995  HN  LYS A 529      -7.750 -31.128 -12.636  1.00 10.00      A   
ATOM   4996  CA  LYS A 529      -9.535 -31.524 -11.575  1.00 10.00      A   
ATOM   4997  CB  LYS A 529      -8.661 -31.869 -10.370  1.00 10.00      A   
ATOM   4998  CG  LYS A 529      -9.453 -32.291  -9.144  1.00 10.00      A   
ATOM   4999  CD  LYS A 529      -8.543 -32.717  -8.008  1.00 10.00      A   
ATOM   5000  CE  LYS A 529      -9.317 -33.451  -6.927  1.00 10.00      A   
ATOM   5001  NZ  LYS A 529      -9.842 -34.755  -7.414  1.00 10.00      A   
ATOM   5002  HZ1 LYS A 529     -10.468 -34.609  -8.228  1.00 10.00      A   
ATOM   5003  HZ2 LYS A 529     -10.379 -35.230  -6.659  1.00 10.00      A   
ATOM   5004  HZ3 LYS A 529      -9.054 -35.374  -7.698  1.00 10.00      A   
ATOM   5005  C   LYS A 529     -10.431 -30.338 -11.238  1.00 10.00      A   
ATOM   5006  O   LYS A 529     -11.629 -30.503 -11.020  1.00 10.00      A   
ATOM   5007  N   MET A 530      -9.852 -29.147 -11.196  1.00 10.00      A   
ATOM   5008  HN  MET A 530      -8.892 -29.068 -11.399  1.00 10.00      A   
ATOM   5009  CA  MET A 530     -10.609 -27.949 -10.870  1.00 10.00      A   
ATOM   5010  CB  MET A 530     -10.009 -27.255  -9.639  1.00 10.00      A   
ATOM   5011  CG  MET A 530      -9.834 -28.160  -8.424  1.00 10.00      A   
ATOM   5012  SD  MET A 530     -11.397 -28.747  -7.740  1.00 10.00      A   
ATOM   5013  CE  MET A 530     -11.937 -27.302  -6.831  1.00 10.00      A   
ATOM   5014  C   MET A 530     -10.643 -26.991 -12.058  1.00 10.00      A   
ATOM   5015  O   MET A 530      -9.730 -26.187 -12.241  1.00 10.00      A   
ATOM   5016  N   PRO A 531     -11.702 -27.057 -12.886  1.00 10.00      A   
ATOM   5017  CA  PRO A 531     -11.842 -26.192 -14.068  1.00 10.00      A   
ATOM   5018  CB  PRO A 531     -13.096 -26.729 -14.766  1.00 10.00      A   
ATOM   5019  CG  PRO A 531     -13.861 -27.423 -13.692  1.00 10.00      A   
ATOM   5020  CD  PRO A 531     -12.839 -27.985 -12.744  1.00 10.00      A   
ATOM   5021  C   PRO A 531     -12.028 -24.716 -13.708  1.00 10.00      A   
ATOM   5022  O   PRO A 531     -11.742 -23.830 -14.514  1.00 10.00      A   
ATOM   5023  N   LYS A 532     -12.496 -24.458 -12.493  1.00 10.00      A   
ATOM   5024  HN  LYS A 532     -12.691 -25.206 -11.890  1.00 10.00      A   
ATOM   5025  CA  LYS A 532     -12.724 -23.094 -12.032  1.00 10.00      A   
ATOM   5026  CB  LYS A 532     -13.774 -23.070 -10.918  1.00 10.00      A   
ATOM   5027  CG  LYS A 532     -15.149 -23.580 -11.328  1.00 10.00      A   
ATOM   5028  CD  LYS A 532     -16.218 -23.098 -10.359  1.00 10.00      A   
ATOM   5029  CE  LYS A 532     -17.247 -24.179 -10.067  1.00 10.00      A   
ATOM   5030  NZ  LYS A 532     -16.650 -25.355  -9.383  1.00 10.00      A   
ATOM   5031  HZ1 LYS A 532     -15.939 -25.043  -8.685  1.00 10.00      A   
ATOM   5032  HZ2 LYS A 532     -16.192 -25.981 -10.076  1.00 10.00      A   
ATOM   5033  HZ3 LYS A 532     -17.393 -25.892  -8.888  1.00 10.00      A   
ATOM   5034  C   LYS A 532     -11.428 -22.453 -11.542  1.00 10.00      A   
ATOM   5035  O   LYS A 532     -11.368 -21.247 -11.290  1.00 10.00      A   
ATOM   5036  N   LEU A 533     -10.391 -23.265 -11.411  1.00 10.00      A   
ATOM   5037  HN  LEU A 533     -10.490 -24.211 -11.646  1.00 10.00      A   
ATOM   5038  CA  LEU A 533      -9.104 -22.782 -10.950  1.00 10.00      A   
ATOM   5039  CB  LEU A 533      -8.480 -23.786  -9.980  1.00 10.00      A   
ATOM   5040  CG  LEU A 533      -7.266 -23.299  -9.186  1.00 10.00      A   
ATOM   5041  CD1 LEU A 533      -7.686 -22.322  -8.101  1.00 10.00      A   
ATOM   5042  CD2 LEU A 533      -6.513 -24.474  -8.586  1.00 10.00      A   
ATOM   5043  C   LEU A 533      -8.172 -22.544 -12.129  1.00 10.00      A   
ATOM   5044  O   LEU A 533      -8.030 -23.403 -13.000  1.00 10.00      A   
ATOM   5045  N   ASN A 534      -7.548 -21.378 -12.157  1.00 10.00      A   
ATOM   5046  HN  ASN A 534      -7.697 -20.731 -11.430  1.00 10.00      A   
ATOM   5047  CA  ASN A 534      -6.629 -21.041 -13.233  1.00 10.00      A   
ATOM   5048  CB  ASN A 534      -6.637 -19.533 -13.506  1.00 10.00      A   
ATOM   5049  CG  ASN A 534      -6.073 -19.182 -14.869  1.00 10.00      A   
ATOM   5050  OD1 ASN A 534      -6.336 -19.865 -15.856  1.00 10.00      A   
ATOM   5051  ND2 ASN A 534      -5.296 -18.110 -14.934  1.00 10.00      A   
ATOM   5052 HD21 ASN A 534      -5.137 -17.606 -14.110  1.00 10.00      A   
ATOM   5053 HD22 ASN A 534      -4.898 -17.872 -15.802  1.00 10.00      A   
ATOM   5054  C   ASN A 534      -5.225 -21.498 -12.870  1.00 10.00      A   
ATOM   5055  O   ASN A 534      -4.568 -20.895 -12.019  1.00 10.00      A   
ATOM   5056  N   VAL A 535      -4.792 -22.589 -13.488  1.00 10.00      A   
ATOM   5057  HN  VAL A 535      -5.381 -23.032 -14.135  1.00 10.00      A   
ATOM   5058  CA  VAL A 535      -3.470 -23.144 -13.240  1.00 10.00      A   
ATOM   5059  CB  VAL A 535      -3.500 -24.687 -13.236  1.00 10.00      A   
ATOM   5060  CG1 VAL A 535      -2.140 -25.254 -12.854  1.00 10.00      A   
ATOM   5061  CG2 VAL A 535      -4.585 -25.200 -12.298  1.00 10.00      A   
ATOM   5062  C   VAL A 535      -2.481 -22.670 -14.300  1.00 10.00      A   
ATOM   5063  O   VAL A 535      -2.542 -23.097 -15.454  1.00 10.00      A   
ATOM   5064  N   GLU A 536      -1.581 -21.779 -13.908  1.00 10.00      A   
ATOM   5065  HN  GLU A 536      -1.588 -21.465 -12.978  1.00 10.00      A   
ATOM   5066  CA  GLU A 536      -0.582 -21.250 -14.825  1.00 10.00      A   
ATOM   5067  CB  GLU A 536      -0.714 -19.731 -14.942  1.00 10.00      A   
ATOM   5068  CG  GLU A 536      -2.081 -19.273 -15.416  1.00 10.00      A   
ATOM   5069  CD  GLU A 536      -2.134 -17.795 -15.733  1.00 10.00      A   
ATOM   5070  OE1 GLU A 536      -1.451 -17.007 -15.046  1.00 10.00      A   
ATOM   5071  OE2 GLU A 536      -2.869 -17.414 -16.665  1.00 10.00      A   
ATOM   5072  C   GLU A 536       0.828 -21.626 -14.387  1.00 10.00      A   
ATOM   5073  O   GLU A 536       1.249 -21.321 -13.266  1.00 10.00      A   
ATOM   5074  N   VAL A 537       1.544 -22.299 -15.278  1.00 10.00      A   
ATOM   5075  HN  VAL A 537       1.140 -22.514 -16.148  1.00 10.00      A   
ATOM   5076  CA  VAL A 537       2.911 -22.726 -15.014  1.00 10.00      A   
ATOM   5077  CB  VAL A 537       3.249 -24.017 -15.796  1.00 10.00      A   
ATOM   5078  CG1 VAL A 537       4.633 -24.533 -15.425  1.00 10.00      A   
ATOM   5079  CG2 VAL A 537       2.189 -25.089 -15.579  1.00 10.00      A   
ATOM   5080  C   VAL A 537       3.886 -21.638 -15.448  1.00 10.00      A   
ATOM   5081  O   VAL A 537       3.932 -21.279 -16.624  1.00 10.00      A   
ATOM   5082  N   ILE A 538       4.648 -21.113 -14.498  1.00 10.00      A   
ATOM   5083  HN  ILE A 538       4.559 -21.447 -13.578  1.00 10.00      A   
ATOM   5084  CA  ILE A 538       5.630 -20.068 -14.781  1.00 10.00      A   
ATOM   5085  CB  ILE A 538       5.547 -18.913 -13.757  1.00 10.00      A   
ATOM   5086  CG1 ILE A 538       4.085 -18.560 -13.460  1.00 10.00      A   
ATOM   5087  CG2 ILE A 538       6.289 -17.688 -14.273  1.00 10.00      A   
ATOM   5088  CD1 ILE A 538       3.911 -17.614 -12.288  1.00 10.00      A   
ATOM   5089  C   ILE A 538       7.034 -20.673 -14.757  1.00 10.00      A   
ATOM   5090  O   ILE A 538       7.651 -20.811 -13.697  1.00 10.00      A   
ATOM   5091  N   ASP A 539       7.533 -21.036 -15.927  1.00 10.00      A   
ATOM   5092  HN  ASP A 539       7.016 -20.859 -16.745  1.00 10.00      A   
ATOM   5093  CA  ASP A 539       8.846 -21.656 -16.035  1.00 10.00      A   
ATOM   5094  CB  ASP A 539       8.694 -23.097 -16.525  1.00 10.00      A   
ATOM   5095  CG  ASP A 539       9.891 -23.957 -16.199  1.00 10.00      A   
ATOM   5096  OD1 ASP A 539       9.877 -24.629 -15.142  1.00 10.00      A   
ATOM   5097  OD2 ASP A 539      10.839 -23.990 -17.008  1.00 10.00      A   
ATOM   5098  C   ASP A 539       9.740 -20.862 -16.981  1.00 10.00      A   
ATOM   5099  O   ASP A 539       9.258 -20.283 -17.953  1.00 10.00      A   
ATOM   5100  N   GLU A 540      11.034 -20.816 -16.684  1.00 10.00      A   
ATOM   5101  HN  GLU A 540      11.366 -21.288 -15.883  1.00 10.00      A   
ATOM   5102  CA  GLU A 540      11.980 -20.076 -17.514  1.00 10.00      A   
ATOM   5103  CB  GLU A 540      12.733 -19.033 -16.684  1.00 10.00      A   
ATOM   5104  CG  GLU A 540      12.003 -17.710 -16.524  1.00 10.00      A   
ATOM   5105  CD  GLU A 540      12.906 -16.518 -16.766  1.00 10.00      A   
ATOM   5106  OE1 GLU A 540      13.580 -16.067 -15.814  1.00 10.00      A   
ATOM   5107  OE2 GLU A 540      12.949 -16.027 -17.914  1.00 10.00      A   
ATOM   5108  C   GLU A 540      12.971 -20.999 -18.220  1.00 10.00      A   
ATOM   5109  O   GLU A 540      13.876 -20.532 -18.914  1.00 10.00      A   
ATOM   5110  N   ARG A 541      12.809 -22.303 -18.046  1.00 10.00      A   
ATOM   5111  HN  ARG A 541      12.067 -22.632 -17.486  1.00 10.00      A   
ATOM   5112  CA  ARG A 541      13.708 -23.258 -18.682  1.00 10.00      A   
ATOM   5113  CB  ARG A 541      13.866 -24.516 -17.824  1.00 10.00      A   
ATOM   5114  CG  ARG A 541      14.356 -24.246 -16.413  1.00 10.00      A   
ATOM   5115  CD  ARG A 541      13.345 -24.719 -15.382  1.00 10.00      A   
ATOM   5116  NE  ARG A 541      13.761 -25.948 -14.713  1.00 10.00      A   
ATOM   5117  HE  ARG A 541      14.699 -26.230 -14.826  1.00 10.00      A   
ATOM   5118  CZ  ARG A 541      12.951 -26.696 -13.966  1.00 10.00      A   
ATOM   5119  NH1 ARG A 541      11.677 -26.350 -13.794  1.00 10.00      A   
ATOM   5120 HH11 ARG A 541      11.291 -25.488 -14.255  1.00 10.00      A   
ATOM   5121 HH12 ARG A 541      11.053 -26.938 -13.198  1.00 10.00      A   
ATOM   5122  NH2 ARG A 541      13.417 -27.791 -13.383  1.00 10.00      A   
ATOM   5123 HH21 ARG A 541      12.787 -28.380 -12.798  1.00 10.00      A   
ATOM   5124 HH22 ARG A 541      14.415 -28.074 -13.508  1.00 10.00      A   
ATOM   5125  C   ARG A 541      13.204 -23.620 -20.072  1.00 10.00      A   
ATOM   5126  O   ARG A 541      13.987 -23.934 -20.971  1.00 10.00      A   
ATOM   5127  N   GLY A 542      11.896 -23.560 -20.236  1.00 10.00      A   
ATOM   5128  HN  GLY A 542      11.332 -23.309 -19.475  1.00 10.00      A   
ATOM   5129  CA  GLY A 542      11.277 -23.878 -21.502  1.00 10.00      A   
ATOM   5130  C   GLY A 542       9.991 -24.640 -21.282  1.00 10.00      A   
ATOM   5131  O   GLY A 542       9.516 -24.726 -20.146  1.00 10.00      A   
ATOM   5132  N   ALA A 543       9.426 -25.187 -22.353  1.00 10.00      A   
ATOM   5133  HN  ALA A 543       9.849 -25.071 -23.230  1.00 10.00      A   
ATOM   5134  CA  ALA A 543       8.193 -25.953 -22.262  1.00 10.00      A   
ATOM   5135  CB  ALA A 543       7.733 -26.385 -23.643  1.00 10.00      A   
ATOM   5136  C   ALA A 543       8.385 -27.167 -21.362  1.00 10.00      A   
ATOM   5137  O   ALA A 543       9.195 -28.044 -21.658  1.00 10.00      A   
ATOM   5138  N   PRO A 544       7.636 -27.232 -20.253  1.00 10.00      A   
ATOM   5139  CA  PRO A 544       7.723 -28.337 -19.288  1.00 10.00      A   
ATOM   5140  CB  PRO A 544       6.698 -27.961 -18.212  1.00 10.00      A   
ATOM   5141  CG  PRO A 544       6.489 -26.494 -18.380  1.00 10.00      A   
ATOM   5142  CD  PRO A 544       6.641 -26.230 -19.848  1.00 10.00      A   
ATOM   5143  C   PRO A 544       7.366 -29.676 -19.926  1.00 10.00      A   
ATOM   5144  O   PRO A 544       7.692 -30.736 -19.397  1.00 10.00      A   
ATOM   5145  N   ASP A 545       6.693 -29.615 -21.070  1.00 10.00      A   
ATOM   5146  HN  ASP A 545       6.444 -28.735 -21.427  1.00 10.00      A   
ATOM   5147  CA  ASP A 545       6.300 -30.812 -21.807  1.00 10.00      A   
ATOM   5148  CB  ASP A 545       5.432 -30.414 -23.003  1.00 10.00      A   
ATOM   5149  CG  ASP A 545       4.665 -31.577 -23.601  1.00 10.00      A   
ATOM   5150  OD1 ASP A 545       3.450 -31.696 -23.326  1.00 10.00      A   
ATOM   5151  OD2 ASP A 545       5.263 -32.366 -24.358  1.00 10.00      A   
ATOM   5152  C   ASP A 545       7.537 -31.554 -22.304  1.00 10.00      A   
ATOM   5153  O   ASP A 545       7.516 -32.765 -22.504  1.00 10.00      A   
ATOM   5154  N   SER A 546       8.621 -30.813 -22.482  1.00 10.00      A   
ATOM   5155  HN  SER A 546       8.576 -29.852 -22.291  1.00 10.00      A   
ATOM   5156  CA  SER A 546       9.878 -31.376 -22.955  1.00 10.00      A   
ATOM   5157  CB  SER A 546      10.713 -30.272 -23.604  1.00 10.00      A   
ATOM   5158  OG  SER A 546       9.874 -29.301 -24.209  1.00 10.00      A   
ATOM   5159  HG  SER A 546       9.921 -28.480 -23.702  1.00 10.00      A   
ATOM   5160  C   SER A 546      10.660 -32.016 -21.805  1.00 10.00      A   
ATOM   5161  O   SER A 546      11.812 -32.421 -21.970  1.00 10.00      A   
ATOM   5162  N   ARG A 547      10.026 -32.096 -20.642  1.00 10.00      A   
ATOM   5163  HN  ARG A 547       9.107 -31.759 -20.578  1.00 10.00      A   
ATOM   5164  CA  ARG A 547      10.634 -32.680 -19.461  1.00 10.00      A   
ATOM   5165  CB  ARG A 547      11.001 -31.580 -18.458  1.00 10.00      A   
ATOM   5166  CG  ARG A 547      11.399 -30.254 -19.083  1.00 10.00      A   
ATOM   5167  CD  ARG A 547      11.953 -29.296 -18.043  1.00 10.00      A
[truncated: 221,457 more chars]
