# Supplementary material for: Flexibility of intrinsically disordered degrons in AUX/IAA proteins reinforces auxin co-receptor assemblies
Source: Nat Commun. 2020 May 8;11:2277. doi: 10.1038/s41467-020-16147-2 (PMC7210949; doi:10.1038/s41467-020-16147-2)
Supplement: Supplementary file 11 — Supplementary Data 8 [file 41467_2020_16147_MOESM11_ESM.gz › disvis_haddock_files/IAA07/cluster2_3.pdb]

REMARK FILENAME="complex_190w.pdb0"
REMARK ===============================================================
REMARK HADDOCK run for complex
REMARK initial structure: complex_190.pdb
REMARK final NOE weights: unambig 50 amb: 50
REMARK ===============================================================
REMARK            total,bonds,angles,improper,dihe,vdw,elec,air,cdih,coup,rdcs,vean,dani,xpcs,rg
REMARK energies: -157.478, 0, 0, 0, 0, -77.8381, -338.23, 258.591, 0, 0, 0, 0, 0, 0, 0
REMARK ===============================================================
REMARK            bonds,angles,impropers,dihe,air,cdih,coup,rdcs,vean,dani,xpcs
REMARK rms-dev.: 0,0,0,0,0.790343,0,0, 0, 0, 0, 0
REMARK ===============================================================
REMARK               air,cdih,coup,rdcs,vean,dani,xpcs
REMARK               >0.3,>5,>1,>0,>5,>0.2,>0.2
REMARK violations.: 10, 0, 0, 0, 0, 0, 0
REMARK ===============================================================
REMARK                        CVpartition#,violations,rms
REMARK AIRs cross-validation: 1, 23, 1.80264
REMARK ===============================================================
REMARK NCS energy: 0
REMARK ===============================================================
REMARK Symmetry energy: 0
REMARK ===============================================================
REMARK Desolvation energy: 49.8061
REMARK Internal energy free molecules: -22635.8
REMARK Internal energy complex: -33550.3
REMARK Binding energy: -11280.9
REMARK ===============================================================
REMARK buried surface area: 2797.2
REMARK ===============================================================
REMARK water - chain1: 0 0 0
REMARK water - chain2: 0 0 0
REMARK water - chain3: 0 0 0
REMARK water - chain4: 0 0 0
REMARK water - chain5: 0 0 0
REMARK water - chain6: 0 0 0
REMARK ===============================================================
REMARK water - water: 0 0 0
REMARK ===============================================================
REMARK DATE:10-Dec-2019  16:07:53       created by user: enm009
REMARK VERSION:1.3U
ATOM      1  N   PHE A   9     -41.752  -1.699  -1.070  1.00 10.00      A   
ATOM      2  HN  PHE A   9     -41.891  -2.301  -1.835  1.00 10.00      A   
ATOM      3  CA  PHE A   9     -40.919  -0.521  -1.245  1.00 10.00      A   
ATOM      4  CB  PHE A   9     -39.617  -0.659  -0.455  1.00 10.00      A   
ATOM      5  CG  PHE A   9     -39.802  -0.686   1.031  1.00 10.00      A   
ATOM      6  CD1 PHE A   9     -39.446  -1.804   1.766  1.00 10.00      A   
ATOM      7  CD2 PHE A   9     -40.337   0.406   1.692  1.00 10.00      A   
ATOM      8  CE1 PHE A   9     -39.619  -1.834   3.136  1.00 10.00      A   
ATOM      9  CE2 PHE A   9     -40.513   0.385   3.061  1.00 10.00      A   
ATOM     10  CZ  PHE A   9     -40.154  -0.736   3.782  1.00 10.00      A   
ATOM     11  C   PHE A   9     -40.598  -0.295  -2.717  1.00 10.00      A   
ATOM     12  O   PHE A   9     -40.033  -1.172  -3.372  1.00 10.00      A   
ATOM     13  N   PRO A  10     -40.984   0.876  -3.252  1.00 10.00      A   
ATOM     14  CA  PRO A  10     -40.725   1.241  -4.649  1.00 10.00      A   
ATOM     15  CB  PRO A  10     -41.270   2.670  -4.754  1.00 10.00      A   
ATOM     16  CG  PRO A  10     -42.264   2.774  -3.652  1.00 10.00      A   
ATOM     17  CD  PRO A  10     -41.727   1.924  -2.539  1.00 10.00      A   
ATOM     18  C   PRO A  10     -39.230   1.235  -4.960  1.00 10.00      A   
ATOM     19  O   PRO A  10     -38.393   1.316  -4.050  1.00 10.00      A   
ATOM     20  N   GLU A  11     -38.906   1.151  -6.245  1.00 10.00      A   
ATOM     21  HN  GLU A  11     -39.627   1.100  -6.911  1.00 10.00      A   
ATOM     22  CA  GLU A  11     -37.521   1.119  -6.706  1.00 10.00      A   
ATOM     23  CB  GLU A  11     -37.470   1.085  -8.238  1.00 10.00      A   
ATOM     24  CG  GLU A  11     -38.544   0.220  -8.893  1.00 10.00      A   
ATOM     25  CD  GLU A  11     -38.530  -1.218  -8.409  1.00 10.00      A   
ATOM     26  OE1 GLU A  11     -37.621  -1.972  -8.804  1.00 10.00      A   
ATOM     27  OE2 GLU A  11     -39.438  -1.603  -7.641  1.00 10.00      A   
ATOM     28  C   GLU A  11     -36.729   2.316  -6.181  1.00 10.00      A   
ATOM     29  O   GLU A  11     -35.619   2.156  -5.668  1.00 10.00      A   
ATOM     30  N   GLU A  12     -37.319   3.506  -6.299  1.00 10.00      A   
ATOM     31  HN  GLU A  12     -38.206   3.556  -6.712  1.00 10.00      A   
ATOM     32  CA  GLU A  12     -36.683   4.740  -5.845  1.00 10.00      A   
ATOM     33  CB  GLU A  12     -37.532   5.965  -6.218  1.00 10.00      A   
ATOM     34  CG  GLU A  12     -38.934   5.982  -5.622  1.00 10.00      A   
ATOM     35  CD  GLU A  12     -39.821   7.055  -6.227  1.00 10.00      A   
ATOM     36  OE1 GLU A  12     -39.303   7.935  -6.944  1.00 10.00      A   
ATOM     37  OE2 GLU A  12     -41.050   7.015  -6.001  1.00 10.00      A   
ATOM     38  C   GLU A  12     -36.386   4.715  -4.344  1.00 10.00      A   
ATOM     39  O   GLU A  12     -35.376   5.254  -3.893  1.00 10.00      A   
ATOM     40  N   VAL A  13     -37.260   4.068  -3.579  1.00 10.00      A   
ATOM     41  HN  VAL A  13     -38.031   3.635  -3.998  1.00 10.00      A   
ATOM     42  CA  VAL A  13     -37.086   3.972  -2.136  1.00 10.00      A   
ATOM     43  CB  VAL A  13     -38.376   3.487  -1.443  1.00 10.00      A   
ATOM     44  CG1 VAL A  13     -38.133   3.237   0.035  1.00 10.00      A   
ATOM     45  CG2 VAL A  13     -39.481   4.510  -1.627  1.00 10.00      A   
ATOM     46  C   VAL A  13     -35.933   3.022  -1.810  1.00 10.00      A   
ATOM     47  O   VAL A  13     -35.046   3.350  -1.022  1.00 10.00      A   
ATOM     48  N   LEU A  14     -35.937   1.855  -2.443  1.00 10.00      A   
ATOM     49  HN  LEU A  14     -36.659   1.660  -3.082  1.00 10.00      A   
ATOM     50  CA  LEU A  14     -34.894   0.862  -2.219  1.00 10.00      A   
ATOM     51  CB  LEU A  14     -35.206  -0.442  -2.956  1.00 10.00      A   
ATOM     52  CG  LEU A  14     -36.324  -1.299  -2.355  1.00 10.00      A   
ATOM     53  CD1 LEU A  14     -36.638  -2.481  -3.258  1.00 10.00      A   
ATOM     54  CD2 LEU A  14     -35.943  -1.776  -0.961  1.00 10.00      A   
ATOM     55  C   LEU A  14     -33.528   1.403  -2.623  1.00 10.00      A   
ATOM     56  O   LEU A  14     -32.531   1.170  -1.939  1.00 10.00      A   
ATOM     57  N   GLU A  15     -33.487   2.146  -3.725  1.00 10.00      A   
ATOM     58  HN  GLU A  15     -34.317   2.309  -4.227  1.00 10.00      A   
ATOM     59  CA  GLU A  15     -32.238   2.721  -4.201  1.00 10.00      A   
ATOM     60  CB  GLU A  15     -32.418   3.399  -5.559  1.00 10.00      A   
ATOM     61  CG  GLU A  15     -31.169   3.354  -6.421  1.00 10.00      A   
ATOM     62  CD  GLU A  15     -31.150   4.422  -7.493  1.00 10.00      A   
ATOM     63  OE1 GLU A  15     -31.563   4.137  -8.634  1.00 10.00      A   
ATOM     64  OE2 GLU A  15     -30.710   5.555  -7.201  1.00 10.00      A   
ATOM     65  C   GLU A  15     -31.692   3.714  -3.179  1.00 10.00      A   
ATOM     66  O   GLU A  15     -30.475   3.851  -3.012  1.00 10.00      A   
ATOM     67  N   HIS A  16     -32.601   4.392  -2.483  1.00 10.00      A   
ATOM     68  HN  HIS A  16     -33.555   4.241  -2.665  1.00 10.00      A   
ATOM     69  CA  HIS A  16     -32.219   5.359  -1.464  1.00 10.00      A   
ATOM     70  CB  HIS A  16     -33.428   6.184  -1.012  1.00 10.00      A   
ATOM     71  CG  HIS A  16     -33.073   7.535  -0.470  1.00 10.00      A   
ATOM     72  ND1 HIS A  16     -33.125   8.658  -1.263  1.00 10.00      A   
ATOM     73  CD2 HIS A  16     -32.665   7.891   0.775  1.00 10.00      A   
ATOM     74  CE1 HIS A  16     -32.751   9.663  -0.492  1.00 10.00      A   
ATOM     75  NE2 HIS A  16     -32.463   9.246   0.745  1.00 10.00      A   
ATOM     76  HE2 HIS A  16     -32.155   9.815   1.497  1.00 10.00      A   
ATOM     77  C   HIS A  16     -31.603   4.637  -0.274  1.00 10.00      A   
ATOM     78  O   HIS A  16     -30.640   5.108   0.320  1.00 10.00      A   
ATOM     79  N   VAL A  17     -32.163   3.484   0.060  1.00 10.00      A   
ATOM     80  HN  VAL A  17     -32.942   3.168  -0.445  1.00 10.00      A   
ATOM     81  CA  VAL A  17     -31.661   2.678   1.163  1.00 10.00      A   
ATOM     82  CB  VAL A  17     -32.620   1.506   1.474  1.00 10.00      A   
ATOM     83  CG1 VAL A  17     -32.091   0.651   2.616  1.00 10.00      A   
ATOM     84  CG2 VAL A  17     -34.017   2.020   1.794  1.00 10.00      A   
ATOM     85  C   VAL A  17     -30.279   2.120   0.820  1.00 10.00      A   
ATOM     86  O   VAL A  17     -29.352   2.185   1.626  1.00 10.00      A   
ATOM     87  N   PHE A  18     -30.139   1.609  -0.401  1.00 10.00      A   
ATOM     88  HN  PHE A  18     -30.907   1.621  -1.017  1.00 10.00      A   
ATOM     89  CA  PHE A  18     -28.880   1.024  -0.855  1.00 10.00      A   
ATOM     90  CB  PHE A  18     -29.078   0.264  -2.173  1.00 10.00      A   
ATOM     91  CG  PHE A  18     -30.073  -0.864  -2.089  1.00 10.00      A   
ATOM     92  CD1 PHE A  18     -30.790  -1.255  -3.208  1.00 10.00      A   
ATOM     93  CD2 PHE A  18     -30.299  -1.529  -0.892  1.00 10.00      A   
ATOM     94  CE1 PHE A  18     -31.710  -2.285  -3.135  1.00 10.00      A   
ATOM     95  CE2 PHE A  18     -31.216  -2.560  -0.812  1.00 10.00      A   
ATOM     96  CZ  PHE A  18     -31.923  -2.939  -1.936  1.00 10.00      A   
ATOM     97  C   PHE A  18     -27.778   2.072  -1.000  1.00 10.00      A   
ATOM     98  O   PHE A  18     -26.594   1.738  -1.035  1.00 10.00      A   
ATOM     99  N   SER A  19     -28.161   3.342  -1.067  1.00 10.00      A   
ATOM    100  HN  SER A  19     -29.118   3.560  -1.031  1.00 10.00      A   
ATOM    101  CA  SER A  19     -27.185   4.416  -1.210  1.00 10.00      A   
ATOM    102  CB  SER A  19     -27.865   5.721  -1.631  1.00 10.00      A   
ATOM    103  OG  SER A  19     -28.550   6.331  -0.551  1.00 10.00      A   
ATOM    104  HG  SER A  19     -29.240   5.735  -0.225  1.00 10.00      A   
ATOM    105  C   SER A  19     -26.369   4.613   0.069  1.00 10.00      A   
ATOM    106  O   SER A  19     -25.325   5.268   0.055  1.00 10.00      A   
ATOM    107  N   PHE A  20     -26.846   4.028   1.167  1.00 10.00      A   
ATOM    108  HN  PHE A  20     -27.672   3.503   1.107  1.00 10.00      A   
ATOM    109  CA  PHE A  20     -26.171   4.131   2.453  1.00 10.00      A   
ATOM    110  CB  PHE A  20     -27.188   4.356   3.578  1.00 10.00      A   
ATOM    111  CG  PHE A  20     -28.011   5.602   3.414  1.00 10.00      A   
ATOM    112  CD1 PHE A  20     -29.391   5.551   3.497  1.00 10.00      A   
ATOM    113  CD2 PHE A  20     -27.406   6.826   3.177  1.00 10.00      A   
ATOM    114  CE1 PHE A  20     -30.155   6.692   3.349  1.00 10.00      A   
ATOM    115  CE2 PHE A  20     -28.163   7.974   3.026  1.00 10.00      A   
ATOM    116  CZ  PHE A  20     -29.541   7.906   3.112  1.00 10.00      A   
ATOM    117  C   PHE A  20     -25.361   2.870   2.715  1.00 10.00      A   
ATOM    118  O   PHE A  20     -24.902   2.623   3.832  1.00 10.00      A   
ATOM    119  N   ILE A  21     -25.201   2.069   1.673  1.00 10.00      A   
ATOM    120  HN  ILE A  21     -25.603   2.319   0.812  1.00 10.00      A   
ATOM    121  CA  ILE A  21     -24.448   0.835   1.760  1.00 10.00      A   
ATOM    122  CB  ILE A  21     -25.322  -0.374   1.363  1.00 10.00      A   
ATOM    123  CG1 ILE A  21     -26.667  -0.328   2.099  1.00 10.00      A   
ATOM    124  CG2 ILE A  21     -24.594  -1.676   1.656  1.00 10.00      A   
ATOM    125  CD1 ILE A  21     -27.637  -1.416   1.693  1.00 10.00      A   
ATOM    126  C   ILE A  21     -23.243   0.915   0.832  1.00 10.00      A   
ATOM    127  O   ILE A  21     -23.358   0.698  -0.375  1.00 10.00      A   
ATOM    128  N   GLN A  22     -22.091   1.253   1.392  1.00 10.00      A   
ATOM    129  HN  GLN A  22     -22.061   1.433   2.358  1.00 10.00      A   
ATOM    130  CA  GLN A  22     -20.870   1.376   0.601  1.00 10.00      A   
ATOM    131  CB  GLN A  22     -20.148   2.689   0.904  1.00 10.00      A   
ATOM    132  CG  GLN A  22     -20.753   3.892   0.206  1.00 10.00      A   
ATOM    133  CD  GLN A  22     -20.724   3.763  -1.304  1.00 10.00      A   
ATOM    134  OE1 GLN A  22     -21.637   4.210  -1.991  1.00 10.00      A   
ATOM    135  NE2 GLN A  22     -19.672   3.155  -1.836  1.00 10.00      A   
ATOM    136 HE21 GLN A  22     -18.970   2.826  -1.231  1.00 10.00      A   
ATOM    137 HE22 GLN A  22     -19.633   3.067  -2.809  1.00 10.00      A   
ATOM    138  C   GLN A  22     -19.931   0.191   0.786  1.00 10.00      A   
ATOM    139  O   GLN A  22     -18.931   0.062   0.073  1.00 10.00      A   
ATOM    140  N   LEU A  23     -20.242  -0.665   1.746  1.00 10.00      A   
ATOM    141  HN  LEU A  23     -21.044  -0.504   2.290  1.00 10.00      A   
ATOM    142  CA  LEU A  23     -19.423  -1.842   2.009  1.00 10.00      A   
ATOM    143  CB  LEU A  23     -19.673  -2.382   3.425  1.00 10.00      A   
ATOM    144  CG  LEU A  23     -18.747  -1.852   4.526  1.00 10.00      A   
ATOM    145  CD1 LEU A  23     -18.981  -0.367   4.768  1.00 10.00      A   
ATOM    146  CD2 LEU A  23     -18.930  -2.646   5.812  1.00 10.00      A   
ATOM    147  C   LEU A  23     -19.689  -2.921   0.964  1.00 10.00      A   
ATOM    148  O   LEU A  23     -20.842  -3.248   0.680  1.00 10.00      A   
ATOM    149  N   ASP A  24     -18.620  -3.465   0.389  1.00 10.00      A   
ATOM    150  HN  ASP A  24     -17.726  -3.157   0.657  1.00 10.00      A   
ATOM    151  CA  ASP A  24     -18.739  -4.501  -0.636  1.00 10.00      A   
ATOM    152  CB  ASP A  24     -17.381  -4.858  -1.243  1.00 10.00      A   
ATOM    153  CG  ASP A  24     -16.851  -3.776  -2.157  1.00 10.00      A   
ATOM    154  OD1 ASP A  24     -17.554  -3.396  -3.119  1.00 10.00      A   
ATOM    155  OD2 ASP A  24     -15.735  -3.277  -1.903  1.00 10.00      A   
ATOM    156  C   ASP A  24     -19.417  -5.748  -0.094  1.00 10.00      A   
ATOM    157  O   ASP A  24     -20.388  -6.229  -0.677  1.00 10.00      A   
ATOM    158  N   LYS A  25     -18.914  -6.258   1.029  1.00 10.00      A   
ATOM    159  HN  LYS A  25     -18.140  -5.822   1.449  1.00 10.00      A   
ATOM    160  CA  LYS A  25     -19.484  -7.450   1.651  1.00 10.00      A   
ATOM    161  CB  LYS A  25     -18.729  -7.795   2.936  1.00 10.00      A   
ATOM    162  CG  LYS A  25     -17.362  -8.419   2.714  1.00 10.00      A   
ATOM    163  CD  LYS A  25     -16.664  -8.700   4.035  1.00 10.00      A   
ATOM    164  CE  LYS A  25     -15.376  -9.481   3.838  1.00 10.00      A   
ATOM    165  NZ  LYS A  25     -15.623 -10.936   3.658  1.00 10.00      A   
ATOM    166  HZ1 LYS A  25     -16.334 -11.270   4.342  1.00 10.00      A   
ATOM    167  HZ2 LYS A  25     -14.742 -11.465   3.810  1.00 10.00      A   
ATOM    168  HZ3 LYS A  25     -15.968 -11.128   2.689  1.00 10.00      A   
ATOM    169  C   LYS A  25     -20.961  -7.235   1.966  1.00 10.00      A   
ATOM    170  O   LYS A  25     -21.786  -8.129   1.784  1.00 10.00      A   
ATOM    171  N   ASP A  26     -21.281  -6.031   2.422  1.00 10.00      A   
ATOM    172  HN  ASP A  26     -20.574  -5.366   2.531  1.00 10.00      A   
ATOM    173  CA  ASP A  26     -22.651  -5.668   2.764  1.00 10.00      A   
ATOM    174  CB  ASP A  26     -22.681  -4.257   3.362  1.00 10.00      A   
ATOM    175  CG  ASP A  26     -23.347  -4.189   4.721  1.00 10.00      A   
ATOM    176  OD1 ASP A  26     -23.065  -5.058   5.576  1.00 10.00      A   
ATOM    177  OD2 ASP A  26     -24.132  -3.247   4.949  1.00 10.00      A   
ATOM    178  C   ASP A  26     -23.536  -5.735   1.520  1.00 10.00      A   
ATOM    179  O   ASP A  26     -24.610  -6.339   1.534  1.00 10.00      A   
ATOM    180  N   ARG A  27     -23.060  -5.134   0.435  1.00 10.00      A   
ATOM    181  HN  ARG A  27     -22.196  -4.672   0.488  1.00 10.00      A   
ATOM    182  CA  ARG A  27     -23.790  -5.124  -0.826  1.00 10.00      A   
ATOM    183  CB  ARG A  27     -23.149  -4.158  -1.817  1.00 10.00      A   
ATOM    184  CG  ARG A  27     -23.471  -2.703  -1.539  1.00 10.00      A   
ATOM    185  CD  ARG A  27     -23.281  -1.855  -2.780  1.00 10.00      A   
ATOM    186  NE  ARG A  27     -24.070  -0.632  -2.726  1.00 10.00      A   
ATOM    187  HE  ARG A  27     -23.888  -0.012  -1.980  1.00 10.00      A   
ATOM    188  CZ  ARG A  27     -25.020  -0.320  -3.607  1.00 10.00      A   
ATOM    189  NH1 ARG A  27     -25.306  -1.147  -4.611  1.00 10.00      A   
ATOM    190 HH11 ARG A  27     -24.783  -2.059  -4.715  1.00 10.00      A   
ATOM    191 HH12 ARG A  27     -26.049  -0.902  -5.297  1.00 10.00      A   
ATOM    192  NH2 ARG A  27     -25.708   0.809  -3.472  1.00 10.00      A   
ATOM    193 HH21 ARG A  27     -25.505   1.455  -2.671  1.00 10.00      A   
ATOM    194 HH22 ARG A  27     -26.454   1.062  -4.157  1.00 10.00      A   
ATOM    195  C   ARG A  27     -23.882  -6.522  -1.428  1.00 10.00      A   
ATOM    196  O   ARG A  27     -24.890  -6.875  -2.040  1.00 10.00      A   
ATOM    197  N   ASN A  28     -22.830  -7.313  -1.242  1.00 10.00      A   
ATOM    198  HN  ASN A  28     -22.051  -6.964  -0.754  1.00 10.00      A   
ATOM    199  CA  ASN A  28     -22.792  -8.680  -1.757  1.00 10.00      A   
ATOM    200  CB  ASN A  28     -21.431  -9.340  -1.495  1.00 10.00      A   
ATOM    201  CG  ASN A  28     -20.342  -8.828  -2.420  1.00 10.00      A   
ATOM    202  OD1 ASN A  28     -20.629  -8.210  -3.451  1.00 10.00      A   
ATOM    203  ND2 ASN A  28     -19.089  -9.090  -2.067  1.00 10.00      A   
ATOM    204 HD21 ASN A  28     -18.932  -9.600  -1.235  1.00 10.00      A   
ATOM    205 HD22 ASN A  28     -18.361  -8.769  -2.649  1.00 10.00      A   
ATOM    206  C   ASN A  28     -23.919  -9.522  -1.165  1.00 10.00      A   
ATOM    207  O   ASN A  28     -24.426 -10.440  -1.809  1.00 10.00      A   
ATOM    208  N   SER A  29     -24.306  -9.205   0.064  1.00 10.00      A   
ATOM    209  HN  SER A  29     -23.850  -8.476   0.537  1.00 10.00      A   
ATOM    210  CA  SER A  29     -25.383  -9.916   0.732  1.00 10.00      A   
ATOM    211  CB  SER A  29     -25.306  -9.671   2.239  1.00 10.00      A   
ATOM    212  OG  SER A  29     -23.977  -9.825   2.706  1.00 10.00      A   
ATOM    213  HG  SER A  29     -23.660  -8.976   3.039  1.00 10.00      A   
ATOM    214  C   SER A  29     -26.736  -9.460   0.188  1.00 10.00      A   
ATOM    215  O   SER A  29     -27.688 -10.240   0.121  1.00 10.00      A   
ATOM    216  N   VAL A  30     -26.804  -8.191  -0.214  1.00 10.00      A   
ATOM    217  HN  VAL A  30     -26.005  -7.626  -0.140  1.00 10.00      A   
ATOM    218  CA  VAL A  30     -28.029  -7.616  -0.760  1.00 10.00      A   
ATOM    219  CB  VAL A  30     -27.888  -6.093  -0.988  1.00 10.00      A   
ATOM    220  CG1 VAL A  30     -29.157  -5.516  -1.597  1.00 10.00      A   
ATOM    221  CG2 VAL A  30     -27.563  -5.389   0.318  1.00 10.00      A   
ATOM    222  C   VAL A  30     -28.409  -8.290  -2.074  1.00 10.00      A   
ATOM    223  O   VAL A  30     -29.569  -8.634  -2.290  1.00 10.00      A   
ATOM    224  N   SER A  31     -27.426  -8.507  -2.940  1.00 10.00      A   
ATOM    225  HN  SER A  31     -26.509  -8.229  -2.715  1.00 10.00      A   
ATOM    226  CA  SER A  31     -27.673  -9.139  -4.231  1.00 10.00      A   
ATOM    227  CB  SER A  31     -26.532  -8.827  -5.206  1.00 10.00      A   
ATOM    228  OG  SER A  31     -25.353  -8.434  -4.519  1.00 10.00      A   
ATOM    229  HG  SER A  31     -25.245  -7.469  -4.592  1.00 10.00      A   
ATOM    230  C   SER A  31     -27.875 -10.650  -4.106  1.00 10.00      A   
ATOM    231  O   SER A  31     -27.888 -11.364  -5.106  1.00 10.00      A   
ATOM    232  N   LEU A  32     -28.043 -11.132  -2.881  1.00 10.00      A   
ATOM    233  HN  LEU A  32     -28.029 -10.515  -2.119  1.00 10.00      A   
ATOM    234  CA  LEU A  32     -28.238 -12.555  -2.648  1.00 10.00      A   
ATOM    235  CB  LEU A  32     -27.054 -13.145  -1.881  1.00 10.00      A   
ATOM    236  CG  LEU A  32     -25.804 -13.461  -2.702  1.00 10.00      A   
ATOM    237  CD1 LEU A  32     -24.650 -13.834  -1.784  1.00 10.00      A   
ATOM    238  CD2 LEU A  32     -26.088 -14.584  -3.689  1.00 10.00      A   
ATOM    239  C   LEU A  32     -29.543 -12.842  -1.911  1.00 10.00      A   
ATOM    240  O   LEU A  32     -29.907 -14.001  -1.712  1.00 10.00      A   
ATOM    241  N   VAL A  33     -30.245 -11.795  -1.496  1.00 10.00      A   
ATOM    242  HN  VAL A  33     -29.908 -10.889  -1.669  1.00 10.00      A   
ATOM    243  CA  VAL A  33     -31.507 -11.976  -0.784  1.00 10.00      A   
ATOM    244  CB  VAL A  33     -31.934 -10.725   0.020  1.00 10.00      A   
ATOM    245  CG1 VAL A  33     -30.852 -10.326   1.008  1.00 10.00      A   
ATOM    246  CG2 VAL A  33     -32.273  -9.563  -0.897  1.00 10.00      A   
ATOM    247  C   VAL A  33     -32.617 -12.391  -1.746  1.00 10.00      A   
ATOM    248  O   VAL A  33     -33.487 -13.193  -1.400  1.00 10.00      A   
ATOM    249  N   CYS A  34     -32.553 -11.851  -2.959  1.00 10.00      A   
ATOM    250  HN  CYS A  34     -31.820 -11.234  -3.162  1.00 10.00      A   
ATOM    251  CA  CYS A  34     -33.524 -12.137  -4.005  1.00 10.00      A   
ATOM    252  CB  CYS A  34     -34.920 -11.625  -3.623  1.00 10.00      A   
ATOM    253  SG  CYS A  34     -35.010  -9.850  -3.290  1.00 10.00      A   
ATOM    254  HG  CYS A  34     -35.050  -9.688  -1.976  1.00 10.00      A   
ATOM    255  C   CYS A  34     -33.063 -11.497  -5.310  1.00 10.00      A   
ATOM    256  O   CYS A  34     -32.256 -10.560  -5.302  1.00 10.00      A   
ATOM    257  N   LYS A  35     -33.577 -11.994  -6.424  1.00 10.00      A   
ATOM    258  HN  LYS A  35     -34.238 -12.732  -6.361  1.00 10.00      A   
ATOM    259  CA  LYS A  35     -33.217 -11.478  -7.739  1.00 10.00      A   
ATOM    260  CB  LYS A  35     -33.793 -12.384  -8.826  1.00 10.00      A   
ATOM    261  CG  LYS A  35     -33.148 -12.238 -10.195  1.00 10.00      A   
ATOM    262  CD  LYS A  35     -33.791 -13.189 -11.194  1.00 10.00      A   
ATOM    263  CE  LYS A  35     -33.031 -13.231 -12.508  1.00 10.00      A   
ATOM    264  NZ  LYS A  35     -31.713 -13.908 -12.379  1.00 10.00      A   
ATOM    265  HZ1 LYS A  35     -31.096 -13.386 -11.723  1.00 10.00      A   
ATOM    266  HZ2 LYS A  35     -31.246 -13.952 -13.306  1.00 10.00      A   
ATOM    267  HZ3 LYS A  35     -31.837 -14.884 -12.021  1.00 10.00      A   
ATOM    268  C   LYS A  35     -33.748 -10.062  -7.909  1.00 10.00      A   
ATOM    269  O   LYS A  35     -33.166  -9.245  -8.628  1.00 10.00      A   
ATOM    270  N   SER A  36     -34.851  -9.779  -7.224  1.00 10.00      A   
ATOM    271  HN  SER A  36     -35.255 -10.478  -6.668  1.00 10.00      A   
ATOM    272  CA  SER A  36     -35.481  -8.473  -7.277  1.00 10.00      A   
ATOM    273  CB  SER A  36     -36.763  -8.494  -6.446  1.00 10.00      A   
ATOM    274  OG  SER A  36     -37.451  -9.721  -6.631  1.00 10.00      A   
ATOM    275  HG  SER A  36     -37.400  -9.974  -7.564  1.00 10.00      A   
ATOM    276  C   SER A  36     -34.532  -7.389  -6.772  1.00 10.00      A   
ATOM    277  O   SER A  36     -34.325  -6.373  -7.438  1.00 10.00      A   
ATOM    278  N   TRP A  37     -33.947  -7.615  -5.600  1.00 10.00      A   
ATOM    279  HN  TRP A  37     -34.153  -8.442  -5.111  1.00 10.00      A   
ATOM    280  CA  TRP A  37     -33.012  -6.657  -5.025  1.00 10.00      A   
ATOM    281  CB  TRP A  37     -32.778  -6.936  -3.536  1.00 10.00      A   
ATOM    282  CG  TRP A  37     -33.884  -6.441  -2.652  1.00 10.00      A   
ATOM    283  CD1 TRP A  37     -35.189  -6.247  -3.002  1.00 10.00      A   
ATOM    284  CD2 TRP A  37     -33.784  -6.075  -1.270  1.00 10.00      A   
ATOM    285  NE1 TRP A  37     -35.907  -5.785  -1.928  1.00 10.00      A   
ATOM    286  HE1 TRP A  37     -36.866  -5.571  -1.932  1.00 10.00      A   
ATOM    287  CE2 TRP A  37     -35.066  -5.671  -0.851  1.00 10.00      A   
ATOM    288  CE3 TRP A  37     -32.733  -6.049  -0.345  1.00 10.00      A   
ATOM    289  CZ2 TRP A  37     -35.328  -5.248   0.449  1.00 10.00      A   
ATOM    290  CZ3 TRP A  37     -32.995  -5.629   0.945  1.00 10.00      A   
ATOM    291  CH2 TRP A  37     -34.282  -5.235   1.332  1.00 10.00      A   
ATOM    292  C   TRP A  37     -31.696  -6.675  -5.790  1.00 10.00      A   
ATOM    293  O   TRP A  37     -31.027  -5.655  -5.917  1.00 10.00      A   
ATOM    294  N   TYR A  38     -31.346  -7.842  -6.315  1.00 10.00      A   
ATOM    295  HN  TYR A  38     -31.930  -8.620  -6.173  1.00 10.00      A   
ATOM    296  CA  TYR A  38     -30.117  -8.010  -7.082  1.00 10.00      A   
ATOM    297  CB  TYR A  38     -29.958  -9.480  -7.497  1.00 10.00      A   
ATOM    298  CG  TYR A  38     -29.025  -9.710  -8.661  1.00 10.00      A   
ATOM    299  CD1 TYR A  38     -29.524  -9.992  -9.925  1.00 10.00      A   
ATOM    300  CD2 TYR A  38     -27.648  -9.640  -8.501  1.00 10.00      A   
ATOM    301  CE1 TYR A  38     -28.678 -10.197 -10.995  1.00 10.00      A   
ATOM    302  CE2 TYR A  38     -26.794  -9.844  -9.566  1.00 10.00      A   
ATOM    303  CZ  TYR A  38     -27.315 -10.121 -10.813  1.00 10.00      A   
ATOM    304  OH  TYR A  38     -26.470 -10.328 -11.878  1.00 10.00      A   
ATOM    305  HH  TYR A  38     -26.907 -10.047 -12.693  1.00 10.00      A   
ATOM    306  C   TYR A  38     -30.097  -7.091  -8.305  1.00 10.00      A   
ATOM    307  O   TYR A  38     -29.083  -6.450  -8.597  1.00 10.00      A   
ATOM    308  N   GLU A  39     -31.226  -7.019  -9.007  1.00 10.00      A   
ATOM    309  HN  GLU A  39     -32.001  -7.558  -8.725  1.00 10.00      A   
ATOM    310  CA  GLU A  39     -31.337  -6.180 -10.195  1.00 10.00      A   
ATOM    311  CB  GLU A  39     -32.605  -6.512 -10.979  1.00 10.00      A   
ATOM    312  CG  GLU A  39     -32.516  -7.804 -11.777  1.00 10.00      A   
ATOM    313  CD  GLU A  39     -31.442  -7.758 -12.849  1.00 10.00      A   
ATOM    314  OE1 GLU A  39     -30.793  -8.797 -13.102  1.00 10.00      A   
ATOM    315  OE2 GLU A  39     -31.242  -6.684 -13.453  1.00 10.00      A   
ATOM    316  C   GLU A  39     -31.279  -4.692  -9.849  1.00 10.00      A   
ATOM    317  O   GLU A  39     -30.952  -3.860 -10.690  1.00 10.00      A   
ATOM    318  N   ILE A  40     -31.582  -4.360  -8.607  1.00 10.00      A   
ATOM    319  HN  ILE A  40     -31.832  -5.061  -7.972  1.00 10.00      A   
ATOM    320  CA  ILE A  40     -31.541  -2.975  -8.167  1.00 10.00      A   
ATOM    321  CB  ILE A  40     -32.579  -2.693  -7.060  1.00 10.00      A   
ATOM    322  CG1 ILE A  40     -33.978  -3.086  -7.541  1.00 10.00      A   
ATOM    323  CG2 ILE A  40     -32.552  -1.223  -6.659  1.00 10.00      A   
ATOM    324  CD1 ILE A  40     -35.038  -3.029  -6.464  1.00 10.00      A   
ATOM    325  C   ILE A  40     -30.138  -2.640  -7.670  1.00 10.00      A   
ATOM    326  O   ILE A  40     -29.621  -1.551  -7.909  1.00 10.00      A   
ATOM    327  N   GLU A  41     -29.520  -3.602  -6.992  1.00 10.00      A   
ATOM    328  HN  GLU A  41     -29.996  -4.447  -6.832  1.00 10.00      A   
ATOM    329  CA  GLU A  41     -28.169  -3.439  -6.459  1.00 10.00      A   
ATOM    330  CB  GLU A  41     -27.792  -4.654  -5.602  1.00 10.00      A   
ATOM    331  CG  GLU A  41     -26.752  -4.377  -4.524  1.00 10.00      A   
ATOM    332  CD  GLU A  41     -25.329  -4.643  -4.973  1.00 10.00      A   
ATOM    333  OE1 GLU A  41     -24.954  -5.826  -5.111  1.00 10.00      A   
ATOM    334  OE2 GLU A  41     -24.574  -3.668  -5.171  1.00 10.00      A   
ATOM    335  C   GLU A  41     -27.158  -3.257  -7.589  1.00 10.00      A   
ATOM    336  O   GLU A  41     -26.265  -2.409  -7.511  1.00 10.00      A   
ATOM    337  N   ARG A  42     -27.335  -4.028  -8.660  1.00 10.00      A   
ATOM    338  HN  ARG A  42     -28.088  -4.658  -8.671  1.00 10.00      A   
ATOM    339  CA  ARG A  42     -26.440  -3.975  -9.815  1.00 10.00      A   
ATOM    340  CB  ARG A  42     -26.735  -5.124 -10.786  1.00 10.00      A   
ATOM    341  CG  ARG A  42     -28.062  -5.002 -11.519  1.00 10.00      A   
ATOM    342  CD  ARG A  42     -28.270  -6.133 -12.512  1.00 10.00      A   
ATOM    343  NE  ARG A  42     -27.476  -5.962 -13.728  1.00 10.00      A   
ATOM    344  HE  ARG A  42     -26.559  -5.614 -13.621  1.00 10.00      A   
ATOM    345  CZ  ARG A  42     -27.929  -6.230 -14.960  1.00 10.00      A   
ATOM    346  NH1 ARG A  42     -29.169  -6.669 -15.142  1.00 10.00      A   
ATOM    347 HH11 ARG A  42     -29.811  -6.804 -14.319  1.00 10.00      A   
ATOM    348 HH12 ARG A  42     -29.514  -6.882 -16.102  1.00 10.00      A   
ATOM    349  NH2 ARG A  42     -27.137  -6.065 -16.012  1.00 10.00      A   
ATOM    350 HH21 ARG A  42     -26.155  -5.726 -15.892  1.00 10.00      A   
ATOM    351 HH22 ARG A  42     -27.491  -6.277 -16.971  1.00 10.00      A   
ATOM    352  C   ARG A  42     -26.506  -2.636 -10.552  1.00 10.00      A   
ATOM    353  O   ARG A  42     -25.644  -2.334 -11.375  1.00 10.00      A   
ATOM    354  N   TRP A  43     -27.519  -1.835 -10.253  1.00 10.00      A   
ATOM    355  HN  TRP A  43     -28.167  -2.110  -9.572  1.00 10.00      A   
ATOM    356  CA  TRP A  43     -27.681  -0.548 -10.907  1.00 10.00      A   
ATOM    357  CB  TRP A  43     -29.077  -0.433 -11.525  1.00 10.00      A   
ATOM    358  CG  TRP A  43     -29.218  -1.130 -12.847  1.00 10.00      A   
ATOM    359  CD1 TRP A  43     -29.789  -2.348 -13.074  1.00 10.00      A   
ATOM    360  CD2 TRP A  43     -28.784  -0.650 -14.127  1.00 10.00      A   
ATOM    361  NE1 TRP A  43     -29.733  -2.660 -14.409  1.00 10.00      A   
ATOM    362  HE1 TRP A  43     -30.076  -3.486 -14.816  1.00 10.00      A   
ATOM    363  CE2 TRP A  43     -29.120  -1.632 -15.079  1.00 10.00      A   
ATOM    364  CE3 TRP A  43     -28.142   0.513 -14.561  1.00 10.00      A   
ATOM    365  CZ2 TRP A  43     -28.835  -1.486 -16.435  1.00 10.00      A   
ATOM    366  CZ3 TRP A  43     -27.862   0.658 -15.907  1.00 10.00      A   
ATOM    367  CH2 TRP A  43     -28.207  -0.336 -16.828  1.00 10.00      A   
ATOM    368  C   TRP A  43     -27.434   0.611  -9.946  1.00 10.00      A   
ATOM    369  O   TRP A  43     -27.794   1.750 -10.245  1.00 10.00      A   
ATOM    370  N   CYS A  44     -26.813   0.333  -8.798  1.00 10.00      A   
ATOM    371  HN  CYS A  44     -26.540  -0.591  -8.605  1.00 10.00      A   
ATOM    372  CA  CYS A  44     -26.542   1.390  -7.822  1.00 10.00      A   
ATOM    373  CB  CYS A  44     -27.689   1.526  -6.813  1.00 10.00      A   
ATOM    374  SG  CYS A  44     -28.066   0.020  -5.890  1.00 10.00      A   
ATOM    375  HG  CYS A  44     -28.922  -0.684  -6.620  1.00 10.00      A   
ATOM    376  C   CYS A  44     -25.204   1.227  -7.097  1.00 10.00      A   
ATOM    377  O   CYS A  44     -24.907   1.989  -6.176  1.00 10.00      A   
ATOM    378  N   ARG A  45     -24.401   0.242  -7.492  1.00 10.00      A   
ATOM    379  HN  ARG A  45     -24.674  -0.338  -8.230  1.00 10.00      A   
ATOM    380  CA  ARG A  45     -23.103   0.036  -6.848  1.00 10.00      A   
ATOM    381  CB  ARG A  45     -22.575  -1.389  -7.042  1.00 10.00      A   
ATOM    382  CG  ARG A  45     -21.483  -1.764  -6.046  1.00 10.00      A   
ATOM    383  CD  ARG A  45     -20.988  -3.192  -6.233  1.00 10.00      A   
ATOM    384  NE  ARG A  45     -21.890  -4.189  -5.650  1.00 10.00      A   
ATOM    385  HE  ARG A  45     -22.867  -4.024  -5.735  1.00 10.00      A   
ATOM    386  CZ  ARG A  45     -21.477  -5.284  -5.007  1.00 10.00      A   
ATOM    387  NH1 ARG A  45     -20.179  -5.523  -4.851  1.00 10.00      A   
ATOM    388 HH11 ARG A  45     -19.861  -6.381  -4.347  1.00 10.00      A   
ATOM    389 HH12 ARG A  45     -19.475  -4.856  -5.225  1.00 10.00      A   
ATOM    390  NH2 ARG A  45     -22.358  -6.161  -4.548  1.00 10.00      A   
ATOM    391 HH21 ARG A  45     -23.391  -6.000  -4.690  1.00 10.00      A   
ATOM    392 HH22 ARG A  45     -22.033  -7.017  -4.044  1.00 10.00      A   
ATOM    393  C   ARG A  45     -22.101   1.071  -7.346  1.00 10.00      A   
ATOM    394  O   ARG A  45     -21.737   1.081  -8.521  1.00 10.00      A   
ATOM    395  N   ARG A  46     -21.658   1.936  -6.444  1.00 10.00      A   
ATOM    396  HN  ARG A  46     -21.951   1.847  -5.511  1.00 10.00      A   
ATOM    397  CA  ARG A  46     -20.738   3.011  -6.802  1.00 10.00      A   
ATOM    398  CB  ARG A  46     -20.782   4.139  -5.771  1.00 10.00      A   
ATOM    399  CG  ARG A  46     -22.133   4.826  -5.667  1.00 10.00      A   
ATOM    400  CD  ARG A  46     -22.151   5.828  -4.525  1.00 10.00      A   
ATOM    401  NE  ARG A  46     -23.438   6.506  -4.404  1.00 10.00      A   
ATOM    402  HE  ARG A  46     -23.826   6.886  -5.226  1.00 10.00      A   
ATOM    403  CZ  ARG A  46     -24.113   6.631  -3.263  1.00 10.00      A   
ATOM    404  NH1 ARG A  46     -23.629   6.118  -2.135  1.00 10.00      A   
ATOM    405 HH11 ARG A  46     -22.710   5.610  -2.132  1.00 10.00      A   
ATOM    406 HH12 ARG A  46     -24.165   6.212  -1.243  1.00 10.00      A   
ATOM    407  NH2 ARG A  46     -25.265   7.288  -3.248  1.00 10.00      A   
ATOM    408 HH21 ARG A  46     -25.642   7.706  -4.129  1.00 10.00      A   
ATOM    409 HH22 ARG A  46     -25.795   7.397  -2.359  1.00 10.00      A   
ATOM    410  C   ARG A  46     -19.299   2.550  -7.029  1.00 10.00      A   
ATOM    411  O   ARG A  46     -18.585   3.126  -7.850  1.00 10.00      A   
ATOM    412  N   LYS A  47     -18.861   1.529  -6.312  1.00 10.00      A   
ATOM    413  HN  LYS A  47     -19.463   1.082  -5.681  1.00 10.00      A   
ATOM    414  CA  LYS A  47     -17.496   1.050  -6.467  1.00 10.00      A   
ATOM    415  CB  LYS A  47     -16.568   1.652  -5.406  1.00 10.00      A   
ATOM    416  CG  LYS A  47     -17.100   1.577  -3.983  1.00 10.00      A   
ATOM    417  CD  LYS A  47     -15.970   1.637  -2.968  1.00 10.00      A   
ATOM    418  CE  LYS A  47     -15.293   0.282  -2.818  1.00 10.00      A   
ATOM    419  NZ  LYS A  47     -16.220  -0.729  -2.244  1.00 10.00      A   
ATOM    420  HZ1 LYS A  47     -16.524  -0.439  -1.293  1.00 10.00      A   
ATOM    421  HZ2 LYS A  47     -15.749  -1.663  -2.174  1.00 10.00      A   
ATOM    422  HZ3 LYS A  47     -17.058  -0.829  -2.847  1.00 10.00      A   
ATOM    423  C   LYS A  47     -17.414  -0.467  -6.441  1.00 10.00      A   
ATOM    424  O   LYS A  47     -18.221  -1.134  -5.793  1.00 10.00      A   
ATOM    425  N   VAL A  48     -16.434  -0.997  -7.156  1.00 10.00      A   
ATOM    426  HN  VAL A  48     -15.838  -0.398  -7.663  1.00 10.00      A   
ATOM    427  CA  VAL A  48     -16.204  -2.435  -7.213  1.00 10.00      A   
ATOM    428  CB  VAL A  48     -16.551  -3.049  -8.591  1.00 10.00      A   
ATOM    429  CG1 VAL A  48     -18.056  -3.201  -8.749  1.00 10.00      A   
ATOM    430  CG2 VAL A  48     -15.968  -2.229  -9.735  1.00 10.00      A   
ATOM    431  C   VAL A  48     -14.758  -2.762  -6.846  1.00 10.00      A   
ATOM    432  O   VAL A  48     -13.819  -2.191  -7.406  1.00 10.00      A   
ATOM    433  N   PHE A  49     -14.589  -3.664  -5.890  1.00 10.00      A   
ATOM    434  HN  PHE A  49     -15.376  -4.073  -5.476  1.00 10.00      A   
ATOM    435  CA  PHE A  49     -13.266  -4.067  -5.438  1.00 10.00      A   
ATOM    436  CB  PHE A  49     -13.222  -4.079  -3.905  1.00 10.00      A   
ATOM    437  CG  PHE A  49     -11.911  -4.529  -3.319  1.00 10.00      A   
ATOM    438  CD1 PHE A  49     -10.810  -3.689  -3.321  1.00 10.00      A   
ATOM    439  CD2 PHE A  49     -11.782  -5.791  -2.756  1.00 10.00      A   
ATOM    440  CE1 PHE A  49      -9.608  -4.098  -2.776  1.00 10.00      A   
ATOM    441  CE2 PHE A  49     -10.584  -6.208  -2.211  1.00 10.00      A   
ATOM    442  CZ  PHE A  49      -9.494  -5.360  -2.220  1.00 10.00      A   
ATOM    443  C   PHE A  49     -12.911  -5.445  -5.983  1.00 10.00      A   
ATOM    444  O   PHE A  49     -13.516  -6.446  -5.603  1.00 10.00      A   
ATOM    445  N   ILE A  50     -11.945  -5.487  -6.887  1.00 10.00      A   
ATOM    446  HN  ILE A  50     -11.511  -4.649  -7.170  1.00 10.00      A   
ATOM    447  CA  ILE A  50     -11.506  -6.743  -7.474  1.00 10.00      A   
ATOM    448  CB  ILE A  50     -11.524  -6.688  -9.015  1.00 10.00      A   
ATOM    449  CG1 ILE A  50     -12.882  -6.186  -9.526  1.00 10.00      A   
ATOM    450  CG2 ILE A  50     -11.202  -8.055  -9.602  1.00 10.00      A   
ATOM    451  CD1 ILE A  50     -14.046  -7.101  -9.208  1.00 10.00      A   
ATOM    452  C   ILE A  50     -10.098  -7.078  -6.997  1.00 10.00      A   
ATOM    453  O   ILE A  50      -9.134  -6.407  -7.365  1.00 10.00      A   
ATOM    454  N   GLY A  51      -9.989  -8.111  -6.170  1.00 10.00      A   
ATOM    455  HN  GLY A  51     -10.796  -8.614  -5.924  1.00 10.00      A   
ATOM    456  CA  GLY A  51      -8.697  -8.510  -5.632  1.00 10.00      A   
ATOM    457  C   GLY A  51      -7.766  -9.105  -6.671  1.00 10.00      A   
ATOM    458  O   GLY A  51      -6.547  -8.997  -6.551  1.00 10.00      A   
ATOM    459  N   ASN A  52      -8.334  -9.753  -7.673  1.00 10.00      A   
ATOM    460  HN  ASN A  52      -9.313  -9.834  -7.697  1.00 10.00      A   
ATOM    461  CA  ASN A  52      -7.545 -10.356  -8.736  1.00 10.00      A   
ATOM    462  CB  ASN A  52      -7.447 -11.872  -8.538  1.00 10.00      A   
ATOM    463  CG  ASN A  52      -6.435 -12.520  -9.460  1.00 10.00      A   
ATOM    464  OD1 ASN A  52      -6.705 -12.745 -10.636  1.00 10.00      A   
ATOM    465  ND2 ASN A  52      -5.268 -12.839  -8.931  1.00 10.00      A   
ATOM    466 HD21 ASN A  52      -5.119 -12.645  -7.981  1.00 10.00      A   
ATOM    467 HD22 ASN A  52      -4.596 -13.254  -9.509  1.00 10.00      A   
ATOM    468  C   ASN A  52      -8.170 -10.033 -10.088  1.00 10.00      A   
ATOM    469  O   ASN A  52      -9.282 -10.466 -10.381  1.00 10.00      A   
ATOM    470  N   CYS A  53      -7.451  -9.278 -10.910  1.00 10.00      A   
ATOM    471  HN  CYS A  53      -6.561  -8.968 -10.621  1.00 10.00      A   
ATOM    472  CA  CYS A  53      -7.946  -8.874 -12.227  1.00 10.00      A   
ATOM    473  CB  CYS A  53      -6.997  -7.859 -12.869  1.00 10.00      A   
ATOM    474  SG  CYS A  53      -5.268  -8.385 -12.914  1.00 10.00      A   
ATOM    475  HG  CYS A  53      -4.507  -7.296 -12.910  1.00 10.00      A   
ATOM    476  C   CYS A  53      -8.200 -10.051 -13.178  1.00 10.00      A   
ATOM    477  O   CYS A  53      -8.824  -9.886 -14.223  1.00 10.00      A   
ATOM    478  N   TYR A  54      -7.724 -11.236 -12.822  1.00 10.00      A   
ATOM    479  HN  TYR A  54      -7.235 -11.331 -11.973  1.00 10.00      A   
ATOM    480  CA  TYR A  54      -7.919 -12.406 -13.669  1.00 10.00      A   
ATOM    481  CB  TYR A  54      -6.596 -13.139 -13.911  1.00 10.00      A   
ATOM    482  CG  TYR A  54      -5.628 -12.359 -14.768  1.00 10.00      A   
ATOM    483  CD1 TYR A  54      -4.321 -12.132 -14.356  1.00 10.00      A   
ATOM    484  CD2 TYR A  54      -6.029 -11.840 -15.991  1.00 10.00      A   
ATOM    485  CE1 TYR A  54      -3.442 -11.410 -15.141  1.00 10.00      A   
ATOM    486  CE2 TYR A  54      -5.158 -11.117 -16.782  1.00 10.00      A   
ATOM    487  CZ  TYR A  54      -3.868 -10.904 -16.352  1.00 10.00      A   
ATOM    488  OH  TYR A  54      -2.998 -10.190 -17.142  1.00 10.00      A   
ATOM    489  HH  TYR A  54      -2.731 -10.746 -17.900  1.00 10.00      A   
ATOM    490  C   TYR A  54      -8.971 -13.346 -13.091  1.00 10.00      A   
ATOM    491  O   TYR A  54      -9.230 -14.423 -13.636  1.00 10.00      A   
ATOM    492  N   ALA A  55      -9.586 -12.931 -11.992  1.00 10.00      A   
ATOM    493  HN  ALA A  55      -9.341 -12.062 -11.601  1.00 10.00      A   
ATOM    494  CA  ALA A  55     -10.616 -13.737 -11.351  1.00 10.00      A   
ATOM    495  CB  ALA A  55     -10.757 -13.359  -9.884  1.00 10.00      A   
ATOM    496  C   ALA A  55     -11.946 -13.570 -12.072  1.00 10.00      A   
ATOM    497  O   ALA A  55     -12.797 -14.455 -12.039  1.00 10.00      A   
ATOM    498  N   VAL A  56     -12.111 -12.436 -12.736  1.00 10.00      A   
ATOM    499  HN  VAL A  56     -11.388 -11.773 -12.739  1.00 10.00      A   
ATOM    500  CA  VAL A  56     -13.334 -12.149 -13.466  1.00 10.00      A   
ATOM    501  CB  VAL A  56     -14.330 -11.362 -12.584  1.00 10.00      A   
ATOM    502  CG1 VAL A  56     -13.777  -9.994 -12.210  1.00 10.00      A   
ATOM    503  CG2 VAL A  56     -15.695 -11.248 -13.244  1.00 10.00      A   
ATOM    504  C   VAL A  56     -13.024 -11.368 -14.746  1.00 10.00      A   
ATOM    505  O   VAL A  56     -12.063 -10.599 -14.798  1.00 10.00      A   
ATOM    506  N   SER A  57     -13.821 -11.591 -15.777  1.00 10.00      A   
ATOM    507  HN  SER A  57     -14.556 -12.230 -15.689  1.00 10.00      A   
ATOM    508  CA  SER A  57     -13.637 -10.912 -17.045  1.00 10.00      A   
ATOM    509  CB  SER A  57     -14.292 -11.738 -18.149  1.00 10.00      A   
ATOM    510  OG  SER A  57     -15.165 -12.705 -17.586  1.00 10.00      A   
ATOM    511  HG  SER A  57     -16.045 -12.314 -17.482  1.00 10.00      A   
ATOM    512  C   SER A  57     -14.237  -9.505 -16.992  1.00 10.00      A   
ATOM    513  O   SER A  57     -15.276  -9.291 -16.361  1.00 10.00      A   
ATOM    514  N   PRO A  58     -13.587  -8.534 -17.655  1.00 10.00      A   
ATOM    515  CA  PRO A  58     -14.047  -7.137 -17.680  1.00 10.00      A   
ATOM    516  CB  PRO A  58     -13.094  -6.464 -18.675  1.00 10.00      A   
ATOM    517  CG  PRO A  58     -11.870  -7.312 -18.659  1.00 10.00      A   
ATOM    518  CD  PRO A  58     -12.346  -8.719 -18.430  1.00 10.00      A   
ATOM    519  C   PRO A  58     -15.485  -7.019 -18.175  1.00 10.00      A   
ATOM    520  O   PRO A  58     -16.301  -6.316 -17.576  1.00 10.00      A   
ATOM    521  N   ALA A  59     -15.788  -7.741 -19.254  1.00 10.00      A   
ATOM    522  HN  ALA A  59     -15.092  -8.303 -19.659  1.00 10.00      A   
ATOM    523  CA  ALA A  59     -17.120  -7.729 -19.854  1.00 10.00      A   
ATOM    524  CB  ALA A  59     -17.170  -8.700 -21.019  1.00 10.00      A   
ATOM    525  C   ALA A  59     -18.199  -8.081 -18.834  1.00 10.00      A   
ATOM    526  O   ALA A  59     -19.248  -7.441 -18.781  1.00 10.00      A   
ATOM    527  N   THR A  60     -17.924  -9.090 -18.019  1.00 10.00      A   
ATOM    528  HN  THR A  60     -17.062  -9.550 -18.098  1.00 10.00      A   
ATOM    529  CA  THR A  60     -18.864  -9.542 -17.005  1.00 10.00      A   
ATOM    530  CB  THR A  60     -18.310 -10.791 -16.297  1.00 10.00      A   
ATOM    531  OG1 THR A  60     -17.543 -11.559 -17.239  1.00 10.00      A   
ATOM    532  HG1 THR A  60     -18.140 -12.106 -17.772  1.00 10.00      A   
ATOM    533  CG2 THR A  60     -19.443 -11.645 -15.753  1.00 10.00      A   
ATOM    534  C   THR A  60     -19.155  -8.451 -15.970  1.00 10.00      A   
ATOM    535  O   THR A  60     -20.316  -8.171 -15.660  1.00 10.00      A   
ATOM    536  N   VAL A  61     -18.100  -7.819 -15.460  1.00 10.00      A   
ATOM    537  HN  VAL A  61     -17.203  -8.061 -15.769  1.00 10.00      A   
ATOM    538  CA  VAL A  61     -18.240  -6.772 -14.451  1.00 10.00      A   
ATOM    539  CB  VAL A  61     -16.868  -6.243 -13.983  1.00 10.00      A   
ATOM    540  CG1 VAL A  61     -17.023  -5.291 -12.804  1.00 10.00      A   
ATOM    541  CG2 VAL A  61     -15.951  -7.395 -13.618  1.00 10.00      A   
ATOM    542  C   VAL A  61     -19.077  -5.605 -14.958  1.00 10.00      A   
ATOM    543  O   VAL A  61     -20.022  -5.176 -14.297  1.00 10.00      A   
ATOM    544  N   ILE A  62     -18.744  -5.114 -16.143  1.00 10.00      A   
ATOM    545  HN  ILE A  62     -17.996  -5.518 -16.636  1.00 10.00      A   
ATOM    546  CA  ILE A  62     -19.457  -3.986 -16.736  1.00 10.00      A   
ATOM    547  CB  ILE A  62     -18.734  -3.461 -17.992  1.00 10.00      A   
ATOM    548  CG1 ILE A  62     -17.260  -3.202 -17.679  1.00 10.00      A   
ATOM    549  CG2 ILE A  62     -19.399  -2.190 -18.498  1.00 10.00      A   
ATOM    550  CD1 ILE A  62     -16.448  -2.756 -18.871  1.00 10.00      A   
ATOM    551  C   ILE A  62     -20.897  -4.348 -17.092  1.00 10.00      A   
ATOM    552  O   ILE A  62     -21.792  -3.501 -17.047  1.00 10.00      A   
ATOM    553  N   ARG A  63     -21.112  -5.602 -17.459  1.00 10.00      A   
ATOM    554  HN  ARG A  63     -20.357  -6.228 -17.488  1.00 10.00      A   
ATOM    555  CA  ARG A  63     -22.440  -6.071 -17.818  1.00 10.00      A   
ATOM    556  CB  ARG A  63     -22.364  -7.464 -18.442  1.00 10.00      A   
ATOM    557  CG  ARG A  63     -23.690  -8.006 -18.947  1.00 10.00      A   
ATOM    558  CD  ARG A  63     -23.473  -9.048 -20.036  1.00 10.00      A   
ATOM    559  NE  ARG A  63     -22.501 -10.067 -19.637  1.00 10.00      A   
ATOM    560  HE  ARG A  63     -22.718 -10.604 -18.839  1.00 10.00      A   
ATOM    561  CZ  ARG A  63     -21.351 -10.295 -20.275  1.00 10.00      A   
ATOM    562  NH1 ARG A  63     -21.020  -9.569 -21.340  1.00 10.00      A   
ATOM    563 HH11 ARG A  63     -20.123  -9.747 -21.840  1.00 10.00      A   
ATOM    564 HH12 ARG A  63     -21.659  -8.818 -21.685  1.00 10.00      A   
ATOM    565  NH2 ARG A  63     -20.541 -11.255 -19.852  1.00 10.00      A   
ATOM    566 HH21 ARG A  63     -20.807 -11.835 -19.024  1.00 10.00      A   
ATOM    567 HH22 ARG A  63     -19.637 -11.441 -20.343  1.00 10.00      A   
ATOM    568  C   ARG A  63     -23.344  -6.085 -16.592  1.00 10.00      A   
ATOM    569  O   ARG A  63     -24.503  -5.671 -16.652  1.00 10.00      A   
ATOM    570  N   ARG A  64     -22.808  -6.549 -15.477  1.00 10.00      A   
ATOM    571  HN  ARG A  64     -21.873  -6.850 -15.481  1.00 10.00      A   
ATOM    572  CA  ARG A  64     -23.576  -6.614 -14.250  1.00 10.00      A   
ATOM    573  CB  ARG A  64     -22.960  -7.613 -13.271  1.00 10.00      A   
ATOM    574  CG  ARG A  64     -23.787  -7.846 -12.019  1.00 10.00      A   
ATOM    575  CD  ARG A  64     -23.180  -8.938 -11.154  1.00 10.00      A   
ATOM    576  NE  ARG A  64     -23.630  -8.837  -9.771  1.00 10.00      A   
ATOM    577  HE  ARG A  64     -24.278  -8.133  -9.563  1.00 10.00      A   
ATOM    578  CZ  ARG A  64     -23.215  -9.638  -8.791  1.00 10.00      A   
ATOM    579  NH1 ARG A  64     -22.340 -10.609  -9.035  1.00 10.00      A   
ATOM    580 HH11 ARG A  64     -22.021 -11.234  -8.259  1.00 10.00      A   
ATOM    581 HH12 ARG A  64     -21.960 -10.756 -10.008  1.00 10.00      A   
ATOM    582  NH2 ARG A  64     -23.673  -9.461  -7.561  1.00 10.00      A   
ATOM    583 HH21 ARG A  64     -24.353  -8.701  -7.357  1.00 10.00      A   
ATOM    584 HH22 ARG A  64     -23.343 -10.085  -6.785  1.00 10.00      A   
ATOM    585  C   ARG A  64     -23.712  -5.234 -13.615  1.00 10.00      A   
ATOM    586  O   ARG A  64     -24.807  -4.834 -13.219  1.00 10.00      A   
ATOM    587  N   PHE A  65     -22.603  -4.507 -13.540  1.00 10.00      A   
ATOM    588  HN  PHE A  65     -21.765  -4.879 -13.897  1.00 10.00      A   
ATOM    589  CA  PHE A  65     -22.591  -3.165 -12.947  1.00 10.00      A   
ATOM    590  CB  PHE A  65     -21.643  -3.105 -11.744  1.00 10.00      A   
ATOM    591  CG  PHE A  65     -21.962  -4.072 -10.641  1.00 10.00      A   
ATOM    592  CD1 PHE A  65     -21.185  -5.200 -10.447  1.00 10.00      A   
ATOM    593  CD2 PHE A  65     -23.032  -3.850  -9.794  1.00 10.00      A   
ATOM    594  CE1 PHE A  65     -21.469  -6.090  -9.429  1.00 10.00      A   
ATOM    595  CE2 PHE A  65     -23.324  -4.737  -8.773  1.00 10.00      A   
ATOM    596  CZ  PHE A  65     -22.541  -5.858  -8.592  1.00 10.00      A   
ATOM    597  C   PHE A  65     -22.174  -2.109 -13.972  1.00 10.00      A   
ATOM    598  O   PHE A  65     -20.988  -1.816 -14.126  1.00 10.00      A   
ATOM    599  N   PRO A  66     -23.140  -1.526 -14.690  1.00 10.00      A   
ATOM    600  CA  PRO A  66     -22.890  -0.503 -15.701  1.00 10.00      A   
ATOM    601  CB  PRO A  66     -24.020  -0.744 -16.714  1.00 10.00      A   
ATOM    602  CG  PRO A  66     -24.972  -1.706 -16.059  1.00 10.00      A   
ATOM    603  CD  PRO A  66     -24.560  -1.845 -14.620  1.00 10.00      A   
ATOM    604  C   PRO A  66     -22.991   0.922 -15.151  1.00 10.00      A   
ATOM    605  O   PRO A  66     -23.076   1.889 -15.915  1.00 10.00      A   
ATOM    606  N   LYS A  67     -22.982   1.052 -13.829  1.00 10.00      A   
ATOM    607  HN  LYS A  67     -22.908   0.248 -13.273  1.00 10.00      A   
ATOM    608  CA  LYS A  67     -23.072   2.360 -13.180  1.00 10.00      A   
ATOM    609  CB  LYS A  67     -24.484   2.606 -12.634  1.00 10.00      A   
ATOM    610  CG  LYS A  67     -25.433   3.269 -13.621  1.00 10.00      A   
ATOM    611  CD  LYS A  67     -26.783   3.561 -12.981  1.00 10.00      A   
ATOM    612  CE  LYS A  67     -27.663   4.391 -13.901  1.00 10.00      A   
ATOM    613  NZ  LYS A  67     -28.969   4.737 -13.273  1.00 10.00      A   
ATOM    614  HZ1 LYS A  67     -29.388   5.556 -13.759  1.00 10.00      A   
ATOM    615  HZ2 LYS A  67     -28.836   4.979 -12.271  1.00 10.00      A   
ATOM    616  HZ3 LYS A  67     -29.627   3.933 -13.338  1.00 10.00      A   
ATOM    617  C   LYS A  67     -22.036   2.502 -12.066  1.00 10.00      A   
ATOM    618  O   LYS A  67     -22.349   2.954 -10.966  1.00 10.00      A   
ATOM    619  N   VAL A  68     -20.800   2.125 -12.361  1.00 10.00      A   
ATOM    620  HN  VAL A  68     -20.605   1.790 -13.261  1.00 10.00      A   
ATOM    621  CA  VAL A  68     -19.721   2.204 -11.380  1.00 10.00      A   
ATOM    622  CB  VAL A  68     -18.729   1.027 -11.539  1.00 10.00      A   
ATOM    623  CG1 VAL A  68     -17.710   1.012 -10.411  1.00 10.00      A   
ATOM    624  CG2 VAL A  68     -19.474  -0.297 -11.587  1.00 10.00      A   
ATOM    625  C   VAL A  68     -18.967   3.533 -11.494  1.00 10.00      A   
ATOM    626  O   VAL A  68     -18.846   4.103 -12.584  1.00 10.00      A   
ATOM    627  N   ARG A  69     -18.479   4.024 -10.360  1.00 10.00      A   
ATOM    628  HN  ARG A  69     -18.629   3.527  -9.525  1.00 10.00      A   
ATOM    629  CA  ARG A  69     -17.733   5.270 -10.304  1.00 10.00      A   
ATOM    630  CB  ARG A  69     -18.308   6.179  -9.213  1.00 10.00      A   
ATOM    631  CG  ARG A  69     -19.772   6.539  -9.406  1.00 10.00      A   
ATOM    632  CD  ARG A  69     -19.950   7.498 -10.570  1.00 10.00      A   
ATOM    633  NE  ARG A  69     -21.331   7.941 -10.719  1.00 10.00      A   
ATOM    634  HE  ARG A  69     -21.962   7.315 -11.145  1.00 10.00      A   
ATOM    635  CZ  ARG A  69     -21.785   9.121 -10.303  1.00 10.00      A   
ATOM    636  NH1 ARG A  69     -20.970   9.980  -9.698  1.00 10.00      A   
ATOM    637 HH11 ARG A  69     -21.330  10.902  -9.379  1.00 10.00      A   
ATOM    638 HH12 ARG A  69     -19.962   9.733  -9.537  1.00 10.00      A   
ATOM    639  NH2 ARG A  69     -23.052   9.456 -10.512  1.00 10.00      A   
ATOM    640 HH21 ARG A  69     -23.412  10.380 -10.187  1.00 10.00      A   
ATOM    641 HH22 ARG A  69     -23.694   8.797 -11.007  1.00 10.00      A   
ATOM    642  C   ARG A  69     -16.256   5.002 -10.020  1.00 10.00      A   
ATOM    643  O   ARG A  69     -15.377   5.590 -10.654  1.00 10.00      A   
ATOM    644  N   SER A  70     -15.986   4.112  -9.066  1.00 10.00      A   
ATOM    645  HN  SER A  70     -16.725   3.668  -8.599  1.00 10.00      A   
ATOM    646  CA  SER A  70     -14.617   3.779  -8.695  1.00 10.00      A   
ATOM    647  CB  SER A  70     -14.346   4.198  -7.247  1.00 10.00      A   
ATOM    648  OG  SER A  70     -12.967   4.113  -6.930  1.00 10.00      A   
ATOM    649  HG  SER A  70     -12.702   4.914  -6.449  1.00 10.00      A   
ATOM    650  C   SER A  70     -14.361   2.284  -8.853  1.00 10.00      A   
ATOM    651  O   SER A  70     -15.152   1.451  -8.402  1.00 10.00      A   
ATOM    652  N   VAL A  71     -13.261   1.948  -9.507  1.00 10.00      A   
ATOM    653  HN  VAL A  71     -12.676   2.653  -9.855  1.00 10.00      A   
ATOM    654  CA  VAL A  71     -12.897   0.558  -9.717  1.00 10.00      A   
ATOM    655  CB  VAL A  71     -12.946   0.168 -11.212  1.00 10.00      A   
ATOM    656  CG1 VAL A  71     -12.692  -1.321 -11.389  1.00 10.00      A   
ATOM    657  CG2 VAL A  71     -14.276   0.562 -11.838  1.00 10.00      A   
ATOM    658  C   VAL A  71     -11.498   0.285  -9.166  1.00 10.00      A   
ATOM    659  O   VAL A  71     -10.525   0.939  -9.560  1.00 10.00      A   
ATOM    660  N   GLU A  72     -11.408  -0.659  -8.240  1.00 10.00      A   
ATOM    661  HN  GLU A  72     -12.223  -1.136  -7.960  1.00 10.00      A   
ATOM    662  CA  GLU A  72     -10.136  -1.032  -7.640  1.00 10.00      A   
ATOM    663  CB  GLU A  72     -10.287  -1.151  -6.123  1.00 10.00      A   
ATOM    664  CG  GLU A  72      -8.979  -1.080  -5.353  1.00 10.00      A   
ATOM    665  CD  GLU A  72      -8.841   0.205  -4.556  1.00 10.00      A   
ATOM    666  OE1 GLU A  72      -9.880   0.805  -4.193  1.00 10.00      A   
ATOM    667  OE2 GLU A  72      -7.695   0.621  -4.289  1.00 10.00      A   
ATOM    668  C   GLU A  72      -9.696  -2.367  -8.220  1.00 10.00      A   
ATOM    669  O   GLU A  72     -10.391  -3.374  -8.062  1.00 10.00      A   
ATOM    670  N   LEU A  73      -8.559  -2.374  -8.901  1.00 10.00      A   
ATOM    671  HN  LEU A  73      -8.043  -1.539  -8.983  1.00 10.00      A   
ATOM    672  CA  LEU A  73      -8.057  -3.591  -9.525  1.00 10.00      A   
ATOM    673  CB  LEU A  73      -8.114  -3.472 -11.045  1.00 10.00      A   
ATOM    674  CG  LEU A  73      -9.497  -3.288 -11.660  1.00 10.00      A   
ATOM    675  CD1 LEU A  73      -9.371  -2.842 -13.106  1.00 10.00      A   
ATOM    676  CD2 LEU A  73     -10.292  -4.578 -11.566  1.00 10.00      A   
ATOM    677  C   LEU A  73      -6.630  -3.918  -9.111  1.00 10.00      A   
ATOM    678  O   LEU A  73      -5.712  -3.115  -9.298  1.00 10.00      A   
ATOM    679  N   LYS A  74      -6.457  -5.104  -8.554  1.00 10.00      A   
ATOM    680  HN  LYS A  74      -7.237  -5.685  -8.417  1.00 10.00      A   
ATOM    681  CA  LYS A  74      -5.147  -5.581  -8.150  1.00 10.00      A   
ATOM    682  CB  LYS A  74      -5.199  -6.150  -6.732  1.00 10.00      A   
ATOM    683  CG  LYS A  74      -5.575  -5.128  -5.667  1.00 10.00      A   
ATOM    684  CD  LYS A  74      -5.623  -5.757  -4.285  1.00 10.00      A   
ATOM    685  CE  LYS A  74      -5.873  -4.705  -3.213  1.00 10.00      A   
ATOM    686  NZ  LYS A  74      -5.812  -5.275  -1.844  1.00 10.00      A   
ATOM    687  HZ1 LYS A  74      -5.780  -4.513  -1.138  1.00 10.00      A   
ATOM    688  HZ2 LYS A  74      -4.960  -5.861  -1.742  1.00 10.00      A   
ATOM    689  HZ3 LYS A  74      -6.643  -5.870  -1.657  1.00 10.00      A   
ATOM    690  C   LYS A  74      -4.715  -6.653  -9.142  1.00 10.00      A   
ATOM    691  O   LYS A  74      -5.522  -7.504  -9.522  1.00 10.00      A   
ATOM    692  N   GLY A  75      -3.465  -6.604  -9.582  1.00 10.00      A   
ATOM    693  HN  GLY A  75      -2.857  -5.907  -9.248  1.00 10.00      A   
ATOM    694  CA  GLY A  75      -3.001  -7.573 -10.556  1.00 10.00      A   
ATOM    695  C   GLY A  75      -1.944  -8.524 -10.041  1.00 10.00      A   
ATOM    696  O   GLY A  75      -2.259  -9.607  -9.546  1.00 10.00      A   
ATOM    697  N   LYS A  76      -0.688  -8.117 -10.159  1.00 10.00      A   
ATOM    698  HN  LYS A  76      -0.507  -7.221 -10.522  1.00 10.00      A   
ATOM    699  CA  LYS A  76       0.430  -8.942  -9.735  1.00 10.00      A   
ATOM    700  CB  LYS A  76       1.761  -8.340 -10.193  1.00 10.00      A   
ATOM    701  CG  LYS A  76       1.991  -8.456 -11.691  1.00 10.00      A   
ATOM    702  CD  LYS A  76       3.308  -7.829 -12.103  1.00 10.00      A   
ATOM    703  CE  LYS A  76       3.158  -6.344 -12.387  1.00 10.00      A   
ATOM    704  NZ  LYS A  76       4.476  -5.716 -12.646  1.00 10.00      A   
ATOM    705  HZ1 LYS A  76       5.037  -6.313 -13.284  1.00 10.00      A   
ATOM    706  HZ2 LYS A  76       4.994  -5.601 -11.754  1.00 10.00      A   
ATOM    707  HZ3 LYS A  76       4.354  -4.772 -13.086  1.00 10.00      A   
ATOM    708  C   LYS A  76       0.419  -9.170  -8.232  1.00 10.00      A   
ATOM    709  O   LYS A  76       0.014  -8.299  -7.463  1.00 10.00      A   
ATOM    710  N   PRO A  77       0.849 -10.359  -7.802  1.00 10.00      A   
ATOM    711  CA  PRO A  77       0.891 -10.725  -6.384  1.00 10.00      A   
ATOM    712  CB  PRO A  77       1.228 -12.217  -6.423  1.00 10.00      A   
ATOM    713  CG  PRO A  77       1.973 -12.391  -7.697  1.00 10.00      A   
ATOM    714  CD  PRO A  77       1.325 -11.452  -8.669  1.00 10.00      A   
ATOM    715  C   PRO A  77       1.968  -9.969  -5.609  1.00 10.00      A   
ATOM    716  O   PRO A  77       2.854  -9.348  -6.196  1.00 10.00      A   
ATOM    717  N   HIS A  78       1.879 -10.049  -4.287  1.00 10.00      A   
ATOM    718  HN  HIS A  78       1.141 -10.566  -3.901  1.00 10.00      A   
ATOM    719  CA  HIS A  78       2.822  -9.392  -3.375  1.00 10.00      A   
ATOM    720  CB  HIS A  78       2.405  -9.701  -1.926  1.00 10.00      A   
ATOM    721  CG  HIS A  78       3.406  -9.358  -0.864  1.00 10.00      A   
ATOM    722  ND1 HIS A  78       3.968 -10.287  -0.013  1.00 10.00      A   
ATOM    723  HD1 HIS A  78       3.786 -11.261  -0.016  1.00 10.00      A   
ATOM    724  CD2 HIS A  78       3.932  -8.161  -0.506  1.00 10.00      A   
ATOM    725  CE1 HIS A  78       4.799  -9.640   0.811  1.00 10.00      A   
ATOM    726  NE2 HIS A  78       4.813  -8.345   0.554  1.00 10.00      A   
ATOM    727  C   HIS A  78       4.263  -9.836  -3.641  1.00 10.00      A   
ATOM    728  O   HIS A  78       5.204  -9.048  -3.525  1.00 10.00      A   
ATOM    729  N   PHE A  79       4.420 -11.093  -4.031  1.00 10.00      A   
ATOM    730  HN  PHE A  79       3.630 -11.664  -4.109  1.00 10.00      A   
ATOM    731  CA  PHE A  79       5.734 -11.659  -4.321  1.00 10.00      A   
ATOM    732  CB  PHE A  79       5.632 -13.170  -4.555  1.00 10.00      A   
ATOM    733  CG  PHE A  79       6.012 -13.999  -3.354  1.00 10.00      A   
ATOM    734  CD1 PHE A  79       6.197 -13.410  -2.114  1.00 10.00      A   
ATOM    735  CD2 PHE A  79       6.191 -15.367  -3.473  1.00 10.00      A   
ATOM    736  CE1 PHE A  79       6.552 -14.171  -1.017  1.00 10.00      A   
ATOM    737  CE2 PHE A  79       6.546 -16.134  -2.381  1.00 10.00      A   
ATOM    738  CZ  PHE A  79       6.728 -15.536  -1.150  1.00 10.00      A   
ATOM    739  C   PHE A  79       6.436 -10.966  -5.495  1.00 10.00      A   
ATOM    740  O   PHE A  79       7.640 -11.138  -5.694  1.00 10.00      A   
ATOM    741  N   ALA A  80       5.689 -10.179  -6.265  1.00 10.00      A   
ATOM    742  HN  ALA A  80       4.734 -10.075  -6.059  1.00 10.00      A   
ATOM    743  CA  ALA A  80       6.256  -9.458  -7.403  1.00 10.00      A   
ATOM    744  CB  ALA A  80       5.149  -8.881  -8.271  1.00 10.00      A   
ATOM    745  C   ALA A  80       7.177  -8.341  -6.926  1.00 10.00      A   
ATOM    746  O   ALA A  80       8.049  -7.875  -7.661  1.00 10.00      A   
ATOM    747  N   ASP A  81       6.984  -7.930  -5.682  1.00 10.00      A   
ATOM    748  HN  ASP A  81       6.274  -8.347  -5.147  1.00 10.00      A   
ATOM    749  CA  ASP A  81       7.784  -6.868  -5.086  1.00 10.00      A   
ATOM    750  CB  ASP A  81       7.122  -6.349  -3.803  1.00 10.00      A   
ATOM    751  CG  ASP A  81       5.890  -5.497  -4.063  1.00 10.00      A   
ATOM    752  OD1 ASP A  81       5.348  -5.534  -5.187  1.00 10.00      A   
ATOM    753  OD2 ASP A  81       5.452  -4.779  -3.140  1.00 10.00      A   
ATOM    754  C   ASP A  81       9.195  -7.352  -4.781  1.00 10.00      A   
ATOM    755  O   ASP A  81      10.088  -6.556  -4.505  1.00 10.00      A   
ATOM    756  N   PHE A  82       9.395  -8.665  -4.834  1.00 10.00      A   
ATOM    757  HN  PHE A  82       8.646  -9.252  -5.062  1.00 10.00      A   
ATOM    758  CA  PHE A  82      10.701  -9.251  -4.556  1.00 10.00      A   
ATOM    759  CB  PHE A  82      10.576 -10.366  -3.511  1.00 10.00      A   
ATOM    760  CG  PHE A  82       9.748  -9.992  -2.313  1.00 10.00      A   
ATOM    761  CD1 PHE A  82      10.018  -8.840  -1.595  1.00 10.00      A   
ATOM    762  CD2 PHE A  82       8.692 -10.793  -1.908  1.00 10.00      A   
ATOM    763  CE1 PHE A  82       9.250  -8.494  -0.498  1.00 10.00      A   
ATOM    764  CE2 PHE A  82       7.922 -10.455  -0.812  1.00 10.00      A   
ATOM    765  CZ  PHE A  82       8.201  -9.304  -0.108  1.00 10.00      A   
ATOM    766  C   PHE A  82      11.345  -9.791  -5.831  1.00 10.00      A   
ATOM    767  O   PHE A  82      12.273 -10.600  -5.773  1.00 10.00      A   
ATOM    768  N   ASN A  83      10.839  -9.341  -6.979  1.00 10.00      A   
ATOM    769  HN  ASN A  83      10.092  -8.705  -6.953  1.00 10.00      A   
ATOM    770  CA  ASN A  83      11.359  -9.762  -8.282  1.00 10.00      A   
ATOM    771  CB  ASN A  83      12.824  -9.342  -8.469  1.00 10.00      A   
ATOM    772  CG  ASN A  83      12.988  -7.928  -9.002  1.00 10.00      A   
ATOM    773  OD1 ASN A  83      12.119  -7.403  -9.704  1.00 10.00      A   
ATOM    774  ND2 ASN A  83      14.119  -7.309  -8.684  1.00 10.00      A   
ATOM    775 HD21 ASN A  83      14.771  -7.793  -8.130  1.00 10.00      A   
ATOM    776 HD22 ASN A  83      14.261  -6.397  -9.012  1.00 10.00      A   
ATOM    777  C   ASN A  83      11.198 -11.266  -8.513  1.00 10.00      A   
ATOM    778  O   ASN A  83      11.989 -11.885  -9.225  1.00 10.00      A   
ATOM    779  N   LEU A  84      10.161 -11.848  -7.919  1.00 10.00      A   
ATOM    780  HN  LEU A  84       9.562 -11.308  -7.367  1.00 10.00      A   
ATOM    781  CA  LEU A  84       9.898 -13.276  -8.069  1.00 10.00      A   
ATOM    782  CB  LEU A  84       9.325 -13.863  -6.774  1.00 10.00      A   
ATOM    783  CG  LEU A  84      10.264 -13.851  -5.563  1.00 10.00      A   
ATOM    784  CD1 LEU A  84       9.560 -14.394  -4.331  1.00 10.00      A   
ATOM    785  CD2 LEU A  84      11.523 -14.653  -5.855  1.00 10.00      A   
ATOM    786  C   LEU A  84       8.958 -13.532  -9.243  1.00 10.00      A   
ATOM    787  O   LEU A  84       8.633 -14.675  -9.562  1.00 10.00      A   
ATOM    788  N   VAL A  85       8.535 -12.451  -9.883  1.00 10.00      A   
ATOM    789  HN  VAL A  85       8.843 -11.572  -9.580  1.00 10.00      A   
ATOM    790  CA  VAL A  85       7.642 -12.522 -11.029  1.00 10.00      A   
ATOM    791  CB  VAL A  85       6.411 -11.607 -10.821  1.00 10.00      A   
ATOM    792  CG1 VAL A  85       5.607 -11.451 -12.102  1.00 10.00      A   
ATOM    793  CG2 VAL A  85       5.531 -12.154  -9.706  1.00 10.00      A   
ATOM    794  C   VAL A  85       8.397 -12.118 -12.298  1.00 10.00      A   
ATOM    795  O   VAL A  85       8.965 -11.023 -12.370  1.00 10.00      A   
ATOM    796  N   PRO A  86       8.436 -13.012 -13.298  1.00 10.00      A   
ATOM    797  CA  PRO A  86       9.130 -12.762 -14.569  1.00 10.00      A   
ATOM    798  CB  PRO A  86       8.930 -14.066 -15.352  1.00 10.00      A   
ATOM    799  CG  PRO A  86       8.577 -15.083 -14.322  1.00 10.00      A   
ATOM    800  CD  PRO A  86       7.815 -14.343 -13.267  1.00 10.00      A   
ATOM    801  C   PRO A  86       8.540 -11.583 -15.347  1.00 10.00      A   
ATOM    802  O   PRO A  86       7.389 -11.189 -15.135  1.00 10.00      A   
ATOM    803  N   ASP A  87       9.338 -11.028 -16.251  1.00 10.00      A   
ATOM    804  HN  ASP A  87      10.237 -11.398 -16.384  1.00 10.00      A   
ATOM    805  CA  ASP A  87       8.908  -9.894 -17.065  1.00 10.00      A   
ATOM    806  CB  ASP A  87      10.102  -9.236 -17.759  1.00 10.00      A   
ATOM    807  CG  ASP A  87      10.750  -8.153 -16.924  1.00 10.00      A   
ATOM    808  OD1 ASP A  87      11.975  -8.234 -16.686  1.00 10.00      A   
ATOM    809  OD2 ASP A  87      10.047  -7.202 -16.525  1.00 10.00      A   
ATOM    810  C   ASP A  87       7.895 -10.331 -18.110  1.00 10.00      A   
ATOM    811  O   ASP A  87       8.125 -11.290 -18.848  1.00 10.00      A   
ATOM    812  N   GLY A  88       6.775  -9.629 -18.172  1.00 10.00      A   
ATOM    813  HN  GLY A  88       6.645  -8.867 -17.562  1.00 10.00      A   
ATOM    814  CA  GLY A  88       5.748  -9.972 -19.132  1.00 10.00      A   
ATOM    815  C   GLY A  88       4.880 -11.109 -18.641  1.00 10.00      A   
ATOM    816  O   GLY A  88       4.302 -11.851 -19.434  1.00 10.00      A   
ATOM    817  N   TRP A  89       4.791 -11.241 -17.325  1.00 10.00      A   
ATOM    818  HN  TRP A  89       5.271 -10.608 -16.751  1.00 10.00      A   
ATOM    819  CA  TRP A  89       3.993 -12.287 -16.710  1.00 10.00      A   
ATOM    820  CB  TRP A  89       4.308 -12.376 -15.211  1.00 10.00      A   
ATOM    821  CG  TRP A  89       3.390 -13.276 -14.438  1.00 10.00      A   
ATOM    822  CD1 TRP A  89       3.480 -14.632 -14.314  1.00 10.00      A   
ATOM    823  CD2 TRP A  89       2.238 -12.880 -13.677  1.00 10.00      A   
ATOM    824  NE1 TRP A  89       2.455 -15.104 -13.532  1.00 10.00      A   
ATOM    825  HE1 TRP A  89       2.298 -16.050 -13.300  1.00 10.00      A   
ATOM    826  CE2 TRP A  89       1.680 -14.050 -13.130  1.00 10.00      A   
ATOM    827  CE3 TRP A  89       1.624 -11.653 -13.410  1.00 10.00      A   
ATOM    828  CZ2 TRP A  89       0.539 -14.026 -12.332  1.00 10.00      A   
ATOM    829  CZ3 TRP A  89       0.492 -11.632 -12.617  1.00 10.00      A   
ATOM    830  CH2 TRP A  89      -0.039 -12.812 -12.087  1.00 10.00      A   
ATOM    831  C   TRP A  89       2.508 -12.030 -16.929  1.00 10.00      A   
ATOM    832  O   TRP A  89       1.757 -12.937 -17.292  1.00 10.00      A   
ATOM    833  N   GLY A  90       2.094 -10.789 -16.715  1.00 10.00      A   
ATOM    834  HN  GLY A  90       2.746 -10.106 -16.447  1.00 10.00      A   
ATOM    835  CA  GLY A  90       0.703 -10.426 -16.881  1.00 10.00      A   
ATOM    836  C   GLY A  90       0.358  -9.160 -16.124  1.00 10.00      A   
ATOM    837  O   GLY A  90       1.248  -8.419 -15.704  1.00 10.00      A   
ATOM    838  N   GLY A  91      -0.930  -8.922 -15.943  1.00 10.00      A   
ATOM    839  HN  GLY A  91      -1.592  -9.556 -16.305  1.00 10.00      A   
ATOM    840  CA  GLY A  91      -1.379  -7.740 -15.237  1.00 10.00      A   
ATOM    841  C   GLY A  91      -1.621  -6.589 -16.189  1.00 10.00      A   
ATOM    842  O   GLY A  91      -1.252  -5.452 -15.907  1.00 10.00      A   
ATOM    843  N   TYR A  92      -2.244  -6.894 -17.320  1.00 10.00      A   
ATOM    844  HN  TYR A  92      -2.532  -7.819 -17.470  1.00 10.00      A   
ATOM    845  CA  TYR A  92      -2.530  -5.893 -18.335  1.00 10.00      A   
ATOM    846  CB  TYR A  92      -2.616  -6.543 -19.721  1.00 10.00      A   
ATOM    847  CG  TYR A  92      -1.386  -7.324 -20.128  1.00 10.00      A   
ATOM    848  CD1 TYR A  92      -1.269  -8.675 -19.831  1.00 10.00      A   
ATOM    849  CD2 TYR A  92      -0.349  -6.716 -20.823  1.00 10.00      A   
ATOM    850  CE1 TYR A  92      -0.158  -9.401 -20.213  1.00 10.00      A   
ATOM    851  CE2 TYR A  92       0.772  -7.435 -21.207  1.00 10.00      A   
ATOM    852  CZ  TYR A  92       0.861  -8.779 -20.899  1.00 10.00      A   
ATOM    853  OH  TYR A  92       1.968  -9.506 -21.286  1.00 10.00      A   
ATOM    854  HH  TYR A  92       2.758  -8.957 -21.209  1.00 10.00      A   
ATOM    855  C   TYR A  92      -3.835  -5.173 -18.028  1.00 10.00      A   
ATOM    856  O   TYR A  92      -4.845  -5.803 -17.717  1.00 10.00      A   
ATOM    857  N   VAL A  93      -3.810  -3.852 -18.124  1.00 10.00      A   
ATOM    858  HN  VAL A  93      -2.974  -3.408 -18.381  1.00 10.00      A   
ATOM    859  CA  VAL A  93      -4.989  -3.041 -17.855  1.00 10.00      A   
ATOM    860  CB  VAL A  93      -4.638  -1.804 -16.995  1.00 10.00      A   
ATOM    861  CG1 VAL A  93      -3.894  -0.753 -17.804  1.00 10.00      A   
ATOM    862  CG2 VAL A  93      -5.881  -1.217 -16.340  1.00 10.00      A   
ATOM    863  C   VAL A  93      -5.657  -2.610 -19.162  1.00 10.00      A   
ATOM    864  O   VAL A  93      -6.777  -2.096 -19.162  1.00 10.00      A   
ATOM    865  N   TYR A  94      -4.961  -2.850 -20.272  1.00 10.00      A   
ATOM    866  HN  TYR A  94      -4.080  -3.270 -20.192  1.00 10.00      A   
ATOM    867  CA  TYR A  94      -5.457  -2.502 -21.603  1.00 10.00      A   
ATOM    868  CB  TYR A  94      -4.499  -2.994 -22.696  1.00 10.00      A   
ATOM    869  CG  TYR A  94      -4.303  -2.031 -23.848  1.00 10.00      A   
ATOM    870  CD1 TYR A  94      -3.026  -1.649 -24.244  1.00 10.00      A   
ATOM    871  CD2 TYR A  94      -5.387  -1.506 -24.542  1.00 10.00      A   
ATOM    872  CE1 TYR A  94      -2.838  -0.772 -25.295  1.00 10.00      A   
ATOM    873  CE2 TYR A  94      -5.206  -0.630 -25.594  1.00 10.00      A   
ATOM    874  CZ  TYR A  94      -3.932  -0.265 -25.967  1.00 10.00      A   
ATOM    875  OH  TYR A  94      -3.751   0.608 -27.015  1.00 10.00      A   
ATOM    876  HH  TYR A  94      -3.150   0.213 -27.663  1.00 10.00      A   
ATOM    877  C   TYR A  94      -6.882  -3.017 -21.858  1.00 10.00      A   
ATOM    878  O   TYR A  94      -7.755  -2.228 -22.215  1.00 10.00      A   
ATOM    879  N   PRO A  95      -7.151  -4.336 -21.680  1.00 10.00      A   
ATOM    880  CA  PRO A  95      -8.494  -4.899 -21.905  1.00 10.00      A   
ATOM    881  CB  PRO A  95      -8.343  -6.369 -21.500  1.00 10.00      A   
ATOM    882  CG  PRO A  95      -6.891  -6.653 -21.647  1.00 10.00      A   
ATOM    883  CD  PRO A  95      -6.189  -5.381 -21.274  1.00 10.00      A   
ATOM    884  C   PRO A  95      -9.555  -4.224 -21.037  1.00 10.00      A   
ATOM    885  O   PRO A  95     -10.657  -3.926 -21.500  1.00 10.00      A   
ATOM    886  N   TRP A  96      -9.205  -3.967 -19.783  1.00 10.00      A   
ATOM    887  HN  TRP A  96      -8.301  -4.198 -19.484  1.00 10.00      A   
ATOM    888  CA  TRP A  96     -10.123  -3.332 -18.848  1.00 10.00      A   
ATOM    889  CB  TRP A  96      -9.544  -3.331 -17.432  1.00 10.00      A   
ATOM    890  CG  TRP A  96      -9.456  -4.698 -16.822  1.00 10.00      A   
ATOM    891  CD1 TRP A  96      -8.464  -5.615 -17.009  1.00 10.00      A   
ATOM    892  CD2 TRP A  96     -10.400  -5.302 -15.931  1.00 10.00      A   
ATOM    893  NE1 TRP A  96      -8.733  -6.753 -16.289  1.00 10.00      A   
ATOM    894  HE1 TRP A  96      -8.166  -7.560 -16.262  1.00 10.00      A   
ATOM    895  CE2 TRP A  96      -9.917  -6.586 -15.618  1.00 10.00      A   
ATOM    896  CE3 TRP A  96     -11.606  -4.883 -15.367  1.00 10.00      A   
ATOM    897  CZ2 TRP A  96     -10.602  -7.451 -14.765  1.00 10.00      A   
ATOM    898  CZ3 TRP A  96     -12.284  -5.741 -14.522  1.00 10.00      A   
ATOM    899  CH2 TRP A  96     -11.780  -7.011 -14.230  1.00 10.00      A   
ATOM    900  C   TRP A  96     -10.449  -1.912 -19.295  1.00 10.00      A   
ATOM    901  O   TRP A  96     -11.615  -1.552 -19.440  1.00 10.00      A   
ATOM    902  N   ILE A  97      -9.405  -1.123 -19.542  1.00 10.00      A   
ATOM    903  HN  ILE A  97      -8.497  -1.488 -19.432  1.00 10.00      A   
ATOM    904  CA  ILE A  97      -9.568   0.265 -19.975  1.00 10.00      A   
ATOM    905  CB  ILE A  97      -8.202   0.981 -20.139  1.00 10.00      A   
ATOM    906  CG1 ILE A  97      -7.483   1.091 -18.791  1.00 10.00      A   
ATOM    907  CG2 ILE A  97      -8.367   2.360 -20.768  1.00 10.00      A   
ATOM    908  CD1 ILE A  97      -8.291   1.780 -17.711  1.00 10.00      A   
ATOM    909  C   ILE A  97     -10.362   0.347 -21.278  1.00 10.00      A   
ATOM    910  O   ILE A  97     -11.206   1.232 -21.449  1.00 10.00      A   
ATOM    911  N   GLU A  98     -10.094  -0.587 -22.186  1.00 10.00      A   
ATOM    912  HN  GLU A  98      -9.402  -1.263 -21.992  1.00 10.00      A   
ATOM    913  CA  GLU A  98     -10.782  -0.636 -23.471  1.00 10.00      A   
ATOM    914  CB  GLU A  98     -10.228  -1.789 -24.312  1.00 10.00      A   
ATOM    915  CG  GLU A  98     -10.871  -1.931 -25.679  1.00 10.00      A   
ATOM    916  CD  GLU A  98     -10.283  -3.074 -26.473  1.00 10.00      A   
ATOM    917  OE1 GLU A  98      -9.533  -2.804 -27.432  1.00 10.00      A   
ATOM    918  OE2 GLU A  98     -10.563  -4.249 -26.138  1.00 10.00      A   
ATOM    919  C   GLU A  98     -12.293  -0.798 -23.285  1.00 10.00      A   
ATOM    920  O   GLU A  98     -13.085  -0.089 -23.907  1.00 10.00      A   
ATOM    921  N   ALA A  99     -12.683  -1.724 -22.419  1.00 10.00      A   
ATOM    922  HN  ALA A  99     -12.000  -2.253 -21.946  1.00 10.00      A   
ATOM    923  CA  ALA A  99     -14.095  -1.981 -22.155  1.00 10.00      A   
ATOM    924  CB  ALA A  99     -14.266  -3.342 -21.499  1.00 10.00      A   
ATOM    925  C   ALA A  99     -14.707  -0.879 -21.291  1.00 10.00      A   
ATOM    926  O   ALA A  99     -15.857  -0.487 -21.481  1.00 10.00      A   
ATOM    927  N   MET A 100     -13.928  -0.377 -20.346  1.00 10.00      A   
ATOM    928  HN  MET A 100     -13.015  -0.732 -20.242  1.00 10.00      A   
ATOM    929  CA  MET A 100     -14.388   0.676 -19.447  1.00 10.00      A   
ATOM    930  CB  MET A 100     -13.351   0.949 -18.355  1.00 10.00      A   
ATOM    931  CG  MET A 100     -13.296  -0.107 -17.263  1.00 10.00      A   
ATOM    932  SD  MET A 100     -11.764  -0.039 -16.313  1.00 10.00      A   
ATOM    933  CE  MET A 100     -12.128  -1.198 -15.000  1.00 10.00      A   
ATOM    934  C   MET A 100     -14.709   1.964 -20.196  1.00 10.00      A   
ATOM    935  O   MET A 100     -15.713   2.621 -19.922  1.00 10.00      A   
ATOM    936  N   SER A 101     -13.869   2.306 -21.162  1.00 10.00      A   
ATOM    937  HN  SER A 101     -13.101   1.729 -21.348  1.00 10.00      A   
ATOM    938  CA  SER A 101     -14.045   3.522 -21.945  1.00 10.00      A   
ATOM    939  CB  SER A 101     -12.756   3.861 -22.699  1.00 10.00      A   
ATOM    940  OG  SER A 101     -12.255   2.728 -23.384  1.00 10.00      A   
ATOM    941  HG  SER A 101     -11.764   2.173 -22.762  1.00 10.00      A   
ATOM    942  C   SER A 101     -15.224   3.445 -22.915  1.00 10.00      A   
ATOM    943  O   SER A 101     -15.574   4.440 -23.556  1.00 10.00      A   
ATOM    944  N   SER A 102     -15.840   2.276 -23.028  1.00 10.00      A   
ATOM    945  HN  SER A 102     -15.528   1.507 -22.501  1.00 10.00      A   
ATOM    946  CA  SER A 102     -16.967   2.108 -23.927  1.00 10.00      A   
ATOM    947  CB  SER A 102     -16.722   0.935 -24.879  1.00 10.00      A   
ATOM    948  OG  SER A 102     -15.950  -0.083 -24.254  1.00 10.00      A   
ATOM    949  HG  SER A 102     -15.011   0.085 -24.412  1.00 10.00      A   
ATOM    950  C   SER A 102     -18.272   1.924 -23.160  1.00 10.00      A   
ATOM    951  O   SER A 102     -19.287   1.525 -23.730  1.00 10.00      A   
ATOM    952  N   SER A 103     -18.254   2.214 -21.864  1.00 10.00      A   
ATOM    953  HN  SER A 103     -17.422   2.528 -21.452  1.00 10.00      A   
ATOM    954  CA  SER A 103     -19.453   2.068 -21.048  1.00 10.00      A   
ATOM    955  CB  SER A 103     -19.573   0.639 -20.514  1.00 10.00      A   
ATOM    956  OG  SER A 103     -19.438  -0.318 -21.554  1.00 10.00      A   
ATOM    957  HG  SER A 103     -19.593   0.114 -22.405  1.00 10.00      A   
ATOM    958  C   SER A 103     -19.491   3.070 -19.896  1.00 10.00      A   
ATOM    959  O   SER A 103     -20.467   3.803 -19.736  1.00 10.00      A   
ATOM    960  N   TYR A 104     -18.423   3.112 -19.108  1.00 10.00      A   
ATOM    961  HN  TYR A 104     -17.657   2.531 -19.305  1.00 10.00      A   
ATOM    962  CA  TYR A 104     -18.352   4.019 -17.966  1.00 10.00      A   
ATOM    963  CB  TYR A 104     -17.271   3.577 -16.980  1.00 10.00      A   
ATOM    964  CG  TYR A 104     -17.529   2.221 -16.367  1.00 10.00      A   
ATOM    965  CD1 TYR A 104     -16.602   1.195 -16.489  1.00 10.00      A   
ATOM    966  CD2 TYR A 104     -18.698   1.967 -15.664  1.00 10.00      A   
ATOM    967  CE1 TYR A 104     -16.832  -0.045 -15.926  1.00 10.00      A   
ATOM    968  CE2 TYR A 104     -18.937   0.731 -15.099  1.00 10.00      A   
ATOM    969  CZ  TYR A 104     -18.000  -0.273 -15.233  1.00 10.00      A   
ATOM    970  OH  TYR A 104     -18.229  -1.510 -14.664  1.00 10.00      A   
ATOM    971  HH  TYR A 104     -19.185  -1.652 -14.563  1.00 10.00      A   
ATOM    972  C   TYR A 104     -18.117   5.453 -18.417  1.00 10.00      A   
ATOM    973  O   TYR A 104     -16.980   5.886 -18.596  1.00 10.00      A   
ATOM    974  N   THR A 105     -19.202   6.178 -18.617  1.00 10.00      A   
ATOM    975  HN  THR A 105     -20.082   5.769 -18.483  1.00 10.00      A   
ATOM    976  CA  THR A 105     -19.130   7.559 -19.051  1.00 10.00      A   
ATOM    977  CB  THR A 105     -20.348   7.902 -19.918  1.00 10.00      A   
ATOM    978  OG1 THR A 105     -21.391   6.948 -19.654  1.00 10.00      A   
ATOM    979  HG1 THR A 105     -21.400   6.284 -20.355  1.00 10.00      A   
ATOM    980  CG2 THR A 105     -19.980   7.858 -21.394  1.00 10.00      A   
ATOM    981  C   THR A 105     -19.077   8.509 -17.856  1.00 10.00      A   
ATOM    982  O   THR A 105     -18.693   9.670 -17.989  1.00 10.00      A   
ATOM    983  N   TRP A 106     -19.443   8.003 -16.684  1.00 10.00      A   
ATOM    984  HN  TRP A 106     -19.711   7.061 -16.633  1.00 10.00      A   
ATOM    985  CA  TRP A 106     -19.448   8.813 -15.469  1.00 10.00      A   
ATOM    986  CB  TRP A 106     -20.846   8.851 -14.842  1.00 10.00      A   
ATOM    987  CG  TRP A 106     -21.626  10.083 -15.188  1.00 10.00      A   
ATOM    988  CD1 TRP A 106     -22.504  10.238 -16.224  1.00 10.00      A   
ATOM    989  CD2 TRP A 106     -21.597  11.341 -14.499  1.00 10.00      A   
ATOM    990  NE1 TRP A 106     -23.021  11.513 -16.221  1.00 10.00      A   
ATOM    991  HE1 TRP A 106     -23.674  11.868 -16.866  1.00 10.00      A   
ATOM    992  CE2 TRP A 106     -22.479  12.208 -15.172  1.00 10.00      A   
ATOM    993  CE3 TRP A 106     -20.911  11.817 -13.377  1.00 10.00      A   
ATOM    994  CZ2 TRP A 106     -22.691  13.523 -14.763  1.00 10.00      A   
ATOM    995  CZ3 TRP A 106     -21.123  13.122 -12.975  1.00 10.00      A   
ATOM    996  CH2 TRP A 106     -22.006  13.961 -13.665  1.00 10.00      A   
ATOM    997  C   TRP A 106     -18.425   8.313 -14.454  1.00 10.00      A   
ATOM    998  O   TRP A 106     -18.589   8.503 -13.245  1.00 10.00      A   
ATOM    999  N   LEU A 107     -17.367   7.683 -14.956  1.00 10.00      A   
ATOM   1000  HN  LEU A 107     -17.296   7.571 -15.924  1.00 10.00      A   
ATOM   1001  CA  LEU A 107     -16.307   7.161 -14.103  1.00 10.00      A   
ATOM   1002  CB  LEU A 107     -15.294   6.365 -14.927  1.00 10.00      A   
ATOM   1003  CG  LEU A 107     -14.321   5.492 -14.130  1.00 10.00      A   
ATOM   1004  CD1 LEU A 107     -14.408   4.043 -14.580  1.00 10.00      A   
ATOM   1005  CD2 LEU A 107     -12.901   6.012 -14.265  1.00 10.00      A   
ATOM   1006  C   LEU A 107     -15.618   8.303 -13.366  1.00 10.00      A   
ATOM   1007  O   LEU A 107     -15.424   9.380 -13.928  1.00 10.00      A   
ATOM   1008  N   GLU A 108     -15.249   8.071 -12.113  1.00 10.00      A   
ATOM   1009  HN  GLU A 108     -15.407   7.185 -11.719  1.00 10.00      A   
ATOM   1010  CA  GLU A 108     -14.616   9.110 -11.313  1.00 10.00      A   
ATOM   1011  CB  GLU A 108     -15.473   9.460 -10.093  1.00 10.00      A   
ATOM   1012  CG  GLU A 108     -16.848  10.001 -10.450  1.00 10.00      A   
ATOM   1013  CD  GLU A 108     -17.635  10.461  -9.241  1.00 10.00      A   
ATOM   1014  OE1 GLU A 108     -17.435  11.608  -8.794  1.00 10.00      A   
ATOM   1015  OE2 GLU A 108     -18.461   9.678  -8.731  1.00 10.00      A   
ATOM   1016  C   GLU A 108     -13.186   8.780 -10.893  1.00 10.00      A   
ATOM   1017  O   GLU A 108     -12.324   9.657 -10.893  1.00 10.00      A   
ATOM   1018  N   GLU A 109     -12.915   7.532 -10.531  1.00 10.00      A   
ATOM   1019  HN  GLU A 109     -13.619   6.847 -10.560  1.00 10.00      A   
ATOM   1020  CA  GLU A 109     -11.567   7.178 -10.096  1.00 10.00      A   
ATOM   1021  CB  GLU A 109     -11.394   7.340  -8.581  1.00 10.00      A   
ATOM   1022  CG  GLU A 109     -12.685   7.340  -7.781  1.00 10.00      A   
ATOM   1023  CD  GLU A 109     -12.434   7.405  -6.289  1.00 10.00      A   
ATOM   1024  OE1 GLU A 109     -12.234   6.338  -5.670  1.00 10.00      A   
ATOM   1025  OE2 GLU A 109     -12.435   8.516  -5.724  1.00 10.00      A   
ATOM   1026  C   GLU A 109     -11.108   5.798 -10.550  1.00 10.00      A   
ATOM   1027  O   GLU A 109     -11.914   4.886 -10.737  1.00 10.00      A   
ATOM   1028  N   ILE A 110      -9.796   5.677 -10.733  1.00 10.00      A   
ATOM   1029  HN  ILE A 110      -9.226   6.464 -10.579  1.00 10.00      A   
ATOM   1030  CA  ILE A 110      -9.160   4.430 -11.142  1.00 10.00      A   
ATOM   1031  CB  ILE A 110      -8.518   4.547 -12.548  1.00 10.00      A   
ATOM   1032  CG1 ILE A 110      -9.585   4.774 -13.618  1.00 10.00      A   
ATOM   1033  CG2 ILE A 110      -7.694   3.311 -12.871  1.00 10.00      A   
ATOM   1034  CD1 ILE A 110      -9.031   4.960 -15.012  1.00 10.00      A   
ATOM   1035  C   ILE A 110      -8.066   4.086 -10.137  1.00 10.00      A   
ATOM   1036  O   ILE A 110      -7.156   4.883  -9.910  1.00 10.00      A   
ATOM   1037  N   ARG A 111      -8.171   2.921  -9.519  1.00 10.00      A   
ATOM   1038  HN  ARG A 111      -8.932   2.332  -9.724  1.00 10.00      A   
ATOM   1039  CA  ARG A 111      -7.184   2.490  -8.541  1.00 10.00      A   
ATOM   1040  CB  ARG A 111      -7.806   2.425  -7.146  1.00 10.00      A   
ATOM   1041  CG  ARG A 111      -8.505   3.707  -6.724  1.00 10.00      A   
ATOM   1042  CD  ARG A 111      -9.022   3.624  -5.298  1.00 10.00      A   
ATOM   1043  NE  ARG A 111      -9.818   4.798  -4.942  1.00 10.00      A   
ATOM   1044  HE  ARG A 111     -10.469   5.119  -5.607  1.00 10.00      A   
ATOM   1045  CZ  ARG A 111      -9.731   5.444  -3.780  1.00 10.00      A   
ATOM   1046  NH1 ARG A 111      -8.883   5.032  -2.841  1.00 10.00      A   
ATOM   1047 HH11 ARG A 111      -8.285   4.193  -3.008  1.00 10.00      A   
ATOM   1048 HH12 ARG A 111      -8.816   5.540  -1.931  1.00 10.00      A   
ATOM   1049  NH2 ARG A 111     -10.501   6.502  -3.566  1.00 10.00      A   
ATOM   1050 HH21 ARG A 111     -11.175   6.819  -4.308  1.00 10.00      A   
ATOM   1051 HH22 ARG A 111     -10.443   7.022  -2.667  1.00 10.00      A   
ATOM   1052  C   ARG A 111      -6.595   1.141  -8.931  1.00 10.00      A   
ATOM   1053  O   ARG A 111      -7.298   0.130  -8.954  1.00 10.00      A   
ATOM   1054  N   LEU A 112      -5.306   1.131  -9.238  1.00 10.00      A   
ATOM   1055  HN  LEU A 112      -4.788   1.968  -9.174  1.00 10.00      A   
ATOM   1056  CA  LEU A 112      -4.629  -0.090  -9.647  1.00 10.00      A   
ATOM   1057  CB  LEU A 112      -4.209   0.012 -11.119  1.00 10.00      A   
ATOM   1058  CG  LEU A 112      -5.321   0.309 -12.130  1.00 10.00      A   
ATOM   1059  CD1 LEU A 112      -4.730   0.737 -13.465  1.00 10.00      A   
ATOM   1060  CD2 LEU A 112      -6.212  -0.905 -12.314  1.00 10.00      A   
ATOM   1061  C   LEU A 112      -3.395  -0.340  -8.789  1.00 10.00      A   
ATOM   1062  O   LEU A 112      -2.636   0.585  -8.495  1.00 10.00      A   
ATOM   1063  N   LYS A 113      -3.202  -1.587  -8.380  1.00 10.00      A   
ATOM   1064  HN  LYS A 113      -3.857  -2.278  -8.627  1.00 10.00      A   
ATOM   1065  CA  LYS A 113      -2.041  -1.959  -7.581  1.00 10.00      A   
ATOM   1066  CB  LYS A 113      -2.426  -2.318  -6.142  1.00 10.00      A   
ATOM   1067  CG  LYS A 113      -1.226  -2.404  -5.204  1.00 10.00      A   
ATOM   1068  CD  LYS A 113      -1.603  -2.955  -3.836  1.00 10.00      A   
ATOM   1069  CE  LYS A 113      -0.381  -3.074  -2.930  1.00 10.00      A   
ATOM   1070  NZ  LYS A 113      -0.634  -3.952  -1.756  1.00 10.00      A   
ATOM   1071  HZ1 LYS A 113       0.252  -4.108  -1.224  1.00 10.00      A   
ATOM   1072  HZ2 LYS A 113      -1.004  -4.874  -2.068  1.00 10.00      A   
ATOM   1073  HZ3 LYS A 113      -1.330  -3.513  -1.124  1.00 10.00      A   
ATOM   1074  C   LYS A 113      -1.299  -3.120  -8.240  1.00 10.00      A   
ATOM   1075  O   LYS A 113      -1.897  -4.160  -8.533  1.00 10.00      A   
ATOM   1076  N   ARG A 114      -0.001  -2.919  -8.486  1.00 10.00      A   
ATOM   1077  HN  ARG A 114       0.399  -2.052  -8.241  1.00 10.00      A   
ATOM   1078  CA  ARG A 114       0.848  -3.931  -9.117  1.00 10.00      A   
ATOM   1079  CB  ARG A 114       1.056  -5.144  -8.198  1.00 10.00      A   
ATOM   1080  CG  ARG A 114       1.828  -4.836  -6.922  1.00 10.00      A   
ATOM   1081  CD  ARG A 114       1.932  -6.057  -6.017  1.00 10.00      A   
ATOM   1082  NE  ARG A 114       2.661  -5.758  -4.778  1.00 10.00      A   
ATOM   1083  HE  ARG A 114       3.611  -5.485  -4.870  1.00 10.00      A   
ATOM   1084  CZ  ARG A 114       2.132  -5.853  -3.555  1.00 10.00      A   
ATOM   1085  NH1 ARG A 114       0.874  -6.250  -3.404  1.00 10.00      A   
ATOM   1086 HH11 ARG A 114       0.293  -6.486  -4.238  1.00 10.00      A   
ATOM   1087 HH12 ARG A 114       0.454  -6.337  -2.449  1.00 10.00      A   
ATOM   1088  NH2 ARG A 114       2.855  -5.533  -2.487  1.00 10.00      A   
ATOM   1089 HH21 ARG A 114       3.849  -5.207  -2.600  1.00 10.00      A   
ATOM   1090 HH22 ARG A 114       2.435  -5.594  -1.522  1.00 10.00      A   
ATOM   1091  C   ARG A 114       0.291  -4.349 -10.478  1.00 10.00      A   
ATOM   1092  O   ARG A 114      -0.032  -5.513 -10.702  1.00 10.00      A   
ATOM   1093  N   MET A 115       0.171  -3.389 -11.381  1.00 10.00      A   
ATOM   1094  HN  MET A 115       0.463  -2.480 -11.155  1.00 10.00      A   
ATOM   1095  CA  MET A 115      -0.363  -3.652 -12.714  1.00 10.00      A   
ATOM   1096  CB  MET A 115      -1.802  -3.125 -12.824  1.00 10.00      A   
ATOM   1097  CG  MET A 115      -2.843  -3.968 -12.099  1.00 10.00      A   
ATOM   1098  SD  MET A 115      -3.427  -5.362 -13.085  1.00 10.00      A   
ATOM   1099  CE  MET A 115      -4.397  -4.516 -14.332  1.00 10.00      A   
ATOM   1100  C   MET A 115       0.508  -3.006 -13.785  1.00 10.00      A   
ATOM   1101  O   MET A 115       1.261  -2.078 -13.506  1.00 10.00      A   
ATOM   1102  N   VAL A 116       0.401  -3.501 -15.005  1.00 10.00      A   
ATOM   1103  HN  VAL A 116      -0.218  -4.244 -15.169  1.00 10.00      A   
ATOM   1104  CA  VAL A 116       1.168  -2.963 -16.119  1.00 10.00      A   
ATOM   1105  CB  VAL A 116       1.657  -4.074 -17.071  1.00 10.00      A   
ATOM   1106  CG1 VAL A 116       2.545  -3.485 -18.161  1.00 10.00      A   
ATOM   1107  CG2 VAL A 116       2.402  -5.149 -16.295  1.00 10.00      A   
ATOM   1108  C   VAL A 116       0.322  -1.960 -16.894  1.00 10.00      A   
ATOM   1109  O   VAL A 116      -0.578  -2.339 -17.651  1.00 10.00      A   
ATOM   1110  N   VAL A 117       0.603  -0.685 -16.695  1.00 10.00      A   
ATOM   1111  HN  VAL A 117       1.347  -0.443 -16.096  1.00 10.00      A   
ATOM   1112  CA  VAL A 117      -0.142   0.370 -17.358  1.00 10.00      A   
ATOM   1113  CB  VAL A 117      -0.620   1.431 -16.347  1.00 10.00      A   
ATOM   1114  CG1 VAL A 117      -1.580   2.410 -17.007  1.00 10.00      A   
ATOM   1115  CG2 VAL A 117      -1.265   0.771 -15.138  1.00 10.00      A   
ATOM   1116  C   VAL A 117       0.719   1.045 -18.414  1.00 10.00      A   
ATOM   1117  O   VAL A 117       1.798   1.542 -18.116  1.00 10.00      A   
ATOM   1118  N   THR A 118       0.249   1.049 -19.645  1.00 10.00      A   
ATOM   1119  HN  THR A 118      -0.609   0.618 -19.836  1.00 10.00      A   
ATOM   1120  CA  THR A 118       0.982   1.671 -20.730  1.00 10.00      A   
ATOM   1121  CB  THR A 118       0.894   0.810 -22.005  1.00 10.00      A   
ATOM   1122  OG1 THR A 118       0.047  -0.325 -21.748  1.00 10.00      A   
ATOM   1123  HG1 THR A 118       0.477  -1.122 -22.078  1.00 10.00      A   
ATOM   1124  CG2 THR A 118       2.276   0.312 -22.400  1.00 10.00      A   
ATOM   1125  C   THR A 118       0.444   3.079 -20.999  1.00 10.00      A   
ATOM   1126  O   THR A 118      -0.676   3.411 -20.594  1.00 10.00      A   
ATOM   1127  N   ASP A 119       1.242   3.902 -21.677  1.00 10.00      A   
ATOM   1128  HN  ASP A 119       2.121   3.578 -21.976  1.00 10.00      A   
ATOM   1129  CA  ASP A 119       0.853   5.277 -21.994  1.00 10.00      A   
ATOM   1130  CB  ASP A 119       1.977   6.014 -22.732  1.00 10.00      A   
ATOM   1131  CG  ASP A 119       3.305   5.977 -21.995  1.00 10.00      A   
ATOM   1132  OD1 ASP A 119       3.570   6.876 -21.162  1.00 10.00      A   
ATOM   1133  OD2 ASP A 119       4.097   5.047 -22.248  1.00 10.00      A   
ATOM   1134  C   ASP A 119      -0.425   5.303 -22.827  1.00 10.00      A   
ATOM   1135  O   ASP A 119      -1.262   6.196 -22.679  1.00 10.00      A   
ATOM   1136  N   ASP A 120      -0.575   4.297 -23.684  1.00 10.00      A   
ATOM   1137  HN  ASP A 120       0.133   3.619 -23.742  1.00 10.00      A   
ATOM   1138  CA  ASP A 120      -1.749   4.177 -24.549  1.00 10.00      A   
ATOM   1139  CB  ASP A 120      -1.683   2.893 -25.380  1.00 10.00      A   
ATOM   1140  CG  ASP A 120      -0.837   3.024 -26.627  1.00 10.00      A   
ATOM   1141  OD1 ASP A 120      -1.315   3.614 -27.618  1.00 10.00      A   
ATOM   1142  OD2 ASP A 120       0.307   2.524 -26.624  1.00 10.00      A   
ATOM   1143  C   ASP A 120      -3.029   4.163 -23.726  1.00 10.00      A   
ATOM   1144  O   ASP A 120      -4.014   4.818 -24.076  1.00 10.00      A   
ATOM   1145  N   CYS A 121      -3.004   3.416 -22.626  1.00 10.00      A   
ATOM   1146  HN  CYS A 121      -2.183   2.931 -22.398  1.00 10.00      A   
ATOM   1147  CA  CYS A 121      -4.157   3.309 -21.746  1.00 10.00      A   
ATOM   1148  CB  CYS A 121      -3.906   2.258 -20.664  1.00 10.00      A   
ATOM   1149  SG  CYS A 121      -3.220   0.705 -21.286  1.00 10.00      A   
ATOM   1150  HG  CYS A 121      -3.630   0.549 -22.539  1.00 10.00      A   
ATOM   1151  C   CYS A 121      -4.472   4.658 -21.111  1.00 10.00      A   
ATOM   1152  O   CYS A 121      -5.631   5.043 -21.007  1.00 10.00      A   
ATOM   1153  N   LEU A 122      -3.427   5.384 -20.722  1.00 10.00      A   
ATOM   1154  HN  LEU A 122      -2.521   5.037 -20.871  1.00 10.00      A   
ATOM   1155  CA  LEU A 122      -3.587   6.692 -20.094  1.00 10.00      A   
ATOM   1156  CB  LEU A 122      -2.225   7.259 -19.690  1.00 10.00      A   
ATOM   1157  CG  LEU A 122      -1.414   6.431 -18.687  1.00 10.00      A   
ATOM   1158  CD1 LEU A 122      -0.046   7.058 -18.457  1.00 10.00      A   
ATOM   1159  CD2 LEU A 122      -2.165   6.286 -17.371  1.00 10.00      A   
ATOM   1160  C   LEU A 122      -4.315   7.663 -21.019  1.00 10.00      A   
ATOM   1161  O   LEU A 122      -5.220   8.381 -20.592  1.00 10.00      A   
ATOM   1162  N   GLU A 123      -3.926   7.672 -22.289  1.00 10.00      A   
ATOM   1163  HN  GLU A 123      -3.187   7.084 -22.572  1.00 10.00      A   
ATOM   1164  CA  GLU A 123      -4.561   8.547 -23.269  1.00 10.00      A   
ATOM   1165  CB  GLU A 123      -3.922   8.386 -24.646  1.00 10.00      A   
ATOM   1166  CG  GLU A 123      -2.432   8.669 -24.690  1.00 10.00      A   
ATOM   1167  CD  GLU A 123      -1.866   8.493 -26.082  1.00 10.00      A   
ATOM   1168  OE1 GLU A 123      -1.911   7.361 -26.608  1.00 10.00      A   
ATOM   1169  OE2 GLU A 123      -1.387   9.491 -26.662  1.00 10.00      A   
ATOM   1170  C   GLU A 123      -6.048   8.242 -23.366  1.00 10.00      A   
ATOM   1171  O   GLU A 123      -6.879   9.151 -23.349  1.00 10.00      A   
ATOM   1172  N   LEU A 124      -6.369   6.954 -23.449  1.00 10.00      A   
ATOM   1173  HN  LEU A 124      -5.648   6.285 -23.448  1.00 10.00      A   
ATOM   1174  CA  LEU A 124      -7.754   6.505 -23.547  1.00 10.00      A   
ATOM   1175  CB  LEU A 124      -7.822   4.994 -23.758  1.00 10.00      A   
ATOM   1176  CG  LEU A 124      -7.283   4.475 -25.092  1.00 10.00      A   
ATOM   1177  CD1 LEU A 124      -7.279   2.955 -25.106  1.00 10.00      A   
ATOM   1178  CD2 LEU A 124      -8.107   5.013 -26.253  1.00 10.00      A   
ATOM   1179  C   LEU A 124      -8.555   6.899 -22.315  1.00 10.00      A   
ATOM   1180  O   LEU A 124      -9.745   7.188 -22.406  1.00 10.00      A   
ATOM   1181  N   ILE A 125      -7.895   6.927 -21.171  1.00 10.00      A   
ATOM   1182  HN  ILE A 125      -6.939   6.702 -21.164  1.00 10.00      A   
ATOM   1183  CA  ILE A 125      -8.548   7.289 -19.926  1.00 10.00      A   
ATOM   1184  CB  ILE A 125      -7.616   7.040 -18.719  1.00 10.00      A   
ATOM   1185  CG1 ILE A 125      -7.394   5.540 -18.516  1.00 10.00      A   
ATOM   1186  CG2 ILE A 125      -8.168   7.680 -17.452  1.00 10.00      A   
ATOM   1187  CD1 ILE A 125      -6.269   5.213 -17.556  1.00 10.00      A   
ATOM   1188  C   ILE A 125      -8.989   8.753 -19.941  1.00 10.00      A   
ATOM   1189  O   ILE A 125     -10.170   9.054 -19.769  1.00 10.00      A   
ATOM   1190  N   ALA A 126      -8.040   9.651 -20.179  1.00 10.00      A   
ATOM   1191  HN  ALA A 126      -7.125   9.341 -20.350  1.00 10.00      A   
ATOM   1192  CA  ALA A 126      -8.315  11.086 -20.190  1.00 10.00      A   
ATOM   1193  CB  ALA A 126      -7.018  11.869 -20.323  1.00 10.00      A   
ATOM   1194  C   ALA A 126      -9.293  11.505 -21.287  1.00 10.00      A   
ATOM   1195  O   ALA A 126     -10.082  12.438 -21.107  1.00 10.00      A   
ATOM   1196  N   LYS A 127      -9.246  10.824 -22.419  1.00 10.00      A   
ATOM   1197  HN  LYS A 127      -8.603  10.087 -22.510  1.00 10.00      A   
ATOM   1198  CA  LYS A 127     -10.117  11.160 -23.539  1.00 10.00      A   
ATOM   1199  CB  LYS A 127      -9.486  10.757 -24.876  1.00 10.00      A   
ATOM   1200  CG  LYS A 127      -9.461   9.260 -25.151  1.00 10.00      A   
ATOM   1201  CD  LYS A 127      -8.527   8.926 -26.306  1.00 10.00      A   
ATOM   1202  CE  LYS A 127      -8.987   9.575 -27.603  1.00 10.00      A   
ATOM   1203  NZ  LYS A 127     -10.128   8.846 -28.219  1.00 10.00      A   
ATOM   1204  HZ1 LYS A 127      -9.854   7.865 -28.433  1.00 10.00      A   
ATOM   1205  HZ2 LYS A 127     -10.410   9.312 -29.104  1.00 10.00      A   
ATOM   1206  HZ3 LYS A 127     -10.942   8.837 -27.568  1.00 10.00      A   
ATOM   1207  C   LYS A 127     -11.524  10.584 -23.399  1.00 10.00      A   
ATOM   1208  O   LYS A 127     -12.443  11.020 -24.087  1.00 10.00      A   
ATOM   1209  N   SER A 128     -11.707   9.624 -22.505  1.00 10.00      A   
ATOM   1210  HN  SER A 128     -10.953   9.320 -21.957  1.00 10.00      A   
ATOM   1211  CA  SER A 128     -13.018   9.015 -22.327  1.00 10.00      A   
ATOM   1212  CB  SER A 128     -12.920   7.493 -22.404  1.00 10.00      A   
ATOM   1213  OG  SER A 128     -12.132   7.105 -23.516  1.00 10.00      A   
ATOM   1214  HG  SER A 128     -11.200   7.105 -23.256  1.00 10.00      A   
ATOM   1215  C   SER A 128     -13.679   9.445 -21.022  1.00 10.00      A   
ATOM   1216  O   SER A 128     -14.872   9.762 -20.996  1.00 10.00      A   
ATOM   1217  N   PHE A 129     -12.909   9.458 -19.946  1.00 10.00      A   
ATOM   1218  HN  PHE A 129     -11.955   9.225 -20.030  1.00 10.00      A   
ATOM   1219  CA  PHE A 129     -13.435   9.837 -18.645  1.00 10.00      A   
ATOM   1220  CB  PHE A 129     -12.813   8.991 -17.525  1.00 10.00      A   
ATOM   1221  CG  PHE A 129     -12.730   7.519 -17.839  1.00 10.00      A   
ATOM   1222  CD1 PHE A 129     -11.525   6.842 -17.735  1.00 10.00      A   
ATOM   1223  CD2 PHE A 129     -13.851   6.816 -18.246  1.00 10.00      A   
ATOM   1224  CE1 PHE A 129     -11.440   5.494 -18.030  1.00 10.00      A   
ATOM   1225  CE2 PHE A 129     -13.774   5.467 -18.541  1.00 10.00      A   
ATOM   1226  CZ  PHE A 129     -12.567   4.804 -18.434  1.00 10.00      A   
ATOM   1227  C   PHE A 129     -13.204  11.321 -18.391  1.00 10.00      A   
ATOM   1228  O   PHE A 129     -12.117  11.737 -17.989  1.00 10.00      A   
ATOM   1229  N   LYS A 130     -14.232  12.116 -18.633  1.00 10.00      A   
ATOM   1230  HN  LYS A 130     -15.082  11.726 -18.933  1.00 10.00      A   
ATOM   1231  CA  LYS A 130     -14.141  13.556 -18.439  1.00 10.00      A   
ATOM   1232  CB  LYS A 130     -15.177  14.292 -19.295  1.00 10.00      A   
ATOM   1233  CG  LYS A 130     -14.816  14.411 -20.772  1.00 10.00      A   
ATOM   1234  CD  LYS A 130     -15.140  13.139 -21.545  1.00 10.00      A   
ATOM   1235  CE  LYS A 130     -14.715  13.253 -23.002  1.00 10.00      A   
ATOM   1236  NZ  LYS A 130     -15.040  12.033 -23.787  1.00 10.00      A   
ATOM   1237  HZ1 LYS A 130     -14.371  11.933 -24.580  1.00 10.00      A   
ATOM   1238  HZ2 LYS A 130     -16.002  12.097 -24.171  1.00 10.00      A   
ATOM   1239  HZ3 LYS A 130     -14.977  11.186 -23.189  1.00 10.00      A   
ATOM   1240  C   LYS A 130     -14.328  13.899 -16.969  1.00 10.00      A   
ATOM   1241  O   LYS A 130     -13.786  14.887 -16.473  1.00 10.00      A   
ATOM   1242  N   ASN A 131     -15.084  13.058 -16.272  1.00 10.00      A   
ATOM   1243  HN  ASN A 131     -15.482  12.283 -16.728  1.00 10.00      A   
ATOM   1244  CA  ASN A 131     -15.350  13.254 -14.852  1.00 10.00      A   
ATOM   1245  CB  ASN A 131     -16.739  12.718 -14.491  1.00 10.00      A   
ATOM   1246  CG  ASN A 131     -17.277  13.305 -13.196  1.00 10.00      A   
ATOM   1247  OD1 ASN A 131     -17.175  14.510 -12.951  1.00 10.00      A   
ATOM   1248  ND2 ASN A 131     -17.852  12.453 -12.354  1.00 10.00      A   
ATOM   1249 HD21 ASN A 131     -17.895  11.509 -12.614  1.00 10.00      A   
ATOM   1250 HD22 ASN A 131     -18.204  12.802 -11.511  1.00 10.00      A   
ATOM   1251  C   ASN A 131     -14.283  12.565 -14.000  1.00 10.00      A   
ATOM   1252  O   ASN A 131     -14.454  12.379 -12.792  1.00 10.00      A   
ATOM   1253  N   PHE A 132     -13.178  12.196 -14.640  1.00 10.00      A   
ATOM   1254  HN  PHE A 132     -13.102  12.377 -15.598  1.00 10.00      A   
ATOM   1255  CA  PHE A 132     -12.072  11.541 -13.956  1.00 10.00      A   
ATOM   1256  CB  PHE A 132     -11.022  11.081 -14.966  1.00 10.00      A   
ATOM   1257  CG  PHE A 132     -10.054  10.081 -14.413  1.00 10.00      A   
ATOM   1258  CD1 PHE A 132     -10.494   9.047 -13.606  1.00 10.00      A   
ATOM   1259  CD2 PHE A 132      -8.704  10.174 -14.700  1.00 10.00      A   
ATOM   1260  CE1 PHE A 132      -9.607   8.125 -13.096  1.00 10.00      A   
ATOM   1261  CE2 PHE A 132      -7.809   9.252 -14.193  1.00 10.00      A   
ATOM   1262  CZ  PHE A 132      -8.262   8.226 -13.389  1.00 10.00      A   
ATOM   1263  C   PHE A 132     -11.453  12.495 -12.941  1.00 10.00      A   
ATOM   1264  O   PHE A 132     -10.959  13.564 -13.304  1.00 10.00      A   
ATOM   1265  N   LYS A 133     -11.485  12.104 -11.672  1.00 10.00      A   
ATOM   1266  HN  LYS A 133     -11.874  11.227 -11.452  1.00 10.00      A   
ATOM   1267  CA  LYS A 133     -10.966  12.944 -10.601  1.00 10.00      A   
ATOM   1268  CB  LYS A 133     -12.072  13.248  -9.584  1.00 10.00      A   
ATOM   1269  CG  LYS A 133     -13.343  13.828 -10.179  1.00 10.00      A   
ATOM   1270  CD  LYS A 133     -14.484  13.760  -9.183  1.00 10.00      A   
ATOM   1271  CE  LYS A 133     -15.758  14.354  -9.756  1.00 10.00      A   
ATOM   1272  NZ  LYS A 133     -16.903  14.195  -8.823  1.00 10.00      A   
ATOM   1273  HZ1 LYS A 133     -17.722  14.737  -9.157  1.00 10.00      A   
ATOM   1274  HZ2 LYS A 133     -16.641  14.532  -7.877  1.00 10.00      A   
ATOM   1275  HZ3 LYS A 133     -17.175  13.187  -8.756  1.00 10.00      A   
ATOM   1276  C   LYS A 133      -9.774  12.336  -9.868  1.00 10.00      A   
ATOM   1277  O   LYS A 133      -8.819  13.042  -9.549  1.00 10.00      A   
ATOM   1278  N   VAL A 134      -9.818  11.044  -9.591  1.00 10.00      A   
ATOM   1279  HN  VAL A 134     -10.580  10.504  -9.897  1.00 10.00      A   
ATOM   1280  CA  VAL A 134      -8.737  10.414  -8.842  1.00 10.00      A   
ATOM   1281  CB  VAL A 134      -9.239   9.901  -7.475  1.00 10.00      A   
ATOM   1282  CG1 VAL A 134      -8.100   9.314  -6.657  1.00 10.00      A   
ATOM   1283  CG2 VAL A 134      -9.943  11.006  -6.706  1.00 10.00      A   
ATOM   1284  C   VAL A 134      -8.068   9.264  -9.586  1.00 10.00      A   
ATOM   1285  O   VAL A 134      -8.728   8.346 -10.068  1.00 10.00      A   
ATOM   1286  N   LEU A 135      -6.745   9.327  -9.665  1.00 10.00      A   
ATOM   1287  HN  LEU A 135      -6.287  10.106  -9.279  1.00 10.00      A   
ATOM   1288  CA  LEU A 135      -5.949   8.287 -10.298  1.00 10.00      A   
ATOM   1289  CB  LEU A 135      -5.215   8.810 -11.534  1.00 10.00      A   
ATOM   1290  CG  LEU A 135      -4.268   7.812 -12.215  1.00 10.00      A   
ATOM   1291  CD1 LEU A 135      -5.039   6.630 -12.783  1.00 10.00      A   
ATOM   1292  CD2 LEU A 135      -3.448   8.493 -13.297  1.00 10.00      A   
ATOM   1293  C   LEU A 135      -4.950   7.736  -9.286  1.00 10.00      A   
ATOM   1294  O   LEU A 135      -4.069   8.456  -8.810  1.00 10.00      A   
ATOM   1295  N   VAL A 136      -5.111   6.469  -8.941  1.00 10.00      A   
ATOM   1296  HN  VAL A 136      -5.840   5.950  -9.347  1.00 10.00      A   
ATOM   1297  CA  VAL A 136      -4.233   5.822  -7.981  1.00 10.00      A   
ATOM   1298  CB  VAL A 136      -5.007   5.330  -6.737  1.00 10.00      A   
ATOM   1299  CG1 VAL A 136      -4.077   4.606  -5.774  1.00 10.00      A   
ATOM   1300  CG2 VAL A 136      -5.702   6.490  -6.036  1.00 10.00      A   
ATOM   1301  C   VAL A 136      -3.506   4.648  -8.623  1.00 10.00      A   
ATOM   1302  O   VAL A 136      -4.108   3.613  -8.916  1.00 10.00      A   
ATOM   1303  N   LEU A 137      -2.216   4.825  -8.855  1.00 10.00      A   
ATOM   1304  HN  LEU A 137      -1.798   5.683  -8.609  1.00 10.00      A   
ATOM   1305  CA  LEU A 137      -1.392   3.782  -9.444  1.00 10.00      A   
ATOM   1306  CB  LEU A 137      -0.773   4.240 -10.770  1.00 10.00      A   
ATOM   1307  CG  LEU A 137      -1.743   4.576 -11.910  1.00 10.00      A   
ATOM   1308  CD1 LEU A 137      -0.973   4.943 -13.169  1.00 10.00      A   
ATOM   1309  CD2 LEU A 137      -2.685   3.414 -12.187  1.00 10.00      A   
ATOM   1310  C   LEU A 137      -0.301   3.391  -8.460  1.00 10.00      A   
ATOM   1311  O   LEU A 137       0.693   4.098  -8.301  1.00 10.00      A   
ATOM   1312  N   SER A 138      -0.497   2.280  -7.785  1.00 10.00      A   
ATOM   1313  HN  SER A 138      -1.311   1.749  -7.957  1.00 10.00      A   
ATOM   1314  CA  SER A 138       0.464   1.816  -6.805  1.00 10.00      A   
ATOM   1315  CB  SER A 138      -0.258   1.399  -5.517  1.00 10.00      A   
ATOM   1316  OG  SER A 138       0.642   1.322  -4.424  1.00 10.00      A   
ATOM   1317  HG  SER A 138       0.904   2.211  -4.165  1.00 10.00      A   
ATOM   1318  C   SER A 138       1.281   0.660  -7.364  1.00 10.00      A   
ATOM   1319  O   SER A 138       0.733  -0.394  -7.689  1.00 10.00      A   
ATOM   1320  N   SER A 139       2.589   0.870  -7.493  1.00 10.00      A   
ATOM   1321  HN  SER A 139       2.957   1.745  -7.235  1.00 10.00      A   
ATOM   1322  CA  SER A 139       3.498  -0.155  -8.005  1.00 10.00      A   
ATOM   1323  CB  SER A 139       3.568  -1.341  -7.037  1.00 10.00      A   
ATOM   1324  OG  SER A 139       3.886  -0.896  -5.727  1.00 10.00      A   
ATOM   1325  HG  SER A 139       3.271  -0.200  -5.468  1.00 10.00      A   
ATOM   1326  C   SER A 139       3.123  -0.615  -9.416  1.00 10.00      A   
ATOM   1327  O   SER A 139       3.003  -1.809  -9.681  1.00 10.00      A   
ATOM   1328  N   CYS A 140       2.922   0.340 -10.311  1.00 10.00      A   
ATOM   1329  HN  CYS A 140       3.015   1.282 -10.040  1.00 10.00      A   
ATOM   1330  CA  CYS A 140       2.570   0.034 -11.688  1.00 10.00      A   
ATOM   1331  CB  CYS A 140       1.220   0.666 -12.027  1.00 10.00      A   
ATOM   1332  SG  CYS A 140      -0.103   0.220 -10.876  1.00 10.00      A   
ATOM   1333  HG  CYS A 140       0.437   0.071  -9.673  1.00 10.00      A   
ATOM   1334  C   CYS A 140       3.659   0.544 -12.630  1.00 10.00      A   
ATOM   1335  O   CYS A 140       4.191   1.634 -12.428  1.00 10.00      A   
ATOM   1336  N   GLU A 141       4.012  -0.249 -13.634  1.00 10.00      A   
ATOM   1337  HN  GLU A 141       3.567  -1.119 -13.745  1.00 10.00      A   
ATOM   1338  CA  GLU A 141       5.045   0.150 -14.582  1.00 10.00      A   
ATOM   1339  CB  GLU A 141       6.338  -0.644 -14.366  1.00 10.00      A   
ATOM   1340  CG  GLU A 141       6.259  -2.119 -14.733  1.00 10.00      A   
ATOM   1341  CD  GLU A 141       5.653  -2.962 -13.634  1.00 10.00      A   
ATOM   1342  OE1 GLU A 141       6.372  -3.290 -12.669  1.00 10.00      A   
ATOM   1343  OE2 GLU A 141       4.455  -3.298 -13.727  1.00 10.00      A   
ATOM   1344  C   GLU A 141       4.571   0.007 -16.023  1.00 10.00      A   
ATOM   1345  O   GLU A 141       3.473  -0.490 -16.276  1.00 10.00      A   
ATOM   1346  N   GLY A 142       5.401   0.452 -16.960  1.00 10.00      A   
ATOM   1347  HN  GLY A 142       6.256   0.851 -16.695  1.00 10.00      A   
ATOM   1348  CA  GLY A 142       5.061   0.347 -18.364  1.00 10.00      A   
ATOM   1349  C   GLY A 142       4.837   1.693 -19.023  1.00 10.00      A   
ATOM   1350  O   GLY A 142       5.048   1.841 -20.228  1.00 10.00      A   
ATOM   1351  N   PHE A 143       4.414   2.676 -18.239  1.00 10.00      A   
ATOM   1352  HN  PHE A 143       4.275   2.499 -17.288  1.00 10.00      A   
ATOM   1353  CA  PHE A 143       4.151   4.013 -18.762  1.00 10.00      A   
ATOM   1354  CB  PHE A 143       2.839   4.592 -18.207  1.00 10.00      A   
ATOM   1355  CG  PHE A 143       2.794   4.757 -16.711  1.00 10.00      A   
ATOM   1356  CD1 PHE A 143       2.812   6.018 -16.139  1.00 10.00      A   
ATOM   1357  CD2 PHE A 143       2.719   3.655 -15.877  1.00 10.00      A   
ATOM   1358  CE1 PHE A 143       2.758   6.177 -14.766  1.00 10.00      A   
ATOM   1359  CE2 PHE A 143       2.666   3.805 -14.505  1.00 10.00      A   
ATOM   1360  CZ  PHE A 143       2.685   5.069 -13.949  1.00 10.00      A   
ATOM   1361  C   PHE A 143       5.315   4.963 -18.514  1.00 10.00      A   
ATOM   1362  O   PHE A 143       6.209   4.683 -17.711  1.00 10.00      A   
ATOM   1363  N   SER A 144       5.299   6.088 -19.210  1.00 10.00      A   
ATOM   1364  HN  SER A 144       4.552   6.259 -19.836  1.00 10.00      A   
ATOM   1365  CA  SER A 144       6.347   7.081 -19.079  1.00 10.00      A   
ATOM   1366  CB  SER A 144       7.175   7.125 -20.361  1.00 10.00      A   
ATOM   1367  OG  SER A 144       6.344   7.275 -21.502  1.00 10.00      A   
ATOM   1368  HG  SER A 144       5.442   6.980 -21.290  1.00 10.00      A   
ATOM   1369  C   SER A 144       5.758   8.454 -18.777  1.00 10.00      A   
ATOM   1370  O   SER A 144       4.568   8.578 -18.489  1.00 10.00      A   
ATOM   1371  N   THR A 145       6.593   9.480 -18.847  1.00 10.00      A   
ATOM   1372  HN  THR A 145       7.533   9.317 -19.074  1.00 10.00      A   
ATOM   1373  CA  THR A 145       6.163  10.841 -18.581  1.00 10.00      A   
ATOM   1374  CB  THR A 145       7.379  11.772 -18.427  1.00 10.00      A   
ATOM   1375  OG1 THR A 145       8.326  11.495 -19.468  1.00 10.00      A   
ATOM   1376  HG1 THR A 145       8.063  11.971 -20.270  1.00 10.00      A   
ATOM   1377  CG2 THR A 145       8.049  11.556 -17.080  1.00 10.00      A   
ATOM   1378  C   THR A 145       5.261  11.364 -19.699  1.00 10.00      A   
ATOM   1379  O   THR A 145       4.524  12.331 -19.510  1.00 10.00      A   
ATOM   1380  N   ASP A 146       5.308  10.706 -20.853  1.00 10.00      A   
ATOM   1381  HN  ASP A 146       5.896   9.926 -20.935  1.00 10.00      A   
ATOM   1382  CA  ASP A 146       4.503  11.109 -21.996  1.00 10.00      A   
ATOM   1383  CB  ASP A 146       4.908  10.331 -23.247  1.00 10.00      A   
ATOM   1384  CG  ASP A 146       5.319  11.243 -24.383  1.00 10.00      A   
ATOM   1385  OD1 ASP A 146       6.337  11.959 -24.242  1.00 10.00      A   
ATOM   1386  OD2 ASP A 146       4.646  11.239 -25.431  1.00 10.00      A   
ATOM   1387  C   ASP A 146       3.019  10.920 -21.705  1.00 10.00      A   
ATOM   1388  O   ASP A 146       2.210  11.826 -21.923  1.00 10.00      A   
ATOM   1389  N   GLY A 147       2.672   9.746 -21.189  1.00 10.00      A   
ATOM   1390  HN  GLY A 147       3.360   9.061 -21.046  1.00 10.00      A   
ATOM   1391  CA  GLY A 147       1.291   9.460 -20.857  1.00 10.00      A   
ATOM   1392  C   GLY A 147       0.766  10.374 -19.767  1.00 10.00      A   
ATOM   1393  O   GLY A 147      -0.421  10.714 -19.741  1.00 10.00      A   
ATOM   1394  N   LEU A 148       1.660  10.788 -18.871  1.00 10.00      A   
ATOM   1395  HN  LEU A 148       2.591  10.491 -18.957  1.00 10.00      A   
ATOM   1396  CA  LEU A 148       1.297  11.677 -17.776  1.00 10.00      A   
ATOM   1397  CB  LEU A 148       2.487  11.877 -16.832  1.00 10.00      A   
ATOM   1398  CG  LEU A 148       3.118  10.613 -16.247  1.00 10.00      A   
ATOM   1399  CD1 LEU A 148       4.315  10.972 -15.386  1.00 10.00      A   
ATOM   1400  CD2 LEU A 148       2.103   9.827 -15.437  1.00 10.00      A   
ATOM   1401  C   LEU A 148       0.838  13.025 -18.325  1.00 10.00      A   
ATOM   1402  O   LEU A 148      -0.105  13.629 -17.811  1.00 10.00      A   
ATOM   1403  N   ALA A 149       1.506  13.482 -19.387  1.00 10.00      A   
ATOM   1404  HN  ALA A 149       2.245  12.943 -19.750  1.00 10.00      A   
ATOM   1405  CA  ALA A 149       1.181  14.753 -20.027  1.00 10.00      A   
ATOM   1406  CB  ALA A 149       2.197  15.066 -21.117  1.00 10.00      A   
ATOM   1407  C   ALA A 149      -0.223  14.720 -20.619  1.00 10.00      A   
ATOM   1408  O   ALA A 149      -0.982  15.683 -20.503  1.00 10.00      A   
ATOM   1409  N   ALA A 150      -0.562  13.601 -21.248  1.00 10.00      A   
ATOM   1410  HN  ALA A 150       0.090  12.867 -21.303  1.00 10.00      A   
ATOM   1411  CA  ALA A 150      -1.877  13.437 -21.859  1.00 10.00      A   
ATOM   1412  CB  ALA A 150      -1.980  12.094 -22.569  1.00 10.00      A   
ATOM   1413  C   ALA A 150      -2.969  13.579 -20.808  1.00 10.00      A   
ATOM   1414  O   ALA A 150      -3.994  14.220 -21.040  1.00 10.00      A   
ATOM   1415  N   ILE A 151      -2.728  12.997 -19.644  1.00 10.00      A   
ATOM   1416  HN  ILE A 151      -1.882  12.509 -19.523  1.00 10.00      A   
ATOM   1417  CA  ILE A 151      -3.675  13.058 -18.544  1.00 10.00      A   
ATOM   1418  CB  ILE A 151      -3.237  12.116 -17.399  1.00 10.00      A   
ATOM   1419  CG1 ILE A 151      -3.374  10.652 -17.821  1.00 10.00      A   
ATOM   1420  CG2 ILE A 151      -4.013  12.389 -16.118  1.00 10.00      A   
ATOM   1421  CD1 ILE A 151      -4.797  10.215 -18.081  1.00 10.00      A   
ATOM   1422  C   ILE A 151      -3.781  14.484 -18.007  1.00 10.00      A   
ATOM   1423  O   ILE A 151      -4.878  15.026 -17.848  1.00 10.00      A   
ATOM   1424  N   ALA A 152      -2.628  15.087 -17.767  1.00 10.00      A   
ATOM   1425  HN  ALA A 152      -1.793  14.604 -17.960  1.00 10.00      A   
ATOM   1426  CA  ALA A 152      -2.542  16.437 -17.226  1.00 10.00      A   
ATOM   1427  CB  ALA A 152      -1.082  16.811 -17.040  1.00 10.00      A   
ATOM   1428  C   ALA A 152      -3.235  17.476 -18.106  1.00 10.00      A   
ATOM   1429  O   ALA A 152      -3.924  18.366 -17.602  1.00 10.00      A   
ATOM   1430  N   ALA A 153      -3.061  17.355 -19.414  1.00 10.00      A   
ATOM   1431  HN  ALA A 153      -2.524  16.608 -19.761  1.00 10.00      A   
ATOM   1432  CA  ALA A 153      -3.638  18.310 -20.351  1.00 10.00      A   
ATOM   1433  CB  ALA A 153      -2.765  18.429 -21.594  1.00 10.00      A   
ATOM   1434  C   ALA A 153      -5.079  17.990 -20.741  1.00 10.00      A   
ATOM   1435  O   ALA A 153      -5.657  18.682 -21.584  1.00 10.00      A   
ATOM   1436  N   THR A 154      -5.672  16.965 -20.135  1.00 10.00      A   
ATOM   1437  HN  THR A 154      -5.186  16.455 -19.449  1.00 10.00      A   
ATOM   1438  CA  THR A 154      -7.047  16.608 -20.479  1.00 10.00      A   
ATOM   1439  CB  THR A 154      -7.131  15.316 -21.315  1.00 10.00      A   
ATOM   1440  OG1 THR A 154      -6.066  15.291 -22.278  1.00 10.00      A   
ATOM   1441  HG1 THR A 154      -5.232  15.069 -21.832  1.00 10.00      A   
ATOM   1442  CG2 THR A 154      -8.463  15.254 -22.047  1.00 10.00      A   
ATOM   1443  C   THR A 154      -7.975  16.507 -19.264  1.00 10.00      A   
ATOM   1444  O   THR A 154      -9.111  16.993 -19.302  1.00 10.00      A   
ATOM   1445  N   CYS A 155      -7.499  15.880 -18.194  1.00 10.00      A   
ATOM   1446  HN  CYS A 155      -6.581  15.526 -18.211  1.00 10.00      A   
ATOM   1447  CA  CYS A 155      -8.301  15.710 -16.986  1.00 10.00      A   
ATOM   1448  CB  CYS A 155      -7.654  14.707 -16.029  1.00 10.00      A   
ATOM   1449  SG  CYS A 155      -7.484  13.044 -16.716  1.00 10.00      A   
ATOM   1450  HG  CYS A 155      -8.702  12.540 -16.868  1.00 10.00      A   
ATOM   1451  C   CYS A 155      -8.570  17.042 -16.288  1.00 10.00      A   
ATOM   1452  O   CYS A 155      -7.750  17.535 -15.518  1.00 10.00      A   
ATOM   1453  N   ARG A 156      -9.734  17.611 -16.567  1.00 10.00      A   
ATOM   1454  HN  ARG A 156     -10.337  17.166 -17.192  1.00 10.00      A   
ATOM   1455  CA  ARG A 156     -10.139  18.885 -15.989  1.00 10.00      A   
ATOM   1456  CB  ARG A 156     -11.125  19.590 -16.919  1.00 10.00      A   
ATOM   1457  CG  ARG A 156     -12.347  18.756 -17.267  1.00 10.00      A   
ATOM   1458  CD  ARG A 156     -13.265  19.487 -18.230  1.00 10.00      A   
ATOM   1459  NE  ARG A 156     -13.875  20.668 -17.623  1.00 10.00      A   
ATOM   1460  HE  ARG A 156     -13.537  20.953 -16.741  1.00 10.00      A   
ATOM   1461  CZ  ARG A 156     -14.861  21.362 -18.188  1.00 10.00      A   
ATOM   1462  NH1 ARG A 156     -15.340  20.994 -19.369  1.00 10.00      A   
ATOM   1463 HH11 ARG A 156     -14.953  20.156 -19.858  1.00 10.00      A   
ATOM   1464 HH12 ARG A 156     -16.113  21.536 -19.814  1.00 10.00      A   
ATOM   1465  NH2 ARG A 156     -15.365  22.422 -17.577  1.00 10.00      A   
ATOM   1466 HH21 ARG A 156     -14.996  22.716 -16.646  1.00 10.00      A   
ATOM   1467 HH22 ARG A 156     -16.135  22.967 -18.022  1.00 10.00      A   
ATOM   1468  C   ARG A 156     -10.764  18.698 -14.612  1.00 10.00      A   
ATOM   1469  O   ARG A 156     -10.980  19.664 -13.882  1.00 10.00      A   
ATOM   1470  N   ASN A 157     -11.062  17.454 -14.265  1.00 10.00      A   
ATOM   1471  HN  ASN A 157     -10.877  16.723 -14.891  1.00 10.00      A   
ATOM   1472  CA  ASN A 157     -11.657  17.154 -12.967  1.00 10.00      A   
ATOM   1473  CB  ASN A 157     -12.910  16.283 -13.109  1.00 10.00      A   
ATOM   1474  CG  ASN A 157     -14.130  17.080 -13.522  1.00 10.00      A   
ATOM   1475  OD1 ASN A 157     -14.675  17.853 -12.734  1.00 10.00      A   
ATOM   1476  ND2 ASN A 157     -14.581  16.888 -14.754  1.00 10.00      A   
ATOM   1477 HD21 ASN A 157     -14.108  16.242 -15.329  1.00 10.00      A   
ATOM   1478 HD22 ASN A 157     -15.362  17.405 -15.048  1.00 10.00      A   
ATOM   1479  C   ASN A 157     -10.653  16.477 -12.049  1.00 10.00      A   
ATOM   1480  O   ASN A 157     -11.005  16.040 -10.955  1.00 10.00      A   
ATOM   1481  N   LEU A 158      -9.404  16.408 -12.496  1.00 10.00      A   
ATOM   1482  HN  LEU A 158      -9.191  16.796 -13.367  1.00 10.00      A   
ATOM   1483  CA  LEU A 158      -8.339  15.780 -11.722  1.00 10.00      A   
ATOM   1484  CB  LEU A 158      -7.022  15.781 -12.511  1.00 10.00      A   
ATOM   1485  CG  LEU A 158      -5.796  15.194 -11.803  1.00 10.00      A   
ATOM   1486  CD1 LEU A 158      -6.066  13.779 -11.320  1.00 10.00      A   
ATOM   1487  CD2 LEU A 158      -4.582  15.231 -12.717  1.00 10.00      A   
ATOM   1488  C   LEU A 158      -8.162  16.459 -10.371  1.00 10.00      A   
ATOM   1489  O   LEU A 158      -8.008  17.679 -10.290  1.00 10.00      A   
ATOM   1490  N   LYS A 159      -8.209  15.653  -9.320  1.00 10.00      A   
ATOM   1491  HN  LYS A 159      -8.352  14.689  -9.469  1.00 10.00      A   
ATOM   1492  CA  LYS A 159      -8.064  16.139  -7.960  1.00 10.00      A   
ATOM   1493  CB  LYS A 159      -9.352  15.863  -7.173  1.00 10.00      A   
ATOM   1494  CG  LYS A 159     -10.550  16.697  -7.602  1.00 10.00      A   
ATOM   1495  CD  LYS A 159     -11.841  16.192  -6.968  1.00 10.00      A   
ATOM   1496  CE  LYS A 159     -11.866  16.424  -5.463  1.00 10.00      A   
ATOM   1497  NZ  LYS A 159     -13.115  15.901  -4.844  1.00 10.00      A   
ATOM   1498  HZ1 LYS A 159     -13.199  14.878  -5.014  1.00 10.00      A   
ATOM   1499  HZ2 LYS A 159     -13.944  16.376  -5.253  1.00 10.00      A   
ATOM   1500  HZ3 LYS A 159     -13.108  16.068  -3.819  1.00 10.00      A   
ATOM   1501  C   LYS A 159      -6.898  15.445  -7.267  1.00 10.00      A   
ATOM   1502  O   LYS A 159      -6.022  16.091  -6.691  1.00 10.00      A   
ATOM   1503  N   GLU A 160      -6.885  14.123  -7.334  1.00 10.00      A   
ATOM   1504  HN  GLU A 160      -7.586  13.660  -7.840  1.00 10.00      A   
ATOM   1505  CA  GLU A 160      -5.843  13.344  -6.685  1.00 10.00      A   
ATOM   1506  CB  GLU A 160      -6.441  12.469  -5.581  1.00 10.00      A   
ATOM   1507  CG  GLU A 160      -7.056  13.250  -4.430  1.00 10.00      A   
ATOM   1508  CD  GLU A 160      -7.854  12.377  -3.485  1.00 10.00      A   
ATOM   1509  OE1 GLU A 160      -9.067  12.628  -3.323  1.00 10.00      A   
ATOM   1510  OE2 GLU A 160      -7.279  11.443  -2.894  1.00 10.00      A   
ATOM   1511  C   GLU A 160      -5.060  12.489  -7.679  1.00 10.00      A   
ATOM   1512  O   GLU A 160      -5.626  11.647  -8.379  1.00 10.00      A   
ATOM   1513  N   LEU A 161      -3.757  12.719  -7.731  1.00 10.00      A   
ATOM   1514  HN  LEU A 161      -3.374  13.420  -7.156  1.00 10.00      A   
ATOM   1515  CA  LEU A 161      -2.873  11.973  -8.611  1.00 10.00      A   
ATOM   1516  CB  LEU A 161      -2.258  12.908  -9.655  1.00 10.00      A   
ATOM   1517  CG  LEU A 161      -1.535  12.236 -10.824  1.00 10.00      A   
ATOM   1518  CD1 LEU A 161      -2.525  11.503 -11.714  1.00 10.00      A   
ATOM   1519  CD2 LEU A 161      -0.748  13.260 -11.626  1.00 10.00      A   
ATOM   1520  C   LEU A 161      -1.771  11.325  -7.779  1.00 10.00      A   
ATOM   1521  O   LEU A 161      -0.756  11.953  -7.475  1.00 10.00      A   
ATOM   1522  N   ASP A 162      -1.982  10.076  -7.400  1.00 10.00      A   
ATOM   1523  HN  ASP A 162      -2.800   9.616  -7.696  1.00 10.00      A   
ATOM   1524  CA  ASP A 162      -1.011   9.352  -6.586  1.00 10.00      A   
ATOM   1525  CB  ASP A 162      -1.621   8.915  -5.246  1.00 10.00      A   
ATOM   1526  CG  ASP A 162      -0.606   8.282  -4.311  1.00 10.00      A   
ATOM   1527  OD1 ASP A 162      -0.102   8.980  -3.404  1.00 10.00      A   
ATOM   1528  OD2 ASP A 162      -0.310   7.083  -4.471  1.00 10.00      A   
ATOM   1529  C   ASP A 162      -0.467   8.150  -7.342  1.00 10.00      A   
ATOM   1530  O   ASP A 162      -1.204   7.219  -7.667  1.00 10.00      A   
ATOM   1531  N   LEU A 163       0.820   8.189  -7.645  1.00 10.00      A   
ATOM   1532  HN  LEU A 163       1.349   8.974  -7.382  1.00 10.00      A   
ATOM   1533  CA  LEU A 163       1.473   7.101  -8.359  1.00 10.00      A   
ATOM   1534  CB  LEU A 163       2.054   7.609  -9.684  1.00 10.00      A   
ATOM   1535  CG  LEU A 163       1.155   8.536 -10.512  1.00 10.00      A   
ATOM   1536  CD1 LEU A 163       1.894   9.051 -11.739  1.00 10.00      A   
ATOM   1537  CD2 LEU A 163      -0.128   7.828 -10.922  1.00 10.00      A   
ATOM   1538  C   LEU A 163       2.587   6.525  -7.492  1.00 10.00      A   
ATOM   1539  O   LEU A 163       3.688   6.254  -7.971  1.00 10.00      A   
ATOM   1540  N   ARG A 164       2.284   6.341  -6.215  1.00 10.00      A   
ATOM   1541  HN  ARG A 164       1.374   6.553  -5.905  1.00 10.00      A   
ATOM   1542  CA  ARG A 164       3.255   5.831  -5.255  1.00 10.00      A   
ATOM   1543  CB  ARG A 164       2.668   5.817  -3.845  1.00 10.00      A   
ATOM   1544  CG  ARG A 164       1.613   4.750  -3.615  1.00 10.00      A   
ATOM   1545  CD  ARG A 164       0.842   5.015  -2.338  1.00 10.00      A   
ATOM   1546  NE  ARG A 164      -0.214   4.030  -2.108  1.00 10.00      A   
ATOM   1547  HE  ARG A 164       0.026   3.235  -1.573  1.00 10.00      A   
ATOM   1548  CZ  ARG A 164      -1.469   4.156  -2.569  1.00 10.00      A   
ATOM   1549  NH1 ARG A 164      -1.818   5.218  -3.288  1.00 10.00      A   
ATOM   1550 HH11 ARG A 164      -1.112   5.967  -3.512  1.00 10.00      A   
ATOM   1551 HH12 ARG A 164      -2.795   5.317  -3.640  1.00 10.00      A   
ATOM   1552  NH2 ARG A 164      -2.367   3.210  -2.322  1.00 10.00      A   
ATOM   1553 HH21 ARG A 164      -3.347   3.305  -2.673  1.00 10.00      A   
ATOM   1554 HH22 ARG A 164      -2.098   2.363  -1.771  1.00 10.00      A   
ATOM   1555  C   ARG A 164       3.827   4.457  -5.618  1.00 10.00      A   
ATOM   1556  O   ARG A 164       3.100   3.542  -6.024  1.00 10.00      A   
ATOM   1557  N   GLU A 165       5.148   4.347  -5.479  1.00 10.00      A   
ATOM   1558  HN  GLU A 165       5.649   5.136  -5.172  1.00 10.00      A   
ATOM   1559  CA  GLU A 165       5.889   3.109  -5.739  1.00 10.00      A   
ATOM   1560  CB  GLU A 165       5.514   2.020  -4.724  1.00 10.00      A   
ATOM   1561  CG  GLU A 165       6.126   2.202  -3.339  1.00 10.00      A   
ATOM   1562  CD  GLU A 165       5.383   3.205  -2.471  1.00 10.00      A   
ATOM   1563  OE1 GLU A 165       4.634   2.778  -1.570  1.00 10.00      A   
ATOM   1564  OE2 GLU A 165       5.566   4.424  -2.672  1.00 10.00      A   
ATOM   1565  C   GLU A 165       5.742   2.589  -7.172  1.00 10.00      A   
ATOM   1566  O   GLU A 165       6.046   1.428  -7.450  1.00 10.00      A   
ATOM   1567  N   SER A 166       5.287   3.440  -8.080  1.00 10.00      A   
ATOM   1568  HN  SER A 166       5.064   4.354  -7.813  1.00 10.00      A   
ATOM   1569  CA  SER A 166       5.111   3.043  -9.466  1.00 10.00      A   
ATOM   1570  CB  SER A 166       3.908   3.751 -10.080  1.00 10.00      A   
ATOM   1571  OG  SER A 166       2.706   3.112  -9.693  1.00 10.00      A   
ATOM   1572  HG  SER A 166       2.157   3.737  -9.197  1.00 10.00      A   
ATOM   1573  C   SER A 166       6.365   3.300 -10.280  1.00 10.00      A   
ATOM   1574  O   SER A 166       7.044   4.310 -10.095  1.00 10.00      A   
ATOM   1575  N   ASP A 167       6.666   2.375 -11.175  1.00 10.00      A   
ATOM   1576  HN  ASP A 167       6.065   1.608 -11.288  1.00 10.00      A   
ATOM   1577  CA  ASP A 167       7.838   2.477 -12.025  1.00 10.00      A   
ATOM   1578  CB  ASP A 167       8.385   1.083 -12.334  1.00 10.00      A   
ATOM   1579  CG  ASP A 167       9.722   1.109 -13.041  1.00 10.00      A   
ATOM   1580  OD1 ASP A 167      10.752   0.894 -12.369  1.00 10.00      A   
ATOM   1581  OD2 ASP A 167       9.754   1.319 -14.270  1.00 10.00      A   
ATOM   1582  C   ASP A 167       7.474   3.200 -13.314  1.00 10.00      A   
ATOM   1583  O   ASP A 167       6.848   2.630 -14.207  1.00 10.00      A   
ATOM   1584  N   VAL A 168       7.839   4.464 -13.388  1.00 10.00      A   
ATOM   1585  HN  VAL A 168       8.326   4.865 -12.640  1.00 10.00      A   
ATOM   1586  CA  VAL A 168       7.552   5.281 -14.556  1.00 10.00      A   
ATOM   1587  CB  VAL A 168       6.948   6.644 -14.141  1.00 10.00      A   
ATOM   1588  CG1 VAL A 168       6.304   7.343 -15.329  1.00 10.00      A   
ATOM   1589  CG2 VAL A 168       5.949   6.475 -13.007  1.00 10.00      A   
ATOM   1590  C   VAL A 168       8.838   5.530 -15.336  1.00 10.00      A   
ATOM   1591  O   VAL A 168       9.884   5.795 -14.742  1.00 10.00      A   
ATOM   1592  N   ASP A 169       8.769   5.423 -16.656  1.00 10.00      A   
ATOM   1593  HN  ASP A 169       7.913   5.182 -17.079  1.00 10.00      A   
ATOM   1594  CA  ASP A 169       9.937   5.654 -17.491  1.00 10.00      A   
ATOM   1595  CB  ASP A 169       9.715   5.121 -18.905  1.00 10.00      A   
ATOM   1596  CG  ASP A 169      10.991   5.105 -19.719  1.00 10.00      A   
ATOM   1597  OD1 ASP A 169      11.225   6.064 -20.480  1.00 10.00      A   
ATOM   1598  OD2 ASP A 169      11.768   4.133 -19.598  1.00 10.00      A   
ATOM   1599  C   ASP A 169      10.273   7.141 -17.512  1.00 10.00      A   
ATOM   1600  O   ASP A 169       9.506   7.963 -18.030  1.00 10.00      A   
ATOM   1601  N   ASP A 170      11.405   7.478 -16.913  1.00 10.00      A   
ATOM   1602  HN  ASP A 170      11.962   6.773 -16.520  1.00 10.00      A   
ATOM   1603  CA  ASP A 170      11.852   8.859 -16.826  1.00 10.00      A   
ATOM   1604  CB  ASP A 170      12.986   9.009 -15.801  1.00 10.00      A   
ATOM   1605  CG  ASP A 170      12.504   9.101 -14.365  1.00 10.00      A   
ATOM   1606  OD1 ASP A 170      12.069  10.196 -13.946  1.00 10.00      A   
ATOM   1607  OD2 ASP A 170      12.582   8.080 -13.642  1.00 10.00      A   
ATOM   1608  C   ASP A 170      12.325   9.375 -18.174  1.00 10.00      A   
ATOM   1609  O   ASP A 170      13.486   9.199 -18.546  1.00 10.00      A   
ATOM   1610  N   VAL A 171      11.420   9.983 -18.921  1.00 10.00      A   
ATOM   1611  HN  VAL A 171      10.493  10.040 -18.602  1.00 10.00      A   
ATOM   1612  CA  VAL A 171      11.765  10.552 -20.213  1.00 10.00      A   
ATOM   1613  CB  VAL A 171      10.612  10.424 -21.230  1.00 10.00      A   
ATOM   1614  CG1 VAL A 171      10.991  11.067 -22.554  1.00 10.00      A   
ATOM   1615  CG2 VAL A 171      10.235   8.966 -21.432  1.00 10.00      A   
ATOM   1616  C   VAL A 171      12.113  12.021 -20.022  1.00 10.00      A   
ATOM   1617  O   VAL A 171      13.272  12.423 -20.169  1.00 10.00      A   
ATOM   1618  N   SER A 172      11.105  12.803 -19.656  1.00 10.00      A   
ATOM   1619  HN  SER A 172      10.213  12.408 -19.532  1.00 10.00      A   
ATOM   1620  CA  SER A 172      11.277  14.228 -19.433  1.00 10.00      A   
ATOM   1621  CB  SER A 172      11.232  14.987 -20.764  1.00 10.00      A   
ATOM   1622  OG  SER A 172      11.430  16.380 -20.568  1.00 10.00      A   
ATOM   1623  HG  SER A 172      12.260  16.644 -20.987  1.00 10.00      A   
ATOM   1624  C   SER A 172      10.191  14.752 -18.502  1.00 10.00      A   
ATOM   1625  O   SER A 172       9.006  14.467 -18.689  1.00 10.00      A   
ATOM   1626  N   GLY A 173      10.598  15.534 -17.510  1.00 10.00      A   
ATOM   1627  HN  GLY A 173      11.555  15.730 -17.419  1.00 10.00      A   
ATOM   1628  CA  GLY A 173       9.650  16.098 -16.561  1.00 10.00      A   
ATOM   1629  C   GLY A 173       8.979  17.357 -17.090  1.00 10.00      A   
ATOM   1630  O   GLY A 173       8.641  18.262 -16.325  1.00 10.00      A   
ATOM   1631  N   HIS A 174       8.771  17.405 -18.397  1.00 10.00      A   
ATOM   1632  HN  HIS A 174       9.055  16.643 -18.951  1.00 10.00      A   
ATOM   1633  CA  HIS A 174       8.147  18.554 -19.040  1.00 10.00      A   
ATOM   1634  CB  HIS A 174       8.671  18.683 -20.474  1.00 10.00      A   
ATOM   1635  CG  HIS A 174       8.622  20.071 -21.030  1.00 10.00      A   
ATOM   1636  ND1 HIS A 174       9.688  20.930 -20.906  1.00 10.00      A   
ATOM   1637  CD2 HIS A 174       7.631  20.687 -21.718  1.00 10.00      A   
ATOM   1638  CE1 HIS A 174       9.328  22.042 -21.521  1.00 10.00      A   
ATOM   1639  NE2 HIS A 174       8.094  21.937 -22.026  1.00 10.00      A   
ATOM   1640  HE2 HIS A 174       7.611  22.626 -22.534  1.00 10.00      A   
ATOM   1641  C   HIS A 174       6.625  18.412 -19.049  1.00 10.00      A   
ATOM   1642  O   HIS A 174       5.904  19.368 -19.327  1.00 10.00      A   
ATOM   1643  N   TRP A 175       6.157  17.217 -18.713  1.00 10.00      A   
ATOM   1644  HN  TRP A 175       6.800  16.516 -18.474  1.00 10.00      A   
ATOM   1645  CA  TRP A 175       4.727  16.900 -18.690  1.00 10.00      A   
ATOM   1646  CB  TRP A 175       4.516  15.431 -18.301  1.00 10.00      A   
ATOM   1647  CG  TRP A 175       4.997  15.090 -16.921  1.00 10.00      A   
ATOM   1648  CD1 TRP A 175       6.271  14.777 -16.547  1.00 10.00      A   
ATOM   1649  CD2 TRP A 175       4.204  15.024 -15.729  1.00 10.00      A   
ATOM   1650  NE1 TRP A 175       6.322  14.532 -15.197  1.00 10.00      A   
ATOM   1651  HE1 TRP A 175       7.126  14.288 -14.691  1.00 10.00      A   
ATOM   1652  CE2 TRP A 175       5.066  14.675 -14.673  1.00 10.00      A   
ATOM   1653  CE3 TRP A 175       2.850  15.232 -15.454  1.00 10.00      A   
ATOM   1654  CZ2 TRP A 175       4.619  14.524 -13.362  1.00 10.00      A   
ATOM   1655  CZ3 TRP A 175       2.407  15.081 -14.154  1.00 10.00      A   
ATOM   1656  CH2 TRP A 175       3.290  14.734 -13.124  1.00 10.00      A   
ATOM   1657  C   TRP A 175       3.933  17.812 -17.751  1.00 10.00      A   
ATOM   1658  O   TRP A 175       2.750  18.067 -17.969  1.00 10.00      A   
ATOM   1659  N   LEU A 176       4.595  18.308 -16.714  1.00 10.00      A   
ATOM   1660  HN  LEU A 176       5.542  18.086 -16.609  1.00 10.00      A   
ATOM   1661  CA  LEU A 176       3.956  19.175 -15.729  1.00 10.00      A   
ATOM   1662  CB  LEU A 176       4.925  19.451 -14.576  1.00 10.00      A   
ATOM   1663  CG  LEU A 176       4.368  20.246 -13.392  1.00 10.00      A   
ATOM   1664  CD1 LEU A 176       3.698  19.324 -12.383  1.00 10.00      A   
ATOM   1665  CD2 LEU A 176       5.461  21.069 -12.735  1.00 10.00      A   
ATOM   1666  C   LEU A 176       3.494  20.495 -16.346  1.00 10.00      A   
ATOM   1667  O   LEU A 176       2.538  21.111 -15.879  1.00 10.00      A   
ATOM   1668  N   SER A 177       4.160  20.913 -17.410  1.00 10.00      A   
ATOM   1669  HN  SER A 177       4.891  20.366 -17.766  1.00 10.00      A   
ATOM   1670  CA  SER A 177       3.831  22.169 -18.073  1.00 10.00      A   
ATOM   1671  CB  SER A 177       5.028  22.641 -18.899  1.00 10.00      A   
ATOM   1672  OG  SER A 177       6.216  21.972 -18.496  1.00 10.00      A   
ATOM   1673  HG  SER A 177       6.349  21.197 -19.057  1.00 10.00      A   
ATOM   1674  C   SER A 177       2.593  22.050 -18.965  1.00 10.00      A   
ATOM   1675  O   SER A 177       2.173  23.029 -19.585  1.00 10.00      A   
ATOM   1676  N   HIS A 178       2.003  20.861 -19.022  1.00 10.00      A   
ATOM   1677  HN  HIS A 178       2.367  20.119 -18.493  1.00 10.00      A   
ATOM   1678  CA  HIS A 178       0.825  20.633 -19.852  1.00 10.00      A   
ATOM   1679  CB  HIS A 178       0.750  19.173 -20.306  1.00 10.00      A   
ATOM   1680  CG  HIS A 178       1.685  18.843 -21.424  1.00 10.00      A   
ATOM   1681  ND1 HIS A 178       1.260  18.818 -22.731  1.00 10.00      A   
ATOM   1682  CD2 HIS A 178       3.002  18.533 -21.379  1.00 10.00      A   
ATOM   1683  CE1 HIS A 178       2.318  18.496 -23.451  1.00 10.00      A   
ATOM   1684  NE2 HIS A 178       3.394  18.317 -22.675  1.00 10.00      A   
ATOM   1685  HE2 HIS A 178       4.293  18.069 -22.975  1.00 10.00      A   
ATOM   1686  C   HIS A 178      -0.464  21.038 -19.140  1.00 10.00      A   
ATOM   1687  O   HIS A 178      -1.503  21.211 -19.781  1.00 10.00      A   
ATOM   1688  N   PHE A 179      -0.391  21.188 -17.821  1.00 10.00      A   
ATOM   1689  HN  PHE A 179       0.466  21.038 -17.371  1.00 10.00      A   
ATOM   1690  CA  PHE A 179      -1.550  21.578 -17.025  1.00 10.00      A   
ATOM   1691  CB  PHE A 179      -1.210  21.569 -15.529  1.00 10.00      A   
ATOM   1692  CG  PHE A 179      -1.239  20.208 -14.895  1.00 10.00      A   
ATOM   1693  CD1 PHE A 179      -0.060  19.559 -14.558  1.00 10.00      A   
ATOM   1694  CD2 PHE A 179      -2.445  19.579 -14.625  1.00 10.00      A   
ATOM   1695  CE1 PHE A 179      -0.084  18.313 -13.966  1.00 10.00      A   
ATOM   1696  CE2 PHE A 179      -2.477  18.332 -14.035  1.00 10.00      A   
ATOM   1697  CZ  PHE A 179      -1.295  17.697 -13.704  1.00 10.00      A   
ATOM   1698  C   PHE A 179      -2.053  22.959 -17.432  1.00 10.00      A   
ATOM   1699  O   PHE A 179      -1.303  23.934 -17.398  1.00 10.00      A   
ATOM   1700  N   PRO A 180      -3.333  23.057 -17.820  1.00 10.00      A   
ATOM   1701  CA  PRO A 180      -3.943  24.324 -18.234  1.00 10.00      A   
ATOM   1702  CB  PRO A 180      -5.306  23.896 -18.786  1.00 10.00      A   
ATOM   1703  CG  PRO A 180      -5.611  22.615 -18.093  1.00 10.00      A   
ATOM   1704  CD  PRO A 180      -4.287  21.933 -17.887  1.00 10.00      A   
ATOM   1705  C   PRO A 180      -4.126  25.280 -17.055  1.00 10.00      A   
ATOM   1706  O   PRO A 180      -4.135  24.857 -15.893  1.00 10.00      A   
ATOM   1707  N   ASP A 181      -4.279  26.569 -17.356  1.00 10.00      A   
ATOM   1708  HN  ASP A 181      -4.271  26.847 -18.296  1.00 10.00      A   
ATOM   1709  CA  ASP A 181      -4.459  27.581 -16.324  1.00 10.00      A   
ATOM   1710  CB  ASP A 181      -4.329  28.997 -16.893  1.00 10.00      A   
ATOM   1711  CG  ASP A 181      -2.890  29.426 -17.096  1.00 10.00      A   
ATOM   1712  OD1 ASP A 181      -2.240  29.842 -16.110  1.00 10.00      A   
ATOM   1713  OD2 ASP A 181      -2.399  29.349 -18.244  1.00 10.00      A   
ATOM   1714  C   ASP A 181      -5.802  27.420 -15.626  1.00 10.00      A   
ATOM   1715  O   ASP A 181      -5.980  27.872 -14.496  1.00 10.00      A   
ATOM   1716  N   THR A 182      -6.750  26.777 -16.304  1.00 10.00      A   
ATOM   1717  HN  THR A 182      -6.560  26.452 -17.212  1.00 10.00      A   
ATOM   1718  CA  THR A 182      -8.069  26.552 -15.734  1.00 10.00      A   
ATOM   1719  CB  THR A 182      -9.079  26.130 -16.816  1.00 10.00      A   
ATOM   1720  OG1 THR A 182      -8.453  25.204 -17.716  1.00 10.00      A   
ATOM   1721  HG1 THR A 182      -8.821  24.323 -17.571  1.00 10.00      A   
ATOM   1722  CG2 THR A 182      -9.562  27.342 -17.597  1.00 10.00      A   
ATOM   1723  C   THR A 182      -8.005  25.480 -14.651  1.00 10.00      A   
ATOM   1724  O   THR A 182      -8.821  25.462 -13.729  1.00 10.00      A   
ATOM   1725  N   TYR A 183      -7.009  24.599 -14.764  1.00 10.00      A   
ATOM   1726  HN  TYR A 183      -6.377  24.687 -15.509  1.00 10.00      A   
ATOM   1727  CA  TYR A 183      -6.821  23.523 -13.802  1.00 10.00      A   
ATOM   1728  CB  TYR A 183      -5.709  22.576 -14.261  1.00 10.00      A   
ATOM   1729  CG  TYR A 183      -5.452  21.422 -13.317  1.00 10.00      A   
ATOM   1730  CD1 TYR A 183      -6.256  20.289 -13.336  1.00 10.00      A   
ATOM   1731  CD2 TYR A 183      -4.400  21.462 -12.411  1.00 10.00      A   
ATOM   1732  CE1 TYR A 183      -6.019  19.231 -12.476  1.00 10.00      A   
ATOM   1733  CE2 TYR A 183      -4.155  20.410 -11.549  1.00 10.00      A   
ATOM   1734  CZ  TYR A 183      -4.966  19.296 -11.584  1.00 10.00      A   
ATOM   1735  OH  TYR A 183      -4.726  18.246 -10.722  1.00 10.00      A   
ATOM   1736  HH  TYR A 183      -4.818  17.414 -11.194  1.00 10.00      A   
ATOM   1737  C   TYR A 183      -6.495  24.094 -12.429  1.00 10.00      A   
ATOM   1738  O   TYR A 183      -5.400  24.612 -12.200  1.00 10.00      A   
ATOM   1739  N   THR A 184      -7.465  24.022 -11.534  1.00 10.00      A   
ATOM   1740  HN  THR A 184      -8.328  23.632 -11.793  1.00 10.00      A   
ATOM   1741  CA  THR A 184      -7.304  24.532 -10.186  1.00 10.00      A   
ATOM   1742  CB  THR A 184      -8.003  25.900 -10.063  1.00 10.00      A   
ATOM   1743  OG1 THR A 184      -9.243  25.855 -10.782  1.00 10.00      A   
ATOM   1744  HG1 THR A 184      -9.063  25.908 -11.732  1.00 10.00      A   
ATOM   1745  CG2 THR A 184      -7.137  27.000 -10.654  1.00 10.00      A   
ATOM   1746  C   THR A 184      -7.937  23.563  -9.194  1.00 10.00      A   
ATOM   1747  O   THR A 184      -8.204  23.911  -8.045  1.00 10.00      A   
ATOM   1748  N   SER A 185      -8.154  22.333  -9.646  1.00 10.00      A   
ATOM   1749  HN  SER A 185      -7.891  22.103 -10.566  1.00 10.00      A   
ATOM   1750  CA  SER A 185      -8.780  21.314  -8.820  1.00 10.00      A   
ATOM   1751  CB  SER A 185      -9.749  20.506  -9.680  1.00 10.00      A   
ATOM   1752  OG  SER A 185      -9.193  20.279 -10.969  1.00 10.00      A   
ATOM   1753  HG  SER A 185      -8.736  19.424 -10.972  1.00 10.00      A   
ATOM   1754  C   SER A 185      -7.756  20.389  -8.165  1.00 10.00      A   
ATOM   1755  O   SER A 185      -8.115  19.347  -7.624  1.00 10.00      A   
ATOM   1756  N   LEU A 186      -6.489  20.777  -8.211  1.00 10.00      A   
ATOM   1757  HN  LEU A 186      -6.267  21.623  -8.648  1.00 10.00      A   
ATOM   1758  CA  LEU A 186      -5.421  19.976  -7.619  1.00 10.00      A   
ATOM   1759  CB  LEU A 186      -4.050  20.560  -7.976  1.00 10.00      A   
ATOM   1760  CG  LEU A 186      -2.833  19.913  -7.309  1.00 10.00      A   
ATOM   1761  CD1 LEU A 186      -2.687  18.463  -7.744  1.00 10.00      A   
ATOM   1762  CD2 LEU A 186      -1.569  20.699  -7.624  1.00 10.00      A   
ATOM   1763  C   LEU A 186      -5.578  19.874  -6.100  1.00 10.00      A   
ATOM   1764  O   LEU A 186      -5.565  20.885  -5.393  1.00 10.00      A   
ATOM   1765  N   VAL A 187      -5.743  18.649  -5.616  1.00 10.00      A   
ATOM   1766  HN  VAL A 187      -5.771  17.890  -6.242  1.00 10.00      A   
ATOM   1767  CA  VAL A 187      -5.900  18.394  -4.190  1.00 10.00      A   
ATOM   1768  CB  VAL A 187      -7.213  17.635  -3.896  1.00 10.00      A   
ATOM   1769  CG1 VAL A 187      -7.353  17.338  -2.411  1.00 10.00      A   
ATOM   1770  CG2 VAL A 187      -8.415  18.419  -4.397  1.00 10.00      A   
ATOM   1771  C   VAL A 187      -4.716  17.589  -3.648  1.00 10.00      A   
ATOM   1772  O   VAL A 187      -4.064  17.995  -2.685  1.00 10.00      A   
ATOM   1773  N   SER A 188      -4.433  16.456  -4.275  1.00 10.00      A   
ATOM   1774  HN  SER A 188      -4.977  16.184  -5.042  1.00 10.00      A   
ATOM   1775  CA  SER A 188      -3.335  15.605  -3.844  1.00 10.00      A   
ATOM   1776  CB  SER A 188      -3.874  14.342  -3.166  1.00 10.00      A   
ATOM   1777  OG  SER A 188      -4.781  14.675  -2.125  1.00 10.00      A   
ATOM   1778  HG  SER A 188      -4.803  13.962  -1.477  1.00 10.00      A   
ATOM   1779  C   SER A 188      -2.421  15.245  -5.011  1.00 10.00      A   
ATOM   1780  O   SER A 188      -2.877  14.749  -6.042  1.00 10.00      A   
ATOM   1781  N   LEU A 189      -1.133  15.512  -4.846  1.00 10.00      A   
ATOM   1782  HN  LEU A 189      -0.831  15.927  -4.006  1.00 10.00      A   
ATOM   1783  CA  LEU A 189      -0.153  15.221  -5.878  1.00 10.00      A   
ATOM   1784  CB  LEU A 189       0.318  16.523  -6.530  1.00 10.00      A   
ATOM   1785  CG  LEU A 189       1.028  16.386  -7.876  1.00 10.00      A   
ATOM   1786  CD1 LEU A 189       0.038  15.978  -8.956  1.00 10.00      A   
ATOM   1787  CD2 LEU A 189       1.734  17.681  -8.247  1.00 10.00      A   
ATOM   1788  C   LEU A 189       1.044  14.481  -5.291  1.00 10.00      A   
ATOM   1789  O   LEU A 189       1.721  14.995  -4.400  1.00 10.00      A   
ATOM   1790  N   ASN A 190       1.298  13.279  -5.790  1.00 10.00      A   
ATOM   1791  HN  ASN A 190       0.713  12.920  -6.492  1.00 10.00      A   
ATOM   1792  CA  ASN A 190       2.420  12.468  -5.320  1.00 10.00      A   
ATOM   1793  CB  ASN A 190       1.921  11.332  -4.421  1.00 10.00      A   
ATOM   1794  CG  ASN A 190       3.034  10.407  -3.953  1.00 10.00      A   
ATOM   1795  OD1 ASN A 190       4.211  10.773  -3.944  1.00 10.00      A   
ATOM   1796  ND2 ASN A 190       2.665   9.207  -3.533  1.00 10.00      A   
ATOM   1797 HD21 ASN A 190       1.702   8.982  -3.549  1.00 10.00      A   
ATOM   1798 HD22 ASN A 190       3.361   8.590  -3.219  1.00 10.00      A   
ATOM   1799  C   ASN A 190       3.217  11.908  -6.494  1.00 10.00      A   
ATOM   1800  O   ASN A 190       2.745  11.022  -7.214  1.00 10.00      A   
ATOM   1801  N   ILE A 191       4.421  12.431  -6.687  1.00 10.00      A   
ATOM   1802  HN  ILE A 191       4.745  13.131  -6.074  1.00 10.00      A   
ATOM   1803  CA  ILE A 191       5.283  11.990  -7.777  1.00 10.00      A   
ATOM   1804  CB  ILE A 191       5.425  13.062  -8.878  1.00 10.00      A   
ATOM   1805  CG1 ILE A 191       5.395  14.471  -8.274  1.00 10.00      A   
ATOM   1806  CG2 ILE A 191       4.343  12.894  -9.934  1.00 10.00      A   
ATOM   1807  CD1 ILE A 191       5.666  15.577  -9.273  1.00 10.00      A   
ATOM   1808  C   ILE A 191       6.664  11.612  -7.259  1.00 10.00      A   
ATOM   1809  O   ILE A 191       7.668  11.794  -7.943  1.00 10.00      A   
ATOM   1810  N   SER A 192       6.704  11.051  -6.057  1.00 10.00      A   
ATOM   1811  HN  SER A 192       5.863  10.904  -5.568  1.00 10.00      A   
ATOM   1812  CA  SER A 192       7.964  10.648  -5.436  1.00 10.00      A   
ATOM   1813  CB  SER A 192       7.740  10.345  -3.953  1.00 10.00      A   
ATOM   1814  OG  SER A 192       6.583   9.545  -3.773  1.00 10.00      A   
ATOM   1815  HG  SER A 192       5.846  10.106  -3.492  1.00 10.00      A   
ATOM   1816  C   SER A 192       8.588   9.439  -6.141  1.00 10.00      A   
ATOM   1817  O   SER A 192       9.714   9.041  -5.841  1.00 10.00      A   
ATOM   1818  N   CYS A 193       7.847   8.863  -7.080  1.00 10.00      A   
ATOM   1819  HN  CYS A 193       6.957   9.221  -7.266  1.00 10.00      A   
ATOM   1820  CA  CYS A 193       8.309   7.709  -7.832  1.00 10.00      A   
ATOM   1821  CB  CYS A 193       7.107   6.925  -8.343  1.00 10.00      A   
ATOM   1822  SG  CYS A 193       5.789   7.967  -9.007  1.00 10.00      A   
ATOM   1823  HG  CYS A 193       4.632   7.381  -8.718  1.00 10.00      A   
ATOM   1824  C   CYS A 193       9.191   8.126  -9.004  1.00 10.00      A   
ATOM   1825  O   CYS A 193      10.081   7.382  -9.420  1.00 10.00      A   
ATOM   1826  N   LEU A 194       8.948   9.321  -9.529  1.00 10.00      A   
ATOM   1827  HN  LEU A 194       8.241   9.881  -9.144  1.00 10.00      A   
ATOM   1828  CA  LEU A 194       9.721   9.829 -10.653  1.00 10.00      A   
ATOM   1829  CB  LEU A 194       8.991  10.984 -11.335  1.00 10.00      A   
ATOM   1830  CG  LEU A 194       7.999  10.602 -12.430  1.00 10.00      A   
ATOM   1831  CD1 LEU A 194       7.372  11.850 -13.024  1.00 10.00      A   
ATOM   1832  CD2 LEU A 194       8.685   9.785 -13.511  1.00 10.00      A   
ATOM   1833  C   LEU A 194      11.099  10.278 -10.201  1.00 10.00      A   
ATOM   1834  O   LEU A 194      11.318  10.544  -9.017  1.00 10.00      A   
ATOM   1835  N   ALA A 195      12.025  10.363 -11.136  1.00 10.00      A   
ATOM   1836  HN  ALA A 195      11.796  10.137 -12.073  1.00 10.00      A   
ATOM   1837  CA  ALA A 195      13.376  10.782 -10.819  1.00 10.00      A   
ATOM   1838  CB  ALA A 195      14.383   9.720 -11.233  1.00 10.00      A   
ATOM   1839  C   ALA A 195      13.688  12.125 -11.463  1.00 10.00      A   
ATOM   1840  O   ALA A 195      14.366  12.962 -10.866  1.00 10.00      A   
ATOM   1841  N   SER A 196      13.174  12.330 -12.671  1.00 10.00      A   
ATOM   1842  HN  SER A 196      12.632  11.618 -13.085  1.00 10.00      A   
ATOM   1843  CA  SER A 196      13.397  13.568 -13.410  1.00 10.00      A   
ATOM   1844  CB  SER A 196      12.850  13.458 -14.836  1.00 10.00      A   
ATOM   1845  OG  SER A 196      11.664  12.682 -14.884  1.00 10.00      A   
ATOM   1846  HG  SER A 196      11.853  11.779 -14.584  1.00 10.00      A   
ATOM   1847  C   SER A 196      12.827  14.798 -12.700  1.00 10.00      A   
ATOM   1848  O   SER A 196      11.876  14.705 -11.916  1.00 10.00      A   
ATOM   1849  N   GLU A 197      13.432  15.948 -12.972  1.00 10.00      A   
ATOM   1850  HN  GLU A 197      14.193  15.948 -13.591  1.00 10.00      A   
ATOM   1851  CA  GLU A 197      13.011  17.208 -12.374  1.00 10.00      A   
ATOM   1852  CB  GLU A 197      14.233  18.093 -12.104  1.00 10.00      A   
ATOM   1853  CG  GLU A 197      13.911  19.434 -11.462  1.00 10.00      A   
ATOM   1854  CD  GLU A 197      14.996  20.468 -11.688  1.00 10.00      A   
ATOM   1855  OE1 GLU A 197      15.846  20.258 -12.576  1.00 10.00      A   
ATOM   1856  OE2 GLU A 197      14.991  21.509 -10.990  1.00 10.00      A   
ATOM   1857  C   GLU A 197      12.014  17.947 -13.269  1.00 10.00      A   
ATOM   1858  O   GLU A 197      12.245  18.127 -14.468  1.00 10.00      A   
ATOM   1859  N   VAL A 198      10.907  18.371 -12.679  1.00 10.00      A   
ATOM   1860  HN  VAL A 198      10.777  18.192 -11.723  1.00 10.00      A   
ATOM   1861  CA  VAL A 198       9.879  19.095 -13.413  1.00 10.00      A   
ATOM   1862  CB  VAL A 198       8.469  18.803 -12.852  1.00 10.00      A   
ATOM   1863  CG1 VAL A 198       8.080  17.354 -13.106  1.00 10.00      A   
ATOM   1864  CG2 VAL A 198       8.406  19.120 -11.364  1.00 10.00      A   
ATOM   1865  C   VAL A 198      10.142  20.599 -13.368  1.00 10.00      A   
ATOM   1866  O   VAL A 198      11.030  21.065 -12.650  1.00 10.00      A   
ATOM   1867  N   SER A 199       9.377  21.352 -14.147  1.00 10.00      A   
ATOM   1868  HN  SER A 199       8.703  20.921 -14.709  1.00 10.00      A   
ATOM   1869  CA  SER A 199       9.519  22.801 -14.189  1.00 10.00      A   
ATOM   1870  CB  SER A 199       8.699  23.386 -15.345  1.00 10.00      A   
ATOM   1871  OG  SER A 199       8.739  24.806 -15.342  1.00 10.00      A   
ATOM   1872  HG  SER A 199       9.602  25.099 -15.664  1.00 10.00      A   
ATOM   1873  C   SER A 199       9.070  23.416 -12.866  1.00 10.00      A   
ATOM   1874  O   SER A 199       7.888  23.369 -12.519  1.00 10.00      A   
ATOM   1875  N   PHE A 200      10.017  23.982 -12.124  1.00 10.00      A   
ATOM   1876  HN  PHE A 200      10.949  23.962 -12.435  1.00 10.00      A   
ATOM   1877  CA  PHE A 200       9.708  24.607 -10.845  1.00 10.00      A   
ATOM   1878  CB  PHE A 200      10.992  24.940 -10.082  1.00 10.00      A   
ATOM   1879  CG  PHE A 200      10.769  25.209  -8.622  1.00 10.00      A   
ATOM   1880  CD1 PHE A 200      10.640  24.161  -7.725  1.00 10.00      A   
ATOM   1881  CD2 PHE A 200      10.684  26.506  -8.147  1.00 10.00      A   
ATOM   1882  CE1 PHE A 200      10.429  24.403  -6.381  1.00 10.00      A   
ATOM   1883  CE2 PHE A 200      10.474  26.756  -6.804  1.00 10.00      A   
ATOM   1884  CZ  PHE A 200      10.347  25.702  -5.921  1.00 10.00      A   
ATOM   1885  C   PHE A 200       8.866  25.863 -11.051  1.00 10.00      A   
ATOM   1886  O   PHE A 200       8.040  26.217 -10.207  1.00 10.00      A   
ATOM   1887  N   SER A 201       9.071  26.521 -12.188  1.00 10.00      A   
ATOM   1888  HN  SER A 201       9.743  26.187 -12.819  1.00 10.00      A   
ATOM   1889  CA  SER A 201       8.333  27.729 -12.520  1.00 10.00      A   
ATOM   1890  CB  SER A 201       8.910  28.351 -13.794  1.00 10.00      A   
ATOM   1891  OG  SER A 201      10.281  28.003 -13.944  1.00 10.00      A   
ATOM   1892  HG  SER A 201      10.595  28.312 -14.807  1.00 10.00      A   
ATOM   1893  C   SER A 201       6.843  27.417 -12.695  1.00 10.00      A   
ATOM   1894  O   SER A 201       5.975  28.169 -12.242  1.00 10.00      A   
ATOM   1895  N   ALA A 202       6.554  26.300 -13.349  1.00 10.00      A   
ATOM   1896  HN  ALA A 202       7.285  25.748 -13.697  1.00 10.00      A   
ATOM   1897  CA  ALA A 202       5.179  25.877 -13.565  1.00 10.00      A   
ATOM   1898  CB  ALA A 202       5.105  24.873 -14.705  1.00 10.00      A   
ATOM   1899  C   ALA A 202       4.620  25.266 -12.286  1.00 10.00      A   
ATOM   1900  O   ALA A 202       3.447  25.440 -11.958  1.00 10.00      A   
ATOM   1901  N   LEU A 203       5.483  24.565 -11.566  1.00 10.00      A   
ATOM   1902  HN  LEU A 203       6.407  24.474 -11.892  1.00 10.00      A   
ATOM   1903  CA  LEU A 203       5.110  23.912 -10.316  1.00 10.00      A   
ATOM   1904  CB  LEU A 203       6.300  23.124  -9.757  1.00 10.00      A   
ATOM   1905  CG  LEU A 203       6.049  22.291  -8.495  1.00 10.00      A   
ATOM   1906  CD1 LEU A 203       5.070  21.161  -8.779  1.00 10.00      A   
ATOM   1907  CD2 LEU A 203       7.360  21.736  -7.962  1.00 10.00      A   
ATOM   1908  C   LEU A 203       4.628  24.925  -9.285  1.00 10.00      A   
ATOM   1909  O   LEU A 203       3.564  24.755  -8.688  1.00 10.00      A   
ATOM   1910  N   GLU A 204       5.409  25.984  -9.093  1.00 10.00      A   
ATOM   1911  HN  GLU A 204       6.243  26.066  -9.612  1.00 10.00      A   
ATOM   1912  CA  GLU A 204       5.071  27.028  -8.129  1.00 10.00      A   
ATOM   1913  CB  GLU A 204       6.134  28.131  -8.136  1.00 10.00      A   
ATOM   1914  CG  GLU A 204       5.828  29.292  -7.200  1.00 10.00      A   
ATOM   1915  CD  GLU A 204       6.829  30.425  -7.303  1.00 10.00      A   
ATOM   1916  OE1 GLU A 204       7.311  30.705  -8.423  1.00 10.00      A   
ATOM   1917  OE2 GLU A 204       7.126  31.048  -6.263  1.00 10.00      A   
ATOM   1918  C   GLU A 204       3.691  27.621  -8.414  1.00 10.00      A   
ATOM   1919  O   GLU A 204       2.835  27.692  -7.526  1.00 10.00      A   
ATOM   1920  N   ARG A 205       3.474  28.021  -9.662  1.00 10.00      A   
ATOM   1921  HN  ARG A 205       4.186  27.911 -10.325  1.00 10.00      A   
ATOM   1922  CA  ARG A 205       2.206  28.612 -10.074  1.00 10.00      A   
ATOM   1923  CB  ARG A 205       2.293  29.147 -11.501  1.00 10.00      A   
ATOM   1924  CG  ARG A 205       3.179  30.375 -11.626  1.00 10.00      A   
ATOM   1925  CD  ARG A 205       3.285  30.849 -13.066  1.00 10.00      A   
ATOM   1926  NE  ARG A 205       4.140  29.981 -13.879  1.00 10.00      A   
ATOM   1927  HE  ARG A 205       5.067  29.859 -13.584  1.00 10.00      A   
ATOM   1928  CZ  ARG A 205       3.726  29.351 -14.977  1.00 10.00      A   
ATOM   1929  NH1 ARG A 205       2.468  29.474 -15.382  1.00 10.00      A   
ATOM   1930 HH11 ARG A 205       2.141  28.978 -16.238  1.00 10.00      A   
ATOM   1931 HH12 ARG A 205       1.793  30.067 -14.846  1.00 10.00      A   
ATOM   1932  NH2 ARG A 205       4.578  28.611 -15.688  1.00 10.00      A   
ATOM   1933 HH21 ARG A 205       4.252  28.119 -16.550  1.00 10.00      A   
ATOM   1934 HH22 ARG A 205       5.577  28.522 -15.395  1.00 10.00      A   
ATOM   1935  C   ARG A 205       1.053  27.624  -9.928  1.00 10.00      A   
ATOM   1936  O   ARG A 205      -0.046  28.004  -9.522  1.00 10.00      A   
ATOM   1937  N   LEU A 206       1.311  26.358 -10.251  1.00 10.00      A   
ATOM   1938  HN  LEU A 206       2.203  26.122 -10.586  1.00 10.00      A   
ATOM   1939  CA  LEU A 206       0.301  25.313 -10.133  1.00 10.00      A   
ATOM   1940  CB  LEU A 206       0.853  23.978 -10.632  1.00 10.00      A   
ATOM   1941  CG  LEU A 206       0.440  23.568 -12.044  1.00 10.00      A   
ATOM   1942  CD1 LEU A 206       1.361  22.483 -12.578  1.00 10.00      A   
ATOM   1943  CD2 LEU A 206      -1.006  23.100 -12.058  1.00 10.00      A   
ATOM   1944  C   LEU A 206      -0.161  25.175  -8.686  1.00 10.00      A   
ATOM   1945  O   LEU A 206      -1.358  25.158  -8.401  1.00 10.00      A   
ATOM   1946  N   VAL A 207       0.803  25.101  -7.779  1.00 10.00      A   
ATOM   1947  HN  VAL A 207       1.739  25.130  -8.075  1.00 10.00      A   
ATOM   1948  CA  VAL A 207       0.518  24.965  -6.360  1.00 10.00      A   
ATOM   1949  CB  VAL A 207       1.827  24.726  -5.568  1.00 10.00      A   
ATOM   1950  CG1 VAL A 207       1.610  24.845  -4.068  1.00 10.00      A   
ATOM   1951  CG2 VAL A 207       2.422  23.369  -5.918  1.00 10.00      A   
ATOM   1952  C   VAL A 207      -0.201  26.200  -5.819  1.00 10.00      A   
ATOM   1953  O   VAL A 207      -1.114  26.094  -4.997  1.00 10.00      A   
ATOM   1954  N   THR A 208       0.198  27.366  -6.307  1.00 10.00      A   
ATOM   1955  HN  THR A 208       0.912  27.380  -6.984  1.00 10.00      A   
ATOM   1956  CA  THR A 208      -0.386  28.624  -5.863  1.00 10.00      A   
ATOM   1957  CB  THR A 208       0.453  29.830  -6.339  1.00 10.00      A   
ATOM   1958  OG1 THR A 208       1.837  29.599  -6.052  1.00 10.00      A   
ATOM   1959  HG1 THR A 208       2.157  28.863  -6.587  1.00 10.00      A   
ATOM   1960  CG2 THR A 208       0.017  31.107  -5.640  1.00 10.00      A   
ATOM   1961  C   THR A 208      -1.838  28.797  -6.328  1.00 10.00      A   
ATOM   1962  O   THR A 208      -2.671  29.323  -5.587  1.00 10.00      A   
ATOM   1963  N   ARG A 209      -2.149  28.342  -7.537  1.00 10.00      A   
ATOM   1964  HN  ARG A 209      -1.460  27.904  -8.084  1.00 10.00      A   
ATOM   1965  CA  ARG A 209      -3.498  28.495  -8.071  1.00 10.00      A   
ATOM   1966  CB  ARG A 209      -3.493  28.676  -9.592  1.00 10.00      A   
ATOM   1967  CG  ARG A 209      -3.308  27.411 -10.411  1.00 10.00      A   
ATOM   1968  CD  ARG A 209      -3.631  27.690 -11.871  1.00 10.00      A   
ATOM   1969  NE  ARG A 209      -3.244  26.596 -12.753  1.00 10.00      A   
ATOM   1970  HE  ARG A 209      -3.861  25.833 -12.818  1.00 10.00      A   
ATOM   1971  CZ  ARG A 209      -2.120  26.587 -13.469  1.00 10.00      A   
ATOM   1972  NH1 ARG A 209      -1.282  27.610 -13.399  1.00 10.00      A   
ATOM   1973 HH11 ARG A 209      -1.503  28.426 -12.792  1.00 10.00      A   
ATOM   1974 HH12 ARG A 209      -0.395  27.601 -13.955  1.00 10.00      A   
ATOM   1975  NH2 ARG A 209      -1.849  25.579 -14.278  1.00 10.00      A   
ATOM   1976 HH21 ARG A 209      -2.517  24.784 -14.371  1.00 10.00      A   
ATOM   1977 HH22 ARG A 209      -0.966  25.579 -14.830  1.00 10.00      A   
ATOM   1978  C   ARG A 209      -4.466  27.397  -7.628  1.00 10.00      A   
ATOM   1979  O   ARG A 209      -5.634  27.406  -8.014  1.00 10.00      A   
ATOM   1980  N   CYS A 210      -3.999  26.473  -6.802  1.00 10.00      A   
ATOM   1981  HN  CYS A 210      -3.070  26.524  -6.493  1.00 10.00      A   
ATOM   1982  CA  CYS A 210      -4.855  25.395  -6.326  1.00 10.00      A   
ATOM   1983  CB  CYS A 210      -4.313  24.028  -6.750  1.00 10.00      A   
ATOM   1984  SG  CYS A 210      -4.058  23.865  -8.531  1.00 10.00      A   
ATOM   1985  HG  CYS A 210      -2.869  24.384  -8.810  1.00 10.00      A   
ATOM   1986  C   CYS A 210      -5.040  25.470  -4.814  1.00 10.00      A   
ATOM   1987  O   CYS A 210      -4.252  24.904  -4.055  1.00 10.00      A   
ATOM   1988  N   PRO A 211      -6.093  26.174  -4.354  1.00 10.00      A   
ATOM   1989  CA  PRO A 211      -6.386  26.335  -2.924  1.00 10.00      A   
ATOM   1990  CB  PRO A 211      -7.419  27.466  -2.900  1.00 10.00      A   
ATOM   1991  CG  PRO A 211      -8.112  27.360  -4.214  1.00 10.00      A   
ATOM   1992  CD  PRO A 211      -7.082  26.876  -5.199  1.00 10.00      A   
ATOM   1993  C   PRO A 211      -6.980  25.068  -2.308  1.00 10.00      A   
ATOM   1994  O   PRO A 211      -7.262  25.018  -1.111  1.00 10.00      A   
ATOM   1995  N   ASN A 212      -7.175  24.047  -3.133  1.00 10.00      A   
ATOM   1996  HN  ASN A 212      -6.934  24.145  -4.077  1.00 10.00      A   
ATOM   1997  CA  ASN A 212      -7.732  22.783  -2.670  1.00 10.00      A   
ATOM   1998  CB  ASN A 212      -8.720  22.223  -3.700  1.00 10.00      A   
ATOM   1999  CG  ASN A 212      -9.959  21.615  -3.062  1.00 10.00      A   
ATOM   2000  OD1 ASN A 212      -9.947  21.213  -1.897  1.00 10.00      A   
ATOM   2001  ND2 ASN A 212     -11.039  21.538  -3.828  1.00 10.00      A   
ATOM   2002 HD21 ASN A 212     -10.980  21.874  -4.749  1.00 10.00      A   
ATOM   2003 HD22 ASN A 212     -11.856  21.147  -3.445  1.00 10.00      A   
ATOM   2004  C   ASN A 212      -6.614  21.773  -2.411  1.00 10.00      A   
ATOM   2005  O   ASN A 212      -6.865  20.642  -1.998  1.00 10.00      A   
ATOM   2006  N   LEU A 213      -5.379  22.197  -2.662  1.00 10.00      A   
ATOM   2007  HN  LEU A 213      -5.248  23.111  -2.988  1.00 10.00      A   
ATOM   2008  CA  LEU A 213      -4.215  21.340  -2.464  1.00 10.00      A   
ATOM   2009  CB  LEU A 213      -2.958  22.003  -3.031  1.00 10.00      A   
ATOM   2010  CG  LEU A 213      -1.657  21.207  -2.905  1.00 10.00      A   
ATOM   2011  CD1 LEU A 213      -1.684  19.982  -3.804  1.00 10.00      A   
ATOM   2012  CD2 LEU A 213      -0.462  22.083  -3.228  1.00 10.00      A   
ATOM   2013  C   LEU A 213      -4.020  21.030  -0.987  1.00 10.00      A   
ATOM   2014  O   LEU A 213      -3.859  21.935  -0.169  1.00 10.00      A   
ATOM   2015  N   LYS A 214      -4.053  19.751  -0.651  1.00 10.00      A   
ATOM   2016  HN  LYS A 214      -4.202  19.077  -1.353  1.00 10.00      A   
ATOM   2017  CA  LYS A 214      -3.890  19.317   0.728  1.00 10.00      A   
ATOM   2018  CB  LYS A 214      -5.203  18.750   1.263  1.00 10.00      A   
ATOM   2019  CG  LYS A 214      -6.343  19.751   1.271  1.00 10.00      A   
ATOM   2020  CD  LYS A 214      -7.647  19.099   1.690  1.00 10.00      A   
ATOM   2021  CE  LYS A 214      -8.748  20.130   1.854  1.00 10.00      A   
ATOM   2022  NZ  LYS A 214      -9.952  19.548   2.505  1.00 10.00      A   
ATOM   2023  HZ1 LYS A 214     -10.382  18.826   1.887  1.00 10.00      A   
ATOM   2024  HZ2 LYS A 214     -10.654  20.290   2.697  1.00 10.00      A   
ATOM   2025  HZ3 LYS A 214      -9.689  19.101   3.407  1.00 10.00      A   
ATOM   2026  C   LYS A 214      -2.773  18.286   0.867  1.00 10.00      A   
ATOM   2027  O   LYS A 214      -2.257  18.066   1.960  1.00 10.00      A   
ATOM   2028  N   SER A 215      -2.400  17.653  -0.235  1.00 10.00      A   
ATOM   2029  HN  SER A 215      -2.839  17.864  -1.089  1.00 10.00      A   
ATOM   2030  CA  SER A 215      -1.340  16.655  -0.206  1.00 10.00      A   
ATOM   2031  CB  SER A 215      -1.920  15.248  -0.377  1.00 10.00      A   
ATOM   2032  OG  SER A 215      -0.940  14.250  -0.134  1.00 10.00      A   
ATOM   2033  HG  SER A 215      -1.268  13.394  -0.433  1.00 10.00      A   
ATOM   2034  C   SER A 215      -0.309  16.944  -1.291  1.00 10.00      A   
ATOM   2035  O   SER A 215      -0.625  16.914  -2.484  1.00 10.00      A   
ATOM   2036  N   LEU A 216       0.917  17.230  -0.877  1.00 10.00      A   
ATOM   2037  HN  LEU A 216       1.111  17.231   0.090  1.00 10.00      A   
ATOM   2038  CA  LEU A 216       1.987  17.531  -1.817  1.00 10.00      A   
ATOM   2039  CB  LEU A 216       2.336  19.021  -1.771  1.00 10.00      A   
ATOM   2040  CG  LEU A 216       3.347  19.525  -2.806  1.00 10.00      A   
ATOM   2041  CD1 LEU A 216       2.723  19.580  -4.193  1.00 10.00      A   
ATOM   2042  CD2 LEU A 216       3.876  20.892  -2.404  1.00 10.00      A   
ATOM   2043  C   LEU A 216       3.221  16.689  -1.520  1.00 10.00      A   
ATOM   2044  O   LEU A 216       3.960  16.965  -0.575  1.00 10.00      A   
ATOM   2045  N   LYS A 217       3.425  15.655  -2.316  1.00 10.00      A   
ATOM   2046  HN  LYS A 217       2.786  15.478  -3.044  1.00 10.00      A   
ATOM   2047  CA  LYS A 217       4.571  14.774  -2.153  1.00 10.00      A   
ATOM   2048  CB  LYS A 217       4.108  13.341  -1.857  1.00 10.00      A   
ATOM   2049  CG  LYS A 217       3.337  13.213  -0.548  1.00 10.00      A   
ATOM   2050  CD  LYS A 217       2.559  11.907  -0.460  1.00 10.00      A   
ATOM   2051  CE  LYS A 217       1.753  11.841   0.832  1.00 10.00      A   
ATOM   2052  NZ  LYS A 217       0.821  10.674   0.876  1.00 10.00      A   
ATOM   2053  HZ1 LYS A 217       0.160  10.775   1.679  1.00 10.00      A   
ATOM   2054  HZ2 LYS A 217       1.355   9.789   0.990  1.00 10.00      A   
ATOM   2055  HZ3 LYS A 217       0.268  10.620  -0.004  1.00 10.00      A   
ATOM   2056  C   LYS A 217       5.452  14.842  -3.395  1.00 10.00      A   
ATOM   2057  O   LYS A 217       5.055  14.401  -4.479  1.00 10.00      A   
ATOM   2058  N   LEU A 218       6.637  15.420  -3.232  1.00 10.00      A   
ATOM   2059  HN  LEU A 218       6.900  15.722  -2.334  1.00 10.00      A   
ATOM   2060  CA  LEU A 218       7.575  15.595  -4.333  1.00 10.00      A   
ATOM   2061  CB  LEU A 218       8.342  16.910  -4.163  1.00 10.00      A   
ATOM   2062  CG  LEU A 218       7.498  18.174  -3.987  1.00 10.00      A   
ATOM   2063  CD1 LEU A 218       8.386  19.350  -3.621  1.00 10.00      A   
ATOM   2064  CD2 LEU A 218       6.708  18.476  -5.250  1.00 10.00      A   
ATOM   2065  C   LEU A 218       8.563  14.441  -4.418  1.00 10.00      A   
ATOM   2066  O   LEU A 218       8.472  13.474  -3.661  1.00 10.00      A   
ATOM   2067  N   ASN A 219       9.506  14.553  -5.347  1.00 10.00      A   
ATOM   2068  HN  ASN A 219       9.523  15.352  -5.916  1.00 10.00      A   
ATOM   2069  CA  ASN A 219      10.519  13.526  -5.545  1.00 10.00      A   
ATOM   2070  CB  ASN A 219      10.518  13.001  -6.990  1.00 10.00      A   
ATOM   2071  CG  ASN A 219      11.193  13.921  -7.993  1.00 10.00      A   
ATOM   2072  OD1 ASN A 219      11.191  15.142  -7.849  1.00 10.00      A   
ATOM   2073  ND2 ASN A 219      11.780  13.334  -9.023  1.00 10.00      A   
ATOM   2074 HD21 ASN A 219      11.744  12.349  -9.079  1.00 10.00      A   
ATOM   2075 HD22 ASN A 219      12.227  13.898  -9.691  1.00 10.00      A   
ATOM   2076  C   ASN A 219      11.908  14.006  -5.125  1.00 10.00      A   
ATOM   2077  O   ASN A 219      12.080  15.154  -4.719  1.00 10.00      A   
ATOM   2078  N   ARG A 220      12.891  13.118  -5.251  1.00 10.00      A   
ATOM   2079  HN  ARG A 220      12.678  12.236  -5.614  1.00 10.00      A   
ATOM   2080  CA  ARG A 220      14.278  13.397  -4.865  1.00 10.00      A   
ATOM   2081  CB  ARG A 220      15.099  12.106  -4.956  1.00 10.00      A   
ATOM   2082  CG  ARG A 220      16.399  12.113  -4.168  1.00 10.00      A   
ATOM   2083  CD  ARG A 220      17.180  10.830  -4.405  1.00 10.00      A   
ATOM   2084  NE  ARG A 220      18.195  10.601  -3.379  1.00 10.00      A   
ATOM   2085  HE  ARG A 220      18.387  11.348  -2.758  1.00 10.00      A   
ATOM   2086  CZ  ARG A 220      18.874   9.459  -3.241  1.00 10.00      A   
ATOM   2087  NH1 ARG A 220      18.642   8.444  -4.063  1.00 10.00      A   
ATOM   2088 HH11 ARG A 220      19.167   7.550  -3.952  1.00 10.00      A   
ATOM   2089 HH12 ARG A 220      17.939   8.538  -4.827  1.00 10.00      A   
ATOM   2090  NH2 ARG A 220      19.760   9.324  -2.268  1.00 10.00      A   
ATOM   2091 HH21 ARG A 220      19.937  10.121  -1.599  1.00 10.00      A   
ATOM   2092 HH22 ARG A 220      20.292   8.437  -2.156  1.00 10.00      A   
ATOM   2093  C   ARG A 220      14.932  14.489  -5.712  1.00 10.00      A   
ATOM   2094  O   ARG A 220      15.949  15.059  -5.316  1.00 10.00      A   
ATOM   2095  N   ALA A 221      14.347  14.779  -6.870  1.00 10.00      A   
ATOM   2096  HN  ALA A 221      13.528  14.305  -7.118  1.00 10.00      A   
ATOM   2097  CA  ALA A 221      14.887  15.792  -7.774  1.00 10.00      A   
ATOM   2098  CB  ALA A 221      14.180  15.754  -9.120  1.00 10.00      A   
ATOM   2099  C   ALA A 221      14.824  17.193  -7.172  1.00 10.00      A   
ATOM   2100  O   ALA A 221      15.658  18.045  -7.480  1.00 10.00      A   
ATOM   2101  N   VAL A 222      13.835  17.435  -6.327  1.00 10.00      A   
ATOM   2102  HN  VAL A 222      13.196  16.722  -6.118  1.00 10.00      A   
ATOM   2103  CA  VAL A 222      13.683  18.739  -5.694  1.00 10.00      A   
ATOM   2104  CB  VAL A 222      12.213  19.019  -5.311  1.00 10.00      A   
ATOM   2105  CG1 VAL A 222      12.037  20.469  -4.881  1.00 10.00      A   
ATOM   2106  CG2 VAL A 222      11.287  18.687  -6.474  1.00 10.00      A   
ATOM   2107  C   VAL A 222      14.561  18.820  -4.449  1.00 10.00      A   
ATOM   2108  O   VAL A 222      14.386  18.041  -3.515  1.00 10.00      A   
ATOM   2109  N   PRO A 223      15.521  19.755  -4.425  1.00 10.00      A   
ATOM   2110  CA  PRO A 223      16.432  19.920  -3.296  1.00 10.00      A   
ATOM   2111  CB  PRO A 223      17.605  20.670  -3.921  1.00 10.00      A   
ATOM   2112  CG  PRO A 223      16.971  21.514  -4.969  1.00 10.00      A   
ATOM   2113  CD  PRO A 223      15.802  20.725  -5.499  1.00 10.00      A   
ATOM   2114  C   PRO A 223      15.841  20.751  -2.163  1.00 10.00      A   
ATOM   2115  O   PRO A 223      14.825  21.436  -2.322  1.00 10.00      A   
ATOM   2116  N   LEU A 224      16.520  20.714  -1.027  1.00 10.00      A   
ATOM   2117  HN  LEU A 224      17.326  20.151  -0.978  1.00 10.00      A   
ATOM   2118  CA  LEU A 224      16.105  21.454   0.156  1.00 10.00      A   
ATOM   2119  CB  LEU A 224      16.926  20.990   1.366  1.00 10.00      A   
ATOM   2120  CG  LEU A 224      16.541  21.569   2.729  1.00 10.00      A   
ATOM   2121  CD1 LEU A 224      15.151  21.111   3.135  1.00 10.00      A   
ATOM   2122  CD2 LEU A 224      17.561  21.174   3.783  1.00 10.00      A   
ATOM   2123  C   LEU A 224      16.281  22.957  -0.057  1.00 10.00      A   
ATOM   2124  O   LEU A 224      15.795  23.770   0.730  1.00 10.00      A   
ATOM   2125  N   GLU A 225      16.966  23.319  -1.138  1.00 10.00      A   
ATOM   2126  HN  GLU A 225      17.323  22.623  -1.728  1.00 10.00      A   
ATOM   2127  CA  GLU A 225      17.215  24.716  -1.465  1.00 10.00      A   
ATOM   2128  CB  GLU A 225      18.378  24.829  -2.456  1.00 10.00      A   
ATOM   2129  CG  GLU A 225      19.562  23.922  -2.154  1.00 10.00      A   
ATOM   2130  CD  GLU A 225      20.656  24.043  -3.195  1.00 10.00      A   
ATOM   2131  OE1 GLU A 225      20.346  24.420  -4.347  1.00 10.00      A   
ATOM   2132  OE2 GLU A 225      21.831  23.765  -2.875  1.00 10.00      A   
ATOM   2133  C   GLU A 225      15.979  25.388  -2.068  1.00 10.00      A   
ATOM   2134  O   GLU A 225      15.977  26.600  -2.294  1.00 10.00      A   
ATOM   2135  N   LYS A 226      14.931  24.611  -2.332  1.00 10.00      A   
ATOM   2136  HN  LYS A 226      14.976  23.655  -2.122  1.00 10.00      A   
ATOM   2137  CA  LYS A 226      13.716  25.157  -2.934  1.00 10.00      A   
ATOM   2138  CB  LYS A 226      13.709  24.863  -4.439  1.00 10.00      A   
ATOM   2139  CG  LYS A 226      14.830  25.518  -5.229  1.00 10.00      A   
ATOM   2140  CD  LYS A 226      14.298  26.627  -6.120  1.00 10.00      A   
ATOM   2141  CE  LYS A 226      15.375  27.143  -7.055  1.00 10.00      A   
ATOM   2142  NZ  LYS A 226      15.945  26.058  -7.897  1.00 10.00      A   
ATOM   2143  HZ1 LYS A 226      16.693  25.551  -7.377  1.00 10.00      A   
ATOM   2144  HZ2 LYS A 226      16.355  26.457  -8.765  1.00 10.00      A   
ATOM   2145  HZ3 LYS A 226      15.202  25.380  -8.161  1.00 10.00      A   
ATOM   2146  C   LYS A 226      12.444  24.583  -2.307  1.00 10.00      A   
ATOM   2147  O   LYS A 226      11.390  24.559  -2.945  1.00 10.00      A   
ATOM   2148  N   LEU A 227      12.525  24.140  -1.060  1.00 10.00      A   
ATOM   2149  HN  LEU A 227      13.374  24.211  -0.575  1.00 10.00      A   
ATOM   2150  CA  LEU A 227      11.359  23.558  -0.401  1.00 10.00      A   
ATOM   2151  CB  LEU A 227      11.755  22.456   0.586  1.00 10.00      A   
ATOM   2152  CG  LEU A 227      12.272  21.151  -0.029  1.00 10.00      A   
ATOM   2153  CD1 LEU A 227      12.492  20.103   1.050  1.00 10.00      A   
ATOM   2154  CD2 LEU A 227      11.308  20.634  -1.088  1.00 10.00      A   
ATOM   2155  C   LEU A 227      10.473  24.604   0.272  1.00 10.00      A   
ATOM   2156  O   LEU A 227       9.245  24.489   0.247  1.00 10.00      A   
ATOM   2157  N   ALA A 228      11.092  25.627   0.854  1.00 10.00      A   
ATOM   2158  HN  ALA A 228      12.074  25.673   0.823  1.00 10.00      A   
ATOM   2159  CA  ALA A 228      10.355  26.688   1.544  1.00 10.00      A   
ATOM   2160  CB  ALA A 228      11.322  27.653   2.208  1.00 10.00      A   
ATOM   2161  C   ALA A 228       9.414  27.435   0.599  1.00 10.00      A   
ATOM   2162  O   ALA A 228       8.350  27.906   1.006  1.00 10.00      A   
ATOM   2163  N   THR A 229       9.808  27.518  -0.663  1.00 10.00      A   
ATOM   2164  HN  THR A 229      10.660  27.110  -0.919  1.00 10.00      A   
ATOM   2165  CA  THR A 229       9.022  28.200  -1.684  1.00 10.00      A   
ATOM   2166  CB  THR A 229       9.732  28.107  -3.053  1.00 10.00      A   
ATOM   2167  OG1 THR A 229      11.117  28.437  -2.883  1.00 10.00      A   
ATOM   2168  HG1 THR A 229      11.192  29.173  -2.263  1.00 10.00      A   
ATOM   2169  CG2 THR A 229       9.104  29.067  -4.055  1.00 10.00      A   
ATOM   2170  C   THR A 229       7.611  27.618  -1.802  1.00 10.00      A   
ATOM   2171  O   THR A 229       6.621  28.352  -1.787  1.00 10.00      A   
ATOM   2172  N   LEU A 230       7.521  26.297  -1.880  1.00 10.00      A   
ATOM   2173  HN  LEU A 230       8.337  25.755  -1.828  1.00 10.00      A   
ATOM   2174  CA  LEU A 230       6.232  25.632  -2.025  1.00 10.00      A   
ATOM   2175  CB  LEU A 230       6.423  24.205  -2.530  1.00 10.00      A   
ATOM   2176  CG  LEU A 230       7.106  24.068  -3.894  1.00 10.00      A   
ATOM   2177  CD1 LEU A 230       7.355  22.607  -4.219  1.00 10.00      A   
ATOM   2178  CD2 LEU A 230       6.270  24.724  -4.983  1.00 10.00      A   
ATOM   2179  C   LEU A 230       5.431  25.648  -0.729  1.00 10.00      A   
ATOM   2180  O   LEU A 230       4.204  25.754  -0.751  1.00 10.00      A   
ATOM   2181  N   LEU A 231       6.132  25.571   0.398  1.00 10.00      A   
ATOM   2182  HN  LEU A 231       7.111  25.505   0.351  1.00 10.00      A   
ATOM   2183  CA  LEU A 231       5.487  25.576   1.707  1.00 10.00      A   
ATOM   2184  CB  LEU A 231       6.517  25.326   2.812  1.00 10.00      A   
ATOM   2185  CG  LEU A 231       7.292  24.010   2.732  1.00 10.00      A   
ATOM   2186  CD1 LEU A 231       8.367  23.952   3.806  1.00 10.00      A   
ATOM   2187  CD2 LEU A 231       6.346  22.830   2.856  1.00 10.00      A   
ATOM   2188  C   LEU A 231       4.748  26.887   1.954  1.00 10.00      A   
ATOM   2189  O   LEU A 231       3.696  26.909   2.591  1.00 10.00      A   
ATOM   2190  N   GLN A 232       5.300  27.974   1.430  1.00 10.00      A   
ATOM   2191  HN  GLN A 232       6.141  27.890   0.929  1.00 10.00      A   
ATOM   2192  CA  GLN A 232       4.696  29.293   1.585  1.00 10.00      A   
ATOM   2193  CB  GLN A 232       5.725  30.394   1.317  1.00 10.00      A   
ATOM   2194  CG  GLN A 232       6.641  30.718   2.487  1.00 10.00      A   
ATOM   2195  CD  GLN A 232       5.890  31.045   3.765  1.00 10.00      A   
ATOM   2196  OE1 GLN A 232       4.697  31.354   3.748  1.00 10.00      A   
ATOM   2197  NE2 GLN A 232       6.597  31.027   4.880  1.00 10.00      A   
ATOM   2198 HE21 GLN A 232       7.556  30.807   4.816  1.00 10.00      A   
ATOM   2199 HE22 GLN A 232       6.144  31.235   5.724  1.00 10.00      A   
ATOM   2200  C   GLN A 232       3.501  29.477   0.652  1.00 10.00      A   
ATOM   2201  O   GLN A 232       2.766  30.458   0.760  1.00 10.00      A   
ATOM   2202  N   ARG A 233       3.320  28.544  -0.278  1.00 10.00      A   
ATOM   2203  HN  ARG A 233       3.943  27.791  -0.329  1.00 10.00      A   
ATOM   2204  CA  ARG A 233       2.216  28.621  -1.228  1.00 10.00      A   
ATOM   2205  CB  ARG A 233       2.651  28.157  -2.621  1.00 10.00      A   
ATOM   2206  CG  ARG A 233       3.839  28.914  -3.197  1.00 10.00      A   
ATOM   2207  CD  ARG A 233       3.509  30.376  -3.458  1.00 10.00      A   
ATOM   2208  NE  ARG A 233       4.589  31.055  -4.175  1.00 10.00      A   
ATOM   2209  HE  ARG A 233       5.239  30.487  -4.651  1.00 10.00      A   
ATOM   2210  CZ  ARG A 233       4.744  32.380  -4.219  1.00 10.00      A   
ATOM   2211  NH1 ARG A 233       3.896  33.183  -3.585  1.00 10.00      A   
ATOM   2212 HH11 ARG A 233       4.027  34.216  -3.626  1.00 10.00      A   
ATOM   2213 HH12 ARG A 233       3.098  32.785  -3.044  1.00 10.00      A   
ATOM   2214  NH2 ARG A 233       5.755  32.902  -4.900  1.00 10.00      A   
ATOM   2215 HH21 ARG A 233       5.885  33.937  -4.941  1.00 10.00      A   
ATOM   2216 HH22 ARG A 233       6.428  32.270  -5.406  1.00 10.00      A   
ATOM   2217  C   ARG A 233       1.012  27.810  -0.759  1.00 10.00      A   
ATOM   2218  O   ARG A 233      -0.122  28.103  -1.138  1.00 10.00      A   
ATOM   2219  N   ALA A 234       1.252  26.794   0.064  1.00 10.00      A   
ATOM   2220  HN  ALA A 234       2.175  26.604   0.341  1.00 10.00      A   
ATOM   2221  CA  ALA A 234       0.167  25.952   0.558  1.00 10.00      A   
ATOM   2222  CB  ALA A 234       0.110  24.650  -0.225  1.00 10.00      A   
ATOM   2223  C   ALA A 234       0.285  25.671   2.059  1.00 10.00      A   
ATOM   2224  O   ALA A 234       0.844  24.654   2.469  1.00 10.00      A   
ATOM   2225  N   PRO A 235      -0.244  26.570   2.902  1.00 10.00      A   
ATOM   2226  CA  PRO A 235      -0.200  26.407   4.356  1.00 10.00      A   
ATOM   2227  CB  PRO A 235      -0.486  27.821   4.866  1.00 10.00      A   
ATOM   2228  CG  PRO A 235      -1.357  28.421   3.816  1.00 10.00      A   
ATOM   2229  CD  PRO A 235      -0.909  27.829   2.506  1.00 10.00      A   
ATOM   2230  C   PRO A 235      -1.272  25.435   4.858  1.00 10.00      A   
ATOM   2231  O   PRO A 235      -1.240  24.993   6.005  1.00 10.00      A   
ATOM   2232  N   GLN A 236      -2.218  25.096   3.989  1.00 10.00      A   
ATOM   2233  HN  GLN A 236      -2.190  25.472   3.081  1.00 10.00      A   
ATOM   2234  CA  GLN A 236      -3.299  24.186   4.353  1.00 10.00      A   
ATOM   2235  CB  GLN A 236      -4.615  24.601   3.680  1.00 10.00      A   
ATOM   2236  CG  GLN A 236      -4.722  24.256   2.199  1.00 10.00      A   
ATOM   2237  CD  GLN A 236      -3.880  25.145   1.307  1.00 10.00      A   
ATOM   2238  OE1 GLN A 236      -3.648  26.313   1.615  1.00 10.00      A   
ATOM   2239  NE2 GLN A 236      -3.413  24.597   0.200  1.00 10.00      A   
ATOM   2240 HE21 GLN A 236      -3.638  23.652   0.020  1.00 10.00      A   
ATOM   2241 HE22 GLN A 236      -2.866  25.150  -0.400  1.00 10.00      A   
ATOM   2242  C   GLN A 236      -2.952  22.740   4.006  1.00 10.00      A   
ATOM   2243  O   GLN A 236      -3.828  21.878   3.942  1.00 10.00      A   
ATOM   2244  N   LEU A 237      -1.671  22.479   3.803  1.00 10.00      A   
ATOM   2245  HN  LEU A 237      -1.018  23.203   3.896  1.00 10.00      A   
ATOM   2246  CA  LEU A 237      -1.204  21.147   3.451  1.00 10.00      A   
ATOM   2247  CB  LEU A 237       0.241  21.219   2.957  1.00 10.00      A   
ATOM   2248  CG  LEU A 237       0.611  20.263   1.827  1.00 10.00      A   
ATOM   2249  CD1 LEU A 237      -0.071  20.680   0.534  1.00 10.00      A   
ATOM   2250  CD2 LEU A 237       2.120  20.212   1.651  1.00 10.00      A   
ATOM   2251  C   LEU A 237      -1.296  20.187   4.635  1.00 10.00      A   
ATOM   2252  O   LEU A 237      -0.833  20.497   5.730  1.00 10.00      A   
ATOM   2253  N   GLU A 238      -1.902  19.025   4.404  1.00 10.00      A   
ATOM   2254  HN  GLU A 238      -2.261  18.846   3.507  1.00 10.00      A   
ATOM   2255  CA  GLU A 238      -2.049  18.002   5.435  1.00 10.00      A   
ATOM   2256  CB  GLU A 238      -3.378  17.254   5.268  1.00 10.00      A   
ATOM   2257  CG  GLU A 238      -4.618  18.094   5.528  1.00 10.00      A   
ATOM   2258  CD  GLU A 238      -5.905  17.305   5.361  1.00 10.00      A   
ATOM   2259  OE1 GLU A 238      -6.154  16.378   6.164  1.00 10.00      A   
ATOM   2260  OE2 GLU A 238      -6.677  17.607   4.427  1.00 10.00      A   
ATOM   2261  C   GLU A 238      -0.898  17.007   5.357  1.00 10.00      A   
ATOM   2262  O   GLU A 238      -0.280  16.666   6.370  1.00 10.00      A   
ATOM   2263  N   GLU A 239      -0.618  16.544   4.146  1.00 10.00      A   
ATOM   2264  HN  GLU A 239      -1.143  16.863   3.381  1.00 10.00      A   
ATOM   2265  CA  GLU A 239       0.455  15.585   3.914  1.00 10.00      A   
ATOM   2266  CB  GLU A 239      -0.062  14.377   3.126  1.00 10.00      A   
ATOM   2267  CG  GLU A 239      -1.085  13.524   3.859  1.00 10.00      A   
ATOM   2268  CD  GLU A 239      -1.622  12.393   3.000  1.00 10.00      A   
ATOM   2269  OE1 GLU A 239      -0.982  11.320   2.953  1.00 10.00      A   
ATOM   2270  OE2 GLU A 239      -2.687  12.569   2.366  1.00 10.00      A   
ATOM   2271  C   GLU A 239       1.595  16.241   3.142  1.00 10.00      A   
ATOM   2272  O   GLU A 239       1.404  16.716   2.018  1.00 10.00      A   
ATOM   2273  N   LEU A 240       2.774  16.271   3.742  1.00 10.00      A   
ATOM   2274  HN  LEU A 240       2.868  15.887   4.642  1.00 10.00      A   
ATOM   2275  CA  LEU A 240       3.930  16.873   3.105  1.00 10.00      A   
ATOM   2276  CB  LEU A 240       4.515  17.979   3.981  1.00 10.00      A   
ATOM   2277  CG  LEU A 240       5.838  18.594   3.512  1.00 10.00      A   
ATOM   2278  CD1 LEU A 240       5.673  19.293   2.171  1.00 10.00      A   
ATOM   2279  CD2 LEU A 240       6.386  19.550   4.559  1.00 10.00      A   
ATOM   2280  C   LEU A 240       5.003  15.845   2.766  1.00 10.00      A   
ATOM   2281  O   LEU A 240       5.581  15.208   3.648  1.00 10.00      A   
ATOM   2282  N   GLY A 241       5.251  15.687   1.479  1.00 10.00      A   
ATOM   2283  HN  GLY A 241       4.733  16.208   0.824  1.00 10.00      A   
ATOM   2284  CA  GLY A 241       6.265  14.772   1.014  1.00 10.00      A   
ATOM   2285  C   GLY A 241       7.460  15.544   0.512  1.00 10.00      A   
ATOM   2286  O   GLY A 241       7.429  16.098  -0.585  1.00 10.00      A   
ATOM   2287  N   THR A 242       8.500  15.610   1.323  1.00 10.00      A   
ATOM   2288  HN  THR A 242       8.464  15.141   2.185  1.00 10.00      A   
ATOM   2289  CA  THR A 242       9.700  16.346   0.962  1.00 10.00      A   
ATOM   2290  CB  THR A 242      10.484  16.792   2.213  1.00 10.00      A   
ATOM   2291  OG1 THR A 242      10.723  15.666   3.073  1.00 10.00      A   
ATOM   2292  HG1 THR A 242       9.899  15.184   3.220  1.00 10.00      A   
ATOM   2293  CG2 THR A 242       9.702  17.854   2.974  1.00 10.00      A   
ATOM   2294  C   THR A 242      10.608  15.530   0.051  1.00 10.00      A   
ATOM   2295  O   THR A 242      10.603  14.301   0.092  1.00 10.00      A   
ATOM   2296  N   GLY A 243      11.374  16.218  -0.781  1.00 10.00      A   
ATOM   2297  HN  GLY A 243      11.329  17.195  -0.783  1.00 10.00      A   
ATOM   2298  CA  GLY A 243      12.284  15.538  -1.672  1.00 10.00      A   
ATOM   2299  C   GLY A 243      13.656  15.415  -1.047  1.00 10.00      A   
ATOM   2300  O   GLY A 243      13.832  14.718  -0.040  1.00 10.00      A   
ATOM   2301  N   GLY A 244      14.626  16.107  -1.625  1.00 10.00      A   
ATOM   2302  HN  GLY A 244      14.419  16.662  -2.413  1.00 10.00      A   
ATOM   2303  CA  GLY A 244      15.973  16.076  -1.098  1.00 10.00      A   
ATOM   2304  C   GLY A 244      16.091  16.941   0.138  1.00 10.00      A   
ATOM   2305  O   GLY A 244      15.688  18.102   0.129  1.00 10.00      A   
ATOM   2306  N   TYR A 245      16.644  16.386   1.204  1.00 10.00      A   
ATOM   2307  HN  TYR A 245      16.971  15.457   1.152  1.00 10.00      A   
ATOM   2308  CA  TYR A 245      16.792  17.124   2.449  1.00 10.00      A   
ATOM   2309  CB  TYR A 245      16.042  16.426   3.581  1.00 10.00      A   
ATOM   2310  CG  TYR A 245      15.111  17.335   4.349  1.00 10.00      A   
ATOM   2311  CD1 TYR A 245      13.815  17.562   3.907  1.00 10.00      A   
ATOM   2312  CD2 TYR A 245      15.526  17.971   5.514  1.00 10.00      A   
ATOM   2313  CE1 TYR A 245      12.960  18.394   4.599  1.00 10.00      A   
ATOM   2314  CE2 TYR A 245      14.674  18.805   6.216  1.00 10.00      A   
ATOM   2315  CZ  TYR A 245      13.391  19.012   5.752  1.00 10.00      A   
ATOM   2316  OH  TYR A 245      12.540  19.848   6.437  1.00 10.00      A   
ATOM   2317  HH  TYR A 245      11.747  19.362   6.685  1.00 10.00      A   
ATOM   2318  C   TYR A 245      18.261  17.307   2.808  1.00 10.00      A   
ATOM   2319  O   TYR A 245      18.618  17.450   3.978  1.00 10.00      A   
ATOM   2320  N   THR A 246      19.109  17.312   1.793  1.00 10.00      A   
ATOM   2321  HN  THR A 246      18.768  17.201   0.884  1.00 10.00      A   
ATOM   2322  CA  THR A 246      20.532  17.489   1.998  1.00 10.00      A   
ATOM   2323  CB  THR A 246      21.368  16.316   1.426  1.00 10.00      A   
ATOM   2324  OG1 THR A 246      22.756  16.506   1.729  1.00 10.00      A   
ATOM   2325  HG1 THR A 246      23.026  15.858   2.398  1.00 10.00      A   
ATOM   2326  CG2 THR A 246      21.178  16.156  -0.077  1.00 10.00      A   
ATOM   2327  C   THR A 246      21.007  18.837   1.450  1.00 10.00      A   
ATOM   2328  O   THR A 246      20.993  19.083   0.241  1.00 10.00      A   
ATOM   2329  N   ALA A 247      21.391  19.717   2.359  1.00 10.00      A   
ATOM   2330  HN  ALA A 247      21.362  19.464   3.307  1.00 10.00      A   
ATOM   2331  CA  ALA A 247      21.869  21.045   2.003  1.00 10.00      A   
ATOM   2332  CB  ALA A 247      20.718  22.039   1.984  1.00 10.00      A   
ATOM   2333  C   ALA A 247      22.932  21.486   2.995  1.00 10.00      A   
ATOM   2334  O   ALA A 247      23.104  20.860   4.045  1.00 10.00      A   
ATOM   2335  N   GLU A 248      23.662  22.540   2.655  1.00 10.00      A   
ATOM   2336  HN  GLU A 248      23.494  22.988   1.797  1.00 10.00      A   
ATOM   2337  CA  GLU A 248      24.695  23.052   3.539  1.00 10.00      A   
ATOM   2338  CB  GLU A 248      25.631  24.011   2.798  1.00 10.00      A   
ATOM   2339  CG  GLU A 248      26.522  24.833   3.716  1.00 10.00      A   
ATOM   2340  CD  GLU A 248      27.694  25.463   3.001  1.00 10.00      A   
ATOM   2341  OE1 GLU A 248      27.517  26.535   2.388  1.00 10.00      A   
ATOM   2342  OE2 GLU A 248      28.802  24.892   3.061  1.00 10.00      A   
ATOM   2343  C   GLU A 248      24.045  23.754   4.719  1.00 10.00      A   
ATOM   2344  O   GLU A 248      23.082  24.498   4.541  1.00 10.00      A   
ATOM   2345  N   VAL A 249      24.571  23.504   5.913  1.00 10.00      A   
ATOM   2346  HN  VAL A 249      25.334  22.897   5.977  1.00 10.00      A   
ATOM   2347  CA  VAL A 249      24.044  24.108   7.130  1.00 10.00      A   
ATOM   2348  CB  VAL A 249      24.744  23.554   8.388  1.00 10.00      A   
ATOM   2349  CG1 VAL A 249      24.057  24.054   9.650  1.00 10.00      A   
ATOM   2350  CG2 VAL A 249      24.758  22.032   8.355  1.00 10.00      A   
ATOM   2351  C   VAL A 249      24.174  25.628   7.083  1.00 10.00      A   
ATOM   2352  O   VAL A 249      25.219  26.192   7.419  1.00 10.00      A   
ATOM   2353  N   ARG A 250      23.110  26.275   6.632  1.00 10.00      A   
ATOM   2354  HN  ARG A 250      22.320  25.755   6.356  1.00 10.00      A   
ATOM   2355  CA  ARG A 250      23.070  27.721   6.518  1.00 10.00      A   
ATOM   2356  CB  ARG A 250      22.988  28.123   5.046  1.00 10.00      A   
ATOM   2357  CG  ARG A 250      24.338  28.275   4.367  1.00 10.00      A   
ATOM   2358  CD  ARG A 250      24.197  28.276   2.853  1.00 10.00      A   
ATOM   2359  NE  ARG A 250      23.098  29.126   2.390  1.00 10.00      A   
ATOM   2360  HE  ARG A 250      22.643  29.686   3.066  1.00 10.00      A   
ATOM   2361  CZ  ARG A 250      22.686  29.188   1.124  1.00 10.00      A   
ATOM   2362  NH1 ARG A 250      23.274  28.447   0.185  1.00 10.00      A   
ATOM   2363 HH11 ARG A 250      24.064  27.810   0.433  1.00 10.00      A   
ATOM   2364 HH12 ARG A 250      22.950  28.499  -0.803  1.00 10.00      A   
ATOM   2365  NH2 ARG A 250      21.676  29.985   0.796  1.00 10.00      A   
ATOM   2366 HH21 ARG A 250      21.202  30.568   1.536  1.00 10.00      A   
ATOM   2367 HH22 ARG A 250      21.344  30.038  -0.193  1.00 10.00      A   
ATOM   2368  C   ARG A 250      21.870  28.281   7.276  1.00 10.00      A   
ATOM   2369  O   ARG A 250      20.741  27.818   7.095  1.00 10.00      A   
ATOM   2370  N   PRO A 251      22.103  29.283   8.139  1.00 10.00      A   
ATOM   2371  CA  PRO A 251      21.044  29.915   8.939  1.00 10.00      A   
ATOM   2372  CB  PRO A 251      21.777  31.026   9.699  1.00 10.00      A   
ATOM   2373  CG  PRO A 251      23.201  30.591   9.716  1.00 10.00      A   
ATOM   2374  CD  PRO A 251      23.423  29.869   8.420  1.00 10.00      A   
ATOM   2375  C   PRO A 251      19.939  30.516   8.077  1.00 10.00      A   
ATOM   2376  O   PRO A 251      18.765  30.484   8.448  1.00 10.00      A   
ATOM   2377  N   ASP A 252      20.320  31.047   6.920  1.00 10.00      A   
ATOM   2378  HN  ASP A 252      21.267  31.019   6.669  1.00 10.00      A   
ATOM   2379  CA  ASP A 252      19.361  31.662   6.007  1.00 10.00      A   
ATOM   2380  CB  ASP A 252      20.059  32.357   4.830  1.00 10.00      A   
ATOM   2381  CG  ASP A 252      20.809  31.409   3.915  1.00 10.00      A   
ATOM   2382  OD1 ASP A 252      20.326  31.143   2.795  1.00 10.00      A   
ATOM   2383  OD2 ASP A 252      21.886  30.923   4.316  1.00 10.00      A   
ATOM   2384  C   ASP A 252      18.323  30.654   5.521  1.00 10.00      A   
ATOM   2385  O   ASP A 252      17.128  30.961   5.468  1.00 10.00      A   
ATOM   2386  N   VAL A 253      18.775  29.447   5.201  1.00 10.00      A   
ATOM   2387  HN  VAL A 253      19.733  29.259   5.280  1.00 10.00      A   
ATOM   2388  CA  VAL A 253      17.883  28.398   4.732  1.00 10.00      A   
ATOM   2389  CB  VAL A 253      18.663  27.278   4.006  1.00 10.00      A   
ATOM   2390  CG1 VAL A 253      17.714  26.272   3.367  1.00 10.00      A   
ATOM   2391  CG2 VAL A 253      19.602  27.863   2.964  1.00 10.00      A   
ATOM   2392  C   VAL A 253      17.115  27.796   5.905  1.00 10.00      A   
ATOM   2393  O   VAL A 253      15.908  27.566   5.815  1.00 10.00      A   
ATOM   2394  N   TYR A 254      17.825  27.570   7.008  1.00 10.00      A   
ATOM   2395  HN  TYR A 254      18.782  27.802   7.014  1.00 10.00      A   
ATOM   2396  CA  TYR A 254      17.236  26.986   8.210  1.00 10.00      A   
ATOM   2397  CB  TYR A 254      18.282  26.884   9.320  1.00 10.00      A   
ATOM   2398  CG  TYR A 254      17.800  26.190  10.575  1.00 10.00      A   
ATOM   2399  CD1 TYR A 254      17.793  24.801  10.671  1.00 10.00      A   
ATOM   2400  CD2 TYR A 254      17.359  26.920  11.671  1.00 10.00      A   
ATOM   2401  CE1 TYR A 254      17.364  24.167  11.822  1.00 10.00      A   
ATOM   2402  CE2 TYR A 254      16.926  26.294  12.822  1.00 10.00      A   
ATOM   2403  CZ  TYR A 254      16.932  24.920  12.894  1.00 10.00      A   
ATOM   2404  OH  TYR A 254      16.505  24.298  14.039  1.00 10.00      A   
ATOM   2405  HH  TYR A 254      17.187  23.695  14.343  1.00 10.00      A   
ATOM   2406  C   TYR A 254      16.030  27.788   8.692  1.00 10.00      A   
ATOM   2407  O   TYR A 254      14.949  27.232   8.897  1.00 10.00      A   
ATOM   2408  N   SER A 255      16.213  29.087   8.871  1.00 10.00      A   
ATOM   2409  HN  SER A 255      17.098  29.480   8.695  1.00 10.00      A   
ATOM   2410  CA  SER A 255      15.138  29.948   9.332  1.00 10.00      A   
ATOM   2411  CB  SER A 255      15.672  31.346   9.638  1.00 10.00      A   
ATOM   2412  OG  SER A 255      16.708  31.278  10.602  1.00 10.00      A   
ATOM   2413  HG  SER A 255      16.443  30.671  11.304  1.00 10.00      A   
ATOM   2414  C   SER A 255      13.995  30.000   8.323  1.00 10.00      A   
ATOM   2415  O   SER A 255      12.824  29.965   8.702  1.00 10.00      A   
ATOM   2416  N   GLY A 256      14.344  30.046   7.040  1.00 10.00      A   
ATOM   2417  HN  GLY A 256      15.296  30.043   6.801  1.00 10.00      A   
ATOM   2418  CA  GLY A 256      13.336  30.091   5.995  1.00 10.00      A   
ATOM   2419  C   GLY A 256      12.438  28.868   6.022  1.00 10.00      A   
ATOM   2420  O   GLY A 256      11.219  28.978   5.888  1.00 10.00      A   
ATOM   2421  N   LEU A 257      13.044  27.699   6.200  1.00 10.00      A   
ATOM   2422  HN  LEU A 257      14.023  27.677   6.290  1.00 10.00      A   
ATOM   2423  CA  LEU A 257      12.297  26.449   6.254  1.00 10.00      A   
ATOM   2424  CB  LEU A 257      13.256  25.256   6.293  1.00 10.00      A   
ATOM   2425  CG  LEU A 257      14.146  25.053   5.067  1.00 10.00      A   
ATOM   2426  CD1 LEU A 257      15.233  24.029   5.362  1.00 10.00      A   
ATOM   2427  CD2 LEU A 257      13.313  24.625   3.871  1.00 10.00      A   
ATOM   2428  C   LEU A 257      11.392  26.421   7.481  1.00 10.00      A   
ATOM   2429  O   LEU A 257      10.225  26.039   7.398  1.00 10.00      A   
ATOM   2430  N   SER A 258      11.939  26.837   8.617  1.00 10.00      A   
ATOM   2431  HN  SER A 258      12.877  27.125   8.618  1.00 10.00      A   
ATOM   2432  CA  SER A 258      11.190  26.865   9.867  1.00 10.00      A   
ATOM   2433  CB  SER A 258      12.087  27.345  11.008  1.00 10.00      A   
ATOM   2434  OG  SER A 258      13.286  26.589  11.057  1.00 10.00      A   
ATOM   2435  HG  SER A 258      13.913  26.935  10.413  1.00 10.00      A   
ATOM   2436  C   SER A 258       9.936  27.736   9.754  1.00 10.00      A   
ATOM   2437  O   SER A 258       8.848  27.322  10.159  1.00 10.00      A   
ATOM   2438  N   VAL A 259      10.092  28.929   9.184  1.00 10.00      A   
ATOM   2439  HN  VAL A 259      10.983  29.192   8.869  1.00 10.00      A   
ATOM   2440  CA  VAL A 259       8.974  29.850   9.010  1.00 10.00      A   
ATOM   2441  CB  VAL A 259       9.426  31.189   8.380  1.00 10.00      A   
ATOM   2442  CG1 VAL A 259       8.231  32.087   8.091  1.00 10.00      A   
ATOM   2443  CG2 VAL A 259      10.414  31.898   9.293  1.00 10.00      A   
ATOM   2444  C   VAL A 259       7.887  29.221   8.141  1.00 10.00      A   
ATOM   2445  O   VAL A 259       6.707  29.225   8.500  1.00 10.00      A   
ATOM   2446  N   ALA A 260       8.297  28.654   7.015  1.00 10.00      A   
ATOM   2447  HN  ALA A 260       9.255  28.657   6.800  1.00 10.00      A   
ATOM   2448  CA  ALA A 260       7.364  28.027   6.092  1.00 10.00      A   
ATOM   2449  CB  ALA A 260       8.072  27.649   4.804  1.00 10.00      A   
ATOM   2450  C   ALA A 260       6.672  26.815   6.716  1.00 10.00      A   
ATOM   2451  O   ALA A 260       5.453  26.664   6.611  1.00 10.00      A   
ATOM   2452  N   LEU A 261       7.448  25.970   7.381  1.00 10.00      A   
ATOM   2453  HN  LEU A 261       8.412  26.155   7.447  1.00 10.00      A   
ATOM   2454  CA  LEU A 261       6.918  24.769   8.012  1.00 10.00      A   
ATOM   2455  CB  LEU A 261       8.055  23.886   8.526  1.00 10.00      A   
ATOM   2456  CG  LEU A 261       8.747  23.006   7.483  1.00 10.00      A   
ATOM   2457  CD1 LEU A 261      10.155  22.649   7.933  1.00 10.00      A   
ATOM   2458  CD2 LEU A 261       7.933  21.748   7.224  1.00 10.00      A   
ATOM   2459  C   LEU A 261       5.947  25.093   9.141  1.00 10.00      A   
ATOM   2460  O   LEU A 261       4.931  24.416   9.307  1.00 10.00      A   
ATOM   2461  N   SER A 262       6.254  26.131   9.914  1.00 10.00      A   
ATOM   2462  HN  SER A 262       7.088  26.627   9.748  1.00 10.00      A   
ATOM   2463  CA  SER A 262       5.397  26.528  11.025  1.00 10.00      A   
ATOM   2464  CB  SER A 262       6.106  27.544  11.925  1.00 10.00      A   
ATOM   2465  OG  SER A 262       6.464  28.719  11.210  1.00 10.00      A   
ATOM   2466  HG  SER A 262       6.450  28.540  10.259  1.00 10.00      A   
ATOM   2467  C   SER A 262       4.056  27.077  10.541  1.00 10.00      A   
ATOM   2468  O   SER A 262       3.083  27.113  11.295  1.00 10.00      A   
ATOM   2469  N   GLY A 263       4.007  27.490   9.282  1.00 10.00      A   
ATOM   2470  HN  GLY A 263       4.809  27.424   8.722  1.00 10.00      A   
ATOM   2471  CA  GLY A 263       2.784  28.030   8.725  1.00 10.00      A   
ATOM   2472  C   GLY A 263       1.749  26.957   8.450  1.00 10.00      A   
ATOM   2473  O   GLY A 263       0.548  27.199   8.568  1.00 10.00      A   
ATOM   2474  N   CYS A 264       2.211  25.768   8.089  1.00 10.00      A   
ATOM   2475  HN  CYS A 264       3.178  25.628   8.023  1.00 10.00      A   
ATOM   2476  CA  CYS A 264       1.314  24.666   7.790  1.00 10.00      A   
ATOM   2477  CB  CYS A 264       2.002  23.643   6.885  1.00 10.00      A   
ATOM   2478  SG  CYS A 264       2.771  24.359   5.414  1.00 10.00      A   
ATOM   2479  HG  CYS A 264       1.985  24.104   4.374  1.00 10.00      A   
ATOM   2480  C   CYS A 264       0.797  24.007   9.067  1.00 10.00      A   
ATOM   2481  O   CYS A 264       1.466  23.163   9.673  1.00 10.00      A   
ATOM   2482  N   LYS A 265      -0.394  24.418   9.484  1.00 10.00      A   
ATOM   2483  HN  LYS A 265      -0.860  25.119   8.977  1.00 10.00      A   
ATOM   2484  CA  LYS A 265      -1.016  23.878  10.686  1.00 10.00      A   
ATOM   2485  CB  LYS A 265      -1.954  24.905  11.320  1.00 10.00      A   
ATOM   2486  CG  LYS A 265      -1.335  25.692  12.461  1.00 10.00      A   
ATOM   2487  CD  LYS A 265      -0.287  26.672  11.962  1.00 10.00      A   
ATOM   2488  CE  LYS A 265       0.213  27.563  13.082  1.00 10.00      A   
ATOM   2489  NZ  LYS A 265       1.180  28.571  12.581  1.00 10.00      A   
ATOM   2490  HZ1 LYS A 265       1.969  28.100  12.087  1.00 10.00      A   
ATOM   2491  HZ2 LYS A 265       1.560  29.127  13.372  1.00 10.00      A   
ATOM   2492  HZ3 LYS A 265       0.709  29.216  11.915  1.00 10.00      A   
ATOM   2493  C   LYS A 265      -1.781  22.596  10.392  1.00 10.00      A   
ATOM   2494  O   LYS A 265      -2.023  21.789  11.287  1.00 10.00      A   
ATOM   2495  N   GLU A 266      -2.145  22.409   9.134  1.00 10.00      A   
ATOM   2496  HN  GLU A 266      -1.908  23.084   8.466  1.00 10.00      A   
ATOM   2497  CA  GLU A 266      -2.892  21.232   8.713  1.00 10.00      A   
ATOM   2498  CB  GLU A 266      -3.595  21.507   7.381  1.00 10.00      A   
ATOM   2499  CG  GLU A 266      -4.823  22.394   7.496  1.00 10.00      A   
ATOM   2500  CD  GLU A 266      -6.027  21.644   8.022  1.00 10.00      A   
ATOM   2501  OE1 GLU A 266      -6.101  21.414   9.249  1.00 10.00      A   
ATOM   2502  OE2 GLU A 266      -6.910  21.281   7.213  1.00 10.00      A   
ATOM   2503  C   GLU A 266      -1.989  20.008   8.586  1.00 10.00      A   
ATOM   2504  O   GLU A 266      -2.474  18.895   8.395  1.00 10.00      A   
ATOM   2505  N   LEU A 267      -0.682  20.218   8.708  1.00 10.00      A   
ATOM   2506  HN  LEU A 267      -0.357  21.124   8.888  1.00 10.00      A   
ATOM   2507  CA  LEU A 267       0.281  19.131   8.588  1.00 10.00      A   
ATOM   2508  CB  LEU A 267       1.712  19.655   8.680  1.00 10.00      A   
ATOM   2509  CG  LEU A 267       2.306  20.217   7.389  1.00 10.00      A   
ATOM   2510  CD1 LEU A 267       3.763  20.600   7.591  1.00 10.00      A   
ATOM   2511  CD2 LEU A 267       2.170  19.216   6.256  1.00 10.00      A   
ATOM   2512  C   LEU A 267       0.049  18.042   9.627  1.00 10.00      A   
ATOM   2513  O   LEU A 267       0.086  18.297  10.833  1.00 10.00      A   
ATOM   2514  N   ARG A 268      -0.228  16.840   9.142  1.00 10.00      A   
ATOM   2515  HN  ARG A 268      -0.296  16.727   8.166  1.00 10.00      A   
ATOM   2516  CA  ARG A 268      -0.455  15.688  10.003  1.00 10.00      A   
ATOM   2517  CB  ARG A 268      -1.906  15.203   9.890  1.00 10.00      A   
ATOM   2518  CG  ARG A 268      -2.952  16.206  10.341  1.00 10.00      A   
ATOM   2519  CD  ARG A 268      -2.886  16.443  11.841  1.00 10.00      A   
ATOM   2520  NE  ARG A 268      -3.853  17.452  12.267  1.00 10.00      A   
ATOM   2521  HE  ARG A 268      -4.723  17.131  12.595  1.00 10.00      A   
ATOM   2522  CZ  ARG A 268      -3.617  18.761  12.240  1.00 10.00      A   
ATOM   2523  NH1 ARG A 268      -2.445  19.218  11.821  1.00 10.00      A   
ATOM   2524 HH11 ARG A 268      -2.258  20.253  11.793  1.00 10.00      A   
ATOM   2525 HH12 ARG A 268      -1.698  18.554  11.518  1.00 10.00      A   
ATOM   2526  NH2 ARG A 268      -4.561  19.608  12.633  1.00 10.00      A   
ATOM   2527 HH21 ARG A 268      -5.483  19.251  12.967  1.00 10.00      A   
ATOM   2528 HH22 ARG A 268      -4.388  20.638  12.610  1.00 10.00      A   
ATOM   2529  C   ARG A 268       0.480  14.554   9.604  1.00 10.00      A   
ATOM   2530  O   ARG A 268       0.741  13.639  10.389  1.00 10.00      A   
ATOM   2531  N   CYS A 269       0.989  14.630   8.377  1.00 10.00      A   
ATOM   2532  HN  CYS A 269       0.767  15.399   7.813  1.00 10.00      A   
ATOM   2533  CA  CYS A 269       1.875  13.607   7.849  1.00 10.00      A   
ATOM   2534  CB  CYS A 269       1.135  12.763   6.809  1.00 10.00      A   
ATOM   2535  SG  CYS A 269       2.088  11.375   6.156  1.00 10.00      A   
ATOM   2536  HG  CYS A 269       1.226  10.463   5.731  1.00 10.00      A   
ATOM   2537  C   CYS A 269       3.124  14.221   7.224  1.00 10.00      A   
ATOM   2538  O   CYS A 269       3.042  15.201   6.478  1.00 10.00      A   
ATOM   2539  N   LEU A 270       4.273  13.640   7.531  1.00 10.00      A   
ATOM   2540  HN  LEU A 270       4.268  12.856   8.126  1.00 10.00      A   
ATOM   2541  CA  LEU A 270       5.542  14.113   6.998  1.00 10.00      A   
ATOM   2542  CB  LEU A 270       6.383  14.775   8.093  1.00 10.00      A   
ATOM   2543  CG  LEU A 270       5.896  16.132   8.608  1.00 10.00      A   
ATOM   2544  CD1 LEU A 270       6.809  16.627   9.717  1.00 10.00      A   
ATOM   2545  CD2 LEU A 270       5.842  17.146   7.477  1.00 10.00      A   
ATOM   2546  C   LEU A 270       6.311  12.952   6.385  1.00 10.00      A   
ATOM   2547  O   LEU A 270       6.517  11.925   7.034  1.00 10.00      A   
ATOM   2548  N   SER A 271       6.700  13.102   5.130  1.00 10.00      A   
ATOM   2549  HN  SER A 271       6.477  13.934   4.654  1.00 10.00      A   
ATOM   2550  CA  SER A 271       7.443  12.066   4.429  1.00 10.00      A   
ATOM   2551  CB  SER A 271       6.497  11.269   3.525  1.00 10.00      A   
ATOM   2552  OG  SER A 271       5.356  10.837   4.245  1.00 10.00      A   
ATOM   2553  HG  SER A 271       5.356  11.249   5.114  1.00 10.00      A   
ATOM   2554  C   SER A 271       8.582  12.675   3.614  1.00 10.00      A   
ATOM   2555  O   SER A 271       8.691  13.900   3.503  1.00 10.00      A   
ATOM   2556  N   GLY A 272       9.424  11.820   3.052  1.00 10.00      A   
ATOM   2557  HN  GLY A 272       9.287  10.855   3.180  1.00 10.00      A   
ATOM   2558  CA  GLY A 272      10.543  12.288   2.258  1.00 10.00      A   
ATOM   2559  C   GLY A 272      11.841  12.243   3.034  1.00 10.00      A   
ATOM   2560  O   GLY A 272      12.277  11.170   3.451  1.00 10.00      A   
ATOM   2561  N   PHE A 273      12.446  13.411   3.232  1.00 10.00      A   
ATOM   2562  HN  PHE A 273      12.028  14.225   2.872  1.00 10.00      A   
ATOM   2563  CA  PHE A 273      13.701  13.532   3.976  1.00 10.00      A   
ATOM   2564  CB  PHE A 273      13.506  13.126   5.445  1.00 10.00      A   
ATOM   2565  CG  PHE A 273      12.530  13.983   6.204  1.00 10.00      A   
ATOM   2566  CD1 PHE A 273      11.190  13.636   6.279  1.00 10.00      A   
ATOM   2567  CD2 PHE A 273      12.953  15.131   6.846  1.00 10.00      A   
ATOM   2568  CE1 PHE A 273      10.289  14.415   6.979  1.00 10.00      A   
ATOM   2569  CE2 PHE A 273      12.058  15.916   7.549  1.00 10.00      A   
ATOM   2570  CZ  PHE A 273      10.724  15.558   7.616  1.00 10.00      A   
ATOM   2571  C   PHE A 273      14.837  12.726   3.341  1.00 10.00      A   
ATOM   2572  O   PHE A 273      15.614  12.079   4.046  1.00 10.00      A   
ATOM   2573  N   TRP A 274      14.946  12.779   2.015  1.00 10.00      A   
ATOM   2574  HN  TRP A 274      14.311  13.322   1.503  1.00 10.00      A   
ATOM   2575  CA  TRP A 274      15.994  12.051   1.302  1.00 10.00      A   
ATOM   2576  CB  TRP A 274      15.786  12.139  -0.212  1.00 10.00      A   
ATOM   2577  CG  TRP A 274      15.062  10.968  -0.804  1.00 10.00      A   
ATOM   2578  CD1 TRP A 274      15.522   9.688  -0.898  1.00 10.00      A   
ATOM   2579  CD2 TRP A 274      13.755  10.967  -1.396  1.00 10.00      A   
ATOM   2580  NE1 TRP A 274      14.590   8.891  -1.509  1.00 10.00      A   
ATOM   2581  HE1 TRP A 274      14.694   7.928  -1.690  1.00 10.00      A   
ATOM   2582  CE2 TRP A 274      13.493   9.652  -1.823  1.00 10.00      A   
ATOM   2583  CE3 TRP A 274      12.781  11.948  -1.605  1.00 10.00      A   
ATOM   2584  CZ2 TRP A 274      12.301   9.296  -2.447  1.00 10.00      A   
ATOM   2585  CZ3 TRP A 274      11.598  11.591  -2.223  1.00 10.00      A   
ATOM   2586  CH2 TRP A 274      11.367  10.277  -2.636  1.00 10.00      A   
ATOM   2587  C   TRP A 274      17.372  12.593   1.660  1.00 10.00      A   
ATOM   2588  O   TRP A 274      17.682  13.755   1.372  1.00 10.00      A   
ATOM   2589  N   ASP A 275      18.185  11.747   2.302  1.00 10.00      A   
ATOM   2590  HN  ASP A 275      17.859  10.843   2.505  1.00 10.00      A   
ATOM   2591  CA  ASP A 275      19.541  12.115   2.720  1.00 10.00      A   
ATOM   2592  CB  ASP A 275      20.462  12.382   1.517  1.00 10.00      A   
ATOM   2593  CG  ASP A 275      20.652  11.176   0.613  1.00 10.00      A   
ATOM   2594  OD1 ASP A 275      21.251  10.168   1.058  1.00 10.00      A   
ATOM   2595  OD2 ASP A 275      20.204  11.233  -0.554  1.00 10.00      A   
ATOM   2596  C   ASP A 275      19.510  13.325   3.650  1.00 10.00      A   
ATOM   2597  O   ASP A 275      20.410  14.167   3.625  1.00 10.00      A   
ATOM   2598  N   ALA A 276      18.461  13.383   4.467  1.00 10.00      A   
ATOM   2599  HN  ALA A 276      17.796  12.663   4.423  1.00 10.00      A   
ATOM   2600  CA  ALA A 276      18.251  14.474   5.414  1.00 10.00      A   
ATOM   2601  CB  ALA A 276      17.033  14.194   6.280  1.00 10.00      A   
ATOM   2602  C   ALA A 276      19.459  14.738   6.298  1.00 10.00      A   
ATOM   2603  O   ALA A 276      19.989  13.831   6.940  1.00 10.00      A   
ATOM   2604  N   VAL A 277      19.879  15.991   6.327  1.00 10.00      A   
ATOM   2605  HN  VAL A 277      19.418  16.661   5.775  1.00 10.00      A   
ATOM   2606  CA  VAL A 277      21.007  16.401   7.145  1.00 10.00      A   
ATOM   2607  CB  VAL A 277      21.615  17.729   6.632  1.00 10.00      A   
ATOM   2608  CG1 VAL A 277      22.874  18.088   7.408  1.00 10.00      A   
ATOM   2609  CG2 VAL A 277      21.924  17.631   5.148  1.00 10.00      A   
ATOM   2610  C   VAL A 277      20.548  16.573   8.591  1.00 10.00      A   
ATOM   2611  O   VAL A 277      19.580  17.289   8.851  1.00 10.00      A   
ATOM   2612  N   PRO A 278      21.230  15.915   9.544  1.00 10.00      A   
ATOM   2613  CA  PRO A 278      20.888  15.981  10.974  1.00 10.00      A   
ATOM   2614  CB  PRO A 278      22.089  15.320  11.653  1.00 10.00      A   
ATOM   2615  CG  PRO A 278      22.638  14.388  10.631  1.00 10.00      A   
ATOM   2616  CD  PRO A 278      22.396  15.040   9.298  1.00 10.00      A   
ATOM   2617  C   PRO A 278      20.706  17.413  11.494  1.00 10.00      A   
ATOM   2618  O   PRO A 278      19.831  17.676  12.322  1.00 10.00      A   
ATOM   2619  N   ALA A 279      21.521  18.341  10.999  1.00 10.00      A   
ATOM   2620  HN  ALA A 279      22.202  18.076  10.342  1.00 10.00      A   
ATOM   2621  CA  ALA A 279      21.448  19.736  11.427  1.00 10.00      A   
ATOM   2622  CB  ALA A 279      22.694  20.489  10.991  1.00 10.00      A   
ATOM   2623  C   ALA A 279      20.183  20.451  10.934  1.00 10.00      A   
ATOM   2624  O   ALA A 279      19.886  21.568  11.362  1.00 10.00      A   
ATOM   2625  N   TYR A 280      19.435  19.815  10.043  1.00 10.00      A   
ATOM   2626  HN  TYR A 280      19.706  18.921   9.734  1.00 10.00      A   
ATOM   2627  CA  TYR A 280      18.214  20.413   9.512  1.00 10.00      A   
ATOM   2628  CB  TYR A 280      18.240  20.460   7.981  1.00 10.00      A   
ATOM   2629  CG  TYR A 280      18.872  21.721   7.438  1.00 10.00      A   
ATOM   2630  CD1 TYR A 280      20.196  21.740   7.019  1.00 10.00      A   
ATOM   2631  CD2 TYR A 280      18.144  22.900   7.363  1.00 10.00      A   
ATOM   2632  CE1 TYR A 280      20.774  22.899   6.542  1.00 10.00      A   
ATOM   2633  CE2 TYR A 280      18.713  24.063   6.884  1.00 10.00      A   
ATOM   2634  CZ  TYR A 280      20.028  24.058   6.477  1.00 10.00      A   
ATOM   2635  OH  TYR A 280      20.603  25.219   6.008  1.00 10.00      A   
ATOM   2636  HH  TYR A 280      20.360  25.956   6.584  1.00 10.00      A   
ATOM   2637  C   TYR A 280      16.968  19.697  10.026  1.00 10.00      A   
ATOM   2638  O   TYR A 280      15.870  19.883   9.508  1.00 10.00      A   
ATOM   2639  N   LEU A 281      17.146  18.896  11.062  1.00 10.00      A   
ATOM   2640  HN  LEU A 281      18.047  18.798  11.439  1.00 10.00      A   
ATOM   2641  CA  LEU A 281      16.043  18.150  11.656  1.00 10.00      A   
ATOM   2642  CB  LEU A 281      16.553  16.935  12.433  1.00 10.00      A   
ATOM   2643  CG  LEU A 281      17.113  15.784  11.592  1.00 10.00      A   
ATOM   2644  CD1 LEU A 281      17.582  14.647  12.488  1.00 10.00      A   
ATOM   2645  CD2 LEU A 281      16.075  15.290  10.593  1.00 10.00      A   
ATOM   2646  C   LEU A 281      15.118  19.016  12.529  1.00 10.00      A   
ATOM   2647  O   LEU A 281      13.899  18.923  12.401  1.00 10.00      A   
ATOM   2648  N   PRO A 282      15.662  19.876  13.426  1.00 10.00      A   
ATOM   2649  CA  PRO A 282      14.833  20.723  14.302  1.00 10.00      A   
ATOM   2650  CB  PRO A 282      15.848  21.455  15.189  1.00 10.00      A   
ATOM   2651  CG  PRO A 282      17.101  20.660  15.075  1.00 10.00      A   
ATOM   2652  CD  PRO A 282      17.097  20.077  13.693  1.00 10.00      A   
ATOM   2653  C   PRO A 282      13.961  21.734  13.550  1.00 10.00      A   
ATOM   2654  O   PRO A 282      13.174  22.449  14.163  1.00 10.00      A   
ATOM   2655  N   ALA A 283      14.096  21.791  12.232  1.00 10.00      A   
ATOM   2656  HN  ALA A 283      14.737  21.197  11.790  1.00 10.00      A   
ATOM   2657  CA  ALA A 283      13.306  22.718  11.426  1.00 10.00      A   
ATOM   2658  CB  ALA A 283      13.856  22.790  10.010  1.00 10.00      A   
ATOM   2659  C   ALA A 283      11.836  22.305  11.404  1.00 10.00      A   
ATOM   2660  O   ALA A 283      10.948  23.135  11.229  1.00 10.00      A   
ATOM   2661  N   VAL A 284      11.589  21.017  11.594  1.00 10.00      A   
ATOM   2662  HN  VAL A 284      12.341  20.404  11.732  1.00 10.00      A   
ATOM   2663  CA  VAL A 284      10.227  20.489  11.594  1.00 10.00      A   
ATOM   2664  CB  VAL A 284      10.126  19.140  10.847  1.00 10.00      A   
ATOM   2665  CG1 VAL A 284      10.469  19.308   9.375  1.00 10.00      A   
ATOM   2666  CG2 VAL A 284      11.018  18.092  11.492  1.00 10.00      A   
ATOM   2667  C   VAL A 284       9.688  20.322  13.016  1.00 10.00      A   
ATOM   2668  O   VAL A 284       8.646  19.698  13.223  1.00 10.00      A   
ATOM   2669  N   TYR A 285      10.374  20.915  13.986  1.00 10.00      A   
ATOM   2670  HN  TYR A 285      11.169  21.446  13.755  1.00 10.00      A   
ATOM   2671  CA  TYR A 285       9.975  20.813  15.389  1.00 10.00      A   
ATOM   2672  CB  TYR A 285      11.056  21.396  16.304  1.00 10.00      A   
ATOM   2673  CG  TYR A 285      12.125  20.412  16.734  1.00 10.00      A   
ATOM   2674  CD1 TYR A 285      12.163  19.119  16.227  1.00 10.00      A   
ATOM   2675  CD2 TYR A 285      13.098  20.783  17.650  1.00 10.00      A   
ATOM   2676  CE1 TYR A 285      13.143  18.227  16.622  1.00 10.00      A   
ATOM   2677  CE2 TYR A 285      14.080  19.899  18.050  1.00 10.00      A   
ATOM   2678  CZ  TYR A 285      14.099  18.624  17.533  1.00 10.00      A   
ATOM   2679  OH  TYR A 285      15.081  17.743  17.932  1.00 10.00      A   
ATOM   2680  HH  TYR A 285      15.121  17.731  18.899  1.00 10.00      A   
ATOM   2681  C   TYR A 285       8.634  21.495  15.663  1.00 10.00      A   
ATOM   2682  O   TYR A 285       8.040  21.309  16.722  1.00 10.00      A   
ATOM   2683  N   SER A 286       8.158  22.279  14.708  1.00 10.00      A   
ATOM   2684  HN  SER A 286       8.673  22.394  13.882  1.00 10.00      A   
ATOM   2685  CA  SER A 286       6.890  22.981  14.856  1.00 10.00      A   
ATOM   2686  CB  SER A 286       6.976  24.347  14.171  1.00 10.00      A   
ATOM   2687  OG  SER A 286       8.281  24.892  14.295  1.00 10.00      A   
ATOM   2688  HG  SER A 286       8.628  24.687  15.170  1.00 10.00      A   
ATOM   2689  C   SER A 286       5.734  22.167  14.267  1.00 10.00      A   
ATOM   2690  O   SER A 286       4.607  22.647  14.179  1.00 10.00      A   
ATOM   2691  N   VAL A 287       6.012  20.926  13.876  1.00 10.00      A   
ATOM   2692  HN  VAL A 287       6.926  20.583  13.979  1.00 10.00      A   
ATOM   2693  CA  VAL A 287       4.987  20.068  13.284  1.00 10.00      A   
ATOM   2694  CB  VAL A 287       5.362  19.662  11.840  1.00 10.00      A   
ATOM   2695  CG1 VAL A 287       4.203  18.946  11.162  1.00 10.00      A   
ATOM   2696  CG2 VAL A 287       5.786  20.881  11.028  1.00 10.00      A   
ATOM   2697  C   VAL A 287       4.735  18.804  14.110  1.00 10.00      A   
ATOM   2698  O   VAL A 287       3.613  18.296  14.151  1.00 10.00      A   
ATOM   2699  N   CYS A 288       5.778  18.313  14.775  1.00 10.00      A   
ATOM   2700  HN  CYS A 288       6.639  18.773  14.708  1.00 10.00      A   
ATOM   2701  CA  CYS A 288       5.694  17.094  15.585  1.00 10.00      A   
ATOM   2702  CB  CYS A 288       7.039  16.812  16.256  1.00 10.00      A   
ATOM   2703  SG  CYS A 288       7.834  18.275  16.961  1.00 10.00      A   
ATOM   2704  HG  CYS A 288       6.908  19.211  17.133  1.00 10.00      A   
ATOM   2705  C   CYS A 288       4.579  17.146  16.625  1.00 10.00      A   
ATOM   2706  O   CYS A 288       4.033  16.113  17.019  1.00 10.00      A   
ATOM   2707  N   SER A 289       4.227  18.355  17.042  1.00 10.00      A   
ATOM   2708  HN  SER A 289       4.682  19.138  16.666  1.00 10.00      A   
ATOM   2709  CA  SER A 289       3.190  18.567  18.036  1.00 10.00      A   
ATOM   2710  CB  SER A 289       3.137  20.054  18.379  1.00 10.00      A   
ATOM   2711  OG  SER A 289       4.315  20.711  17.923  1.00 10.00      A   
ATOM   2712  HG  SER A 289       4.468  21.502  18.457  1.00 10.00      A   
ATOM   2713  C   SER A 289       1.822  18.087  17.544  1.00 10.00      A   
ATOM   2714  O   SER A 289       0.919  17.831  18.341  1.00 10.00      A   
ATOM   2715  N   ARG A 290       1.675  17.963  16.232  1.00 10.00      A   
ATOM   2716  HN  ARG A 290       2.437  18.169  15.644  1.00 10.00      A   
ATOM   2717  CA  ARG A 290       0.422  17.521  15.634  1.00 10.00      A   
ATOM   2718  CB  ARG A 290      -0.306  18.710  15.001  1.00 10.00      A   
ATOM   2719  CG  ARG A 290       0.559  19.523  14.052  1.00 10.00      A   
ATOM   2720  CD  ARG A 290      -0.086  20.852  13.709  1.00 10.00      A   
ATOM   2721  NE  ARG A 290       0.794  21.689  12.889  1.00 10.00      A   
ATOM   2722  HE  ARG A 290       0.978  21.384  11.972  1.00 10.00      A   
ATOM   2723  CZ  ARG A 290       1.354  22.818  13.323  1.00 10.00      A   
ATOM   2724  NH1 ARG A 290       1.128  23.243  14.561  1.00 10.00      A   
ATOM   2725 HH11 ARG A 290       0.515  22.696  15.204  1.00 10.00      A   
ATOM   2726 HH12 ARG A 290       1.565  24.130  14.903  1.00 10.00      A   
ATOM   2727  NH2 ARG A 290       2.130  23.534  12.514  1.00 10.00      A   
ATOM   2728 HH21 ARG A 290       2.303  23.216  11.534  1.00 10.00      A   
ATOM   2729 HH22 ARG A 290       2.572  24.418  12.857  1.00 10.00      A   
ATOM   2730  C   ARG A 290       0.674  16.431  14.595  1.00 10.00      A   
ATOM   2731  O   ARG A 290      -0.126  16.225  13.680  1.00 10.00      A   
ATOM   2732  N   LEU A 291       1.791  15.736  14.747  1.00 10.00      A   
ATOM   2733  HN  LEU A 291       2.383  15.940  15.503  1.00 10.00      A   
ATOM   2734  CA  LEU A 291       2.160  14.672  13.825  1.00 10.00      A   
ATOM   2735  CB  LEU A 291       3.654  14.374  13.922  1.00 10.00      A   
ATOM   2736  CG  LEU A 291       4.516  14.815  12.737  1.00 10.00      A   
ATOM   2737  CD1 LEU A 291       5.953  14.354  12.924  1.00 10.00      A   
ATOM   2738  CD2 LEU A 291       3.951  14.274  11.434  1.00 10.00      A   
ATOM   2739  C   LEU A 291       1.365  13.404  14.097  1.00 10.00      A   
ATOM   2740  O   LEU A 291       1.189  13.007  15.247  1.00 10.00      A   
ATOM   2741  N   THR A 292       0.873  12.787  13.035  1.00 10.00      A   
ATOM   2742  HN  THR A 292       1.027  13.174  12.144  1.00 10.00      A   
ATOM   2743  CA  THR A 292       0.111  11.554  13.148  1.00 10.00      A   
ATOM   2744  CB  THR A 292      -1.316  11.729  12.587  1.00 10.00      A   
ATOM   2745  OG1 THR A 292      -1.802  13.030  12.949  1.00 10.00      A   
ATOM   2746  HG1 THR A 292      -1.059  13.577  13.225  1.00 10.00      A   
ATOM   2747  CG2 THR A 292      -2.249  10.674  13.164  1.00 10.00      A   
ATOM   2748  C   THR A 292       0.833  10.432  12.402  1.00 10.00      A   
ATOM   2749  O   THR A 292       0.990   9.320  12.918  1.00 10.00      A   
ATOM   2750  N   THR A 293       1.293  10.745  11.200  1.00 10.00      A   
ATOM   2751  HN  THR A 293       1.142  11.652  10.854  1.00 10.00      A   
ATOM   2752  CA  THR A 293       2.010   9.788  10.370  1.00 10.00      A   
ATOM   2753  CB  THR A 293       1.213   9.479   9.089  1.00 10.00      A   
ATOM   2754  OG1 THR A 293      -0.156   9.215   9.427  1.00 10.00      A   
ATOM   2755  HG1 THR A 293      -0.712   9.917   9.061  1.00 10.00      A   
ATOM   2756  CG2 THR A 293       1.794   8.274   8.369  1.00 10.00      A   
ATOM   2757  C   THR A 293       3.381  10.352   9.986  1.00 10.00      A   
ATOM   2758  O   THR A 293       3.479  11.452   9.442  1.00 10.00      A   
ATOM   2759  N   LEU A 294       4.440   9.602  10.272  1.00 10.00      A   
ATOM   2760  HN  LEU A 294       4.311   8.725  10.701  1.00 10.00      A   
ATOM   2761  CA  LEU A 294       5.792  10.050   9.958  1.00 10.00      A   
ATOM   2762  CB  LEU A 294       6.529  10.473  11.236  1.00 10.00      A   
ATOM   2763  CG  LEU A 294       7.976  10.956  11.073  1.00 10.00      A   
ATOM   2764  CD1 LEU A 294       8.036  12.206  10.207  1.00 10.00      A   
ATOM   2765  CD2 LEU A 294       8.609  11.217  12.432  1.00 10.00      A   
ATOM   2766  C   LEU A 294       6.580   8.966   9.230  1.00 10.00      A   
ATOM   2767  O   LEU A 294       6.589   7.804   9.644  1.00 10.00      A   
ATOM   2768  N   ASN A 295       7.233   9.353   8.143  1.00 10.00      A   
ATOM   2769  HN  ASN A 295       7.172  10.293   7.858  1.00 10.00      A   
ATOM   2770  CA  ASN A 295       8.036   8.431   7.352  1.00 10.00      A   
ATOM   2771  CB  ASN A 295       7.471   8.333   5.931  1.00 10.00      A   
ATOM   2772  CG  ASN A 295       8.067   7.195   5.116  1.00 10.00      A   
ATOM   2773  OD1 ASN A 295       9.190   6.749   5.354  1.00 10.00      A   
ATOM   2774  ND2 ASN A 295       7.316   6.727   4.131  1.00 10.00      A   
ATOM   2775 HD21 ASN A 295       6.435   7.133   3.987  1.00 10.00      A   
ATOM   2776 HD22 ASN A 295       7.668   5.984   3.591  1.00 10.00      A   
ATOM   2777  C   ASN A 295       9.483   8.913   7.303  1.00 10.00      A   
ATOM   2778  O   ASN A 295       9.784   9.934   6.682  1.00 10.00      A   
ATOM   2779  N   LEU A 296      10.368   8.177   7.960  1.00 10.00      A   
ATOM   2780  HN  LEU A 296      10.062   7.366   8.430  1.00 10.00      A   
ATOM   2781  CA  LEU A 296      11.787   8.519   8.000  1.00 10.00      A   
ATOM   2782  CB  LEU A 296      12.206   8.947   9.412  1.00 10.00      A   
ATOM   2783  CG  LEU A 296      11.946  10.409   9.780  1.00 10.00      A   
ATOM   2784  CD1 LEU A 296      12.274  10.668  11.242  1.00 10.00      A   
ATOM   2785  CD2 LEU A 296      12.753  11.334   8.884  1.00 10.00      A   
ATOM   2786  C   LEU A 296      12.633   7.338   7.532  1.00 10.00      A   
ATOM   2787  O   LEU A 296      13.696   7.061   8.084  1.00 10.00      A   
ATOM   2788  N   SER A 297      12.162   6.658   6.496  1.00 10.00      A   
ATOM   2789  HN  SER A 297      11.318   6.941   6.083  1.00 10.00      A   
ATOM   2790  CA  SER A 297      12.866   5.504   5.954  1.00 10.00      A   
ATOM   2791  CB  SER A 297      11.867   4.560   5.287  1.00 10.00      A   
ATOM   2792  OG  SER A 297      10.676   4.476   6.052  1.00 10.00      A   
ATOM   2793  HG  SER A 297      10.078   5.187   5.790  1.00 10.00      A   
ATOM   2794  C   SER A 297      13.947   5.925   4.957  1.00 10.00      A   
ATOM   2795  O   SER A 297      14.704   5.090   4.455  1.00 10.00      A   
ATOM   2796  N   TYR A 298      14.014   7.221   4.669  1.00 10.00      A   
ATOM   2797  HN  TYR A 298      13.375   7.837   5.086  1.00 10.00      A   
ATOM   2798  CA  TYR A 298      15.005   7.748   3.734  1.00 10.00      A   
ATOM   2799  CB  TYR A 298      14.339   8.609   2.655  1.00 10.00      A   
ATOM   2800  CG  TYR A 298      13.343   7.864   1.795  1.00 10.00      A   
ATOM   2801  CD1 TYR A 298      12.056   8.350   1.615  1.00 10.00      A   
ATOM   2802  CD2 TYR A 298      13.689   6.676   1.161  1.00 10.00      A   
ATOM   2803  CE1 TYR A 298      11.142   7.675   0.829  1.00 10.00      A   
ATOM   2804  CE2 TYR A 298      12.780   5.994   0.373  1.00 10.00      A   
ATOM   2805  CZ  TYR A 298      11.507   6.500   0.212  1.00 10.00      A   
ATOM   2806  OH  TYR A 298      10.596   5.824  -0.569  1.00 10.00      A   
ATOM   2807  HH  TYR A 298      10.550   4.907  -0.274  1.00 10.00      A   
ATOM   2808  C   TYR A 298      16.079   8.554   4.462  1.00 10.00      A   
ATOM   2809  O   TYR A 298      16.927   9.192   3.833  1.00 10.00      A   
ATOM   2810  N   ALA A 299      16.043   8.525   5.786  1.00 10.00      A   
ATOM   2811  HN  ALA A 299      15.355   7.992   6.237  1.00 10.00      A   
ATOM   2812  CA  ALA A 299      17.018   9.257   6.585  1.00 10.00      A   
ATOM   2813  CB  ALA A 299      16.330  10.009   7.711  1.00 10.00      A   
ATOM   2814  C   ALA A 299      18.071   8.312   7.145  1.00 10.00      A   
ATOM   2815  O   ALA A 299      17.744   7.263   7.694  1.00 10.00      A   
ATOM   2816  N   THR A 300      19.333   8.688   7.006  1.00 10.00      A   
ATOM   2817  HN  THR A 300      19.537   9.537   6.554  1.00 10.00      A   
ATOM   2818  CA  THR A 300      20.434   7.876   7.501  1.00 10.00      A   
ATOM   2819  CB  THR A 300      21.565   7.786   6.461  1.00 10.00      A   
ATOM   2820  OG1 THR A 300      21.571   8.971   5.646  1.00 10.00      A   
ATOM   2821  HG1 THR A 300      21.717   9.745   6.209  1.00 10.00      A   
ATOM   2822  CG2 THR A 300      21.371   6.564   5.575  1.00 10.00      A   
ATOM   2823  C   THR A 300      20.990   8.446   8.803  1.00 10.00      A   
ATOM   2824  O   THR A 300      22.102   8.104   9.212  1.00 10.00      A   
ATOM   2825  N   VAL A 301      20.209   9.316   9.439  1.00 10.00      A   
ATOM   2826  HN  VAL A 301      19.344   9.544   9.051  1.00 10.00      A   
ATOM   2827  CA  VAL A 301      20.608   9.946  10.688  1.00 10.00      A   
ATOM   2828  CB  VAL A 301      19.597  11.011  11.158  1.00 10.00      A   
ATOM   2829  CG1 VAL A 301      19.661  12.230  10.257  1.00 10.00      A   
ATOM   2830  CG2 VAL A 301      18.188  10.447  11.186  1.00 10.00      A   
ATOM   2831  C   VAL A 301      20.841   8.921  11.792  1.00 10.00      A   
ATOM   2832  O   VAL A 301      20.203   7.864  11.822  1.00 10.00      A   
ATOM   2833  N   GLN A 302      21.771   9.237  12.685  1.00 10.00      A   
ATOM   2834  HN  GLN A 302      22.245  10.090  12.587  1.00 10.00      A   
ATOM   2835  CA  GLN A 302      22.114   8.354  13.791  1.00 10.00      A   
ATOM   2836  CB  GLN A 302      23.402   8.805  14.487  1.00 10.00      A   
ATOM   2837  CG  GLN A 302      24.619   8.958  13.578  1.00 10.00      A   
ATOM   2838  CD  GLN A 302      24.765   7.843  12.558  1.00 10.00      A   
ATOM   2839  OE1 GLN A 302      25.320   6.779  12.848  1.00 10.00      A   
ATOM   2840  NE2 GLN A 302      24.283   8.085  11.349  1.00 10.00      A   
ATOM   2841 HE21 GLN A 302      23.861   8.966  11.181  1.00 10.00      A   
ATOM   2842 HE22 GLN A 302      24.355   7.383  10.672  1.00 10.00      A   
ATOM   2843  C   GLN A 302      20.974   8.254  14.803  1.00 10.00      A   
ATOM   2844  O   GLN A 302      20.051   9.078  14.808  1.00 10.00      A   
ATOM   2845  N   SER A 303      21.067   7.246  15.667  1.00 10.00      A   
ATOM   2846  HN  SER A 303      21.848   6.654  15.614  1.00 10.00      A   
ATOM   2847  CA  SER A 303      20.064   6.978  16.692  1.00 10.00      A   
ATOM   2848  CB  SER A 303      20.546   5.842  17.609  1.00 10.00      A   
ATOM   2849  OG  SER A 303      19.597   5.542  18.619  1.00 10.00      A   
ATOM   2850  HG  SER A 303      18.976   4.878  18.289  1.00 10.00      A   
ATOM   2851  C   SER A 303      19.717   8.220  17.515  1.00 10.00      A   
ATOM   2852  O   SER A 303      18.544   8.561  17.669  1.00 10.00      A   
ATOM   2853  N   TYR A 304      20.740   8.910  18.010  1.00 10.00      A   
ATOM   2854  HN  TYR A 304      21.652   8.610  17.813  1.00 10.00      A   
ATOM   2855  CA  TYR A 304      20.548  10.098  18.837  1.00 10.00      A   
ATOM   2856  CB  TYR A 304      21.890  10.670  19.302  1.00 10.00      A   
ATOM   2857  CG  TYR A 304      21.792  11.433  20.603  1.00 10.00      A   
ATOM   2858  CD1 TYR A 304      21.882  10.771  21.822  1.00 10.00      A   
ATOM   2859  CD2 TYR A 304      21.593  12.806  20.616  1.00 10.00      A   
ATOM   2860  CE1 TYR A 304      21.778  11.456  23.016  1.00 10.00      A   
ATOM   2861  CE2 TYR A 304      21.490  13.500  21.805  1.00 10.00      A   
ATOM   2862  CZ  TYR A 304      21.583  12.819  23.002  1.00 10.00      A   
ATOM   2863  OH  TYR A 304      21.474  13.510  24.189  1.00 10.00      A   
ATOM   2864  HH  TYR A 304      20.704  14.094  24.147  1.00 10.00      A   
ATOM   2865  C   TYR A 304      19.708  11.175  18.146  1.00 10.00      A   
ATOM   2866  O   TYR A 304      18.870  11.819  18.780  1.00 10.00      A   
ATOM   2867  N   ASP A 305      19.915  11.359  16.849  1.00 10.00      A   
ATOM   2868  HN  ASP A 305      20.575  10.802  16.381  1.00 10.00      A   
ATOM   2869  CA  ASP A 305      19.164  12.365  16.103  1.00 10.00      A   
ATOM   2870  CB  ASP A 305      19.788  12.632  14.731  1.00 10.00      A   
ATOM   2871  CG  ASP A 305      21.015  13.523  14.806  1.00 10.00      A   
ATOM   2872  OD1 ASP A 305      20.879  14.709  15.183  1.00 10.00      A   
ATOM   2873  OD2 ASP A 305      22.123  13.042  14.491  1.00 10.00      A   
ATOM   2874  C   ASP A 305      17.695  11.969  15.969  1.00 10.00      A   
ATOM   2875  O   ASP A 305      16.803  12.820  15.979  1.00 10.00      A   
ATOM   2876  N   LEU A 306      17.449  10.673  15.855  1.00 10.00      A   
ATOM   2877  HN  LEU A 306      18.206  10.044  15.842  1.00 10.00      A   
ATOM   2878  CA  LEU A 306      16.090  10.157  15.736  1.00 10.00      A   
ATOM   2879  CB  LEU A 306      16.116   8.700  15.271  1.00 10.00      A   
ATOM   2880  CG  LEU A 306      16.549   8.457  13.824  1.00 10.00      A   
ATOM   2881  CD1 LEU A 306      17.091   7.046  13.663  1.00 10.00      A   
ATOM   2882  CD2 LEU A 306      15.384   8.692  12.873  1.00 10.00      A   
ATOM   2883  C   LEU A 306      15.361  10.260  17.072  1.00 10.00      A   
ATOM   2884  O   LEU A 306      14.187  10.625  17.126  1.00 10.00      A   
ATOM   2885  N   VAL A 307      16.075   9.948  18.150  1.00 10.00      A   
ATOM   2886  HN  VAL A 307      17.009   9.667  18.033  1.00 10.00      A   
ATOM   2887  CA  VAL A 307      15.511  10.000  19.497  1.00 10.00      A   
ATOM   2888  CB  VAL A 307      16.530   9.535  20.562  1.00 10.00      A   
ATOM   2889  CG1 VAL A 307      15.965   9.696  21.970  1.00 10.00      A   
ATOM   2890  CG2 VAL A 307      16.927   8.087  20.314  1.00 10.00      A   
ATOM   2891  C   VAL A 307      15.027  11.407  19.830  1.00 10.00      A   
ATOM   2892  O   VAL A 307      13.949  11.577  20.404  1.00 10.00      A   
ATOM   2893  N   LYS A 308      15.818  12.410  19.447  1.00 10.00      A   
ATOM   2894  HN  LYS A 308      16.660  12.203  18.986  1.00 10.00      A   
ATOM   2895  CA  LYS A 308      15.471  13.808  19.700  1.00 10.00      A   
ATOM   2896  CB  LYS A 308      16.575  14.746  19.196  1.00 10.00      A   
ATOM   2897  CG  LYS A 308      17.841  14.733  20.041  1.00 10.00      A   
ATOM   2898  CD  LYS A 308      18.922  15.629  19.451  1.00 10.00      A   
ATOM   2899  CE  LYS A 308      19.301  15.192  18.046  1.00 10.00      A   
ATOM   2900  NZ  LYS A 308      20.456  15.958  17.503  1.00 10.00      A   
ATOM   2901  HZ1 LYS A 308      21.291  15.819  18.103  1.00 10.00      A   
ATOM   2902  HZ2 LYS A 308      20.236  16.974  17.471  1.00 10.00      A   
ATOM   2903  HZ3 LYS A 308      20.678  15.630  16.532  1.00 10.00      A   
ATOM   2904  C   LYS A 308      14.138  14.167  19.047  1.00 10.00      A   
ATOM   2905  O   LYS A 308      13.341  14.919  19.610  1.00 10.00      A   
ATOM   2906  N   LEU A 309      13.893  13.605  17.872  1.00 10.00      A   
ATOM   2907  HN  LEU A 309      14.555  12.991  17.488  1.00 10.00      A   
ATOM   2908  CA  LEU A 309      12.663  13.863  17.141  1.00 10.00      A   
ATOM   2909  CB  LEU A 309      12.800  13.410  15.682  1.00 10.00      A   
ATOM   2910  CG  LEU A 309      12.943  14.517  14.633  1.00 10.00      A   
ATOM   2911  CD1 LEU A 309      11.748  15.462  14.672  1.00 10.00      A   
ATOM   2912  CD2 LEU A 309      14.245  15.278  14.824  1.00 10.00      A   
ATOM   2913  C   LEU A 309      11.480  13.156  17.790  1.00 10.00      A   
ATOM   2914  O   LEU A 309      10.420  13.751  17.984  1.00 10.00      A   
ATOM   2915  N   LEU A 310      11.678  11.891  18.138  1.00 10.00      A   
ATOM   2916  HN  LEU A 310      12.560  11.487  17.975  1.00 10.00      A   
ATOM   2917  CA  LEU A 310      10.627  11.078  18.754  1.00 10.00      A   
ATOM   2918  CB  LEU A 310      11.108   9.643  18.959  1.00 10.00      A   
ATOM   2919  CG  LEU A 310      11.329   8.823  17.690  1.00 10.00      A   
ATOM   2920  CD1 LEU A 310      11.891   7.451  18.026  1.00 10.00      A   
ATOM   2921  CD2 LEU A 310      10.031   8.696  16.909  1.00 10.00      A   
ATOM   2922  C   LEU A 310      10.142  11.658  20.079  1.00 10.00      A   
ATOM   2923  O   LEU A 310       8.955  11.581  20.399  1.00 10.00      A   
ATOM   2924  N   CYS A 311      11.056  12.261  20.832  1.00 10.00      A   
ATOM   2925  HN  CYS A 311      11.981  12.310  20.512  1.00 10.00      A   
ATOM   2926  CA  CYS A 311      10.720  12.847  22.125  1.00 10.00      A   
ATOM   2927  CB  CYS A 311      11.981  13.268  22.879  1.00 10.00      A   
ATOM   2928  SG  CYS A 311      13.103  11.898  23.242  1.00 10.00      A   
ATOM   2929  HG  CYS A 311      13.671  11.528  22.100  1.00 10.00      A   
ATOM   2930  C   CYS A 311       9.750  14.019  21.993  1.00 10.00      A   
ATOM   2931  O   CYS A 311       9.149  14.448  22.975  1.00 10.00      A   
ATOM   2932  N   GLN A 312       9.587  14.533  20.781  1.00 10.00      A   
ATOM   2933  HN  GLN A 312      10.090  14.156  20.023  1.00 10.00      A   
ATOM   2934  CA  GLN A 312       8.680  15.646  20.551  1.00 10.00      A   
ATOM   2935  CB  GLN A 312       9.387  16.803  19.839  1.00 10.00      A   
ATOM   2936  CG  GLN A 312      10.284  17.633  20.750  1.00 10.00      A   
ATOM   2937  CD  GLN A 312      10.685  18.970  20.152  1.00 10.00      A   
ATOM   2938  OE1 GLN A 312      11.743  19.514  20.475  1.00 10.00      A   
ATOM   2939  NE2 GLN A 312       9.840  19.516  19.289  1.00 10.00      A   
ATOM   2940 HE21 GLN A 312       9.014  19.026  19.081  1.00 10.00      A   
ATOM   2941 HE22 GLN A 312      10.070  20.385  18.896  1.00 10.00      A   
ATOM   2942  C   GLN A 312       7.441  15.205  19.780  1.00 10.00      A   
ATOM   2943  O   GLN A 312       6.621  16.032  19.378  1.00 10.00      A   
ATOM   2944  N   CYS A 313       7.300  13.897  19.591  1.00 10.00      A   
ATOM   2945  HN  CYS A 313       7.980  13.286  19.949  1.00 10.00      A   
ATOM   2946  CA  CYS A 313       6.155  13.342  18.878  1.00 10.00      A   
ATOM   2947  CB  CYS A 313       6.622  12.481  17.699  1.00 10.00      A   
ATOM   2948  SG  CYS A 313       7.786  13.298  16.580  1.00 10.00      A   
ATOM   2949  HG  CYS A 313       8.846  13.672  17.292  1.00 10.00      A   
ATOM   2950  C   CYS A 313       5.287  12.516  19.833  1.00 10.00      A   
ATOM   2951  O   CYS A 313       5.440  11.298  19.934  1.00 10.00      A   
ATOM   2952  N   PRO A 314       4.369  13.170  20.561  1.00 10.00      A   
ATOM   2953  CA  PRO A 314       3.497  12.504  21.524  1.00 10.00      A   
ATOM   2954  CB  PRO A 314       3.273  13.606  22.555  1.00 10.00      A   
ATOM   2955  CG  PRO A 314       3.305  14.881  21.772  1.00 10.00      A   
ATOM   2956  CD  PRO A 314       4.124  14.625  20.529  1.00 10.00      A   
ATOM   2957  C   PRO A 314       2.156  12.057  20.939  1.00 10.00      A   
ATOM   2958  O   PRO A 314       1.337  11.456  21.640  1.00 10.00      A   
ATOM   2959  N   LYS A 315       1.931  12.344  19.662  1.00 10.00      A   
ATOM   2960  HN  LYS A 315       2.621  12.814  19.151  1.00 10.00      A   
ATOM   2961  CA  LYS A 315       0.680  11.973  19.007  1.00 10.00      A   
ATOM   2962  CB  LYS A 315      -0.106  13.223  18.590  1.00 10.00      A   
ATOM   2963  CG  LYS A 315      -0.352  14.214  19.720  1.00 10.00      A   
ATOM   2964  CD  LYS A 315      -1.104  15.442  19.229  1.00 10.00      A   
ATOM   2965  CE  LYS A 315      -2.610  15.238  19.275  1.00 10.00      A   
ATOM   2966  NZ  LYS A 315      -3.137  15.290  20.665  1.00 10.00      A   
ATOM   2967  HZ1 LYS A 315      -2.769  16.128  21.157  1.00 10.00      A   
ATOM   2968  HZ2 LYS A 315      -2.849  14.443  21.192  1.00 10.00      A   
ATOM   2969  HZ3 LYS A 315      -4.177  15.342  20.652  1.00 10.00      A   
ATOM   2970  C   LYS A 315       0.934  11.088  17.793  1.00 10.00      A   
ATOM   2971  O   LYS A 315       0.007  10.737  17.063  1.00 10.00      A   
ATOM   2972  N   LEU A 316       2.191  10.722  17.592  1.00 10.00      A   
ATOM   2973  HN  LEU A 316       2.876  11.005  18.229  1.00 10.00      A   
ATOM   2974  CA  LEU A 316       2.574   9.893  16.459  1.00 10.00      A   
ATOM   2975  CB  LEU A 316       4.096   9.806  16.363  1.00 10.00      A   
ATOM   2976  CG  LEU A 316       4.668   9.383  15.010  1.00 10.00      A   
ATOM   2977  CD1 LEU A 316       4.194  10.321  13.914  1.00 10.00      A   
ATOM   2978  CD2 LEU A 316       6.185   9.351  15.064  1.00 10.00      A   
ATOM   2979  C   LEU A 316       1.955   8.499  16.563  1.00 10.00      A   
ATOM   2980  O   LEU A 316       2.232   7.753  17.505  1.00 10.00      A   
ATOM   2981  N   GLN A 317       1.117   8.150  15.589  1.00 10.00      A   
ATOM   2982  HN  GLN A 317       0.950   8.781  14.850  1.00 10.00      A   
ATOM   2983  CA  GLN A 317       0.448   6.850  15.587  1.00 10.00      A   
ATOM   2984  CB  GLN A 317      -1.027   6.991  15.212  1.00 10.00      A   
ATOM   2985  CG  GLN A 317      -1.878   7.680  16.262  1.00 10.00      A   
ATOM   2986  CD  GLN A 317      -3.361   7.465  16.041  1.00 10.00      A   
ATOM   2987  OE1 GLN A 317      -3.823   7.312  14.912  1.00 10.00      A   
ATOM   2988  NE2 GLN A 317      -4.122   7.473  17.120  1.00 10.00      A   
ATOM   2989 HE21 GLN A 317      -3.685   7.619  17.996  1.00 10.00      A   
ATOM   2990 HE22 GLN A 317      -5.081   7.316  17.014  1.00 10.00      A   
ATOM   2991  C   GLN A 317       1.116   5.863  14.638  1.00 10.00      A   
ATOM   2992  O   GLN A 317       1.207   4.672  14.935  1.00 10.00      A   
ATOM   2993  N   ARG A 318       1.568   6.352  13.490  1.00 10.00      A   
ATOM   2994  HN  ARG A 318       1.474   7.311  13.304  1.00 10.00      A   
ATOM   2995  CA  ARG A 318       2.218   5.495  12.506  1.00 10.00      A   
ATOM   2996  CB  ARG A 318       1.400   5.418  11.216  1.00 10.00      A   
ATOM   2997  CG  ARG A 318       1.780   4.259  10.307  1.00 10.00      A   
ATOM   2998  CD  ARG A 318       1.238   4.458   8.902  1.00 10.00      A   
ATOM   2999  NE  ARG A 318      -0.217   4.585   8.875  1.00 10.00      A   
ATOM   3000  HE  ARG A 318      -0.717   4.196   9.630  1.00 10.00      A   
ATOM   3001  CZ  ARG A 318      -0.896   5.193   7.901  1.00 10.00      A   
ATOM   3002  NH1 ARG A 318      -0.246   5.730   6.871  1.00 10.00      A   
ATOM   3003 HH11 ARG A 318      -0.771   6.203   6.102  1.00 10.00      A   
ATOM   3004 HH12 ARG A 318       0.794   5.686   6.833  1.00 10.00      A   
ATOM   3005  NH2 ARG A 318      -2.219   5.267   7.963  1.00 10.00      A   
ATOM   3006 HH21 ARG A 318      -2.729   4.858   8.777  1.00 10.00      A   
ATOM   3007 HH22 ARG A 318      -2.760   5.738   7.204  1.00 10.00      A   
ATOM   3008  C   ARG A 318       3.620   5.997  12.206  1.00 10.00      A   
ATOM   3009  O   ARG A 318       3.796   7.068  11.616  1.00 10.00      A   
ATOM   3010  N   LEU A 319       4.613   5.221  12.599  1.00 10.00      A   
ATOM   3011  HN  LEU A 319       4.412   4.366  13.035  1.00 10.00      A   
ATOM   3012  CA  LEU A 319       5.998   5.600  12.384  1.00 10.00      A   
ATOM   3013  CB  LEU A 319       6.718   5.797  13.721  1.00 10.00      A   
ATOM   3014  CG  LEU A 319       8.228   6.044  13.646  1.00 10.00      A   
ATOM   3015  CD1 LEU A 319       8.528   7.412  13.053  1.00 10.00      A   
ATOM   3016  CD2 LEU A 319       8.865   5.892  15.017  1.00 10.00      A   
ATOM   3017  C   LEU A 319       6.751   4.584  11.536  1.00 10.00      A   
ATOM   3018  O   LEU A 319       6.755   3.384  11.827  1.00 10.00      A   
ATOM   3019  N   TRP A 320       7.376   5.079  10.478  1.00 10.00      A   
ATOM   3020  HN  TRP A 320       7.302   6.039  10.289  1.00 10.00      A   
ATOM   3021  CA  TRP A 320       8.179   4.256   9.584  1.00 10.00      A   
ATOM   3022  CB  TRP A 320       7.689   4.403   8.135  1.00 10.00      A   
ATOM   3023  CG  TRP A 320       6.401   3.692   7.821  1.00 10.00      A   
ATOM   3024  CD1 TRP A 320       5.465   3.243   8.710  1.00 10.00      A   
ATOM   3025  CD2 TRP A 320       5.901   3.364   6.518  1.00 10.00      A   
ATOM   3026  NE1 TRP A 320       4.423   2.649   8.044  1.00 10.00      A   
ATOM   3027  HE1 TRP A 320       3.626   2.241   8.469  1.00 10.00      A   
ATOM   3028  CE2 TRP A 320       4.667   2.710   6.696  1.00 10.00      A   
ATOM   3029  CE3 TRP A 320       6.379   3.555   5.218  1.00 10.00      A   
ATOM   3030  CZ2 TRP A 320       3.906   2.249   5.625  1.00 10.00      A   
ATOM   3031  CZ3 TRP A 320       5.621   3.097   4.158  1.00 10.00      A   
ATOM   3032  CH2 TRP A 320       4.399   2.452   4.366  1.00 10.00      A   
ATOM   3033  C   TRP A 320       9.617   4.749   9.678  1.00 10.00      A   
ATOM   3034  O   TRP A 320       9.894   5.902   9.347  1.00 10.00      A   
ATOM   3035  N   VAL A 321      10.525   3.904  10.145  1.00 10.00      A   
ATOM   3036  HN  VAL A 321      10.259   2.987  10.380  1.00 10.00      A   
ATOM   3037  CA  VAL A 321      11.923   4.303  10.293  1.00 10.00      A   
ATOM   3038  CB  VAL A 321      12.252   4.755  11.737  1.00 10.00      A   
ATOM   3039  CG1 VAL A 321      11.833   6.198  11.962  1.00 10.00      A   
ATOM   3040  CG2 VAL A 321      11.601   3.833  12.763  1.00 10.00      A   
ATOM   3041  C   VAL A 321      12.874   3.177   9.915  1.00 10.00      A   
ATOM   3042  O   VAL A 321      12.446   2.065   9.599  1.00 10.00      A   
ATOM   3043  N   LEU A 322      14.167   3.481   9.948  1.00 10.00      A   
ATOM   3044  HN  LEU A 322      14.432   4.390  10.198  1.00 10.00      A   
ATOM   3045  CA  LEU A 322      15.202   2.504   9.628  1.00 10.00      A   
ATOM   3046  CB  LEU A 322      16.367   3.161   8.875  1.00 10.00      A   
ATOM   3047  CG  LEU A 322      16.094   3.614   7.437  1.00 10.00      A   
ATOM   3048  CD1 LEU A 322      17.360   4.186   6.813  1.00 10.00      A   
ATOM   3049  CD2 LEU A 322      15.561   2.464   6.596  1.00 10.00      A   
ATOM   3050  C   LEU A 322      15.722   1.836  10.898  1.00 10.00      A   
ATOM   3051  O   LEU A 322      15.289   2.159  12.002  1.00 10.00      A   
ATOM   3052  N   ASP A 323      16.668   0.921  10.735  1.00 10.00      A   
ATOM   3053  HN  ASP A 323      16.991   0.724   9.827  1.00 10.00      A   
ATOM   3054  CA  ASP A 323      17.253   0.199  11.864  1.00 10.00      A   
ATOM   3055  CB  ASP A 323      17.820  -1.168  11.442  1.00 10.00      A   
ATOM   3056  CG  ASP A 323      18.693  -1.126  10.199  1.00 10.00      A   
ATOM   3057  OD1 ASP A 323      18.879  -0.036   9.623  1.00 10.00      A   
ATOM   3058  OD2 ASP A 323      19.189  -2.197   9.780  1.00 10.00      A   
ATOM   3059  C   ASP A 323      18.308   1.036  12.589  1.00 10.00      A   
ATOM   3060  O   ASP A 323      18.901   0.591  13.573  1.00 10.00      A   
ATOM   3061  N   TYR A 324      18.521   2.257  12.105  1.00 10.00      A   
ATOM   3062  HN  TYR A 324      18.025   2.543  11.312  1.00 10.00      A   
ATOM   3063  CA  TYR A 324      19.484   3.174  12.707  1.00 10.00      A   
ATOM   3064  CB  TYR A 324      19.704   4.388  11.797  1.00 10.00      A   
ATOM   3065  CG  TYR A 324      20.881   4.282  10.849  1.00 10.00      A   
ATOM   3066  CD1 TYR A 324      20.840   3.439   9.746  1.00 10.00      A   
ATOM   3067  CD2 TYR A 324      22.029   5.037  11.052  1.00 10.00      A   
ATOM   3068  CE1 TYR A 324      21.907   3.353   8.874  1.00 10.00      A   
ATOM   3069  CE2 TYR A 324      23.102   4.956  10.185  1.00 10.00      A   
ATOM   3070  CZ  TYR A 324      23.036   4.113   9.097  1.00 10.00      A   
ATOM   3071  OH  TYR A 324      24.100   4.033   8.225  1.00 10.00      A   
ATOM   3072  HH  TYR A 324      23.796   3.656   7.388  1.00 10.00      A   
ATOM   3073  C   TYR A 324      18.989   3.656  14.067  1.00 10.00      A   
ATOM   3074  O   TYR A 324      19.764   4.171  14.871  1.00 10.00      A   
ATOM   3075  N   ILE A 325      17.690   3.477  14.310  1.00 10.00      A   
ATOM   3076  HN  ILE A 325      17.137   3.052  13.621  1.00 10.00      A   
ATOM   3077  CA  ILE A 325      17.062   3.891  15.561  1.00 10.00      A   
ATOM   3078  CB  ILE A 325      15.522   3.706  15.513  1.00 10.00      A   
ATOM   3079  CG1 ILE A 325      14.857   4.229  16.789  1.00 10.00      A   
ATOM   3080  CG2 ILE A 325      15.140   2.253  15.257  1.00 10.00      A   
ATOM   3081  CD1 ILE A 325      15.015   5.719  17.004  1.00 10.00      A   
ATOM   3082  C   ILE A 325      17.655   3.142  16.756  1.00 10.00      A   
ATOM   3083  O   ILE A 325      17.732   3.683  17.863  1.00 10.00      A   
ATOM   3084  N   GLU A 326      18.084   1.903  16.510  1.00 10.00      A   
ATOM   3085  HN  GLU A 326      17.996   1.547  15.601  1.00 10.00      A   
ATOM   3086  CA  GLU A 326      18.683   1.054  17.539  1.00 10.00      A   
ATOM   3087  CB  GLU A 326      19.935   1.706  18.135  1.00 10.00      A   
ATOM   3088  CG  GLU A 326      21.117   1.782  17.180  1.00 10.00      A   
ATOM   3089  CD  GLU A 326      22.394   2.216  17.874  1.00 10.00      A   
ATOM   3090  OE1 GLU A 326      22.518   1.990  19.096  1.00 10.00      A   
ATOM   3091  OE2 GLU A 326      23.283   2.774  17.199  1.00 10.00      A   
ATOM   3092  C   GLU A 326      17.690   0.666  18.636  1.00 10.00      A   
ATOM   3093  O   GLU A 326      16.590   1.222  18.726  1.00 10.00      A   
ATOM   3094  N   ASP A 327      18.088  -0.295  19.470  1.00 10.00      A   
ATOM   3095  HN  ASP A 327      18.972  -0.700  19.344  1.00 10.00      A   
ATOM   3096  CA  ASP A 327      17.246  -0.764  20.568  1.00 10.00      A   
ATOM   3097  CB  ASP A 327      17.916  -1.919  21.322  1.00 10.00      A   
ATOM   3098  CG  ASP A 327      18.005  -3.202  20.525  1.00 10.00      A   
ATOM   3099  OD1 ASP A 327      16.961  -3.816  20.243  1.00 10.00      A   
ATOM   3100  OD2 ASP A 327      19.132  -3.616  20.190  1.00 10.00      A   
ATOM   3101  C   ASP A 327      16.986   0.363  21.549  1.00 10.00      A   
ATOM   3102  O   ASP A 327      15.882   0.506  22.077  1.00 10.00      A   
ATOM   3103  N   ALA A 328      18.021   1.159  21.784  1.00 10.00      A   
ATOM   3104  HN  ALA A 328      18.867   0.975  21.327  1.00 10.00      A   
ATOM   3105  CA  ALA A 328      17.947   2.285  22.704  1.00 10.00      A   
ATOM   3106  CB  ALA A 328      19.298   2.971  22.805  1.00 10.00      A   
ATOM   3107  C   ALA A 328      16.873   3.283  22.287  1.00 10.00      A   
ATOM   3108  O   ALA A 328      16.094   3.752  23.121  1.00 10.00      A   
ATOM   3109  N   GLY A 329      16.824   3.599  20.997  1.00 10.00      A   
ATOM   3110  HN  GLY A 329      17.458   3.186  20.373  1.00 10.00      A   
ATOM   3111  CA  GLY A 329      15.839   4.541  20.500  1.00 10.00      A   
ATOM   3112  C   GLY A 329      14.432   3.998  20.613  1.00 10.00      A   
ATOM   3113  O   GLY A 329      13.507   4.718  20.993  1.00 10.00      A   
ATOM   3114  N   LEU A 330      14.277   2.715  20.298  1.00 10.00      A   
ATOM   3115  HN  LEU A 330      15.057   2.196  20.002  1.00 10.00      A   
ATOM   3116  CA  LEU A 330      12.978   2.059  20.370  1.00 10.00      A   
ATOM   3117  CB  LEU A 330      13.067   0.628  19.833  1.00 10.00      A   
ATOM   3118  CG  LEU A 330      13.338   0.486  18.334  1.00 10.00      A   
ATOM   3119  CD1 LEU A 330      13.657  -0.957  17.981  1.00 10.00      A   
ATOM   3120  CD2 LEU A 330      12.151   0.983  17.523  1.00 10.00      A   
ATOM   3121  C   LEU A 330      12.444   2.061  21.800  1.00 10.00      A   
ATOM   3122  O   LEU A 330      11.239   2.177  22.026  1.00 10.00      A   
ATOM   3123  N   GLU A 331      13.349   1.947  22.761  1.00 10.00      A   
ATOM   3124  HN  GLU A 331      14.296   1.847  22.515  1.00 10.00      A   
ATOM   3125  CA  GLU A 331      12.974   1.947  24.170  1.00 10.00      A   
ATOM   3126  CB  GLU A 331      14.186   1.605  25.037  1.00 10.00      A   
ATOM   3127  CG  GLU A 331      13.835   1.141  26.442  1.00 10.00      A   
ATOM   3128  CD  GLU A 331      14.962   0.370  27.102  1.00 10.00      A   
ATOM   3129  OE1 GLU A 331      14.710  -0.747  27.609  1.00 10.00      A   
ATOM   3130  OE2 GLU A 331      16.109   0.870  27.112  1.00 10.00      A   
ATOM   3131  C   GLU A 331      12.376   3.300  24.571  1.00 10.00      A   
ATOM   3132  O   GLU A 331      11.373   3.365  25.287  1.00 10.00      A   
ATOM   3133  N   VAL A 332      12.985   4.375  24.080  1.00 10.00      A   
ATOM   3134  HN  VAL A 332      13.775   4.256  23.509  1.00 10.00      A   
ATOM   3135  CA  VAL A 332      12.514   5.727  24.370  1.00 10.00      A   
ATOM   3136  CB  VAL A 332      13.549   6.803  23.964  1.00 10.00      A   
ATOM   3137  CG1 VAL A 332      13.188   8.155  24.560  1.00 10.00      A   
ATOM   3138  CG2 VAL A 332      14.949   6.394  24.393  1.00 10.00      A   
ATOM   3139  C   VAL A 332      11.191   5.990  23.650  1.00 10.00      A   
ATOM   3140  O   VAL A 332      10.307   6.669  24.174  1.00 10.00      A   
ATOM   3141  N   LEU A 333      11.064   5.431  22.451  1.00 10.00      A   
ATOM   3142  HN  LEU A 333      11.810   4.904  22.093  1.00 10.00      A   
ATOM   3143  CA  LEU A 333       9.858   5.582  21.644  1.00 10.00      A   
ATOM   3144  CB  LEU A 333      10.004   4.797  20.332  1.00 10.00      A   
ATOM   3145  CG  LEU A 333       8.744   4.649  19.471  1.00 10.00      A   
ATOM   3146  CD1 LEU A 333       8.373   5.971  18.816  1.00 10.00      A   
ATOM   3147  CD2 LEU A 333       8.940   3.564  18.423  1.00 10.00      A   
ATOM   3148  C   LEU A 333       8.634   5.095  22.413  1.00 10.00      A   
ATOM   3149  O   LEU A 333       7.605   5.770  22.458  1.00 10.00      A   
ATOM   3150  N   ALA A 334       8.770   3.937  23.051  1.00 10.00      A   
ATOM   3151  HN  ALA A 334       9.628   3.462  22.997  1.00 10.00      A   
ATOM   3152  CA  ALA A 334       7.685   3.343  23.820  1.00 10.00      A   
ATOM   3153  CB  ALA A 334       8.014   1.898  24.147  1.00 10.00      A   
ATOM   3154  C   ALA A 334       7.397   4.125  25.099  1.00 10.00      A   
ATOM   3155  O   ALA A 334       6.455   3.814  25.830  1.00 10.00      A   
ATOM   3156  N   SER A 335       8.214   5.133  25.366  1.00 10.00      A   
ATOM   3157  HN  SER A 335       8.952   5.322  24.746  1.00 10.00      A   
ATOM   3158  CA  SER A 335       8.055   5.963  26.545  1.00 10.00      A   
ATOM   3159  CB  SER A 335       9.434   6.294  27.141  1.00 10.00      A   
ATOM   3160  OG  SER A 335       9.354   7.290  28.149  1.00 10.00      A   
ATOM   3161  HG  SER A 335       9.052   6.886  28.971  1.00 10.00      A   
ATOM   3162  C   SER A 335       7.293   7.240  26.201  1.00 10.00      A   
ATOM   3163  O   SER A 335       6.486   7.722  26.995  1.00 10.00      A   
ATOM   3164  N   THR A 336       7.533   7.768  25.004  1.00 10.00      A   
ATOM   3165  HN  THR A 336       8.163   7.320  24.398  1.00 10.00      A   
ATOM   3166  CA  THR A 336       6.884   8.997  24.572  1.00 10.00      A   
ATOM   3167  CB  THR A 336       7.838   9.843  23.711  1.00 10.00      A   
ATOM   3168  OG1 THR A 336       9.187   9.627  24.152  1.00 10.00      A   
ATOM   3169  HG1 THR A 336       9.178   9.145  24.986  1.00 10.00      A   
ATOM   3170  CG2 THR A 336       7.499  11.323  23.825  1.00 10.00      A   
ATOM   3171  C   THR A 336       5.601   8.727  23.789  1.00 10.00      A   
ATOM   3172  O   THR A 336       4.565   9.346  24.047  1.00 10.00      A   
ATOM   3173  N   CYS A 337       5.666   7.794  22.849  1.00 10.00      A   
ATOM   3174  HN  CYS A 337       6.505   7.301  22.711  1.00 10.00      A   
ATOM   3175  CA  CYS A 337       4.515   7.468  22.028  1.00 10.00      A   
ATOM   3176  CB  CYS A 337       4.953   7.126  20.601  1.00 10.00      A   
ATOM   3177  SG  CYS A 337       6.040   8.354  19.833  1.00 10.00      A   
ATOM   3178  HG  CYS A 337       5.610   9.566  20.175  1.00 10.00      A   
ATOM   3179  C   CYS A 337       3.694   6.328  22.628  1.00 10.00      A   
ATOM   3180  O   CYS A 337       3.921   5.155  22.336  1.00 10.00      A   
ATOM   3181  N   LYS A 338       2.732   6.686  23.469  1.00 10.00      A   
ATOM   3182  HN  LYS A 338       2.603   7.637  23.667  1.00 10.00      A   
ATOM   3183  CA  LYS A 338       1.864   5.705  24.108  1.00 10.00      A   
ATOM   3184  CB  LYS A 338       1.434   6.193  25.500  1.00 10.00      A   
ATOM   3185  CG  LYS A 338       2.568   6.304  26.509  1.00 10.00      A   
ATOM   3186  CD  LYS A 338       3.179   4.947  26.803  1.00 10.00      A   
ATOM   3187  CE  LYS A 338       4.248   5.038  27.878  1.00 10.00      A   
ATOM   3188  NZ  LYS A 338       4.908   3.727  28.110  1.00 10.00      A   
ATOM   3189  HZ1 LYS A 338       5.581   3.799  28.903  1.00 10.00      A   
ATOM   3190  HZ2 LYS A 338       5.428   3.435  27.256  1.00 10.00      A   
ATOM   3191  HZ3 LYS A 338       4.198   3.001  28.332  1.00 10.00      A   
ATOM   3192  C   LYS A 338       0.633   5.441  23.246  1.00 10.00      A   
ATOM   3193  O   LYS A 338      -0.247   4.669  23.622  1.00 10.00      A   
ATOM   3194  N   ASP A 339       0.587   6.088  22.084  1.00 10.00      A   
ATOM   3195  HN  ASP A 339       1.323   6.687  21.846  1.00 10.00      A   
ATOM   3196  CA  ASP A 339      -0.532   5.937  21.157  1.00 10.00      A   
ATOM   3197  CB  ASP A 339      -1.207   7.294  20.918  1.00 10.00      A   
ATOM   3198  CG  ASP A 339      -2.561   7.177  20.241  1.00 10.00      A   
ATOM   3199  OD1 ASP A 339      -3.264   6.175  20.481  1.00 10.00      A   
ATOM   3200  OD2 ASP A 339      -2.937   8.097  19.485  1.00 10.00      A   
ATOM   3201  C   ASP A 339      -0.069   5.332  19.832  1.00 10.00      A   
ATOM   3202  O   ASP A 339      -0.768   5.403  18.823  1.00 10.00      A   
ATOM   3203  N   LEU A 340       1.119   4.735  19.845  1.00 10.00      A   
ATOM   3204  HN  LEU A 340       1.627   4.706  20.678  1.00 10.00      A   
ATOM   3205  CA  LEU A 340       1.680   4.112  18.649  1.00 10.00      A   
ATOM   3206  CB  LEU A 340       3.109   3.636  18.908  1.00 10.00      A   
ATOM   3207  CG  LEU A 340       3.828   2.958  17.739  1.00 10.00      A   
ATOM   3208  CD1 LEU A 340       3.980   3.917  16.567  1.00 10.00      A   
ATOM   3209  CD2 LEU A 340       5.186   2.440  18.185  1.00 10.00      A   
ATOM   3210  C   LEU A 340       0.803   2.953  18.197  1.00 10.00      A   
ATOM   3211  O   LEU A 340       0.530   2.035  18.965  1.00 10.00      A   
ATOM   3212  N   ARG A 341       0.356   3.012  16.954  1.00 10.00      A   
ATOM   3213  HN  ARG A 341       0.629   3.766  16.385  1.00 10.00      A   
ATOM   3214  CA  ARG A 341      -0.515   1.984  16.404  1.00 10.00      A   
ATOM   3215  CB  ARG A 341      -1.659   2.626  15.616  1.00 10.00      A   
ATOM   3216  CG  ARG A 341      -2.406   3.713  16.370  1.00 10.00      A   
ATOM   3217  CD  ARG A 341      -3.267   3.133  17.476  1.00 10.00      A   
ATOM   3218  NE  ARG A 341      -3.819   4.176  18.333  1.00 10.00      A   
ATOM   3219  HE  ARG A 341      -3.173   4.742  18.826  1.00 10.00      A   
ATOM   3220  CZ  ARG A 341      -5.118   4.418  18.478  1.00 10.00      A   
ATOM   3221  NH1 ARG A 341      -6.021   3.702  17.818  1.00 10.00      A   
ATOM   3222 HH11 ARG A 341      -7.042   3.893  17.936  1.00 10.00      A   
ATOM   3223 HH12 ARG A 341      -5.713   2.944  17.175  1.00 10.00      A   
ATOM   3224  NH2 ARG A 341      -5.510   5.376  19.297  1.00 10.00      A   
ATOM   3225 HH21 ARG A 341      -4.792   5.938  19.826  1.00 10.00      A   
ATOM   3226 HH22 ARG A 341      -6.526   5.581  19.425  1.00 10.00      A   
ATOM   3227  C   ARG A 341       0.250   1.035  15.495  1.00 10.00      A   
ATOM   3228  O   ARG A 341       0.159  -0.187  15.633  1.00 10.00      A   
ATOM   3229  N   GLU A 342       1.015   1.607  14.574  1.00 10.00      A   
ATOM   3230  HN  GLU A 342       1.078   2.584  14.546  1.00 10.00      A   
ATOM   3231  CA  GLU A 342       1.781   0.821  13.621  1.00 10.00      A   
ATOM   3232  CB  GLU A 342       1.200   0.987  12.211  1.00 10.00      A   
ATOM   3233  CG  GLU A 342       1.848   0.097  11.163  1.00 10.00      A   
ATOM   3234  CD  GLU A 342       1.508   0.506   9.747  1.00 10.00      A   
ATOM   3235  OE1 GLU A 342       0.472   0.055   9.217  1.00 10.00      A   
ATOM   3236  OE2 GLU A 342       2.297   1.258   9.140  1.00 10.00      A   
ATOM   3237  C   GLU A 342       3.248   1.227  13.619  1.00 10.00      A   
ATOM   3238  O   GLU A 342       3.573   2.412  13.509  1.00 10.00      A   
ATOM   3239  N   LEU A 343       4.127   0.239  13.739  1.00 10.00      A   
ATOM   3240  HN  LEU A 343       3.801  -0.687  13.826  1.00 10.00      A   
ATOM   3241  CA  LEU A 343       5.562   0.481  13.736  1.00 10.00      A   
ATOM   3242  CB  LEU A 343       6.168   0.180  15.107  1.00 10.00      A   
ATOM   3243  CG  LEU A 343       7.688   0.347  15.215  1.00 10.00      A   
ATOM   3244  CD1 LEU A 343       8.082   1.809  15.078  1.00 10.00      A   
ATOM   3245  CD2 LEU A 343       8.200  -0.230  16.523  1.00 10.00      A   
ATOM   3246  C   LEU A 343       6.235  -0.377  12.675  1.00 10.00      A   
ATOM   3247  O   LEU A 343       6.202  -1.611  12.742  1.00 10.00      A   
ATOM   3248  N   ARG A 344       6.828   0.273  11.687  1.00 10.00      A   
ATOM   3249  HN  ARG A 344       6.820   1.258  11.683  1.00 10.00      A   
ATOM   3250  CA  ARG A 344       7.507  -0.434  10.616  1.00 10.00      A   
ATOM   3251  CB  ARG A 344       6.833  -0.171   9.266  1.00 10.00      A   
ATOM   3252  CG  ARG A 344       5.394  -0.664   9.198  1.00 10.00      A   
ATOM   3253  CD  ARG A 344       4.878  -0.727   7.767  1.00 10.00      A   
ATOM   3254  NE  ARG A 344       3.416  -0.736   7.724  1.00 10.00      A   
ATOM   3255  HE  ARG A 344       2.948  -0.121   8.344  1.00 10.00      A   
ATOM   3256  CZ  ARG A 344       2.683  -1.497   6.909  1.00 10.00      A   
ATOM   3257  NH1 ARG A 344       3.270  -2.322   6.054  1.00 10.00      A   
ATOM   3258 HH11 ARG A 344       2.683  -2.917   5.423  1.00 10.00      A   
ATOM   3259 HH12 ARG A 344       4.305  -2.388   6.000  1.00 10.00      A   
ATOM   3260  NH2 ARG A 344       1.354  -1.443   6.958  1.00 10.00      A   
ATOM   3261 HH21 ARG A 344       0.874  -0.807   7.636  1.00 10.00      A   
ATOM   3262 HH22 ARG A 344       0.776  -2.042   6.313  1.00 10.00      A   
ATOM   3263  C   ARG A 344       8.981  -0.061  10.572  1.00 10.00      A   
ATOM   3264  O   ARG A 344       9.339   1.070  10.237  1.00 10.00      A   
ATOM   3265  N   VAL A 345       9.828  -1.014  10.933  1.00 10.00      A   
ATOM   3266  HN  VAL A 345       9.478  -1.895  11.190  1.00 10.00      A   
ATOM   3267  CA  VAL A 345      11.266  -0.795  10.942  1.00 10.00      A   
ATOM   3268  CB  VAL A 345      11.926  -1.368  12.217  1.00 10.00      A   
ATOM   3269  CG1 VAL A 345      13.416  -1.056  12.241  1.00 10.00      A   
ATOM   3270  CG2 VAL A 345      11.254  -0.824  13.468  1.00 10.00      A   
ATOM   3271  C   VAL A 345      11.900  -1.423   9.707  1.00 10.00      A   
ATOM   3272  O   VAL A 345      11.862  -2.645   9.528  1.00 10.00      A   
ATOM   3273  N   PHE A 346      12.456  -0.579   8.850  1.00 10.00      A   
ATOM   3274  HN  PHE A 346      12.436   0.390   9.045  1.00 10.00      A   
ATOM   3275  CA  PHE A 346      13.097  -1.041   7.629  1.00 10.00      A   
ATOM   3276  CB  PHE A 346      12.774  -0.099   6.465  1.00 10.00      A   
ATOM   3277  CG  PHE A 346      11.307   0.071   6.185  1.00 10.00      A   
ATOM   3278  CD1 PHE A 346      10.579   1.062   6.822  1.00 10.00      A   
ATOM   3279  CD2 PHE A 346      10.660  -0.752   5.277  1.00 10.00      A   
ATOM   3280  CE1 PHE A 346       9.235   1.229   6.558  1.00 10.00      A   
ATOM   3281  CE2 PHE A 346       9.315  -0.590   5.010  1.00 10.00      A   
ATOM   3282  CZ  PHE A 346       8.601   0.403   5.652  1.00 10.00      A   
ATOM   3283  C   PHE A 346      14.607  -1.113   7.818  1.00 10.00      A   
ATOM   3284  O   PHE A 346      15.206  -0.209   8.388  1.00 10.00      A   
ATOM   3285  N   PRO A 347      15.248  -2.191   7.353  1.00 10.00      A   
ATOM   3286  CA  PRO A 347      16.695  -2.337   7.478  1.00 10.00      A   
ATOM   3287  CB  PRO A 347      16.921  -3.821   7.189  1.00 10.00      A   
ATOM   3288  CG  PRO A 347      15.798  -4.205   6.289  1.00 10.00      A   
ATOM   3289  CD  PRO A 347      14.623  -3.345   6.682  1.00 10.00      A   
ATOM   3290  C   PRO A 347      17.432  -1.483   6.451  1.00 10.00      A   
ATOM   3291  O   PRO A 347      17.019  -1.401   5.288  1.00 10.00      A   
ATOM   3292  N   SER A 348      18.500  -0.831   6.892  1.00 10.00      A   
ATOM   3293  HN  SER A 348      18.751  -0.904   7.843  1.00 10.00      A   
ATOM   3294  CA  SER A 348      19.305   0.001   6.011  1.00 10.00      A   
ATOM   3295  CB  SER A 348      20.340   0.780   6.825  1.00 10.00      A   
ATOM   3296  OG  SER A 348      20.839  -0.011   7.895  1.00 10.00      A   
ATOM   3297  HG  SER A 348      20.203   0.006   8.633  1.00 10.00      A   
ATOM   3298  C   SER A 348      19.992  -0.869   4.967  1.00 10.00      A   
ATOM   3299  O   SER A 348      19.664  -0.807   3.782  1.00 10.00      A   
ATOM   3300  N   GLU A 349      20.935  -1.684   5.421  1.00 10.00      A   
ATOM   3301  HN  GLU A 349      21.161  -1.665   6.378  1.00 10.00      A   
ATOM   3302  CA  GLU A 349      21.662  -2.590   4.541  1.00 10.00      A   
ATOM   3303  CB  GLU A 349      23.175  -2.383   4.683  1.00 10.00      A   
ATOM   3304  CG  GLU A 349      23.571  -1.037   5.274  1.00 10.00      A   
ATOM   3305  CD  GLU A 349      23.688   0.072   4.243  1.00 10.00      A   
ATOM   3306  OE1 GLU A 349      22.876   0.111   3.290  1.00 10.00      A   
ATOM   3307  OE2 GLU A 349      24.585   0.932   4.398  1.00 10.00      A   
ATOM   3308  C   GLU A 349      21.282  -4.027   4.881  1.00 10.00      A   
ATOM   3309  O   GLU A 349      21.834  -4.624   5.807  1.00 10.00      A   
ATOM   3310  N   PRO A 350      20.302  -4.595   4.159  1.00 10.00      A   
ATOM   3311  CA  PRO A 350      19.821  -5.952   4.405  1.00 10.00      A   
ATOM   3312  CB  PRO A 350      18.387  -5.880   3.890  1.00 10.00      A   
ATOM   3313  CG  PRO A 350      18.444  -4.910   2.756  1.00 10.00      A   
ATOM   3314  CD  PRO A 350      19.570  -3.949   3.053  1.00 10.00      A   
ATOM   3315  C   PRO A 350      20.592  -7.037   3.653  1.00 10.00      A   
ATOM   3316  O   PRO A 350      20.446  -8.221   3.953  1.00 10.00      A   
ATOM   3317  N   PHE A 351      21.405  -6.652   2.682  1.00 10.00      A   
ATOM   3318  HN  PHE A 351      21.517  -5.692   2.489  1.00 10.00      A   
ATOM   3319  CA  PHE A 351      22.158  -7.638   1.913  1.00 10.00      A   
ATOM   3320  CB  PHE A 351      22.442  -7.148   0.491  1.00 10.00      A   
ATOM   3321  CG  PHE A 351      21.212  -6.685  -0.245  1.00 10.00      A   
ATOM   3322  CD1 PHE A 351      20.997  -5.340  -0.489  1.00 10.00      A   
ATOM   3323  CD2 PHE A 351      20.267  -7.596  -0.688  1.00 10.00      A   
ATOM   3324  CE1 PHE A 351      19.865  -4.912  -1.158  1.00 10.00      A   
ATOM   3325  CE2 PHE A 351      19.132  -7.175  -1.359  1.00 10.00      A   
ATOM   3326  CZ  PHE A 351      18.930  -5.831  -1.594  1.00 10.00      A   
ATOM   3327  C   PHE A 351      23.443  -8.045   2.631  1.00 10.00      A   
ATOM   3328  O   PHE A 351      23.970  -9.141   2.419  1.00 10.00      A   
ATOM   3329  N   VAL A 352      23.942  -7.159   3.483  1.00 10.00      A   
ATOM   3330  HN  VAL A 352      23.489  -6.296   3.596  1.00 10.00      A   
ATOM   3331  CA  VAL A 352      25.153  -7.429   4.244  1.00 10.00      A   
ATOM   3332  CB  VAL A 352      25.761  -6.128   4.816  1.00 10.00      A   
ATOM   3333  CG1 VAL A 352      24.940  -5.591   5.978  1.00 10.00      A   
ATOM   3334  CG2 VAL A 352      27.212  -6.329   5.218  1.00 10.00      A   
ATOM   3335  C   VAL A 352      24.874  -8.435   5.367  1.00 10.00      A   
ATOM   3336  O   VAL A 352      23.752  -8.519   5.872  1.00 10.00      A   
ATOM   3337  N   MET A 353      25.886  -9.208   5.737  1.00 10.00      A   
ATOM   3338  HN  MET A 353      26.753  -9.108   5.289  1.00 10.00      A   
ATOM   3339  CA  MET A 353      25.742 -10.209   6.789  1.00 10.00      A   
ATOM   3340  CB  MET A 353      26.644 -11.409   6.502  1.00 10.00      A   
ATOM   3341  CG  MET A 353      26.593 -12.492   7.566  1.00 10.00      A   
ATOM   3342  SD  MET A 353      28.018 -13.593   7.498  1.00 10.00      A   
ATOM   3343  CE  MET A 353      27.702 -14.625   8.930  1.00 10.00      A   
ATOM   3344  C   MET A 353      26.073  -9.634   8.163  1.00 10.00      A   
ATOM   3345  O   MET A 353      25.420  -9.960   9.157  1.00 10.00      A   
ATOM   3346  N   GLU A 354      27.094  -8.788   8.216  1.00 10.00      A   
ATOM   3347  HN  GLU A 354      27.575  -8.565   7.392  1.00 10.00      A   
ATOM   3348  CA  GLU A 354      27.514  -8.178   9.469  1.00 10.00      A   
ATOM   3349  CB  GLU A 354      28.879  -7.502   9.317  1.00 10.00      A   
ATOM   3350  CG  GLU A 354      30.007  -8.442   8.915  1.00 10.00      A   
ATOM   3351  CD  GLU A 354      31.287  -8.166   9.677  1.00 10.00      A   
ATOM   3352  OE1 GLU A 354      32.088  -7.332   9.220  1.00 10.00      A   
ATOM   3353  OE2 GLU A 354      31.493  -8.788  10.743  1.00 10.00      A   
ATOM   3354  C   GLU A 354      26.473  -7.175   9.972  1.00 10.00      A   
ATOM   3355  O   GLU A 354      26.089  -6.253   9.256  1.00 10.00      A   
ATOM   3356  N   PRO A 355      25.983  -7.351  11.207  1.00 10.00      A   
ATOM   3357  CA  PRO A 355      24.993  -6.462  11.797  1.00 10.00      A   
ATOM   3358  CB  PRO A 355      24.267  -7.362  12.807  1.00 10.00      A   
ATOM   3359  CG  PRO A 355      25.094  -8.611  12.937  1.00 10.00      A   
ATOM   3360  CD  PRO A 355      26.352  -8.420  12.131  1.00 10.00      A   
ATOM   3361  C   PRO A 355      25.665  -5.299  12.516  1.00 10.00      A   
ATOM   3362  O   PRO A 355      25.748  -5.278  13.745  1.00 10.00      A   
ATOM   3363  N   ASN A 356      26.142  -4.334  11.740  1.00 10.00      A   
ATOM   3364  HN  ASN A 356      26.037  -4.411  10.768  1.00 10.00      A   
ATOM   3365  CA  ASN A 356      26.829  -3.167  12.294  1.00 10.00      A   
ATOM   3366  CB  ASN A 356      27.560  -2.355  11.210  1.00 10.00      A   
ATOM   3367  CG  ASN A 356      26.655  -1.813  10.115  1.00 10.00      A   
ATOM   3368  OD1 ASN A 356      25.455  -2.086  10.086  1.00 10.00      A   
ATOM   3369  ND2 ASN A 356      27.234  -1.061   9.187  1.00 10.00      A   
ATOM   3370 HD21 ASN A 356      28.202  -0.901   9.255  1.00 10.00      A   
ATOM   3371 HD22 ASN A 356      26.675  -0.693   8.469  1.00 10.00      A   
ATOM   3372  C   ASN A 356      25.909  -2.290  13.142  1.00 10.00      A   
ATOM   3373  O   ASN A 356      26.355  -1.666  14.106  1.00 10.00      A   
ATOM   3374  N   VAL A 357      24.630  -2.251  12.785  1.00 10.00      A   
ATOM   3375  HN  VAL A 357      24.342  -2.753  11.998  1.00 10.00      A   
ATOM   3376  CA  VAL A 357      23.649  -1.469  13.527  1.00 10.00      A   
ATOM   3377  CB  VAL A 357      22.380  -1.165  12.694  1.00 10.00      A   
ATOM   3378  CG1 VAL A 357      22.652  -0.057  11.686  1.00 10.00      A   
ATOM   3379  CG2 VAL A 357      21.869  -2.414  11.988  1.00 10.00      A   
ATOM   3380  C   VAL A 357      23.265  -2.187  14.818  1.00 10.00      A   
ATOM   3381  O   VAL A 357      23.048  -3.404  14.828  1.00 10.00      A   
ATOM   3382  N   ALA A 358      23.190  -1.440  15.909  1.00 10.00      A   
ATOM   3383  HN  ALA A 358      23.370  -0.478  15.846  1.00 10.00      A   
ATOM   3384  CA  ALA A 358      22.847  -2.019  17.203  1.00 10.00      A   
ATOM   3385  CB  ALA A 358      23.475  -1.230  18.341  1.00 10.00      A   
ATOM   3386  C   ALA A 358      21.338  -2.160  17.383  1.00 10.00      A   
ATOM   3387  O   ALA A 358      20.730  -1.505  18.235  1.00 10.00      A   
ATOM   3388  N   LEU A 359      20.741  -3.017  16.570  1.00 10.00      A   
ATOM   3389  HN  LEU A 359      21.285  -3.511  15.918  1.00 10.00      A   
ATOM   3390  CA  LEU A 359      19.310  -3.263  16.628  1.00 10.00      A   
ATOM   3391  CB  LEU A 359      18.605  -2.726  15.379  1.00 10.00      A   
ATOM   3392  CG  LEU A 359      17.075  -2.727  15.428  1.00 10.00      A   
ATOM   3393  CD1 LEU A 359      16.545  -1.329  15.687  1.00 10.00      A   
ATOM   3394  CD2 LEU A 359      16.495  -3.295  14.145  1.00 10.00      A   
ATOM   3395  C   LEU A 359      19.050  -4.755  16.771  1.00 10.00      A   
ATOM   3396  O   LEU A 359      19.179  -5.512  15.804  1.00 10.00      A   
ATOM   3397  N   THR A 360      18.707  -5.174  17.976  1.00 10.00      A   
ATOM   3398  HN  THR A 360      18.631  -4.517  18.713  1.00 10.00      A   
ATOM   3399  CA  THR A 360      18.433  -6.573  18.249  1.00 10.00      A   
ATOM   3400  CB  THR A 360      19.104  -7.028  19.565  1.00 10.00      A   
ATOM   3401  OG1 THR A 360      18.574  -6.283  20.670  1.00 10.00      A   
ATOM   3402  HG1 THR A 360      18.518  -5.342  20.429  1.00 10.00      A   
ATOM   3403  CG2 THR A 360      20.610  -6.818  19.500  1.00 10.00      A   
ATOM   3404  C   THR A 360      16.929  -6.821  18.324  1.00 10.00      A   
ATOM   3405  O   THR A 360      16.133  -6.028  17.819  1.00 10.00      A   
ATOM   3406  N   GLU A 361      16.544  -7.923  18.944  1.00 10.00      A   
ATOM   3407  HN  GLU A 361      17.226  -8.537  19.306  1.00 10.00      A   
ATOM   3408  CA  GLU A 361      15.143  -8.265  19.091  1.00 10.00      A   
ATOM   3409  CB  GLU A 361      14.988  -9.786  19.163  1.00 10.00      A   
ATOM   3410  CG  GLU A 361      15.505 -10.419  20.449  1.00 10.00      A   
ATOM   3411  CD  GLU A 361      17.012 -10.338  20.595  1.00 10.00      A   
ATOM   3412  OE1 GLU A 361      17.496 -10.147  21.730  1.00 10.00      A   
ATOM   3413  OE2 GLU A 361      17.718 -10.454  19.574  1.00 10.00      A   
ATOM   3414  C   GLU A 361      14.554  -7.617  20.344  1.00 10.00      A   
ATOM   3415  O   GLU A 361      13.340  -7.649  20.562  1.00 10.00      A   
ATOM   3416  N   GLN A 362      15.425  -7.021  21.154  1.00 10.00      A   
ATOM   3417  HN  GLN A 362      16.372  -7.002  20.901  1.00 10.00      A   
ATOM   3418  CA  GLN A 362      15.020  -6.377  22.399  1.00 10.00      A   
ATOM   3419  CB  GLN A 362      16.259  -5.957  23.200  1.00 10.00      A   
ATOM   3420  CG  GLN A 362      15.987  -5.575  24.647  1.00 10.00      A   
ATOM   3421  CD  GLN A 362      15.310  -6.680  25.435  1.00 10.00      A   
ATOM   3422  OE1 GLN A 362      15.486  -7.868  25.155  1.00 10.00      A   
ATOM   3423  NE2 GLN A 362      14.525  -6.294  26.427  1.00 10.00      A   
ATOM   3424 HE21 GLN A 362      14.428  -5.333  26.593  1.00 10.00      A   
ATOM   3425 HE22 GLN A 362      14.078  -6.984  26.960  1.00 10.00      A   
ATOM   3426  C   GLN A 362      14.115  -5.176  22.145  1.00 10.00      A   
ATOM   3427  O   GLN A 362      13.107  -5.000  22.835  1.00 10.00      A   
ATOM   3428  N   GLY A 363      14.478  -4.360  21.154  1.00 10.00      A   
ATOM   3429  HN  GLY A 363      15.308  -4.549  20.652  1.00 10.00      A   
ATOM   3430  CA  GLY A 363      13.702  -3.179  20.821  1.00 10.00      A   
ATOM   3431  C   GLY A 363      12.225  -3.465  20.636  1.00 10.00      A   
ATOM   3432  O   GLY A 363      11.383  -2.746  21.173  1.00 10.00      A   
ATOM   3433  N   LEU A 364      11.915  -4.519  19.891  1.00 10.00      A   
ATOM   3434  HN  LEU A 364      12.639  -5.048  19.495  1.00 10.00      A   
ATOM   3435  CA  LEU A 364      10.529  -4.903  19.638  1.00 10.00      A   
ATOM   3436  CB  LEU A 364      10.468  -6.188  18.806  1.00 10.00      A   
ATOM   3437  CG  LEU A 364       9.342  -6.291  17.766  1.00 10.00      A   
ATOM   3438  CD1 LEU A 364       9.431  -7.613  17.027  1.00 10.00      A   
ATOM   3439  CD2 LEU A 364       7.966  -6.138  18.403  1.00 10.00      A   
ATOM   3440  C   LEU A 364       9.775  -5.099  20.950  1.00 10.00      A   
ATOM   3441  O   LEU A 364       8.703  -4.529  21.146  1.00 10.00      A   
ATOM   3442  N   VAL A 365      10.365  -5.875  21.854  1.00 10.00      A   
ATOM   3443  HN  VAL A 365      11.243  -6.258  21.649  1.00 10.00      A   
ATOM   3444  CA  VAL A 365       9.755  -6.159  23.152  1.00 10.00      A   
ATOM   3445  CB  VAL A 365      10.659  -7.070  24.018  1.00 10.00      A   
ATOM   3446  CG1 VAL A 365       9.901  -7.603  25.227  1.00 10.00      A   
ATOM   3447  CG2 VAL A 365      11.232  -8.215  23.194  1.00 10.00      A   
ATOM   3448  C   VAL A 365       9.489  -4.867  23.917  1.00 10.00      A   
ATOM   3449  O   VAL A 365       8.387  -4.646  24.435  1.00 10.00      A   
ATOM   3450  N   SER A 366      10.499  -4.011  23.963  1.00 10.00      A   
ATOM   3451  HN  SER A 366      11.343  -4.245  23.511  1.00 10.00      A   
ATOM   3452  CA  SER A 366      10.397  -2.739  24.660  1.00 10.00      A   
ATOM   3453  CB  SER A 366      11.720  -1.972  24.563  1.00 10.00      A   
ATOM   3454  OG  SER A 366      12.812  -2.805  24.924  1.00 10.00      A   
ATOM   3455  HG  SER A 366      12.516  -3.448  25.582  1.00 10.00      A   
ATOM   3456  C   SER A 366       9.244  -1.891  24.127  1.00 10.00      A   
ATOM   3457  O   SER A 366       8.506  -1.284  24.903  1.00 10.00      A   
ATOM   3458  N   VAL A 367       9.074  -1.875  22.805  1.00 10.00      A   
ATOM   3459  HN  VAL A 367       9.675  -2.407  22.235  1.00 10.00      A   
ATOM   3460  CA  VAL A 367       8.011  -1.091  22.188  1.00 10.00      A   
ATOM   3461  CB  VAL A 367       8.239  -0.869  20.676  1.00 10.00      A   
ATOM   3462  CG1 VAL A 367       7.228   0.121  20.123  1.00 10.00      A   
ATOM   3463  CG2 VAL A 367       9.648  -0.370  20.416  1.00 10.00      A   
ATOM   3464  C   VAL A 367       6.638  -1.721  22.424  1.00 10.00      A   
ATOM   3465  O   VAL A 367       5.678  -1.022  22.742  1.00 10.00      A   
ATOM   3466  N   SER A 368       6.548  -3.044  22.292  1.00 10.00      A   
ATOM   3467  HN  SER A 368       7.348  -3.562  22.043  1.00 10.00      A   
ATOM   3468  CA  SER A 368       5.282  -3.743  22.495  1.00 10.00      A   
ATOM   3469  CB  SER A 368       5.402  -5.229  22.140  1.00 10.00      A   
ATOM   3470  OG  SER A 368       6.600  -5.797  22.644  1.00 10.00      A   
ATOM   3471  HG  SER A 368       6.937  -5.261  23.375  1.00 10.00      A   
ATOM   3472  C   SER A 368       4.760  -3.563  23.920  1.00 10.00      A   
ATOM   3473  O   SER A 368       3.550  -3.593  24.165  1.00 10.00      A   
ATOM   3474  N   MET A 369       5.683  -3.375  24.855  1.00 10.00      A   
ATOM   3475  HN  MET A 369       6.631  -3.371  24.595  1.00 10.00      A   
ATOM   3476  CA  MET A 369       5.330  -3.180  26.253  1.00 10.00      A   
ATOM   3477  CB  MET A 369       6.517  -3.528  27.155  1.00 10.00      A   
ATOM   3478  CG  MET A 369       6.845  -5.011  27.234  1.00 10.00      A   
ATOM   3479  SD  MET A 369       8.301  -5.349  28.248  1.00 10.00      A   
ATOM   3480  CE  MET A 369       7.740  -4.743  29.839  1.00 10.00      A   
ATOM   3481  C   MET A 369       4.907  -1.738  26.501  1.00 10.00      A   
ATOM   3482  O   MET A 369       3.868  -1.477  27.109  1.00 10.00      A   
ATOM   3483  N   GLY A 370       5.712  -0.805  26.004  1.00 10.00      A   
ATOM   3484  HN  GLY A 370       6.512  -1.081  25.505  1.00 10.00      A   
ATOM   3485  CA  GLY A 370       5.431   0.607  26.188  1.00 10.00      A   
ATOM   3486  C   GLY A 370       4.211   1.091  25.427  1.00 10.00      A   
ATOM   3487  O   GLY A 370       3.446   1.908  25.940  1.00 10.00      A   
ATOM   3488  N   CYS A 371       4.028   0.599  24.211  1.00 10.00      A   
ATOM   3489  HN  CYS A 371       4.676  -0.052  23.855  1.00 10.00      A   
ATOM   3490  CA  CYS A 371       2.897   0.995  23.383  1.00 10.00      A   
ATOM   3491  CB  CYS A 371       3.361   1.251  21.949  1.00 10.00      A   
ATOM   3492  SG  CYS A 371       4.836   2.293  21.827  1.00 10.00      A   
ATOM   3493  HG  CYS A 371       4.458   3.556  21.992  1.00 10.00      A   
ATOM   3494  C   CYS A 371       1.799  -0.064  23.412  1.00 10.00      A   
ATOM   3495  O   CYS A 371       1.932  -1.133  22.816  1.00 10.00      A   
ATOM   3496  N   PRO A 372       0.686   0.229  24.100  1.00 10.00      A   
ATOM   3497  CA  PRO A 372      -0.438  -0.698  24.226  1.00 10.00      A   
ATOM   3498  CB  PRO A 372      -1.151  -0.186  25.476  1.00 10.00      A   
ATOM   3499  CG  PRO A 372      -0.905   1.285  25.467  1.00 10.00      A   
ATOM   3500  CD  PRO A 372       0.443   1.490  24.829  1.00 10.00      A   
ATOM   3501  C   PRO A 372      -1.381  -0.671  23.024  1.00 10.00      A   
ATOM   3502  O   PRO A 372      -2.248  -1.536  22.884  1.00 10.00      A   
ATOM   3503  N   LYS A 373      -1.201   0.307  22.147  1.00 10.00      A   
ATOM   3504  HN  LYS A 373      -0.478   0.952  22.290  1.00 10.00      A   
ATOM   3505  CA  LYS A 373      -2.052   0.438  20.972  1.00 10.00      A   
ATOM   3506  CB  LYS A 373      -2.424   1.902  20.726  1.00 10.00      A   
ATOM   3507  CG  LYS A 373      -3.481   2.449  21.675  1.00 10.00      A   
ATOM   3508  CD  LYS A 373      -4.736   1.589  21.658  1.00 10.00      A   
ATOM   3509  CE  LYS A 373      -5.860   2.220  22.466  1.00 10.00      A   
ATOM   3510  NZ  LYS A 373      -6.440   3.411  21.786  1.00 10.00      A   
ATOM   3511  HZ1 LYS A 373      -5.711   4.140  21.653  1.00 10.00      A   
ATOM   3512  HZ2 LYS A 373      -7.212   3.811  22.359  1.00 10.00      A   
ATOM   3513  HZ3 LYS A 373      -6.819   3.143  20.853  1.00 10.00      A   
ATOM   3514  C   LYS A 373      -1.411  -0.172  19.734  1.00 10.00      A   
ATOM   3515  O   LYS A 373      -1.950  -0.061  18.629  1.00 10.00      A   
ATOM   3516  N   LEU A 374      -0.267  -0.820  19.927  1.00 10.00      A   
ATOM   3517  HN  LEU A 374       0.104  -0.872  20.833  1.00 10.00      A   
ATOM   3518  CA  LEU A 374       0.451  -1.455  18.830  1.00 10.00      A   
ATOM   3519  CB  LEU A 374       1.857  -1.867  19.275  1.00 10.00      A   
ATOM   3520  CG  LEU A 374       3.019  -0.997  18.793  1.00 10.00      A   
ATOM   3521  CD1 LEU A 374       4.336  -1.582  19.267  1.00 10.00      A   
ATOM   3522  CD2 LEU A 374       3.012  -0.877  17.277  1.00 10.00      A   
ATOM   3523  C   LEU A 374      -0.299  -2.681  18.325  1.00 10.00      A   
ATOM   3524  O   LEU A 374      -0.477  -3.656  19.061  1.00 10.00      A   
ATOM   3525  N   GLU A 375      -0.757  -2.622  17.082  1.00 10.00      A   
ATOM   3526  HN  GLU A 375      -0.624  -1.799  16.560  1.00 10.00      A   
ATOM   3527  CA  GLU A 375      -1.470  -3.741  16.479  1.00 10.00      A   
ATOM   3528  CB  GLU A 375      -2.960  -3.429  16.291  1.00 10.00      A   
ATOM   3529  CG  GLU A 375      -3.262  -2.171  15.492  1.00 10.00      A   
ATOM   3530  CD  GLU A 375      -4.746  -1.875  15.429  1.00 10.00      A   
ATOM   3531  OE1 GLU A 375      -5.381  -2.189  14.401  1.00 10.00      A   
ATOM   3532  OE2 GLU A 375      -5.287  -1.334  16.411  1.00 10.00      A   
ATOM   3533  C   GLU A 375      -0.820  -4.178  15.166  1.00 10.00      A   
ATOM   3534  O   GLU A 375      -1.177  -5.214  14.600  1.00 10.00      A   
ATOM   3535  N   SER A 376       0.137  -3.390  14.694  1.00 10.00      A   
ATOM   3536  HN  SER A 376       0.375  -2.578  15.189  1.00 10.00      A   
ATOM   3537  CA  SER A 376       0.845  -3.694  13.455  1.00 10.00      A   
ATOM   3538  CB  SER A 376       0.313  -2.827  12.317  1.00 10.00      A   
ATOM   3539  OG  SER A 376      -1.103  -2.774  12.333  1.00 10.00      A   
ATOM   3540  HG  SER A 376      -1.421  -2.576  11.443  1.00 10.00      A   
ATOM   3541  C   SER A 376       2.340  -3.459  13.634  1.00 10.00      A   
ATOM   3542  O   SER A 376       2.770  -2.348  13.962  1.00 10.00      A   
ATOM   3543  N   VAL A 377       3.133  -4.499  13.423  1.00 10.00      A   
ATOM   3544  HN  VAL A 377       2.739  -5.362  13.154  1.00 10.00      A   
ATOM   3545  CA  VAL A 377       4.572  -4.388  13.581  1.00 10.00      A   
ATOM   3546  CB  VAL A 377       5.053  -5.013  14.914  1.00 10.00      A   
ATOM   3547  CG1 VAL A 377       6.561  -4.872  15.065  1.00 10.00      A   
ATOM   3548  CG2 VAL A 377       4.347  -4.383  16.103  1.00 10.00      A   
ATOM   3549  C   VAL A 377       5.336  -5.036  12.432  1.00 10.00      A   
ATOM   3550  O   VAL A 377       5.063  -6.172  12.047  1.00 10.00      A   
ATOM   3551  N   LEU A 378       6.285  -4.287  11.889  1.00 10.00      A   
ATOM   3552  HN  LEU A 378       6.410  -3.370  12.228  1.00 10.00      A   
ATOM   3553  CA  LEU A 378       7.158  -4.764  10.822  1.00 10.00      A   
ATOM   3554  CB  LEU A 378       7.027  -3.892   9.564  1.00 10.00      A   
ATOM   3555  CG  LEU A 378       8.070  -4.122   8.460  1.00 10.00      A   
ATOM   3556  CD1 LEU A 378       7.917  -5.501   7.839  1.00 10.00      A   
ATOM   3557  CD2 LEU A 378       7.980  -3.048   7.391  1.00 10.00      A   
ATOM   3558  C   LEU A 378       8.582  -4.717  11.365  1.00 10.00      A   
ATOM   3559  O   LEU A 378       9.115  -3.632  11.621  1.00 10.00      A   
ATOM   3560  N   TYR A 379       9.183  -5.884  11.575  1.00 10.00      A   
ATOM   3561  HN  TYR A 379       8.718  -6.721  11.326  1.00 10.00      A   
ATOM   3562  CA  TYR A 379      10.520  -5.953  12.149  1.00 10.00      A   
ATOM   3563  CB  TYR A 379      10.435  -6.545  13.556  1.00 10.00      A   
ATOM   3564  CG  TYR A 379      11.404  -5.963  14.563  1.00 10.00      A   
ATOM   3565  CD1 TYR A 379      11.309  -4.638  14.966  1.00 10.00      A   
ATOM   3566  CD2 TYR A 379      12.394  -6.752  15.138  1.00 10.00      A   
ATOM   3567  CE1 TYR A 379      12.170  -4.116  15.911  1.00 10.00      A   
ATOM   3568  CE2 TYR A 379      13.264  -6.237  16.080  1.00 10.00      A   
ATOM   3569  CZ  TYR A 379      13.146  -4.918  16.464  1.00 10.00      A   
ATOM   3570  OH  TYR A 379      13.992  -4.399  17.417  1.00 10.00      A   
ATOM   3571  HH  TYR A 379      14.830  -4.881  17.404  1.00 10.00      A   
ATOM   3572  C   TYR A 379      11.483  -6.781  11.308  1.00 10.00      A   
ATOM   3573  O   TYR A 379      11.204  -7.928  10.956  1.00 10.00      A   
ATOM   3574  N   PHE A 380      12.615  -6.178  10.990  1.00 10.00      A   
ATOM   3575  HN  PHE A 380      12.749  -5.252  11.271  1.00 10.00      A   
ATOM   3576  CA  PHE A 380      13.665  -6.837  10.231  1.00 10.00      A   
ATOM   3577  CB  PHE A 380      13.903  -6.121   8.898  1.00 10.00      A   
ATOM   3578  CG  PHE A 380      13.121  -6.687   7.744  1.00 10.00      A   
ATOM   3579  CD1 PHE A 380      11.793  -6.341   7.554  1.00 10.00      A   
ATOM   3580  CD2 PHE A 380      13.713  -7.561   6.848  1.00 10.00      A   
ATOM   3581  CE1 PHE A 380      11.071  -6.856   6.492  1.00 10.00      A   
ATOM   3582  CE2 PHE A 380      12.997  -8.082   5.784  1.00 10.00      A   
ATOM   3583  CZ  PHE A 380      11.673  -7.727   5.606  1.00 10.00      A   
ATOM   3584  C   PHE A 380      14.943  -6.840  11.063  1.00 10.00      A   
ATOM   3585  O   PHE A 380      15.553  -5.792  11.284  1.00 10.00      A   
ATOM   3586  N   CYS A 381      15.336  -8.007  11.546  1.00 10.00      A   
ATOM   3587  HN  CYS A 381      14.811  -8.812  11.352  1.00 10.00      A   
ATOM   3588  CA  CYS A 381      16.530  -8.113  12.364  1.00 10.00      A   
ATOM   3589  CB  CYS A 381      16.151  -8.334  13.826  1.00 10.00      A   
ATOM   3590  SG  CYS A 381      14.873  -9.586  14.072  1.00 10.00      A   
ATOM   3591  HG  CYS A 381      15.390 -10.545  14.834  1.00 10.00      A   
ATOM   3592  C   CYS A 381      17.459  -9.217  11.879  1.00 10.00      A   
ATOM   3593  O   CYS A 381      17.114 -10.003  10.996  1.00 10.00      A   
ATOM   3594  N   ARG A 382      18.644  -9.267  12.470  1.00 10.00      A   
ATOM   3595  HN  ARG A 382      18.852  -8.616  13.177  1.00 10.00      A   
ATOM   3596  CA  ARG A 382      19.641 -10.259  12.109  1.00 10.00      A   
ATOM   3597  CB  ARG A 382      21.025  -9.605  11.960  1.00 10.00      A   
ATOM   3598  CG  ARG A 382      21.189  -8.746  10.710  1.00 10.00      A   
ATOM   3599  CD  ARG A 382      20.598  -7.354  10.891  1.00 10.00      A   
ATOM   3600  NE  ARG A 382      20.796  -6.513   9.706  1.00 10.00      A   
ATOM   3601  HE  ARG A 382      21.267  -6.916   8.942  1.00 10.00      A   
ATOM   3602  CZ  ARG A 382      20.382  -5.250   9.601  1.00 10.00      A   
ATOM   3603  NH1 ARG A 382      19.745  -4.672  10.604  1.00 10.00      A   
ATOM   3604 HH11 ARG A 382      19.561  -5.196  11.484  1.00 10.00      A   
ATOM   3605 HH12 ARG A 382      19.424  -3.671  10.512  1.00 10.00      A   
ATOM   3606  NH2 ARG A 382      20.608  -4.562   8.495  1.00 10.00      A   
ATOM   3607 HH21 ARG A 382      20.279  -3.571   8.423  1.00 10.00      A   
ATOM   3608 HH22 ARG A 382      21.117  -5.000   7.694  1.00 10.00      A   
ATOM   3609  C   ARG A 382      19.684 -11.380  13.148  1.00 10.00      A   
ATOM   3610  O   ARG A 382      20.412 -12.358  12.994  1.00 10.00      A   
ATOM   3611  N   GLN A 383      18.894 -11.225  14.209  1.00 10.00      A   
ATOM   3612  HN  GLN A 383      18.336 -10.419  14.274  1.00 10.00      A   
ATOM   3613  CA  GLN A 383      18.831 -12.215  15.282  1.00 10.00      A   
ATOM   3614  CB  GLN A 383      19.848 -11.891  16.381  1.00 10.00      A   
ATOM   3615  CG  GLN A 383      19.821 -10.443  16.856  1.00 10.00      A   
ATOM   3616  CD  GLN A 383      20.803 -10.171  17.981  1.00 10.00      A   
ATOM   3617  OE1 GLN A 383      21.973  -9.872  17.743  1.00 10.00      A   
ATOM   3618  NE2 GLN A 383      20.330 -10.235  19.214  1.00 10.00      A   
ATOM   3619 HE21 GLN A 383      19.368 -10.448  19.339  1.00 10.00      A   
ATOM   3620 HE22 GLN A 383      20.948 -10.076  19.956  1.00 10.00      A   
ATOM   3621  C   GLN A 383      17.423 -12.286  15.871  1.00 10.00      A   
ATOM   3622  O   GLN A 383      16.603 -11.395  15.636  1.00 10.00      A   
ATOM   3623  N   MET A 384      17.146 -13.343  16.631  1.00 10.00      A   
ATOM   3624  HN  MET A 384      17.841 -14.019  16.784  1.00 10.00      A   
ATOM   3625  CA  MET A 384      15.836 -13.524  17.250  1.00 10.00      A   
ATOM   3626  CB  MET A 384      14.818 -14.018  16.213  1.00 10.00      A   
ATOM   3627  CG  MET A 384      13.389 -14.138  16.727  1.00 10.00      A   
ATOM   3628  SD  MET A 384      12.843 -12.686  17.656  1.00 10.00      A   
ATOM   3629  CE  MET A 384      13.047 -11.394  16.428  1.00 10.00      A   
ATOM   3630  C   MET A 384      15.915 -14.503  18.421  1.00 10.00      A   
ATOM   3631  O   MET A 384      16.771 -15.391  18.445  1.00 10.00      A   
ATOM   3632  N   THR A 385      15.027 -14.325  19.394  1.00 10.00      A   
ATOM   3633  HN  THR A 385      14.375 -13.597  19.316  1.00 10.00      A   
ATOM   3634  CA  THR A 385      14.977 -15.188  20.566  1.00 10.00      A   
ATOM   3635  CB  THR A 385      15.420 -14.428  21.829  1.00 10.00      A   
ATOM   3636  OG1 THR A 385      16.256 -13.333  21.454  1.00 10.00      A   
ATOM   3637  HG1 THR A 385      16.533 -13.443  20.543  1.00 10.00      A   
ATOM   3638  CG2 THR A 385      16.191 -15.339  22.768  1.00 10.00      A   
ATOM   3639  C   THR A 385      13.553 -15.691  20.785  1.00 10.00      A   
ATOM   3640  O   THR A 385      12.588 -14.932  20.643  1.00 10.00      A   
ATOM   3641  N   ASN A 386      13.427 -16.964  21.128  1.00 10.00      A   
ATOM   3642  HN  ASN A 386      14.246 -17.522  21.213  1.00 10.00      A   
ATOM   3643  CA  ASN A 386      12.127 -17.569  21.382  1.00 10.00      A   
ATOM   3644  CB  ASN A 386      12.282 -19.065  21.671  1.00 10.00      A   
ATOM   3645  CG  ASN A 386      12.084 -19.932  20.443  1.00 10.00      A   
ATOM   3646  OD1 ASN A 386      11.258 -19.635  19.576  1.00 10.00      A   
ATOM   3647  ND2 ASN A 386      12.835 -21.017  20.364  1.00 10.00      A   
ATOM   3648 HD21 ASN A 386      13.469 -21.197  21.093  1.00 10.00      A   
ATOM   3649 HD22 ASN A 386      12.731 -21.599  19.578  1.00 10.00      A   
ATOM   3650  C   ASN A 386      11.456 -16.887  22.565  1.00 10.00      A   
ATOM   3651  O   ASN A 386      10.245 -16.666  22.570  1.00 10.00      A   
ATOM   3652  N   ALA A 387      12.267 -16.549  23.562  1.00 10.00      A   
ATOM   3653  HN  ALA A 387      13.218 -16.770  23.489  1.00 10.00      A   
ATOM   3654  CA  ALA A 387      11.788 -15.881  24.768  1.00 10.00      A   
ATOM   3655  CB  ALA A 387      12.949 -15.633  25.719  1.00 10.00      A   
ATOM   3656  C   ALA A 387      11.094 -14.566  24.428  1.00 10.00      A   
ATOM   3657  O   ALA A 387      10.012 -14.272  24.941  1.00 10.00      A   
ATOM   3658  N   ALA A 388      11.720 -13.786  23.550  1.00 10.00      A   
ATOM   3659  HN  ALA A 388      12.572 -14.084  23.172  1.00 10.00      A   
ATOM   3660  CA  ALA A 388      11.173 -12.503  23.134  1.00 10.00      A   
ATOM   3661  CB  ALA A 388      12.159 -11.785  22.224  1.00 10.00      A   
ATOM   3662  C   ALA A 388       9.840 -12.696  22.422  1.00 10.00      A   
ATOM   3663  O   ALA A 388       8.867 -12.011  22.720  1.00 10.00      A   
ATOM   3664  N   LEU A 389       9.811 -13.654  21.501  1.00 10.00      A   
ATOM   3665  HN  LEU A 389      10.625 -14.175  21.339  1.00 10.00      A   
ATOM   3666  CA  LEU A 389       8.610 -13.963  20.726  1.00 10.00      A   
ATOM   3667  CB  LEU A 389       8.870 -15.160  19.809  1.00 10.00      A   
ATOM   3668  CG  LEU A 389       9.819 -14.917  18.633  1.00 10.00      A   
ATOM   3669  CD1 LEU A 389      10.437 -16.224  18.165  1.00 10.00      A   
ATOM   3670  CD2 LEU A 389       9.082 -14.243  17.488  1.00 10.00      A   
ATOM   3671  C   LEU A 389       7.426 -14.268  21.639  1.00 10.00      A   
ATOM   3672  O   LEU A 389       6.341 -13.703  21.484  1.00 10.00      A   
ATOM   3673  N   ILE A 390       7.649 -15.158  22.596  1.00 10.00      A   
ATOM   3674  HN  ILE A 390       8.542 -15.567  22.671  1.00 10.00      A   
ATOM   3675  CA  ILE A 390       6.610 -15.545  23.540  1.00 10.00      A   
ATOM   3676  CB  ILE A 390       7.115 -16.634  24.512  1.00 10.00      A   
ATOM   3677  CG1 ILE A 390       7.534 -17.886  23.734  1.00 10.00      A   
ATOM   3678  CG2 ILE A 390       6.052 -16.976  25.549  1.00 10.00      A   
ATOM   3679  CD1 ILE A 390       8.237 -18.924  24.577  1.00 10.00      A   
ATOM   3680  C   ILE A 390       6.122 -14.334  24.334  1.00 10.00      A   
ATOM   3681  O   ILE A 390       4.915 -14.120  24.489  1.00 10.00      A   
ATOM   3682  N   THR A 391       7.067 -13.536  24.819  1.00 10.00      A   
ATOM   3683  HN  THR A 391       8.010 -13.748  24.646  1.00 10.00      A   
ATOM   3684  CA  THR A 391       6.741 -12.355  25.602  1.00 10.00      A   
ATOM   3685  CB  THR A 391       8.006 -11.699  26.188  1.00 10.00      A   
ATOM   3686  OG1 THR A 391       8.808 -12.710  26.813  1.00 10.00      A   
ATOM   3687  HG1 THR A 391       9.441 -13.061  26.171  1.00 10.00      A   
ATOM   3688  CG2 THR A 391       7.636 -10.646  27.222  1.00 10.00      A   
ATOM   3689  C   THR A 391       5.936 -11.334  24.793  1.00 10.00      A   
ATOM   3690  O   THR A 391       4.892 -10.869  25.246  1.00 10.00      A   
ATOM   3691  N   ILE A 392       6.406 -11.011  23.590  1.00 10.00      A   
ATOM   3692  HN  ILE A 392       7.233 -11.436  23.269  1.00 10.00      A   
ATOM   3693  CA  ILE A 392       5.727 -10.037  22.728  1.00 10.00      A   
ATOM   3694  CB  ILE A 392       6.453  -9.867  21.376  1.00 10.00      A   
ATOM   3695  CG1 ILE A 392       7.855  -9.297  21.598  1.00 10.00      A   
ATOM   3696  CG2 ILE A 392       5.658  -8.968  20.435  1.00 10.00      A   
ATOM   3697  CD1 ILE A 392       8.736  -9.345  20.370  1.00 10.00      A   
ATOM   3698  C   ILE A 392       4.270 -10.428  22.481  1.00 10.00      A   
ATOM   3699  O   ILE A 392       3.373  -9.583  22.514  1.00 10.00      A   
ATOM   3700  N   ALA A 393       4.041 -11.713  22.242  1.00 10.00      A   
ATOM   3701  HN  ALA A 393       4.802 -12.337  22.219  1.00 10.00      A   
ATOM   3702  CA  ALA A 393       2.693 -12.223  22.002  1.00 10.00      A   
ATOM   3703  CB  ALA A 393       2.742 -13.704  21.678  1.00 10.00      A   
ATOM   3704  C   ALA A 393       1.798 -11.979  23.216  1.00 10.00      A   
ATOM   3705  O   ALA A 393       0.623 -11.644  23.084  1.00 10.00      A   
ATOM   3706  N   ARG A 394       2.374 -12.145  24.395  1.00 10.00      A   
ATOM   3707  HN  ARG A 394       3.321 -12.403  24.428  1.00 10.00      A   
ATOM   3708  CA  ARG A 394       1.649 -11.947  25.642  1.00 10.00      A   
ATOM   3709  CB  ARG A 394       2.388 -12.624  26.797  1.00 10.00      A   
ATOM   3710  CG  ARG A 394       2.597 -14.115  26.598  1.00 10.00      A   
ATOM   3711  CD  ARG A 394       3.516 -14.695  27.653  1.00 10.00      A   
ATOM   3712  NE  ARG A 394       2.961 -14.565  28.997  1.00 10.00      A   
ATOM   3713  HE  ARG A 394       2.838 -13.652  29.346  1.00 10.00      A   
ATOM   3714  CZ  ARG A 394       2.616 -15.599  29.766  1.00 10.00      A   
ATOM   3715  NH1 ARG A 394       2.767 -16.840  29.324  1.00 10.00      A   
ATOM   3716 HH11 ARG A 394       3.151 -17.018  28.372  1.00 10.00      A   
ATOM   3717 HH12 ARG A 394       2.500 -17.647  29.933  1.00 10.00      A   
ATOM   3718  NH2 ARG A 394       2.114 -15.389  30.973  1.00 10.00      A   
ATOM   3719 HH21 ARG A 394       1.983 -14.415  31.326  1.00 10.00      A   
ATOM   3720 HH22 ARG A 394       1.849 -16.197  31.581  1.00 10.00      A   
ATOM   3721  C   ARG A 394       1.469 -10.461  25.930  1.00 10.00      A   
ATOM   3722  O   ARG A 394       0.476 -10.051  26.530  1.00 10.00      A   
ATOM   3723  N   ASN A 395       2.441  -9.663  25.505  1.00 10.00      A   
ATOM   3724  HN  ASN A 395       3.217 -10.060  25.051  1.00 10.00      A   
ATOM   3725  CA  ASN A 395       2.401  -8.220  25.704  1.00 10.00      A   
ATOM   3726  CB  ASN A 395       3.721  -7.563  25.276  1.00 10.00      A   
ATOM   3727  CG  ASN A 395       4.911  -7.924  26.145  1.00 10.00      A   
ATOM   3728  OD1 ASN A 395       6.049  -7.925  25.678  1.00 10.00      A   
ATOM   3729  ND2 ASN A 395       4.665  -8.222  27.411  1.00 10.00      A   
ATOM   3730 HD21 ASN A 395       3.733  -8.197  27.725  1.00 10.00      A   
ATOM   3731 HD22 ASN A 395       5.424  -8.455  27.984  1.00 10.00      A   
ATOM   3732  C   ASN A 395       1.266  -7.605  24.904  1.00 10.00      A   
ATOM   3733  O   ASN A 395       0.411  -6.914  25.455  1.00 10.00      A   
ATOM   3734  N   ARG A 396       1.255  -7.883  23.603  1.00 10.00      A   
ATOM   3735  HN  ARG A 396       1.945  -8.478  23.235  1.00 10.00      A   
ATOM   3736  CA  ARG A 396       0.237  -7.346  22.711  1.00 10.00      A   
ATOM   3737  CB  ARG A 396       0.891  -6.493  21.619  1.00 10.00      A   
ATOM   3738  CG  ARG A 396       1.688  -5.310  22.138  1.00 10.00      A   
ATOM   3739  CD  ARG A 396       0.846  -4.043  22.189  1.00 10.00      A   
ATOM   3740  NE  ARG A 396      -0.377  -4.221  22.970  1.00 10.00      A   
ATOM   3741  HE  ARG A 396      -1.190  -4.490  22.475  1.00 10.00      A   
ATOM   3742  CZ  ARG A 396      -0.460  -4.051  24.287  1.00 10.00      A   
ATOM   3743  NH1 ARG A 396       0.614  -3.694  24.988  1.00 10.00      A   
ATOM   3744 HH11 ARG A 396       0.542  -3.563  26.024  1.00 10.00      A   
ATOM   3745 HH12 ARG A 396       1.531  -3.547  24.507  1.00 10.00      A   
ATOM   3746  NH2 ARG A 396      -1.622  -4.227  24.908  1.00 10.00      A   
ATOM   3747 HH21 ARG A 396      -2.472  -4.500  24.364  1.00 10.00      A   
ATOM   3748 HH22 ARG A 396      -1.694  -4.098  25.942  1.00 10.00      A   
ATOM   3749  C   ARG A 396      -0.586  -8.454  22.064  1.00 10.00      A   
ATOM   3750  O   ARG A 396      -0.263  -8.912  20.969  1.00 10.00      A   
ATOM   3751  N   PRO A 397      -1.662  -8.903  22.726  1.00 10.00      A   
ATOM   3752  CA  PRO A 397      -2.535  -9.948  22.184  1.00 10.00      A   
ATOM   3753  CB  PRO A 397      -3.263 -10.457  23.426  1.00 10.00      A   
ATOM   3754  CG  PRO A 397      -3.333  -9.274  24.329  1.00 10.00      A   
ATOM   3755  CD  PRO A 397      -2.103  -8.449  24.057  1.00 10.00      A   
ATOM   3756  C   PRO A 397      -3.532  -9.357  21.190  1.00 10.00      A   
ATOM   3757  O   PRO A 397      -4.380 -10.060  20.639  1.00 10.00      A   
ATOM   3758  N   ASN A 398      -3.411  -8.054  20.972  1.00 10.00      A   
ATOM   3759  HN  ASN A 398      -2.712  -7.562  21.452  1.00 10.00      A   
ATOM   3760  CA  ASN A 398      -4.278  -7.327  20.051  1.00 10.00      A   
ATOM   3761  CB  ASN A 398      -4.646  -5.959  20.641  1.00 10.00      A   
ATOM   3762  CG  ASN A 398      -3.449  -5.025  20.761  1.00 10.00      A   
ATOM   3763  OD1 ASN A 398      -2.660  -5.125  21.705  1.00 10.00      A   
ATOM   3764  ND2 ASN A 398      -3.316  -4.103  19.820  1.00 10.00      A   
ATOM   3765 HD21 ASN A 398      -3.993  -4.064  19.108  1.00 10.00      A   
ATOM   3766 HD22 ASN A 398      -2.540  -3.504  19.859  1.00 10.00      A   
ATOM   3767  C   ASN A 398      -3.593  -7.142  18.698  1.00 10.00      A   
ATOM   3768  O   ASN A 398      -4.051  -6.369  17.851  1.00 10.00      A   
ATOM   3769  N   MET A 399      -2.491  -7.855  18.510  1.00 10.00      A   
ATOM   3770  HN  MET A 399      -2.184  -8.455  19.225  1.00 10.00      A   
ATOM   3771  CA  MET A 399      -1.727  -7.784  17.274  1.00 10.00      A   
ATOM   3772  CB  MET A 399      -0.424  -8.574  17.413  1.00 10.00      A   
ATOM   3773  CG  MET A 399       0.602  -8.286  16.333  1.00 10.00      A   
ATOM   3774  SD  MET A 399       1.208  -6.587  16.379  1.00 10.00      A   
ATOM   3775  CE  MET A 399       1.921  -6.523  18.021  1.00 10.00      A   
ATOM   3776  C   MET A 399      -2.548  -8.307  16.098  1.00 10.00      A   
ATOM   3777  O   MET A 399      -3.074  -9.420  16.135  1.00 10.00      A   
ATOM   3778  N   THR A 400      -2.659  -7.492  15.062  1.00 10.00      A   
ATOM   3779  HN  THR A 400      -2.204  -6.620  15.087  1.00 10.00      A   
ATOM   3780  CA  THR A 400      -3.421  -7.857  13.881  1.00 10.00      A   
ATOM   3781  CB  THR A 400      -4.424  -6.749  13.503  1.00 10.00      A   
ATOM   3782  OG1 THR A 400      -3.868  -5.472  13.837  1.00 10.00      A   
ATOM   3783  HG1 THR A 400      -3.929  -5.342  14.792  1.00 10.00      A   
ATOM   3784  CG2 THR A 400      -5.728  -6.930  14.260  1.00 10.00      A   
ATOM   3785  C   THR A 400      -2.500  -8.139  12.698  1.00 10.00      A   
ATOM   3786  O   THR A 400      -2.807  -8.973  11.847  1.00 10.00      A   
ATOM   3787  N   ARG A 401      -1.365  -7.449  12.645  1.00 10.00      A   
ATOM   3788  HN  ARG A 401      -1.157  -6.796  13.358  1.00 10.00      A   
ATOM   3789  CA  ARG A 401      -0.413  -7.642  11.560  1.00 10.00      A   
ATOM   3790  CB  ARG A 401      -0.533  -6.518  10.533  1.00 10.00      A   
ATOM   3791  CG  ARG A 401      -1.745  -6.619   9.622  1.00 10.00      A   
ATOM   3792  CD  ARG A 401      -2.426  -5.271   9.472  1.00 10.00      A   
ATOM   3793  NE  ARG A 401      -2.936  -4.780  10.754  1.00 10.00      A   
ATOM   3794  HE  ARG A 401      -2.684  -5.282  11.557  1.00 10.00      A   
ATOM   3795  CZ  ARG A 401      -3.694  -3.698  10.888  1.00 10.00      A   
ATOM   3796  NH1 ARG A 401      -4.032  -2.977   9.828  1.00 10.00      A   
ATOM   3797 HH11 ARG A 401      -4.625  -2.124   9.928  1.00 10.00      A   
ATOM   3798 HH12 ARG A 401      -3.696  -3.261   8.869  1.00 10.00      A   
ATOM   3799  NH2 ARG A 401      -4.125  -3.349  12.090  1.00 10.00      A   
ATOM   3800 HH21 ARG A 401      -3.865  -3.926  12.924  1.00 10.00      A   
ATOM   3801 HH22 ARG A 401      -4.724  -2.505  12.217  1.00 10.00      A   
ATOM   3802  C   ARG A 401       1.009  -7.698  12.097  1.00 10.00      A   
ATOM   3803  O   ARG A 401       1.530  -6.701  12.596  1.00 10.00      A   
ATOM   3804  N   PHE A 402       1.635  -8.858  11.990  1.00 10.00      A   
ATOM   3805  HN  PHE A 402       1.178  -9.618  11.564  1.00 10.00      A   
ATOM   3806  CA  PHE A 402       2.993  -9.030  12.474  1.00 10.00      A   
ATOM   3807  CB  PHE A 402       3.025 -10.000  13.661  1.00 10.00      A   
ATOM   3808  CG  PHE A 402       4.187  -9.786  14.596  1.00 10.00      A   
ATOM   3809  CD1 PHE A 402       5.395 -10.438  14.393  1.00 10.00      A   
ATOM   3810  CD2 PHE A 402       4.073  -8.928  15.678  1.00 10.00      A   
ATOM   3811  CE1 PHE A 402       6.463 -10.239  15.249  1.00 10.00      A   
ATOM   3812  CE2 PHE A 402       5.136  -8.726  16.539  1.00 10.00      A   
ATOM   3813  CZ  PHE A 402       6.333  -9.382  16.323  1.00 10.00      A   
ATOM   3814  C   PHE A 402       3.903  -9.520  11.358  1.00 10.00      A   
ATOM   3815  O   PHE A 402       3.827 -10.673  10.938  1.00 10.00      A   
ATOM   3816  N   ARG A 403       4.748  -8.631  10.868  1.00 10.00      A   
ATOM   3817  HN  ARG A 403       4.758  -7.719  11.242  1.00 10.00      A   
ATOM   3818  CA  ARG A 403       5.680  -8.968   9.808  1.00 10.00      A   
ATOM   3819  CB  ARG A 403       5.584  -7.964   8.656  1.00 10.00      A   
ATOM   3820  CG  ARG A 403       4.214  -7.898   7.996  1.00 10.00      A   
ATOM   3821  CD  ARG A 403       4.171  -6.833   6.909  1.00 10.00      A   
ATOM   3822  NE  ARG A 403       4.830  -7.261   5.676  1.00 10.00      A   
ATOM   3823  HE  ARG A 403       5.619  -7.862   5.763  1.00 10.00      A   
ATOM   3824  CZ  ARG A 403       4.425  -6.909   4.453  1.00 10.00      A   
ATOM   3825  NH1 ARG A 403       3.368  -6.115   4.295  1.00 10.00      A   
ATOM   3826 HH11 ARG A 403       2.851  -5.750   5.126  1.00 10.00      A   
ATOM   3827 HH12 ARG A 403       3.039  -5.851   3.335  1.00 10.00      A   
ATOM   3828  NH2 ARG A 403       5.093  -7.321   3.383  1.00 10.00      A   
ATOM   3829 HH21 ARG A 403       5.943  -7.922   3.495  1.00 10.00      A   
ATOM   3830 HH22 ARG A 403       4.777  -7.054   2.428  1.00 10.00      A   
ATOM   3831  C   ARG A 403       7.096  -9.015  10.366  1.00 10.00      A   
ATOM   3832  O   ARG A 403       7.745  -7.983  10.543  1.00 10.00      A   
ATOM   3833  N   LEU A 404       7.550 -10.213  10.691  1.00 10.00      A   
ATOM   3834  HN  LEU A 404       6.976 -10.996  10.560  1.00 10.00      A   
ATOM   3835  CA  LEU A 404       8.881 -10.395  11.237  1.00 10.00      A   
ATOM   3836  CB  LEU A 404       8.797 -11.069  12.607  1.00 10.00      A   
ATOM   3837  CG  LEU A 404      10.130 -11.383  13.291  1.00 10.00      A   
ATOM   3838  CD1 LEU A 404      10.821 -10.103  13.730  1.00 10.00      A   
ATOM   3839  CD2 LEU A 404       9.915 -12.312  14.474  1.00 10.00      A   
ATOM   3840  C   LEU A 404       9.726 -11.241  10.300  1.00 10.00      A   
ATOM   3841  O   LEU A 404       9.355 -12.368   9.965  1.00 10.00      A   
ATOM   3842  N   CYS A 405      10.856 -10.702   9.875  1.00 10.00      A   
ATOM   3843  HN  CYS A 405      11.097  -9.791  10.157  1.00 10.00      A   
ATOM   3844  CA  CYS A 405      11.736 -11.429   8.983  1.00 10.00      A   
ATOM   3845  CB  CYS A 405      11.531 -10.991   7.532  1.00 10.00      A   
ATOM   3846  SG  CYS A 405      12.395 -12.019   6.321  1.00 10.00      A   
ATOM   3847  HG  CYS A 405      13.578 -12.340   6.830  1.00 10.00      A   
ATOM   3848  C   CYS A 405      13.199 -11.288   9.385  1.00 10.00      A   
ATOM   3849  O   CYS A 405      13.715 -10.180   9.549  1.00 10.00      A   
ATOM   3850  N   ILE A 406      13.851 -12.426   9.567  1.00 10.00      A   
ATOM   3851  HN  ILE A 406      13.366 -13.274   9.473  1.00 10.00      A   
ATOM   3852  CA  ILE A 406      15.260 -12.451   9.915  1.00 10.00      A   
ATOM   3853  CB  ILE A 406      15.620 -13.706  10.739  1.00 10.00      A   
ATOM   3854  CG1 ILE A 406      14.662 -13.846  11.925  1.00 10.00      A   
ATOM   3855  CG2 ILE A 406      17.058 -13.622  11.237  1.00 10.00      A   
ATOM   3856  CD1 ILE A 406      14.836 -15.134  12.695  1.00 10.00      A   
ATOM   3857  C   ILE A 406      16.081 -12.443   8.633  1.00 10.00      A   
ATOM   3858  O   ILE A 406      15.702 -13.074   7.645  1.00 10.00      A   
ATOM   3859  N   ILE A 407      17.185 -11.712   8.648  1.00 10.00      A   
ATOM   3860  HN  ILE A 407      17.409 -11.210   9.464  1.00 10.00      A   
ATOM   3861  CA  ILE A 407      18.064 -11.613   7.488  1.00 10.00      A   
ATOM   3862  CB  ILE A 407      19.203 -10.601   7.757  1.00 10.00      A   
ATOM   3863  CG1 ILE A 407      18.637  -9.198   7.999  1.00 10.00      A   
ATOM   3864  CG2 ILE A 407      20.219 -10.584   6.626  1.00 10.00      A   
ATOM   3865  CD1 ILE A 407      17.814  -8.651   6.851  1.00 10.00      A   
ATOM   3866  C   ILE A 407      18.658 -12.978   7.130  1.00 10.00      A   
ATOM   3867  O   ILE A 407      18.738 -13.345   5.955  1.00 10.00      A   
ATOM   3868  N   GLU A 408      19.057 -13.729   8.151  1.00 10.00      A   
ATOM   3869  HN  GLU A 408      18.941 -13.397   9.064  1.00 10.00      A   
ATOM   3870  CA  GLU A 408      19.653 -15.044   7.948  1.00 10.00      A   
ATOM   3871  CB  GLU A 408      20.586 -15.388   9.117  1.00 10.00      A   
ATOM   3872  CG  GLU A 408      21.501 -16.581   8.868  1.00 10.00      A   
ATOM   3873  CD  GLU A 408      22.436 -16.376   7.692  1.00 10.00      A   
ATOM   3874  OE1 GLU A 408      22.958 -15.256   7.530  1.00 10.00      A   
ATOM   3875  OE2 GLU A 408      22.657 -17.339   6.928  1.00 10.00      A   
ATOM   3876  C   GLU A 408      18.573 -16.116   7.808  1.00 10.00      A   
ATOM   3877  O   GLU A 408      17.692 -16.235   8.666  1.00 10.00      A   
ATOM   3878  N   PRO A 409      18.610 -16.890   6.710  1.00 10.00      A   
ATOM   3879  CA  PRO A 409      17.641 -17.960   6.460  1.00 10.00      A   
ATOM   3880  CB  PRO A 409      17.873 -18.343   4.988  1.00 10.00      A   
ATOM   3881  CG  PRO A 409      18.812 -17.315   4.446  1.00 10.00      A   
ATOM   3882  CD  PRO A 409      19.583 -16.781   5.618  1.00 10.00      A   
ATOM   3883  C   PRO A 409      17.896 -19.168   7.359  1.00 10.00      A   
ATOM   3884  O   PRO A 409      19.045 -19.558   7.579  1.00 10.00      A   
ATOM   3885  N   LYS A 410      16.818 -19.740   7.888  1.00 10.00      A   
ATOM   3886  HN  LYS A 410      15.935 -19.357   7.685  1.00 10.00      A   
ATOM   3887  CA  LYS A 410      16.898 -20.909   8.766  1.00 10.00      A   
ATOM   3888  CB  LYS A 410      17.414 -22.151   8.020  1.00 10.00      A   
ATOM   3889  CG  LYS A 410      16.486 -22.640   6.919  1.00 10.00      A   
ATOM   3890  CD  LYS A 410      16.379 -24.154   6.915  1.00 10.00      A   
ATOM   3891  CE  LYS A 410      15.301 -24.627   5.955  1.00 10.00      A   
ATOM   3892  NZ  LYS A 410      15.051 -26.084   6.088  1.00 10.00      A   
ATOM   3893  HZ1 LYS A 410      14.798 -26.315   7.072  1.00 10.00      A   
ATOM   3894  HZ2 LYS A 410      15.901 -26.624   5.826  1.00 10.00      A   
ATOM   3895  HZ3 LYS A 410      14.270 -26.373   5.468  1.00 10.00      A   
ATOM   3896  C   LYS A 410      17.729 -20.632  10.018  1.00 10.00      A   
ATOM   3897  O   LYS A 410      18.419 -21.515  10.529  1.00 10.00      A   
ATOM   3898  N   ALA A 411      17.653 -19.402  10.510  1.00 10.00      A   
ATOM   3899  HN  ALA A 411      17.088 -18.740  10.060  1.00 10.00      A   
ATOM   3900  CA  ALA A 411      18.385 -19.011  11.704  1.00 10.00      A   
ATOM   3901  CB  ALA A 411      18.718 -17.529  11.655  1.00 10.00      A   
ATOM   3902  C   ALA A 411      17.560 -19.325  12.945  1.00 10.00      A   
ATOM   3903  O   ALA A 411      16.430 -18.856  13.079  1.00 10.00      A   
ATOM   3904  N   PRO A 412      18.094 -20.151  13.851  1.00 10.00      A   
ATOM   3905  CA  PRO A 412      17.406 -20.516  15.085  1.00 10.00      A   
ATOM   3906  CB  PRO A 412      18.066 -21.847  15.442  1.00 10.00      A   
ATOM   3907  CG  PRO A 412      19.463 -21.720  14.936  1.00 10.00      A   
ATOM   3908  CD  PRO A 412      19.409 -20.810  13.736  1.00 10.00      A   
ATOM   3909  C   PRO A 412      17.668 -19.501  16.194  1.00 10.00      A   
ATOM   3910  O   PRO A 412      18.281 -18.457  15.963  1.00 10.00      A   
ATOM   3911  N   ASP A 413      17.193 -19.813  17.393  1.00 10.00      A   
ATOM   3912  HN  ASP A 413      16.690 -20.650  17.507  1.00 10.00      A   
ATOM   3913  CA  ASP A 413      17.395 -18.950  18.550  1.00 10.00      A   
ATOM   3914  CB  ASP A 413      16.749 -19.595  19.780  1.00 10.00      A   
ATOM   3915  CG  ASP A 413      16.775 -18.710  21.004  1.00 10.00      A   
ATOM   3916  OD1 ASP A 413      17.840 -18.615  21.641  1.00 10.00      A   
ATOM   3917  OD2 ASP A 413      15.726 -18.141  21.355  1.00 10.00      A   
ATOM   3918  C   ASP A 413      18.895 -18.760  18.770  1.00 10.00      A   
ATOM   3919  O   ASP A 413      19.643 -19.731  18.809  1.00 10.00      A   
ATOM   3920  N   TYR A 414      19.334 -17.517  18.911  1.00 10.00      A   
ATOM   3921  HN  TYR A 414      18.690 -16.778  18.895  1.00 10.00      A   
ATOM   3922  CA  TYR A 414      20.761 -17.230  19.081  1.00 10.00      A   
ATOM   3923  CB  TYR A 414      21.122 -15.823  18.587  1.00 10.00      A   
ATOM   3924  CG  TYR A 414      20.775 -14.695  19.532  1.00 10.00      A   
ATOM   3925  CD1 TYR A 414      21.771 -14.028  20.236  1.00 10.00      A   
ATOM   3926  CD2 TYR A 414      19.461 -14.295  19.720  1.00 10.00      A   
ATOM   3927  CE1 TYR A 414      21.467 -12.994  21.101  1.00 10.00      A   
ATOM   3928  CE2 TYR A 414      19.150 -13.264  20.584  1.00 10.00      A   
ATOM   3929  CZ  TYR A 414      20.154 -12.618  21.271  1.00 10.00      A   
ATOM   3930  OH  TYR A 414      19.841 -11.586  22.126  1.00 10.00      A   
ATOM   3931  HH  TYR A 414      18.950 -11.255  21.920  1.00 10.00      A   
ATOM   3932  C   TYR A 414      21.286 -17.487  20.496  1.00 10.00      A   
ATOM   3933  O   TYR A 414      22.494 -17.414  20.733  1.00 10.00      A   
ATOM   3934  N   LEU A 415      20.393 -17.792  21.426  1.00 10.00      A   
ATOM   3935  HN  LEU A 415      19.438 -17.854  21.181  1.00 10.00      A   
ATOM   3936  CA  LEU A 415      20.798 -18.047  22.807  1.00 10.00      A   
ATOM   3937  CB  LEU A 415      19.952 -17.234  23.792  1.00 10.00      A   
ATOM   3938  CG  LEU A 415      20.151 -15.718  23.768  1.00 10.00      A   
ATOM   3939  CD1 LEU A 415      19.273 -15.050  24.814  1.00 10.00      A   
ATOM   3940  CD2 LEU A 415      21.612 -15.363  23.993  1.00 10.00      A   
ATOM   3941  C   LEU A 415      20.723 -19.530  23.160  1.00 10.00      A   
ATOM   3942  O   LEU A 415      21.621 -20.072  23.809  1.00 10.00      A   
ATOM   3943  N   THR A 416      19.651 -20.182  22.737  1.00 10.00      A   
ATOM   3944  HN  THR A 416      18.961 -19.692  22.230  1.00 10.00      A   
ATOM   3945  CA  THR A 416      19.458 -21.600  23.023  1.00 10.00      A   
ATOM   3946  CB  THR A 416      18.036 -21.875  23.546  1.00 10.00      A   
ATOM   3947  OG1 THR A 416      17.084 -21.130  22.772  1.00 10.00      A   
ATOM   3948  HG1 THR A 416      17.323 -20.191  22.779  1.00 10.00      A   
ATOM   3949  CG2 THR A 416      17.921 -21.469  25.006  1.00 10.00      A   
ATOM   3950  C   THR A 416      19.739 -22.477  21.805  1.00 10.00      A   
ATOM   3951  O   THR A 416      19.928 -23.688  21.936  1.00 10.00      A   
ATOM   3952  N   LEU A 417      19.775 -21.853  20.630  1.00 10.00      A   
ATOM   3953  HN  LEU A 417      19.629 -20.884  20.606  1.00 10.00      A   
ATOM   3954  CA  LEU A 417      20.030 -22.554  19.369  1.00 10.00      A   
ATOM   3955  CB  LEU A 417      21.409 -23.222  19.362  1.00 10.00      A   
ATOM   3956  CG  LEU A 417      22.606 -22.270  19.421  1.00 10.00      A   
ATOM   3957  CD1 LEU A 417      23.894 -23.038  19.658  1.00 10.00      A   
ATOM   3958  CD2 LEU A 417      22.702 -21.443  18.147  1.00 10.00      A   
ATOM   3959  C   LEU A 417      18.919 -23.543  19.028  1.00 10.00      A   
ATOM   3960  O   LEU A 417      19.160 -24.590  18.431  1.00 10.00      A   
ATOM   3961  N   GLU A 418      17.695 -23.191  19.390  1.00 10.00      A   
ATOM   3962  HN  GLU A 418      17.561 -22.330  19.838  1.00 10.00      A   
ATOM   3963  CA  GLU A 418      16.539 -24.042  19.131  1.00 10.00      A   
ATOM   3964  CB  GLU A 418      15.759 -24.284  20.429  1.00 10.00      A   
ATOM   3965  CG  GLU A 418      16.553 -24.995  21.512  1.00 10.00      A   
ATOM   3966  CD  GLU A 418      15.728 -25.277  22.751  1.00 10.00      A   
ATOM   3967  OE1 GLU A 418      15.828 -24.505  23.728  1.00 10.00      A   
ATOM   3968  OE2 GLU A 418      14.984 -26.279  22.757  1.00 10.00      A   
ATOM   3969  C   GLU A 418      15.631 -23.404  18.081  1.00 10.00      A   
ATOM   3970  O   GLU A 418      15.722 -22.202  17.824  1.00 10.00      A   
ATOM   3971  N   PRO A 419      14.762 -24.207  17.437  1.00 10.00      A   
ATOM   3972  CA  PRO A 419      13.823 -23.712  16.422  1.00 10.00      A   
ATOM   3973  CB  PRO A 419      13.047 -24.963  16.001  1.00 10.00      A   
ATOM   3974  CG  PRO A 419      13.924 -26.104  16.386  1.00 10.00      A   
ATOM   3975  CD  PRO A 419      14.637 -25.664  17.630  1.00 10.00      A   
ATOM   3976  C   PRO A 419      12.871 -22.667  17.001  1.00 10.00      A   
ATOM   3977  O   PRO A 419      12.549 -22.690  18.191  1.00 10.00      A   
ATOM   3978  N   LEU A 420      12.406 -21.763  16.158  1.00 10.00      A   
ATOM   3979  HN  LEU A 420      12.659 -21.815  15.207  1.00 10.00      A   
ATOM   3980  CA  LEU A 420      11.515 -20.699  16.602  1.00 10.00      A   
ATOM   3981  CB  LEU A 420      11.754 -19.430  15.785  1.00 10.00      A   
ATOM   3982  CG  LEU A 420      13.193 -18.911  15.747  1.00 10.00      A   
ATOM   3983  CD1 LEU A 420      13.325 -17.791  14.728  1.00 10.00      A   
ATOM   3984  CD2 LEU A 420      13.636 -18.440  17.125  1.00 10.00      A   
ATOM   3985  C   LEU A 420      10.047 -21.110  16.514  1.00 10.00      A   
ATOM   3986  O   LEU A 420       9.156 -20.261  16.594  1.00 10.00      A   
ATOM   3987  N   ASP A 421       9.804 -22.412  16.359  1.00 10.00      A   
ATOM   3988  HN  ASP A 421      10.561 -23.032  16.310  1.00 10.00      A   
ATOM   3989  CA  ASP A 421       8.449 -22.949  16.253  1.00 10.00      A   
ATOM   3990  CB  ASP A 421       8.484 -24.480  16.183  1.00 10.00      A   
ATOM   3991  CG  ASP A 421       9.006 -25.012  14.862  1.00 10.00      A   
ATOM   3992  OD1 ASP A 421       8.238 -25.053  13.885  1.00 10.00      A   
ATOM   3993  OD2 ASP A 421      10.184 -25.413  14.801  1.00 10.00      A   
ATOM   3994  C   ASP A 421       7.585 -22.520  17.431  1.00 10.00      A   
ATOM   3995  O   ASP A 421       6.474 -22.027  17.248  1.00 10.00      A   
ATOM   3996  N   ILE A 422       8.109 -22.699  18.639  1.00 10.00      A   
ATOM   3997  HN  ILE A 422       9.007 -23.080  18.716  1.00 10.00      A   
ATOM   3998  CA  ILE A 422       7.384 -22.343  19.854  1.00 10.00      A   
ATOM   3999  CB  ILE A 422       8.053 -22.909  21.124  1.00 10.00      A   
ATOM   4000  CG1 ILE A 422       9.571 -22.704  21.077  1.00 10.00      A   
ATOM   4001  CG2 ILE A 422       7.709 -24.383  21.296  1.00 10.00      A   
ATOM   4002  CD1 ILE A 422      10.285 -23.100  22.353  1.00 10.00      A   
ATOM   4003  C   ILE A 422       7.197 -20.835  19.991  1.00 10.00      A   
ATOM   4004  O   ILE A 422       6.177 -20.374  20.506  1.00 10.00      A   
ATOM   4005  N   GLY A 423       8.177 -20.068  19.523  1.00 10.00      A   
ATOM   4006  HN  GLY A 423       8.965 -20.485  19.118  1.00 10.00      A   
ATOM   4007  CA  GLY A 423       8.089 -18.624  19.601  1.00 10.00      A   
ATOM   4008  C   GLY A 423       6.976 -18.083  18.731  1.00 10.00      A   
ATOM   4009  O   GLY A 423       6.142 -17.305  19.189  1.00 10.00      A   
ATOM   4010  N   PHE A 424       6.957 -18.508  17.473  1.00 10.00      A   
ATOM   4011  HN  PHE A 424       7.655 -19.128  17.167  1.00 10.00      A   
ATOM   4012  CA  PHE A 424       5.930 -18.074  16.531  1.00 10.00      A   
ATOM   4013  CB  PHE A 424       6.318 -18.438  15.097  1.00 10.00      A   
ATOM   4014  CG  PHE A 424       7.305 -17.495  14.464  1.00 10.00      A   
ATOM   4015  CD1 PHE A 424       8.662 -17.594  14.730  1.00 10.00      A   
ATOM   4016  CD2 PHE A 424       6.877 -16.510  13.596  1.00 10.00      A   
ATOM   4017  CE1 PHE A 424       9.569 -16.730  14.144  1.00 10.00      A   
ATOM   4018  CE2 PHE A 424       7.778 -15.645  13.006  1.00 10.00      A   
ATOM   4019  CZ  PHE A 424       9.127 -15.754  13.279  1.00 10.00      A   
ATOM   4020  C   PHE A 424       4.580 -18.688  16.890  1.00 10.00      A   
ATOM   4021  O   PHE A 424       3.528 -18.115  16.604  1.00 10.00      A   
ATOM   4022  N   GLY A 425       4.624 -19.855  17.529  1.00 10.00      A   
ATOM   4023  HN  GLY A 425       5.496 -20.265  17.718  1.00 10.00      A   
ATOM   4024  CA  GLY A 425       3.409 -20.536  17.937  1.00 10.00      A   
ATOM   4025  C   GLY A 425       2.658 -19.770  19.009  1.00 10.00      A   
ATOM   4026  O   GLY A 425       1.426 -19.804  19.063  1.00 10.00      A   
ATOM   4027  N   ALA A 426       3.401 -19.072  19.862  1.00 10.00      A   
ATOM   4028  HN  ALA A 426       4.378 -19.096  19.779  1.00 10.00      A   
ATOM   4029  CA  ALA A 426       2.800 -18.280  20.928  1.00 10.00      A   
ATOM   4030  CB  ALA A 426       3.854 -17.843  21.931  1.00 10.00      A   
ATOM   4031  C   ALA A 426       2.094 -17.067  20.343  1.00 10.00      A   
ATOM   4032  O   ALA A 426       1.096 -16.591  20.884  1.00 10.00      A   
ATOM   4033  N   ILE A 427       2.611 -16.586  19.218  1.00 10.00      A   
ATOM   4034  HN  ILE A 427       3.398 -17.027  18.830  1.00 10.00      A   
ATOM   4035  CA  ILE A 427       2.041 -15.426  18.543  1.00 10.00      A   
ATOM   4036  CB  ILE A 427       2.851 -15.038  17.287  1.00 10.00      A   
ATOM   4037  CG1 ILE A 427       4.334 -14.841  17.628  1.00 10.00      A   
ATOM   4038  CG2 ILE A 427       2.275 -13.790  16.629  1.00 10.00      A   
ATOM   4039  CD1 ILE A 427       4.624 -13.640  18.503  1.00 10.00      A   
ATOM   4040  C   ILE A 427       0.591 -15.695  18.149  1.00 10.00      A   
ATOM   4041  O   ILE A 427      -0.306 -14.921  18.479  1.00 10.00      A   
ATOM   4042  N   VAL A 428       0.360 -16.818  17.481  1.00 10.00      A   
ATOM   4043  HN  VAL A 428       1.108 -17.421  17.281  1.00 10.00      A   
ATOM   4044  CA  VAL A 428      -0.982 -17.181  17.038  1.00 10.00      A   
ATOM   4045  CB  VAL A 428      -0.952 -18.220  15.898  1.00 10.00      A   
ATOM   4046  CG1 VAL A 428      -0.283 -17.631  14.668  1.00 10.00      A   
ATOM   4047  CG2 VAL A 428      -0.243 -19.497  16.331  1.00 10.00      A   
ATOM   4048  C   VAL A 428      -1.846 -17.694  18.190  1.00 10.00      A   
ATOM   4049  O   VAL A 428      -3.068 -17.790  18.067  1.00 10.00      A   
ATOM   4050  N   GLU A 429      -1.208 -18.025  19.307  1.00 10.00      A   
ATOM   4051  HN  GLU A 429      -0.231 -17.934  19.345  1.00 10.00      A   
ATOM   4052  CA  GLU A 429      -1.922 -18.525  20.474  1.00 10.00      A   
ATOM   4053  CB  GLU A 429      -0.989 -19.357  21.360  1.00 10.00      A   
ATOM   4054  CG  GLU A 429      -1.686 -20.033  22.531  1.00 10.00      A   
ATOM   4055  CD  GLU A 429      -0.737 -20.816  23.417  1.00 10.00      A   
ATOM   4056  OE1 GLU A 429       0.472 -20.516  23.415  1.00 10.00      A   
ATOM   4057  OE2 GLU A 429      -1.203 -21.733  24.123  1.00 10.00      A   
ATOM   4058  C   GLU A 429      -2.529 -17.374  21.276  1.00 10.00      A   
ATOM   4059  O   GLU A 429      -3.635 -17.490  21.807  1.00 10.00      A   
ATOM   4060  N   HIS A 430      -1.799 -16.269  21.362  1.00 10.00      A   
ATOM   4061  HN  HIS A 430      -0.916 -16.244  20.933  1.00 10.00      A   
ATOM   4062  CA  HIS A 430      -2.263 -15.101  22.103  1.00 10.00      A   
ATOM   4063  CB  HIS A 430      -1.114 -14.446  22.876  1.00 10.00      A   
ATOM   4064  CG  HIS A 430      -0.596 -15.286  24.005  1.00 10.00      A   
ATOM   4065  ND1 HIS A 430      -0.943 -15.028  25.311  1.00 10.00      A   
ATOM   4066  CD2 HIS A 430       0.226 -16.367  23.971  1.00 10.00      A   
ATOM   4067  CE1 HIS A 430      -0.335 -15.949  26.037  1.00 10.00      A   
ATOM   4068  NE2 HIS A 430       0.381 -16.779  25.269  1.00 10.00      A   
ATOM   4069  HE2 HIS A 430       0.914 -17.545  25.575  1.00 10.00      A   
ATOM   4070  C   HIS A 430      -2.962 -14.090  21.193  1.00 10.00      A   
ATOM   4071  O   HIS A 430      -3.974 -13.500  21.572  1.00 10.00      A   
ATOM   4072  N   CYS A 431      -2.432 -13.896  19.994  1.00 10.00      A   
ATOM   4073  HN  CYS A 431      -1.623 -14.392  19.735  1.00 10.00      A   
ATOM   4074  CA  CYS A 431      -3.026 -12.963  19.048  1.00 10.00      A   
ATOM   4075  CB  CYS A 431      -1.942 -12.294  18.201  1.00 10.00      A   
ATOM   4076  SG  CYS A 431      -0.534 -11.690  19.160  1.00 10.00      A   
ATOM   4077  HG  CYS A 431       0.210 -12.735  19.495  1.00 10.00      A   
ATOM   4078  C   CYS A 431      -4.046 -13.676  18.160  1.00 10.00      A   
ATOM   4079  O   CYS A 431      -3.699 -14.268  17.135  1.00 10.00      A   
ATOM   4080  N   LYS A 432      -5.307 -13.616  18.561  1.00 10.00      A   
ATOM   4081  HN  LYS A 432      -5.525 -13.122  19.383  1.00 10.00      A   
ATOM   4082  CA  LYS A 432      -6.379 -14.263  17.816  1.00 10.00      A   
ATOM   4083  CB  LYS A 432      -7.526 -14.633  18.759  1.00 10.00      A   
ATOM   4084  CG  LYS A 432      -7.146 -15.646  19.825  1.00 10.00      A   
ATOM   4085  CD  LYS A 432      -6.644 -16.934  19.192  1.00 10.00      A   
ATOM   4086  CE  LYS A 432      -6.260 -17.963  20.240  1.00 10.00      A   
ATOM   4087  NZ  LYS A 432      -7.415 -18.350  21.096  1.00 10.00      A   
ATOM   4088  HZ1 LYS A 432      -8.258 -18.502  20.506  1.00 10.00      A   
ATOM   4089  HZ2 LYS A 432      -7.621 -17.602  21.792  1.00 10.00      A   
ATOM   4090  HZ3 LYS A 432      -7.203 -19.229  21.609  1.00 10.00      A   
ATOM   4091  C   LYS A 432      -6.893 -13.373  16.692  1.00 10.00      A   
ATOM   4092  O   LYS A 432      -7.530 -13.844  15.749  1.00 10.00      A   
ATOM   4093  N   ASP A 433      -6.607 -12.084  16.795  1.00 10.00      A   
ATOM   4094  HN  ASP A 433      -6.089 -11.770  17.568  1.00 10.00      A   
ATOM   4095  CA  ASP A 433      -7.040 -11.121  15.790  1.00 10.00      A   
ATOM   4096  CB  ASP A 433      -7.408  -9.785  16.441  1.00 10.00      A   
ATOM   4097  CG  ASP A 433      -8.694  -9.860  17.240  1.00 10.00      A   
ATOM   4098  OD1 ASP A 433      -8.624  -9.835  18.488  1.00 10.00      A   
ATOM   4099  OD2 ASP A 433      -9.781  -9.957  16.624  1.00 10.00      A   
ATOM   4100  C   ASP A 433      -5.964 -10.931  14.726  1.00 10.00      A   
ATOM   4101  O   ASP A 433      -6.044 -10.031  13.890  1.00 10.00      A   
ATOM   4102  N   LEU A 434      -4.959 -11.797  14.766  1.00 10.00      A   
ATOM   4103  HN  LEU A 434      -4.959 -12.492  15.457  1.00 10.00      A   
ATOM   4104  CA  LEU A 434      -3.859 -11.749  13.812  1.00 10.00      A   
ATOM   4105  CB  LEU A 434      -2.740 -12.690  14.269  1.00 10.00      A   
ATOM   4106  CG  LEU A 434      -1.435 -12.640  13.472  1.00 10.00      A   
ATOM   4107  CD1 LEU A 434      -0.729 -11.308  13.681  1.00 10.00      A   
ATOM   4108  CD2 LEU A 434      -0.527 -13.797  13.859  1.00 10.00      A   
ATOM   4109  C   LEU A 434      -4.351 -12.153  12.426  1.00 10.00      A   
ATOM   4110  O   LEU A 434      -4.708 -13.308  12.201  1.00 10.00      A   
ATOM   4111  N   ARG A 435      -4.371 -11.196  11.505  1.00 10.00      A   
ATOM   4112  HN  ARG A 435      -4.058 -10.297  11.742  1.00 10.00      A   
ATOM   4113  CA  ARG A 435      -4.839 -11.444  10.148  1.00 10.00      A   
ATOM   4114  CB  ARG A 435      -5.654 -10.250   9.634  1.00 10.00      A   
ATOM   4115  CG  ARG A 435      -6.570  -9.597  10.656  1.00 10.00      A   
ATOM   4116  CD  ARG A 435      -7.405  -8.494  10.018  1.00 10.00      A   
ATOM   4117  NE  ARG A 435      -6.591  -7.517   9.283  1.00 10.00      A   
ATOM   4118  HE  ARG A 435      -6.193  -7.810   8.428  1.00 10.00      A   
ATOM   4119  CZ  ARG A 435      -6.376  -6.266   9.688  1.00 10.00      A   
ATOM   4120  NH1 ARG A 435      -6.911  -5.826  10.824  1.00 10.00      A   
ATOM   4121 HH11 ARG A 435      -7.504  -6.460  11.403  1.00 10.00      A   
ATOM   4122 HH12 ARG A 435      -6.748  -4.844  11.145  1.00 10.00      A   
ATOM   4123  NH2 ARG A 435      -5.635  -5.454   8.946  1.00 10.00      A   
ATOM   4124 HH21 ARG A 435      -5.460  -4.474   9.249  1.00 10.00      A   
ATOM   4125 HH22 ARG A 435      -5.221  -5.793   8.039  1.00 10.00      A   
ATOM   4126  C   ARG A 435      -3.678 -11.687   9.194  1.00 10.00      A   
ATOM   4127  O   ARG A 435      -3.839 -12.347   8.167  1.00 10.00      A   
ATOM   4128  N   ARG A 436      -2.510 -11.160   9.530  1.00 10.00      A   
ATOM   4129  HN  ARG A 436      -2.425 -10.671  10.378  1.00 10.00      A   
ATOM   4130  CA  ARG A 436      -1.346 -11.303   8.672  1.00 10.00      A   
ATOM   4131  CB  ARG A 436      -1.177 -10.033   7.838  1.00 10.00      A   
ATOM   4132  CG  ARG A 436      -0.265 -10.182   6.634  1.00 10.00      A   
ATOM   4133  CD  ARG A 436      -0.196  -8.877   5.861  1.00 10.00      A   
ATOM   4134  NE  ARG A 436       0.502  -9.020   4.585  1.00 10.00      A   
ATOM   4135  HE  ARG A 436       0.742  -9.927   4.302  1.00 10.00      A   
ATOM   4136  CZ  ARG A 436       0.823  -7.990   3.801  1.00 10.00      A   
ATOM   4137  NH1 ARG A 436       0.517  -6.751   4.161  1.00 10.00      A   
ATOM   4138 HH11 ARG A 436       0.783  -5.946   3.538  1.00 10.00      A   
ATOM   4139 HH12 ARG A 436       0.017  -6.566   5.056  1.00 10.00      A   
ATOM   4140  NH2 ARG A 436       1.466  -8.186   2.656  1.00 10.00      A   
ATOM   4141 HH21 ARG A 436       1.731  -9.143   2.349  1.00 10.00      A   
ATOM   4142 HH22 ARG A 436       1.704  -7.361   2.048  1.00 10.00      A   
ATOM   4143  C   ARG A 436      -0.087 -11.564   9.490  1.00 10.00      A   
ATOM   4144  O   ARG A 436       0.193 -10.852  10.455  1.00 10.00      A   
ATOM   4145  N   LEU A 437       0.661 -12.588   9.105  1.00 10.00      A   
ATOM   4146  HN  LEU A 437       0.378 -13.128   8.333  1.00 10.00      A   
ATOM   4147  CA  LEU A 437       1.894 -12.935   9.799  1.00 10.00      A   
ATOM   4148  CB  LEU A 437       1.633 -14.008  10.863  1.00 10.00      A   
ATOM   4149  CG  LEU A 437       2.857 -14.512  11.640  1.00 10.00      A   
ATOM   4150  CD1 LEU A 437       3.451 -13.413  12.503  1.00 10.00      A   
ATOM   4151  CD2 LEU A 437       2.501 -15.720  12.489  1.00 10.00      A   
ATOM   4152  C   LEU A 437       2.958 -13.421   8.819  1.00 10.00      A   
ATOM   4153  O   LEU A 437       2.659 -14.155   7.873  1.00 10.00      A   
ATOM   4154  N   SER A 438       4.190 -12.988   9.042  1.00 10.00      A   
ATOM   4155  HN  SER A 438       4.350 -12.373   9.791  1.00 10.00      A   
ATOM   4156  CA  SER A 438       5.316 -13.383   8.211  1.00 10.00      A   
ATOM   4157  CB  SER A 438       6.099 -12.141   7.785  1.00 10.00      A   
ATOM   4158  OG  SER A 438       5.219 -11.133   7.313  1.00 10.00      A   
ATOM   4159  HG  SER A 438       5.709 -10.517   6.751  1.00 10.00      A   
ATOM   4160  C   SER A 438       6.216 -14.344   8.992  1.00 10.00      A   
ATOM   4161  O   SER A 438       6.530 -14.099  10.157  1.00 10.00      A   
ATOM   4162  N   LEU A 439       6.620 -15.438   8.358  1.00 10.00      A   
ATOM   4163  HN  LEU A 439       6.351 -15.580   7.424  1.00 10.00      A   
ATOM   4164  CA  LEU A 439       7.464 -16.431   9.018  1.00 10.00      A   
ATOM   4165  CB  LEU A 439       6.927 -17.844   8.765  1.00 10.00      A   
ATOM   4166  CG  LEU A 439       5.501 -18.128   9.242  1.00 10.00      A   
ATOM   4167  CD1 LEU A 439       5.069 -19.523   8.827  1.00 10.00      A   
ATOM   4168  CD2 LEU A 439       5.391 -17.966  10.750  1.00 10.00      A   
ATOM   4169  C   LEU A 439       8.918 -16.337   8.562  1.00 10.00      A   
ATOM   4170  O   LEU A 439       9.196 -16.102   7.383  1.00 10.00      A   
ATOM   4171  N   SER A 440       9.841 -16.519   9.499  1.00 10.00      A   
ATOM   4172  HN  SER A 440       9.559 -16.689  10.424  1.00 10.00      A   
ATOM   4173  CA  SER A 440      11.265 -16.471   9.198  1.00 10.00      A   
ATOM   4174  CB  SER A 440      11.748 -15.025   9.109  1.00 10.00      A   
ATOM   4175  OG  SER A 440      11.363 -14.284  10.253  1.00 10.00      A   
ATOM   4176  HG  SER A 440      10.511 -13.859  10.089  1.00 10.00      A   
ATOM   4177  C   SER A 440      12.065 -17.235  10.249  1.00 10.00      A   
ATOM   4178  O   SER A 440      11.542 -17.567  11.315  1.00 10.00      A   
ATOM   4179  N   GLY A 441      13.328 -17.518   9.938  1.00 10.00      A   
ATOM   4180  HN  GLY A 441      13.678 -17.245   9.064  1.00 10.00      A   
ATOM   4181  CA  GLY A 441      14.183 -18.233  10.867  1.00 10.00      A   
ATOM   4182  C   GLY A 441      14.043 -19.736  10.738  1.00 10.00      A   
ATOM   4183  O   GLY A 441      13.528 -20.231   9.736  1.00 10.00      A   
ATOM   4184  N   LEU A 442      14.520 -20.470  11.737  1.00 10.00      A   
ATOM   4185  HN  LEU A 442      14.945 -20.023  12.503  1.00 10.00      A   
ATOM   4186  CA  LEU A 442      14.430 -21.923  11.718  1.00 10.00      A   
ATOM   4187  CB  LEU A 442      15.547 -22.560  12.541  1.00 10.00      A   
ATOM   4188  CG  LEU A 442      15.590 -24.089  12.548  1.00 10.00      A   
ATOM   4189  CD1 LEU A 442      15.883 -24.626  11.156  1.00 10.00      A   
ATOM   4190  CD2 LEU A 442      16.625 -24.581  13.543  1.00 10.00      A   
ATOM   4191  C   LEU A 442      13.071 -22.385  12.221  1.00 10.00      A   
ATOM   4192  O   LEU A 442      12.773 -22.298  13.414  1.00 10.00      A   
ATOM   4193  N   LEU A 443      12.258 -22.869  11.301  1.00 10.00      A   
ATOM   4194  HN  LEU A 443      12.570 -22.922  10.372  1.00 10.00      A   
ATOM   4195  CA  LEU A 443      10.922 -23.343  11.619  1.00 10.00      A   
ATOM   4196  CB  LEU A 443       9.872 -22.357  11.099  1.00 10.00      A   
ATOM   4197  CG  LEU A 443       9.933 -20.933  11.656  1.00 10.00      A   
ATOM   4198  CD1 LEU A 443       9.142 -19.979  10.774  1.00 10.00      A   
ATOM   4199  CD2 LEU A 443       9.407 -20.894  13.082  1.00 10.00      A   
ATOM   4200  C   LEU A 443      10.692 -24.704  10.986  1.00 10.00      A   
ATOM   4201  O   LEU A 443      11.181 -24.979   9.885  1.00 10.00      A   
ATOM   4202  N   THR A 444       9.949 -25.550  11.673  1.00 10.00      A   
ATOM   4203  HN  THR A 444       9.560 -25.264  12.536  1.00 10.00      A   
ATOM   4204  CA  THR A 444       9.652 -26.879  11.173  1.00 10.00      A   
ATOM   4205  CB  THR A 444      10.147 -27.975  12.142  1.00 10.00      A   
ATOM   4206  OG1 THR A 444       9.629 -27.739  13.459  1.00 10.00      A   
ATOM   4207  HG1 THR A 444       9.847 -26.833  13.739  1.00 10.00      A   
ATOM   4208  CG2 THR A 444      11.669 -28.011  12.193  1.00 10.00      A   
ATOM   4209  C   THR A 444       8.148 -27.009  10.970  1.00 10.00      A   
ATOM   4210  O   THR A 444       7.456 -26.000  10.825  1.00 10.00      A   
ATOM   4211  N   ASP A 445       7.638 -28.234  10.972  1.00 10.00      A   
ATOM   4212  HN  ASP A 445       8.229 -29.008  11.100  1.00 10.00      A   
ATOM   4213  CA  ASP A 445       6.208 -28.454  10.790  1.00 10.00      A   
ATOM   4214  CB  ASP A 445       5.933 -29.855  10.237  1.00 10.00      A   
ATOM   4215  CG  ASP A 445       6.103 -29.942   8.731  1.00 10.00      A   
ATOM   4216  OD1 ASP A 445       5.750 -30.986   8.147  1.00 10.00      A   
ATOM   4217  OD2 ASP A 445       6.599 -28.974   8.120  1.00 10.00      A   
ATOM   4218  C   ASP A 445       5.459 -28.240  12.100  1.00 10.00      A   
ATOM   4219  O   ASP A 445       4.230 -28.291  12.146  1.00 10.00      A   
ATOM   4220  N   LYS A 446       6.213 -27.980  13.165  1.00 10.00      A   
ATOM   4221  HN  LYS A 446       7.186 -27.934  13.062  1.00 10.00      A   
ATOM   4222  CA  LYS A 446       5.629 -27.759  14.477  1.00 10.00      A   
ATOM   4223  CB  LYS A 446       6.698 -27.821  15.574  1.00 10.00      A   
ATOM   4224  CG  LYS A 446       6.135 -28.015  16.974  1.00 10.00      A   
ATOM   4225  CD  LYS A 446       5.161 -29.181  17.007  1.00 10.00      A   
ATOM   4226  CE  LYS A 446       4.480 -29.311  18.357  1.00 10.00      A   
ATOM   4227  NZ  LYS A 446       3.417 -30.348  18.337  1.00 10.00      A   
ATOM   4228  HZ1 LYS A 446       2.565 -29.985  17.857  1.00 10.00      A   
ATOM   4229  HZ2 LYS A 446       3.163 -30.624  19.306  1.00 10.00      A   
ATOM   4230  HZ3 LYS A 446       3.751 -31.191  17.831  1.00 10.00      A   
ATOM   4231  C   LYS A 446       4.881 -26.431  14.526  1.00 10.00      A   
ATOM   4232  O   LYS A 446       3.739 -26.371  14.986  1.00 10.00      A   
ATOM   4233  N   VAL A 447       5.525 -25.369  14.050  1.00 10.00      A   
ATOM   4234  HN  VAL A 447       6.449 -25.469  13.714  1.00 10.00      A   
ATOM   4235  CA  VAL A 447       4.900 -24.052  14.036  1.00 10.00      A   
ATOM   4236  CB  VAL A 447       5.866 -22.934  13.570  1.00 10.00      A   
ATOM   4237  CG1 VAL A 447       6.280 -23.120  12.114  1.00 10.00      A   
ATOM   4238  CG2 VAL A 447       5.244 -21.561  13.787  1.00 10.00      A   
ATOM   4239  C   VAL A 447       3.643 -24.069  13.168  1.00 10.00      A   
ATOM   4240  O   VAL A 447       2.640 -23.437  13.498  1.00 10.00      A   
ATOM   4241  N   PHE A 448       3.691 -24.836  12.083  1.00 10.00      A   
ATOM   4242  HN  PHE A 448       4.510 -25.342  11.894  1.00 10.00      A   
ATOM   4243  CA  PHE A 448       2.561 -24.944  11.170  1.00 10.00      A   
ATOM   4244  CB  PHE A 448       2.951 -25.706   9.905  1.00 10.00      A   
ATOM   4245  CG  PHE A 448       3.972 -24.983   9.075  1.00 10.00      A   
ATOM   4246  CD1 PHE A 448       5.206 -25.553   8.818  1.00 10.00      A   
ATOM   4247  CD2 PHE A 448       3.698 -23.730   8.558  1.00 10.00      A   
ATOM   4248  CE1 PHE A 448       6.150 -24.887   8.061  1.00 10.00      A   
ATOM   4249  CE2 PHE A 448       4.636 -23.057   7.799  1.00 10.00      A   
ATOM   4250  CZ  PHE A 448       5.864 -23.637   7.550  1.00 10.00      A   
ATOM   4251  C   PHE A 448       1.374 -25.595  11.864  1.00 10.00      A   
ATOM   4252  O   PHE A 448       0.223 -25.298  11.551  1.00 10.00      A   
ATOM   4253  N   GLU A 449       1.665 -26.482  12.806  1.00 10.00      A   
ATOM   4254  HN  GLU A 449       2.604 -26.705  12.980  1.00 10.00      A   
ATOM   4255  CA  GLU A 449       0.624 -27.142  13.575  1.00 10.00      A   
ATOM   4256  CB  GLU A 449       1.227 -28.203  14.496  1.00 10.00      A   
ATOM   4257  CG  GLU A 449       0.224 -28.835  15.444  1.00 10.00      A   
ATOM   4258  CD  GLU A 449       0.866 -29.340  16.715  1.00 10.00      A   
ATOM   4259  OE1 GLU A 449       1.026 -30.569  16.856  1.00 10.00      A   
ATOM   4260  OE2 GLU A 449       1.213 -28.517  17.583  1.00 10.00      A   
ATOM   4261  C   GLU A 449      -0.108 -26.096  14.406  1.00 10.00      A   
ATOM   4262  O   GLU A 449      -1.335 -26.066  14.446  1.00 10.00      A   
ATOM   4263  N   TYR A 450       0.665 -25.227  15.054  1.00 10.00      A   
ATOM   4264  HN  TYR A 450       1.641 -25.306  14.977  1.00 10.00      A   
ATOM   4265  CA  TYR A 450       0.102 -24.161  15.871  1.00 10.00      A   
ATOM   4266  CB  TYR A 450       1.210 -23.351  16.550  1.00 10.00      A   
ATOM   4267  CG  TYR A 450       2.116 -24.154  17.455  1.00 10.00      A   
ATOM   4268  CD1 TYR A 450       3.497 -24.054  17.348  1.00 10.00      A   
ATOM   4269  CD2 TYR A 450       1.595 -25.007  18.419  1.00 10.00      A   
ATOM   4270  CE1 TYR A 450       4.333 -24.782  18.173  1.00 10.00      A   
ATOM   4271  CE2 TYR A 450       2.423 -25.737  19.247  1.00 10.00      A   
ATOM   4272  CZ  TYR A 450       3.789 -25.622  19.121  1.00 10.00      A   
ATOM   4273  OH  TYR A 450       4.616 -26.348  19.944  1.00 10.00      A   
ATOM   4274  HH  TYR A 450       4.946 -25.778  20.649  1.00 10.00      A   
ATOM   4275  C   TYR A 450      -0.741 -23.237  15.002  1.00 10.00      A   
ATOM   4276  O   TYR A 450      -1.823 -22.806  15.397  1.00 10.00      A   
ATOM   4277  N   ILE A 451      -0.233 -22.943  13.811  1.00 10.00      A   
ATOM   4278  HN  ILE A 451       0.650 -23.304  13.566  1.00 10.00      A   
ATOM   4279  CA  ILE A 451      -0.934 -22.083  12.866  1.00 10.00      A   
ATOM   4280  CB  ILE A 451      -0.094 -21.857  11.592  1.00 10.00      A   
ATOM   4281  CG1 ILE A 451       1.237 -21.185  11.941  1.00 10.00      A   
ATOM   4282  CG2 ILE A 451      -0.865 -21.022  10.583  1.00 10.00      A   
ATOM   4283  CD1 ILE A 451       2.196 -21.082  10.778  1.00 10.00      A   
ATOM   4284  C   ILE A 451      -2.273 -22.705  12.472  1.00 10.00      A   
ATOM   4285  O   ILE A 451      -3.314 -22.049  12.507  1.00 10.00      A   
ATOM   4286  N   GLY A 452      -2.243 -23.988  12.147  1.00 10.00      A   
ATOM   4287  HN  GLY A 452      -1.391 -24.474  12.187  1.00 10.00      A   
ATOM   4288  CA  GLY A 452      -3.444 -24.684  11.738  1.00 10.00      A   
ATOM   4289  C   GLY A 452      -4.348 -25.073  12.891  1.00 10.00      A   
ATOM   4290  O   GLY A 452      -5.309 -25.820  12.702  1.00 10.00      A   
ATOM   4291  N   THR A 453      -4.053 -24.582  14.086  1.00 10.00      A   
ATOM   4292  HN  THR A 453      -3.270 -24.004  14.190  1.00 10.00      A   
ATOM   4293  CA  THR A 453      -4.871 -24.899  15.247  1.00 10.00      A   
ATOM   4294  CB  THR A 453      -4.162 -25.885  16.197  1.00 10.00      A   
ATOM   4295  OG1 THR A 453      -3.584 -26.948  15.428  1.00 10.00      A   
ATOM   4296  HG1 THR A 453      -2.764 -26.630  15.018  1.00 10.00      A   
ATOM   4297  CG2 THR A 453      -5.149 -26.473  17.197  1.00 10.00      A   
ATOM   4298  C   THR A 453      -5.299 -23.647  16.016  1.00 10.00      A   
ATOM   4299  O   THR A 453      -6.415 -23.580  16.529  1.00 10.00      A   
ATOM   4300  N   TYR A 454      -4.422 -22.656  16.094  1.00 10.00      A   
ATOM   4301  HN  TYR A 454      -3.545 -22.750  15.662  1.00 10.00      A   
ATOM   4302  CA  TYR A 454      -4.728 -21.433  16.822  1.00 10.00      A   
ATOM   4303  CB  TYR A 454      -3.547 -21.016  17.701  1.00 10.00      A   
ATOM   4304  CG  TYR A 454      -3.148 -22.050  18.731  1.00 10.00      A   
ATOM   4305  CD1 TYR A 454      -1.830 -22.484  18.836  1.00 10.00      A   
ATOM   4306  CD2 TYR A 454      -4.087 -22.592  19.597  1.00 10.00      A   
ATOM   4307  CE1 TYR A 454      -1.464 -23.429  19.779  1.00 10.00      A   
ATOM   4308  CE2 TYR A 454      -3.730 -23.535  20.540  1.00 10.00      A   
ATOM   4309  CZ  TYR A 454      -2.417 -23.950  20.628  1.00 10.00      A   
ATOM   4310  OH  TYR A 454      -2.059 -24.890  21.567  1.00 10.00      A   
ATOM   4311  HH  TYR A 454      -2.684 -25.627  21.532  1.00 10.00      A   
ATOM   4312  C   TYR A 454      -5.146 -20.284  15.905  1.00 10.00      A   
ATOM   4313  O   TYR A 454      -6.130 -19.593  16.178  1.00 10.00      A   
ATOM   4314  N   ALA A 455      -4.406 -20.082  14.819  1.00 10.00      A   
ATOM   4315  HN  ALA A 455      -3.647 -20.671  14.641  1.00 10.00      A   
ATOM   4316  CA  ALA A 455      -4.703 -19.002  13.879  1.00 10.00      A   
ATOM   4317  CB  ALA A 455      -3.500 -18.704  12.999  1.00 10.00      A   
ATOM   4318  C   ALA A 455      -5.922 -19.321  13.021  1.00 10.00      A   
ATOM   4319  O   ALA A 455      -5.837 -20.087  12.056  1.00 10.00      A   
ATOM   4320  N   LYS A 456      -7.056 -18.736  13.377  1.00 10.00      A   
ATOM   4321  HN  LYS A 456      -7.062 -18.141  14.159  1.00 10.00      A   
ATOM   4322  CA  LYS A 456      -8.294 -18.956  12.642  1.00 10.00      A   
ATOM   4323  CB  LYS A 456      -9.432 -19.352  13.589  1.00 10.00      A   
ATOM   4324  CG  LYS A 456      -9.412 -20.808  14.030  1.00 10.00      A   
ATOM   4325  CD  LYS A 456      -9.615 -21.748  12.851  1.00 10.00      A   
ATOM   4326  CE  LYS A 456      -9.685 -23.198  13.302  1.00 10.00      A   
ATOM   4327  NZ  LYS A 456      -9.788 -24.130  12.150  1.00 10.00      A   
ATOM   4328  HZ1 LYS A 456     -10.600 -23.867  11.546  1.00 10.00      A   
ATOM   4329  HZ2 LYS A 456      -9.926 -25.104  12.487  1.00 10.00      A   
ATOM   4330  HZ3 LYS A 456      -8.918 -24.089  11.578  1.00 10.00      A   
ATOM   4331  C   LYS A 456      -8.696 -17.730  11.829  1.00 10.00      A   
ATOM   4332  O   LYS A 456      -9.248 -17.852  10.734  1.00 10.00      A   
ATOM   4333  N   LYS A 457      -8.393 -16.551  12.358  1.00 10.00      A   
ATOM   4334  HN  LYS A 457      -7.909 -16.521  13.212  1.00 10.00      A   
ATOM   4335  CA  LYS A 457      -8.747 -15.300  11.700  1.00 10.00      A   
ATOM   4336  CB  LYS A 457      -9.170 -14.246  12.730  1.00 10.00      A   
ATOM   4337  CG  LYS A 457     -10.541 -14.492  13.351  1.00 10.00      A   
ATOM   4338  CD  LYS A 457     -11.643 -14.403  12.306  1.00 10.00      A   
ATOM   4339  CE  LYS A 457     -13.027 -14.358  12.941  1.00 10.00      A   
ATOM   4340  NZ  LYS A 457     -13.459 -15.688  13.455  1.00 10.00      A   
ATOM   4341  HZ1 LYS A 457     -12.861 -15.979  14.251  1.00 10.00      A   
ATOM   4342  HZ2 LYS A 457     -13.388 -16.404  12.705  1.00 10.00      A   
ATOM   4343  HZ3 LYS A 457     -14.445 -15.641  13.781  1.00 10.00      A   
ATOM   4344  C   LYS A 457      -7.617 -14.781  10.817  1.00 10.00      A   
ATOM   4345  O   LYS A 457      -7.695 -13.676  10.279  1.00 10.00      A   
ATOM   4346  N   MET A 458      -6.569 -15.577  10.670  1.00 10.00      A   
ATOM   4347  HN  MET A 458      -6.555 -16.440  11.130  1.00 10.00      A   
ATOM   4348  CA  MET A 458      -5.440 -15.191   9.833  1.00 10.00      A   
ATOM   4349  CB  MET A 458      -4.192 -16.009  10.176  1.00 10.00      A   
ATOM   4350  CG  MET A 458      -2.896 -15.397   9.660  1.00 10.00      A   
ATOM   4351  SD  MET A 458      -1.457 -16.445   9.944  1.00 10.00      A   
ATOM   4352  CE  MET A 458      -1.891 -17.876   8.961  1.00 10.00      A   
ATOM   4353  C   MET A 458      -5.815 -15.370   8.367  1.00 10.00      A   
ATOM   4354  O   MET A 458      -6.259 -16.446   7.961  1.00 10.00      A   
ATOM   4355  N   GLU A 459      -5.640 -14.319   7.579  1.00 10.00      A   
ATOM   4356  HN  GLU A 459      -5.254 -13.495   7.950  1.00 10.00      A   
ATOM   4357  CA  GLU A 459      -6.003 -14.356   6.171  1.00 10.00      A   
ATOM   4358  CB  GLU A 459      -6.868 -13.144   5.812  1.00 10.00      A   
ATOM   4359  CG  GLU A 459      -7.937 -12.827   6.852  1.00 10.00      A   
ATOM   4360  CD  GLU A 459      -9.080 -11.991   6.312  1.00 10.00      A   
ATOM   4361  OE1 GLU A 459      -9.039 -11.610   5.126  1.00 10.00      A   
ATOM   4362  OE2 GLU A 459     -10.036 -11.723   7.072  1.00 10.00      A   
ATOM   4363  C   GLU A 459      -4.788 -14.450   5.250  1.00 10.00      A   
ATOM   4364  O   GLU A 459      -4.858 -15.067   4.187  1.00 10.00      A   
ATOM   4365  N   MET A 460      -3.676 -13.843   5.639  1.00 10.00      A   
ATOM   4366  HN  MET A 460      -3.657 -13.348   6.488  1.00 10.00      A   
ATOM   4367  CA  MET A 460      -2.481 -13.889   4.807  1.00 10.00      A   
ATOM   4368  CB  MET A 460      -2.182 -12.521   4.187  1.00 10.00      A   
ATOM   4369  CG  MET A 460      -1.062 -12.547   3.155  1.00 10.00      A   
ATOM   4370  SD  MET A 460      -0.847 -10.977   2.294  1.00 10.00      A   
ATOM   4371  CE  MET A 460       0.390 -11.428   1.079  1.00 10.00      A   
ATOM   4372  C   MET A 460      -1.269 -14.419   5.563  1.00 10.00      A   
ATOM   4373  O   MET A 460      -0.999 -14.015   6.695  1.00 10.00      A   
ATOM   4374  N   LEU A 461      -0.547 -15.327   4.929  1.00 10.00      A   
ATOM   4375  HN  LEU A 461      -0.821 -15.614   4.030  1.00 10.00      A   
ATOM   4376  CA  LEU A 461       0.636 -15.915   5.522  1.00 10.00      A   
ATOM   4377  CB  LEU A 461       0.297 -17.283   6.115  1.00 10.00      A   
ATOM   4378  CG  LEU A 461       1.448 -18.035   6.783  1.00 10.00      A   
ATOM   4379  CD1 LEU A 461       1.874 -17.344   8.068  1.00 10.00      A   
ATOM   4380  CD2 LEU A 461       1.069 -19.485   7.045  1.00 10.00      A   
ATOM   4381  C   LEU A 461       1.736 -16.061   4.479  1.00 10.00      A   
ATOM   4382  O   LEU A 461       1.532 -16.668   3.428  1.00 10.00      A   
ATOM   4383  N   SER A 462       2.890 -15.491   4.771  1.00 10.00      A   
ATOM   4384  HN  SER A 462       2.982 -15.003   5.615  1.00 10.00      A   
ATOM   4385  CA  SER A 462       4.026 -15.565   3.869  1.00 10.00      A   
ATOM   4386  CB  SER A 462       4.542 -14.159   3.552  1.00 10.00      A   
ATOM   4387  OG  SER A 462       3.479 -13.302   3.155  1.00 10.00      A   
ATOM   4388  HG  SER A 462       3.492 -13.193   2.186  1.00 10.00      A   
ATOM   4389  C   SER A 462       5.128 -16.429   4.482  1.00 10.00      A   
ATOM   4390  O   SER A 462       5.722 -16.076   5.505  1.00 10.00      A   
ATOM   4391  N   VAL A 463       5.386 -17.566   3.854  1.00 10.00      A   
ATOM   4392  HN  VAL A 463       4.895 -17.773   3.025  1.00 10.00      A   
ATOM   4393  CA  VAL A 463       6.393 -18.507   4.331  1.00 10.00      A   
ATOM   4394  CB  VAL A 463       5.808 -19.928   4.496  1.00 10.00      A   
ATOM   4395  CG1 VAL A 463       6.737 -20.807   5.318  1.00 10.00      A   
ATOM   4396  CG2 VAL A 463       4.420 -19.882   5.117  1.00 10.00      A   
ATOM   4397  C   VAL A 463       7.579 -18.571   3.371  1.00 10.00      A   
ATOM   4398  O   VAL A 463       7.405 -18.615   2.149  1.00 10.00      A   
ATOM   4399  N   ALA A 464       8.782 -18.586   3.928  1.00 10.00      A   
ATOM   4400  HN  ALA A 464       8.858 -18.560   4.905  1.00 10.00      A   
ATOM   4401  CA  ALA A 464       9.994 -18.642   3.128  1.00 10.00      A   
ATOM   4402  CB  ALA A 464      10.455 -17.233   2.792  1.00 10.00      A   
ATOM   4403  C   ALA A 464      11.097 -19.387   3.868  1.00 10.00      A   
ATOM   4404  O   ALA A 464      11.395 -19.068   5.019  1.00 10.00      A   
ATOM   4405  N   PHE A 465      11.681 -20.387   3.202  1.00 10.00      A   
ATOM   4406  HN  PHE A 465      11.361 -20.603   2.296  1.00 10.00      A   
ATOM   4407  CA  PHE A 465      12.773 -21.184   3.773  1.00 10.00      A   
ATOM   4408  CB  PHE A 465      14.045 -20.341   3.948  1.00 10.00      A   
ATOM   4409  CG  PHE A 465      14.669 -19.873   2.661  1.00 10.00      A   
ATOM   4410  CD1 PHE A 465      14.234 -18.710   2.045  1.00 10.00      A   
ATOM   4411  CD2 PHE A 465      15.703 -20.591   2.073  1.00 10.00      A   
ATOM   4412  CE1 PHE A 465      14.816 -18.276   0.870  1.00 10.00      A   
ATOM   4413  CE2 PHE A 465      16.287 -20.162   0.898  1.00 10.00      A   
ATOM   4414  CZ  PHE A 465      15.843 -19.002   0.295  1.00 10.00      A   
ATOM   4415  C   PHE A 465      12.388 -21.828   5.106  1.00 10.00      A   
ATOM   4416  O   PHE A 465      13.143 -21.757   6.075  1.00 10.00      A   
ATOM   4417  N   ALA A 466      11.224 -22.462   5.152  1.00 10.00      A   
ATOM   4418  HN  ALA A 466      10.669 -22.509   4.345  1.00 10.00      A   
ATOM   4419  CA  ALA A 466      10.758 -23.103   6.374  1.00 10.00      A   
ATOM   4420  CB  ALA A 466       9.937 -22.128   7.205  1.00 10.00      A   
ATOM   4421  C   ALA A 466       9.947 -24.357   6.069  1.00 10.00      A   
ATOM   4422  O   ALA A 466       9.526 -24.574   4.933  1.00 10.00      A   
ATOM   4423  N   GLY A 467       9.737 -25.177   7.089  1.00 10.00      A   
ATOM   4424  HN  GLY A 467      10.114 -24.955   7.970  1.00 10.00      A   
ATOM   4425  CA  GLY A 467       8.968 -26.395   6.918  1.00 10.00      A   
ATOM   4426  C   GLY A 467       9.802 -27.640   7.121  1.00 10.00      A   
ATOM   4427  O   GLY A 467      11.024 -27.612   6.967  1.00 10.00      A   
ATOM   4428  N   ASP A 468       9.149 -28.734   7.474  1.00 10.00      A   
ATOM   4429  HN  ASP A 468       8.165 -28.694   7.594  1.00 10.00      A   
ATOM   4430  CA  ASP A 468       9.838 -29.996   7.697  1.00 10.00      A   
ATOM   4431  CB  ASP A 468       9.585 -30.498   9.119  1.00 10.00      A   
ATOM   4432  CG  ASP A 468      10.623 -31.498   9.582  1.00 10.00      A   
ATOM   4433  OD1 ASP A 468      11.770 -31.443   9.087  1.00 10.00      A   
ATOM   4434  OD2 ASP A 468      10.307 -32.330  10.456  1.00 10.00      A   
ATOM   4435  C   ASP A 468       9.387 -31.036   6.680  1.00 10.00      A   
ATOM   4436  O   ASP A 468      10.195 -31.819   6.169  1.00 10.00      A   
ATOM   4437  N   SER A 469       8.094 -31.033   6.384  1.00 10.00      A   
ATOM   4438  HN  SER A 469       7.497 -30.384   6.831  1.00 10.00      A   
ATOM   4439  CA  SER A 469       7.525 -31.962   5.423  1.00 10.00      A   
ATOM   4440  CB  SER A 469       7.332 -33.342   6.062  1.00 10.00      A   
ATOM   4441  OG  SER A 469       6.681 -33.262   7.322  1.00 10.00      A   
ATOM   4442  HG  SER A 469       6.464 -32.332   7.529  1.00 10.00      A   
ATOM   4443  C   SER A 469       6.204 -31.430   4.862  1.00 10.00      A   
ATOM   4444  O   SER A 469       5.849 -30.276   5.094  1.00 10.00      A   
ATOM   4445  N   ASP A 470       5.479 -32.277   4.134  1.00 10.00      A   
ATOM   4446  HN  ASP A 470       5.819 -33.182   3.976  1.00 10.00      A   
ATOM   4447  CA  ASP A 470       4.195 -31.890   3.546  1.00 10.00      A   
ATOM   4448  CB  ASP A 470       3.681 -32.973   2.594  1.00 10.00      A   
ATOM   4449  CG  ASP A 470       4.136 -32.775   1.166  1.00 10.00      A   
ATOM   4450  OD1 ASP A 470       3.510 -31.971   0.448  1.00 10.00      A   
ATOM   4451  OD2 ASP A 470       5.105 -33.446   0.748  1.00 10.00      A   
ATOM   4452  C   ASP A 470       3.146 -31.625   4.619  1.00 10.00      A   
ATOM   4453  O   ASP A 470       2.136 -30.968   4.363  1.00 10.00      A   
ATOM   4454  N   LEU A 471       3.391 -32.136   5.823  1.00 10.00      A   
ATOM   4455  HN  LEU A 471       4.223 -32.632   5.969  1.00 10.00      A   
ATOM   4456  CA  LEU A 471       2.463 -31.962   6.934  1.00 10.00      A   
ATOM   4457  CB  LEU A 471       2.922 -32.736   8.174  1.00 10.00      A   
ATOM   4458  CG  LEU A 471       2.615 -34.237   8.180  1.00 10.00      A   
ATOM   4459  CD1 LEU A 471       3.196 -34.899   9.419  1.00 10.00      A   
ATOM   4460  CD2 LEU A 471       1.116 -34.484   8.091  1.00 10.00      A   
ATOM   4461  C   LEU A 471       2.248 -30.489   7.261  1.00 10.00      A   
ATOM   4462  O   LEU A 471       1.121 -30.068   7.509  1.00 10.00      A   
ATOM   4463  N   GLY A 472       3.327 -29.715   7.238  1.00 10.00      A   
ATOM   4464  HN  GLY A 472       4.206 -30.119   7.043  1.00 10.00      A   
ATOM   4465  CA  GLY A 472       3.237 -28.292   7.526  1.00 10.00      A   
ATOM   4466  C   GLY A 472       2.241 -27.577   6.632  1.00 10.00      A   
ATOM   4467  O   GLY A 472       1.454 -26.753   7.098  1.00 10.00      A   
ATOM   4468  N   MET A 473       2.259 -27.913   5.351  1.00 10.00      A   
ATOM   4469  HN  MET A 473       2.890 -28.598   5.047  1.00 10.00      A   
ATOM   4470  CA  MET A 473       1.349 -27.305   4.390  1.00 10.00      A   
ATOM   4471  CB  MET A 473       1.764 -27.690   2.966  1.00 10.00      A   
ATOM   4472  CG  MET A 473       0.989 -26.986   1.864  1.00 10.00      A   
ATOM   4473  SD  MET A 473       1.489 -27.520   0.216  1.00 10.00      A   
ATOM   4474  CE  MET A 473       0.517 -26.410  -0.799  1.00 10.00      A   
ATOM   4475  C   MET A 473      -0.081 -27.761   4.666  1.00 10.00      A   
ATOM   4476  O   MET A 473      -1.022 -26.969   4.634  1.00 10.00      A   
ATOM   4477  N   HIS A 474      -0.228 -29.045   4.968  1.00 10.00      A   
ATOM   4478  HN  HIS A 474       0.567 -29.619   5.005  1.00 10.00      A   
ATOM   4479  CA  HIS A 474      -1.533 -29.622   5.253  1.00 10.00      A   
ATOM   4480  CB  HIS A 474      -1.417 -31.146   5.378  1.00 10.00      A   
ATOM   4481  CG  HIS A 474      -2.721 -31.852   5.591  1.00 10.00      A   
ATOM   4482  ND1 HIS A 474      -3.538 -32.173   4.534  1.00 10.00      A   
ATOM   4483  CD2 HIS A 474      -3.295 -32.277   6.743  1.00 10.00      A   
ATOM   4484  CE1 HIS A 474      -4.588 -32.781   5.058  1.00 10.00      A   
ATOM   4485  NE2 HIS A 474      -4.482 -32.864   6.390  1.00 10.00      A   
ATOM   4486  HE2 HIS A 474      -5.135 -33.270   7.002  1.00 10.00      A   
ATOM   4487  C   HIS A 474      -2.129 -29.026   6.527  1.00 10.00      A   
ATOM   4488  O   HIS A 474      -3.325 -28.740   6.591  1.00 10.00      A   
ATOM   4489  N   HIS A 475      -1.286 -28.838   7.536  1.00 10.00      A   
ATOM   4490  HN  HIS A 475      -0.340 -29.090   7.421  1.00 10.00      A   
ATOM   4491  CA  HIS A 475      -1.721 -28.275   8.811  1.00 10.00      A   
ATOM   4492  CB  HIS A 475      -0.569 -28.238   9.819  1.00 10.00      A   
ATOM   4493  CG  HIS A 475      -0.407 -29.495  10.617  1.00 10.00      A   
ATOM   4494  ND1 HIS A 475      -1.208 -29.836  11.684  1.00 10.00      A   
ATOM   4495  HD1 HIS A 475      -1.962 -29.311  12.034  1.00 10.00      A   
ATOM   4496  CD2 HIS A 475       0.490 -30.503  10.491  1.00 10.00      A   
ATOM   4497  CE1 HIS A 475      -0.779 -31.012  12.163  1.00 10.00      A   
ATOM   4498  NE2 HIS A 475       0.251 -31.460  11.473  1.00 10.00      A   
ATOM   4499  C   HIS A 475      -2.302 -26.879   8.637  1.00 10.00      A   
ATOM   4500  O   HIS A 475      -3.307 -26.545   9.256  1.00 10.00      A   
ATOM   4501  N   VAL A 476      -1.664 -26.072   7.795  1.00 10.00      A   
ATOM   4502  HN  VAL A 476      -0.858 -26.398   7.337  1.00 10.00      A   
ATOM   4503  CA  VAL A 476      -2.124 -24.710   7.542  1.00 10.00      A   
ATOM   4504  CB  VAL A 476      -1.041 -23.861   6.832  1.00 10.00      A   
ATOM   4505  CG1 VAL A 476      -1.561 -22.461   6.544  1.00 10.00      A   
ATOM   4506  CG2 VAL A 476       0.219 -23.789   7.682  1.00 10.00      A   
ATOM   4507  C   VAL A 476      -3.409 -24.710   6.715  1.00 10.00      A   
ATOM   4508  O   VAL A 476      -4.396 -24.077   7.089  1.00 10.00      A   
ATOM   4509  N   LEU A 477      -3.392 -25.441   5.609  1.00 10.00      A   
ATOM   4510  HN  LEU A 477      -2.577 -25.938   5.380  1.00 10.00      A   
ATOM   4511  CA  LEU A 477      -4.544 -25.522   4.718  1.00 10.00      A   
ATOM   4512  CB  LEU A 477      -4.217 -26.380   3.497  1.00 10.00      A   
ATOM   4513  CG  LEU A 477      -3.382 -25.703   2.414  1.00 10.00      A   
ATOM   4514  CD1 LEU A 477      -2.880 -26.726   1.408  1.00 10.00      A   
ATOM   4515  CD2 LEU A 477      -4.195 -24.623   1.722  1.00 10.00      A   
ATOM   4516  C   LEU A 477      -5.791 -26.055   5.424  1.00 10.00      A   
ATOM   4517  O   LEU A 477      -6.887 -25.517   5.258  1.00 10.00      A   
ATOM   4518  N   SER A 478      -5.623 -27.104   6.220  1.00 10.00      A   
ATOM   4519  HN  SER A 478      -4.724 -27.492   6.324  1.00 10.00      A   
ATOM   4520  CA  SER A 478      -6.743 -27.700   6.940  1.00 10.00      A   
ATOM   4521  CB  SER A 478      -6.561 -29.219   7.047  1.00 10.00      A   
ATOM   4522  OG  SER A 478      -7.786 -29.898   6.824  1.00 10.00      A   
ATOM   4523  HG  SER A 478      -8.312 -29.877   7.633  1.00 10.00      A   
ATOM   4524  C   SER A 478      -6.888 -27.081   8.329  1.00 10.00      A   
ATOM   4525  O   SER A 478      -7.596 -27.610   9.188  1.00 10.00      A   
ATOM   4526  N   GLY A 479      -6.234 -25.949   8.540  1.00 10.00      A   
ATOM   4527  HN  GLY A 479      -5.703 -25.552   7.815  1.00 10.00      A   
ATOM   4528  CA  GLY A 479      -6.296 -25.297   9.828  1.00 10.00      A   
ATOM   4529  C   GLY A 479      -6.828 -23.881   9.755  1.00 10.00      A   
ATOM   4530  O   GLY A 479      -7.803 -23.545  10.431  1.00 10.00      A   
ATOM   4531  N   CYS A 480      -6.196 -23.052   8.933  1.00 10.00      A   
ATOM   4532  HN  CYS A 480      -5.438 -23.387   8.402  1.00 10.00      A   
ATOM   4533  CA  CYS A 480      -6.606 -21.663   8.782  1.00 10.00      A   
ATOM   4534  CB  CYS A 480      -5.539 -20.860   8.042  1.00 10.00      A   
ATOM   4535  SG  CYS A 480      -3.974 -20.731   8.938  1.00 10.00      A   
ATOM   4536  HG  CYS A 480      -4.247 -20.683  10.237  1.00 10.00      A   
ATOM   4537  C   CYS A 480      -7.961 -21.558   8.093  1.00 10.00      A   
ATOM   4538  O   CYS A 480      -8.096 -21.811   6.894  1.00 10.00      A   
ATOM   4539  N   ASP A 481      -8.962 -21.192   8.874  1.00 10.00      A   
ATOM   4540  HN  ASP A 481      -8.780 -21.010   9.820  1.00 10.00      A   
ATOM   4541  CA  ASP A 481     -10.324 -21.061   8.382  1.00 10.00      A   
ATOM   4542  CB  ASP A 481     -11.298 -20.958   9.561  1.00 10.00      A   
ATOM   4543  CG  ASP A 481     -12.108 -22.222   9.770  1.00 10.00      A   
ATOM   4544  OD1 ASP A 481     -13.264 -22.275   9.299  1.00 10.00      A   
ATOM   4545  OD2 ASP A 481     -11.595 -23.164  10.410  1.00 10.00      A   
ATOM   4546  C   ASP A 481     -10.486 -19.857   7.462  1.00 10.00      A   
ATOM   4547  O   ASP A 481     -11.153 -19.939   6.433  1.00 10.00      A   
ATOM   4548  N   SER A 482      -9.858 -18.746   7.818  1.00 10.00      A   
ATOM   4549  HN  SER A 482      -9.318 -18.739   8.634  1.00 10.00      A   
ATOM   4550  CA  SER A 482      -9.970 -17.525   7.026  1.00 10.00      A   
ATOM   4551  CB  SER A 482     -10.125 -16.319   7.950  1.00 10.00      A   
ATOM   4552  OG  SER A 482     -10.988 -16.628   9.031  1.00 10.00      A   
ATOM   4553  HG  SER A 482     -10.477 -17.051   9.734  1.00 10.00      A   
ATOM   4554  C   SER A 482      -8.788 -17.319   6.079  1.00 10.00      A   
ATOM   4555  O   SER A 482      -8.444 -16.183   5.751  1.00 10.00      A   
ATOM   4556  N   LEU A 483      -8.183 -18.411   5.628  1.00 10.00      A   
ATOM   4557  HN  LEU A 483      -8.510 -19.287   5.911  1.00 10.00      A   
ATOM   4558  CA  LEU A 483      -7.044 -18.332   4.713  1.00 10.00      A   
ATOM   4559  CB  LEU A 483      -6.450 -19.726   4.464  1.00 10.00      A   
ATOM   4560  CG  LEU A 483      -4.917 -19.821   4.387  1.00 10.00      A   
ATOM   4561  CD1 LEU A 483      -4.477 -21.275   4.296  1.00 10.00      A   
ATOM   4562  CD2 LEU A 483      -4.371 -19.025   3.209  1.00 10.00      A   
ATOM   4563  C   LEU A 483      -7.454 -17.687   3.385  1.00 10.00      A   
ATOM   4564  O   LEU A 483      -8.331 -18.189   2.681  1.00 10.00      A   
ATOM   4565  N   ARG A 484      -6.813 -16.574   3.051  1.00 10.00      A   
ATOM   4566  HN  ARG A 484      -6.121 -16.221   3.655  1.00 10.00      A   
ATOM   4567  CA  ARG A 484      -7.113 -15.857   1.819  1.00 10.00      A   
ATOM   4568  CB  ARG A 484      -7.523 -14.417   2.131  1.00 10.00      A   
ATOM   4569  CG  ARG A 484      -9.018 -14.156   2.063  1.00 10.00      A   
ATOM   4570  CD  ARG A 484      -9.326 -12.688   2.313  1.00 10.00      A   
ATOM   4571  NE  ARG A 484      -8.554 -11.809   1.434  1.00 10.00      A   
ATOM   4572  HE  ARG A 484      -8.670 -11.929   0.466  1.00 10.00      A   
ATOM   4573  CZ  ARG A 484      -7.736 -10.849   1.869  1.00 10.00      A   
ATOM   4574  NH1 ARG A 484      -7.575 -10.627   3.169  1.00 10.00      A   
ATOM   4575 HH11 ARG A 484      -6.927  -9.872   3.493  1.00 10.00      A   
ATOM   4576 HH12 ARG A 484      -8.104 -11.199   3.879  1.00 10.00      A   
ATOM   4577  NH2 ARG A 484      -7.070 -10.101   1.007  1.00 10.00      A   
ATOM   4578 HH21 ARG A 484      -6.427  -9.348   1.352  1.00 10.00      A   
ATOM   4579 HH22 ARG A 484      -7.184 -10.245  -0.016  1.00 10.00      A   
ATOM   4580  C   ARG A 484      -5.919 -15.853   0.866  1.00 10.00      A   
ATOM   4581  O   ARG A 484      -6.051 -16.220  -0.302  1.00 10.00      A   
ATOM   4582  N   LYS A 485      -4.759 -15.431   1.364  1.00 10.00      A   
ATOM   4583  HN  LYS A 485      -4.710 -15.171   2.312  1.00 10.00      A   
ATOM   4584  CA  LYS A 485      -3.551 -15.362   0.550  1.00 10.00      A   
ATOM   4585  CB  LYS A 485      -3.136 -13.902   0.317  1.00 10.00      A   
ATOM   4586  CG  LYS A 485      -3.985 -13.159  -0.705  1.00 10.00      A   
ATOM   4587  CD  LYS A 485      -3.402 -11.790  -1.041  1.00 10.00      A   
ATOM   4588  CE  LYS A 485      -3.585 -10.796   0.100  1.00 10.00      A   
ATOM   4589  NZ  LYS A 485      -3.178  -9.417  -0.285  1.00 10.00      A   
ATOM   4590  HZ1 LYS A 485      -3.511  -9.195  -1.245  1.00 10.00      A   
ATOM   4591  HZ2 LYS A 485      -2.145  -9.323  -0.256  1.00 10.00      A   
ATOM   4592  HZ3 LYS A 485      -3.592  -8.726   0.376  1.00 10.00      A   
ATOM   4593  C   LYS A 485      -2.408 -16.130   1.206  1.00 10.00      A   
ATOM   4594  O   LYS A 485      -2.076 -15.885   2.368  1.00 10.00      A   
ATOM   4595  N   LEU A 486      -1.809 -17.050   0.464  1.00 10.00      A   
ATOM   4596  HN  LEU A 486      -2.105 -17.192  -0.465  1.00 10.00      A   
ATOM   4597  CA  LEU A 486      -0.708 -17.846   0.985  1.00 10.00      A   
ATOM   4598  CB  LEU A 486      -1.160 -19.286   1.242  1.00 10.00      A   
ATOM   4599  CG  LEU A 486      -0.118 -20.237   1.841  1.00 10.00      A   
ATOM   4600  CD1 LEU A 486       0.428 -19.690   3.149  1.00 10.00      A   
ATOM   4601  CD2 LEU A 486      -0.723 -21.614   2.055  1.00 10.00      A   
ATOM   4602  C   LEU A 486       0.475 -17.819   0.028  1.00 10.00      A   
ATOM   4603  O   LEU A 486       0.346 -18.158  -1.152  1.00 10.00      A   
ATOM   4604  N   GLU A 487       1.623 -17.404   0.538  1.00 10.00      A   
ATOM   4605  HN  GLU A 487       1.659 -17.145   1.487  1.00 10.00      A   
ATOM   4606  CA  GLU A 487       2.834 -17.327  -0.262  1.00 10.00      A   
ATOM   4607  CB  GLU A 487       3.384 -15.899  -0.259  1.00 10.00      A   
ATOM   4608  CG  GLU A 487       2.345 -14.838  -0.596  1.00 10.00      A   
ATOM   4609  CD  GLU A 487       2.919 -13.437  -0.638  1.00 10.00      A   
ATOM   4610  OE1 GLU A 487       3.362 -12.936   0.417  1.00 10.00      A   
ATOM   4611  OE2 GLU A 487       2.912 -12.827  -1.730  1.00 10.00      A   
ATOM   4612  C   GLU A 487       3.879 -18.294   0.287  1.00 10.00      A   
ATOM   4613  O   GLU A 487       4.233 -18.231   1.463  1.00 10.00      A   
ATOM   4614  N   ILE A 488       4.360 -19.191  -0.559  1.00 10.00      A   
ATOM   4615  HN  ILE A 488       4.045 -19.192  -1.491  1.00 10.00      A   
ATOM   4616  CA  ILE A 488       5.346 -20.175  -0.144  1.00 10.00      A   
ATOM   4617  CB  ILE A 488       4.727 -21.590  -0.091  1.00 10.00      A   
ATOM   4618  CG1 ILE A 488       3.535 -21.635   0.876  1.00 10.00      A   
ATOM   4619  CG2 ILE A 488       5.778 -22.615   0.306  1.00 10.00      A   
ATOM   4620  CD1 ILE A 488       2.741 -22.924   0.818  1.00 10.00      A   
ATOM   4621  C   ILE A 488       6.541 -20.194  -1.098  1.00 10.00      A   
ATOM   4622  O   ILE A 488       6.385 -20.414  -2.299  1.00 10.00      A   
ATOM   4623  N   ARG A 489       7.734 -19.956  -0.567  1.00 10.00      A   
ATOM   4624  HN  ARG A 489       7.807 -19.760   0.393  1.00 10.00      A   
ATOM   4625  CA  ARG A 489       8.939 -19.979  -1.383  1.00 10.00      A   
ATOM   4626  CB  ARG A 489       9.388 -18.570  -1.796  1.00 10.00      A   
ATOM   4627  CG  ARG A 489       9.898 -17.696  -0.661  1.00 10.00      A   
ATOM   4628  CD  ARG A 489      10.953 -16.718  -1.148  1.00 10.00      A   
ATOM   4629  NE  ARG A 489      12.117 -17.404  -1.705  1.00 10.00      A   
ATOM   4630  HE  ARG A 489      12.214 -18.365  -1.508  1.00 10.00      A   
ATOM   4631  CZ  ARG A 489      13.038 -16.813  -2.461  1.00 10.00      A   
ATOM   4632  NH1 ARG A 489      12.936 -15.523  -2.753  1.00 10.00      A   
ATOM   4633 HH11 ARG A 489      12.136 -14.964  -2.385  1.00 10.00      A   
ATOM   4634 HH12 ARG A 489      13.657 -15.062  -3.357  1.00 10.00      A   
ATOM   4635  NH2 ARG A 489      14.062 -17.515  -2.923  1.00 10.00      A   
ATOM   4636 HH21 ARG A 489      14.789 -17.055  -3.517  1.00 10.00      A   
ATOM   4637 HH22 ARG A 489      14.145 -18.538  -2.695  1.00 10.00      A   
ATOM   4638  C   ARG A 489      10.059 -20.735  -0.683  1.00 10.00      A   
ATOM   4639  O   ARG A 489      10.319 -20.522   0.504  1.00 10.00      A   
ATOM   4640  N   ASP A 490      10.698 -21.634  -1.426  1.00 10.00      A   
ATOM   4641  HN  ASP A 490      10.414 -21.765  -2.361  1.00 10.00      A   
ATOM   4642  CA  ASP A 490      11.799 -22.442  -0.905  1.00 10.00      A   
ATOM   4643  CB  ASP A 490      13.025 -21.582  -0.594  1.00 10.00      A   
ATOM   4644  CG  ASP A 490      13.819 -21.233  -1.835  1.00 10.00      A   
ATOM   4645  OD1 ASP A 490      14.570 -22.100  -2.330  1.00 10.00      A   
ATOM   4646  OD2 ASP A 490      13.700 -20.089  -2.323  1.00 10.00      A   
ATOM   4647  C   ASP A 490      11.372 -23.246   0.315  1.00 10.00      A   
ATOM   4648  O   ASP A 490      11.828 -23.004   1.429  1.00 10.00      A   
ATOM   4649  N   CYS A 491      10.474 -24.192   0.095  1.00 10.00      A   
ATOM   4650  HN  CYS A 491      10.146 -24.335  -0.816  1.00 10.00      A   
ATOM   4651  CA  CYS A 491       9.969 -25.037   1.167  1.00 10.00      A   
ATOM   4652  CB  CYS A 491       8.632 -24.490   1.677  1.00 10.00      A   
ATOM   4653  SG  CYS A 491       8.715 -22.790   2.289  1.00 10.00      A   
ATOM   4654  HG  CYS A 491       9.737 -22.198   1.687  1.00 10.00      A   
ATOM   4655  C   CYS A 491       9.810 -26.470   0.669  1.00 10.00      A   
ATOM   4656  O   CYS A 491       9.669 -26.695  -0.534  1.00 10.00      A   
ATOM   4657  N   PRO A 492       9.839 -27.462   1.575  1.00 10.00      A   
ATOM   4658  CA  PRO A 492       9.704 -28.878   1.204  1.00 10.00      A   
ATOM   4659  CB  PRO A 492      10.191 -29.611   2.454  1.00 10.00      A   
ATOM   4660  CG  PRO A 492       9.852 -28.689   3.573  1.00 10.00      A   
ATOM   4661  CD  PRO A 492      10.024 -27.294   3.029  1.00 10.00      A   
ATOM   4662  C   PRO A 492       8.257 -29.274   0.908  1.00 10.00      A   
ATOM   4663  O   PRO A 492       7.947 -30.458   0.782  1.00 10.00      A   
ATOM   4664  N   PHE A 493       7.375 -28.284   0.807  1.00 10.00      A   
ATOM   4665  HN  PHE A 493       7.681 -27.359   0.904  1.00 10.00      A   
ATOM   4666  CA  PHE A 493       5.968 -28.544   0.525  1.00 10.00      A   
ATOM   4667  CB  PHE A 493       5.130 -27.281   0.762  1.00 10.00      A   
ATOM   4668  CG  PHE A 493       5.245 -26.729   2.159  1.00 10.00      A   
ATOM   4669  CD1 PHE A 493       5.132 -25.369   2.391  1.00 10.00      A   
ATOM   4670  CD2 PHE A 493       5.470 -27.570   3.237  1.00 10.00      A   
ATOM   4671  CE1 PHE A 493       5.241 -24.857   3.670  1.00 10.00      A   
ATOM   4672  CE2 PHE A 493       5.580 -27.064   4.518  1.00 10.00      A   
ATOM   4673  CZ  PHE A 493       5.464 -25.706   4.734  1.00 10.00      A   
ATOM   4674  C   PHE A 493       5.812 -29.020  -0.911  1.00 10.00      A   
ATOM   4675  O   PHE A 493       6.406 -28.438  -1.827  1.00 10.00      A   
ATOM   4676  N   GLY A 494       5.028 -30.070  -1.113  1.00 10.00      A   
ATOM   4677  HN  GLY A 494       4.557 -30.489  -0.353  1.00 10.00      A   
ATOM   4678  CA  GLY A 494       4.850 -30.597  -2.444  1.00 10.00      A   
ATOM   4679  C   GLY A 494       3.404 -30.829  -2.817  1.00 10.00      A   
ATOM   4680  O   GLY A 494       2.494 -30.180  -2.299  1.00 10.00      A   
ATOM   4681  N   ASP A 495       3.201 -31.775  -3.716  1.00 10.00      A   
ATOM   4682  HN  ASP A 495       3.976 -32.267  -4.067  1.00 10.00      A   
ATOM   4683  CA  ASP A 495       1.875 -32.110  -4.214  1.00 10.00      A   
ATOM   4684  CB  ASP A 495       2.001 -32.807  -5.567  1.00 10.00      A   
ATOM   4685  CG  ASP A 495       3.108 -33.844  -5.586  1.00 10.00      A   
ATOM   4686  OD1 ASP A 495       4.188 -33.569  -6.158  1.00 10.00      A   
ATOM   4687  OD2 ASP A 495       2.914 -34.934  -5.015  1.00 10.00      A   
ATOM   4688  C   ASP A 495       1.077 -32.985  -3.249  1.00 10.00      A   
ATOM   4689  O   ASP A 495      -0.124 -33.179  -3.435  1.00 10.00      A   
ATOM   4690  N   LYS A 496       1.726 -33.499  -2.214  1.00 10.00      A   
ATOM   4691  HN  LYS A 496       2.674 -33.290  -2.088  1.00 10.00      A   
ATOM   4692  CA  LYS A 496       1.046 -34.358  -1.252  1.00 10.00      A   
ATOM   4693  CB  LYS A 496       2.039 -34.999  -0.287  1.00 10.00      A   
ATOM   4694  CG  LYS A 496       3.093 -35.849  -0.965  1.00 10.00      A   
ATOM   4695  CD  LYS A 496       3.989 -36.526   0.053  1.00 10.00      A   
ATOM   4696  CE  LYS A 496       5.390 -36.730  -0.490  1.00 10.00      A   
ATOM   4697  NZ  LYS A 496       6.090 -35.440  -0.725  1.00 10.00      A   
ATOM   4698  HZ1 LYS A 496       5.750 -34.715  -0.053  1.00 10.00      A   
ATOM   4699  HZ2 LYS A 496       5.908 -35.108  -1.692  1.00 10.00      A   
ATOM   4700  HZ3 LYS A 496       7.115 -35.561  -0.600  1.00 10.00      A   
ATOM   4701  C   LYS A 496      -0.023 -33.594  -0.482  1.00 10.00      A   
ATOM   4702  O   LYS A 496      -1.182 -34.007  -0.438  1.00 10.00      A   
ATOM   4703  N   ALA A 497       0.364 -32.475   0.109  1.00 10.00      A   
ATOM   4704  HN  ALA A 497       1.304 -32.188   0.033  1.00 10.00      A   
ATOM   4705  CA  ALA A 497      -0.572 -31.663   0.874  1.00 10.00      A   
ATOM   4706  CB  ALA A 497       0.178 -30.728   1.804  1.00 10.00      A   
ATOM   4707  C   ALA A 497      -1.492 -30.875  -0.049  1.00 10.00      A   
ATOM   4708  O   ALA A 497      -2.657 -30.638   0.271  1.00 10.00      A   
ATOM   4709  N   LEU A 498      -0.960 -30.482  -1.196  1.00 10.00      A   
ATOM   4710  HN  LEU A 498      -0.022 -30.700  -1.385  1.00 10.00      A   
ATOM   4711  CA  LEU A 498      -1.718 -29.713  -2.175  1.00 10.00      A   
ATOM   4712  CB  LEU A 498      -0.804 -29.238  -3.306  1.00 10.00      A   
ATOM   4713  CG  LEU A 498      -1.414 -28.254  -4.308  1.00 10.00      A   
ATOM   4714  CD1 LEU A 498      -2.041 -27.067  -3.587  1.00 10.00      A   
ATOM   4715  CD2 LEU A 498      -0.350 -27.782  -5.284  1.00 10.00      A   
ATOM   4716  C   LEU A 498      -2.900 -30.503  -2.731  1.00 10.00      A   
ATOM   4717  O   LEU A 498      -4.034 -30.029  -2.712  1.00 10.00      A   
ATOM   4718  N   LEU A 499      -2.639 -31.724  -3.184  1.00 10.00      A   
ATOM   4719  HN  LEU A 499      -1.717 -32.069  -3.139  1.00 10.00      A   
ATOM   4720  CA  LEU A 499      -3.689 -32.565  -3.753  1.00 10.00      A   
ATOM   4721  CB  LEU A 499      -3.092 -33.749  -4.516  1.00 10.00      A   
ATOM   4722  CG  LEU A 499      -2.290 -33.407  -5.775  1.00 10.00      A   
ATOM   4723  CD1 LEU A 499      -1.656 -34.662  -6.357  1.00 10.00      A   
ATOM   4724  CD2 LEU A 499      -3.177 -32.723  -6.805  1.00 10.00      A   
ATOM   4725  C   LEU A 499      -4.676 -33.058  -2.697  1.00 10.00      A   
ATOM   4726  O   LEU A 499      -5.718 -33.620  -3.028  1.00 10.00      A   
ATOM   4727  N   ALA A 500      -4.346 -32.854  -1.433  1.00 10.00      A   
ATOM   4728  HN  ALA A 500      -3.500 -32.402  -1.225  1.00 10.00      A   
ATOM   4729  CA  ALA A 500      -5.219 -33.283  -0.346  1.00 10.00      A   
ATOM   4730  CB  ALA A 500      -4.402 -33.867   0.795  1.00 10.00      A   
ATOM   4731  C   ALA A 500      -6.078 -32.126   0.153  1.00 10.00      A   
ATOM   4732  O   ALA A 500      -7.035 -32.323   0.907  1.00 10.00      A   
ATOM   4733  N   ASN A 501      -5.748 -30.918  -0.282  1.00 10.00      A   
ATOM   4734  HN  ASN A 501      -4.996 -30.818  -0.912  1.00 10.00      A   
ATOM   4735  CA  ASN A 501      -6.485 -29.731   0.141  1.00 10.00      A   
ATOM   4736  CB  ASN A 501      -5.638 -28.878   1.092  1.00 10.00      A   
ATOM   4737  CG  ASN A 501      -5.379 -29.556   2.421  1.00 10.00      A   
ATOM   4738  OD1 ASN A 501      -6.153 -29.413   3.369  1.00 10.00      A   
ATOM   4739  ND2 ASN A 501      -4.286 -30.298   2.505  1.00 10.00      A   
ATOM   4740 HD21 ASN A 501      -3.706 -30.368   1.711  1.00 10.00      A   
ATOM   4741 HD22 ASN A 501      -4.104 -30.759   3.355  1.00 10.00      A   
ATOM   4742  C   ASN A 501      -6.907 -28.899  -1.062  1.00 10.00      A   
ATOM   4743  O   ASN A 501      -6.957 -27.672  -0.993  1.00 10.00      A   
ATOM   4744  N   ALA A 502      -7.221 -29.578  -2.159  1.00 10.00      A   
ATOM   4745  HN  ALA A 502      -7.177 -30.556  -2.141  1.00 10.00      A   
ATOM   4746  CA  ALA A 502      -7.630 -28.910  -3.392  1.00 10.00      A   
ATOM   4747  CB  ALA A 502      -7.797 -29.927  -4.514  1.00 10.00      A   
ATOM   4748  C   ALA A 502      -8.922 -28.115  -3.205  1.00 10.00      A   
ATOM   4749  O   ALA A 502      -9.118 -27.070  -3.827  1.00 10.00      A   
ATOM   4750  N   SER A 503      -9.791 -28.607  -2.337  1.00 10.00      A   
ATOM   4751  HN  SER A 503      -9.570 -29.429  -1.856  1.00 10.00      A   
ATOM   4752  CA  SER A 503     -11.068 -27.958  -2.079  1.00 10.00      A   
ATOM   4753  CB  SER A 503     -11.973 -28.892  -1.273  1.00 10.00      A   
ATOM   4754  OG  SER A 503     -11.910 -30.220  -1.776  1.00 10.00      A   
ATOM   4755  HG  SER A 503     -11.236 -30.714  -1.296  1.00 10.00      A   
ATOM   4756  C   SER A 503     -10.896 -26.622  -1.353  1.00 10.00      A   
ATOM   4757  O   SER A 503     -11.672 -25.689  -1.561  1.00 10.00      A   
ATOM   4758  N   LYS A 504      -9.861 -26.526  -0.525  1.00 10.00      A   
ATOM   4759  HN  LYS A 504      -9.253 -27.287  -0.432  1.00 10.00      A   
ATOM   4760  CA  LYS A 504      -9.602 -25.313   0.242  1.00 10.00      A   
ATOM   4761  CB  LYS A 504      -8.562 -25.574   1.340  1.00 10.00      A   
ATOM   4762  CG  LYS A 504      -8.504 -24.505   2.424  1.00 10.00      A   
ATOM   4763  CD  LYS A 504      -9.820 -24.413   3.179  1.00 10.00      A   
ATOM   4764  CE  LYS A 504      -9.887 -23.160   4.039  1.00 10.00      A   
ATOM   4765  NZ  LYS A 504     -11.160 -23.080   4.812  1.00 10.00      A   
ATOM   4766  HZ1 LYS A 504     -11.262 -22.139   5.243  1.00 10.00      A   
ATOM   4767  HZ2 LYS A 504     -11.172 -23.794   5.568  1.00 10.00      A   
ATOM   4768  HZ3 LYS A 504     -11.975 -23.249   4.186  1.00 10.00      A   
ATOM   4769  C   LYS A 504      -9.152 -24.169  -0.659  1.00 10.00      A   
ATOM   4770  O   LYS A 504      -9.297 -22.997  -0.307  1.00 10.00      A   
ATOM   4771  N   LEU A 505      -8.634 -24.514  -1.829  1.00 10.00      A   
ATOM   4772  HN  LEU A 505      -8.572 -25.466  -2.061  1.00 10.00      A   
ATOM   4773  CA  LEU A 505      -8.157 -23.516  -2.782  1.00 10.00      A   
ATOM   4774  CB  LEU A 505      -7.436 -24.187  -3.955  1.00 10.00      A   
ATOM   4775  CG  LEU A 505      -6.232 -25.062  -3.593  1.00 10.00      A   
ATOM   4776  CD1 LEU A 505      -5.691 -25.768  -4.825  1.00 10.00      A   
ATOM   4777  CD2 LEU A 505      -5.143 -24.240  -2.919  1.00 10.00      A   
ATOM   4778  C   LEU A 505      -9.291 -22.629  -3.290  1.00 10.00      A   
ATOM   4779  O   LEU A 505      -9.060 -21.494  -3.706  1.00 10.00      A   
ATOM   4780  N   GLU A 506     -10.517 -23.145  -3.253  1.00 10.00      A   
ATOM   4781  HN  GLU A 506     -10.645 -24.059  -2.918  1.00 10.00      A   
ATOM   4782  CA  GLU A 506     -11.678 -22.388  -3.710  1.00 10.00      A   
ATOM   4783  CB  GLU A 506     -12.909 -23.287  -3.806  1.00 10.00      A   
ATOM   4784  CG  GLU A 506     -12.827 -24.348  -4.890  1.00 10.00      A   
ATOM   4785  CD  GLU A 506     -14.179 -24.941  -5.231  1.00 10.00      A   
ATOM   4786  OE1 GLU A 506     -14.983 -25.166  -4.303  1.00 10.00      A   
ATOM   4787  OE2 GLU A 506     -14.442 -25.199  -6.426  1.00 10.00      A   
ATOM   4788  C   GLU A 506     -11.960 -21.204  -2.790  1.00 10.00      A   
ATOM   4789  O   GLU A 506     -12.454 -20.165  -3.225  1.00 10.00      A   
ATOM   4790  N   THR A 507     -11.638 -21.366  -1.515  1.00 10.00      A   
ATOM   4791  HN  THR A 507     -11.251 -22.217  -1.225  1.00 10.00      A   
ATOM   4792  CA  THR A 507     -11.860 -20.311  -0.529  1.00 10.00      A   
ATOM   4793  CB  THR A 507     -12.074 -20.894   0.876  1.00 10.00      A   
ATOM   4794  OG1 THR A 507     -11.640 -22.264   0.904  1.00 10.00      A   
ATOM   4795  HG1 THR A 507     -10.708 -22.310   0.648  1.00 10.00      A   
ATOM   4796  CG2 THR A 507     -13.542 -20.817   1.261  1.00 10.00      A   
ATOM   4797  C   THR A 507     -10.699 -19.321  -0.489  1.00 10.00      A   
ATOM   4798  O   THR A 507     -10.805 -18.250   0.110  1.00 10.00      A   
ATOM   4799  N   MET A 508      -9.597 -19.688  -1.122  1.00 10.00      A   
ATOM   4800  HN  MET A 508      -9.582 -20.546  -1.591  1.00 10.00      A   
ATOM   4801  CA  MET A 508      -8.414 -18.838  -1.155  1.00 10.00      A   
ATOM   4802  CB  MET A 508      -7.140 -19.689  -1.146  1.00 10.00      A   
ATOM   4803  CG  MET A 508      -6.895 -20.428   0.161  1.00 10.00      A   
ATOM   4804  SD  MET A 508      -5.549 -21.629   0.053  1.00 10.00      A   
ATOM   4805  CE  MET A 508      -4.206 -20.595  -0.530  1.00 10.00      A   
ATOM   4806  C   MET A 508      -8.439 -17.950  -2.388  1.00 10.00      A   
ATOM   4807  O   MET A 508      -8.976 -18.335  -3.423  1.00 10.00      A   
ATOM   4808  N   ARG A 509      -7.867 -16.759  -2.274  1.00 10.00      A   
ATOM   4809  HN  ARG A 509      -7.451 -16.506  -1.422  1.00 10.00      A   
ATOM   4810  CA  ARG A 509      -7.827 -15.828  -3.391  1.00 10.00      A   
ATOM   4811  CB  ARG A 509      -7.624 -14.386  -2.906  1.00 10.00      A   
ATOM   4812  CG  ARG A 509      -7.572 -13.366  -4.039  1.00 10.00      A   
ATOM   4813  CD  ARG A 509      -6.854 -12.089  -3.629  1.00 10.00      A   
ATOM   4814  NE  ARG A 509      -7.684 -11.232  -2.780  1.00 10.00      A   
ATOM   4815  HE  ARG A 509      -8.587 -11.559  -2.557  1.00 10.00      A   
ATOM   4816  CZ  ARG A 509      -7.298 -10.043  -2.308  1.00 10.00      A   
ATOM   4817  NH1 ARG A 509      -6.093  -9.555  -2.588  1.00 10.00      A   
ATOM   4818 HH11 ARG A 509      -5.434 -10.097  -3.191  1.00 10.00      A   
ATOM   4819 HH12 ARG A 509      -5.799  -8.612  -2.208  1.00 10.00      A   
ATOM   4820  NH2 ARG A 509      -8.123  -9.338  -1.549  1.00 10.00      A   
ATOM   4821 HH21 ARG A 509      -9.076  -9.702  -1.322  1.00 10.00      A   
ATOM   4822 HH22 ARG A 509      -7.820  -8.405  -1.166  1.00 10.00      A   
ATOM   4823  C   ARG A 509      -6.711 -16.202  -4.357  1.00 10.00      A   
ATOM   4824  O   ARG A 509      -6.938 -16.330  -5.563  1.00 10.00      A   
ATOM   4825  N   SER A 510      -5.515 -16.396  -3.816  1.00 10.00      A   
ATOM   4826  HN  SER A 510      -5.405 -16.316  -2.846  1.00 10.00      A   
ATOM   4827  CA  SER A 510      -4.362 -16.726  -4.629  1.00 10.00      A   
ATOM   4828  CB  SER A 510      -3.771 -15.436  -5.208  1.00 10.00      A   
ATOM   4829  OG  SER A 510      -3.993 -14.337  -4.333  1.00 10.00      A   
ATOM   4830  HG  SER A 510      -3.327 -13.659  -4.500  1.00 10.00      A   
ATOM   4831  C   SER A 510      -3.301 -17.473  -3.829  1.00 10.00      A   
ATOM   4832  O   SER A 510      -3.065 -17.185  -2.649  1.00 10.00      A   
ATOM   4833  N   LEU A 511      -2.680 -18.442  -4.480  1.00 10.00      A   
ATOM   4834  HN  LEU A 511      -2.949 -18.638  -5.406  1.00 10.00      A   
ATOM   4835  CA  LEU A 511      -1.621 -19.235  -3.879  1.00 10.00      A   
ATOM   4836  CB  LEU A 511      -2.074 -20.684  -3.682  1.00 10.00      A   
ATOM   4837  CG  LEU A 511      -0.987 -21.681  -3.264  1.00 10.00      A   
ATOM   4838  CD1 LEU A 511      -0.467 -21.368  -1.869  1.00 10.00      A   
ATOM   4839  CD2 LEU A 511      -1.508 -23.105  -3.341  1.00 10.00      A   
ATOM   4840  C   LEU A 511      -0.396 -19.197  -4.776  1.00 10.00      A   
ATOM   4841  O   LEU A 511      -0.473 -19.533  -5.960  1.00 10.00      A   
ATOM   4842  N   TRP A 512       0.725 -18.775  -4.215  1.00 10.00      A   
ATOM   4843  HN  TRP A 512       0.720 -18.522  -3.267  1.00 10.00      A   
ATOM   4844  CA  TRP A 512       1.967 -18.684  -4.963  1.00 10.00      A   
ATOM   4845  CB  TRP A 512       2.431 -17.222  -5.044  1.00 10.00      A   
ATOM   4846  CG  TRP A 512       3.572 -16.986  -5.990  1.00 10.00      A   
ATOM   4847  CD1 TRP A 512       4.887 -17.283  -5.781  1.00 10.00      A   
ATOM   4848  CD2 TRP A 512       3.499 -16.401  -7.295  1.00 10.00      A   
ATOM   4849  NE1 TRP A 512       5.635 -16.917  -6.869  1.00 10.00      A   
ATOM   4850  HE1 TRP A 512       6.609 -17.027  -6.956  1.00 10.00      A   
ATOM   4851  CE2 TRP A 512       4.807 -16.373  -7.814  1.00 10.00      A   
ATOM   4852  CE3 TRP A 512       2.455 -15.901  -8.073  1.00 10.00      A   
ATOM   4853  CZ2 TRP A 512       5.099 -15.861  -9.073  1.00 10.00      A   
ATOM   4854  CZ3 TRP A 512       2.745 -15.394  -9.323  1.00 10.00      A   
ATOM   4855  CH2 TRP A 512       4.056 -15.378  -9.812  1.00 10.00      A   
ATOM   4856  C   TRP A 512       3.043 -19.546  -4.317  1.00 10.00      A   
ATOM   4857  O   TRP A 512       3.380 -19.361  -3.146  1.00 10.00      A   
ATOM   4858  N   MET A 513       3.572 -20.489  -5.083  1.00 10.00      A   
ATOM   4859  HN  MET A 513       3.250 -20.594  -6.006  1.00 10.00      A   
ATOM   4860  CA  MET A 513       4.618 -21.378  -4.593  1.00 10.00      A   
ATOM   4861  CB  MET A 513       4.095 -22.813  -4.461  1.00 10.00      A   
ATOM   4862  CG  MET A 513       2.934 -22.975  -3.490  1.00 10.00      A   
ATOM   4863  SD  MET A 513       2.371 -24.682  -3.359  1.00 10.00      A   
ATOM   4864  CE  MET A 513       3.741 -25.419  -2.467  1.00 10.00      A   
ATOM   4865  C   MET A 513       5.823 -21.340  -5.530  1.00 10.00      A   
ATOM   4866  O   MET A 513       5.683 -21.535  -6.739  1.00 10.00      A   
ATOM   4867  N   SER A 514       6.998 -21.069  -4.977  1.00 10.00      A   
ATOM   4868  HN  SER A 514       7.044 -20.901  -4.007  1.00 10.00      A   
ATOM   4869  CA  SER A 514       8.224 -21.014  -5.770  1.00 10.00      A   
ATOM   4870  CB  SER A 514       8.731 -19.575  -5.886  1.00 10.00      A   
ATOM   4871  OG  SER A 514       7.731 -18.740  -6.432  1.00 10.00      A   
ATOM   4872  HG  SER A 514       6.888 -19.204  -6.407  1.00 10.00      A   
ATOM   4873  C   SER A 514       9.309 -21.902  -5.172  1.00 10.00      A   
ATOM   4874  O   SER A 514       9.486 -21.942  -3.950  1.00 10.00      A   
ATOM   4875  N   SER A 515      10.014 -22.618  -6.043  1.00 10.00      A   
ATOM   4876  HN  SER A 515       9.797 -22.541  -7.000  1.00 10.00      A   
ATOM   4877  CA  SER A 515      11.095 -23.517  -5.640  1.00 10.00      A   
ATOM   4878  CB  SER A 515      12.330 -22.723  -5.207  1.00 10.00      A   
ATOM   4879  OG  SER A 515      12.594 -21.670  -6.127  1.00 10.00      A   
ATOM   4880  HG  SER A 515      12.948 -22.042  -6.948  1.00 10.00      A   
ATOM   4881  C   SER A 515      10.648 -24.499  -4.554  1.00 10.00      A   
ATOM   4882  O   SER A 515      11.293 -24.642  -3.514  1.00 10.00      A   
ATOM   4883  N   CYS A 516       9.532 -25.166  -4.810  1.00 10.00      A   
ATOM   4884  HN  CYS A 516       9.058 -24.999  -5.653  1.00 10.00      A   
ATOM   4885  CA  CYS A 516       8.985 -26.136  -3.881  1.00 10.00      A   
ATOM   4886  CB  CYS A 516       7.548 -25.752  -3.532  1.00 10.00      A   
ATOM   4887  SG  CYS A 516       7.362 -24.062  -2.906  1.00 10.00      A   
ATOM   4888  HG  CYS A 516       8.385 -23.342  -3.350  1.00 10.00      A   
ATOM   4889  C   CYS A 516       9.042 -27.538  -4.485  1.00 10.00      A   
ATOM   4890  O   CYS A 516       9.616 -27.733  -5.556  1.00 10.00      A   
ATOM   4891  N   SER A 517       8.451 -28.510  -3.808  1.00 10.00      A   
ATOM   4892  HN  SER A 517       7.998 -28.304  -2.958  1.00 10.00      A   
ATOM   4893  CA  SER A 517       8.457 -29.885  -4.286  1.00 10.00      A   
ATOM   4894  CB  SER A 517       8.574 -30.836  -3.094  1.00 10.00      A   
ATOM   4895  OG  SER A 517       9.630 -30.423  -2.235  1.00 10.00      A   
ATOM   4896  HG  SER A 517      10.317 -29.987  -2.761  1.00 10.00      A   
ATOM   4897  C   SER A 517       7.209 -30.197  -5.116  1.00 10.00      A   
ATOM   4898  O   SER A 517       6.703 -31.320  -5.103  1.00 10.00      A   
ATOM   4899  N   VAL A 518       6.721 -29.193  -5.836  1.00 10.00      A   
ATOM   4900  HN  VAL A 518       7.170 -28.324  -5.804  1.00 10.00      A   
ATOM   4901  CA  VAL A 518       5.544 -29.349  -6.682  1.00 10.00      A   
ATOM   4902  CB  VAL A 518       4.804 -28.010  -6.875  1.00 10.00      A   
ATOM   4903  CG1 VAL A 518       3.551 -28.201  -7.717  1.00 10.00      A   
ATOM   4904  CG2 VAL A 518       4.451 -27.401  -5.526  1.00 10.00      A   
ATOM   4905  C   VAL A 518       5.953 -29.904  -8.043  1.00 10.00      A   
ATOM   4906  O   VAL A 518       6.710 -29.268  -8.780  1.00 10.00      A   
ATOM   4907  N   SER A 519       5.445 -31.085  -8.367  1.00 10.00      A   
ATOM   4908  HN  SER A 519       4.832 -31.528  -7.745  1.00 10.00      A   
ATOM   4909  CA  SER A 519       5.765 -31.742  -9.621  1.00 10.00      A   
ATOM   4910  CB  SER A 519       5.654 -33.253  -9.441  1.00 10.00      A   
ATOM   4911  OG  SER A 519       4.451 -33.586  -8.771  1.00 10.00      A   
ATOM   4912  HG  SER A 519       4.593 -33.568  -7.807  1.00 10.00      A   
ATOM   4913  C   SER A 519       4.865 -31.268 -10.763  1.00 10.00      A   
ATOM   4914  O   SER A 519       3.755 -30.778 -10.539  1.00 10.00      A   
ATOM   4915  N   PHE A 520       5.365 -31.409 -11.984  1.00 10.00      A   
ATOM   4916  HN  PHE A 520       6.269 -31.785 -12.083  1.00 10.00      A   
ATOM   4917  CA  PHE A 520       4.634 -31.012 -13.182  1.00 10.00      A   
ATOM   4918  CB  PHE A 520       5.540 -31.156 -14.415  1.00 10.00      A   
ATOM   4919  CG  PHE A 520       4.815 -31.287 -15.730  1.00 10.00      A   
ATOM   4920  CD1 PHE A 520       3.986 -30.278 -16.192  1.00 10.00      A   
ATOM   4921  CD2 PHE A 520       4.971 -32.424 -16.505  1.00 10.00      A   
ATOM   4922  CE1 PHE A 520       3.326 -30.403 -17.402  1.00 10.00      A   
ATOM   4923  CE2 PHE A 520       4.314 -32.555 -17.714  1.00 10.00      A   
ATOM   4924  CZ  PHE A 520       3.491 -31.543 -18.164  1.00 10.00      A   
ATOM   4925  C   PHE A 520       3.349 -31.825 -13.350  1.00 10.00      A   
ATOM   4926  O   PHE A 520       2.297 -31.278 -13.687  1.00 10.00      A   
ATOM   4927  N   GLY A 521       3.439 -33.127 -13.101  1.00 10.00      A   
ATOM   4928  HN  GLY A 521       4.303 -33.503 -12.820  1.00 10.00      A   
ATOM   4929  CA  GLY A 521       2.282 -33.997 -13.237  1.00 10.00      A   
ATOM   4930  C   GLY A 521       1.154 -33.612 -12.301  1.00 10.00      A   
ATOM   4931  O   GLY A 521      -0.020 -33.667 -12.671  1.00 10.00      A   
ATOM   4932  N   ALA A 522       1.517 -33.197 -11.096  1.00 10.00      A   
ATOM   4933  HN  ALA A 522       2.471 -33.162 -10.872  1.00 10.00      A   
ATOM   4934  CA  ALA A 522       0.542 -32.800 -10.094  1.00 10.00      A   
ATOM   4935  CB  ALA A 522       1.219 -32.627  -8.751  1.00 10.00      A   
ATOM   4936  C   ALA A 522      -0.173 -31.516 -10.494  1.00 10.00      A   
ATOM   4937  O   ALA A 522      -1.356 -31.343 -10.207  1.00 10.00      A   
ATOM   4938  N   CYS A 523       0.550 -30.622 -11.155  1.00 10.00      A   
ATOM   4939  HN  CYS A 523       1.491 -30.819 -11.348  1.00 10.00      A   
ATOM   4940  CA  CYS A 523      -0.015 -29.353 -11.594  1.00 10.00      A   
ATOM   4941  CB  CYS A 523       1.058 -28.504 -12.277  1.00 10.00      A   
ATOM   4942  SG  CYS A 523       2.483 -28.126 -11.230  1.00 10.00      A   
ATOM   4943  HG  CYS A 523       3.041 -29.275 -10.869  1.00 10.00      A   
ATOM   4944  C   CYS A 523      -1.193 -29.583 -12.535  1.00 10.00      A   
ATOM   4945  O   CYS A 523      -2.217 -28.901 -12.452  1.00 10.00      A   
ATOM   4946  N   LYS A 524      -1.044 -30.564 -13.415  1.00 10.00      A   
ATOM   4947  HN  LYS A 524      -0.206 -31.078 -13.422  1.00 10.00      A   
ATOM   4948  CA  LYS A 524      -2.091 -30.900 -14.366  1.00 10.00      A   
ATOM   4949  CB  LYS A 524      -1.547 -31.817 -15.460  1.00 10.00      A   
ATOM   4950  CG  LYS A 524      -0.542 -31.157 -16.390  1.00 10.00      A   
ATOM   4951  CD  LYS A 524      -0.140 -32.091 -17.515  1.00 10.00      A   
ATOM   4952  CE  LYS A 524       0.549 -33.334 -16.977  1.00 10.00      A   
ATOM   4953  NZ  LYS A 524       0.557 -34.445 -17.964  1.00 10.00      A   
ATOM   4954  HZ1 LYS A 524      -0.418 -34.707 -18.218  1.00 10.00      A   
ATOM   4955  HZ2 LYS A 524       1.033 -35.282 -17.554  1.00 10.00      A   
ATOM   4956  HZ3 LYS A 524       1.061 -34.159 -18.823  1.00 10.00      A   
ATOM   4957  C   LYS A 524      -3.259 -31.572 -13.653  1.00 10.00      A   
ATOM   4958  O   LYS A 524      -4.417 -31.235 -13.887  1.00 10.00      A   
ATOM   4959  N   LEU A 525      -2.941 -32.509 -12.765  1.00 10.00      A   
ATOM   4960  HN  LEU A 525      -1.994 -32.727 -12.622  1.00 10.00      A   
ATOM   4961  CA  LEU A 525      -3.958 -33.231 -12.006  1.00 10.00      A   
ATOM   4962  CB  LEU A 525      -3.302 -34.280 -11.100  1.00 10.00      A   
ATOM   4963  CG  LEU A 525      -4.249 -35.162 -10.278  1.00 10.00      A   
ATOM   4964  CD1 LEU A 525      -5.231 -35.894 -11.183  1.00 10.00      A   
ATOM   4965  CD2 LEU A 525      -3.458 -36.154  -9.437  1.00 10.00      A   
ATOM   4966  C   LEU A 525      -4.821 -32.275 -11.183  1.00 10.00      A   
ATOM   4967  O   LEU A 525      -6.037 -32.443 -11.093  1.00 10.00      A   
ATOM   4968  N   LEU A 526      -4.186 -31.268 -10.590  1.00 10.00      A   
ATOM   4969  HN  LEU A 526      -3.209 -31.195 -10.685  1.00 10.00      A   
ATOM   4970  CA  LEU A 526      -4.898 -30.282  -9.787  1.00 10.00      A   
ATOM   4971  CB  LEU A 526      -3.915 -29.347  -9.083  1.00 10.00      A   
ATOM   4972  CG  LEU A 526      -4.518 -28.387  -8.057  1.00 10.00      A   
ATOM   4973  CD1 LEU A 526      -5.099 -29.155  -6.880  1.00 10.00      A   
ATOM   4974  CD2 LEU A 526      -3.472 -27.396  -7.582  1.00 10.00      A   
ATOM   4975  C   LEU A 526      -5.862 -29.474 -10.652  1.00 10.00      A   
ATOM   4976  O   LEU A 526      -7.013 -29.253 -10.272  1.00 10.00      A   
ATOM   4977  N   GLY A 527      -5.392 -29.052 -11.820  1.00 10.00      A   
ATOM   4978  HN  GLY A 527      -4.467 -29.269 -12.074  1.00 10.00      A   
ATOM   4979  CA  GLY A 527      -6.228 -28.280 -12.725  1.00 10.00      A   
ATOM   4980  C   GLY A 527      -7.346 -29.120 -13.308  1.00 10.00      A   
ATOM   4981  O   GLY A 527      -8.411 -28.608 -13.653  1.00 10.00      A   
ATOM   4982  N   GLN A 528      -7.094 -30.419 -13.404  1.00 10.00      A   
ATOM   4983  HN  GLN A 528      -6.218 -30.751 -13.116  1.00 10.00      A   
ATOM   4984  CA  GLN A 528      -8.063 -31.367 -13.936  1.00 10.00      A   
ATOM   4985  CB  GLN A 528      -7.364 -32.673 -14.330  1.00 10.00      A   
ATOM   4986  CG  GLN A 528      -6.942 -32.734 -15.790  1.00 10.00      A   
ATOM   4987  CD  GLN A 528      -7.993 -33.385 -16.666  1.00 10.00      A   
ATOM   4988  OE1 GLN A 528      -8.665 -34.334 -16.252  1.00 10.00      A   
ATOM   4989  NE2 GLN A 528      -8.160 -32.870 -17.878  1.00 10.00      A   
ATOM   4990 HE21 GLN A 528      -7.600 -32.106 -18.143  1.00 10.00      A   
ATOM   4991 HE22 GLN A 528      -8.841 -33.271 -18.460  1.00 10.00      A   
ATOM   4992  C   GLN A 528      -9.170 -31.645 -12.923  1.00 10.00      A   
ATOM   4993  O   GLN A 528     -10.328 -31.843 -13.295  1.00 10.00      A   
ATOM   4994  N   LYS A 529      -8.805 -31.668 -11.644  1.00 10.00      A   
ATOM   4995  HN  LYS A 529      -7.859 -31.531 -11.413  1.00 10.00      A   
ATOM   4996  CA  LYS A 529      -9.768 -31.919 -10.580  1.00 10.00      A   
ATOM   4997  CB  LYS A 529      -9.057 -32.399  -9.310  1.00 10.00      A   
ATOM   4998  CG  LYS A 529     -10.000 -32.729  -8.164  1.00 10.00      A   
ATOM   4999  CD  LYS A 529      -9.243 -33.091  -6.899  1.00 10.00      A   
ATOM   5000  CE  LYS A 529     -10.192 -33.226  -5.720  1.00 10.00      A   
ATOM   5001  NZ  LYS A 529     -11.179 -34.321  -5.923  1.00 10.00      A   
ATOM   5002  HZ1 LYS A 529     -11.789 -34.112  -6.737  1.00 10.00      A   
ATOM   5003  HZ2 LYS A 529     -11.777 -34.428  -5.081  1.00 10.00      A   
ATOM   5004  HZ3 LYS A 529     -10.687 -35.221  -6.098  1.00 10.00      A   
ATOM   5005  C   LYS A 529     -10.592 -30.671 -10.278  1.00 10.00      A   
ATOM   5006  O   LYS A 529     -11.797 -30.754 -10.043  1.00 10.00      A   
ATOM   5007  N   MET A 530      -9.936 -29.518 -10.280  1.00 10.00      A   
ATOM   5008  HN  MET A 530      -8.974 -29.512 -10.481  1.00 10.00      A   
ATOM   5009  CA  MET A 530     -10.611 -28.258  -9.997  1.00 10.00      A   
ATOM   5010  CB  MET A 530      -9.940 -27.530  -8.825  1.00 10.00      A   
ATOM   5011  CG  MET A 530      -9.593 -28.416  -7.636  1.00 10.00      A   
ATOM   5012  SD  MET A 530     -11.035 -29.203  -6.892  1.00 10.00      A   
ATOM   5013  CE  MET A 530     -11.828 -27.802  -6.109  1.00 10.00      A   
ATOM   5014  C   MET A 530     -10.617 -27.366 -11.237  1.00 10.00      A   
ATOM   5015  O   MET A 530      -9.680 -26.601 -11.466  1.00 10.00      A   
ATOM   5016  N   PRO A 531     -11.676 -27.463 -12.061  1.00 10.00      A   
ATOM   5017  CA  PRO A 531     -11.807 -26.681 -13.295  1.00 10.00      A   
ATOM   5018  CB  PRO A 531     -12.981 -27.346 -14.033  1.00 10.00      A   
ATOM   5019  CG  PRO A 531     -13.268 -28.603 -13.279  1.00 10.00      A   
ATOM   5020  CD  PRO A 531     -12.825 -28.353 -11.870  1.00 10.00      A   
ATOM   5021  C   PRO A 531     -12.114 -25.204 -13.046  1.00 10.00      A   
ATOM   5022  O   PRO A 531     -11.949 -24.373 -13.937  1.00 10.00      A   
ATOM   5023  N   LYS A 532     -12.568 -24.879 -11.839  1.00 10.00      A   
ATOM   5024  HN  LYS A 532     -12.693 -25.584 -11.166  1.00 10.00      A   
ATOM   5025  CA  LYS A 532     -12.891 -23.496 -11.498  1.00 10.00      A   
ATOM   5026  CB  LYS A 532     -13.950 -23.436 -10.392  1.00 10.00      A   
ATOM   5027  CG  LYS A 532     -15.328 -23.929 -10.815  1.00 10.00      A   
ATOM   5028  CD  LYS A 532     -16.381 -23.587  -9.772  1.00 10.00      A   
ATOM   5029  CE  LYS A 532     -17.775 -24.014 -10.214  1.00 10.00      A   
ATOM   5030  NZ  LYS A 532     -18.058 -25.445  -9.914  1.00 10.00      A   
ATOM   5031  HZ1 LYS A 532     -17.451 -26.062 -10.494  1.00 10.00      A   
ATOM   5032  HZ2 LYS A 532     -19.054 -25.663 -10.128  1.00 10.00      A   
ATOM   5033  HZ3 LYS A 532     -17.879 -25.644  -8.909  1.00 10.00      A   
ATOM   5034  C   LYS A 532     -11.644 -22.721 -11.085  1.00 10.00      A   
ATOM   5035  O   LYS A 532     -11.694 -21.510 -10.855  1.00 10.00      A   
ATOM   5036  N   LEU A 533     -10.527 -23.425 -10.990  1.00 10.00      A   
ATOM   5037  HN  LEU A 533     -10.548 -24.386 -11.189  1.00 10.00      A   
ATOM   5038  CA  LEU A 533      -9.267 -22.808 -10.611  1.00 10.00      A   
ATOM   5039  CB  LEU A 533      -8.761 -23.368  -9.280  1.00 10.00      A   
ATOM   5040  CG  LEU A 533      -9.571 -22.982  -8.041  1.00 10.00      A   
ATOM   5041  CD1 LEU A 533     -10.456 -24.133  -7.592  1.00 10.00      A   
ATOM   5042  CD2 LEU A 533      -8.649 -22.542  -6.920  1.00 10.00      A   
ATOM   5043  C   LEU A 533      -8.230 -23.008 -11.706  1.00 10.00      A   
ATOM   5044  O   LEU A 533      -8.228 -24.024 -12.397  1.00 10.00      A   
ATOM   5045  N   ASN A 534      -7.358 -22.032 -11.865  1.00 10.00      A   
ATOM   5046  HN  ASN A 534      -7.403 -21.248 -11.275  1.00 10.00      A   
ATOM   5047  CA  ASN A 534      -6.325 -22.099 -12.883  1.00 10.00      A   
ATOM   5048  CB  ASN A 534      -6.253 -20.791 -13.675  1.00 10.00      A   
ATOM   5049  CG  ASN A 534      -7.380 -20.611 -14.671  1.00 10.00      A   
ATOM   5050  OD1 ASN A 534      -8.079 -21.555 -15.026  1.00 10.00      A   
ATOM   5051  ND2 ASN A 534      -7.544 -19.392 -15.152  1.00 10.00      A   
ATOM   5052 HD21 ASN A 534      -6.934 -18.679 -14.844  1.00 10.00      A   
ATOM   5053 HD22 ASN A 534      -8.276 -19.239 -15.792  1.00 10.00      A   
ATOM   5054  C   ASN A 534      -4.972 -22.362 -12.258  1.00 10.00      A   
ATOM   5055  O   ASN A 534      -4.529 -21.608 -11.392  1.00 10.00      A   
ATOM   5056  N   VAL A 535      -4.327 -23.432 -12.689  1.00 10.00      A   
ATOM   5057  HN  VAL A 535      -4.749 -24.011 -13.361  1.00 10.00      A   
ATOM   5058  CA  VAL A 535      -3.007 -23.775 -12.192  1.00 10.00      A   
ATOM   5059  CB  VAL A 535      -2.878 -25.281 -11.880  1.00 10.00      A   
ATOM   5060  CG1 VAL A 535      -1.539 -25.582 -11.225  1.00 10.00      A   
ATOM   5061  CG2 VAL A 535      -4.022 -25.742 -10.991  1.00 10.00      A   
ATOM   5062  C   VAL A 535      -1.975 -23.376 -13.240  1.00 10.00      A   
ATOM   5063  O   VAL A 535      -1.638 -24.156 -14.130  1.00 10.00      A   
ATOM   5064  N   GLU A 536      -1.513 -22.142 -13.152  1.00 10.00      A   
ATOM   5065  HN  GLU A 536      -1.821 -21.565 -12.417  1.00 10.00      A   
ATOM   5066  CA  GLU A 536      -0.545 -21.622 -14.101  1.00 10.00      A   
ATOM   5067  CB  GLU A 536      -0.670 -20.104 -14.228  1.00 10.00      A   
ATOM   5068  CG  GLU A 536      -2.067 -19.626 -14.584  1.00 10.00      A   
ATOM   5069  CD  GLU A 536      -2.056 -18.449 -15.538  1.00 10.00      A   
ATOM   5070  OE1 GLU A 536      -1.372 -17.445 -15.242  1.00 10.00      A   
ATOM   5071  OE2 GLU A 536      -2.728 -18.527 -16.589  1.00 10.00      A   
ATOM   5072  C   GLU A 536       0.872 -22.002 -13.713  1.00 10.00      A   
ATOM   5073  O   GLU A 536       1.363 -21.620 -12.647  1.00 10.00      A   
ATOM   5074  N   VAL A 537       1.510 -22.778 -14.569  1.00 10.00      A   
ATOM   5075  HN  VAL A 537       1.039 -23.084 -15.378  1.00 10.00      A   
ATOM   5076  CA  VAL A 537       2.880 -23.201 -14.343  1.00 10.00      A   
ATOM   5077  CB  VAL A 537       3.183 -24.541 -15.048  1.00 10.00      A   
ATOM   5078  CG1 VAL A 537       4.630 -24.957 -14.821  1.00 10.00      A   
ATOM   5079  CG2 VAL A 537       2.233 -25.628 -14.566  1.00 10.00      A   
ATOM   5080  C   VAL A 537       3.833 -22.132 -14.861  1.00 10.00      A   
ATOM   5081  O   VAL A 537       3.868 -21.849 -16.057  1.00 10.00      A   
ATOM   5082  N   ILE A 538       4.588 -21.536 -13.951  1.00 10.00      A   
ATOM   5083  HN  ILE A 538       4.517 -21.817 -13.011  1.00 10.00      A   
ATOM   5084  CA  ILE A 538       5.537 -20.490 -14.303  1.00 10.00      A   
ATOM   5085  CB  ILE A 538       5.434 -19.300 -13.324  1.00 10.00      A   
ATOM   5086  CG1 ILE A 538       3.968 -19.042 -12.969  1.00 10.00      A   
ATOM   5087  CG2 ILE A 538       6.050 -18.052 -13.935  1.00 10.00      A   
ATOM   5088  CD1 ILE A 538       3.773 -18.193 -11.737  1.00 10.00      A   
ATOM   5089  C   ILE A 538       6.949 -21.065 -14.265  1.00 10.00      A   
ATOM   5090  O   ILE A 538       7.599 -21.080 -13.213  1.00 10.00      A   
ATOM   5091  N   ASP A 539       7.408 -21.554 -15.407  1.00 10.00      A   
ATOM   5092  HN  ASP A 539       6.848 -21.494 -16.215  1.00 10.00      A   
ATOM   5093  CA  ASP A 539       8.726 -22.160 -15.508  1.00 10.00      A   
ATOM   5094  CB  ASP A 539       8.566 -23.665 -15.749  1.00 10.00      A   
ATOM   5095  CG  ASP A 539       9.858 -24.435 -15.613  1.00 10.00      A   
ATOM   5096  OD1 ASP A 539      10.171 -24.895 -14.492  1.00 10.00      A   
ATOM   5097  OD2 ASP A 539      10.559 -24.607 -16.629  1.00 10.00      A   
ATOM   5098  C   ASP A 539       9.520 -21.520 -16.643  1.00 10.00      A   
ATOM   5099  O   ASP A 539       9.017 -21.374 -17.757  1.00 10.00      A   
ATOM   5100  N   GLU A 540      10.750 -21.115 -16.352  1.00 10.00      A   
ATOM   5101  HN  GLU A 540      11.096 -21.237 -15.438  1.00 10.00      A   
ATOM   5102  CA  GLU A 540      11.607 -20.483 -17.346  1.00 10.00      A   
ATOM   5103  CB  GLU A 540      12.288 -19.243 -16.762  1.00 10.00      A   
ATOM   5104  CG  GLU A 540      11.391 -18.019 -16.695  1.00 10.00      A   
ATOM   5105  CD  GLU A 540      11.983 -16.906 -15.858  1.00 10.00      A   
ATOM   5106  OE1 GLU A 540      12.257 -17.142 -14.661  1.00 10.00      A   
ATOM   5107  OE2 GLU A 540      12.175 -15.792 -16.392  1.00 10.00      A   
ATOM   5108  C   GLU A 540      12.656 -21.450 -17.887  1.00 10.00      A   
ATOM   5109  O   GLU A 540      13.737 -21.035 -18.303  1.00 10.00      A   
ATOM   5110  N   ARG A 541      12.341 -22.736 -17.890  1.00 10.00      A   
ATOM   5111  HN  ARG A 541      11.462 -23.020 -17.548  1.00 10.00      A   
ATOM   5112  CA  ARG A 541      13.272 -23.742 -18.396  1.00 10.00      A   
ATOM   5113  CB  ARG A 541      13.582 -24.799 -17.332  1.00 10.00      A   
ATOM   5114  CG  ARG A 541      14.118 -24.231 -16.031  1.00 10.00      A   
ATOM   5115  CD  ARG A 541      13.273 -24.681 -14.855  1.00 10.00      A   
ATOM   5116  NE  ARG A 541      13.871 -25.813 -14.153  1.00 10.00      A   
ATOM   5117  HE  ARG A 541      14.837 -25.950 -14.270  1.00 10.00      A   
ATOM   5118  CZ  ARG A 541      13.196 -26.655 -13.379  1.00 10.00      A   
ATOM   5119  NH1 ARG A 541      11.879 -26.514 -13.213  1.00 10.00      A   
ATOM   5120 HH11 ARG A 541      11.361 -25.736 -13.702  1.00 10.00      A   
ATOM   5121 HH12 ARG A 541      11.352 -27.171 -12.593  1.00 10.00      A   
ATOM   5122  NH2 ARG A 541      13.839 -27.644 -12.766  1.00 10.00      A   
ATOM   5123 HH21 ARG A 541      13.323 -28.308 -12.154  1.00 10.00      A   
ATOM   5124 HH22 ARG A 541      14.870 -27.756 -12.893  1.00 10.00      A   
ATOM   5125  C   ARG A 541      12.723 -24.403 -19.656  1.00 10.00      A   
ATOM   5126  O   ARG A 541      13.134 -25.504 -20.027  1.00 10.00      A   
ATOM   5127  N   GLY A 542      11.786 -23.729 -20.304  1.00 10.00      A   
ATOM   5128  HN  GLY A 542      11.484 -22.867 -19.946  1.00 10.00      A   
ATOM   5129  CA  GLY A 542      11.193 -24.259 -21.519  1.00 10.00      A   
ATOM   5130  C   GLY A 542       9.912 -25.014 -21.239  1.00 10.00      A   
ATOM   5131  O   GLY A 542       9.350 -24.899 -20.150  1.00 10.00      A   
ATOM   5132  N   ALA A 543       9.453 -25.792 -22.213  1.00 10.00      A   
ATOM   5133  HN  ALA A 543       9.952 -25.848 -23.058  1.00 10.00      A   
ATOM   5134  CA  ALA A 543       8.231 -26.566 -22.061  1.00 10.00      A   
ATOM   5135  CB  ALA A 543       7.838 -27.210 -23.379  1.00 10.00      A   
ATOM   5136  C   ALA A 543       8.388 -27.623 -20.973  1.00 10.00      A   
ATOM   5137  O   ALA A 543       9.467 -28.197 -20.799  1.00 10.00      A   
ATOM   5138  N   PRO A 544       7.321 -27.877 -20.206  1.00 10.00      A   
ATOM   5139  CA  PRO A 544       7.342 -28.868 -19.130  1.00 10.00      A   
ATOM   5140  CB  PRO A 544       6.149 -28.459 -18.266  1.00 10.00      A   
ATOM   5141  CG  PRO A 544       5.187 -27.833 -19.222  1.00 10.00      A   
ATOM   5142  CD  PRO A 544       6.013 -27.198 -20.311  1.00 10.00      A   
ATOM   5143  C   PRO A 544       7.163 -30.287 -19.660  1.00 10.00      A   
ATOM   5144  O   PRO A 544       7.460 -31.260 -18.968  1.00 10.00      A   
ATOM   5145  N   ASP A 545       6.708 -30.390 -20.905  1.00 10.00      A   
ATOM   5146  HN  ASP A 545       6.516 -29.568 -21.408  1.00 10.00      A   
ATOM   5147  CA  ASP A 545       6.472 -31.683 -21.545  1.00 10.00      A   
ATOM   5148  CB  ASP A 545       5.675 -31.520 -22.846  1.00 10.00      A   
ATOM   5149  CG  ASP A 545       4.818 -30.274 -22.877  1.00 10.00      A   
ATOM   5150  OD1 ASP A 545       4.037 -30.057 -21.934  1.00 10.00      A   
ATOM   5151  OD2 ASP A 545       4.927 -29.499 -23.851  1.00 10.00      A   
ATOM   5152  C   ASP A 545       7.787 -32.383 -21.848  1.00 10.00      A   
ATOM   5153  O   ASP A 545       7.840 -33.605 -21.988  1.00 10.00      A   
ATOM   5154  N   SER A 546       8.851 -31.601 -21.953  1.00 10.00      A   
ATOM   5155  HN  SER A 546       8.746 -30.633 -21.843  1.00 10.00      A   
ATOM   5156  CA  SER A 546      10.170 -32.137 -22.242  1.00 10.00      A   
ATOM   5157  CB  SER A 546      11.015 -31.058 -22.918  1.00 10.00      A   
ATOM   5158  OG  SER A 546      10.252 -29.877 -23.124  1.00 10.00      A   
ATOM   5159  HG  SER A 546      10.802 -29.107 -22.923  1.00 10.00      A   
ATOM   5160  C   SER A 546      10.858 -32.632 -20.971  1.00 10.00      A   
ATOM   5161  O   SER A 546      12.030 -33.004 -20.992  1.00 10.00      A   
ATOM   5162  N   ARG A 547      10.120 -32.643 -19.871  1.00 10.00      A   
ATOM   5163  HN  ARG A 547       9.179 -32.360 -19.921  1.00 10.00      A   
ATOM   5164  CA  ARG A 547      10.654 -33.086 -18.593  1.00 10.00      A   
ATOM   5165  CB  ARG A 547      10.873 -31.880 -17.676  1.00 10.00      A   
ATOM   5166  CG  ARG A 547      12.179 -31.144 -17.922  1.00 10.00      A   
ATOM   5167  CD  ARG A 547      12.172 -29.777 -17.266  1.00 10.00      A
[truncated: 221,457 more chars]
