# Supplementary material for: Flexibility of intrinsically disordered degrons in AUX/IAA proteins reinforces auxin co-receptor assemblies
Source: Nat Commun. 2020 May 8;11:2277. doi: 10.1038/s41467-020-16147-2 (PMC7210949; doi:10.1038/s41467-020-16147-2)
Supplement: Supplementary file 11 — Supplementary Data 8 [file 41467_2020_16147_MOESM11_ESM.gz › disvis_haddock_files/IAA07/cluster2_4.pdb]

REMARK FILENAME="complex_23w.pdb0"
REMARK ===============================================================
REMARK HADDOCK run for complex
REMARK initial structure: complex_23.pdb
REMARK final NOE weights: unambig 50 amb: 50
REMARK ===============================================================
REMARK            total,bonds,angles,improper,dihe,vdw,elec,air,cdih,coup,rdcs,vean,dani,xpcs,rg
REMARK energies: 11.3079, 0, 0, 0, 0, -91.3735, -205.016, 307.697, 0, 0, 0, 0, 0, 0, 0
REMARK ===============================================================
REMARK            bonds,angles,impropers,dihe,air,cdih,coup,rdcs,vean,dani,xpcs
REMARK rms-dev.: 0,0,0,0,0.932958,0,0, 0, 0, 0, 0
REMARK ===============================================================
REMARK               air,cdih,coup,rdcs,vean,dani,xpcs
REMARK               >0.3,>5,>1,>0,>5,>0.2,>0.2
REMARK violations.: 10, 0, 0, 0, 0, 0, 0
REMARK ===============================================================
REMARK                        CVpartition#,violations,rms
REMARK AIRs cross-validation: 2, 22, 1.66425
REMARK ===============================================================
REMARK NCS energy: 0
REMARK ===============================================================
REMARK Symmetry energy: 0
REMARK ===============================================================
REMARK Desolvation energy: 32.8965
REMARK Internal energy free molecules: -22775.7
REMARK Internal energy complex: -33634.2
REMARK Binding energy: -11121.9
REMARK ===============================================================
REMARK buried surface area: 2539.07
REMARK ===============================================================
REMARK water - chain1: 0 0 0
REMARK water - chain2: 0 0 0
REMARK water - chain3: 0 0 0
REMARK water - chain4: 0 0 0
REMARK water - chain5: 0 0 0
REMARK water - chain6: 0 0 0
REMARK ===============================================================
REMARK water - water: 0 0 0
REMARK ===============================================================
REMARK DATE:10-Dec-2019  16:02:35       created by user: enmr049
REMARK VERSION:1.3U
ATOM      1  N   PHE A   9     -41.824  -2.146  -1.995  1.00 10.00      A   
ATOM      2  HN  PHE A   9     -41.983  -2.484  -2.905  1.00 10.00      A   
ATOM      3  CA  PHE A   9     -41.310  -0.795  -1.832  1.00 10.00      A   
ATOM      4  CB  PHE A   9     -40.114  -0.793  -0.876  1.00 10.00      A   
ATOM      5  CG  PHE A   9     -40.467  -0.416   0.535  1.00 10.00      A   
ATOM      6  CD1 PHE A   9     -40.883  -1.377   1.445  1.00 10.00      A   
ATOM      7  CD2 PHE A   9     -40.388   0.902   0.949  1.00 10.00      A   
ATOM      8  CE1 PHE A   9     -41.214  -1.027   2.741  1.00 10.00      A   
ATOM      9  CE2 PHE A   9     -40.716   1.259   2.243  1.00 10.00      A   
ATOM     10  CZ  PHE A   9     -41.130   0.294   3.142  1.00 10.00      A   
ATOM     11  C   PHE A   9     -40.910  -0.202  -3.180  1.00 10.00      A   
ATOM     12  O   PHE A   9     -40.395  -0.911  -4.048  1.00 10.00      A   
ATOM     13  N   PRO A  10     -41.159   1.103  -3.375  1.00 10.00      A   
ATOM     14  CA  PRO A  10     -40.817   1.803  -4.621  1.00 10.00      A   
ATOM     15  CB  PRO A  10     -41.216   3.257  -4.342  1.00 10.00      A   
ATOM     16  CG  PRO A  10     -42.232   3.165  -3.256  1.00 10.00      A   
ATOM     17  CD  PRO A  10     -41.818   1.997  -2.408  1.00 10.00      A   
ATOM     18  C   PRO A  10     -39.326   1.714  -4.940  1.00 10.00      A   
ATOM     19  O   PRO A  10     -38.483   1.749  -4.041  1.00 10.00      A   
ATOM     20  N   GLU A  11     -39.020   1.602  -6.225  1.00 10.00      A   
ATOM     21  HN  GLU A  11     -39.747   1.592  -6.882  1.00 10.00      A   
ATOM     22  CA  GLU A  11     -37.645   1.496  -6.703  1.00 10.00      A   
ATOM     23  CB  GLU A  11     -37.641   1.422  -8.231  1.00 10.00      A   
ATOM     24  CG  GLU A  11     -38.708   0.511  -8.810  1.00 10.00      A   
ATOM     25  CD  GLU A  11     -38.451  -0.951  -8.525  1.00 10.00      A   
ATOM     26  OE1 GLU A  11     -37.519  -1.524  -9.133  1.00 10.00      A   
ATOM     27  OE2 GLU A  11     -39.187  -1.539  -7.705  1.00 10.00      A   
ATOM     28  C   GLU A  11     -36.806   2.689  -6.245  1.00 10.00      A   
ATOM     29  O   GLU A  11     -35.639   2.538  -5.872  1.00 10.00      A   
ATOM     30  N   GLU A  12     -37.409   3.872  -6.278  1.00 10.00      A   
ATOM     31  HN  GLU A  12     -38.336   3.926  -6.599  1.00 10.00      A   
ATOM     32  CA  GLU A  12     -36.729   5.094  -5.869  1.00 10.00      A   
ATOM     33  CB  GLU A  12     -37.587   6.325  -6.183  1.00 10.00      A   
ATOM     34  CG  GLU A  12     -39.000   6.287  -5.609  1.00 10.00      A   
ATOM     35  CD  GLU A  12     -39.795   7.536  -5.935  1.00 10.00      A   
ATOM     36  OE1 GLU A  12     -39.189   8.525  -6.402  1.00 10.00      A   
ATOM     37  OE2 GLU A  12     -41.030   7.535  -5.726  1.00 10.00      A   
ATOM     38  C   GLU A  12     -36.348   5.059  -4.391  1.00 10.00      A   
ATOM     39  O   GLU A  12     -35.265   5.506  -4.008  1.00 10.00      A   
ATOM     40  N   VAL A  13     -37.236   4.506  -3.572  1.00 10.00      A   
ATOM     41  HN  VAL A  13     -38.068   4.145  -3.947  1.00 10.00      A   
ATOM     42  CA  VAL A  13     -37.002   4.408  -2.138  1.00 10.00      A   
ATOM     43  CB  VAL A  13     -38.249   3.898  -1.390  1.00 10.00      A   
ATOM     44  CG1 VAL A  13     -37.944   3.685   0.083  1.00 10.00      A   
ATOM     45  CG2 VAL A  13     -39.403   4.869  -1.557  1.00 10.00      A   
ATOM     46  C   VAL A  13     -35.835   3.468  -1.863  1.00 10.00      A   
ATOM     47  O   VAL A  13     -34.872   3.840  -1.193  1.00 10.00      A   
ATOM     48  N   LEU A  14     -35.918   2.256  -2.410  1.00 10.00      A   
ATOM     49  HN  LEU A  14     -36.710   2.025  -2.945  1.00 10.00      A   
ATOM     50  CA  LEU A  14     -34.869   1.257  -2.231  1.00 10.00      A   
ATOM     51  CB  LEU A  14     -35.231  -0.035  -2.963  1.00 10.00      A   
ATOM     52  CG  LEU A  14     -36.505  -0.736  -2.489  1.00 10.00      A   
ATOM     53  CD1 LEU A  14     -36.865  -1.879  -3.422  1.00 10.00      A   
ATOM     54  CD2 LEU A  14     -36.342  -1.240  -1.062  1.00 10.00      A   
ATOM     55  C   LEU A  14     -33.523   1.786  -2.718  1.00 10.00      A   
ATOM     56  O   LEU A  14     -32.495   1.564  -2.081  1.00 10.00      A   
ATOM     57  N   GLU A  15     -33.540   2.499  -3.838  1.00 10.00      A   
ATOM     58  HN  GLU A  15     -34.393   2.640  -4.303  1.00 10.00      A   
ATOM     59  CA  GLU A  15     -32.324   3.066  -4.401  1.00 10.00      A   
ATOM     60  CB  GLU A  15     -32.635   3.774  -5.717  1.00 10.00      A   
ATOM     61  CG  GLU A  15     -31.409   4.118  -6.540  1.00 10.00      A   
ATOM     62  CD  GLU A  15     -31.767   4.799  -7.841  1.00 10.00      A   
ATOM     63  OE1 GLU A  15     -31.131   5.824  -8.175  1.00 10.00      A   
ATOM     64  OE2 GLU A  15     -32.677   4.310  -8.544  1.00 10.00      A   
ATOM     65  C   GLU A  15     -31.686   4.040  -3.415  1.00 10.00      A   
ATOM     66  O   GLU A  15     -30.463   4.067  -3.258  1.00 10.00      A   
ATOM     67  N   HIS A  16     -32.526   4.819  -2.735  1.00 10.00      A   
ATOM     68  HN  HIS A  16     -33.492   4.733  -2.893  1.00 10.00      A   
ATOM     69  CA  HIS A  16     -32.047   5.790  -1.757  1.00 10.00      A   
ATOM     70  CB  HIS A  16     -33.146   6.786  -1.374  1.00 10.00      A   
ATOM     71  CG  HIS A  16     -32.622   8.057  -0.768  1.00 10.00      A   
ATOM     72  ND1 HIS A  16     -32.246   9.125  -1.550  1.00 10.00      A   
ATOM     73  CD2 HIS A  16     -32.418   8.368   0.538  1.00 10.00      A   
ATOM     74  CE1 HIS A  16     -31.824  10.056  -0.712  1.00 10.00      A   
ATOM     75  NE2 HIS A  16     -31.909   9.641   0.557  1.00 10.00      A   
ATOM     76  HE2 HIS A  16     -31.637  10.152   1.361  1.00 10.00      A   
ATOM     77  C   HIS A  16     -31.503   5.079  -0.520  1.00 10.00      A   
ATOM     78  O   HIS A  16     -30.516   5.509   0.070  1.00 10.00      A   
ATOM     79  N   VAL A  17     -32.141   3.983  -0.137  1.00 10.00      A   
ATOM     80  HN  VAL A  17     -32.933   3.684  -0.641  1.00 10.00      A   
ATOM     81  CA  VAL A  17     -31.698   3.215   1.021  1.00 10.00      A   
ATOM     82  CB  VAL A  17     -32.713   2.115   1.410  1.00 10.00      A   
ATOM     83  CG1 VAL A  17     -32.244   1.360   2.642  1.00 10.00      A   
ATOM     84  CG2 VAL A  17     -34.091   2.715   1.653  1.00 10.00      A   
ATOM     85  C   VAL A  17     -30.337   2.582   0.737  1.00 10.00      A   
ATOM     86  O   VAL A  17     -29.460   2.545   1.601  1.00 10.00      A   
ATOM     87  N   PHE A  18     -30.156   2.122  -0.499  1.00 10.00      A   
ATOM     88  HN  PHE A  18     -30.891   2.200  -1.151  1.00 10.00      A   
ATOM     89  CA  PHE A  18     -28.906   1.487  -0.910  1.00 10.00      A   
ATOM     90  CB  PHE A  18     -29.061   0.787  -2.268  1.00 10.00      A   
ATOM     91  CG  PHE A  18     -30.047  -0.351  -2.274  1.00 10.00      A   
ATOM     92  CD1 PHE A  18     -30.627  -0.773  -3.461  1.00 10.00      A   
ATOM     93  CD2 PHE A  18     -30.398  -0.995  -1.098  1.00 10.00      A   
ATOM     94  CE1 PHE A  18     -31.536  -1.813  -3.475  1.00 10.00      A   
ATOM     95  CE2 PHE A  18     -31.306  -2.035  -1.105  1.00 10.00      A   
ATOM     96  CZ  PHE A  18     -31.876  -2.443  -2.296  1.00 10.00      A   
ATOM     97  C   PHE A  18     -27.745   2.481  -0.956  1.00 10.00      A   
ATOM     98  O   PHE A  18     -26.581   2.082  -1.013  1.00 10.00      A   
ATOM     99  N   SER A  19     -28.058   3.771  -0.926  1.00 10.00      A   
ATOM    100  HN  SER A  19     -29.001   4.036  -0.876  1.00 10.00      A   
ATOM    101  CA  SER A  19     -27.023   4.800  -0.968  1.00 10.00      A   
ATOM    102  CB  SER A  19     -27.608   6.163  -1.356  1.00 10.00      A   
ATOM    103  OG  SER A  19     -28.285   6.767  -0.265  1.00 10.00      A   
ATOM    104  HG  SER A  19     -29.126   6.309  -0.110  1.00 10.00      A   
ATOM    105  C   SER A  19     -26.279   4.881   0.365  1.00 10.00      A   
ATOM    106  O   SER A  19     -25.189   5.450   0.448  1.00 10.00      A   
ATOM    107  N   PHE A  20     -26.873   4.299   1.405  1.00 10.00      A   
ATOM    108  HN  PHE A  20     -27.745   3.867   1.276  1.00 10.00      A   
ATOM    109  CA  PHE A  20     -26.268   4.292   2.732  1.00 10.00      A   
ATOM    110  CB  PHE A  20     -27.333   4.457   3.821  1.00 10.00      A   
ATOM    111  CG  PHE A  20     -27.992   5.808   3.816  1.00 10.00      A   
ATOM    112  CD1 PHE A  20     -29.243   5.983   3.242  1.00 10.00      A   
ATOM    113  CD2 PHE A  20     -27.362   6.901   4.383  1.00 10.00      A   
ATOM    114  CE1 PHE A  20     -29.852   7.224   3.233  1.00 10.00      A   
ATOM    115  CE2 PHE A  20     -27.965   8.144   4.378  1.00 10.00      A   
ATOM    116  CZ  PHE A  20     -29.212   8.306   3.802  1.00 10.00      A   
ATOM    117  C   PHE A  20     -25.463   3.014   2.946  1.00 10.00      A   
ATOM    118  O   PHE A  20     -24.978   2.737   4.044  1.00 10.00      A   
ATOM    119  N   ILE A  21     -25.333   2.237   1.884  1.00 10.00      A   
ATOM    120  HN  ILE A  21     -25.751   2.511   1.046  1.00 10.00      A   
ATOM    121  CA  ILE A  21     -24.579   0.994   1.923  1.00 10.00      A   
ATOM    122  CB  ILE A  21     -25.474  -0.235   1.640  1.00 10.00      A   
ATOM    123  CG1 ILE A  21     -26.690  -0.235   2.571  1.00 10.00      A   
ATOM    124  CG2 ILE A  21     -24.675  -1.521   1.813  1.00 10.00      A   
ATOM    125  CD1 ILE A  21     -27.728  -1.284   2.230  1.00 10.00      A   
ATOM    126  C   ILE A  21     -23.453   1.051   0.901  1.00 10.00      A   
ATOM    127  O   ILE A  21     -23.634   0.689  -0.265  1.00 10.00      A   
ATOM    128  N   GLN A  22     -22.301   1.548   1.330  1.00 10.00      A   
ATOM    129  HN  GLN A  22     -22.231   1.870   2.259  1.00 10.00      A   
ATOM    130  CA  GLN A  22     -21.143   1.662   0.450  1.00 10.00      A   
ATOM    131  CB  GLN A  22     -20.500   3.045   0.577  1.00 10.00      A   
ATOM    132  CG  GLN A  22     -21.488   4.186   0.373  1.00 10.00      A   
ATOM    133  CD  GLN A  22     -20.837   5.556   0.373  1.00 10.00      A   
ATOM    134  OE1 GLN A  22     -21.334   6.490  -0.258  1.00 10.00      A   
ATOM    135  NE2 GLN A  22     -19.728   5.689   1.081  1.00 10.00      A   
ATOM    136 HE21 GLN A  22     -19.389   4.906   1.566  1.00 10.00      A   
ATOM    137 HE22 GLN A  22     -19.288   6.568   1.093  1.00 10.00      A   
ATOM    138  C   GLN A  22     -20.131   0.552   0.718  1.00 10.00      A   
ATOM    139  O   GLN A  22     -19.079   0.477   0.071  1.00 10.00      A   
ATOM    140  N   LEU A  23     -20.460  -0.306   1.677  1.00 10.00      A   
ATOM    141  HN  LEU A  23     -21.303  -0.179   2.159  1.00 10.00      A   
ATOM    142  CA  LEU A  23     -19.606  -1.432   2.028  1.00 10.00      A   
ATOM    143  CB  LEU A  23     -19.959  -1.968   3.419  1.00 10.00      A   
ATOM    144  CG  LEU A  23     -19.636  -1.041   4.592  1.00 10.00      A   
ATOM    145  CD1 LEU A  23     -20.316  -1.522   5.863  1.00 10.00      A   
ATOM    146  CD2 LEU A  23     -18.133  -0.934   4.797  1.00 10.00      A   
ATOM    147  C   LEU A  23     -19.747  -2.521   0.973  1.00 10.00      A   
ATOM    148  O   LEU A  23     -20.843  -3.029   0.736  1.00 10.00      A   
ATOM    149  N   ASP A  24     -18.632  -2.862   0.345  1.00 10.00      A   
ATOM    150  HN  ASP A  24     -17.791  -2.432   0.610  1.00 10.00      A   
ATOM    151  CA  ASP A  24     -18.598  -3.863  -0.719  1.00 10.00      A   
ATOM    152  CB  ASP A  24     -17.165  -4.051  -1.231  1.00 10.00      A   
ATOM    153  CG  ASP A  24     -16.361  -2.766  -1.216  1.00 10.00      A   
ATOM    154  OD1 ASP A  24     -16.361  -2.039  -2.232  1.00 10.00      A   
ATOM    155  OD2 ASP A  24     -15.745  -2.467  -0.174  1.00 10.00      A   
ATOM    156  C   ASP A  24     -19.177  -5.199  -0.272  1.00 10.00      A   
ATOM    157  O   ASP A  24     -20.044  -5.760  -0.943  1.00 10.00      A   
ATOM    158  N   LYS A  25     -18.711  -5.693   0.868  1.00 10.00      A   
ATOM    159  HN  LYS A  25     -18.026  -5.190   1.361  1.00 10.00      A   
ATOM    160  CA  LYS A  25     -19.181  -6.970   1.400  1.00 10.00      A   
ATOM    161  CB  LYS A  25     -18.438  -7.339   2.683  1.00 10.00      A   
ATOM    162  CG  LYS A  25     -17.042  -7.892   2.454  1.00 10.00      A   
ATOM    163  CD  LYS A  25     -16.401  -8.312   3.767  1.00 10.00      A   
ATOM    164  CE  LYS A  25     -15.096  -9.055   3.539  1.00 10.00      A   
ATOM    165  NZ  LYS A  25     -14.462  -9.464   4.821  1.00 10.00      A   
ATOM    166  HZ1 LYS A  25     -13.552  -9.933   4.637  1.00 10.00      A   
ATOM    167  HZ2 LYS A  25     -15.083 -10.124   5.334  1.00 10.00      A   
ATOM    168  HZ3 LYS A  25     -14.294  -8.630   5.419  1.00 10.00      A   
ATOM    169  C   LYS A  25     -20.687  -6.972   1.644  1.00 10.00      A   
ATOM    170  O   LYS A  25     -21.385  -7.907   1.245  1.00 10.00      A   
ATOM    171  N   ASP A  26     -21.184  -5.918   2.280  1.00 10.00      A   
ATOM    172  HN  ASP A  26     -20.581  -5.196   2.549  1.00 10.00      A   
ATOM    173  CA  ASP A  26     -22.610  -5.810   2.582  1.00 10.00      A   
ATOM    174  CB  ASP A  26     -22.885  -4.686   3.580  1.00 10.00      A   
ATOM    175  CG  ASP A  26     -22.670  -5.118   5.017  1.00 10.00      A   
ATOM    176  OD1 ASP A  26     -23.212  -6.175   5.416  1.00 10.00      A   
ATOM    177  OD2 ASP A  26     -21.969  -4.404   5.756  1.00 10.00      A   
ATOM    178  C   ASP A  26     -23.435  -5.622   1.318  1.00 10.00      A   
ATOM    179  O   ASP A  26     -24.556  -6.125   1.219  1.00 10.00      A   
ATOM    180  N   ARG A  27     -22.875  -4.895   0.352  1.00 10.00      A   
ATOM    181  HN  ARG A  27     -21.987  -4.499   0.503  1.00 10.00      A   
ATOM    182  CA  ARG A  27     -23.548  -4.657  -0.921  1.00 10.00      A   
ATOM    183  CB  ARG A  27     -22.705  -3.737  -1.811  1.00 10.00      A   
ATOM    184  CG  ARG A  27     -23.143  -2.285  -1.802  1.00 10.00      A   
ATOM    185  CD  ARG A  27     -24.472  -2.111  -2.513  1.00 10.00      A   
ATOM    186  NE  ARG A  27     -24.918  -0.717  -2.526  1.00 10.00      A   
ATOM    187  HE  ARG A  27     -24.837  -0.209  -1.686  1.00 10.00      A   
ATOM    188  CZ  ARG A  27     -25.400  -0.102  -3.605  1.00 10.00      A   
ATOM    189  NH1 ARG A  27     -25.491  -0.751  -4.761  1.00 10.00      A   
ATOM    190 HH11 ARG A  27     -25.172  -1.755  -4.839  1.00 10.00      A   
ATOM    191 HH12 ARG A  27     -25.876  -0.275  -5.602  1.00 10.00      A   
ATOM    192  NH2 ARG A  27     -25.821   1.156  -3.516  1.00 10.00      A   
ATOM    193 HH21 ARG A  27     -25.779   1.664  -2.602  1.00 10.00      A   
ATOM    194 HH22 ARG A  27     -26.199   1.646  -4.359  1.00 10.00      A   
ATOM    195  C   ARG A  27     -23.797  -5.981  -1.631  1.00 10.00      A   
ATOM    196  O   ARG A  27     -24.803  -6.155  -2.320  1.00 10.00      A   
ATOM    197  N   ASN A  28     -22.876  -6.917  -1.441  1.00 10.00      A   
ATOM    198  HN  ASN A  28     -22.101  -6.713  -0.876  1.00 10.00      A   
ATOM    199  CA  ASN A  28     -22.986  -8.234  -2.049  1.00 10.00      A   
ATOM    200  CB  ASN A  28     -21.698  -9.043  -1.867  1.00 10.00      A   
ATOM    201  CG  ASN A  28     -20.564  -8.544  -2.739  1.00 10.00      A   
ATOM    202  OD1 ASN A  28     -20.791  -7.864  -3.744  1.00 10.00      A   
ATOM    203  ND2 ASN A  28     -19.339  -8.879  -2.365  1.00 10.00      A   
ATOM    204 HD21 ASN A  28     -19.229  -9.420  -1.550  1.00 10.00      A   
ATOM    205 HD22 ASN A  28     -18.580  -8.573  -2.919  1.00 10.00      A   
ATOM    206  C   ASN A  28     -24.173  -8.996  -1.478  1.00 10.00      A   
ATOM    207  O   ASN A  28     -24.901  -9.664  -2.208  1.00 10.00      A   
ATOM    208  N   SER A  29     -24.375  -8.881  -0.171  1.00 10.00      A   
ATOM    209  HN  SER A  29     -23.756  -8.341   0.366  1.00 10.00      A   
ATOM    210  CA  SER A  29     -25.485  -9.554   0.492  1.00 10.00      A   
ATOM    211  CB  SER A  29     -25.389  -9.353   2.003  1.00 10.00      A   
ATOM    212  OG  SER A  29     -24.034  -9.359   2.424  1.00 10.00      A   
ATOM    213  HG  SER A  29     -23.845  -8.534   2.882  1.00 10.00      A   
ATOM    214  C   SER A  29     -26.825  -9.031  -0.026  1.00 10.00      A   
ATOM    215  O   SER A  29     -27.780  -9.791  -0.188  1.00 10.00      A   
ATOM    216  N   VAL A  30     -26.875  -7.732  -0.310  1.00 10.00      A   
ATOM    217  HN  VAL A  30     -26.071  -7.183  -0.171  1.00 10.00      A   
ATOM    218  CA  VAL A  30     -28.086  -7.099  -0.819  1.00 10.00      A   
ATOM    219  CB  VAL A  30     -27.885  -5.580  -1.001  1.00 10.00      A   
ATOM    220  CG1 VAL A  30     -29.115  -4.935  -1.618  1.00 10.00      A   
ATOM    221  CG2 VAL A  30     -27.547  -4.924   0.329  1.00 10.00      A   
ATOM    222  C   VAL A  30     -28.491  -7.715  -2.156  1.00 10.00      A   
ATOM    223  O   VAL A  30     -29.664  -7.995  -2.395  1.00 10.00      A   
ATOM    224  N   SER A  31     -27.508  -7.956  -3.010  1.00 10.00      A   
ATOM    225  HN  SER A  31     -26.589  -7.722  -2.758  1.00 10.00      A   
ATOM    226  CA  SER A  31     -27.763  -8.538  -4.324  1.00 10.00      A   
ATOM    227  CB  SER A  31     -26.575  -8.283  -5.254  1.00 10.00      A   
ATOM    228  OG  SER A  31     -25.353  -8.691  -4.651  1.00 10.00      A   
ATOM    229  HG  SER A  31     -25.528  -9.034  -3.763  1.00 10.00      A   
ATOM    230  C   SER A  31     -28.070 -10.038  -4.248  1.00 10.00      A   
ATOM    231  O   SER A  31     -28.294 -10.686  -5.270  1.00 10.00      A   
ATOM    232  N   LEU A  32     -28.092 -10.584  -3.038  1.00 10.00      A   
ATOM    233  HN  LEU A  32     -27.927 -10.021  -2.251  1.00 10.00      A   
ATOM    234  CA  LEU A  32     -28.350 -12.007  -2.856  1.00 10.00      A   
ATOM    235  CB  LEU A  32     -27.175 -12.663  -2.132  1.00 10.00      A   
ATOM    236  CG  LEU A  32     -26.076 -13.236  -3.022  1.00 10.00      A   
ATOM    237  CD1 LEU A  32     -24.852 -13.590  -2.193  1.00 10.00      A   
ATOM    238  CD2 LEU A  32     -26.588 -14.460  -3.766  1.00 10.00      A   
ATOM    239  C   LEU A  32     -29.649 -12.282  -2.107  1.00 10.00      A   
ATOM    240  O   LEU A  32     -29.978 -13.436  -1.825  1.00 10.00      A   
ATOM    241  N   VAL A  33     -30.385 -11.231  -1.766  1.00 10.00      A   
ATOM    242  HN  VAL A  33     -30.073 -10.328  -1.988  1.00 10.00      A   
ATOM    243  CA  VAL A  33     -31.646 -11.411  -1.054  1.00 10.00      A   
ATOM    244  CB  VAL A  33     -32.034 -10.192  -0.187  1.00 10.00      A   
ATOM    245  CG1 VAL A  33     -30.952  -9.893   0.837  1.00 10.00      A   
ATOM    246  CG2 VAL A  33     -32.317  -8.968  -1.041  1.00 10.00      A   
ATOM    247  C   VAL A  33     -32.783 -11.775  -2.012  1.00 10.00      A   
ATOM    248  O   VAL A  33     -33.630 -12.607  -1.687  1.00 10.00      A   
ATOM    249  N   CYS A  34     -32.779 -11.157  -3.191  1.00 10.00      A   
ATOM    250  HN  CYS A  34     -32.065 -10.517  -3.390  1.00 10.00      A   
ATOM    251  CA  CYS A  34     -33.792 -11.399  -4.203  1.00 10.00      A   
ATOM    252  CB  CYS A  34     -35.137 -10.820  -3.757  1.00 10.00      A   
ATOM    253  SG  CYS A  34     -35.106  -9.050  -3.393  1.00 10.00      A   
ATOM    254  HG  CYS A  34     -34.985  -8.903  -2.082  1.00 10.00      A   
ATOM    255  C   CYS A  34     -33.360 -10.765  -5.523  1.00 10.00      A   
ATOM    256  O   CYS A  34     -32.501  -9.874  -5.540  1.00 10.00      A   
ATOM    257  N   LYS A  35     -33.963 -11.208  -6.618  1.00 10.00      A   
ATOM    258  HN  LYS A  35     -34.665 -11.899  -6.534  1.00 10.00      A   
ATOM    259  CA  LYS A  35     -33.629 -10.686  -7.940  1.00 10.00      A   
ATOM    260  CB  LYS A  35     -34.250 -11.561  -9.033  1.00 10.00      A   
ATOM    261  CG  LYS A  35     -33.565 -11.473 -10.388  1.00 10.00      A   
ATOM    262  CD  LYS A  35     -33.911 -12.670 -11.261  1.00 10.00      A   
ATOM    263  CE  LYS A  35     -33.090 -12.673 -12.538  1.00 10.00      A   
ATOM    264  NZ  LYS A  35     -33.202 -13.967 -13.265  1.00 10.00      A   
ATOM    265  HZ1 LYS A  35     -33.005 -14.763 -12.615  1.00 10.00      A   
ATOM    266  HZ2 LYS A  35     -32.513 -14.002 -14.048  1.00 10.00      A   
ATOM    267  HZ3 LYS A  35     -34.158 -14.080 -13.654  1.00 10.00      A   
ATOM    268  C   LYS A  35     -34.086  -9.237  -8.072  1.00 10.00      A   
ATOM    269  O   LYS A  35     -33.493  -8.453  -8.812  1.00 10.00      A   
ATOM    270  N   SER A  36     -35.133  -8.893  -7.327  1.00 10.00      A   
ATOM    271  HN  SER A  36     -35.559  -9.570  -6.760  1.00 10.00      A   
ATOM    272  CA  SER A  36     -35.680  -7.550  -7.327  1.00 10.00      A   
ATOM    273  CB  SER A  36     -36.895  -7.513  -6.397  1.00 10.00      A   
ATOM    274  OG  SER A  36     -37.430  -8.820  -6.205  1.00 10.00      A   
ATOM    275  HG  SER A  36     -38.053  -9.020  -6.916  1.00 10.00      A   
ATOM    276  C   SER A  36     -34.627  -6.547  -6.862  1.00 10.00      A   
ATOM    277  O   SER A  36     -34.318  -5.582  -7.565  1.00 10.00      A   
ATOM    278  N   TRP A  37     -34.064  -6.797  -5.679  1.00 10.00      A   
ATOM    279  HN  TRP A  37     -34.346  -7.590  -5.172  1.00 10.00      A   
ATOM    280  CA  TRP A  37     -33.041  -5.919  -5.123  1.00 10.00      A   
ATOM    281  CB  TRP A  37     -32.767  -6.245  -3.650  1.00 10.00      A   
ATOM    282  CG  TRP A  37     -33.809  -5.722  -2.706  1.00 10.00      A   
ATOM    283  CD1 TRP A  37     -35.099  -5.388  -3.006  1.00 10.00      A   
ATOM    284  CD2 TRP A  37     -33.646  -5.469  -1.305  1.00 10.00      A   
ATOM    285  NE1 TRP A  37     -35.748  -4.948  -1.879  1.00 10.00      A   
ATOM    286  HE1 TRP A  37     -36.682  -4.652  -1.838  1.00 10.00      A   
ATOM    287  CE2 TRP A  37     -34.878  -4.988  -0.821  1.00 10.00      A   
ATOM    288  CE3 TRP A  37     -32.578  -5.603  -0.413  1.00 10.00      A   
ATOM    289  CZ2 TRP A  37     -35.070  -4.642   0.516  1.00 10.00      A   
ATOM    290  CZ3 TRP A  37     -32.770  -5.261   0.912  1.00 10.00      A   
ATOM    291  CH2 TRP A  37     -34.007  -4.787   1.363  1.00 10.00      A   
ATOM    292  C   TRP A  37     -31.757  -6.009  -5.931  1.00 10.00      A   
ATOM    293  O   TRP A  37     -31.060  -5.014  -6.110  1.00 10.00      A   
ATOM    294  N   TYR A  38     -31.460  -7.203  -6.431  1.00 10.00      A   
ATOM    295  HN  TYR A  38     -32.061  -7.959  -6.253  1.00 10.00      A   
ATOM    296  CA  TYR A  38     -30.258  -7.430  -7.229  1.00 10.00      A   
ATOM    297  CB  TYR A  38     -30.184  -8.898  -7.661  1.00 10.00      A   
ATOM    298  CG  TYR A  38     -29.136  -9.194  -8.712  1.00 10.00      A   
ATOM    299  CD1 TYR A  38     -29.503  -9.673  -9.963  1.00 10.00      A   
ATOM    300  CD2 TYR A  38     -27.786  -9.000  -8.455  1.00 10.00      A   
ATOM    301  CE1 TYR A  38     -28.555  -9.946 -10.928  1.00 10.00      A   
ATOM    302  CE2 TYR A  38     -26.831  -9.271  -9.413  1.00 10.00      A   
ATOM    303  CZ  TYR A  38     -27.222  -9.742 -10.647  1.00 10.00      A   
ATOM    304  OH  TYR A  38     -26.276 -10.007 -11.609  1.00 10.00      A   
ATOM    305  HH  TYR A  38     -26.666  -9.859 -12.481  1.00 10.00      A   
ATOM    306  C   TYR A  38     -30.227  -6.509  -8.450  1.00 10.00      A   
ATOM    307  O   TYR A  38     -29.194  -5.908  -8.762  1.00 10.00      A   
ATOM    308  N   GLU A  39     -31.370  -6.388  -9.118  1.00 10.00      A   
ATOM    309  HN  GLU A  39     -32.162  -6.880  -8.805  1.00 10.00      A   
ATOM    310  CA  GLU A  39     -31.488  -5.550 -10.302  1.00 10.00      A   
ATOM    311  CB  GLU A  39     -32.843  -5.765 -10.977  1.00 10.00      A   
ATOM    312  CG  GLU A  39     -32.803  -6.751 -12.134  1.00 10.00      A   
ATOM    313  CD  GLU A  39     -31.937  -6.262 -13.279  1.00 10.00      A   
ATOM    314  OE1 GLU A  39     -30.899  -6.892 -13.557  1.00 10.00      A   
ATOM    315  OE2 GLU A  39     -32.298  -5.249 -13.912  1.00 10.00      A   
ATOM    316  C   GLU A  39     -31.284  -4.074  -9.977  1.00 10.00      A   
ATOM    317  O   GLU A  39     -30.783  -3.319 -10.802  1.00 10.00      A   
ATOM    318  N   ILE A  40     -31.675  -3.665  -8.780  1.00 10.00      A   
ATOM    319  HN  ILE A  40     -32.079  -4.309  -8.160  1.00 10.00      A   
ATOM    320  CA  ILE A  40     -31.515  -2.275  -8.369  1.00 10.00      A   
ATOM    321  CB  ILE A  40     -32.507  -1.891  -7.251  1.00 10.00      A   
ATOM    322  CG1 ILE A  40     -33.930  -2.305  -7.641  1.00 10.00      A   
ATOM    323  CG2 ILE A  40     -32.442  -0.395  -6.970  1.00 10.00      A   
ATOM    324  CD1 ILE A  40     -34.947  -2.128  -6.534  1.00 10.00      A   
ATOM    325  C   ILE A  40     -30.087  -2.022  -7.886  1.00 10.00      A   
ATOM    326  O   ILE A  40     -29.479  -1.001  -8.210  1.00 10.00      A   
ATOM    327  N   GLU A  41     -29.565  -2.970  -7.119  1.00 10.00      A   
ATOM    328  HN  GLU A  41     -30.114  -3.759  -6.908  1.00 10.00      A   
ATOM    329  CA  GLU A  41     -28.216  -2.892  -6.564  1.00 10.00      A   
ATOM    330  CB  GLU A  41     -27.914  -4.187  -5.796  1.00 10.00      A   
ATOM    331  CG  GLU A  41     -26.790  -4.087  -4.778  1.00 10.00      A   
ATOM    332  CD  GLU A  41     -25.413  -4.210  -5.398  1.00 10.00      A   
ATOM    333  OE1 GLU A  41     -25.049  -5.316  -5.845  1.00 10.00      A   
ATOM    334  OE2 GLU A  41     -24.685  -3.197  -5.432  1.00 10.00      A   
ATOM    335  C   GLU A  41     -27.177  -2.686  -7.664  1.00 10.00      A   
ATOM    336  O   GLU A  41     -26.355  -1.766  -7.594  1.00 10.00      A   
ATOM    337  N   ARG A  42     -27.251  -3.523  -8.694  1.00 10.00      A   
ATOM    338  HN  ARG A  42     -27.959  -4.204  -8.700  1.00 10.00      A   
ATOM    339  CA  ARG A  42     -26.312  -3.466  -9.809  1.00 10.00      A   
ATOM    340  CB  ARG A  42     -26.536  -4.629 -10.781  1.00 10.00      A   
ATOM    341  CG  ARG A  42     -27.918  -4.669 -11.413  1.00 10.00      A   
ATOM    342  CD  ARG A  42     -28.001  -5.713 -12.516  1.00 10.00      A   
ATOM    343  NE  ARG A  42     -27.288  -5.296 -13.725  1.00 10.00      A   
ATOM    344  HE  ARG A  42     -26.361  -4.976 -13.613  1.00 10.00      A   
ATOM    345  CZ  ARG A  42     -27.822  -5.318 -14.948  1.00 10.00      A   
ATOM    346  NH1 ARG A  42     -29.070  -5.738 -15.124  1.00 10.00      A   
ATOM    347 HH11 ARG A  42     -29.647  -6.058 -14.302  1.00 10.00      A   
ATOM    348 HH12 ARG A  42     -29.485  -5.756 -16.077  1.00 10.00      A   
ATOM    349  NH2 ARG A  42     -27.103  -4.945 -16.004  1.00 10.00      A   
ATOM    350 HH21 ARG A  42     -26.109  -4.637 -15.887  1.00 10.00      A   
ATOM    351 HH22 ARG A  42     -27.527  -4.955 -16.959  1.00 10.00      A   
ATOM    352  C   ARG A  42     -26.341  -2.133 -10.554  1.00 10.00      A   
ATOM    353  O   ARG A  42     -25.408  -1.804 -11.284  1.00 10.00      A   
ATOM    354  N   TRP A  43     -27.399  -1.362 -10.363  1.00 10.00      A   
ATOM    355  HN  TRP A  43     -28.111  -1.658  -9.752  1.00 10.00      A   
ATOM    356  CA  TRP A  43     -27.525  -0.077 -11.036  1.00 10.00      A   
ATOM    357  CB  TRP A  43     -28.893   0.054 -11.713  1.00 10.00      A   
ATOM    358  CG  TRP A  43     -29.022  -0.713 -12.999  1.00 10.00      A   
ATOM    359  CD1 TRP A  43     -29.508  -1.978 -13.156  1.00 10.00      A   
ATOM    360  CD2 TRP A  43     -28.662  -0.263 -14.313  1.00 10.00      A   
ATOM    361  NE1 TRP A  43     -29.481  -2.342 -14.478  1.00 10.00      A   
ATOM    362  HE1 TRP A  43     -29.785  -3.204 -14.840  1.00 10.00      A   
ATOM    363  CE2 TRP A  43     -28.963  -1.309 -15.209  1.00 10.00      A   
ATOM    364  CE3 TRP A  43     -28.118   0.921 -14.818  1.00 10.00      A   
ATOM    365  CZ2 TRP A  43     -28.738  -1.207 -16.579  1.00 10.00      A   
ATOM    366  CZ3 TRP A  43     -27.895   1.020 -16.178  1.00 10.00      A   
ATOM    367  CH2 TRP A  43     -28.204  -0.038 -17.043  1.00 10.00      A   
ATOM    368  C   TRP A  43     -27.292   1.094 -10.084  1.00 10.00      A   
ATOM    369  O   TRP A  43     -27.590   2.236 -10.425  1.00 10.00      A   
ATOM    370  N   CYS A  44     -26.759   0.823  -8.898  1.00 10.00      A   
ATOM    371  HN  CYS A  44     -26.550  -0.106  -8.657  1.00 10.00      A   
ATOM    372  CA  CYS A  44     -26.511   1.895  -7.943  1.00 10.00      A   
ATOM    373  CB  CYS A  44     -27.702   2.089  -7.000  1.00 10.00      A   
ATOM    374  SG  CYS A  44     -28.178   0.608  -6.085  1.00 10.00      A   
ATOM    375  HG  CYS A  44     -28.870  -0.171  -6.911  1.00 10.00      A   
ATOM    376  C   CYS A  44     -25.207   1.730  -7.158  1.00 10.00      A   
ATOM    377  O   CYS A  44     -24.955   2.482  -6.218  1.00 10.00      A   
ATOM    378  N   ARG A  45     -24.379   0.750  -7.518  1.00 10.00      A   
ATOM    379  HN  ARG A  45     -24.621   0.152  -8.252  1.00 10.00      A   
ATOM    380  CA  ARG A  45     -23.108   0.564  -6.823  1.00 10.00      A   
ATOM    381  CB  ARG A  45     -22.592  -0.879  -6.902  1.00 10.00      A   
ATOM    382  CG  ARG A  45     -21.660  -1.244  -5.750  1.00 10.00      A   
ATOM    383  CD  ARG A  45     -21.061  -2.634  -5.911  1.00 10.00      A   
ATOM    384  NE  ARG A  45     -22.018  -3.700  -5.606  1.00 10.00      A   
ATOM    385  HE  ARG A  45     -22.980  -3.520  -5.801  1.00 10.00      A   
ATOM    386  CZ  ARG A  45     -21.688  -4.882  -5.077  1.00 10.00      A   
ATOM    387  NH1 ARG A  45     -20.426  -5.158  -4.766  1.00 10.00      A   
ATOM    388 HH11 ARG A  45     -20.184  -6.089  -4.347  1.00 10.00      A   
ATOM    389 HH12 ARG A  45     -19.677  -4.457  -4.932  1.00 10.00      A   
ATOM    390  NH2 ARG A  45     -22.619  -5.800  -4.884  1.00 10.00      A   
ATOM    391 HH21 ARG A  45     -23.621  -5.603  -5.149  1.00 10.00      A   
ATOM    392 HH22 ARG A  45     -22.365  -6.726  -4.476  1.00 10.00      A   
ATOM    393  C   ARG A  45     -22.075   1.558  -7.354  1.00 10.00      A   
ATOM    394  O   ARG A  45     -21.639   1.468  -8.501  1.00 10.00      A   
ATOM    395  N   ARG A  46     -21.697   2.505  -6.510  1.00 10.00      A   
ATOM    396  HN  ARG A  46     -22.063   2.500  -5.598  1.00 10.00      A   
ATOM    397  CA  ARG A  46     -20.752   3.553  -6.889  1.00 10.00      A   
ATOM    398  CB  ARG A  46     -20.856   4.738  -5.923  1.00 10.00      A   
ATOM    399  CG  ARG A  46     -22.238   5.368  -5.838  1.00 10.00      A   
ATOM    400  CD  ARG A  46     -22.303   6.395  -4.718  1.00 10.00      A   
ATOM    401  NE  ARG A  46     -23.608   7.049  -4.642  1.00 10.00      A   
ATOM    402  HE  ARG A  46     -24.193   6.976  -5.429  1.00 10.00      A   
ATOM    403  CZ  ARG A  46     -24.041   7.732  -3.584  1.00 10.00      A   
ATOM    404  NH1 ARG A  46     -23.282   7.854  -2.502  1.00 10.00      A   
ATOM    405 HH11 ARG A  46     -22.337   7.420  -2.467  1.00 10.00      A   
ATOM    406 HH12 ARG A  46     -23.629   8.393  -1.680  1.00 10.00      A   
ATOM    407  NH2 ARG A  46     -25.238   8.302  -3.609  1.00 10.00      A   
ATOM    408 HH21 ARG A  46     -25.845   8.221  -4.456  1.00 10.00      A   
ATOM    409 HH22 ARG A  46     -25.576   8.840  -2.781  1.00 10.00      A   
ATOM    410  C   ARG A  46     -19.305   3.067  -6.937  1.00 10.00      A   
ATOM    411  O   ARG A  46     -18.486   3.611  -7.681  1.00 10.00      A   
ATOM    412  N   LYS A  47     -18.989   2.043  -6.165  1.00 10.00      A   
ATOM    413  HN  LYS A  47     -19.684   1.605  -5.634  1.00 10.00      A   
ATOM    414  CA  LYS A  47     -17.622   1.541  -6.116  1.00 10.00      A   
ATOM    415  CB  LYS A  47     -16.938   2.013  -4.827  1.00 10.00      A   
ATOM    416  CG  LYS A  47     -17.728   1.710  -3.559  1.00 10.00      A   
ATOM    417  CD  LYS A  47     -17.147   2.423  -2.346  1.00 10.00      A   
ATOM    418  CE  LYS A  47     -15.920   1.706  -1.806  1.00 10.00      A   
ATOM    419  NZ  LYS A  47     -16.279   0.464  -1.060  1.00 10.00      A   
ATOM    420  HZ1 LYS A  47     -15.574   0.280  -0.320  1.00 10.00      A   
ATOM    421  HZ2 LYS A  47     -16.303  -0.358  -1.705  1.00 10.00      A   
ATOM    422  HZ3 LYS A  47     -17.214   0.568  -0.615  1.00 10.00      A   
ATOM    423  C   LYS A  47     -17.556   0.023  -6.225  1.00 10.00      A   
ATOM    424  O   LYS A  47     -18.414  -0.687  -5.702  1.00 10.00      A   
ATOM    425  N   VAL A  48     -16.541  -0.463  -6.928  1.00 10.00      A   
ATOM    426  HN  VAL A  48     -15.906   0.165  -7.344  1.00 10.00      A   
ATOM    427  CA  VAL A  48     -16.325  -1.895  -7.089  1.00 10.00      A   
ATOM    428  CB  VAL A  48     -16.652  -2.423  -8.504  1.00 10.00      A   
ATOM    429  CG1 VAL A  48     -18.153  -2.439  -8.740  1.00 10.00      A   
ATOM    430  CG2 VAL A  48     -15.943  -1.620  -9.582  1.00 10.00      A   
ATOM    431  C   VAL A  48     -14.888  -2.248  -6.719  1.00 10.00      A   
ATOM    432  O   VAL A  48     -13.938  -1.641  -7.218  1.00 10.00      A   
ATOM    433  N   PHE A  49     -14.737  -3.206  -5.819  1.00 10.00      A   
ATOM    434  HN  PHE A  49     -15.530  -3.648  -5.450  1.00 10.00      A   
ATOM    435  CA  PHE A  49     -13.427  -3.632  -5.368  1.00 10.00      A   
ATOM    436  CB  PHE A  49     -13.418  -3.696  -3.840  1.00 10.00      A   
ATOM    437  CG  PHE A  49     -12.051  -3.813  -3.235  1.00 10.00      A   
ATOM    438  CD1 PHE A  49     -11.282  -2.686  -3.008  1.00 10.00      A   
ATOM    439  CD2 PHE A  49     -11.538  -5.051  -2.886  1.00 10.00      A   
ATOM    440  CE1 PHE A  49     -10.025  -2.791  -2.444  1.00 10.00      A   
ATOM    441  CE2 PHE A  49     -10.282  -5.164  -2.323  1.00 10.00      A   
ATOM    442  CZ  PHE A  49      -9.526  -4.032  -2.101  1.00 10.00      A   
ATOM    443  C   PHE A  49     -13.094  -4.999  -5.948  1.00 10.00      A   
ATOM    444  O   PHE A  49     -13.805  -5.972  -5.701  1.00 10.00      A   
ATOM    445  N   ILE A  50     -12.020  -5.064  -6.724  1.00 10.00      A   
ATOM    446  HN  ILE A  50     -11.492  -4.251  -6.884  1.00 10.00      A   
ATOM    447  CA  ILE A  50     -11.597  -6.315  -7.334  1.00 10.00      A   
ATOM    448  CB  ILE A  50     -11.572  -6.220  -8.879  1.00 10.00      A   
ATOM    449  CG1 ILE A  50     -12.901  -5.673  -9.422  1.00 10.00      A   
ATOM    450  CG2 ILE A  50     -11.260  -7.574  -9.502  1.00 10.00      A   
ATOM    451  CD1 ILE A  50     -14.086  -6.595  -9.215  1.00 10.00      A   
ATOM    452  C   ILE A  50     -10.211  -6.704  -6.831  1.00 10.00      A   
ATOM    453  O   ILE A  50      -9.234  -5.986  -7.052  1.00 10.00      A   
ATOM    454  N   GLY A  51     -10.135  -7.838  -6.150  1.00 10.00      A   
ATOM    455  HN  GLY A  51     -10.953  -8.364  -6.006  1.00 10.00      A   
ATOM    456  CA  GLY A  51      -8.868  -8.310  -5.617  1.00 10.00      A   
ATOM    457  C   GLY A  51      -7.935  -8.830  -6.695  1.00 10.00      A   
ATOM    458  O   GLY A  51      -6.721  -8.671  -6.601  1.00 10.00      A   
ATOM    459  N   ASN A  52      -8.499  -9.451  -7.720  1.00 10.00      A   
ATOM    460  HN  ASN A  52      -9.473  -9.548  -7.745  1.00 10.00      A   
ATOM    461  CA  ASN A  52      -7.705  -9.990  -8.817  1.00 10.00      A   
ATOM    462  CB  ASN A  52      -7.521 -11.501  -8.661  1.00 10.00      A   
ATOM    463  CG  ASN A  52      -6.366 -12.027  -9.487  1.00 10.00      A   
ATOM    464  OD1 ASN A  52      -6.498 -12.242 -10.693  1.00 10.00      A   
ATOM    465  ND2 ASN A  52      -5.227 -12.249  -8.849  1.00 10.00      A   
ATOM    466 HD21 ASN A  52      -5.189 -12.064  -7.885  1.00 10.00      A   
ATOM    467 HD22 ASN A  52      -4.463 -12.591  -9.366  1.00 10.00      A   
ATOM    468  C   ASN A  52      -8.363  -9.677 -10.154  1.00 10.00      A   
ATOM    469  O   ASN A  52      -9.489 -10.104 -10.413  1.00 10.00      A   
ATOM    470  N   CYS A  53      -7.651  -8.943 -11.000  1.00 10.00      A   
ATOM    471  HN  CYS A  53      -6.748  -8.642 -10.732  1.00 10.00      A   
ATOM    472  CA  CYS A  53      -8.162  -8.543 -12.310  1.00 10.00      A   
ATOM    473  CB  CYS A  53      -7.210  -7.535 -12.950  1.00 10.00      A   
ATOM    474  SG  CYS A  53      -5.478  -8.051 -12.939  1.00 10.00      A   
ATOM    475  HG  CYS A  53      -4.727  -6.956 -12.954  1.00 10.00      A   
ATOM    476  C   CYS A  53      -8.406  -9.721 -13.254  1.00 10.00      A   
ATOM    477  O   CYS A  53      -9.037  -9.564 -14.297  1.00 10.00      A   
ATOM    478  N   TYR A  54      -7.924 -10.902 -12.894  1.00 10.00      A   
ATOM    479  HN  TYR A  54      -7.435 -10.989 -12.046  1.00 10.00      A   
ATOM    480  CA  TYR A  54      -8.109 -12.073 -13.742  1.00 10.00      A   
ATOM    481  CB  TYR A  54      -6.785 -12.785 -14.007  1.00 10.00      A   
ATOM    482  CG  TYR A  54      -5.862 -11.971 -14.882  1.00 10.00      A   
ATOM    483  CD1 TYR A  54      -4.533 -11.764 -14.536  1.00 10.00      A   
ATOM    484  CD2 TYR A  54      -6.331 -11.398 -16.055  1.00 10.00      A   
ATOM    485  CE1 TYR A  54      -3.699 -11.008 -15.342  1.00 10.00      A   
ATOM    486  CE2 TYR A  54      -5.509 -10.645 -16.862  1.00 10.00      A   
ATOM    487  CZ  TYR A  54      -4.195 -10.452 -16.502  1.00 10.00      A   
ATOM    488  OH  TYR A  54      -3.375  -9.707 -17.316  1.00 10.00      A   
ATOM    489  HH  TYR A  54      -3.048 -10.279 -18.037  1.00 10.00      A   
ATOM    490  C   TYR A  54      -9.182 -13.016 -13.206  1.00 10.00      A   
ATOM    491  O   TYR A  54      -9.445 -14.078 -13.780  1.00 10.00      A   
ATOM    492  N   ALA A  55      -9.821 -12.611 -12.119  1.00 10.00      A   
ATOM    493  HN  ALA A  55      -9.572 -11.755 -11.707  1.00 10.00      A   
ATOM    494  CA  ALA A  55     -10.881 -13.410 -11.518  1.00 10.00      A   
ATOM    495  CB  ALA A  55     -11.018 -13.077 -10.039  1.00 10.00      A   
ATOM    496  C   ALA A  55     -12.198 -13.165 -12.248  1.00 10.00      A   
ATOM    497  O   ALA A  55     -13.156 -13.926 -12.109  1.00 10.00      A   
ATOM    498  N   VAL A  56     -12.223 -12.102 -13.039  1.00 10.00      A   
ATOM    499  HN  VAL A  56     -11.415 -11.555 -13.117  1.00 10.00      A   
ATOM    500  CA  VAL A  56     -13.400 -11.720 -13.802  1.00 10.00      A   
ATOM    501  CB  VAL A  56     -14.374 -10.894 -12.924  1.00 10.00      A   
ATOM    502  CG1 VAL A  56     -13.763  -9.557 -12.524  1.00 10.00      A   
ATOM    503  CG2 VAL A  56     -15.723 -10.708 -13.603  1.00 10.00      A   
ATOM    504  C   VAL A  56     -12.978 -10.902 -15.025  1.00 10.00      A   
ATOM    505  O   VAL A  56     -11.896 -10.312 -15.036  1.00 10.00      A   
ATOM    506  N   SER A  57     -13.808 -10.903 -16.061  1.00 10.00      A   
ATOM    507  HN  SER A  57     -14.634 -11.422 -16.009  1.00 10.00      A   
ATOM    508  CA  SER A  57     -13.520 -10.158 -17.278  1.00 10.00      A   
ATOM    509  CB  SER A  57     -14.098 -10.897 -18.490  1.00 10.00      A   
ATOM    510  OG  SER A  57     -14.343 -12.262 -18.187  1.00 10.00      A   
ATOM    511  HG  SER A  57     -13.738 -12.821 -18.690  1.00 10.00      A   
ATOM    512  C   SER A  57     -14.111  -8.750 -17.192  1.00 10.00      A   
ATOM    513  O   SER A  57     -15.125  -8.539 -16.518  1.00 10.00      A   
ATOM    514  N   PRO A  58     -13.485  -7.770 -17.869  1.00 10.00      A   
ATOM    515  CA  PRO A  58     -13.959  -6.380 -17.869  1.00 10.00      A   
ATOM    516  CB  PRO A  58     -13.081  -5.704 -18.926  1.00 10.00      A   
ATOM    517  CG  PRO A  58     -11.846  -6.538 -18.992  1.00 10.00      A   
ATOM    518  CD  PRO A  58     -12.263  -7.945 -18.675  1.00 10.00      A   
ATOM    519  C   PRO A  58     -15.424  -6.288 -18.285  1.00 10.00      A   
ATOM    520  O   PRO A  58     -16.215  -5.557 -17.684  1.00 10.00      A   
ATOM    521  N   ALA A  59     -15.775  -7.058 -19.308  1.00 10.00      A   
ATOM    522  HN  ALA A  59     -15.090  -7.625 -19.728  1.00 10.00      A   
ATOM    523  CA  ALA A  59     -17.133  -7.085 -19.832  1.00 10.00      A   
ATOM    524  CB  ALA A  59     -17.215  -8.011 -21.035  1.00 10.00      A   
ATOM    525  C   ALA A  59     -18.150  -7.499 -18.776  1.00 10.00      A   
ATOM    526  O   ALA A  59     -19.210  -6.891 -18.661  1.00 10.00      A   
ATOM    527  N   THR A  60     -17.813  -8.515 -17.994  1.00 10.00      A   
ATOM    528  HN  THR A  60     -16.935  -8.935 -18.105  1.00 10.00      A   
ATOM    529  CA  THR A  60     -18.705  -9.024 -16.962  1.00 10.00      A   
ATOM    530  CB  THR A  60     -18.105 -10.273 -16.294  1.00 10.00      A   
ATOM    531  OG1 THR A  60     -17.212 -10.918 -17.216  1.00 10.00      A   
ATOM    532  HG1 THR A  60     -17.075 -11.835 -16.939  1.00 10.00      A   
ATOM    533  CG2 THR A  60     -19.206 -11.244 -15.897  1.00 10.00      A   
ATOM    534  C   THR A  60     -18.998  -7.969 -15.894  1.00 10.00      A   
ATOM    535  O   THR A  60     -20.139  -7.816 -15.455  1.00 10.00      A   
ATOM    536  N   VAL A  61     -17.965  -7.234 -15.496  1.00 10.00      A   
ATOM    537  HN  VAL A  61     -17.085  -7.392 -15.900  1.00 10.00      A   
ATOM    538  CA  VAL A  61     -18.113  -6.195 -14.481  1.00 10.00      A   
ATOM    539  CB  VAL A  61     -16.746  -5.633 -14.030  1.00 10.00      A   
ATOM    540  CG1 VAL A  61     -16.920  -4.648 -12.886  1.00 10.00      A   
ATOM    541  CG2 VAL A  61     -15.807  -6.760 -13.624  1.00 10.00      A   
ATOM    542  C   VAL A  61     -18.989  -5.051 -14.986  1.00 10.00      A   
ATOM    543  O   VAL A  61     -19.956  -4.664 -14.328  1.00 10.00      A   
ATOM    544  N   ILE A  62     -18.658  -4.537 -16.164  1.00 10.00      A   
ATOM    545  HN  ILE A  62     -17.891  -4.914 -16.648  1.00 10.00      A   
ATOM    546  CA  ILE A  62     -19.395  -3.428 -16.763  1.00 10.00      A   
ATOM    547  CB  ILE A  62     -18.692  -2.922 -18.041  1.00 10.00      A   
ATOM    548  CG1 ILE A  62     -17.250  -2.510 -17.721  1.00 10.00      A   
ATOM    549  CG2 ILE A  62     -19.458  -1.761 -18.656  1.00 10.00      A   
ATOM    550  CD1 ILE A  62     -16.408  -2.210 -18.939  1.00 10.00      A   
ATOM    551  C   ILE A  62     -20.837  -3.818 -17.093  1.00 10.00      A   
ATOM    552  O   ILE A  62     -21.750  -2.992 -17.009  1.00 10.00      A   
ATOM    553  N   ARG A  63     -21.036  -5.073 -17.477  1.00 10.00      A   
ATOM    554  HN  ARG A  63     -20.272  -5.685 -17.536  1.00 10.00      A   
ATOM    555  CA  ARG A  63     -22.364  -5.560 -17.822  1.00 10.00      A   
ATOM    556  CB  ARG A  63     -22.286  -6.990 -18.355  1.00 10.00      A   
ATOM    557  CG  ARG A  63     -23.385  -7.346 -19.340  1.00 10.00      A   
ATOM    558  CD  ARG A  63     -22.840  -7.431 -20.753  1.00 10.00      A   
ATOM    559  NE  ARG A  63     -21.862  -8.509 -20.898  1.00 10.00      A   
ATOM    560  HE  ARG A  63     -21.843  -9.196 -20.195  1.00 10.00      A   
ATOM    561  CZ  ARG A  63     -21.006  -8.603 -21.911  1.00 10.00      A   
ATOM    562  NH1 ARG A  63     -20.997  -7.681 -22.862  1.00 10.00      A   
ATOM    563 HH11 ARG A  63     -20.327  -7.757 -23.659  1.00 10.00      A   
ATOM    564 HH12 ARG A  63     -21.658  -6.877 -22.820  1.00 10.00      A   
ATOM    565  NH2 ARG A  63     -20.155  -9.619 -21.967  1.00 10.00      A   
ATOM    566 HH21 ARG A  63     -20.157 -10.347 -21.218  1.00 10.00      A   
ATOM    567 HH22 ARG A  63     -19.479  -9.696 -22.762  1.00 10.00      A   
ATOM    568  C   ARG A  63     -23.281  -5.516 -16.607  1.00 10.00      A   
ATOM    569  O   ARG A  63     -24.420  -5.045 -16.685  1.00 10.00      A   
ATOM    570  N   ARG A  64     -22.776  -6.006 -15.482  1.00 10.00      A   
ATOM    571  HN  ARG A  64     -21.859  -6.363 -15.481  1.00 10.00      A   
ATOM    572  CA  ARG A  64     -23.552  -6.029 -14.251  1.00 10.00      A   
ATOM    573  CB  ARG A  64     -22.990  -7.049 -13.257  1.00 10.00      A   
ATOM    574  CG  ARG A  64     -23.802  -7.167 -11.978  1.00 10.00      A   
ATOM    575  CD  ARG A  64     -23.208  -8.199 -11.036  1.00 10.00      A   
ATOM    576  NE  ARG A  64     -23.583  -7.944  -9.645  1.00 10.00      A   
ATOM    577  HE  ARG A  64     -24.054  -7.105  -9.456  1.00 10.00      A   
ATOM    578  CZ  ARG A  64     -23.322  -8.772  -8.635  1.00 10.00      A   
ATOM    579  NH1 ARG A  64     -22.689  -9.920  -8.850  1.00 10.00      A   
ATOM    580 HH11 ARG A  64     -22.487 -10.565  -8.052  1.00 10.00      A   
ATOM    581 HH12 ARG A  64     -22.387 -10.188  -9.823  1.00 10.00      A   
ATOM    582  NH2 ARG A  64     -23.684  -8.452  -7.398  1.00 10.00      A   
ATOM    583 HH21 ARG A  64     -24.171  -7.548  -7.206  1.00 10.00      A   
ATOM    584 HH22 ARG A  64     -23.483  -9.109  -6.609  1.00 10.00      A   
ATOM    585  C   ARG A  64     -23.634  -4.646 -13.611  1.00 10.00      A   
ATOM    586  O   ARG A  64     -24.719  -4.189 -13.259  1.00 10.00      A   
ATOM    587  N   PHE A  65     -22.492  -3.987 -13.471  1.00 10.00      A   
ATOM    588  HN  PHE A  65     -21.660  -4.393 -13.804  1.00 10.00      A   
ATOM    589  CA  PHE A  65     -22.437  -2.664 -12.857  1.00 10.00      A   
ATOM    590  CB  PHE A  65     -21.433  -2.654 -11.699  1.00 10.00      A   
ATOM    591  CG  PHE A  65     -21.775  -3.567 -10.554  1.00 10.00      A   
ATOM    592  CD1 PHE A  65     -20.967  -4.650 -10.251  1.00 10.00      A   
ATOM    593  CD2 PHE A  65     -22.896  -3.337  -9.779  1.00 10.00      A   
ATOM    594  CE1 PHE A  65     -21.270  -5.485  -9.193  1.00 10.00      A   
ATOM    595  CE2 PHE A  65     -23.206  -4.169  -8.721  1.00 10.00      A   
ATOM    596  CZ  PHE A  65     -22.393  -5.245  -8.428  1.00 10.00      A   
ATOM    597  C   PHE A  65     -22.036  -1.605 -13.879  1.00 10.00      A   
ATOM    598  O   PHE A  65     -20.850  -1.386 -14.122  1.00 10.00      A   
ATOM    599  N   PRO A  66     -23.016  -0.938 -14.501  1.00 10.00      A   
ATOM    600  CA  PRO A  66     -22.774   0.095 -15.496  1.00 10.00      A   
ATOM    601  CB  PRO A  66     -23.945  -0.114 -16.469  1.00 10.00      A   
ATOM    602  CG  PRO A  66     -24.975  -0.924 -15.726  1.00 10.00      A   
ATOM    603  CD  PRO A  66     -24.450  -1.167 -14.336  1.00 10.00      A   
ATOM    604  C   PRO A  66     -22.819   1.514 -14.914  1.00 10.00      A   
ATOM    605  O   PRO A  66     -22.823   2.494 -15.661  1.00 10.00      A   
ATOM    606  N   LYS A  67     -22.838   1.627 -13.585  1.00 10.00      A   
ATOM    607  HN  LYS A  67     -22.810   0.819 -13.034  1.00 10.00      A   
ATOM    608  CA  LYS A  67     -22.902   2.937 -12.934  1.00 10.00      A   
ATOM    609  CB  LYS A  67     -24.291   3.178 -12.332  1.00 10.00      A   
ATOM    610  CG  LYS A  67     -25.377   3.478 -13.352  1.00 10.00      A   
ATOM    611  CD  LYS A  67     -26.614   4.053 -12.680  1.00 10.00      A   
ATOM    612  CE  LYS A  67     -27.779   4.150 -13.647  1.00 10.00      A   
ATOM    613  NZ  LYS A  67     -28.993   4.705 -12.997  1.00 10.00      A   
ATOM    614  HZ1 LYS A  67     -29.777   4.745 -13.680  1.00 10.00      A   
ATOM    615  HZ2 LYS A  67     -28.806   5.668 -12.648  1.00 10.00      A   
ATOM    616  HZ3 LYS A  67     -29.275   4.110 -12.196  1.00 10.00      A   
ATOM    617  C   LYS A  67     -21.830   3.109 -11.860  1.00 10.00      A   
ATOM    618  O   LYS A  67     -22.055   3.778 -10.846  1.00 10.00      A   
ATOM    619  N   VAL A  68     -20.667   2.519 -12.089  1.00 10.00      A   
ATOM    620  HN  VAL A  68     -20.544   2.004 -12.914  1.00 10.00      A   
ATOM    621  CA  VAL A  68     -19.565   2.620 -11.139  1.00 10.00      A   
ATOM    622  CB  VAL A  68     -18.601   1.425 -11.259  1.00 10.00      A   
ATOM    623  CG1 VAL A  68     -17.595   1.436 -10.121  1.00 10.00      A   
ATOM    624  CG2 VAL A  68     -19.375   0.119 -11.268  1.00 10.00      A   
ATOM    625  C   VAL A  68     -18.787   3.915 -11.357  1.00 10.00      A   
ATOM    626  O   VAL A  68     -18.658   4.387 -12.488  1.00 10.00      A   
ATOM    627  N   ARG A  69     -18.280   4.486 -10.269  1.00 10.00      A   
ATOM    628  HN  ARG A  69     -18.428   4.060  -9.394  1.00 10.00      A   
ATOM    629  CA  ARG A  69     -17.518   5.726 -10.329  1.00 10.00      A   
ATOM    630  CB  ARG A  69     -18.219   6.818  -9.519  1.00 10.00      A   
ATOM    631  CG  ARG A  69     -19.608   7.169 -10.022  1.00 10.00      A   
ATOM    632  CD  ARG A  69     -20.223   8.276  -9.191  1.00 10.00      A   
ATOM    633  NE  ARG A  69     -21.528   8.686  -9.700  1.00 10.00      A   
ATOM    634  HE  ARG A  69     -22.219   7.988  -9.779  1.00 10.00      A   
ATOM    635  CZ  ARG A  69     -21.826   9.936 -10.058  1.00 10.00      A   
ATOM    636  NH1 ARG A  69     -20.910  10.890  -9.958  1.00 10.00      A   
ATOM    637 HH11 ARG A  69     -21.136  11.870 -10.237  1.00 10.00      A   
ATOM    638 HH12 ARG A  69     -19.945  10.666  -9.599  1.00 10.00      A   
ATOM    639  NH2 ARG A  69     -23.037  10.231 -10.517  1.00 10.00      A   
ATOM    640 HH21 ARG A  69     -23.272  11.214 -10.790  1.00 10.00      A   
ATOM    641 HH22 ARG A  69     -23.761   9.484 -10.607  1.00 10.00      A   
ATOM    642  C   ARG A  69     -16.095   5.524  -9.812  1.00 10.00      A   
ATOM    643  O   ARG A  69     -15.164   6.198 -10.255  1.00 10.00      A   
ATOM    644  N   SER A  70     -15.938   4.602  -8.868  1.00 10.00      A   
ATOM    645  HN  SER A  70     -16.721   4.112  -8.545  1.00 10.00      A   
ATOM    646  CA  SER A  70     -14.634   4.302  -8.287  1.00 10.00      A   
ATOM    647  CB  SER A  70     -14.628   4.682  -6.800  1.00 10.00      A   
ATOM    648  OG  SER A  70     -13.310   4.853  -6.304  1.00 10.00      A   
ATOM    649  HG  SER A  70     -13.209   5.762  -5.970  1.00 10.00      A   
ATOM    650  C   SER A  70     -14.303   2.817  -8.466  1.00 10.00      A   
ATOM    651  O   SER A  70     -15.028   1.944  -7.977  1.00 10.00      A   
ATOM    652  N   VAL A  71     -13.215   2.533  -9.174  1.00 10.00      A   
ATOM    653  HN  VAL A  71     -12.671   3.268  -9.532  1.00 10.00      A   
ATOM    654  CA  VAL A  71     -12.801   1.157  -9.424  1.00 10.00      A   
ATOM    655  CB  VAL A  71     -12.867   0.812 -10.931  1.00 10.00      A   
ATOM    656  CG1 VAL A  71     -12.617  -0.672 -11.160  1.00 10.00      A   
ATOM    657  CG2 VAL A  71     -14.200   1.233 -11.530  1.00 10.00      A   
ATOM    658  C   VAL A  71     -11.381   0.911  -8.923  1.00 10.00      A   
ATOM    659  O   VAL A  71     -10.448   1.625  -9.298  1.00 10.00      A   
ATOM    660  N   GLU A  72     -11.228  -0.099  -8.074  1.00 10.00      A   
ATOM    661  HN  GLU A  72     -12.017  -0.623  -7.808  1.00 10.00      A   
ATOM    662  CA  GLU A  72      -9.922  -0.463  -7.531  1.00 10.00      A   
ATOM    663  CB  GLU A  72      -9.935  -0.386  -6.004  1.00 10.00      A   
ATOM    664  CG  GLU A  72      -8.568  -0.568  -5.355  1.00 10.00      A   
ATOM    665  CD  GLU A  72      -8.260   0.509  -4.335  1.00 10.00      A   
ATOM    666  OE1 GLU A  72      -9.181   0.914  -3.604  1.00 10.00      A   
ATOM    667  OE2 GLU A  72      -7.094   0.958  -4.263  1.00 10.00      A   
ATOM    668  C   GLU A  72      -9.561  -1.872  -7.990  1.00 10.00      A   
ATOM    669  O   GLU A  72     -10.243  -2.837  -7.640  1.00 10.00      A   
ATOM    670  N   LEU A  73      -8.495  -1.989  -8.776  1.00 10.00      A   
ATOM    671  HN  LEU A  73      -7.977  -1.186  -9.008  1.00 10.00      A   
ATOM    672  CA  LEU A  73      -8.075  -3.281  -9.302  1.00 10.00      A   
ATOM    673  CB  LEU A  73      -8.218  -3.291 -10.828  1.00 10.00      A   
ATOM    674  CG  LEU A  73      -9.637  -3.175 -11.386  1.00 10.00      A   
ATOM    675  CD1 LEU A  73      -9.640  -2.363 -12.672  1.00 10.00      A   
ATOM    676  CD2 LEU A  73     -10.221  -4.555 -11.630  1.00 10.00      A   
ATOM    677  C   LEU A  73      -6.635  -3.627  -8.934  1.00 10.00      A   
ATOM    678  O   LEU A  73      -5.730  -2.795  -9.037  1.00 10.00      A   
ATOM    679  N   LYS A  74      -6.437  -4.870  -8.514  1.00 10.00      A   
ATOM    680  HN  LYS A  74      -7.208  -5.473  -8.438  1.00 10.00      A   
ATOM    681  CA  LYS A  74      -5.117  -5.377  -8.158  1.00 10.00      A   
ATOM    682  CB  LYS A  74      -5.137  -5.981  -6.750  1.00 10.00      A   
ATOM    683  CG  LYS A  74      -5.761  -5.086  -5.687  1.00 10.00      A   
ATOM    684  CD  LYS A  74      -5.927  -5.832  -4.368  1.00 10.00      A   
ATOM    685  CE  LYS A  74      -6.510  -4.935  -3.286  1.00 10.00      A   
ATOM    686  NZ  LYS A  74      -6.510  -5.595  -1.950  1.00 10.00      A   
ATOM    687  HZ1 LYS A  74      -7.402  -6.105  -1.790  1.00 10.00      A   
ATOM    688  HZ2 LYS A  74      -6.390  -4.883  -1.196  1.00 10.00      A   
ATOM    689  HZ3 LYS A  74      -5.722  -6.272  -1.890  1.00 10.00      A   
ATOM    690  C   LYS A  74      -4.719  -6.445  -9.180  1.00 10.00      A   
ATOM    691  O   LYS A  74      -5.577  -7.201  -9.649  1.00 10.00      A   
ATOM    692  N   GLY A  75      -3.439  -6.510  -9.535  1.00 10.00      A   
ATOM    693  HN  GLY A  75      -2.785  -5.898  -9.127  1.00 10.00      A   
ATOM    694  CA  GLY A  75      -3.010  -7.486 -10.522  1.00 10.00      A   
ATOM    695  C   GLY A  75      -1.954  -8.451 -10.022  1.00 10.00      A   
ATOM    696  O   GLY A  75      -2.271  -9.564  -9.590  1.00 10.00      A   
ATOM    697  N   LYS A  76      -0.698  -8.020 -10.079  1.00 10.00      A   
ATOM    698  HN  LYS A  76      -0.524  -7.105 -10.402  1.00 10.00      A   
ATOM    699  CA  LYS A  76       0.426  -8.847  -9.658  1.00 10.00      A   
ATOM    700  CB  LYS A  76       1.748  -8.161 -10.019  1.00 10.00      A   
ATOM    701  CG  LYS A  76       1.955  -7.950 -11.514  1.00 10.00      A   
ATOM    702  CD  LYS A  76       3.225  -7.162 -11.793  1.00 10.00      A   
ATOM    703  CE  LYS A  76       3.400  -6.886 -13.280  1.00 10.00      A   
ATOM    704  NZ  LYS A  76       4.607  -6.062 -13.553  1.00 10.00      A   
ATOM    705  HZ1 LYS A  76       4.365  -5.044 -13.528  1.00 10.00      A   
ATOM    706  HZ2 LYS A  76       4.993  -6.292 -14.489  1.00 10.00      A   
ATOM    707  HZ3 LYS A  76       5.337  -6.249 -12.838  1.00 10.00      A   
ATOM    708  C   LYS A  76       0.371  -9.150  -8.160  1.00 10.00      A   
ATOM    709  O   LYS A  76      -0.162  -8.361  -7.384  1.00 10.00      A   
ATOM    710  N   PRO A  77       0.909 -10.311  -7.736  1.00 10.00      A   
ATOM    711  CA  PRO A  77       0.909 -10.711  -6.325  1.00 10.00      A   
ATOM    712  CB  PRO A  77       1.198 -12.212  -6.394  1.00 10.00      A   
ATOM    713  CG  PRO A  77       2.034 -12.368  -7.619  1.00 10.00      A   
ATOM    714  CD  PRO A  77       1.554 -11.323  -8.595  1.00 10.00      A   
ATOM    715  C   PRO A  77       2.006 -10.009  -5.534  1.00 10.00      A   
ATOM    716  O   PRO A  77       2.877  -9.353  -6.112  1.00 10.00      A   
ATOM    717  N   HIS A  78       1.967 -10.180  -4.218  1.00 10.00      A   
ATOM    718  HN  HIS A  78       1.251 -10.734  -3.839  1.00 10.00      A   
ATOM    719  CA  HIS A  78       2.942  -9.577  -3.305  1.00 10.00      A   
ATOM    720  CB  HIS A  78       2.588  -9.975  -1.860  1.00 10.00      A   
ATOM    721  CG  HIS A  78       3.555  -9.535  -0.796  1.00 10.00      A   
ATOM    722  ND1 HIS A  78       4.027 -10.371   0.194  1.00 10.00      A   
ATOM    723  HD1 HIS A  78       3.801 -11.330   0.307  1.00 10.00      A   
ATOM    724  CD2 HIS A  78       4.124  -8.324  -0.565  1.00 10.00      A   
ATOM    725  CE1 HIS A  78       4.837  -9.658   0.981  1.00 10.00      A   
ATOM    726  NE2 HIS A  78       4.937  -8.408   0.565  1.00 10.00      A   
ATOM    727  C   HIS A  78       4.373 -10.007  -3.659  1.00 10.00      A   
ATOM    728  O   HIS A  78       5.332  -9.257  -3.462  1.00 10.00      A   
ATOM    729  N   PHE A  79       4.507 -11.211  -4.203  1.00 10.00      A   
ATOM    730  HN  PHE A  79       3.708 -11.762  -4.331  1.00 10.00      A   
ATOM    731  CA  PHE A  79       5.813 -11.747  -4.588  1.00 10.00      A   
ATOM    732  CB  PHE A  79       5.709 -13.235  -4.922  1.00 10.00      A   
ATOM    733  CG  PHE A  79       6.093 -14.134  -3.782  1.00 10.00      A   
ATOM    734  CD1 PHE A  79       5.530 -13.974  -2.527  1.00 10.00      A   
ATOM    735  CD2 PHE A  79       7.025 -15.138  -3.964  1.00 10.00      A   
ATOM    736  CE1 PHE A  79       5.892 -14.797  -1.476  1.00 10.00      A   
ATOM    737  CE2 PHE A  79       7.390 -15.966  -2.921  1.00 10.00      A   
ATOM    738  CZ  PHE A  79       6.823 -15.796  -1.674  1.00 10.00      A   
ATOM    739  C   PHE A  79       6.461 -10.973  -5.741  1.00 10.00      A   
ATOM    740  O   PHE A  79       7.656 -11.124  -6.005  1.00 10.00      A   
ATOM    741  N   ALA A  80       5.682 -10.141  -6.423  1.00 10.00      A   
ATOM    742  HN  ALA A  80       4.734 -10.052  -6.174  1.00 10.00      A   
ATOM    743  CA  ALA A  80       6.203  -9.349  -7.530  1.00 10.00      A   
ATOM    744  CB  ALA A  80       5.063  -8.744  -8.335  1.00 10.00      A   
ATOM    745  C   ALA A  80       7.129  -8.256  -7.009  1.00 10.00      A   
ATOM    746  O   ALA A  80       8.015  -7.773  -7.719  1.00 10.00      A   
ATOM    747  N   ASP A  81       6.934  -7.892  -5.751  1.00 10.00      A   
ATOM    748  HN  ASP A  81       6.218  -8.323  -5.235  1.00 10.00      A   
ATOM    749  CA  ASP A  81       7.741  -6.860  -5.111  1.00 10.00      A   
ATOM    750  CB  ASP A  81       7.155  -6.488  -3.740  1.00 10.00      A   
ATOM    751  CG  ASP A  81       5.833  -5.743  -3.810  1.00 10.00      A   
ATOM    752  OD1 ASP A  81       5.202  -5.723  -4.884  1.00 10.00      A   
ATOM    753  OD2 ASP A  81       5.420  -5.163  -2.780  1.00 10.00      A   
ATOM    754  C   ASP A  81       9.179  -7.330  -4.926  1.00 10.00      A   
ATOM    755  O   ASP A  81      10.096  -6.519  -4.798  1.00 10.00      A   
ATOM    756  N   PHE A  82       9.374  -8.645  -4.923  1.00 10.00      A   
ATOM    757  HN  PHE A  82       8.608  -9.243  -5.059  1.00 10.00      A   
ATOM    758  CA  PHE A  82      10.699  -9.222  -4.725  1.00 10.00      A   
ATOM    759  CB  PHE A  82      10.621 -10.400  -3.751  1.00 10.00      A   
ATOM    760  CG  PHE A  82       9.700 -10.173  -2.581  1.00 10.00      A   
ATOM    761  CD1 PHE A  82       9.805  -9.030  -1.803  1.00 10.00      A   
ATOM    762  CD2 PHE A  82       8.732 -11.107  -2.260  1.00 10.00      A   
ATOM    763  CE1 PHE A  82       8.961  -8.826  -0.728  1.00 10.00      A   
ATOM    764  CE2 PHE A  82       7.884 -10.910  -1.186  1.00 10.00      A   
ATOM    765  CZ  PHE A  82       8.000  -9.769  -0.420  1.00 10.00      A   
ATOM    766  C   PHE A  82      11.317  -9.674  -6.045  1.00 10.00      A   
ATOM    767  O   PHE A  82      12.376 -10.309  -6.059  1.00 10.00      A   
ATOM    768  N   ASN A  83      10.648  -9.338  -7.146  1.00 10.00      A   
ATOM    769  HN  ASN A  83       9.816  -8.825  -7.056  1.00 10.00      A   
ATOM    770  CA  ASN A  83      11.113  -9.694  -8.491  1.00 10.00      A   
ATOM    771  CB  ASN A  83      12.497  -9.105  -8.787  1.00 10.00      A   
ATOM    772  CG  ASN A  83      12.456  -7.630  -9.122  1.00 10.00      A   
ATOM    773  OD1 ASN A  83      12.211  -7.246 -10.264  1.00 10.00      A   
ATOM    774  ND2 ASN A  83      12.707  -6.792  -8.128  1.00 10.00      A   
ATOM    775 HD21 ASN A  83      12.898  -7.169  -7.243  1.00 10.00      A   
ATOM    776 HD22 ASN A  83      12.700  -5.832  -8.321  1.00 10.00      A   
ATOM    777  C   ASN A  83      11.121 -11.200  -8.718  1.00 10.00      A   
ATOM    778  O   ASN A  83      11.956 -11.720  -9.459  1.00 10.00      A   
ATOM    779  N   LEU A  84      10.184 -11.896  -8.086  1.00 10.00      A   
ATOM    780  HN  LEU A  84       9.545 -11.427  -7.509  1.00 10.00      A   
ATOM    781  CA  LEU A  84      10.084 -13.344  -8.227  1.00 10.00      A   
ATOM    782  CB  LEU A  84       9.752 -14.004  -6.888  1.00 10.00      A   
ATOM    783  CG  LEU A  84      10.849 -13.932  -5.824  1.00 10.00      A   
ATOM    784  CD1 LEU A  84      10.400 -14.615  -4.542  1.00 10.00      A   
ATOM    785  CD2 LEU A  84      12.135 -14.553  -6.343  1.00 10.00      A   
ATOM    786  C   LEU A  84       9.065 -13.719  -9.297  1.00 10.00      A   
ATOM    787  O   LEU A  84       8.822 -14.897  -9.569  1.00 10.00      A   
ATOM    788  N   VAL A  85       8.470 -12.700  -9.896  1.00 10.00      A   
ATOM    789  HN  VAL A  85       8.708 -11.786  -9.629  1.00 10.00      A   
ATOM    790  CA  VAL A  85       7.490 -12.890 -10.955  1.00 10.00      A   
ATOM    791  CB  VAL A  85       6.169 -12.140 -10.662  1.00 10.00      A   
ATOM    792  CG1 VAL A  85       5.115 -12.471 -11.713  1.00 10.00      A   
ATOM    793  CG2 VAL A  85       5.660 -12.466  -9.266  1.00 10.00      A   
ATOM    794  C   VAL A  85       8.079 -12.378 -12.265  1.00 10.00      A   
ATOM    795  O   VAL A  85       8.286 -11.173 -12.425  1.00 10.00      A   
ATOM    796  N   PRO A  86       8.390 -13.290 -13.197  1.00 10.00      A   
ATOM    797  CA  PRO A  86       8.975 -12.943 -14.500  1.00 10.00      A   
ATOM    798  CB  PRO A  86       8.919 -14.257 -15.276  1.00 10.00      A   
ATOM    799  CG  PRO A  86       8.951 -15.308 -14.222  1.00 10.00      A   
ATOM    800  CD  PRO A  86       8.204 -14.743 -13.048  1.00 10.00      A   
ATOM    801  C   PRO A  86       8.198 -11.852 -15.237  1.00 10.00      A   
ATOM    802  O   PRO A  86       6.964 -11.867 -15.286  1.00 10.00      A   
ATOM    803  N   ASP A  87       8.934 -10.912 -15.814  1.00 10.00      A   
ATOM    804  HN  ASP A  87       9.909 -10.971 -15.755  1.00 10.00      A   
ATOM    805  CA  ASP A  87       8.336  -9.803 -16.538  1.00 10.00      A   
ATOM    806  CB  ASP A  87       9.395  -8.753 -16.878  1.00 10.00      A   
ATOM    807  CG  ASP A  87       8.797  -7.505 -17.488  1.00 10.00      A   
ATOM    808  OD1 ASP A  87       7.836  -6.962 -16.907  1.00 10.00      A   
ATOM    809  OD2 ASP A  87       9.289  -7.059 -18.547  1.00 10.00      A   
ATOM    810  C   ASP A  87       7.624 -10.283 -17.795  1.00 10.00      A   
ATOM    811  O   ASP A  87       8.130 -11.140 -18.524  1.00 10.00      A   
ATOM    812  N   GLY A  88       6.444  -9.734 -18.039  1.00 10.00      A   
ATOM    813  HN  GLY A  88       6.095  -9.051 -17.425  1.00 10.00      A   
ATOM    814  CA  GLY A  88       5.672 -10.124 -19.196  1.00 10.00      A   
ATOM    815  C   GLY A  88       4.636 -11.171 -18.846  1.00 10.00      A   
ATOM    816  O   GLY A  88       4.005 -11.750 -19.729  1.00 10.00      A   
ATOM    817  N   TRP A  89       4.460 -11.408 -17.547  1.00 10.00      A   
ATOM    818  HN  TRP A  89       4.993 -10.905 -16.895  1.00 10.00      A   
ATOM    819  CA  TRP A  89       3.497 -12.388 -17.063  1.00 10.00      A   
ATOM    820  CB  TRP A  89       3.670 -12.600 -15.551  1.00 10.00      A   
ATOM    821  CG  TRP A  89       2.623 -13.479 -14.930  1.00 10.00      A   
ATOM    822  CD1 TRP A  89       2.648 -14.839 -14.833  1.00 10.00      A   
ATOM    823  CD2 TRP A  89       1.397 -13.057 -14.317  1.00 10.00      A   
ATOM    824  NE1 TRP A  89       1.511 -15.290 -14.211  1.00 10.00      A   
ATOM    825  HE1 TRP A  89       1.292 -16.231 -14.029  1.00 10.00      A   
ATOM    826  CE2 TRP A  89       0.728 -14.215 -13.884  1.00 10.00      A   
ATOM    827  CE3 TRP A  89       0.802 -11.812 -14.096  1.00 10.00      A   
ATOM    828  CZ2 TRP A  89      -0.507 -14.167 -13.245  1.00 10.00      A   
ATOM    829  CZ3 TRP A  89      -0.423 -11.767 -13.462  1.00 10.00      A   
ATOM    830  CH2 TRP A  89      -1.063 -12.937 -13.044  1.00 10.00      A   
ATOM    831  C   TRP A  89       2.071 -11.950 -17.364  1.00 10.00      A   
ATOM    832  O   TRP A  89       1.254 -12.746 -17.831  1.00 10.00      A   
ATOM    833  N   GLY A  90       1.779 -10.686 -17.081  1.00 10.00      A   
ATOM    834  HN  GLY A  90       2.473 -10.102 -16.704  1.00 10.00      A   
ATOM    835  CA  GLY A  90       0.456 -10.159 -17.317  1.00 10.00      A   
ATOM    836  C   GLY A  90       0.181  -8.938 -16.466  1.00 10.00      A   
ATOM    837  O   GLY A  90       1.108  -8.233 -16.064  1.00 10.00      A   
ATOM    838  N   GLY A  91      -1.089  -8.697 -16.179  1.00 10.00      A   
ATOM    839  HN  GLY A  91      -1.783  -9.307 -16.517  1.00 10.00      A   
ATOM    840  CA  GLY A  91      -1.466  -7.551 -15.379  1.00 10.00      A   
ATOM    841  C   GLY A  91      -1.650  -6.320 -16.237  1.00 10.00      A   
ATOM    842  O   GLY A  91      -1.293  -5.213 -15.835  1.00 10.00      A   
ATOM    843  N   TYR A  92      -2.204  -6.514 -17.425  1.00 10.00      A   
ATOM    844  HN  TYR A  92      -2.473  -7.423 -17.686  1.00 10.00      A   
ATOM    845  CA  TYR A  92      -2.431  -5.411 -18.345  1.00 10.00      A   
ATOM    846  CB  TYR A  92      -2.385  -5.907 -19.793  1.00 10.00      A   
ATOM    847  CG  TYR A  92      -1.083  -6.573 -20.178  1.00 10.00      A   
ATOM    848  CD1 TYR A  92      -0.959  -7.958 -20.175  1.00 10.00      A   
ATOM    849  CD2 TYR A  92       0.020  -5.819 -20.556  1.00 10.00      A   
ATOM    850  CE1 TYR A  92       0.227  -8.570 -20.535  1.00 10.00      A   
ATOM    851  CE2 TYR A  92       1.209  -6.422 -20.916  1.00 10.00      A   
ATOM    852  CZ  TYR A  92       1.307  -7.797 -20.906  1.00 10.00      A   
ATOM    853  OH  TYR A  92       2.487  -8.401 -21.268  1.00 10.00      A   
ATOM    854  HH  TYR A  92       3.227  -7.873 -20.939  1.00 10.00      A   
ATOM    855  C   TYR A  92      -3.772  -4.743 -18.066  1.00 10.00      A   
ATOM    856  O   TYR A  92      -4.798  -5.414 -17.966  1.00 10.00      A   
ATOM    857  N   VAL A  93      -3.758  -3.423 -17.937  1.00 10.00      A   
ATOM    858  HN  VAL A  93      -2.905  -2.943 -18.024  1.00 10.00      A   
ATOM    859  CA  VAL A  93      -4.977  -2.669 -17.672  1.00 10.00      A   
ATOM    860  CB  VAL A  93      -4.724  -1.512 -16.681  1.00 10.00      A   
ATOM    861  CG1 VAL A  93      -4.037  -0.337 -17.365  1.00 10.00      A   
ATOM    862  CG2 VAL A  93      -6.022  -1.080 -16.014  1.00 10.00      A   
ATOM    863  C   VAL A  93      -5.573  -2.137 -18.982  1.00 10.00      A   
ATOM    864  O   VAL A  93      -6.695  -1.624 -19.007  1.00 10.00      A   
ATOM    865  N   TYR A  94      -4.817  -2.296 -20.069  1.00 10.00      A   
ATOM    866  HN  TYR A  94      -3.939  -2.728 -19.971  1.00 10.00      A   
ATOM    867  CA  TYR A  94      -5.240  -1.846 -21.396  1.00 10.00      A   
ATOM    868  CB  TYR A  94      -4.233  -2.270 -22.480  1.00 10.00      A   
ATOM    869  CG  TYR A  94      -4.570  -1.791 -23.877  1.00 10.00      A   
ATOM    870  CD1 TYR A  94      -4.055  -0.598 -24.368  1.00 10.00      A   
ATOM    871  CD2 TYR A  94      -5.402  -2.535 -24.708  1.00 10.00      A   
ATOM    872  CE1 TYR A  94      -4.358  -0.163 -25.646  1.00 10.00      A   
ATOM    873  CE2 TYR A  94      -5.710  -2.106 -25.986  1.00 10.00      A   
ATOM    874  CZ  TYR A  94      -5.186  -0.919 -26.450  1.00 10.00      A   
ATOM    875  OH  TYR A  94      -5.492  -0.487 -27.720  1.00 10.00      A   
ATOM    876  HH  TYR A  94      -6.450  -0.429 -27.815  1.00 10.00      A   
ATOM    877  C   TYR A  94      -6.666  -2.298 -21.745  1.00 10.00      A   
ATOM    878  O   TYR A  94      -7.522  -1.453 -22.024  1.00 10.00      A   
ATOM    879  N   PRO A  95      -6.964  -3.621 -21.714  1.00 10.00      A   
ATOM    880  CA  PRO A  95      -8.305  -4.130 -22.036  1.00 10.00      A   
ATOM    881  CB  PRO A  95      -8.186  -5.641 -21.826  1.00 10.00      A   
ATOM    882  CG  PRO A  95      -6.729  -5.930 -21.928  1.00 10.00      A   
ATOM    883  CD  PRO A  95      -6.035  -4.720 -21.376  1.00 10.00      A   
ATOM    884  C   PRO A  95      -9.377  -3.560 -21.111  1.00 10.00      A   
ATOM    885  O   PRO A  95     -10.494  -3.264 -21.544  1.00 10.00      A   
ATOM    886  N   TRP A  96      -9.031  -3.397 -19.840  1.00 10.00      A   
ATOM    887  HN  TRP A  96      -8.125  -3.640 -19.559  1.00 10.00      A   
ATOM    888  CA  TRP A  96      -9.962  -2.861 -18.856  1.00 10.00      A   
ATOM    889  CB  TRP A  96      -9.380  -2.968 -17.444  1.00 10.00      A   
ATOM    890  CG  TRP A  96      -9.430  -4.358 -16.885  1.00 10.00      A   
ATOM    891  CD1 TRP A  96      -8.521  -5.358 -17.085  1.00 10.00      A   
ATOM    892  CD2 TRP A  96     -10.444  -4.904 -16.033  1.00 10.00      A   
ATOM    893  NE1 TRP A  96      -8.907  -6.489 -16.413  1.00 10.00      A   
ATOM    894  HE1 TRP A  96      -8.418  -7.345 -16.405  1.00 10.00      A   
ATOM    895  CE2 TRP A  96     -10.085  -6.238 -15.758  1.00 10.00      A   
ATOM    896  CE3 TRP A  96     -11.620  -4.394 -15.476  1.00 10.00      A   
ATOM    897  CZ2 TRP A  96     -10.859  -7.067 -14.951  1.00 10.00      A   
ATOM    898  CZ3 TRP A  96     -12.387  -5.220 -14.675  1.00 10.00      A   
ATOM    899  CH2 TRP A  96     -12.004  -6.540 -14.420  1.00 10.00      A   
ATOM    900  C   TRP A  96     -10.327  -1.416 -19.179  1.00 10.00      A   
ATOM    901  O   TRP A  96     -11.505  -1.074 -19.295  1.00 10.00      A   
ATOM    902  N   ILE A  97      -9.312  -0.579 -19.347  1.00 10.00      A   
ATOM    903  HN  ILE A  97      -8.393  -0.915 -19.250  1.00 10.00      A   
ATOM    904  CA  ILE A  97      -9.520   0.828 -19.665  1.00 10.00      A   
ATOM    905  CB  ILE A  97      -8.185   1.602 -19.699  1.00 10.00      A   
ATOM    906  CG1 ILE A  97      -7.485   1.529 -18.338  1.00 10.00      A   
ATOM    907  CG2 ILE A  97      -8.399   3.051 -20.116  1.00 10.00      A   
ATOM    908  CD1 ILE A  97      -8.304   2.076 -17.188  1.00 10.00      A   
ATOM    909  C   ILE A  97     -10.239   0.978 -21.004  1.00 10.00      A   
ATOM    910  O   ILE A  97     -11.088   1.854 -21.168  1.00 10.00      A   
ATOM    911  N   GLU A  98      -9.907   0.099 -21.944  1.00 10.00      A   
ATOM    912  HN  GLU A  98      -9.233  -0.589 -21.737  1.00 10.00      A   
ATOM    913  CA  GLU A  98     -10.506   0.121 -23.276  1.00 10.00      A   
ATOM    914  CB  GLU A  98      -9.905  -0.990 -24.144  1.00 10.00      A   
ATOM    915  CG  GLU A  98     -10.473  -1.063 -25.555  1.00 10.00      A   
ATOM    916  CD  GLU A  98     -10.095  -2.341 -26.273  1.00 10.00      A   
ATOM    917  OE1 GLU A  98      -9.554  -2.260 -27.399  1.00 10.00      A   
ATOM    918  OE2 GLU A  98     -10.339  -3.435 -25.720  1.00 10.00      A   
ATOM    919  C   GLU A  98     -12.025  -0.028 -23.209  1.00 10.00      A   
ATOM    920  O   GLU A  98     -12.761   0.714 -23.853  1.00 10.00      A   
ATOM    921  N   ALA A  99     -12.486  -0.976 -22.412  1.00 10.00      A   
ATOM    922  HN  ALA A  99     -11.852  -1.529 -21.904  1.00 10.00      A   
ATOM    923  CA  ALA A  99     -13.915  -1.224 -22.278  1.00 10.00      A   
ATOM    924  CB  ALA A  99     -14.158  -2.643 -21.788  1.00 10.00      A   
ATOM    925  C   ALA A  99     -14.582  -0.213 -21.352  1.00 10.00      A   
ATOM    926  O   ALA A  99     -15.738   0.160 -21.556  1.00 10.00      A   
ATOM    927  N   MET A 100     -13.846   0.237 -20.341  1.00 10.00      A   
ATOM    928  HN  MET A 100     -12.923  -0.086 -20.240  1.00 10.00      A   
ATOM    929  CA  MET A 100     -14.373   1.196 -19.375  1.00 10.00      A   
ATOM    930  CB  MET A 100     -13.460   1.301 -18.150  1.00 10.00      A   
ATOM    931  CG  MET A 100     -13.661   0.198 -17.125  1.00 10.00      A   
ATOM    932  SD  MET A 100     -12.820   0.536 -15.568  1.00 10.00      A   
ATOM    933  CE  MET A 100     -11.252  -0.280 -15.848  1.00 10.00      A   
ATOM    934  C   MET A 100     -14.586   2.575 -19.987  1.00 10.00      A   
ATOM    935  O   MET A 100     -15.576   3.245 -19.688  1.00 10.00      A   
ATOM    936  N   SER A 101     -13.670   2.984 -20.857  1.00 10.00      A   
ATOM    937  HN  SER A 101     -12.924   2.384 -21.082  1.00 10.00      A   
ATOM    938  CA  SER A 101     -13.731   4.299 -21.489  1.00 10.00      A   
ATOM    939  CB  SER A 101     -12.496   4.539 -22.361  1.00 10.00      A   
ATOM    940  OG  SER A 101     -12.167   3.381 -23.110  1.00 10.00      A   
ATOM    941  HG  SER A 101     -11.614   2.797 -22.574  1.00 10.00      A   
ATOM    942  C   SER A 101     -15.013   4.531 -22.283  1.00 10.00      A   
ATOM    943  O   SER A 101     -15.535   5.649 -22.311  1.00 10.00      A   
ATOM    944  N   SER A 102     -15.529   3.484 -22.903  1.00 10.00      A   
ATOM    945  HN  SER A 102     -15.088   2.611 -22.833  1.00 10.00      A   
ATOM    946  CA  SER A 102     -16.738   3.599 -23.704  1.00 10.00      A   
ATOM    947  CB  SER A 102     -16.576   2.789 -24.991  1.00 10.00      A   
ATOM    948  OG  SER A 102     -15.837   1.603 -24.741  1.00 10.00      A   
ATOM    949  HG  SER A 102     -14.975   1.664 -25.174  1.00 10.00      A   
ATOM    950  C   SER A 102     -17.980   3.146 -22.941  1.00 10.00      A   
ATOM    951  O   SER A 102     -19.041   2.940 -23.530  1.00 10.00      A   
ATOM    952  N   SER A 103     -17.860   3.010 -21.628  1.00 10.00      A   
ATOM    953  HN  SER A 103     -17.001   3.214 -21.200  1.00 10.00      A   
ATOM    954  CA  SER A 103     -18.987   2.568 -20.815  1.00 10.00      A   
ATOM    955  CB  SER A 103     -18.776   1.126 -20.360  1.00 10.00      A   
ATOM    956  OG  SER A 103     -18.531   0.276 -21.469  1.00 10.00      A   
ATOM    957  HG  SER A 103     -17.578   0.213 -21.621  1.00 10.00      A   
ATOM    958  C   SER A 103     -19.230   3.476 -19.610  1.00 10.00      A   
ATOM    959  O   SER A 103     -20.361   3.898 -19.352  1.00 10.00      A   
ATOM    960  N   TYR A 104     -18.174   3.766 -18.864  1.00 10.00      A   
ATOM    961  HN  TYR A 104     -17.289   3.414 -19.116  1.00 10.00      A   
ATOM    962  CA  TYR A 104     -18.296   4.609 -17.685  1.00 10.00      A   
ATOM    963  CB  TYR A 104     -17.325   4.172 -16.591  1.00 10.00      A   
ATOM    964  CG  TYR A 104     -17.571   2.778 -16.063  1.00 10.00      A   
ATOM    965  CD1 TYR A 104     -16.638   1.775 -16.263  1.00 10.00      A   
ATOM    966  CD2 TYR A 104     -18.730   2.465 -15.361  1.00 10.00      A   
ATOM    967  CE1 TYR A 104     -16.844   0.499 -15.782  1.00 10.00      A   
ATOM    968  CE2 TYR A 104     -18.945   1.187 -14.876  1.00 10.00      A   
ATOM    969  CZ  TYR A 104     -17.998   0.209 -15.091  1.00 10.00      A   
ATOM    970  OH  TYR A 104     -18.205  -1.063 -14.612  1.00 10.00      A   
ATOM    971  HH  TYR A 104     -19.159  -1.221 -14.517  1.00 10.00      A   
ATOM    972  C   TYR A 104     -18.074   6.073 -18.030  1.00 10.00      A   
ATOM    973  O   TYR A 104     -16.937   6.532 -18.138  1.00 10.00      A   
ATOM    974  N   THR A 105     -19.162   6.796 -18.226  1.00 10.00      A   
ATOM    975  HN  THR A 105     -20.044   6.367 -18.168  1.00 10.00      A   
ATOM    976  CA  THR A 105     -19.088   8.211 -18.551  1.00 10.00      A   
ATOM    977  CB  THR A 105     -20.375   8.672 -19.255  1.00 10.00      A   
ATOM    978  OG1 THR A 105     -21.116   7.518 -19.678  1.00 10.00      A   
ATOM    979  HG1 THR A 105     -20.771   7.207 -20.525  1.00 10.00      A   
ATOM    980  CG2 THR A 105     -20.046   9.534 -20.468  1.00 10.00      A   
ATOM    981  C   THR A 105     -18.881   9.036 -17.283  1.00 10.00      A   
ATOM    982  O   THR A 105     -18.349  10.147 -17.332  1.00 10.00      A   
ATOM    983  N   TRP A 106     -19.281   8.468 -16.149  1.00 10.00      A   
ATOM    984  HN  TRP A 106     -19.669   7.570 -16.179  1.00 10.00      A   
ATOM    985  CA  TRP A 106     -19.164   9.140 -14.859  1.00 10.00      A   
ATOM    986  CB  TRP A 106     -20.511   9.118 -14.127  1.00 10.00      A   
ATOM    987  CG  TRP A 106     -21.607   9.859 -14.835  1.00 10.00      A   
ATOM    988  CD1 TRP A 106     -22.406   9.388 -15.837  1.00 10.00      A   
ATOM    989  CD2 TRP A 106     -22.032  11.203 -14.583  1.00 10.00      A   
ATOM    990  NE1 TRP A 106     -23.294  10.358 -16.231  1.00 10.00      A   
ATOM    991  HE1 TRP A 106     -23.969  10.260 -16.941  1.00 10.00      A   
ATOM    992  CE2 TRP A 106     -23.086  11.482 -15.474  1.00 10.00      A   
ATOM    993  CE3 TRP A 106     -21.620  12.198 -13.690  1.00 10.00      A   
ATOM    994  CZ2 TRP A 106     -23.731  12.716 -15.499  1.00 10.00      A   
ATOM    995  CZ3 TRP A 106     -22.263  13.420 -13.716  1.00 10.00      A   
ATOM    996  CH2 TRP A 106     -23.308  13.669 -14.613  1.00 10.00      A   
ATOM    997  C   TRP A 106     -18.082   8.514 -13.980  1.00 10.00      A   
ATOM    998  O   TRP A 106     -18.254   8.386 -12.768  1.00 10.00      A   
ATOM    999  N   LEU A 107     -16.972   8.113 -14.590  1.00 10.00      A   
ATOM   1000  HN  LEU A 107     -16.890   8.222 -15.557  1.00 10.00      A   
ATOM   1001  CA  LEU A 107     -15.870   7.525 -13.841  1.00 10.00      A   
ATOM   1002  CB  LEU A 107     -14.986   6.654 -14.741  1.00 10.00      A   
ATOM   1003  CG  LEU A 107     -14.208   5.536 -14.035  1.00 10.00      A   
ATOM   1004  CD1 LEU A 107     -15.160   4.590 -13.320  1.00 10.00      A   
ATOM   1005  CD2 LEU A 107     -13.341   4.771 -15.022  1.00 10.00      A   
ATOM   1006  C   LEU A 107     -15.057   8.637 -13.190  1.00 10.00      A   
ATOM   1007  O   LEU A 107     -14.493   9.490 -13.877  1.00 10.00      A   
ATOM   1008  N   GLU A 108     -15.004   8.617 -11.869  1.00 10.00      A   
ATOM   1009  HN  GLU A 108     -15.452   7.893 -11.387  1.00 10.00      A   
ATOM   1010  CA  GLU A 108     -14.298   9.637 -11.115  1.00 10.00      A   
ATOM   1011  CB  GLU A 108     -15.152  10.092  -9.927  1.00 10.00      A   
ATOM   1012  CG  GLU A 108     -16.461  10.767 -10.300  1.00 10.00      A   
ATOM   1013  CD  GLU A 108     -17.224  11.245  -9.081  1.00 10.00      A   
ATOM   1014  OE1 GLU A 108     -16.623  11.931  -8.225  1.00 10.00      A   
ATOM   1015  OE2 GLU A 108     -18.433  10.944  -8.975  1.00 10.00      A   
ATOM   1016  C   GLU A 108     -12.941   9.174 -10.595  1.00 10.00      A   
ATOM   1017  O   GLU A 108     -11.954   9.909 -10.680  1.00 10.00      A   
ATOM   1018  N   GLU A 109     -12.878   7.964 -10.061  1.00 10.00      A   
ATOM   1019  HN  GLU A 109     -13.673   7.388 -10.064  1.00 10.00      A   
ATOM   1020  CA  GLU A 109     -11.635   7.473  -9.481  1.00 10.00      A   
ATOM   1021  CB  GLU A 109     -11.794   7.329  -7.966  1.00 10.00      A   
ATOM   1022  CG  GLU A 109     -12.428   8.528  -7.281  1.00 10.00      A   
ATOM   1023  CD  GLU A 109     -13.156   8.138  -6.016  1.00 10.00      A   
ATOM   1024  OE1 GLU A 109     -12.642   7.269  -5.280  1.00 10.00      A   
ATOM   1025  OE2 GLU A 109     -14.246   8.693  -5.755  1.00 10.00      A   
ATOM   1026  C   GLU A 109     -11.165   6.145 -10.065  1.00 10.00      A   
ATOM   1027  O   GLU A 109     -11.958   5.229 -10.294  1.00 10.00      A   
ATOM   1028  N   ILE A 110      -9.860   6.058 -10.289  1.00 10.00      A   
ATOM   1029  HN  ILE A 110      -9.297   6.841 -10.099  1.00 10.00      A   
ATOM   1030  CA  ILE A 110      -9.221   4.853 -10.806  1.00 10.00      A   
ATOM   1031  CB  ILE A 110      -8.709   5.044 -12.254  1.00 10.00      A   
ATOM   1032  CG1 ILE A 110      -9.892   5.153 -13.222  1.00 10.00      A   
ATOM   1033  CG2 ILE A 110      -7.774   3.909 -12.664  1.00 10.00      A   
ATOM   1034  CD1 ILE A 110      -9.498   5.310 -14.674  1.00 10.00      A   
ATOM   1035  C   ILE A 110      -8.053   4.495  -9.886  1.00 10.00      A   
ATOM   1036  O   ILE A 110      -7.115   5.279  -9.722  1.00 10.00      A   
ATOM   1037  N   ARG A 111      -8.129   3.330  -9.260  1.00 10.00      A   
ATOM   1038  HN  ARG A 111      -8.904   2.745  -9.425  1.00 10.00      A   
ATOM   1039  CA  ARG A 111      -7.092   2.888  -8.341  1.00 10.00      A   
ATOM   1040  CB  ARG A 111      -7.652   2.837  -6.916  1.00 10.00      A   
ATOM   1041  CG  ARG A 111      -8.307   4.139  -6.471  1.00 10.00      A   
ATOM   1042  CD  ARG A 111      -9.212   3.940  -5.263  1.00 10.00      A   
ATOM   1043  NE  ARG A 111      -9.981   5.150  -4.958  1.00 10.00      A   
ATOM   1044  HE  ARG A 111     -10.801   5.306  -5.485  1.00 10.00      A   
ATOM   1045  CZ  ARG A 111      -9.656   6.034  -4.008  1.00 10.00      A   
ATOM   1046  NH1 ARG A 111      -8.574   5.843  -3.250  1.00 10.00      A   
ATOM   1047 HH11 ARG A 111      -7.975   5.001  -3.390  1.00 10.00      A   
ATOM   1048 HH12 ARG A 111      -8.327   6.535  -2.506  1.00 10.00      A   
ATOM   1049  NH2 ARG A 111     -10.412   7.111  -3.816  1.00 10.00      A   
ATOM   1050 HH21 ARG A 111     -11.272   7.264  -4.411  1.00 10.00      A   
ATOM   1051 HH22 ARG A 111     -10.160   7.815  -3.084  1.00 10.00      A   
ATOM   1052  C   ARG A 111      -6.541   1.529  -8.756  1.00 10.00      A   
ATOM   1053  O   ARG A 111      -7.276   0.542  -8.815  1.00 10.00      A   
ATOM   1054  N   LEU A 112      -5.251   1.485  -9.047  1.00 10.00      A   
ATOM   1055  HN  LEU A 112      -4.713   2.307  -8.967  1.00 10.00      A   
ATOM   1056  CA  LEU A 112      -4.604   0.255  -9.473  1.00 10.00      A   
ATOM   1057  CB  LEU A 112      -4.178   0.368 -10.939  1.00 10.00      A   
ATOM   1058  CG  LEU A 112      -5.307   0.381 -11.971  1.00 10.00      A   
ATOM   1059  CD1 LEU A 112      -4.854   1.068 -13.249  1.00 10.00      A   
ATOM   1060  CD2 LEU A 112      -5.777  -1.033 -12.266  1.00 10.00      A   
ATOM   1061  C   LEU A 112      -3.393  -0.063  -8.609  1.00 10.00      A   
ATOM   1062  O   LEU A 112      -2.654   0.835  -8.199  1.00 10.00      A   
ATOM   1063  N   LYS A 113      -3.199  -1.347  -8.340  1.00 10.00      A   
ATOM   1064  HN  LYS A 113      -3.837  -2.009  -8.689  1.00 10.00      A   
ATOM   1065  CA  LYS A 113      -2.080  -1.808  -7.536  1.00 10.00      A   
ATOM   1066  CB  LYS A 113      -2.572  -2.262  -6.164  1.00 10.00      A   
ATOM   1067  CG  LYS A 113      -1.464  -2.539  -5.163  1.00 10.00      A   
ATOM   1068  CD  LYS A 113      -2.011  -3.207  -3.915  1.00 10.00      A   
ATOM   1069  CE  LYS A 113      -0.905  -3.481  -2.908  1.00 10.00      A   
ATOM   1070  NZ  LYS A 113      -1.339  -4.431  -1.857  1.00 10.00      A   
ATOM   1071  HZ1 LYS A 113      -0.538  -4.666  -1.236  1.00 10.00      A   
ATOM   1072  HZ2 LYS A 113      -1.691  -5.308  -2.289  1.00 10.00      A   
ATOM   1073  HZ3 LYS A 113      -2.098  -4.014  -1.284  1.00 10.00      A   
ATOM   1074  C   LYS A 113      -1.374  -2.966  -8.226  1.00 10.00      A   
ATOM   1075  O   LYS A 113      -2.009  -3.965  -8.577  1.00 10.00      A   
ATOM   1076  N   ARG A 114      -0.064  -2.819  -8.415  1.00 10.00      A   
ATOM   1077  HN  ARG A 114       0.367  -1.988  -8.109  1.00 10.00      A   
ATOM   1078  CA  ARG A 114       0.757  -3.839  -9.060  1.00 10.00      A   
ATOM   1079  CB  ARG A 114       0.892  -5.081  -8.167  1.00 10.00      A   
ATOM   1080  CG  ARG A 114       1.702  -4.860  -6.896  1.00 10.00      A   
ATOM   1081  CD  ARG A 114       1.693  -6.097  -6.007  1.00 10.00      A   
ATOM   1082  NE  ARG A 114       2.487  -5.918  -4.790  1.00 10.00      A   
ATOM   1083  HE  ARG A 114       3.453  -5.697  -4.899  1.00 10.00      A   
ATOM   1084  CZ  ARG A 114       1.994  -6.062  -3.553  1.00 10.00      A   
ATOM   1085  NH1 ARG A 114       0.729  -6.404  -3.369  1.00 10.00      A   
ATOM   1086 HH11 ARG A 114       0.100  -6.563  -4.181  1.00 10.00      A   
ATOM   1087 HH12 ARG A 114       0.353  -6.510  -2.387  1.00 10.00      A   
ATOM   1088  NH2 ARG A 114       2.768  -5.871  -2.499  1.00 10.00      A   
ATOM   1089 HH21 ARG A 114       3.776  -5.599  -2.615  1.00 10.00      A   
ATOM   1090 HH22 ARG A 114       2.365  -5.985  -1.538  1.00 10.00      A   
ATOM   1091  C   ARG A 114       0.190  -4.212 -10.426  1.00 10.00      A   
ATOM   1092  O   ARG A 114      -0.139  -5.374 -10.679  1.00 10.00      A   
ATOM   1093  N   MET A 115       0.072  -3.218 -11.301  1.00 10.00      A   
ATOM   1094  HN  MET A 115       0.370  -2.317 -11.047  1.00 10.00      A   
ATOM   1095  CA  MET A 115      -0.473  -3.433 -12.637  1.00 10.00      A   
ATOM   1096  CB  MET A 115      -1.929  -2.958 -12.697  1.00 10.00      A   
ATOM   1097  CG  MET A 115      -2.924  -3.888 -12.021  1.00 10.00      A   
ATOM   1098  SD  MET A 115      -3.378  -5.297 -13.051  1.00 10.00      A   
ATOM   1099  CE  MET A 115      -4.301  -4.478 -14.348  1.00 10.00      A   
ATOM   1100  C   MET A 115       0.346  -2.703 -13.691  1.00 10.00      A   
ATOM   1101  O   MET A 115       1.025  -1.717 -13.393  1.00 10.00      A   
ATOM   1102  N   VAL A 116       0.288  -3.197 -14.920  1.00 10.00      A   
ATOM   1103  HN  VAL A 116      -0.262  -3.997 -15.093  1.00 10.00      A   
ATOM   1104  CA  VAL A 116       1.010  -2.585 -16.024  1.00 10.00      A   
ATOM   1105  CB  VAL A 116       1.463  -3.634 -17.063  1.00 10.00      A   
ATOM   1106  CG1 VAL A 116       2.291  -2.982 -18.163  1.00 10.00      A   
ATOM   1107  CG2 VAL A 116       2.250  -4.747 -16.393  1.00 10.00      A   
ATOM   1108  C   VAL A 116       0.116  -1.558 -16.703  1.00 10.00      A   
ATOM   1109  O   VAL A 116      -0.902  -1.905 -17.305  1.00 10.00      A   
ATOM   1110  N   VAL A 117       0.484  -0.296 -16.585  1.00 10.00      A   
ATOM   1111  HN  VAL A 117       1.321  -0.081 -16.108  1.00 10.00      A   
ATOM   1112  CA  VAL A 117      -0.294   0.780 -17.176  1.00 10.00      A   
ATOM   1113  CB  VAL A 117      -0.801   1.770 -16.102  1.00 10.00      A   
ATOM   1114  CG1 VAL A 117      -1.791   2.758 -16.706  1.00 10.00      A   
ATOM   1115  CG2 VAL A 117      -1.427   1.027 -14.929  1.00 10.00      A   
ATOM   1116  C   VAL A 117       0.551   1.531 -18.194  1.00 10.00      A   
ATOM   1117  O   VAL A 117       1.500   2.211 -17.827  1.00 10.00      A   
ATOM   1118  N   THR A 118       0.225   1.384 -19.466  1.00 10.00      A   
ATOM   1119  HN  THR A 118      -0.528   0.807 -19.705  1.00 10.00      A   
ATOM   1120  CA  THR A 118       0.961   2.056 -20.525  1.00 10.00      A   
ATOM   1121  CB  THR A 118       0.842   1.273 -21.843  1.00 10.00      A   
ATOM   1122  OG1 THR A 118      -0.202   0.294 -21.718  1.00 10.00      A   
ATOM   1123  HG1 THR A 118      -1.061   0.722 -21.822  1.00 10.00      A   
ATOM   1124  CG2 THR A 118       2.152   0.573 -22.167  1.00 10.00      A   
ATOM   1125  C   THR A 118       0.439   3.475 -20.725  1.00 10.00      A   
ATOM   1126  O   THR A 118      -0.675   3.796 -20.301  1.00 10.00      A   
ATOM   1127  N   ASP A 119       1.242   4.313 -21.377  1.00 10.00      A   
ATOM   1128  HN  ASP A 119       2.111   3.986 -21.695  1.00 10.00      A   
ATOM   1129  CA  ASP A 119       0.872   5.709 -21.637  1.00 10.00      A   
ATOM   1130  CB  ASP A 119       1.998   6.446 -22.369  1.00 10.00      A   
ATOM   1131  CG  ASP A 119       3.314   6.413 -21.618  1.00 10.00      A   
ATOM   1132  OD1 ASP A 119       3.503   7.232 -20.696  1.00 10.00      A   
ATOM   1133  OD2 ASP A 119       4.174   5.571 -21.955  1.00 10.00      A   
ATOM   1134  C   ASP A 119      -0.413   5.790 -22.452  1.00 10.00      A   
ATOM   1135  O   ASP A 119      -1.211   6.712 -22.286  1.00 10.00      A   
ATOM   1136  N   ASP A 120      -0.596   4.809 -23.325  1.00 10.00      A   
ATOM   1137  HN  ASP A 120       0.101   4.122 -23.414  1.00 10.00      A   
ATOM   1138  CA  ASP A 120      -1.782   4.726 -24.174  1.00 10.00      A   
ATOM   1139  CB  ASP A 120      -1.719   3.459 -25.030  1.00 10.00      A   
ATOM   1140  CG  ASP A 120      -2.269   3.666 -26.424  1.00 10.00      A   
ATOM   1141  OD1 ASP A 120      -3.488   3.880 -26.574  1.00 10.00      A   
ATOM   1142  OD2 ASP A 120      -1.477   3.608 -27.384  1.00 10.00      A   
ATOM   1143  C   ASP A 120      -3.044   4.691 -23.325  1.00 10.00      A   
ATOM   1144  O   ASP A 120      -4.027   5.371 -23.620  1.00 10.00      A   
ATOM   1145  N   CYS A 121      -3.000   3.904 -22.257  1.00 10.00      A   
ATOM   1146  HN  CYS A 121      -2.180   3.400 -22.070  1.00 10.00      A   
ATOM   1147  CA  CYS A 121      -4.129   3.770 -21.353  1.00 10.00      A   
ATOM   1148  CB  CYS A 121      -3.833   2.694 -20.310  1.00 10.00      A   
ATOM   1149  SG  CYS A 121      -3.101   1.193 -21.000  1.00 10.00      A   
ATOM   1150  HG  CYS A 121      -4.009   0.639 -21.795  1.00 10.00      A   
ATOM   1151  C   CYS A 121      -4.427   5.098 -20.670  1.00 10.00      A   
ATOM   1152  O   CYS A 121      -5.582   5.498 -20.549  1.00 10.00      A   
ATOM   1153  N   LEU A 122      -3.369   5.784 -20.248  1.00 10.00      A   
ATOM   1154  HN  LEU A 122      -2.473   5.414 -20.394  1.00 10.00      A   
ATOM   1155  CA  LEU A 122      -3.505   7.070 -19.578  1.00 10.00      A   
ATOM   1156  CB  LEU A 122      -2.136   7.589 -19.143  1.00 10.00      A   
ATOM   1157  CG  LEU A 122      -1.396   6.726 -18.118  1.00 10.00      A   
ATOM   1158  CD1 LEU A 122       0.059   7.147 -18.016  1.00 10.00      A   
ATOM   1159  CD2 LEU A 122      -2.077   6.810 -16.761  1.00 10.00      A   
ATOM   1160  C   LEU A 122      -4.192   8.080 -20.486  1.00 10.00      A   
ATOM   1161  O   LEU A 122      -5.109   8.788 -20.065  1.00 10.00      A   
ATOM   1162  N   GLU A 123      -3.753   8.127 -21.740  1.00 10.00      A   
ATOM   1163  HN  GLU A 123      -3.015   7.538 -22.012  1.00 10.00      A   
ATOM   1164  CA  GLU A 123      -4.337   9.027 -22.720  1.00 10.00      A   
ATOM   1165  CB  GLU A 123      -3.615   8.908 -24.064  1.00 10.00      A   
ATOM   1166  CG  GLU A 123      -2.267   9.609 -24.120  1.00 10.00      A   
ATOM   1167  CD  GLU A 123      -1.966  10.153 -25.501  1.00 10.00      A   
ATOM   1168  OE1 GLU A 123      -2.357  11.302 -25.788  1.00 10.00      A   
ATOM   1169  OE2 GLU A 123      -1.353   9.435 -26.314  1.00 10.00      A   
ATOM   1170  C   GLU A 123      -5.815   8.707 -22.891  1.00 10.00      A   
ATOM   1171  O   GLU A 123      -6.656   9.604 -22.931  1.00 10.00      A   
ATOM   1172  N   LEU A 124      -6.120   7.415 -22.972  1.00 10.00      A   
ATOM   1173  HN  LEU A 124      -5.395   6.751 -22.933  1.00 10.00      A   
ATOM   1174  CA  LEU A 124      -7.492   6.951 -23.124  1.00 10.00      A   
ATOM   1175  CB  LEU A 124      -7.532   5.421 -23.215  1.00 10.00      A   
ATOM   1176  CG  LEU A 124      -8.037   4.823 -24.533  1.00 10.00      A   
ATOM   1177  CD1 LEU A 124      -8.001   3.303 -24.468  1.00 10.00      A   
ATOM   1178  CD2 LEU A 124      -9.446   5.311 -24.844  1.00 10.00      A   
ATOM   1179  C   LEU A 124      -8.348   7.418 -21.950  1.00 10.00      A   
ATOM   1180  O   LEU A 124      -9.477   7.868 -22.134  1.00 10.00      A   
ATOM   1181  N   ILE A 125      -7.793   7.325 -20.748  1.00 10.00      A   
ATOM   1182  HN  ILE A 125      -6.876   6.977 -20.674  1.00 10.00      A   
ATOM   1183  CA  ILE A 125      -8.496   7.729 -19.537  1.00 10.00      A   
ATOM   1184  CB  ILE A 125      -7.641   7.449 -18.273  1.00 10.00      A   
ATOM   1185  CG1 ILE A 125      -7.417   5.944 -18.099  1.00 10.00      A   
ATOM   1186  CG2 ILE A 125      -8.290   8.035 -17.025  1.00 10.00      A   
ATOM   1187  CD1 ILE A 125      -6.360   5.590 -17.073  1.00 10.00      A   
ATOM   1188  C   ILE A 125      -8.861   9.212 -19.583  1.00 10.00      A   
ATOM   1189  O   ILE A 125     -10.036   9.580 -19.490  1.00 10.00      A   
ATOM   1190  N   ALA A 126      -7.852  10.049 -19.773  1.00 10.00      A   
ATOM   1191  HN  ALA A 126      -6.944   9.684 -19.886  1.00 10.00      A   
ATOM   1192  CA  ALA A 126      -8.041  11.492 -19.813  1.00 10.00      A   
ATOM   1193  CB  ALA A 126      -6.695  12.193 -19.924  1.00 10.00      A   
ATOM   1194  C   ALA A 126      -8.977  11.949 -20.933  1.00 10.00      A   
ATOM   1195  O   ALA A 126      -9.802  12.839 -20.733  1.00 10.00      A   
ATOM   1196  N   LYS A 127      -8.865  11.330 -22.102  1.00 10.00      A   
ATOM   1197  HN  LYS A 127      -8.216  10.600 -22.200  1.00 10.00      A   
ATOM   1198  CA  LYS A 127      -9.687  11.718 -23.248  1.00 10.00      A   
ATOM   1199  CB  LYS A 127      -8.986  11.400 -24.578  1.00 10.00      A   
ATOM   1200  CG  LYS A 127      -9.020   9.937 -24.995  1.00 10.00      A   
ATOM   1201  CD  LYS A 127      -8.187   9.706 -26.248  1.00 10.00      A   
ATOM   1202  CE  LYS A 127      -8.320   8.276 -26.747  1.00 10.00      A   
ATOM   1203  NZ  LYS A 127      -7.470   8.024 -27.940  1.00 10.00      A   
ATOM   1204  HZ1 LYS A 127      -7.558   8.809 -28.616  1.00 10.00      A   
ATOM   1205  HZ2 LYS A 127      -7.765   7.145 -28.413  1.00 10.00      A   
ATOM   1206  HZ3 LYS A 127      -6.474   7.933 -27.660  1.00 10.00      A   
ATOM   1207  C   LYS A 127     -11.099  11.130 -23.211  1.00 10.00      A   
ATOM   1208  O   LYS A 127     -11.932  11.460 -24.054  1.00 10.00      A   
ATOM   1209  N   SER A 128     -11.377  10.266 -22.242  1.00 10.00      A   
ATOM   1210  HN  SER A 128     -10.684  10.032 -21.590  1.00 10.00      A   
ATOM   1211  CA  SER A 128     -12.696   9.653 -22.141  1.00 10.00      A   
ATOM   1212  CB  SER A 128     -12.603   8.126 -22.208  1.00 10.00      A   
ATOM   1213  OG  SER A 128     -11.820   7.710 -23.318  1.00 10.00      A   
ATOM   1214  HG  SER A 128     -10.883   7.811 -23.097  1.00 10.00      A   
ATOM   1215  C   SER A 128     -13.457  10.096 -20.889  1.00 10.00      A   
ATOM   1216  O   SER A 128     -14.636  10.456 -20.963  1.00 10.00      A   
ATOM   1217  N   PHE A 129     -12.786  10.084 -19.745  1.00 10.00      A   
ATOM   1218  HN  PHE A 129     -11.834   9.823 -19.742  1.00 10.00      A   
ATOM   1219  CA  PHE A 129     -13.423  10.464 -18.492  1.00 10.00      A   
ATOM   1220  CB  PHE A 129     -12.931   9.581 -17.342  1.00 10.00      A   
ATOM   1221  CG  PHE A 129     -12.797   8.129 -17.712  1.00 10.00      A   
ATOM   1222  CD1 PHE A 129     -11.593   7.473 -17.547  1.00 10.00      A   
ATOM   1223  CD2 PHE A 129     -13.873   7.424 -18.232  1.00 10.00      A   
ATOM   1224  CE1 PHE A 129     -11.459   6.142 -17.889  1.00 10.00      A   
ATOM   1225  CE2 PHE A 129     -13.746   6.091 -18.576  1.00 10.00      A   
ATOM   1226  CZ  PHE A 129     -12.537   5.449 -18.405  1.00 10.00      A   
ATOM   1227  C   PHE A 129     -13.199  11.940 -18.183  1.00 10.00      A   
ATOM   1228  O   PHE A 129     -12.098  12.354 -17.818  1.00 10.00      A   
ATOM   1229  N   LYS A 130     -14.255  12.730 -18.331  1.00 10.00      A   
ATOM   1230  HN  LYS A 130     -15.109  12.339 -18.620  1.00 10.00      A   
ATOM   1231  CA  LYS A 130     -14.180  14.164 -18.077  1.00 10.00      A   
ATOM   1232  CB  LYS A 130     -15.143  14.935 -18.989  1.00 10.00      A   
ATOM   1233  CG  LYS A 130     -14.796  14.873 -20.474  1.00 10.00      A   
ATOM   1234  CD  LYS A 130     -15.329  13.603 -21.118  1.00 10.00      A   
ATOM   1235  CE  LYS A 130     -14.797  13.415 -22.530  1.00 10.00      A   
ATOM   1236  NZ  LYS A 130     -15.300  12.154 -23.140  1.00 10.00      A   
ATOM   1237  HZ1 LYS A 130     -14.821  11.974 -24.048  1.00 10.00      A   
ATOM   1238  HZ2 LYS A 130     -16.320  12.222 -23.313  1.00 10.00      A   
ATOM   1239  HZ3 LYS A 130     -15.123  11.349 -22.503  1.00 10.00      A   
ATOM   1240  C   LYS A 130     -14.464  14.471 -16.609  1.00 10.00      A   
ATOM   1241  O   LYS A 130     -14.303  15.604 -16.157  1.00 10.00      A   
ATOM   1242  N   ASN A 131     -14.876  13.447 -15.870  1.00 10.00      A   
ATOM   1243  HN  ASN A 131     -14.986  12.570 -16.292  1.00 10.00      A   
ATOM   1244  CA  ASN A 131     -15.175  13.588 -14.450  1.00 10.00      A   
ATOM   1245  CB  ASN A 131     -16.524  12.941 -14.127  1.00 10.00      A   
ATOM   1246  CG  ASN A 131     -17.258  13.633 -12.991  1.00 10.00      A   
ATOM   1247  OD1 ASN A 131     -16.673  14.398 -12.224  1.00 10.00      A   
ATOM   1248  ND2 ASN A 131     -18.549  13.375 -12.877  1.00 10.00      A   
ATOM   1249 HD21 ASN A 131     -18.964  12.770 -13.531  1.00 10.00      A   
ATOM   1250 HD22 ASN A 131     -19.042  13.791 -12.135  1.00 10.00      A   
ATOM   1251  C   ASN A 131     -14.078  12.922 -13.629  1.00 10.00      A   
ATOM   1252  O   ASN A 131     -14.264  12.618 -12.455  1.00 10.00      A   
ATOM   1253  N   PHE A 132     -12.935  12.694 -14.268  1.00 10.00      A   
ATOM   1254  HN  PHE A 132     -12.853  12.961 -15.205  1.00 10.00      A   
ATOM   1255  CA  PHE A 132     -11.800  12.064 -13.615  1.00 10.00      A   
ATOM   1256  CB  PHE A 132     -10.729  11.714 -14.649  1.00 10.00      A   
ATOM   1257  CG  PHE A 132      -9.672  10.796 -14.121  1.00 10.00      A   
ATOM   1258  CD1 PHE A 132      -9.962   9.469 -13.860  1.00 10.00      A   
ATOM   1259  CD2 PHE A 132      -8.390  11.258 -13.883  1.00 10.00      A   
ATOM   1260  CE1 PHE A 132      -8.993   8.618 -13.370  1.00 10.00      A   
ATOM   1261  CE2 PHE A 132      -7.416  10.412 -13.392  1.00 10.00      A   
ATOM   1262  CZ  PHE A 132      -7.720   9.090 -13.137  1.00 10.00      A   
ATOM   1263  C   PHE A 132     -11.222  12.975 -12.537  1.00 10.00      A   
ATOM   1264  O   PHE A 132     -10.861  14.123 -12.809  1.00 10.00      A   
ATOM   1265  N   LYS A 133     -11.132  12.457 -11.318  1.00 10.00      A   
ATOM   1266  HN  LYS A 133     -11.422  11.528 -11.170  1.00 10.00      A   
ATOM   1267  CA  LYS A 133     -10.626  13.233 -10.195  1.00 10.00      A   
ATOM   1268  CB  LYS A 133     -11.748  13.515  -9.197  1.00 10.00      A   
ATOM   1269  CG  LYS A 133     -12.954  14.222  -9.785  1.00 10.00      A   
ATOM   1270  CD  LYS A 133     -14.081  14.283  -8.774  1.00 10.00      A   
ATOM   1271  CE  LYS A 133     -15.360  14.796  -9.403  1.00 10.00      A   
ATOM   1272  NZ  LYS A 133     -16.529  14.576  -8.514  1.00 10.00      A   
ATOM   1273  HZ1 LYS A 133     -17.394  14.939  -8.965  1.00 10.00      A   
ATOM   1274  HZ2 LYS A 133     -16.387  15.066  -7.610  1.00 10.00      A   
ATOM   1275  HZ3 LYS A 133     -16.651  13.549  -8.327  1.00 10.00      A   
ATOM   1276  C   LYS A 133      -9.471  12.556  -9.465  1.00 10.00      A   
ATOM   1277  O   LYS A 133      -8.470  13.199  -9.155  1.00 10.00      A   
ATOM   1278  N   VAL A 134      -9.597  11.267  -9.184  1.00 10.00      A   
ATOM   1279  HN  VAL A 134     -10.389  10.773  -9.494  1.00 10.00      A   
ATOM   1280  CA  VAL A 134      -8.557  10.567  -8.435  1.00 10.00      A   
ATOM   1281  CB  VAL A 134      -9.093  10.009  -7.096  1.00 10.00      A   
ATOM   1282  CG1 VAL A 134      -7.982   9.361  -6.282  1.00 10.00      A   
ATOM   1283  CG2 VAL A 134      -9.770  11.107  -6.288  1.00 10.00      A   
ATOM   1284  C   VAL A 134      -7.885   9.445  -9.224  1.00 10.00      A   
ATOM   1285  O   VAL A 134      -8.550   8.573  -9.789  1.00 10.00      A   
ATOM   1286  N   LEU A 135      -6.558   9.477  -9.239  1.00 10.00      A   
ATOM   1287  HN  LEU A 135      -6.096  10.214  -8.780  1.00 10.00      A   
ATOM   1288  CA  LEU A 135      -5.756   8.460  -9.907  1.00 10.00      A   
ATOM   1289  CB  LEU A 135      -5.042   9.039 -11.131  1.00 10.00      A   
ATOM   1290  CG  LEU A 135      -4.176   8.063 -11.939  1.00 10.00      A   
ATOM   1291  CD1 LEU A 135      -4.996   6.868 -12.397  1.00 10.00      A   
ATOM   1292  CD2 LEU A 135      -3.562   8.771 -13.136  1.00 10.00      A   
ATOM   1293  C   LEU A 135      -4.731   7.908  -8.926  1.00 10.00      A   
ATOM   1294  O   LEU A 135      -3.828   8.625  -8.495  1.00 10.00      A   
ATOM   1295  N   VAL A 136      -4.888   6.648  -8.555  1.00 10.00      A   
ATOM   1296  HN  VAL A 136      -5.635   6.124  -8.928  1.00 10.00      A   
ATOM   1297  CA  VAL A 136      -3.969   6.015  -7.620  1.00 10.00      A   
ATOM   1298  CB  VAL A 136      -4.685   5.534  -6.337  1.00 10.00      A   
ATOM   1299  CG1 VAL A 136      -3.699   4.864  -5.390  1.00 10.00      A   
ATOM   1300  CG2 VAL A 136      -5.396   6.684  -5.638  1.00 10.00      A   
ATOM   1301  C   VAL A 136      -3.272   4.829  -8.275  1.00 10.00      A   
ATOM   1302  O   VAL A 136      -3.921   3.861  -8.672  1.00 10.00      A   
ATOM   1303  N   LEU A 137      -1.957   4.924  -8.399  1.00 10.00      A   
ATOM   1304  HN  LEU A 137      -1.505   5.744  -8.085  1.00 10.00      A   
ATOM   1305  CA  LEU A 137      -1.152   3.864  -8.989  1.00 10.00      A   
ATOM   1306  CB  LEU A 137      -0.496   4.354 -10.283  1.00 10.00      A   
ATOM   1307  CG  LEU A 137      -1.459   4.745 -11.409  1.00 10.00      A   
ATOM   1308  CD1 LEU A 137      -0.740   5.543 -12.484  1.00 10.00      A   
ATOM   1309  CD2 LEU A 137      -2.111   3.508 -12.007  1.00 10.00      A   
ATOM   1310  C   LEU A 137      -0.092   3.413  -7.995  1.00 10.00      A   
ATOM   1311  O   LEU A 137       0.878   4.129  -7.740  1.00 10.00      A   
ATOM   1312  N   SER A 138      -0.292   2.242  -7.415  1.00 10.00      A   
ATOM   1313  HN  SER A 138      -1.095   1.719  -7.651  1.00 10.00      A   
ATOM   1314  CA  SER A 138       0.641   1.707  -6.438  1.00 10.00      A   
ATOM   1315  CB  SER A 138      -0.108   1.282  -5.164  1.00 10.00      A   
ATOM   1316  OG  SER A 138       0.772   0.724  -4.197  1.00 10.00      A   
ATOM   1317  HG  SER A 138       1.232   1.432  -3.729  1.00 10.00      A   
ATOM   1318  C   SER A 138       1.419   0.538  -7.023  1.00 10.00      A   
ATOM   1319  O   SER A 138       0.833  -0.483  -7.387  1.00 10.00      A   
ATOM   1320  N   SER A 139       2.735   0.715  -7.136  1.00 10.00      A   
ATOM   1321  HN  SER A 139       3.121   1.574  -6.863  1.00 10.00      A   
ATOM   1322  CA  SER A 139       3.622  -0.319  -7.663  1.00 10.00      A   
ATOM   1323  CB  SER A 139       3.597  -1.559  -6.764  1.00 10.00      A   
ATOM   1324  OG  SER A 139       3.790  -1.200  -5.402  1.00 10.00      A   
ATOM   1325  HG  SER A 139       2.932  -1.017  -4.995  1.00 10.00      A   
ATOM   1326  C   SER A 139       3.278  -0.683  -9.109  1.00 10.00      A   
ATOM   1327  O   SER A 139       3.328  -1.852  -9.498  1.00 10.00      A   
ATOM   1328  N   CYS A 140       2.922   0.320  -9.897  1.00 10.00      A   
ATOM   1329  HN  CYS A 140       2.885   1.232  -9.528  1.00 10.00      A   
ATOM   1330  CA  CYS A 140       2.575   0.107 -11.296  1.00 10.00      A   
ATOM   1331  CB  CYS A 140       1.269   0.835 -11.626  1.00 10.00      A   
ATOM   1332  SG  CYS A 140      -0.151   0.274 -10.655  1.00 10.00      A   
ATOM   1333  HG  CYS A 140      -1.245   0.811 -11.173  1.00 10.00      A   
ATOM   1334  C   CYS A 140       3.695   0.595 -12.204  1.00 10.00      A   
ATOM   1335  O   CYS A 140       4.442   1.497 -11.839  1.00 10.00      A   
ATOM   1336  N   GLU A 141       3.821  -0.001 -13.380  1.00 10.00      A   
ATOM   1337  HN  GLU A 141       3.202  -0.724 -13.626  1.00 10.00      A   
ATOM   1338  CA  GLU A 141       4.855   0.402 -14.321  1.00 10.00      A   
ATOM   1339  CB  GLU A 141       6.132  -0.434 -14.146  1.00 10.00      A   
ATOM   1340  CG  GLU A 141       6.043  -1.853 -14.689  1.00 10.00      A   
ATOM   1341  CD  GLU A 141       5.560  -2.854 -13.662  1.00 10.00      A   
ATOM   1342  OE1 GLU A 141       4.445  -3.384 -13.820  1.00 10.00      A   
ATOM   1343  OE2 GLU A 141       6.302  -3.127 -12.696  1.00 10.00      A   
ATOM   1344  C   GLU A 141       4.345   0.319 -15.754  1.00 10.00      A   
ATOM   1345  O   GLU A 141       3.225  -0.135 -15.996  1.00 10.00      A   
ATOM   1346  N   GLY A 142       5.165   0.776 -16.695  1.00 10.00      A   
ATOM   1347  HN  GLY A 142       6.037   1.139 -16.434  1.00 10.00      A   
ATOM   1348  CA  GLY A 142       4.787   0.741 -18.098  1.00 10.00      A   
ATOM   1349  C   GLY A 142       4.526   2.120 -18.668  1.00 10.00      A   
ATOM   1350  O   GLY A 142       4.509   2.301 -19.884  1.00 10.00      A   
ATOM   1351  N   PHE A 143       4.329   3.092 -17.790  1.00 10.00      A   
ATOM   1352  HN  PHE A 143       4.370   2.885 -16.836  1.00 10.00      A   
ATOM   1353  CA  PHE A 143       4.059   4.461 -18.206  1.00 10.00      A   
ATOM   1354  CB  PHE A 143       2.931   5.075 -17.369  1.00 10.00      A   
ATOM   1355  CG  PHE A 143       2.930   4.679 -15.917  1.00 10.00      A   
ATOM   1356  CD1 PHE A 143       4.024   4.934 -15.109  1.00 10.00      A   
ATOM   1357  CD2 PHE A 143       1.825   4.056 -15.361  1.00 10.00      A   
ATOM   1358  CE1 PHE A 143       4.017   4.574 -13.778  1.00 10.00      A   
ATOM   1359  CE2 PHE A 143       1.811   3.693 -14.031  1.00 10.00      A   
ATOM   1360  CZ  PHE A 143       2.909   3.954 -13.238  1.00 10.00      A   
ATOM   1361  C   PHE A 143       5.313   5.321 -18.123  1.00 10.00      A   
ATOM   1362  O   PHE A 143       6.247   4.999 -17.387  1.00 10.00      A   
ATOM   1363  N   SER A 144       5.330   6.402 -18.886  1.00 10.00      A   
ATOM   1364  HN  SER A 144       4.556   6.590 -19.467  1.00 10.00      A   
ATOM   1365  CA  SER A 144       6.453   7.318 -18.900  1.00 10.00      A   
ATOM   1366  CB  SER A 144       7.038   7.403 -20.312  1.00 10.00      A   
ATOM   1367  OG  SER A 144       6.075   7.892 -21.232  1.00 10.00      A   
ATOM   1368  HG  SER A 144       5.214   7.470 -21.054  1.00 10.00      A   
ATOM   1369  C   SER A 144       5.999   8.697 -18.434  1.00 10.00      A   
ATOM   1370  O   SER A 144       4.825   8.892 -18.110  1.00 10.00      A   
ATOM   1371  N   THR A 145       6.914   9.651 -18.401  1.00 10.00      A   
ATOM   1372  HN  THR A 145       7.838   9.444 -18.660  1.00 10.00      A   
ATOM   1373  CA  THR A 145       6.583  11.000 -17.975  1.00 10.00      A   
ATOM   1374  CB  THR A 145       7.847  11.845 -17.738  1.00 10.00      A   
ATOM   1375  OG1 THR A 145       8.799  11.577 -18.774  1.00 10.00      A   
ATOM   1376  HG1 THR A 145       8.530  12.043 -19.578  1.00 10.00      A   
ATOM   1377  CG2 THR A 145       8.463  11.506 -16.390  1.00 10.00      A   
ATOM   1378  C   THR A 145       5.671  11.692 -18.985  1.00 10.00      A   
ATOM   1379  O   THR A 145       5.012  12.676 -18.665  1.00 10.00      A   
ATOM   1380  N   ASP A 146       5.614  11.156 -20.200  1.00 10.00      A   
ATOM   1381  HN  ASP A 146       6.139  10.353 -20.395  1.00 10.00      A   
ATOM   1382  CA  ASP A 146       4.777  11.735 -21.245  1.00 10.00      A   
ATOM   1383  CB  ASP A 146       5.154  11.189 -22.624  1.00 10.00      A   
ATOM   1384  CG  ASP A 146       4.770  12.137 -23.742  1.00 10.00      A   
ATOM   1385  OD1 ASP A 146       5.272  13.281 -23.748  1.00 10.00      A   
ATOM   1386  OD2 ASP A 146       3.980  11.742 -24.624  1.00 10.00      A   
ATOM   1387  C   ASP A 146       3.300  11.487 -20.961  1.00 10.00      A   
ATOM   1388  O   ASP A 146       2.458  12.353 -21.193  1.00 10.00      A   
ATOM   1389  N   GLY A 147       2.990  10.300 -20.451  1.00 10.00      A   
ATOM   1390  HN  GLY A 147       3.695   9.635 -20.305  1.00 10.00      A   
ATOM   1391  CA  GLY A 147       1.615   9.971 -20.131  1.00 10.00      A   
ATOM   1392  C   GLY A 147       1.058  10.881 -19.056  1.00 10.00      A   
ATOM   1393  O   GLY A 147      -0.125  11.230 -19.074  1.00 10.00      A   
ATOM   1394  N   LEU A 148       1.925  11.278 -18.126  1.00 10.00      A   
ATOM   1395  HN  LEU A 148       2.855  10.963 -18.176  1.00 10.00      A   
ATOM   1396  CA  LEU A 148       1.537  12.165 -17.036  1.00 10.00      A   
ATOM   1397  CB  LEU A 148       2.689  12.317 -16.041  1.00 10.00      A   
ATOM   1398  CG  LEU A 148       2.941  11.130 -15.111  1.00 10.00      A   
ATOM   1399  CD1 LEU A 148       4.322  11.230 -14.482  1.00 10.00      A   
ATOM   1400  CD2 LEU A 148       1.864  11.062 -14.039  1.00 10.00      A   
ATOM   1401  C   LEU A 148       1.132  13.533 -17.575  1.00 10.00      A   
ATOM   1402  O   LEU A 148       0.196  14.159 -17.076  1.00 10.00      A   
ATOM   1403  N   ALA A 149       1.838  13.980 -18.607  1.00 10.00      A   
ATOM   1404  HN  ALA A 149       2.572  13.431 -18.955  1.00 10.00      A   
ATOM   1405  CA  ALA A 149       1.559  15.269 -19.232  1.00 10.00      A   
ATOM   1406  CB  ALA A 149       2.597  15.571 -20.299  1.00 10.00      A   
ATOM   1407  C   ALA A 149       0.155  15.283 -19.830  1.00 10.00      A   
ATOM   1408  O   ALA A 149      -0.564  16.278 -19.731  1.00 10.00      A   
ATOM   1409  N   ALA A 150      -0.231  14.163 -20.433  1.00 10.00      A   
ATOM   1410  HN  ALA A 150       0.395  13.407 -20.476  1.00 10.00      A   
ATOM   1411  CA  ALA A 150      -1.551  14.030 -21.041  1.00 10.00      A   
ATOM   1412  CB  ALA A 150      -1.672  12.695 -21.759  1.00 10.00      A   
ATOM   1413  C   ALA A 150      -2.644  14.175 -19.986  1.00 10.00      A   
ATOM   1414  O   ALA A 150      -3.694  14.765 -20.238  1.00 10.00      A   
ATOM   1415  N   ILE A 151      -2.380  13.644 -18.799  1.00 10.00      A   
ATOM   1416  HN  ILE A 151      -1.522  13.192 -18.660  1.00 10.00      A   
ATOM   1417  CA  ILE A 151      -3.330  13.717 -17.697  1.00 10.00      A   
ATOM   1418  CB  ILE A 151      -2.910  12.801 -16.522  1.00 10.00      A   
ATOM   1419  CG1 ILE A 151      -2.526  11.400 -17.011  1.00 10.00      A   
ATOM   1420  CG2 ILE A 151      -4.007  12.726 -15.467  1.00 10.00      A   
ATOM   1421  CD1 ILE A 151      -3.612  10.688 -17.788  1.00 10.00      A   
ATOM   1422  C   ILE A 151      -3.409  15.147 -17.178  1.00 10.00      A   
ATOM   1423  O   ILE A 151      -4.495  15.710 -17.030  1.00 10.00      A   
ATOM   1424  N   ALA A 152      -2.241  15.729 -16.944  1.00 10.00      A   
ATOM   1425  HN  ALA A 152      -1.416  15.221 -17.127  1.00 10.00      A   
ATOM   1426  CA  ALA A 152      -2.123  17.087 -16.426  1.00 10.00      A   
ATOM   1427  CB  ALA A 152      -0.652  17.432 -16.232  1.00 10.00      A   
ATOM   1428  C   ALA A 152      -2.782  18.129 -17.327  1.00 10.00      A   
ATOM   1429  O   ALA A 152      -3.410  19.070 -16.841  1.00 10.00      A   
ATOM   1430  N   ALA A 153      -2.650  17.953 -18.631  1.00 10.00      A   
ATOM   1431  HN  ALA A 153      -2.154  17.172 -18.964  1.00 10.00      A   
ATOM   1432  CA  ALA A 153      -3.202  18.905 -19.587  1.00 10.00      A   
ATOM   1433  CB  ALA A 153      -2.315  18.983 -20.820  1.00 10.00      A   
ATOM   1434  C   ALA A 153      -4.647  18.613 -19.988  1.00 10.00      A   
ATOM   1435  O   ALA A 153      -5.215  19.336 -20.806  1.00 10.00      A   
ATOM   1436  N   THR A 154      -5.251  17.577 -19.423  1.00 10.00      A   
ATOM   1437  HN  THR A 154      -4.769  17.031 -18.766  1.00 10.00      A   
ATOM   1438  CA  THR A 154      -6.625  17.242 -19.782  1.00 10.00      A   
ATOM   1439  CB  THR A 154      -6.703  15.923 -20.575  1.00 10.00      A   
ATOM   1440  OG1 THR A 154      -5.668  15.904 -21.567  1.00 10.00      A   
ATOM   1441  HG1 THR A 154      -4.853  15.561 -21.172  1.00 10.00      A   
ATOM   1442  CG2 THR A 154      -8.053  15.789 -21.265  1.00 10.00      A   
ATOM   1443  C   THR A 154      -7.565  17.187 -18.579  1.00 10.00      A   
ATOM   1444  O   THR A 154      -8.657  17.753 -18.610  1.00 10.00      A   
ATOM   1445  N   CYS A 155      -7.144  16.521 -17.515  1.00 10.00      A   
ATOM   1446  HN  CYS A 155      -6.247  16.111 -17.522  1.00 10.00      A   
ATOM   1447  CA  CYS A 155      -7.980  16.390 -16.332  1.00 10.00      A   
ATOM   1448  CB  CYS A 155      -7.539  15.194 -15.492  1.00 10.00      A   
ATOM   1449  SG  CYS A 155      -7.501  13.633 -16.403  1.00 10.00      A   
ATOM   1450  HG  CYS A 155      -8.731  13.371 -16.822  1.00 10.00      A   
ATOM   1451  C   CYS A 155      -8.022  17.671 -15.497  1.00 10.00      A   
ATOM   1452  O   CYS A 155      -7.160  17.908 -14.652  1.00 10.00      A   
ATOM   1453  N   ARG A 156      -9.031  18.500 -15.749  1.00 10.00      A   
ATOM   1454  HN  ARG A 156      -9.662  18.275 -16.465  1.00 10.00      A   
ATOM   1455  CA  ARG A 156      -9.206  19.748 -15.014  1.00 10.00      A   
ATOM   1456  CB  ARG A 156     -10.065  20.733 -15.818  1.00 10.00      A   
ATOM   1457  CG  ARG A 156     -11.464  20.228 -16.147  1.00 10.00      A   
ATOM   1458  CD  ARG A 156     -12.229  21.222 -17.008  1.00 10.00      A   
ATOM   1459  NE  ARG A 156     -12.906  22.246 -16.212  1.00 10.00      A   
ATOM   1460  HE  ARG A 156     -12.715  22.262 -15.245  1.00 10.00      A   
ATOM   1461  CZ  ARG A 156     -13.763  23.138 -16.713  1.00 10.00      A   
ATOM   1462  NH1 ARG A 156     -14.048  23.136 -18.012  1.00 10.00      A   
ATOM   1463 HH11 ARG A 156     -13.599  22.438 -18.641  1.00 10.00      A   
ATOM   1464 HH12 ARG A 156     -14.722  23.828 -18.407  1.00 10.00      A   
ATOM   1465  NH2 ARG A 156     -14.333  24.028 -15.914  1.00 10.00      A   
ATOM   1466 HH21 ARG A 156     -14.117  24.031 -14.889  1.00 10.00      A   
ATOM   1467 HH22 ARG A 156     -15.002  24.730 -16.298  1.00 10.00      A   
ATOM   1468  C   ARG A 156      -9.852  19.477 -13.658  1.00 10.00      A   
ATOM   1469  O   ARG A 156      -9.763  20.289 -12.739  1.00 10.00      A   
ATOM   1470  N   ASN A 157     -10.485  18.314 -13.539  1.00 10.00      A   
ATOM   1471  HN  ASN A 157     -10.503  17.703 -14.304  1.00 10.00      A   
ATOM   1472  CA  ASN A 157     -11.156  17.925 -12.303  1.00 10.00      A   
ATOM   1473  CB  ASN A 157     -12.475  17.208 -12.609  1.00 10.00      A   
ATOM   1474  CG  ASN A 157     -13.618  18.169 -12.882  1.00 10.00      A   
ATOM   1475  OD1 ASN A 157     -13.697  19.241 -12.282  1.00 10.00      A   
ATOM   1476  ND2 ASN A 157     -14.504  17.799 -13.795  1.00 10.00      A   
ATOM   1477 HD21 ASN A 157     -14.377  16.935 -14.245  1.00 10.00      A   
ATOM   1478 HD22 ASN A 157     -15.259  18.404 -13.987  1.00 10.00      A   
ATOM   1479  C   ASN A 157     -10.263  17.043 -11.440  1.00 10.00      A   
ATOM   1480  O   ASN A 157     -10.703  16.514 -10.420  1.00 10.00      A   
ATOM   1481  N   LEU A 158      -9.005  16.905 -11.848  1.00 10.00      A   
ATOM   1482  HN  LEU A 158      -8.712  17.377 -12.654  1.00 10.00      A   
ATOM   1483  CA  LEU A 158      -8.045  16.087 -11.115  1.00 10.00      A   
ATOM   1484  CB  LEU A 158      -6.709  16.026 -11.862  1.00 10.00      A   
ATOM   1485  CG  LEU A 158      -5.662  15.060 -11.299  1.00 10.00      A   
ATOM   1486  CD1 LEU A 158      -6.092  13.617 -11.512  1.00 10.00      A   
ATOM   1487  CD2 LEU A 158      -4.300  15.318 -11.923  1.00 10.00      A   
ATOM   1488  C   LEU A 158      -7.835  16.648  -9.715  1.00 10.00      A   
ATOM   1489  O   LEU A 158      -7.553  17.832  -9.550  1.00 10.00      A   
ATOM   1490  N   LYS A 159      -7.978  15.794  -8.715  1.00 10.00      A   
ATOM   1491  HN  LYS A 159      -8.196  14.856  -8.918  1.00 10.00      A   
ATOM   1492  CA  LYS A 159      -7.820  16.202  -7.327  1.00 10.00      A   
ATOM   1493  CB  LYS A 159      -9.102  15.914  -6.538  1.00 10.00      A   
ATOM   1494  CG  LYS A 159     -10.286  16.806  -6.887  1.00 10.00      A   
ATOM   1495  CD  LYS A 159     -11.530  16.396  -6.112  1.00 10.00      A   
ATOM   1496  CE  LYS A 159     -11.320  16.533  -4.612  1.00 10.00      A   
ATOM   1497  NZ  LYS A 159     -12.265  15.684  -3.840  1.00 10.00      A   
ATOM   1498  HZ1 LYS A 159     -12.286  14.725  -4.238  1.00 10.00      A   
ATOM   1499  HZ2 LYS A 159     -13.223  16.085  -3.877  1.00 10.00      A   
ATOM   1500  HZ3 LYS A 159     -11.963  15.626  -2.846  1.00 10.00      A   
ATOM   1501  C   LYS A 159      -6.645  15.498  -6.653  1.00 10.00      A   
ATOM   1502  O   LYS A 159      -5.827  16.136  -5.979  1.00 10.00      A   
ATOM   1503  N   GLU A 160      -6.559  14.187  -6.830  1.00 10.00      A   
ATOM   1504  HN  GLU A 160      -7.208  13.737  -7.403  1.00 10.00      A   
ATOM   1505  CA  GLU A 160      -5.499  13.407  -6.209  1.00 10.00      A   
ATOM   1506  CB  GLU A 160      -6.063  12.513  -5.106  1.00 10.00      A   
ATOM   1507  CG  GLU A 160      -6.619  13.272  -3.912  1.00 10.00      A   
ATOM   1508  CD  GLU A 160      -7.240  12.356  -2.882  1.00 10.00      A   
ATOM   1509  OE1 GLU A 160      -8.485  12.288  -2.821  1.00 10.00      A   
ATOM   1510  OE2 GLU A 160      -6.488  11.698  -2.129  1.00 10.00      A   
ATOM   1511  C   GLU A 160      -4.729  12.563  -7.218  1.00 10.00      A   
ATOM   1512  O   GLU A 160      -5.312  11.763  -7.951  1.00 10.00      A   
ATOM   1513  N   LEU A 161      -3.418  12.751  -7.239  1.00 10.00      A   
ATOM   1514  HN  LEU A 161      -3.023  13.417  -6.628  1.00 10.00      A   
ATOM   1515  CA  LEU A 161      -2.536  12.003  -8.124  1.00 10.00      A   
ATOM   1516  CB  LEU A 161      -1.853  12.939  -9.130  1.00 10.00      A   
ATOM   1517  CG  LEU A 161      -0.953  12.273 -10.180  1.00 10.00      A   
ATOM   1518  CD1 LEU A 161      -1.768  11.377 -11.098  1.00 10.00      A   
ATOM   1519  CD2 LEU A 161      -0.196  13.317 -10.988  1.00 10.00      A   
ATOM   1520  C   LEU A 161      -1.491  11.283  -7.280  1.00 10.00      A   
ATOM   1521  O   LEU A 161      -0.558  11.906  -6.768  1.00 10.00      A   
ATOM   1522  N   ASP A 162      -1.665   9.980  -7.119  1.00 10.00      A   
ATOM   1523  HN  ASP A 162      -2.423   9.536  -7.566  1.00 10.00      A   
ATOM   1524  CA  ASP A 162      -0.750   9.182  -6.312  1.00 10.00      A   
ATOM   1525  CB  ASP A 162      -1.506   8.536  -5.147  1.00 10.00      A   
ATOM   1526  CG  ASP A 162      -0.591   8.061  -4.033  1.00 10.00      A   
ATOM   1527  OD1 ASP A 162       0.606   7.825  -4.297  1.00 10.00      A   
ATOM   1528  OD2 ASP A 162      -1.067   7.916  -2.884  1.00 10.00      A   
ATOM   1529  C   ASP A 162      -0.071   8.110  -7.154  1.00 10.00      A   
ATOM   1530  O   ASP A 162      -0.736   7.265  -7.753  1.00 10.00      A   
ATOM   1531  N   LEU A 163       1.253   8.160  -7.201  1.00 10.00      A   
ATOM   1532  HN  LEU A 163       1.719   8.869  -6.711  1.00 10.00      A   
ATOM   1533  CA  LEU A 163       2.037   7.198  -7.965  1.00 10.00      A   
ATOM   1534  CB  LEU A 163       2.787   7.922  -9.087  1.00 10.00      A   
ATOM   1535  CG  LEU A 163       1.999   8.981  -9.860  1.00 10.00      A   
ATOM   1536  CD1 LEU A 163       2.939   9.853 -10.677  1.00 10.00      A   
ATOM   1537  CD2 LEU A 163       0.956   8.330 -10.755  1.00 10.00      A   
ATOM   1538  C   LEU A 163       3.038   6.496  -7.049  1.00 10.00      A   
ATOM   1539  O   LEU A 163       4.113   6.082  -7.485  1.00 10.00      A   
ATOM   1540  N   ARG A 164       2.667   6.372  -5.778  1.00 10.00      A   
ATOM   1541  HN  ARG A 164       1.787   6.721  -5.507  1.00 10.00      A   
ATOM   1542  CA  ARG A 164       3.515   5.748  -4.766  1.00 10.00      A   
ATOM   1543  CB  ARG A 164       2.794   5.674  -3.416  1.00 10.00      A   
ATOM   1544  CG  ARG A 164       1.547   4.808  -3.417  1.00 10.00      A   
ATOM   1545  CD  ARG A 164       0.691   5.092  -2.197  1.00 10.00      A   
ATOM   1546  NE  ARG A 164      -0.269   4.022  -1.944  1.00 10.00      A   
ATOM   1547  HE  ARG A 164       0.095   3.122  -1.788  1.00 10.00      A   
ATOM   1548  CZ  ARG A 164      -1.588   4.198  -1.909  1.00 10.00      A   
ATOM   1549  NH1 ARG A 164      -2.112   5.404  -2.116  1.00 10.00      A   
ATOM   1550 HH11 ARG A 164      -1.493   6.231  -2.312  1.00 10.00      A   
ATOM   1551 HH12 ARG A 164      -3.148   5.535  -2.084  1.00 10.00      A   
ATOM   1552  NH2 ARG A 164      -2.385   3.170  -1.660  1.00 10.00      A   
ATOM   1553 HH21 ARG A 164      -3.419   3.302  -1.633  1.00 10.00      A   
ATOM   1554 HH22 ARG A 164      -1.984   2.221  -1.490  1.00 10.00      A   
ATOM   1555  C   ARG A 164       4.057   4.371  -5.164  1.00 10.00      A   
ATOM   1556  O   ARG A 164       3.315   3.486  -5.594  1.00 10.00      A   
ATOM   1557  N   GLU A 165       5.372   4.226  -5.017  1.00 10.00      A   
ATOM   1558  HN  GLU A 165       5.886   4.987  -4.678  1.00 10.00      A   
ATOM   1559  CA  GLU A 165       6.088   2.981  -5.309  1.00 10.00      A   
ATOM   1560  CB  GLU A 165       5.696   1.877  -4.324  1.00 10.00      A   
ATOM   1561  CG  GLU A 165       6.460   1.913  -3.010  1.00 10.00      A   
ATOM   1562  CD  GLU A 165       6.202   3.170  -2.207  1.00 10.00      A   
ATOM   1563  OE1 GLU A 165       5.278   3.158  -1.365  1.00 10.00      A   
ATOM   1564  OE2 GLU A 165       6.927   4.170  -2.406  1.00 10.00      A   
ATOM   1565  C   GLU A 165       5.957   2.495  -6.755  1.00 10.00      A   
ATOM   1566  O   GLU A 165       6.286   1.346  -7.055  1.00 10.00      A   
ATOM   1567  N   SER A 166       5.504   3.360  -7.650  1.00 10.00      A   
ATOM   1568  HN  SER A 166       5.267   4.266  -7.368  1.00 10.00      A   
ATOM   1569  CA  SER A 166       5.349   2.992  -9.048  1.00 10.00      A   
ATOM   1570  CB  SER A 166       4.131   3.694  -9.656  1.00 10.00      A   
ATOM   1571  OG  SER A 166       2.926   3.124  -9.161  1.00 10.00      A   
ATOM   1572  HG  SER A 166       2.451   3.778  -8.628  1.00 10.00      A   
ATOM   1573  C   SER A 166       6.622   3.277  -9.848  1.00 10.00      A   
ATOM   1574  O   SER A 166       7.348   4.235  -9.564  1.00 10.00      A   
ATOM   1575  N   ASP A 167       6.896   2.428 -10.833  1.00 10.00      A   
ATOM   1576  HN  ASP A 167       6.277   1.685 -11.008  1.00 10.00      A   
ATOM   1577  CA  ASP A 167       8.076   2.574 -11.675  1.00 10.00      A   
ATOM   1578  CB  ASP A 167       8.646   1.202 -12.044  1.00 10.00      A   
ATOM   1579  CG  ASP A 167      10.011   1.284 -12.691  1.00 10.00      A   
ATOM   1580  OD1 ASP A 167      11.018   1.376 -11.956  1.00 10.00      A   
ATOM   1581  OD2 ASP A 167      10.090   1.236 -13.937  1.00 10.00      A   
ATOM   1582  C   ASP A 167       7.730   3.359 -12.930  1.00 10.00      A   
ATOM   1583  O   ASP A 167       7.265   2.804 -13.926  1.00 10.00      A   
ATOM   1584  N   VAL A 168       7.937   4.658 -12.861  1.00 10.00      A   
ATOM   1585  HN  VAL A 168       8.304   5.038 -12.037  1.00 10.00      A   
ATOM   1586  CA  VAL A 168       7.639   5.538 -13.979  1.00 10.00      A   
ATOM   1587  CB  VAL A 168       7.230   6.945 -13.492  1.00 10.00      A   
ATOM   1588  CG1 VAL A 168       6.634   7.759 -14.632  1.00 10.00      A   
ATOM   1589  CG2 VAL A 168       6.263   6.863 -12.316  1.00 10.00      A   
ATOM   1590  C   VAL A 168       8.847   5.675 -14.896  1.00 10.00      A   
ATOM   1591  O   VAL A 168       9.965   5.910 -14.429  1.00 10.00      A   
ATOM   1592  N   ASP A 169       8.622   5.521 -16.196  1.00 10.00      A   
ATOM   1593  HN  ASP A 169       7.708   5.323 -16.506  1.00 10.00      A   
ATOM   1594  CA  ASP A 169       9.692   5.653 -17.176  1.00 10.00      A   
ATOM   1595  CB  ASP A 169       9.260   5.101 -18.534  1.00 10.00      A   
ATOM   1596  CG  ASP A 169      10.437   4.702 -19.401  1.00 10.00      A   
ATOM   1597  OD1 ASP A 169      11.041   5.580 -20.047  1.00 10.00      A   
ATOM   1598  OD2 ASP A 169      10.763   3.496 -19.439  1.00 10.00      A   
ATOM   1599  C   ASP A 169      10.057   7.124 -17.303  1.00 10.00      A   
ATOM   1600  O   ASP A 169       9.369   7.894 -17.975  1.00 10.00      A   
ATOM   1601  N   ASP A 170      11.119   7.515 -16.625  1.00 10.00      A   
ATOM   1602  HN  ASP A 170      11.627   6.851 -16.115  1.00 10.00      A   
ATOM   1603  CA  ASP A 170      11.561   8.900 -16.620  1.00 10.00      A   
ATOM   1604  CB  ASP A 170      12.583   9.125 -15.508  1.00 10.00      A   
ATOM   1605  CG  ASP A 170      12.809  10.590 -15.208  1.00 10.00      A   
ATOM   1606  OD1 ASP A 170      13.643  11.224 -15.894  1.00 10.00      A   
ATOM   1607  OD2 ASP A 170      12.162  11.108 -14.270  1.00 10.00      A   
ATOM   1608  C   ASP A 170      12.144   9.330 -17.957  1.00 10.00      A   
ATOM   1609  O   ASP A 170      13.126   8.757 -18.433  1.00 10.00      A   
ATOM   1610  N   VAL A 171      11.526  10.334 -18.556  1.00 10.00      A   
ATOM   1611  HN  VAL A 171      10.730  10.719 -18.136  1.00 10.00      A   
ATOM   1612  CA  VAL A 171      11.985  10.876 -19.821  1.00 10.00      A   
ATOM   1613  CB  VAL A 171      10.920  10.736 -20.932  1.00 10.00      A   
ATOM   1614  CG1 VAL A 171      11.436  11.283 -22.254  1.00 10.00      A   
ATOM   1615  CG2 VAL A 171      10.483   9.287 -21.089  1.00 10.00      A   
ATOM   1616  C   VAL A 171      12.354  12.344 -19.640  1.00 10.00      A   
ATOM   1617  O   VAL A 171      13.448  12.769 -20.006  1.00 10.00      A   
ATOM   1618  N   SER A 172      11.443  13.108 -19.044  1.00 10.00      A   
ATOM   1619  HN  SER A 172      10.598  12.706 -18.747  1.00 10.00      A   
ATOM   1620  CA  SER A 172      11.667  14.527 -18.810  1.00 10.00      A   
ATOM   1621  CB  SER A 172      11.458  15.325 -20.104  1.00 10.00      A   
ATOM   1622  OG  SER A 172      11.781  16.692 -19.921  1.00 10.00      A   
ATOM   1623  HG  SER A 172      12.592  16.893 -20.402  1.00 10.00      A   
ATOM   1624  C   SER A 172      10.725  15.040 -17.724  1.00 10.00      A   
ATOM   1625  O   SER A 172       9.556  14.660 -17.680  1.00 10.00      A   
ATOM   1626  N   GLY A 173      11.237  15.907 -16.856  1.00 10.00      A   
ATOM   1627  HN  GLY A 173      12.179  16.170 -16.939  1.00 10.00      A   
ATOM   1628  CA  GLY A 173      10.429  16.458 -15.781  1.00 10.00      A   
ATOM   1629  C   GLY A 173       9.641  17.687 -16.206  1.00 10.00      A   
ATOM   1630  O   GLY A 173       9.136  18.433 -15.368  1.00 10.00      A   
ATOM   1631  N   HIS A 174       9.529  17.891 -17.513  1.00 10.00      A   
ATOM   1632  HN  HIS A 174       9.955  17.257 -18.132  1.00 10.00      A   
ATOM   1633  CA  HIS A 174       8.803  19.034 -18.056  1.00 10.00      A   
ATOM   1634  CB  HIS A 174       9.320  19.366 -19.464  1.00 10.00      A   
ATOM   1635  CG  HIS A 174       8.781  20.649 -20.027  1.00 10.00      A   
ATOM   1636  ND1 HIS A 174       9.088  21.861 -19.457  1.00 10.00      A   
ATOM   1637  CD2 HIS A 174       7.963  20.851 -21.092  1.00 10.00      A   
ATOM   1638  CE1 HIS A 174       8.458  22.770 -20.181  1.00 10.00      A   
ATOM   1639  NE2 HIS A 174       7.766  22.207 -21.176  1.00 10.00      A   
ATOM   1640  HE2 HIS A 174       7.210  22.678 -21.838  1.00 10.00      A   
ATOM   1641  C   HIS A 174       7.297  18.773 -18.085  1.00 10.00      A   
ATOM   1642  O   HIS A 174       6.503  19.676 -18.348  1.00 10.00      A   
ATOM   1643  N   TRP A 175       6.909  17.539 -17.780  1.00 10.00      A   
ATOM   1644  HN  TRP A 175       7.589  16.871 -17.552  1.00 10.00      A   
ATOM   1645  CA  TRP A 175       5.497  17.146 -17.781  1.00 10.00      A   
ATOM   1646  CB  TRP A 175       5.348  15.655 -17.460  1.00 10.00      A   
ATOM   1647  CG  TRP A 175       5.868  15.263 -16.109  1.00 10.00      A   
ATOM   1648  CD1 TRP A 175       7.154  14.948 -15.788  1.00 10.00      A   
ATOM   1649  CD2 TRP A 175       5.114  15.141 -14.896  1.00 10.00      A   
ATOM   1650  NE1 TRP A 175       7.251  14.643 -14.456  1.00 10.00      A   
ATOM   1651  HE1 TRP A 175       8.075  14.386 -13.990  1.00 10.00      A   
ATOM   1652  CE2 TRP A 175       6.012  14.751 -13.884  1.00 10.00      A   
ATOM   1653  CE3 TRP A 175       3.768  15.322 -14.567  1.00 10.00      A   
ATOM   1654  CZ2 TRP A 175       5.609  14.540 -12.569  1.00 10.00      A   
ATOM   1655  CZ3 TRP A 175       3.370  15.113 -13.261  1.00 10.00      A   
ATOM   1656  CH2 TRP A 175       4.288  14.726 -12.278  1.00 10.00      A   
ATOM   1657  C   TRP A 175       4.664  17.980 -16.807  1.00 10.00      A   
ATOM   1658  O   TRP A 175       3.464  18.167 -17.003  1.00 10.00      A   
ATOM   1659  N   LEU A 176       5.310  18.489 -15.770  1.00 10.00      A   
ATOM   1660  HN  LEU A 176       6.269  18.313 -15.676  1.00 10.00      A   
ATOM   1661  CA  LEU A 176       4.633  19.295 -14.764  1.00 10.00      A   
ATOM   1662  CB  LEU A 176       5.544  19.477 -13.550  1.00 10.00      A   
ATOM   1663  CG  LEU A 176       4.894  20.045 -12.285  1.00 10.00      A   
ATOM   1664  CD1 LEU A 176       4.138  18.964 -11.528  1.00 10.00      A   
ATOM   1665  CD2 LEU A 176       5.936  20.699 -11.396  1.00 10.00      A   
ATOM   1666  C   LEU A 176       4.228  20.659 -15.323  1.00 10.00      A   
ATOM   1667  O   LEU A 176       3.319  21.309 -14.807  1.00 10.00      A   
ATOM   1668  N   SER A 177       4.889  21.077 -16.394  1.00 10.00      A   
ATOM   1669  HN  SER A 177       5.584  20.503 -16.785  1.00 10.00      A   
ATOM   1670  CA  SER A 177       4.606  22.364 -17.008  1.00 10.00      A   
ATOM   1671  CB  SER A 177       5.843  22.871 -17.747  1.00 10.00      A   
ATOM   1672  OG  SER A 177       7.029  22.346 -17.166  1.00 10.00      A   
ATOM   1673  HG  SER A 177       7.490  21.809 -17.825  1.00 10.00      A   
ATOM   1674  C   SER A 177       3.418  22.288 -17.961  1.00 10.00      A   
ATOM   1675  O   SER A 177       3.092  23.264 -18.636  1.00 10.00      A   
ATOM   1676  N   HIS A 178       2.770  21.128 -18.020  1.00 10.00      A   
ATOM   1677  HN  HIS A 178       3.072  20.375 -17.466  1.00 10.00      A   
ATOM   1678  CA  HIS A 178       1.618  20.951 -18.899  1.00 10.00      A   
ATOM   1679  CB  HIS A 178       1.554  19.526 -19.454  1.00 10.00      A   
ATOM   1680  CG  HIS A 178       2.586  19.239 -20.500  1.00 10.00      A   
ATOM   1681  ND1 HIS A 178       2.264  19.192 -21.837  1.00 10.00      A   
ATOM   1682  CD2 HIS A 178       3.913  18.999 -20.355  1.00 10.00      A   
ATOM   1683  CE1 HIS A 178       3.395  18.928 -22.473  1.00 10.00      A   
ATOM   1684  NE2 HIS A 178       4.414  18.803 -21.617  1.00 10.00      A   
ATOM   1685  HE2 HIS A 178       5.349  18.594 -21.846  1.00 10.00      A   
ATOM   1686  C   HIS A 178       0.313  21.311 -18.196  1.00 10.00      A   
ATOM   1687  O   HIS A 178      -0.745  21.367 -18.822  1.00 10.00      A   
ATOM   1688  N   PHE A 179       0.395  21.545 -16.894  1.00 10.00      A   
ATOM   1689  HN  PHE A 179       1.262  21.475 -16.451  1.00 10.00      A   
ATOM   1690  CA  PHE A 179      -0.773  21.910 -16.104  1.00 10.00      A   
ATOM   1691  CB  PHE A 179      -0.441  21.851 -14.611  1.00 10.00      A   
ATOM   1692  CG  PHE A 179      -0.706  20.521 -13.956  1.00 10.00      A   
ATOM   1693  CD1 PHE A 179       0.337  19.768 -13.435  1.00 10.00      A   
ATOM   1694  CD2 PHE A 179      -1.997  20.034 -13.848  1.00 10.00      A   
ATOM   1695  CE1 PHE A 179       0.095  18.552 -12.821  1.00 10.00      A   
ATOM   1696  CE2 PHE A 179      -2.244  18.818 -13.238  1.00 10.00      A   
ATOM   1697  CZ  PHE A 179      -1.197  18.076 -12.721  1.00 10.00      A   
ATOM   1698  C   PHE A 179      -1.232  23.320 -16.458  1.00 10.00      A   
ATOM   1699  O   PHE A 179      -0.473  24.280 -16.294  1.00 10.00      A   
ATOM   1700  N   PRO A 180      -2.470  23.464 -16.953  1.00 10.00      A   
ATOM   1701  CA  PRO A 180      -3.021  24.769 -17.323  1.00 10.00      A   
ATOM   1702  CB  PRO A 180      -4.334  24.419 -18.028  1.00 10.00      A   
ATOM   1703  CG  PRO A 180      -4.716  23.093 -17.469  1.00 10.00      A   
ATOM   1704  CD  PRO A 180      -3.429  22.370 -17.193  1.00 10.00      A   
ATOM   1705  C   PRO A 180      -3.284  25.636 -16.093  1.00 10.00      A   
ATOM   1706  O   PRO A 180      -3.543  25.122 -14.998  1.00 10.00      A   
ATOM   1707  N   ASP A 181      -3.227  26.948 -16.279  1.00 10.00      A   
ATOM   1708  HN  ASP A 181      -3.039  27.292 -17.179  1.00 10.00      A   
ATOM   1709  CA  ASP A 181      -3.447  27.896 -15.189  1.00 10.00      A   
ATOM   1710  CB  ASP A 181      -3.076  29.321 -15.608  1.00 10.00      A   
ATOM   1711  CG  ASP A 181      -1.740  29.771 -15.043  1.00 10.00      A   
ATOM   1712  OD1 ASP A 181      -1.727  30.462 -14.000  1.00 10.00      A   
ATOM   1713  OD2 ASP A 181      -0.694  29.449 -15.649  1.00 10.00      A   
ATOM   1714  C   ASP A 181      -4.884  27.845 -14.683  1.00 10.00      A   
ATOM   1715  O   ASP A 181      -5.191  28.339 -13.595  1.00 10.00      A   
ATOM   1716  N   THR A 182      -5.764  27.242 -15.472  1.00 10.00      A   
ATOM   1717  HN  THR A 182      -5.468  26.881 -16.335  1.00 10.00      A   
ATOM   1718  CA  THR A 182      -7.164  27.112 -15.100  1.00 10.00      A   
ATOM   1719  CB  THR A 182      -8.027  26.807 -16.341  1.00 10.00      A   
ATOM   1720  OG1 THR A 182      -7.207  26.193 -17.350  1.00 10.00      A   
ATOM   1721  HG1 THR A 182      -7.496  25.278 -17.483  1.00 10.00      A   
ATOM   1722  CG2 THR A 182      -8.641  28.083 -16.898  1.00 10.00      A   
ATOM   1723  C   THR A 182      -7.350  25.994 -14.072  1.00 10.00      A   
ATOM   1724  O   THR A 182      -8.396  25.891 -13.432  1.00 10.00      A   
ATOM   1725  N   TYR A 183      -6.321  25.168 -13.913  1.00 10.00      A   
ATOM   1726  HN  TYR A 183      -5.505  25.311 -14.440  1.00 10.00      A   
ATOM   1727  CA  TYR A 183      -6.368  24.064 -12.972  1.00 10.00      A   
ATOM   1728  CB  TYR A 183      -5.449  22.934 -13.439  1.00 10.00      A   
ATOM   1729  CG  TYR A 183      -5.319  21.804 -12.448  1.00 10.00      A   
ATOM   1730  CD1 TYR A 183      -6.321  20.854 -12.322  1.00 10.00      A   
ATOM   1731  CD2 TYR A 183      -4.195  21.684 -11.643  1.00 10.00      A   
ATOM   1732  CE1 TYR A 183      -6.211  19.817 -11.421  1.00 10.00      A   
ATOM   1733  CE2 TYR A 183      -4.075  20.649 -10.738  1.00 10.00      A   
ATOM   1734  CZ  TYR A 183      -5.086  19.717 -10.631  1.00 10.00      A   
ATOM   1735  OH  TYR A 183      -4.965  18.681  -9.734  1.00 10.00      A   
ATOM   1736  HH  TYR A 183      -5.823  18.248  -9.622  1.00 10.00      A   
ATOM   1737  C   TYR A 183      -5.973  24.516 -11.570  1.00 10.00      A   
ATOM   1738  O   TYR A 183      -4.866  25.016 -11.359  1.00 10.00      A   
ATOM   1739  N   THR A 184      -6.888  24.347 -10.622  1.00 10.00      A   
ATOM   1740  HN  THR A 184      -7.762  23.980 -10.865  1.00 10.00      A   
ATOM   1741  CA  THR A 184      -6.650  24.721  -9.233  1.00 10.00      A   
ATOM   1742  CB  THR A 184      -7.272  26.100  -8.935  1.00 10.00      A   
ATOM   1743  OG1 THR A 184      -8.469  26.264  -9.713  1.00 10.00      A   
ATOM   1744  HG1 THR A 184      -8.522  27.176 -10.026  1.00 10.00      A   
ATOM   1745  CG2 THR A 184      -6.300  27.218  -9.280  1.00 10.00      A   
ATOM   1746  C   THR A 184      -7.271  23.690  -8.287  1.00 10.00      A   
ATOM   1747  O   THR A 184      -7.360  23.908  -7.078  1.00 10.00      A   
ATOM   1748  N   SER A 185      -7.682  22.557  -8.847  1.00 10.00      A   
ATOM   1749  HN  SER A 185      -7.567  22.431  -9.811  1.00 10.00      A   
ATOM   1750  CA  SER A 185      -8.322  21.495  -8.078  1.00 10.00      A   
ATOM   1751  CB  SER A 185      -9.264  20.729  -9.005  1.00 10.00      A   
ATOM   1752  OG  SER A 185      -9.310  21.352 -10.282  1.00 10.00      A   
ATOM   1753  HG  SER A 185      -9.342  20.673 -10.970  1.00 10.00      A   
ATOM   1754  C   SER A 185      -7.310  20.536  -7.438  1.00 10.00      A   
ATOM   1755  O   SER A 185      -7.674  19.451  -6.991  1.00 10.00      A   
ATOM   1756  N   LEU A 186      -6.050  20.956  -7.373  1.00 10.00      A   
ATOM   1757  HN  LEU A 186      -5.830  21.850  -7.707  1.00 10.00      A   
ATOM   1758  CA  LEU A 186      -4.987  20.131  -6.804  1.00 10.00      A   
ATOM   1759  CB  LEU A 186      -3.624  20.736  -7.141  1.00 10.00      A   
ATOM   1760  CG  LEU A 186      -2.401  19.996  -6.599  1.00 10.00      A   
ATOM   1761  CD1 LEU A 186      -2.267  18.627  -7.250  1.00 10.00      A   
ATOM   1762  CD2 LEU A 186      -1.143  20.822  -6.818  1.00 10.00      A   
ATOM   1763  C   LEU A 186      -5.138  19.983  -5.294  1.00 10.00      A   
ATOM   1764  O   LEU A 186      -5.167  20.975  -4.568  1.00 10.00      A   
ATOM   1765  N   VAL A 187      -5.256  18.744  -4.835  1.00 10.00      A   
ATOM   1766  HN  VAL A 187      -5.258  17.998  -5.473  1.00 10.00      A   
ATOM   1767  CA  VAL A 187      -5.404  18.464  -3.411  1.00 10.00      A   
ATOM   1768  CB  VAL A 187      -6.727  17.722  -3.102  1.00 10.00      A   
ATOM   1769  CG1 VAL A 187      -6.958  17.626  -1.601  1.00 10.00      A   
ATOM   1770  CG2 VAL A 187      -7.906  18.396  -3.784  1.00 10.00      A   
ATOM   1771  C   VAL A 187      -4.232  17.632  -2.897  1.00 10.00      A   
ATOM   1772  O   VAL A 187      -3.549  18.023  -1.946  1.00 10.00      A   
ATOM   1773  N   SER A 188      -3.997  16.494  -3.533  1.00 10.00      A   
ATOM   1774  HN  SER A 188      -4.565  16.246  -4.294  1.00 10.00      A   
ATOM   1775  CA  SER A 188      -2.917  15.607  -3.134  1.00 10.00      A   
ATOM   1776  CB  SER A 188      -3.484  14.342  -2.484  1.00 10.00      A   
ATOM   1777  OG  SER A 188      -4.380  14.655  -1.428  1.00 10.00      A   
ATOM   1778  HG  SER A 188      -4.389  13.928  -0.794  1.00 10.00      A   
ATOM   1779  C   SER A 188      -2.047  15.233  -4.332  1.00 10.00      A   
ATOM   1780  O   SER A 188      -2.552  14.786  -5.364  1.00 10.00      A   
ATOM   1781  N   LEU A 189      -0.744  15.430  -4.193  1.00 10.00      A   
ATOM   1782  HN  LEU A 189      -0.404  15.810  -3.351  1.00 10.00      A   
ATOM   1783  CA  LEU A 189       0.201  15.109  -5.254  1.00 10.00      A   
ATOM   1784  CB  LEU A 189       0.721  16.387  -5.913  1.00 10.00      A   
ATOM   1785  CG  LEU A 189       1.672  16.194  -7.097  1.00 10.00      A   
ATOM   1786  CD1 LEU A 189       0.907  15.753  -8.336  1.00 10.00      A   
ATOM   1787  CD2 LEU A 189       2.464  17.464  -7.370  1.00 10.00      A   
ATOM   1788  C   LEU A 189       1.369  14.300  -4.704  1.00 10.00      A   
ATOM   1789  O   LEU A 189       2.066  14.745  -3.789  1.00 10.00      A   
ATOM   1790  N   ASN A 190       1.570  13.114  -5.251  1.00 10.00      A   
ATOM   1791  HN  ASN A 190       0.968  12.807  -5.969  1.00 10.00      A   
ATOM   1792  CA  ASN A 190       2.658  12.250  -4.818  1.00 10.00      A   
ATOM   1793  CB  ASN A 190       2.113  11.008  -4.110  1.00 10.00      A   
ATOM   1794  CG  ASN A 190       3.211  10.124  -3.543  1.00 10.00      A   
ATOM   1795  OD1 ASN A 190       4.329  10.574  -3.296  1.00 10.00      A   
ATOM   1796  ND2 ASN A 190       2.902   8.858  -3.331  1.00 10.00      A   
ATOM   1797 HD21 ASN A 190       1.986   8.554  -3.559  1.00 10.00      A   
ATOM   1798 HD22 ASN A 190       3.585   8.273  -2.948  1.00 10.00      A   
ATOM   1799  C   ASN A 190       3.524  11.844  -6.000  1.00 10.00      A   
ATOM   1800  O   ASN A 190       3.156  10.962  -6.775  1.00 10.00      A   
ATOM   1801  N   ILE A 191       4.667  12.502  -6.141  1.00 10.00      A   
ATOM   1802  HN  ILE A 191       4.904  13.198  -5.488  1.00 10.00      A   
ATOM   1803  CA  ILE A 191       5.584  12.213  -7.232  1.00 10.00      A   
ATOM   1804  CB  ILE A 191       5.714  13.396  -8.216  1.00 10.00      A   
ATOM   1805  CG1 ILE A 191       6.127  14.681  -7.485  1.00 10.00      A   
ATOM   1806  CG2 ILE A 191       4.410  13.601  -8.977  1.00 10.00      A   
ATOM   1807  CD1 ILE A 191       6.518  15.813  -8.413  1.00 10.00      A   
ATOM   1808  C   ILE A 191       6.960  11.828  -6.705  1.00 10.00      A   
ATOM   1809  O   ILE A 191       7.975  12.066  -7.359  1.00 10.00      A   
ATOM   1810  N   SER A 192       6.983  11.203  -5.532  1.00 10.00      A   
ATOM   1811  HN  SER A 192       6.137  11.032  -5.064  1.00 10.00      A   
ATOM   1812  CA  SER A 192       8.229  10.778  -4.906  1.00 10.00      A   
ATOM   1813  CB  SER A 192       7.945  10.307  -3.480  1.00 10.00      A   
ATOM   1814  OG  SER A 192       7.324  11.333  -2.726  1.00 10.00      A   
ATOM   1815  HG  SER A 192       7.882  12.122  -2.748  1.00 10.00      A   
ATOM   1816  C   SER A 192       8.917   9.667  -5.700  1.00 10.00      A   
ATOM   1817  O   SER A 192      10.066   9.315  -5.431  1.00 10.00      A   
ATOM   1818  N   CYS A 193       8.215   9.131  -6.688  1.00 10.00      A   
ATOM   1819  HN  CYS A 193       7.313   9.468  -6.869  1.00 10.00      A   
ATOM   1820  CA  CYS A 193       8.745   8.058  -7.515  1.00 10.00      A   
ATOM   1821  CB  CYS A 193       7.609   7.123  -7.923  1.00 10.00      A   
ATOM   1822  SG  CYS A 193       6.121   7.995  -8.455  1.00 10.00      A   
ATOM   1823  HG  CYS A 193       5.095   7.163  -8.325  1.00 10.00      A   
ATOM   1824  C   CYS A 193       9.434   8.602  -8.762  1.00 10.00      A   
ATOM   1825  O   CYS A 193      10.008   7.841  -9.541  1.00 10.00      A   
ATOM   1826  N   LEU A 194       9.376   9.913  -8.953  1.00 10.00      A   
ATOM   1827  HN  LEU A 194       8.913  10.477  -8.295  1.00 10.00      A   
ATOM   1828  CA  LEU A 194       9.997  10.537 -10.110  1.00 10.00      A   
ATOM   1829  CB  LEU A 194       9.429  11.940 -10.327  1.00 10.00      A   
ATOM   1830  CG  LEU A 194       9.674  12.556 -11.706  1.00 10.00      A   
ATOM   1831  CD1 LEU A 194       8.831  11.860 -12.762  1.00 10.00      A   
ATOM   1832  CD2 LEU A 194       9.401  14.051 -11.689  1.00 10.00      A   
ATOM   1833  C   LEU A 194      11.510  10.601  -9.932  1.00 10.00      A   
ATOM   1834  O   LEU A 194      12.011  10.584  -8.803  1.00 10.00      A   
ATOM   1835  N   ALA A 195      12.234  10.672 -11.038  1.00 10.00      A   
ATOM   1836  HN  ALA A 195      11.784  10.692 -11.913  1.00 10.00      A   
ATOM   1837  CA  ALA A 195      13.684  10.733 -10.988  1.00 10.00      A   
ATOM   1838  CB  ALA A 195      14.287   9.600 -11.796  1.00 10.00      A   
ATOM   1839  C   ALA A 195      14.201  12.086 -11.468  1.00 10.00      A   
ATOM   1840  O   ALA A 195      15.122  12.649 -10.877  1.00 10.00      A   
ATOM   1841  N   SER A 196      13.612  12.600 -12.539  1.00 10.00      A   
ATOM   1842  HN  SER A 196      12.895  12.094 -12.982  1.00 10.00      A   
ATOM   1843  CA  SER A 196      14.013  13.884 -13.095  1.00 10.00      A   
ATOM   1844  CB  SER A 196      13.392  14.069 -14.480  1.00 10.00      A   
ATOM   1845  OG  SER A 196      12.025  13.692 -14.481  1.00 10.00      A   
ATOM   1846  HG  SER A 196      11.963  12.721 -14.507  1.00 10.00      A   
ATOM   1847  C   SER A 196      13.607  15.041 -12.193  1.00 10.00      A   
ATOM   1848  O   SER A 196      12.818  14.877 -11.259  1.00 10.00      A   
ATOM   1849  N   GLU A 197      14.162  16.209 -12.468  1.00 10.00      A   
ATOM   1850  HN  GLU A 197      14.794  16.277 -13.214  1.00 10.00      A   
ATOM   1851  CA  GLU A 197      13.849  17.397 -11.702  1.00 10.00      A   
ATOM   1852  CB  GLU A 197      15.102  18.258 -11.513  1.00 10.00      A   
ATOM   1853  CG  GLU A 197      14.862  19.545 -10.742  1.00 10.00      A   
ATOM   1854  CD  GLU A 197      15.748  20.678 -11.218  1.00 10.00      A   
ATOM   1855  OE1 GLU A 197      15.658  21.052 -12.411  1.00 10.00      A   
ATOM   1856  OE2 GLU A 197      16.535  21.201 -10.406  1.00 10.00      A   
ATOM   1857  C   GLU A 197      12.777  18.200 -12.422  1.00 10.00      A   
ATOM   1858  O   GLU A 197      13.009  18.708 -13.524  1.00 10.00      A   
ATOM   1859  N   VAL A 198      11.602  18.298 -11.813  1.00 10.00      A   
ATOM   1860  HN  VAL A 198      11.472  17.858 -10.945  1.00 10.00      A   
ATOM   1861  CA  VAL A 198      10.506  19.057 -12.400  1.00 10.00      A   
ATOM   1862  CB  VAL A 198       9.163  18.812 -11.674  1.00 10.00      A   
ATOM   1863  CG1 VAL A 198       8.588  17.457 -12.059  1.00 10.00      A   
ATOM   1864  CG2 VAL A 198       9.333  18.909 -10.165  1.00 10.00      A   
ATOM   1865  C   VAL A 198      10.831  20.546 -12.377  1.00 10.00      A   
ATOM   1866  O   VAL A 198      11.580  21.010 -11.509  1.00 10.00      A   
ATOM   1867  N   SER A 199      10.286  21.277 -13.343  1.00 10.00      A   
ATOM   1868  HN  SER A 199       9.716  20.837 -14.010  1.00 10.00      A   
ATOM   1869  CA  SER A 199      10.509  22.709 -13.448  1.00 10.00      A   
ATOM   1870  CB  SER A 199       9.781  23.251 -14.682  1.00 10.00      A   
ATOM   1871  OG  SER A 199       9.742  22.273 -15.715  1.00 10.00      A   
ATOM   1872  HG  SER A 199       8.869  22.275 -16.130  1.00 10.00      A   
ATOM   1873  C   SER A 199      10.020  23.421 -12.190  1.00 10.00      A   
ATOM   1874  O   SER A 199       8.816  23.460 -11.920  1.00 10.00      A   
ATOM   1875  N   PHE A 200      10.963  23.968 -11.427  1.00 10.00      A   
ATOM   1876  HN  PHE A 200      11.902  23.885 -11.703  1.00 10.00      A   
ATOM   1877  CA  PHE A 200      10.654  24.679 -10.189  1.00 10.00      A   
ATOM   1878  CB  PHE A 200      11.944  25.188  -9.532  1.00 10.00      A   
ATOM   1879  CG  PHE A 200      11.767  25.678  -8.121  1.00 10.00      A   
ATOM   1880  CD1 PHE A 200      11.676  24.778  -7.073  1.00 10.00      A   
ATOM   1881  CD2 PHE A 200      11.686  27.034  -7.842  1.00 10.00      A   
ATOM   1882  CE1 PHE A 200      11.506  25.220  -5.775  1.00 10.00      A   
ATOM   1883  CE2 PHE A 200      11.517  27.485  -6.546  1.00 10.00      A   
ATOM   1884  CZ  PHE A 200      11.427  26.575  -5.510  1.00 10.00      A   
ATOM   1885  C   PHE A 200       9.699  25.838 -10.451  1.00 10.00      A   
ATOM   1886  O   PHE A 200       8.803  26.120  -9.650  1.00 10.00      A   
ATOM   1887  N   SER A 201       9.878  26.482 -11.595  1.00 10.00      A   
ATOM   1888  HN  SER A 201      10.591  26.191 -12.202  1.00 10.00      A   
ATOM   1889  CA  SER A 201       9.048  27.607 -11.984  1.00 10.00      A   
ATOM   1890  CB  SER A 201       9.549  28.151 -13.317  1.00 10.00      A   
ATOM   1891  OG  SER A 201      10.325  27.166 -13.989  1.00 10.00      A   
ATOM   1892  HG  SER A 201      10.479  27.450 -14.900  1.00 10.00      A   
ATOM   1893  C   SER A 201       7.578  27.204 -12.095  1.00 10.00      A   
ATOM   1894  O   SER A 201       6.686  27.929 -11.643  1.00 10.00      A   
ATOM   1895  N   ALA A 202       7.334  26.039 -12.685  1.00 10.00      A   
ATOM   1896  HN  ALA A 202       8.088  25.499 -13.000  1.00 10.00      A   
ATOM   1897  CA  ALA A 202       5.978  25.541 -12.856  1.00 10.00      A   
ATOM   1898  CB  ALA A 202       5.953  24.408 -13.868  1.00 10.00      A   
ATOM   1899  C   ALA A 202       5.399  25.078 -11.524  1.00 10.00      A   
ATOM   1900  O   ALA A 202       4.243  25.364 -11.203  1.00 10.00      A   
ATOM   1901  N   LEU A 203       6.219  24.379 -10.746  1.00 10.00      A   
ATOM   1902  HN  LEU A 203       7.134  24.203 -11.055  1.00 10.00      A   
ATOM   1903  CA  LEU A 203       5.797  23.864  -9.450  1.00 10.00      A   
ATOM   1904  CB  LEU A 203       6.890  22.995  -8.827  1.00 10.00      A   
ATOM   1905  CG  LEU A 203       6.514  22.283  -7.523  1.00 10.00      A   
ATOM   1906  CD1 LEU A 203       5.366  21.307  -7.745  1.00 10.00      A   
ATOM   1907  CD2 LEU A 203       7.719  21.567  -6.938  1.00 10.00      A   
ATOM   1908  C   LEU A 203       5.407  24.986  -8.497  1.00 10.00      A   
ATOM   1909  O   LEU A 203       4.333  24.945  -7.898  1.00 10.00      A   
ATOM   1910  N   GLU A 204       6.271  25.990  -8.374  1.00 10.00      A   
ATOM   1911  HN  GLU A 204       7.115  25.968  -8.885  1.00 10.00      A   
ATOM   1912  CA  GLU A 204       5.999  27.118  -7.488  1.00 10.00      A   
ATOM   1913  CB  GLU A 204       7.126  28.153  -7.529  1.00 10.00      A   
ATOM   1914  CG  GLU A 204       7.051  29.173  -6.402  1.00 10.00      A   
ATOM   1915  CD  GLU A 204       8.068  30.290  -6.535  1.00 10.00      A   
ATOM   1916  OE1 GLU A 204       8.622  30.475  -7.635  1.00 10.00      A   
ATOM   1917  OE2 GLU A 204       8.298  31.008  -5.535  1.00 10.00      A   
ATOM   1918  C   GLU A 204       4.658  27.770  -7.815  1.00 10.00      A   
ATOM   1919  O   GLU A 204       3.840  28.002  -6.927  1.00 10.00      A   
ATOM   1920  N   ARG A 205       4.421  28.038  -9.095  1.00 10.00      A   
ATOM   1921  HN  ARG A 205       5.099  27.806  -9.766  1.00 10.00      A   
ATOM   1922  CA  ARG A 205       3.174  28.663  -9.524  1.00 10.00      A   
ATOM   1923  CB  ARG A 205       3.217  29.004 -11.012  1.00 10.00      A   
ATOM   1924  CG  ARG A 205       4.093  30.198 -11.353  1.00 10.00      A   
ATOM   1925  CD  ARG A 205       3.719  30.789 -12.700  1.00 10.00      A   
ATOM   1926  NE  ARG A 205       3.999  29.869 -13.805  1.00 10.00      A   
ATOM   1927  HE  ARG A 205       4.945  29.626 -13.962  1.00 10.00      A   
ATOM   1928  CZ  ARG A 205       3.059  29.359 -14.601  1.00 10.00      A   
ATOM   1929  NH1 ARG A 205       1.784  29.683 -14.408  1.00 10.00      A   
ATOM   1930 HH11 ARG A 205       1.032  29.292 -15.028  1.00 10.00      A   
ATOM   1931 HH12 ARG A 205       1.521  30.333 -13.637  1.00 10.00      A   
ATOM   1932  NH2 ARG A 205       3.394  28.532 -15.582  1.00 10.00      A   
ATOM   1933 HH21 ARG A 205       2.656  28.130 -16.206  1.00 10.00      A   
ATOM   1934 HH22 ARG A 205       4.394  28.278 -15.737  1.00 10.00      A   
ATOM   1935  C   ARG A 205       1.971  27.773  -9.224  1.00 10.00      A   
ATOM   1936  O   ARG A 205       0.937  28.248  -8.750  1.00 10.00      A   
ATOM   1937  N   LEU A 206       2.124  26.480  -9.490  1.00 10.00      A   
ATOM   1938  HN  LEU A 206       2.983  26.166  -9.852  1.00 10.00      A   
ATOM   1939  CA  LEU A 206       1.059  25.509  -9.260  1.00 10.00      A   
ATOM   1940  CB  LEU A 206       1.490  24.117  -9.731  1.00 10.00      A   
ATOM   1941  CG  LEU A 206       0.942  23.664 -11.087  1.00 10.00      A   
ATOM   1942  CD1 LEU A 206       1.881  22.659 -11.739  1.00 10.00      A   
ATOM   1943  CD2 LEU A 206      -0.452  23.074 -10.927  1.00 10.00      A   
ATOM   1944  C   LEU A 206       0.654  25.460  -7.793  1.00 10.00      A   
ATOM   1945  O   LEU A 206      -0.527  25.561  -7.463  1.00 10.00      A   
ATOM   1946  N   VAL A 207       1.643  25.315  -6.921  1.00 10.00      A   
ATOM   1947  HN  VAL A 207       2.565  25.243  -7.258  1.00 10.00      A   
ATOM   1948  CA  VAL A 207       1.401  25.247  -5.480  1.00 10.00      A   
ATOM   1949  CB  VAL A 207       2.706  24.971  -4.693  1.00 10.00      A   
ATOM   1950  CG1 VAL A 207       2.444  24.955  -3.190  1.00 10.00      A   
ATOM   1951  CG2 VAL A 207       3.330  23.655  -5.135  1.00 10.00      A   
ATOM   1952  C   VAL A 207       0.772  26.540  -4.964  1.00 10.00      A   
ATOM   1953  O   VAL A 207      -0.194  26.509  -4.202  1.00 10.00      A   
ATOM   1954  N   THR A 208       1.316  27.671  -5.401  1.00 10.00      A   
ATOM   1955  HN  THR A 208       2.071  27.627  -6.027  1.00 10.00      A   
ATOM   1956  CA  THR A 208       0.828  28.978  -4.968  1.00 10.00      A   
ATOM   1957  CB  THR A 208       1.716  30.114  -5.514  1.00 10.00      A   
ATOM   1958  OG1 THR A 208       3.087  29.818  -5.233  1.00 10.00      A   
ATOM   1959  HG1 THR A 208       3.420  29.184  -5.882  1.00 10.00      A   
ATOM   1960  CG2 THR A 208       1.364  31.447  -4.870  1.00 10.00      A   
ATOM   1961  C   THR A 208      -0.628  29.236  -5.359  1.00 10.00      A   
ATOM   1962  O   THR A 208      -1.390  29.820  -4.582  1.00 10.00      A   
ATOM   1963  N   ARG A 209      -1.025  28.791  -6.547  1.00 10.00      A   
ATOM   1964  HN  ARG A 209      -0.391  28.301  -7.118  1.00 10.00      A   
ATOM   1965  CA  ARG A 209      -2.386  29.025  -7.014  1.00 10.00      A   
ATOM   1966  CB  ARG A 209      -2.450  29.194  -8.537  1.00 10.00      A   
ATOM   1967  CG  ARG A 209      -2.390  27.902  -9.334  1.00 10.00      A   
ATOM   1968  CD  ARG A 209      -2.714  28.157 -10.799  1.00 10.00      A   
ATOM   1969  NE  ARG A 209      -2.598  26.946 -11.613  1.00 10.00      A   
ATOM   1970  HE  ARG A 209      -3.368  26.329 -11.615  1.00 10.00      A   
ATOM   1971  CZ  ARG A 209      -1.519  26.642 -12.342  1.00 10.00      A   
ATOM   1972  NH1 ARG A 209      -0.468  27.454 -12.353  1.00 10.00      A   
ATOM   1973 HH11 ARG A 209      -0.477  28.336 -11.796  1.00 10.00      A   
ATOM   1974 HH12 ARG A 209       0.374  27.213 -12.921  1.00 10.00      A   
ATOM   1975  NH2 ARG A 209      -1.502  25.540 -13.079  1.00 10.00      A   
ATOM   1976 HH21 ARG A 209      -2.330  24.911 -13.097  1.00 10.00      A   
ATOM   1977 HH22 ARG A 209      -0.656  25.304 -13.649  1.00 10.00      A   
ATOM   1978  C   ARG A 209      -3.390  27.985  -6.525  1.00 10.00      A   
ATOM   1979  O   ARG A 209      -4.598  28.172  -6.680  1.00 10.00      A   
ATOM   1980  N   CYS A 210      -2.907  26.903  -5.926  1.00 10.00      A   
ATOM   1981  HN  CYS A 210      -1.938  26.807  -5.803  1.00 10.00      A   
ATOM   1982  CA  CYS A 210      -3.796  25.853  -5.439  1.00 10.00      A   
ATOM   1983  CB  CYS A 210      -3.412  24.498  -6.032  1.00 10.00      A   
ATOM   1984  SG  CYS A 210      -3.278  24.495  -7.834  1.00 10.00      A   
ATOM   1985  HG  CYS A 210      -2.053  24.912  -8.139  1.00 10.00      A   
ATOM   1986  C   CYS A 210      -3.814  25.779  -3.913  1.00 10.00      A   
ATOM   1987  O   CYS A 210      -3.006  25.075  -3.308  1.00 10.00      A   
ATOM   1988  N   PRO A 211      -4.757  26.490  -3.267  1.00 10.00      A   
ATOM   1989  CA  PRO A 211      -4.875  26.497  -1.804  1.00 10.00      A   
ATOM   1990  CB  PRO A 211      -5.780  27.700  -1.538  1.00 10.00      A   
ATOM   1991  CG  PRO A 211      -6.633  27.798  -2.756  1.00 10.00      A   
ATOM   1992  CD  PRO A 211      -5.779  27.341  -3.907  1.00 10.00      A   
ATOM   1993  C   PRO A 211      -5.535  25.214  -1.299  1.00 10.00      A   
ATOM   1994  O   PRO A 211      -5.626  24.968  -0.094  1.00 10.00      A   
ATOM   1995  N   ASN A 212      -5.994  24.400  -2.240  1.00 10.00      A   
ATOM   1996  HN  ASN A 212      -5.885  24.655  -3.180  1.00 10.00      A   
ATOM   1997  CA  ASN A 212      -6.646  23.141  -1.921  1.00 10.00      A   
ATOM   1998  CB  ASN A 212      -7.525  22.686  -3.091  1.00 10.00      A   
ATOM   1999  CG  ASN A 212      -8.704  23.607  -3.335  1.00 10.00      A   
ATOM   2000  OD1 ASN A 212      -9.320  24.107  -2.395  1.00 10.00      A   
ATOM   2001  ND2 ASN A 212      -9.013  23.853  -4.602  1.00 10.00      A   
ATOM   2002 HD21 ASN A 212      -8.466  23.434  -5.305  1.00 10.00      A   
ATOM   2003 HD22 ASN A 212      -9.774  24.444  -4.788  1.00 10.00      A   
ATOM   2004  C   ASN A 212      -5.609  22.076  -1.611  1.00 10.00      A   
ATOM   2005  O   ASN A 212      -5.918  21.067  -0.979  1.00 10.00      A   
ATOM   2006  N   LEU A 213      -4.373  22.322  -2.044  1.00 10.00      A   
ATOM   2007  HN  LEU A 213      -4.194  23.159  -2.526  1.00 10.00      A   
ATOM   2008  CA  LEU A 213      -3.277  21.386  -1.825  1.00 10.00      A   
ATOM   2009  CB  LEU A 213      -1.995  21.900  -2.486  1.00 10.00      A   
ATOM   2010  CG  LEU A 213      -0.771  20.983  -2.400  1.00 10.00      A   
ATOM   2011  CD1 LEU A 213      -1.006  19.689  -3.167  1.00 10.00      A   
ATOM   2012  CD2 LEU A 213       0.461  21.697  -2.926  1.00 10.00      A   
ATOM   2013  C   LEU A 213      -3.047  21.138  -0.339  1.00 10.00      A   
ATOM   2014  O   LEU A 213      -2.805  22.069   0.429  1.00 10.00      A   
ATOM   2015  N   LYS A 214      -3.135  19.877   0.052  1.00 10.00      A   
ATOM   2016  HN  LYS A 214      -3.329  19.183  -0.623  1.00 10.00      A   
ATOM   2017  CA  LYS A 214      -2.949  19.489   1.445  1.00 10.00      A   
ATOM   2018  CB  LYS A 214      -4.236  18.876   2.011  1.00 10.00      A   
ATOM   2019  CG  LYS A 214      -5.450  19.792   1.967  1.00 10.00      A   
ATOM   2020  CD  LYS A 214      -5.235  21.050   2.792  1.00 10.00      A   
ATOM   2021  CE  LYS A 214      -6.519  21.851   2.904  1.00 10.00      A   
ATOM   2022  NZ  LYS A 214      -6.893  22.506   1.620  1.00 10.00      A   
ATOM   2023  HZ1 LYS A 214      -6.333  23.369   1.483  1.00 10.00      A   
ATOM   2024  HZ2 LYS A 214      -7.900  22.765   1.634  1.00 10.00      A   
ATOM   2025  HZ3 LYS A 214      -6.723  21.859   0.819  1.00 10.00      A   
ATOM   2026  C   LYS A 214      -1.805  18.494   1.587  1.00 10.00      A   
ATOM   2027  O   LYS A 214      -1.137  18.447   2.620  1.00 10.00      A   
ATOM   2028  N   SER A 215      -1.583  17.707   0.541  1.00 10.00      A   
ATOM   2029  HN  SER A 215      -2.142  17.804  -0.260  1.00 10.00      A   
ATOM   2030  CA  SER A 215      -0.530  16.704   0.546  1.00 10.00      A   
ATOM   2031  CB  SER A 215      -1.148  15.305   0.497  1.00 10.00      A   
ATOM   2032  OG  SER A 215      -0.201  14.308   0.840  1.00 10.00      A   
ATOM   2033  HG  SER A 215      -0.442  13.918   1.705  1.00 10.00      A   
ATOM   2034  C   SER A 215       0.410  16.900  -0.639  1.00 10.00      A   
ATOM   2035  O   SER A 215       0.007  16.751  -1.794  1.00 10.00      A   
ATOM   2036  N   LEU A 216       1.660  17.232  -0.348  1.00 10.00      A   
ATOM   2037  HN  LEU A 216       1.922  17.327   0.595  1.00 10.00      A   
ATOM   2038  CA  LEU A 216       2.658  17.447  -1.390  1.00 10.00      A   
ATOM   2039  CB  LEU A 216       3.023  18.930  -1.501  1.00 10.00      A   
ATOM   2040  CG  LEU A 216       4.081  19.282  -2.548  1.00 10.00      A   
ATOM   2041  CD1 LEU A 216       3.561  19.015  -3.950  1.00 10.00      A   
ATOM   2042  CD2 LEU A 216       4.512  20.732  -2.401  1.00 10.00      A   
ATOM   2043  C   LEU A 216       3.907  16.618  -1.120  1.00 10.00      A   
ATOM   2044  O   LEU A 216       4.646  16.882  -0.170  1.00 10.00      A   
ATOM   2045  N   LYS A 217       4.128  15.611  -1.954  1.00 10.00      A   
ATOM   2046  HN  LYS A 217       3.493  15.451  -2.692  1.00 10.00      A   
ATOM   2047  CA  LYS A 217       5.284  14.736  -1.817  1.00 10.00      A   
ATOM   2048  CB  LYS A 217       4.835  13.299  -1.528  1.00 10.00      A   
ATOM   2049  CG  LYS A 217       4.500  13.029  -0.067  1.00 10.00      A   
ATOM   2050  CD  LYS A 217       3.008  13.140   0.208  1.00 10.00      A   
ATOM   2051  CE  LYS A 217       2.243  11.951  -0.358  1.00 10.00      A   
ATOM   2052  NZ  LYS A 217       0.868  11.869   0.202  1.00 10.00      A   
ATOM   2053  HZ1 LYS A 217       0.433  12.818   0.224  1.00 10.00      A   
ATOM   2054  HZ2 LYS A 217       0.896  11.490   1.170  1.00 10.00      A   
ATOM   2055  HZ3 LYS A 217       0.279  11.244  -0.384  1.00 10.00      A   
ATOM   2056  C   LYS A 217       6.141  14.785  -3.077  1.00 10.00      A   
ATOM   2057  O   LYS A 217       5.708  14.360  -4.150  1.00 10.00      A   
ATOM   2058  N   LEU A 218       7.356  15.304  -2.944  1.00 10.00      A   
ATOM   2059  HN  LEU A 218       7.652  15.598  -2.057  1.00 10.00      A   
ATOM   2060  CA  LEU A 218       8.270  15.427  -4.075  1.00 10.00      A   
ATOM   2061  CB  LEU A 218       9.008  16.769  -4.027  1.00 10.00      A   
ATOM   2062  CG  LEU A 218       8.139  18.026  -4.109  1.00 10.00      A   
ATOM   2063  CD1 LEU A 218       9.001  19.281  -4.069  1.00 10.00      A   
ATOM   2064  CD2 LEU A 218       7.279  18.003  -5.363  1.00 10.00      A   
ATOM   2065  C   LEU A 218       9.275  14.282  -4.114  1.00 10.00      A   
ATOM   2066  O   LEU A 218       9.176  13.332  -3.336  1.00 10.00      A   
ATOM   2067  N   ASN A 219      10.249  14.384  -5.011  1.00 10.00      A   
ATOM   2068  HN  ASN A 219      10.288  15.179  -5.585  1.00 10.00      A   
ATOM   2069  CA  ASN A 219      11.272  13.351  -5.165  1.00 10.00      A   
ATOM   2070  CB  ASN A 219      11.425  12.937  -6.634  1.00 10.00      A   
ATOM   2071  CG  ASN A 219      11.938  14.041  -7.545  1.00 10.00      A   
ATOM   2072  OD1 ASN A 219      11.663  15.225  -7.340  1.00 10.00      A   
ATOM   2073  ND2 ASN A 219      12.687  13.654  -8.568  1.00 10.00      A   
ATOM   2074 HD21 ASN A 219      12.867  12.693  -8.673  1.00 10.00      A   
ATOM   2075 HD22 ASN A 219      13.020  14.340  -9.188  1.00 10.00      A   
ATOM   2076  C   ASN A 219      12.617  13.762  -4.557  1.00 10.00      A   
ATOM   2077  O   ASN A 219      12.729  14.818  -3.936  1.00 10.00      A   
ATOM   2078  N   ARG A 220      13.633  12.924  -4.753  1.00 10.00      A   
ATOM   2079  HN  ARG A 220      13.486  12.118  -5.293  1.00 10.00      A   
ATOM   2080  CA  ARG A 220      14.967  13.162  -4.201  1.00 10.00      A   
ATOM   2081  CB  ARG A 220      15.792  11.874  -4.273  1.00 10.00      A   
ATOM   2082  CG  ARG A 220      16.971  11.800  -3.313  1.00 10.00      A   
ATOM   2083  CD  ARG A 220      17.620  10.426  -3.382  1.00 10.00      A   
ATOM   2084  NE  ARG A 220      18.572  10.186  -2.299  1.00 10.00      A   
ATOM   2085  HE  ARG A 220      18.984  10.982  -1.866  1.00 10.00      A   
ATOM   2086  CZ  ARG A 220      18.912   8.967  -1.867  1.00 10.00      A   
ATOM   2087  NH1 ARG A 220      18.381   7.879  -2.423  1.00 10.00      A   
ATOM   2088 HH11 ARG A 220      18.652   6.929  -2.081  1.00 10.00      A   
ATOM   2089 HH12 ARG A 220      17.691   7.966  -3.200  1.00 10.00      A   
ATOM   2090  NH2 ARG A 220      19.795   8.836  -0.886  1.00 10.00      A   
ATOM   2091 HH21 ARG A 220      20.229   9.691  -0.455  1.00 10.00      A   
ATOM   2092 HH22 ARG A 220      20.065   7.888  -0.537  1.00 10.00      A   
ATOM   2093  C   ARG A 220      15.704  14.293  -4.916  1.00 10.00      A   
ATOM   2094  O   ARG A 220      16.521  14.985  -4.311  1.00 10.00      A   
ATOM   2095  N   ALA A 221      15.417  14.476  -6.199  1.00 10.00      A   
ATOM   2096  HN  ALA A 221      14.756  13.896  -6.624  1.00 10.00      A   
ATOM   2097  CA  ALA A 221      16.065  15.522  -6.990  1.00 10.00      A   
ATOM   2098  CB  ALA A 221      15.944  15.213  -8.474  1.00 10.00      A   
ATOM   2099  C   ALA A 221      15.482  16.899  -6.677  1.00 10.00      A   
ATOM   2100  O   ALA A 221      14.849  17.532  -7.530  1.00 10.00      A   
ATOM   2101  N   VAL A 222      15.698  17.354  -5.450  1.00 10.00      A   
ATOM   2102  HN  VAL A 222      16.222  16.803  -4.822  1.00 10.00      A   
ATOM   2103  CA  VAL A 222      15.190  18.642  -5.005  1.00 10.00      A   
ATOM   2104  CB  VAL A 222      13.892  18.480  -4.168  1.00 10.00      A   
ATOM   2105  CG1 VAL A 222      13.469  19.799  -3.537  1.00 10.00      A   
ATOM   2106  CG2 VAL A 222      12.761  17.922  -5.022  1.00 10.00      A   
ATOM   2107  C   VAL A 222      16.242  19.370  -4.169  1.00 10.00      A   
ATOM   2108  O   VAL A 222      16.868  18.775  -3.291  1.00 10.00      A   
ATOM   2109  N   PRO A 223      16.466  20.661  -4.458  1.00 10.00      A   
ATOM   2110  CA  PRO A 223      17.420  21.486  -3.714  1.00 10.00      A   
ATOM   2111  CB  PRO A 223      17.493  22.786  -4.535  1.00 10.00      A   
ATOM   2112  CG  PRO A 223      16.841  22.473  -5.840  1.00 10.00      A   
ATOM   2113  CD  PRO A 223      15.823  21.415  -5.544  1.00 10.00      A   
ATOM   2114  C   PRO A 223      16.898  21.793  -2.310  1.00 10.00      A   
ATOM   2115  O   PRO A 223      15.780  22.291  -2.152  1.00 10.00      A   
ATOM   2116  N   LEU A 224      17.702  21.496  -1.298  1.00 10.00      A   
ATOM   2117  HN  LEU A 224      18.584  21.098  -1.489  1.00 10.00      A   
ATOM   2118  CA  LEU A 224      17.308  21.739   0.089  1.00 10.00      A   
ATOM   2119  CB  LEU A 224      18.390  21.245   1.054  1.00 10.00      A   
ATOM   2120  CG  LEU A 224      18.131  21.512   2.538  1.00 10.00      A   
ATOM   2121  CD1 LEU A 224      17.113  20.534   3.092  1.00 10.00      A   
ATOM   2122  CD2 LEU A 224      19.424  21.455   3.331  1.00 10.00      A   
ATOM   2123  C   LEU A 224      17.029  23.218   0.345  1.00 10.00      A   
ATOM   2124  O   LEU A 224      16.160  23.568   1.143  1.00 10.00      A   
ATOM   2125  N   GLU A 225      17.751  24.084  -0.352  1.00 10.00      A   
ATOM   2126  HN  GLU A 225      18.422  23.745  -0.997  1.00 10.00      A   
ATOM   2127  CA  GLU A 225      17.587  25.525  -0.181  1.00 10.00      A   
ATOM   2128  CB  GLU A 225      18.797  26.286  -0.727  1.00 10.00      A   
ATOM   2129  CG  GLU A 225      20.116  25.551  -0.579  1.00 10.00      A   
ATOM   2130  CD  GLU A 225      20.510  24.828  -1.847  1.00 10.00      A   
ATOM   2131  OE1 GLU A 225      19.945  23.750  -2.117  1.00 10.00      A   
ATOM   2132  OE2 GLU A 225      21.375  25.352  -2.587  1.00 10.00      A   
ATOM   2133  C   GLU A 225      16.305  26.040  -0.831  1.00 10.00      A   
ATOM   2134  O   GLU A 225      15.969  27.217  -0.707  1.00 10.00      A   
ATOM   2135  N   LYS A 226      15.586  25.165  -1.518  1.00 10.00      A   
ATOM   2136  HN  LYS A 226      15.897  24.232  -1.587  1.00 10.00      A   
ATOM   2137  CA  LYS A 226      14.347  25.560  -2.179  1.00 10.00      A   
ATOM   2138  CB  LYS A 226      14.340  25.109  -3.641  1.00 10.00      A   
ATOM   2139  CG  LYS A 226      15.422  25.762  -4.488  1.00 10.00      A   
ATOM   2140  CD  LYS A 226      15.286  27.277  -4.488  1.00 10.00      A   
ATOM   2141  CE  LYS A 226      16.631  27.957  -4.674  1.00 10.00      A   
ATOM   2142  NZ  LYS A 226      17.146  27.829  -6.063  1.00 10.00      A   
ATOM   2143  HZ1 LYS A 226      17.160  26.831  -6.356  1.00 10.00      A   
ATOM   2144  HZ2 LYS A 226      18.112  28.208  -6.122  1.00 10.00      A   
ATOM   2145  HZ3 LYS A 226      16.542  28.360  -6.721  1.00 10.00      A   
ATOM   2146  C   LYS A 226      13.118  25.036  -1.438  1.00 10.00      A   
ATOM   2147  O   LYS A 226      11.982  25.232  -1.875  1.00 10.00      A   
ATOM   2148  N   LEU A 227      13.352  24.385  -0.307  1.00 10.00      A   
ATOM   2149  HN  LEU A 227      14.277  24.265  -0.009  1.00 10.00      A   
ATOM   2150  CA  LEU A 227      12.268  23.838   0.499  1.00 10.00      A   
ATOM   2151  CB  LEU A 227      12.815  22.949   1.619  1.00 10.00      A   
ATOM   2152  CG  LEU A 227      12.867  21.448   1.319  1.00 10.00      A   
ATOM   2153  CD1 LEU A 227      13.547  20.698   2.452  1.00 10.00      A   
ATOM   2154  CD2 LEU A 227      11.467  20.901   1.085  1.00 10.00      A   
ATOM   2155  C   LEU A 227      11.410  24.951   1.084  1.00 10.00      A   
ATOM   2156  O   LEU A 227      10.184  24.935   0.966  1.00 10.00      A   
ATOM   2157  N   ALA A 228      12.069  25.929   1.690  1.00 10.00      A   
ATOM   2158  HN  ALA A 228      13.047  25.885   1.731  1.00 10.00      A   
ATOM   2159  CA  ALA A 228      11.387  27.063   2.302  1.00 10.00      A   
ATOM   2160  CB  ALA A 228      12.384  27.939   3.045  1.00 10.00      A   
ATOM   2161  C   ALA A 228      10.637  27.882   1.260  1.00 10.00      A   
ATOM   2162  O   ALA A 228       9.628  28.523   1.567  1.00 10.00      A   
ATOM   2163  N   THR A 229      11.137  27.855   0.032  1.00 10.00      A   
ATOM   2164  HN  THR A 229      11.943  27.324  -0.144  1.00 10.00      A   
ATOM   2165  CA  THR A 229      10.532  28.583  -1.069  1.00 10.00      A   
ATOM   2166  CB  THR A 229      11.414  28.461  -2.322  1.00 10.00      A   
ATOM   2167  OG1 THR A 229      12.789  28.396  -1.914  1.00 10.00      A   
ATOM   2168  HG1 THR A 229      13.128  29.291  -1.784  1.00 10.00      A   
ATOM   2169  CG2 THR A 229      11.218  29.661  -3.238  1.00 10.00      A   
ATOM   2170  C   THR A 229       9.139  28.038  -1.369  1.00 10.00      A   
ATOM   2171  O   THR A 229       8.211  28.800  -1.650  1.00 10.00      A   
ATOM   2172  N   LEU A 230       8.997  26.716  -1.295  1.00 10.00      A   
ATOM   2173  HN  LEU A 230       9.780  26.160  -1.070  1.00 10.00      A   
ATOM   2174  CA  LEU A 230       7.718  26.066  -1.549  1.00 10.00      A   
ATOM   2175  CB  LEU A 230       7.939  24.647  -2.075  1.00 10.00      A   
ATOM   2176  CG  LEU A 230       8.611  24.534  -3.444  1.00 10.00      A   
ATOM   2177  CD1 LEU A 230       9.021  23.095  -3.718  1.00 10.00      A   
ATOM   2178  CD2 LEU A 230       7.684  25.046  -4.538  1.00 10.00      A   
ATOM   2179  C   LEU A 230       6.859  26.037  -0.289  1.00 10.00      A   
ATOM   2180  O   LEU A 230       5.649  26.248  -0.349  1.00 10.00      A   
ATOM   2181  N   LEU A 231       7.501  25.808   0.857  1.00 10.00      A   
ATOM   2182  HN  LEU A 231       8.475  25.664   0.840  1.00 10.00      A   
ATOM   2183  CA  LEU A 231       6.802  25.748   2.138  1.00 10.00      A   
ATOM   2184  CB  LEU A 231       7.772  25.393   3.262  1.00 10.00      A   
ATOM   2185  CG  LEU A 231       8.067  23.905   3.450  1.00 10.00      A   
ATOM   2186  CD1 LEU A 231       9.174  23.707   4.472  1.00 10.00      A   
ATOM   2187  CD2 LEU A 231       6.808  23.169   3.880  1.00 10.00      A   
ATOM   2188  C   LEU A 231       6.073  27.051   2.456  1.00 10.00      A   
ATOM   2189  O   LEU A 231       4.981  27.040   3.022  1.00 10.00      A   
ATOM   2190  N   GLN A 232       6.676  28.171   2.084  1.00 10.00      A   
ATOM   2191  HN  GLN A 232       7.549  28.118   1.642  1.00 10.00      A   
ATOM   2192  CA  GLN A 232       6.077  29.477   2.330  1.00 10.00      A   
ATOM   2193  CB  GLN A 232       7.123  30.587   2.212  1.00 10.00      A   
ATOM   2194  CG  GLN A 232       7.843  30.905   3.514  1.00 10.00      A   
ATOM   2195  CD  GLN A 232       6.882  31.151   4.662  1.00 10.00      A   
ATOM   2196  OE1 GLN A 232       6.571  30.244   5.435  1.00 10.00      A   
ATOM   2197  NE2 GLN A 232       6.390  32.378   4.780  1.00 10.00      A   
ATOM   2198 HE21 GLN A 232       6.671  33.057   4.126  1.00 10.00      A   
ATOM   2199 HE22 GLN A 232       5.757  32.551   5.509  1.00 10.00      A   
ATOM   2200  C   GLN A 232       4.914  29.752   1.384  1.00 10.00      A   
ATOM   2201  O   GLN A 232       4.147  30.692   1.591  1.00 10.00      A   
ATOM   2202  N   ARG A 233       4.786  28.933   0.351  1.00 10.00      A   
ATOM   2203  HN  ARG A 233       5.424  28.194   0.245  1.00 10.00      A   
ATOM   2204  CA  ARG A 233       3.716  29.095  -0.625  1.00 10.00      A   
ATOM   2205  CB  ARG A 233       4.106  28.484  -1.972  1.00 10.00      A   
ATOM   2206  CG  ARG A 233       5.244  29.201  -2.675  1.00 10.00      A   
ATOM   2207  CD  ARG A 233       4.917  30.667  -2.901  1.00 10.00      A   
ATOM   2208  NE  ARG A 233       5.790  31.274  -3.902  1.00 10.00      A   
ATOM   2209  HE  ARG A 233       6.586  30.768  -4.172  1.00 10.00      A   
ATOM   2210  CZ  ARG A 233       5.568  32.460  -4.466  1.00 10.00      A   
ATOM   2211  NH1 ARG A 233       4.502  33.173  -4.124  1.00 10.00      A   
ATOM   2212 HH11 ARG A 233       4.330  34.101  -4.565  1.00 10.00      A   
ATOM   2213 HH12 ARG A 233       3.829  32.809  -3.412  1.00 10.00      A   
ATOM   2214  NH2 ARG A 233       6.423  32.930  -5.370  1.00 10.00      A   
ATOM   2215 HH21 ARG A 233       6.262  33.859  -5.820  1.00 10.00      A   
ATOM   2216 HH22 ARG A 233       7.265  32.364  -5.634  1.00 10.00      A   
ATOM   2217  C   ARG A 233       2.410  28.481  -0.131  1.00 10.00      A   
ATOM   2218  O   ARG A 233       1.328  28.973  -0.452  1.00 10.00      A   
ATOM   2219  N   ALA A 234       2.510  27.417   0.657  1.00 10.00      A   
ATOM   2220  HN  ALA A 234       3.398  27.071   0.891  1.00 10.00      A   
ATOM   2221  CA  ALA A 234       1.328  26.747   1.177  1.00 10.00      A   
ATOM   2222  CB  ALA A 234       1.051  25.477   0.388  1.00 10.00      A   
ATOM   2223  C   ALA A 234       1.470  26.434   2.666  1.00 10.00      A   
ATOM   2224  O   ALA A 234       2.066  25.426   3.047  1.00 10.00      A   
ATOM   2225  N   PRO A 235       0.930  27.307   3.528  1.00 10.00      A   
ATOM   2226  CA  PRO A 235       0.984  27.116   4.976  1.00 10.00      A   
ATOM   2227  CB  PRO A 235       0.736  28.529   5.510  1.00 10.00      A   
ATOM   2228  CG  PRO A 235      -0.140  29.165   4.485  1.00 10.00      A   
ATOM   2229  CD  PRO A 235       0.252  28.566   3.158  1.00 10.00      A   
ATOM   2230  C   PRO A 235      -0.104  26.160   5.475  1.00 10.00      A   
ATOM   2231  O   PRO A 235      -0.116  25.769   6.642  1.00 10.00      A   
ATOM   2232  N   GLN A 236      -0.998  25.766   4.574  1.00 10.00      A   
ATOM   2233  HN  GLN A 236      -0.921  26.089   3.653  1.00 10.00      A   
ATOM   2234  CA  GLN A 236      -2.093  24.868   4.920  1.00 10.00      A   
ATOM   2235  CB  GLN A 236      -3.391  25.291   4.214  1.00 10.00      A   
ATOM   2236  CG  GLN A 236      -3.525  24.823   2.766  1.00 10.00      A   
ATOM   2237  CD  GLN A 236      -2.595  25.544   1.812  1.00 10.00      A   
ATOM   2238  OE1 GLN A 236      -2.234  26.700   2.031  1.00 10.00      A   
ATOM   2239  NE2 GLN A 236      -2.184  24.857   0.756  1.00 10.00      A   
ATOM   2240 HE21 GLN A 236      -2.508  23.932   0.649  1.00 10.00      A   
ATOM   2241 HE22 GLN A 236      -1.585  25.298   0.118  1.00 10.00      A   
ATOM   2242  C   GLN A 236      -1.761  23.408   4.615  1.00 10.00      A   
ATOM   2243  O   GLN A 236      -2.634  22.544   4.660  1.00 10.00      A   
ATOM   2244  N   LEU A 237      -0.502  23.139   4.306  1.00 10.00      A   
ATOM   2245  HN  LEU A 237       0.152  23.865   4.290  1.00 10.00      A   
ATOM   2246  CA  LEU A 237      -0.071  21.780   3.995  1.00 10.00      A   
ATOM   2247  CB  LEU A 237       1.361  21.783   3.456  1.00 10.00      A   
ATOM   2248  CG  LEU A 237       1.705  20.691   2.440  1.00 10.00      A   
ATOM   2249  CD1 LEU A 237       0.956  20.917   1.135  1.00 10.00      A   
ATOM   2250  CD2 LEU A 237       3.206  20.637   2.198  1.00 10.00      A   
ATOM   2251  C   LEU A 237      -0.171  20.878   5.224  1.00 10.00      A   
ATOM   2252  O   LEU A 237       0.371  21.197   6.283  1.00 10.00      A   
ATOM   2253  N   GLU A 238      -0.872  19.757   5.076  1.00 10.00      A   
ATOM   2254  HN  GLU A 238      -1.283  19.565   4.205  1.00 10.00      A   
ATOM   2255  CA  GLU A 238      -1.045  18.805   6.167  1.00 10.00      A   
ATOM   2256  CB  GLU A 238      -2.422  18.139   6.087  1.00 10.00      A   
ATOM   2257  CG  GLU A 238      -3.590  19.085   6.307  1.00 10.00      A   
ATOM   2258  CD  GLU A 238      -4.880  18.347   6.611  1.00 10.00      A   
ATOM   2259  OE1 GLU A 238      -5.799  18.367   5.762  1.00 10.00      A   
ATOM   2260  OE2 GLU A 238      -4.986  17.747   7.704  1.00 10.00      A   
ATOM   2261  C   GLU A 238       0.044  17.742   6.124  1.00 10.00      A   
ATOM   2262  O   GLU A 238       0.610  17.368   7.155  1.00 10.00      A   
ATOM   2263  N   GLU A 239       0.331  17.262   4.923  1.00 10.00      A   
ATOM   2264  HN  GLU A 239      -0.152  17.612   4.143  1.00 10.00      A   
ATOM   2265  CA  GLU A 239       1.355  16.245   4.724  1.00 10.00      A   
ATOM   2266  CB  GLU A 239       0.761  14.996   4.068  1.00 10.00      A   
ATOM   2267  CG  GLU A 239      -0.415  14.388   4.817  1.00 10.00      A   
ATOM   2268  CD  GLU A 239      -0.943  13.131   4.155  1.00 10.00      A   
ATOM   2269  OE1 GLU A 239      -0.690  12.933   2.951  1.00 10.00      A   
ATOM   2270  OE2 GLU A 239      -1.620  12.333   4.837  1.00 10.00      A   
ATOM   2271  C   GLU A 239       2.474  16.799   3.854  1.00 10.00      A   
ATOM   2272  O   GLU A 239       2.236  17.245   2.728  1.00 10.00      A   
ATOM   2273  N   LEU A 240       3.692  16.764   4.368  1.00 10.00      A   
ATOM   2274  HN  LEU A 240       3.827  16.374   5.261  1.00 10.00      A   
ATOM   2275  CA  LEU A 240       4.836  17.286   3.637  1.00 10.00      A   
ATOM   2276  CB  LEU A 240       5.499  18.427   4.413  1.00 10.00      A   
ATOM   2277  CG  LEU A 240       6.878  18.882   3.917  1.00 10.00      A   
ATOM   2278  CD1 LEU A 240       6.770  19.602   2.579  1.00 10.00      A   
ATOM   2279  CD2 LEU A 240       7.559  19.762   4.955  1.00 10.00      A   
ATOM   2280  C   LEU A 240       5.866  16.210   3.317  1.00 10.00      A   
ATOM   2281  O   LEU A 240       6.451  15.603   4.213  1.00 10.00      A   
ATOM   2282  N   GLY A 241       6.075  15.981   2.032  1.00 10.00      A   
ATOM   2283  HN  GLY A 241       5.553  16.483   1.363  1.00 10.00      A   
ATOM   2284  CA  GLY A 241       7.059  15.020   1.589  1.00 10.00      A   
ATOM   2285  C   GLY A 241       8.284  15.756   1.098  1.00 10.00      A   
ATOM   2286  O   GLY A 241       8.236  16.407   0.056  1.00 10.00      A   
ATOM   2287  N   THR A 242       9.370  15.669   1.851  1.00 10.00      A   
ATOM   2288  HN  THR A 242       9.347  15.105   2.655  1.00 10.00      A   
ATOM   2289  CA  THR A 242      10.605  16.363   1.504  1.00 10.00      A   
ATOM   2290  CB  THR A 242      11.425  16.683   2.766  1.00 10.00      A   
ATOM   2291  OG1 THR A 242      11.391  15.558   3.657  1.00 10.00      A   
ATOM   2292  HG1 THR A 242      10.488  15.424   3.974  1.00 10.00      A   
ATOM   2293  CG2 THR A 242      10.857  17.900   3.475  1.00 10.00      A   
ATOM   2294  C   THR A 242      11.466  15.559   0.531  1.00 10.00      A   
ATOM   2295  O   THR A 242      11.284  14.346   0.385  1.00 10.00      A   
ATOM   2296  N   GLY A 243      12.389  16.245  -0.136  1.00 10.00      A   
ATOM   2297  HN  GLY A 243      12.468  17.214   0.007  1.00 10.00      A   
ATOM   2298  CA  GLY A 243      13.271  15.589  -1.077  1.00 10.00      A   
ATOM   2299  C   GLY A 243      14.683  15.447  -0.540  1.00 10.00      A   
ATOM   2300  O   GLY A 243      14.888  14.886   0.538  1.00 10.00      A   
ATOM   2301  N   GLY A 244      15.655  15.962  -1.287  1.00 10.00      A   
ATOM   2302  HN  GLY A 244      15.429  16.414  -2.124  1.00 10.00      A   
ATOM   2303  CA  GLY A 244      17.045  15.881  -0.869  1.00 10.00      A   
ATOM   2304  C   GLY A 244      17.345  16.801   0.296  1.00 10.00      A   
ATOM   2305  O   GLY A 244      17.289  18.022   0.158  1.00 10.00      A   
ATOM   2306  N   TYR A 245      17.662  16.215   1.445  1.00 10.00      A   
ATOM   2307  HN  TYR A 245      17.694  15.231   1.489  1.00 10.00      A   
ATOM   2308  CA  TYR A 245      17.953  16.983   2.651  1.00 10.00      A   
ATOM   2309  CB  TYR A 245      17.513  16.191   3.885  1.00 10.00      A   
ATOM   2310  CG  TYR A 245      16.559  16.932   4.791  1.00 10.00      A   
ATOM   2311  CD1 TYR A 245      15.189  16.916   4.557  1.00 10.00      A   
ATOM   2312  CD2 TYR A 245      17.028  17.647   5.884  1.00 10.00      A   
ATOM   2313  CE1 TYR A 245      14.314  17.593   5.388  1.00 10.00      A   
ATOM   2314  CE2 TYR A 245      16.162  18.327   6.718  1.00 10.00      A   
ATOM   2315  CZ  TYR A 245      14.808  18.297   6.466  1.00 10.00      A   
ATOM   2316  OH  TYR A 245      13.945  18.975   7.298  1.00 10.00      A   
ATOM   2317  HH  TYR A 245      13.330  18.356   7.696  1.00 10.00      A   
ATOM   2318  C   TYR A 245      19.436  17.328   2.762  1.00 10.00      A   
ATOM   2319  O   TYR A 245      19.831  18.188   3.552  1.00 10.00      A   
ATOM   2320  N   THR A 246      20.255  16.652   1.979  1.00 10.00      A   
ATOM   2321  HN  THR A 246      19.889  15.979   1.370  1.00 10.00      A   
ATOM   2322  CA  THR A 246      21.687  16.892   2.006  1.00 10.00      A   
ATOM   2323  CB  THR A 246      22.491  15.609   1.701  1.00 10.00      A   
ATOM   2324  OG1 THR A 246      23.902  15.861   1.794  1.00 10.00      A   
ATOM   2325  HG1 THR A 246      24.314  15.155   2.308  1.00 10.00      A   
ATOM   2326  CG2 THR A 246      22.143  15.035   0.335  1.00 10.00      A   
ATOM   2327  C   THR A 246      22.090  18.037   1.074  1.00 10.00      A   
ATOM   2328  O   THR A 246      21.875  17.980  -0.135  1.00 10.00      A   
ATOM   2329  N   ALA A 247      22.659  19.088   1.650  1.00 10.00      A   
ATOM   2330  HN  ALA A 247      22.800  19.085   2.618  1.00 10.00      A   
ATOM   2331  CA  ALA A 247      23.085  20.241   0.874  1.00 10.00      A   
ATOM   2332  CB  ALA A 247      21.987  21.293   0.810  1.00 10.00      A   
ATOM   2333  C   ALA A 247      24.382  20.838   1.410  1.00 10.00      A   
ATOM   2334  O   ALA A 247      25.474  20.429   1.009  1.00 10.00      A   
ATOM   2335  N   GLU A 248      24.260  21.802   2.316  1.00 10.00      A   
ATOM   2336  HN  GLU A 248      23.362  22.075   2.607  1.00 10.00      A   
ATOM   2337  CA  GLU A 248      25.418  22.466   2.893  1.00 10.00      A   
ATOM   2338  CB  GLU A 248      25.904  23.573   1.943  1.00 10.00      A   
ATOM   2339  CG  GLU A 248      27.145  24.320   2.415  1.00 10.00      A   
ATOM   2340  CD  GLU A 248      27.385  25.600   1.640  1.00 10.00      A   
ATOM   2341  OE1 GLU A 248      27.525  25.533   0.404  1.00 10.00      A   
ATOM   2342  OE2 GLU A 248      27.433  26.681   2.266  1.00 10.00      A   
ATOM   2343  C   GLU A 248      25.042  23.070   4.238  1.00 10.00      A   
ATOM   2344  O   GLU A 248      23.900  23.482   4.435  1.00 10.00      A   
ATOM   2345  N   VAL A 249      25.992  23.092   5.163  1.00 10.00      A   
ATOM   2346  HN  VAL A 249      26.875  22.718   4.949  1.00 10.00      A   
ATOM   2347  CA  VAL A 249      25.764  23.658   6.488  1.00 10.00      A   
ATOM   2348  CB  VAL A 249      26.884  23.230   7.473  1.00 10.00      A   
ATOM   2349  CG1 VAL A 249      28.269  23.478   6.885  1.00 10.00      A   
ATOM   2350  CG2 VAL A 249      26.729  23.891   8.835  1.00 10.00      A   
ATOM   2351  C   VAL A 249      25.654  25.187   6.388  1.00 10.00      A   
ATOM   2352  O   VAL A 249      26.655  25.906   6.413  1.00 10.00      A   
ATOM   2353  N   ARG A 250      24.429  25.679   6.241  1.00 10.00      A   
ATOM   2354  HN  ARG A 250      23.664  25.063   6.220  1.00 10.00      A   
ATOM   2355  CA  ARG A 250      24.191  27.109   6.098  1.00 10.00      A   
ATOM   2356  CB  ARG A 250      23.630  27.397   4.709  1.00 10.00      A   
ATOM   2357  CG  ARG A 250      24.514  26.926   3.571  1.00 10.00      A   
ATOM   2358  CD  ARG A 250      24.290  27.774   2.338  1.00 10.00      A   
ATOM   2359  NE  ARG A 250      24.414  29.198   2.636  1.00 10.00      A   
ATOM   2360  HE  ARG A 250      23.614  29.657   2.993  1.00 10.00      A   
ATOM   2361  CZ  ARG A 250      25.531  29.901   2.473  1.00 10.00      A   
ATOM   2362  NH1 ARG A 250      26.635  29.316   2.020  1.00 10.00      A   
ATOM   2363 HH11 ARG A 250      26.632  28.295   1.792  1.00 10.00      A   
ATOM   2364 HH12 ARG A 250      27.512  29.871   1.891  1.00 10.00      A   
ATOM   2365  NH2 ARG A 250      25.548  31.192   2.779  1.00 10.00      A   
ATOM   2366 HH21 ARG A 250      24.680  31.656   3.153  1.00 10.00      A   
ATOM   2367 HH22 ARG A 250      26.419  31.752   2.647  1.00 10.00      A   
ATOM   2368  C   ARG A 250      23.224  27.645   7.147  1.00 10.00      A   
ATOM   2369  O   ARG A 250      22.148  27.080   7.351  1.00 10.00      A   
ATOM   2370  N   PRO A 251      23.592  28.757   7.810  1.00 10.00      A   
ATOM   2371  CA  PRO A 251      22.752  29.392   8.833  1.00 10.00      A   
ATOM   2372  CB  PRO A 251      23.672  30.453   9.459  1.00 10.00      A   
ATOM   2373  CG  PRO A 251      25.045  30.122   8.974  1.00 10.00      A   
ATOM   2374  CD  PRO A 251      24.862  29.472   7.637  1.00 10.00      A   
ATOM   2375  C   PRO A 251      21.540  30.073   8.208  1.00 10.00      A   
ATOM   2376  O   PRO A 251      20.460  30.114   8.801  1.00 10.00      A   
ATOM   2377  N   ASP A 252      21.729  30.607   7.005  1.00 10.00      A   
ATOM   2378  HN  ASP A 252      22.612  30.542   6.585  1.00 10.00      A   
ATOM   2379  CA  ASP A 252      20.651  31.284   6.293  1.00 10.00      A   
ATOM   2380  CB  ASP A 252      21.158  32.045   5.058  1.00 10.00      A   
ATOM   2381  CG  ASP A 252      22.290  31.353   4.317  1.00 10.00      A   
ATOM   2382  OD1 ASP A 252      23.363  31.972   4.148  1.00 10.00      A   
ATOM   2383  OD2 ASP A 252      22.115  30.193   3.893  1.00 10.00      A   
ATOM   2384  C   ASP A 252      19.543  30.299   5.929  1.00 10.00      A   
ATOM   2385  O   ASP A 252      18.368  30.546   6.200  1.00 10.00      A   
ATOM   2386  N   VAL A 253      19.926  29.179   5.330  1.00 10.00      A   
ATOM   2387  HN  VAL A 253      20.879  29.054   5.116  1.00 10.00      A   
ATOM   2388  CA  VAL A 253      18.964  28.143   4.955  1.00 10.00      A   
ATOM   2389  CB  VAL A 253      19.624  27.022   4.115  1.00 10.00      A   
ATOM   2390  CG1 VAL A 253      18.597  25.980   3.689  1.00 10.00      A   
ATOM   2391  CG2 VAL A 253      20.327  27.600   2.894  1.00 10.00      A   
ATOM   2392  C   VAL A 253      18.341  27.532   6.212  1.00 10.00      A   
ATOM   2393  O   VAL A 253      17.153  27.203   6.238  1.00 10.00      A   
ATOM   2394  N   TYR A 254      19.157  27.399   7.256  1.00 10.00      A   
ATOM   2395  HN  TYR A 254      20.093  27.677   7.163  1.00 10.00      A   
ATOM   2396  CA  TYR A 254      18.712  26.844   8.530  1.00 10.00      A   
ATOM   2397  CB  TYR A 254      19.872  26.841   9.536  1.00 10.00      A   
ATOM   2398  CG  TYR A 254      19.610  26.063  10.808  1.00 10.00      A   
ATOM   2399  CD1 TYR A 254      19.843  24.694  10.872  1.00 10.00      A   
ATOM   2400  CD2 TYR A 254      19.142  26.699  11.951  1.00 10.00      A   
ATOM   2401  CE1 TYR A 254      19.616  23.982  12.034  1.00 10.00      A   
ATOM   2402  CE2 TYR A 254      18.909  25.995  13.116  1.00 10.00      A   
ATOM   2403  CZ  TYR A 254      19.149  24.637  13.154  1.00 10.00      A   
ATOM   2404  OH  TYR A 254      18.930  23.936  14.321  1.00 10.00      A   
ATOM   2405  HH  TYR A 254      19.588  23.233  14.397  1.00 10.00      A   
ATOM   2406  C   TYR A 254      17.545  27.654   9.082  1.00 10.00      A   
ATOM   2407  O   TYR A 254      16.472  27.111   9.353  1.00 10.00      A   
ATOM   2408  N   SER A 255      17.761  28.953   9.225  1.00 10.00      A   
ATOM   2409  HN  SER A 255      18.641  29.320   8.983  1.00 10.00      A   
ATOM   2410  CA  SER A 255      16.739  29.853   9.740  1.00 10.00      A   
ATOM   2411  CB  SER A 255      17.327  31.249   9.935  1.00 10.00      A   
ATOM   2412  OG  SER A 255      18.608  31.171  10.542  1.00 10.00      A   
ATOM   2413  HG  SER A 255      19.273  31.013   9.861  1.00 10.00      A   
ATOM   2414  C   SER A 255      15.531  29.905   8.802  1.00 10.00      A   
ATOM   2415  O   SER A 255      14.386  29.923   9.254  1.00 10.00      A   
ATOM   2416  N   GLY A 256      15.797  29.909   7.496  1.00 10.00      A   
ATOM   2417  HN  GLY A 256      16.733  29.899   7.197  1.00 10.00      A   
ATOM   2418  CA  GLY A 256      14.729  29.941   6.510  1.00 10.00      A   
ATOM   2419  C   GLY A 256      13.779  28.769   6.658  1.00 10.00      A   
ATOM   2420  O   GLY A 256      12.560  28.931   6.553  1.00 10.00      A   
ATOM   2421  N   LEU A 257      14.338  27.586   6.912  1.00 10.00      A   
ATOM   2422  HN  LEU A 257      15.317  27.523   6.976  1.00 10.00      A   
ATOM   2423  CA  LEU A 257      13.533  26.383   7.085  1.00 10.00      A   
ATOM   2424  CB  LEU A 257      14.415  25.134   7.167  1.00 10.00      A   
ATOM   2425  CG  LEU A 257      14.817  24.499   5.832  1.00 10.00      A   
ATOM   2426  CD1 LEU A 257      15.781  23.344   6.060  1.00 10.00      A   
ATOM   2427  CD2 LEU A 257      13.585  24.028   5.072  1.00 10.00      A   
ATOM   2428  C   LEU A 257      12.650  26.489   8.321  1.00 10.00      A   
ATOM   2429  O   LEU A 257      11.469  26.154   8.274  1.00 10.00      A   
ATOM   2430  N   SER A 258      13.223  26.989   9.415  1.00 10.00      A   
ATOM   2431  HN  SER A 258      14.165  27.265   9.381  1.00 10.00      A   
ATOM   2432  CA  SER A 258      12.488  27.143  10.665  1.00 10.00      A   
ATOM   2433  CB  SER A 258      13.411  27.670  11.766  1.00 10.00      A   
ATOM   2434  OG  SER A 258      14.600  26.904  11.836  1.00 10.00      A   
ATOM   2435  HG  SER A 258      14.430  26.020  11.499  1.00 10.00      A   
ATOM   2436  C   SER A 258      11.286  28.071  10.496  1.00 10.00      A   
ATOM   2437  O   SER A 258      10.188  27.761  10.956  1.00 10.00      A   
ATOM   2438  N   VAL A 259      11.495  29.198   9.819  1.00 10.00      A   
ATOM   2439  HN  VAL A 259      12.391  29.378   9.456  1.00 10.00      A   
ATOM   2440  CA  VAL A 259      10.428  30.172   9.597  1.00 10.00      A   
ATOM   2441  CB  VAL A 259      10.959  31.450   8.906  1.00 10.00      A   
ATOM   2442  CG1 VAL A 259       9.827  32.425   8.606  1.00 10.00      A   
ATOM   2443  CG2 VAL A 259      12.017  32.119   9.771  1.00 10.00      A   
ATOM   2444  C   VAL A 259       9.302  29.564   8.764  1.00 10.00      A   
ATOM   2445  O   VAL A 259       8.121  29.702   9.096  1.00 10.00      A   
ATOM   2446  N   ALA A 260       9.675  28.874   7.695  1.00 10.00      A   
ATOM   2447  HN  ALA A 260      10.631  28.791   7.493  1.00 10.00      A   
ATOM   2448  CA  ALA A 260       8.704  28.241   6.809  1.00 10.00      A   
ATOM   2449  CB  ALA A 260       9.389  27.727   5.550  1.00 10.00      A   
ATOM   2450  C   ALA A 260       7.947  27.119   7.516  1.00 10.00      A   
ATOM   2451  O   ALA A 260       6.723  27.021   7.415  1.00 10.00      A   
ATOM   2452  N   LEU A 261       8.676  26.290   8.254  1.00 10.00      A   
ATOM   2453  HN  LEU A 261       9.652  26.422   8.302  1.00 10.00      A   
ATOM   2454  CA  LEU A 261       8.073  25.171   8.979  1.00 10.00      A   
ATOM   2455  CB  LEU A 261       9.147  24.232   9.523  1.00 10.00      A   
ATOM   2456  CG  LEU A 261       9.798  23.298   8.502  1.00 10.00      A   
ATOM   2457  CD1 LEU A 261      11.108  22.746   9.042  1.00 10.00      A   
ATOM   2458  CD2 LEU A 261       8.848  22.169   8.133  1.00 10.00      A   
ATOM   2459  C   LEU A 261       7.138  25.635  10.095  1.00 10.00      A   
ATOM   2460  O   LEU A 261       6.289  24.873  10.567  1.00 10.00      A   
ATOM   2461  N   SER A 262       7.294  26.885  10.513  1.00 10.00      A   
ATOM   2462  HN  SER A 262       7.990  27.444  10.105  1.00 10.00      A   
ATOM   2463  CA  SER A 262       6.454  27.447  11.560  1.00 10.00      A   
ATOM   2464  CB  SER A 262       7.212  28.528  12.331  1.00 10.00      A   
ATOM   2465  OG  SER A 262       8.391  27.996  12.914  1.00 10.00      A   
ATOM   2466  HG  SER A 262       9.059  27.858  12.224  1.00 10.00      A   
ATOM   2467  C   SER A 262       5.166  28.004  10.964  1.00 10.00      A   
ATOM   2468  O   SER A 262       4.206  28.293  11.679  1.00 10.00      A   
ATOM   2469  N   GLY A 263       5.152  28.140   9.645  1.00 10.00      A   
ATOM   2470  HN  GLY A 263       5.946  27.885   9.127  1.00 10.00      A   
ATOM   2471  CA  GLY A 263       3.983  28.649   8.960  1.00 10.00      A   
ATOM   2472  C   GLY A 263       2.955  27.561   8.749  1.00 10.00      A   
ATOM   2473  O   GLY A 263       1.766  27.763   9.000  1.00 10.00      A   
ATOM   2474  N   CYS A 264       3.418  26.399   8.302  1.00 10.00      A   
ATOM   2475  HN  CYS A 264       4.379  26.305   8.118  1.00 10.00      A   
ATOM   2476  CA  CYS A 264       2.543  25.263   8.069  1.00 10.00      A   
ATOM   2477  CB  CYS A 264       3.210  24.260   7.132  1.00 10.00      A   
ATOM   2478  SG  CYS A 264       4.041  25.020   5.721  1.00 10.00      A   
ATOM   2479  HG  CYS A 264       3.146  25.180   4.755  1.00 10.00      A   
ATOM   2480  C   CYS A 264       2.162  24.597   9.388  1.00 10.00      A   
ATOM   2481  O   CYS A 264       2.713  23.560   9.769  1.00 10.00      A   
ATOM   2482  N   LYS A 265       1.224  25.213  10.088  1.00 10.00      A   
ATOM   2483  HN  LYS A 265       0.837  26.046   9.731  1.00 10.00      A   
ATOM   2484  CA  LYS A 265       0.755  24.704  11.370  1.00 10.00      A   
ATOM   2485  CB  LYS A 265       0.144  25.830  12.210  1.00 10.00      A   
ATOM   2486  CG  LYS A 265       1.146  26.885  12.655  1.00 10.00      A   
ATOM   2487  CD  LYS A 265       0.467  27.998  13.436  1.00 10.00      A   
ATOM   2488  CE  LYS A 265       1.483  28.961  14.031  1.00 10.00      A   
ATOM   2489  NZ  LYS A 265       2.251  29.673  12.979  1.00 10.00      A   
ATOM   2490  HZ1 LYS A 265       2.871  29.005  12.473  1.00 10.00      A   
ATOM   2491  HZ2 LYS A 265       2.838  30.416  13.404  1.00 10.00      A   
ATOM   2492  HZ3 LYS A 265       1.602  30.108  12.298  1.00 10.00      A   
ATOM   2493  C   LYS A 265      -0.251  23.576  11.175  1.00 10.00      A   
ATOM   2494  O   LYS A 265      -0.616  22.882  12.122  1.00 10.00      A   
ATOM   2495  N   GLU A 266      -0.676  23.378   9.936  1.00 10.00      A   
ATOM   2496  HN  GLU A 266      -0.344  23.955   9.217  1.00 10.00      A   
ATOM   2497  CA  GLU A 266      -1.637  22.330   9.621  1.00 10.00      A   
ATOM   2498  CB  GLU A 266      -2.445  22.698   8.373  1.00 10.00      A   
ATOM   2499  CG  GLU A 266      -2.930  24.139   8.348  1.00 10.00      A   
ATOM   2500  CD  GLU A 266      -3.569  24.567   9.651  1.00 10.00      A   
ATOM   2501  OE1 GLU A 266      -3.071  25.522  10.279  1.00 10.00      A   
ATOM   2502  OE2 GLU A 266      -4.578  23.954  10.055  1.00 10.00      A   
ATOM   2503  C   GLU A 266      -0.936  20.989   9.428  1.00 10.00      A   
ATOM   2504  O   GLU A 266      -1.585  19.952   9.276  1.00 10.00      A   
ATOM   2505  N   LEU A 267       0.395  21.021   9.449  1.00 10.00      A   
ATOM   2506  HN  LEU A 267       0.846  21.882   9.576  1.00 10.00      A   
ATOM   2507  CA  LEU A 267       1.201  19.816   9.280  1.00 10.00      A   
ATOM   2508  CB  LEU A 267       2.697  20.145   9.335  1.00 10.00      A   
ATOM   2509  CG  LEU A 267       3.330  20.686   8.051  1.00 10.00      A   
ATOM   2510  CD1 LEU A 267       4.770  21.103   8.308  1.00 10.00      A   
ATOM   2511  CD2 LEU A 267       3.269  19.641   6.948  1.00 10.00      A   
ATOM   2512  C   LEU A 267       0.866  18.779  10.343  1.00 10.00      A   
ATOM   2513  O   LEU A 267       0.836  19.085  11.538  1.00 10.00      A   
ATOM   2514  N   ARG A 268       0.588  17.568   9.895  1.00 10.00      A   
ATOM   2515  HN  ARG A 268       0.586  17.415   8.920  1.00 10.00      A   
ATOM   2516  CA  ARG A 268       0.265  16.466  10.795  1.00 10.00      A   
ATOM   2517  CB  ARG A 268      -1.211  16.072  10.676  1.00 10.00      A   
ATOM   2518  CG  ARG A 268      -2.191  17.149  11.119  1.00 10.00      A   
ATOM   2519  CD  ARG A 268      -1.945  17.572  12.560  1.00 10.00      A   
ATOM   2520  NE  ARG A 268      -2.923  18.556  13.016  1.00 10.00      A   
ATOM   2521  HE  ARG A 268      -3.792  18.213  13.325  1.00 10.00      A   
ATOM   2522  CZ  ARG A 268      -2.708  19.871  13.040  1.00 10.00      A   
ATOM   2523  NH1 ARG A 268      -1.542  20.366  12.631  1.00 10.00      A   
ATOM   2524 HH11 ARG A 268      -1.374  21.400  12.649  1.00 10.00      A   
ATOM   2525 HH12 ARG A 268      -0.787  19.725  12.289  1.00 10.00      A   
ATOM   2526  NH2 ARG A 268      -3.661  20.689  13.474  1.00 10.00      A   
ATOM   2527 HH21 ARG A 268      -4.578  20.305  13.801  1.00 10.00      A   
ATOM   2528 HH22 ARG A 268      -3.502  21.721  13.490  1.00 10.00      A   
ATOM   2529  C   ARG A 268       1.144  15.260  10.492  1.00 10.00      A   
ATOM   2530  O   ARG A 268       1.303  14.366  11.325  1.00 10.00      A   
ATOM   2531  N   CYS A 269       1.717  15.244   9.298  1.00 10.00      A   
ATOM   2532  HN  CYS A 269       1.560  15.987   8.681  1.00 10.00      A   
ATOM   2533  CA  CYS A 269       2.575  14.145   8.879  1.00 10.00      A   
ATOM   2534  CB  CYS A 269       1.770  13.128   8.065  1.00 10.00      A   
ATOM   2535  SG  CYS A 269       2.735  11.745   7.405  1.00 10.00      A   
ATOM   2536  HG  CYS A 269       1.897  10.922   6.784  1.00 10.00      A   
ATOM   2537  C   CYS A 269       3.756  14.649   8.057  1.00 10.00      A   
ATOM   2538  O   CYS A 269       3.605  15.526   7.204  1.00 10.00      A   
ATOM   2539  N   LEU A 270       4.930  14.087   8.319  1.00 10.00      A   
ATOM   2540  HN  LEU A 270       4.982  13.391   9.010  1.00 10.00      A   
ATOM   2541  CA  LEU A 270       6.138  14.460   7.599  1.00 10.00      A   
ATOM   2542  CB  LEU A 270       7.156  15.116   8.532  1.00 10.00      A   
ATOM   2543  CG  LEU A 270       6.787  16.496   9.075  1.00 10.00      A   
ATOM   2544  CD1 LEU A 270       7.884  17.016   9.989  1.00 10.00      A   
ATOM   2545  CD2 LEU A 270       6.538  17.469   7.937  1.00 10.00      A   
ATOM   2546  C   LEU A 270       6.749  13.239   6.925  1.00 10.00      A   
ATOM   2547  O   LEU A 270       6.953  12.204   7.564  1.00 10.00      A   
ATOM   2548  N   SER A 271       7.013  13.356   5.635  1.00 10.00      A   
ATOM   2549  HN  SER A 271       6.823  14.209   5.180  1.00 10.00      A   
ATOM   2550  CA  SER A 271       7.586  12.264   4.871  1.00 10.00      A   
ATOM   2551  CB  SER A 271       6.525  11.674   3.937  1.00 10.00      A   
ATOM   2552  OG  SER A 271       5.284  11.520   4.611  1.00 10.00      A   
ATOM   2553  HG  SER A 271       5.379  11.804   5.526  1.00 10.00      A   
ATOM   2554  C   SER A 271       8.803  12.737   4.077  1.00 10.00      A   
ATOM   2555  O   SER A 271       9.166  13.919   4.119  1.00 10.00      A   
ATOM   2556  N   GLY A 272       9.418  11.817   3.349  1.00 10.00      A   
ATOM   2557  HN  GLY A 272       9.071  10.897   3.338  1.00 10.00      A   
ATOM   2558  CA  GLY A 272      10.590  12.148   2.564  1.00 10.00      A   
ATOM   2559  C   GLY A 272      11.869  11.922   3.342  1.00 10.00      A   
ATOM   2560  O   GLY A 272      12.240  10.780   3.608  1.00 10.00      A   
ATOM   2561  N   PHE A 273      12.533  13.010   3.718  1.00 10.00      A   
ATOM   2562  HN  PHE A 273      12.174  13.892   3.477  1.00 10.00      A   
ATOM   2563  CA  PHE A 273      13.776  12.946   4.481  1.00 10.00      A   
ATOM   2564  CB  PHE A 273      13.524  12.405   5.891  1.00 10.00      A   
ATOM   2565  CG  PHE A 273      12.656  13.295   6.734  1.00 10.00      A   
ATOM   2566  CD1 PHE A 273      11.326  12.977   6.956  1.00 10.00      A   
ATOM   2567  CD2 PHE A 273      13.172  14.449   7.301  1.00 10.00      A   
ATOM   2568  CE1 PHE A 273      10.525  13.792   7.732  1.00 10.00      A   
ATOM   2569  CE2 PHE A 273      12.376  15.268   8.079  1.00 10.00      A   
ATOM   2570  CZ  PHE A 273      11.052  14.938   8.294  1.00 10.00      A   
ATOM   2571  C   PHE A 273      14.853  12.131   3.773  1.00 10.00      A   
ATOM   2572  O   PHE A 273      15.564  11.345   4.402  1.00 10.00      A   
ATOM   2573  N   TRP A 274      14.970  12.320   2.466  1.00 10.00      A   
ATOM   2574  HN  TRP A 274      14.381  12.964   2.017  1.00 10.00      A   
ATOM   2575  CA  TRP A 274      15.974  11.612   1.689  1.00 10.00      A   
ATOM   2576  CB  TRP A 274      15.689  11.726   0.190  1.00 10.00      A   
ATOM   2577  CG  TRP A 274      14.867  10.600  -0.360  1.00 10.00      A   
ATOM   2578  CD1 TRP A 274      15.233   9.287  -0.456  1.00 10.00      A   
ATOM   2579  CD2 TRP A 274      13.548  10.689  -0.906  1.00 10.00      A   
ATOM   2580  NE1 TRP A 274      14.218   8.553  -1.019  1.00 10.00      A   
ATOM   2581  HE1 TRP A 274      14.238   7.585  -1.187  1.00 10.00      A   
ATOM   2582  CE2 TRP A 274      13.172   9.392  -1.305  1.00 10.00      A   
ATOM   2583  CE3 TRP A 274      12.647  11.740  -1.090  1.00 10.00      A   
ATOM   2584  CZ2 TRP A 274      11.932   9.120  -1.879  1.00 10.00      A   
ATOM   2585  CZ3 TRP A 274      11.418  11.468  -1.658  1.00 10.00      A   
ATOM   2586  CH2 TRP A 274      11.072  10.170  -2.046  1.00 10.00      A   
ATOM   2587  C   TRP A 274      17.354  12.171   2.004  1.00 10.00      A   
ATOM   2588  O   TRP A 274      17.561  13.385   1.937  1.00 10.00      A   
ATOM   2589  N   ASP A 275      18.278  11.274   2.353  1.00 10.00      A   
ATOM   2590  HN  ASP A 275      18.024  10.331   2.383  1.00 10.00      A   
ATOM   2591  CA  ASP A 275      19.652  11.642   2.700  1.00 10.00      A   
ATOM   2592  CB  ASP A 275      20.322  12.475   1.600  1.00 10.00      A   
ATOM   2593  CG  ASP A 275      20.417  11.732   0.278  1.00 10.00      A   
ATOM   2594  OD1 ASP A 275      21.261  10.819   0.165  1.00 10.00      A   
ATOM   2595  OD2 ASP A 275      19.639  12.041  -0.650  1.00 10.00      A   
ATOM   2596  C   ASP A 275      19.681  12.350   4.053  1.00 10.00      A   
ATOM   2597  O   ASP A 275      19.407  13.544   4.153  1.00 10.00      A   
ATOM   2598  N   ALA A 276      20.010  11.593   5.093  1.00 10.00      A   
ATOM   2599  HN  ALA A 276      20.253  10.659   4.939  1.00 10.00      A   
ATOM   2600  CA  ALA A 276      20.035  12.114   6.454  1.00 10.00      A   
ATOM   2601  CB  ALA A 276      20.244  10.984   7.446  1.00 10.00      A   
ATOM   2602  C   ALA A 276      21.072  13.208   6.675  1.00 10.00      A   
ATOM   2603  O   ALA A 276      22.211  13.119   6.205  1.00 10.00      A   
ATOM   2604  N   VAL A 277      20.653  14.243   7.398  1.00 10.00      A   
ATOM   2605  HN  VAL A 277      19.729  14.247   7.721  1.00 10.00      A   
ATOM   2606  CA  VAL A 277      21.509  15.370   7.732  1.00 10.00      A   
ATOM   2607  CB  VAL A 277      21.244  16.581   6.813  1.00 10.00      A   
ATOM   2608  CG1 VAL A 277      21.967  17.816   7.325  1.00 10.00      A   
ATOM   2609  CG2 VAL A 277      21.683  16.268   5.395  1.00 10.00      A   
ATOM   2610  C   VAL A 277      21.270  15.763   9.192  1.00 10.00      A   
ATOM   2611  O   VAL A 277      20.240  16.355   9.525  1.00 10.00      A   
ATOM   2612  N   PRO A 278      22.223  15.430  10.075  1.00 10.00      A   
ATOM   2613  CA  PRO A 278      22.122  15.707  11.515  1.00 10.00      A   
ATOM   2614  CB  PRO A 278      23.446  15.176  12.084  1.00 10.00      A   
ATOM   2615  CG  PRO A 278      23.975  14.240  11.051  1.00 10.00      A   
ATOM   2616  CD  PRO A 278      23.485  14.754   9.732  1.00 10.00      A   
ATOM   2617  C   PRO A 278      21.981  17.192  11.855  1.00 10.00      A   
ATOM   2618  O   PRO A 278      21.341  17.548  12.846  1.00 10.00      A   
ATOM   2619  N   ALA A 279      22.559  18.058  11.031  1.00 10.00      A   
ATOM   2620  HN  ALA A 279      23.033  17.727  10.235  1.00 10.00      A   
ATOM   2621  CA  ALA A 279      22.518  19.495  11.291  1.00 10.00      A   
ATOM   2622  CB  ALA A 279      23.756  20.179  10.730  1.00 10.00      A   
ATOM   2623  C   ALA A 279      21.246  20.190  10.804  1.00 10.00      A   
ATOM   2624  O   ALA A 279      21.060  21.376  11.066  1.00 10.00      A   
ATOM   2625  N   TYR A 280      20.365  19.477  10.108  1.00 10.00      A   
ATOM   2626  HN  TYR A 280      20.540  18.530   9.924  1.00 10.00      A   
ATOM   2627  CA  TYR A 280      19.136  20.106   9.609  1.00 10.00      A   
ATOM   2628  CB  TYR A 280      19.107  20.157   8.079  1.00 10.00      A   
ATOM   2629  CG  TYR A 280      19.688  21.429   7.507  1.00 10.00      A   
ATOM   2630  CD1 TYR A 280      20.839  21.404   6.740  1.00 10.00      A   
ATOM   2631  CD2 TYR A 280      19.086  22.659   7.745  1.00 10.00      A   
ATOM   2632  CE1 TYR A 280      21.382  22.565   6.225  1.00 10.00      A   
ATOM   2633  CE2 TYR A 280      19.619  23.824   7.229  1.00 10.00      A   
ATOM   2634  CZ  TYR A 280      20.769  23.771   6.472  1.00 10.00      A   
ATOM   2635  OH  TYR A 280      21.309  24.930   5.965  1.00 10.00      A   
ATOM   2636  HH  TYR A 280      21.450  25.560   6.685  1.00 10.00      A   
ATOM   2637  C   TYR A 280      17.857  19.482  10.159  1.00 10.00      A   
ATOM   2638  O   TYR A 280      16.775  20.045  10.010  1.00 10.00      A   
ATOM   2639  N   LEU A 281      17.979  18.337  10.805  1.00 10.00      A   
ATOM   2640  HN  LEU A 281      18.869  17.938  10.909  1.00 10.00      A   
ATOM   2641  CA  LEU A 281      16.816  17.654  11.370  1.00 10.00      A   
ATOM   2642  CB  LEU A 281      17.180  16.264  11.887  1.00 10.00      A   
ATOM   2643  CG  LEU A 281      17.600  15.250  10.823  1.00 10.00      A   
ATOM   2644  CD1 LEU A 281      18.117  13.978  11.470  1.00 10.00      A   
ATOM   2645  CD2 LEU A 281      16.445  14.948   9.877  1.00 10.00      A   
ATOM   2646  C   LEU A 281      16.069  18.470  12.441  1.00 10.00      A   
ATOM   2647  O   LEU A 281      14.839  18.512  12.425  1.00 10.00      A   
ATOM   2648  N   PRO A 282      16.781  19.131  13.394  1.00 10.00      A   
ATOM   2649  CA  PRO A 282      16.145  19.939  14.456  1.00 10.00      A   
ATOM   2650  CB  PRO A 282      17.336  20.587  15.170  1.00 10.00      A   
ATOM   2651  CG  PRO A 282      18.448  19.628  14.953  1.00 10.00      A   
ATOM   2652  CD  PRO A 282      18.253  19.105  13.561  1.00 10.00      A   
ATOM   2653  C   PRO A 282      15.181  21.024  13.947  1.00 10.00      A   
ATOM   2654  O   PRO A 282      14.437  21.615  14.730  1.00 10.00      A   
ATOM   2655  N   ALA A 283      15.183  21.279  12.644  1.00 10.00      A   
ATOM   2656  HN  ALA A 283      15.783  20.770  12.059  1.00 10.00      A   
ATOM   2657  CA  ALA A 283      14.311  22.289  12.061  1.00 10.00      A   
ATOM   2658  CB  ALA A 283      14.621  22.465  10.589  1.00 10.00      A   
ATOM   2659  C   ALA A 283      12.836  21.938  12.248  1.00 10.00      A   
ATOM   2660  O   ALA A 283      11.995  22.826  12.406  1.00 10.00      A   
ATOM   2661  N   VAL A 284      12.531  20.645  12.263  1.00 10.00      A   
ATOM   2662  HN  VAL A 284      13.251  19.980  12.182  1.00 10.00      A   
ATOM   2663  CA  VAL A 284      11.153  20.188  12.411  1.00 10.00      A   
ATOM   2664  CB  VAL A 284      10.878  18.895  11.601  1.00 10.00      A   
ATOM   2665  CG1 VAL A 284      11.071  19.128  10.108  1.00 10.00      A   
ATOM   2666  CG2 VAL A 284      11.752  17.748  12.086  1.00 10.00      A   
ATOM   2667  C   VAL A 284      10.769  19.967  13.877  1.00 10.00      A   
ATOM   2668  O   VAL A 284       9.722  19.385  14.167  1.00 10.00      A   
ATOM   2669  N   TYR A 285      11.598  20.453  14.797  1.00 10.00      A   
ATOM   2670  HN  TYR A 285      12.403  20.942  14.507  1.00 10.00      A   
ATOM   2671  CA  TYR A 285      11.342  20.286  16.230  1.00 10.00      A   
ATOM   2672  CB  TYR A 285      12.484  20.864  17.064  1.00 10.00      A   
ATOM   2673  CG  TYR A 285      13.362  19.822  17.713  1.00 10.00      A   
ATOM   2674  CD1 TYR A 285      12.821  18.824  18.512  1.00 10.00      A   
ATOM   2675  CD2 TYR A 285      14.735  19.841  17.530  1.00 10.00      A   
ATOM   2676  CE1 TYR A 285      13.628  17.876  19.111  1.00 10.00      A   
ATOM   2677  CE2 TYR A 285      15.548  18.897  18.122  1.00 10.00      A   
ATOM   2678  CZ  TYR A 285      14.991  17.916  18.911  1.00 10.00      A   
ATOM   2679  OH  TYR A 285      15.797  16.971  19.501  1.00 10.00      A   
ATOM   2680  HH  TYR A 285      15.281  16.170  19.664  1.00 10.00      A   
ATOM   2681  C   TYR A 285      10.017  20.906  16.666  1.00 10.00      A   
ATOM   2682  O   TYR A 285       9.274  20.311  17.447  1.00 10.00      A   
ATOM   2683  N   SER A 286       9.714  22.089  16.149  1.00 10.00      A   
ATOM   2684  HN  SER A 286      10.337  22.513  15.522  1.00 10.00      A   
ATOM   2685  CA  SER A 286       8.485  22.787  16.501  1.00 10.00      A   
ATOM   2686  CB  SER A 286       8.604  24.267  16.133  1.00 10.00      A   
ATOM   2687  OG  SER A 286       9.895  24.762  16.455  1.00 10.00      A   
ATOM   2688  HG  SER A 286      10.247  24.267  17.204  1.00 10.00      A   
ATOM   2689  C   SER A 286       7.260  22.165  15.828  1.00 10.00      A   
ATOM   2690  O   SER A 286       6.124  22.527  16.136  1.00 10.00      A   
ATOM   2691  N   VAL A 287       7.494  21.227  14.918  1.00 10.00      A   
ATOM   2692  HN  VAL A 287       8.421  20.973  14.726  1.00 10.00      A   
ATOM   2693  CA  VAL A 287       6.411  20.559  14.206  1.00 10.00      A   
ATOM   2694  CB  VAL A 287       6.774  20.305  12.725  1.00 10.00      A   
ATOM   2695  CG1 VAL A 287       5.559  19.838  11.940  1.00 10.00      A   
ATOM   2696  CG2 VAL A 287       7.371  21.553  12.093  1.00 10.00      A   
ATOM   2697  C   VAL A 287       6.064  19.229  14.874  1.00 10.00      A   
ATOM   2698  O   VAL A 287       4.933  18.753  14.785  1.00 10.00      A   
ATOM   2699  N   CYS A 288       7.041  18.652  15.567  1.00 10.00      A   
ATOM   2700  HN  CYS A 288       7.906  19.103  15.628  1.00 10.00      A   
ATOM   2701  CA  CYS A 288       6.862  17.366  16.243  1.00 10.00      A   
ATOM   2702  CB  CYS A 288       8.180  16.916  16.875  1.00 10.00      A   
ATOM   2703  SG  CYS A 288       9.565  16.795  15.715  1.00 10.00      A   
ATOM   2704  HG  CYS A 288       9.472  17.803  14.856  1.00 10.00      A   
ATOM   2705  C   CYS A 288       5.755  17.418  17.296  1.00 10.00      A   
ATOM   2706  O   CYS A 288       5.122  16.401  17.600  1.00 10.00      A   
ATOM   2707  N   SER A 289       5.505  18.611  17.829  1.00 10.00      A   
ATOM   2708  HN  SER A 289       6.031  19.386  17.537  1.00 10.00      A   
ATOM   2709  CA  SER A 289       4.484  18.811  18.848  1.00 10.00      A   
ATOM   2710  CB  SER A 289       4.565  20.248  19.369  1.00 10.00      A   
ATOM   2711  OG  SER A 289       5.873  20.771  19.184  1.00 10.00      A   
ATOM   2712  HG  SER A 289       6.329  20.804  20.034  1.00 10.00      A   
ATOM   2713  C   SER A 289       3.074  18.512  18.323  1.00 10.00      A   
ATOM   2714  O   SER A 289       2.142  18.323  19.107  1.00 10.00      A   
ATOM   2715  N   ARG A 290       2.924  18.457  17.001  1.00 10.00      A   
ATOM   2716  HN  ARG A 290       3.705  18.602  16.420  1.00 10.00      A   
ATOM   2717  CA  ARG A 290       1.627  18.188  16.392  1.00 10.00      A   
ATOM   2718  CB  ARG A 290       1.058  19.467  15.769  1.00 10.00      A   
ATOM   2719  CG  ARG A 290       1.935  20.093  14.694  1.00 10.00      A   
ATOM   2720  CD  ARG A 290       1.492  21.514  14.376  1.00 10.00      A   
ATOM   2721  NE  ARG A 290       2.235  22.088  13.248  1.00 10.00      A   
ATOM   2722  HE  ARG A 290       1.914  21.873  12.346  1.00 10.00      A   
ATOM   2723  CZ  ARG A 290       3.306  22.876  13.378  1.00 10.00      A   
ATOM   2724  NH1 ARG A 290       3.761  23.185  14.586  1.00 10.00      A   
ATOM   2725 HH11 ARG A 290       3.287  22.812  15.441  1.00 10.00      A   
ATOM   2726 HH12 ARG A 290       4.599  23.801  14.688  1.00 10.00      A   
ATOM   2727  NH2 ARG A 290       3.918  23.364  12.302  1.00 10.00      A   
ATOM   2728 HH21 ARG A 290       3.566  23.140  11.342  1.00 10.00      A   
ATOM   2729 HH22 ARG A 290       4.762  23.974  12.408  1.00 10.00      A   
ATOM   2730  C   ARG A 290       1.717  17.077  15.349  1.00 10.00      A   
ATOM   2731  O   ARG A 290       0.835  16.933  14.501  1.00 10.00      A   
ATOM   2732  N   LEU A 291       2.783  16.292  15.412  1.00 10.00      A   
ATOM   2733  HN  LEU A 291       3.455  16.446  16.110  1.00 10.00      A   
ATOM   2734  CA  LEU A 291       2.976  15.202  14.466  1.00 10.00      A   
ATOM   2735  CB  LEU A 291       4.462  14.904  14.275  1.00 10.00      A   
ATOM   2736  CG  LEU A 291       5.225  15.836  13.333  1.00 10.00      A   
ATOM   2737  CD1 LEU A 291       6.682  15.414  13.232  1.00 10.00      A   
ATOM   2738  CD2 LEU A 291       4.575  15.859  11.958  1.00 10.00      A   
ATOM   2739  C   LEU A 291       2.254  13.936  14.908  1.00 10.00      A   
ATOM   2740  O   LEU A 291       2.367  13.518  16.062  1.00 10.00      A   
ATOM   2741  N   THR A 292       1.507  13.344  13.986  1.00 10.00      A   
ATOM   2742  HN  THR A 292       1.427  13.760  13.100  1.00 10.00      A   
ATOM   2743  CA  THR A 292       0.781  12.109  14.252  1.00 10.00      A   
ATOM   2744  CB  THR A 292      -0.694  12.237  13.818  1.00 10.00      A   
ATOM   2745  OG1 THR A 292      -1.211  13.514  14.221  1.00 10.00      A   
ATOM   2746  HG1 THR A 292      -2.138  13.572  13.960  1.00 10.00      A   
ATOM   2747  CG2 THR A 292      -1.538  11.138  14.449  1.00 10.00      A   
ATOM   2748  C   THR A 292       1.433  10.951  13.489  1.00 10.00      A   
ATOM   2749  O   THR A 292       1.449   9.805  13.950  1.00 10.00      A   
ATOM   2750  N   THR A 293       1.987  11.268  12.323  1.00 10.00      A   
ATOM   2751  HN  THR A 293       1.945  12.195  12.015  1.00 10.00      A   
ATOM   2752  CA  THR A 293       2.649  10.279  11.486  1.00 10.00      A   
ATOM   2753  CB  THR A 293       1.809   9.969  10.235  1.00 10.00      A   
ATOM   2754  OG1 THR A 293       0.421   9.930  10.586  1.00 10.00      A   
ATOM   2755  HG1 THR A 293      -0.110   9.971   9.783  1.00 10.00      A   
ATOM   2756  CG2 THR A 293       2.210   8.629   9.645  1.00 10.00      A   
ATOM   2757  C   THR A 293       4.021  10.791  11.048  1.00 10.00      A   
ATOM   2758  O   THR A 293       4.165  11.950  10.656  1.00 10.00      A   
ATOM   2759  N   LEU A 294       5.020   9.923  11.108  1.00 10.00      A   
ATOM   2760  HN  LEU A 294       4.844   9.007  11.415  1.00 10.00      A   
ATOM   2761  CA  LEU A 294       6.375  10.296  10.721  1.00 10.00      A   
ATOM   2762  CB  LEU A 294       7.217  10.600  11.965  1.00 10.00      A   
ATOM   2763  CG  LEU A 294       8.574  11.263  11.720  1.00 10.00      A   
ATOM   2764  CD1 LEU A 294       8.399  12.597  11.011  1.00 10.00      A   
ATOM   2765  CD2 LEU A 294       9.317  11.447  13.031  1.00 10.00      A   
ATOM   2766  C   LEU A 294       7.031   9.193   9.891  1.00 10.00      A   
ATOM   2767  O   LEU A 294       7.006   8.019  10.268  1.00 10.00      A   
ATOM   2768  N   ASN A 295       7.608   9.571   8.760  1.00 10.00      A   
ATOM   2769  HN  ASN A 295       7.592  10.522   8.505  1.00 10.00      A   
ATOM   2770  CA  ASN A 295       8.270   8.614   7.883  1.00 10.00      A   
ATOM   2771  CB  ASN A 295       7.704   8.697   6.460  1.00 10.00      A   
ATOM   2772  CG  ASN A 295       8.286   7.639   5.539  1.00 10.00      A   
ATOM   2773  OD1 ASN A 295       9.353   7.824   4.956  1.00 10.00      A   
ATOM   2774  ND2 ASN A 295       7.580   6.529   5.387  1.00 10.00      A   
ATOM   2775 HD21 ASN A 295       6.730   6.449   5.877  1.00 10.00      A   
ATOM   2776 HD22 ASN A 295       7.930   5.832   4.796  1.00 10.00      A   
ATOM   2777  C   ASN A 295       9.774   8.857   7.861  1.00 10.00      A   
ATOM   2778  O   ASN A 295      10.236   9.884   7.365  1.00 10.00      A   
ATOM   2779  N   LEU A 296      10.534   7.916   8.403  1.00 10.00      A   
ATOM   2780  HN  LEU A 296      10.109   7.109   8.777  1.00 10.00      A   
ATOM   2781  CA  LEU A 296      11.983   8.033   8.446  1.00 10.00      A   
ATOM   2782  CB  LEU A 296      12.462   8.284   9.881  1.00 10.00      A   
ATOM   2783  CG  LEU A 296      12.005   9.591  10.537  1.00 10.00      A   
ATOM   2784  CD1 LEU A 296      12.365   9.595  12.013  1.00 10.00      A   
ATOM   2785  CD2 LEU A 296      12.624  10.792   9.839  1.00 10.00      A   
ATOM   2786  C   LEU A 296      12.630   6.769   7.892  1.00 10.00      A   
ATOM   2787  O   LEU A 296      13.635   6.291   8.418  1.00 10.00      A   
ATOM   2788  N   SER A 297      12.054   6.234   6.824  1.00 10.00      A   
ATOM   2789  HN  SER A 297      11.269   6.676   6.428  1.00 10.00      A   
ATOM   2790  CA  SER A 297      12.567   5.014   6.213  1.00 10.00      A   
ATOM   2791  CB  SER A 297      11.438   4.282   5.496  1.00 10.00      A   
ATOM   2792  OG  SER A 297      10.210   4.473   6.179  1.00 10.00      A   
ATOM   2793  HG  SER A 297      10.376   4.534   7.130  1.00 10.00      A   
ATOM   2794  C   SER A 297      13.713   5.301   5.242  1.00 10.00      A   
ATOM   2795  O   SER A 297      14.395   4.383   4.784  1.00 10.00      A   
ATOM   2796  N   TYR A 298      13.911   6.570   4.918  1.00 10.00      A   
ATOM   2797  HN  TYR A 298      13.318   7.260   5.285  1.00 10.00      A   
ATOM   2798  CA  TYR A 298      14.977   6.967   4.008  1.00 10.00      A   
ATOM   2799  CB  TYR A 298      14.420   7.845   2.882  1.00 10.00      A   
ATOM   2800  CG  TYR A 298      13.163   7.311   2.232  1.00 10.00      A   
ATOM   2801  CD1 TYR A 298      11.962   7.994   2.349  1.00 10.00      A   
ATOM   2802  CD2 TYR A 298      13.176   6.132   1.496  1.00 10.00      A   
ATOM   2803  CE1 TYR A 298      10.812   7.522   1.755  1.00 10.00      A   
ATOM   2804  CE2 TYR A 298      12.028   5.652   0.898  1.00 10.00      A   
ATOM   2805  CZ  TYR A 298      10.848   6.352   1.031  1.00 10.00      A   
ATOM   2806  OH  TYR A 298       9.701   5.886   0.435  1.00 10.00      A   
ATOM   2807  HH  TYR A 298       9.550   4.972   0.696  1.00 10.00      A   
ATOM   2808  C   TYR A 298      16.056   7.733   4.760  1.00 10.00      A   
ATOM   2809  O   TYR A 298      17.104   8.062   4.202  1.00 10.00      A   
ATOM   2810  N   ALA A 299      15.798   8.000   6.032  1.00 10.00      A   
ATOM   2811  HN  ALA A 299      14.961   7.678   6.424  1.00 10.00      A   
ATOM   2812  CA  ALA A 299      16.726   8.748   6.865  1.00 10.00      A   
ATOM   2813  CB  ALA A 299      15.958   9.605   7.863  1.00 10.00      A   
ATOM   2814  C   ALA A 299      17.711   7.831   7.586  1.00 10.00      A   
ATOM   2815  O   ALA A 299      17.348   7.126   8.532  1.00 10.00      A   
ATOM   2816  N   THR A 300      18.957   7.855   7.138  1.00 10.00      A   
ATOM   2817  HN  THR A 300      19.176   8.427   6.374  1.00 10.00      A   
ATOM   2818  CA  THR A 300      20.020   7.045   7.721  1.00 10.00      A   
ATOM   2819  CB  THR A 300      21.129   6.839   6.674  1.00 10.00      A   
ATOM   2820  OG1 THR A 300      21.060   7.900   5.704  1.00 10.00      A   
ATOM   2821  HG1 THR A 300      21.880   8.412   5.738  1.00 10.00      A   
ATOM   2822  CG2 THR A 300      20.949   5.506   5.967  1.00 10.00      A   
ATOM   2823  C   THR A 300      20.618   7.730   8.956  1.00 10.00      A   
ATOM   2824  O   THR A 300      21.839   7.804   9.115  1.00 10.00      A   
ATOM   2825  N   VAL A 301      19.747   8.205   9.837  1.00 10.00      A   
ATOM   2826  HN  VAL A 301      18.792   8.064   9.680  1.00 10.00      A   
ATOM   2827  CA  VAL A 301      20.166   8.908  11.042  1.00 10.00      A   
ATOM   2828  CB  VAL A 301      19.019   9.780  11.595  1.00 10.00      A   
ATOM   2829  CG1 VAL A 301      19.542  10.828  12.565  1.00 10.00      A   
ATOM   2830  CG2 VAL A 301      18.247  10.438  10.462  1.00 10.00      A   
ATOM   2831  C   VAL A 301      20.633   7.943  12.128  1.00 10.00      A   
ATOM   2832  O   VAL A 301      20.226   6.782  12.162  1.00 10.00      A   
ATOM   2833  N   GLN A 302      21.505   8.428  12.997  1.00 10.00      A   
ATOM   2834  HN  GLN A 302      21.823   9.349  12.880  1.00 10.00      A   
ATOM   2835  CA  GLN A 302      22.026   7.634  14.100  1.00 10.00      A   
ATOM   2836  CB  GLN A 302      23.276   8.290  14.689  1.00 10.00      A   
ATOM   2837  CG  GLN A 302      24.425   8.445  13.704  1.00 10.00      A   
ATOM   2838  CD  GLN A 302      24.652   7.208  12.857  1.00 10.00      A   
ATOM   2839  OE1 GLN A 302      25.338   6.271  13.272  1.00 10.00      A   
ATOM   2840  NE2 GLN A 302      24.092   7.207  11.656  1.00 10.00      A   
ATOM   2841 HE21 GLN A 302      23.564   7.997  11.389  1.00 10.00      A   
ATOM   2842 HE22 GLN A 302      24.226   6.423  11.081  1.00 10.00      A   
ATOM   2843  C   GLN A 302      20.966   7.456  15.185  1.00 10.00      A   
ATOM   2844  O   GLN A 302      20.030   8.254  15.285  1.00 10.00      A   
ATOM   2845  N   SER A 303      21.132   6.419  16.000  1.00 10.00      A   
ATOM   2846  HN  SER A 303      21.915   5.842  15.874  1.00 10.00      A   
ATOM   2847  CA  SER A 303      20.195   6.104  17.076  1.00 10.00      A   
ATOM   2848  CB  SER A 303      20.700   4.898  17.883  1.00 10.00      A   
ATOM   2849  OG  SER A 303      19.774   4.502  18.888  1.00 10.00      A   
ATOM   2850  HG  SER A 303      19.154   3.855  18.516  1.00 10.00      A   
ATOM   2851  C   SER A 303      19.936   7.297  18.000  1.00 10.00      A   
ATOM   2852  O   SER A 303      18.788   7.697  18.195  1.00 10.00      A   
ATOM   2853  N   TYR A 304      21.003   7.873  18.546  1.00 10.00      A   
ATOM   2854  HN  TYR A 304      21.896   7.531  18.325  1.00 10.00      A   
ATOM   2855  CA  TYR A 304      20.887   9.003  19.466  1.00 10.00      A   
ATOM   2856  CB  TYR A 304      22.266   9.427  19.983  1.00 10.00      A   
ATOM   2857  CG  TYR A 304      22.247  10.662  20.859  1.00 10.00      A   
ATOM   2858  CD1 TYR A 304      21.574  10.665  22.073  1.00 10.00      A   
ATOM   2859  CD2 TYR A 304      22.895  11.829  20.466  1.00 10.00      A   
ATOM   2860  CE1 TYR A 304      21.542  11.791  22.873  1.00 10.00      A   
ATOM   2861  CE2 TYR A 304      22.871  12.960  21.263  1.00 10.00      A   
ATOM   2862  CZ  TYR A 304      22.191  12.934  22.464  1.00 10.00      A   
ATOM   2863  OH  TYR A 304      22.158  14.057  23.259  1.00 10.00      A   
ATOM   2864  HH  TYR A 304      22.057  14.840  22.705  1.00 10.00      A   
ATOM   2865  C   TYR A 304      20.147  10.189  18.845  1.00 10.00      A   
ATOM   2866  O   TYR A 304      19.227  10.741  19.456  1.00 10.00      A   
ATOM   2867  N   ASP A 305      20.533  10.562  17.630  1.00 10.00      A   
ATOM   2868  HN  ASP A 305      21.249  10.066  17.177  1.00 10.00      A   
ATOM   2869  CA  ASP A 305      19.908  11.690  16.948  1.00 10.00      A   
ATOM   2870  CB  ASP A 305      20.647  12.020  15.651  1.00 10.00      A   
ATOM   2871  CG  ASP A 305      20.824  13.512  15.437  1.00 10.00      A   
ATOM   2872  OD1 ASP A 305      21.198  14.217  16.399  1.00 10.00      A   
ATOM   2873  OD2 ASP A 305      20.614  13.984  14.304  1.00 10.00      A   
ATOM   2874  C   ASP A 305      18.427  11.426  16.684  1.00 10.00      A   
ATOM   2875  O   ASP A 305      17.599  12.333  16.781  1.00 10.00      A   
ATOM   2876  N   LEU A 306      18.100  10.177  16.369  1.00 10.00      A   
ATOM   2877  HN  LEU A 306      18.812   9.499  16.302  1.00 10.00      A   
ATOM   2878  CA  LEU A 306      16.718   9.782  16.106  1.00 10.00      A   
ATOM   2879  CB  LEU A 306      16.659   8.346  15.576  1.00 10.00      A   
ATOM   2880  CG  LEU A 306      16.966   8.148  14.090  1.00 10.00      A   
ATOM   2881  CD1 LEU A 306      17.147   6.671  13.773  1.00 10.00      A   
ATOM   2882  CD2 LEU A 306      15.863   8.744  13.233  1.00 10.00      A   
ATOM   2883  C   LEU A 306      15.868   9.893  17.371  1.00 10.00      A   
ATOM   2884  O   LEU A 306      14.769  10.447  17.347  1.00 10.00      A   
ATOM   2885  N   VAL A 307      16.402   9.383  18.477  1.00 10.00      A   
ATOM   2886  HN  VAL A 307      17.295   8.976  18.428  1.00 10.00      A   
ATOM   2887  CA  VAL A 307      15.706   9.410  19.761  1.00 10.00      A   
ATOM   2888  CB  VAL A 307      16.555   8.751  20.875  1.00 10.00      A   
ATOM   2889  CG1 VAL A 307      15.902   8.918  22.240  1.00 10.00      A   
ATOM   2890  CG2 VAL A 307      16.774   7.276  20.571  1.00 10.00      A   
ATOM   2891  C   VAL A 307      15.337  10.838  20.158  1.00 10.00      A   
ATOM   2892  O   VAL A 307      14.223  11.094  20.609  1.00 10.00      A   
ATOM   2893  N   LYS A 308      16.261  11.767  19.941  1.00 10.00      A   
ATOM   2894  HN  LYS A 308      17.118  11.499  19.542  1.00 10.00      A   
ATOM   2895  CA  LYS A 308      16.042  13.172  20.282  1.00 10.00      A   
ATOM   2896  CB  LYS A 308      17.286  14.006  19.976  1.00 10.00      A   
ATOM   2897  CG  LYS A 308      18.457  13.768  20.918  1.00 10.00      A   
ATOM   2898  CD  LYS A 308      19.577  14.761  20.654  1.00 10.00      A   
ATOM   2899  CE  LYS A 308      20.149  14.585  19.257  1.00 10.00      A   
ATOM   2900  NZ  LYS A 308      20.583  15.874  18.661  1.00 10.00      A   
ATOM   2901  HZ1 LYS A 308      21.343  16.295  19.234  1.00 10.00      A   
ATOM   2902  HZ2 LYS A 308      19.780  16.540  18.618  1.00 10.00      A   
ATOM   2903  HZ3 LYS A 308      20.937  15.715  17.695  1.00 10.00      A   
ATOM   2904  C   LYS A 308      14.837  13.764  19.550  1.00 10.00      A   
ATOM   2905  O   LYS A 308      14.185  14.683  20.050  1.00 10.00      A   
ATOM   2906  N   LEU A 309      14.557  13.249  18.363  1.00 10.00      A   
ATOM   2907  HN  LEU A 309      15.119  12.523  18.011  1.00 10.00      A   
ATOM   2908  CA  LEU A 309      13.435  13.729  17.568  1.00 10.00      A   
ATOM   2909  CB  LEU A 309      13.713  13.518  16.077  1.00 10.00      A   
ATOM   2910  CG  LEU A 309      14.922  14.258  15.498  1.00 10.00      A   
ATOM   2911  CD1 LEU A 309      15.279  13.696  14.133  1.00 10.00      A   
ATOM   2912  CD2 LEU A 309      14.646  15.752  15.403  1.00 10.00      A   
ATOM   2913  C   LEU A 309      12.152  13.013  17.965  1.00 10.00      A   
ATOM   2914  O   LEU A 309      11.082  13.620  18.039  1.00 10.00      A   
ATOM   2915  N   LEU A 310      12.271  11.724  18.243  1.00 10.00      A   
ATOM   2916  HN  LEU A 310      13.158  11.301  18.185  1.00 10.00      A   
ATOM   2917  CA  LEU A 310      11.123  10.908  18.619  1.00 10.00      A   
ATOM   2918  CB  LEU A 310      11.484   9.421  18.571  1.00 10.00      A   
ATOM   2919  CG  LEU A 310      11.968   8.888  17.218  1.00 10.00      A   
ATOM   2920  CD1 LEU A 310      12.440   7.444  17.345  1.00 10.00      A   
ATOM   2921  CD2 LEU A 310      10.868   9.004  16.174  1.00 10.00      A   
ATOM   2922  C   LEU A 310      10.566  11.289  19.992  1.00 10.00      A   
ATOM   2923  O   LEU A 310       9.364  11.172  20.238  1.00 10.00      A   
ATOM   2924  N   CYS A 311      11.436  11.770  20.873  1.00 10.00      A   
ATOM   2925  HN  CYS A 311      12.383  11.846  20.617  1.00 10.00      A   
ATOM   2926  CA  CYS A 311      11.024  12.163  22.220  1.00 10.00      A   
ATOM   2927  CB  CYS A 311      12.242  12.509  23.081  1.00 10.00      A   
ATOM   2928  SG  CYS A 311      13.318  11.106  23.450  1.00 10.00      A   
ATOM   2929  HG  CYS A 311      13.389  10.359  22.354  1.00 10.00      A   
ATOM   2930  C   CYS A 311      10.050  13.338  22.204  1.00 10.00      A   
ATOM   2931  O   CYS A 311       9.372  13.605  23.194  1.00 10.00      A   
ATOM   2932  N   GLN A 312       9.963  14.024  21.077  1.00 10.00      A   
ATOM   2933  HN  GLN A 312      10.494  13.742  20.299  1.00 10.00      A   
ATOM   2934  CA  GLN A 312       9.082  15.173  20.963  1.00 10.00      A   
ATOM   2935  CB  GLN A 312       9.799  16.341  20.281  1.00 10.00      A   
ATOM   2936  CG  GLN A 312      11.056  16.808  21.006  1.00 10.00      A   
ATOM   2937  CD  GLN A 312      10.844  18.056  21.850  1.00 10.00      A   
ATOM   2938  OE1 GLN A 312      11.756  18.863  22.021  1.00 10.00      A   
ATOM   2939  NE2 GLN A 312       9.644  18.227  22.381  1.00 10.00      A   
ATOM   2940 HE21 GLN A 312       8.961  17.553  22.204  1.00 10.00      A   
ATOM   2941 HE22 GLN A 312       9.492  19.027  22.934  1.00 10.00      A   
ATOM   2942  C   GLN A 312       7.788  14.831  20.233  1.00 10.00      A   
ATOM   2943  O   GLN A 312       6.990  15.716  19.939  1.00 10.00      A   
ATOM   2944  N   CYS A 313       7.576  13.550  19.950  1.00 10.00      A   
ATOM   2945  HN  CYS A 313       8.244  12.880  20.217  1.00 10.00      A   
ATOM   2946  CA  CYS A 313       6.365  13.111  19.264  1.00 10.00      A   
ATOM   2947  CB  CYS A 313       6.707  12.423  17.935  1.00 10.00      A   
ATOM   2948  SG  CYS A 313       7.585  13.467  16.745  1.00 10.00      A   
ATOM   2949  HG  CYS A 313       8.814  13.661  17.201  1.00 10.00      A   
ATOM   2950  C   CYS A 313       5.550  12.172  20.157  1.00 10.00      A   
ATOM   2951  O   CYS A 313       5.695  10.953  20.080  1.00 10.00      A   
ATOM   2952  N   PRO A 314       4.689  12.732  21.032  1.00 10.00      A   
ATOM   2953  CA  PRO A 314       3.862  11.949  21.948  1.00 10.00      A   
ATOM   2954  CB  PRO A 314       3.661  12.916  23.115  1.00 10.00      A   
ATOM   2955  CG  PRO A 314       3.668  14.274  22.492  1.00 10.00      A   
ATOM   2956  CD  PRO A 314       4.472  14.180  21.216  1.00 10.00      A   
ATOM   2957  C   PRO A 314       2.511  11.544  21.352  1.00 10.00      A   
ATOM   2958  O   PRO A 314       1.722  10.851  21.995  1.00 10.00      A   
ATOM   2959  N   LYS A 315       2.240  11.979  20.129  1.00 10.00      A   
ATOM   2960  HN  LYS A 315       2.896  12.539  19.661  1.00 10.00      A   
ATOM   2961  CA  LYS A 315       0.981  11.649  19.466  1.00 10.00      A   
ATOM   2962  CB  LYS A 315       0.196  12.920  19.124  1.00 10.00      A   
ATOM   2963  CG  LYS A 315      -0.592  13.511  20.282  1.00 10.00      A   
ATOM   2964  CD  LYS A 315      -1.486  14.646  19.804  1.00 10.00      A   
ATOM   2965  CE  LYS A 315      -2.253  15.281  20.951  1.00 10.00      A   
ATOM   2966  NZ  LYS A 315      -1.367  16.028  21.885  1.00 10.00      A   
ATOM   2967  HZ1 LYS A 315      -0.734  16.664  21.359  1.00 10.00      A   
ATOM   2968  HZ2 LYS A 315      -0.793  15.369  22.441  1.00 10.00      A   
ATOM   2969  HZ3 LYS A 315      -1.944  16.600  22.538  1.00 10.00      A   
ATOM   2970  C   LYS A 315       1.220  10.822  18.209  1.00 10.00      A   
ATOM   2971  O   LYS A 315       0.378  10.771  17.313  1.00 10.00      A   
ATOM   2972  N   LEU A 316       2.370  10.172  18.157  1.00 10.00      A   
ATOM   2973  HN  LEU A 316       2.988  10.241  18.913  1.00 10.00      A   
ATOM   2974  CA  LEU A 316       2.737   9.350  17.014  1.00 10.00      A   
ATOM   2975  CB  LEU A 316       4.239   9.065  17.043  1.00 10.00      A   
ATOM   2976  CG  LEU A 316       4.886   8.695  15.709  1.00 10.00      A   
ATOM   2977  CD1 LEU A 316       4.806   9.860  14.734  1.00 10.00      A   
ATOM   2978  CD2 LEU A 316       6.330   8.277  15.922  1.00 10.00      A   
ATOM   2979  C   LEU A 316       1.954   8.041  17.008  1.00 10.00      A   
ATOM   2980  O   LEU A 316       2.026   7.259  17.958  1.00 10.00      A   
ATOM   2981  N   GLN A 317       1.200   7.812  15.941  1.00 10.00      A   
ATOM   2982  HN  GLN A 317       1.173   8.482  15.220  1.00 10.00      A   
ATOM   2983  CA  GLN A 317       0.406   6.595  15.820  1.00 10.00      A   
ATOM   2984  CB  GLN A 317      -1.043   6.911  15.449  1.00 10.00      A   
ATOM   2985  CG  GLN A 317      -1.827   7.620  16.539  1.00 10.00      A   
ATOM   2986  CD  GLN A 317      -3.326   7.494  16.350  1.00 10.00      A   
ATOM   2987  OE1 GLN A 317      -3.817   7.352  15.229  1.00 10.00      A   
ATOM   2988  NE2 GLN A 317      -4.068   7.551  17.441  1.00 10.00      A   
ATOM   2989 HE21 GLN A 317      -3.612   7.673  18.314  1.00 10.00      A   
ATOM   2990 HE22 GLN A 317      -5.040   7.469  17.349  1.00 10.00      A   
ATOM   2991  C   GLN A 317       1.011   5.633  14.805  1.00 10.00      A   
ATOM   2992  O   GLN A 317       0.781   4.424  14.868  1.00 10.00      A   
ATOM   2993  N   ARG A 318       1.786   6.166  13.874  1.00 10.00      A   
ATOM   2994  HN  ARG A 318       1.946   7.134  13.877  1.00 10.00      A   
ATOM   2995  CA  ARG A 318       2.413   5.341  12.851  1.00 10.00      A   
ATOM   2996  CB  ARG A 318       1.631   5.435  11.538  1.00 10.00      A   
ATOM   2997  CG  ARG A 318       2.082   4.443  10.478  1.00 10.00      A   
ATOM   2998  CD  ARG A 318       1.341   4.655   9.170  1.00 10.00      A   
ATOM   2999  NE  ARG A 318       0.954   3.386   8.558  1.00 10.00      A   
ATOM   3000  HE  ARG A 318       1.344   2.558   8.945  1.00 10.00      A   
ATOM   3001  CZ  ARG A 318       0.137   3.278   7.511  1.00 10.00      A   
ATOM   3002  NH1 ARG A 318      -0.375   4.362   6.947  1.00 10.00      A   
ATOM   3003 HH11 ARG A 318      -1.016   4.274   6.130  1.00 10.00      A   
ATOM   3004 HH12 ARG A 318      -0.139   5.311   7.317  1.00 10.00      A   
ATOM   3005  NH2 ARG A 318      -0.194   2.077   7.056  1.00 10.00      A   
ATOM   3006 HH21 ARG A 318       0.184   1.219   7.520  1.00 10.00      A   
ATOM   3007 HH22 ARG A 318      -0.835   1.981   6.232  1.00 10.00      A   
ATOM   3008  C   ARG A 318       3.852   5.775  12.630  1.00 10.00      A   
ATOM   3009  O   ARG A 318       4.115   6.944  12.330  1.00 10.00      A   
ATOM   3010  N   LEU A 319       4.784   4.840  12.763  1.00 10.00      A   
ATOM   3011  HN  LEU A 319       4.519   3.915  12.979  1.00 10.00      A   
ATOM   3012  CA  LEU A 319       6.190   5.155  12.582  1.00 10.00      A   
ATOM   3013  CB  LEU A 319       6.910   5.254  13.928  1.00 10.00      A   
ATOM   3014  CG  LEU A 319       8.376   5.695  13.872  1.00 10.00      A   
ATOM   3015  CD1 LEU A 319       8.497   7.101  13.299  1.00 10.00      A   
ATOM   3016  CD2 LEU A 319       9.013   5.622  15.250  1.00 10.00      A   
ATOM   3017  C   LEU A 319       6.890   4.151  11.681  1.00 10.00      A   
ATOM   3018  O   LEU A 319       6.861   2.943  11.928  1.00 10.00      A   
ATOM   3019  N   TRP A 320       7.494   4.662  10.621  1.00 10.00      A   
ATOM   3020  HN  TRP A 320       7.441   5.631  10.467  1.00 10.00      A   
ATOM   3021  CA  TRP A 320       8.237   3.840   9.677  1.00 10.00      A   
ATOM   3022  CB  TRP A 320       7.704   4.040   8.251  1.00 10.00      A   
ATOM   3023  CG  TRP A 320       6.380   3.392   7.967  1.00 10.00      A   
ATOM   3024  CD1 TRP A 320       5.471   2.929   8.873  1.00 10.00      A   
ATOM   3025  CD2 TRP A 320       5.814   3.143   6.673  1.00 10.00      A   
ATOM   3026  NE1 TRP A 320       4.380   2.410   8.224  1.00 10.00      A   
ATOM   3027  HE1 TRP A 320       3.587   2.014   8.661  1.00 10.00      A   
ATOM   3028  CE2 TRP A 320       4.565   2.529   6.875  1.00 10.00      A   
ATOM   3029  CE3 TRP A 320       6.243   3.381   5.363  1.00 10.00      A   
ATOM   3030  CZ2 TRP A 320       3.739   2.149   5.818  1.00 10.00      A   
ATOM   3031  CZ3 TRP A 320       5.423   3.004   4.317  1.00 10.00      A   
ATOM   3032  CH2 TRP A 320       4.184   2.395   4.551  1.00 10.00      A   
ATOM   3033  C   TRP A 320       9.700   4.264   9.728  1.00 10.00      A   
ATOM   3034  O   TRP A 320      10.070   5.290   9.162  1.00 10.00      A   
ATOM   3035  N   VAL A 321      10.527   3.491  10.414  1.00 10.00      A   
ATOM   3036  HN  VAL A 321      10.187   2.658  10.818  1.00 10.00      A   
ATOM   3037  CA  VAL A 321      11.944   3.832  10.549  1.00 10.00      A   
ATOM   3038  CB  VAL A 321      12.303   4.234  11.995  1.00 10.00      A   
ATOM   3039  CG1 VAL A 321      11.780   5.624  12.306  1.00 10.00      A   
ATOM   3040  CG2 VAL A 321      11.764   3.215  12.991  1.00 10.00      A   
ATOM   3041  C   VAL A 321      12.852   2.690  10.116  1.00 10.00      A   
ATOM   3042  O   VAL A 321      12.388   1.602   9.784  1.00 10.00      A   
ATOM   3043  N   LEU A 322      14.150   2.956  10.122  1.00 10.00      A   
ATOM   3044  HN  LEU A 322      14.450   3.853  10.391  1.00 10.00      A   
ATOM   3045  CA  LEU A 322      15.145   1.957   9.755  1.00 10.00      A   
ATOM   3046  CB  LEU A 322      16.355   2.621   9.083  1.00 10.00      A   
ATOM   3047  CG  LEU A 322      16.139   3.169   7.668  1.00 10.00      A   
ATOM   3048  CD1 LEU A 322      17.340   3.992   7.224  1.00 10.00      A   
ATOM   3049  CD2 LEU A 322      15.886   2.035   6.686  1.00 10.00      A   
ATOM   3050  C   LEU A 322      15.603   1.201  10.994  1.00 10.00      A   
ATOM   3051  O   LEU A 322      15.209   1.528  12.115  1.00 10.00      A   
ATOM   3052  N   ASP A 323      16.446   0.203  10.794  1.00 10.00      A   
ATOM   3053  HN  ASP A 323      16.725  -0.015   9.876  1.00 10.00      A   
ATOM   3054  CA  ASP A 323      16.964  -0.594  11.901  1.00 10.00      A   
ATOM   3055  CB  ASP A 323      17.338  -2.014  11.454  1.00 10.00      A   
ATOM   3056  CG  ASP A 323      18.484  -2.081  10.460  1.00 10.00      A   
ATOM   3057  OD1 ASP A 323      18.647  -1.137   9.663  1.00 10.00      A   
ATOM   3058  OD2 ASP A 323      19.209  -3.102  10.454  1.00 10.00      A   
ATOM   3059  C   ASP A 323      18.123   0.108  12.609  1.00 10.00      A   
ATOM   3060  O   ASP A 323      18.744  -0.444  13.520  1.00 10.00      A   
ATOM   3061  N   TYR A 324      18.386   1.347  12.197  1.00 10.00      A   
ATOM   3062  HN  TYR A 324      17.850   1.723  11.472  1.00 10.00      A   
ATOM   3063  CA  TYR A 324      19.449   2.155  12.787  1.00 10.00      A   
ATOM   3064  CB  TYR A 324      19.785   3.355  11.892  1.00 10.00      A   
ATOM   3065  CG  TYR A 324      20.791   3.054  10.804  1.00 10.00      A   
ATOM   3066  CD1 TYR A 324      20.508   3.332   9.476  1.00 10.00      A   
ATOM   3067  CD2 TYR A 324      22.020   2.481  11.108  1.00 10.00      A   
ATOM   3068  CE1 TYR A 324      21.419   3.047   8.480  1.00 10.00      A   
ATOM   3069  CE2 TYR A 324      22.941   2.197  10.118  1.00 10.00      A   
ATOM   3070  CZ  TYR A 324      22.634   2.482   8.803  1.00 10.00      A   
ATOM   3071  OH  TYR A 324      23.540   2.194   7.806  1.00 10.00      A   
ATOM   3072  HH  TYR A 324      23.433   2.830   7.082  1.00 10.00      A   
ATOM   3073  C   TYR A 324      19.052   2.650  14.175  1.00 10.00      A   
ATOM   3074  O   TYR A 324      19.904   3.028  14.980  1.00 10.00      A   
ATOM   3075  N   ILE A 325      17.751   2.645  14.445  1.00 10.00      A   
ATOM   3076  HN  ILE A 325      17.123   2.332  13.759  1.00 10.00      A   
ATOM   3077  CA  ILE A 325      17.233   3.094  15.734  1.00 10.00      A   
ATOM   3078  CB  ILE A 325      15.687   3.166  15.733  1.00 10.00      A   
ATOM   3079  CG1 ILE A 325      15.164   3.771  17.039  1.00 10.00      A   
ATOM   3080  CG2 ILE A 325      15.070   1.797  15.483  1.00 10.00      A   
ATOM   3081  CD1 ILE A 325      15.563   5.214  17.255  1.00 10.00      A   
ATOM   3082  C   ILE A 325      17.733   2.196  16.869  1.00 10.00      A   
ATOM   3083  O   ILE A 325      17.926   2.654  18.000  1.00 10.00      A   
ATOM   3084  N   GLU A 326      17.951   0.919  16.544  1.00 10.00      A   
ATOM   3085  HN  GLU A 326      17.769   0.632  15.627  1.00 10.00      A   
ATOM   3086  CA  GLU A 326      18.444  -0.070  17.500  1.00 10.00      A   
ATOM   3087  CB  GLU A 326      19.785   0.363  18.094  1.00 10.00      A   
ATOM   3088  CG  GLU A 326      20.896   0.516  17.068  1.00 10.00      A   
ATOM   3089  CD  GLU A 326      22.224   0.877  17.699  1.00 10.00      A   
ATOM   3090  OE1 GLU A 326      22.268   1.063  18.933  1.00 10.00      A   
ATOM   3091  OE2 GLU A 326      23.230   0.976  16.963  1.00 10.00      A   
ATOM   3092  C   GLU A 326      17.429  -0.373  18.601  1.00 10.00      A   
ATOM   3093  O   GLU A 326      16.386   0.280  18.701  1.00 10.00      A   
ATOM   3094  N   ASP A 327      17.740  -1.375  19.421  1.00 10.00      A   
ATOM   3095  HN  ASP A 327      18.584  -1.860  19.283  1.00 10.00      A   
ATOM   3096  CA  ASP A 327      16.861  -1.781  20.516  1.00 10.00      A   
ATOM   3097  CB  ASP A 327      17.420  -3.014  21.236  1.00 10.00      A   
ATOM   3098  CG  ASP A 327      17.676  -4.193  20.322  1.00 10.00      A   
ATOM   3099  OD1 ASP A 327      16.706  -4.830  19.870  1.00 10.00      A   
ATOM   3100  OD2 ASP A 327      18.855  -4.504  20.062  1.00 10.00      A   
ATOM   3101  C   ASP A 327      16.713  -0.653  21.523  1.00 10.00      A   
ATOM   3102  O   ASP A 327      15.623  -0.398  22.034  1.00 10.00      A   
ATOM   3103  N   ALA A 328      17.824   0.025  21.792  1.00 10.00      A   
ATOM   3104  HN  ALA A 328      18.658  -0.234  21.344  1.00 10.00      A   
ATOM   3105  CA  ALA A 328      17.850   1.133  22.742  1.00 10.00      A   
ATOM   3106  CB  ALA A 328      19.261   1.683  22.863  1.00 10.00      A   
ATOM   3107  C   ALA A 328      16.879   2.238  22.339  1.00 10.00      A   
ATOM   3108  O   ALA A 328      16.172   2.792  23.180  1.00 10.00      A   
ATOM   3109  N   GLY A 329      16.840   2.544  21.048  1.00 10.00      A   
ATOM   3110  HN  GLY A 329      17.418   2.057  20.422  1.00 10.00      A   
ATOM   3111  CA  GLY A 329      15.951   3.581  20.559  1.00 10.00      A   
ATOM   3112  C   GLY A 329      14.492   3.177  20.670  1.00 10.00      A   
ATOM   3113  O   GLY A 329      13.637   3.995  21.019  1.00 10.00      A   
ATOM   3114  N   LEU A 330      14.214   1.912  20.380  1.00 10.00      A   
ATOM   3115  HN  LEU A 330      14.945   1.313  20.110  1.00 10.00      A   
ATOM   3116  CA  LEU A 330      12.857   1.386  20.448  1.00 10.00      A   
ATOM   3117  CB  LEU A 330      12.782  -0.006  19.819  1.00 10.00      A   
ATOM   3118  CG  LEU A 330      12.945  -0.059  18.297  1.00 10.00      A   
ATOM   3119  CD1 LEU A 330      12.911  -1.496  17.802  1.00 10.00      A   
ATOM   3120  CD2 LEU A 330      11.867   0.767  17.613  1.00 10.00      A   
ATOM   3121  C   LEU A 330      12.350   1.360  21.885  1.00 10.00      A   
ATOM   3122  O   LEU A 330      11.174   1.620  22.140  1.00 10.00      A   
ATOM   3123  N   GLU A 331      13.244   1.056  22.820  1.00 10.00      A   
ATOM   3124  HN  GLU A 331      14.167   0.847  22.552  1.00 10.00      A   
ATOM   3125  CA  GLU A 331      12.885   1.019  24.233  1.00 10.00      A   
ATOM   3126  CB  GLU A 331      14.084   0.585  25.083  1.00 10.00      A   
ATOM   3127  CG  GLU A 331      13.892   0.773  26.580  1.00 10.00      A   
ATOM   3128  CD  GLU A 331      14.837  -0.073  27.409  1.00 10.00      A   
ATOM   3129  OE1 GLU A 331      16.059   0.187  27.382  1.00 10.00      A   
ATOM   3130  OE2 GLU A 331      14.361  -0.995  28.104  1.00 10.00      A   
ATOM   3131  C   GLU A 331      12.370   2.384  24.688  1.00 10.00      A   
ATOM   3132  O   GLU A 331      11.339   2.479  25.358  1.00 10.00      A   
ATOM   3133  N   VAL A 332      13.093   3.435  24.312  1.00 10.00      A   
ATOM   3134  HN  VAL A 332      13.914   3.289  23.793  1.00 10.00      A   
ATOM   3135  CA  VAL A 332      12.704   4.793  24.667  1.00 10.00      A   
ATOM   3136  CB  VAL A 332      13.798   5.817  24.294  1.00 10.00      A   
ATOM   3137  CG1 VAL A 332      13.394   7.222  24.719  1.00 10.00      A   
ATOM   3138  CG2 VAL A 332      15.133   5.431  24.911  1.00 10.00      A   
ATOM   3139  C   VAL A 332      11.392   5.165  23.975  1.00 10.00      A   
ATOM   3140  O   VAL A 332      10.523   5.801  24.571  1.00 10.00      A   
ATOM   3141  N   LEU A 333      11.251   4.744  22.722  1.00 10.00      A   
ATOM   3142  HN  LEU A 333      11.977   4.225  22.308  1.00 10.00      A   
ATOM   3143  CA  LEU A 333      10.053   5.028  21.942  1.00 10.00      A   
ATOM   3144  CB  LEU A 333      10.181   4.440  20.536  1.00 10.00      A   
ATOM   3145  CG  LEU A 333       9.007   4.698  19.591  1.00 10.00      A   
ATOM   3146  CD1 LEU A 333       9.079   6.105  19.022  1.00 10.00      A   
ATOM   3147  CD2 LEU A 333       8.968   3.663  18.480  1.00 10.00      A   
ATOM   3148  C   LEU A 333       8.810   4.469  22.621  1.00 10.00      A   
ATOM   3149  O   LEU A 333       7.781   5.139  22.716  1.00 10.00      A   
ATOM   3150  N   ALA A 334       8.919   3.243  23.112  1.00 10.00      A   
ATOM   3151  HN  ALA A 334       9.772   2.764  23.013  1.00 10.00      A   
ATOM   3152  CA  ALA A 334       7.811   2.579  23.787  1.00 10.00      A   
ATOM   3153  CB  ALA A 334       8.189   1.145  24.111  1.00 10.00      A   
ATOM   3154  C   ALA A 334       7.413   3.325  25.058  1.00 10.00      A   
ATOM   3155  O   ALA A 334       6.270   3.242  25.510  1.00 10.00      A   
ATOM   3156  N   SER A 335       8.361   4.057  25.623  1.00 10.00      A   
ATOM   3157  HN  SER A 335       9.253   4.076  25.218  1.00 10.00      A   
ATOM   3158  CA  SER A 335       8.124   4.820  26.837  1.00 10.00      A   
ATOM   3159  CB  SER A 335       9.362   4.766  27.729  1.00 10.00      A   
ATOM   3160  OG  SER A 335       9.780   3.421  27.914  1.00 10.00      A   
ATOM   3161  HG  SER A 335      10.737   3.402  28.043  1.00 10.00      A   
ATOM   3162  C   SER A 335       7.740   6.265  26.515  1.00 10.00      A   
ATOM   3163  O   SER A 335       7.609   7.103  27.406  1.00 10.00      A   
ATOM   3164  N   THR A 336       7.558   6.545  25.231  1.00 10.00      A   
ATOM   3165  HN  THR A 336       7.685   5.835  24.565  1.00 10.00      A   
ATOM   3166  CA  THR A 336       7.177   7.877  24.783  1.00 10.00      A   
ATOM   3167  CB  THR A 336       8.273   8.500  23.891  1.00 10.00      A   
ATOM   3168  OG1 THR A 336       9.559   8.281  24.493  1.00 10.00      A   
ATOM   3169  HG1 THR A 336       9.686   7.335  24.654  1.00 10.00      A   
ATOM   3170  CG2 THR A 336       8.048   9.999  23.735  1.00 10.00      A   
ATOM   3171  C   THR A 336       5.850   7.837  24.021  1.00 10.00      A   
ATOM   3172  O   THR A 336       4.941   8.633  24.281  1.00 10.00      A   
ATOM   3173  N   CYS A 337       5.740   6.894  23.093  1.00 10.00      A   
ATOM   3174  HN  CYS A 337       6.491   6.274  22.946  1.00 10.00      A   
ATOM   3175  CA  CYS A 337       4.534   6.745  22.292  1.00 10.00      A   
ATOM   3176  CB  CYS A 337       4.884   6.578  20.812  1.00 10.00      A   
ATOM   3177  SG  CYS A 337       6.025   7.826  20.176  1.00 10.00      A   
ATOM   3178  HG  CYS A 337       6.920   7.215  19.407  1.00 10.00      A   
ATOM   3179  C   CYS A 337       3.714   5.559  22.775  1.00 10.00      A   
ATOM   3180  O   CYS A 337       4.097   4.402  22.594  1.00 10.00      A   
ATOM   3181  N   LYS A 338       2.591   5.850  23.402  1.00 10.00      A   
ATOM   3182  HN  LYS A 338       2.344   6.795  23.529  1.00 10.00      A   
ATOM   3183  CA  LYS A 338       1.709   4.812  23.907  1.00 10.00      A   
ATOM   3184  CB  LYS A 338       1.227   5.162  25.317  1.00 10.00      A   
ATOM   3185  CG  LYS A 338       2.343   5.370  26.333  1.00 10.00      A   
ATOM   3186  CD  LYS A 338       3.087   4.073  26.605  1.00 10.00      A   
ATOM   3187  CE  LYS A 338       4.068   4.219  27.757  1.00 10.00      A   
ATOM   3188  NZ  LYS A 338       4.894   2.997  27.936  1.00 10.00      A   
ATOM   3189  HZ1 LYS A 338       5.575   3.137  28.711  1.00 10.00      A   
ATOM   3190  HZ2 LYS A 338       5.420   2.788  27.061  1.00 10.00      A   
ATOM   3191  HZ3 LYS A 338       4.287   2.185  28.165  1.00 10.00      A   
ATOM   3192  C   LYS A 338       0.518   4.632  22.970  1.00 10.00      A   
ATOM   3193  O   LYS A 338      -0.164   3.610  22.999  1.00 10.00      A   
ATOM   3194  N   ASP A 339       0.284   5.639  22.134  1.00 10.00      A   
ATOM   3195  HN  ASP A 339       0.859   6.431  22.174  1.00 10.00      A   
ATOM   3196  CA  ASP A 339      -0.823   5.617  21.181  1.00 10.00      A   
ATOM   3197  CB  ASP A 339      -1.406   7.023  21.021  1.00 10.00      A   
ATOM   3198  CG  ASP A 339      -2.824   7.022  20.491  1.00 10.00      A   
ATOM   3199  OD1 ASP A 339      -3.508   5.985  20.603  1.00 10.00      A   
ATOM   3200  OD2 ASP A 339      -3.274   8.068  19.983  1.00 10.00      A   
ATOM   3201  C   ASP A 339      -0.377   5.072  19.823  1.00 10.00      A   
ATOM   3202  O   ASP A 339      -1.148   5.059  18.861  1.00 10.00      A   
ATOM   3203  N   LEU A 340       0.869   4.613  19.761  1.00 10.00      A   
ATOM   3204  HN  LEU A 340       1.419   4.632  20.566  1.00 10.00      A   
ATOM   3205  CA  LEU A 340       1.428   4.063  18.533  1.00 10.00      A   
ATOM   3206  CB  LEU A 340       2.921   3.772  18.721  1.00 10.00      A   
ATOM   3207  CG  LEU A 340       3.728   3.482  17.452  1.00 10.00      A   
ATOM   3208  CD1 LEU A 340       3.887   4.743  16.619  1.00 10.00      A   
ATOM   3209  CD2 LEU A 340       5.086   2.896  17.801  1.00 10.00      A   
ATOM   3210  C   LEU A 340       0.681   2.787  18.163  1.00 10.00      A   
ATOM   3211  O   LEU A 340       0.484   1.915  19.011  1.00 10.00      A   
ATOM   3212  N   ARG A 341       0.258   2.690  16.907  1.00 10.00      A   
ATOM   3213  HN  ARG A 341       0.458   3.419  16.279  1.00 10.00      A   
ATOM   3214  CA  ARG A 341      -0.495   1.534  16.428  1.00 10.00      A   
ATOM   3215  CB  ARG A 341      -1.756   1.993  15.680  1.00 10.00      A   
ATOM   3216  CG  ARG A 341      -2.515   3.125  16.351  1.00 10.00      A   
ATOM   3217  CD  ARG A 341      -3.266   2.636  17.577  1.00 10.00      A   
ATOM   3218  NE  ARG A 341      -3.810   3.740  18.367  1.00 10.00      A   
ATOM   3219  HE  ARG A 341      -3.172   4.249  18.925  1.00 10.00      A   
ATOM   3220  CZ  ARG A 341      -5.094   4.097  18.367  1.00 10.00      A   
ATOM   3221  NH1 ARG A 341      -5.967   3.439  17.610  1.00 10.00      A   
ATOM   3222 HH11 ARG A 341      -6.973   3.712  17.606  1.00 10.00      A   
ATOM   3223 HH12 ARG A 341      -5.644   2.648  17.008  1.00 10.00      A   
ATOM   3224  NH2 ARG A 341      -5.502   5.105  19.126  1.00 10.00      A   
ATOM   3225 HH21 ARG A 341      -4.806   5.625  19.730  1.00 10.00      A   
ATOM   3226 HH22 ARG A 341      -6.506   5.388  19.133  1.00 10.00      A   
ATOM   3227  C   ARG A 341       0.337   0.667  15.490  1.00 10.00      A   
ATOM   3228  O   ARG A 341       0.417  -0.555  15.655  1.00 10.00      A   
ATOM   3229  N   GLU A 342       0.950   1.307  14.501  1.00 10.00      A   
ATOM   3230  HN  GLU A 342       0.872   2.283  14.439  1.00 10.00      A   
ATOM   3231  CA  GLU A 342       1.743   0.599  13.512  1.00 10.00      A   
ATOM   3232  CB  GLU A 342       1.163   0.838  12.116  1.00 10.00      A   
ATOM   3233  CG  GLU A 342       1.631  -0.159  11.071  1.00 10.00      A   
ATOM   3234  CD  GLU A 342       1.440   0.349   9.661  1.00 10.00      A   
ATOM   3235  OE1 GLU A 342       0.452  -0.031   8.998  1.00 10.00      A   
ATOM   3236  OE2 GLU A 342       2.288   1.130   9.200  1.00 10.00      A   
ATOM   3237  C   GLU A 342       3.201   1.038  13.549  1.00 10.00      A   
ATOM   3238  O   GLU A 342       3.511   2.237  13.493  1.00 10.00      A   
ATOM   3239  N   LEU A 343       4.090   0.061  13.648  1.00 10.00      A   
ATOM   3240  HN  LEU A 343       3.773  -0.866  13.704  1.00 10.00      A   
ATOM   3241  CA  LEU A 343       5.520   0.315  13.678  1.00 10.00      A   
ATOM   3242  CB  LEU A 343       6.077   0.086  15.085  1.00 10.00      A   
ATOM   3243  CG  LEU A 343       7.586   0.286  15.246  1.00 10.00      A   
ATOM   3244  CD1 LEU A 343       7.944   1.762  15.189  1.00 10.00      A   
ATOM   3245  CD2 LEU A 343       8.079  -0.344  16.539  1.00 10.00      A   
ATOM   3246  C   LEU A 343       6.231  -0.604  12.690  1.00 10.00      A   
ATOM   3247  O   LEU A 343       6.281  -1.820  12.888  1.00 10.00      A   
ATOM   3248  N   ARG A 344       6.781  -0.025  11.635  1.00 10.00      A   
ATOM   3249  HN  ARG A 344       6.736   0.950  11.544  1.00 10.00      A   
ATOM   3250  CA  ARG A 344       7.475  -0.801  10.621  1.00 10.00      A   
ATOM   3251  CB  ARG A 344       6.851  -0.576   9.239  1.00 10.00      A   
ATOM   3252  CG  ARG A 344       5.373  -0.936   9.172  1.00 10.00      A   
ATOM   3253  CD  ARG A 344       4.871  -1.009   7.738  1.00 10.00      A   
ATOM   3254  NE  ARG A 344       3.413  -1.009   7.686  1.00 10.00      A   
ATOM   3255  HE  ARG A 344       2.950  -0.325   8.228  1.00 10.00      A   
ATOM   3256  CZ  ARG A 344       2.676  -1.854   6.956  1.00 10.00      A   
ATOM   3257  NH1 ARG A 344       3.259  -2.783   6.204  1.00 10.00      A   
ATOM   3258 HH11 ARG A 344       2.672  -3.437   5.636  1.00 10.00      A   
ATOM   3259 HH12 ARG A 344       4.294  -2.865   6.177  1.00 10.00      A   
ATOM   3260  NH2 ARG A 344       1.354  -1.786   7.008  1.00 10.00      A   
ATOM   3261 HH21 ARG A 344       0.885  -1.073   7.614  1.00 10.00      A   
ATOM   3262 HH22 ARG A 344       0.770  -2.449   6.442  1.00 10.00      A   
ATOM   3263  C   ARG A 344       8.957  -0.460  10.607  1.00 10.00      A   
ATOM   3264  O   ARG A 344       9.333   0.709  10.477  1.00 10.00      A   
ATOM   3265  N   VAL A 345       9.788  -1.482  10.774  1.00 10.00      A   
ATOM   3266  HN  VAL A 345       9.418  -2.388  10.884  1.00 10.00      A   
ATOM   3267  CA  VAL A 345      11.233  -1.306  10.780  1.00 10.00      A   
ATOM   3268  CB  VAL A 345      11.891  -2.094  11.935  1.00 10.00      A   
ATOM   3269  CG1 VAL A 345      13.399  -1.886  11.941  1.00 10.00      A   
ATOM   3270  CG2 VAL A 345      11.293  -1.690  13.274  1.00 10.00      A   
ATOM   3271  C   VAL A 345      11.814  -1.782   9.455  1.00 10.00      A   
ATOM   3272  O   VAL A 345      11.635  -2.937   9.071  1.00 10.00      A   
ATOM   3273  N   PHE A 346      12.491  -0.885   8.757  1.00 10.00      A   
ATOM   3274  HN  PHE A 346      12.588   0.024   9.119  1.00 10.00      A   
ATOM   3275  CA  PHE A 346      13.099  -1.195   7.473  1.00 10.00      A   
ATOM   3276  CB  PHE A 346      12.912  -0.020   6.507  1.00 10.00      A   
ATOM   3277  CG  PHE A 346      11.496   0.189   6.043  1.00 10.00      A   
ATOM   3278  CD1 PHE A 346      10.575   0.848   6.844  1.00 10.00      A   
ATOM   3279  CD2 PHE A 346      11.088  -0.275   4.802  1.00 10.00      A   
ATOM   3280  CE1 PHE A 346       9.275   1.042   6.415  1.00 10.00      A   
ATOM   3281  CE2 PHE A 346       9.790  -0.085   4.367  1.00 10.00      A   
ATOM   3282  CZ  PHE A 346       8.882   0.574   5.175  1.00 10.00      A   
ATOM   3283  C   PHE A 346      14.588  -1.488   7.647  1.00 10.00      A   
ATOM   3284  O   PHE A 346      15.269  -0.825   8.426  1.00 10.00      A   
ATOM   3285  N   PRO A 347      15.114  -2.483   6.923  1.00 10.00      A   
ATOM   3286  CA  PRO A 347      16.528  -2.853   7.006  1.00 10.00      A   
ATOM   3287  CB  PRO A 347      16.557  -4.240   6.361  1.00 10.00      A   
ATOM   3288  CG  PRO A 347      15.426  -4.232   5.390  1.00 10.00      A   
ATOM   3289  CD  PRO A 347      14.375  -3.320   5.962  1.00 10.00      A   
ATOM   3290  C   PRO A 347      17.416  -1.880   6.227  1.00 10.00      A   
ATOM   3291  O   PRO A 347      17.095  -1.505   5.093  1.00 10.00      A   
ATOM   3292  N   SER A 348      18.515  -1.460   6.843  1.00 10.00      A   
ATOM   3293  HN  SER A 348      18.704  -1.772   7.758  1.00 10.00      A   
ATOM   3294  CA  SER A 348      19.447  -0.535   6.211  1.00 10.00      A   
ATOM   3295  CB  SER A 348      20.375   0.081   7.261  1.00 10.00      A   
ATOM   3296  OG  SER A 348      20.767  -0.879   8.233  1.00 10.00      A   
ATOM   3297  HG  SER A 348      20.049  -0.990   8.888  1.00 10.00      A   
ATOM   3298  C   SER A 348      20.255  -1.222   5.111  1.00 10.00      A   
ATOM   3299  O   SER A 348      20.070  -0.946   3.924  1.00 10.00      A   
ATOM   3300  N   GLU A 349      21.146  -2.119   5.513  1.00 10.00      A   
ATOM   3301  HN  GLU A 349      21.244  -2.294   6.472  1.00 10.00      A   
ATOM   3302  CA  GLU A 349      21.981  -2.849   4.570  1.00 10.00      A   
ATOM   3303  CB  GLU A 349      23.466  -2.569   4.814  1.00 10.00      A   
ATOM   3304  CG  GLU A 349      23.996  -1.344   4.086  1.00 10.00      A   
ATOM   3305  CD  GLU A 349      24.003  -1.501   2.575  1.00 10.00      A   
ATOM   3306  OE1 GLU A 349      24.304  -0.505   1.875  1.00 10.00      A   
ATOM   3307  OE2 GLU A 349      23.704  -2.607   2.077  1.00 10.00      A   
ATOM   3308  C   GLU A 349      21.713  -4.348   4.633  1.00 10.00      A   
ATOM   3309  O   GLU A 349      22.339  -5.070   5.414  1.00 10.00      A   
ATOM   3310  N   PRO A 350      20.791  -4.841   3.790  1.00 10.00      A   
ATOM   3311  CA  PRO A 350      20.439  -6.261   3.738  1.00 10.00      A   
ATOM   3312  CB  PRO A 350      19.126  -6.282   2.936  1.00 10.00      A   
ATOM   3313  CG  PRO A 350      18.742  -4.852   2.745  1.00 10.00      A   
ATOM   3314  CD  PRO A 350      20.014  -4.063   2.822  1.00 10.00      A   
ATOM   3315  C   PRO A 350      21.505  -7.074   3.006  1.00 10.00      A   
ATOM   3316  O   PRO A 350      21.342  -8.274   2.785  1.00 10.00      A   
ATOM   3317  N   PHE A 351      22.586  -6.404   2.617  1.00 10.00      A   
ATOM   3318  HN  PHE A 351      22.642  -5.442   2.806  1.00 10.00      A   
ATOM   3319  CA  PHE A 351      23.685  -7.054   1.914  1.00 10.00      A   
ATOM   3320  CB  PHE A 351      24.434  -6.048   1.041  1.00 10.00      A   
ATOM   3321  CG  PHE A 351      23.719  -5.684  -0.227  1.00 10.00      A   
ATOM   3322  CD1 PHE A 351      22.701  -4.747  -0.221  1.00 10.00      A   
ATOM   3323  CD2 PHE A 351      24.071  -6.275  -1.429  1.00 10.00      A   
ATOM   3324  CE1 PHE A 351      22.048  -4.405  -1.389  1.00 10.00      A   
ATOM   3325  CE2 PHE A 351      23.422  -5.940  -2.601  1.00 10.00      A   
ATOM   3326  CZ  PHE A 351      22.410  -5.002  -2.581  1.00 10.00      A   
ATOM   3327  C   PHE A 351      24.654  -7.694   2.897  1.00 10.00      A   
ATOM   3328  O   PHE A 351      25.351  -8.655   2.560  1.00 10.00      A   
ATOM   3329  N   VAL A 352      24.683  -7.161   4.111  1.00 10.00      A   
ATOM   3330  HN  VAL A 352      24.088  -6.410   4.316  1.00 10.00      A   
ATOM   3331  CA  VAL A 352      25.569  -7.662   5.150  1.00 10.00      A   
ATOM   3332  CB  VAL A 352      25.874  -6.585   6.213  1.00 10.00      A   
ATOM   3333  CG1 VAL A 352      27.119  -6.955   7.005  1.00 10.00      A   
ATOM   3334  CG2 VAL A 352      26.030  -5.216   5.568  1.00 10.00      A   
ATOM   3335  C   VAL A 352      24.983  -8.892   5.833  1.00 10.00      A   
ATOM   3336  O   VAL A 352      23.829  -8.887   6.277  1.00 10.00      A   
ATOM   3337  N   MET A 353      25.781  -9.944   5.899  1.00 10.00      A   
ATOM   3338  HN  MET A 353      26.677  -9.884   5.502  1.00 10.00      A   
ATOM   3339  CA  MET A 353      25.372 -11.191   6.528  1.00 10.00      A   
ATOM   3340  CB  MET A 353      26.325 -12.319   6.123  1.00 10.00      A   
ATOM   3341  CG  MET A 353      25.919 -13.691   6.636  1.00 10.00      A   
ATOM   3342  SD  MET A 353      27.184 -14.943   6.342  1.00 10.00      A   
ATOM   3343  CE  MET A 353      26.328 -16.420   6.882  1.00 10.00      A   
ATOM   3344  C   MET A 353      25.361 -11.039   8.047  1.00 10.00      A   
ATOM   3345  O   MET A 353      24.417 -11.454   8.724  1.00 10.00      A   
ATOM   3346  N   GLU A 354      26.412 -10.421   8.570  1.00 10.00      A   
ATOM   3347  HN  GLU A 354      27.117 -10.095   7.974  1.00 10.00      A   
ATOM   3348  CA  GLU A 354      26.548 -10.200  10.002  1.00 10.00      A   
ATOM   3349  CB  GLU A 354      28.030 -10.099  10.377  1.00 10.00      A   
ATOM   3350  CG  GLU A 354      28.782 -11.416  10.304  1.00 10.00      A   
ATOM   3351  CD  GLU A 354      28.301 -12.413  11.337  1.00 10.00      A   
ATOM   3352  OE1 GLU A 354      28.480 -12.152  12.547  1.00 10.00      A   
ATOM   3353  OE2 GLU A 354      27.745 -13.460  10.949  1.00 10.00      A   
ATOM   3354  C   GLU A 354      25.823  -8.924  10.412  1.00 10.00      A   
ATOM   3355  O   GLU A 354      25.706  -7.993   9.616  1.00 10.00      A   
ATOM   3356  N   PRO A 355      25.300  -8.875  11.648  1.00 10.00      A   
ATOM   3357  CA  PRO A 355      24.595  -7.694  12.157  1.00 10.00      A   
ATOM   3358  CB  PRO A 355      24.011  -8.163  13.494  1.00 10.00      A   
ATOM   3359  CG  PRO A 355      24.869  -9.309  13.905  1.00 10.00      A   
ATOM   3360  CD  PRO A 355      25.335  -9.968  12.637  1.00 10.00      A   
ATOM   3361  C   PRO A 355      25.545  -6.521  12.371  1.00 10.00      A   
ATOM   3362  O   PRO A 355      26.344  -6.512  13.310  1.00 10.00      A   
ATOM   3363  N   ASN A 356      25.465  -5.542  11.486  1.00 10.00      A   
ATOM   3364  HN  ASN A 356      24.821  -5.612  10.746  1.00 10.00      A   
ATOM   3365  CA  ASN A 356      26.320  -4.364  11.573  1.00 10.00      A   
ATOM   3366  CB  ASN A 356      26.749  -3.898  10.181  1.00 10.00      A   
ATOM   3367  CG  ASN A 356      25.612  -3.355   9.336  1.00 10.00      A   
ATOM   3368  OD1 ASN A 356      24.446  -3.703   9.529  1.00 10.00      A   
ATOM   3369  ND2 ASN A 356      25.948  -2.518   8.373  1.00 10.00      A   
ATOM   3370 HD21 ASN A 356      26.900  -2.304   8.256  1.00 10.00      A   
ATOM   3371 HD22 ASN A 356      25.231  -2.141   7.817  1.00 10.00      A   
ATOM   3372  C   ASN A 356      25.625  -3.245  12.341  1.00 10.00      A   
ATOM   3373  O   ASN A 356      26.065  -2.094  12.332  1.00 10.00      A   
ATOM   3374  N   VAL A 357      24.528  -3.603  12.997  1.00 10.00      A   
ATOM   3375  HN  VAL A 357      24.233  -4.534  12.948  1.00 10.00      A   
ATOM   3376  CA  VAL A 357      23.750  -2.670  13.794  1.00 10.00      A   
ATOM   3377  CB  VAL A 357      22.455  -2.232  13.074  1.00 10.00      A   
ATOM   3378  CG1 VAL A 357      22.746  -1.169  12.023  1.00 10.00      A   
ATOM   3379  CG2 VAL A 357      21.748  -3.425  12.450  1.00 10.00      A   
ATOM   3380  C   VAL A 357      23.382  -3.340  15.112  1.00 10.00      A   
ATOM   3381  O   VAL A 357      23.315  -4.569  15.189  1.00 10.00      A   
ATOM   3382  N   ALA A 358      23.151  -2.547  16.145  1.00 10.00      A   
ATOM   3383  HN  ALA A 358      23.214  -1.575  16.032  1.00 10.00      A   
ATOM   3384  CA  ALA A 358      22.803  -3.093  17.450  1.00 10.00      A   
ATOM   3385  CB  ALA A 358      23.405  -2.256  18.567  1.00 10.00      A   
ATOM   3386  C   ALA A 358      21.293  -3.247  17.619  1.00 10.00      A   
ATOM   3387  O   ALA A 358      20.690  -2.673  18.529  1.00 10.00      A   
ATOM   3388  N   LEU A 359      20.685  -4.008  16.722  1.00 10.00      A   
ATOM   3389  HN  LEU A 359      21.216  -4.420  16.007  1.00 10.00      A   
ATOM   3390  CA  LEU A 359      19.253  -4.260  16.778  1.00 10.00      A   
ATOM   3391  CB  LEU A 359      18.524  -3.656  15.579  1.00 10.00      A   
ATOM   3392  CG  LEU A 359      17.014  -3.908  15.539  1.00 10.00      A   
ATOM   3393  CD1 LEU A 359      16.273  -2.924  16.427  1.00 10.00      A   
ATOM   3394  CD2 LEU A 359      16.485  -3.865  14.118  1.00 10.00      A   
ATOM   3395  C   LEU A 359      18.985  -5.755  16.842  1.00 10.00      A   
ATOM   3396  O   LEU A 359      19.531  -6.530  16.052  1.00 10.00      A   
ATOM   3397  N   THR A 360      18.152  -6.152  17.784  1.00 10.00      A   
ATOM   3398  HN  THR A 360      17.745  -5.480  18.385  1.00 10.00      A   
ATOM   3399  CA  THR A 360      17.811  -7.550  17.961  1.00 10.00      A   
ATOM   3400  CB  THR A 360      18.540  -8.124  19.191  1.00 10.00      A   
ATOM   3401  OG1 THR A 360      18.318  -7.272  20.322  1.00 10.00      A   
ATOM   3402  HG1 THR A 360      18.233  -6.350  20.023  1.00 10.00      A   
ATOM   3403  CG2 THR A 360      20.036  -8.228  18.931  1.00 10.00      A   
ATOM   3404  C   THR A 360      16.306  -7.696  18.147  1.00 10.00      A   
ATOM   3405  O   THR A 360      15.536  -6.842  17.705  1.00 10.00      A   
ATOM   3406  N   GLU A 361      15.885  -8.774  18.799  1.00 10.00      A   
ATOM   3407  HN  GLU A 361      16.545  -9.435  19.127  1.00 10.00      A   
ATOM   3408  CA  GLU A 361      14.470  -9.006  19.045  1.00 10.00      A   
ATOM   3409  CB  GLU A 361      14.183 -10.499  19.225  1.00 10.00      A   
ATOM   3410  CG  GLU A 361      14.911 -11.150  20.393  1.00 10.00      A   
ATOM   3411  CD  GLU A 361      16.303 -11.622  20.029  1.00 10.00      A   
ATOM   3412  OE1 GLU A 361      17.245 -10.800  20.061  1.00 10.00      A   
ATOM   3413  OE2 GLU A 361      16.461 -12.814  19.720  1.00 10.00      A   
ATOM   3414  C   GLU A 361      14.017  -8.231  20.277  1.00 10.00      A   
ATOM   3415  O   GLU A 361      12.819  -8.108  20.543  1.00 10.00      A   
ATOM   3416  N   GLN A 362      14.990  -7.698  21.016  1.00 10.00      A   
ATOM   3417  HN  GLN A 362      15.920  -7.813  20.730  1.00 10.00      A   
ATOM   3418  CA  GLN A 362      14.709  -6.935  22.226  1.00 10.00      A   
ATOM   3419  CB  GLN A 362      16.011  -6.481  22.899  1.00 10.00      A   
ATOM   3420  CG  GLN A 362      15.828  -5.604  24.133  1.00 10.00      A   
ATOM   3421  CD  GLN A 362      15.045  -6.287  25.239  1.00 10.00      A   
ATOM   3422  OE1 GLN A 362      15.610  -6.989  26.075  1.00 10.00      A   
ATOM   3423  NE2 GLN A 362      13.741  -6.070  25.263  1.00 10.00      A   
ATOM   3424 HE21 GLN A 362      13.354  -5.485  24.569  1.00 10.00      A   
ATOM   3425 HE22 GLN A 362      13.208  -6.497  25.971  1.00 10.00      A   
ATOM   3426  C   GLN A 362      13.811  -5.745  21.917  1.00 10.00      A   
ATOM   3427  O   GLN A 362      12.840  -5.500  22.630  1.00 10.00      A   
ATOM   3428  N   GLY A 363      14.133  -5.030  20.842  1.00 10.00      A   
ATOM   3429  HN  GLY A 363      14.934  -5.277  20.322  1.00 10.00      A   
ATOM   3430  CA  GLY A 363      13.343  -3.882  20.437  1.00 10.00      A   
ATOM   3431  C   GLY A 363      11.867  -4.211  20.301  1.00 10.00      A   
ATOM   3432  O   GLY A 363      11.013  -3.469  20.791  1.00 10.00      A   
ATOM   3433  N   LEU A 364      11.566  -5.334  19.655  1.00 10.00      A   
ATOM   3434  HN  LEU A 364      12.292  -5.884  19.295  1.00 10.00      A   
ATOM   3435  CA  LEU A 364      10.184  -5.768  19.466  1.00 10.00      A   
ATOM   3436  CB  LEU A 364      10.135  -7.048  18.628  1.00 10.00      A   
ATOM   3437  CG  LEU A 364       9.172  -7.056  17.434  1.00 10.00      A   
ATOM   3438  CD1 LEU A 364       9.133  -8.437  16.796  1.00 10.00      A   
ATOM   3439  CD2 LEU A 364       7.776  -6.619  17.849  1.00 10.00      A   
ATOM   3440  C   LEU A 364       9.513  -6.008  20.819  1.00 10.00      A   
ATOM   3441  O   LEU A 364       8.352  -5.651  21.021  1.00 10.00      A   
ATOM   3442  N   VAL A 365      10.259  -6.606  21.740  1.00 10.00      A   
ATOM   3443  HN  VAL A 365      11.183  -6.854  21.516  1.00 10.00      A   
ATOM   3444  CA  VAL A 365       9.753  -6.894  23.076  1.00 10.00      A   
ATOM   3445  CB  VAL A 365      10.750  -7.765  23.876  1.00 10.00      A   
ATOM   3446  CG1 VAL A 365      10.221  -8.066  25.268  1.00 10.00      A   
ATOM   3447  CG2 VAL A 365      11.045  -9.056  23.130  1.00 10.00      A   
ATOM   3448  C   VAL A 365       9.480  -5.597  23.835  1.00 10.00      A   
ATOM   3449  O   VAL A 365       8.427  -5.438  24.454  1.00 10.00      A   
ATOM   3450  N   SER A 366      10.425  -4.668  23.768  1.00 10.00      A   
ATOM   3451  HN  SER A 366      11.244  -4.848  23.251  1.00 10.00      A   
ATOM   3452  CA  SER A 366      10.287  -3.391  24.450  1.00 10.00      A   
ATOM   3453  CB  SER A 366      11.563  -2.566  24.293  1.00 10.00      A   
ATOM   3454  OG  SER A 366      12.708  -3.378  24.464  1.00 10.00      A   
ATOM   3455  HG  SER A 366      13.140  -3.148  25.294  1.00 10.00      A   
ATOM   3456  C   SER A 366       9.083  -2.611  23.926  1.00 10.00      A   
ATOM   3457  O   SER A 366       8.284  -2.092  24.710  1.00 10.00      A   
ATOM   3458  N   VAL A 367       8.939  -2.553  22.603  1.00 10.00      A   
ATOM   3459  HN  VAL A 367       9.594  -3.006  22.028  1.00 10.00      A   
ATOM   3460  CA  VAL A 367       7.832  -1.830  21.983  1.00 10.00      A   
ATOM   3461  CB  VAL A 367       7.994  -1.694  20.452  1.00 10.00      A   
ATOM   3462  CG1 VAL A 367       6.819  -0.931  19.855  1.00 10.00      A   
ATOM   3463  CG2 VAL A 367       9.295  -0.987  20.113  1.00 10.00      A   
ATOM   3464  C   VAL A 367       6.482  -2.464  22.312  1.00 10.00      A   
ATOM   3465  O   VAL A 367       5.521  -1.761  22.613  1.00 10.00      A   
ATOM   3466  N   SER A 368       6.410  -3.790  22.278  1.00 10.00      A   
ATOM   3467  HN  SER A 368       7.210  -4.315  22.060  1.00 10.00      A   
ATOM   3468  CA  SER A 368       5.159  -4.478  22.574  1.00 10.00      A   
ATOM   3469  CB  SER A 368       5.238  -5.964  22.218  1.00 10.00      A   
ATOM   3470  OG  SER A 368       6.458  -6.541  22.649  1.00 10.00      A   
ATOM   3471  HG  SER A 368       7.159  -6.325  22.018  1.00 10.00      A   
ATOM   3472  C   SER A 368       4.746  -4.265  24.028  1.00 10.00      A   
ATOM   3473  O   SER A 368       3.559  -4.205  24.347  1.00 10.00      A   
ATOM   3474  N   MET A 369       5.735  -4.130  24.901  1.00 10.00      A   
ATOM   3475  HN  MET A 369       6.665  -4.196  24.585  1.00 10.00      A   
ATOM   3476  CA  MET A 369       5.478  -3.906  26.316  1.00 10.00      A   
ATOM   3477  CB  MET A 369       6.713  -4.274  27.142  1.00 10.00      A   
ATOM   3478  CG  MET A 369       6.956  -5.767  27.275  1.00 10.00      A   
ATOM   3479  SD  MET A 369       8.450  -6.143  28.208  1.00 10.00      A   
ATOM   3480  CE  MET A 369       8.223  -7.894  28.506  1.00 10.00      A   
ATOM   3481  C   MET A 369       5.108  -2.449  26.575  1.00 10.00      A   
ATOM   3482  O   MET A 369       4.193  -2.154  27.345  1.00 10.00      A   
ATOM   3483  N   GLY A 370       5.820  -1.543  25.920  1.00 10.00      A   
ATOM   3484  HN  GLY A 370       6.530  -1.840  25.307  1.00 10.00      A   
ATOM   3485  CA  GLY A 370       5.574  -0.128  26.097  1.00 10.00      A   
ATOM   3486  C   GLY A 370       4.306   0.349  25.423  1.00 10.00      A   
ATOM   3487  O   GLY A 370       3.494   1.033  26.040  1.00 10.00      A   
ATOM   3488  N   CYS A 371       4.131  -0.013  24.162  1.00 10.00      A   
ATOM   3489  HN  CYS A 371       4.804  -0.584  23.725  1.00 10.00      A   
ATOM   3490  CA  CYS A 371       2.955   0.399  23.411  1.00 10.00      A   
ATOM   3491  CB  CYS A 371       3.314   0.605  21.939  1.00 10.00      A   
ATOM   3492  SG  CYS A 371       4.770   1.641  21.671  1.00 10.00      A   
ATOM   3493  HG  CYS A 371       4.549   2.814  22.255  1.00 10.00      A   
ATOM   3494  C   CYS A 371       1.833  -0.626  23.540  1.00 10.00      A   
ATOM   3495  O   CYS A 371       1.952  -1.756  23.064  1.00 10.00      A   
ATOM   3496  N   PRO A 372       0.724  -0.243  24.188  1.00 10.00      A   
ATOM   3497  CA  PRO A 372      -0.423  -1.128  24.387  1.00 10.00      A   
ATOM   3498  CB  PRO A 372      -1.111  -0.508  25.600  1.00 10.00      A   
ATOM   3499  CG  PRO A 372      -0.835   0.952  25.473  1.00 10.00      A   
ATOM   3500  CD  PRO A 372       0.508   1.082  24.802  1.00 10.00      A   
ATOM   3501  C   PRO A 372      -1.375  -1.133  23.193  1.00 10.00      A   
ATOM   3502  O   PRO A 372      -2.352  -1.879  23.172  1.00 10.00      A   
ATOM   3503  N   LYS A 373      -1.088  -0.299  22.200  1.00 10.00      A   
ATOM   3504  HN  LYS A 373      -0.292   0.266  22.265  1.00 10.00      A   
ATOM   3505  CA  LYS A 373      -1.938  -0.205  21.018  1.00 10.00      A   
ATOM   3506  CB  LYS A 373      -2.426   1.228  20.812  1.00 10.00      A   
ATOM   3507  CG  LYS A 373      -3.500   1.652  21.800  1.00 10.00      A   
ATOM   3508  CD  LYS A 373      -4.716   0.736  21.723  1.00 10.00      A   
ATOM   3509  CE  LYS A 373      -5.687   1.005  22.864  1.00 10.00      A   
ATOM   3510  NZ  LYS A 373      -6.315   2.350  22.754  1.00 10.00      A   
ATOM   3511  HZ1 LYS A 373      -5.581   3.087  22.753  1.00 10.00      A   
ATOM   3512  HZ2 LYS A 373      -6.955   2.516  23.558  1.00 10.00      A   
ATOM   3513  HZ3 LYS A 373      -6.862   2.419  21.871  1.00 10.00      A   
ATOM   3514  C   LYS A 373      -1.259  -0.738  19.761  1.00 10.00      A   
ATOM   3515  O   LYS A 373      -1.708  -0.476  18.642  1.00 10.00      A   
ATOM   3516  N   LEU A 374      -0.181  -1.488  19.953  1.00 10.00      A   
ATOM   3517  HN  LEU A 374       0.134  -1.646  20.867  1.00 10.00      A   
ATOM   3518  CA  LEU A 374       0.551  -2.075  18.841  1.00 10.00      A   
ATOM   3519  CB  LEU A 374       1.904  -2.595  19.337  1.00 10.00      A   
ATOM   3520  CG  LEU A 374       3.108  -2.409  18.410  1.00 10.00      A   
ATOM   3521  CD1 LEU A 374       4.277  -3.248  18.887  1.00 10.00      A   
ATOM   3522  CD2 LEU A 374       2.764  -2.732  16.966  1.00 10.00      A   
ATOM   3523  C   LEU A 374      -0.239  -3.244  18.264  1.00 10.00      A   
ATOM   3524  O   LEU A 374      -0.490  -4.225  18.962  1.00 10.00      A   
ATOM   3525  N   GLU A 375      -0.639  -3.137  17.006  1.00 10.00      A   
ATOM   3526  HN  GLU A 375      -0.435  -2.320  16.499  1.00 10.00      A   
ATOM   3527  CA  GLU A 375      -1.388  -4.212  16.371  1.00 10.00      A   
ATOM   3528  CB  GLU A 375      -2.881  -3.895  16.294  1.00 10.00      A   
ATOM   3529  CG  GLU A 375      -3.274  -2.857  15.257  1.00 10.00      A   
ATOM   3530  CD  GLU A 375      -4.747  -2.928  14.932  1.00 10.00      A   
ATOM   3531  OE1 GLU A 375      -5.115  -3.687  14.015  1.00 10.00      A   
ATOM   3532  OE2 GLU A 375      -5.545  -2.240  15.598  1.00 10.00      A   
ATOM   3533  C   GLU A 375      -0.825  -4.589  15.001  1.00 10.00      A   
ATOM   3534  O   GLU A 375      -1.234  -5.589  14.411  1.00 10.00      A   
ATOM   3535  N   SER A 376       0.117  -3.803  14.503  1.00 10.00      A   
ATOM   3536  HN  SER A 376       0.416  -3.025  15.015  1.00 10.00      A   
ATOM   3537  CA  SER A 376       0.730  -4.076  13.213  1.00 10.00      A   
ATOM   3538  CB  SER A 376       0.225  -3.093  12.154  1.00 10.00      A   
ATOM   3539  OG  SER A 376       0.393  -3.612  10.847  1.00 10.00      A   
ATOM   3540  HG  SER A 376      -0.274  -3.229  10.265  1.00 10.00      A   
ATOM   3541  C   SER A 376       2.250  -4.013  13.336  1.00 10.00      A   
ATOM   3542  O   SER A 376       2.828  -2.938  13.505  1.00 10.00      A   
ATOM   3543  N   VAL A 377       2.886  -5.173  13.260  1.00 10.00      A   
ATOM   3544  HN  VAL A 377       2.366  -5.997  13.112  1.00 10.00      A   
ATOM   3545  CA  VAL A 377       4.332  -5.263  13.387  1.00 10.00      A   
ATOM   3546  CB  VAL A 377       4.729  -6.238  14.526  1.00 10.00      A   
ATOM   3547  CG1 VAL A 377       6.145  -6.773  14.359  1.00 10.00      A   
ATOM   3548  CG2 VAL A 377       4.586  -5.559  15.874  1.00 10.00      A   
ATOM   3549  C   VAL A 377       4.994  -5.702  12.087  1.00 10.00      A   
ATOM   3550  O   VAL A 377       4.475  -6.555  11.366  1.00 10.00      A   
ATOM   3551  N   LEU A 378       6.119  -5.067  11.786  1.00 10.00      A   
ATOM   3552  HN  LEU A 378       6.412  -4.337  12.373  1.00 10.00      A   
ATOM   3553  CA  LEU A 378       6.935  -5.391  10.623  1.00 10.00      A   
ATOM   3554  CB  LEU A 378       6.663  -4.426   9.465  1.00 10.00      A   
ATOM   3555  CG  LEU A 378       7.332  -4.754   8.119  1.00 10.00      A   
ATOM   3556  CD1 LEU A 378       7.274  -6.243   7.822  1.00 10.00      A   
ATOM   3557  CD2 LEU A 378       6.682  -3.971   6.989  1.00 10.00      A   
ATOM   3558  C   LEU A 378       8.391  -5.326  11.068  1.00 10.00      A   
ATOM   3559  O   LEU A 378       8.957  -4.241  11.225  1.00 10.00      A   
ATOM   3560  N   TYR A 379       8.981  -6.488  11.298  1.00 10.00      A   
ATOM   3561  HN  TYR A 379       8.486  -7.321  11.114  1.00 10.00      A   
ATOM   3562  CA  TYR A 379      10.345  -6.568  11.801  1.00 10.00      A   
ATOM   3563  CB  TYR A 379      10.309  -7.245  13.172  1.00 10.00      A   
ATOM   3564  CG  TYR A 379      11.198  -6.631  14.229  1.00 10.00      A   
ATOM   3565  CD1 TYR A 379      11.194  -5.265  14.473  1.00 10.00      A   
ATOM   3566  CD2 TYR A 379      12.018  -7.433  15.010  1.00 10.00      A   
ATOM   3567  CE1 TYR A 379      11.983  -4.716  15.469  1.00 10.00      A   
ATOM   3568  CE2 TYR A 379      12.812  -6.894  16.004  1.00 10.00      A   
ATOM   3569  CZ  TYR A 379      12.792  -5.535  16.230  1.00 10.00      A   
ATOM   3570  OH  TYR A 379      13.573  -4.995  17.230  1.00 10.00      A   
ATOM   3571  HH  TYR A 379      14.393  -5.503  17.309  1.00 10.00      A   
ATOM   3572  C   TYR A 379      11.266  -7.363  10.882  1.00 10.00      A   
ATOM   3573  O   TYR A 379      10.874  -8.384  10.313  1.00 10.00      A   
ATOM   3574  N   PHE A 380      12.493  -6.878  10.746  1.00 10.00      A   
ATOM   3575  HN  PHE A 380      12.725  -6.043  11.205  1.00 10.00      A   
ATOM   3576  CA  PHE A 380      13.511  -7.533   9.934  1.00 10.00      A   
ATOM   3577  CB  PHE A 380      13.743  -6.771   8.624  1.00 10.00      A   
ATOM   3578  CG  PHE A 380      12.564  -6.747   7.696  1.00 10.00      A   
ATOM   3579  CD1 PHE A 380      11.902  -5.562   7.431  1.00 10.00      A   
ATOM   3580  CD2 PHE A 380      12.124  -7.906   7.079  1.00 10.00      A   
ATOM   3581  CE1 PHE A 380      10.823  -5.526   6.572  1.00 10.00      A   
ATOM   3582  CE2 PHE A 380      11.043  -7.880   6.219  1.00 10.00      A   
ATOM   3583  CZ  PHE A 380      10.393  -6.688   5.964  1.00 10.00      A   
ATOM   3584  C   PHE A 380      14.815  -7.585  10.723  1.00 10.00      A   
ATOM   3585  O   PHE A 380      15.446  -6.550  10.957  1.00 10.00      A   
ATOM   3586  N   CYS A 381      15.210  -8.774  11.152  1.00 10.00      A   
ATOM   3587  HN  CYS A 381      14.675  -9.570  10.936  1.00 10.00      A   
ATOM   3588  CA  CYS A 381      16.434  -8.928  11.928  1.00 10.00      A   
ATOM   3589  CB  CYS A 381      16.126  -8.949  13.429  1.00 10.00      A   
ATOM   3590  SG  CYS A 381      15.527  -7.370  14.073  1.00 10.00      A   
ATOM   3591  HG  CYS A 381      15.449  -6.522  13.053  1.00 10.00      A   
ATOM   3592  C   CYS A 381      17.218 -10.170  11.507  1.00 10.00      A   
ATOM   3593  O   CYS A 381      16.835 -10.867  10.565  1.00 10.00      A   
ATOM   3594  N   ARG A 382      18.316 -10.444  12.205  1.00 10.00      A   
ATOM   3595  HN  ARG A 382      18.572  -9.861  12.955  1.00 10.00      A   
ATOM   3596  CA  ARG A 382      19.159 -11.589  11.878  1.00 10.00      A   
ATOM   3597  CB  ARG A 382      20.606 -11.142  11.661  1.00 10.00      A   
ATOM   3598  CG  ARG A 382      20.827 -10.425  10.341  1.00 10.00      A   
ATOM   3599  CD  ARG A 382      22.067  -9.547  10.376  1.00 10.00      A   
ATOM   3600  NE  ARG A 382      22.308  -8.895   9.087  1.00 10.00      A   
ATOM   3601  HE  ARG A 382      22.855  -9.386   8.434  1.00 10.00      A   
ATOM   3602  CZ  ARG A 382      21.836  -7.691   8.750  1.00 10.00      A   
ATOM   3603  NH1 ARG A 382      21.095  -6.995   9.604  1.00 10.00      A   
ATOM   3604 HH11 ARG A 382      20.881  -7.382  10.546  1.00 10.00      A   
ATOM   3605 HH12 ARG A 382      20.724  -6.056   9.337  1.00 10.00      A   
ATOM   3606  NH2 ARG A 382      22.101  -7.193   7.549  1.00 10.00      A   
ATOM   3607 HH21 ARG A 382      21.736  -6.253   7.275  1.00 10.00      A   
ATOM   3608 HH22 ARG A 382      22.682  -7.741   6.871  1.00 10.00      A   
ATOM   3609  C   ARG A 382      19.091 -12.689  12.932  1.00 10.00      A   
ATOM   3610  O   ARG A 382      19.696 -13.747  12.767  1.00 10.00      A   
ATOM   3611  N   GLN A 383      18.345 -12.448  14.000  1.00 10.00      A   
ATOM   3612  HN  GLN A 383      17.867 -11.598  14.069  1.00 10.00      A   
ATOM   3613  CA  GLN A 383      18.206 -13.430  15.070  1.00 10.00      A   
ATOM   3614  CB  GLN A 383      19.294 -13.244  16.134  1.00 10.00      A   
ATOM   3615  CG  GLN A 383      19.032 -12.097  17.096  1.00 10.00      A   
ATOM   3616  CD  GLN A 383      20.153 -11.904  18.091  1.00 10.00      A   
ATOM   3617  OE1 GLN A 383      21.323 -12.122  17.775  1.00 10.00      A   
ATOM   3618  NE2 GLN A 383      19.807 -11.502  19.301  1.00 10.00      A   
ATOM   3619 HE21 GLN A 383      18.845 -11.355  19.487  1.00 10.00      A   
ATOM   3620 HE22 GLN A 383      20.515 -11.364  19.961  1.00 10.00      A   
ATOM   3621  C   GLN A 383      16.827 -13.340  15.706  1.00 10.00      A   
ATOM   3622  O   GLN A 383      16.138 -12.325  15.562  1.00 10.00      A   
ATOM   3623  N   MET A 384      16.425 -14.400  16.391  1.00 10.00      A   
ATOM   3624  HN  MET A 384      17.018 -15.184  16.457  1.00 10.00      A   
ATOM   3625  CA  MET A 384      15.129 -14.439  17.049  1.00 10.00      A   
ATOM   3626  CB  MET A 384      14.018 -14.706  16.031  1.00 10.00      A   
ATOM   3627  CG  MET A 384      12.614 -14.641  16.611  1.00 10.00      A   
ATOM   3628  SD  MET A 384      12.301 -13.120  17.534  1.00 10.00      A   
ATOM   3629  CE  MET A 384      12.591 -11.882  16.270  1.00 10.00      A   
ATOM   3630  C   MET A 384      15.101 -15.491  18.151  1.00 10.00      A   
ATOM   3631  O   MET A 384      15.534 -16.627  17.950  1.00 10.00      A   
ATOM   3632  N   THR A 385      14.616 -15.091  19.317  1.00 10.00      A   
ATOM   3633  HN  THR A 385      14.333 -14.158  19.420  1.00 10.00      A   
ATOM   3634  CA  THR A 385      14.503 -15.987  20.455  1.00 10.00      A   
ATOM   3635  CB  THR A 385      14.988 -15.292  21.745  1.00 10.00      A   
ATOM   3636  OG1 THR A 385      16.281 -14.712  21.527  1.00 10.00      A   
ATOM   3637  HG1 THR A 385      16.251 -14.128  20.745  1.00 10.00      A   
ATOM   3638  CG2 THR A 385      15.081 -16.287  22.891  1.00 10.00      A   
ATOM   3639  C   THR A 385      13.046 -16.418  20.625  1.00 10.00      A   
ATOM   3640  O   THR A 385      12.129 -15.599  20.517  1.00 10.00      A   
ATOM   3641  N   ASN A 386      12.842 -17.701  20.885  1.00 10.00      A   
ATOM   3642  HN  ASN A 386      13.625 -18.304  20.967  1.00 10.00      A   
ATOM   3643  CA  ASN A 386      11.504 -18.255  21.065  1.00 10.00      A   
ATOM   3644  CB  ASN A 386      11.581 -19.762  21.317  1.00 10.00      A   
ATOM   3645  CG  ASN A 386      11.468 -20.580  20.047  1.00 10.00      A   
ATOM   3646  OD1 ASN A 386      10.678 -20.266  19.158  1.00 10.00      A   
ATOM   3647  ND2 ASN A 386      12.253 -21.639  19.959  1.00 10.00      A   
ATOM   3648 HD21 ASN A 386      12.855 -21.834  20.709  1.00 10.00      A   
ATOM   3649 HD22 ASN A 386      12.200 -22.193  19.148  1.00 10.00      A   
ATOM   3650  C   ASN A 386      10.786 -17.582  22.225  1.00 10.00      A   
ATOM   3651  O   ASN A 386       9.620 -17.201  22.110  1.00 10.00      A   
ATOM   3652  N   ALA A 387      11.495 -17.436  23.339  1.00 10.00      A   
ATOM   3653  HN  ALA A 387      12.418 -17.778  23.365  1.00 10.00      A   
ATOM   3654  CA  ALA A 387      10.937 -16.806  24.530  1.00 10.00      A   
ATOM   3655  CB  ALA A 387      11.954 -16.817  25.662  1.00 10.00      A   
ATOM   3656  C   ALA A 387      10.462 -15.385  24.237  1.00 10.00      A   
ATOM   3657  O   ALA A 387       9.461 -14.930  24.789  1.00 10.00      A   
ATOM   3658  N   ALA A 388      11.174 -14.694  23.354  1.00 10.00      A   
ATOM   3659  HN  ALA A 388      11.957 -15.111  22.941  1.00 10.00      A   
ATOM   3660  CA  ALA A 388      10.817 -13.330  22.985  1.00 10.00      A   
ATOM   3661  CB  ALA A 388      11.903 -12.703  22.123  1.00 10.00      A   
ATOM   3662  C   ALA A 388       9.471 -13.305  22.266  1.00 10.00      A   
ATOM   3663  O   ALA A 388       8.597 -12.512  22.609  1.00 10.00      A   
ATOM   3664  N   LEU A 389       9.305 -14.201  21.292  1.00 10.00      A   
ATOM   3665  HN  LEU A 389      10.042 -14.816  21.081  1.00 10.00      A   
ATOM   3666  CA  LEU A 389       8.062 -14.293  20.526  1.00 10.00      A   
ATOM   3667  CB  LEU A 389       8.156 -15.411  19.483  1.00 10.00      A   
ATOM   3668  CG  LEU A 389       9.098 -15.163  18.304  1.00 10.00      A   
ATOM   3669  CD1 LEU A 389       9.252 -16.421  17.460  1.00 10.00      A   
ATOM   3670  CD2 LEU A 389       8.590 -14.006  17.458  1.00 10.00      A   
ATOM   3671  C   LEU A 389       6.877 -14.546  21.445  1.00 10.00      A   
ATOM   3672  O   LEU A 389       5.846 -13.884  21.335  1.00 10.00      A   
ATOM   3673  N   ILE A 390       7.040 -15.498  22.359  1.00 10.00      A   
ATOM   3674  HN  ILE A 390       7.890 -15.992  22.390  1.00 10.00      A   
ATOM   3675  CA  ILE A 390       5.988 -15.834  23.311  1.00 10.00      A   
ATOM   3676  CB  ILE A 390       6.387 -17.027  24.208  1.00 10.00      A   
ATOM   3677  CG1 ILE A 390       6.745 -18.238  23.343  1.00 10.00      A   
ATOM   3678  CG2 ILE A 390       5.257 -17.377  25.168  1.00 10.00      A   
ATOM   3679  CD1 ILE A 390       7.319 -19.407  24.117  1.00 10.00      A   
ATOM   3680  C   ILE A 390       5.659 -14.626  24.184  1.00 10.00      A   
ATOM   3681  O   ILE A 390       4.489 -14.327  24.428  1.00 10.00      A   
ATOM   3682  N   THR A 391       6.699 -13.930  24.636  1.00 10.00      A   
ATOM   3683  HN  THR A 391       7.607 -14.222  24.399  1.00 10.00      A   
ATOM   3684  CA  THR A 391       6.532 -12.749  25.473  1.00 10.00      A   
ATOM   3685  CB  THR A 391       7.900 -12.181  25.917  1.00 10.00      A   
ATOM   3686  OG1 THR A 391       8.652 -13.205  26.588  1.00 10.00      A   
ATOM   3687  HG1 THR A 391       9.049 -13.798  25.929  1.00 10.00      A   
ATOM   3688  CG2 THR A 391       7.718 -11.003  26.857  1.00 10.00      A   
ATOM   3689  C   THR A 391       5.723 -11.666  24.747  1.00 10.00      A   
ATOM   3690  O   THR A 391       4.799 -11.077  25.318  1.00 10.00      A   
ATOM   3691  N   ILE A 392       6.068 -11.429  23.483  1.00 10.00      A   
ATOM   3692  HN  ILE A 392       6.808 -11.941  23.088  1.00 10.00      A   
ATOM   3693  CA  ILE A 392       5.383 -10.427  22.668  1.00 10.00      A   
ATOM   3694  CB  ILE A 392       6.025 -10.297  21.266  1.00 10.00      A   
ATOM   3695  CG1 ILE A 392       7.481  -9.838  21.385  1.00 10.00      A   
ATOM   3696  CG2 ILE A 392       5.233  -9.329  20.391  1.00 10.00      A   
ATOM   3697  CD1 ILE A 392       8.299 -10.077  20.132  1.00 10.00      A   
ATOM   3698  C   ILE A 392       3.900 -10.755  22.520  1.00 10.00      A   
ATOM   3699  O   ILE A 392       3.042  -9.907  22.769  1.00 10.00      A   
ATOM   3700  N   ALA A 393       3.610 -11.994  22.138  1.00 10.00      A   
ATOM   3701  HN  ALA A 393       4.344 -12.627  21.971  1.00 10.00      A   
ATOM   3702  CA  ALA A 393       2.236 -12.446  21.948  1.00 10.00      A   
ATOM   3703  CB  ALA A 393       2.224 -13.875  21.429  1.00 10.00      A   
ATOM   3704  C   ALA A 393       1.420 -12.350  23.233  1.00 10.00      A   
ATOM   3705  O   ALA A 393       0.251 -11.969  23.211  1.00 10.00      A   
ATOM   3706  N   ARG A 394       2.046 -12.696  24.349  1.00 10.00      A   
ATOM   3707  HN  ARG A 394       2.986 -12.982  24.304  1.00 10.00      A   
ATOM   3708  CA  ARG A 394       1.371 -12.660  25.637  1.00 10.00      A   
ATOM   3709  CB  ARG A 394       2.199 -13.359  26.719  1.00 10.00      A   
ATOM   3710  CG  ARG A 394       2.231 -14.876  26.602  1.00 10.00      A   
ATOM   3711  CD  ARG A 394       2.780 -15.520  27.866  1.00 10.00      A   
ATOM   3712  NE  ARG A 394       1.850 -15.402  28.988  1.00 10.00      A   
ATOM   3713  HE  ARG A 394       1.347 -14.557  29.067  1.00 10.00      A   
ATOM   3714  CZ  ARG A 394       1.648 -16.357  29.900  1.00 10.00      A   
ATOM   3715  NH1 ARG A 394       2.311 -17.508  29.828  1.00 10.00      A   
ATOM   3716 HH11 ARG A 394       2.997 -17.674  29.060  1.00 10.00      A   
ATOM   3717 HH12 ARG A 394       2.152 -18.254  30.540  1.00 10.00      A   
ATOM   3718  NH2 ARG A 394       0.785 -16.158  30.887  1.00 10.00      A   
ATOM   3719 HH21 ARG A 394       0.263 -15.255  30.956  1.00 10.00      A   
ATOM   3720 HH22 ARG A 394       0.624 -16.906  31.603  1.00 10.00      A   
ATOM   3721  C   ARG A 394       1.047 -11.234  26.063  1.00 10.00      A   
ATOM   3722  O   ARG A 394       0.012 -10.983  26.684  1.00 10.00      A   
ATOM   3723  N   ASN A 395       1.929 -10.304  25.728  1.00 10.00      A   
ATOM   3724  HN  ASN A 395       2.727 -10.562  25.214  1.00 10.00      A   
ATOM   3725  CA  ASN A 395       1.733  -8.908  26.100  1.00 10.00      A   
ATOM   3726  CB  ASN A 395       3.066  -8.159  26.168  1.00 10.00      A   
ATOM   3727  CG  ASN A 395       3.037  -6.972  27.121  1.00 10.00      A   
ATOM   3728  OD1 ASN A 395       4.036  -6.669  27.770  1.00 10.00      A   
ATOM   3729  ND2 ASN A 395       1.905  -6.285  27.213  1.00 10.00      A   
ATOM   3730 HD21 ASN A 395       1.136  -6.567  26.662  1.00 10.00      A   
ATOM   3731 HD22 ASN A 395       1.880  -5.523  27.828  1.00 10.00      A   
ATOM   3732  C   ASN A 395       0.785  -8.196  25.147  1.00 10.00      A   
ATOM   3733  O   ASN A 395      -0.068  -7.424  25.579  1.00 10.00      A   
ATOM   3734  N   ARG A 396       0.931  -8.450  23.856  1.00 10.00      A   
ATOM   3735  HN  ARG A 396       1.623  -9.086  23.561  1.00 10.00      A   
ATOM   3736  CA  ARG A 396       0.079  -7.813  22.864  1.00 10.00      A   
ATOM   3737  CB  ARG A 396       0.915  -7.007  21.869  1.00 10.00      A   
ATOM   3738  CG  ARG A 396       1.548  -5.756  22.448  1.00 10.00      A   
ATOM   3739  CD  ARG A 396       0.570  -4.590  22.488  1.00 10.00      A   
ATOM   3740  NE  ARG A 396      -0.438  -4.730  23.539  1.00 10.00      A   
ATOM   3741  HE  ARG A 396      -1.317  -5.089  23.272  1.00 10.00      A   
ATOM   3742  CZ  ARG A 396      -0.245  -4.394  24.814  1.00 10.00      A   
ATOM   3743  NH1 ARG A 396       0.921  -3.896  25.208  1.00 10.00      A   
ATOM   3744 HH11 ARG A 396       1.068  -3.633  26.207  1.00 10.00      A   
ATOM   3745 HH12 ARG A 396       1.698  -3.767  24.521  1.00 10.00      A   
ATOM   3746  NH2 ARG A 396      -1.220  -4.554  25.702  1.00 10.00      A   
ATOM   3747 HH21 ARG A 396      -2.141  -4.948  25.409  1.00 10.00      A   
ATOM   3748 HH22 ARG A 396      -1.075  -4.288  26.703  1.00 10.00      A   
ATOM   3749  C   ARG A 396      -0.766  -8.837  22.116  1.00 10.00      A   
ATOM   3750  O   ARG A 396      -0.425  -9.235  21.005  1.00 10.00      A   
ATOM   3751  N   PRO A 397      -1.890  -9.269  22.708  1.00 10.00      A   
ATOM   3752  CA  PRO A 397      -2.775 -10.247  22.077  1.00 10.00      A   
ATOM   3753  CB  PRO A 397      -3.617 -10.748  23.248  1.00 10.00      A   
ATOM   3754  CG  PRO A 397      -3.691  -9.586  24.178  1.00 10.00      A   
ATOM   3755  CD  PRO A 397      -2.388  -8.846  24.034  1.00 10.00      A   
ATOM   3756  C   PRO A 397      -3.661  -9.581  21.029  1.00 10.00      A   
ATOM   3757  O   PRO A 397      -4.369 -10.246  20.277  1.00 10.00      A   
ATOM   3758  N   ASN A 398      -3.598  -8.257  20.980  1.00 10.00      A   
ATOM   3759  HN  ASN A 398      -3.002  -7.791  21.604  1.00 10.00      A   
ATOM   3760  CA  ASN A 398      -4.387  -7.474  20.034  1.00 10.00      A   
ATOM   3761  CB  ASN A 398      -4.716  -6.097  20.622  1.00 10.00      A   
ATOM   3762  CG  ASN A 398      -3.489  -5.219  20.789  1.00 10.00      A   
ATOM   3763  OD1 ASN A 398      -2.700  -5.407  21.721  1.00 10.00      A   
ATOM   3764  ND2 ASN A 398      -3.322  -4.249  19.905  1.00 10.00      A   
ATOM   3765 HD21 ASN A 398      -3.995  -4.143  19.196  1.00 10.00      A   
ATOM   3766 HD22 ASN A 398      -2.526  -3.680  19.982  1.00 10.00      A   
ATOM   3767  C   ASN A 398      -3.653  -7.320  18.704  1.00 10.00      A   
ATOM   3768  O   ASN A 398      -4.067  -6.552  17.836  1.00 10.00      A   
ATOM   3769  N   MET A 399      -2.551  -8.043  18.559  1.00 10.00      A   
ATOM   3770  HN  MET A 399      -2.264  -8.622  19.296  1.00 10.00      A   
ATOM   3771  CA  MET A 399      -1.756  -8.003  17.337  1.00 10.00      A   
ATOM   3772  CB  MET A 399      -0.444  -8.767  17.542  1.00 10.00      A   
ATOM   3773  CG  MET A 399       0.590  -8.554  16.447  1.00 10.00      A   
ATOM   3774  SD  MET A 399       1.209  -6.861  16.394  1.00 10.00      A   
ATOM   3775  CE  MET A 399       1.883  -6.675  18.044  1.00 10.00      A   
ATOM   3776  C   MET A 399      -2.540  -8.621  16.184  1.00 10.00      A   
ATOM   3777  O   MET A 399      -2.833  -9.819  16.190  1.00 10.00      A   
ATOM   3778  N   THR A 400      -2.882  -7.809  15.201  1.00 10.00      A   
ATOM   3779  HN  THR A 400      -2.611  -6.867  15.234  1.00 10.00      A   
ATOM   3780  CA  THR A 400      -3.645  -8.287  14.063  1.00 10.00      A   
ATOM   3781  CB  THR A 400      -4.666  -7.233  13.601  1.00 10.00      A   
ATOM   3782  OG1 THR A 400      -4.005  -5.969  13.434  1.00 10.00      A   
ATOM   3783  HG1 THR A 400      -4.565  -5.258  13.796  1.00 10.00      A   
ATOM   3784  CG2 THR A 400      -5.789  -7.088  14.617  1.00 10.00      A   
ATOM   3785  C   THR A 400      -2.729  -8.642  12.899  1.00 10.00      A   
ATOM   3786  O   THR A 400      -3.074  -9.467  12.054  1.00 10.00      A   
ATOM   3787  N   ARG A 401      -1.560  -8.017  12.856  1.00 10.00      A   
ATOM   3788  HN  ARG A 401      -1.333  -7.372  13.561  1.00 10.00      A   
ATOM   3789  CA  ARG A 401      -0.603  -8.264  11.790  1.00 10.00      A   
ATOM   3790  CB  ARG A 401      -0.647  -7.126  10.771  1.00 10.00      A   
ATOM   3791  CG  ARG A 401      -1.947  -7.066   9.992  1.00 10.00      A   
ATOM   3792  CD  ARG A 401      -2.307  -5.643   9.625  1.00 10.00      A   
ATOM   3793  NE  ARG A 401      -3.053  -4.960  10.686  1.00 10.00      A   
ATOM   3794  HE  ARG A 401      -2.921  -5.274  11.610  1.00 10.00      A   
ATOM   3795  CZ  ARG A 401      -3.905  -3.967  10.450  1.00 10.00      A   
ATOM   3796  NH1 ARG A 401      -4.131  -3.577   9.202  1.00 10.00      A   
ATOM   3797 HH11 ARG A 401      -4.794  -2.797   8.998  1.00 10.00      A   
ATOM   3798 HH12 ARG A 401      -3.646  -4.056   8.401  1.00 10.00      A   
ATOM   3799  NH2 ARG A 401      -4.550  -3.375  11.447  1.00 10.00      A   
ATOM   3800 HH21 ARG A 401      -4.401  -3.684  12.440  1.00 10.00      A   
ATOM   3801 HH22 ARG A 401      -5.209  -2.591  11.250  1.00 10.00      A   
ATOM   3802  C   ARG A 401       0.804  -8.422  12.343  1.00 10.00      A   
ATOM   3803  O   ARG A 401       1.397  -7.467  12.838  1.00 10.00      A   
ATOM   3804  N   PHE A 402       1.324  -9.635  12.269  1.00 10.00      A   
ATOM   3805  HN  PHE A 402       0.794 -10.358  11.864  1.00 10.00      A   
ATOM   3806  CA  PHE A 402       2.666  -9.923  12.754  1.00 10.00      A   
ATOM   3807  CB  PHE A 402       2.646 -11.025  13.816  1.00 10.00      A   
ATOM   3808  CG  PHE A 402       3.908 -11.111  14.630  1.00 10.00      A   
ATOM   3809  CD1 PHE A 402       4.155 -10.199  15.648  1.00 10.00      A   
ATOM   3810  CD2 PHE A 402       4.845 -12.101  14.383  1.00 10.00      A   
ATOM   3811  CE1 PHE A 402       5.309 -10.274  16.401  1.00 10.00      A   
ATOM   3812  CE2 PHE A 402       6.002 -12.180  15.132  1.00 10.00      A   
ATOM   3813  CZ  PHE A 402       6.235 -11.265  16.143  1.00 10.00      A   
ATOM   3814  C   PHE A 402       3.560 -10.326  11.592  1.00 10.00      A   
ATOM   3815  O   PHE A 402       3.596 -11.493  11.189  1.00 10.00      A   
ATOM   3816  N   ARG A 403       4.266  -9.353  11.048  1.00 10.00      A   
ATOM   3817  HN  ARG A 403       4.199  -8.443  11.418  1.00 10.00      A   
ATOM   3818  CA  ARG A 403       5.149  -9.590   9.923  1.00 10.00      A   
ATOM   3819  CB  ARG A 403       4.933  -8.521   8.851  1.00 10.00      A   
ATOM   3820  CG  ARG A 403       3.477  -8.335   8.451  1.00 10.00      A   
ATOM   3821  CD  ARG A 403       3.266  -7.032   7.698  1.00 10.00      A   
ATOM   3822  NE  ARG A 403       3.761  -7.100   6.327  1.00 10.00      A   
ATOM   3823  HE  ARG A 403       4.560  -7.671   6.160  1.00 10.00      A   
ATOM   3824  CZ  ARG A 403       3.202  -6.468   5.295  1.00 10.00      A   
ATOM   3825  NH1 ARG A 403       2.120  -5.709   5.471  1.00 10.00      A   
ATOM   3826 HH11 ARG A 403       1.691  -5.605   6.416  1.00 10.00      A   
ATOM   3827 HH12 ARG A 403       1.688  -5.214   4.655  1.00 10.00      A   
ATOM   3828  NH2 ARG A 403       3.730  -6.593   4.086  1.00 10.00      A   
ATOM   3829 HH21 ARG A 403       4.581  -7.184   3.948  1.00 10.00      A   
ATOM   3830 HH22 ARG A 403       3.299  -6.109   3.269  1.00 10.00      A   
ATOM   3831  C   ARG A 403       6.602  -9.607  10.385  1.00 10.00      A   
ATOM   3832  O   ARG A 403       7.194  -8.563  10.660  1.00 10.00      A   
ATOM   3833  N   LEU A 404       7.159 -10.801  10.498  1.00 10.00      A   
ATOM   3834  HN  LEU A 404       6.636 -11.597  10.268  1.00 10.00      A   
ATOM   3835  CA  LEU A 404       8.534 -10.965  10.935  1.00 10.00      A   
ATOM   3836  CB  LEU A 404       8.582 -11.687  12.287  1.00 10.00      A   
ATOM   3837  CG  LEU A 404       9.975 -12.068  12.807  1.00 10.00      A   
ATOM   3838  CD1 LEU A 404      10.779 -10.826  13.164  1.00 10.00      A   
ATOM   3839  CD2 LEU A 404       9.867 -13.006  14.001  1.00 10.00      A   
ATOM   3840  C   LEU A 404       9.331 -11.743   9.897  1.00 10.00      A   
ATOM   3841  O   LEU A 404       8.865 -12.757   9.375  1.00 10.00      A   
ATOM   3842  N   CYS A 405      10.523 -11.256   9.588  1.00 10.00      A   
ATOM   3843  HN  CYS A 405      10.829 -10.429  10.016  1.00 10.00      A   
ATOM   3844  CA  CYS A 405      11.383 -11.912   8.620  1.00 10.00      A   
ATOM   3845  CB  CYS A 405      11.233 -11.265   7.242  1.00 10.00      A   
ATOM   3846  SG  CYS A 405      12.048 -12.161   5.897  1.00 10.00      A   
ATOM   3847  HG  CYS A 405      13.315 -12.352   6.241  1.00 10.00      A   
ATOM   3848  C   CYS A 405      12.837 -11.864   9.071  1.00 10.00      A   
ATOM   3849  O   CYS A 405      13.370 -10.797   9.378  1.00 10.00      A   
ATOM   3850  N   ILE A 406      13.463 -13.029   9.130  1.00 10.00      A   
ATOM   3851  HN  ILE A 406      12.972 -13.846   8.903  1.00 10.00      A   
ATOM   3852  CA  ILE A 406      14.855 -13.131   9.528  1.00 10.00      A   
ATOM   3853  CB  ILE A 406      15.110 -14.408  10.361  1.00 10.00      A   
ATOM   3854  CG1 ILE A 406      14.079 -14.522  11.489  1.00 10.00      A   
ATOM   3855  CG2 ILE A 406      16.522 -14.406  10.926  1.00 10.00      A   
ATOM   3856  CD1 ILE A 406      14.216 -15.773  12.326  1.00 10.00      A   
ATOM   3857  C   ILE A 406      15.739 -13.160   8.285  1.00 10.00      A   
ATOM   3858  O   ILE A 406      15.414 -13.834   7.306  1.00 10.00      A   
ATOM   3859  N   ILE A 407      16.838 -12.413   8.323  1.00 10.00      A   
ATOM   3860  HN  ILE A 407      17.020 -11.873   9.126  1.00 10.00      A   
ATOM   3861  CA  ILE A 407      17.769 -12.353   7.198  1.00 10.00      A   
ATOM   3862  CB  ILE A 407      18.907 -11.331   7.438  1.00 10.00      A   
ATOM   3863  CG1 ILE A 407      18.333  -9.943   7.753  1.00 10.00      A   
ATOM   3864  CG2 ILE A 407      19.849 -11.263   6.241  1.00 10.00      A   
ATOM   3865  CD1 ILE A 407      17.442  -9.377   6.668  1.00 10.00      A   
ATOM   3866  C   ILE A 407      18.353 -13.734   6.882  1.00 10.00      A   
ATOM   3867  O   ILE A 407      18.521 -14.097   5.719  1.00 10.00      A   
ATOM   3868  N   GLU A 408      18.653 -14.502   7.915  1.00 10.00      A   
ATOM   3869  HN  GLU A 408      18.495 -14.171   8.822  1.00 10.00      A   
ATOM   3870  CA  GLU A 408      19.198 -15.836   7.727  1.00 10.00      A   
ATOM   3871  CB  GLU A 408      20.092 -16.221   8.910  1.00 10.00      A   
ATOM   3872  CG  GLU A 408      20.802 -17.556   8.753  1.00 10.00      A   
ATOM   3873  CD  GLU A 408      21.974 -17.496   7.793  1.00 10.00      A   
ATOM   3874  OE1 GLU A 408      21.864 -18.035   6.671  1.00 10.00      A   
ATOM   3875  OE2 GLU A 408      23.019 -16.919   8.161  1.00 10.00      A   
ATOM   3876  C   GLU A 408      18.059 -16.843   7.561  1.00 10.00      A   
ATOM   3877  O   GLU A 408      17.202 -16.977   8.440  1.00 10.00      A   
ATOM   3878  N   PRO A 409      18.014 -17.538   6.414  1.00 10.00      A   
ATOM   3879  CA  PRO A 409      16.982 -18.539   6.129  1.00 10.00      A   
ATOM   3880  CB  PRO A 409      17.202 -18.889   4.648  1.00 10.00      A   
ATOM   3881  CG  PRO A 409      18.134 -17.844   4.128  1.00 10.00      A   
ATOM   3882  CD  PRO A 409      18.959 -17.402   5.299  1.00 10.00      A   
ATOM   3883  C   PRO A 409      17.168 -19.788   6.981  1.00 10.00      A   
ATOM   3884  O   PRO A 409      18.277 -20.318   7.082  1.00 10.00      A   
ATOM   3885  N   LYS A 410      16.080 -20.244   7.591  1.00 10.00      A   
ATOM   3886  HN  LYS A 410      15.232 -19.763   7.464  1.00 10.00      A   
ATOM   3887  CA  LYS A 410      16.089 -21.441   8.436  1.00 10.00      A   
ATOM   3888  CB  LYS A 410      16.491 -22.695   7.650  1.00 10.00      A   
ATOM   3889  CG  LYS A 410      15.539 -23.032   6.514  1.00 10.00      A   
ATOM   3890  CD  LYS A 410      15.825 -24.404   5.932  1.00 10.00      A   
ATOM   3891  CE  LYS A 410      14.808 -24.768   4.863  1.00 10.00      A   
ATOM   3892  NZ  LYS A 410      14.933 -26.185   4.435  1.00 10.00      A   
ATOM   3893  HZ1 LYS A 410      15.013 -26.808   5.264  1.00 10.00      A   
ATOM   3894  HZ2 LYS A 410      15.779 -26.302   3.846  1.00 10.00      A   
ATOM   3895  HZ3 LYS A 410      14.098 -26.468   3.879  1.00 10.00      A   
ATOM   3896  C   LYS A 410      16.931 -21.274   9.700  1.00 10.00      A   
ATOM   3897  O   LYS A 410      17.549 -22.227  10.179  1.00 10.00      A   
ATOM   3898  N   ALA A 411      16.934 -20.067  10.247  1.00 10.00      A   
ATOM   3899  HN  ALA A 411      16.420 -19.353   9.826  1.00 10.00      A   
ATOM   3900  CA  ALA A 411      17.677 -19.779  11.466  1.00 10.00      A   
ATOM   3901  CB  ALA A 411      18.102 -18.318  11.491  1.00 10.00      A   
ATOM   3902  C   ALA A 411      16.812 -20.099  12.685  1.00 10.00      A   
ATOM   3903  O   ALA A 411      15.664 -19.661  12.768  1.00 10.00      A   
ATOM   3904  N   PRO A 412      17.340 -20.886  13.632  1.00 10.00      A   
ATOM   3905  CA  PRO A 412      16.617 -21.265  14.839  1.00 10.00      A   
ATOM   3906  CB  PRO A 412      17.241 -22.626  15.158  1.00 10.00      A   
ATOM   3907  CG  PRO A 412      18.664 -22.501  14.715  1.00 10.00      A   
ATOM   3908  CD  PRO A 412      18.688 -21.480  13.600  1.00 10.00      A   
ATOM   3909  C   PRO A 412      16.877 -20.297  15.990  1.00 10.00      A   
ATOM   3910  O   PRO A 412      17.521 -19.259  15.810  1.00 10.00      A   
ATOM   3911  N   ASP A 413      16.359 -20.644  17.163  1.00 10.00      A   
ATOM   3912  HN  ASP A 413      15.828 -21.471  17.221  1.00 10.00      A   
ATOM   3913  CA  ASP A 413      16.542 -19.841  18.370  1.00 10.00      A   
ATOM   3914  CB  ASP A 413      15.843 -20.539  19.544  1.00 10.00      A   
ATOM   3915  CG  ASP A 413      15.934 -19.789  20.859  1.00 10.00      A   
ATOM   3916  OD1 ASP A 413      17.017 -19.787  21.466  1.00 10.00      A   
ATOM   3917  OD2 ASP A 413      14.915 -19.233  21.309  1.00 10.00      A   
ATOM   3918  C   ASP A 413      18.040 -19.695  18.648  1.00 10.00      A   
ATOM   3919  O   ASP A 413      18.758 -20.690  18.716  1.00 10.00      A   
ATOM   3920  N   TYR A 414      18.511 -18.463  18.808  1.00 10.00      A   
ATOM   3921  HN  TYR A 414      17.889 -17.703  18.780  1.00 10.00      A   
ATOM   3922  CA  TYR A 414      19.935 -18.211  19.019  1.00 10.00      A   
ATOM   3923  CB  TYR A 414      20.325 -16.800  18.541  1.00 10.00      A   
ATOM   3924  CG  TYR A 414      20.466 -15.755  19.627  1.00 10.00      A   
ATOM   3925  CD1 TYR A 414      21.721 -15.285  19.999  1.00 10.00      A   
ATOM   3926  CD2 TYR A 414      19.354 -15.233  20.275  1.00 10.00      A   
ATOM   3927  CE1 TYR A 414      21.864 -14.330  20.986  1.00 10.00      A   
ATOM   3928  CE2 TYR A 414      19.488 -14.277  21.262  1.00 10.00      A   
ATOM   3929  CZ  TYR A 414      20.744 -13.831  21.614  1.00 10.00      A   
ATOM   3930  OH  TYR A 414      20.878 -12.879  22.599  1.00 10.00      A   
ATOM   3931  HH  TYR A 414      21.651 -12.332  22.415  1.00 10.00      A   
ATOM   3932  C   TYR A 414      20.435 -18.521  20.438  1.00 10.00      A   
ATOM   3933  O   TYR A 414      21.627 -18.405  20.721  1.00 10.00      A   
ATOM   3934  N   LEU A 415      19.542 -18.936  21.325  1.00 10.00      A   
ATOM   3935  HN  LEU A 415      18.598 -19.040  21.057  1.00 10.00      A   
ATOM   3936  CA  LEU A 415      19.935 -19.253  22.691  1.00 10.00      A   
ATOM   3937  CB  LEU A 415      19.093 -18.464  23.698  1.00 10.00      A   
ATOM   3938  CG  LEU A 415      19.383 -16.964  23.785  1.00 10.00      A   
ATOM   3939  CD1 LEU A 415      18.437 -16.293  24.766  1.00 10.00      A   
ATOM   3940  CD2 LEU A 415      20.830 -16.721  24.187  1.00 10.00      A   
ATOM   3941  C   LEU A 415      19.842 -20.751  22.983  1.00 10.00      A   
ATOM   3942  O   LEU A 415      20.766 -21.344  23.544  1.00 10.00      A   
ATOM   3943  N   THR A 416      18.728 -21.354  22.597  1.00 10.00      A   
ATOM   3944  HN  THR A 416      18.031 -20.824  22.137  1.00 10.00      A   
ATOM   3945  CA  THR A 416      18.501 -22.775  22.833  1.00 10.00      A   
ATOM   3946  CB  THR A 416      17.081 -23.027  23.377  1.00 10.00      A   
ATOM   3947  OG1 THR A 416      16.159 -22.122  22.751  1.00 10.00      A   
ATOM   3948  HG1 THR A 416      16.565 -21.246  22.668  1.00 10.00      A   
ATOM   3949  CG2 THR A 416      17.045 -22.820  24.885  1.00 10.00      A   
ATOM   3950  C   THR A 416      18.728 -23.609  21.573  1.00 10.00      A   
ATOM   3951  O   THR A 416      18.794 -24.838  21.638  1.00 10.00      A   
ATOM   3952  N   LEU A 417      18.853 -22.930  20.432  1.00 10.00      A   
ATOM   3953  HN  LEU A 417      18.807 -21.949  20.459  1.00 10.00      A   
ATOM   3954  CA  LEU A 417      19.078 -23.585  19.138  1.00 10.00      A   
ATOM   3955  CB  LEU A 417      20.401 -24.351  19.133  1.00 10.00      A   
ATOM   3956  CG  LEU A 417      21.647 -23.523  19.443  1.00 10.00      A   
ATOM   3957  CD1 LEU A 417      22.847 -24.431  19.654  1.00 10.00      A   
ATOM   3958  CD2 LEU A 417      21.915 -22.516  18.333  1.00 10.00      A   
ATOM   3959  C   LEU A 417      17.919 -24.492  18.743  1.00 10.00      A   
ATOM   3960  O   LEU A 417      18.113 -25.526  18.105  1.00 10.00      A   
ATOM   3961  N   GLU A 418      16.717 -24.092  19.119  1.00 10.00      A   
ATOM   3962  HN  GLU A 418      16.629 -23.252  19.619  1.00 10.00      A   
ATOM   3963  CA  GLU A 418      15.518 -24.860  18.809  1.00 10.00      A   
ATOM   3964  CB  GLU A 418      14.652 -25.013  20.059  1.00 10.00      A   
ATOM   3965  CG  GLU A 418      15.215 -25.952  21.112  1.00 10.00      A   
ATOM   3966  CD  GLU A 418      14.222 -26.199  22.226  1.00 10.00      A   
ATOM   3967  OE1 GLU A 418      13.515 -27.228  22.181  1.00 10.00      A   
ATOM   3968  OE2 GLU A 418      14.129 -25.356  23.143  1.00 10.00      A   
ATOM   3969  C   GLU A 418      14.701 -24.168  17.723  1.00 10.00      A   
ATOM   3970  O   GLU A 418      14.880 -22.972  17.474  1.00 10.00      A   
ATOM   3971  N   PRO A 419      13.811 -24.913  17.043  1.00 10.00      A   
ATOM   3972  CA  PRO A 419      12.940 -24.348  16.006  1.00 10.00      A   
ATOM   3973  CB  PRO A 419      12.120 -25.552  15.527  1.00 10.00      A   
ATOM   3974  CG  PRO A 419      12.910 -26.747  15.936  1.00 10.00      A   
ATOM   3975  CD  PRO A 419      13.606 -26.363  17.207  1.00 10.00      A   
ATOM   3976  C   PRO A 419      12.023 -23.276  16.598  1.00 10.00      A   
ATOM   3977  O   PRO A 419      11.726 -23.292  17.796  1.00 10.00      A   
ATOM   3978  N   LEU A 420      11.562 -22.359  15.760  1.00 10.00      A   
ATOM   3979  HN  LEU A 420      11.784 -22.430  14.804  1.00 10.00      A   
ATOM   3980  CA  LEU A 420      10.718 -21.260  16.216  1.00 10.00      A   
ATOM   3981  CB  LEU A 420      10.967 -20.010  15.369  1.00 10.00      A   
ATOM   3982  CG  LEU A 420      12.409 -19.500  15.329  1.00 10.00      A   
ATOM   3983  CD1 LEU A 420      12.538 -18.359  14.332  1.00 10.00      A   
ATOM   3984  CD2 LEU A 420      12.864 -19.062  16.713  1.00 10.00      A   
ATOM   3985  C   LEU A 420       9.235 -21.618  16.212  1.00 10.00      A   
ATOM   3986  O   LEU A 420       8.380 -20.747  16.381  1.00 10.00      A   
ATOM   3987  N   ASP A 421       8.940 -22.899  16.032  1.00 10.00      A   
ATOM   3988  HN  ASP A 421       9.671 -23.540  15.903  1.00 10.00      A   
ATOM   3989  CA  ASP A 421       7.563 -23.386  15.996  1.00 10.00      A   
ATOM   3990  CB  ASP A 421       7.533 -24.905  15.822  1.00 10.00      A   
ATOM   3991  CG  ASP A 421       8.138 -25.365  14.516  1.00 10.00      A   
ATOM   3992  OD1 ASP A 421       7.396 -25.896  13.667  1.00 10.00      A   
ATOM   3993  OD2 ASP A 421       9.358 -25.225  14.338  1.00 10.00      A   
ATOM   3994  C   ASP A 421       6.796 -23.002  17.255  1.00 10.00      A   
ATOM   3995  O   ASP A 421       5.675 -22.498  17.182  1.00 10.00      A   
ATOM   3996  N   ILE A 422       7.407 -23.242  18.409  1.00 10.00      A   
ATOM   3997  HN  ILE A 422       8.294 -23.659  18.401  1.00 10.00      A   
ATOM   3998  CA  ILE A 422       6.776 -22.923  19.685  1.00 10.00      A   
ATOM   3999  CB  ILE A 422       7.549 -23.504  20.888  1.00 10.00      A   
ATOM   4000  CG1 ILE A 422       9.034 -23.134  20.817  1.00 10.00      A   
ATOM   4001  CG2 ILE A 422       7.367 -25.014  20.961  1.00 10.00      A   
ATOM   4002  CD1 ILE A 422       9.809 -23.470  22.074  1.00 10.00      A   
ATOM   4003  C   ILE A 422       6.581 -21.420  19.871  1.00 10.00      A   
ATOM   4004  O   ILE A 422       5.606 -20.984  20.488  1.00 10.00      A   
ATOM   4005  N   GLY A 423       7.508 -20.632  19.332  1.00 10.00      A   
ATOM   4006  HN  GLY A 423       8.266 -21.035  18.857  1.00 10.00      A   
ATOM   4007  CA  GLY A 423       7.410 -19.193  19.445  1.00 10.00      A   
ATOM   4008  C   GLY A 423       6.244 -18.644  18.652  1.00 10.00      A   
ATOM   4009  O   GLY A 423       5.417 -17.897  19.178  1.00 10.00      A   
ATOM   4010  N   PHE A 424       6.163 -19.030  17.387  1.00 10.00      A   
ATOM   4011  HN  PHE A 424       6.847 -19.639  17.026  1.00 10.00      A   
ATOM   4012  CA  PHE A 424       5.085 -18.574  16.520  1.00 10.00      A   
ATOM   4013  CB  PHE A 424       5.391 -18.883  15.053  1.00 10.00      A   
ATOM   4014  CG  PHE A 424       6.321 -17.900  14.397  1.00 10.00      A   
ATOM   4015  CD1 PHE A 424       7.624 -18.254  14.080  1.00 10.00      A   
ATOM   4016  CD2 PHE A 424       5.891 -16.618  14.097  1.00 10.00      A   
ATOM   4017  CE1 PHE A 424       8.479 -17.351  13.473  1.00 10.00      A   
ATOM   4018  CE2 PHE A 424       6.739 -15.710  13.491  1.00 10.00      A   
ATOM   4019  CZ  PHE A 424       8.034 -16.077  13.179  1.00 10.00      A   
ATOM   4020  C   PHE A 424       3.756 -19.194  16.934  1.00 10.00      A   
ATOM   4021  O   PHE A 424       2.693 -18.624  16.692  1.00 10.00      A   
ATOM   4022  N   GLY A 425       3.830 -20.362  17.566  1.00 10.00      A   
ATOM   4023  HN  GLY A 425       4.710 -20.772  17.713  1.00 10.00      A   
ATOM   4024  CA  GLY A 425       2.631 -21.044  18.020  1.00 10.00      A   
ATOM   4025  C   GLY A 425       1.899 -20.248  19.083  1.00 10.00      A   
ATOM   4026  O   GLY A 425       0.673 -20.300  19.176  1.00 10.00      A   
ATOM   4027  N   ALA A 426       2.660 -19.505  19.880  1.00 10.00      A   
ATOM   4028  HN  ALA A 426       3.632 -19.514  19.756  1.00 10.00      A   
ATOM   4029  CA  ALA A 426       2.091 -18.682  20.935  1.00 10.00      A   
ATOM   4030  CB  ALA A 426       3.164 -18.303  21.946  1.00 10.00      A   
ATOM   4031  C   ALA A 426       1.456 -17.432  20.340  1.00 10.00      A   
ATOM   4032  O   ALA A 426       0.507 -16.879  20.896  1.00 10.00      A   
ATOM   4033  N   ILE A 427       1.984 -17.008  19.193  1.00 10.00      A   
ATOM   4034  HN  ILE A 427       2.725 -17.511  18.799  1.00 10.00      A   
ATOM   4035  CA  ILE A 427       1.484 -15.825  18.502  1.00 10.00      A   
ATOM   4036  CB  ILE A 427       2.297 -15.509  17.222  1.00 10.00      A   
ATOM   4037  CG1 ILE A 427       3.789 -15.355  17.540  1.00 10.00      A   
ATOM   4038  CG2 ILE A 427       1.766 -14.259  16.528  1.00 10.00      A   
ATOM   4039  CD1 ILE A 427       4.127 -14.143  18.382  1.00 10.00      A   
ATOM   4040  C   ILE A 427       0.018 -16.007  18.128  1.00 10.00      A   
ATOM   4041  O   ILE A 427      -0.832 -15.212  18.519  1.00 10.00      A   
ATOM   4042  N   VAL A 428      -0.274 -17.084  17.404  1.00 10.00      A   
ATOM   4043  HN  VAL A 428       0.447 -17.703  17.156  1.00 10.00      A   
ATOM   4044  CA  VAL A 428      -1.643 -17.367  16.968  1.00 10.00      A   
ATOM   4045  CB  VAL A 428      -1.696 -18.444  15.861  1.00 10.00      A   
ATOM   4046  CG1 VAL A 428      -0.962 -17.959  14.625  1.00 10.00      A   
ATOM   4047  CG2 VAL A 428      -1.119 -19.767  16.348  1.00 10.00      A   
ATOM   4048  C   VAL A 428      -2.543 -17.778  18.132  1.00 10.00      A   
ATOM   4049  O   VAL A 428      -3.763 -17.650  18.057  1.00 10.00      A   
ATOM   4050  N   GLU A 429      -1.932 -18.261  19.206  1.00 10.00      A   
ATOM   4051  HN  GLU A 429      -0.954 -18.330  19.207  1.00 10.00      A   
ATOM   4052  CA  GLU A 429      -2.680 -18.697  20.381  1.00 10.00      A   
ATOM   4053  CB  GLU A 429      -1.804 -19.564  21.291  1.00 10.00      A   
ATOM   4054  CG  GLU A 429      -2.574 -20.301  22.379  1.00 10.00      A   
ATOM   4055  CD  GLU A 429      -1.742 -21.340  23.105  1.00 10.00      A   
ATOM   4056  OE1 GLU A 429      -1.306 -21.072  24.248  1.00 10.00      A   
ATOM   4057  OE2 GLU A 429      -1.520 -22.431  22.541  1.00 10.00      A   
ATOM   4058  C   GLU A 429      -3.257 -17.512  21.154  1.00 10.00      A   
ATOM   4059  O   GLU A 429      -4.388 -17.568  21.639  1.00 10.00      A   
ATOM   4060  N   HIS A 430      -2.486 -16.441  21.266  1.00 10.00      A   
ATOM   4061  HN  HIS A 430      -1.589 -16.444  20.859  1.00 10.00      A   
ATOM   4062  CA  HIS A 430      -2.941 -15.258  21.990  1.00 10.00      A   
ATOM   4063  CB  HIS A 430      -1.806 -14.634  22.806  1.00 10.00      A   
ATOM   4064  CG  HIS A 430      -1.347 -15.492  23.951  1.00 10.00      A   
ATOM   4065  ND1 HIS A 430      -1.764 -15.255  25.241  1.00 10.00      A   
ATOM   4066  CD2 HIS A 430      -0.527 -16.573  23.940  1.00 10.00      A   
ATOM   4067  CE1 HIS A 430      -1.197 -16.194  25.982  1.00 10.00      A   
ATOM   4068  NE2 HIS A 430      -0.443 -17.009  25.241  1.00 10.00      A   
ATOM   4069  HE2 HIS A 430       0.067 -17.788  25.560  1.00 10.00      A   
ATOM   4070  C   HIS A 430      -3.575 -14.235  21.051  1.00 10.00      A   
ATOM   4071  O   HIS A 430      -4.557 -13.576  21.406  1.00 10.00      A   
ATOM   4072  N   CYS A 431      -3.028 -14.118  19.849  1.00 10.00      A   
ATOM   4073  HN  CYS A 431      -2.262 -14.685  19.609  1.00 10.00      A   
ATOM   4074  CA  CYS A 431      -3.547 -13.181  18.864  1.00 10.00      A   
ATOM   4075  CB  CYS A 431      -2.419 -12.634  17.982  1.00 10.00      A   
ATOM   4076  SG  CYS A 431      -0.995 -12.003  18.903  1.00 10.00      A   
ATOM   4077  HG  CYS A 431      -0.249 -13.036  19.264  1.00 10.00      A   
ATOM   4078  C   CYS A 431      -4.623 -13.851  18.014  1.00 10.00      A   
ATOM   4079  O   CYS A 431      -4.341 -14.421  16.958  1.00 10.00      A   
ATOM   4080  N   LYS A 432      -5.861 -13.781  18.489  1.00 10.00      A   
ATOM   4081  HN  LYS A 432      -6.021 -13.304  19.332  1.00 10.00      A   
ATOM   4082  CA  LYS A 432      -6.986 -14.392  17.798  1.00 10.00      A   
ATOM   4083  CB  LYS A 432      -8.142 -14.623  18.770  1.00 10.00      A   
ATOM   4084  CG  LYS A 432      -7.831 -15.633  19.863  1.00 10.00      A   
ATOM   4085  CD  LYS A 432      -7.761 -17.044  19.303  1.00 10.00      A   
ATOM   4086  CE  LYS A 432      -7.429 -18.056  20.388  1.00 10.00      A   
ATOM   4087  NZ  LYS A 432      -8.341 -17.943  21.558  1.00 10.00      A   
ATOM   4088  HZ1 LYS A 432      -9.330 -17.977  21.245  1.00 10.00      A   
ATOM   4089  HZ2 LYS A 432      -8.182 -17.041  22.053  1.00 10.00      A   
ATOM   4090  HZ3 LYS A 432      -8.171 -18.728  22.224  1.00 10.00      A   
ATOM   4091  C   LYS A 432      -7.450 -13.560  16.607  1.00 10.00      A   
ATOM   4092  O   LYS A 432      -8.189 -14.044  15.746  1.00 10.00      A   
ATOM   4093  N   ASP A 433      -7.009 -12.312  16.556  1.00 10.00      A   
ATOM   4094  HN  ASP A 433      -6.419 -11.984  17.269  1.00 10.00      A   
ATOM   4095  CA  ASP A 433      -7.381 -11.417  15.467  1.00 10.00      A   
ATOM   4096  CB  ASP A 433      -7.790 -10.037  15.988  1.00 10.00      A   
ATOM   4097  CG  ASP A 433      -9.078 -10.060  16.780  1.00 10.00      A   
ATOM   4098  OD1 ASP A 433      -9.028  -9.800  17.997  1.00 10.00      A   
ATOM   4099  OD2 ASP A 433     -10.147 -10.333  16.189  1.00 10.00      A   
ATOM   4100  C   ASP A 433      -6.240 -11.279  14.473  1.00 10.00      A   
ATOM   4101  O   ASP A 433      -6.197 -10.337  13.683  1.00 10.00      A   
ATOM   4102  N   LEU A 434      -5.307 -12.221  14.532  1.00 10.00      A   
ATOM   4103  HN  LEU A 434      -5.388 -12.927  15.203  1.00 10.00      A   
ATOM   4104  CA  LEU A 434      -4.165 -12.226  13.631  1.00 10.00      A   
ATOM   4105  CB  LEU A 434      -3.125 -13.249  14.098  1.00 10.00      A   
ATOM   4106  CG  LEU A 434      -1.762 -13.198  13.402  1.00 10.00      A   
ATOM   4107  CD1 LEU A 434      -1.024 -11.918  13.760  1.00 10.00      A   
ATOM   4108  CD2 LEU A 434      -0.928 -14.416  13.768  1.00 10.00      A   
ATOM   4109  C   LEU A 434      -4.628 -12.549  12.216  1.00 10.00      A   
ATOM   4110  O   LEU A 434      -4.865 -13.709  11.878  1.00 10.00      A   
ATOM   4111  N   ARG A 435      -4.780 -11.513  11.403  1.00 10.00      A   
ATOM   4112  HN  ARG A 435      -4.581 -10.609  11.738  1.00 10.00      A   
ATOM   4113  CA  ARG A 435      -5.234 -11.676  10.029  1.00 10.00      A   
ATOM   4114  CB  ARG A 435      -6.023 -10.450   9.571  1.00 10.00      A   
ATOM   4115  CG  ARG A 435      -7.081  -9.980  10.553  1.00 10.00      A   
ATOM   4116  CD  ARG A 435      -7.936  -8.874   9.956  1.00 10.00      A   
ATOM   4117  NE  ARG A 435      -7.140  -7.898   9.210  1.00 10.00      A   
ATOM   4118  HE  ARG A 435      -6.779  -8.185   8.342  1.00 10.00      A   
ATOM   4119  CZ  ARG A 435      -6.880  -6.657   9.630  1.00 10.00      A   
ATOM   4120  NH1 ARG A 435      -7.350  -6.231  10.801  1.00 10.00      A   
ATOM   4121 HH11 ARG A 435      -7.926  -6.864  11.395  1.00 10.00      A   
ATOM   4122 HH12 ARG A 435      -7.143  -5.261  11.132  1.00 10.00      A   
ATOM   4123  NH2 ARG A 435      -6.156  -5.848   8.873  1.00 10.00      A   
ATOM   4124 HH21 ARG A 435      -5.947  -4.874   9.186  1.00 10.00      A   
ATOM   4125 HH22 ARG A 435      -5.787  -6.176   7.953  1.00 10.00      A   
ATOM   4126  C   ARG A 435      -4.065 -11.902   9.087  1.00 10.00      A   
ATOM   4127  O   ARG A 435      -4.207 -12.566   8.063  1.00 10.00      A   
ATOM   4128  N   ARG A 436      -2.913 -11.350   9.428  1.00 10.00      A   
ATOM   4129  HN  ARG A 436      -2.848 -10.848  10.270  1.00 10.00      A   
ATOM   4130  CA  ARG A 436      -1.734 -11.497   8.590  1.00 10.00      A   
ATOM   4131  CB  ARG A 436      -1.416 -10.196   7.841  1.00 10.00      A   
ATOM   4132  CG  ARG A 436      -0.375 -10.366   6.747  1.00 10.00      A   
ATOM   4133  CD  ARG A 436      -0.218  -9.109   5.908  1.00 10.00      A   
ATOM   4134  NE  ARG A 436       0.667  -9.342   4.765  1.00 10.00      A   
ATOM   4135  HE  ARG A 436       1.193 -10.173   4.768  1.00 10.00      A   
ATOM   4136  CZ  ARG A 436       0.800  -8.505   3.734  1.00 10.00      A   
ATOM   4137  NH1 ARG A 436       0.114  -7.369   3.692  1.00 10.00      A   
ATOM   4138 HH11 ARG A 436       0.235  -6.724   2.870  1.00 10.00      A   
ATOM   4139 HH12 ARG A 436      -0.539  -7.110   4.466  1.00 10.00      A   
ATOM   4140  NH2 ARG A 436       1.626  -8.794   2.734  1.00 10.00      A   
ATOM   4141 HH21 ARG A 436       2.183  -9.672   2.742  1.00 10.00      A   
ATOM   4142 HH22 ARG A 436       1.713  -8.127   1.924  1.00 10.00      A   
ATOM   4143  C   ARG A 436      -0.536 -11.956   9.406  1.00 10.00      A   
ATOM   4144  O   ARG A 436      -0.164 -11.319  10.394  1.00 10.00      A   
ATOM   4145  N   LEU A 437       0.055 -13.067   8.990  1.00 10.00      A   
ATOM   4146  HN  LEU A 437      -0.301 -13.530   8.196  1.00 10.00      A   
ATOM   4147  CA  LEU A 437       1.214 -13.624   9.672  1.00 10.00      A   
ATOM   4148  CB  LEU A 437       0.819 -14.863  10.490  1.00 10.00      A   
ATOM   4149  CG  LEU A 437       1.965 -15.628  11.171  1.00 10.00      A   
ATOM   4150  CD1 LEU A 437       2.607 -14.787  12.265  1.00 10.00      A   
ATOM   4151  CD2 LEU A 437       1.480 -16.959  11.730  1.00 10.00      A   
ATOM   4152  C   LEU A 437       2.308 -13.984   8.674  1.00 10.00      A   
ATOM   4153  O   LEU A 437       2.044 -14.599   7.638  1.00 10.00      A   
ATOM   4154  N   SER A 438       3.528 -13.586   8.986  1.00 10.00      A   
ATOM   4155  HN  SER A 438       3.667 -13.074   9.812  1.00 10.00      A   
ATOM   4156  CA  SER A 438       4.671 -13.874   8.140  1.00 10.00      A   
ATOM   4157  CB  SER A 438       5.349 -12.566   7.732  1.00 10.00      A   
ATOM   4158  OG  SER A 438       4.377 -11.617   7.315  1.00 10.00      A   
ATOM   4159  HG  SER A 438       4.811 -10.905   6.817  1.00 10.00      A   
ATOM   4160  C   SER A 438       5.644 -14.781   8.893  1.00 10.00      A   
ATOM   4161  O   SER A 438       6.121 -14.437   9.975  1.00 10.00      A   
ATOM   4162  N   LEU A 439       5.923 -15.944   8.327  1.00 10.00      A   
ATOM   4163  HN  LEU A 439       5.529 -16.161   7.454  1.00 10.00      A   
ATOM   4164  CA  LEU A 439       6.813 -16.904   8.959  1.00 10.00      A   
ATOM   4165  CB  LEU A 439       6.341 -18.327   8.669  1.00 10.00      A   
ATOM   4166  CG  LEU A 439       4.959 -18.704   9.205  1.00 10.00      A   
ATOM   4167  CD1 LEU A 439       4.600 -20.122   8.799  1.00 10.00      A   
ATOM   4168  CD2 LEU A 439       4.904 -18.550  10.719  1.00 10.00      A   
ATOM   4169  C   LEU A 439       8.253 -16.737   8.497  1.00 10.00      A   
ATOM   4170  O   LEU A 439       8.511 -16.322   7.365  1.00 10.00      A   
ATOM   4171  N   SER A 440       9.184 -17.070   9.384  1.00 10.00      A   
ATOM   4172  HN  SER A 440       8.907 -17.387  10.270  1.00 10.00      A   
ATOM   4173  CA  SER A 440      10.607 -16.977   9.088  1.00 10.00      A   
ATOM   4174  CB  SER A 440      11.069 -15.518   9.119  1.00 10.00      A   
ATOM   4175  OG  SER A 440      10.489 -14.814  10.205  1.00 10.00      A   
ATOM   4176  HG  SER A 440       9.706 -14.336   9.895  1.00 10.00      A   
ATOM   4177  C   SER A 440      11.420 -17.810  10.080  1.00 10.00      A   
ATOM   4178  O   SER A 440      10.938 -18.143  11.163  1.00 10.00      A   
ATOM   4179  N   GLY A 441      12.643 -18.156   9.700  1.00 10.00      A   
ATOM   4180  HN  GLY A 441      12.961 -17.899   8.811  1.00 10.00      A   
ATOM   4181  CA  GLY A 441      13.498 -18.933  10.576  1.00 10.00      A   
ATOM   4182  C   GLY A 441      13.308 -20.425  10.402  1.00 10.00      A   
ATOM   4183  O   GLY A 441      12.722 -20.874   9.419  1.00 10.00      A   
ATOM   4184  N   LEU A 442      13.813 -21.194  11.350  1.00 10.00      A   
ATOM   4185  HN  LEU A 442      14.270 -20.774  12.113  1.00 10.00      A   
ATOM   4186  CA  LEU A 442      13.702 -22.643  11.298  1.00 10.00      A   
ATOM   4187  CB  LEU A 442      14.835 -23.299  12.091  1.00 10.00      A   
ATOM   4188  CG  LEU A 442      14.961 -24.820  11.961  1.00 10.00      A   
ATOM   4189  CD1 LEU A 442      15.373 -25.210  10.546  1.00 10.00      A   
ATOM   4190  CD2 LEU A 442      15.953 -25.358  12.981  1.00 10.00      A   
ATOM   4191  C   LEU A 442      12.350 -23.095  11.833  1.00 10.00      A   
ATOM   4192  O   LEU A 442      12.108 -23.067  13.043  1.00 10.00      A   
ATOM   4193  N   LEU A 443      11.474 -23.496  10.929  1.00 10.00      A   
ATOM   4194  HN  LEU A 443      11.724 -23.481   9.981  1.00 10.00      A   
ATOM   4195  CA  LEU A 443      10.147 -23.953  11.301  1.00 10.00      A   
ATOM   4196  CB  LEU A 443       9.097 -22.971  10.788  1.00 10.00      A   
ATOM   4197  CG  LEU A 443       9.210 -21.540  11.309  1.00 10.00      A   
ATOM   4198  CD1 LEU A 443       8.458 -20.585  10.402  1.00 10.00      A   
ATOM   4199  CD2 LEU A 443       8.684 -21.450  12.730  1.00 10.00      A   
ATOM   4200  C   LEU A 443       9.874 -25.340  10.734  1.00 10.00      A   
ATOM   4201  O   LEU A 443      10.260 -25.653   9.602  1.00 10.00      A   
ATOM   4202  N   THR A 444       9.218 -26.168  11.523  1.00 10.00      A   
ATOM   4203  HN  THR A 444       8.933 -25.857  12.418  1.00 10.00      A   
ATOM   4204  CA  THR A 444       8.884 -27.519  11.104  1.00 10.00      A   
ATOM   4205  CB  THR A 444       9.258 -28.545  12.192  1.00 10.00      A   
ATOM   4206  OG1 THR A 444       8.612 -28.205  13.428  1.00 10.00      A   
ATOM   4207  HG1 THR A 444       8.268 -27.294  13.376  1.00 10.00      A   
ATOM   4208  CG2 THR A 444      10.763 -28.580  12.405  1.00 10.00      A   
ATOM   4209  C   THR A 444       7.389 -27.605  10.819  1.00 10.00      A   
ATOM   4210  O   THR A 444       6.729 -26.584  10.630  1.00 10.00      A   
ATOM   4211  N   ASP A 445       6.852 -28.815  10.796  1.00 10.00      A   
ATOM   4212  HN  ASP A 445       7.425 -29.598  10.941  1.00 10.00      A   
ATOM   4213  CA  ASP A 445       5.426 -29.011  10.549  1.00 10.00      A   
ATOM   4214  CB  ASP A 445       5.150 -30.458  10.126  1.00 10.00      A   
ATOM   4215  CG  ASP A 445       5.190 -30.688   8.627  1.00 10.00      A   
ATOM   4216  OD1 ASP A 445       4.438 -31.562   8.140  1.00 10.00      A   
ATOM   4217  OD2 ASP A 445       5.983 -30.025   7.928  1.00 10.00      A   
ATOM   4218  C   ASP A 445       4.631 -28.705  11.814  1.00 10.00      A   
ATOM   4219  O   ASP A 445       3.403 -28.615  11.790  1.00 10.00      A   
ATOM   4220  N   LYS A 446       5.349 -28.540  12.920  1.00 10.00      A   
ATOM   4221  HN  LYS A 446       6.329 -28.606  12.865  1.00 10.00      A   
ATOM   4222  CA  LYS A 446       4.734 -28.259  14.210  1.00 10.00      A   
ATOM   4223  CB  LYS A 446       5.778 -28.345  15.329  1.00 10.00      A   
ATOM   4224  CG  LYS A 446       5.186 -28.592  16.705  1.00 10.00      A   
ATOM   4225  CD  LYS A 446       4.356 -29.864  16.723  1.00 10.00      A   
ATOM   4226  CE  LYS A 446       3.684 -30.064  18.065  1.00 10.00      A   
ATOM   4227  NZ  LYS A 446       2.703 -31.179  18.022  1.00 10.00      A   
ATOM   4228  HZ1 LYS A 446       2.003 -31.015  17.260  1.00 10.00      A   
ATOM   4229  HZ2 LYS A 446       2.199 -31.245  18.927  1.00 10.00      A   
ATOM   4230  HZ3 LYS A 446       3.188 -32.080  17.844  1.00 10.00      A   
ATOM   4231  C   LYS A 446       4.044 -26.892  14.230  1.00 10.00      A   
ATOM   4232  O   LYS A 446       2.906 -26.769  14.688  1.00 10.00      A   
ATOM   4233  N   VAL A 447       4.740 -25.868  13.744  1.00 10.00      A   
ATOM   4234  HN  VAL A 447       5.662 -26.027  13.416  1.00 10.00      A   
ATOM   4235  CA  VAL A 447       4.194 -24.513  13.706  1.00 10.00      A   
ATOM   4236  CB  VAL A 447       5.226 -23.483  13.183  1.00 10.00      A   
ATOM   4237  CG1 VAL A 447       5.587 -23.726  11.724  1.00 10.00      A   
ATOM   4238  CG2 VAL A 447       4.734 -22.064  13.392  1.00 10.00      A   
ATOM   4239  C   VAL A 447       2.919 -24.458  12.869  1.00 10.00      A   
ATOM   4240  O   VAL A 447       1.986 -23.714  13.177  1.00 10.00      A   
ATOM   4241  N   PHE A 448       2.868 -25.282  11.832  1.00 10.00      A   
ATOM   4242  HN  PHE A 448       3.630 -25.876  11.655  1.00 10.00      A   
ATOM   4243  CA  PHE A 448       1.710 -25.330  10.956  1.00 10.00      A   
ATOM   4244  CB  PHE A 448       2.037 -26.081   9.671  1.00 10.00      A   
ATOM   4245  CG  PHE A 448       3.112 -25.424   8.855  1.00 10.00      A   
ATOM   4246  CD1 PHE A 448       4.313 -26.070   8.626  1.00 10.00      A   
ATOM   4247  CD2 PHE A 448       2.923 -24.158   8.320  1.00 10.00      A   
ATOM   4248  CE1 PHE A 448       5.307 -25.472   7.880  1.00 10.00      A   
ATOM   4249  CE2 PHE A 448       3.914 -23.554   7.571  1.00 10.00      A   
ATOM   4250  CZ  PHE A 448       5.108 -24.212   7.352  1.00 10.00      A   
ATOM   4251  C   PHE A 448       0.524 -25.956  11.674  1.00 10.00      A   
ATOM   4252  O   PHE A 448      -0.627 -25.571  11.451  1.00 10.00      A   
ATOM   4253  N   GLU A 449       0.811 -26.903  12.553  1.00 10.00      A   
ATOM   4254  HN  GLU A 449       1.746 -27.163  12.688  1.00 10.00      A   
ATOM   4255  CA  GLU A 449      -0.230 -27.560  13.325  1.00 10.00      A   
ATOM   4256  CB  GLU A 449       0.347 -28.711  14.146  1.00 10.00      A   
ATOM   4257  CG  GLU A 449      -0.709 -29.580  14.806  1.00 10.00      A   
ATOM   4258  CD  GLU A 449      -0.141 -30.498  15.868  1.00 10.00      A   
ATOM   4259  OE1 GLU A 449       1.099 -30.636  15.950  1.00 10.00      A   
ATOM   4260  OE2 GLU A 449      -0.933 -31.091  16.629  1.00 10.00      A   
ATOM   4261  C   GLU A 449      -0.893 -26.541  14.244  1.00 10.00      A   
ATOM   4262  O   GLU A 449      -2.118 -26.492  14.356  1.00 10.00      A   
ATOM   4263  N   TYR A 450      -0.072 -25.710  14.879  1.00 10.00      A   
ATOM   4264  HN  TYR A 450       0.896 -25.800  14.743  1.00 10.00      A   
ATOM   4265  CA  TYR A 450      -0.572 -24.673  15.771  1.00 10.00      A   
ATOM   4266  CB  TYR A 450       0.589 -23.975  16.484  1.00 10.00      A   
ATOM   4267  CG  TYR A 450       1.365 -24.868  17.426  1.00 10.00      A   
ATOM   4268  CD1 TYR A 450       2.752 -24.887  17.409  1.00 10.00      A   
ATOM   4269  CD2 TYR A 450       0.709 -25.690  18.332  1.00 10.00      A   
ATOM   4270  CE1 TYR A 450       3.465 -25.701  18.267  1.00 10.00      A   
ATOM   4271  CE2 TYR A 450       1.413 -26.505  19.194  1.00 10.00      A   
ATOM   4272  CZ  TYR A 450       2.790 -26.506  19.158  1.00 10.00      A   
ATOM   4273  OH  TYR A 450       3.495 -27.323  20.013  1.00 10.00      A   
ATOM   4274  HH  TYR A 450       4.237 -26.835  20.391  1.00 10.00      A   
ATOM   4275  C   TYR A 450      -1.383 -23.658  14.971  1.00 10.00      A   
ATOM   4276  O   TYR A 450      -2.444 -23.208  15.406  1.00 10.00      A   
ATOM   4277  N   ILE A 451      -0.876 -23.322  13.790  1.00 10.00      A   
ATOM   4278  HN  ILE A 451      -0.018 -23.710  13.517  1.00 10.00      A   
ATOM   4279  CA  ILE A 451      -1.540 -22.379  12.896  1.00 10.00      A   
ATOM   4280  CB  ILE A 451      -0.700 -22.113  11.622  1.00 10.00      A   
ATOM   4281  CG1 ILE A 451       0.494 -21.207  11.938  1.00 10.00      A   
ATOM   4282  CG2 ILE A 451      -1.550 -21.512  10.511  1.00 10.00      A   
ATOM   4283  CD1 ILE A 451       1.517 -21.138  10.824  1.00 10.00      A   
ATOM   4284  C   ILE A 451      -2.920 -22.900  12.506  1.00 10.00      A   
ATOM   4285  O   ILE A 451      -3.911 -22.177  12.575  1.00 10.00      A   
ATOM   4286  N   GLY A 452      -2.983 -24.171  12.139  1.00 10.00      A   
ATOM   4287  HN  GLY A 452      -2.160 -24.712  12.129  1.00 10.00      A   
ATOM   4288  CA  GLY A 452      -4.240 -24.768  11.743  1.00 10.00      A   
ATOM   4289  C   GLY A 452      -5.204 -24.953  12.898  1.00 10.00      A   
ATOM   4290  O   GLY A 452      -6.367 -25.294  12.690  1.00 10.00      A   
ATOM   4291  N   THR A 453      -4.741 -24.702  14.114  1.00 10.00      A   
ATOM   4292  HN  THR A 453      -3.813 -24.404  14.223  1.00 10.00      A   
ATOM   4293  CA  THR A 453      -5.585 -24.866  15.288  1.00 10.00      A   
ATOM   4294  CB  THR A 453      -4.879 -25.717  16.363  1.00 10.00      A   
ATOM   4295  OG1 THR A 453      -4.313 -26.884  15.750  1.00 10.00      A   
ATOM   4296  HG1 THR A 453      -3.531 -26.628  15.237  1.00 10.00      A   
ATOM   4297  CG2 THR A 453      -5.858 -26.147  17.444  1.00 10.00      A   
ATOM   4298  C   THR A 453      -6.032 -23.530  15.891  1.00 10.00      A   
ATOM   4299  O   THR A 453      -7.168 -23.406  16.353  1.00 10.00      A   
ATOM   4300  N   TYR A 454      -5.160 -22.525  15.874  1.00 10.00      A   
ATOM   4301  HN  TYR A 454      -4.275 -22.656  15.469  1.00 10.00      A   
ATOM   4302  CA  TYR A 454      -5.500 -21.233  16.469  1.00 10.00      A   
ATOM   4303  CB  TYR A 454      -4.513 -20.861  17.578  1.00 10.00      A   
ATOM   4304  CG  TYR A 454      -4.501 -21.841  18.729  1.00 10.00      A   
ATOM   4305  CD1 TYR A 454      -3.470 -22.762  18.874  1.00 10.00      A   
ATOM   4306  CD2 TYR A 454      -5.526 -21.854  19.667  1.00 10.00      A   
ATOM   4307  CE1 TYR A 454      -3.462 -23.668  19.917  1.00 10.00      A   
ATOM   4308  CE2 TYR A 454      -5.523 -22.757  20.714  1.00 10.00      A   
ATOM   4309  CZ  TYR A 454      -4.489 -23.661  20.835  1.00 10.00      A   
ATOM   4310  OH  TYR A 454      -4.487 -24.566  21.871  1.00 10.00      A   
ATOM   4311  HH  TYR A 454      -5.354 -24.987  21.924  1.00 10.00      A   
ATOM   4312  C   TYR A 454      -5.659 -20.089  15.465  1.00 10.00      A   
ATOM   4313  O   TYR A 454      -6.332 -19.100  15.755  1.00 10.00      A   
ATOM   4314  N   ALA A 455      -5.056 -20.208  14.292  1.00 10.00      A   
ATOM   4315  HN  ALA A 455      -4.543 -21.017  14.088  1.00 10.00      A   
ATOM   4316  CA  ALA A 455      -5.161 -19.151  13.287  1.00 10.00      A   
ATOM   4317  CB  ALA A 455      -3.889 -19.054  12.452  1.00 10.00      A   
ATOM   4318  C   ALA A 455      -6.388 -19.350  12.402  1.00 10.00      A   
ATOM   4319  O   ALA A 455      -6.288 -19.859  11.280  1.00 10.00      A   
ATOM   4320  N   LYS A 456      -7.548 -18.959  12.920  1.00 10.00      A   
ATOM   4321  HN  LYS A 456      -7.556 -18.560  13.817  1.00 10.00      A   
ATOM   4322  CA  LYS A 456      -8.805 -19.101  12.197  1.00 10.00      A   
ATOM   4323  CB  LYS A 456      -9.943 -19.468  13.154  1.00 10.00      A   
ATOM   4324  CG  LYS A 456      -9.828 -20.852  13.773  1.00 10.00      A   
ATOM   4325  CD  LYS A 456     -10.095 -21.945  12.753  1.00 10.00      A   
ATOM   4326  CE  LYS A 456      -9.953 -23.326  13.376  1.00 10.00      A   
ATOM   4327  NZ  LYS A 456     -10.087 -24.411  12.367  1.00 10.00      A   
ATOM   4328  HZ1 LYS A 456     -11.043 -24.408  11.957  1.00 10.00      A   
ATOM   4329  HZ2 LYS A 456      -9.916 -25.338  12.807  1.00 10.00      A   
ATOM   4330  HZ3 LYS A 456      -9.397 -24.270  11.601  1.00 10.00      A   
ATOM   4331  C   LYS A 456      -9.161 -17.824  11.454  1.00 10.00      A   
ATOM   4332  O   LYS A 456      -9.743 -17.868  10.372  1.00 10.00      A   
ATOM   4333  N   LYS A 457      -8.796 -16.688  12.030  1.00 10.00      A   
ATOM   4334  HN  LYS A 457      -8.299 -16.716  12.879  1.00 10.00      A   
ATOM   4335  CA  LYS A 457      -9.098 -15.395  11.427  1.00 10.00      A   
ATOM   4336  CB  LYS A 457      -9.472 -14.379  12.507  1.00 10.00      A   
ATOM   4337  CG  LYS A 457     -10.922 -14.455  12.965  1.00 10.00      A   
ATOM   4338  CD  LYS A 457     -11.868 -13.839  11.944  1.00 10.00      A   
ATOM   4339  CE  LYS A 457     -13.299 -13.810  12.461  1.00 10.00      A   
ATOM   4340  NZ  LYS A 457     -13.980 -15.122  12.306  1.00 10.00      A   
ATOM   4341  HZ1 LYS A 457     -13.344 -15.892  12.585  1.00 10.00      A   
ATOM   4342  HZ2 LYS A 457     -14.263 -15.265  11.315  1.00 10.00      A   
ATOM   4343  HZ3 LYS A 457     -14.828 -15.158  12.906  1.00 10.00      A   
ATOM   4344  C   LYS A 457      -7.932 -14.879  10.588  1.00 10.00      A   
ATOM   4345  O   LYS A 457      -7.853 -13.695  10.270  1.00 10.00      A   
ATOM   4346  N   MET A 458      -7.029 -15.775  10.235  1.00 10.00      A   
ATOM   4347  HN  MET A 458      -7.138 -16.702  10.525  1.00 10.00      A   
ATOM   4348  CA  MET A 458      -5.876 -15.409   9.426  1.00 10.00      A   
ATOM   4349  CB  MET A 458      -4.715 -16.364   9.679  1.00 10.00      A   
ATOM   4350  CG  MET A 458      -3.359 -15.784   9.319  1.00 10.00      A   
ATOM   4351  SD  MET A 458      -1.997 -16.830   9.864  1.00 10.00      A   
ATOM   4352  CE  MET A 458      -2.338 -18.322   8.936  1.00 10.00      A   
ATOM   4353  C   MET A 458      -6.255 -15.407   7.953  1.00 10.00      A   
ATOM   4354  O   MET A 458      -6.527 -16.457   7.370  1.00 10.00      A   
ATOM   4355  N   GLU A 459      -6.281 -14.220   7.366  1.00 10.00      A   
ATOM   4356  HN  GLU A 459      -6.034 -13.427   7.890  1.00 10.00      A   
ATOM   4357  CA  GLU A 459      -6.653 -14.053   5.969  1.00 10.00      A   
ATOM   4358  CB  GLU A 459      -7.281 -12.671   5.753  1.00 10.00      A   
ATOM   4359  CG  GLU A 459      -8.111 -12.154   6.925  1.00 10.00      A   
ATOM   4360  CD  GLU A 459      -9.609 -12.264   6.698  1.00 10.00      A   
ATOM   4361  OE1 GLU A 459     -10.353 -12.479   7.676  1.00 10.00      A   
ATOM   4362  OE2 GLU A 459     -10.057 -12.115   5.542  1.00 10.00      A   
ATOM   4363  C   GLU A 459      -5.451 -14.227   5.040  1.00 10.00      A   
ATOM   4364  O   GLU A 459      -5.593 -14.709   3.911  1.00 10.00      A   
ATOM   4365  N   MET A 460      -4.264 -13.858   5.513  1.00 10.00      A   
ATOM   4366  HN  MET A 460      -4.190 -13.520   6.434  1.00 10.00      A   
ATOM   4367  CA  MET A 460      -3.060 -13.966   4.698  1.00 10.00      A   
ATOM   4368  CB  MET A 460      -2.679 -12.603   4.119  1.00 10.00      A   
ATOM   4369  CG  MET A 460      -1.522 -12.639   3.132  1.00 10.00      A   
ATOM   4370  SD  MET A 460      -1.296 -11.065   2.282  1.00 10.00      A   
ATOM   4371  CE  MET A 460       0.024 -11.466   1.138  1.00 10.00      A   
ATOM   4372  C   MET A 460      -1.895 -14.555   5.484  1.00 10.00      A   
ATOM   4373  O   MET A 460      -1.653 -14.180   6.631  1.00 10.00      A   
ATOM   4374  N   LEU A 461      -1.176 -15.474   4.852  1.00 10.00      A   
ATOM   4375  HN  LEU A 461      -1.426 -15.724   3.934  1.00 10.00      A   
ATOM   4376  CA  LEU A 461      -0.026 -16.123   5.473  1.00 10.00      A   
ATOM   4377  CB  LEU A 461      -0.406 -17.513   5.998  1.00 10.00      A   
ATOM   4378  CG  LEU A 461       0.737 -18.370   6.551  1.00 10.00      A   
ATOM   4379  CD1 LEU A 461       1.285 -17.786   7.845  1.00 10.00      A   
ATOM   4380  CD2 LEU A 461       0.280 -19.804   6.759  1.00 10.00      A   
ATOM   4381  C   LEU A 461       1.140 -16.232   4.490  1.00 10.00      A   
ATOM   4382  O   LEU A 461       0.974 -16.694   3.357  1.00 10.00      A   
ATOM   4383  N   SER A 462       2.312 -15.805   4.928  1.00 10.00      A   
ATOM   4384  HN  SER A 462       2.378 -15.444   5.842  1.00 10.00      A   
ATOM   4385  CA  SER A 462       3.506 -15.860   4.097  1.00 10.00      A   
ATOM   4386  CB  SER A 462       4.159 -14.480   4.033  1.00 10.00      A   
ATOM   4387  OG  SER A 462       3.234 -13.501   3.587  1.00 10.00      A   
ATOM   4388  HG  SER A 462       3.371 -13.344   2.639  1.00 10.00      A   
ATOM   4389  C   SER A 462       4.477 -16.896   4.661  1.00 10.00      A   
ATOM   4390  O   SER A 462       4.925 -16.778   5.803  1.00 10.00      A   
ATOM   4391  N   VAL A 463       4.778 -17.922   3.873  1.00 10.00      A   
ATOM   4392  HN  VAL A 463       4.394 -17.961   2.967  1.00 10.00      A   
ATOM   4393  CA  VAL A 463       5.676 -18.986   4.312  1.00 10.00      A   
ATOM   4394  CB  VAL A 463       4.969 -20.359   4.297  1.00 10.00      A   
ATOM   4395  CG1 VAL A 463       5.857 -21.428   4.913  1.00 10.00      A   
ATOM   4396  CG2 VAL A 463       3.628 -20.296   5.015  1.00 10.00      A   
ATOM   4397  C   VAL A 463       6.914 -19.061   3.425  1.00 10.00      A   
ATOM   4398  O   VAL A 463       6.802 -19.124   2.201  1.00 10.00      A   
ATOM   4399  N   ALA A 464       8.090 -19.070   4.046  1.00 10.00      A   
ATOM   4400  HN  ALA A 464       8.116 -19.023   5.027  1.00 10.00      A   
ATOM   4401  CA  ALA A 464       9.345 -19.146   3.307  1.00 10.00      A   
ATOM   4402  CB  ALA A 464       9.895 -17.748   3.055  1.00 10.00      A   
ATOM   4403  C   ALA A 464      10.374 -19.986   4.052  1.00 10.00      A   
ATOM   4404  O   ALA A 464      10.697 -19.695   5.203  1.00 10.00      A   
ATOM   4405  N   PHE A 465      10.883 -21.025   3.382  1.00 10.00      A   
ATOM   4406  HN  PHE A 465      10.571 -21.192   2.464  1.00 10.00      A   
ATOM   4407  CA  PHE A 465      11.895 -21.922   3.958  1.00 10.00      A   
ATOM   4408  CB  PHE A 465      13.227 -21.189   4.174  1.00 10.00      A   
ATOM   4409  CG  PHE A 465      13.989 -20.902   2.912  1.00 10.00      A   
ATOM   4410  CD1 PHE A 465      13.869 -19.675   2.281  1.00 10.00      A   
ATOM   4411  CD2 PHE A 465      14.828 -21.852   2.362  1.00 10.00      A   
ATOM   4412  CE1 PHE A 465      14.569 -19.397   1.123  1.00 10.00      A   
ATOM   4413  CE2 PHE A 465      15.531 -21.583   1.204  1.00 10.00      A   
ATOM   4414  CZ  PHE A 465      15.403 -20.352   0.583  1.00 10.00      A   
ATOM   4415  C   PHE A 465      11.434 -22.576   5.260  1.00 10.00      A   
ATOM   4416  O   PHE A 465      12.160 -22.580   6.254  1.00 10.00      A   
ATOM   4417  N   ALA A 466      10.238 -23.144   5.249  1.00 10.00      A   
ATOM   4418  HN  ALA A 466       9.704 -23.128   4.427  1.00 10.00      A   
ATOM   4419  CA  ALA A 466       9.702 -23.789   6.442  1.00 10.00      A   
ATOM   4420  CB  ALA A 466       8.780 -22.828   7.179  1.00 10.00      A   
ATOM   4421  C   ALA A 466       8.958 -25.074   6.096  1.00 10.00      A   
ATOM   4422  O   ALA A 466       8.589 -25.293   4.944  1.00 10.00      A   
ATOM   4423  N   GLY A 467       8.764 -25.929   7.096  1.00 10.00      A   
ATOM   4424  HN  GLY A 467       9.132 -25.722   7.985  1.00 10.00      A   
ATOM   4425  CA  GLY A 467       8.045 -27.173   6.888  1.00 10.00      A   
ATOM   4426  C   GLY A 467       8.961 -28.372   6.779  1.00 10.00      A   
ATOM   4427  O   GLY A 467      10.165 -28.226   6.557  1.00 10.00      A   
ATOM   4428  N   ASP A 468       8.398 -29.556   6.945  1.00 10.00      A   
ATOM   4429  HN  ASP A 468       7.430 -29.607   7.140  1.00 10.00      A   
ATOM   4430  CA  ASP A 468       9.169 -30.787   6.855  1.00 10.00      A   
ATOM   4431  CB  ASP A 468       9.393 -31.391   8.241  1.00 10.00      A   
ATOM   4432  CG  ASP A 468      10.409 -32.513   8.230  1.00 10.00      A   
ATOM   4433  OD1 ASP A 468      11.568 -32.268   7.822  1.00 10.00      A   
ATOM   4434  OD2 ASP A 468      10.070 -33.639   8.641  1.00 10.00      A   
ATOM   4435  C   ASP A 468       8.473 -31.793   5.953  1.00 10.00      A   
ATOM   4436  O   ASP A 468       9.117 -32.474   5.151  1.00 10.00      A   
ATOM   4437  N   SER A 469       7.157 -31.868   6.074  1.00 10.00      A   
ATOM   4438  HN  SER A 469       6.695 -31.280   6.717  1.00 10.00      A   
ATOM   4439  CA  SER A 469       6.371 -32.790   5.272  1.00 10.00      A   
ATOM   4440  CB  SER A 469       5.918 -33.980   6.122  1.00 10.00      A   
ATOM   4441  OG  SER A 469       5.848 -33.635   7.497  1.00 10.00      A   
ATOM   4442  HG  SER A 469       5.320 -32.822   7.602  1.00 10.00      A   
ATOM   4443  C   SER A 469       5.171 -32.080   4.648  1.00 10.00      A   
ATOM   4444  O   SER A 469       5.036 -30.860   4.762  1.00 10.00      A   
ATOM   4445  N   ASP A 470       4.306 -32.846   3.988  1.00 10.00      A   
ATOM   4446  HN  ASP A 470       4.474 -33.814   3.920  1.00 10.00      A   
ATOM   4447  CA  ASP A 470       3.119 -32.287   3.345  1.00 10.00      A   
ATOM   4448  CB  ASP A 470       2.525 -33.294   2.357  1.00 10.00      A   
ATOM   4449  CG  ASP A 470       2.777 -32.925   0.913  1.00 10.00      A   
ATOM   4450  OD1 ASP A 470       1.947 -32.205   0.324  1.00 10.00      A   
ATOM   4451  OD2 ASP A 470       3.806 -33.367   0.360  1.00 10.00      A   
ATOM   4452  C   ASP A 470       2.059 -31.916   4.373  1.00 10.00      A   
ATOM   4453  O   ASP A 470       1.153 -31.129   4.094  1.00 10.00      A   
ATOM   4454  N   LEU A 471       2.170 -32.497   5.560  1.00 10.00      A   
ATOM   4455  HN  LEU A 471       2.916 -33.116   5.720  1.00 10.00      A   
ATOM   4456  CA  LEU A 471       1.213 -32.241   6.633  1.00 10.00      A   
ATOM   4457  CB  LEU A 471       1.515 -33.096   7.863  1.00 10.00      A   
ATOM   4458  CG  LEU A 471       1.130 -34.572   7.764  1.00 10.00      A   
ATOM   4459  CD1 LEU A 471       1.402 -35.294   9.078  1.00 10.00      A   
ATOM   4460  CD2 LEU A 471      -0.330 -34.707   7.371  1.00 10.00      A   
ATOM   4461  C   LEU A 471       1.152 -30.765   7.003  1.00 10.00      A   
ATOM   4462  O   LEU A 471       0.080 -30.239   7.295  1.00 10.00      A   
ATOM   4463  N   GLY A 472       2.302 -30.105   6.972  1.00 10.00      A   
ATOM   4464  HN  GLY A 472       3.127 -30.588   6.741  1.00 10.00      A   
ATOM   4465  CA  GLY A 472       2.365 -28.694   7.300  1.00 10.00      A   
ATOM   4466  C   GLY A 472       1.378 -27.866   6.499  1.00 10.00      A   
ATOM   4467  O   GLY A 472       0.596 -27.096   7.064  1.00 10.00      A   
ATOM   4468  N   MET A 473       1.388 -28.042   5.186  1.00 10.00      A   
ATOM   4469  HN  MET A 473       2.008 -28.696   4.792  1.00 10.00      A   
ATOM   4470  CA  MET A 473       0.487 -27.296   4.317  1.00 10.00      A   
ATOM   4471  CB  MET A 473       0.881 -27.478   2.850  1.00 10.00      A   
ATOM   4472  CG  MET A 473       0.072 -26.631   1.881  1.00 10.00      A   
ATOM   4473  SD  MET A 473       0.752 -26.641   0.211  1.00 10.00      A   
ATOM   4474  CE  MET A 473       0.549 -28.362  -0.239  1.00 10.00      A   
ATOM   4475  C   MET A 473      -0.957 -27.734   4.540  1.00 10.00      A   
ATOM   4476  O   MET A 473      -1.883 -26.925   4.490  1.00 10.00      A   
ATOM   4477  N   HIS A 474      -1.132 -29.021   4.807  1.00 10.00      A   
ATOM   4478  HN  HIS A 474      -0.348 -29.610   4.844  1.00 10.00      A   
ATOM   4479  CA  HIS A 474      -2.453 -29.589   5.045  1.00 10.00      A   
ATOM   4480  CB  HIS A 474      -2.362 -31.113   5.156  1.00 10.00      A   
ATOM   4481  CG  HIS A 474      -3.690 -31.802   5.228  1.00 10.00      A   
ATOM   4482  ND1 HIS A 474      -4.310 -32.276   4.098  1.00 10.00      A   
ATOM   4483  CD2 HIS A 474      -4.465 -32.071   6.309  1.00 10.00      A   
ATOM   4484  CE1 HIS A 474      -5.444 -32.819   4.507  1.00 10.00      A   
ATOM   4485  NE2 HIS A 474      -5.578 -32.717   5.835  1.00 10.00      A   
ATOM   4486  HE2 HIS A 474      -6.339 -33.036   6.371  1.00 10.00      A   
ATOM   4487  C   HIS A 474      -3.089 -29.002   6.304  1.00 10.00      A   
ATOM   4488  O   HIS A 474      -4.265 -28.640   6.301  1.00 10.00      A   
ATOM   4489  N   HIS A 475      -2.299 -28.904   7.369  1.00 10.00      A   
ATOM   4490  HN  HIS A 475      -1.367 -29.210   7.301  1.00 10.00      A   
ATOM   4491  CA  HIS A 475      -2.776 -28.362   8.638  1.00 10.00      A   
ATOM   4492  CB  HIS A 475      -1.692 -28.454   9.717  1.00 10.00      A   
ATOM   4493  CG  HIS A 475      -1.613 -29.786  10.405  1.00 10.00      A   
ATOM   4494  ND1 HIS A 475      -2.339 -30.117  11.534  1.00 10.00      A   
ATOM   4495  HD1 HIS A 475      -2.994 -29.543  11.995  1.00 10.00      A   
ATOM   4496  CD2 HIS A 475      -0.854 -30.876  10.121  1.00 10.00      A   
ATOM   4497  CE1 HIS A 475      -2.009 -31.365  11.883  1.00 10.00      A   
ATOM   4498  NE2 HIS A 475      -1.109 -31.872  11.059  1.00 10.00      A   
ATOM   4499  C   HIS A 475      -3.238 -26.918   8.489  1.00 10.00      A   
ATOM   4500  O   HIS A 475      -4.180 -26.492   9.150  1.00 10.00      A   
ATOM   4501  N   VAL A 476      -2.567 -26.169   7.622  1.00 10.00      A   
ATOM   4502  HN  VAL A 476      -1.817 -26.564   7.130  1.00 10.00      A   
ATOM   4503  CA  VAL A 476      -2.916 -24.776   7.387  1.00 10.00      A   
ATOM   4504  CB  VAL A 476      -1.756 -24.010   6.714  1.00 10.00      A   
ATOM   4505  CG1 VAL A 476      -2.160 -22.575   6.406  1.00 10.00      A   
ATOM   4506  CG2 VAL A 476      -0.519 -24.036   7.596  1.00 10.00      A   
ATOM   4507  C   VAL A 476      -4.177 -24.670   6.526  1.00 10.00      A   
ATOM   4508  O   VAL A 476      -5.135 -23.986   6.894  1.00 10.00      A   
ATOM   4509  N   LEU A 477      -4.179 -25.369   5.392  1.00 10.00      A   
ATOM   4510  HN  LEU A 477      -3.392 -25.910   5.165  1.00 10.00      A   
ATOM   4511  CA  LEU A 477      -5.312 -25.351   4.471  1.00 10.00      A   
ATOM   4512  CB  LEU A 477      -5.010 -26.186   3.224  1.00 10.00      A   
ATOM   4513  CG  LEU A 477      -3.987 -25.598   2.247  1.00 10.00      A   
ATOM   4514  CD1 LEU A 477      -3.614 -26.620   1.185  1.00 10.00      A   
ATOM   4515  CD2 LEU A 477      -4.532 -24.332   1.604  1.00 10.00      A   
ATOM   4516  C   LEU A 477      -6.597 -25.836   5.134  1.00 10.00      A   
ATOM   4517  O   LEU A 477      -7.652 -25.214   4.994  1.00 10.00      A   
ATOM   4518  N   SER A 478      -6.501 -26.931   5.876  1.00 10.00      A   
ATOM   4519  HN  SER A 478      -5.626 -27.370   5.976  1.00 10.00      A   
ATOM   4520  CA  SER A 478      -7.660 -27.499   6.554  1.00 10.00      A   
ATOM   4521  CB  SER A 478      -7.545 -29.031   6.594  1.00 10.00      A   
ATOM   4522  OG  SER A 478      -8.757 -29.644   7.017  1.00 10.00      A   
ATOM   4523  HG  SER A 478      -9.016 -29.278   7.878  1.00 10.00      A   
ATOM   4524  C   SER A 478      -7.800 -26.929   7.969  1.00 10.00      A   
ATOM   4525  O   SER A 478      -8.611 -27.407   8.768  1.00 10.00      A   
ATOM   4526  N   GLY A 479      -7.009 -25.909   8.272  1.00 10.00      A   
ATOM   4527  HN  GLY A 479      -6.385 -25.566   7.598  1.00 10.00      A   
ATOM   4528  CA  GLY A 479      -7.061 -25.299   9.585  1.00 10.00      A   
ATOM   4529  C   GLY A 479      -7.579 -23.877   9.548  1.00 10.00      A   
ATOM   4530  O   GLY A 479      -8.465 -23.511  10.320  1.00 10.00      A   
ATOM   4531  N   CYS A 480      -7.024 -23.069   8.655  1.00 10.00      A   
ATOM   4532  HN  CYS A 480      -6.325 -23.418   8.058  1.00 10.00      A   
ATOM   4533  CA  CYS A 480      -7.433 -21.681   8.531  1.00 10.00      A   
ATOM   4534  CB  CYS A 480      -6.347 -20.852   7.849  1.00 10.00      A   
ATOM   4535  SG  CYS A 480      -4.788 -20.799   8.762  1.00 10.00      A   
ATOM   4536  HG  CYS A 480      -5.062 -20.459  10.018  1.00 10.00      A   
ATOM   4537  C   CYS A 480      -8.760 -21.565   7.793  1.00 10.00      A   
ATOM   4538  O   CYS A 480      -8.883 -21.970   6.636  1.00 10.00      A   
ATOM   4539  N   ASP A 481      -9.741 -20.997   8.477  1.00 10.00      A   
ATOM   4540  HN  ASP A 481      -9.563 -20.685   9.386  1.00 10.00      A   
ATOM   4541  CA  ASP A 481     -11.081 -20.835   7.928  1.00 10.00      A   
ATOM   4542  CB  ASP A 481     -12.103 -20.842   9.067  1.00 10.00      A   
ATOM   4543  CG  ASP A 481     -13.449 -21.415   8.658  1.00 10.00      A   
ATOM   4544  OD1 ASP A 481     -13.701 -21.565   7.446  1.00 10.00      A   
ATOM   4545  OD2 ASP A 481     -14.262 -21.725   9.555  1.00 10.00      A   
ATOM   4546  C   ASP A 481     -11.219 -19.543   7.127  1.00 10.00      A   
ATOM   4547  O   ASP A 481     -12.174 -19.371   6.373  1.00 10.00      A   
ATOM   4548  N   SER A 482     -10.268 -18.633   7.286  1.00 10.00      A   
ATOM   4549  HN  SER A 482      -9.526 -18.812   7.897  1.00 10.00      A   
ATOM   4550  CA  SER A 482     -10.318 -17.361   6.577  1.00 10.00      A   
ATOM   4551  CB  SER A 482     -10.324 -16.211   7.584  1.00 10.00      A   
ATOM   4552  OG  SER A 482     -11.358 -16.394   8.542  1.00 10.00      A   
ATOM   4553  HG  SER A 482     -11.013 -16.903   9.290  1.00 10.00      A   
ATOM   4554  C   SER A 482      -9.161 -17.203   5.599  1.00 10.00      A   
ATOM   4555  O   SER A 482      -8.769 -16.085   5.274  1.00 10.00      A   
ATOM   4556  N   LEU A 483      -8.632 -18.321   5.119  1.00 10.00      A   
ATOM   4557  HN  LEU A 483      -9.006 -19.184   5.395  1.00 10.00      A   
ATOM   4558  CA  LEU A 483      -7.515 -18.291   4.181  1.00 10.00      A   
ATOM   4559  CB  LEU A 483      -6.988 -19.698   3.905  1.00 10.00      A   
ATOM   4560  CG  LEU A 483      -5.674 -20.066   4.592  1.00 10.00      A   
ATOM   4561  CD1 LEU A 483      -5.228 -21.459   4.179  1.00 10.00      A   
ATOM   4562  CD2 LEU A 483      -4.593 -19.035   4.287  1.00 10.00      A   
ATOM   4563  C   LEU A 483      -7.898 -17.619   2.868  1.00 10.00      A   
ATOM   4564  O   LEU A 483      -8.754 -18.107   2.136  1.00 10.00      A   
ATOM   4565  N   ARG A 484      -7.259 -16.496   2.579  1.00 10.00      A   
ATOM   4566  HN  ARG A 484      -6.595 -16.147   3.212  1.00 10.00      A   
ATOM   4567  CA  ARG A 484      -7.522 -15.761   1.354  1.00 10.00      A   
ATOM   4568  CB  ARG A 484      -7.922 -14.323   1.677  1.00 10.00      A   
ATOM   4569  CG  ARG A 484      -9.407 -14.122   1.921  1.00 10.00      A   
ATOM   4570  CD  ARG A 484      -9.679 -12.774   2.568  1.00 10.00      A   
ATOM   4571  NE  ARG A 484      -8.879 -11.702   1.977  1.00 10.00      A   
ATOM   4572  HE  ARG A 484      -8.601 -11.814   1.047  1.00 10.00      A   
ATOM   4573  CZ  ARG A 484      -8.531 -10.589   2.624  1.00 10.00      A   
ATOM   4574  NH1 ARG A 484      -8.909 -10.394   3.882  1.00 10.00      A   
ATOM   4575 HH11 ARG A 484      -8.633  -9.518   4.378  1.00 10.00      A   
ATOM   4576 HH12 ARG A 484      -9.483 -11.121   4.387  1.00 10.00      A   
ATOM   4577  NH2 ARG A 484      -7.781  -9.677   2.028  1.00 10.00      A   
ATOM   4578 HH21 ARG A 484      -7.510  -8.802   2.537  1.00 10.00      A   
ATOM   4579 HH22 ARG A 484      -7.443  -9.815   1.051  1.00 10.00      A   
ATOM   4580  C   ARG A 484      -6.292 -15.752   0.458  1.00 10.00      A   
ATOM   4581  O   ARG A 484      -6.364 -16.110  -0.717  1.00 10.00      A   
ATOM   4582  N   LYS A 485      -5.167 -15.323   1.018  1.00 10.00      A   
ATOM   4583  HN  LYS A 485      -5.173 -15.054   1.963  1.00 10.00      A   
ATOM   4584  CA  LYS A 485      -3.921 -15.258   0.272  1.00 10.00      A   
ATOM   4585  CB  LYS A 485      -3.453 -13.805   0.111  1.00 10.00      A   
ATOM   4586  CG  LYS A 485      -4.233 -13.005  -0.925  1.00 10.00      A   
ATOM   4587  CD  LYS A 485      -3.662 -11.602  -1.102  1.00 10.00      A   
ATOM   4588  CE  LYS A 485      -4.021 -10.699   0.069  1.00 10.00      A   
ATOM   4589  NZ  LYS A 485      -3.731  -9.267  -0.206  1.00 10.00      A   
ATOM   4590  HZ1 LYS A 485      -3.755  -9.080  -1.229  1.00 10.00      A   
ATOM   4591  HZ2 LYS A 485      -2.794  -9.010   0.161  1.00 10.00      A   
ATOM   4592  HZ3 LYS A 485      -4.447  -8.666   0.255  1.00 10.00      A   
ATOM   4593  C   LYS A 485      -2.845 -16.082   0.965  1.00 10.00      A   
ATOM   4594  O   LYS A 485      -2.515 -15.837   2.129  1.00 10.00      A   
ATOM   4595  N   LEU A 486      -2.305 -17.056   0.251  1.00 10.00      A   
ATOM   4596  HN  LEU A 486      -2.595 -17.189  -0.678  1.00 10.00      A   
ATOM   4597  CA  LEU A 486      -1.266 -17.915   0.795  1.00 10.00      A   
ATOM   4598  CB  LEU A 486      -1.818 -19.317   1.077  1.00 10.00      A   
ATOM   4599  CG  LEU A 486      -0.841 -20.327   1.691  1.00 10.00      A   
ATOM   4600  CD1 LEU A 486      -0.259 -19.795   2.991  1.00 10.00      A   
ATOM   4601  CD2 LEU A 486      -1.528 -21.665   1.922  1.00 10.00      A   
ATOM   4602  C   LEU A 486      -0.085 -17.975  -0.161  1.00 10.00      A   
ATOM   4603  O   LEU A 486      -0.208 -18.465  -1.287  1.00 10.00      A   
ATOM   4604  N   GLU A 487       1.047 -17.458   0.284  1.00 10.00      A   
ATOM   4605  HN  GLU A 487       1.076 -17.078   1.189  1.00 10.00      A   
ATOM   4606  CA  GLU A 487       2.259 -17.441  -0.521  1.00 10.00      A   
ATOM   4607  CB  GLU A 487       2.751 -16.008  -0.720  1.00 10.00      A   
ATOM   4608  CG  GLU A 487       2.405 -15.071   0.425  1.00 10.00      A   
ATOM   4609  CD  GLU A 487       2.723 -13.622   0.121  1.00 10.00      A   
ATOM   4610  OE1 GLU A 487       3.543 -13.024   0.852  1.00 10.00      A   
ATOM   4611  OE2 GLU A 487       2.143 -13.073  -0.835  1.00 10.00      A   
ATOM   4612  C   GLU A 487       3.337 -18.298   0.127  1.00 10.00      A   
ATOM   4613  O   GLU A 487       3.841 -17.986   1.210  1.00 10.00      A   
ATOM   4614  N   ILE A 488       3.668 -19.392  -0.533  1.00 10.00      A   
ATOM   4615  HN  ILE A 488       3.224 -19.587  -1.390  1.00 10.00      A   
ATOM   4616  CA  ILE A 488       4.668 -20.315  -0.030  1.00 10.00      A   
ATOM   4617  CB  ILE A 488       4.063 -21.722   0.164  1.00 10.00      A   
ATOM   4618  CG1 ILE A 488       2.858 -21.674   1.109  1.00 10.00      A   
ATOM   4619  CG2 ILE A 488       5.113 -22.686   0.687  1.00 10.00      A   
ATOM   4620  CD1 ILE A 488       2.081 -22.973   1.176  1.00 10.00      A   
ATOM   4621  C   ILE A 488       5.844 -20.420  -0.997  1.00 10.00      A   
ATOM   4622  O   ILE A 488       5.661 -20.710  -2.183  1.00 10.00      A   
ATOM   4623  N   ARG A 489       7.050 -20.182  -0.496  1.00 10.00      A   
ATOM   4624  HN  ARG A 489       7.141 -19.945   0.459  1.00 10.00      A   
ATOM   4625  CA  ARG A 489       8.243 -20.277  -1.325  1.00 10.00      A   
ATOM   4626  CB  ARG A 489       8.811 -18.898  -1.684  1.00 10.00      A   
ATOM   4627  CG  ARG A 489       9.522 -18.174  -0.549  1.00 10.00      A   
ATOM   4628  CD  ARG A 489      10.587 -17.222  -1.075  1.00 10.00      A   
ATOM   4629  NE  ARG A 489      11.645 -17.929  -1.796  1.00 10.00      A   
ATOM   4630  HE  ARG A 489      11.626 -18.917  -1.769  1.00 10.00      A   
ATOM   4631  CZ  ARG A 489      12.622 -17.331  -2.480  1.00 10.00      A   
ATOM   4632  NH1 ARG A 489      12.697 -16.013  -2.545  1.00 10.00      A   
ATOM   4633 HH11 ARG A 489      11.989 -15.422  -2.060  1.00 10.00      A   
ATOM   4634 HH12 ARG A 489      13.470 -15.560  -3.087  1.00 10.00      A   
ATOM   4635  NH2 ARG A 489      13.525 -18.062  -3.107  1.00 10.00      A   
ATOM   4636 HH21 ARG A 489      14.290 -17.605  -3.650  1.00 10.00      A   
ATOM   4637 HH22 ARG A 489      13.472 -19.110  -3.060  1.00 10.00      A   
ATOM   4638  C   ARG A 489       9.303 -21.138  -0.656  1.00 10.00      A   
ATOM   4639  O   ARG A 489       9.540 -21.021   0.549  1.00 10.00      A   
ATOM   4640  N   ASP A 490       9.911 -22.018  -1.447  1.00 10.00      A   
ATOM   4641  HN  ASP A 490       9.629 -22.077  -2.387  1.00 10.00      A   
ATOM   4642  CA  ASP A 490      10.969 -22.912  -0.976  1.00 10.00      A   
ATOM   4643  CB  ASP A 490      12.266 -22.141  -0.700  1.00 10.00      A   
ATOM   4644  CG  ASP A 490      12.925 -21.636  -1.968  1.00 10.00      A   
ATOM   4645  OD1 ASP A 490      13.775 -22.356  -2.534  1.00 10.00      A   
ATOM   4646  OD2 ASP A 490      12.592 -20.516  -2.411  1.00 10.00      A   
ATOM   4647  C   ASP A 490      10.534 -23.703   0.251  1.00 10.00      A   
ATOM   4648  O   ASP A 490      10.967 -23.434   1.375  1.00 10.00      A   
ATOM   4649  N   CYS A 491       9.662 -24.668   0.029  1.00 10.00      A   
ATOM   4650  HN  CYS A 491       9.363 -24.838  -0.887  1.00 10.00      A   
ATOM   4651  CA  CYS A 491       9.153 -25.504   1.099  1.00 10.00      A   
ATOM   4652  CB  CYS A 491       7.851 -24.925   1.657  1.00 10.00      A   
ATOM   4653  SG  CYS A 491       8.027 -23.289   2.412  1.00 10.00      A   
ATOM   4654  HG  CYS A 491       8.935 -22.617   1.714  1.00 10.00      A   
ATOM   4655  C   CYS A 491       8.950 -26.932   0.592  1.00 10.00      A   
ATOM   4656  O   CYS A 491       8.629 -27.141  -0.583  1.00 10.00      A   
ATOM   4657  N   PRO A 492       9.130 -27.932   1.472  1.00 10.00      A   
ATOM   4658  CA  PRO A 492       8.992 -29.352   1.115  1.00 10.00      A   
ATOM   4659  CB  PRO A 492       9.650 -30.069   2.295  1.00 10.00      A   
ATOM   4660  CG  PRO A 492       9.441 -29.153   3.445  1.00 10.00      A   
ATOM   4661  CD  PRO A 492       9.495 -27.756   2.888  1.00 10.00      A   
ATOM   4662  C   PRO A 492       7.540 -29.813   0.953  1.00 10.00      A   
ATOM   4663  O   PRO A 492       7.222 -30.974   1.193  1.00 10.00      A   
ATOM   4664  N   PHE A 493       6.667 -28.912   0.541  1.00 10.00      A   
ATOM   4665  HN  PHE A 493       6.972 -28.001   0.362  1.00 10.00      A   
ATOM   4666  CA  PHE A 493       5.263 -29.254   0.332  1.00 10.00      A   
ATOM   4667  CB  PHE A 493       4.366 -28.027   0.528  1.00 10.00      A   
ATOM   4668  CG  PHE A 493       4.464 -27.406   1.897  1.00 10.00      A   
ATOM   4669  CD1 PHE A 493       4.425 -26.031   2.052  1.00 10.00      A   
ATOM   4670  CD2 PHE A 493       4.591 -28.199   3.024  1.00 10.00      A   
ATOM   4671  CE1 PHE A 493       4.511 -25.458   3.308  1.00 10.00      A   
ATOM   4672  CE2 PHE A 493       4.679 -27.633   4.281  1.00 10.00      A   
ATOM   4673  CZ  PHE A 493       4.638 -26.261   4.422  1.00 10.00      A   
ATOM   4674  C   PHE A 493       5.092 -29.827  -1.070  1.00 10.00      A   
ATOM   4675  O   PHE A 493       5.757 -29.380  -2.008  1.00 10.00      A   
ATOM   4676  N   GLY A 494       4.224 -30.817  -1.218  1.00 10.00      A   
ATOM   4677  HN  GLY A 494       3.696 -31.128  -0.447  1.00 10.00      A   
ATOM   4678  CA  GLY A 494       4.037 -31.429  -2.516  1.00 10.00      A   
ATOM   4679  C   GLY A 494       2.598 -31.439  -2.977  1.00 10.00      A   
ATOM   4680  O   GLY A 494       1.805 -30.576  -2.603  1.00 10.00      A   
ATOM   4681  N   ASP A 495       2.263 -32.435  -3.785  1.00 10.00      A   
ATOM   4682  HN  ASP A 495       2.942 -33.102  -4.023  1.00 10.00      A   
ATOM   4683  CA  ASP A 495       0.919 -32.574  -4.328  1.00 10.00      A   
ATOM   4684  CB  ASP A 495       0.965 -33.238  -5.709  1.00 10.00      A   
ATOM   4685  CG  ASP A 495       1.458 -34.678  -5.678  1.00 10.00      A   
ATOM   4686  OD1 ASP A 495       2.676 -34.896  -5.488  1.00 10.00      A   
ATOM   4687  OD2 ASP A 495       0.637 -35.604  -5.856  1.00 10.00      A   
ATOM   4688  C   ASP A 495       0.014 -33.373  -3.405  1.00 10.00      A   
ATOM   4689  O   ASP A 495      -1.188 -33.477  -3.648  1.00 10.00      A   
ATOM   4690  N   LYS A 496       0.584 -33.922  -2.340  1.00 10.00      A   
ATOM   4691  HN  LYS A 496       1.541 -33.779  -2.181  1.00 10.00      A   
ATOM   4692  CA  LYS A 496      -0.187 -34.718  -1.392  1.00 10.00      A   
ATOM   4693  CB  LYS A 496       0.718 -35.359  -0.336  1.00 10.00      A   
ATOM   4694  CG  LYS A 496       1.933 -36.087  -0.889  1.00 10.00      A   
ATOM   4695  CD  LYS A 496       2.743 -36.731   0.224  1.00 10.00      A   
ATOM   4696  CE  LYS A 496       4.186 -36.965  -0.197  1.00 10.00      A   
ATOM   4697  NZ  LYS A 496       4.898 -35.693  -0.498  1.00 10.00      A   
ATOM   4698  HZ1 LYS A 496       4.621 -34.955   0.184  1.00 10.00      A   
ATOM   4699  HZ2 LYS A 496       4.658 -35.362  -1.456  1.00 10.00      A   
ATOM   4700  HZ3 LYS A 496       5.925 -35.837  -0.437  1.00 10.00      A   
ATOM   4701  C   LYS A 496      -1.259 -33.876  -0.706  1.00 10.00      A   
ATOM   4702  O   LYS A 496      -2.453 -34.154  -0.830  1.00 10.00      A   
ATOM   4703  N   ALA A 497      -0.827 -32.840   0.004  1.00 10.00      A   
ATOM   4704  HN  ALA A 497       0.144 -32.654   0.044  1.00 10.00      A   
ATOM   4705  CA  ALA A 497      -1.748 -31.967   0.722  1.00 10.00      A   
ATOM   4706  CB  ALA A 497      -1.002 -31.144   1.757  1.00 10.00      A   
ATOM   4707  C   ALA A 497      -2.519 -31.061  -0.229  1.00 10.00      A   
ATOM   4708  O   ALA A 497      -3.644 -30.656   0.064  1.00 10.00      A   
ATOM   4709  N   LEU A 498      -1.923 -30.769  -1.378  1.00 10.00      A   
ATOM   4710  HN  LEU A 498      -1.037 -31.146  -1.568  1.00 10.00      A   
ATOM   4711  CA  LEU A 498      -2.551 -29.901  -2.365  1.00 10.00      A   
ATOM   4712  CB  LEU A 498      -1.557 -29.534  -3.471  1.00 10.00      A   
ATOM   4713  CG  LEU A 498      -1.936 -28.336  -4.346  1.00 10.00      A   
ATOM   4714  CD1 LEU A 498      -2.298 -27.132  -3.485  1.00 10.00      A   
ATOM   4715  CD2 LEU A 498      -0.801 -27.991  -5.294  1.00 10.00      A   
ATOM   4716  C   LEU A 498      -3.806 -30.539  -2.957  1.00 10.00      A   
ATOM   4717  O   LEU A 498      -4.879 -29.942  -2.928  1.00 10.00      A   
ATOM   4718  N   LEU A 499      -3.673 -31.763  -3.467  1.00 10.00      A   
ATOM   4719  HN  LEU A 499      -2.792 -32.199  -3.447  1.00 10.00      A   
ATOM   4720  CA  LEU A 499      -4.806 -32.464  -4.065  1.00 10.00      A   
ATOM   4721  CB  LEU A 499      -4.347 -33.685  -4.866  1.00 10.00      A   
ATOM   4722  CG  LEU A 499      -3.623 -33.388  -6.183  1.00 10.00      A   
ATOM   4723  CD1 LEU A 499      -3.177 -34.679  -6.849  1.00 10.00      A   
ATOM   4724  CD2 LEU A 499      -4.513 -32.582  -7.119  1.00 10.00      A   
ATOM   4725  C   LEU A 499      -5.836 -32.861  -3.014  1.00 10.00      A   
ATOM   4726  O   LEU A 499      -7.013 -33.066  -3.325  1.00 10.00      A   
ATOM   4727  N   ALA A 500      -5.391 -32.959  -1.768  1.00 10.00      A   
ATOM   4728  HN  ALA A 500      -4.444 -32.782  -1.585  1.00 10.00      A   
ATOM   4729  CA  ALA A 500      -6.269 -33.323  -0.666  1.00 10.00      A   
ATOM   4730  CB  ALA A 500      -5.454 -33.799   0.524  1.00 10.00      A   
ATOM   4731  C   ALA A 500      -7.152 -32.147  -0.266  1.00 10.00      A   
ATOM   4732  O   ALA A 500      -8.283 -32.326   0.182  1.00 10.00      A   
ATOM   4733  N   ASN A 501      -6.639 -30.939  -0.450  1.00 10.00      A   
ATOM   4734  HN  ASN A 501      -5.743 -30.853  -0.838  1.00 10.00      A   
ATOM   4735  CA  ASN A 501      -7.380 -29.734  -0.101  1.00 10.00      A   
ATOM   4736  CB  ASN A 501      -6.532 -28.813   0.787  1.00 10.00      A   
ATOM   4737  CG  ASN A 501      -6.344 -29.348   2.193  1.00 10.00      A   
ATOM   4738  OD1 ASN A 501      -7.156 -29.094   3.085  1.00 10.00      A   
ATOM   4739  ND2 ASN A 501      -5.265 -30.087   2.399  1.00 10.00      A   
ATOM   4740 HD21 ASN A 501      -4.662 -30.240   1.641  1.00 10.00      A   
ATOM   4741 HD22 ASN A 501      -5.119 -30.457   3.296  1.00 10.00      A   
ATOM   4742  C   ASN A 501      -7.815 -28.987  -1.356  1.00 10.00      A   
ATOM   4743  O   ASN A 501      -7.920 -27.761  -1.354  1.00 10.00      A   
ATOM   4744  N   ALA A 502      -8.085 -29.735  -2.418  1.00 10.00      A   
ATOM   4745  HN  ALA A 502      -7.995 -30.709  -2.350  1.00 10.00      A   
ATOM   4746  CA  ALA A 502      -8.505 -29.149  -3.688  1.00 10.00      A   
ATOM   4747  CB  ALA A 502      -8.674 -30.232  -4.742  1.00 10.00      A   
ATOM   4748  C   ALA A 502      -9.795 -28.346  -3.533  1.00 10.00      A   
ATOM   4749  O   ALA A 502     -10.005 -27.346  -4.219  1.00 10.00      A   
ATOM   4750  N   SER A 503     -10.643 -28.779  -2.615  1.00 10.00      A   
ATOM   4751  HN  SER A 503     -10.417 -29.577  -2.089  1.00 10.00      A   
ATOM   4752  CA  SER A 503     -11.909 -28.114  -2.366  1.00 10.00      A   
ATOM   4753  CB  SER A 503     -12.803 -29.047  -1.552  1.00 10.00      A   
ATOM   4754  OG  SER A 503     -12.013 -29.925  -0.761  1.00 10.00      A   
ATOM   4755  HG  SER A 503     -12.523 -30.212   0.007  1.00 10.00      A   
ATOM   4756  C   SER A 503     -11.707 -26.796  -1.625  1.00 10.00      A   
ATOM   4757  O   SER A 503     -12.450 -25.835  -1.823  1.00 10.00      A   
ATOM   4758  N   LYS A 504     -10.682 -26.752  -0.782  1.00 10.00      A   
ATOM   4759  HN  LYS A 504     -10.111 -27.542  -0.687  1.00 10.00      A   
ATOM   4760  CA  LYS A 504     -10.384 -25.559  -0.001  1.00 10.00      A   
ATOM   4761  CB  LYS A 504      -9.374 -25.872   1.111  1.00 10.00      A   
ATOM   4762  CG  LYS A 504      -9.254 -24.776   2.159  1.00 10.00      A   
ATOM   4763  CD  LYS A 504     -10.597 -24.499   2.808  1.00 10.00      A   
ATOM   4764  CE  LYS A 504     -10.581 -23.200   3.590  1.00 10.00      A   
ATOM   4765  NZ  LYS A 504     -11.930 -22.581   3.638  1.00 10.00      A   
ATOM   4766  HZ1 LYS A 504     -11.896 -21.688   4.166  1.00 10.00      A   
ATOM   4767  HZ2 LYS A 504     -12.606 -23.223   4.105  1.00 10.00      A   
ATOM   4768  HZ3 LYS A 504     -12.267 -22.388   2.674  1.00 10.00      A   
ATOM   4769  C   LYS A 504      -9.869 -24.424  -0.887  1.00 10.00      A   
ATOM   4770  O   LYS A 504      -9.999 -23.245  -0.552  1.00 10.00      A   
ATOM   4771  N   LEU A 505      -9.312 -24.789  -2.031  1.00 10.00      A   
ATOM   4772  HN  LEU A 505      -9.253 -25.745  -2.248  1.00 10.00      A   
ATOM   4773  CA  LEU A 505      -8.769 -23.814  -2.972  1.00 10.00      A   
ATOM   4774  CB  LEU A 505      -8.046 -24.530  -4.115  1.00 10.00      A   
ATOM   4775  CG  LEU A 505      -6.967 -25.538  -3.714  1.00 10.00      A   
ATOM   4776  CD1 LEU A 505      -6.374 -26.208  -4.947  1.00 10.00      A   
ATOM   4777  CD2 LEU A 505      -5.883 -24.864  -2.885  1.00 10.00      A   
ATOM   4778  C   LEU A 505      -9.852 -22.896  -3.538  1.00 10.00      A   
ATOM   4779  O   LEU A 505      -9.564 -21.788  -3.990  1.00 10.00      A   
ATOM   4780  N   GLU A 506     -11.095 -23.361  -3.506  1.00 10.00      A   
ATOM   4781  HN  GLU A 506     -11.261 -24.253  -3.136  1.00 10.00      A   
ATOM   4782  CA  GLU A 506     -12.216 -22.586  -4.019  1.00 10.00      A   
ATOM   4783  CB  GLU A 506     -13.441 -23.478  -4.217  1.00 10.00      A   
ATOM   4784  CG  GLU A 506     -14.061 -23.368  -5.600  1.00 10.00      A   
ATOM   4785  CD  GLU A 506     -15.542 -23.689  -5.610  1.00 10.00      A   
ATOM   4786  OE1 GLU A 506     -16.308 -23.005  -4.899  1.00 10.00      A   
ATOM   4787  OE2 GLU A 506     -15.952 -24.618  -6.338  1.00 10.00      A   
ATOM   4788  C   GLU A 506     -12.559 -21.411  -3.103  1.00 10.00      A   
ATOM   4789  O   GLU A 506     -13.101 -20.399  -3.551  1.00 10.00      A   
ATOM   4790  N   THR A 507     -12.244 -21.540  -1.817  1.00 10.00      A   
ATOM   4791  HN  THR A 507     -11.816 -22.366  -1.506  1.00 10.00      A   
ATOM   4792  CA  THR A 507     -12.530 -20.478  -0.859  1.00 10.00      A   
ATOM   4793  CB  THR A 507     -12.874 -21.038   0.536  1.00 10.00      A   
ATOM   4794  OG1 THR A 507     -12.084 -22.211   0.798  1.00 10.00      A   
ATOM   4795  HG1 THR A 507     -11.243 -22.151   0.320  1.00 10.00      A   
ATOM   4796  CG2 THR A 507     -14.351 -21.397   0.619  1.00 10.00      A   
ATOM   4797  C   THR A 507     -11.370 -19.487  -0.748  1.00 10.00      A   
ATOM   4798  O   THR A 507     -11.463 -18.486  -0.037  1.00 10.00      A   
ATOM   4799  N   MET A 508     -10.290 -19.755  -1.473  1.00 10.00      A   
ATOM   4800  HN  MET A 508     -10.291 -20.535  -2.066  1.00 10.00      A   
ATOM   4801  CA  MET A 508      -9.115 -18.895  -1.436  1.00 10.00      A   
ATOM   4802  CB  MET A 508      -7.841 -19.737  -1.346  1.00 10.00      A   
ATOM   4803  CG  MET A 508      -7.688 -20.485  -0.033  1.00 10.00      A   
ATOM   4804  SD  MET A 508      -6.208 -21.512   0.021  1.00 10.00      A   
ATOM   4805  CE  MET A 508      -4.942 -20.298  -0.332  1.00 10.00      A   
ATOM   4806  C   MET A 508      -9.061 -17.993  -2.661  1.00 10.00      A   
ATOM   4807  O   MET A 508      -9.442 -18.403  -3.755  1.00 10.00      A   
ATOM   4808  N   ARG A 509      -8.587 -16.765  -2.467  1.00 10.00      A   
ATOM   4809  HN  ARG A 509      -8.287 -16.508  -1.574  1.00 10.00      A   
ATOM   4810  CA  ARG A 509      -8.481 -15.798  -3.553  1.00 10.00      A   
ATOM   4811  CB  ARG A 509      -8.237 -14.382  -3.005  1.00 10.00      A   
ATOM   4812  CG  ARG A 509      -8.330 -13.287  -4.061  1.00 10.00      A   
ATOM   4813  CD  ARG A 509      -7.398 -12.120  -3.759  1.00 10.00      A   
ATOM   4814  NE  ARG A 509      -7.858 -11.301  -2.636  1.00 10.00      A   
ATOM   4815  HE  ARG A 509      -8.704 -11.560  -2.206  1.00 10.00      A   
ATOM   4816  CZ  ARG A 509      -7.212 -10.220  -2.180  1.00 10.00      A   
ATOM   4817  NH1 ARG A 509      -6.083  -9.815  -2.749  1.00 10.00      A   
ATOM   4818 HH11 ARG A 509      -5.685 -10.334  -3.567  1.00 10.00      A   
ATOM   4819 HH12 ARG A 509      -5.582  -8.961  -2.382  1.00 10.00      A   
ATOM   4820  NH2 ARG A 509      -7.708  -9.546  -1.159  1.00 10.00      A   
ATOM   4821 HH21 ARG A 509      -8.602  -9.840  -0.718  1.00 10.00      A   
ATOM   4822 HH22 ARG A 509      -7.196  -8.706  -0.784  1.00 10.00      A   
ATOM   4823  C   ARG A 509      -7.357 -16.192  -4.504  1.00 10.00      A   
ATOM   4824  O   ARG A 509      -7.571 -16.317  -5.710  1.00 10.00      A   
ATOM   4825  N   SER A 510      -6.169 -16.410  -3.950  1.00 10.00      A   
ATOM   4826  HN  SER A 510      -6.066 -16.323  -2.980  1.00 10.00      A   
ATOM   4827  CA  SER A 510      -5.012 -16.780  -4.744  1.00 10.00      A   
ATOM   4828  CB  SER A 510      -4.344 -15.525  -5.311  1.00 10.00      A   
ATOM   4829  OG  SER A 510      -4.572 -14.395  -4.477  1.00 10.00      A   
ATOM   4830  HG  SER A 510      -4.013 -13.662  -4.776  1.00 10.00      A   
ATOM   4831  C   SER A 510      -4.011 -17.595  -3.928  1.00 10.00      A   
ATOM   4832  O   SER A 510      -3.806 -17.339  -2.738  1.00 10.00      A   
ATOM   4833  N   LEU A 511      -3.413 -18.591  -4.571  1.00 10.00      A   
ATOM   4834  HN  LEU A 511      -3.653 -18.765  -5.509  1.00 10.00      A   
ATOM   4835  CA  LEU A 511      -2.423 -19.445  -3.931  1.00 10.00      A   
ATOM   4836  CB  LEU A 511      -2.949 -20.881  -3.837  1.00 10.00      A   
ATOM   4837  CG  LEU A 511      -1.976 -21.928  -3.287  1.00 10.00      A   
ATOM   4838  CD1 LEU A 511      -1.604 -21.619  -1.844  1.00 10.00      A   
ATOM   4839  CD2 LEU A 511      -2.573 -23.319  -3.398  1.00 10.00      A   
ATOM   4840  C   LEU A 511      -1.121 -19.414  -4.722  1.00 10.00      A   
ATOM   4841  O   LEU A 511      -1.111 -19.676  -5.924  1.00 10.00      A   
ATOM   4842  N   TRP A 512      -0.032 -19.076  -4.048  1.00 10.00      A   
ATOM   4843  HN  TRP A 512      -0.105 -18.878  -3.088  1.00 10.00      A   
ATOM   4844  CA  TRP A 512       1.274 -19.004  -4.688  1.00 10.00      A   
ATOM   4845  CB  TRP A 512       1.865 -17.590  -4.560  1.00 10.00      A   
ATOM   4846  CG  TRP A 512       3.254 -17.454  -5.119  1.00 10.00      A   
ATOM   4847  CD1 TRP A 512       4.412 -17.881  -4.537  1.00 10.00      A   
ATOM   4848  CD2 TRP A 512       3.635 -16.846  -6.362  1.00 10.00      A   
ATOM   4849  NE1 TRP A 512       5.482 -17.596  -5.344  1.00 10.00      A   
ATOM   4850  HE1 TRP A 512       6.424 -17.816  -5.143  1.00 10.00      A   
ATOM   4851  CE2 TRP A 512       5.035 -16.955  -6.468  1.00 10.00      A   
ATOM   4852  CE3 TRP A 512       2.931 -16.224  -7.398  1.00 10.00      A   
ATOM   4853  CZ2 TRP A 512       5.742 -16.468  -7.564  1.00 10.00      A   
ATOM   4854  CZ3 TRP A 512       3.634 -15.741  -8.485  1.00 10.00      A   
ATOM   4855  CH2 TRP A 512       5.024 -15.866  -8.561  1.00 10.00      A   
ATOM   4856  C   TRP A 512       2.228 -20.028  -4.085  1.00 10.00      A   
ATOM   4857  O   TRP A 512       2.394 -20.091  -2.867  1.00 10.00      A   
ATOM   4858  N   MET A 513       2.851 -20.826  -4.941  1.00 10.00      A   
ATOM   4859  HN  MET A 513       2.655 -20.745  -5.900  1.00 10.00      A   
ATOM   4860  CA  MET A 513       3.808 -21.836  -4.497  1.00 10.00      A   
ATOM   4861  CB  MET A 513       3.148 -23.214  -4.411  1.00 10.00      A   
ATOM   4862  CG  MET A 513       2.005 -23.312  -3.418  1.00 10.00      A   
ATOM   4863  SD  MET A 513       1.203 -24.923  -3.463  1.00 10.00      A   
ATOM   4864  CE  MET A 513       2.494 -25.954  -2.777  1.00 10.00      A   
ATOM   4865  C   MET A 513       4.999 -21.899  -5.454  1.00 10.00      A   
ATOM   4866  O   MET A 513       4.877 -22.381  -6.581  1.00 10.00      A   
ATOM   4867  N   SER A 514       6.147 -21.406  -5.017  1.00 10.00      A   
ATOM   4868  HN  SER A 514       6.200 -21.026  -4.112  1.00 10.00      A   
ATOM   4869  CA  SER A 514       7.337 -21.420  -5.858  1.00 10.00      A   
ATOM   4870  CB  SER A 514       7.836 -19.995  -6.117  1.00 10.00      A   
ATOM   4871  OG  SER A 514       7.802 -19.218  -4.932  1.00 10.00      A   
ATOM   4872  HG  SER A 514       8.690 -19.178  -4.553  1.00 10.00      A   
ATOM   4873  C   SER A 514       8.442 -22.283  -5.254  1.00 10.00      A   
ATOM   4874  O   SER A 514       8.612 -22.322  -4.030  1.00 10.00      A   
ATOM   4875  N   SER A 515       9.170 -22.991  -6.121  1.00 10.00      A   
ATOM   4876  HN  SER A 515       8.958 -22.929  -7.079  1.00 10.00      A   
ATOM   4877  CA  SER A 515      10.273 -23.857  -5.709  1.00 10.00      A   
ATOM   4878  CB  SER A 515      11.419 -23.032  -5.121  1.00 10.00      A   
ATOM   4879  OG  SER A 515      11.772 -21.970  -5.997  1.00 10.00      A   
ATOM   4880  HG  SER A 515      11.898 -22.325  -6.887  1.00 10.00      A   
ATOM   4881  C   SER A 515       9.819 -24.956  -4.748  1.00 10.00      A   
ATOM   4882  O   SER A 515      10.561 -25.367  -3.851  1.00 10.00      A   
ATOM   4883  N   CYS A 516       8.601 -25.436  -4.952  1.00 10.00      A   
ATOM   4884  HN  CYS A 516       8.064 -25.078  -5.695  1.00 10.00      A   
ATOM   4885  CA  CYS A 516       8.045 -26.488  -4.113  1.00 10.00      A   
ATOM   4886  CB  CYS A 516       6.619 -26.133  -3.691  1.00 10.00      A   
ATOM   4887  SG  CYS A 516       6.488 -24.561  -2.806  1.00 10.00      A   
ATOM   4888  HG  CYS A 516       7.398 -23.731  -3.303  1.00 10.00      A   
ATOM   4889  C   CYS A 516       8.078 -27.825  -4.843  1.00 10.00      A   
ATOM   4890  O   CYS A 516       8.374 -27.879  -6.037  1.00 10.00      A   
ATOM   4891  N   SER A 517       7.763 -28.899  -4.132  1.00 10.00      A   
ATOM   4892  HN  SER A 517       7.508 -28.794  -3.189  1.00 10.00      A   
ATOM   4893  CA  SER A 517       7.780 -30.237  -4.713  1.00 10.00      A   
ATOM   4894  CB  SER A 517       8.122 -31.265  -3.628  1.00 10.00      A   
ATOM   4895  OG  SER A 517       8.103 -30.670  -2.337  1.00 10.00      A   
ATOM   4896  HG  SER A 517       7.207 -30.362  -2.141  1.00 10.00      A   
ATOM   4897  C   SER A 517       6.453 -30.594  -5.393  1.00 10.00      A   
ATOM   4898  O   SER A 517       5.957 -31.713  -5.255  1.00 10.00      A   
ATOM   4899  N   VAL A 518       5.889 -29.649  -6.138  1.00 10.00      A   
ATOM   4900  HN  VAL A 518       6.339 -28.781  -6.238  1.00 10.00      A   
ATOM   4901  CA  VAL A 518       4.629 -29.884  -6.834  1.00 10.00      A   
ATOM   4902  CB  VAL A 518       3.754 -28.614  -6.885  1.00 10.00      A   
ATOM   4903  CG1 VAL A 518       2.378 -28.928  -7.452  1.00 10.00      A   
ATOM   4904  CG2 VAL A 518       3.635 -27.993  -5.502  1.00 10.00      A   
ATOM   4905  C   VAL A 518       4.904 -30.379  -8.248  1.00 10.00      A   
ATOM   4906  O   VAL A 518       5.417 -29.633  -9.086  1.00 10.00      A   
ATOM   4907  N   SER A 519       4.573 -31.638  -8.498  1.00 10.00      A   
ATOM   4908  HN  SER A 519       4.151 -32.167  -7.791  1.00 10.00      A   
ATOM   4909  CA  SER A 519       4.798 -32.256  -9.792  1.00 10.00      A   
ATOM   4910  CB  SER A 519       4.591 -33.768  -9.679  1.00 10.00      A   
ATOM   4911  OG  SER A 519       3.567 -34.072  -8.743  1.00 10.00      A   
ATOM   4912  HG  SER A 519       3.930 -34.620  -8.038  1.00 10.00      A   
ATOM   4913  C   SER A 519       3.898 -31.667 -10.877  1.00 10.00      A   
ATOM   4914  O   SER A 519       2.769 -31.240 -10.607  1.00 10.00      A   
ATOM   4915  N   PHE A 520       4.403 -31.654 -12.109  1.00 10.00      A   
ATOM   4916  HN  PHE A 520       5.308 -32.007 -12.260  1.00 10.00      A   
ATOM   4917  CA  PHE A 520       3.655 -31.127 -13.244  1.00 10.00      A   
ATOM   4918  CB  PHE A 520       4.536 -31.109 -14.497  1.00 10.00      A   
ATOM   4919  CG  PHE A 520       3.872 -30.519 -15.710  1.00 10.00      A   
ATOM   4920  CD1 PHE A 520       3.369 -29.227 -15.686  1.00 10.00      A   
ATOM   4921  CD2 PHE A 520       3.747 -31.262 -16.874  1.00 10.00      A   
ATOM   4922  CE1 PHE A 520       2.753 -28.689 -16.800  1.00 10.00      A   
ATOM   4923  CE2 PHE A 520       3.135 -30.730 -17.991  1.00 10.00      A   
ATOM   4924  CZ  PHE A 520       2.637 -29.442 -17.954  1.00 10.00      A   
ATOM   4925  C   PHE A 520       2.395 -31.955 -13.493  1.00 10.00      A   
ATOM   4926  O   PHE A 520       1.348 -31.416 -13.859  1.00 10.00      A   
ATOM   4927  N   GLY A 521       2.501 -33.264 -13.278  1.00 10.00      A   
ATOM   4928  HN  GLY A 521       3.362 -33.634 -12.976  1.00 10.00      A   
ATOM   4929  CA  GLY A 521       1.365 -34.147 -13.478  1.00 10.00      A   
ATOM   4930  C   GLY A 521       0.216 -33.813 -12.544  1.00 10.00      A   
ATOM   4931  O   GLY A 521      -0.952 -33.862 -12.935  1.00 10.00      A   
ATOM   4932  N   ALA A 522       0.554 -33.440 -11.315  1.00 10.00      A   
ATOM   4933  HN  ALA A 522       1.503 -33.393 -11.073  1.00 10.00      A   
ATOM   4934  CA  ALA A 522      -0.452 -33.089 -10.321  1.00 10.00      A   
ATOM   4935  CB  ALA A 522       0.170 -32.974  -8.944  1.00 10.00      A   
ATOM   4936  C   ALA A 522      -1.146 -31.790 -10.700  1.00 10.00      A   
ATOM   4937  O   ALA A 522      -2.349 -31.636 -10.498  1.00 10.00      A   
ATOM   4938  N   CYS A 523      -0.380 -30.863 -11.257  1.00 10.00      A   
ATOM   4939  HN  CYS A 523       0.576 -31.045 -11.378  1.00 10.00      A   
ATOM   4940  CA  CYS A 523      -0.917 -29.578 -11.679  1.00 10.00      A   
ATOM   4941  CB  CYS A 523       0.219 -28.666 -12.153  1.00 10.00      A   
ATOM   4942  SG  CYS A 523       1.563 -28.458 -10.959  1.00 10.00      A   
ATOM   4943  HG  CYS A 523       2.086 -29.651 -10.712  1.00 10.00      A   
ATOM   4944  C   CYS A 523      -1.950 -29.768 -12.791  1.00 10.00      A   
ATOM   4945  O   CYS A 523      -3.003 -29.128 -12.798  1.00 10.00      A   
ATOM   4946  N   LYS A 524      -1.647 -30.668 -13.721  1.00 10.00      A   
ATOM   4947  HN  LYS A 524      -0.796 -31.153 -13.659  1.00 10.00      A   
ATOM   4948  CA  LYS A 524      -2.548 -30.953 -14.829  1.00 10.00      A   
ATOM   4949  CB  LYS A 524      -1.861 -31.858 -15.858  1.00 10.00      A   
ATOM   4950  CG  LYS A 524      -0.709 -31.212 -16.610  1.00 10.00      A   
ATOM   4951  CD  LYS A 524      -0.247 -32.078 -17.775  1.00 10.00      A   
ATOM   4952  CE  LYS A 524       0.297 -33.413 -17.292  1.00 10.00      A   
ATOM   4953  NZ  LYS A 524       0.685 -34.296 -18.420  1.00 10.00      A   
ATOM   4954  HZ1 LYS A 524      -0.088 -34.352 -19.115  1.00 10.00      A   
ATOM   4955  HZ2 LYS A 524       0.889 -35.253 -18.069  1.00 10.00      A   
ATOM   4956  HZ3 LYS A 524       1.536 -33.924 -18.895  1.00 10.00      A   
ATOM   4957  C   LYS A 524      -3.816 -31.629 -14.310  1.00 10.00      A   
ATOM   4958  O   LYS A 524      -4.926 -31.344 -14.770  1.00 10.00      A   
ATOM   4959  N   LEU A 525      -3.637 -32.519 -13.337  1.00 10.00      A   
ATOM   4960  HN  LEU A 525      -2.728 -32.697 -13.014  1.00 10.00      A   
ATOM   4961  CA  LEU A 525      -4.747 -33.253 -12.746  1.00 10.00      A   
ATOM   4962  CB  LEU A 525      -4.225 -34.359 -11.829  1.00 10.00      A   
ATOM   4963  CG  LEU A 525      -5.252 -35.390 -11.372  1.00 10.00      A   
ATOM   4964  CD1 LEU A 525      -5.787 -36.176 -12.558  1.00 10.00      A   
ATOM   4965  CD2 LEU A 525      -4.642 -36.318 -10.336  1.00 10.00      A   
ATOM   4966  C   LEU A 525      -5.676 -32.324 -11.981  1.00 10.00      A   
ATOM   4967  O   LEU A 525      -6.898 -32.460 -12.051  1.00 10.00      A   
ATOM   4968  N   LEU A 526      -5.092 -31.379 -11.251  1.00 10.00      A   
ATOM   4969  HN  LEU A 526      -4.109 -31.338 -11.215  1.00 10.00      A   
ATOM   4970  CA  LEU A 526      -5.871 -30.420 -10.480  1.00 10.00      A   
ATOM   4971  CB  LEU A 526      -4.957 -29.530  -9.637  1.00 10.00      A   
ATOM   4972  CG  LEU A 526      -5.652 -28.595  -8.646  1.00 10.00      A   
ATOM   4973  CD1 LEU A 526      -6.580 -29.378  -7.729  1.00 10.00      A   
ATOM   4974  CD2 LEU A 526      -4.623 -27.827  -7.836  1.00 10.00      A   
ATOM   4975  C   LEU A 526      -6.749 -29.575 -11.395  1.00 10.00      A   
ATOM   4976  O   LEU A 526      -7.888 -29.258 -11.055  1.00 10.00      A   
ATOM   4977  N   GLY A 527      -6.217 -29.234 -12.565  1.00 10.00      A   
ATOM   4978  HN  GLY A 527      -5.303 -29.526 -12.779  1.00 10.00      A   
ATOM   4979  CA  GLY A 527      -6.966 -28.439 -13.520  1.00 10.00      A   
ATOM   4980  C   GLY A 527      -8.170 -29.191 -14.047  1.00 10.00      A   
ATOM   4981  O   GLY A 527      -9.170 -28.589 -14.429  1.00 10.00      A   
ATOM   4982  N   GLN A 528      -8.069 -30.513 -14.066  1.00 10.00      A   
ATOM   4983  HN  GLN A 528      -7.238 -30.935 -13.755  1.00 10.00      A   
ATOM   4984  CA  GLN A 528      -9.157 -31.356 -14.534  1.00 10.00      A   
ATOM   4985  CB  GLN A 528      -8.617 -32.709 -15.001  1.00 10.00      A   
ATOM   4986  CG  GLN A 528      -8.126 -32.728 -16.436  1.00 10.00      A   
ATOM   4987  CD  GLN A 528      -9.216 -32.368 -17.426  1.00 10.00      A   
ATOM   4988  OE1 GLN A 528     -10.404 -32.570 -17.167  1.00 10.00      A   
ATOM   4989  NE2 GLN A 528      -8.824 -31.847 -18.575  1.00 10.00      A   
ATOM   4990 HE21 GLN A 528      -7.861 -31.730 -18.726  1.00 10.00      A   
ATOM   4991 HE22 GLN A 528      -9.513 -31.600 -19.231  1.00 10.00      A   
ATOM   4992  C   GLN A 528     -10.168 -31.576 -13.421  1.00 10.00      A   
ATOM   4993  O   GLN A 528     -11.366 -31.706 -13.668  1.00 10.00      A   
ATOM   4994  N   LYS A 529      -9.672 -31.617 -12.197  1.00 10.00      A   
ATOM   4995  HN  LYS A 529      -8.704 -31.512 -12.075  1.00 10.00      A   
ATOM   4996  CA  LYS A 529     -10.510 -31.835 -11.030  1.00 10.00      A   
ATOM   4997  CB  LYS A 529      -9.643 -32.230  -9.833  1.00 10.00      A   
ATOM   4998  CG  LYS A 529     -10.430 -32.728  -8.636  1.00 10.00      A   
ATOM   4999  CD  LYS A 529      -9.506 -33.170  -7.515  1.00 10.00      A   
ATOM   5000  CE  LYS A 529     -10.282 -33.858  -6.407  1.00 10.00      A   
ATOM   5001  NZ  LYS A 529     -11.034 -35.040  -6.910  1.00 10.00      A   
ATOM   5002  HZ1 LYS A 529     -11.867 -34.731  -7.455  1.00 10.00      A   
ATOM   5003  HZ2 LYS A 529     -11.354 -35.624  -6.114  1.00 10.00      A   
ATOM   5004  HZ3 LYS A 529     -10.425 -35.617  -7.527  1.00 10.00      A   
ATOM   5005  C   LYS A 529     -11.350 -30.603 -10.693  1.00 10.00      A   
ATOM   5006  O   LYS A 529     -12.544 -30.716 -10.401  1.00 10.00      A   
ATOM   5007  N   MET A 530     -10.722 -29.433 -10.732  1.00 10.00      A   
ATOM   5008  HN  MET A 530      -9.773 -29.406 -10.986  1.00 10.00      A   
ATOM   5009  CA  MET A 530     -11.407 -28.187 -10.417  1.00 10.00      A   
ATOM   5010  CB  MET A 530     -10.803 -27.531  -9.169  1.00 10.00      A   
ATOM   5011  CG  MET A 530     -10.775 -28.418  -7.931  1.00 10.00      A   
ATOM   5012  SD  MET A 530     -12.415 -28.746  -7.258  1.00 10.00      A   
ATOM   5013  CE  MET A 530     -12.806 -27.156  -6.529  1.00 10.00      A   
ATOM   5014  C   MET A 530     -11.356 -27.214 -11.594  1.00 10.00      A   
ATOM   5015  O   MET A 530     -10.398 -26.461 -11.749  1.00 10.00      A   
ATOM   5016  N   PRO A 531     -12.406 -27.207 -12.431  1.00 10.00      A   
ATOM   5017  CA  PRO A 531     -12.489 -26.326 -13.603  1.00 10.00      A   
ATOM   5018  CB  PRO A 531     -13.575 -26.995 -14.444  1.00 10.00      A   
ATOM   5019  CG  PRO A 531     -14.475 -27.628 -13.441  1.00 10.00      A   
ATOM   5020  CD  PRO A 531     -13.593 -28.070 -12.307  1.00 10.00      A   
ATOM   5021  C   PRO A 531     -12.916 -24.903 -13.239  1.00 10.00      A   
ATOM   5022  O   PRO A 531     -13.152 -24.070 -14.115  1.00 10.00      A   
ATOM   5023  N   LYS A 532     -13.022 -24.636 -11.946  1.00 10.00      A   
ATOM   5024  HN  LYS A 532     -12.830 -25.344 -11.300  1.00 10.00      A   
ATOM   5025  CA  LYS A 532     -13.415 -23.318 -11.458  1.00 10.00      A   
ATOM   5026  CB  LYS A 532     -14.357 -23.469 -10.259  1.00 10.00      A   
ATOM   5027  CG  LYS A 532     -15.554 -24.370 -10.518  1.00 10.00      A   
ATOM   5028  CD  LYS A 532     -16.742 -23.586 -11.051  1.00 10.00      A   
ATOM   5029  CE  LYS A 532     -17.855 -24.516 -11.516  1.00 10.00      A   
ATOM   5030  NZ  LYS A 532     -18.176 -25.560 -10.500  1.00 10.00      A   
ATOM   5031  HZ1 LYS A 532     -18.534 -25.122  -9.625  1.00 10.00      A   
ATOM   5032  HZ2 LYS A 532     -17.326 -26.114 -10.271  1.00 10.00      A   
ATOM   5033  HZ3 LYS A 532     -18.900 -26.210 -10.867  1.00 10.00      A   
ATOM   5034  C   LYS A 532     -12.182 -22.522 -11.039  1.00 10.00      A   
ATOM   5035  O   LYS A 532     -12.269 -21.345 -10.678  1.00 10.00      A   
ATOM   5036  N   LEU A 533     -11.030 -23.177 -11.093  1.00 10.00      A   
ATOM   5037  HN  LEU A 533     -11.021 -24.102 -11.417  1.00 10.00      A   
ATOM   5038  CA  LEU A 533      -9.778 -22.553 -10.710  1.00 10.00      A   
ATOM   5039  CB  LEU A 533      -9.130 -23.338  -9.568  1.00 10.00      A   
ATOM   5040  CG  LEU A 533     -10.040 -23.719  -8.396  1.00 10.00      A   
ATOM   5041  CD1 LEU A 533      -9.316 -24.670  -7.459  1.00 10.00      A   
ATOM   5042  CD2 LEU A 533     -10.503 -22.479  -7.646  1.00 10.00      A   
ATOM   5043  C   LEU A 533      -8.828 -22.503 -11.896  1.00 10.00      A   
ATOM   5044  O   LEU A 533      -8.824 -23.402 -12.734  1.00 10.00      A   
ATOM   5045  N   ASN A 534      -8.032 -21.447 -11.969  1.00 10.00      A   
ATOM   5046  HN  ASN A 534      -8.089 -20.752 -11.278  1.00 10.00      A   
ATOM   5047  CA  ASN A 534      -7.072 -21.297 -13.049  1.00 10.00      A   
ATOM   5048  CB  ASN A 534      -6.980 -19.843 -13.518  1.00 10.00      A   
ATOM   5049  CG  ASN A 534      -7.808 -19.573 -14.759  1.00 10.00      A   
ATOM   5050  OD1 ASN A 534      -8.275 -20.498 -15.422  1.00 10.00      A   
ATOM   5051  ND2 ASN A 534      -7.976 -18.305 -15.097  1.00 10.00      A   
ATOM   5052 HD21 ASN A 534      -7.554 -17.613 -14.539  1.00 10.00      A   
ATOM   5053 HD22 ASN A 534      -8.531 -18.105 -15.884  1.00 10.00      A   
ATOM   5054  C   ASN A 534      -5.702 -21.791 -12.617  1.00 10.00      A   
ATOM   5055  O   ASN A 534      -4.981 -21.097 -11.898  1.00 10.00      A   
ATOM   5056  N   VAL A 535      -5.358 -22.998 -13.041  1.00 10.00      A   
ATOM   5057  HN  VAL A 535      -5.987 -23.502 -13.603  1.00 10.00      A   
ATOM   5058  CA  VAL A 535      -4.073 -23.589 -12.714  1.00 10.00      A   
ATOM   5059  CB  VAL A 535      -4.148 -25.133 -12.680  1.00 10.00      A   
ATOM   5060  CG1 VAL A 535      -2.836 -25.727 -12.186  1.00 10.00      A   
ATOM   5061  CG2 VAL A 535      -5.304 -25.587 -11.804  1.00 10.00      A   
ATOM   5062  C   VAL A 535      -3.044 -23.151 -13.747  1.00 10.00      A   
ATOM   5063  O   VAL A 535      -2.867 -23.799 -14.778  1.00 10.00      A   
ATOM   5064  N   GLU A 536      -2.404 -22.023 -13.476  1.00 10.00      A   
ATOM   5065  HN  GLU A 536      -2.615 -21.546 -12.645  1.00 10.00      A   
ATOM   5066  CA  GLU A 536      -1.400 -21.473 -14.371  1.00 10.00      A   
ATOM   5067  CB  GLU A 536      -1.484 -19.948 -14.400  1.00 10.00      A   
ATOM   5068  CG  GLU A 536      -2.747 -19.391 -15.038  1.00 10.00      A   
ATOM   5069  CD  GLU A 536      -2.674 -17.889 -15.230  1.00 10.00      A   
ATOM   5070  OE1 GLU A 536      -1.572 -17.322 -15.071  1.00 10.00      A   
ATOM   5071  OE2 GLU A 536      -3.712 -17.268 -15.541  1.00 10.00      A   
ATOM   5072  C   GLU A 536      -0.002 -21.898 -13.944  1.00 10.00      A   
ATOM   5073  O   GLU A 536       0.484 -21.497 -12.882  1.00 10.00      A   
ATOM   5074  N   VAL A 537       0.630 -22.723 -14.763  1.00 10.00      A   
ATOM   5075  HN  VAL A 537       0.181 -23.014 -15.589  1.00 10.00      A   
ATOM   5076  CA  VAL A 537       1.976 -23.199 -14.485  1.00 10.00      A   
ATOM   5077  CB  VAL A 537       2.239 -24.573 -15.137  1.00 10.00      A   
ATOM   5078  CG1 VAL A 537       3.618 -25.088 -14.757  1.00 10.00      A   
ATOM   5079  CG2 VAL A 537       1.167 -25.575 -14.742  1.00 10.00      A   
ATOM   5080  C   VAL A 537       2.988 -22.197 -15.022  1.00 10.00      A   
ATOM   5081  O   VAL A 537       2.961 -21.860 -16.207  1.00 10.00      A   
ATOM   5082  N   ILE A 538       3.864 -21.713 -14.150  1.00 10.00      A   
ATOM   5083  HN  ILE A 538       3.840 -22.033 -13.217  1.00 10.00      A   
ATOM   5084  CA  ILE A 538       4.874 -20.741 -14.543  1.00 10.00      A   
ATOM   5085  CB  ILE A 538       4.899 -19.521 -13.594  1.00 10.00      A   
ATOM   5086  CG1 ILE A 538       3.478 -19.090 -13.216  1.00 10.00      A   
ATOM   5087  CG2 ILE A 538       5.648 -18.364 -14.238  1.00 10.00      A   
ATOM   5088  CD1 ILE A 538       3.424 -18.137 -12.040  1.00 10.00      A   
ATOM   5089  C   ILE A 538       6.257 -21.388 -14.563  1.00 10.00      A   
ATOM   5090  O   ILE A 538       6.912 -21.513 -13.526  1.00 10.00      A   
ATOM   5091  N   ASP A 539       6.695 -21.790 -15.742  1.00 10.00      A   
ATOM   5092  HN  ASP A 539       6.140 -21.629 -16.536  1.00 10.00      A   
ATOM   5093  CA  ASP A 539       7.995 -22.436 -15.901  1.00 10.00      A   
ATOM   5094  CB  ASP A 539       7.804 -23.940 -16.128  1.00 10.00      A   
ATOM   5095  CG  ASP A 539       9.078 -24.744 -15.956  1.00 10.00      A   
ATOM   5096  OD1 ASP A 539       9.351 -25.203 -14.825  1.00 10.00      A   
ATOM   5097  OD2 ASP A 539       9.800 -24.942 -16.956  1.00 10.00      A   
ATOM   5098  C   ASP A 539       8.739 -21.805 -17.070  1.00 10.00      A   
ATOM   5099  O   ASP A 539       8.196 -21.692 -18.170  1.00 10.00      A   
ATOM   5100  N   GLU A 540       9.976 -21.386 -16.836  1.00 10.00      A   
ATOM   5101  HN  GLU A 540      10.369 -21.513 -15.935  1.00 10.00      A   
ATOM   5102  CA  GLU A 540      10.771 -20.738 -17.874  1.00 10.00      A   
ATOM   5103  CB  GLU A 540      11.570 -19.580 -17.286  1.00 10.00      A   
ATOM   5104  CG  GLU A 540      10.757 -18.565 -16.509  1.00 10.00      A   
ATOM   5105  CD  GLU A 540      11.647 -17.535 -15.856  1.00 10.00      A   
ATOM   5106  OE1 GLU A 540      12.312 -17.871 -14.849  1.00 10.00      A   
ATOM   5107  OE2 GLU A 540      11.707 -16.394 -16.362  1.00 10.00      A   
ATOM   5108  C   GLU A 540      11.728 -21.706 -18.563  1.00 10.00      A   
ATOM   5109  O   GLU A 540      12.623 -21.283 -19.297  1.00 10.00      A   
ATOM   5110  N   ARG A 541      11.545 -22.996 -18.339  1.00 10.00      A   
ATOM   5111  HN  ARG A 541      10.809 -23.290 -17.750  1.00 10.00      A   
ATOM   5112  CA  ARG A 541      12.411 -23.994 -18.950  1.00 10.00      A   
ATOM   5113  CB  ARG A 541      12.812 -25.052 -17.924  1.00 10.00      A   
ATOM   5114  CG  ARG A 541      13.405 -24.480 -16.650  1.00 10.00      A   
ATOM   5115  CD  ARG A 541      12.768 -25.106 -15.421  1.00 10.00      A   
ATOM   5116  NE  ARG A 541      13.183 -26.496 -15.228  1.00 10.00      A   
ATOM   5117  HE  ARG A 541      14.119 -26.716 -15.431  1.00 10.00      A   
ATOM   5118  CZ  ARG A 541      12.373 -27.465 -14.798  1.00 10.00      A   
ATOM   5119  NH1 ARG A 541      11.100 -27.207 -14.515  1.00 10.00      A   
ATOM   5120 HH11 ARG A 541      10.715 -26.230 -14.628  1.00 10.00      A   
ATOM   5121 HH12 ARG A 541      10.472 -27.967 -14.186  1.00 10.00      A   
ATOM   5122  NH2 ARG A 541      12.839 -28.704 -14.666  1.00 10.00      A   
ATOM   5123 HH21 ARG A 541      12.217 -29.467 -14.328  1.00 10.00      A   
ATOM   5124 HH22 ARG A 541      13.834 -28.916 -14.904  1.00 10.00      A   
ATOM   5125  C   ARG A 541      11.729 -24.651 -20.141  1.00 10.00      A   
ATOM   5126  O   ARG A 541      12.001 -25.807 -20.465  1.00 10.00      A   
ATOM   5127  N   GLY A 542      10.842 -23.912 -20.790  1.00 10.00      A   
ATOM   5128  HN  GLY A 542      10.659 -22.998 -20.484  1.00 10.00      A   
ATOM   5129  CA  GLY A 542      10.135 -24.445 -21.934  1.00 10.00      A   
ATOM   5130  C   GLY A 542       8.967 -25.308 -21.518  1.00 10.00      A   
ATOM   5131  O   GLY A 542       8.702 -25.459 -20.323  1.00 10.00      A   
ATOM   5132  N   ALA A 543       8.272 -25.874 -22.494  1.00 10.00      A   
ATOM   5133  HN  ALA A 543       8.540 -25.709 -23.426  1.00 10.00      A   
ATOM   5134  CA  ALA A 543       7.124 -26.727 -22.225  1.00 10.00      A   
ATOM   5135  CB  ALA A 543       6.484 -27.186 -23.527  1.00 10.00      A   
ATOM   5136  C   ALA A 543       7.520 -27.932 -21.377  1.00 10.00      A   
ATOM   5137  O   ALA A 543       8.373 -28.727 -21.773  1.00 10.00      A   
ATOM   5138  N   PRO A 544       6.900 -28.083 -20.194  1.00 10.00      A   
ATOM   5139  CA  PRO A 544       7.171 -29.195 -19.276  1.00 10.00      A   
ATOM   5140  CB  PRO A 544       6.525 -28.743 -17.955  1.00 10.00      A   
ATOM   5141  CG  PRO A 544       6.128 -27.318 -18.163  1.00 10.00      A   
ATOM   5142  CD  PRO A 544       5.901 -27.165 -19.638  1.00 10.00      A   
ATOM   5143  C   PRO A 544       6.518 -30.486 -19.761  1.00 10.00      A   
ATOM   5144  O   PRO A 544       6.617 -31.534 -19.118  1.00 10.00      A   
ATOM   5145  N   ASP A 545       5.853 -30.385 -20.903  1.00 10.00      A   
ATOM   5146  HN  ASP A 545       5.826 -29.514 -21.351  1.00 10.00      A   
ATOM   5147  CA  ASP A 545       5.166 -31.510 -21.520  1.00 10.00      A   
ATOM   5148  CB  ASP A 545       4.397 -31.019 -22.749  1.00 10.00      A   
ATOM   5149  CG  ASP A 545       3.501 -32.077 -23.357  1.00 10.00      A   
ATOM   5150  OD1 ASP A 545       2.323 -32.163 -22.955  1.00 10.00      A   
ATOM   5151  OD2 ASP A 545       3.961 -32.810 -24.256  1.00 10.00      A   
ATOM   5152  C   ASP A 545       6.158 -32.592 -21.933  1.00 10.00      A   
ATOM   5153  O   ASP A 545       5.883 -33.785 -21.808  1.00 10.00      A   
ATOM   5154  N   SER A 546       7.322 -32.163 -22.400  1.00 10.00      A   
ATOM   5155  HN  SER A 546       7.485 -31.199 -22.464  1.00 10.00      A   
ATOM   5156  CA  SER A 546       8.365 -33.079 -22.839  1.00 10.00      A   
ATOM   5157  CB  SER A 546       9.231 -32.382 -23.888  1.00 10.00      A   
ATOM   5158  OG  SER A 546       9.071 -30.973 -23.804  1.00 10.00      A   
ATOM   5159  HG  SER A 546       9.842 -30.591 -23.359  1.00 10.00      A   
ATOM   5160  C   SER A 546       9.224 -33.567 -21.667  1.00 10.00      A   
ATOM   5161  O   SER A 546      10.296 -34.144 -21.857  1.00 10.00      A   
ATOM   5162  N   ARG A 547       8.742 -33.340 -20.456  1.00 10.00      A   
ATOM   5163  HN  ARG A 547       7.872 -32.899 -20.367  1.00 10.00      A   
ATOM   5164  CA  ARG A 547       9.450 -33.749 -19.255  1.00 10.00      A   
ATOM   5165  CB  ARG A 547       9.895 -32.526 -18.446  1.00 10.00      A   
ATOM   5166  CG  ARG A 547      10.828 -31.593 -19.199  1.00 10.00      A   
ATOM   5167  CD  ARG A 547      11.567 -30.661 -18.254  1.00 10.00      A
[truncated: 221,457 more chars]
