# Supplementary material for: Flexibility of intrinsically disordered degrons in AUX/IAA proteins reinforces auxin co-receptor assemblies
Source: Nat Commun. 2020 May 8;11:2277. doi: 10.1038/s41467-020-16147-2 (PMC7210949; doi:10.1038/s41467-020-16147-2)
Supplement: Supplementary file 11 — Supplementary Data 8 [file 41467_2020_16147_MOESM11_ESM.gz › disvis_haddock_files/IAA07/cluster3_1.pdb]

REMARK FILENAME="complex_9w.pdb0"
REMARK ===============================================================
REMARK HADDOCK run for complex
REMARK initial structure: complex_9.pdb
REMARK final NOE weights: unambig 50 amb: 50
REMARK ===============================================================
REMARK            total,bonds,angles,improper,dihe,vdw,elec,air,cdih,coup,rdcs,vean,dani,xpcs,rg
REMARK energies: -188.35, 0, 0, 0, 0, -58.9399, -353.143, 223.733, 0, 0, 0, 0, 0, 0, 0
REMARK ===============================================================
REMARK            bonds,angles,impropers,dihe,air,cdih,coup,rdcs,vean,dani,xpcs
REMARK rms-dev.: 0,0,0,0,0.764477,0,0, 0, 0, 0, 0
REMARK ===============================================================
REMARK               air,cdih,coup,rdcs,vean,dani,xpcs
REMARK               >0.3,>5,>1,>0,>5,>0.2,>0.2
REMARK violations.: 6, 0, 0, 0, 0, 0, 0
REMARK ===============================================================
REMARK                        CVpartition#,violations,rms
REMARK AIRs cross-validation: 2, 30, 2.52493
REMARK ===============================================================
REMARK NCS energy: 0
REMARK ===============================================================
REMARK Symmetry energy: 0
REMARK ===============================================================
REMARK Desolvation energy: 33.7957
REMARK Internal energy free molecules: -17419.3
REMARK Internal energy complex: -33551
REMARK Binding energy: -16510
REMARK ===============================================================
REMARK buried surface area: 2234.62
REMARK ===============================================================
REMARK water - chain1: 0 0 0
REMARK water - chain2: 0 0 0
REMARK water - chain3: 0 0 0
REMARK water - chain4: 0 0 0
REMARK water - chain5: 0 0 0
REMARK water - chain6: 0 0 0
REMARK ===============================================================
REMARK water - water: 0 0 0
REMARK ===============================================================
REMARK DATE:10-Dec-2019  16:01:34       created by user: enm009
REMARK VERSION:1.3U
ATOM      1  N   PHE A   9     -38.995   9.202  -5.233  1.00 10.00      A   
ATOM      2  HN  PHE A   9     -38.651   8.799  -6.063  1.00 10.00      A   
ATOM      3  CA  PHE A   9     -38.352  10.399  -4.710  1.00 10.00      A   
ATOM      4  CB  PHE A   9     -37.440  10.047  -3.534  1.00 10.00      A   
ATOM      5  CG  PHE A   9     -38.167   9.916  -2.227  1.00 10.00      A   
ATOM      6  CD1 PHE A   9     -38.475   8.668  -1.717  1.00 10.00      A   
ATOM      7  CD2 PHE A   9     -38.544  11.041  -1.512  1.00 10.00      A   
ATOM      8  CE1 PHE A   9     -39.146   8.545  -0.516  1.00 10.00      A   
ATOM      9  CE2 PHE A   9     -39.215  10.926  -0.310  1.00 10.00      A   
ATOM     10  CZ  PHE A   9     -39.516   9.675   0.189  1.00 10.00      A   
ATOM     11  C   PHE A   9     -37.559  11.101  -5.803  1.00 10.00      A   
ATOM     12  O   PHE A   9     -37.124  10.461  -6.761  1.00 10.00      A   
ATOM     13  N   PRO A  10     -37.385  12.429  -5.685  1.00 10.00      A   
ATOM     14  CA  PRO A  10     -36.640  13.228  -6.665  1.00 10.00      A   
ATOM     15  CB  PRO A  10     -36.684  14.649  -6.091  1.00 10.00      A   
ATOM     16  CG  PRO A  10     -37.848  14.649  -5.161  1.00 10.00      A   
ATOM     17  CD  PRO A  10     -37.919  13.261  -4.594  1.00 10.00      A   
ATOM     18  C   PRO A  10     -35.197  12.758  -6.821  1.00 10.00      A   
ATOM     19  O   PRO A  10     -34.572  12.305  -5.857  1.00 10.00      A   
ATOM     20  N   GLU A  11     -34.678  12.883  -8.038  1.00 10.00      A   
ATOM     21  HN  GLU A  11     -35.234  13.264  -8.751  1.00 10.00      A   
ATOM     22  CA  GLU A  11     -33.313  12.466  -8.354  1.00 10.00      A   
ATOM     23  CB  GLU A  11     -32.985  12.711  -9.831  1.00 10.00      A   
ATOM     24  CG  GLU A  11     -34.155  12.538 -10.789  1.00 10.00      A   
ATOM     25  CD  GLU A  11     -34.653  11.112 -10.875  1.00 10.00      A   
ATOM     26  OE1 GLU A  11     -34.053  10.307 -11.622  1.00 10.00      A   
ATOM     27  OE2 GLU A  11     -35.660  10.793 -10.210  1.00 10.00      A   
ATOM     28  C   GLU A  11     -32.293  13.189  -7.475  1.00 10.00      A   
ATOM     29  O   GLU A  11     -31.294  12.601  -7.060  1.00 10.00      A   
ATOM     30  N   GLU A  12     -32.555  14.463  -7.188  1.00 10.00      A   
ATOM     31  HN  GLU A  12     -33.376  14.879  -7.551  1.00 10.00      A   
ATOM     32  CA  GLU A  12     -31.658  15.267  -6.361  1.00 10.00      A   
ATOM     33  CB  GLU A  12     -32.030  16.753  -6.416  1.00 10.00      A   
ATOM     34  CG  GLU A  12     -33.497  17.047  -6.146  1.00 10.00      A   
ATOM     35  CD  GLU A  12     -34.310  17.133  -7.420  1.00 10.00      A   
ATOM     36  OE1 GLU A  12     -34.424  16.110  -8.131  1.00 10.00      A   
ATOM     37  OE2 GLU A  12     -34.831  18.223  -7.717  1.00 10.00      A   
ATOM     38  C   GLU A  12     -31.642  14.780  -4.915  1.00 10.00      A   
ATOM     39  O   GLU A  12     -30.597  14.781  -4.262  1.00 10.00      A   
ATOM     40  N   VAL A  13     -32.805  14.356  -4.430  1.00 10.00      A   
ATOM     41  HN  VAL A  13     -33.592  14.371  -5.008  1.00 10.00      A   
ATOM     42  CA  VAL A  13     -32.942  13.857  -3.070  1.00 10.00      A   
ATOM     43  CB  VAL A  13     -34.426  13.595  -2.728  1.00 10.00      A   
ATOM     44  CG1 VAL A  13     -34.553  12.773  -1.457  1.00 10.00      A   
ATOM     45  CG2 VAL A  13     -35.182  14.907  -2.590  1.00 10.00      A   
ATOM     46  C   VAL A  13     -32.160  12.554  -2.928  1.00 10.00      A   
ATOM     47  O   VAL A  13     -31.359  12.385  -2.004  1.00 10.00      A   
ATOM     48  N   LEU A  14     -32.381  11.646  -3.874  1.00 10.00      A   
ATOM     49  HN  LEU A  14     -33.021  11.850  -4.591  1.00 10.00      A   
ATOM     50  CA  LEU A  14     -31.706  10.358  -3.873  1.00 10.00      A   
ATOM     51  CB  LEU A  14     -32.236   9.456  -4.992  1.00 10.00      A   
ATOM     52  CG  LEU A  14     -33.682   8.976  -4.837  1.00 10.00      A   
ATOM     53  CD1 LEU A  14     -34.099   8.134  -6.033  1.00 10.00      A   
ATOM     54  CD2 LEU A  14     -33.853   8.194  -3.544  1.00 10.00      A   
ATOM     55  C   LEU A  14     -30.198  10.534  -3.980  1.00 10.00      A   
ATOM     56  O   LEU A  14     -29.434   9.789  -3.366  1.00 10.00      A   
ATOM     57  N   GLU A  15     -29.783  11.531  -4.756  1.00 10.00      A   
ATOM     58  HN  GLU A  15     -30.451  12.074  -5.233  1.00 10.00      A   
ATOM     59  CA  GLU A  15     -28.370  11.833  -4.937  1.00 10.00      A   
ATOM     60  CB  GLU A  15     -28.218  13.056  -5.843  1.00 10.00      A   
ATOM     61  CG  GLU A  15     -26.784  13.502  -6.066  1.00 10.00      A   
ATOM     62  CD  GLU A  15     -26.705  14.917  -6.593  1.00 10.00      A   
ATOM     63  OE1 GLU A  15     -27.026  15.856  -5.837  1.00 10.00      A   
ATOM     64  OE2 GLU A  15     -26.319  15.104  -7.766  1.00 10.00      A   
ATOM     65  C   GLU A  15     -27.698  12.098  -3.589  1.00 10.00      A   
ATOM     66  O   GLU A  15     -26.598  11.612  -3.322  1.00 10.00      A   
ATOM     67  N   HIS A  16     -28.375  12.856  -2.732  1.00 10.00      A   
ATOM     68  HN  HIS A  16     -29.256  13.204  -2.988  1.00 10.00      A   
ATOM     69  CA  HIS A  16     -27.832  13.180  -1.422  1.00 10.00      A   
ATOM     70  CB  HIS A  16     -28.584  14.342  -0.769  1.00 10.00      A   
ATOM     71  CG  HIS A  16     -27.751  15.081   0.230  1.00 10.00      A   
ATOM     72  ND1 HIS A  16     -26.671  15.832  -0.160  1.00 10.00      A   
ATOM     73  CD2 HIS A  16     -27.858  15.125   1.580  1.00 10.00      A   
ATOM     74  CE1 HIS A  16     -26.142  16.313   0.948  1.00 10.00      A   
ATOM     75  NE2 HIS A  16     -26.825  15.912   2.024  1.00 10.00      A   
ATOM     76  HE2 HIS A  16     -26.612  16.128   2.966  1.00 10.00      A   
ATOM     77  C   HIS A  16     -27.827  11.957  -0.514  1.00 10.00      A   
ATOM     78  O   HIS A  16     -26.887  11.747   0.252  1.00 10.00      A   
ATOM     79  N   VAL A  17     -28.869  11.141  -0.616  1.00 10.00      A   
ATOM     80  HN  VAL A  17     -29.592  11.361  -1.246  1.00 10.00      A   
ATOM     81  CA  VAL A  17     -28.967   9.929   0.191  1.00 10.00      A   
ATOM     82  CB  VAL A  17     -30.304   9.189  -0.050  1.00 10.00      A   
ATOM     83  CG1 VAL A  17     -30.369   7.907   0.767  1.00 10.00      A   
ATOM     84  CG2 VAL A  17     -31.488  10.088   0.279  1.00 10.00      A   
ATOM     85  C   VAL A  17     -27.805   8.988  -0.135  1.00 10.00      A   
ATOM     86  O   VAL A  17     -27.174   8.415   0.757  1.00 10.00      A   
ATOM     87  N   PHE A  18     -27.503   8.869  -1.422  1.00 10.00      A   
ATOM     88  HN  PHE A  18     -28.023   9.380  -2.082  1.00 10.00      A   
ATOM     89  CA  PHE A  18     -26.426   8.001  -1.882  1.00 10.00      A   
ATOM     90  CB  PHE A  18     -26.573   7.691  -3.377  1.00 10.00      A   
ATOM     91  CG  PHE A  18     -27.891   7.063  -3.758  1.00 10.00      A   
ATOM     92  CD1 PHE A  18     -28.418   7.245  -5.026  1.00 10.00      A   
ATOM     93  CD2 PHE A  18     -28.604   6.292  -2.850  1.00 10.00      A   
ATOM     94  CE1 PHE A  18     -29.625   6.676  -5.380  1.00 10.00      A   
ATOM     95  CE2 PHE A  18     -29.813   5.719  -3.199  1.00 10.00      A   
ATOM     96  CZ  PHE A  18     -30.322   5.913  -4.466  1.00 10.00      A   
ATOM     97  C   PHE A  18     -25.052   8.605  -1.598  1.00 10.00      A   
ATOM     98  O   PHE A  18     -24.056   7.887  -1.521  1.00 10.00      A   
ATOM     99  N   SER A  19     -24.998   9.922  -1.422  1.00 10.00      A   
ATOM    100  HN  SER A  19     -25.824  10.448  -1.482  1.00 10.00      A   
ATOM    101  CA  SER A  19     -23.736  10.601  -1.151  1.00 10.00      A   
ATOM    102  CB  SER A  19     -23.883  12.126  -1.264  1.00 10.00      A   
ATOM    103  OG  SER A  19     -24.466  12.689  -0.101  1.00 10.00      A   
ATOM    104  HG  SER A  19     -25.348  12.314   0.035  1.00 10.00      A   
ATOM    105  C   SER A  19     -23.148  10.188   0.201  1.00 10.00      A   
ATOM    106  O   SER A  19     -21.950  10.344   0.442  1.00 10.00      A   
ATOM    107  N   PHE A  20     -23.992   9.645   1.074  1.00 10.00      A   
ATOM    108  HN  PHE A  20     -24.939   9.547   0.831  1.00 10.00      A   
ATOM    109  CA  PHE A  20     -23.545   9.202   2.388  1.00 10.00      A   
ATOM    110  CB  PHE A  20     -24.654   9.362   3.428  1.00 10.00      A   
ATOM    111  CG  PHE A  20     -25.011  10.787   3.724  1.00 10.00      A   
ATOM    112  CD1 PHE A  20     -26.267  11.274   3.407  1.00 10.00      A   
ATOM    113  CD2 PHE A  20     -24.096  11.639   4.316  1.00 10.00      A   
ATOM    114  CE1 PHE A  20     -26.608  12.583   3.675  1.00 10.00      A   
ATOM    115  CE2 PHE A  20     -24.429  12.951   4.589  1.00 10.00      A   
ATOM    116  CZ  PHE A  20     -25.688  13.423   4.269  1.00 10.00      A   
ATOM    117  C   PHE A  20     -23.075   7.753   2.343  1.00 10.00      A   
ATOM    118  O   PHE A  20     -22.608   7.204   3.342  1.00 10.00      A   
ATOM    119  N   ILE A  21     -23.209   7.136   1.181  1.00 10.00      A   
ATOM    120  HN  ILE A  21     -23.595   7.626   0.422  1.00 10.00      A   
ATOM    121  CA  ILE A  21     -22.792   5.756   0.999  1.00 10.00      A   
ATOM    122  CB  ILE A  21     -23.807   4.973   0.142  1.00 10.00      A   
ATOM    123  CG1 ILE A  21     -25.215   5.127   0.727  1.00 10.00      A   
ATOM    124  CG2 ILE A  21     -23.417   3.504   0.061  1.00 10.00      A   
ATOM    125  CD1 ILE A  21     -26.312   4.548  -0.142  1.00 10.00      A   
ATOM    126  C   ILE A  21     -21.417   5.707   0.340  1.00 10.00      A   
ATOM    127  O   ILE A  21     -21.294   5.896  -0.873  1.00 10.00      A   
ATOM    128  N   GLN A  22     -20.387   5.469   1.143  1.00 10.00      A   
ATOM    129  HN  GLN A  22     -20.545   5.337   2.104  1.00 10.00      A   
ATOM    130  CA  GLN A  22     -19.023   5.409   0.635  1.00 10.00      A   
ATOM    131  CB  GLN A  22     -18.064   6.132   1.587  1.00 10.00      A   
ATOM    132  CG  GLN A  22     -17.906   7.619   1.304  1.00 10.00      A   
ATOM    133  CD  GLN A  22     -16.997   7.898   0.123  1.00 10.00      A   
ATOM    134  OE1 GLN A  22     -17.194   8.868  -0.604  1.00 10.00      A   
ATOM    135  NE2 GLN A  22     -16.001   7.049  -0.074  1.00 10.00      A   
ATOM    136 HE21 GLN A  22     -15.906   6.293   0.546  1.00 10.00      A   
ATOM    137 HE22 GLN A  22     -15.392   7.212  -0.826  1.00 10.00      A   
ATOM    138  C   GLN A  22     -18.555   3.975   0.403  1.00 10.00      A   
ATOM    139  O   GLN A  22     -17.694   3.729  -0.444  1.00 10.00      A   
ATOM    140  N   LEU A  23     -19.122   3.033   1.146  1.00 10.00      A   
ATOM    141  HN  LEU A  23     -19.820   3.281   1.788  1.00 10.00      A   
ATOM    142  CA  LEU A  23     -18.737   1.633   1.015  1.00 10.00      A   
ATOM    143  CB  LEU A  23     -19.288   0.799   2.174  1.00 10.00      A   
ATOM    144  CG  LEU A  23     -18.573  -0.527   2.443  1.00 10.00      A   
ATOM    145  CD1 LEU A  23     -17.200  -0.281   3.051  1.00 10.00      A   
ATOM    146  CD2 LEU A  23     -19.410  -1.407   3.355  1.00 10.00      A   
ATOM    147  C   LEU A  23     -19.199   1.058  -0.320  1.00 10.00      A   
ATOM    148  O   LEU A  23     -20.383   1.125  -0.660  1.00 10.00      A   
ATOM    149  N   ASP A  24     -18.252   0.490  -1.066  1.00 10.00      A   
ATOM    150  HN  ASP A  24     -17.329   0.476  -0.728  1.00 10.00      A   
ATOM    151  CA  ASP A  24     -18.526  -0.100  -2.375  1.00 10.00      A   
ATOM    152  CB  ASP A  24     -17.241  -0.664  -2.994  1.00 10.00      A   
ATOM    153  CG  ASP A  24     -16.076   0.301  -2.917  1.00 10.00      A   
ATOM    154  OD1 ASP A  24     -15.814   1.008  -3.914  1.00 10.00      A   
ATOM    155  OD2 ASP A  24     -15.419   0.361  -1.855  1.00 10.00      A   
ATOM    156  C   ASP A  24     -19.571  -1.203  -2.277  1.00 10.00      A   
ATOM    157  O   ASP A  24     -20.446  -1.311  -3.135  1.00 10.00      A   
ATOM    158  N   LYS A  25     -19.477  -2.009  -1.227  1.00 10.00      A   
ATOM    159  HN  LYS A  25     -18.746  -1.870  -0.585  1.00 10.00      A   
ATOM    160  CA  LYS A  25     -20.419  -3.106  -1.013  1.00 10.00      A   
ATOM    161  CB  LYS A  25     -20.054  -3.911   0.233  1.00 10.00      A   
ATOM    162  CG  LYS A  25     -18.817  -4.777   0.061  1.00 10.00      A   
ATOM    163  CD  LYS A  25     -18.702  -5.801   1.174  1.00 10.00      A   
ATOM    164  CE  LYS A  25     -17.473  -6.678   0.990  1.00 10.00      A   
ATOM    165  NZ  LYS A  25     -17.692  -7.740  -0.025  1.00 10.00      A   
ATOM    166  HZ1 LYS A  25     -16.778  -8.112  -0.353  1.00 10.00      A   
ATOM    167  HZ2 LYS A  25     -18.215  -7.361  -0.846  1.00 10.00      A   
ATOM    168  HZ3 LYS A  25     -18.241  -8.519   0.387  1.00 10.00      A   
ATOM    169  C   LYS A  25     -21.863  -2.608  -0.933  1.00 10.00      A   
ATOM    170  O   LYS A  25     -22.774  -3.222  -1.493  1.00 10.00      A   
ATOM    171  N   ASP A  26     -22.061  -1.492  -0.241  1.00 10.00      A   
ATOM    172  HN  ASP A  26     -21.298  -1.058   0.190  1.00 10.00      A   
ATOM    173  CA  ASP A  26     -23.389  -0.902  -0.107  1.00 10.00      A   
ATOM    174  CB  ASP A  26     -23.413   0.175   0.981  1.00 10.00      A   
ATOM    175  CG  ASP A  26     -23.377  -0.385   2.386  1.00 10.00      A   
ATOM    176  OD1 ASP A  26     -24.163  -1.311   2.690  1.00 10.00      A   
ATOM    177  OD2 ASP A  26     -22.573   0.114   3.200  1.00 10.00      A   
ATOM    178  C   ASP A  26     -23.818  -0.299  -1.435  1.00 10.00      A   
ATOM    179  O   ASP A  26     -24.957  -0.465  -1.871  1.00 10.00      A   
ATOM    180  N   ARG A  27     -22.885   0.392  -2.080  1.00 10.00      A   
ATOM    181  HN  ARG A  27     -21.993   0.486  -1.670  1.00 10.00      A   
ATOM    182  CA  ARG A  27     -23.142   1.020  -3.372  1.00 10.00      A   
ATOM    183  CB  ARG A  27     -21.885   1.736  -3.868  1.00 10.00      A   
ATOM    184  CG  ARG A  27     -21.673   3.115  -3.267  1.00 10.00      A   
ATOM    185  CD  ARG A  27     -22.781   4.063  -3.688  1.00 10.00      A   
ATOM    186  NE  ARG A  27     -22.491   5.452  -3.346  1.00 10.00      A   
ATOM    187  HE  ARG A  27     -22.269   5.649  -2.407  1.00 10.00      A   
ATOM    188  CZ  ARG A  27     -22.506   6.446  -4.229  1.00 10.00      A   
ATOM    189  NH1 ARG A  27     -22.787   6.196  -5.504  1.00 10.00      A   
ATOM    190 HH11 ARG A  27     -22.988   5.209  -5.823  1.00 10.00      A   
ATOM    191 HH12 ARG A  27     -22.810   6.967  -6.198  1.00 10.00      A   
ATOM    192  NH2 ARG A  27     -22.228   7.684  -3.843  1.00 10.00      A   
ATOM    193 HH21 ARG A  27     -22.000   7.883  -2.846  1.00 10.00      A   
ATOM    194 HH22 ARG A  27     -22.239   8.470  -4.540  1.00 10.00      A   
ATOM    195  C   ARG A  27     -23.601  -0.014  -4.397  1.00 10.00      A   
ATOM    196  O   ARG A  27     -24.540   0.219  -5.160  1.00 10.00      A   
ATOM    197  N   ASN A  28     -22.944  -1.166  -4.391  1.00 10.00      A   
ATOM    198  HN  ASN A  28     -22.204  -1.289  -3.756  1.00 10.00      A   
ATOM    199  CA  ASN A  28     -23.277  -2.250  -5.311  1.00 10.00      A   
ATOM    200  CB  ASN A  28     -22.267  -3.399  -5.205  1.00 10.00      A   
ATOM    201  CG  ASN A  28     -20.900  -3.034  -5.760  1.00 10.00      A   
ATOM    202  OD1 ASN A  28     -20.772  -2.121  -6.580  1.00 10.00      A   
ATOM    203  ND2 ASN A  28     -19.873  -3.748  -5.325  1.00 10.00      A   
ATOM    204 HD21 ASN A  28     -20.049  -4.469  -4.673  1.00 10.00      A   
ATOM    205 HD22 ASN A  28     -18.979  -3.527  -5.663  1.00 10.00      A   
ATOM    206  C   ASN A  28     -24.695  -2.753  -5.074  1.00 10.00      A   
ATOM    207  O   ASN A  28     -25.402  -3.112  -6.016  1.00 10.00      A   
ATOM    208  N   SER A  29     -25.110  -2.766  -3.816  1.00 10.00      A   
ATOM    209  HN  SER A  29     -24.499  -2.472  -3.108  1.00 10.00      A   
ATOM    210  CA  SER A  29     -26.450  -3.208  -3.459  1.00 10.00      A   
ATOM    211  CB  SER A  29     -26.566  -3.365  -1.940  1.00 10.00      A   
ATOM    212  OG  SER A  29     -25.506  -4.163  -1.438  1.00 10.00      A   
ATOM    213  HG  SER A  29     -24.801  -3.588  -1.120  1.00 10.00      A   
ATOM    214  C   SER A  29     -27.491  -2.223  -3.990  1.00 10.00      A   
ATOM    215  O   SER A  29     -28.565  -2.622  -4.443  1.00 10.00      A   
ATOM    216  N   VAL A  30     -27.145  -0.937  -3.963  1.00 10.00      A   
ATOM    217  HN  VAL A  30     -26.266  -0.686  -3.605  1.00 10.00      A   
ATOM    218  CA  VAL A  30     -28.036   0.113  -4.445  1.00 10.00      A   
ATOM    219  CB  VAL A  30     -27.459   1.515  -4.146  1.00 10.00      A   
ATOM    220  CG1 VAL A  30     -28.319   2.608  -4.763  1.00 10.00      A   
ATOM    221  CG2 VAL A  30     -27.333   1.723  -2.644  1.00 10.00      A   
ATOM    222  C   VAL A  30     -28.266  -0.041  -5.945  1.00 10.00      A   
ATOM    223  O   VAL A  30     -29.386   0.102  -6.439  1.00 10.00      A   
ATOM    224  N   SER A  31     -27.202  -0.373  -6.665  1.00 10.00      A   
ATOM    225  HN  SER A  31     -26.333  -0.485  -6.216  1.00 10.00      A   
ATOM    226  CA  SER A  31     -27.284  -0.554  -8.110  1.00 10.00      A   
ATOM    227  CB  SER A  31     -25.882  -0.482  -8.729  1.00 10.00      A   
ATOM    228  OG  SER A  31     -25.001  -1.422  -8.126  1.00 10.00      A   
ATOM    229  HG  SER A  31     -25.473  -1.912  -7.439  1.00 10.00      A   
ATOM    230  C   SER A  31     -27.965  -1.877  -8.481  1.00 10.00      A   
ATOM    231  O   SER A  31     -28.090  -2.215  -9.658  1.00 10.00      A   
ATOM    232  N   LEU A  32     -28.410  -2.616  -7.473  1.00 10.00      A   
ATOM    233  HN  LEU A  32     -28.295  -2.288  -6.554  1.00 10.00      A   
ATOM    234  CA  LEU A  32     -29.062  -3.900  -7.694  1.00 10.00      A   
ATOM    235  CB  LEU A  32     -28.305  -5.007  -6.956  1.00 10.00      A   
ATOM    236  CG  LEU A  32     -27.217  -5.728  -7.748  1.00 10.00      A   
ATOM    237  CD1 LEU A  32     -26.338  -6.546  -6.817  1.00 10.00      A   
ATOM    238  CD2 LEU A  32     -27.838  -6.614  -8.816  1.00 10.00      A   
ATOM    239  C   LEU A  32     -30.529  -3.894  -7.263  1.00 10.00      A   
ATOM    240  O   LEU A  32     -31.167  -4.942  -7.231  1.00 10.00      A   
ATOM    241  N   VAL A  33     -31.067  -2.732  -6.922  1.00 10.00      A   
ATOM    242  HN  VAL A  33     -30.519  -1.915  -6.947  1.00 10.00      A   
ATOM    243  CA  VAL A  33     -32.464  -2.662  -6.497  1.00 10.00      A   
ATOM    244  CB  VAL A  33     -32.705  -1.713  -5.300  1.00 10.00      A   
ATOM    245  CG1 VAL A  33     -31.956  -2.200  -4.071  1.00 10.00      A   
ATOM    246  CG2 VAL A  33     -32.311  -0.288  -5.632  1.00 10.00      A   
ATOM    247  C   VAL A  33     -33.425  -2.358  -7.647  1.00 10.00      A   
ATOM    248  O   VAL A  33     -34.398  -3.085  -7.844  1.00 10.00      A   
ATOM    249  N   CYS A  34     -33.150  -1.297  -8.399  1.00 10.00      A   
ATOM    250  HN  CYS A  34     -32.363  -0.757  -8.192  1.00 10.00      A   
ATOM    251  CA  CYS A  34     -33.997  -0.907  -9.522  1.00 10.00      A   
ATOM    252  CB  CYS A  34     -35.268  -0.201  -9.037  1.00 10.00      A   
ATOM    253  SG  CYS A  34     -34.970   1.171  -7.900  1.00 10.00      A   
ATOM    254  HG  CYS A  34     -36.069   1.357  -7.184  1.00 10.00      A   
ATOM    255  C   CYS A  34     -33.232  -0.028 -10.515  1.00 10.00      A   
ATOM    256  O   CYS A  34     -32.182   0.531 -10.186  1.00 10.00      A   
ATOM    257  N   LYS A  35     -33.776   0.086 -11.725  1.00 10.00      A   
ATOM    258  HN  LYS A  35     -34.627  -0.384 -11.907  1.00 10.00      A   
ATOM    259  CA  LYS A  35     -33.169   0.873 -12.799  1.00 10.00      A   
ATOM    260  CB  LYS A  35     -34.035   0.824 -14.062  1.00 10.00      A   
ATOM    261  CG  LYS A  35     -33.317   0.299 -15.298  1.00 10.00      A   
ATOM    262  CD  LYS A  35     -32.909  -1.158 -15.132  1.00 10.00      A   
ATOM    263  CE  LYS A  35     -34.115  -2.088 -15.137  1.00 10.00      A   
ATOM    264  NZ  LYS A  35     -34.492  -2.510 -16.510  1.00 10.00      A   
ATOM    265  HZ1 LYS A  35     -33.719  -3.072 -16.935  1.00 10.00      A   
ATOM    266  HZ2 LYS A  35     -34.668  -1.677 -17.106  1.00 10.00      A   
ATOM    267  HZ3 LYS A  35     -35.354  -3.094 -16.484  1.00 10.00      A   
ATOM    268  C   LYS A  35     -32.915   2.322 -12.394  1.00 10.00      A   
ATOM    269  O   LYS A  35     -31.823   2.847 -12.621  1.00 10.00      A   
ATOM    270  N   SER A  36     -33.915   2.965 -11.795  1.00 10.00      A   
ATOM    271  HN  SER A  36     -34.765   2.496 -11.637  1.00 10.00      A   
ATOM    272  CA  SER A  36     -33.780   4.355 -11.374  1.00 10.00      A   
ATOM    273  CB  SER A  36     -35.080   4.874 -10.760  1.00 10.00      A   
ATOM    274  OG  SER A  36     -36.109   4.942 -11.736  1.00 10.00      A   
ATOM    275  HG  SER A  36     -35.789   5.446 -12.496  1.00 10.00      A   
ATOM    276  C   SER A  36     -32.603   4.554 -10.421  1.00 10.00      A   
ATOM    277  O   SER A  36     -31.773   5.441 -10.624  1.00 10.00      A   
ATOM    278  N   TRP A  37     -32.517   3.713  -9.399  1.00 10.00      A   
ATOM    279  HN  TRP A  37     -33.190   3.007  -9.300  1.00 10.00      A   
ATOM    280  CA  TRP A  37     -31.437   3.812  -8.424  1.00 10.00      A   
ATOM    281  CB  TRP A  37     -31.684   2.891  -7.229  1.00 10.00      A   
ATOM    282  CG  TRP A  37     -32.691   3.424  -6.247  1.00 10.00      A   
ATOM    283  CD1 TRP A  37     -33.808   4.157  -6.531  1.00 10.00      A   
ATOM    284  CD2 TRP A  37     -32.672   3.265  -4.821  1.00 10.00      A   
ATOM    285  NE1 TRP A  37     -34.484   4.458  -5.377  1.00 10.00      A   
ATOM    286  HE1 TRP A  37     -35.318   4.976  -5.322  1.00 10.00      A   
ATOM    287  CE2 TRP A  37     -33.809   3.923  -4.313  1.00 10.00      A   
ATOM    288  CE3 TRP A  37     -31.806   2.629  -3.924  1.00 10.00      A   
ATOM    289  CZ2 TRP A  37     -34.102   3.963  -2.953  1.00 10.00      A   
ATOM    290  CZ3 TRP A  37     -32.099   2.671  -2.573  1.00 10.00      A   
ATOM    291  CH2 TRP A  37     -33.238   3.332  -2.101  1.00 10.00      A   
ATOM    292  C   TRP A  37     -30.086   3.519  -9.070  1.00 10.00      A   
ATOM    293  O   TRP A  37     -29.100   4.191  -8.784  1.00 10.00      A   
ATOM    294  N   TYR A  38     -30.058   2.531  -9.965  1.00 10.00      A   
ATOM    295  HN  TYR A  38     -30.887   2.042 -10.164  1.00 10.00      A   
ATOM    296  CA  TYR A  38     -28.837   2.157 -10.661  1.00 10.00      A   
ATOM    297  CB  TYR A  38     -29.098   0.951 -11.575  1.00 10.00      A   
ATOM    298  CG  TYR A  38     -28.015   0.707 -12.604  1.00 10.00      A   
ATOM    299  CD1 TYR A  38     -28.179   1.100 -13.929  1.00 10.00      A   
ATOM    300  CD2 TYR A  38     -26.822   0.093 -12.248  1.00 10.00      A   
ATOM    301  CE1 TYR A  38     -27.183   0.892 -14.866  1.00 10.00      A   
ATOM    302  CE2 TYR A  38     -25.823  -0.123 -13.178  1.00 10.00      A   
ATOM    303  CZ  TYR A  38     -26.007   0.279 -14.485  1.00 10.00      A   
ATOM    304  OH  TYR A  38     -25.010   0.071 -15.411  1.00 10.00      A   
ATOM    305  HH  TYR A  38     -24.918  -0.873 -15.584  1.00 10.00      A   
ATOM    306  C   TYR A  38     -28.312   3.335 -11.478  1.00 10.00      A   
ATOM    307  O   TYR A  38     -27.117   3.639 -11.451  1.00 10.00      A   
ATOM    308  N   GLU A  39     -29.222   3.997 -12.185  1.00 10.00      A   
ATOM    309  HN  GLU A  39     -30.160   3.700 -12.148  1.00 10.00      A   
ATOM    310  CA  GLU A  39     -28.875   5.143 -13.019  1.00 10.00      A   
ATOM    311  CB  GLU A  39     -30.082   5.606 -13.837  1.00 10.00      A   
ATOM    312  CG  GLU A  39     -30.351   4.770 -15.077  1.00 10.00      A   
ATOM    313  CD  GLU A  39     -29.286   4.945 -16.140  1.00 10.00      A   
ATOM    314  OE1 GLU A  39     -28.384   4.087 -16.230  1.00 10.00      A   
ATOM    315  OE2 GLU A  39     -29.351   5.941 -16.897  1.00 10.00      A   
ATOM    316  C   GLU A  39     -28.321   6.299 -12.194  1.00 10.00      A   
ATOM    317  O   GLU A  39     -27.376   6.966 -12.606  1.00 10.00      A   
ATOM    318  N   ILE A  40     -28.908   6.537 -11.031  1.00 10.00      A   
ATOM    319  HN  ILE A  40     -29.673   5.984 -10.752  1.00 10.00      A   
ATOM    320  CA  ILE A  40     -28.452   7.612 -10.162  1.00 10.00      A   
ATOM    321  CB  ILE A  40     -29.525   7.992  -9.116  1.00 10.00      A   
ATOM    322  CG1 ILE A  40     -30.823   8.388  -9.833  1.00 10.00      A   
ATOM    323  CG2 ILE A  40     -29.038   9.129  -8.224  1.00 10.00      A   
ATOM    324  CD1 ILE A  40     -31.986   8.678  -8.909  1.00 10.00      A   
ATOM    325  C   ILE A  40     -27.134   7.237  -9.477  1.00 10.00      A   
ATOM    326  O   ILE A  40     -26.233   8.066  -9.353  1.00 10.00      A   
ATOM    327  N   GLU A  41     -27.023   5.974  -9.066  1.00 10.00      A   
ATOM    328  HN  GLU A  41     -27.777   5.358  -9.213  1.00 10.00      A   
ATOM    329  CA  GLU A  41     -25.824   5.468  -8.395  1.00 10.00      A   
ATOM    330  CB  GLU A  41     -26.018   3.995  -8.018  1.00 10.00      A   
ATOM    331  CG  GLU A  41     -25.206   3.530  -6.817  1.00 10.00      A   
ATOM    332  CD  GLU A  41     -23.781   3.148  -7.168  1.00 10.00      A   
ATOM    333  OE1 GLU A  41     -23.586   2.123  -7.852  1.00 10.00      A   
ATOM    334  OE2 GLU A  41     -22.852   3.864  -6.752  1.00 10.00      A   
ATOM    335  C   GLU A  41     -24.596   5.620  -9.289  1.00 10.00      A   
ATOM    336  O   GLU A  41     -23.561   6.137  -8.860  1.00 10.00      A   
ATOM    337  N   ARG A  42     -24.734   5.198 -10.543  1.00 10.00      A   
ATOM    338  HN  ARG A  42     -25.597   4.825 -10.827  1.00 10.00      A   
ATOM    339  CA  ARG A  42     -23.642   5.271 -11.508  1.00 10.00      A   
ATOM    340  CB  ARG A  42     -24.014   4.549 -12.809  1.00 10.00      A   
ATOM    341  CG  ARG A  42     -25.008   5.302 -13.679  1.00 10.00      A   
ATOM    342  CD  ARG A  42     -25.493   4.451 -14.839  1.00 10.00      A   
ATOM    343  NE  ARG A  42     -24.496   4.333 -15.902  1.00 10.00      A   
ATOM    344  HE  ARG A  42     -23.557   4.521 -15.664  1.00 10.00      A   
ATOM    345  CZ  ARG A  42     -24.797   3.998 -17.161  1.00 10.00      A   
ATOM    346  NH1 ARG A  42     -26.054   3.757 -17.506  1.00 10.00      A   
ATOM    347 HH11 ARG A  42     -26.826   3.832 -16.794  1.00 10.00      A   
ATOM    348 HH12 ARG A  42     -26.288   3.494 -18.486  1.00 10.00      A   
ATOM    349  NH2 ARG A  42     -23.843   3.915 -18.076  1.00 10.00      A   
ATOM    350 HH21 ARG A  42     -22.849   4.110 -17.822  1.00 10.00      A   
ATOM    351 HH22 ARG A  42     -24.081   3.648 -19.057  1.00 10.00      A   
ATOM    352  C   ARG A  42     -23.238   6.714 -11.799  1.00 10.00      A   
ATOM    353  O   ARG A  42     -22.136   6.975 -12.277  1.00 10.00      A   
ATOM    354  N   TRP A  43     -24.132   7.645 -11.497  1.00 10.00      A   
ATOM    355  HN  TRP A  43     -24.987   7.374 -11.097  1.00 10.00      A   
ATOM    356  CA  TRP A  43     -23.873   9.058 -11.733  1.00 10.00      A   
ATOM    357  CB  TRP A  43     -25.064   9.717 -12.438  1.00 10.00      A   
ATOM    358  CG  TRP A  43     -25.038   9.602 -13.936  1.00 10.00      A   
ATOM    359  CD1 TRP A  43     -25.795   8.769 -14.707  1.00 10.00      A   
ATOM    360  CD2 TRP A  43     -24.219  10.350 -14.844  1.00 10.00      A   
ATOM    361  NE1 TRP A  43     -25.509   8.958 -16.036  1.00 10.00      A   
ATOM    362  HE1 TRP A  43     -25.930   8.478 -16.783  1.00 10.00      A   
ATOM    363  CE2 TRP A  43     -24.540   9.921 -16.148  1.00 10.00      A   
ATOM    364  CE3 TRP A  43     -23.246  11.342 -14.682  1.00 10.00      A   
ATOM    365  CZ2 TRP A  43     -23.926  10.451 -17.280  1.00 10.00      A   
ATOM    366  CZ3 TRP A  43     -22.636  11.866 -15.807  1.00 10.00      A   
ATOM    367  CH2 TRP A  43     -22.977  11.418 -17.089  1.00 10.00      A   
ATOM    368  C   TRP A  43     -23.552   9.803 -10.438  1.00 10.00      A   
ATOM    369  O   TRP A  43     -23.614  11.033 -10.400  1.00 10.00      A   
ATOM    370  N   CYS A  44     -23.222   9.071  -9.371  1.00 10.00      A   
ATOM    371  HN  CYS A  44     -23.222   8.090  -9.436  1.00 10.00      A   
ATOM    372  CA  CYS A  44     -22.894   9.716  -8.098  1.00 10.00      A   
ATOM    373  CB  CYS A  44     -24.154   9.982  -7.270  1.00 10.00      A   
ATOM    374  SG  CYS A  44     -25.020   8.495  -6.721  1.00 10.00      A   
ATOM    375  HG  CYS A  44     -25.813   8.102  -7.710  1.00 10.00      A   
ATOM    376  C   CYS A  44     -21.870   8.939  -7.267  1.00 10.00      A   
ATOM    377  O   CYS A  44     -21.696   9.223  -6.079  1.00 10.00      A   
ATOM    378  N   ARG A  45     -21.208   7.951  -7.865  1.00 10.00      A   
ATOM    379  HN  ARG A  45     -21.387   7.745  -8.807  1.00 10.00      A   
ATOM    380  CA  ARG A  45     -20.206   7.178  -7.128  1.00 10.00      A   
ATOM    381  CB  ARG A  45     -20.065   5.746  -7.655  1.00 10.00      A   
ATOM    382  CG  ARG A  45     -19.380   4.813  -6.661  1.00 10.00      A   
ATOM    383  CD  ARG A  45     -19.146   3.423  -7.233  1.00 10.00      A   
ATOM    384  NE  ARG A  45     -20.355   2.604  -7.219  1.00 10.00      A   
ATOM    385  HE  ARG A  45     -21.224   3.074  -7.305  1.00 10.00      A   
ATOM    386  CZ  ARG A  45     -20.358   1.277  -7.076  1.00 10.00      A   
ATOM    387  NH1 ARG A  45     -19.217   0.607  -6.932  1.00 10.00      A   
ATOM    388 HH11 ARG A  45     -19.232  -0.432  -6.819  1.00 10.00      A   
ATOM    389 HH12 ARG A  45     -18.306   1.110  -6.926  1.00 10.00      A   
ATOM    390  NH2 ARG A  45     -21.505   0.618  -7.129  1.00 10.00      A   
ATOM    391 HH21 ARG A  45     -22.408   1.141  -7.282  1.00 10.00      A   
ATOM    392 HH22 ARG A  45     -21.521  -0.420  -7.017  1.00 10.00      A   
ATOM    393  C   ARG A  45     -18.864   7.903  -7.147  1.00 10.00      A   
ATOM    394  O   ARG A  45     -18.449   8.421  -8.183  1.00 10.00      A   
ATOM    395  N   ARG A  46     -18.185   7.932  -6.008  1.00 10.00      A   
ATOM    396  HN  ARG A  46     -18.540   7.461  -5.224  1.00 10.00      A   
ATOM    397  CA  ARG A  46     -16.913   8.635  -5.902  1.00 10.00      A   
ATOM    398  CB  ARG A  46     -16.808   9.360  -4.557  1.00 10.00      A   
ATOM    399  CG  ARG A  46     -17.952  10.317  -4.269  1.00 10.00      A   
ATOM    400  CD  ARG A  46     -17.745  11.024  -2.939  1.00 10.00      A   
ATOM    401  NE  ARG A  46     -18.882  11.868  -2.570  1.00 10.00      A   
ATOM    402  HE  ARG A  46     -19.190  12.524  -3.236  1.00 10.00      A   
ATOM    403  CZ  ARG A  46     -19.506  11.799  -1.391  1.00 10.00      A   
ATOM    404  NH1 ARG A  46     -19.105  10.922  -0.479  1.00 10.00      A   
ATOM    405 HH11 ARG A  46     -18.303  10.281  -0.681  1.00 10.00      A   
ATOM    406 HH12 ARG A  46     -19.590  10.867   0.447  1.00 10.00      A   
ATOM    407  NH2 ARG A  46     -20.520  12.616  -1.118  1.00 10.00      A   
ATOM    408 HH21 ARG A  46     -20.835  13.322  -1.823  1.00 10.00      A   
ATOM    409 HH22 ARG A  46     -21.005  12.558  -0.197  1.00 10.00      A   
ATOM    410  C   ARG A  46     -15.713   7.711  -6.076  1.00 10.00      A   
ATOM    411  O   ARG A  46     -14.836   7.963  -6.906  1.00 10.00      A   
ATOM    412  N   LYS A  47     -15.670   6.648  -5.292  1.00 10.00      A   
ATOM    413  HN  LYS A  47     -16.403   6.485  -4.663  1.00 10.00      A   
ATOM    414  CA  LYS A  47     -14.552   5.715  -5.346  1.00 10.00      A   
ATOM    415  CB  LYS A  47     -14.037   5.413  -3.930  1.00 10.00      A   
ATOM    416  CG  LYS A  47     -14.928   4.470  -3.128  1.00 10.00      A   
ATOM    417  CD  LYS A  47     -14.327   4.127  -1.772  1.00 10.00      A   
ATOM    418  CE  LYS A  47     -13.062   3.288  -1.902  1.00 10.00      A   
ATOM    419  NZ  LYS A  47     -13.328   1.939  -2.476  1.00 10.00      A   
ATOM    420  HZ1 LYS A  47     -12.434   1.412  -2.579  1.00 10.00      A   
ATOM    421  HZ2 LYS A  47     -13.777   2.026  -3.409  1.00 10.00      A   
ATOM    422  HZ3 LYS A  47     -13.968   1.395  -1.851  1.00 10.00      A   
ATOM    423  C   LYS A  47     -14.908   4.414  -6.059  1.00 10.00      A   
ATOM    424  O   LYS A  47     -16.034   3.919  -5.960  1.00 10.00      A   
ATOM    425  N   VAL A  48     -13.945   3.886  -6.802  1.00 10.00      A   
ATOM    426  HN  VAL A  48     -13.096   4.376  -6.895  1.00 10.00      A   
ATOM    427  CA  VAL A  48     -14.106   2.618  -7.502  1.00 10.00      A   
ATOM    428  CB  VAL A  48     -14.299   2.778  -9.026  1.00 10.00      A   
ATOM    429  CG1 VAL A  48     -15.665   3.377  -9.337  1.00 10.00      A   
ATOM    430  CG2 VAL A  48     -13.190   3.619  -9.639  1.00 10.00      A   
ATOM    431  C   VAL A  48     -12.901   1.728  -7.214  1.00 10.00      A   
ATOM    432  O   VAL A  48     -11.750   2.142  -7.391  1.00 10.00      A   
ATOM    433  N   PHE A  49     -13.163   0.522  -6.748  1.00 10.00      A   
ATOM    434  HN  PHE A  49     -14.100   0.242  -6.635  1.00 10.00      A   
ATOM    435  CA  PHE A  49     -12.099  -0.408  -6.412  1.00 10.00      A   
ATOM    436  CB  PHE A  49     -12.215  -0.837  -4.944  1.00 10.00      A   
ATOM    437  CG  PHE A  49     -11.443  -2.078  -4.595  1.00 10.00      A   
ATOM    438  CD1 PHE A  49     -10.061  -2.109  -4.699  1.00 10.00      A   
ATOM    439  CD2 PHE A  49     -12.106  -3.216  -4.167  1.00 10.00      A   
ATOM    440  CE1 PHE A  49      -9.359  -3.254  -4.385  1.00 10.00      A   
ATOM    441  CE2 PHE A  49     -11.411  -4.364  -3.850  1.00 10.00      A   
ATOM    442  CZ  PHE A  49     -10.036  -4.384  -3.960  1.00 10.00      A   
ATOM    443  C   PHE A  49     -12.096  -1.621  -7.335  1.00 10.00      A   
ATOM    444  O   PHE A  49     -13.046  -2.409  -7.358  1.00 10.00      A   
ATOM    445  N   ILE A  50     -11.021  -1.760  -8.098  1.00 10.00      A   
ATOM    446  HN  ILE A  50     -10.304  -1.089  -8.040  1.00 10.00      A   
ATOM    447  CA  ILE A  50     -10.865  -2.880  -9.015  1.00 10.00      A   
ATOM    448  CB  ILE A  50     -10.686  -2.422 -10.478  1.00 10.00      A   
ATOM    449  CG1 ILE A  50     -11.731  -1.367 -10.864  1.00 10.00      A   
ATOM    450  CG2 ILE A  50     -10.754  -3.616 -11.422  1.00 10.00      A   
ATOM    451  CD1 ILE A  50     -13.152  -1.890 -10.920  1.00 10.00      A   
ATOM    452  C   ILE A  50      -9.649  -3.705  -8.602  1.00 10.00      A   
ATOM    453  O   ILE A  50      -8.505  -3.266  -8.751  1.00 10.00      A   
ATOM    454  N   GLY A  51      -9.912  -4.882  -8.047  1.00 10.00      A   
ATOM    455  HN  GLY A  51     -10.846  -5.149  -7.924  1.00 10.00      A   
ATOM    456  CA  GLY A  51      -8.853  -5.765  -7.604  1.00 10.00      A   
ATOM    457  C   GLY A  51      -7.953  -6.216  -8.734  1.00 10.00      A   
ATOM    458  O   GLY A  51      -6.742  -6.033  -8.675  1.00 10.00      A   
ATOM    459  N   ASN A  52      -8.535  -6.813  -9.762  1.00 10.00      A   
ATOM    460  HN  ASN A  52      -9.506  -6.939  -9.765  1.00 10.00      A   
ATOM    461  CA  ASN A  52      -7.757  -7.281 -10.895  1.00 10.00      A   
ATOM    462  CB  ASN A  52      -8.042  -8.758 -11.172  1.00 10.00      A   
ATOM    463  CG  ASN A  52      -7.013  -9.392 -12.092  1.00 10.00      A   
ATOM    464  OD1 ASN A  52      -6.346  -8.707 -12.876  1.00 10.00      A   
ATOM    465  ND2 ASN A  52      -6.874 -10.703 -12.002  1.00 10.00      A   
ATOM    466 HD21 ASN A  52      -7.434 -11.186 -11.355  1.00 10.00      A   
ATOM    467 HD22 ASN A  52      -6.226 -11.145 -12.591  1.00 10.00      A   
ATOM    468  C   ASN A  52      -8.074  -6.445 -12.125  1.00 10.00      A   
ATOM    469  O   ASN A  52      -9.221  -6.393 -12.571  1.00 10.00      A   
ATOM    470  N   CYS A  53      -7.054  -5.798 -12.674  1.00 10.00      A   
ATOM    471  HN  CYS A  53      -6.161  -5.888 -12.277  1.00 10.00      A   
ATOM    472  CA  CYS A  53      -7.217  -4.959 -13.850  1.00 10.00      A   
ATOM    473  CB  CYS A  53      -5.917  -4.203 -14.130  1.00 10.00      A   
ATOM    474  SG  CYS A  53      -4.428  -5.153 -13.752  1.00 10.00      A   
ATOM    475  HG  CYS A  53      -4.024  -4.799 -12.533  1.00 10.00      A   
ATOM    476  C   CYS A  53      -7.620  -5.782 -15.071  1.00 10.00      A   
ATOM    477  O   CYS A  53      -8.242  -5.269 -15.996  1.00 10.00      A   
ATOM    478  N   TYR A  54      -7.284  -7.066 -15.059  1.00 10.00      A   
ATOM    479  HN  TYR A  54      -6.806  -7.433 -14.281  1.00 10.00      A   
ATOM    480  CA  TYR A  54      -7.602  -7.943 -16.178  1.00 10.00      A   
ATOM    481  CB  TYR A  54      -6.479  -8.957 -16.406  1.00 10.00      A   
ATOM    482  CG  TYR A  54      -5.202  -8.333 -16.916  1.00 10.00      A   
ATOM    483  CD1 TYR A  54      -3.965  -8.832 -16.541  1.00 10.00      A   
ATOM    484  CD2 TYR A  54      -5.239  -7.243 -17.777  1.00 10.00      A   
ATOM    485  CE1 TYR A  54      -2.797  -8.263 -17.010  1.00 10.00      A   
ATOM    486  CE2 TYR A  54      -4.080  -6.668 -18.247  1.00 10.00      A   
ATOM    487  CZ  TYR A  54      -2.862  -7.181 -17.863  1.00 10.00      A   
ATOM    488  OH  TYR A  54      -1.703  -6.614 -18.344  1.00 10.00      A   
ATOM    489  HH  TYR A  54      -1.433  -7.087 -19.153  1.00 10.00      A   
ATOM    490  C   TYR A  54      -8.942  -8.647 -16.004  1.00 10.00      A   
ATOM    491  O   TYR A  54      -9.246  -9.601 -16.721  1.00 10.00      A   
ATOM    492  N   ALA A  55      -9.744  -8.173 -15.062  1.00 10.00      A   
ATOM    493  HN  ALA A  55      -9.453  -7.405 -14.524  1.00 10.00      A   
ATOM    494  CA  ALA A  55     -11.050  -8.769 -14.808  1.00 10.00      A   
ATOM    495  CB  ALA A  55     -11.293  -8.929 -13.313  1.00 10.00      A   
ATOM    496  C   ALA A  55     -12.166  -7.955 -15.454  1.00 10.00      A   
ATOM    497  O   ALA A  55     -13.315  -8.390 -15.497  1.00 10.00      A   
ATOM    498  N   VAL A  56     -11.818  -6.776 -15.958  1.00 10.00      A   
ATOM    499  HN  VAL A  56     -10.881  -6.491 -15.907  1.00 10.00      A   
ATOM    500  CA  VAL A  56     -12.792  -5.894 -16.593  1.00 10.00      A   
ATOM    501  CB  VAL A  56     -13.579  -5.081 -15.532  1.00 10.00      A   
ATOM    502  CG1 VAL A  56     -12.679  -4.074 -14.823  1.00 10.00      A   
ATOM    503  CG2 VAL A  56     -14.800  -4.403 -16.139  1.00 10.00      A   
ATOM    504  C   VAL A  56     -12.095  -4.944 -17.571  1.00 10.00      A   
ATOM    505  O   VAL A  56     -10.912  -4.637 -17.412  1.00 10.00      A   
ATOM    506  N   SER A  57     -12.821  -4.511 -18.590  1.00 10.00      A   
ATOM    507  HN  SER A  57     -13.745  -4.820 -18.684  1.00 10.00      A   
ATOM    508  CA  SER A  57     -12.287  -3.594 -19.582  1.00 10.00      A   
ATOM    509  CB  SER A  57     -13.040  -3.778 -20.902  1.00 10.00      A   
ATOM    510  OG  SER A  57     -14.115  -4.692 -20.737  1.00 10.00      A   
ATOM    511  HG  SER A  57     -14.954  -4.215 -20.804  1.00 10.00      A   
ATOM    512  C   SER A  57     -12.402  -2.151 -19.088  1.00 10.00      A   
ATOM    513  O   SER A  57     -13.405  -1.776 -18.468  1.00 10.00      A   
ATOM    514  N   PRO A  58     -11.376  -1.324 -19.357  1.00 10.00      A   
ATOM    515  CA  PRO A  58     -11.344   0.082 -18.927  1.00 10.00      A   
ATOM    516  CB  PRO A  58     -10.077   0.631 -19.594  1.00 10.00      A   
ATOM    517  CG  PRO A  58      -9.220  -0.566 -19.792  1.00 10.00      A   
ATOM    518  CD  PRO A  58     -10.157  -1.699 -20.097  1.00 10.00      A   
ATOM    519  C   PRO A  58     -12.567   0.872 -19.392  1.00 10.00      A   
ATOM    520  O   PRO A  58     -13.193   1.592 -18.605  1.00 10.00      A   
ATOM    521  N   ALA A  59     -12.918   0.708 -20.661  1.00 10.00      A   
ATOM    522  HN  ALA A  59     -12.402   0.088 -21.218  1.00 10.00      A   
ATOM    523  CA  ALA A  59     -14.053   1.412 -21.247  1.00 10.00      A   
ATOM    524  CB  ALA A  59     -14.160   1.098 -22.732  1.00 10.00      A   
ATOM    525  C   ALA A  59     -15.359   1.078 -20.531  1.00 10.00      A   
ATOM    526  O   ALA A  59     -16.214   1.939 -20.361  1.00 10.00      A   
ATOM    527  N   THR A  60     -15.492  -0.168 -20.100  1.00 10.00      A   
ATOM    528  HN  THR A  60     -14.763  -0.806 -20.253  1.00 10.00      A   
ATOM    529  CA  THR A  60     -16.688  -0.628 -19.409  1.00 10.00      A   
ATOM    530  CB  THR A  60     -16.594  -2.143 -19.138  1.00 10.00      A   
ATOM    531  OG1 THR A  60     -16.060  -2.788 -20.304  1.00 10.00      A   
ATOM    532  HG1 THR A  60     -16.763  -3.281 -20.743  1.00 10.00      A   
ATOM    533  CG2 THR A  60     -17.963  -2.725 -18.829  1.00 10.00      A   
ATOM    534  C   THR A  60     -16.905   0.119 -18.091  1.00 10.00      A   
ATOM    535  O   THR A  60     -18.042   0.421 -17.722  1.00 10.00      A   
ATOM    536  N   VAL A  61     -15.810   0.416 -17.392  1.00 10.00      A   
ATOM    537  HN  VAL A  61     -14.932   0.158 -17.748  1.00 10.00      A   
ATOM    538  CA  VAL A  61     -15.880   1.119 -16.116  1.00 10.00      A   
ATOM    539  CB  VAL A  61     -14.521   1.105 -15.378  1.00 10.00      A   
ATOM    540  CG1 VAL A  61     -14.639   1.790 -14.022  1.00 10.00      A   
ATOM    541  CG2 VAL A  61     -14.015  -0.323 -15.215  1.00 10.00      A   
ATOM    542  C   VAL A  61     -16.323   2.562 -16.323  1.00 10.00      A   
ATOM    543  O   VAL A  61     -17.278   3.020 -15.702  1.00 10.00      A   
ATOM    544  N   ILE A  62     -15.638   3.255 -17.223  1.00 10.00      A   
ATOM    545  HN  ILE A  62     -14.904   2.815 -17.704  1.00 10.00      A   
ATOM    546  CA  ILE A  62     -15.940   4.656 -17.515  1.00 10.00      A   
ATOM    547  CB  ILE A  62     -14.910   5.256 -18.490  1.00 10.00      A   
ATOM    548  CG1 ILE A  62     -13.489   4.878 -18.070  1.00 10.00      A   
ATOM    549  CG2 ILE A  62     -15.064   6.769 -18.559  1.00 10.00      A   
ATOM    550  CD1 ILE A  62     -12.448   5.165 -19.125  1.00 10.00      A   
ATOM    551  C   ILE A  62     -17.336   4.812 -18.111  1.00 10.00      A   
ATOM    552  O   ILE A  62     -18.004   5.827 -17.904  1.00 10.00      A   
ATOM    553  N   ARG A  63     -17.761   3.806 -18.866  1.00 10.00      A   
ATOM    554  HN  ARG A  63     -17.164   3.039 -19.017  1.00 10.00      A   
ATOM    555  CA  ARG A  63     -19.075   3.814 -19.493  1.00 10.00      A   
ATOM    556  CB  ARG A  63     -19.230   2.595 -20.406  1.00 10.00      A   
ATOM    557  CG  ARG A  63     -20.495   2.592 -21.248  1.00 10.00      A   
ATOM    558  CD  ARG A  63     -20.171   2.360 -22.713  1.00 10.00      A   
ATOM    559  NE  ARG A  63     -19.270   1.223 -22.904  1.00 10.00      A   
ATOM    560  HE  ARG A  63     -19.323   0.492 -22.249  1.00 10.00      A   
ATOM    561  CZ  ARG A  63     -18.399   1.120 -23.907  1.00 10.00      A   
ATOM    562  NH1 ARG A  63     -18.305   2.086 -24.815  1.00 10.00      A   
ATOM    563 HH11 ARG A  63     -17.625   2.000 -25.602  1.00 10.00      A   
ATOM    564 HH12 ARG A  63     -18.910   2.933 -24.746  1.00 10.00      A   
ATOM    565  NH2 ARG A  63     -17.615   0.049 -23.994  1.00 10.00      A   
ATOM    566 HH21 ARG A  63     -17.681  -0.706 -23.278  1.00 10.00      A   
ATOM    567 HH22 ARG A  63     -16.935  -0.045 -24.779  1.00 10.00      A   
ATOM    568  C   ARG A  63     -20.169   3.811 -18.437  1.00 10.00      A   
ATOM    569  O   ARG A  63     -21.202   4.464 -18.590  1.00 10.00      A   
ATOM    570  N   ARG A  64     -19.937   3.074 -17.364  1.00 10.00      A   
ATOM    571  HN  ARG A  64     -19.090   2.583 -17.293  1.00 10.00      A   
ATOM    572  CA  ARG A  64     -20.904   2.983 -16.286  1.00 10.00      A   
ATOM    573  CB  ARG A  64     -20.795   1.637 -15.563  1.00 10.00      A   
ATOM    574  CG  ARG A  64     -21.798   1.453 -14.436  1.00 10.00      A   
ATOM    575  CD  ARG A  64     -21.796   0.022 -13.926  1.00 10.00      A   
ATOM    576  NE  ARG A  64     -22.269  -0.064 -12.546  1.00 10.00      A   
ATOM    577  HE  ARG A  64     -22.746   0.717 -12.182  1.00 10.00      A   
ATOM    578  CZ  ARG A  64     -22.103  -1.126 -11.765  1.00 10.00      A   
ATOM    579  NH1 ARG A  64     -21.485  -2.212 -12.219  1.00 10.00      A   
ATOM    580 HH11 ARG A  64     -21.357  -3.037 -11.595  1.00 10.00      A   
ATOM    581 HH12 ARG A  64     -21.126  -2.249 -13.210  1.00 10.00      A   
ATOM    582  NH2 ARG A  64     -22.557  -1.102 -10.521  1.00 10.00      A   
ATOM    583 HH21 ARG A  64     -23.046  -0.255 -10.155  1.00 10.00      A   
ATOM    584 HH22 ARG A  64     -22.425  -1.935  -9.900  1.00 10.00      A   
ATOM    585  C   ARG A  64     -20.746   4.138 -15.304  1.00 10.00      A   
ATOM    586  O   ARG A  64     -21.725   4.801 -14.959  1.00 10.00      A   
ATOM    587  N   PHE A  65     -19.513   4.386 -14.875  1.00 10.00      A   
ATOM    588  HN  PHE A  65     -18.766   3.844 -15.219  1.00 10.00      A   
ATOM    589  CA  PHE A  65     -19.228   5.451 -13.923  1.00 10.00      A   
ATOM    590  CB  PHE A  65     -18.475   4.900 -12.713  1.00 10.00      A   
ATOM    591  CG  PHE A  65     -19.231   3.876 -11.930  1.00 10.00      A   
ATOM    592  CD1 PHE A  65     -18.828   2.554 -11.930  1.00 10.00      A   
ATOM    593  CD2 PHE A  65     -20.344   4.235 -11.194  1.00 10.00      A   
ATOM    594  CE1 PHE A  65     -19.522   1.604 -11.210  1.00 10.00      A   
ATOM    595  CE2 PHE A  65     -21.043   3.291 -10.472  1.00 10.00      A   
ATOM    596  CZ  PHE A  65     -20.632   1.974 -10.480  1.00 10.00      A   
ATOM    597  C   PHE A  65     -18.400   6.559 -14.560  1.00 10.00      A   
ATOM    598  O   PHE A  65     -17.176   6.459 -14.648  1.00 10.00      A   
ATOM    599  N   PRO A  66     -19.052   7.633 -15.016  1.00 10.00      A   
ATOM    600  CA  PRO A  66     -18.378   8.758 -15.641  1.00 10.00      A   
ATOM    601  CB  PRO A  66     -19.402   9.202 -16.691  1.00 10.00      A   
ATOM    602  CG  PRO A  66     -20.736   8.695 -16.212  1.00 10.00      A   
ATOM    603  CD  PRO A  66     -20.500   7.833 -14.996  1.00 10.00      A   
ATOM    604  C   PRO A  66     -18.117   9.896 -14.654  1.00 10.00      A   
ATOM    605  O   PRO A  66     -17.838  11.024 -15.055  1.00 10.00      A   
ATOM    606  N   LYS A  67     -18.207   9.596 -13.364  1.00 10.00      A   
ATOM    607  HN  LYS A  67     -18.433   8.678 -13.103  1.00 10.00      A   
ATOM    608  CA  LYS A  67     -17.993  10.600 -12.325  1.00 10.00      A   
ATOM    609  CB  LYS A  67     -19.327  10.995 -11.693  1.00 10.00      A   
ATOM    610  CG  LYS A  67     -20.080  12.087 -12.431  1.00 10.00      A   
ATOM    611  CD  LYS A  67     -21.208  12.628 -11.570  1.00 10.00      A   
ATOM    612  CE  LYS A  67     -21.959  13.750 -12.259  1.00 10.00      A   
ATOM    613  NZ  LYS A  67     -23.086  14.242 -11.427  1.00 10.00      A   
ATOM    614  HZ1 LYS A  67     -23.739  14.807 -12.005  1.00 10.00      A   
ATOM    615  HZ2 LYS A  67     -22.731  14.835 -10.649  1.00 10.00      A   
ATOM    616  HZ3 LYS A  67     -23.610  13.439 -11.025  1.00 10.00      A   
ATOM    617  C   LYS A  67     -17.047  10.097 -11.238  1.00 10.00      A   
ATOM    618  O   LYS A  67     -17.166  10.478 -10.071  1.00 10.00      A   
ATOM    619  N   VAL A  68     -16.109   9.247 -11.623  1.00 10.00      A   
ATOM    620  HN  VAL A  68     -16.059   8.985 -12.566  1.00 10.00      A   
ATOM    621  CA  VAL A  68     -15.148   8.690 -10.678  1.00 10.00      A   
ATOM    622  CB  VAL A  68     -14.363   7.518 -11.304  1.00 10.00      A   
ATOM    623  CG1 VAL A  68     -13.256   7.032 -10.381  1.00 10.00      A   
ATOM    624  CG2 VAL A  68     -15.307   6.374 -11.636  1.00 10.00      A   
ATOM    625  C   VAL A  68     -14.180   9.759 -10.174  1.00 10.00      A   
ATOM    626  O   VAL A  68     -13.725  10.617 -10.937  1.00 10.00      A   
ATOM    627  N   ARG A  69     -13.891   9.708  -8.881  1.00 10.00      A   
ATOM    628  HN  ARG A  69     -14.309   9.008  -8.330  1.00 10.00      A   
ATOM    629  CA  ARG A  69     -12.980  10.652  -8.252  1.00 10.00      A   
ATOM    630  CB  ARG A  69     -13.650  11.303  -7.041  1.00 10.00      A   
ATOM    631  CG  ARG A  69     -14.892  12.109  -7.381  1.00 10.00      A   
ATOM    632  CD  ARG A  69     -14.548  13.332  -8.215  1.00 10.00      A   
ATOM    633  NE  ARG A  69     -15.691  14.220  -8.363  1.00 10.00      A   
ATOM    634  HE  ARG A  69     -16.391  13.947  -8.999  1.00 10.00      A   
ATOM    635  CZ  ARG A  69     -15.847  15.363  -7.696  1.00 10.00      A   
ATOM    636  NH1 ARG A  69     -14.930  15.764  -6.823  1.00 10.00      A   
ATOM    637 HH11 ARG A  69     -15.053  16.664  -6.306  1.00 10.00      A   
ATOM    638 HH12 ARG A  69     -14.079  15.174  -6.645  1.00 10.00      A   
ATOM    639  NH2 ARG A  69     -16.933  16.093  -7.896  1.00 10.00      A   
ATOM    640 HH21 ARG A  69     -17.071  16.986  -7.376  1.00 10.00      A   
ATOM    641 HH22 ARG A  69     -17.660  15.774  -8.575  1.00 10.00      A   
ATOM    642  C   ARG A  69     -11.697   9.952  -7.818  1.00 10.00      A   
ATOM    643  O   ARG A  69     -10.600  10.504  -7.949  1.00 10.00      A   
ATOM    644  N   SER A  70     -11.838   8.738  -7.294  1.00 10.00      A   
ATOM    645  HN  SER A  70     -12.734   8.350  -7.212  1.00 10.00      A   
ATOM    646  CA  SER A  70     -10.695   7.963  -6.839  1.00 10.00      A   
ATOM    647  CB  SER A  70     -10.685   7.872  -5.312  1.00 10.00      A   
ATOM    648  OG  SER A  70      -9.428   7.426  -4.827  1.00 10.00      A   
ATOM    649  HG  SER A  70      -9.094   8.059  -4.169  1.00 10.00      A   
ATOM    650  C   SER A  70     -10.716   6.567  -7.451  1.00 10.00      A   
ATOM    651  O   SER A  70     -11.753   5.900  -7.460  1.00 10.00      A   
ATOM    652  N   VAL A  71      -9.569   6.133  -7.958  1.00 10.00      A   
ATOM    653  HN  VAL A  71      -8.776   6.708  -7.903  1.00 10.00      A   
ATOM    654  CA  VAL A  71      -9.455   4.823  -8.585  1.00 10.00      A   
ATOM    655  CB  VAL A  71      -9.077   4.938 -10.083  1.00 10.00      A   
ATOM    656  CG1 VAL A  71      -9.295   3.611 -10.796  1.00 10.00      A   
ATOM    657  CG2 VAL A  71      -9.859   6.051 -10.768  1.00 10.00      A   
ATOM    658  C   VAL A  71      -8.407   3.961  -7.891  1.00 10.00      A   
ATOM    659  O   VAL A  71      -7.267   4.386  -7.704  1.00 10.00      A   
ATOM    660  N   GLU A  72      -8.810   2.758  -7.502  1.00 10.00      A   
ATOM    661  HN  GLU A  72      -9.744   2.495  -7.656  1.00 10.00      A   
ATOM    662  CA  GLU A  72      -7.909   1.809  -6.862  1.00 10.00      A   
ATOM    663  CB  GLU A  72      -8.480   1.334  -5.524  1.00 10.00      A   
ATOM    664  CG  GLU A  72      -8.575   2.418  -4.464  1.00 10.00      A   
ATOM    665  CD  GLU A  72      -9.449   2.013  -3.294  1.00 10.00      A   
ATOM    666  OE1 GLU A  72     -10.683   1.909  -3.475  1.00 10.00      A   
ATOM    667  OE2 GLU A  72      -8.914   1.801  -2.190  1.00 10.00      A   
ATOM    668  C   GLU A  72      -7.735   0.618  -7.790  1.00 10.00      A   
ATOM    669  O   GLU A  72      -8.715  -0.033  -8.152  1.00 10.00      A   
ATOM    670  N   LEU A  73      -6.505   0.343  -8.189  1.00 10.00      A   
ATOM    671  HN  LEU A  73      -5.755   0.892  -7.863  1.00 10.00      A   
ATOM    672  CA  LEU A  73      -6.244  -0.761  -9.102  1.00 10.00      A   
ATOM    673  CB  LEU A  73      -6.170  -0.247 -10.543  1.00 10.00      A   
ATOM    674  CG  LEU A  73      -7.415  -0.449 -11.409  1.00 10.00      A   
ATOM    675  CD1 LEU A  73      -7.358   0.447 -12.635  1.00 10.00      A   
ATOM    676  CD2 LEU A  73      -7.536  -1.905 -11.827  1.00 10.00      A   
ATOM    677  C   LEU A  73      -4.968  -1.520  -8.760  1.00 10.00      A   
ATOM    678  O   LEU A  73      -3.953  -0.930  -8.382  1.00 10.00      A   
ATOM    679  N   LYS A  74      -5.035  -2.839  -8.895  1.00 10.00      A   
ATOM    680  HN  LYS A  74      -5.881  -3.242  -9.183  1.00 10.00      A   
ATOM    681  CA  LYS A  74      -3.896  -3.710  -8.635  1.00 10.00      A   
ATOM    682  CB  LYS A  74      -4.234  -4.731  -7.544  1.00 10.00      A   
ATOM    683  CG  LYS A  74      -4.893  -4.149  -6.307  1.00 10.00      A   
ATOM    684  CD  LYS A  74      -5.351  -5.253  -5.368  1.00 10.00      A   
ATOM    685  CE  LYS A  74      -6.183  -4.695  -4.231  1.00 10.00      A   
ATOM    686  NZ  LYS A  74      -6.595  -5.757  -3.284  1.00 10.00      A   
ATOM    687  HZ1 LYS A  74      -7.280  -6.395  -3.726  1.00 10.00      A   
ATOM    688  HZ2 LYS A  74      -7.029  -5.336  -2.436  1.00 10.00      A   
ATOM    689  HZ3 LYS A  74      -5.767  -6.311  -2.991  1.00 10.00      A   
ATOM    690  C   LYS A  74      -3.535  -4.443  -9.923  1.00 10.00      A   
ATOM    691  O   LYS A  74      -4.363  -4.548 -10.830  1.00 10.00      A   
ATOM    692  N   GLY A  75      -2.311  -4.937 -10.016  1.00 10.00      A   
ATOM    693  HN  GLY A  75      -1.682  -4.818  -9.273  1.00 10.00      A   
ATOM    694  CA  GLY A  75      -1.899  -5.643 -11.212  1.00 10.00      A   
ATOM    695  C   GLY A  75      -1.375  -7.031 -10.924  1.00 10.00      A   
ATOM    696  O   GLY A  75      -2.097  -8.020 -11.080  1.00 10.00      A   
ATOM    697  N   LYS A  76      -0.120  -7.103 -10.502  1.00 10.00      A   
ATOM    698  HN  LYS A  76       0.390  -6.271 -10.380  1.00 10.00      A   
ATOM    699  CA  LYS A  76       0.524  -8.372 -10.198  1.00 10.00      A   
ATOM    700  CB  LYS A  76       2.043  -8.188 -10.104  1.00 10.00      A   
ATOM    701  CG  LYS A  76       2.710  -7.736 -11.392  1.00 10.00      A   
ATOM    702  CD  LYS A  76       4.225  -7.749 -11.252  1.00 10.00      A   
ATOM    703  CE  LYS A  76       4.902  -7.035 -12.408  1.00 10.00      A   
ATOM    704  NZ  LYS A  76       6.376  -6.990 -12.232  1.00 10.00      A   
ATOM    705  HZ1 LYS A  76       6.833  -6.637 -13.093  1.00 10.00      A   
ATOM    706  HZ2 LYS A  76       6.741  -7.942 -12.033  1.00 10.00      A   
ATOM    707  HZ3 LYS A  76       6.628  -6.360 -11.438  1.00 10.00      A   
ATOM    708  C   LYS A  76      -0.012  -8.957  -8.893  1.00 10.00      A   
ATOM    709  O   LYS A  76      -0.303  -8.221  -7.953  1.00 10.00      A   
ATOM    710  N   PRO A  77      -0.147 -10.294  -8.829  1.00 10.00      A   
ATOM    711  CA  PRO A  77      -0.646 -10.993  -7.639  1.00 10.00      A   
ATOM    712  CB  PRO A  77      -0.921 -12.422  -8.139  1.00 10.00      A   
ATOM    713  CG  PRO A  77      -0.791 -12.360  -9.627  1.00 10.00      A   
ATOM    714  CD  PRO A  77       0.154 -11.233  -9.913  1.00 10.00      A   
ATOM    715  C   PRO A  77       0.384 -11.007  -6.504  1.00 10.00      A   
ATOM    716  O   PRO A  77       1.492 -10.488  -6.649  1.00 10.00      A   
ATOM    717  N   HIS A  78       0.011 -11.628  -5.389  1.00 10.00      A   
ATOM    718  HN  HIS A  78      -0.879 -12.039  -5.356  1.00 10.00      A   
ATOM    719  CA  HIS A  78       0.868 -11.717  -4.204  1.00 10.00      A   
ATOM    720  CB  HIS A  78       0.114 -12.448  -3.087  1.00 10.00      A   
ATOM    721  CG  HIS A  78       0.835 -12.525  -1.775  1.00 10.00      A   
ATOM    722  ND1 HIS A  78       0.862 -13.650  -0.982  1.00 10.00      A   
ATOM    723  HD1 HIS A  78       0.412 -14.512  -1.176  1.00 10.00      A   
ATOM    724  CD2 HIS A  78       1.556 -11.587  -1.115  1.00 10.00      A   
ATOM    725  CE1 HIS A  78       1.581 -13.368   0.109  1.00 10.00      A   
ATOM    726  NE2 HIS A  78       2.026 -12.126   0.078  1.00 10.00      A   
ATOM    727  C   HIS A  78       2.206 -12.410  -4.482  1.00 10.00      A   
ATOM    728  O   HIS A  78       3.265 -11.908  -4.099  1.00 10.00      A   
ATOM    729  N   PHE A  79       2.162 -13.549  -5.166  1.00 10.00      A   
ATOM    730  HN  PHE A  79       1.294 -13.886  -5.486  1.00 10.00      A   
ATOM    731  CA  PHE A  79       3.377 -14.312  -5.450  1.00 10.00      A   
ATOM    732  CB  PHE A  79       3.057 -15.736  -5.910  1.00 10.00      A   
ATOM    733  CG  PHE A  79       2.726 -16.683  -4.786  1.00 10.00      A   
ATOM    734  CD1 PHE A  79       2.658 -16.238  -3.475  1.00 10.00      A   
ATOM    735  CD2 PHE A  79       2.488 -18.021  -5.047  1.00 10.00      A   
ATOM    736  CE1 PHE A  79       2.359 -17.110  -2.446  1.00 10.00      A   
ATOM    737  CE2 PHE A  79       2.188 -18.900  -4.023  1.00 10.00      A   
ATOM    738  CZ  PHE A  79       2.124 -18.444  -2.720  1.00 10.00      A   
ATOM    739  C   PHE A  79       4.323 -13.610  -6.424  1.00 10.00      A   
ATOM    740  O   PHE A  79       5.464 -14.035  -6.603  1.00 10.00      A   
ATOM    741  N   ALA A  80       3.864 -12.525  -7.033  1.00 10.00      A   
ATOM    742  HN  ALA A  80       2.954 -12.214  -6.842  1.00 10.00      A   
ATOM    743  CA  ALA A  80       4.694 -11.778  -7.969  1.00 10.00      A   
ATOM    744  CB  ALA A  80       3.848 -10.844  -8.815  1.00 10.00      A   
ATOM    745  C   ALA A  80       5.763 -10.995  -7.217  1.00 10.00      A   
ATOM    746  O   ALA A  80       6.773 -10.584  -7.789  1.00 10.00      A   
ATOM    747  N   ASP A  81       5.535 -10.811  -5.921  1.00 10.00      A   
ATOM    748  HN  ASP A  81       4.713 -11.174  -5.525  1.00 10.00      A   
ATOM    749  CA  ASP A  81       6.467 -10.084  -5.070  1.00 10.00      A   
ATOM    750  CB  ASP A  81       5.741  -9.536  -3.838  1.00 10.00      A   
ATOM    751  CG  ASP A  81       6.392  -8.287  -3.284  1.00 10.00      A   
ATOM    752  OD1 ASP A  81       6.304  -7.230  -3.946  1.00 10.00      A   
ATOM    753  OD2 ASP A  81       6.979  -8.346  -2.183  1.00 10.00      A   
ATOM    754  C   ASP A  81       7.613 -10.989  -4.631  1.00 10.00      A   
ATOM    755  O   ASP A  81       8.614 -10.527  -4.085  1.00 10.00      A   
ATOM    756  N   PHE A  82       7.466 -12.286  -4.887  1.00 10.00      A   
ATOM    757  HN  PHE A  82       6.654 -12.592  -5.342  1.00 10.00      A   
ATOM    758  CA  PHE A  82       8.482 -13.265  -4.509  1.00 10.00      A   
ATOM    759  CB  PHE A  82       7.844 -14.456  -3.794  1.00 10.00      A   
ATOM    760  CG  PHE A  82       6.977 -14.064  -2.631  1.00 10.00      A   
ATOM    761  CD1 PHE A  82       7.435 -13.172  -1.674  1.00 10.00      A   
ATOM    762  CD2 PHE A  82       5.700 -14.582  -2.502  1.00 10.00      A   
ATOM    763  CE1 PHE A  82       6.633 -12.804  -0.611  1.00 10.00      A   
ATOM    764  CE2 PHE A  82       4.894 -14.220  -1.442  1.00 10.00      A   
ATOM    765  CZ  PHE A  82       5.361 -13.330  -0.495  1.00 10.00      A   
ATOM    766  C   PHE A  82       9.281 -13.736  -5.720  1.00 10.00      A   
ATOM    767  O   PHE A  82       9.909 -14.795  -5.687  1.00 10.00      A   
ATOM    768  N   ASN A  83       9.241 -12.940  -6.787  1.00 10.00      A   
ATOM    769  HN  ASN A  83       8.713 -12.115  -6.739  1.00 10.00      A   
ATOM    770  CA  ASN A  83       9.967 -13.242  -8.025  1.00 10.00      A   
ATOM    771  CB  ASN A  83      11.480 -13.301  -7.776  1.00 10.00      A   
ATOM    772  CG  ASN A  83      12.244 -12.232  -8.532  1.00 10.00      A   
ATOM    773  OD1 ASN A  83      12.685 -12.447  -9.663  1.00 10.00      A   
ATOM    774  ND2 ASN A  83      12.407 -11.074  -7.915  1.00 10.00      A   
ATOM    775 HD21 ASN A  83      12.029 -10.969  -7.012  1.00 10.00      A   
ATOM    776 HD22 ASN A  83      12.901 -10.364  -8.379  1.00 10.00      A   
ATOM    777  C   ASN A  83       9.484 -14.531  -8.681  1.00 10.00      A   
ATOM    778  O   ASN A  83      10.212 -15.155  -9.451  1.00 10.00      A   
ATOM    779  N   LEU A  84       8.250 -14.921  -8.385  1.00 10.00      A   
ATOM    780  HN  LEU A  84       7.717 -14.387  -7.760  1.00 10.00      A   
ATOM    781  CA  LEU A  84       7.675 -16.138  -8.951  1.00 10.00      A   
ATOM    782  CB  LEU A  84       6.732 -16.806  -7.948  1.00 10.00      A   
ATOM    783  CG  LEU A  84       7.394 -17.385  -6.693  1.00 10.00      A   
ATOM    784  CD1 LEU A  84       6.345 -17.948  -5.748  1.00 10.00      A   
ATOM    785  CD2 LEU A  84       8.411 -18.457  -7.066  1.00 10.00      A   
ATOM    786  C   LEU A  84       6.944 -15.855 -10.258  1.00 10.00      A   
ATOM    787  O   LEU A  84       6.383 -16.761 -10.876  1.00 10.00      A   
ATOM    788  N   VAL A  85       6.945 -14.593 -10.665  1.00 10.00      A   
ATOM    789  HN  VAL A  85       7.408 -13.922 -10.127  1.00 10.00      A   
ATOM    790  CA  VAL A  85       6.285 -14.183 -11.897  1.00 10.00      A   
ATOM    791  CB  VAL A  85       5.091 -13.240 -11.619  1.00 10.00      A   
ATOM    792  CG1 VAL A  85       4.502 -12.701 -12.916  1.00 10.00      A   
ATOM    793  CG2 VAL A  85       4.020 -13.958 -10.812  1.00 10.00      A   
ATOM    794  C   VAL A  85       7.280 -13.493 -12.825  1.00 10.00      A   
ATOM    795  O   VAL A  85       7.817 -12.435 -12.490  1.00 10.00      A   
ATOM    796  N   PRO A  86       7.549 -14.094 -13.997  1.00 10.00      A   
ATOM    797  CA  PRO A  86       8.483 -13.539 -14.985  1.00 10.00      A   
ATOM    798  CB  PRO A  86       8.419 -14.536 -16.149  1.00 10.00      A   
ATOM    799  CG  PRO A  86       7.901 -15.796 -15.544  1.00 10.00      A   
ATOM    800  CD  PRO A  86       6.969 -15.372 -14.446  1.00 10.00      A   
ATOM    801  C   PRO A  86       8.070 -12.144 -15.456  1.00 10.00      A   
ATOM    802  O   PRO A  86       6.893 -11.775 -15.394  1.00 10.00      A   
ATOM    803  N   ASP A  87       9.045 -11.369 -15.915  1.00 10.00      A   
ATOM    804  HN  ASP A  87       9.961 -11.721 -15.938  1.00 10.00      A   
ATOM    805  CA  ASP A  87       8.794 -10.011 -16.387  1.00 10.00      A   
ATOM    806  CB  ASP A  87      10.110  -9.238 -16.524  1.00 10.00      A   
ATOM    807  CG  ASP A  87       9.894  -7.748 -16.688  1.00 10.00      A   
ATOM    808  OD1 ASP A  87      10.733  -7.084 -17.331  1.00 10.00      A   
ATOM    809  OD2 ASP A  87       8.882  -7.233 -16.175  1.00 10.00      A   
ATOM    810  C   ASP A  87       8.040 -10.011 -17.714  1.00 10.00      A   
ATOM    811  O   ASP A  87       8.198 -10.923 -18.533  1.00 10.00      A   
ATOM    812  N   GLY A  88       7.208  -8.995 -17.909  1.00 10.00      A   
ATOM    813  HN  GLY A  88       7.119  -8.310 -17.211  1.00 10.00      A   
ATOM    814  CA  GLY A  88       6.438  -8.880 -19.133  1.00 10.00      A   
ATOM    815  C   GLY A  88       5.150  -9.673 -19.079  1.00 10.00      A   
ATOM    816  O   GLY A  88       4.536  -9.948 -20.114  1.00 10.00      A   
ATOM    817  N   TRP A  89       4.734 -10.032 -17.871  1.00 10.00      A   
ATOM    818  HN  TRP A  89       5.257  -9.765 -17.086  1.00 10.00      A   
ATOM    819  CA  TRP A  89       3.518 -10.801 -17.681  1.00 10.00      A   
ATOM    820  CB  TRP A  89       3.491 -11.419 -16.282  1.00 10.00      A   
ATOM    821  CG  TRP A  89       2.274 -12.251 -16.023  1.00 10.00      A   
ATOM    822  CD1 TRP A  89       1.994 -13.484 -16.539  1.00 10.00      A   
ATOM    823  CD2 TRP A  89       1.167 -11.905 -15.185  1.00 10.00      A   
ATOM    824  NE1 TRP A  89       0.778 -13.924 -16.073  1.00 10.00      A   
ATOM    825  HE1 TRP A  89       0.352 -14.785 -16.298  1.00 10.00      A   
ATOM    826  CE2 TRP A  89       0.253 -12.974 -15.241  1.00 10.00      A   
ATOM    827  CE3 TRP A  89       0.860 -10.794 -14.396  1.00 10.00      A   
ATOM    828  CZ2 TRP A  89      -0.945 -12.966 -14.534  1.00 10.00      A   
ATOM    829  CZ3 TRP A  89      -0.331 -10.789 -13.695  1.00 10.00      A   
ATOM    830  CH2 TRP A  89      -1.220 -11.867 -13.769  1.00 10.00      A   
ATOM    831  C   TRP A  89       2.288  -9.930 -17.904  1.00 10.00      A   
ATOM    832  O   TRP A  89       1.300 -10.376 -18.490  1.00 10.00      A   
ATOM    833  N   GLY A  90       2.363  -8.686 -17.452  1.00 10.00      A   
ATOM    834  HN  GLY A  90       3.186  -8.382 -17.013  1.00 10.00      A   
ATOM    835  CA  GLY A  90       1.252  -7.770 -17.604  1.00 10.00      A   
ATOM    836  C   GLY A  90       1.193  -6.758 -16.478  1.00 10.00      A   
ATOM    837  O   GLY A  90       2.163  -6.588 -15.736  1.00 10.00      A   
ATOM    838  N   GLY A  91       0.057  -6.092 -16.350  1.00 10.00      A   
ATOM    839  HN  GLY A  91      -0.683  -6.283 -16.973  1.00 10.00      A   
ATOM    840  CA  GLY A  91      -0.116  -5.098 -15.307  1.00 10.00      A   
ATOM    841  C   GLY A  91       0.172  -3.695 -15.799  1.00 10.00      A   
ATOM    842  O   GLY A  91       0.609  -2.837 -15.034  1.00 10.00      A   
ATOM    843  N   TYR A  92      -0.077  -3.461 -17.080  1.00 10.00      A   
ATOM    844  HN  TYR A  92      -0.443  -4.180 -17.631  1.00 10.00      A   
ATOM    845  CA  TYR A  92       0.161  -2.158 -17.679  1.00 10.00      A   
ATOM    846  CB  TYR A  92       0.415  -2.291 -19.179  1.00 10.00      A   
ATOM    847  CG  TYR A  92       1.748  -2.918 -19.519  1.00 10.00      A   
ATOM    848  CD1 TYR A  92       1.869  -4.291 -19.700  1.00 10.00      A   
ATOM    849  CD2 TYR A  92       2.887  -2.137 -19.658  1.00 10.00      A   
ATOM    850  CE1 TYR A  92       3.088  -4.867 -20.009  1.00 10.00      A   
ATOM    851  CE2 TYR A  92       4.110  -2.704 -19.969  1.00 10.00      A   
ATOM    852  CZ  TYR A  92       4.206  -4.069 -20.141  1.00 10.00      A   
ATOM    853  OH  TYR A  92       5.421  -4.640 -20.454  1.00 10.00      A   
ATOM    854  HH  TYR A  92       6.114  -4.242 -19.909  1.00 10.00      A   
ATOM    855  C   TYR A  92      -1.014  -1.227 -17.421  1.00 10.00      A   
ATOM    856  O   TYR A  92      -2.166  -1.562 -17.711  1.00 10.00      A   
ATOM    857  N   VAL A  93      -0.713  -0.054 -16.884  1.00 10.00      A   
ATOM    858  HN  VAL A  93       0.227   0.157 -16.698  1.00 10.00      A   
ATOM    859  CA  VAL A  93      -1.735   0.937 -16.573  1.00 10.00      A   
ATOM    860  CB  VAL A  93      -1.399   1.701 -15.268  1.00 10.00      A   
ATOM    861  CG1 VAL A  93      -0.213   2.638 -15.451  1.00 10.00      A   
ATOM    862  CG2 VAL A  93      -2.617   2.441 -14.725  1.00 10.00      A   
ATOM    863  C   VAL A  93      -1.913   1.917 -17.734  1.00 10.00      A   
ATOM    864  O   VAL A  93      -2.823   2.749 -17.726  1.00 10.00      A   
ATOM    865  N   TYR A  94      -1.042   1.801 -18.737  1.00 10.00      A   
ATOM    866  HN  TYR A  94      -0.336   1.122 -18.674  1.00 10.00      A   
ATOM    867  CA  TYR A  94      -1.087   2.666 -19.919  1.00 10.00      A   
ATOM    868  CB  TYR A  94      -0.056   2.227 -20.970  1.00 10.00      A   
ATOM    869  CG  TYR A  94       0.474   3.345 -21.848  1.00 10.00      A   
ATOM    870  CD1 TYR A  94       0.607   4.644 -21.368  1.00 10.00      A   
ATOM    871  CD2 TYR A  94       0.855   3.093 -23.160  1.00 10.00      A   
ATOM    872  CE1 TYR A  94       1.106   5.656 -22.169  1.00 10.00      A   
ATOM    873  CE2 TYR A  94       1.352   4.099 -23.969  1.00 10.00      A   
ATOM    874  CZ  TYR A  94       1.479   5.378 -23.470  1.00 10.00      A   
ATOM    875  OH  TYR A  94       1.986   6.382 -24.271  1.00 10.00      A   
ATOM    876  HH  TYR A  94       2.681   6.864 -23.788  1.00 10.00      A   
ATOM    877  C   TYR A  94      -2.496   2.766 -20.525  1.00 10.00      A   
ATOM    878  O   TYR A  94      -3.007   3.873 -20.693  1.00 10.00      A   
ATOM    879  N   PRO A  95      -3.155   1.627 -20.856  1.00 10.00      A   
ATOM    880  CA  PRO A  95      -4.510   1.640 -21.429  1.00 10.00      A   
ATOM    881  CB  PRO A  95      -4.880   0.156 -21.517  1.00 10.00      A   
ATOM    882  CG  PRO A  95      -3.576  -0.555 -21.574  1.00 10.00      A   
ATOM    883  CD  PRO A  95      -2.634   0.249 -20.728  1.00 10.00      A   
ATOM    884  C   PRO A  95      -5.510   2.370 -20.532  1.00 10.00      A   
ATOM    885  O   PRO A  95      -6.387   3.089 -21.016  1.00 10.00      A   
ATOM    886  N   TRP A  96      -5.362   2.192 -19.224  1.00 10.00      A   
ATOM    887  HN  TRP A  96      -4.627   1.632 -18.901  1.00 10.00      A   
ATOM    888  CA  TRP A  96      -6.246   2.823 -18.257  1.00 10.00      A   
ATOM    889  CB  TRP A  96      -6.047   2.213 -16.867  1.00 10.00      A   
ATOM    890  CG  TRP A  96      -6.373   0.750 -16.806  1.00 10.00      A   
ATOM    891  CD1 TRP A  96      -5.544  -0.287 -17.118  1.00 10.00      A   
ATOM    892  CD2 TRP A  96      -7.618   0.162 -16.407  1.00 10.00      A   
ATOM    893  NE1 TRP A  96      -6.199  -1.481 -16.953  1.00 10.00      A   
ATOM    894  HE1 TRP A  96      -5.815  -2.369 -17.123  1.00 10.00      A   
ATOM    895  CE2 TRP A  96      -7.472  -1.234 -16.511  1.00 10.00      A   
ATOM    896  CE3 TRP A  96      -8.843   0.681 -15.974  1.00 10.00      A   
ATOM    897  CZ2 TRP A  96      -8.501  -2.116 -16.198  1.00 10.00      A   
ATOM    898  CZ3 TRP A  96      -9.864  -0.197 -15.664  1.00 10.00      A   
ATOM    899  CH2 TRP A  96      -9.687  -1.580 -15.777  1.00 10.00      A   
ATOM    900  C   TRP A  96      -6.019   4.330 -18.220  1.00 10.00      A   
ATOM    901  O   TRP A  96      -6.964   5.108 -18.319  1.00 10.00      A   
ATOM    902  N   ILE A  97      -4.754   4.734 -18.106  1.00 10.00      A   
ATOM    903  HN  ILE A  97      -4.042   4.057 -18.054  1.00 10.00      A   
ATOM    904  CA  ILE A  97      -4.393   6.151 -18.066  1.00 10.00      A   
ATOM    905  CB  ILE A  97      -2.864   6.335 -17.907  1.00 10.00      A   
ATOM    906  CG1 ILE A  97      -2.371   5.706 -16.599  1.00 10.00      A   
ATOM    907  CG2 ILE A  97      -2.476   7.805 -17.973  1.00 10.00      A   
ATOM    908  CD1 ILE A  97      -2.904   6.370 -15.346  1.00 10.00      A   
ATOM    909  C   ILE A  97      -4.856   6.842 -19.348  1.00 10.00      A   
ATOM    910  O   ILE A  97      -5.329   7.983 -19.323  1.00 10.00      A   
ATOM    911  N   GLU A  98      -4.728   6.129 -20.460  1.00 10.00      A   
ATOM    912  HN  GLU A  98      -4.347   5.223 -20.402  1.00 10.00      A   
ATOM    913  CA  GLU A  98      -5.126   6.639 -21.763  1.00 10.00      A   
ATOM    914  CB  GLU A  98      -4.653   5.682 -22.862  1.00 10.00      A   
ATOM    915  CG  GLU A  98      -5.085   6.073 -24.265  1.00 10.00      A   
ATOM    916  CD  GLU A  98      -4.879   4.961 -25.271  1.00 10.00      A   
ATOM    917  OE1 GLU A  98      -3.845   4.969 -25.971  1.00 10.00      A   
ATOM    918  OE2 GLU A  98      -5.754   4.074 -25.369  1.00 10.00      A   
ATOM    919  C   GLU A  98      -6.640   6.818 -21.839  1.00 10.00      A   
ATOM    920  O   GLU A  98      -7.130   7.885 -22.208  1.00 10.00      A   
ATOM    921  N   ALA A  99      -7.377   5.779 -21.463  1.00 10.00      A   
ATOM    922  HN  ALA A  99      -6.928   4.962 -21.153  1.00 10.00      A   
ATOM    923  CA  ALA A  99      -8.836   5.809 -21.507  1.00 10.00      A   
ATOM    924  CB  ALA A  99      -9.409   4.429 -21.224  1.00 10.00      A   
ATOM    925  C   ALA A  99      -9.436   6.844 -20.554  1.00 10.00      A   
ATOM    926  O   ALA A  99     -10.493   7.411 -20.833  1.00 10.00      A   
ATOM    927  N   MET A 100      -8.760   7.094 -19.439  1.00 10.00      A   
ATOM    928  HN  MET A 100      -7.916   6.617 -19.274  1.00 10.00      A   
ATOM    929  CA  MET A 100      -9.251   8.047 -18.445  1.00 10.00      A   
ATOM    930  CB  MET A 100      -8.647   7.752 -17.066  1.00 10.00      A   
ATOM    931  CG  MET A 100      -9.085   6.432 -16.449  1.00 10.00      A   
ATOM    932  SD  MET A 100      -8.433   6.191 -14.785  1.00 10.00      A   
ATOM    933  CE  MET A 100      -6.680   6.427 -15.070  1.00 10.00      A   
ATOM    934  C   MET A 100      -8.976   9.501 -18.825  1.00 10.00      A   
ATOM    935  O   MET A 100      -9.727  10.394 -18.431  1.00 10.00      A   
ATOM    936  N   SER A 101      -7.923   9.732 -19.602  1.00 10.00      A   
ATOM    937  HN  SER A 101      -7.391   8.975 -19.921  1.00 10.00      A   
ATOM    938  CA  SER A 101      -7.535  11.089 -19.997  1.00 10.00      A   
ATOM    939  CB  SER A 101      -6.252  11.079 -20.841  1.00 10.00      A   
ATOM    940  OG  SER A 101      -6.452  10.464 -22.106  1.00 10.00      A   
ATOM    941  HG  SER A 101      -6.683   9.532 -21.985  1.00 10.00      A   
ATOM    942  C   SER A 101      -8.650  11.869 -20.703  1.00 10.00      A   
ATOM    943  O   SER A 101      -8.886  13.041 -20.396  1.00 10.00      A   
ATOM    944  N   SER A 102      -9.345  11.219 -21.623  1.00 10.00      A   
ATOM    945  HN  SER A 102      -9.132  10.282 -21.808  1.00 10.00      A   
ATOM    946  CA  SER A 102     -10.408  11.866 -22.380  1.00 10.00      A   
ATOM    947  CB  SER A 102     -10.363  11.370 -23.826  1.00 10.00      A   
ATOM    948  OG  SER A 102      -9.163  10.651 -24.071  1.00 10.00      A   
ATOM    949  HG  SER A 102      -9.381   9.750 -24.353  1.00 10.00      A   
ATOM    950  C   SER A 102     -11.789  11.603 -21.786  1.00 10.00      A   
ATOM    951  O   SER A 102     -12.796  11.719 -22.482  1.00 10.00      A   
ATOM    952  N   SER A 103     -11.847  11.259 -20.507  1.00 10.00      A   
ATOM    953  HN  SER A 103     -11.020  11.188 -19.986  1.00 10.00      A   
ATOM    954  CA  SER A 103     -13.127  10.984 -19.872  1.00 10.00      A   
ATOM    955  CB  SER A 103     -13.409   9.484 -19.849  1.00 10.00      A   
ATOM    956  OG  SER A 103     -13.475   8.963 -21.167  1.00 10.00      A   
ATOM    957  HG  SER A 103     -14.236   9.344 -21.625  1.00 10.00      A   
ATOM    958  C   SER A 103     -13.231  11.578 -18.475  1.00 10.00      A   
ATOM    959  O   SER A 103     -14.189  12.286 -18.171  1.00 10.00      A   
ATOM    960  N   TYR A 104     -12.252  11.303 -17.631  1.00 10.00      A   
ATOM    961  HN  TYR A 104     -11.490  10.755 -17.931  1.00 10.00      A   
ATOM    962  CA  TYR A 104     -12.270  11.813 -16.269  1.00 10.00      A   
ATOM    963  CB  TYR A 104     -11.636  10.816 -15.303  1.00 10.00      A   
ATOM    964  CG  TYR A 104     -12.405   9.521 -15.181  1.00 10.00      A   
ATOM    965  CD1 TYR A 104     -11.803   8.308 -15.472  1.00 10.00      A   
ATOM    966  CD2 TYR A 104     -13.734   9.515 -14.778  1.00 10.00      A   
ATOM    967  CE1 TYR A 104     -12.498   7.121 -15.366  1.00 10.00      A   
ATOM    968  CE2 TYR A 104     -14.437   8.332 -14.668  1.00 10.00      A   
ATOM    969  CZ  TYR A 104     -13.813   7.138 -14.964  1.00 10.00      A   
ATOM    970  OH  TYR A 104     -14.510   5.958 -14.858  1.00 10.00      A   
ATOM    971  HH  TYR A 104     -15.460   6.141 -14.885  1.00 10.00      A   
ATOM    972  C   TYR A 104     -11.596  13.173 -16.176  1.00 10.00      A   
ATOM    973  O   TYR A 104     -10.372  13.279 -16.229  1.00 10.00      A   
ATOM    974  N   THR A 105     -12.406  14.210 -16.049  1.00 10.00      A   
ATOM    975  HN  THR A 105     -13.374  14.057 -16.017  1.00 10.00      A   
ATOM    976  CA  THR A 105     -11.903  15.570 -15.955  1.00 10.00      A   
ATOM    977  CB  THR A 105     -12.699  16.505 -16.887  1.00 10.00      A   
ATOM    978  OG1 THR A 105     -14.084  16.129 -16.879  1.00 10.00      A   
ATOM    979  HG1 THR A 105     -14.602  16.822 -17.309  1.00 10.00      A   
ATOM    980  CG2 THR A 105     -12.168  16.413 -18.309  1.00 10.00      A   
ATOM    981  C   THR A 105     -11.987  16.084 -14.521  1.00 10.00      A   
ATOM    982  O   THR A 105     -11.671  17.241 -14.240  1.00 10.00      A   
ATOM    983  N   TRP A 106     -12.412  15.213 -13.615  1.00 10.00      A   
ATOM    984  HN  TRP A 106     -12.648  14.305 -13.897  1.00 10.00      A   
ATOM    985  CA  TRP A 106     -12.544  15.569 -12.209  1.00 10.00      A   
ATOM    986  CB  TRP A 106     -14.018  15.713 -11.824  1.00 10.00      A   
ATOM    987  CG  TRP A 106     -14.635  16.982 -12.321  1.00 10.00      A   
ATOM    988  CD1 TRP A 106     -15.541  17.115 -13.330  1.00 10.00      A   
ATOM    989  CD2 TRP A 106     -14.373  18.304 -11.840  1.00 10.00      A   
ATOM    990  NE1 TRP A 106     -15.869  18.438 -13.499  1.00 10.00      A   
ATOM    991  HE1 TRP A 106     -16.503  18.790 -14.162  1.00 10.00      A   
ATOM    992  CE2 TRP A 106     -15.160  19.188 -12.597  1.00 10.00      A   
ATOM    993  CE3 TRP A 106     -13.547  18.824 -10.840  1.00 10.00      A   
ATOM    994  CZ2 TRP A 106     -15.149  20.563 -12.383  1.00 10.00      A   
ATOM    995  CZ3 TRP A 106     -13.535  20.188 -10.629  1.00 10.00      A   
ATOM    996  CH2 TRP A 106     -14.330  21.042 -11.397  1.00 10.00      A   
ATOM    997  C   TRP A 106     -11.863  14.542 -11.318  1.00 10.00      A   
ATOM    998  O   TRP A 106     -12.192  14.416 -10.138  1.00 10.00      A   
ATOM    999  N   LEU A 107     -10.911  13.815 -11.891  1.00 10.00      A   
ATOM   1000  HN  LEU A 107     -10.697  13.967 -12.835  1.00 10.00      A   
ATOM   1001  CA  LEU A 107     -10.171  12.804 -11.148  1.00 10.00      A   
ATOM   1002  CB  LEU A 107      -9.292  11.985 -12.092  1.00 10.00      A   
ATOM   1003  CG  LEU A 107      -9.152  10.496 -11.762  1.00 10.00      A   
ATOM   1004  CD1 LEU A 107     -10.514   9.883 -11.469  1.00 10.00      A   
ATOM   1005  CD2 LEU A 107      -8.489   9.762 -12.916  1.00 10.00      A   
ATOM   1006  C   LEU A 107      -9.331  13.471 -10.066  1.00 10.00      A   
ATOM   1007  O   LEU A 107      -8.649  14.467 -10.327  1.00 10.00      A   
ATOM   1008  N   GLU A 108      -9.394  12.932  -8.855  1.00 10.00      A   
ATOM   1009  HN  GLU A 108      -9.939  12.127  -8.716  1.00 10.00      A   
ATOM   1010  CA  GLU A 108      -8.674  13.501  -7.725  1.00 10.00      A   
ATOM   1011  CB  GLU A 108      -9.641  13.792  -6.573  1.00 10.00      A   
ATOM   1012  CG  GLU A 108     -10.722  14.805  -6.915  1.00 10.00      A   
ATOM   1013  CD  GLU A 108     -11.701  15.040  -5.783  1.00 10.00      A   
ATOM   1014  OE1 GLU A 108     -11.351  15.767  -4.827  1.00 10.00      A   
ATOM   1015  OE2 GLU A 108     -12.824  14.504  -5.843  1.00 10.00      A   
ATOM   1016  C   GLU A 108      -7.539  12.612  -7.230  1.00 10.00      A   
ATOM   1017  O   GLU A 108      -6.442  13.102  -6.941  1.00 10.00      A   
ATOM   1018  N   GLU A 109      -7.786  11.313  -7.124  1.00 10.00      A   
ATOM   1019  HN  GLU A 109      -8.662  10.955  -7.396  1.00 10.00      A   
ATOM   1020  CA  GLU A 109      -6.765  10.406  -6.623  1.00 10.00      A   
ATOM   1021  CB  GLU A 109      -6.864  10.266  -5.097  1.00 10.00      A   
ATOM   1022  CG  GLU A 109      -8.265  10.457  -4.536  1.00 10.00      A   
ATOM   1023  CD  GLU A 109      -8.372  10.067  -3.078  1.00 10.00      A   
ATOM   1024  OE1 GLU A 109      -8.413   8.853  -2.781  1.00 10.00      A   
ATOM   1025  OE2 GLU A 109      -8.445  10.970  -2.222  1.00 10.00      A   
ATOM   1026  C   GLU A 109      -6.782   9.035  -7.290  1.00 10.00      A   
ATOM   1027  O   GLU A 109      -7.835   8.514  -7.655  1.00 10.00      A   
ATOM   1028  N   ILE A 110      -5.591   8.468  -7.447  1.00 10.00      A   
ATOM   1029  HN  ILE A 110      -4.794   8.954  -7.143  1.00 10.00      A   
ATOM   1030  CA  ILE A 110      -5.418   7.151  -8.043  1.00 10.00      A   
ATOM   1031  CB  ILE A 110      -4.988   7.232  -9.529  1.00 10.00      A   
ATOM   1032  CG1 ILE A 110      -6.178   7.623 -10.412  1.00 10.00      A   
ATOM   1033  CG2 ILE A 110      -4.388   5.911 -10.002  1.00 10.00      A   
ATOM   1034  CD1 ILE A 110      -5.837   7.732 -11.883  1.00 10.00      A   
ATOM   1035  C   ILE A 110      -4.373   6.371  -7.254  1.00 10.00      A   
ATOM   1036  O   ILE A 110      -3.290   6.888  -6.953  1.00 10.00      A   
ATOM   1037  N   ARG A 111      -4.714   5.146  -6.893  1.00 10.00      A   
ATOM   1038  HN  ARG A 111      -5.604   4.800  -7.144  1.00 10.00      A   
ATOM   1039  CA  ARG A 111      -3.813   4.293  -6.141  1.00 10.00      A   
ATOM   1040  CB  ARG A 111      -4.404   4.000  -4.760  1.00 10.00      A   
ATOM   1041  CG  ARG A 111      -4.796   5.250  -3.989  1.00 10.00      A   
ATOM   1042  CD  ARG A 111      -5.650   4.920  -2.778  1.00 10.00      A   
ATOM   1043  NE  ARG A 111      -6.400   6.087  -2.315  1.00 10.00      A   
ATOM   1044  HE  ARG A 111      -6.730   6.709  -3.001  1.00 10.00      A   
ATOM   1045  CZ  ARG A 111      -6.656   6.356  -1.037  1.00 10.00      A   
ATOM   1046  NH1 ARG A 111      -6.218   5.545  -0.078  1.00 10.00      A   
ATOM   1047 HH11 ARG A 111      -5.669   4.695  -0.321  1.00 10.00      A   
ATOM   1048 HH12 ARG A 111      -6.421   5.758   0.923  1.00 10.00      A   
ATOM   1049  NH2 ARG A 111      -7.346   7.442  -0.724  1.00 10.00      A   
ATOM   1050 HH21 ARG A 111      -7.685   8.088  -1.483  1.00 10.00      A   
ATOM   1051 HH22 ARG A 111      -7.556   7.665   0.276  1.00 10.00      A   
ATOM   1052  C   ARG A 111      -3.575   2.996  -6.896  1.00 10.00      A   
ATOM   1053  O   ARG A 111      -4.518   2.272  -7.211  1.00 10.00      A   
ATOM   1054  N   LEU A 112      -2.319   2.713  -7.198  1.00 10.00      A   
ATOM   1055  HN  LEU A 112      -1.605   3.328  -6.912  1.00 10.00      A   
ATOM   1056  CA  LEU A 112      -1.957   1.508  -7.926  1.00 10.00      A   
ATOM   1057  CB  LEU A 112      -1.309   1.875  -9.263  1.00 10.00      A   
ATOM   1058  CG  LEU A 112      -2.171   2.696 -10.226  1.00 10.00      A   
ATOM   1059  CD1 LEU A 112      -1.327   3.270 -11.353  1.00 10.00      A   
ATOM   1060  CD2 LEU A 112      -3.299   1.847 -10.789  1.00 10.00      A   
ATOM   1061  C   LEU A 112      -1.004   0.656  -7.103  1.00 10.00      A   
ATOM   1062  O   LEU A 112      -0.046   1.168  -6.519  1.00 10.00      A   
ATOM   1063  N   LYS A 113      -1.276  -0.640  -7.043  1.00 10.00      A   
ATOM   1064  HN  LYS A 113      -2.067  -0.985  -7.514  1.00 10.00      A   
ATOM   1065  CA  LYS A 113      -0.433  -1.562  -6.293  1.00 10.00      A   
ATOM   1066  CB  LYS A 113      -1.171  -2.131  -5.078  1.00 10.00      A   
ATOM   1067  CG  LYS A 113      -0.293  -3.013  -4.203  1.00 10.00      A   
ATOM   1068  CD  LYS A 113      -1.110  -3.819  -3.207  1.00 10.00      A   
ATOM   1069  CE  LYS A 113      -0.256  -4.888  -2.545  1.00 10.00      A   
ATOM   1070  NZ  LYS A 113      -1.023  -5.679  -1.554  1.00 10.00      A   
ATOM   1071  HZ1 LYS A 113      -1.356  -5.059  -0.790  1.00 10.00      A   
ATOM   1072  HZ2 LYS A 113      -0.419  -6.423  -1.145  1.00 10.00      A   
ATOM   1073  HZ3 LYS A 113      -1.849  -6.122  -2.012  1.00 10.00      A   
ATOM   1074  C   LYS A 113       0.052  -2.697  -7.180  1.00 10.00      A   
ATOM   1075  O   LYS A 113      -0.752  -3.385  -7.806  1.00 10.00      A   
ATOM   1076  N   ARG A 114       1.369  -2.881  -7.222  1.00 10.00      A   
ATOM   1077  HN  ARG A 114       1.947  -2.280  -6.695  1.00 10.00      A   
ATOM   1078  CA  ARG A 114       1.989  -3.932  -8.028  1.00 10.00      A   
ATOM   1079  CB  ARG A 114       1.620  -5.330  -7.505  1.00 10.00      A   
ATOM   1080  CG  ARG A 114       2.238  -5.678  -6.153  1.00 10.00      A   
ATOM   1081  CD  ARG A 114       1.670  -6.973  -5.580  1.00 10.00      A   
ATOM   1082  NE  ARG A 114       2.302  -7.335  -4.303  1.00 10.00      A   
ATOM   1083  HE  ARG A 114       3.260  -7.145  -4.210  1.00 10.00      A   
ATOM   1084  CZ  ARG A 114       1.657  -7.907  -3.280  1.00 10.00      A   
ATOM   1085  NH1 ARG A 114       0.362  -8.192  -3.369  1.00 10.00      A   
ATOM   1086 HH11 ARG A 114      -0.167  -7.975  -4.244  1.00 10.00      A   
ATOM   1087 HH12 ARG A 114      -0.142  -8.631  -2.561  1.00 10.00      A   
ATOM   1088  NH2 ARG A 114       2.307  -8.184  -2.155  1.00 10.00      A   
ATOM   1089 HH21 ARG A 114       3.317  -7.957  -2.060  1.00 10.00      A   
ATOM   1090 HH22 ARG A 114       1.800  -8.628  -1.351  1.00 10.00      A   
ATOM   1091  C   ARG A 114       1.619  -3.769  -9.503  1.00 10.00      A   
ATOM   1092  O   ARG A 114       1.202  -4.720 -10.162  1.00 10.00      A   
ATOM   1093  N   MET A 115       1.778  -2.549 -10.008  1.00 10.00      A   
ATOM   1094  HN  MET A 115       2.131  -1.838  -9.434  1.00 10.00      A   
ATOM   1095  CA  MET A 115       1.452  -2.241 -11.396  1.00 10.00      A   
ATOM   1096  CB  MET A 115       0.332  -1.194 -11.468  1.00 10.00      A   
ATOM   1097  CG  MET A 115      -1.049  -1.726 -11.116  1.00 10.00      A   
ATOM   1098  SD  MET A 115      -1.845  -2.575 -12.494  1.00 10.00      A   
ATOM   1099  CE  MET A 115      -2.464  -1.191 -13.446  1.00 10.00      A   
ATOM   1100  C   MET A 115       2.672  -1.736 -12.150  1.00 10.00      A   
ATOM   1101  O   MET A 115       3.631  -1.251 -11.551  1.00 10.00      A   
ATOM   1102  N   VAL A 116       2.633  -1.856 -13.468  1.00 10.00      A   
ATOM   1103  HN  VAL A 116       1.838  -2.258 -13.893  1.00 10.00      A   
ATOM   1104  CA  VAL A 116       3.727  -1.395 -14.306  1.00 10.00      A   
ATOM   1105  CB  VAL A 116       3.981  -2.334 -15.505  1.00 10.00      A   
ATOM   1106  CG1 VAL A 116       5.239  -1.917 -16.253  1.00 10.00      A   
ATOM   1107  CG2 VAL A 116       4.091  -3.780 -15.042  1.00 10.00      A   
ATOM   1108  C   VAL A 116       3.407   0.005 -14.818  1.00 10.00      A   
ATOM   1109  O   VAL A 116       2.734   0.171 -15.840  1.00 10.00      A   
ATOM   1110  N   VAL A 117       3.859   1.005 -14.076  1.00 10.00      A   
ATOM   1111  HN  VAL A 117       4.382   0.799 -13.274  1.00 10.00      A   
ATOM   1112  CA  VAL A 117       3.625   2.399 -14.424  1.00 10.00      A   
ATOM   1113  CB  VAL A 117       3.228   3.228 -13.182  1.00 10.00      A   
ATOM   1114  CG1 VAL A 117       2.746   4.614 -13.592  1.00 10.00      A   
ATOM   1115  CG2 VAL A 117       2.164   2.503 -12.369  1.00 10.00      A   
ATOM   1116  C   VAL A 117       4.880   3.000 -15.038  1.00 10.00      A   
ATOM   1117  O   VAL A 117       5.932   3.018 -14.408  1.00 10.00      A   
ATOM   1118  N   THR A 118       4.764   3.489 -16.262  1.00 10.00      A   
ATOM   1119  HN  THR A 118       3.894   3.459 -16.710  1.00 10.00      A   
ATOM   1120  CA  THR A 118       5.892   4.079 -16.963  1.00 10.00      A   
ATOM   1121  CB  THR A 118       5.947   3.567 -18.415  1.00 10.00      A   
ATOM   1122  OG1 THR A 118       4.644   3.106 -18.806  1.00 10.00      A   
ATOM   1123  HG1 THR A 118       4.658   2.874 -19.743  1.00 10.00      A   
ATOM   1124  CG2 THR A 118       6.945   2.427 -18.546  1.00 10.00      A   
ATOM   1125  C   THR A 118       5.800   5.608 -16.961  1.00 10.00      A   
ATOM   1126  O   THR A 118       4.774   6.177 -16.570  1.00 10.00      A   
ATOM   1127  N   ASP A 119       6.870   6.265 -17.406  1.00 10.00      A   
ATOM   1128  HN  ASP A 119       7.650   5.752 -17.711  1.00 10.00      A   
ATOM   1129  CA  ASP A 119       6.919   7.726 -17.462  1.00 10.00      A   
ATOM   1130  CB  ASP A 119       8.286   8.213 -17.965  1.00 10.00      A   
ATOM   1131  CG  ASP A 119       9.428   7.925 -17.012  1.00 10.00      A   
ATOM   1132  OD1 ASP A 119       9.317   8.264 -15.819  1.00 10.00      A   
ATOM   1133  OD2 ASP A 119      10.457   7.364 -17.458  1.00 10.00      A   
ATOM   1134  C   ASP A 119       5.831   8.250 -18.388  1.00 10.00      A   
ATOM   1135  O   ASP A 119       5.287   9.335 -18.176  1.00 10.00      A   
ATOM   1136  N   ASP A 120       5.512   7.455 -19.407  1.00 10.00      A   
ATOM   1137  HN  ASP A 120       5.995   6.604 -19.509  1.00 10.00      A   
ATOM   1138  CA  ASP A 120       4.483   7.802 -20.386  1.00 10.00      A   
ATOM   1139  CB  ASP A 120       4.288   6.646 -21.366  1.00 10.00      A   
ATOM   1140  CG  ASP A 120       4.919   6.899 -22.714  1.00 10.00      A   
ATOM   1141  OD1 ASP A 120       4.306   7.611 -23.537  1.00 10.00      A   
ATOM   1142  OD2 ASP A 120       6.025   6.374 -22.962  1.00 10.00      A   
ATOM   1143  C   ASP A 120       3.157   8.090 -19.706  1.00 10.00      A   
ATOM   1144  O   ASP A 120       2.467   9.053 -20.040  1.00 10.00      A   
ATOM   1145  N   CYS A 121       2.813   7.252 -18.739  1.00 10.00      A   
ATOM   1146  HN  CYS A 121       3.420   6.517 -18.506  1.00 10.00      A   
ATOM   1147  CA  CYS A 121       1.566   7.401 -18.006  1.00 10.00      A   
ATOM   1148  CB  CYS A 121       1.370   6.216 -17.061  1.00 10.00      A   
ATOM   1149  SG  CYS A 121       1.696   4.602 -17.809  1.00 10.00      A   
ATOM   1150  HG  CYS A 121       1.578   4.731 -19.122  1.00 10.00      A   
ATOM   1151  C   CYS A 121       1.556   8.706 -17.219  1.00 10.00      A   
ATOM   1152  O   CYS A 121       0.570   9.441 -17.233  1.00 10.00      A   
ATOM   1153  N   LEU A 122       2.673   8.995 -16.560  1.00 10.00      A   
ATOM   1154  HN  LEU A 122       3.429   8.370 -16.614  1.00 10.00      A   
ATOM   1155  CA  LEU A 122       2.809  10.211 -15.757  1.00 10.00      A   
ATOM   1156  CB  LEU A 122       4.143  10.224 -15.007  1.00 10.00      A   
ATOM   1157  CG  LEU A 122       4.425   9.014 -14.106  1.00 10.00      A   
ATOM   1158  CD1 LEU A 122       5.803   9.127 -13.475  1.00 10.00      A   
ATOM   1159  CD2 LEU A 122       3.360   8.880 -13.027  1.00 10.00      A   
ATOM   1160  C   LEU A 122       2.655  11.467 -16.610  1.00 10.00      A   
ATOM   1161  O   LEU A 122       2.041  12.449 -16.181  1.00 10.00      A   
ATOM   1162  N   GLU A 123       3.206  11.428 -17.819  1.00 10.00      A   
ATOM   1163  HN  GLU A 123       3.700  10.623 -18.095  1.00 10.00      A   
ATOM   1164  CA  GLU A 123       3.111  12.555 -18.740  1.00 10.00      A   
ATOM   1165  CB  GLU A 123       3.861  12.237 -20.034  1.00 10.00      A   
ATOM   1166  CG  GLU A 123       5.372  12.306 -19.911  1.00 10.00      A   
ATOM   1167  CD  GLU A 123       5.922  13.671 -20.268  1.00 10.00      A   
ATOM   1168  OE1 GLU A 123       5.805  14.073 -21.442  1.00 10.00      A   
ATOM   1169  OE2 GLU A 123       6.491  14.342 -19.383  1.00 10.00      A   
ATOM   1170  C   GLU A 123       1.650  12.868 -19.056  1.00 10.00      A   
ATOM   1171  O   GLU A 123       1.243  14.033 -19.105  1.00 10.00      A   
ATOM   1172  N   LEU A 124       0.864  11.815 -19.239  1.00 10.00      A   
ATOM   1173  HN  LEU A 124       1.248  10.918 -19.150  1.00 10.00      A   
ATOM   1174  CA  LEU A 124      -0.552  11.952 -19.558  1.00 10.00      A   
ATOM   1175  CB  LEU A 124      -1.119  10.623 -20.058  1.00 10.00      A   
ATOM   1176  CG  LEU A 124      -0.603  10.137 -21.412  1.00 10.00      A   
ATOM   1177  CD1 LEU A 124      -1.092   8.724 -21.691  1.00 10.00      A   
ATOM   1178  CD2 LEU A 124      -1.043  11.085 -22.516  1.00 10.00      A   
ATOM   1179  C   LEU A 124      -1.354  12.438 -18.357  1.00 10.00      A   
ATOM   1180  O   LEU A 124      -2.304  13.207 -18.509  1.00 10.00      A   
ATOM   1181  N   ILE A 125      -0.965  11.986 -17.171  1.00 10.00      A   
ATOM   1182  HN  ILE A 125      -0.197  11.373 -17.125  1.00 10.00      A   
ATOM   1183  CA  ILE A 125      -1.645  12.366 -15.935  1.00 10.00      A   
ATOM   1184  CB  ILE A 125      -1.034  11.647 -14.710  1.00 10.00      A   
ATOM   1185  CG1 ILE A 125      -1.232  10.135 -14.823  1.00 10.00      A   
ATOM   1186  CG2 ILE A 125      -1.641  12.168 -13.412  1.00 10.00      A   
ATOM   1187  CD1 ILE A 125      -0.308   9.332 -13.933  1.00 10.00      A   
ATOM   1188  C   ILE A 125      -1.586  13.874 -15.713  1.00 10.00      A   
ATOM   1189  O   ILE A 125      -2.617  14.518 -15.533  1.00 10.00      A   
ATOM   1190  N   ALA A 126      -0.379  14.425 -15.760  1.00 10.00      A   
ATOM   1191  HN  ALA A 126       0.396  13.849 -15.942  1.00 10.00      A   
ATOM   1192  CA  ALA A 126      -0.163  15.851 -15.539  1.00 10.00      A   
ATOM   1193  CB  ALA A 126       1.330  16.143 -15.498  1.00 10.00      A   
ATOM   1194  C   ALA A 126      -0.853  16.732 -16.585  1.00 10.00      A   
ATOM   1195  O   ALA A 126      -1.285  17.845 -16.283  1.00 10.00      A   
ATOM   1196  N   LYS A 127      -0.966  16.233 -17.812  1.00 10.00      A   
ATOM   1197  HN  LYS A 127      -0.628  15.333 -17.997  1.00 10.00      A   
ATOM   1198  CA  LYS A 127      -1.581  17.003 -18.890  1.00 10.00      A   
ATOM   1199  CB  LYS A 127      -0.972  16.644 -20.251  1.00 10.00      A   
ATOM   1200  CG  LYS A 127      -1.312  15.248 -20.753  1.00 10.00      A   
ATOM   1201  CD  LYS A 127      -1.134  15.142 -22.258  1.00 10.00      A   
ATOM   1202  CE  LYS A 127      -2.046  16.116 -22.986  1.00 10.00      A   
ATOM   1203  NZ  LYS A 127      -2.020  15.915 -24.455  1.00 10.00      A   
ATOM   1204  HZ1 LYS A 127      -1.162  15.396 -24.733  1.00 10.00      A   
ATOM   1205  HZ2 LYS A 127      -2.028  16.833 -24.944  1.00 10.00      A   
ATOM   1206  HZ3 LYS A 127      -2.852  15.372 -24.755  1.00 10.00      A   
ATOM   1207  C   LYS A 127      -3.100  16.854 -18.937  1.00 10.00      A   
ATOM   1208  O   LYS A 127      -3.772  17.577 -19.672  1.00 10.00      A   
ATOM   1209  N   SER A 128      -3.643  15.927 -18.164  1.00 10.00      A   
ATOM   1210  HN  SER A 128      -3.068  15.385 -17.584  1.00 10.00      A   
ATOM   1211  CA  SER A 128      -5.085  15.704 -18.158  1.00 10.00      A   
ATOM   1212  CB  SER A 128      -5.409  14.274 -18.584  1.00 10.00      A   
ATOM   1213  OG  SER A 128      -4.737  13.952 -19.791  1.00 10.00      A   
ATOM   1214  HG  SER A 128      -3.876  13.560 -19.579  1.00 10.00      A   
ATOM   1215  C   SER A 128      -5.716  16.014 -16.807  1.00 10.00      A   
ATOM   1216  O   SER A 128      -6.533  16.926 -16.692  1.00 10.00      A   
ATOM   1217  N   PHE A 129      -5.319  15.272 -15.785  1.00 10.00      A   
ATOM   1218  HN  PHE A 129      -4.624  14.596 -15.927  1.00 10.00      A   
ATOM   1219  CA  PHE A 129      -5.866  15.450 -14.449  1.00 10.00      A   
ATOM   1220  CB  PHE A 129      -5.736  14.156 -13.639  1.00 10.00      A   
ATOM   1221  CG  PHE A 129      -6.041  12.917 -14.436  1.00 10.00      A   
ATOM   1222  CD1 PHE A 129      -5.111  11.894 -14.537  1.00 10.00      A   
ATOM   1223  CD2 PHE A 129      -7.254  12.779 -15.092  1.00 10.00      A   
ATOM   1224  CE1 PHE A 129      -5.383  10.757 -15.275  1.00 10.00      A   
ATOM   1225  CE2 PHE A 129      -7.534  11.646 -15.832  1.00 10.00      A   
ATOM   1226  CZ  PHE A 129      -6.597  10.633 -15.924  1.00 10.00      A   
ATOM   1227  C   PHE A 129      -5.197  16.616 -13.733  1.00 10.00      A   
ATOM   1228  O   PHE A 129      -4.393  16.430 -12.823  1.00 10.00      A   
ATOM   1229  N   LYS A 130      -5.549  17.824 -14.155  1.00 10.00      A   
ATOM   1230  HN  LYS A 130      -6.194  17.898 -14.893  1.00 10.00      A   
ATOM   1231  CA  LYS A 130      -4.993  19.042 -13.576  1.00 10.00      A   
ATOM   1232  CB  LYS A 130      -5.292  20.237 -14.481  1.00 10.00      A   
ATOM   1233  CG  LYS A 130      -4.613  20.173 -15.840  1.00 10.00      A   
ATOM   1234  CD  LYS A 130      -5.596  20.478 -16.956  1.00 10.00      A   
ATOM   1235  CE  LYS A 130      -4.903  20.544 -18.306  1.00 10.00      A   
ATOM   1236  NZ  LYS A 130      -5.872  20.735 -19.412  1.00 10.00      A   
ATOM   1237  HZ1 LYS A 130      -6.510  19.914 -19.475  1.00 10.00      A   
ATOM   1238  HZ2 LYS A 130      -5.370  20.834 -20.314  1.00 10.00      A   
ATOM   1239  HZ3 LYS A 130      -6.442  21.587 -19.250  1.00 10.00      A   
ATOM   1240  C   LYS A 130      -5.530  19.297 -12.170  1.00 10.00      A   
ATOM   1241  O   LYS A 130      -5.062  20.196 -11.467  1.00 10.00      A   
ATOM   1242  N   ASN A 131      -6.506  18.501 -11.766  1.00 10.00      A   
ATOM   1243  HN  ASN A 131      -6.829  17.802 -12.369  1.00 10.00      A   
ATOM   1244  CA  ASN A 131      -7.110  18.633 -10.447  1.00 10.00      A   
ATOM   1245  CB  ASN A 131      -8.638  18.700 -10.551  1.00 10.00      A   
ATOM   1246  CG  ASN A 131      -9.138  20.022 -11.103  1.00 10.00      A   
ATOM   1247  OD1 ASN A 131      -8.528  21.075 -10.890  1.00 10.00      A   
ATOM   1248  ND2 ASN A 131     -10.251  19.980 -11.816  1.00 10.00      A   
ATOM   1249 HD21 ASN A 131     -10.687  19.111 -11.946  1.00 10.00      A   
ATOM   1250 HD22 ASN A 131     -10.599  20.818 -12.187  1.00 10.00      A   
ATOM   1251  C   ASN A 131      -6.693  17.475  -9.551  1.00 10.00      A   
ATOM   1252  O   ASN A 131      -7.293  17.242  -8.500  1.00 10.00      A   
ATOM   1253  N   PHE A 132      -5.662  16.753  -9.984  1.00 10.00      A   
ATOM   1254  HN  PHE A 132      -5.233  16.995 -10.834  1.00 10.00      A   
ATOM   1255  CA  PHE A 132      -5.148  15.615  -9.232  1.00 10.00      A   
ATOM   1256  CB  PHE A 132      -4.092  14.874 -10.048  1.00 10.00      A   
ATOM   1257  CG  PHE A 132      -4.197  13.380  -9.958  1.00 10.00      A   
ATOM   1258  CD1 PHE A 132      -5.279  12.714 -10.510  1.00 10.00      A   
ATOM   1259  CD2 PHE A 132      -3.210  12.643  -9.330  1.00 10.00      A   
ATOM   1260  CE1 PHE A 132      -5.372  11.339 -10.435  1.00 10.00      A   
ATOM   1261  CE2 PHE A 132      -3.297  11.269  -9.251  1.00 10.00      A   
ATOM   1262  CZ  PHE A 132      -4.378  10.618  -9.804  1.00 10.00      A   
ATOM   1263  C   PHE A 132      -4.558  16.076  -7.907  1.00 10.00      A   
ATOM   1264  O   PHE A 132      -3.876  17.102  -7.843  1.00 10.00      A   
ATOM   1265  N   LYS A 133      -4.822  15.313  -6.855  1.00 10.00      A   
ATOM   1266  HN  LYS A 133      -5.356  14.497  -6.977  1.00 10.00      A   
ATOM   1267  CA  LYS A 133      -4.342  15.656  -5.527  1.00 10.00      A   
ATOM   1268  CB  LYS A 133      -5.524  16.023  -4.622  1.00 10.00      A   
ATOM   1269  CG  LYS A 133      -6.434  17.100  -5.197  1.00 10.00      A   
ATOM   1270  CD  LYS A 133      -7.780  17.133  -4.491  1.00 10.00      A   
ATOM   1271  CE  LYS A 133      -8.764  18.029  -5.226  1.00 10.00      A   
ATOM   1272  NZ  LYS A 133     -10.087  18.074  -4.555  1.00 10.00      A   
ATOM   1273  HZ1 LYS A 133     -10.730  18.704  -5.075  1.00 10.00      A   
ATOM   1274  HZ2 LYS A 133      -9.987  18.428  -3.584  1.00 10.00      A   
ATOM   1275  HZ3 LYS A 133     -10.509  17.118  -4.523  1.00 10.00      A   
ATOM   1276  C   LYS A 133      -3.541  14.520  -4.890  1.00 10.00      A   
ATOM   1277  O   LYS A 133      -2.499  14.758  -4.281  1.00 10.00      A   
ATOM   1278  N   VAL A 134      -4.015  13.287  -5.031  1.00 10.00      A   
ATOM   1279  HN  VAL A 134      -4.828  13.138  -5.558  1.00 10.00      A   
ATOM   1280  CA  VAL A 134      -3.331  12.147  -4.422  1.00 10.00      A   
ATOM   1281  CB  VAL A 134      -4.194  11.486  -3.324  1.00 10.00      A   
ATOM   1282  CG1 VAL A 134      -3.420  10.386  -2.611  1.00 10.00      A   
ATOM   1283  CG2 VAL A 134      -4.701  12.517  -2.329  1.00 10.00      A   
ATOM   1284  C   VAL A 134      -2.932  11.088  -5.447  1.00 10.00      A   
ATOM   1285  O   VAL A 134      -3.762  10.603  -6.216  1.00 10.00      A   
ATOM   1286  N   LEU A 135      -1.658  10.728  -5.438  1.00 10.00      A   
ATOM   1287  HN  LEU A 135      -1.046  11.154  -4.795  1.00 10.00      A   
ATOM   1288  CA  LEU A 135      -1.131   9.714  -6.338  1.00 10.00      A   
ATOM   1289  CB  LEU A 135      -0.250  10.353  -7.418  1.00 10.00      A   
ATOM   1290  CG  LEU A 135       0.348   9.401  -8.462  1.00 10.00      A   
ATOM   1291  CD1 LEU A 135      -0.735   8.558  -9.121  1.00 10.00      A   
ATOM   1292  CD2 LEU A 135       1.138  10.173  -9.510  1.00 10.00      A   
ATOM   1293  C   LEU A 135      -0.328   8.698  -5.537  1.00 10.00      A   
ATOM   1294  O   LEU A 135       0.693   9.038  -4.935  1.00 10.00      A   
ATOM   1295  N   VAL A 136      -0.793   7.459  -5.518  1.00 10.00      A   
ATOM   1296  HN  VAL A 136      -1.607   7.238  -6.030  1.00 10.00      A   
ATOM   1297  CA  VAL A 136      -0.114   6.409  -4.772  1.00 10.00      A   
ATOM   1298  CB  VAL A 136      -0.992   5.844  -3.628  1.00 10.00      A   
ATOM   1299  CG1 VAL A 136      -0.271   4.730  -2.878  1.00 10.00      A   
ATOM   1300  CG2 VAL A 136      -1.412   6.950  -2.671  1.00 10.00      A   
ATOM   1301  C   VAL A 136       0.305   5.272  -5.692  1.00 10.00      A   
ATOM   1302  O   VAL A 136      -0.532   4.609  -6.299  1.00 10.00      A   
ATOM   1303  N   LEU A 137       1.602   5.066  -5.795  1.00 10.00      A   
ATOM   1304  HN  LEU A 137       2.218   5.651  -5.295  1.00 10.00      A   
ATOM   1305  CA  LEU A 137       2.153   4.006  -6.619  1.00 10.00      A   
ATOM   1306  CB  LEU A 137       3.027   4.594  -7.734  1.00 10.00      A   
ATOM   1307  CG  LEU A 137       2.347   5.603  -8.667  1.00 10.00      A   
ATOM   1308  CD1 LEU A 137       3.347   6.175  -9.660  1.00 10.00      A   
ATOM   1309  CD2 LEU A 137       1.179   4.962  -9.393  1.00 10.00      A   
ATOM   1310  C   LEU A 137       2.972   3.060  -5.747  1.00 10.00      A   
ATOM   1311  O   LEU A 137       4.160   3.285  -5.513  1.00 10.00      A   
ATOM   1312  N   SER A 138       2.335   2.002  -5.268  1.00 10.00      A   
ATOM   1313  HN  SER A 138       1.398   1.850  -5.525  1.00 10.00      A   
ATOM   1314  CA  SER A 138       2.995   1.045  -4.401  1.00 10.00      A   
ATOM   1315  CB  SER A 138       2.066   0.640  -3.248  1.00 10.00      A   
ATOM   1316  OG  SER A 138       2.673  -0.328  -2.407  1.00 10.00      A   
ATOM   1317  HG  SER A 138       2.040  -0.617  -1.741  1.00 10.00      A   
ATOM   1318  C   SER A 138       3.446  -0.179  -5.182  1.00 10.00      A   
ATOM   1319  O   SER A 138       2.683  -0.739  -5.974  1.00 10.00      A   
ATOM   1320  N   SER A 139       4.698  -0.570  -4.967  1.00 10.00      A   
ATOM   1321  HN  SER A 139       5.252  -0.045  -4.346  1.00 10.00      A   
ATOM   1322  CA  SER A 139       5.284  -1.737  -5.619  1.00 10.00      A   
ATOM   1323  CB  SER A 139       4.648  -3.020  -5.076  1.00 10.00      A   
ATOM   1324  OG  SER A 139       4.425  -2.918  -3.677  1.00 10.00      A   
ATOM   1325  HG  SER A 139       4.165  -2.012  -3.458  1.00 10.00      A   
ATOM   1326  C   SER A 139       5.160  -1.670  -7.143  1.00 10.00      A   
ATOM   1327  O   SER A 139       4.861  -2.673  -7.795  1.00 10.00      A   
ATOM   1328  N   CYS A 140       5.389  -0.490  -7.704  1.00 10.00      A   
ATOM   1329  HN  CYS A 140       5.632   0.275  -7.137  1.00 10.00      A   
ATOM   1330  CA  CYS A 140       5.301  -0.299  -9.143  1.00 10.00      A   
ATOM   1331  CB  CYS A 140       4.513   0.973  -9.454  1.00 10.00      A   
ATOM   1332  SG  CYS A 140       2.837   0.998  -8.773  1.00 10.00      A   
ATOM   1333  HG  CYS A 140       2.864   0.410  -7.583  1.00 10.00      A   
ATOM   1334  C   CYS A 140       6.690  -0.246  -9.773  1.00 10.00      A   
ATOM   1335  O   CYS A 140       7.690  -0.071  -9.078  1.00 10.00      A   
ATOM   1336  N   GLU A 141       6.753  -0.399 -11.085  1.00 10.00      A   
ATOM   1337  HN  GLU A 141       5.924  -0.529 -11.596  1.00 10.00      A   
ATOM   1338  CA  GLU A 141       8.027  -0.376 -11.791  1.00 10.00      A   
ATOM   1339  CB  GLU A 141       8.600  -1.795 -11.850  1.00 10.00      A   
ATOM   1340  CG  GLU A 141       7.672  -2.800 -12.518  1.00 10.00      A   
ATOM   1341  CD  GLU A 141       8.161  -4.228 -12.401  1.00 10.00      A   
ATOM   1342  OE1 GLU A 141       8.723  -4.756 -13.387  1.00 10.00      A   
ATOM   1343  OE2 GLU A 141       7.974  -4.835 -11.327  1.00 10.00      A   
ATOM   1344  C   GLU A 141       7.842   0.169 -13.202  1.00 10.00      A   
ATOM   1345  O   GLU A 141       6.743   0.102 -13.752  1.00 10.00      A   
ATOM   1346  N   GLY A 142       8.905   0.735 -13.769  1.00 10.00      A   
ATOM   1347  HN  GLY A 142       9.745   0.797 -13.268  1.00 10.00      A   
ATOM   1348  CA  GLY A 142       8.829   1.263 -15.120  1.00 10.00      A   
ATOM   1349  C   GLY A 142       9.245   2.717 -15.235  1.00 10.00      A   
ATOM   1350  O   GLY A 142      10.159   3.049 -15.991  1.00 10.00      A   
ATOM   1351  N   PHE A 143       8.579   3.584 -14.487  1.00 10.00      A   
ATOM   1352  HN  PHE A 143       7.865   3.254 -13.901  1.00 10.00      A   
ATOM   1353  CA  PHE A 143       8.861   5.016 -14.523  1.00 10.00      A   
ATOM   1354  CB  PHE A 143       7.718   5.829 -13.895  1.00 10.00      A   
ATOM   1355  CG  PHE A 143       7.514   5.644 -12.412  1.00 10.00      A   
ATOM   1356  CD1 PHE A 143       7.723   6.698 -11.537  1.00 10.00      A   
ATOM   1357  CD2 PHE A 143       7.092   4.429 -11.894  1.00 10.00      A   
ATOM   1358  CE1 PHE A 143       7.516   6.543 -10.179  1.00 10.00      A   
ATOM   1359  CE2 PHE A 143       6.887   4.265 -10.537  1.00 10.00      A   
ATOM   1360  CZ  PHE A 143       7.098   5.324  -9.678  1.00 10.00      A   
ATOM   1361  C   PHE A 143      10.217   5.384 -13.922  1.00 10.00      A   
ATOM   1362  O   PHE A 143      10.895   4.550 -13.317  1.00 10.00      A   
ATOM   1363  N   SER A 144      10.603   6.639 -14.099  1.00 10.00      A   
ATOM   1364  HN  SER A 144      10.009   7.258 -14.590  1.00 10.00      A   
ATOM   1365  CA  SER A 144      11.870   7.136 -13.597  1.00 10.00      A   
ATOM   1366  CB  SER A 144      12.838   7.337 -14.765  1.00 10.00      A   
ATOM   1367  OG  SER A 144      12.327   8.277 -15.698  1.00 10.00      A   
ATOM   1368  HG  SER A 144      11.499   7.933 -16.084  1.00 10.00      A   
ATOM   1369  C   SER A 144      11.677   8.451 -12.851  1.00 10.00      A   
ATOM   1370  O   SER A 144      10.545   8.878 -12.610  1.00 10.00      A   
ATOM   1371  N   THR A 145      12.784   9.091 -12.490  1.00 10.00      A   
ATOM   1372  HN  THR A 145      13.657   8.697 -12.702  1.00 10.00      A   
ATOM   1373  CA  THR A 145      12.744  10.360 -11.782  1.00 10.00      A   
ATOM   1374  CB  THR A 145      14.135  10.718 -11.221  1.00 10.00      A   
ATOM   1375  OG1 THR A 145      15.136  10.460 -12.215  1.00 10.00      A   
ATOM   1376  HG1 THR A 145      15.105  11.153 -12.887  1.00 10.00      A   
ATOM   1377  CG2 THR A 145      14.438   9.886  -9.988  1.00 10.00      A   
ATOM   1378  C   THR A 145      12.268  11.479 -12.706  1.00 10.00      A   
ATOM   1379  O   THR A 145      11.775  12.513 -12.253  1.00 10.00      A   
ATOM   1380  N   ASP A 146      12.394  11.247 -14.008  1.00 10.00      A   
ATOM   1381  HN  ASP A 146      12.763  10.387 -14.305  1.00 10.00      A   
ATOM   1382  CA  ASP A 146      11.988  12.234 -15.006  1.00 10.00      A   
ATOM   1383  CB  ASP A 146      12.518  11.874 -16.393  1.00 10.00      A   
ATOM   1384  CG  ASP A 146      13.659  12.773 -16.819  1.00 10.00      A   
ATOM   1385  OD1 ASP A 146      13.405  13.940 -17.180  1.00 10.00      A   
ATOM   1386  OD2 ASP A 146      14.818  12.323 -16.792  1.00 10.00      A   
ATOM   1387  C   ASP A 146      10.479  12.400 -15.037  1.00 10.00      A   
ATOM   1388  O   ASP A 146       9.971  13.510 -15.187  1.00 10.00      A   
ATOM   1389  N   GLY A 147       9.764  11.291 -14.883  1.00 10.00      A   
ATOM   1390  HN  GLY A 147      10.222  10.426 -14.789  1.00 10.00      A   
ATOM   1391  CA  GLY A 147       8.317  11.347 -14.873  1.00 10.00      A   
ATOM   1392  C   GLY A 147       7.808  12.101 -13.662  1.00 10.00      A   
ATOM   1393  O   GLY A 147       6.762  12.744 -13.712  1.00 10.00      A   
ATOM   1394  N   LEU A 148       8.562  12.021 -12.572  1.00 10.00      A   
ATOM   1395  HN  LEU A 148       9.379  11.480 -12.601  1.00 10.00      A   
ATOM   1396  CA  LEU A 148       8.210  12.706 -11.337  1.00 10.00      A   
ATOM   1397  CB  LEU A 148       9.132  12.258 -10.201  1.00 10.00      A   
ATOM   1398  CG  LEU A 148       9.179  10.753  -9.922  1.00 10.00      A   
ATOM   1399  CD1 LEU A 148      10.270  10.430  -8.915  1.00 10.00      A   
ATOM   1400  CD2 LEU A 148       7.829  10.255  -9.430  1.00 10.00      A   
ATOM   1401  C   LEU A 148       8.312  14.216 -11.526  1.00 10.00      A   
ATOM   1402  O   LEU A 148       7.482  14.976 -11.023  1.00 10.00      A   
ATOM   1403  N   ALA A 149       9.329  14.638 -12.272  1.00 10.00      A   
ATOM   1404  HN  ALA A 149       9.950  13.977 -12.647  1.00 10.00      A   
ATOM   1405  CA  ALA A 149       9.551  16.052 -12.546  1.00 10.00      A   
ATOM   1406  CB  ALA A 149      10.840  16.237 -13.334  1.00 10.00      A   
ATOM   1407  C   ALA A 149       8.369  16.641 -13.307  1.00 10.00      A   
ATOM   1408  O   ALA A 149       7.945  17.766 -13.040  1.00 10.00      A   
ATOM   1409  N   ALA A 150       7.833  15.863 -14.241  1.00 10.00      A   
ATOM   1410  HN  ALA A 150       8.220  14.977 -14.402  1.00 10.00      A   
ATOM   1411  CA  ALA A 150       6.690  16.291 -15.037  1.00 10.00      A   
ATOM   1412  CB  ALA A 150       6.323  15.212 -16.046  1.00 10.00      A   
ATOM   1413  C   ALA A 150       5.499  16.603 -14.133  1.00 10.00      A   
ATOM   1414  O   ALA A 150       4.804  17.604 -14.316  1.00 10.00      A   
ATOM   1415  N   ILE A 151       5.278  15.737 -13.149  1.00 10.00      A   
ATOM   1416  HN  ILE A 151       5.871  14.957 -13.058  1.00 10.00      A   
ATOM   1417  CA  ILE A 151       4.182  15.910 -12.201  1.00 10.00      A   
ATOM   1418  CB  ILE A 151       4.006  14.652 -11.320  1.00 10.00      A   
ATOM   1419  CG1 ILE A 151       3.658  13.429 -12.177  1.00 10.00      A   
ATOM   1420  CG2 ILE A 151       2.957  14.873 -10.237  1.00 10.00      A   
ATOM   1421  CD1 ILE A 151       2.320  13.520 -12.881  1.00 10.00      A   
ATOM   1422  C   ILE A 151       4.450  17.118 -11.307  1.00 10.00      A   
ATOM   1423  O   ILE A 151       3.580  17.962 -11.101  1.00 10.00      A   
ATOM   1424  N   ALA A 152       5.681  17.204 -10.826  1.00 10.00      A   
ATOM   1425  HN  ALA A 152       6.332  16.510 -11.076  1.00 10.00      A   
ATOM   1426  CA  ALA A 152       6.110  18.283  -9.938  1.00 10.00      A   
ATOM   1427  CB  ALA A 152       7.560  18.068  -9.533  1.00 10.00      A   
ATOM   1428  C   ALA A 152       5.953  19.667 -10.562  1.00 10.00      A   
ATOM   1429  O   ALA A 152       5.571  20.624  -9.883  1.00 10.00      A   
ATOM   1430  N   ALA A 153       6.238  19.773 -11.849  1.00 10.00      A   
ATOM   1431  HN  ALA A 153       6.522  18.973 -12.346  1.00 10.00      A   
ATOM   1432  CA  ALA A 153       6.157  21.051 -12.540  1.00 10.00      A   
ATOM   1433  CB  ALA A 153       7.200  21.117 -13.646  1.00 10.00      A   
ATOM   1434  C   ALA A 153       4.766  21.352 -13.097  1.00 10.00      A   
ATOM   1435  O   ALA A 153       4.526  22.447 -13.606  1.00 10.00      A   
ATOM   1436  N   THR A 154       3.845  20.407 -12.992  1.00 10.00      A   
ATOM   1437  HN  THR A 154       4.063  19.561 -12.545  1.00 10.00      A   
ATOM   1438  CA  THR A 154       2.505  20.619 -13.525  1.00 10.00      A   
ATOM   1439  CB  THR A 154       2.143  19.579 -14.602  1.00 10.00      A   
ATOM   1440  OG1 THR A 154       3.251  19.419 -15.503  1.00 10.00      A   
ATOM   1441  HG1 THR A 154       3.935  18.880 -15.079  1.00 10.00      A   
ATOM   1442  CG2 THR A 154       0.921  20.034 -15.385  1.00 10.00      A   
ATOM   1443  C   THR A 154       1.431  20.632 -12.439  1.00 10.00      A   
ATOM   1444  O   THR A 154       0.712  21.622 -12.288  1.00 10.00      A   
ATOM   1445  N   CYS A 155       1.337  19.547 -11.683  1.00 10.00      A   
ATOM   1446  HN  CYS A 155       1.966  18.806 -11.825  1.00 10.00      A   
ATOM   1447  CA  CYS A 155       0.337  19.425 -10.634  1.00 10.00      A   
ATOM   1448  CB  CYS A 155       0.321  18.003 -10.078  1.00 10.00      A   
ATOM   1449  SG  CYS A 155       0.095  16.736 -11.348  1.00 10.00      A   
ATOM   1450  HG  CYS A 155      -0.600  15.744 -10.807  1.00 10.00      A   
ATOM   1451  C   CYS A 155       0.531  20.461  -9.527  1.00 10.00      A   
ATOM   1452  O   CYS A 155       1.459  20.376  -8.725  1.00 10.00      A   
ATOM   1453  N   ARG A 156      -0.353  21.448  -9.507  1.00 10.00      A   
ATOM   1454  HN  ARG A 156      -1.059  21.460 -10.186  1.00 10.00      A   
ATOM   1455  CA  ARG A 156      -0.307  22.515  -8.516  1.00 10.00      A   
ATOM   1456  CB  ARG A 156      -0.740  23.843  -9.150  1.00 10.00      A   
ATOM   1457  CG  ARG A 156      -2.060  23.758  -9.907  1.00 10.00      A   
ATOM   1458  CD  ARG A 156      -2.499  25.115 -10.430  1.00 10.00      A   
ATOM   1459  NE  ARG A 156      -3.152  25.918  -9.400  1.00 10.00      A   
ATOM   1460  HE  ARG A 156      -3.217  25.529  -8.496  1.00 10.00      A   
ATOM   1461  CZ  ARG A 156      -3.648  27.136  -9.603  1.00 10.00      A   
ATOM   1462  NH1 ARG A 156      -3.563  27.705 -10.802  1.00 10.00      A   
ATOM   1463 HH11 ARG A 156      -3.104  27.202 -11.595  1.00 10.00      A   
ATOM   1464 HH12 ARG A 156      -3.954  28.663 -10.958  1.00 10.00      A   
ATOM   1465  NH2 ARG A 156      -4.232  27.781  -8.603  1.00 10.00      A   
ATOM   1466 HH21 ARG A 156      -4.299  27.332  -7.662  1.00 10.00      A   
ATOM   1467 HH22 ARG A 156      -4.628  28.736  -8.752  1.00 10.00      A   
ATOM   1468  C   ARG A 156      -1.214  22.189  -7.339  1.00 10.00      A   
ATOM   1469  O   ARG A 156      -1.205  22.879  -6.324  1.00 10.00      A   
ATOM   1470  N   ASN A 157      -2.004  21.138  -7.494  1.00 10.00      A   
ATOM   1471  HN  ASN A 157      -1.966  20.635  -8.335  1.00 10.00      A   
ATOM   1472  CA  ASN A 157      -2.930  20.709  -6.454  1.00 10.00      A   
ATOM   1473  CB  ASN A 157      -4.339  20.535  -7.026  1.00 10.00      A   
ATOM   1474  CG  ASN A 157      -5.118  21.836  -7.068  1.00 10.00      A   
ATOM   1475  OD1 ASN A 157      -4.998  22.619  -8.012  1.00 10.00      A   
ATOM   1476  ND2 ASN A 157      -5.930  22.074  -6.049  1.00 10.00      A   
ATOM   1477 HD21 ASN A 157      -5.978  21.408  -5.330  1.00 10.00      A   
ATOM   1478 HD22 ASN A 157      -6.453  22.907  -6.055  1.00 10.00      A   
ATOM   1479  C   ASN A 157      -2.472  19.405  -5.824  1.00 10.00      A   
ATOM   1480  O   ASN A 157      -3.197  18.807  -5.031  1.00 10.00      A   
ATOM   1481  N   LEU A 158      -1.267  18.970  -6.181  1.00 10.00      A   
ATOM   1482  HN  LEU A 158      -0.732  19.503  -6.807  1.00 10.00      A   
ATOM   1483  CA  LEU A 158      -0.711  17.729  -5.649  1.00 10.00      A   
ATOM   1484  CB  LEU A 158       0.620  17.406  -6.335  1.00 10.00      A   
ATOM   1485  CG  LEU A 158       1.359  16.158  -5.843  1.00 10.00      A   
ATOM   1486  CD1 LEU A 158       0.527  14.902  -6.072  1.00 10.00      A   
ATOM   1487  CD2 LEU A 158       2.717  16.041  -6.523  1.00 10.00      A   
ATOM   1488  C   LEU A 158      -0.527  17.840  -4.137  1.00 10.00      A   
ATOM   1489  O   LEU A 158       0.070  18.801  -3.645  1.00 10.00      A   
ATOM   1490  N   LYS A 159      -1.051  16.867  -3.409  1.00 10.00      A   
ATOM   1491  HN  LYS A 159      -1.509  16.122  -3.863  1.00 10.00      A   
ATOM   1492  CA  LYS A 159      -0.968  16.869  -1.958  1.00 10.00      A   
ATOM   1493  CB  LYS A 159      -2.373  16.898  -1.351  1.00 10.00      A   
ATOM   1494  CG  LYS A 159      -3.171  18.154  -1.660  1.00 10.00      A   
ATOM   1495  CD  LYS A 159      -4.587  18.056  -1.114  1.00 10.00      A   
ATOM   1496  CE  LYS A 159      -4.590  17.986   0.403  1.00 10.00      A   
ATOM   1497  NZ  LYS A 159      -5.963  17.860   0.949  1.00 10.00      A   
ATOM   1498  HZ1 LYS A 159      -6.431  17.013   0.557  1.00 10.00      A   
ATOM   1499  HZ2 LYS A 159      -6.524  18.699   0.702  1.00 10.00      A   
ATOM   1500  HZ3 LYS A 159      -5.925  17.773   1.985  1.00 10.00      A   
ATOM   1501  C   LYS A 159      -0.226  15.651  -1.433  1.00 10.00      A   
ATOM   1502  O   LYS A 159       0.700  15.777  -0.635  1.00 10.00      A   
ATOM   1503  N   GLU A 160      -0.627  14.470  -1.885  1.00 10.00      A   
ATOM   1504  HN  GLU A 160      -1.349  14.427  -2.551  1.00 10.00      A   
ATOM   1505  CA  GLU A 160      -0.015  13.230  -1.418  1.00 10.00      A   
ATOM   1506  CB  GLU A 160      -1.033  12.408  -0.623  1.00 10.00      A   
ATOM   1507  CG  GLU A 160      -1.670  13.170   0.533  1.00 10.00      A   
ATOM   1508  CD  GLU A 160      -2.953  12.539   1.039  1.00 10.00      A   
ATOM   1509  OE1 GLU A 160      -4.041  13.112   0.800  1.00 10.00      A   
ATOM   1510  OE2 GLU A 160      -2.879  11.477   1.684  1.00 10.00      A   
ATOM   1511  C   GLU A 160       0.566  12.398  -2.558  1.00 10.00      A   
ATOM   1512  O   GLU A 160      -0.144  12.009  -3.492  1.00 10.00      A   
ATOM   1513  N   LEU A 161       1.865  12.144  -2.477  1.00 10.00      A   
ATOM   1514  HN  LEU A 161       2.375  12.515  -1.722  1.00 10.00      A   
ATOM   1515  CA  LEU A 161       2.568  11.348  -3.470  1.00 10.00      A   
ATOM   1516  CB  LEU A 161       3.510  12.228  -4.306  1.00 10.00      A   
ATOM   1517  CG  LEU A 161       4.282  11.522  -5.429  1.00 10.00      A   
ATOM   1518  CD1 LEU A 161       3.328  10.809  -6.375  1.00 10.00      A   
ATOM   1519  CD2 LEU A 161       5.148  12.511  -6.194  1.00 10.00      A   
ATOM   1520  C   LEU A 161       3.349  10.231  -2.784  1.00 10.00      A   
ATOM   1521  O   LEU A 161       4.348  10.479  -2.106  1.00 10.00      A   
ATOM   1522  N   ASP A 162       2.883   9.002  -2.957  1.00 10.00      A   
ATOM   1523  HN  ASP A 162       2.093   8.866  -3.525  1.00 10.00      A   
ATOM   1524  CA  ASP A 162       3.524   7.843  -2.350  1.00 10.00      A   
ATOM   1525  CB  ASP A 162       2.536   7.093  -1.450  1.00 10.00      A   
ATOM   1526  CG  ASP A 162       3.184   5.968  -0.661  1.00 10.00      A   
ATOM   1527  OD1 ASP A 162       3.226   6.060   0.587  1.00 10.00      A   
ATOM   1528  OD2 ASP A 162       3.644   4.990  -1.274  1.00 10.00      A   
ATOM   1529  C   ASP A 162       4.049   6.899  -3.422  1.00 10.00      A   
ATOM   1530  O   ASP A 162       3.332   6.559  -4.361  1.00 10.00      A   
ATOM   1531  N   LEU A 163       5.298   6.488  -3.281  1.00 10.00      A   
ATOM   1532  HN  LEU A 163       5.823   6.813  -2.521  1.00 10.00      A   
ATOM   1533  CA  LEU A 163       5.921   5.574  -4.233  1.00 10.00      A   
ATOM   1534  CB  LEU A 163       6.939   6.334  -5.097  1.00 10.00      A   
ATOM   1535  CG  LEU A 163       6.476   7.664  -5.698  1.00 10.00      A   
ATOM   1536  CD1 LEU A 163       7.671   8.485  -6.156  1.00 10.00      A   
ATOM   1537  CD2 LEU A 163       5.516   7.427  -6.852  1.00 10.00      A   
ATOM   1538  C   LEU A 163       6.635   4.448  -3.487  1.00 10.00      A   
ATOM   1539  O   LEU A 163       7.704   3.998  -3.905  1.00 10.00      A   
ATOM   1540  N   ARG A 164       6.039   3.989  -2.390  1.00 10.00      A   
ATOM   1541  HN  ARG A 164       5.157   4.355  -2.127  1.00 10.00      A   
ATOM   1542  CA  ARG A 164       6.644   2.940  -1.571  1.00 10.00      A   
ATOM   1543  CB  ARG A 164       5.887   2.763  -0.252  1.00 10.00      A   
ATOM   1544  CG  ARG A 164       4.497   2.161  -0.389  1.00 10.00      A   
ATOM   1545  CD  ARG A 164       3.670   2.420   0.859  1.00 10.00      A   
ATOM   1546  NE  ARG A 164       2.391   1.706   0.839  1.00 10.00      A   
ATOM   1547  HE  ARG A 164       2.422   0.725   0.929  1.00 10.00      A   
ATOM   1548  CZ  ARG A 164       1.206   2.307   0.708  1.00 10.00      A   
ATOM   1549  NH1 ARG A 164       1.130   3.629   0.581  1.00 10.00      A   
ATOM   1550 HH11 ARG A 164       2.000   4.211   0.578  1.00 10.00      A   
ATOM   1551 HH12 ARG A 164       0.198   4.091   0.482  1.00 10.00      A   
ATOM   1552  NH2 ARG A 164       0.090   1.583   0.709  1.00 10.00      A   
ATOM   1553 HH21 ARG A 164      -0.838   2.055   0.609  1.00 10.00      A   
ATOM   1554 HH22 ARG A 164       0.130   0.543   0.814  1.00 10.00      A   
ATOM   1555  C   ARG A 164       6.771   1.605  -2.307  1.00 10.00      A   
ATOM   1556  O   ARG A 164       5.887   1.213  -3.077  1.00 10.00      A   
ATOM   1557  N   GLU A 165       7.905   0.936  -2.082  1.00 10.00      A   
ATOM   1558  HN  GLU A 165       8.576   1.338  -1.484  1.00 10.00      A   
ATOM   1559  CA  GLU A 165       8.198  -0.375  -2.679  1.00 10.00      A   
ATOM   1560  CB  GLU A 165       7.175  -1.431  -2.233  1.00 10.00      A   
ATOM   1561  CG  GLU A 165       7.611  -2.272  -1.041  1.00 10.00      A   
ATOM   1562  CD  GLU A 165       8.213  -1.443   0.072  1.00 10.00      A   
ATOM   1563  OE1 GLU A 165       7.445  -0.856   0.865  1.00 10.00      A   
ATOM   1564  OE2 GLU A 165       9.457  -1.369   0.152  1.00 10.00      A   
ATOM   1565  C   GLU A 165       8.312  -0.345  -4.205  1.00 10.00      A   
ATOM   1566  O   GLU A 165       8.408  -1.396  -4.843  1.00 10.00      A   
ATOM   1567  N   SER A 166       8.314   0.846  -4.788  1.00 10.00      A   
ATOM   1568  HN  SER A 166       8.243   1.652  -4.234  1.00 10.00      A   
ATOM   1569  CA  SER A 166       8.409   0.983  -6.233  1.00 10.00      A   
ATOM   1570  CB  SER A 166       7.616   2.201  -6.710  1.00 10.00      A   
ATOM   1571  OG  SER A 166       6.223   1.960  -6.586  1.00 10.00      A   
ATOM   1572  HG  SER A 166       5.812   2.669  -6.069  1.00 10.00      A   
ATOM   1573  C   SER A 166       9.858   1.032  -6.724  1.00 10.00      A   
ATOM   1574  O   SER A 166      10.784   1.284  -5.953  1.00 10.00      A   
ATOM   1575  N   ASP A 167      10.041   0.765  -8.008  1.00 10.00      A   
ATOM   1576  HN  ASP A 167       9.257   0.546  -8.565  1.00 10.00      A   
ATOM   1577  CA  ASP A 167      11.361   0.776  -8.626  1.00 10.00      A   
ATOM   1578  CB  ASP A 167      11.721  -0.627  -9.124  1.00 10.00      A   
ATOM   1579  CG  ASP A 167      13.137  -0.731  -9.664  1.00 10.00      A   
ATOM   1580  OD1 ASP A 167      14.061  -0.974  -8.861  1.00 10.00      A   
ATOM   1581  OD2 ASP A 167      13.329  -0.604 -10.894  1.00 10.00      A   
ATOM   1582  C   ASP A 167      11.384   1.765  -9.787  1.00 10.00      A   
ATOM   1583  O   ASP A 167      10.629   1.619 -10.752  1.00 10.00      A   
ATOM   1584  N   VAL A 168      12.229   2.784  -9.681  1.00 10.00      A   
ATOM   1585  HN  VAL A 168      12.790   2.859  -8.878  1.00 10.00      A   
ATOM   1586  CA  VAL A 168      12.336   3.800 -10.725  1.00 10.00      A   
ATOM   1587  CB  VAL A 168      11.821   5.181 -10.238  1.00 10.00      A   
ATOM   1588  CG1 VAL A 168      10.534   5.025  -9.443  1.00 10.00      A   
ATOM   1589  CG2 VAL A 168      12.871   5.916  -9.414  1.00 10.00      A   
ATOM   1590  C   VAL A 168      13.773   3.941 -11.230  1.00 10.00      A   
ATOM   1591  O   VAL A 168      14.708   3.426 -10.617  1.00 10.00      A   
ATOM   1592  N   ASP A 169      13.935   4.624 -12.358  1.00 10.00      A   
ATOM   1593  HN  ASP A 169      13.144   4.971 -12.820  1.00 10.00      A   
ATOM   1594  CA  ASP A 169      15.258   4.859 -12.931  1.00 10.00      A   
ATOM   1595  CB  ASP A 169      15.180   5.009 -14.452  1.00 10.00      A   
ATOM   1596  CG  ASP A 169      16.539   5.236 -15.089  1.00 10.00      A   
ATOM   1597  OD1 ASP A 169      16.813   6.367 -15.542  1.00 10.00      A   
ATOM   1598  OD2 ASP A 169      17.335   4.273 -15.146  1.00 10.00      A   
ATOM   1599  C   ASP A 169      15.867   6.108 -12.307  1.00 10.00      A   
ATOM   1600  O   ASP A 169      15.313   7.204 -12.425  1.00 10.00      A   
ATOM   1601  N   ASP A 170      16.994   5.934 -11.636  1.00 10.00      A   
ATOM   1602  HN  ASP A 170      17.397   5.038 -11.601  1.00 10.00      A   
ATOM   1603  CA  ASP A 170      17.667   7.037 -10.962  1.00 10.00      A   
ATOM   1604  CB  ASP A 170      18.600   6.506  -9.865  1.00 10.00      A   
ATOM   1605  CG  ASP A 170      17.868   5.876  -8.693  1.00 10.00      A   
ATOM   1606  OD1 ASP A 170      17.633   6.579  -7.683  1.00 10.00      A   
ATOM   1607  OD2 ASP A 170      17.535   4.673  -8.772  1.00 10.00      A   
ATOM   1608  C   ASP A 170      18.461   7.892 -11.945  1.00 10.00      A   
ATOM   1609  O   ASP A 170      19.594   7.552 -12.303  1.00 10.00      A   
ATOM   1610  N   VAL A 171      17.864   8.996 -12.388  1.00 10.00      A   
ATOM   1611  HN  VAL A 171      16.954   9.204 -12.084  1.00 10.00      A   
ATOM   1612  CA  VAL A 171      18.527   9.901 -13.321  1.00 10.00      A   
ATOM   1613  CB  VAL A 171      17.528  10.565 -14.295  1.00 10.00      A   
ATOM   1614  CG1 VAL A 171      18.251  11.449 -15.304  1.00 10.00      A   
ATOM   1615  CG2 VAL A 171      16.689   9.517 -15.008  1.00 10.00      A   
ATOM   1616  C   VAL A 171      19.292  10.978 -12.557  1.00 10.00      A   
ATOM   1617  O   VAL A 171      20.522  11.007 -12.566  1.00 10.00      A   
ATOM   1618  N   SER A 172      18.556  11.857 -11.890  1.00 10.00      A   
ATOM   1619  HN  SER A 172      17.578  11.778 -11.919  1.00 10.00      A   
ATOM   1620  CA  SER A 172      19.151  12.933 -11.106  1.00 10.00      A   
ATOM   1621  CB  SER A 172      19.569  14.103 -12.004  1.00 10.00      A   
ATOM   1622  OG  SER A 172      20.660  13.743 -12.842  1.00 10.00      A   
ATOM   1623  HG  SER A 172      20.836  12.795 -12.744  1.00 10.00      A   
ATOM   1624  C   SER A 172      18.176  13.405 -10.033  1.00 10.00      A   
ATOM   1625  O   SER A 172      16.963  13.367 -10.235  1.00 10.00      A   
ATOM   1626  N   GLY A 173      18.708  13.855  -8.902  1.00 10.00      A   
ATOM   1627  HN  GLY A 173      19.688  13.869  -8.802  1.00 10.00      A   
ATOM   1628  CA  GLY A 173      17.868  14.320  -7.809  1.00 10.00      A   
ATOM   1629  C   GLY A 173      17.477  15.780  -7.940  1.00 10.00      A   
ATOM   1630  O   GLY A 173      16.867  16.347  -7.030  1.00 10.00      A   
ATOM   1631  N   HIS A 174      17.811  16.383  -9.079  1.00 10.00      A   
ATOM   1632  HN  HIS A 174      18.287  15.872  -9.763  1.00 10.00      A   
ATOM   1633  CA  HIS A 174      17.496  17.786  -9.341  1.00 10.00      A   
ATOM   1634  CB  HIS A 174      18.357  18.309 -10.497  1.00 10.00      A   
ATOM   1635  CG  HIS A 174      18.944  19.673 -10.280  1.00 10.00      A   
ATOM   1636  ND1 HIS A 174      18.149  20.787 -10.121  1.00 10.00      A   
ATOM   1637  CD2 HIS A 174      20.247  20.051 -10.235  1.00 10.00      A   
ATOM   1638  CE1 HIS A 174      18.981  21.807  -9.988  1.00 10.00      A   
ATOM   1639  NE2 HIS A 174      20.257  21.410 -10.053  1.00 10.00      A   
ATOM   1640  HE2 HIS A 174      21.053  21.990 -10.013  1.00 10.00      A   
ATOM   1641  C   HIS A 174      16.012  17.951  -9.683  1.00 10.00      A   
ATOM   1642  O   HIS A 174      15.543  19.054  -9.961  1.00 10.00      A   
ATOM   1643  N   TRP A 175      15.274  16.843  -9.653  1.00 10.00      A   
ATOM   1644  HN  TRP A 175      15.703  15.993  -9.420  1.00 10.00      A   
ATOM   1645  CA  TRP A 175      13.846  16.862  -9.960  1.00 10.00      A   
ATOM   1646  CB  TRP A 175      13.308  15.449 -10.234  1.00 10.00      A   
ATOM   1647  CG  TRP A 175      13.316  14.527  -9.050  1.00 10.00      A   
ATOM   1648  CD1 TRP A 175      14.369  13.787  -8.598  1.00 10.00      A   
ATOM   1649  CD2 TRP A 175      12.219  14.235  -8.175  1.00 10.00      A   
ATOM   1650  NE1 TRP A 175      13.997  13.055  -7.498  1.00 10.00      A   
ATOM   1651  HE1 TRP A 175      14.580  12.446  -6.993  1.00 10.00      A   
ATOM   1652  CE2 TRP A 175      12.683  13.315  -7.216  1.00 10.00      A   
ATOM   1653  CE3 TRP A 175      10.889  14.664  -8.107  1.00 10.00      A   
ATOM   1654  CZ2 TRP A 175      11.866  12.814  -6.205  1.00 10.00      A   
ATOM   1655  CZ3 TRP A 175      10.082  14.168  -7.103  1.00 10.00      A   
ATOM   1656  CH2 TRP A 175      10.573  13.254  -6.164  1.00 10.00      A   
ATOM   1657  C   TRP A 175      13.049  17.547  -8.856  1.00 10.00      A   
ATOM   1658  O   TRP A 175      11.948  18.042  -9.090  1.00 10.00      A   
ATOM   1659  N   LEU A 176      13.615  17.586  -7.653  1.00 10.00      A   
ATOM   1660  HN  LEU A 176      14.494  17.169  -7.523  1.00 10.00      A   
ATOM   1661  CA  LEU A 176      12.951  18.226  -6.523  1.00 10.00      A   
ATOM   1662  CB  LEU A 176      13.675  17.907  -5.213  1.00 10.00      A   
ATOM   1663  CG  LEU A 176      13.476  16.500  -4.648  1.00 10.00      A   
ATOM   1664  CD1 LEU A 176      14.284  16.327  -3.372  1.00 10.00      A   
ATOM   1665  CD2 LEU A 176      12.001  16.233  -4.386  1.00 10.00      A   
ATOM   1666  C   LEU A 176      12.885  19.738  -6.724  1.00 10.00      A   
ATOM   1667  O   LEU A 176      12.042  20.422  -6.137  1.00 10.00      A   
ATOM   1668  N   SER A 177      13.781  20.246  -7.557  1.00 10.00      A   
ATOM   1669  HN  SER A 177      14.435  19.648  -7.975  1.00 10.00      A   
ATOM   1670  CA  SER A 177      13.844  21.668  -7.857  1.00 10.00      A   
ATOM   1671  CB  SER A 177      15.236  22.016  -8.389  1.00 10.00      A   
ATOM   1672  OG  SER A 177      16.219  21.166  -7.815  1.00 10.00      A   
ATOM   1673  HG  SER A 177      16.873  20.926  -8.489  1.00 10.00      A   
ATOM   1674  C   SER A 177      12.770  22.061  -8.869  1.00 10.00      A   
ATOM   1675  O   SER A 177      12.582  23.241  -9.161  1.00 10.00      A   
ATOM   1676  N   HIS A 178      12.055  21.066  -9.392  1.00 10.00      A   
ATOM   1677  HN  HIS A 178      12.236  20.141  -9.110  1.00 10.00      A   
ATOM   1678  CA  HIS A 178      10.997  21.317 -10.363  1.00 10.00      A   
ATOM   1679  CB  HIS A 178      10.661  20.052 -11.158  1.00 10.00      A   
ATOM   1680  CG  HIS A 178      11.511  19.859 -12.373  1.00 10.00      A   
ATOM   1681  ND1 HIS A 178      11.073  20.238 -13.618  1.00 10.00      A   
ATOM   1682  CD2 HIS A 178      12.751  19.322 -12.479  1.00 10.00      A   
ATOM   1683  CE1 HIS A 178      12.048  19.921 -14.454  1.00 10.00      A   
ATOM   1684  NE2 HIS A 178      13.080  19.366 -13.809  1.00 10.00      A   
ATOM   1685  HE2 HIS A 178      13.914  19.033 -14.215  1.00 10.00      A   
ATOM   1686  C   HIS A 178       9.753  21.855  -9.668  1.00 10.00      A   
ATOM   1687  O   HIS A 178       8.857  22.406 -10.309  1.00 10.00      A   
ATOM   1688  N   PHE A 179       9.708  21.690  -8.351  1.00 10.00      A   
ATOM   1689  HN  PHE A 179      10.457  21.248  -7.903  1.00 10.00      A   
ATOM   1690  CA  PHE A 179       8.591  22.170  -7.551  1.00 10.00      A   
ATOM   1691  CB  PHE A 179       8.583  21.499  -6.173  1.00 10.00      A   
ATOM   1692  CG  PHE A 179       7.950  20.140  -6.156  1.00 10.00      A   
ATOM   1693  CD1 PHE A 179       8.724  19.003  -5.983  1.00 10.00      A   
ATOM   1694  CD2 PHE A 179       6.583  19.999  -6.317  1.00 10.00      A   
ATOM   1695  CE1 PHE A 179       8.146  17.750  -5.972  1.00 10.00      A   
ATOM   1696  CE2 PHE A 179       5.998  18.750  -6.307  1.00 10.00      A   
ATOM   1697  CZ  PHE A 179       6.780  17.624  -6.135  1.00 10.00      A   
ATOM   1698  C   PHE A 179       8.706  23.674  -7.371  1.00 10.00      A   
ATOM   1699  O   PHE A 179       9.646  24.155  -6.731  1.00 10.00      A   
ATOM   1700  N   PRO A 180       7.763  24.442  -7.939  1.00 10.00      A   
ATOM   1701  CA  PRO A 180       7.778  25.901  -7.830  1.00 10.00      A   
ATOM   1702  CB  PRO A 180       6.602  26.344  -8.707  1.00 10.00      A   
ATOM   1703  CG  PRO A 180       5.709  25.155  -8.768  1.00 10.00      A   
ATOM   1704  CD  PRO A 180       6.612  23.956  -8.716  1.00 10.00      A   
ATOM   1705  C   PRO A 180       7.560  26.344  -6.389  1.00 10.00      A   
ATOM   1706  O   PRO A 180       6.983  25.611  -5.586  1.00 10.00      A   
ATOM   1707  N   ASP A 181       7.998  27.552  -6.070  1.00 10.00      A   
ATOM   1708  HN  ASP A 181       8.424  28.106  -6.760  1.00 10.00      A   
ATOM   1709  CA  ASP A 181       7.862  28.083  -4.719  1.00 10.00      A   
ATOM   1710  CB  ASP A 181       8.716  29.340  -4.544  1.00 10.00      A   
ATOM   1711  CG  ASP A 181       8.990  29.680  -3.090  1.00 10.00      A   
ATOM   1712  OD1 ASP A 181       9.444  28.793  -2.331  1.00 10.00      A   
ATOM   1713  OD2 ASP A 181       8.773  30.849  -2.706  1.00 10.00      A   
ATOM   1714  C   ASP A 181       6.396  28.339  -4.367  1.00 10.00      A   
ATOM   1715  O   ASP A 181       6.049  28.573  -3.209  1.00 10.00      A   
ATOM   1716  N   THR A 182       5.539  28.296  -5.381  1.00 10.00      A   
ATOM   1717  HN  THR A 182       5.878  28.142  -6.285  1.00 10.00      A   
ATOM   1718  CA  THR A 182       4.112  28.483  -5.192  1.00 10.00      A   
ATOM   1719  CB  THR A 182       3.441  28.832  -6.529  1.00 10.00      A   
ATOM   1720  OG1 THR A 182       4.173  28.216  -7.598  1.00 10.00      A   
ATOM   1721  HG1 THR A 182       3.716  27.409  -7.873  1.00 10.00      A   
ATOM   1722  CG2 THR A 182       3.434  30.331  -6.739  1.00 10.00      A   
ATOM   1723  C   THR A 182       3.489  27.202  -4.645  1.00 10.00      A   
ATOM   1724  O   THR A 182       2.474  27.235  -3.943  1.00 10.00      A   
ATOM   1725  N   TYR A 183       4.122  26.072  -4.956  1.00 10.00      A   
ATOM   1726  HN  TYR A 183       4.949  26.117  -5.481  1.00 10.00      A   
ATOM   1727  CA  TYR A 183       3.647  24.773  -4.512  1.00 10.00      A   
ATOM   1728  CB  TYR A 183       4.411  23.658  -5.233  1.00 10.00      A   
ATOM   1729  CG  TYR A 183       3.977  22.261  -4.855  1.00 10.00      A   
ATOM   1730  CD1 TYR A 183       2.942  21.628  -5.529  1.00 10.00      A   
ATOM   1731  CD2 TYR A 183       4.615  21.571  -3.833  1.00 10.00      A   
ATOM   1732  CE1 TYR A 183       2.553  20.349  -5.193  1.00 10.00      A   
ATOM   1733  CE2 TYR A 183       4.234  20.292  -3.492  1.00 10.00      A   
ATOM   1734  CZ  TYR A 183       3.205  19.686  -4.174  1.00 10.00      A   
ATOM   1735  OH  TYR A 183       2.826  18.411  -3.838  1.00 10.00      A   
ATOM   1736  HH  TYR A 183       1.914  18.422  -3.521  1.00 10.00      A   
ATOM   1737  C   TYR A 183       3.810  24.639  -3.006  1.00 10.00      A   
ATOM   1738  O   TYR A 183       4.925  24.508  -2.495  1.00 10.00      A   
ATOM   1739  N   THR A 184       2.695  24.682  -2.308  1.00 10.00      A   
ATOM   1740  HN  THR A 184       1.840  24.793  -2.784  1.00 10.00      A   
ATOM   1741  CA  THR A 184       2.691  24.586  -0.859  1.00 10.00      A   
ATOM   1742  CB  THR A 184       2.500  25.986  -0.242  1.00 10.00      A   
ATOM   1743  OG1 THR A 184       1.555  26.731  -1.032  1.00 10.00      A   
ATOM   1744  HG1 THR A 184       2.005  27.117  -1.794  1.00 10.00      A   
ATOM   1745  CG2 THR A 184       3.822  26.735  -0.208  1.00 10.00      A   
ATOM   1746  C   THR A 184       1.565  23.673  -0.382  1.00 10.00      A   
ATOM   1747  O   THR A 184       1.099  23.781   0.753  1.00 10.00      A   
ATOM   1748  N   SER A 185       1.139  22.763  -1.249  1.00 10.00      A   
ATOM   1749  HN  SER A 185       1.557  22.711  -2.131  1.00 10.00      A   
ATOM   1750  CA  SER A 185       0.051  21.846  -0.924  1.00 10.00      A   
ATOM   1751  CB  SER A 185      -0.915  21.770  -2.102  1.00 10.00      A   
ATOM   1752  OG  SER A 185      -0.200  21.650  -3.321  1.00 10.00      A   
ATOM   1753  HG  SER A 185      -0.083  20.711  -3.531  1.00 10.00      A   
ATOM   1754  C   SER A 185       0.551  20.444  -0.581  1.00 10.00      A   
ATOM   1755  O   SER A 185      -0.234  19.497  -0.528  1.00 10.00      A   
ATOM   1756  N   LEU A 186       1.848  20.306  -0.348  1.00 10.00      A   
ATOM   1757  HN  LEU A 186       2.428  21.093  -0.385  1.00 10.00      A   
ATOM   1758  CA  LEU A 186       2.422  19.004  -0.026  1.00 10.00      A   
ATOM   1759  CB  LEU A 186       3.944  19.014  -0.191  1.00 10.00      A   
ATOM   1760  CG  LEU A 186       4.636  17.648  -0.180  1.00 10.00      A   
ATOM   1761  CD1 LEU A 186       3.900  16.662  -1.073  1.00 10.00      A   
ATOM   1762  CD2 LEU A 186       6.080  17.787  -0.628  1.00 10.00      A   
ATOM   1763  C   LEU A 186       2.022  18.544   1.373  1.00 10.00      A   
ATOM   1764  O   LEU A 186       2.282  19.229   2.363  1.00 10.00      A   
ATOM   1765  N   VAL A 187       1.375  17.385   1.434  1.00 10.00      A   
ATOM   1766  HN  VAL A 187       1.185  16.905   0.600  1.00 10.00      A   
ATOM   1767  CA  VAL A 187       0.923  16.809   2.693  1.00 10.00      A   
ATOM   1768  CB  VAL A 187      -0.598  16.520   2.662  1.00 10.00      A   
ATOM   1769  CG1 VAL A 187      -1.061  15.893   3.972  1.00 10.00      A   
ATOM   1770  CG2 VAL A 187      -1.376  17.796   2.383  1.00 10.00      A   
ATOM   1771  C   VAL A 187       1.674  15.513   3.000  1.00 10.00      A   
ATOM   1772  O   VAL A 187       2.110  15.289   4.130  1.00 10.00      A   
ATOM   1773  N   SER A 188       1.842  14.671   1.991  1.00 10.00      A   
ATOM   1774  HN  SER A 188       1.501  14.906   1.105  1.00 10.00      A   
ATOM   1775  CA  SER A 188       2.530  13.407   2.173  1.00 10.00      A   
ATOM   1776  CB  SER A 188       1.515  12.265   2.302  1.00 10.00      A   
ATOM   1777  OG  SER A 188       2.129  11.074   2.766  1.00 10.00      A   
ATOM   1778  HG  SER A 188       2.267  10.472   2.027  1.00 10.00      A   
ATOM   1779  C   SER A 188       3.487  13.129   1.020  1.00 10.00      A   
ATOM   1780  O   SER A 188       3.098  13.171  -0.148  1.00 10.00      A   
ATOM   1781  N   LEU A 189       4.740  12.855   1.356  1.00 10.00      A   
ATOM   1782  HN  LEU A 189       4.991  12.857   2.309  1.00 10.00      A   
ATOM   1783  CA  LEU A 189       5.757  12.551   0.361  1.00 10.00      A   
ATOM   1784  CB  LEU A 189       6.746  13.713   0.220  1.00 10.00      A   
ATOM   1785  CG  LEU A 189       7.886  13.506  -0.781  1.00 10.00      A   
ATOM   1786  CD1 LEU A 189       7.332  13.270  -2.179  1.00 10.00      A   
ATOM   1787  CD2 LEU A 189       8.829  14.699  -0.772  1.00 10.00      A   
ATOM   1788  C   LEU A 189       6.496  11.270   0.735  1.00 10.00      A   
ATOM   1789  O   LEU A 189       7.026  11.152   1.842  1.00 10.00      A   
ATOM   1790  N   ASN A 190       6.523  10.315  -0.188  1.00 10.00      A   
ATOM   1791  HN  ASN A 190       6.071  10.468  -1.049  1.00 10.00      A   
ATOM   1792  CA  ASN A 190       7.192   9.043   0.043  1.00 10.00      A   
ATOM   1793  CB  ASN A 190       6.159   7.929   0.226  1.00 10.00      A   
ATOM   1794  CG  ASN A 190       6.742   6.700   0.895  1.00 10.00      A   
ATOM   1795  OD1 ASN A 190       7.952   6.593   1.085  1.00 10.00      A   
ATOM   1796  ND2 ASN A 190       5.886   5.764   1.259  1.00 10.00      A   
ATOM   1797 HD21 ASN A 190       4.925   5.908   1.077  1.00 10.00      A   
ATOM   1798 HD22 ASN A 190       6.241   4.963   1.701  1.00 10.00      A   
ATOM   1799  C   ASN A 190       8.113   8.694  -1.119  1.00 10.00      A   
ATOM   1800  O   ASN A 190       7.654   8.232  -2.162  1.00 10.00      A   
ATOM   1801  N   ILE A 191       9.410   8.918  -0.933  1.00 10.00      A   
ATOM   1802  HN  ILE A 191       9.715   9.290  -0.073  1.00 10.00      A   
ATOM   1803  CA  ILE A 191      10.398   8.623  -1.969  1.00 10.00      A   
ATOM   1804  CB  ILE A 191      11.044   9.907  -2.537  1.00 10.00      A   
ATOM   1805  CG1 ILE A 191      11.497  10.834  -1.403  1.00 10.00      A   
ATOM   1806  CG2 ILE A 191      10.084  10.625  -3.477  1.00 10.00      A   
ATOM   1807  CD1 ILE A 191      12.399  11.955  -1.861  1.00 10.00      A   
ATOM   1808  C   ILE A 191      11.498   7.717  -1.422  1.00 10.00      A   
ATOM   1809  O   ILE A 191      12.659   7.827  -1.815  1.00 10.00      A   
ATOM   1810  N   SER A 192      11.114   6.801  -0.536  1.00 10.00      A   
ATOM   1811  HN  SER A 192      10.164   6.741  -0.296  1.00 10.00      A   
ATOM   1812  CA  SER A 192      12.061   5.875   0.089  1.00 10.00      A   
ATOM   1813  CB  SER A 192      11.352   5.113   1.212  1.00 10.00      A   
ATOM   1814  OG  SER A 192       9.986   4.902   0.882  1.00 10.00      A   
ATOM   1815  HG  SER A 192       9.450   5.609   1.262  1.00 10.00      A   
ATOM   1816  C   SER A 192      12.670   4.890  -0.916  1.00 10.00      A   
ATOM   1817  O   SER A 192      13.663   4.226  -0.628  1.00 10.00      A   
ATOM   1818  N   CYS A 193      12.084   4.818  -2.101  1.00 10.00      A   
ATOM   1819  HN  CYS A 193      11.312   5.389  -2.285  1.00 10.00      A   
ATOM   1820  CA  CYS A 193      12.552   3.905  -3.134  1.00 10.00      A   
ATOM   1821  CB  CYS A 193      11.409   3.618  -4.103  1.00 10.00      A   
ATOM   1822  SG  CYS A 193      10.388   5.062  -4.483  1.00 10.00      A   
ATOM   1823  HG  CYS A 193       9.117   4.730  -4.273  1.00 10.00      A   
ATOM   1824  C   CYS A 193      13.757   4.442  -3.907  1.00 10.00      A   
ATOM   1825  O   CYS A 193      14.448   3.681  -4.588  1.00 10.00      A   
ATOM   1826  N   LEU A 194      14.000   5.746  -3.810  1.00 10.00      A   
ATOM   1827  HN  LEU A 194      13.428   6.298  -3.236  1.00 10.00      A   
ATOM   1828  CA  LEU A 194      15.108   6.373  -4.523  1.00 10.00      A   
ATOM   1829  CB  LEU A 194      15.046   7.892  -4.385  1.00 10.00      A   
ATOM   1830  CG  LEU A 194      14.070   8.609  -5.314  1.00 10.00      A   
ATOM   1831  CD1 LEU A 194      14.064  10.099  -5.019  1.00 10.00      A   
ATOM   1832  CD2 LEU A 194      14.441   8.355  -6.769  1.00 10.00      A   
ATOM   1833  C   LEU A 194      16.456   5.858  -4.044  1.00 10.00      A   
ATOM   1834  O   LEU A 194      16.670   5.667  -2.847  1.00 10.00      A   
ATOM   1835  N   ALA A 195      17.362   5.630  -4.979  1.00 10.00      A   
ATOM   1836  HN  ALA A 195      17.139   5.794  -5.926  1.00 10.00      A   
ATOM   1837  CA  ALA A 195      18.686   5.144  -4.637  1.00 10.00      A   
ATOM   1838  CB  ALA A 195      19.060   3.952  -5.503  1.00 10.00      A   
ATOM   1839  C   ALA A 195      19.708   6.262  -4.778  1.00 10.00      A   
ATOM   1840  O   ALA A 195      20.703   6.301  -4.057  1.00 10.00      A   
ATOM   1841  N   SER A 196      19.448   7.173  -5.706  1.00 10.00      A   
ATOM   1842  HN  SER A 196      18.631   7.084  -6.247  1.00 10.00      A   
ATOM   1843  CA  SER A 196      20.338   8.296  -5.946  1.00 10.00      A   
ATOM   1844  CB  SER A 196      20.185   8.793  -7.384  1.00 10.00      A   
ATOM   1845  OG  SER A 196      18.823   9.017  -7.714  1.00 10.00      A   
ATOM   1846  HG  SER A 196      18.335   8.180  -7.665  1.00 10.00      A   
ATOM   1847  C   SER A 196      20.081   9.430  -4.956  1.00 10.00      A   
ATOM   1848  O   SER A 196      19.079   9.425  -4.233  1.00 10.00      A   
ATOM   1849  N   GLU A 197      21.000  10.389  -4.916  1.00 10.00      A   
ATOM   1850  HN  GLU A 197      21.777  10.330  -5.505  1.00 10.00      A   
ATOM   1851  CA  GLU A 197      20.878  11.529  -4.021  1.00 10.00      A   
ATOM   1852  CB  GLU A 197      22.239  12.182  -3.807  1.00 10.00      A   
ATOM   1853  CG  GLU A 197      23.128  11.452  -2.821  1.00 10.00      A   
ATOM   1854  CD  GLU A 197      23.881  12.405  -1.922  1.00 10.00      A   
ATOM   1855  OE1 GLU A 197      25.122  12.450  -2.008  1.00 10.00      A   
ATOM   1856  OE2 GLU A 197      23.232  13.118  -1.133  1.00 10.00      A   
ATOM   1857  C   GLU A 197      19.898  12.557  -4.572  1.00 10.00      A   
ATOM   1858  O   GLU A 197      19.589  12.562  -5.766  1.00 10.00      A   
ATOM   1859  N   VAL A 198      19.420  13.427  -3.694  1.00 10.00      A   
ATOM   1860  HN  VAL A 198      19.719  13.371  -2.758  1.00 10.00      A   
ATOM   1861  CA  VAL A 198      18.475  14.467  -4.072  1.00 10.00      A   
ATOM   1862  CB  VAL A 198      17.091  14.241  -3.422  1.00 10.00      A   
ATOM   1863  CG1 VAL A 198      16.388  13.052  -4.060  1.00 10.00      A   
ATOM   1864  CG2 VAL A 198      17.221  14.040  -1.917  1.00 10.00      A   
ATOM   1865  C   VAL A 198      19.007  15.838  -3.673  1.00 10.00      A   
ATOM   1866  O   VAL A 198      19.972  15.938  -2.921  1.00 10.00      A   
ATOM   1867  N   SER A 199      18.399  16.891  -4.202  1.00 10.00      A   
ATOM   1868  HN  SER A 199      17.663  16.757  -4.834  1.00 10.00      A   
ATOM   1869  CA  SER A 199      18.818  18.245  -3.885  1.00 10.00      A   
ATOM   1870  CB  SER A 199      18.444  19.198  -5.022  1.00 10.00      A   
ATOM   1871  OG  SER A 199      18.950  18.709  -6.255  1.00 10.00      A   
ATOM   1872  HG  SER A 199      19.869  18.426  -6.137  1.00 10.00      A   
ATOM   1873  C   SER A 199      18.231  18.710  -2.553  1.00 10.00      A   
ATOM   1874  O   SER A 199      17.089  19.177  -2.487  1.00 10.00      A   
ATOM   1875  N   PHE A 200      19.017  18.565  -1.493  1.00 10.00      A   
ATOM   1876  HN  PHE A 200      19.908  18.168  -1.611  1.00 10.00      A   
ATOM   1877  CA  PHE A 200      18.601  18.960  -0.151  1.00 10.00      A   
ATOM   1878  CB  PHE A 200      19.724  18.660   0.844  1.00 10.00      A   
ATOM   1879  CG  PHE A 200      19.301  18.625   2.286  1.00 10.00      A   
ATOM   1880  CD1 PHE A 200      18.821  17.455   2.849  1.00 10.00      A   
ATOM   1881  CD2 PHE A 200      19.387  19.758   3.077  1.00 10.00      A   
ATOM   1882  CE1 PHE A 200      18.435  17.418   4.175  1.00 10.00      A   
ATOM   1883  CE2 PHE A 200      19.003  19.729   4.402  1.00 10.00      A   
ATOM   1884  CZ  PHE A 200      18.526  18.557   4.952  1.00 10.00      A   
ATOM   1885  C   PHE A 200      18.232  20.445  -0.103  1.00 10.00      A   
ATOM   1886  O   PHE A 200      17.285  20.836   0.579  1.00 10.00      A   
ATOM   1887  N   SER A 201      18.962  21.260  -0.858  1.00 10.00      A   
ATOM   1888  HN  SER A 201      19.691  20.889  -1.400  1.00 10.00      A   
ATOM   1889  CA  SER A 201      18.720  22.699  -0.904  1.00 10.00      A   
ATOM   1890  CB  SER A 201      19.748  23.355  -1.823  1.00 10.00      A   
ATOM   1891  OG  SER A 201      20.642  22.381  -2.338  1.00 10.00      A   
ATOM   1892  HG  SER A 201      21.215  22.797  -2.992  1.00 10.00      A   
ATOM   1893  C   SER A 201      17.302  23.022  -1.375  1.00 10.00      A   
ATOM   1894  O   SER A 201      16.726  24.044  -0.996  1.00 10.00      A   
ATOM   1895  N   ALA A 202      16.740  22.151  -2.203  1.00 10.00      A   
ATOM   1896  HN  ALA A 202      17.244  21.350  -2.472  1.00 10.00      A   
ATOM   1897  CA  ALA A 202      15.394  22.350  -2.710  1.00 10.00      A   
ATOM   1898  CB  ALA A 202      15.278  21.819  -4.130  1.00 10.00      A   
ATOM   1899  C   ALA A 202      14.384  21.670  -1.790  1.00 10.00      A   
ATOM   1900  O   ALA A 202      13.246  22.118  -1.656  1.00 10.00      A   
ATOM   1901  N   LEU A 203      14.825  20.602  -1.144  1.00 10.00      A   
ATOM   1902  HN  LEU A 203      15.748  20.308  -1.290  1.00 10.00      A   
ATOM   1903  CA  LEU A 203      13.978  19.841  -0.233  1.00 10.00      A   
ATOM   1904  CB  LEU A 203      14.623  18.488   0.075  1.00 10.00      A   
ATOM   1905  CG  LEU A 203      13.780  17.493   0.873  1.00 10.00      A   
ATOM   1906  CD1 LEU A 203      12.513  17.142   0.109  1.00 10.00      A   
ATOM   1907  CD2 LEU A 203      14.585  16.236   1.164  1.00 10.00      A   
ATOM   1908  C   LEU A 203      13.717  20.610   1.060  1.00 10.00      A   
ATOM   1909  O   LEU A 203      12.587  20.634   1.553  1.00 10.00      A   
ATOM   1910  N   GLU A 204      14.759  21.248   1.597  1.00 10.00      A   
ATOM   1911  HN  GLU A 204      15.640  21.191   1.151  1.00 10.00      A   
ATOM   1912  CA  GLU A 204      14.636  22.018   2.832  1.00 10.00      A   
ATOM   1913  CB  GLU A 204      15.975  22.653   3.220  1.00 10.00      A   
ATOM   1914  CG  GLU A 204      16.407  22.354   4.647  1.00 10.00      A   
ATOM   1915  CD  GLU A 204      17.445  23.327   5.167  1.00 10.00      A   
ATOM   1916  OE1 GLU A 204      18.478  23.516   4.498  1.00 10.00      A   
ATOM   1917  OE2 GLU A 204      17.234  23.901   6.259  1.00 10.00      A   
ATOM   1918  C   GLU A 204      13.562  23.094   2.701  1.00 10.00      A   
ATOM   1919  O   GLU A 204      12.694  23.226   3.563  1.00 10.00      A   
ATOM   1920  N   ARG A 205      13.613  23.846   1.610  1.00 10.00      A   
ATOM   1921  HN  ARG A 205      14.317  23.685   0.947  1.00 10.00      A   
ATOM   1922  CA  ARG A 205      12.640  24.903   1.378  1.00 10.00      A   
ATOM   1923  CB  ARG A 205      13.096  25.842   0.264  1.00 10.00      A   
ATOM   1924  CG  ARG A 205      14.009  26.959   0.742  1.00 10.00      A   
ATOM   1925  CD  ARG A 205      14.489  27.819  -0.416  1.00 10.00      A   
ATOM   1926  NE  ARG A 205      15.581  27.189  -1.165  1.00 10.00      A   
ATOM   1927  HE  ARG A 205      16.305  26.772  -0.638  1.00 10.00      A   
ATOM   1928  CZ  ARG A 205      15.655  27.162  -2.499  1.00 10.00      A   
ATOM   1929  NH1 ARG A 205      14.701  27.724  -3.237  1.00 10.00      A   
ATOM   1930 HH11 ARG A 205      14.757  27.706  -4.280  1.00 10.00      A   
ATOM   1931 HH12 ARG A 205      13.886  28.190  -2.776  1.00 10.00      A   
ATOM   1932  NH2 ARG A 205      16.694  26.577  -3.087  1.00 10.00      A   
ATOM   1933 HH21 ARG A 205      16.762  26.551  -4.129  1.00 10.00      A   
ATOM   1934 HH22 ARG A 205      17.446  26.150  -2.507  1.00 10.00      A   
ATOM   1935  C   ARG A 205      11.256  24.331   1.092  1.00 10.00      A   
ATOM   1936  O   ARG A 205      10.245  24.933   1.453  1.00 10.00      A   
ATOM   1937  N   LEU A 206      11.217  23.152   0.474  1.00 10.00      A   
ATOM   1938  HN  LEU A 206      12.059  22.709   0.233  1.00 10.00      A   
ATOM   1939  CA  LEU A 206       9.958  22.494   0.152  1.00 10.00      A   
ATOM   1940  CB  LEU A 206      10.219  21.225  -0.666  1.00 10.00      A   
ATOM   1941  CG  LEU A 206       9.467  21.092  -1.992  1.00 10.00      A   
ATOM   1942  CD1 LEU A 206       9.872  19.809  -2.698  1.00 10.00      A   
ATOM   1943  CD2 LEU A 206       7.964  21.129  -1.768  1.00 10.00      A   
ATOM   1944  C   LEU A 206       9.204  22.140   1.431  1.00 10.00      A   
ATOM   1945  O   LEU A 206       8.010  22.406   1.552  1.00 10.00      A   
ATOM   1946  N   VAL A 207       9.923  21.563   2.388  1.00 10.00      A   
ATOM   1947  HN  VAL A 207      10.876  21.392   2.228  1.00 10.00      A   
ATOM   1948  CA  VAL A 207       9.337  21.164   3.665  1.00 10.00      A   
ATOM   1949  CB  VAL A 207      10.334  20.323   4.494  1.00 10.00      A   
ATOM   1950  CG1 VAL A 207       9.725  19.902   5.821  1.00 10.00      A   
ATOM   1951  CG2 VAL A 207      10.791  19.101   3.712  1.00 10.00      A   
ATOM   1952  C   VAL A 207       8.914  22.383   4.484  1.00 10.00      A   
ATOM   1953  O   VAL A 207       7.840  22.400   5.087  1.00 10.00      A   
ATOM   1954  N   THR A 208       9.756  23.403   4.485  1.00 10.00      A   
ATOM   1955  HN  THR A 208      10.585  23.333   3.965  1.00 10.00      A   
ATOM   1956  CA  THR A 208       9.491  24.620   5.243  1.00 10.00      A   
ATOM   1957  CB  THR A 208      10.723  25.544   5.250  1.00 10.00      A   
ATOM   1958  OG1 THR A 208      11.888  24.775   5.576  1.00 10.00      A   
ATOM   1959  HG1 THR A 208      12.203  24.316   4.787  1.00 10.00      A   
ATOM   1960  CG2 THR A 208      10.554  26.653   6.278  1.00 10.00      A   
ATOM   1961  C   THR A 208       8.269  25.390   4.730  1.00 10.00      A   
ATOM   1962  O   THR A 208       7.477  25.908   5.522  1.00 10.00      A   
ATOM   1963  N   ARG A 209       8.101  25.452   3.414  1.00 10.00      A   
ATOM   1964  HN  ARG A 209       8.749  25.013   2.822  1.00 10.00      A   
ATOM   1965  CA  ARG A 209       6.978  26.183   2.833  1.00 10.00      A   
ATOM   1966  CB  ARG A 209       7.275  26.656   1.404  1.00 10.00      A   
ATOM   1967  CG  ARG A 209       7.356  25.557   0.356  1.00 10.00      A   
ATOM   1968  CD  ARG A 209       7.719  26.128  -1.005  1.00 10.00      A   
ATOM   1969  NE  ARG A 209       7.929  25.082  -2.005  1.00 10.00      A   
ATOM   1970  HE  ARG A 209       7.293  24.332  -2.007  1.00 10.00      A   
ATOM   1971  CZ  ARG A 209       8.911  25.102  -2.913  1.00 10.00      A   
ATOM   1972  NH1 ARG A 209       9.766  26.117  -2.953  1.00 10.00      A   
ATOM   1973 HH11 ARG A 209       9.670  26.914  -2.278  1.00 10.00      A   
ATOM   1974 HH12 ARG A 209      10.535  26.130  -3.659  1.00 10.00      A   
ATOM   1975  NH2 ARG A 209       9.032  24.112  -3.789  1.00 10.00      A   
ATOM   1976 HH21 ARG A 209       8.365  23.316  -3.778  1.00 10.00      A   
ATOM   1977 HH22 ARG A 209       9.800  24.128  -4.502  1.00 10.00      A   
ATOM   1978  C   ARG A 209       5.656  25.419   2.912  1.00 10.00      A   
ATOM   1979  O   ARG A 209       4.590  26.005   2.746  1.00 10.00      A   
ATOM   1980  N   CYS A 210       5.720  24.124   3.182  1.00 10.00      A   
ATOM   1981  HN  CYS A 210       6.594  23.708   3.331  1.00 10.00      A   
ATOM   1982  CA  CYS A 210       4.512  23.309   3.272  1.00 10.00      A   
ATOM   1983  CB  CYS A 210       4.655  22.026   2.452  1.00 10.00      A   
ATOM   1984  SG  CYS A 210       5.138  22.294   0.732  1.00 10.00      A   
ATOM   1985  HG  CYS A 210       6.466  22.284   0.686  1.00 10.00      A   
ATOM   1986  C   CYS A 210       4.152  22.976   4.720  1.00 10.00      A   
ATOM   1987  O   CYS A 210       4.702  22.043   5.306  1.00 10.00      A   
ATOM   1988  N   PRO A 211       3.208  23.732   5.312  1.00 10.00      A   
ATOM   1989  CA  PRO A 211       2.762  23.513   6.691  1.00 10.00      A   
ATOM   1990  CB  PRO A 211       2.166  24.871   7.067  1.00 10.00      A   
ATOM   1991  CG  PRO A 211       1.621  25.402   5.786  1.00 10.00      A   
ATOM   1992  CD  PRO A 211       2.502  24.866   4.685  1.00 10.00      A   
ATOM   1993  C   PRO A 211       1.691  22.429   6.754  1.00 10.00      A   
ATOM   1994  O   PRO A 211       1.147  22.126   7.816  1.00 10.00      A   
ATOM   1995  N   ASN A 212       1.392  21.855   5.597  1.00 10.00      A   
ATOM   1996  HN  ASN A 212       1.855  22.153   4.787  1.00 10.00      A   
ATOM   1997  CA  ASN A 212       0.395  20.800   5.495  1.00 10.00      A   
ATOM   1998  CB  ASN A 212      -0.455  20.993   4.234  1.00 10.00      A   
ATOM   1999  CG  ASN A 212      -1.746  21.747   4.491  1.00 10.00      A   
ATOM   2000  OD1 ASN A 212      -2.307  21.698   5.588  1.00 10.00      A   
ATOM   2001  ND2 ASN A 212      -2.234  22.450   3.475  1.00 10.00      A   
ATOM   2002 HD21 ASN A 212      -1.741  22.445   2.631  1.00 10.00      A   
ATOM   2003 HD22 ASN A 212      -3.074  22.935   3.610  1.00 10.00      A   
ATOM   2004  C   ASN A 212       1.067  19.438   5.456  1.00 10.00      A   
ATOM   2005  O   ASN A 212       0.401  18.405   5.456  1.00 10.00      A   
ATOM   2006  N   LEU A 213       2.393  19.446   5.428  1.00 10.00      A   
ATOM   2007  HN  LEU A 213       2.864  20.303   5.453  1.00 10.00      A   
ATOM   2008  CA  LEU A 213       3.165  18.214   5.377  1.00 10.00      A   
ATOM   2009  CB  LEU A 213       4.623  18.508   5.009  1.00 10.00      A   
ATOM   2010  CG  LEU A 213       5.495  17.290   4.701  1.00 10.00      A   
ATOM   2011  CD1 LEU A 213       5.143  16.700   3.344  1.00 10.00      A   
ATOM   2012  CD2 LEU A 213       6.971  17.648   4.772  1.00 10.00      A   
ATOM   2013  C   LEU A 213       3.096  17.476   6.708  1.00 10.00      A   
ATOM   2014  O   LEU A 213       3.585  17.962   7.731  1.00 10.00      A   
ATOM   2015  N   LYS A 214       2.467  16.310   6.689  1.00 10.00      A   
ATOM   2016  HN  LYS A 214       2.078  15.991   5.843  1.00 10.00      A   
ATOM   2017  CA  LYS A 214       2.330  15.496   7.887  1.00 10.00      A   
ATOM   2018  CB  LYS A 214       0.852  15.215   8.187  1.00 10.00      A   
ATOM   2019  CG  LYS A 214      -0.021  16.460   8.266  1.00 10.00      A   
ATOM   2020  CD  LYS A 214       0.446  17.406   9.363  1.00 10.00      A   
ATOM   2021  CE  LYS A 214      -0.235  17.106  10.687  1.00 10.00      A   
ATOM   2022  NZ  LYS A 214      -1.648  17.571  10.700  1.00 10.00      A   
ATOM   2023  HZ1 LYS A 214      -2.079  17.379  11.626  1.00 10.00      A   
ATOM   2024  HZ2 LYS A 214      -2.197  17.072   9.969  1.00 10.00      A   
ATOM   2025  HZ3 LYS A 214      -1.692  18.592  10.514  1.00 10.00      A   
ATOM   2026  C   LYS A 214       3.088  14.183   7.730  1.00 10.00      A   
ATOM   2027  O   LYS A 214       3.365  13.494   8.710  1.00 10.00      A   
ATOM   2028  N   SER A 215       3.433  13.843   6.499  1.00 10.00      A   
ATOM   2029  HN  SER A 215       3.206  14.437   5.752  1.00 10.00      A   
ATOM   2030  CA  SER A 215       4.150  12.609   6.229  1.00 10.00      A   
ATOM   2031  CB  SER A 215       3.197  11.563   5.643  1.00 10.00      A   
ATOM   2032  OG  SER A 215       3.846  10.318   5.455  1.00 10.00      A   
ATOM   2033  HG  SER A 215       3.310   9.613   5.851  1.00 10.00      A   
ATOM   2034  C   SER A 215       5.314  12.860   5.278  1.00 10.00      A   
ATOM   2035  O   SER A 215       5.132  13.371   4.168  1.00 10.00      A   
ATOM   2036  N   LEU A 216       6.510  12.500   5.726  1.00 10.00      A   
ATOM   2037  HN  LEU A 216       6.583  12.083   6.614  1.00 10.00      A   
ATOM   2038  CA  LEU A 216       7.712  12.677   4.932  1.00 10.00      A   
ATOM   2039  CB  LEU A 216       8.455  13.955   5.343  1.00 10.00      A   
ATOM   2040  CG  LEU A 216       9.701  14.304   4.525  1.00 10.00      A   
ATOM   2041  CD1 LEU A 216       9.344  14.515   3.062  1.00 10.00      A   
ATOM   2042  CD2 LEU A 216      10.395  15.530   5.096  1.00 10.00      A   
ATOM   2043  C   LEU A 216       8.622  11.463   5.082  1.00 10.00      A   
ATOM   2044  O   LEU A 216       9.253  11.265   6.123  1.00 10.00      A   
ATOM   2045  N   LYS A 217       8.662  10.640   4.049  1.00 10.00      A   
ATOM   2046  HN  LYS A 217       8.116  10.843   3.258  1.00 10.00      A   
ATOM   2047  CA  LYS A 217       9.488   9.444   4.047  1.00 10.00      A   
ATOM   2048  CB  LYS A 217       8.633   8.206   3.772  1.00 10.00      A   
ATOM   2049  CG  LYS A 217       7.788   7.775   4.962  1.00 10.00      A   
ATOM   2050  CD  LYS A 217       6.506   7.080   4.537  1.00 10.00      A   
ATOM   2051  CE  LYS A 217       5.484   8.068   3.999  1.00 10.00      A   
ATOM   2052  NZ  LYS A 217       4.107   7.507   4.029  1.00 10.00      A   
ATOM   2053  HZ1 LYS A 217       3.689   7.628   4.981  1.00 10.00      A   
ATOM   2054  HZ2 LYS A 217       4.129   6.493   3.806  1.00 10.00      A   
ATOM   2055  HZ3 LYS A 217       3.504   7.992   3.335  1.00 10.00      A   
ATOM   2056  C   LYS A 217      10.614   9.579   3.028  1.00 10.00      A   
ATOM   2057  O   LYS A 217      10.370   9.647   1.816  1.00 10.00      A   
ATOM   2058  N   LEU A 218      11.840   9.628   3.532  1.00 10.00      A   
ATOM   2059  HN  LEU A 218      11.958   9.539   4.505  1.00 10.00      A   
ATOM   2060  CA  LEU A 218      13.022   9.787   2.694  1.00 10.00      A   
ATOM   2061  CB  LEU A 218      14.078  10.607   3.440  1.00 10.00      A   
ATOM   2062  CG  LEU A 218      13.593  11.918   4.061  1.00 10.00      A   
ATOM   2063  CD1 LEU A 218      14.630  12.468   5.026  1.00 10.00      A   
ATOM   2064  CD2 LEU A 218      13.269  12.938   2.983  1.00 10.00      A   
ATOM   2065  C   LEU A 218      13.605   8.441   2.280  1.00 10.00      A   
ATOM   2066  O   LEU A 218      13.128   7.387   2.698  1.00 10.00      A   
ATOM   2067  N   ASN A 219      14.642   8.487   1.454  1.00 10.00      A   
ATOM   2068  HN  ASN A 219      14.981   9.360   1.159  1.00 10.00      A   
ATOM   2069  CA  ASN A 219      15.299   7.282   0.964  1.00 10.00      A   
ATOM   2070  CB  ASN A 219      15.561   7.380  -0.542  1.00 10.00      A   
ATOM   2071  CG  ASN A 219      16.409   8.574  -0.942  1.00 10.00      A   
ATOM   2072  OD1 ASN A 219      16.264   9.668  -0.398  1.00 10.00      A   
ATOM   2073  ND2 ASN A 219      17.296   8.370  -1.901  1.00 10.00      A   
ATOM   2074 HD21 ASN A 219      17.353   7.469  -2.297  1.00 10.00      A   
ATOM   2075 HD22 ASN A 219      17.859   9.125  -2.187  1.00 10.00      A   
ATOM   2076  C   ASN A 219      16.597   6.999   1.714  1.00 10.00      A   
ATOM   2077  O   ASN A 219      17.042   7.812   2.515  1.00 10.00      A   
ATOM   2078  N   ARG A 220      17.204   5.844   1.434  1.00 10.00      A   
ATOM   2079  HN  ARG A 220      16.799   5.244   0.774  1.00 10.00      A   
ATOM   2080  CA  ARG A 220      18.448   5.433   2.090  1.00 10.00      A   
ATOM   2081  CB  ARG A 220      18.814   3.988   1.699  1.00 10.00      A   
ATOM   2082  CG  ARG A 220      19.958   3.380   2.503  1.00 10.00      A   
ATOM   2083  CD  ARG A 220      20.270   1.955   2.050  1.00 10.00      A   
ATOM   2084  NE  ARG A 220      21.457   1.410   2.709  1.00 10.00      A   
ATOM   2085  HE  ARG A 220      21.463   1.400   3.696  1.00 10.00      A   
ATOM   2086  CZ  ARG A 220      22.521   0.908   2.066  1.00 10.00      A   
ATOM   2087  NH1 ARG A 220      22.556   0.860   0.734  1.00 10.00      A   
ATOM   2088 HH11 ARG A 220      23.393   0.470   0.239  1.00 10.00      A   
ATOM   2089 HH12 ARG A 220      21.740   1.210   0.167  1.00 10.00      A   
ATOM   2090  NH2 ARG A 220      23.544   0.445   2.767  1.00 10.00      A   
ATOM   2091 HH21 ARG A 220      23.510   0.466   3.816  1.00 10.00      A   
ATOM   2092 HH22 ARG A 220      24.385   0.063   2.279  1.00 10.00      A   
ATOM   2093  C   ARG A 220      19.609   6.385   1.793  1.00 10.00      A   
ATOM   2094  O   ARG A 220      20.540   6.506   2.590  1.00 10.00      A   
ATOM   2095  N   ALA A 221      19.539   7.078   0.661  1.00 10.00      A   
ATOM   2096  HN  ALA A 221      18.759   6.968   0.082  1.00 10.00      A   
ATOM   2097  CA  ALA A 221      20.595   8.014   0.272  1.00 10.00      A   
ATOM   2098  CB  ALA A 221      20.630   8.181  -1.238  1.00 10.00      A   
ATOM   2099  C   ALA A 221      20.421   9.366   0.958  1.00 10.00      A   
ATOM   2100  O   ALA A 221      20.457  10.412   0.310  1.00 10.00      A   
ATOM   2101  N   VAL A 222      20.226   9.330   2.268  1.00 10.00      A   
ATOM   2102  HN  VAL A 222      20.222   8.460   2.721  1.00 10.00      A   
ATOM   2103  CA  VAL A 222      20.042  10.534   3.066  1.00 10.00      A   
ATOM   2104  CB  VAL A 222      18.544  10.804   3.361  1.00 10.00      A   
ATOM   2105  CG1 VAL A 222      18.376  11.920   4.384  1.00 10.00      A   
ATOM   2106  CG2 VAL A 222      17.790  11.143   2.085  1.00 10.00      A   
ATOM   2107  C   VAL A 222      20.784  10.390   4.391  1.00 10.00      A   
ATOM   2108  O   VAL A 222      20.604   9.406   5.107  1.00 10.00      A   
ATOM   2109  N   PRO A 223      21.629  11.369   4.725  1.00 10.00      A   
ATOM   2110  CA  PRO A 223      22.400  11.363   5.973  1.00 10.00      A   
ATOM   2111  CB  PRO A 223      23.269  12.616   5.857  1.00 10.00      A   
ATOM   2112  CG  PRO A 223      22.557  13.487   4.881  1.00 10.00      A   
ATOM   2113  CD  PRO A 223      21.911  12.558   3.902  1.00 10.00      A   
ATOM   2114  C   PRO A 223      21.510  11.479   7.208  1.00 10.00      A   
ATOM   2115  O   PRO A 223      20.376  11.961   7.136  1.00 10.00      A   
ATOM   2116  N   LEU A 224      22.041  11.065   8.345  1.00 10.00      A   
ATOM   2117  HN  LEU A 224      22.966  10.725   8.347  1.00 10.00      A   
ATOM   2118  CA  LEU A 224      21.303  11.132   9.596  1.00 10.00      A   
ATOM   2119  CB  LEU A 224      21.803  10.048  10.562  1.00 10.00      A   
ATOM   2120  CG  LEU A 224      21.047   9.905  11.887  1.00 10.00      A   
ATOM   2121  CD1 LEU A 224      19.648   9.354  11.657  1.00 10.00      A   
ATOM   2122  CD2 LEU A 224      21.816   9.018  12.852  1.00 10.00      A   
ATOM   2123  C   LEU A 224      21.497  12.511  10.210  1.00 10.00      A   
ATOM   2124  O   LEU A 224      20.611  13.047  10.873  1.00 10.00      A   
ATOM   2125  N   GLU A 225      22.662  13.083   9.945  1.00 10.00      A   
ATOM   2126  HN  GLU A 225      23.314  12.594   9.383  1.00 10.00      A   
ATOM   2127  CA  GLU A 225      23.031  14.394  10.449  1.00 10.00      A   
ATOM   2128  CB  GLU A 225      24.499  14.685  10.123  1.00 10.00      A   
ATOM   2129  CG  GLU A 225      25.454  13.550  10.474  1.00 10.00      A   
ATOM   2130  CD  GLU A 225      25.698  12.598   9.314  1.00 10.00      A   
ATOM   2131  OE1 GLU A 225      24.723  12.006   8.803  1.00 10.00      A   
ATOM   2132  OE2 GLU A 225      26.872  12.439   8.917  1.00 10.00      A   
ATOM   2133  C   GLU A 225      22.136  15.485   9.871  1.00 10.00      A   
ATOM   2134  O   GLU A 225      21.685  16.372  10.591  1.00 10.00      A   
ATOM   2135  N   LYS A 226      21.866  15.406   8.569  1.00 10.00      A   
ATOM   2136  HN  LYS A 226      22.240  14.664   8.048  1.00 10.00      A   
ATOM   2137  CA  LYS A 226      21.020  16.400   7.899  1.00 10.00      A   
ATOM   2138  CB  LYS A 226      21.268  16.418   6.384  1.00 10.00      A   
ATOM   2139  CG  LYS A 226      22.619  16.978   5.953  1.00 10.00      A   
ATOM   2140  CD  LYS A 226      22.549  18.468   5.631  1.00 10.00      A   
ATOM   2141  CE  LYS A 226      23.756  18.913   4.813  1.00 10.00      A   
ATOM   2142  NZ  LYS A 226      23.876  20.395   4.753  1.00 10.00      A   
ATOM   2143  HZ1 LYS A 226      23.023  20.816   4.314  1.00 10.00      A   
ATOM   2144  HZ2 LYS A 226      24.709  20.669   4.189  1.00 10.00      A   
ATOM   2145  HZ3 LYS A 226      23.981  20.786   5.708  1.00 10.00      A   
ATOM   2146  C   LYS A 226      19.539  16.136   8.177  1.00 10.00      A   
ATOM   2147  O   LYS A 226      18.697  17.011   7.979  1.00 10.00      A   
ATOM   2148  N   LEU A 227      19.231  14.929   8.640  1.00 10.00      A   
ATOM   2149  HN  LEU A 227      19.950  14.277   8.786  1.00 10.00      A   
ATOM   2150  CA  LEU A 227      17.853  14.548   8.944  1.00 10.00      A   
ATOM   2151  CB  LEU A 227      17.782  13.064   9.319  1.00 10.00      A   
ATOM   2152  CG  LEU A 227      16.761  12.213   8.559  1.00 10.00      A   
ATOM   2153  CD1 LEU A 227      17.037  10.733   8.768  1.00 10.00      A   
ATOM   2154  CD2 LEU A 227      15.344  12.555   8.995  1.00 10.00      A   
ATOM   2155  C   LEU A 227      17.294  15.408  10.076  1.00 10.00      A   
ATOM   2156  O   LEU A 227      16.118  15.781  10.070  1.00 10.00      A   
ATOM   2157  N   ALA A 228      18.156  15.747  11.031  1.00 10.00      A   
ATOM   2158  HN  ALA A 228      19.084  15.438  10.966  1.00 10.00      A   
ATOM   2159  CA  ALA A 228      17.759  16.568  12.169  1.00 10.00      A   
ATOM   2160  CB  ALA A 228      18.908  16.693  13.159  1.00 10.00      A   
ATOM   2161  C   ALA A 228      17.300  17.946  11.701  1.00 10.00      A   
ATOM   2162  O   ALA A 228      16.426  18.566  12.308  1.00 10.00      A   
ATOM   2163  N   THR A 229      17.885  18.413  10.608  1.00 10.00      A   
ATOM   2164  HN  THR A 229      18.569  17.868  10.162  1.00 10.00      A   
ATOM   2165  CA  THR A 229      17.539  19.707  10.047  1.00 10.00      A   
ATOM   2166  CB  THR A 229      18.544  20.113   8.954  1.00 10.00      A   
ATOM   2167  OG1 THR A 229      19.871  19.797   9.406  1.00 10.00      A   
ATOM   2168  HG1 THR A 229      19.985  20.115  10.308  1.00 10.00      A   
ATOM   2169  CG2 THR A 229      18.457  21.603   8.671  1.00 10.00      A   
ATOM   2170  C   THR A 229      16.125  19.674   9.466  1.00 10.00      A   
ATOM   2171  O   THR A 229      15.321  20.578   9.709  1.00 10.00      A   
ATOM   2172  N   LEU A 230      15.819  18.613   8.724  1.00 10.00      A   
ATOM   2173  HN  LEU A 230      16.499  17.920   8.574  1.00 10.00      A   
ATOM   2174  CA  LEU A 230      14.500  18.457   8.122  1.00 10.00      A   
ATOM   2175  CB  LEU A 230      14.467  17.261   7.173  1.00 10.00      A   
ATOM   2176  CG  LEU A 230      15.187  17.442   5.836  1.00 10.00      A   
ATOM   2177  CD1 LEU A 230      15.087  16.174   5.006  1.00 10.00      A   
ATOM   2178  CD2 LEU A 230      14.614  18.628   5.073  1.00 10.00      A   
ATOM   2179  C   LEU A 230      13.422  18.312   9.189  1.00 10.00      A   
ATOM   2180  O   LEU A 230      12.311  18.827   9.037  1.00 10.00      A   
ATOM   2181  N   LEU A 231      13.755  17.616  10.270  1.00 10.00      A   
ATOM   2182  HN  LEU A 231      14.649  17.208  10.323  1.00 10.00      A   
ATOM   2183  CA  LEU A 231      12.820  17.416  11.369  1.00 10.00      A   
ATOM   2184  CB  LEU A 231      13.410  16.458  12.403  1.00 10.00      A   
ATOM   2185  CG  LEU A 231      13.404  14.977  12.024  1.00 10.00      A   
ATOM   2186  CD1 LEU A 231      14.249  14.166  12.998  1.00 10.00      A   
ATOM   2187  CD2 LEU A 231      11.977  14.456  11.988  1.00 10.00      A   
ATOM   2188  C   LEU A 231      12.452  18.743  12.024  1.00 10.00      A   
ATOM   2189  O   LEU A 231      11.306  18.953  12.417  1.00 10.00      A   
ATOM   2190  N   GLN A 232      13.429  19.643  12.112  1.00 10.00      A   
ATOM   2191  HN  GLN A 232      14.318  19.414  11.765  1.00 10.00      A   
ATOM   2192  CA  GLN A 232      13.217  20.961  12.710  1.00 10.00      A   
ATOM   2193  CB  GLN A 232      14.557  21.641  13.007  1.00 10.00      A   
ATOM   2194  CG  GLN A 232      15.365  20.961  14.101  1.00 10.00      A   
ATOM   2195  CD  GLN A 232      14.926  21.352  15.502  1.00 10.00      A   
ATOM   2196  OE1 GLN A 232      13.761  21.668  15.742  1.00 10.00      A   
ATOM   2197  NE2 GLN A 232      15.858  21.318  16.439  1.00 10.00      A   
ATOM   2198 HE21 GLN A 232      16.764  21.039  16.185  1.00 10.00      A   
ATOM   2199 HE22 GLN A 232      15.612  21.585  17.347  1.00 10.00      A   
ATOM   2200  C   GLN A 232      12.377  21.848  11.798  1.00 10.00      A   
ATOM   2201  O   GLN A 232      11.806  22.848  12.241  1.00 10.00      A   
ATOM   2202  N   ARG A 233      12.315  21.478  10.521  1.00 10.00      A   
ATOM   2203  HN  ARG A 233      12.800  20.674  10.234  1.00 10.00      A   
ATOM   2204  CA  ARG A 233      11.544  22.232   9.539  1.00 10.00      A   
ATOM   2205  CB  ARG A 233      12.117  22.049   8.130  1.00 10.00      A   
ATOM   2206  CG  ARG A 233      13.541  22.551   7.943  1.00 10.00      A   
ATOM   2207  CD  ARG A 233      13.636  24.054   8.142  1.00 10.00      A   
ATOM   2208  NE  ARG A 233      14.850  24.609   7.545  1.00 10.00      A   
ATOM   2209  HE  ARG A 233      15.536  23.970   7.230  1.00 10.00      A   
ATOM   2210  CZ  ARG A 233      15.080  25.911   7.393  1.00 10.00      A   
ATOM   2211  NH1 ARG A 233      14.183  26.806   7.789  1.00 10.00      A   
ATOM   2212 HH11 ARG A 233      14.372  27.825   7.669  1.00 10.00      A   
ATOM   2213 HH12 ARG A 233      13.283  26.498   8.219  1.00 10.00      A   
ATOM   2214  NH2 ARG A 233      16.212  26.309   6.819  1.00 10.00      A   
ATOM   2215 HH21 ARG A 233      16.415  27.325   6.689  1.00 10.00      A   
ATOM   2216 HH22 ARG A 233      16.911  25.592   6.487  1.00 10.00      A   
ATOM   2217  C   ARG A 233      10.080  21.804   9.559  1.00 10.00      A   
ATOM   2218  O   ARG A 233       9.201  22.544   9.116  1.00 10.00      A   
ATOM   2219  N   ALA A 234       9.824  20.609  10.082  1.00 10.00      A   
ATOM   2220  HN  ALA A 234      10.566  20.069  10.428  1.00 10.00      A   
ATOM   2221  CA  ALA A 234       8.466  20.080  10.155  1.00 10.00      A   
ATOM   2222  CB  ALA A 234       8.178  19.177   8.963  1.00 10.00      A   
ATOM   2223  C   ALA A 234       8.219  19.341  11.472  1.00 10.00      A   
ATOM   2224  O   ALA A 234       8.328  18.112  11.545  1.00 10.00      A   
ATOM   2225  N   PRO A 235       7.894  20.081  12.539  1.00 10.00      A   
ATOM   2226  CA  PRO A 235       7.620  19.506  13.857  1.00 10.00      A   
ATOM   2227  CB  PRO A 235       7.780  20.698  14.817  1.00 10.00      A   
ATOM   2228  CG  PRO A 235       8.202  21.861  13.972  1.00 10.00      A   
ATOM   2229  CD  PRO A 235       7.789  21.542  12.565  1.00 10.00      A   
ATOM   2230  C   PRO A 235       6.199  18.953  13.950  1.00 10.00      A   
ATOM   2231  O   PRO A 235       5.823  18.330  14.942  1.00 10.00      A   
ATOM   2232  N   GLN A 236       5.409  19.188  12.913  1.00 10.00      A   
ATOM   2233  HN  GLN A 236       5.764  19.692  12.147  1.00 10.00      A   
ATOM   2234  CA  GLN A 236       4.030  18.722  12.882  1.00 10.00      A   
ATOM   2235  CB  GLN A 236       3.115  19.778  12.242  1.00 10.00      A   
ATOM   2236  CG  GLN A 236       3.171  19.855  10.719  1.00 10.00      A   
ATOM   2237  CD  GLN A 236       4.444  20.484  10.188  1.00 10.00      A   
ATOM   2238  OE1 GLN A 236       5.091  21.281  10.863  1.00 10.00      A   
ATOM   2239  NE2 GLN A 236       4.815  20.127   8.971  1.00 10.00      A   
ATOM   2240 HE21 GLN A 236       4.255  19.479   8.486  1.00 10.00      A   
ATOM   2241 HE22 GLN A 236       5.624  20.535   8.595  1.00 10.00      A   
ATOM   2242  C   GLN A 236       3.910  17.392  12.144  1.00 10.00      A   
ATOM   2243  O   GLN A 236       2.811  16.939  11.830  1.00 10.00      A   
ATOM   2244  N   LEU A 237       5.050  16.771  11.873  1.00 10.00      A   
ATOM   2245  HN  LEU A 237       5.894  17.177  12.163  1.00 10.00      A   
ATOM   2246  CA  LEU A 237       5.082  15.500  11.163  1.00 10.00      A   
ATOM   2247  CB  LEU A 237       6.516  15.160  10.757  1.00 10.00      A   
ATOM   2248  CG  LEU A 237       6.701  14.564   9.362  1.00 10.00      A   
ATOM   2249  CD1 LEU A 237       6.440  15.617   8.295  1.00 10.00      A   
ATOM   2250  CD2 LEU A 237       8.097  13.982   9.218  1.00 10.00      A   
ATOM   2251  C   LEU A 237       4.504  14.369  12.010  1.00 10.00      A   
ATOM   2252  O   LEU A 237       4.749  14.295  13.214  1.00 10.00      A   
ATOM   2253  N   GLU A 238       3.735  13.498  11.368  1.00 10.00      A   
ATOM   2254  HN  GLU A 238       3.574  13.625  10.406  1.00 10.00      A   
ATOM   2255  CA  GLU A 238       3.121  12.357  12.039  1.00 10.00      A   
ATOM   2256  CB  GLU A 238       1.620  12.302  11.747  1.00 10.00      A   
ATOM   2257  CG  GLU A 238       0.885  13.613  11.960  1.00 10.00      A   
ATOM   2258  CD  GLU A 238      -0.601  13.487  11.704  1.00 10.00      A   
ATOM   2259  OE1 GLU A 238      -0.989  12.798  10.738  1.00 10.00      A   
ATOM   2260  OE2 GLU A 238      -1.394  14.078  12.463  1.00 10.00      A   
ATOM   2261  C   GLU A 238       3.765  11.065  11.556  1.00 10.00      A   
ATOM   2262  O   GLU A 238       3.877  10.090  12.301  1.00 10.00      A   
ATOM   2263  N   GLU A 239       4.179  11.066  10.298  1.00 10.00      A   
ATOM   2264  HN  GLU A 239       4.059  11.877   9.759  1.00 10.00      A   
ATOM   2265  CA  GLU A 239       4.813   9.907   9.695  1.00 10.00      A   
ATOM   2266  CB  GLU A 239       4.001   9.437   8.490  1.00 10.00      A   
ATOM   2267  CG  GLU A 239       3.440   8.034   8.610  1.00 10.00      A   
ATOM   2268  CD  GLU A 239       3.274   7.373   7.257  1.00 10.00      A   
ATOM   2269  OE1 GLU A 239       3.640   6.188   7.122  1.00 10.00      A   
ATOM   2270  OE2 GLU A 239       2.798   8.045   6.315  1.00 10.00      A   
ATOM   2271  C   GLU A 239       6.220  10.267   9.243  1.00 10.00      A   
ATOM   2272  O   GLU A 239       6.398  10.999   8.267  1.00 10.00      A   
ATOM   2273  N   LEU A 240       7.213   9.758   9.950  1.00 10.00      A   
ATOM   2274  HN  LEU A 240       7.013   9.165  10.710  1.00 10.00      A   
ATOM   2275  CA  LEU A 240       8.596  10.041   9.617  1.00 10.00      A   
ATOM   2276  CB  LEU A 240       9.379  10.480  10.860  1.00 10.00      A   
ATOM   2277  CG  LEU A 240      10.901  10.593  10.699  1.00 10.00      A   
ATOM   2278  CD1 LEU A 240      11.267  11.704   9.729  1.00 10.00      A   
ATOM   2279  CD2 LEU A 240      11.574  10.805  12.046  1.00 10.00      A   
ATOM   2280  C   LEU A 240       9.268   8.841   8.976  1.00 10.00      A   
ATOM   2281  O   LEU A 240       9.298   7.748   9.548  1.00 10.00      A   
ATOM   2282  N   GLY A 241       9.788   9.053   7.781  1.00 10.00      A   
ATOM   2283  HN  GLY A 241       9.693   9.942   7.366  1.00 10.00      A   
ATOM   2284  CA  GLY A 241      10.485   8.008   7.074  1.00 10.00      A   
ATOM   2285  C   GLY A 241      11.976   8.244   7.122  1.00 10.00      A   
ATOM   2286  O   GLY A 241      12.519   8.988   6.304  1.00 10.00      A   
ATOM   2287  N   THR A 242      12.622   7.646   8.107  1.00 10.00      A   
ATOM   2288  HN  THR A 242      12.118   7.094   8.739  1.00 10.00      A   
ATOM   2289  CA  THR A 242      14.055   7.779   8.293  1.00 10.00      A   
ATOM   2290  CB  THR A 242      14.499   6.951   9.511  1.00 10.00      A   
ATOM   2291  OG1 THR A 242      13.343   6.613  10.294  1.00 10.00      A   
ATOM   2292  HG1 THR A 242      12.849   5.907   9.856  1.00 10.00      A   
ATOM   2293  CG2 THR A 242      15.470   7.745  10.374  1.00 10.00      A   
ATOM   2294  C   THR A 242      14.822   7.304   7.061  1.00 10.00      A   
ATOM   2295  O   THR A 242      14.621   6.187   6.587  1.00 10.00      A   
ATOM   2296  N   GLY A 243      15.689   8.165   6.543  1.00 10.00      A   
ATOM   2297  HN  GLY A 243      15.795   9.046   6.951  1.00 10.00      A   
ATOM   2298  CA  GLY A 243      16.471   7.809   5.381  1.00 10.00      A   
ATOM   2299  C   GLY A 243      17.666   6.957   5.752  1.00 10.00      A   
ATOM   2300  O   GLY A 243      17.657   5.741   5.562  1.00 10.00      A   
ATOM   2301  N   GLY A 244      18.694   7.593   6.291  1.00 10.00      A   
ATOM   2302  HN  GLY A 244      18.655   8.564   6.402  1.00 10.00      A   
ATOM   2303  CA  GLY A 244      19.877   6.874   6.703  1.00 10.00      A   
ATOM   2304  C   GLY A 244      19.895   6.653   8.200  1.00 10.00      A   
ATOM   2305  O   GLY A 244      18.865   6.797   8.864  1.00 10.00      A   
ATOM   2306  N   TYR A 245      21.062   6.318   8.735  1.00 10.00      A   
ATOM   2307  HN  TYR A 245      21.854   6.251   8.154  1.00 10.00      A   
ATOM   2308  CA  TYR A 245      21.202   6.077  10.170  1.00 10.00      A   
ATOM   2309  CB  TYR A 245      20.346   4.892  10.625  1.00 10.00      A   
ATOM   2310  CG  TYR A 245      19.639   5.129  11.940  1.00 10.00      A   
ATOM   2311  CD1 TYR A 245      18.315   5.547  11.973  1.00 10.00      A   
ATOM   2312  CD2 TYR A 245      20.295   4.938  13.150  1.00 10.00      A   
ATOM   2313  CE1 TYR A 245      17.663   5.768  13.168  1.00 10.00      A   
ATOM   2314  CE2 TYR A 245      19.649   5.158  14.353  1.00 10.00      A   
ATOM   2315  CZ  TYR A 245      18.334   5.573  14.357  1.00 10.00      A   
ATOM   2316  OH  TYR A 245      17.683   5.788  15.553  1.00 10.00      A   
ATOM   2317  HH  TYR A 245      18.320   6.060  16.226  1.00 10.00      A   
ATOM   2318  C   TYR A 245      22.659   5.850  10.556  1.00 10.00      A   
ATOM   2319  O   TYR A 245      23.128   6.372  11.565  1.00 10.00      A   
ATOM   2320  N   THR A 246      23.364   5.053   9.760  1.00 10.00      A   
ATOM   2321  HN  THR A 246      22.927   4.637   8.987  1.00 10.00      A   
ATOM   2322  CA  THR A 246      24.769   4.765  10.021  1.00 10.00      A   
ATOM   2323  CB  THR A 246      25.316   3.653   9.089  1.00 10.00      A   
ATOM   2324  OG1 THR A 246      26.727   3.482   9.275  1.00 10.00      A   
ATOM   2325  HG1 THR A 246      27.183   4.305   9.062  1.00 10.00      A   
ATOM   2326  CG2 THR A 246      25.019   3.949   7.623  1.00 10.00      A   
ATOM   2327  C   THR A 246      25.615   6.037   9.918  1.00 10.00      A   
ATOM   2328  O   THR A 246      25.911   6.509   8.827  1.00 10.00      A   
ATOM   2329  N   ALA A 247      25.969   6.604  11.066  1.00 10.00      A   
ATOM   2330  HN  ALA A 247      25.686   6.197  11.909  1.00 10.00      A   
ATOM   2331  CA  ALA A 247      26.765   7.820  11.101  1.00 10.00      A   
ATOM   2332  CB  ALA A 247      25.870   9.035  11.296  1.00 10.00      A   
ATOM   2333  C   ALA A 247      27.819   7.757  12.199  1.00 10.00      A   
ATOM   2334  O   ALA A 247      27.766   6.890  13.079  1.00 10.00      A   
ATOM   2335  N   GLU A 248      28.778   8.673  12.130  1.00 10.00      A   
ATOM   2336  HN  GLU A 248      28.761   9.318  11.391  1.00 10.00      A   
ATOM   2337  CA  GLU A 248      29.849   8.754  13.114  1.00 10.00      A   
ATOM   2338  CB  GLU A 248      30.848   9.851  12.713  1.00 10.00      A   
ATOM   2339  CG  GLU A 248      31.914  10.151  13.761  1.00 10.00      A   
ATOM   2340  CD  GLU A 248      32.811  11.314  13.381  1.00 10.00      A   
ATOM   2341  OE1 GLU A 248      33.741  11.112  12.574  1.00 10.00      A   
ATOM   2342  OE2 GLU A 248      32.601  12.433  13.899  1.00 10.00      A   
ATOM   2343  C   GLU A 248      29.270   9.055  14.491  1.00 10.00      A   
ATOM   2344  O   GLU A 248      28.401   9.916  14.628  1.00 10.00      A   
ATOM   2345  N   VAL A 249      29.740   8.336  15.499  1.00 10.00      A   
ATOM   2346  HN  VAL A 249      30.425   7.658  15.322  1.00 10.00      A   
ATOM   2347  CA  VAL A 249      29.265   8.538  16.862  1.00 10.00      A   
ATOM   2348  CB  VAL A 249      29.809   7.463  17.826  1.00 10.00      A   
ATOM   2349  CG1 VAL A 249      29.077   7.522  19.159  1.00 10.00      A   
ATOM   2350  CG2 VAL A 249      29.686   6.076  17.209  1.00 10.00      A   
ATOM   2351  C   VAL A 249      29.671   9.922  17.359  1.00 10.00      A   
ATOM   2352  O   VAL A 249      30.852  10.196  17.569  1.00 10.00      A   
ATOM   2353  N   ARG A 250      28.692  10.801  17.512  1.00 10.00      A   
ATOM   2354  HN  ARG A 250      27.767  10.533  17.304  1.00 10.00      A   
ATOM   2355  CA  ARG A 250      28.944  12.160  17.961  1.00 10.00      A   
ATOM   2356  CB  ARG A 250      28.921  13.113  16.768  1.00 10.00      A   
ATOM   2357  CG  ARG A 250      29.978  12.853  15.718  1.00 10.00      A   
ATOM   2358  CD  ARG A 250      29.929  13.910  14.636  1.00 10.00      A   
ATOM   2359  NE  ARG A 250      30.055  15.257  15.182  1.00 10.00      A   
ATOM   2360  HE  ARG A 250      29.243  15.669  15.568  1.00 10.00      A   
ATOM   2361  CZ  ARG A 250      31.193  15.935  15.217  1.00 10.00      A   
ATOM   2362  NH1 ARG A 250      32.310  15.390  14.750  1.00 10.00      A   
ATOM   2363 HH11 ARG A 250      32.297  14.421  14.353  1.00 10.00      A   
ATOM   2364 HH12 ARG A 250      33.205  15.922  14.775  1.00 10.00      A   
ATOM   2365  NH2 ARG A 250      31.208  17.172  15.704  1.00 10.00      A   
ATOM   2366 HH21 ARG A 250      30.318  17.609  16.053  1.00 10.00      A   
ATOM   2367 HH22 ARG A 250      32.099  17.712  15.742  1.00 10.00      A   
ATOM   2368  C   ARG A 250      27.890  12.619  18.952  1.00 10.00      A   
ATOM   2369  O   ARG A 250      26.693  12.462  18.708  1.00 10.00      A   
ATOM   2370  N   PRO A 251      28.316  13.204  20.080  1.00 10.00      A   
ATOM   2371  CA  PRO A 251      27.398  13.709  21.102  1.00 10.00      A   
ATOM   2372  CB  PRO A 251      28.330  14.207  22.215  1.00 10.00      A   
ATOM   2373  CG  PRO A 251      29.634  13.536  21.953  1.00 10.00      A   
ATOM   2374  CD  PRO A 251      29.723  13.393  20.464  1.00 10.00      A   
ATOM   2375  C   PRO A 251      26.549  14.866  20.570  1.00 10.00      A   
ATOM   2376  O   PRO A 251      25.367  14.979  20.893  1.00 10.00      A   
ATOM   2377  N   ASP A 252      27.154  15.707  19.734  1.00 10.00      A   
ATOM   2378  HN  ASP A 252      28.088  15.542  19.487  1.00 10.00      A   
ATOM   2379  CA  ASP A 252      26.457  16.856  19.160  1.00 10.00      A   
ATOM   2380  CB  ASP A 252      27.424  17.865  18.513  1.00 10.00      A   
ATOM   2381  CG  ASP A 252      28.248  17.317  17.357  1.00 10.00      A   
ATOM   2382  OD1 ASP A 252      28.751  18.123  16.544  1.00 10.00      A   
ATOM   2383  OD2 ASP A 252      28.420  16.086  17.263  1.00 10.00      A   
ATOM   2384  C   ASP A 252      25.354  16.429  18.198  1.00 10.00      A   
ATOM   2385  O   ASP A 252      24.220  16.904  18.290  1.00 10.00      A   
ATOM   2386  N   VAL A 253      25.684  15.525  17.282  1.00 10.00      A   
ATOM   2387  HN  VAL A 253      26.611  15.206  17.240  1.00 10.00      A   
ATOM   2388  CA  VAL A 253      24.707  15.019  16.324  1.00 10.00      A   
ATOM   2389  CB  VAL A 253      25.359  14.092  15.276  1.00 10.00      A   
ATOM   2390  CG1 VAL A 253      24.307  13.495  14.353  1.00 10.00      A   
ATOM   2391  CG2 VAL A 253      26.397  14.858  14.471  1.00 10.00      A   
ATOM   2392  C   VAL A 253      23.600  14.276  17.069  1.00 10.00      A   
ATOM   2393  O   VAL A 253      22.418  14.389  16.732  1.00 10.00      A   
ATOM   2394  N   TYR A 254      23.993  13.531  18.097  1.00 10.00      A   
ATOM   2395  HN  TYR A 254      24.953  13.471  18.305  1.00 10.00      A   
ATOM   2396  CA  TYR A 254      23.044  12.786  18.915  1.00 10.00      A   
ATOM   2397  CB  TYR A 254      23.801  12.042  20.024  1.00 10.00      A   
ATOM   2398  CG  TYR A 254      22.936  11.261  20.989  1.00 10.00      A   
ATOM   2399  CD1 TYR A 254      22.519   9.970  20.690  1.00 10.00      A   
ATOM   2400  CD2 TYR A 254      22.545  11.813  22.200  1.00 10.00      A   
ATOM   2401  CE1 TYR A 254      21.737   9.255  21.573  1.00 10.00      A   
ATOM   2402  CE2 TYR A 254      21.764  11.108  23.089  1.00 10.00      A   
ATOM   2403  CZ  TYR A 254      21.363   9.830  22.771  1.00 10.00      A   
ATOM   2404  OH  TYR A 254      20.585   9.122  23.654  1.00 10.00      A   
ATOM   2405  HH  TYR A 254      21.044   8.311  23.901  1.00 10.00      A   
ATOM   2406  C   TYR A 254      22.013  13.735  19.522  1.00 10.00      A   
ATOM   2407  O   TYR A 254      20.805  13.485  19.461  1.00 10.00      A   
ATOM   2408  N   SER A 255      22.503  14.832  20.091  1.00 10.00      A   
ATOM   2409  HN  SER A 255      23.477  14.968  20.107  1.00 10.00      A   
ATOM   2410  CA  SER A 255      21.646  15.831  20.704  1.00 10.00      A   
ATOM   2411  CB  SER A 255      22.493  16.913  21.374  1.00 10.00      A   
ATOM   2412  OG  SER A 255      22.119  17.089  22.731  1.00 10.00      A   
ATOM   2413  HG  SER A 255      22.917  17.149  23.273  1.00 10.00      A   
ATOM   2414  C   SER A 255      20.716  16.450  19.668  1.00 10.00      A   
ATOM   2415  O   SER A 255      19.524  16.630  19.927  1.00 10.00      A   
ATOM   2416  N   GLY A 256      21.263  16.753  18.491  1.00 10.00      A   
ATOM   2417  HN  GLY A 256      22.220  16.583  18.345  1.00 10.00      A   
ATOM   2418  CA  GLY A 256      20.471  17.337  17.429  1.00 10.00      A   
ATOM   2419  C   GLY A 256      19.279  16.478  17.075  1.00 10.00      A   
ATOM   2420  O   GLY A 256      18.166  16.981  16.913  1.00 10.00      A   
ATOM   2421  N   LEU A 257      19.512  15.179  16.968  1.00 10.00      A   
ATOM   2422  HN  LEU A 257      20.427  14.849  17.093  1.00 10.00      A   
ATOM   2423  CA  LEU A 257      18.455  14.235  16.648  1.00 10.00      A   
ATOM   2424  CB  LEU A 257      19.031  12.833  16.453  1.00 10.00      A   
ATOM   2425  CG  LEU A 257      20.041  12.671  15.317  1.00 10.00      A   
ATOM   2426  CD1 LEU A 257      20.757  11.337  15.439  1.00 10.00      A   
ATOM   2427  CD2 LEU A 257      19.354  12.788  13.963  1.00 10.00      A   
ATOM   2428  C   LEU A 257      17.401  14.214  17.747  1.00 10.00      A   
ATOM   2429  O   LEU A 257      16.202  14.236  17.470  1.00 10.00      A   
ATOM   2430  N   SER A 258      17.861  14.203  18.996  1.00 10.00      A   
ATOM   2431  HN  SER A 258      18.831  14.227  19.149  1.00 10.00      A   
ATOM   2432  CA  SER A 258      16.958  14.174  20.140  1.00 10.00      A   
ATOM   2433  CB  SER A 258      17.749  14.125  21.450  1.00 10.00      A   
ATOM   2434  OG  SER A 258      18.795  13.170  21.390  1.00 10.00      A   
ATOM   2435  HG  SER A 258      18.946  12.914  20.477  1.00 10.00      A   
ATOM   2436  C   SER A 258      16.023  15.383  20.139  1.00 10.00      A   
ATOM   2437  O   SER A 258      14.805  15.237  20.223  1.00 10.00      A   
ATOM   2438  N   VAL A 259      16.600  16.576  20.013  1.00 10.00      A   
ATOM   2439  HN  VAL A 259      17.578  16.627  19.918  1.00 10.00      A   
ATOM   2440  CA  VAL A 259      15.822  17.813  20.008  1.00 10.00      A   
ATOM   2441  CB  VAL A 259      16.733  19.061  19.948  1.00 10.00      A   
ATOM   2442  CG1 VAL A 259      15.902  20.335  19.942  1.00 10.00      A   
ATOM   2443  CG2 VAL A 259      17.703  19.071  21.122  1.00 10.00      A   
ATOM   2444  C   VAL A 259      14.821  17.838  18.852  1.00 10.00      A   
ATOM   2445  O   VAL A 259      13.643  18.143  19.044  1.00 10.00      A   
ATOM   2446  N   ALA A 260      15.291  17.483  17.666  1.00 10.00      A   
ATOM   2447  HN  ALA A 260      16.231  17.214  17.586  1.00 10.00      A   
ATOM   2448  CA  ALA A 260      14.446  17.470  16.482  1.00 10.00      A   
ATOM   2449  CB  ALA A 260      15.276  17.108  15.260  1.00 10.00      A   
ATOM   2450  C   ALA A 260      13.269  16.507  16.646  1.00 10.00      A   
ATOM   2451  O   ALA A 260      12.124  16.855  16.355  1.00 10.00      A   
ATOM   2452  N   LEU A 261      13.555  15.305  17.134  1.00 10.00      A   
ATOM   2453  HN  LEU A 261      14.489  15.088  17.356  1.00 10.00      A   
ATOM   2454  CA  LEU A 261      12.523  14.291  17.332  1.00 10.00      A   
ATOM   2455  CB  LEU A 261      13.145  12.926  17.621  1.00 10.00      A   
ATOM   2456  CG  LEU A 261      13.716  12.194  16.407  1.00 10.00      A   
ATOM   2457  CD1 LEU A 261      14.728  11.144  16.833  1.00 10.00      A   
ATOM   2458  CD2 LEU A 261      12.599  11.566  15.588  1.00 10.00      A   
ATOM   2459  C   LEU A 261      11.539  14.675  18.430  1.00 10.00      A   
ATOM   2460  O   LEU A 261      10.343  14.406  18.320  1.00 10.00      A   
ATOM   2461  N   SER A 262      12.039  15.298  19.491  1.00 10.00      A   
ATOM   2462  HN  SER A 262      13.007  15.467  19.544  1.00 10.00      A   
ATOM   2463  CA  SER A 262      11.180  15.712  20.591  1.00 10.00      A   
ATOM   2464  CB  SER A 262      12.000  16.125  21.816  1.00 10.00      A   
ATOM   2465  OG  SER A 262      12.999  17.077  21.484  1.00 10.00      A   
ATOM   2466  HG  SER A 262      12.960  17.268  20.538  1.00 10.00      A   
ATOM   2467  C   SER A 262      10.216  16.820  20.167  1.00 10.00      A   
ATOM   2468  O   SER A 262       9.165  17.008  20.777  1.00 10.00      A   
ATOM   2469  N   GLY A 263      10.583  17.549  19.113  1.00 10.00      A   
ATOM   2470  HN  GLY A 263      11.438  17.359  18.672  1.00 10.00      A   
ATOM   2471  CA  GLY A 263       9.735  18.617  18.615  1.00 10.00      A   
ATOM   2472  C   GLY A 263       8.522  18.075  17.884  1.00 10.00      A   
ATOM   2473  O   GLY A 263       7.428  18.635  17.967  1.00 10.00      A   
ATOM   2474  N   CYS A 264       8.716  16.976  17.170  1.00 10.00      A   
ATOM   2475  HN  CYS A 264       9.611  16.577  17.142  1.00 10.00      A   
ATOM   2476  CA  CYS A 264       7.639  16.345  16.427  1.00 10.00      A   
ATOM   2477  CB  CYS A 264       8.202  15.525  15.269  1.00 10.00      A   
ATOM   2478  SG  CYS A 264       9.430  16.404  14.272  1.00 10.00      A   
ATOM   2479  HG  CYS A 264       8.836  16.834  13.165  1.00 10.00      A   
ATOM   2480  C   CYS A 264       6.790  15.473  17.349  1.00 10.00      A   
ATOM   2481  O   CYS A 264       6.962  14.252  17.425  1.00 10.00      A   
ATOM   2482  N   LYS A 265       5.874  16.111  18.061  1.00 10.00      A   
ATOM   2483  HN  LYS A 265       5.788  17.086  17.961  1.00 10.00      A   
ATOM   2484  CA  LYS A 265       5.001  15.410  18.993  1.00 10.00      A   
ATOM   2485  CB  LYS A 265       4.563  16.340  20.126  1.00 10.00      A   
ATOM   2486  CG  LYS A 265       5.632  16.566  21.181  1.00 10.00      A   
ATOM   2487  CD  LYS A 265       5.665  18.015  21.636  1.00 10.00      A   
ATOM   2488  CE  LYS A 265       6.855  18.283  22.544  1.00 10.00      A   
ATOM   2489  NZ  LYS A 265       7.117  19.737  22.697  1.00 10.00      A   
ATOM   2490  HZ1 LYS A 265       7.350  20.154  21.775  1.00 10.00      A   
ATOM   2491  HZ2 LYS A 265       7.914  19.894  23.343  1.00 10.00      A   
ATOM   2492  HZ3 LYS A 265       6.276  20.216  23.081  1.00 10.00      A   
ATOM   2493  C   LYS A 265       3.793  14.797  18.297  1.00 10.00      A   
ATOM   2494  O   LYS A 265       3.047  14.024  18.897  1.00 10.00      A   
ATOM   2495  N   GLU A 266       3.609  15.114  17.027  1.00 10.00      A   
ATOM   2496  HN  GLU A 266       4.241  15.717  16.582  1.00 10.00      A   
ATOM   2497  CA  GLU A 266       2.482  14.581  16.278  1.00 10.00      A   
ATOM   2498  CB  GLU A 266       1.980  15.594  15.255  1.00 10.00      A   
ATOM   2499  CG  GLU A 266       1.197  16.736  15.877  1.00 10.00      A   
ATOM   2500  CD  GLU A 266      -0.040  16.263  16.613  1.00 10.00      A   
ATOM   2501  OE1 GLU A 266       0.048  15.976  17.828  1.00 10.00      A   
ATOM   2502  OE2 GLU A 266      -1.114  16.188  15.982  1.00 10.00      A   
ATOM   2503  C   GLU A 266       2.824  13.246  15.623  1.00 10.00      A   
ATOM   2504  O   GLU A 266       1.973  12.620  14.988  1.00 10.00      A   
ATOM   2505  N   LEU A 267       4.069  12.807  15.803  1.00 10.00      A   
ATOM   2506  HN  LEU A 267       4.693  13.351  16.325  1.00 10.00      A   
ATOM   2507  CA  LEU A 267       4.532  11.543  15.240  1.00 10.00      A   
ATOM   2508  CB  LEU A 267       6.019  11.337  15.544  1.00 10.00      A   
ATOM   2509  CG  LEU A 267       7.014  12.145  14.704  1.00 10.00      A   
ATOM   2510  CD1 LEU A 267       8.433  11.943  15.216  1.00 10.00      A   
ATOM   2511  CD2 LEU A 267       6.922  11.750  13.240  1.00 10.00      A   
ATOM   2512  C   LEU A 267       3.726  10.370  15.796  1.00 10.00      A   
ATOM   2513  O   LEU A 267       3.451  10.312  16.997  1.00 10.00      A   
ATOM   2514  N   ARG A 268       3.341   9.452  14.917  1.00 10.00      A   
ATOM   2515  HN  ARG A 268       3.581   9.571  13.968  1.00 10.00      A   
ATOM   2516  CA  ARG A 268       2.565   8.279  15.313  1.00 10.00      A   
ATOM   2517  CB  ARG A 268       1.140   8.364  14.753  1.00 10.00      A   
ATOM   2518  CG  ARG A 268       0.367   9.604  15.170  1.00 10.00      A   
ATOM   2519  CD  ARG A 268       0.213   9.684  16.679  1.00 10.00      A   
ATOM   2520  NE  ARG A 268      -0.555  10.858  17.082  1.00 10.00      A   
ATOM   2521  HE  ARG A 268      -1.508  10.876  16.833  1.00 10.00      A   
ATOM   2522  CZ  ARG A 268      -0.049  11.892  17.753  1.00 10.00      A   
ATOM   2523  NH1 ARG A 268       1.234  11.908  18.108  1.00 10.00      A   
ATOM   2524 HH11 ARG A 268       1.625  12.726  18.633  1.00 10.00      A   
ATOM   2525 HH12 ARG A 268       1.855  11.107  17.861  1.00 10.00      A   
ATOM   2526  NH2 ARG A 268      -0.827  12.919  18.062  1.00 10.00      A   
ATOM   2527 HH21 ARG A 268      -1.830  12.913  17.783  1.00 10.00      A   
ATOM   2528 HH22 ARG A 268      -0.441  13.738  18.583  1.00 10.00      A   
ATOM   2529  C   ARG A 268       3.226   7.005  14.802  1.00 10.00      A   
ATOM   2530  O   ARG A 268       3.190   5.963  15.461  1.00 10.00      A   
ATOM   2531  N   CYS A 269       3.846   7.100  13.634  1.00 10.00      A   
ATOM   2532  HN  CYS A 269       3.883   7.967  13.177  1.00 10.00      A   
ATOM   2533  CA  CYS A 269       4.495   5.953  13.025  1.00 10.00      A   
ATOM   2534  CB  CYS A 269       3.641   5.415  11.869  1.00 10.00      A   
ATOM   2535  SG  CYS A 269       4.317   3.959  11.034  1.00 10.00      A   
ATOM   2536  HG  CYS A 269       5.164   4.384  10.107  1.00 10.00      A   
ATOM   2537  C   CYS A 269       5.889   6.311  12.529  1.00 10.00      A   
ATOM   2538  O   CYS A 269       6.113   7.403  12.004  1.00 10.00      A   
ATOM   2539  N   LEU A 270       6.815   5.383  12.705  1.00 10.00      A   
ATOM   2540  HN  LEU A 270       6.560   4.537  13.136  1.00 10.00      A   
ATOM   2541  CA  LEU A 270       8.196   5.565  12.273  1.00 10.00      A   
ATOM   2542  CB  LEU A 270       9.130   5.736  13.478  1.00 10.00      A   
ATOM   2543  CG  LEU A 270       8.910   6.967  14.359  1.00 10.00      A   
ATOM   2544  CD1 LEU A 270       9.882   6.952  15.528  1.00 10.00      A   
ATOM   2545  CD2 LEU A 270       9.069   8.243  13.550  1.00 10.00      A   
ATOM   2546  C   LEU A 270       8.648   4.362  11.453  1.00 10.00      A   
ATOM   2547  O   LEU A 270       8.425   3.215  11.854  1.00 10.00      A   
ATOM   2548  N   SER A 271       9.274   4.621  10.312  1.00 10.00      A   
ATOM   2549  HN  SER A 271       9.415   5.554  10.041  1.00 10.00      A   
ATOM   2550  CA  SER A 271       9.756   3.556   9.449  1.00 10.00      A   
ATOM   2551  CB  SER A 271       8.773   3.303   8.300  1.00 10.00      A   
ATOM   2552  OG  SER A 271       8.295   4.517   7.749  1.00 10.00      A   
ATOM   2553  HG  SER A 271       7.520   4.805   8.243  1.00 10.00      A   
ATOM   2554  C   SER A 271      11.144   3.883   8.911  1.00 10.00      A   
ATOM   2555  O   SER A 271      11.562   5.043   8.916  1.00 10.00      A   
ATOM   2556  N   GLY A 272      11.863   2.858   8.478  1.00 10.00      A   
ATOM   2557  HN  GLY A 272      11.495   1.952   8.538  1.00 10.00      A   
ATOM   2558  CA  GLY A 272      13.190   3.060   7.939  1.00 10.00      A   
ATOM   2559  C   GLY A 272      14.231   2.309   8.731  1.00 10.00      A   
ATOM   2560  O   GLY A 272      14.193   1.078   8.786  1.00 10.00      A   
ATOM   2561  N   PHE A 273      15.147   3.054   9.350  1.00 10.00      A   
ATOM   2562  HN  PHE A 273      15.114   4.030   9.240  1.00 10.00      A   
ATOM   2563  CA  PHE A 273      16.216   2.477  10.171  1.00 10.00      A   
ATOM   2564  CB  PHE A 273      15.654   1.623  11.315  1.00 10.00      A   
ATOM   2565  CG  PHE A 273      14.902   2.414  12.352  1.00 10.00      A   
ATOM   2566  CD1 PHE A 273      13.550   2.688  12.194  1.00 10.00      A   
ATOM   2567  CD2 PHE A 273      15.547   2.885  13.481  1.00 10.00      A   
ATOM   2568  CE1 PHE A 273      12.859   3.418  13.143  1.00 10.00      A   
ATOM   2569  CE2 PHE A 273      14.863   3.615  14.434  1.00 10.00      A   
ATOM   2570  CZ  PHE A 273      13.517   3.883  14.266  1.00 10.00      A   
ATOM   2571  C   PHE A 273      17.220   1.692   9.330  1.00 10.00      A   
ATOM   2572  O   PHE A 273      17.742   0.660   9.756  1.00 10.00      A   
ATOM   2573  N   TRP A 274      17.480   2.199   8.131  1.00 10.00      A   
ATOM   2574  HN  TRP A 274      17.027   3.024   7.859  1.00 10.00      A   
ATOM   2575  CA  TRP A 274      18.423   1.576   7.213  1.00 10.00      A   
ATOM   2576  CB  TRP A 274      18.365   2.262   5.846  1.00 10.00      A   
ATOM   2577  CG  TRP A 274      17.317   1.714   4.924  1.00 10.00      A   
ATOM   2578  CD1 TRP A 274      17.363   0.529   4.253  1.00 10.00      A   
ATOM   2579  CD2 TRP A 274      16.074   2.331   4.560  1.00 10.00      A   
ATOM   2580  NE1 TRP A 274      16.235   0.370   3.490  1.00 10.00      A   
ATOM   2581  HE1 TRP A 274      16.041  -0.403   2.913  1.00 10.00      A   
ATOM   2582  CE2 TRP A 274      15.424   1.462   3.663  1.00 10.00      A   
ATOM   2583  CE3 TRP A 274      15.449   3.533   4.904  1.00 10.00      A   
ATOM   2584  CZ2 TRP A 274      14.182   1.755   3.105  1.00 10.00      A   
ATOM   2585  CZ3 TRP A 274      14.217   3.821   4.349  1.00 10.00      A   
ATOM   2586  CH2 TRP A 274      13.594   2.936   3.463  1.00 10.00      A   
ATOM   2587  C   TRP A 274      19.837   1.669   7.775  1.00 10.00      A   
ATOM   2588  O   TRP A 274      20.338   2.771   8.022  1.00 10.00      A   
ATOM   2589  N   ASP A 275      20.466   0.509   7.979  1.00 10.00      A   
ATOM   2590  HN  ASP A 275      20.002  -0.327   7.755  1.00 10.00      A   
ATOM   2591  CA  ASP A 275      21.822   0.441   8.528  1.00 10.00      A   
ATOM   2592  CB  ASP A 275      22.848   1.092   7.589  1.00 10.00      A   
ATOM   2593  CG  ASP A 275      23.145   0.263   6.355  1.00 10.00      A   
ATOM   2594  OD1 ASP A 275      24.075  -0.569   6.398  1.00 10.00      A   
ATOM   2595  OD2 ASP A 275      22.455   0.442   5.329  1.00 10.00      A   
ATOM   2596  C   ASP A 275      21.864   1.102   9.899  1.00 10.00      A   
ATOM   2597  O   ASP A 275      22.837   1.768  10.256  1.00 10.00      A   
ATOM   2598  N   ALA A 276      20.785   0.905  10.648  1.00 10.00      A   
ATOM   2599  HN  ALA A 276      20.054   0.364  10.282  1.00 10.00      A   
ATOM   2600  CA  ALA A 276      20.629   1.468  11.982  1.00 10.00      A   
ATOM   2601  CB  ALA A 276      19.323   0.994  12.594  1.00 10.00      A   
ATOM   2602  C   ALA A 276      21.798   1.136  12.905  1.00 10.00      A   
ATOM   2603  O   ALA A 276      22.339   0.028  12.878  1.00 10.00      A   
ATOM   2604  N   VAL A 277      22.162   2.110  13.729  1.00 10.00      A   
ATOM   2605  HN  VAL A 277      21.661   2.952  13.712  1.00 10.00      A   
ATOM   2606  CA  VAL A 277      23.259   1.969  14.679  1.00 10.00      A   
ATOM   2607  CB  VAL A 277      24.356   3.032  14.425  1.00 10.00      A   
ATOM   2608  CG1 VAL A 277      25.494   2.888  15.424  1.00 10.00      A   
ATOM   2609  CG2 VAL A 277      24.881   2.938  13.000  1.00 10.00      A   
ATOM   2610  C   VAL A 277      22.726   2.129  16.102  1.00 10.00      A   
ATOM   2611  O   VAL A 277      22.156   3.164  16.443  1.00 10.00      A   
ATOM   2612  N   PRO A 278      22.918   1.106  16.949  1.00 10.00      A   
ATOM   2613  CA  PRO A 278      22.446   1.102  18.349  1.00 10.00      A   
ATOM   2614  CB  PRO A 278      23.103  -0.150  18.934  1.00 10.00      A   
ATOM   2615  CG  PRO A 278      23.299  -1.047  17.765  1.00 10.00      A   
ATOM   2616  CD  PRO A 278      23.614  -0.150  16.604  1.00 10.00      A   
ATOM   2617  C   PRO A 278      22.883   2.340  19.138  1.00 10.00      A   
ATOM   2618  O   PRO A 278      22.218   2.749  20.096  1.00 10.00      A   
ATOM   2619  N   ALA A 279      23.995   2.939  18.726  1.00 10.00      A   
ATOM   2620  HN  ALA A 279      24.474   2.563  17.957  1.00 10.00      A   
ATOM   2621  CA  ALA A 279      24.523   4.131  19.384  1.00 10.00      A   
ATOM   2622  CB  ALA A 279      25.927   4.438  18.878  1.00 10.00      A   
ATOM   2623  C   ALA A 279      23.609   5.341  19.177  1.00 10.00      A   
ATOM   2624  O   ALA A 279      23.737   6.350  19.869  1.00 10.00      A   
ATOM   2625  N   TYR A 280      22.692   5.238  18.222  1.00 10.00      A   
ATOM   2626  HN  TYR A 280      22.638   4.407  17.691  1.00 10.00      A   
ATOM   2627  CA  TYR A 280      21.764   6.327  17.934  1.00 10.00      A   
ATOM   2628  CB  TYR A 280      21.994   6.868  16.520  1.00 10.00      A   
ATOM   2629  CG  TYR A 280      23.157   7.825  16.413  1.00 10.00      A   
ATOM   2630  CD1 TYR A 280      24.319   7.470  15.740  1.00 10.00      A   
ATOM   2631  CD2 TYR A 280      23.094   9.086  16.989  1.00 10.00      A   
ATOM   2632  CE1 TYR A 280      25.384   8.346  15.646  1.00 10.00      A   
ATOM   2633  CE2 TYR A 280      24.151   9.969  16.898  1.00 10.00      A   
ATOM   2634  CZ  TYR A 280      25.294   9.594  16.228  1.00 10.00      A   
ATOM   2635  OH  TYR A 280      26.351  10.470  16.141  1.00 10.00      A   
ATOM   2636  HH  TYR A 280      26.870  10.274  15.345  1.00 10.00      A   
ATOM   2637  C   TYR A 280      20.313   5.883  18.105  1.00 10.00      A   
ATOM   2638  O   TYR A 280      19.386   6.534  17.621  1.00 10.00      A   
ATOM   2639  N   LEU A 281      20.118   4.775  18.802  1.00 10.00      A   
ATOM   2640  HN  LEU A 281      20.893   4.303  19.175  1.00 10.00      A   
ATOM   2641  CA  LEU A 281      18.782   4.238  19.034  1.00 10.00      A   
ATOM   2642  CB  LEU A 281      18.841   2.762  19.439  1.00 10.00      A   
ATOM   2643  CG  LEU A 281      18.202   1.780  18.459  1.00 10.00      A   
ATOM   2644  CD1 LEU A 281      18.446   0.346  18.895  1.00 10.00      A   
ATOM   2645  CD2 LEU A 281      16.713   2.054  18.318  1.00 10.00      A   
ATOM   2646  C   LEU A 281      17.958   5.057  20.045  1.00 10.00      A   
ATOM   2647  O   LEU A 281      16.805   5.384  19.767  1.00 10.00      A   
ATOM   2648  N   PRO A 282      18.523   5.413  21.226  1.00 10.00      A   
ATOM   2649  CA  PRO A 282      17.805   6.185  22.267  1.00 10.00      A   
ATOM   2650  CB  PRO A 282      18.811   6.263  23.425  1.00 10.00      A   
ATOM   2651  CG  PRO A 282      19.774   5.159  23.164  1.00 10.00      A   
ATOM   2652  CD  PRO A 282      19.887   5.070  21.673  1.00 10.00      A   
ATOM   2653  C   PRO A 282      17.376   7.600  21.843  1.00 10.00      A   
ATOM   2654  O   PRO A 282      16.877   8.373  22.663  1.00 10.00      A   
ATOM   2655  N   ALA A 283      17.555   7.933  20.573  1.00 10.00      A   
ATOM   2656  HN  ALA A 283      17.946   7.277  19.959  1.00 10.00      A   
ATOM   2657  CA  ALA A 283      17.179   9.247  20.070  1.00 10.00      A   
ATOM   2658  CB  ALA A 283      17.920   9.548  18.774  1.00 10.00      A   
ATOM   2659  C   ALA A 283      15.667   9.345  19.864  1.00 10.00      A   
ATOM   2660  O   ALA A 283      15.070  10.396  20.085  1.00 10.00      A   
ATOM   2661  N   VAL A 284      15.045   8.233  19.472  1.00 10.00      A   
ATOM   2662  HN  VAL A 284      15.567   7.409  19.349  1.00 10.00      A   
ATOM   2663  CA  VAL A 284      13.602   8.206  19.226  1.00 10.00      A   
ATOM   2664  CB  VAL A 284      13.220   7.187  18.125  1.00 10.00      A   
ATOM   2665  CG1 VAL A 284      13.760   7.619  16.769  1.00 10.00      A   
ATOM   2666  CG2 VAL A 284      13.714   5.791  18.475  1.00 10.00      A   
ATOM   2667  C   VAL A 284      12.815   7.892  20.499  1.00 10.00      A   
ATOM   2668  O   VAL A 284      11.599   7.705  20.453  1.00 10.00      A   
ATOM   2669  N   TYR A 285      13.512   7.864  21.634  1.00 10.00      A   
ATOM   2670  HN  TYR A 285      14.470   8.066  21.603  1.00 10.00      A   
ATOM   2671  CA  TYR A 285      12.892   7.560  22.927  1.00 10.00      A   
ATOM   2672  CB  TYR A 285      13.948   7.523  24.039  1.00 10.00      A   
ATOM   2673  CG  TYR A 285      14.641   6.189  24.215  1.00 10.00      A   
ATOM   2674  CD1 TYR A 285      14.517   5.180  23.269  1.00 10.00      A   
ATOM   2675  CD2 TYR A 285      15.425   5.941  25.334  1.00 10.00      A   
ATOM   2676  CE1 TYR A 285      15.152   3.964  23.433  1.00 10.00      A   
ATOM   2677  CE2 TYR A 285      16.063   4.728  25.508  1.00 10.00      A   
ATOM   2678  CZ  TYR A 285      15.923   3.744  24.554  1.00 10.00      A   
ATOM   2679  OH  TYR A 285      16.556   2.537  24.725  1.00 10.00      A   
ATOM   2680  HH  TYR A 285      16.400   2.224  25.624  1.00 10.00      A   
ATOM   2681  C   TYR A 285      11.814   8.574  23.287  1.00 10.00      A   
ATOM   2682  O   TYR A 285      10.843   8.250  23.968  1.00 10.00      A   
ATOM   2683  N   SER A 286      11.988   9.802  22.824  1.00 10.00      A   
ATOM   2684  HN  SER A 286      12.791  10.005  22.288  1.00 10.00      A   
ATOM   2685  CA  SER A 286      11.040  10.872  23.106  1.00 10.00      A   
ATOM   2686  CB  SER A 286      11.721  12.219  22.868  1.00 10.00      A   
ATOM   2687  OG  SER A 286      13.133  12.076  22.901  1.00 10.00      A   
ATOM   2688  HG  SER A 286      13.461  12.330  23.769  1.00 10.00      A   
ATOM   2689  C   SER A 286       9.767  10.761  22.258  1.00 10.00      A   
ATOM   2690  O   SER A 286       8.862  11.588  22.370  1.00 10.00      A   
ATOM   2691  N   VAL A 287       9.700   9.739  21.408  1.00 10.00      A   
ATOM   2692  HN  VAL A 287      10.458   9.115  21.347  1.00 10.00      A   
ATOM   2693  CA  VAL A 287       8.538   9.535  20.548  1.00 10.00      A   
ATOM   2694  CB  VAL A 287       8.959   9.516  19.061  1.00 10.00      A   
ATOM   2695  CG1 VAL A 287       7.742   9.536  18.149  1.00 10.00      A   
ATOM   2696  CG2 VAL A 287       9.884  10.681  18.744  1.00 10.00      A   
ATOM   2697  C   VAL A 287       7.814   8.224  20.876  1.00 10.00      A   
ATOM   2698  O   VAL A 287       6.632   8.063  20.572  1.00 10.00      A   
ATOM   2699  N   CYS A 288       8.525   7.308  21.526  1.00 10.00      A   
ATOM   2700  HN  CYS A 288       9.448   7.519  21.780  1.00 10.00      A   
ATOM   2701  CA  CYS A 288       7.986   5.990  21.877  1.00 10.00      A   
ATOM   2702  CB  CYS A 288       9.019   5.208  22.683  1.00 10.00      A   
ATOM   2703  SG  CYS A 288      10.680   5.230  21.978  1.00 10.00      A   
ATOM   2704  HG  CYS A 288      10.568   5.547  20.698  1.00 10.00      A   
ATOM   2705  C   CYS A 288       6.659   6.034  22.639  1.00 10.00      A   
ATOM   2706  O   CYS A 288       5.822   5.142  22.482  1.00 10.00      A   
ATOM   2707  N   SER A 289       6.464   7.071  23.448  1.00 10.00      A   
ATOM   2708  HN  SER A 289       7.159   7.760  23.513  1.00 10.00      A   
ATOM   2709  CA  SER A 289       5.253   7.217  24.250  1.00 10.00      A   
ATOM   2710  CB  SER A 289       5.369   8.466  25.124  1.00 10.00      A   
ATOM   2711  OG  SER A 289       6.721   8.899  25.202  1.00 10.00      A   
ATOM   2712  HG  SER A 289       7.230   8.260  25.721  1.00 10.00      A   
ATOM   2713  C   SER A 289       3.979   7.281  23.398  1.00 10.00      A   
ATOM   2714  O   SER A 289       2.896   6.905  23.854  1.00 10.00      A   
ATOM   2715  N   ARG A 290       4.113   7.735  22.160  1.00 10.00      A   
ATOM   2716  HN  ARG A 290       5.004   7.983  21.835  1.00 10.00      A   
ATOM   2717  CA  ARG A 290       2.966   7.861  21.264  1.00 10.00      A   
ATOM   2718  CB  ARG A 290       2.769   9.323  20.855  1.00 10.00      A   
ATOM   2719  CG  ARG A 290       3.975   9.937  20.169  1.00 10.00      A   
ATOM   2720  CD  ARG A 290       3.936  11.451  20.251  1.00 10.00      A   
ATOM   2721  NE  ARG A 290       5.138  12.065  19.689  1.00 10.00      A   
ATOM   2722  HE  ARG A 290       5.117  12.301  18.736  1.00 10.00      A   
ATOM   2723  CZ  ARG A 290       6.238  12.314  20.395  1.00 10.00      A   
ATOM   2724  NH1 ARG A 290       6.286  12.000  21.682  1.00 10.00      A   
ATOM   2725 HH11 ARG A 290       5.461  11.557  22.148  1.00 10.00      A   
ATOM   2726 HH12 ARG A 290       7.153  12.191  22.236  1.00 10.00      A   
ATOM   2727  NH2 ARG A 290       7.285  12.893  19.824  1.00 10.00      A   
ATOM   2728 HH21 ARG A 290       7.255  13.165  18.813  1.00 10.00      A   
ATOM   2729 HH22 ARG A 290       8.146  13.081  20.380  1.00 10.00      A   
ATOM   2730  C   ARG A 290       3.121   6.993  20.022  1.00 10.00      A   
ATOM   2731  O   ARG A 290       2.317   7.079  19.095  1.00 10.00      A   
ATOM   2732  N   LEU A 291       4.154   6.162  20.004  1.00 10.00      A   
ATOM   2733  HN  LEU A 291       4.757   6.128  20.776  1.00 10.00      A   
ATOM   2734  CA  LEU A 291       4.402   5.290  18.868  1.00 10.00      A   
ATOM   2735  CB  LEU A 291       5.795   4.666  18.939  1.00 10.00      A   
ATOM   2736  CG  LEU A 291       6.932   5.529  18.396  1.00 10.00      A   
ATOM   2737  CD1 LEU A 291       8.248   4.770  18.433  1.00 10.00      A   
ATOM   2738  CD2 LEU A 291       6.616   6.000  16.984  1.00 10.00      A   
ATOM   2739  C   LEU A 291       3.336   4.212  18.752  1.00 10.00      A   
ATOM   2740  O   LEU A 291       3.252   3.311  19.586  1.00 10.00      A   
ATOM   2741  N   THR A 292       2.517   4.326  17.721  1.00 10.00      A   
ATOM   2742  HN  THR A 292       2.634   5.079  17.100  1.00 10.00      A   
ATOM   2743  CA  THR A 292       1.450   3.373  17.479  1.00 10.00      A   
ATOM   2744  CB  THR A 292       0.206   4.093  16.928  1.00 10.00      A   
ATOM   2745  OG1 THR A 292       0.420   5.514  16.991  1.00 10.00      A   
ATOM   2746  HG1 THR A 292       0.840   5.740  17.832  1.00 10.00      A   
ATOM   2747  CG2 THR A 292      -1.020   3.735  17.750  1.00 10.00      A   
ATOM   2748  C   THR A 292       1.903   2.310  16.483  1.00 10.00      A   
ATOM   2749  O   THR A 292       1.467   1.157  16.533  1.00 10.00      A   
ATOM   2750  N   THR A 293       2.792   2.704  15.584  1.00 10.00      A   
ATOM   2751  HN  THR A 293       3.117   3.631  15.605  1.00 10.00      A   
ATOM   2752  CA  THR A 293       3.317   1.799  14.574  1.00 10.00      A   
ATOM   2753  CB  THR A 293       2.633   2.026  13.211  1.00 10.00      A   
ATOM   2754  OG1 THR A 293       1.213   2.125  13.407  1.00 10.00      A   
ATOM   2755  HG1 THR A 293       1.034   2.323  14.329  1.00 10.00      A   
ATOM   2756  CG2 THR A 293       2.929   0.874  12.260  1.00 10.00      A   
ATOM   2757  C   THR A 293       4.825   1.986  14.433  1.00 10.00      A   
ATOM   2758  O   THR A 293       5.308   3.108  14.258  1.00 10.00      A   
ATOM   2759  N   LEU A 294       5.563   0.890  14.516  1.00 10.00      A   
ATOM   2760  HN  LEU A 294       5.122   0.020  14.633  1.00 10.00      A   
ATOM   2761  CA  LEU A 294       7.010   0.943  14.421  1.00 10.00      A   
ATOM   2762  CB  LEU A 294       7.638   0.765  15.806  1.00 10.00      A   
ATOM   2763  CG  LEU A 294       9.129   1.088  15.928  1.00 10.00      A   
ATOM   2764  CD1 LEU A 294       9.429   2.474  15.375  1.00 10.00      A   
ATOM   2765  CD2 LEU A 294       9.571   0.985  17.378  1.00 10.00      A   
ATOM   2766  C   LEU A 294       7.540  -0.107  13.454  1.00 10.00      A   
ATOM   2767  O   LEU A 294       7.292  -1.305  13.620  1.00 10.00      A   
ATOM   2768  N   ASN A 295       8.254   0.354  12.438  1.00 10.00      A   
ATOM   2769  HN  ASN A 295       8.396   1.323  12.355  1.00 10.00      A   
ATOM   2770  CA  ASN A 295       8.834  -0.530  11.434  1.00 10.00      A   
ATOM   2771  CB  ASN A 295       8.510  -0.015  10.028  1.00 10.00      A   
ATOM   2772  CG  ASN A 295       8.799  -1.026   8.929  1.00 10.00      A   
ATOM   2773  OD1 ASN A 295       9.661  -1.895   9.067  1.00 10.00      A   
ATOM   2774  ND2 ASN A 295       8.086  -0.913   7.820  1.00 10.00      A   
ATOM   2775 HD21 ASN A 295       7.416  -0.190   7.762  1.00 10.00      A   
ATOM   2776 HD22 ASN A 295       8.251  -1.554   7.098  1.00 10.00      A   
ATOM   2777  C   ASN A 295      10.345  -0.614  11.625  1.00 10.00      A   
ATOM   2778  O   ASN A 295      11.082   0.290  11.229  1.00 10.00      A   
ATOM   2779  N   LEU A 296      10.801  -1.700  12.233  1.00 10.00      A   
ATOM   2780  HN  LEU A 296      10.162  -2.399  12.511  1.00 10.00      A   
ATOM   2781  CA  LEU A 296      12.220  -1.902  12.494  1.00 10.00      A   
ATOM   2782  CB  LEU A 296      12.439  -2.184  13.982  1.00 10.00      A   
ATOM   2783  CG  LEU A 296      12.000  -1.092  14.957  1.00 10.00      A   
ATOM   2784  CD1 LEU A 296      11.982  -1.633  16.375  1.00 10.00      A   
ATOM   2785  CD2 LEU A 296      12.926   0.110  14.864  1.00 10.00      A   
ATOM   2786  C   LEU A 296      12.755  -3.070  11.675  1.00 10.00      A   
ATOM   2787  O   LEU A 296      13.749  -3.702  12.048  1.00 10.00      A   
ATOM   2788  N   SER A 297      12.107  -3.331  10.547  1.00 10.00      A   
ATOM   2789  HN  SER A 297      11.340  -2.774  10.300  1.00 10.00      A   
ATOM   2790  CA  SER A 297      12.490  -4.430   9.667  1.00 10.00      A   
ATOM   2791  CB  SER A 297      11.432  -4.639   8.581  1.00 10.00      A   
ATOM   2792  OG  SER A 297      10.129  -4.635   9.140  1.00 10.00      A   
ATOM   2793  HG  SER A 297       9.779  -3.738   9.118  1.00 10.00      A   
ATOM   2794  C   SER A 297      13.872  -4.229   9.037  1.00 10.00      A   
ATOM   2795  O   SER A 297      14.477  -5.179   8.541  1.00 10.00      A   
ATOM   2796  N   TYR A 298      14.372  -3.000   9.045  1.00 10.00      A   
ATOM   2797  HN  TYR A 298      13.857  -2.271   9.446  1.00 10.00      A   
ATOM   2798  CA  TYR A 298      15.683  -2.723   8.469  1.00 10.00      A   
ATOM   2799  CB  TYR A 298      15.636  -1.523   7.522  1.00 10.00      A   
ATOM   2800  CG  TYR A 298      14.869  -1.795   6.248  1.00 10.00      A   
ATOM   2801  CD1 TYR A 298      13.720  -1.079   5.940  1.00 10.00      A   
ATOM   2802  CD2 TYR A 298      15.293  -2.772   5.357  1.00 10.00      A   
ATOM   2803  CE1 TYR A 298      13.016  -1.331   4.778  1.00 10.00      A   
ATOM   2804  CE2 TYR A 298      14.596  -3.029   4.192  1.00 10.00      A   
ATOM   2805  CZ  TYR A 298      13.458  -2.306   3.910  1.00 10.00      A   
ATOM   2806  OH  TYR A 298      12.758  -2.562   2.755  1.00 10.00      A   
ATOM   2807  HH  TYR A 298      12.523  -3.497   2.728  1.00 10.00      A   
ATOM   2808  C   TYR A 298      16.723  -2.510   9.556  1.00 10.00      A   
ATOM   2809  O   TYR A 298      17.904  -2.311   9.276  1.00 10.00      A   
ATOM   2810  N   ALA A 299      16.279  -2.573  10.802  1.00 10.00      A   
ATOM   2811  HN  ALA A 299      15.331  -2.767  10.965  1.00 10.00      A   
ATOM   2812  CA  ALA A 299      17.171  -2.388  11.935  1.00 10.00      A   
ATOM   2813  CB  ALA A 299      16.428  -1.771  13.106  1.00 10.00      A   
ATOM   2814  C   ALA A 299      17.790  -3.714  12.338  1.00 10.00      A   
ATOM   2815  O   ALA A 299      17.136  -4.562  12.944  1.00 10.00      A   
ATOM   2816  N   THR A 300      19.051  -3.891  11.999  1.00 10.00      A   
ATOM   2817  HN  THR A 300      19.519  -3.181  11.514  1.00 10.00      A   
ATOM   2818  CA  THR A 300      19.767  -5.122  12.304  1.00 10.00      A   
ATOM   2819  CB  THR A 300      20.876  -5.358  11.268  1.00 10.00      A   
ATOM   2820  OG1 THR A 300      21.158  -4.117  10.596  1.00 10.00      A   
ATOM   2821  HG1 THR A 300      20.861  -4.171   9.674  1.00 10.00      A   
ATOM   2822  CG2 THR A 300      20.430  -6.392  10.248  1.00 10.00      A   
ATOM   2823  C   THR A 300      20.369  -5.113  13.710  1.00 10.00      A   
ATOM   2824  O   THR A 300      21.418  -5.712  13.947  1.00 10.00      A   
ATOM   2825  N   VAL A 301      19.691  -4.458  14.644  1.00 10.00      A   
ATOM   2826  HN  VAL A 301      18.843  -4.035  14.408  1.00 10.00      A   
ATOM   2827  CA  VAL A 301      20.163  -4.377  16.025  1.00 10.00      A   
ATOM   2828  CB  VAL A 301      19.506  -3.205  16.782  1.00 10.00      A   
ATOM   2829  CG1 VAL A 301      19.891  -1.874  16.152  1.00 10.00      A   
ATOM   2830  CG2 VAL A 301      17.992  -3.362  16.816  1.00 10.00      A   
ATOM   2831  C   VAL A 301      19.885  -5.687  16.765  1.00 10.00      A   
ATOM   2832  O   VAL A 301      19.233  -6.579  16.226  1.00 10.00      A   
ATOM   2833  N   GLN A 302      20.381  -5.802  17.992  1.00 10.00      A   
ATOM   2834  HN  GLN A 302      20.885  -5.056  18.381  1.00 10.00      A   
ATOM   2835  CA  GLN A 302      20.185  -7.011  18.783  1.00 10.00      A   
ATOM   2836  CB  GLN A 302      21.422  -7.318  19.628  1.00 10.00      A   
ATOM   2837  CG  GLN A 302      22.680  -7.585  18.817  1.00 10.00      A   
ATOM   2838  CD  GLN A 302      22.546  -8.786  17.899  1.00 10.00      A   
ATOM   2839  OE1 GLN A 302      22.809  -9.922  18.297  1.00 10.00      A   
ATOM   2840  NE2 GLN A 302      22.147  -8.541  16.659  1.00 10.00      A   
ATOM   2841 HE21 GLN A 302      21.962  -7.611  16.409  1.00 10.00      A   
ATOM   2842 HE22 GLN A 302      22.056  -9.297  16.042  1.00 10.00      A   
ATOM   2843  C   GLN A 302      18.950  -6.910  19.673  1.00 10.00      A   
ATOM   2844  O   GLN A 302      18.367  -5.834  19.828  1.00 10.00      A   
ATOM   2845  N   SER A 303      18.575  -8.041  20.264  1.00 10.00      A   
ATOM   2846  HN  SER A 303      19.103  -8.854  20.102  1.00 10.00      A   
ATOM   2847  CA  SER A 303      17.411  -8.130  21.134  1.00 10.00      A   
ATOM   2848  CB  SER A 303      17.266  -9.560  21.667  1.00 10.00      A   
ATOM   2849  OG  SER A 303      16.085  -9.719  22.437  1.00 10.00      A   
ATOM   2850  HG  SER A 303      15.370 -10.042  21.866  1.00 10.00      A   
ATOM   2851  C   SER A 303      17.488  -7.137  22.290  1.00 10.00      A   
ATOM   2852  O   SER A 303      16.501  -6.474  22.607  1.00 10.00      A   
ATOM   2853  N   TYR A 304      18.663  -7.023  22.903  1.00 10.00      A   
ATOM   2854  HN  TYR A 304      19.417  -7.572  22.598  1.00 10.00      A   
ATOM   2855  CA  TYR A 304      18.854  -6.113  24.026  1.00 10.00      A   
ATOM   2856  CB  TYR A 304      20.298  -6.168  24.526  1.00 10.00      A   
ATOM   2857  CG  TYR A 304      20.518  -5.425  25.825  1.00 10.00      A   
ATOM   2858  CD1 TYR A 304      20.328  -6.054  27.047  1.00 10.00      A   
ATOM   2859  CD2 TYR A 304      20.905  -4.092  25.826  1.00 10.00      A   
ATOM   2860  CE1 TYR A 304      20.518  -5.374  28.233  1.00 10.00      A   
ATOM   2861  CE2 TYR A 304      21.100  -3.406  27.006  1.00 10.00      A   
ATOM   2862  CZ  TYR A 304      20.904  -4.054  28.208  1.00 10.00      A   
ATOM   2863  OH  TYR A 304      21.090  -3.373  29.385  1.00 10.00      A   
ATOM   2864  HH  TYR A 304      20.462  -2.640  29.431  1.00 10.00      A   
ATOM   2865  C   TYR A 304      18.474  -4.680  23.659  1.00 10.00      A   
ATOM   2866  O   TYR A 304      17.725  -4.023  24.384  1.00 10.00      A   
ATOM   2867  N   ASP A 305      18.970  -4.211  22.519  1.00 10.00      A   
ATOM   2868  HN  ASP A 305      19.529  -4.793  21.963  1.00 10.00      A   
ATOM   2869  CA  ASP A 305      18.685  -2.854  22.066  1.00 10.00      A   
ATOM   2870  CB  ASP A 305      19.618  -2.434  20.926  1.00 10.00      A   
ATOM   2871  CG  ASP A 305      20.908  -1.814  21.428  1.00 10.00      A   
ATOM   2872  OD1 ASP A 305      20.940  -0.585  21.646  1.00 10.00      A   
ATOM   2873  OD2 ASP A 305      21.894  -2.554  21.620  1.00 10.00      A   
ATOM   2874  C   ASP A 305      17.223  -2.707  21.668  1.00 10.00      A   
ATOM   2875  O   ASP A 305      16.631  -1.637  21.820  1.00 10.00      A   
ATOM   2876  N   LEU A 306      16.646  -3.791  21.164  1.00 10.00      A   
ATOM   2877  HN  LEU A 306      17.182  -4.608  21.049  1.00 10.00      A   
ATOM   2878  CA  LEU A 306      15.246  -3.798  20.762  1.00 10.00      A   
ATOM   2879  CB  LEU A 306      14.905  -5.076  19.996  1.00 10.00      A   
ATOM   2880  CG  LEU A 306      15.285  -5.099  18.516  1.00 10.00      A   
ATOM   2881  CD1 LEU A 306      15.250  -6.519  17.974  1.00 10.00      A   
ATOM   2882  CD2 LEU A 306      14.359  -4.200  17.713  1.00 10.00      A   
ATOM   2883  C   LEU A 306      14.335  -3.654  21.977  1.00 10.00      A   
ATOM   2884  O   LEU A 306      13.447  -2.807  21.996  1.00 10.00      A   
ATOM   2885  N   VAL A 307      14.582  -4.469  22.998  1.00 10.00      A   
ATOM   2886  HN  VAL A 307      15.320  -5.114  22.923  1.00 10.00      A   
ATOM   2887  CA  VAL A 307      13.790  -4.443  24.228  1.00 10.00      A   
ATOM   2888  CB  VAL A 307      14.275  -5.512  25.233  1.00 10.00      A   
ATOM   2889  CG1 VAL A 307      13.553  -5.393  26.567  1.00 10.00      A   
ATOM   2890  CG2 VAL A 307      14.076  -6.901  24.646  1.00 10.00      A   
ATOM   2891  C   VAL A 307      13.824  -3.058  24.872  1.00 10.00      A   
ATOM   2892  O   VAL A 307      12.813  -2.572  25.383  1.00 10.00      A   
ATOM   2893  N   LYS A 308      14.987  -2.413  24.815  1.00 10.00      A   
ATOM   2894  HN  LYS A 308      15.752  -2.850  24.381  1.00 10.00      A   
ATOM   2895  CA  LYS A 308      15.154  -1.081  25.380  1.00 10.00      A   
ATOM   2896  CB  LYS A 308      16.583  -0.572  25.165  1.00 10.00      A   
ATOM   2897  CG  LYS A 308      17.643  -1.257  26.015  1.00 10.00      A   
ATOM   2898  CD  LYS A 308      18.997  -0.572  25.869  1.00 10.00      A   
ATOM   2899  CE  LYS A 308      19.440  -0.512  24.416  1.00 10.00      A   
ATOM   2900  NZ  LYS A 308      20.843  -0.040  24.269  1.00 10.00      A   
ATOM   2901  HZ1 LYS A 308      21.482  -0.624  24.840  1.00 10.00      A   
ATOM   2902  HZ2 LYS A 308      20.927   0.947  24.582  1.00 10.00      A   
ATOM   2903  HZ3 LYS A 308      21.137  -0.105  23.265  1.00 10.00      A   
ATOM   2904  C   LYS A 308      14.156  -0.104  24.763  1.00 10.00      A   
ATOM   2905  O   LYS A 308      13.594   0.740  25.453  1.00 10.00      A   
ATOM   2906  N   LEU A 309      13.919  -0.250  23.468  1.00 10.00      A   
ATOM   2907  HN  LEU A 309      14.373  -0.967  22.979  1.00 10.00      A   
ATOM   2908  CA  LEU A 309      12.997   0.620  22.756  1.00 10.00      A   
ATOM   2909  CB  LEU A 309      13.377   0.663  21.275  1.00 10.00      A   
ATOM   2910  CG  LEU A 309      12.585   1.621  20.388  1.00 10.00      A   
ATOM   2911  CD1 LEU A 309      12.924   3.063  20.721  1.00 10.00      A   
ATOM   2912  CD2 LEU A 309      12.850   1.334  18.919  1.00 10.00      A   
ATOM   2913  C   LEU A 309      11.554   0.140  22.918  1.00 10.00      A   
ATOM   2914  O   LEU A 309      10.624   0.944  23.023  1.00 10.00      A   
ATOM   2915  N   LEU A 310      11.375  -1.173  22.942  1.00 10.00      A   
ATOM   2916  HN  LEU A 310      12.156  -1.764  22.851  1.00 10.00      A   
ATOM   2917  CA  LEU A 310      10.050  -1.766  23.074  1.00 10.00      A   
ATOM   2918  CB  LEU A 310      10.100  -3.285  22.892  1.00 10.00      A   
ATOM   2919  CG  LEU A 310      10.506  -3.796  21.506  1.00 10.00      A   
ATOM   2920  CD1 LEU A 310      10.293  -5.300  21.412  1.00 10.00      A   
ATOM   2921  CD2 LEU A 310       9.744  -3.067  20.407  1.00 10.00      A   
ATOM   2922  C   LEU A 310       9.375  -1.404  24.394  1.00 10.00      A   
ATOM   2923  O   LEU A 310       8.182  -1.093  24.422  1.00 10.00      A   
ATOM   2924  N   CYS A 311      10.143  -1.417  25.477  1.00 10.00      A   
ATOM   2925  HN  CYS A 311      11.093  -1.660  25.388  1.00 10.00      A   
ATOM   2926  CA  CYS A 311       9.608  -1.093  26.797  1.00 10.00      A   
ATOM   2927  CB  CYS A 311      10.594  -1.495  27.895  1.00 10.00      A   
ATOM   2928  SG  CYS A 311      10.975  -3.259  27.941  1.00 10.00      A   
ATOM   2929  HG  CYS A 311      10.841  -3.671  29.195  1.00 10.00      A   
ATOM   2930  C   CYS A 311       9.259   0.389  26.920  1.00 10.00      A   
ATOM   2931  O   CYS A 311       8.763   0.839  27.956  1.00 10.00      A   
ATOM   2932  N   GLN A 312       9.521   1.144  25.864  1.00 10.00      A   
ATOM   2933  HN  GLN A 312       9.925   0.734  25.069  1.00 10.00      A   
ATOM   2934  CA  GLN A 312       9.235   2.566  25.855  1.00 10.00      A   
ATOM   2935  CB  GLN A 312      10.412   3.342  25.263  1.00 10.00      A   
ATOM   2936  CG  GLN A 312      11.673   3.281  26.103  1.00 10.00      A   
ATOM   2937  CD  GLN A 312      11.896   4.535  26.923  1.00 10.00      A   
ATOM   2938  OE1 GLN A 312      13.029   4.873  27.256  1.00 10.00      A   
ATOM   2939  NE2 GLN A 312      10.823   5.243  27.252  1.00 10.00      A   
ATOM   2940 HE21 GLN A 312       9.946   4.926  26.956  1.00 10.00      A   
ATOM   2941 HE22 GLN A 312      10.955   6.060  27.780  1.00 10.00      A   
ATOM   2942  C   GLN A 312       7.961   2.876  25.075  1.00 10.00      A   
ATOM   2943  O   GLN A 312       7.451   3.993  25.136  1.00 10.00      A   
ATOM   2944  N   CYS A 313       7.447   1.890  24.349  1.00 10.00      A   
ATOM   2945  HN  CYS A 313       7.885   1.014  24.351  1.00 10.00      A   
ATOM   2946  CA  CYS A 313       6.236   2.077  23.554  1.00 10.00      A   
ATOM   2947  CB  CYS A 313       6.450   1.568  22.126  1.00 10.00      A   
ATOM   2948  SG  CYS A 313       7.932   2.215  21.317  1.00 10.00      A   
ATOM   2949  HG  CYS A 313       8.991   1.684  21.915  1.00 10.00      A   
ATOM   2950  C   CYS A 313       5.033   1.378  24.190  1.00 10.00      A   
ATOM   2951  O   CYS A 313       4.842   0.173  24.019  1.00 10.00      A   
ATOM   2952  N   PRO A 314       4.205   2.126  24.939  1.00 10.00      A   
ATOM   2953  CA  PRO A 314       3.024   1.578  25.601  1.00 10.00      A   
ATOM   2954  CB  PRO A 314       2.876   2.500  26.813  1.00 10.00      A   
ATOM   2955  CG  PRO A 314       3.382   3.827  26.342  1.00 10.00      A   
ATOM   2956  CD  PRO A 314       4.366   3.564  25.224  1.00 10.00      A   
ATOM   2957  C   PRO A 314       1.772   1.655  24.728  1.00 10.00      A   
ATOM   2958  O   PRO A 314       0.756   1.024  25.022  1.00 10.00      A   
ATOM   2959  N   LYS A 315       1.845   2.421  23.651  1.00 10.00      A   
ATOM   2960  HN  LYS A 315       2.684   2.887  23.449  1.00 10.00      A   
ATOM   2961  CA  LYS A 315       0.705   2.583  22.754  1.00 10.00      A   
ATOM   2962  CB  LYS A 315       0.389   4.070  22.546  1.00 10.00      A   
ATOM   2963  CG  LYS A 315      -0.593   4.645  23.553  1.00 10.00      A   
ATOM   2964  CD  LYS A 315      -1.092   6.013  23.118  1.00 10.00      A   
ATOM   2965  CE  LYS A 315      -2.198   6.513  24.033  1.00 10.00      A   
ATOM   2966  NZ  LYS A 315      -1.720   6.735  25.422  1.00 10.00      A   
ATOM   2967  HZ1 LYS A 315      -0.876   7.337  25.419  1.00 10.00      A   
ATOM   2968  HZ2 LYS A 315      -1.481   5.829  25.870  1.00 10.00      A   
ATOM   2969  HZ3 LYS A 315      -2.461   7.203  25.983  1.00 10.00      A   
ATOM   2970  C   LYS A 315       0.936   1.899  21.415  1.00 10.00      A   
ATOM   2971  O   LYS A 315       0.238   2.173  20.444  1.00 10.00      A   
ATOM   2972  N   LEU A 316       1.905   1.000  21.373  1.00 10.00      A   
ATOM   2973  HN  LEU A 316       2.412   0.806  22.185  1.00 10.00      A   
ATOM   2974  CA  LEU A 316       2.228   0.286  20.144  1.00 10.00      A   
ATOM   2975  CB  LEU A 316       3.527  -0.498  20.309  1.00 10.00      A   
ATOM   2976  CG  LEU A 316       4.091  -1.130  19.035  1.00 10.00      A   
ATOM   2977  CD1 LEU A 316       4.548  -0.052  18.059  1.00 10.00      A   
ATOM   2978  CD2 LEU A 316       5.232  -2.074  19.372  1.00 10.00      A   
ATOM   2979  C   LEU A 316       1.100  -0.654  19.747  1.00 10.00      A   
ATOM   2980  O   LEU A 316       0.597  -1.416  20.575  1.00 10.00      A   
ATOM   2981  N   GLN A 317       0.698  -0.581  18.485  1.00 10.00      A   
ATOM   2982  HN  GLN A 317       1.124   0.071  17.886  1.00 10.00      A   
ATOM   2983  CA  GLN A 317      -0.368  -1.425  17.966  1.00 10.00      A   
ATOM   2984  CB  GLN A 317      -1.535  -0.577  17.464  1.00 10.00      A   
ATOM   2985  CG  GLN A 317      -2.249   0.205  18.555  1.00 10.00      A   
ATOM   2986  CD  GLN A 317      -3.447   0.978  18.037  1.00 10.00      A   
ATOM   2987  OE1 GLN A 317      -3.484   1.386  16.877  1.00 10.00      A   
ATOM   2988  NE2 GLN A 317      -4.434   1.180  18.889  1.00 10.00      A   
ATOM   2989 HE21 GLN A 317      -4.338   0.826  19.809  1.00 10.00      A   
ATOM   2990 HE22 GLN A 317      -5.224   1.663  18.576  1.00 10.00      A   
ATOM   2991  C   GLN A 317       0.142  -2.324  16.845  1.00 10.00      A   
ATOM   2992  O   GLN A 317      -0.281  -3.469  16.717  1.00 10.00      A   
ATOM   2993  N   ARG A 318       1.036  -1.800  16.020  1.00 10.00      A   
ATOM   2994  HN  ARG A 318       1.326  -0.870  16.146  1.00 10.00      A   
ATOM   2995  CA  ARG A 318       1.596  -2.581  14.925  1.00 10.00      A   
ATOM   2996  CB  ARG A 318       1.102  -2.068  13.566  1.00 10.00      A   
ATOM   2997  CG  ARG A 318       1.443  -2.991  12.404  1.00 10.00      A   
ATOM   2998  CD  ARG A 318       1.114  -2.360  11.057  1.00 10.00      A   
ATOM   2999  NE  ARG A 318      -0.324  -2.168  10.859  1.00 10.00      A   
ATOM   3000  HE  ARG A 318      -0.788  -1.583  11.502  1.00 10.00      A   
ATOM   3001  CZ  ARG A 318      -1.030  -2.731   9.868  1.00 10.00      A   
ATOM   3002  NH1 ARG A 318      -0.435  -3.521   8.981  1.00 10.00      A   
ATOM   3003 HH11 ARG A 318      -0.991  -3.958   8.210  1.00 10.00      A   
ATOM   3004 HH12 ARG A 318       0.585  -3.720   9.054  1.00 10.00      A   
ATOM   3005  NH2 ARG A 318      -2.332  -2.502   9.768  1.00 10.00      A   
ATOM   3006 HH21 ARG A 318      -2.814  -1.888  10.460  1.00 10.00      A   
ATOM   3007 HH22 ARG A 318      -2.883  -2.938   8.996  1.00 10.00      A   
ATOM   3008  C   ARG A 318       3.118  -2.551  14.984  1.00 10.00      A   
ATOM   3009  O   ARG A 318       3.730  -1.482  14.919  1.00 10.00      A   
ATOM   3010  N   LEU A 319       3.726  -3.723  15.111  1.00 10.00      A   
ATOM   3011  HN  LEU A 319       3.186  -4.547  15.146  1.00 10.00      A   
ATOM   3012  CA  LEU A 319       5.177  -3.818  15.197  1.00 10.00      A   
ATOM   3013  CB  LEU A 319       5.615  -4.284  16.590  1.00 10.00      A   
ATOM   3014  CG  LEU A 319       7.129  -4.385  16.822  1.00 10.00      A   
ATOM   3015  CD1 LEU A 319       7.782  -3.011  16.782  1.00 10.00      A   
ATOM   3016  CD2 LEU A 319       7.433  -5.091  18.132  1.00 10.00      A   
ATOM   3017  C   LEU A 319       5.759  -4.737  14.131  1.00 10.00      A   
ATOM   3018  O   LEU A 319       5.367  -5.900  14.009  1.00 10.00      A   
ATOM   3019  N   TRP A 320       6.682  -4.193  13.357  1.00 10.00      A   
ATOM   3020  HN  TRP A 320       6.926  -3.248  13.496  1.00 10.00      A   
ATOM   3021  CA  TRP A 320       7.363  -4.942  12.314  1.00 10.00      A   
ATOM   3022  CB  TRP A 320       7.229  -4.223  10.967  1.00 10.00      A   
ATOM   3023  CG  TRP A 320       5.906  -4.419  10.289  1.00 10.00      A   
ATOM   3024  CD1 TRP A 320       4.705  -4.692  10.882  1.00 10.00      A   
ATOM   3025  CD2 TRP A 320       5.651  -4.349   8.883  1.00 10.00      A   
ATOM   3026  NE1 TRP A 320       3.723  -4.803   9.931  1.00 10.00      A   
ATOM   3027  HE1 TRP A 320       2.766  -5.000  10.109  1.00 10.00      A   
ATOM   3028  CE2 TRP A 320       4.278  -4.595   8.694  1.00 10.00      A   
ATOM   3029  CE3 TRP A 320       6.452  -4.108   7.762  1.00 10.00      A   
ATOM   3030  CZ2 TRP A 320       3.688  -4.602   7.432  1.00 10.00      A   
ATOM   3031  CZ3 TRP A 320       5.863  -4.113   6.511  1.00 10.00      A   
ATOM   3032  CH2 TRP A 320       4.495  -4.360   6.356  1.00 10.00      A   
ATOM   3033  C   TRP A 320       8.833  -5.048  12.692  1.00 10.00      A   
ATOM   3034  O   TRP A 320       9.548  -4.047  12.686  1.00 10.00      A   
ATOM   3035  N   VAL A 321       9.276  -6.241  13.050  1.00 10.00      A   
ATOM   3036  HN  VAL A 321       8.666  -7.011  13.026  1.00 10.00      A   
ATOM   3037  CA  VAL A 321      10.662  -6.441  13.458  1.00 10.00      A   
ATOM   3038  CB  VAL A 321      10.796  -6.579  14.991  1.00 10.00      A   
ATOM   3039  CG1 VAL A 321      10.714  -5.216  15.666  1.00 10.00      A   
ATOM   3040  CG2 VAL A 321       9.739  -7.525  15.545  1.00 10.00      A   
ATOM   3041  C   VAL A 321      11.276  -7.668  12.805  1.00 10.00      A   
ATOM   3042  O   VAL A 321      10.632  -8.361  12.014  1.00 10.00      A   
ATOM   3043  N   LEU A 322      12.527  -7.925  13.153  1.00 10.00      A   
ATOM   3044  HN  LEU A 322      12.969  -7.331  13.794  1.00 10.00      A   
ATOM   3045  CA  LEU A 322      13.262  -9.059  12.627  1.00 10.00      A   
ATOM   3046  CB  LEU A 322      14.679  -8.640  12.215  1.00 10.00      A   
ATOM   3047  CG  LEU A 322      14.791  -7.688  11.019  1.00 10.00      A   
ATOM   3048  CD1 LEU A 322      16.238  -7.281  10.788  1.00 10.00      A   
ATOM   3049  CD2 LEU A 322      14.219  -8.331   9.766  1.00 10.00      A   
ATOM   3050  C   LEU A 322      13.336 -10.180  13.661  1.00 10.00      A   
ATOM   3051  O   LEU A 322      12.851 -10.044  14.786  1.00 10.00      A   
ATOM   3052  N   ASP A 323      13.966 -11.276  13.275  1.00 10.00      A   
ATOM   3053  HN  ASP A 323      14.345 -11.312  12.369  1.00 10.00      A   
ATOM   3054  CA  ASP A 323      14.122 -12.436  14.144  1.00 10.00      A   
ATOM   3055  CB  ASP A 323      14.548 -13.679  13.345  1.00 10.00      A   
ATOM   3056  CG  ASP A 323      15.802 -13.480  12.506  1.00 10.00      A   
ATOM   3057  OD1 ASP A 323      16.282 -12.332  12.393  1.00 10.00      A   
ATOM   3058  OD2 ASP A 323      16.300 -14.470  11.929  1.00 10.00      A   
ATOM   3059  C   ASP A 323      15.094 -12.156  15.288  1.00 10.00      A   
ATOM   3060  O   ASP A 323      15.151 -12.907  16.262  1.00 10.00      A   
ATOM   3061  N   TYR A 324      15.833 -11.053  15.177  1.00 10.00      A   
ATOM   3062  HN  TYR A 324      15.734 -10.499  14.375  1.00 10.00      A   
ATOM   3063  CA  TYR A 324      16.799 -10.654  16.200  1.00 10.00      A   
ATOM   3064  CB  TYR A 324      17.589  -9.419  15.763  1.00 10.00      A   
ATOM   3065  CG  TYR A 324      18.622  -9.693  14.697  1.00 10.00      A   
ATOM   3066  CD1 TYR A 324      18.519  -9.120  13.438  1.00 10.00      A   
ATOM   3067  CD2 TYR A 324      19.697 -10.532  14.950  1.00 10.00      A   
ATOM   3068  CE1 TYR A 324      19.460  -9.376  12.459  1.00 10.00      A   
ATOM   3069  CE2 TYR A 324      20.643 -10.793  13.980  1.00 10.00      A   
ATOM   3070  CZ  TYR A 324      20.521 -10.214  12.736  1.00 10.00      A   
ATOM   3071  OH  TYR A 324      21.463 -10.481  11.765  1.00 10.00      A   
ATOM   3072  HH  TYR A 324      21.547  -9.721  11.176  1.00 10.00      A   
ATOM   3073  C   TYR A 324      16.130 -10.390  17.546  1.00 10.00      A   
ATOM   3074  O   TYR A 324      16.791 -10.385  18.584  1.00 10.00      A   
ATOM   3075  N   ILE A 325      14.818 -10.166  17.523  1.00 10.00      A   
ATOM   3076  HN  ILE A 325      14.346 -10.169  16.662  1.00 10.00      A   
ATOM   3077  CA  ILE A 325      14.066  -9.909  18.747  1.00 10.00      A   
ATOM   3078  CB  ILE A 325      12.596  -9.517  18.459  1.00 10.00      A   
ATOM   3079  CG1 ILE A 325      11.884  -9.061  19.737  1.00 10.00      A   
ATOM   3080  CG2 ILE A 325      11.840 -10.654  17.784  1.00 10.00      A   
ATOM   3081  CD1 ILE A 325      12.559  -7.893  20.426  1.00 10.00      A   
ATOM   3082  C   ILE A 325      14.132 -11.107  19.699  1.00 10.00      A   
ATOM   3083  O   ILE A 325      14.192 -10.938  20.922  1.00 10.00      A   
ATOM   3084  N   GLU A 326      14.142 -12.308  19.121  1.00 10.00      A   
ATOM   3085  HN  GLU A 326      14.095 -12.356  18.142  1.00 10.00      A   
ATOM   3086  CA  GLU A 326      14.220 -13.556  19.880  1.00 10.00      A   
ATOM   3087  CB  GLU A 326      15.526 -13.648  20.669  1.00 10.00      A   
ATOM   3088  CG  GLU A 326      16.774 -13.630  19.808  1.00 10.00      A   
ATOM   3089  CD  GLU A 326      18.012 -14.019  20.582  1.00 10.00      A   
ATOM   3090  OE1 GLU A 326      18.075 -13.735  21.797  1.00 10.00      A   
ATOM   3091  OE2 GLU A 326      18.931 -14.607  19.977  1.00 10.00      A   
ATOM   3092  C   GLU A 326      13.014 -13.789  20.793  1.00 10.00      A   
ATOM   3093  O   GLU A 326      12.134 -12.935  20.928  1.00 10.00      A   
ATOM   3094  N   ASP A 327      12.989 -14.959  21.420  1.00 10.00      A   
ATOM   3095  HN  ASP A 327      13.719 -15.598  21.267  1.00 10.00      A   
ATOM   3096  CA  ASP A 327      11.900 -15.331  22.323  1.00 10.00      A   
ATOM   3097  CB  ASP A 327      12.065 -16.778  22.806  1.00 10.00      A   
ATOM   3098  CG  ASP A 327      11.913 -17.821  21.714  1.00 10.00      A   
ATOM   3099  OD1 ASP A 327      11.025 -17.681  20.851  1.00 10.00      A   
ATOM   3100  OD2 ASP A 327      12.680 -18.811  21.731  1.00 10.00      A   
ATOM   3101  C   ASP A 327      11.854 -14.406  23.535  1.00 10.00      A   
ATOM   3102  O   ASP A 327      10.793 -13.899  23.906  1.00 10.00      A   
ATOM   3103  N   ALA A 328      13.016 -14.182  24.143  1.00 10.00      A   
ATOM   3104  HN  ALA A 328      13.829 -14.606  23.787  1.00 10.00      A   
ATOM   3105  CA  ALA A 328      13.119 -13.331  25.327  1.00 10.00      A   
ATOM   3106  CB  ALA A 328      14.542 -13.317  25.861  1.00 10.00      A   
ATOM   3107  C   ALA A 328      12.629 -11.912  25.060  1.00 10.00      A   
ATOM   3108  O   ALA A 328      12.006 -11.294  25.925  1.00 10.00      A   
ATOM   3109  N   GLY A 329      12.907 -11.399  23.866  1.00 10.00      A   
ATOM   3110  HN  GLY A 329      13.403 -11.937  23.212  1.00 10.00      A   
ATOM   3111  CA  GLY A 329      12.478 -10.058  23.522  1.00 10.00      A   
ATOM   3112  C   GLY A 329      10.975  -9.969  23.371  1.00 10.00      A   
ATOM   3113  O   GLY A 329      10.342  -9.059  23.903  1.00 10.00      A   
ATOM   3114  N   LEU A 330      10.402 -10.934  22.661  1.00 10.00      A   
ATOM   3115  HN  LEU A 330      10.965 -11.636  22.270  1.00 10.00      A   
ATOM   3116  CA  LEU A 330       8.960 -10.977  22.435  1.00 10.00      A   
ATOM   3117  CB  LEU A 330       8.605 -12.094  21.446  1.00 10.00      A   
ATOM   3118  CG  LEU A 330       9.012 -11.860  19.989  1.00 10.00      A   
ATOM   3119  CD1 LEU A 330       8.697 -13.081  19.143  1.00 10.00      A   
ATOM   3120  CD2 LEU A 330       8.318 -10.627  19.429  1.00 10.00      A   
ATOM   3121  C   LEU A 330       8.204 -11.167  23.749  1.00 10.00      A   
ATOM   3122  O   LEU A 330       7.106 -10.638  23.928  1.00 10.00      A   
ATOM   3123  N   GLU A 331       8.808 -11.922  24.663  1.00 10.00      A   
ATOM   3124  HN  GLU A 331       9.674 -12.329  24.443  1.00 10.00      A   
ATOM   3125  CA  GLU A 331       8.213 -12.185  25.970  1.00 10.00      A   
ATOM   3126  CB  GLU A 331       9.105 -13.132  26.782  1.00 10.00      A   
ATOM   3127  CG  GLU A 331       8.491 -13.606  28.090  1.00 10.00      A   
ATOM   3128  CD  GLU A 331       9.519 -13.780  29.187  1.00 10.00      A   
ATOM   3129  OE1 GLU A 331      10.110 -12.765  29.619  1.00 10.00      A   
ATOM   3130  OE2 GLU A 331       9.739 -14.927  29.629  1.00 10.00      A   
ATOM   3131  C   GLU A 331       7.996 -10.888  26.745  1.00 10.00      A   
ATOM   3132  O   GLU A 331       6.968 -10.706  27.397  1.00 10.00      A   
ATOM   3133  N   VAL A 332       8.967  -9.989  26.673  1.00 10.00      A   
ATOM   3134  HN  VAL A 332       9.768 -10.189  26.143  1.00 10.00      A   
ATOM   3135  CA  VAL A 332       8.875  -8.710  27.372  1.00 10.00      A   
ATOM   3136  CB  VAL A 332      10.249  -8.012  27.461  1.00 10.00      A   
ATOM   3137  CG1 VAL A 332      10.163  -6.757  28.316  1.00 10.00      A   
ATOM   3138  CG2 VAL A 332      11.299  -8.962  28.021  1.00 10.00      A   
ATOM   3139  C   VAL A 332       7.882  -7.787  26.671  1.00 10.00      A   
ATOM   3140  O   VAL A 332       7.148  -7.036  27.317  1.00 10.00      A   
ATOM   3141  N   LEU A 333       7.858  -7.867  25.346  1.00 10.00      A   
ATOM   3142  HN  LEU A 333       8.474  -8.487  24.901  1.00 10.00      A   
ATOM   3143  CA  LEU A 333       6.963  -7.056  24.529  1.00 10.00      A   
ATOM   3144  CB  LEU A 333       7.162  -7.391  23.049  1.00 10.00      A   
ATOM   3145  CG  LEU A 333       6.164  -6.772  22.068  1.00 10.00      A   
ATOM   3146  CD1 LEU A 333       6.425  -5.285  21.897  1.00 10.00      A   
ATOM   3147  CD2 LEU A 333       6.207  -7.489  20.729  1.00 10.00      A   
ATOM   3148  C   LEU A 333       5.501  -7.274  24.919  1.00 10.00      A   
ATOM   3149  O   LEU A 333       4.725  -6.320  25.022  1.00 10.00      A   
ATOM   3150  N   ALA A 334       5.145  -8.530  25.167  1.00 10.00      A   
ATOM   3151  HN  ALA A 334       5.819  -9.237  25.091  1.00 10.00      A   
ATOM   3152  CA  ALA A 334       3.782  -8.891  25.543  1.00 10.00      A   
ATOM   3153  CB  ALA A 334       3.622 -10.405  25.560  1.00 10.00      A   
ATOM   3154  C   ALA A 334       3.395  -8.299  26.896  1.00 10.00      A   
ATOM   3155  O   ALA A 334       2.211  -8.168  27.207  1.00 10.00      A   
ATOM   3156  N   SER A 335       4.394  -7.943  27.695  1.00 10.00      A   
ATOM   3157  HN  SER A 335       5.320  -8.081  27.396  1.00 10.00      A   
ATOM   3158  CA  SER A 335       4.156  -7.366  29.008  1.00 10.00      A   
ATOM   3159  CB  SER A 335       5.197  -7.887  29.996  1.00 10.00      A   
ATOM   3160  OG  SER A 335       5.391  -9.284  29.841  1.00 10.00      A   
ATOM   3161  HG  SER A 335       6.222  -9.538  30.261  1.00 10.00      A   
ATOM   3162  C   SER A 335       4.211  -5.840  28.947  1.00 10.00      A   
ATOM   3163  O   SER A 335       3.971  -5.156  29.941  1.00 10.00      A   
ATOM   3164  N   THR A 336       4.531  -5.311  27.772  1.00 10.00      A   
ATOM   3165  HN  THR A 336       4.709  -5.905  27.011  1.00 10.00      A   
ATOM   3166  CA  THR A 336       4.620  -3.869  27.581  1.00 10.00      A   
ATOM   3167  CB  THR A 336       5.956  -3.478  26.920  1.00 10.00      A   
ATOM   3168  OG1 THR A 336       7.030  -4.200  27.545  1.00 10.00      A   
ATOM   3169  HG1 THR A 336       6.739  -5.101  27.747  1.00 10.00      A   
ATOM   3170  CG2 THR A 336       6.201  -1.982  27.057  1.00 10.00      A   
ATOM   3171  C   THR A 336       3.465  -3.350  26.721  1.00 10.00      A   
ATOM   3172  O   THR A 336       2.744  -2.433  27.116  1.00 10.00      A   
ATOM   3173  N   CYS A 337       3.281  -3.944  25.549  1.00 10.00      A   
ATOM   3174  HN  CYS A 337       3.868  -4.686  25.282  1.00 10.00      A   
ATOM   3175  CA  CYS A 337       2.221  -3.525  24.646  1.00 10.00      A   
ATOM   3176  CB  CYS A 337       2.747  -3.463  23.216  1.00 10.00      A   
ATOM   3177  SG  CYS A 337       4.356  -2.658  23.073  1.00 10.00      A   
ATOM   3178  HG  CYS A 337       4.284  -1.484  23.692  1.00 10.00      A   
ATOM   3179  C   CYS A 337       1.025  -4.462  24.727  1.00 10.00      A   
ATOM   3180  O   CYS A 337       1.092  -5.613  24.301  1.00 10.00      A   
ATOM   3181  N   LYS A 338      -0.069  -3.967  25.283  1.00 10.00      A   
ATOM   3182  HN  LYS A 338      -0.064  -3.040  25.604  1.00 10.00      A   
ATOM   3183  CA  LYS A 338      -1.279  -4.764  25.417  1.00 10.00      A   
ATOM   3184  CB  LYS A 338      -1.949  -4.506  26.772  1.00 10.00      A   
ATOM   3185  CG  LYS A 338      -1.172  -5.034  27.969  1.00 10.00      A   
ATOM   3186  CD  LYS A 338      -0.844  -6.510  27.801  1.00 10.00      A   
ATOM   3187  CE  LYS A 338      -0.338  -7.127  29.096  1.00 10.00      A   
ATOM   3188  NZ  LYS A 338       0.082  -8.540  28.909  1.00 10.00      A   
ATOM   3189  HZ1 LYS A 338       0.260  -8.987  29.832  1.00 10.00      A   
ATOM   3190  HZ2 LYS A 338       0.954  -8.581  28.346  1.00 10.00      A   
ATOM   3191  HZ3 LYS A 338      -0.664  -9.078  28.415  1.00 10.00      A   
ATOM   3192  C   LYS A 338      -2.250  -4.464  24.282  1.00 10.00      A   
ATOM   3193  O   LYS A 338      -3.172  -5.234  24.013  1.00 10.00      A   
ATOM   3194  N   ASP A 339      -2.019  -3.349  23.602  1.00 10.00      A   
ATOM   3195  HN  ASP A 339      -1.246  -2.795  23.841  1.00 10.00      A   
ATOM   3196  CA  ASP A 339      -2.875  -2.931  22.496  1.00 10.00      A   
ATOM   3197  CB  ASP A 339      -3.088  -1.409  22.523  1.00 10.00      A   
ATOM   3198  CG  ASP A 339      -4.316  -0.958  21.745  1.00 10.00      A   
ATOM   3199  OD1 ASP A 339      -5.202  -1.798  21.482  1.00 10.00      A   
ATOM   3200  OD2 ASP A 339      -4.412   0.247  21.411  1.00 10.00      A   
ATOM   3201  C   ASP A 339      -2.283  -3.370  21.160  1.00 10.00      A   
ATOM   3202  O   ASP A 339      -2.703  -2.908  20.101  1.00 10.00      A   
ATOM   3203  N   LEU A 340      -1.313  -4.280  21.223  1.00 10.00      A   
ATOM   3204  HN  LEU A 340      -1.038  -4.620  22.095  1.00 10.00      A   
ATOM   3205  CA  LEU A 340      -0.660  -4.798  20.027  1.00 10.00      A   
ATOM   3206  CB  LEU A 340       0.548  -5.659  20.403  1.00 10.00      A   
ATOM   3207  CG  LEU A 340       1.499  -6.030  19.263  1.00 10.00      A   
ATOM   3208  CD1 LEU A 340       2.225  -4.799  18.745  1.00 10.00      A   
ATOM   3209  CD2 LEU A 340       2.491  -7.088  19.715  1.00 10.00      A   
ATOM   3210  C   LEU A 340      -1.649  -5.610  19.203  1.00 10.00      A   
ATOM   3211  O   LEU A 340      -2.193  -6.606  19.680  1.00 10.00      A   
ATOM   3212  N   ARG A 341      -1.876  -5.169  17.973  1.00 10.00      A   
ATOM   3213  HN  ARG A 341      -1.386  -4.376  17.657  1.00 10.00      A   
ATOM   3214  CA  ARG A 341      -2.813  -5.827  17.071  1.00 10.00      A   
ATOM   3215  CB  ARG A 341      -3.647  -4.787  16.315  1.00 10.00      A   
ATOM   3216  CG  ARG A 341      -4.039  -3.570  17.132  1.00 10.00      A   
ATOM   3217  CD  ARG A 341      -5.177  -3.880  18.084  1.00 10.00      A   
ATOM   3218  NE  ARG A 341      -5.558  -2.707  18.868  1.00 10.00      A   
ATOM   3219  HE  ARG A 341      -5.106  -2.575  19.741  1.00 10.00      A   
ATOM   3220  CZ  ARG A 341      -6.454  -1.807  18.471  1.00 10.00      A   
ATOM   3221  NH1 ARG A 341      -7.061  -1.931  17.296  1.00 10.00      A   
ATOM   3222 HH11 ARG A 341      -7.762  -1.219  16.990  1.00 10.00      A   
ATOM   3223 HH12 ARG A 341      -6.837  -2.737  16.671  1.00 10.00      A   
ATOM   3224  NH2 ARG A 341      -6.749  -0.783  19.259  1.00 10.00      A   
ATOM   3225 HH21 ARG A 341      -6.275  -0.679  20.188  1.00 10.00      A   
ATOM   3226 HH22 ARG A 341      -7.457  -0.076  18.958  1.00 10.00      A   
ATOM   3227  C   ARG A 341      -2.078  -6.697  16.059  1.00 10.00      A   
ATOM   3228  O   ARG A 341      -2.423  -7.866  15.870  1.00 10.00      A   
ATOM   3229  N   GLU A 342      -1.061  -6.128  15.410  1.00 10.00      A   
ATOM   3230  HN  GLU A 342      -0.805  -5.206  15.623  1.00 10.00      A   
ATOM   3231  CA  GLU A 342      -0.305  -6.852  14.407  1.00 10.00      A   
ATOM   3232  CB  GLU A 342      -0.468  -6.211  13.027  1.00 10.00      A   
ATOM   3233  CG  GLU A 342       0.136  -7.045  11.909  1.00 10.00      A   
ATOM   3234  CD  GLU A 342       0.211  -6.314  10.590  1.00 10.00      A   
ATOM   3235  OE1 GLU A 342      -0.732  -6.432   9.784  1.00 10.00      A   
ATOM   3236  OE2 GLU A 342       1.235  -5.647  10.337  1.00 10.00      A   
ATOM   3237  C   GLU A 342       1.171  -6.931  14.762  1.00 10.00      A   
ATOM   3238  O   GLU A 342       1.782  -5.938  15.158  1.00 10.00      A   
ATOM   3239  N   LEU A 343       1.728  -8.125  14.615  1.00 10.00      A   
ATOM   3240  HN  LEU A 343       1.169  -8.874  14.312  1.00 10.00      A   
ATOM   3241  CA  LEU A 343       3.133  -8.367  14.889  1.00 10.00      A   
ATOM   3242  CB  LEU A 343       3.300  -9.086  16.230  1.00 10.00      A   
ATOM   3243  CG  LEU A 343       4.733  -9.457  16.622  1.00 10.00      A   
ATOM   3244  CD1 LEU A 343       5.583  -8.209  16.807  1.00 10.00      A   
ATOM   3245  CD2 LEU A 343       4.741 -10.304  17.881  1.00 10.00      A   
ATOM   3246  C   LEU A 343       3.738  -9.198  13.765  1.00 10.00      A   
ATOM   3247  O   LEU A 343       3.308 -10.326  13.509  1.00 10.00      A   
ATOM   3248  N   ARG A 344       4.706  -8.629  13.069  1.00 10.00      A   
ATOM   3249  HN  ARG A 344       4.997  -7.719  13.302  1.00 10.00      A   
ATOM   3250  CA  ARG A 344       5.359  -9.326  11.972  1.00 10.00      A   
ATOM   3251  CB  ARG A 344       5.139  -8.598  10.642  1.00 10.00      A   
ATOM   3252  CG  ARG A 344       3.679  -8.490  10.241  1.00 10.00      A   
ATOM   3253  CD  ARG A 344       3.513  -8.106   8.777  1.00 10.00      A   
ATOM   3254  NE  ARG A 344       2.168  -7.589   8.523  1.00 10.00      A   
ATOM   3255  HE  ARG A 344       1.716  -7.140   9.276  1.00 10.00      A   
ATOM   3256  CZ  ARG A 344       1.530  -7.639   7.357  1.00 10.00      A   
ATOM   3257  NH1 ARG A 344       2.106  -8.172   6.281  1.00 10.00      A   
ATOM   3258 HH11 ARG A 344       1.594  -8.201   5.372  1.00 10.00      A   
ATOM   3259 HH12 ARG A 344       3.075  -8.560   6.336  1.00 10.00      A   
ATOM   3260  NH2 ARG A 344       0.289  -7.171   7.283  1.00 10.00      A   
ATOM   3261 HH21 ARG A 344      -0.174  -6.768   8.138  1.00 10.00      A   
ATOM   3262 HH22 ARG A 344      -0.242  -7.202   6.380  1.00 10.00      A   
ATOM   3263  C   ARG A 344       6.844  -9.490  12.248  1.00 10.00      A   
ATOM   3264  O   ARG A 344       7.568  -8.510  12.421  1.00 10.00      A   
ATOM   3265  N   VAL A 345       7.283 -10.736  12.307  1.00 10.00      A   
ATOM   3266  HN  VAL A 345       6.645 -11.475  12.178  1.00 10.00      A   
ATOM   3267  CA  VAL A 345       8.682 -11.047  12.556  1.00 10.00      A   
ATOM   3268  CB  VAL A 345       8.835 -12.065  13.707  1.00 10.00      A   
ATOM   3269  CG1 VAL A 345      10.304 -12.330  13.997  1.00 10.00      A   
ATOM   3270  CG2 VAL A 345       8.121 -11.581  14.960  1.00 10.00      A   
ATOM   3271  C   VAL A 345       9.327 -11.607  11.293  1.00 10.00      A   
ATOM   3272  O   VAL A 345       9.004 -12.715  10.859  1.00 10.00      A   
ATOM   3273  N   PHE A 346      10.217 -10.827  10.700  1.00 10.00      A   
ATOM   3274  HN  PHE A 346      10.423  -9.951  11.102  1.00 10.00      A   
ATOM   3275  CA  PHE A 346      10.912 -11.230   9.482  1.00 10.00      A   
ATOM   3276  CB  PHE A 346      11.087 -10.030   8.543  1.00 10.00      A   
ATOM   3277  CG  PHE A 346       9.807  -9.523   7.933  1.00 10.00      A   
ATOM   3278  CD1 PHE A 346       9.127  -8.454   8.497  1.00 10.00      A   
ATOM   3279  CD2 PHE A 346       9.283 -10.119   6.796  1.00 10.00      A   
ATOM   3280  CE1 PHE A 346       7.951  -7.991   7.941  1.00 10.00      A   
ATOM   3281  CE2 PHE A 346       8.109  -9.659   6.235  1.00 10.00      A   
ATOM   3282  CZ  PHE A 346       7.442  -8.594   6.808  1.00 10.00      A   
ATOM   3283  C   PHE A 346      12.276 -11.813   9.821  1.00 10.00      A   
ATOM   3284  O   PHE A 346      12.977 -11.296  10.685  1.00 10.00      A   
ATOM   3285  N   PRO A 347      12.678 -12.895   9.148  1.00 10.00      A   
ATOM   3286  CA  PRO A 347      13.970 -13.526   9.399  1.00 10.00      A   
ATOM   3287  CB  PRO A 347      13.794 -14.920   8.802  1.00 10.00      A   
ATOM   3288  CG  PRO A 347      12.790 -14.746   7.711  1.00 10.00      A   
ATOM   3289  CD  PRO A 347      11.916 -13.577   8.093  1.00 10.00      A   
ATOM   3290  C   PRO A 347      15.103 -12.790   8.686  1.00 10.00      A   
ATOM   3291  O   PRO A 347      15.018 -12.517   7.487  1.00 10.00      A   
ATOM   3292  N   SER A 348      16.158 -12.464   9.421  1.00 10.00      A   
ATOM   3293  HN  SER A 348      16.172 -12.696  10.378  1.00 10.00      A   
ATOM   3294  CA  SER A 348      17.303 -11.769   8.846  1.00 10.00      A   
ATOM   3295  CB  SER A 348      18.245 -11.304   9.957  1.00 10.00      A   
ATOM   3296  OG  SER A 348      18.408 -12.317  10.941  1.00 10.00      A   
ATOM   3297  HG  SER A 348      17.660 -12.283  11.569  1.00 10.00      A   
ATOM   3298  C   SER A 348      18.038 -12.689   7.875  1.00 10.00      A   
ATOM   3299  O   SER A 348      18.319 -12.325   6.731  1.00 10.00      A   
ATOM   3300  N   GLU A 349      18.318 -13.895   8.342  1.00 10.00      A   
ATOM   3301  HN  GLU A 349      18.055 -14.117   9.260  1.00 10.00      A   
ATOM   3302  CA  GLU A 349      19.004 -14.895   7.544  1.00 10.00      A   
ATOM   3303  CB  GLU A 349      20.279 -15.352   8.264  1.00 10.00      A   
ATOM   3304  CG  GLU A 349      21.287 -14.242   8.529  1.00 10.00      A   
ATOM   3305  CD  GLU A 349      22.122 -13.901   7.311  1.00 10.00      A   
ATOM   3306  OE1 GLU A 349      21.708 -14.236   6.183  1.00 10.00      A   
ATOM   3307  OE2 GLU A 349      23.198 -13.292   7.475  1.00 10.00      A   
ATOM   3308  C   GLU A 349      18.080 -16.088   7.306  1.00 10.00      A   
ATOM   3309  O   GLU A 349      18.175 -17.098   7.998  1.00 10.00      A   
ATOM   3310  N   PRO A 350      17.165 -15.988   6.329  1.00 10.00      A   
ATOM   3311  CA  PRO A 350      16.216 -17.056   6.024  1.00 10.00      A   
ATOM   3312  CB  PRO A 350      15.058 -16.286   5.395  1.00 10.00      A   
ATOM   3313  CG  PRO A 350      15.704 -15.136   4.696  1.00 10.00      A   
ATOM   3314  CD  PRO A 350      16.977 -14.825   5.442  1.00 10.00      A   
ATOM   3315  C   PRO A 350      16.771 -18.065   5.026  1.00 10.00      A   
ATOM   3316  O   PRO A 350      16.105 -19.039   4.683  1.00 10.00      A   
ATOM   3317  N   PHE A 351      17.992 -17.828   4.563  1.00 10.00      A   
ATOM   3318  HN  PHE A 351      18.483 -17.041   4.883  1.00 10.00      A   
ATOM   3319  CA  PHE A 351      18.628 -18.716   3.601  1.00 10.00      A   
ATOM   3320  CB  PHE A 351      19.351 -17.915   2.515  1.00 10.00      A   
ATOM   3321  CG  PHE A 351      18.528 -16.791   1.945  1.00 10.00      A   
ATOM   3322  CD1 PHE A 351      18.944 -15.476   2.079  1.00 10.00      A   
ATOM   3323  CD2 PHE A 351      17.335 -17.046   1.285  1.00 10.00      A   
ATOM   3324  CE1 PHE A 351      18.189 -14.439   1.566  1.00 10.00      A   
ATOM   3325  CE2 PHE A 351      16.576 -16.012   0.769  1.00 10.00      A   
ATOM   3326  CZ  PHE A 351      17.003 -14.706   0.910  1.00 10.00      A   
ATOM   3327  C   PHE A 351      19.588 -19.666   4.310  1.00 10.00      A   
ATOM   3328  O   PHE A 351      20.226 -20.514   3.681  1.00 10.00      A   
ATOM   3329  N   VAL A 352      19.682 -19.516   5.627  1.00 10.00      A   
ATOM   3330  HN  VAL A 352      19.149 -18.819   6.065  1.00 10.00      A   
ATOM   3331  CA  VAL A 352      20.548 -20.360   6.439  1.00 10.00      A   
ATOM   3332  CB  VAL A 352      21.539 -19.522   7.272  1.00 10.00      A   
ATOM   3333  CG1 VAL A 352      22.497 -20.423   8.036  1.00 10.00      A   
ATOM   3334  CG2 VAL A 352      22.310 -18.560   6.381  1.00 10.00      A   
ATOM   3335  C   VAL A 352      19.707 -21.223   7.377  1.00 10.00      A   
ATOM   3336  O   VAL A 352      18.905 -20.705   8.158  1.00 10.00      A   
ATOM   3337  N   MET A 353      19.892 -22.536   7.292  1.00 10.00      A   
ATOM   3338  HN  MET A 353      20.545 -22.882   6.647  1.00 10.00      A   
ATOM   3339  CA  MET A 353      19.150 -23.476   8.124  1.00 10.00      A   
ATOM   3340  CB  MET A 353      19.468 -24.917   7.714  1.00 10.00      A   
ATOM   3341  CG  MET A 353      18.688 -25.966   8.491  1.00 10.00      A   
ATOM   3342  SD  MET A 353      19.144 -27.652   8.053  1.00 10.00      A   
ATOM   3343  CE  MET A 353      17.977 -28.573   9.049  1.00 10.00      A   
ATOM   3344  C   MET A 353      19.466 -23.275   9.602  1.00 10.00      A   
ATOM   3345  O   MET A 353      18.561 -23.218  10.439  1.00 10.00      A   
ATOM   3346  N   GLU A 354      20.754 -23.157   9.909  1.00 10.00      A   
ATOM   3347  HN  GLU A 354      21.417 -23.194   9.194  1.00 10.00      A   
ATOM   3348  CA  GLU A 354      21.204 -22.963  11.276  1.00 10.00      A   
ATOM   3349  CB  GLU A 354      22.732 -22.888  11.340  1.00 10.00      A   
ATOM   3350  CG  GLU A 354      23.422 -24.216  11.084  1.00 10.00      A   
ATOM   3351  CD  GLU A 354      22.841 -25.336  11.922  1.00 10.00      A   
ATOM   3352  OE1 GLU A 354      23.049 -25.334  13.155  1.00 10.00      A   
ATOM   3353  OE2 GLU A 354      22.171 -26.221  11.353  1.00 10.00      A   
ATOM   3354  C   GLU A 354      20.581 -21.713  11.888  1.00 10.00      A   
ATOM   3355  O   GLU A 354      20.666 -20.622  11.314  1.00 10.00      A   
ATOM   3356  N   PRO A 355      19.928 -21.867  13.052  1.00 10.00      A   
ATOM   3357  CA  PRO A 355      19.282 -20.756  13.761  1.00 10.00      A   
ATOM   3358  CB  PRO A 355      18.630 -21.423  14.982  1.00 10.00      A   
ATOM   3359  CG  PRO A 355      18.566 -22.870  14.635  1.00 10.00      A   
ATOM   3360  CD  PRO A 355      19.765 -23.136  13.771  1.00 10.00      A   
ATOM   3361  C   PRO A 355      20.298 -19.725  14.224  1.00 10.00      A   
ATOM   3362  O   PRO A 355      21.029 -19.951  15.188  1.00 10.00      A   
ATOM   3363  N   ASN A 356      20.347 -18.601  13.522  1.00 10.00      A   
ATOM   3364  HN  ASN A 356      19.748 -18.494  12.751  1.00 10.00      A   
ATOM   3365  CA  ASN A 356      21.269 -17.519  13.854  1.00 10.00      A   
ATOM   3366  CB  ASN A 356      21.343 -16.479  12.725  1.00 10.00      A   
ATOM   3367  CG  ASN A 356      19.991 -15.921  12.313  1.00 10.00      A   
ATOM   3368  OD1 ASN A 356      19.007 -16.656  12.188  1.00 10.00      A   
ATOM   3369  ND2 ASN A 356      19.937 -14.615  12.088  1.00 10.00      A   
ATOM   3370 HD21 ASN A 356      20.762 -14.094  12.197  1.00 10.00      A   
ATOM   3371 HD22 ASN A 356      19.075 -14.220  11.823  1.00 10.00      A   
ATOM   3372  C   ASN A 356      20.899 -16.854  15.175  1.00 10.00      A   
ATOM   3373  O   ASN A 356      21.770 -16.403  15.922  1.00 10.00      A   
ATOM   3374  N   VAL A 357      19.608 -16.791  15.453  1.00 10.00      A   
ATOM   3375  HN  VAL A 357      18.965 -17.154  14.813  1.00 10.00      A   
ATOM   3376  CA  VAL A 357      19.114 -16.191  16.681  1.00 10.00      A   
ATOM   3377  CB  VAL A 357      18.229 -14.964  16.388  1.00 10.00      A   
ATOM   3378  CG1 VAL A 357      19.063 -13.825  15.829  1.00 10.00      A   
ATOM   3379  CG2 VAL A 357      17.110 -15.334  15.426  1.00 10.00      A   
ATOM   3380  C   VAL A 357      18.300 -17.199  17.481  1.00 10.00      A   
ATOM   3381  O   VAL A 357      17.854 -18.219  16.948  1.00 10.00      A   
ATOM   3382  N   ALA A 358      18.103 -16.910  18.758  1.00 10.00      A   
ATOM   3383  HN  ALA A 358      18.494 -16.081  19.131  1.00 10.00      A   
ATOM   3384  CA  ALA A 358      17.329 -17.780  19.627  1.00 10.00      A   
ATOM   3385  CB  ALA A 358      17.828 -17.701  21.061  1.00 10.00      A   
ATOM   3386  C   ALA A 358      15.844 -17.439  19.547  1.00 10.00      A   
ATOM   3387  O   ALA A 358      15.256 -16.902  20.492  1.00 10.00      A   
ATOM   3388  N   LEU A 359      15.254 -17.722  18.396  1.00 10.00      A   
ATOM   3389  HN  LEU A 359      15.787 -18.120  17.673  1.00 10.00      A   
ATOM   3390  CA  LEU A 359      13.840 -17.466  18.173  1.00 10.00      A   
ATOM   3391  CB  LEU A 359      13.648 -16.441  17.056  1.00 10.00      A   
ATOM   3392  CG  LEU A 359      12.198 -16.125  16.685  1.00 10.00      A   
ATOM   3393  CD1 LEU A 359      11.567 -15.201  17.713  1.00 10.00      A   
ATOM   3394  CD2 LEU A 359      12.117 -15.522  15.292  1.00 10.00      A   
ATOM   3395  C   LEU A 359      13.121 -18.760  17.817  1.00 10.00      A   
ATOM   3396  O   LEU A 359      13.433 -19.402  16.812  1.00 10.00      A   
ATOM   3397  N   THR A 360      12.160 -19.138  18.638  1.00 10.00      A   
ATOM   3398  HN  THR A 360      11.934 -18.570  19.413  1.00 10.00      A   
ATOM   3399  CA  THR A 360      11.406 -20.357  18.417  1.00 10.00      A   
ATOM   3400  CB  THR A 360      11.711 -21.396  19.517  1.00 10.00      A   
ATOM   3401  OG1 THR A 360      11.345 -20.870  20.799  1.00 10.00      A   
ATOM   3402  HG1 THR A 360      11.832 -20.038  20.957  1.00 10.00      A   
ATOM   3403  CG2 THR A 360      13.187 -21.757  19.530  1.00 10.00      A   
ATOM   3404  C   THR A 360       9.914 -20.047  18.420  1.00 10.00      A   
ATOM   3405  O   THR A 360       9.514 -18.890  18.276  1.00 10.00      A   
ATOM   3406  N   GLU A 361       9.097 -21.079  18.575  1.00 10.00      A   
ATOM   3407  HN  GLU A 361       9.475 -21.988  18.657  1.00 10.00      A   
ATOM   3408  CA  GLU A 361       7.655 -20.914  18.611  1.00 10.00      A   
ATOM   3409  CB  GLU A 361       6.958 -22.256  18.374  1.00 10.00      A   
ATOM   3410  CG  GLU A 361       7.090 -23.264  19.514  1.00 10.00      A   
ATOM   3411  CD  GLU A 361       8.503 -23.779  19.714  1.00 10.00      A   
ATOM   3412  OE1 GLU A 361       8.842 -24.176  20.851  1.00 10.00      A   
ATOM   3413  OE2 GLU A 361       9.285 -23.775  18.743  1.00 10.00      A   
ATOM   3414  C   GLU A 361       7.215 -20.311  19.942  1.00 10.00      A   
ATOM   3415  O   GLU A 361       6.091 -19.825  20.073  1.00 10.00      A   
ATOM   3416  N   GLN A 362       8.122 -20.332  20.919  1.00 10.00      A   
ATOM   3417  HN  GLN A 362       9.006 -20.719  20.735  1.00 10.00      A   
ATOM   3418  CA  GLN A 362       7.846 -19.795  22.248  1.00 10.00      A   
ATOM   3419  CB  GLN A 362       9.072 -19.943  23.155  1.00 10.00      A   
ATOM   3420  CG  GLN A 362       8.888 -19.355  24.544  1.00 10.00      A   
ATOM   3421  CD  GLN A 362       7.862 -20.109  25.364  1.00 10.00      A   
ATOM   3422  OE1 GLN A 362       7.777 -21.333  25.299  1.00 10.00      A   
ATOM   3423  NE2 GLN A 362       7.054 -19.382  26.117  1.00 10.00      A   
ATOM   3424 HE21 GLN A 362       7.158 -18.403  26.105  1.00 10.00      A   
ATOM   3425 HE22 GLN A 362       6.385 -19.846  26.662  1.00 10.00      A   
ATOM   3426  C   GLN A 362       7.424 -18.332  22.173  1.00 10.00      A   
ATOM   3427  O   GLN A 362       6.482 -17.912  22.853  1.00 10.00      A   
ATOM   3428  N   GLY A 363       8.124 -17.565  21.345  1.00 10.00      A   
ATOM   3429  HN  GLY A 363       8.879 -17.954  20.845  1.00 10.00      A   
ATOM   3430  CA  GLY A 363       7.809 -16.161  21.181  1.00 10.00      A   
ATOM   3431  C   GLY A 363       6.363 -15.928  20.792  1.00 10.00      A   
ATOM   3432  O   GLY A 363       5.696 -15.071  21.368  1.00 10.00      A   
ATOM   3433  N   LEU A 364       5.870 -16.710  19.837  1.00 10.00      A   
ATOM   3434  HN  LEU A 364       6.444 -17.398  19.435  1.00 10.00      A   
ATOM   3435  CA  LEU A 364       4.493 -16.576  19.375  1.00 10.00      A   
ATOM   3436  CB  LEU A 364       4.216 -17.557  18.226  1.00 10.00      A   
ATOM   3437  CG  LEU A 364       3.432 -17.019  17.017  1.00 10.00      A   
ATOM   3438  CD1 LEU A 364       3.186 -18.130  16.008  1.00 10.00      A   
ATOM   3439  CD2 LEU A 364       2.114 -16.392  17.447  1.00 10.00      A   
ATOM   3440  C   LEU A 364       3.510 -16.813  20.522  1.00 10.00      A   
ATOM   3441  O   LEU A 364       2.573 -16.040  20.721  1.00 10.00      A   
ATOM   3442  N   VAL A 365       3.741 -17.872  21.286  1.00 10.00      A   
ATOM   3443  HN  VAL A 365       4.513 -18.444  21.088  1.00 10.00      A   
ATOM   3444  CA  VAL A 365       2.871 -18.209  22.412  1.00 10.00      A   
ATOM   3445  CB  VAL A 365       3.251 -19.565  23.045  1.00 10.00      A   
ATOM   3446  CG1 VAL A 365       2.135 -20.061  23.954  1.00 10.00      A   
ATOM   3447  CG2 VAL A 365       3.570 -20.596  21.973  1.00 10.00      A   
ATOM   3448  C   VAL A 365       2.930 -17.128  23.491  1.00 10.00      A   
ATOM   3449  O   VAL A 365       1.903 -16.696  24.016  1.00 10.00      A   
ATOM   3450  N   SER A 366       4.136 -16.681  23.793  1.00 10.00      A   
ATOM   3451  HN  SER A 366       4.909 -17.045  23.311  1.00 10.00      A   
ATOM   3452  CA  SER A 366       4.349 -15.666  24.817  1.00 10.00      A   
ATOM   3453  CB  SER A 366       5.842 -15.436  25.049  1.00 10.00      A   
ATOM   3454  OG  SER A 366       6.522 -16.671  25.201  1.00 10.00      A   
ATOM   3455  HG  SER A 366       6.553 -17.123  24.346  1.00 10.00      A   
ATOM   3456  C   SER A 366       3.645 -14.350  24.490  1.00 10.00      A   
ATOM   3457  O   SER A 366       3.032 -13.738  25.361  1.00 10.00      A   
ATOM   3458  N   VAL A 367       3.716 -13.927  23.234  1.00 10.00      A   
ATOM   3459  HN  VAL A 367       4.198 -14.466  22.569  1.00 10.00      A   
ATOM   3460  CA  VAL A 367       3.086 -12.677  22.825  1.00 10.00      A   
ATOM   3461  CB  VAL A 367       3.633 -12.142  21.483  1.00 10.00      A   
ATOM   3462  CG1 VAL A 367       3.043 -10.776  21.172  1.00 10.00      A   
ATOM   3463  CG2 VAL A 367       5.148 -12.055  21.517  1.00 10.00      A   
ATOM   3464  C   VAL A 367       1.567 -12.809  22.754  1.00 10.00      A   
ATOM   3465  O   VAL A 367       0.845 -11.914  23.186  1.00 10.00      A   
ATOM   3466  N   SER A 368       1.079 -13.930  22.227  1.00 10.00      A   
ATOM   3467  HN  SER A 368       1.697 -14.621  21.905  1.00 10.00      A   
ATOM   3468  CA  SER A 368      -0.360 -14.146  22.113  1.00 10.00      A   
ATOM   3469  CB  SER A 368      -0.677 -15.406  21.303  1.00 10.00      A   
ATOM   3470  OG  SER A 368       0.116 -16.499  21.723  1.00 10.00      A   
ATOM   3471  HG  SER A 368       0.966 -16.472  21.265  1.00 10.00      A   
ATOM   3472  C   SER A 368      -1.025 -14.196  23.485  1.00 10.00      A   
ATOM   3473  O   SER A 368      -2.138 -13.700  23.665  1.00 10.00      A   
ATOM   3474  N   MET A 369      -0.337 -14.786  24.454  1.00 10.00      A   
ATOM   3475  HN  MET A 369       0.544 -15.176  24.251  1.00 10.00      A   
ATOM   3476  CA  MET A 369      -0.862 -14.887  25.810  1.00 10.00      A   
ATOM   3477  CB  MET A 369      -0.106 -15.949  26.615  1.00 10.00      A   
ATOM   3478  CG  MET A 369      -0.316 -17.369  26.112  1.00 10.00      A   
ATOM   3479  SD  MET A 369       0.475 -18.614  27.146  1.00 10.00      A   
ATOM   3480  CE  MET A 369      -0.553 -18.525  28.606  1.00 10.00      A   
ATOM   3481  C   MET A 369      -0.794 -13.539  26.521  1.00 10.00      A   
ATOM   3482  O   MET A 369      -1.571 -13.266  27.432  1.00 10.00      A   
ATOM   3483  N   GLY A 370       0.122 -12.689  26.076  1.00 10.00      A   
ATOM   3484  HN  GLY A 370       0.695 -12.952  25.327  1.00 10.00      A   
ATOM   3485  CA  GLY A 370       0.282 -11.387  26.683  1.00 10.00      A   
ATOM   3486  C   GLY A 370      -0.617 -10.332  26.069  1.00 10.00      A   
ATOM   3487  O   GLY A 370      -1.341  -9.638  26.783  1.00 10.00      A   
ATOM   3488  N   CYS A 371      -0.583 -10.215  24.751  1.00 10.00      A   
ATOM   3489  HN  CYS A 371      -0.002 -10.818  24.229  1.00 10.00      A   
ATOM   3490  CA  CYS A 371      -1.389  -9.228  24.047  1.00 10.00      A   
ATOM   3491  CB  CYS A 371      -0.633  -8.711  22.822  1.00 10.00      A   
ATOM   3492  SG  CYS A 371       1.111  -8.353  23.133  1.00 10.00      A   
ATOM   3493  HG  CYS A 371       1.183  -7.164  23.720  1.00 10.00      A   
ATOM   3494  C   CYS A 371      -2.736  -9.812  23.633  1.00 10.00      A   
ATOM   3495  O   CYS A 371      -2.804 -10.719  22.802  1.00 10.00      A   
ATOM   3496  N   PRO A 372      -3.831  -9.297  24.212  1.00 10.00      A   
ATOM   3497  CA  PRO A 372      -5.183  -9.766  23.905  1.00 10.00      A   
ATOM   3498  CB  PRO A 372      -5.979  -9.323  25.133  1.00 10.00      A   
ATOM   3499  CG  PRO A 372      -5.290  -8.084  25.602  1.00 10.00      A   
ATOM   3500  CD  PRO A 372      -3.835  -8.228  25.233  1.00 10.00      A   
ATOM   3501  C   PRO A 372      -5.754  -9.122  22.645  1.00 10.00      A   
ATOM   3502  O   PRO A 372      -6.813  -9.516  22.156  1.00 10.00      A   
ATOM   3503  N   LYS A 373      -5.047  -8.132  22.123  1.00 10.00      A   
ATOM   3504  HN  LYS A 373      -4.205  -7.876  22.551  1.00 10.00      A   
ATOM   3505  CA  LYS A 373      -5.488  -7.425  20.929  1.00 10.00      A   
ATOM   3506  CB  LYS A 373      -5.117  -5.943  21.010  1.00 10.00      A   
ATOM   3507  CG  LYS A 373      -5.900  -5.141  22.035  1.00 10.00      A   
ATOM   3508  CD  LYS A 373      -7.365  -5.032  21.650  1.00 10.00      A   
ATOM   3509  CE  LYS A 373      -8.048  -3.894  22.388  1.00 10.00      A   
ATOM   3510  NZ  LYS A 373      -7.719  -2.573  21.791  1.00 10.00      A   
ATOM   3511  HZ1 LYS A 373      -6.685  -2.409  21.815  1.00 10.00      A   
ATOM   3512  HZ2 LYS A 373      -8.188  -1.814  22.323  1.00 10.00      A   
ATOM   3513  HZ3 LYS A 373      -8.039  -2.535  20.803  1.00 10.00      A   
ATOM   3514  C   LYS A 373      -4.894  -8.032  19.660  1.00 10.00      A   
ATOM   3515  O   LYS A 373      -5.218  -7.604  18.550  1.00 10.00      A   
ATOM   3516  N   LEU A 374      -4.030  -9.030  19.830  1.00 10.00      A   
ATOM   3517  HN  LEU A 374      -3.826  -9.332  20.735  1.00 10.00      A   
ATOM   3518  CA  LEU A 374      -3.379  -9.690  18.705  1.00 10.00      A   
ATOM   3519  CB  LEU A 374      -2.363 -10.726  19.196  1.00 10.00      A   
ATOM   3520  CG  LEU A 374      -0.937 -10.230  19.438  1.00 10.00      A   
ATOM   3521  CD1 LEU A 374      -0.017 -11.406  19.701  1.00 10.00      A   
ATOM   3522  CD2 LEU A 374      -0.438  -9.427  18.248  1.00 10.00      A   
ATOM   3523  C   LEU A 374      -4.385 -10.358  17.782  1.00 10.00      A   
ATOM   3524  O   LEU A 374      -5.142 -11.230  18.205  1.00 10.00      A   
ATOM   3525  N   GLU A 375      -4.391  -9.936  16.526  1.00 10.00      A   
ATOM   3526  HN  GLU A 375      -3.774  -9.219  16.262  1.00 10.00      A   
ATOM   3527  CA  GLU A 375      -5.289 -10.501  15.530  1.00 10.00      A   
ATOM   3528  CB  GLU A 375      -6.494  -9.591  15.286  1.00 10.00      A   
ATOM   3529  CG  GLU A 375      -6.147  -8.216  14.743  1.00 10.00      A   
ATOM   3530  CD  GLU A 375      -7.358  -7.496  14.189  1.00 10.00      A   
ATOM   3531  OE1 GLU A 375      -8.036  -8.061  13.305  1.00 10.00      A   
ATOM   3532  OE2 GLU A 375      -7.642  -6.361  14.628  1.00 10.00      A   
ATOM   3533  C   GLU A 375      -4.551 -10.799  14.223  1.00 10.00      A   
ATOM   3534  O   GLU A 375      -4.973 -11.650  13.440  1.00 10.00      A   
ATOM   3535  N   SER A 376      -3.447 -10.103  13.996  1.00 10.00      A   
ATOM   3536  HN  SER A 376      -3.163  -9.427  14.646  1.00 10.00      A   
ATOM   3537  CA  SER A 376      -2.648 -10.303  12.797  1.00 10.00      A   
ATOM   3538  CB  SER A 376      -2.706  -9.052  11.919  1.00 10.00      A   
ATOM   3539  OG  SER A 376      -4.022  -8.523  11.877  1.00 10.00      A   
ATOM   3540  HG  SER A 376      -4.035  -7.748  11.298  1.00 10.00      A   
ATOM   3541  C   SER A 376      -1.202 -10.628  13.177  1.00 10.00      A   
ATOM   3542  O   SER A 376      -0.464  -9.764  13.655  1.00 10.00      A   
ATOM   3543  N   VAL A 377      -0.794 -11.873  12.979  1.00 10.00      A   
ATOM   3544  HN  VAL A 377      -1.410 -12.532  12.586  1.00 10.00      A   
ATOM   3545  CA  VAL A 377       0.555 -12.277  13.333  1.00 10.00      A   
ATOM   3546  CB  VAL A 377       0.579 -13.179  14.591  1.00 10.00      A   
ATOM   3547  CG1 VAL A 377       2.009 -13.528  14.978  1.00 10.00      A   
ATOM   3548  CG2 VAL A 377      -0.132 -12.504  15.756  1.00 10.00      A   
ATOM   3549  C   VAL A 377       1.264 -12.989  12.191  1.00 10.00      A   
ATOM   3550  O   VAL A 377       0.732 -13.932  11.601  1.00 10.00      A   
ATOM   3551  N   LEU A 378       2.459 -12.508  11.882  1.00 10.00      A   
ATOM   3552  HN  LEU A 378       2.798 -11.727  12.382  1.00 10.00      A   
ATOM   3553  CA  LEU A 378       3.299 -13.101  10.849  1.00 10.00      A   
ATOM   3554  CB  LEU A 378       3.710 -12.057   9.808  1.00 10.00      A   
ATOM   3555  CG  LEU A 378       4.697 -12.535   8.738  1.00 10.00      A   
ATOM   3556  CD1 LEU A 378       4.028 -13.510   7.784  1.00 10.00      A   
ATOM   3557  CD2 LEU A 378       5.288 -11.358   7.982  1.00 10.00      A   
ATOM   3558  C   LEU A 378       4.536 -13.667  11.532  1.00 10.00      A   
ATOM   3559  O   LEU A 378       5.325 -12.916  12.112  1.00 10.00      A   
ATOM   3560  N   TYR A 379       4.713 -14.975  11.465  1.00 10.00      A   
ATOM   3561  HN  TYR A 379       4.083 -15.526  10.944  1.00 10.00      A   
ATOM   3562  CA  TYR A 379       5.832 -15.612  12.140  1.00 10.00      A   
ATOM   3563  CB  TYR A 379       5.305 -16.461  13.299  1.00 10.00      A   
ATOM   3564  CG  TYR A 379       6.162 -16.447  14.542  1.00 10.00      A   
ATOM   3565  CD1 TYR A 379       6.395 -15.265  15.234  1.00 10.00      A   
ATOM   3566  CD2 TYR A 379       6.717 -17.618  15.040  1.00 10.00      A   
ATOM   3567  CE1 TYR A 379       7.155 -15.250  16.385  1.00 10.00      A   
ATOM   3568  CE2 TYR A 379       7.481 -17.611  16.188  1.00 10.00      A   
ATOM   3569  CZ  TYR A 379       7.696 -16.426  16.859  1.00 10.00      A   
ATOM   3570  OH  TYR A 379       8.447 -16.417  18.010  1.00 10.00      A   
ATOM   3571  HH  TYR A 379       9.054 -17.172  18.004  1.00 10.00      A   
ATOM   3572  C   TYR A 379       6.679 -16.478  11.218  1.00 10.00      A   
ATOM   3573  O   TYR A 379       6.162 -17.326  10.488  1.00 10.00      A   
ATOM   3574  N   PHE A 380       7.981 -16.244  11.263  1.00 10.00      A   
ATOM   3575  HN  PHE A 380       8.314 -15.515  11.833  1.00 10.00      A   
ATOM   3576  CA  PHE A 380       8.943 -17.014  10.489  1.00 10.00      A   
ATOM   3577  CB  PHE A 380       9.704 -16.107   9.518  1.00 10.00      A   
ATOM   3578  CG  PHE A 380       9.012 -15.872   8.205  1.00 10.00      A   
ATOM   3579  CD1 PHE A 380       8.001 -14.931   8.095  1.00 10.00      A   
ATOM   3580  CD2 PHE A 380       9.386 -16.586   7.076  1.00 10.00      A   
ATOM   3581  CE1 PHE A 380       7.374 -14.706   6.883  1.00 10.00      A   
ATOM   3582  CE2 PHE A 380       8.763 -16.370   5.861  1.00 10.00      A   
ATOM   3583  CZ  PHE A 380       7.755 -15.427   5.765  1.00 10.00      A   
ATOM   3584  C   PHE A 380       9.922 -17.649  11.468  1.00 10.00      A   
ATOM   3585  O   PHE A 380      10.772 -16.961  12.032  1.00 10.00      A   
ATOM   3586  N   CYS A 381       9.794 -18.948  11.693  1.00 10.00      A   
ATOM   3587  HN  CYS A 381       9.101 -19.456  11.216  1.00 10.00      A   
ATOM   3588  CA  CYS A 381      10.662 -19.627  12.644  1.00 10.00      A   
ATOM   3589  CB  CYS A 381       9.864 -20.040  13.881  1.00 10.00      A   
ATOM   3590  SG  CYS A 381       8.355 -20.964  13.511  1.00 10.00      A   
ATOM   3591  HG  CYS A 381       8.446 -22.148  14.110  1.00 10.00      A   
ATOM   3592  C   CYS A 381      11.371 -20.836  12.040  1.00 10.00      A   
ATOM   3593  O   CYS A 381      11.176 -21.174  10.870  1.00 10.00      A   
ATOM   3594  N   ARG A 382      12.200 -21.480  12.860  1.00 10.00      A   
ATOM   3595  HN  ARG A 382      12.307 -21.153  13.779  1.00 10.00      A   
ATOM   3596  CA  ARG A 382      12.954 -22.656  12.437  1.00 10.00      A   
ATOM   3597  CB  ARG A 382      14.373 -22.597  13.002  1.00 10.00      A   
ATOM   3598  CG  ARG A 382      15.442 -22.216  11.995  1.00 10.00      A   
ATOM   3599  CD  ARG A 382      15.386 -20.740  11.634  1.00 10.00      A   
ATOM   3600  NE  ARG A 382      16.531 -20.350  10.818  1.00 10.00      A   
ATOM   3601  HE  ARG A 382      16.924 -21.043  10.242  1.00 10.00      A   
ATOM   3602  CZ  ARG A 382      17.069 -19.131  10.806  1.00 10.00      A   
ATOM   3603  NH1 ARG A 382      16.567 -18.162  11.568  1.00 10.00      A   
ATOM   3604 HH11 ARG A 382      15.746 -18.345  12.179  1.00 10.00      A   
ATOM   3605 HH12 ARG A 382      16.998 -17.206  11.557  1.00 10.00      A   
ATOM   3606  NH2 ARG A 382      18.120 -18.890  10.037  1.00 10.00      A   
ATOM   3607 HH21 ARG A 382      18.547 -17.938  10.014  1.00 10.00      A   
ATOM   3608 HH22 ARG A 382      18.524 -19.651   9.438  1.00 10.00      A   
ATOM   3609  C   ARG A 382      12.279 -23.935  12.915  1.00 10.00      A   
ATOM   3610  O   ARG A 382      12.401 -24.987  12.290  1.00 10.00      A   
ATOM   3611  N   GLN A 383      11.567 -23.834  14.026  1.00 10.00      A   
ATOM   3612  HN  GLN A 383      11.491 -22.968  14.465  1.00 10.00      A   
ATOM   3613  CA  GLN A 383      10.876 -24.977  14.600  1.00 10.00      A   
ATOM   3614  CB  GLN A 383      11.612 -25.482  15.847  1.00 10.00      A   
ATOM   3615  CG  GLN A 383      11.995 -24.391  16.839  1.00 10.00      A   
ATOM   3616  CD  GLN A 383      12.474 -24.948  18.165  1.00 10.00      A   
ATOM   3617  OE1 GLN A 383      13.640 -25.296  18.321  1.00 10.00      A   
ATOM   3618  NE2 GLN A 383      11.581 -25.010  19.137  1.00 10.00      A   
ATOM   3619 HE21 GLN A 383      10.662 -24.685  18.948  1.00 10.00      A   
ATOM   3620 HE22 GLN A 383      11.860 -25.381  19.997  1.00 10.00      A   
ATOM   3621  C   GLN A 383       9.440 -24.612  14.949  1.00 10.00      A   
ATOM   3622  O   GLN A 383       9.103 -23.430  15.051  1.00 10.00      A   
ATOM   3623  N   MET A 384       8.600 -25.622  15.114  1.00 10.00      A   
ATOM   3624  HN  MET A 384       8.927 -26.544  14.999  1.00 10.00      A   
ATOM   3625  CA  MET A 384       7.202 -25.408  15.457  1.00 10.00      A   
ATOM   3626  CB  MET A 384       6.385 -25.048  14.211  1.00 10.00      A   
ATOM   3627  CG  MET A 384       4.909 -24.802  14.479  1.00 10.00      A   
ATOM   3628  SD  MET A 384       4.621 -23.598  15.794  1.00 10.00      A   
ATOM   3629  CE  MET A 384       5.415 -22.145  15.108  1.00 10.00      A   
ATOM   3630  C   MET A 384       6.631 -26.652  16.121  1.00 10.00      A   
ATOM   3631  O   MET A 384       6.873 -27.768  15.666  1.00 10.00      A   
ATOM   3632  N   THR A 385       5.891 -26.457  17.201  1.00 10.00      A   
ATOM   3633  HN  THR A 385       5.748 -25.545  17.530  1.00 10.00      A   
ATOM   3634  CA  THR A 385       5.290 -27.566  17.918  1.00 10.00      A   
ATOM   3635  CB  THR A 385       5.734 -27.581  19.391  1.00 10.00      A   
ATOM   3636  OG1 THR A 385       5.937 -26.237  19.842  1.00 10.00      A   
ATOM   3637  HG1 THR A 385       5.743 -26.181  20.783  1.00 10.00      A   
ATOM   3638  CG2 THR A 385       7.025 -28.366  19.553  1.00 10.00      A   
ATOM   3639  C   THR A 385       3.769 -27.516  17.845  1.00 10.00      A   
ATOM   3640  O   THR A 385       3.168 -26.438  17.838  1.00 10.00      A   
ATOM   3641  N   ASN A 386       3.157 -28.690  17.784  1.00 10.00      A   
ATOM   3642  HN  ASN A 386       3.707 -29.514  17.780  1.00 10.00      A   
ATOM   3643  CA  ASN A 386       1.706 -28.807  17.718  1.00 10.00      A   
ATOM   3644  CB  ASN A 386       1.296 -30.274  17.565  1.00 10.00      A   
ATOM   3645  CG  ASN A 386       1.202 -30.711  16.118  1.00 10.00      A   
ATOM   3646  OD1 ASN A 386       0.687 -29.984  15.268  1.00 10.00      A   
ATOM   3647  ND2 ASN A 386       1.701 -31.902  15.829  1.00 10.00      A   
ATOM   3648 HD21 ASN A 386       2.095 -32.430  16.559  1.00 10.00      A   
ATOM   3649 HD22 ASN A 386       1.665 -32.205  14.893  1.00 10.00      A   
ATOM   3650  C   ASN A 386       1.066 -28.226  18.967  1.00 10.00      A   
ATOM   3651  O   ASN A 386       0.038 -27.552  18.899  1.00 10.00      A   
ATOM   3652  N   ALA A 387       1.692 -28.480  20.109  1.00 10.00      A   
ATOM   3653  HN  ALA A 387       2.518 -29.015  20.092  1.00 10.00      A   
ATOM   3654  CA  ALA A 387       1.192 -27.990  21.384  1.00 10.00      A   
ATOM   3655  CB  ALA A 387       2.089 -28.467  22.517  1.00 10.00      A   
ATOM   3656  C   ALA A 387       1.094 -26.467  21.384  1.00 10.00      A   
ATOM   3657  O   ALA A 387       0.119 -25.903  21.875  1.00 10.00      A   
ATOM   3658  N   ALA A 388       2.100 -25.815  20.810  1.00 10.00      A   
ATOM   3659  HN  ALA A 388       2.832 -26.325  20.415  1.00 10.00      A   
ATOM   3660  CA  ALA A 388       2.144 -24.360  20.747  1.00 10.00      A   
ATOM   3661  CB  ALA A 388       3.478 -23.891  20.182  1.00 10.00      A   
ATOM   3662  C   ALA A 388       0.995 -23.816  19.912  1.00 10.00      A   
ATOM   3663  O   ALA A 388       0.278 -22.913  20.344  1.00 10.00      A   
ATOM   3664  N   LEU A 389       0.817 -24.390  18.726  1.00 10.00      A   
ATOM   3665  HN  LEU A 389       1.416 -25.121  18.458  1.00 10.00      A   
ATOM   3666  CA  LEU A 389      -0.241 -23.972  17.812  1.00 10.00      A   
ATOM   3667  CB  LEU A 389      -0.243 -24.860  16.564  1.00 10.00      A   
ATOM   3668  CG  LEU A 389       0.878 -24.618  15.546  1.00 10.00      A   
ATOM   3669  CD1 LEU A 389       1.102 -25.852  14.681  1.00 10.00      A   
ATOM   3670  CD2 LEU A 389       0.558 -23.408  14.682  1.00 10.00      A   
ATOM   3671  C   LEU A 389      -1.607 -24.027  18.488  1.00 10.00      A   
ATOM   3672  O   LEU A 389      -2.402 -23.092  18.381  1.00 10.00      A   
ATOM   3673  N   ILE A 390      -1.872 -25.127  19.184  1.00 10.00      A   
ATOM   3674  HN  ILE A 390      -1.201 -25.844  19.221  1.00 10.00      A   
ATOM   3675  CA  ILE A 390      -3.142 -25.302  19.879  1.00 10.00      A   
ATOM   3676  CB  ILE A 390      -3.284 -26.725  20.467  1.00 10.00      A   
ATOM   3677  CG1 ILE A 390      -3.133 -27.775  19.359  1.00 10.00      A   
ATOM   3678  CG2 ILE A 390      -4.624 -26.885  21.175  1.00 10.00      A   
ATOM   3679  CD1 ILE A 390      -3.068 -29.204  19.859  1.00 10.00      A   
ATOM   3680  C   ILE A 390      -3.306 -24.260  20.986  1.00 10.00      A   
ATOM   3681  O   ILE A 390      -4.359 -23.632  21.104  1.00 10.00      A   
ATOM   3682  N   THR A 391      -2.254 -24.065  21.777  1.00 10.00      A   
ATOM   3683  HN  THR A 391      -1.438 -24.588  21.626  1.00 10.00      A   
ATOM   3684  CA  THR A 391      -2.281 -23.103  22.874  1.00 10.00      A   
ATOM   3685  CB  THR A 391      -0.956 -23.118  23.665  1.00 10.00      A   
ATOM   3686  OG1 THR A 391      -0.675 -24.457  24.091  1.00 10.00      A   
ATOM   3687  HG1 THR A 391       0.193 -24.720  23.758  1.00 10.00      A   
ATOM   3688  CG2 THR A 391      -1.036 -22.212  24.887  1.00 10.00      A   
ATOM   3689  C   THR A 391      -2.572 -21.688  22.374  1.00 10.00      A   
ATOM   3690  O   THR A 391      -3.429 -20.996  22.923  1.00 10.00      A   
ATOM   3691  N   ILE A 392      -1.881 -21.281  21.313  1.00 10.00      A   
ATOM   3692  HN  ILE A 392      -1.227 -21.894  20.899  1.00 10.00      A   
ATOM   3693  CA  ILE A 392      -2.065 -19.951  20.743  1.00 10.00      A   
ATOM   3694  CB  ILE A 392      -1.080 -19.692  19.585  1.00 10.00      A   
ATOM   3695  CG1 ILE A 392       0.356 -19.707  20.106  1.00 10.00      A   
ATOM   3696  CG2 ILE A 392      -1.382 -18.367  18.900  1.00 10.00      A   
ATOM   3697  CD1 ILE A 392       1.396 -19.689  19.013  1.00 10.00      A   
ATOM   3698  C   ILE A 392      -3.500 -19.754  20.256  1.00 10.00      A   
ATOM   3699  O   ILE A 392      -4.121 -18.725  20.530  1.00 10.00      A   
ATOM   3700  N   ALA A 393      -4.026 -20.756  19.556  1.00 10.00      A   
ATOM   3701  HN  ALA A 393      -3.481 -21.557  19.390  1.00 10.00      A   
ATOM   3702  CA  ALA A 393      -5.385 -20.701  19.026  1.00 10.00      A   
ATOM   3703  CB  ALA A 393      -5.672 -21.917  18.160  1.00 10.00      A   
ATOM   3704  C   ALA A 393      -6.422 -20.597  20.138  1.00 10.00      A   
ATOM   3705  O   ALA A 393      -7.400 -19.860  20.016  1.00 10.00      A   
ATOM   3706  N   ARG A 394      -6.200 -21.332  21.221  1.00 10.00      A   
ATOM   3707  HN  ARG A 394      -5.392 -21.886  21.265  1.00 10.00      A   
ATOM   3708  CA  ARG A 394      -7.124 -21.329  22.346  1.00 10.00      A   
ATOM   3709  CB  ARG A 394      -6.875 -22.529  23.264  1.00 10.00      A   
ATOM   3710  CG  ARG A 394      -7.114 -23.881  22.612  1.00 10.00      A   
ATOM   3711  CD  ARG A 394      -7.264 -24.978  23.653  1.00 10.00      A   
ATOM   3712  NE  ARG A 394      -8.446 -24.770  24.483  1.00 10.00      A   
ATOM   3713  HE  ARG A 394      -8.689 -23.838  24.687  1.00 10.00      A   
ATOM   3714  CZ  ARG A 394      -9.213 -25.754  24.957  1.00 10.00      A   
ATOM   3715  NH1 ARG A 394      -8.926 -27.018  24.680  1.00 10.00      A   
ATOM   3716 HH11 ARG A 394      -8.098 -27.252  24.092  1.00 10.00      A   
ATOM   3717 HH12 ARG A 394      -9.531 -27.785  25.043  1.00 10.00      A   
ATOM   3718  NH2 ARG A 394     -10.271 -25.469  25.709  1.00 10.00      A   
ATOM   3719 HH21 ARG A 394     -10.505 -24.475  25.929  1.00 10.00      A   
ATOM   3720 HH22 ARG A 394     -10.877 -26.234  26.080  1.00 10.00      A   
ATOM   3721  C   ARG A 394      -7.020 -20.032  23.139  1.00 10.00      A   
ATOM   3722  O   ARG A 394      -8.025 -19.513  23.633  1.00 10.00      A   
ATOM   3723  N   ASN A 395      -5.806 -19.509  23.247  1.00 10.00      A   
ATOM   3724  HN  ASN A 395      -5.048 -19.969  22.821  1.00 10.00      A   
ATOM   3725  CA  ASN A 395      -5.563 -18.276  23.985  1.00 10.00      A   
ATOM   3726  CB  ASN A 395      -4.078 -18.127  24.328  1.00 10.00      A   
ATOM   3727  CG  ASN A 395      -3.861 -17.574  25.723  1.00 10.00      A   
ATOM   3728  OD1 ASN A 395      -3.695 -18.328  26.682  1.00 10.00      A   
ATOM   3729  ND2 ASN A 395      -3.866 -16.250  25.851  1.00 10.00      A   
ATOM   3730 HD21 ASN A 395      -4.008 -15.707  25.048  1.00 10.00      A   
ATOM   3731 HD22 ASN A 395      -3.736 -15.873  26.745  1.00 10.00      A   
ATOM   3732  C   ASN A 395      -6.047 -17.058  23.206  1.00 10.00      A   
ATOM   3733  O   ASN A 395      -6.634 -16.139  23.779  1.00 10.00      A   
ATOM   3734  N   ARG A 396      -5.805 -17.054  21.902  1.00 10.00      A   
ATOM   3735  HN  ARG A 396      -5.345 -17.825  21.495  1.00 10.00      A   
ATOM   3736  CA  ARG A 396      -6.219 -15.948  21.045  1.00 10.00      A   
ATOM   3737  CB  ARG A 396      -5.006 -15.217  20.464  1.00 10.00      A   
ATOM   3738  CG  ARG A 396      -4.267 -14.333  21.451  1.00 10.00      A   
ATOM   3739  CD  ARG A 396      -4.996 -13.020  21.695  1.00 10.00      A   
ATOM   3740  NE  ARG A 396      -6.057 -13.146  22.693  1.00 10.00      A   
ATOM   3741  HE  ARG A 396      -6.973 -13.270  22.361  1.00 10.00      A   
ATOM   3742  CZ  ARG A 396      -5.851 -13.103  24.009  1.00 10.00      A   
ATOM   3743  NH1 ARG A 396      -4.629 -12.944  24.494  1.00 10.00      A   
ATOM   3744 HH11 ARG A 396      -4.476 -12.909  25.524  1.00 10.00      A   
ATOM   3745 HH12 ARG A 396      -3.806 -12.856  23.846  1.00 10.00      A   
ATOM   3746  NH2 ARG A 396      -6.874 -13.219  24.850  1.00 10.00      A   
ATOM   3747 HH21 ARG A 396      -7.845 -13.343  24.488  1.00 10.00      A   
ATOM   3748 HH22 ARG A 396      -6.711 -13.188  25.882  1.00 10.00      A   
ATOM   3749  C   ARG A 396      -7.111 -16.435  19.912  1.00 10.00      A   
ATOM   3750  O   ARG A 396      -6.662 -16.576  18.777  1.00 10.00      A   
ATOM   3751  N   PRO A 397      -8.394 -16.679  20.201  1.00 10.00      A   
ATOM   3752  CA  PRO A 397      -9.350 -17.147  19.201  1.00 10.00      A   
ATOM   3753  CB  PRO A 397     -10.415 -17.825  20.061  1.00 10.00      A   
ATOM   3754  CG  PRO A 397     -10.419 -17.045  21.332  1.00 10.00      A   
ATOM   3755  CD  PRO A 397      -9.018 -16.526  21.529  1.00 10.00      A   
ATOM   3756  C   PRO A 397      -9.958 -15.982  18.424  1.00 10.00      A   
ATOM   3757  O   PRO A 397     -11.011 -16.110  17.803  1.00 10.00      A   
ATOM   3758  N   ASN A 398      -9.278 -14.847  18.462  1.00 10.00      A   
ATOM   3759  HN  ASN A 398      -8.438 -14.813  18.966  1.00 10.00      A   
ATOM   3760  CA  ASN A 398      -9.737 -13.653  17.774  1.00 10.00      A   
ATOM   3761  CB  ASN A 398      -9.843 -12.484  18.762  1.00 10.00      A   
ATOM   3762  CG  ASN A 398      -8.509 -12.119  19.385  1.00 10.00      A   
ATOM   3763  OD1 ASN A 398      -8.085 -12.725  20.371  1.00 10.00      A   
ATOM   3764  ND2 ASN A 398      -7.842 -11.130  18.821  1.00 10.00      A   
ATOM   3765 HD21 ASN A 398      -8.241 -10.682  18.042  1.00 10.00      A   
ATOM   3766 HD22 ASN A 398      -6.964 -10.888  19.189  1.00 10.00      A   
ATOM   3767  C   ASN A 398      -8.780 -13.308  16.638  1.00 10.00      A   
ATOM   3768  O   ASN A 398      -8.806 -12.207  16.091  1.00 10.00      A   
ATOM   3769  N   MET A 399      -7.936 -14.265  16.293  1.00 10.00      A   
ATOM   3770  HN  MET A 399      -7.972 -15.124  16.765  1.00 10.00      A   
ATOM   3771  CA  MET A 399      -6.962 -14.083  15.229  1.00 10.00      A   
ATOM   3772  CB  MET A 399      -5.958 -15.238  15.239  1.00 10.00      A   
ATOM   3773  CG  MET A 399      -4.645 -14.940  14.535  1.00 10.00      A   
ATOM   3774  SD  MET A 399      -3.572 -13.846  15.487  1.00 10.00      A   
ATOM   3775  CE  MET A 399      -3.313 -14.826  16.963  1.00 10.00      A   
ATOM   3776  C   MET A 399      -7.660 -14.006  13.873  1.00 10.00      A   
ATOM   3777  O   MET A 399      -8.441 -14.890  13.515  1.00 10.00      A   
ATOM   3778  N   THR A 400      -7.392 -12.942  13.134  1.00 10.00      A   
ATOM   3779  HN  THR A 400      -6.770 -12.261  13.476  1.00 10.00      A   
ATOM   3780  CA  THR A 400      -7.989 -12.754  11.826  1.00 10.00      A   
ATOM   3781  CB  THR A 400      -8.459 -11.295  11.634  1.00 10.00      A   
ATOM   3782  OG1 THR A 400      -7.451 -10.398  12.119  1.00 10.00      A   
ATOM   3783  HG1 THR A 400      -7.865  -9.718  12.678  1.00 10.00      A   
ATOM   3784  CG2 THR A 400      -9.753 -11.040  12.388  1.00 10.00      A   
ATOM   3785  C   THR A 400      -6.985 -13.108  10.735  1.00 10.00      A   
ATOM   3786  O   THR A 400      -7.362 -13.489   9.620  1.00 10.00      A   
ATOM   3787  N   ARG A 401      -5.703 -12.994  11.069  1.00 10.00      A   
ATOM   3788  HN  ARG A 401      -5.468 -12.701  11.981  1.00 10.00      A   
ATOM   3789  CA  ARG A 401      -4.636 -13.288  10.128  1.00 10.00      A   
ATOM   3790  CB  ARG A 401      -4.056 -11.991   9.560  1.00 10.00      A   
ATOM   3791  CG  ARG A 401      -4.890 -11.362   8.459  1.00 10.00      A   
ATOM   3792  CD  ARG A 401      -4.828  -9.848   8.519  1.00 10.00      A   
ATOM   3793  NE  ARG A 401      -5.669  -9.312   9.582  1.00 10.00      A   
ATOM   3794  HE  ARG A 401      -5.645  -9.764  10.455  1.00 10.00      A   
ATOM   3795  CZ  ARG A 401      -6.448  -8.248   9.430  1.00 10.00      A   
ATOM   3796  NH1 ARG A 401      -6.487  -7.627   8.260  1.00 10.00      A   
ATOM   3797 HH11 ARG A 401      -7.087  -6.789   8.129  1.00 10.00      A   
ATOM   3798 HH12 ARG A 401      -5.913  -7.980   7.452  1.00 10.00      A   
ATOM   3799  NH2 ARG A 401      -7.203  -7.821  10.432  1.00 10.00      A   
ATOM   3800 HH21 ARG A 401      -7.192  -8.320  11.352  1.00 10.00      A   
ATOM   3801 HH22 ARG A 401      -7.810  -6.983  10.310  1.00 10.00      A   
ATOM   3802  C   ARG A 401      -3.530 -14.104  10.780  1.00 10.00      A   
ATOM   3803  O   ARG A 401      -2.705 -13.568  11.519  1.00 10.00      A   
ATOM   3804  N   PHE A 402      -3.518 -15.398  10.511  1.00 10.00      A   
ATOM   3805  HN  PHE A 402      -4.201 -15.771   9.909  1.00 10.00      A   
ATOM   3806  CA  PHE A 402      -2.496 -16.281  11.060  1.00 10.00      A   
ATOM   3807  CB  PHE A 402      -3.114 -17.515  11.727  1.00 10.00      A   
ATOM   3808  CG  PHE A 402      -2.183 -18.220  12.677  1.00 10.00      A   
ATOM   3809  CD1 PHE A 402      -2.066 -17.798  13.991  1.00 10.00      A   
ATOM   3810  CD2 PHE A 402      -1.424 -19.304  12.259  1.00 10.00      A   
ATOM   3811  CE1 PHE A 402      -1.215 -18.439  14.873  1.00 10.00      A   
ATOM   3812  CE2 PHE A 402      -0.570 -19.951  13.134  1.00 10.00      A   
ATOM   3813  CZ  PHE A 402      -0.467 -19.517  14.442  1.00 10.00      A   
ATOM   3814  C   PHE A 402      -1.550 -16.694   9.944  1.00 10.00      A   
ATOM   3815  O   PHE A 402      -1.793 -17.669   9.233  1.00 10.00      A   
ATOM   3816  N   ARG A 403      -0.487 -15.926   9.777  1.00 10.00      A   
ATOM   3817  HN  ARG A 403      -0.342 -15.166  10.385  1.00 10.00      A   
ATOM   3818  CA  ARG A 403       0.483 -16.190   8.728  1.00 10.00      A   
ATOM   3819  CB  ARG A 403       0.739 -14.911   7.930  1.00 10.00      A   
ATOM   3820  CG  ARG A 403      -0.525 -14.290   7.347  1.00 10.00      A   
ATOM   3821  CD  ARG A 403      -0.339 -12.812   7.039  1.00 10.00      A   
ATOM   3822  NE  ARG A 403       0.630 -12.596   5.970  1.00 10.00      A   
ATOM   3823  HE  ARG A 403       1.277 -13.324   5.790  1.00 10.00      A   
ATOM   3824  CZ  ARG A 403       0.683 -11.504   5.219  1.00 10.00      A   
ATOM   3825  NH1 ARG A 403      -0.182 -10.508   5.403  1.00 10.00      A   
ATOM   3826 HH11 ARG A 403      -0.916 -10.569   6.141  1.00 10.00      A   
ATOM   3827 HH12 ARG A 403      -0.130  -9.657   4.803  1.00 10.00      A   
ATOM   3828  NH2 ARG A 403       1.614 -11.400   4.281  1.00 10.00      A   
ATOM   3829 HH21 ARG A 403       2.300 -12.180   4.139  1.00 10.00      A   
ATOM   3830 HH22 ARG A 403       1.660 -10.548   3.677  1.00 10.00      A   
ATOM   3831  C   ARG A 403       1.782 -16.742   9.302  1.00 10.00      A   
ATOM   3832  O   ARG A 403       2.640 -15.991   9.769  1.00 10.00      A   
ATOM   3833  N   LEU A 404       1.912 -18.059   9.279  1.00 10.00      A   
ATOM   3834  HN  LEU A 404       1.187 -18.604   8.902  1.00 10.00      A   
ATOM   3835  CA  LEU A 404       3.099 -18.724   9.792  1.00 10.00      A   
ATOM   3836  CB  LEU A 404       2.704 -19.782  10.832  1.00 10.00      A   
ATOM   3837  CG  LEU A 404       3.838 -20.627  11.419  1.00 10.00      A   
ATOM   3838  CD1 LEU A 404       4.726 -19.791  12.326  1.00 10.00      A   
ATOM   3839  CD2 LEU A 404       3.276 -21.821  12.170  1.00 10.00      A   
ATOM   3840  C   LEU A 404       3.874 -19.364   8.649  1.00 10.00      A   
ATOM   3841  O   LEU A 404       3.277 -19.885   7.701  1.00 10.00      A   
ATOM   3842  N   CYS A 405       5.196 -19.304   8.722  1.00 10.00      A   
ATOM   3843  HN  CYS A 405       5.618 -18.844   9.484  1.00 10.00      A   
ATOM   3844  CA  CYS A 405       6.036 -19.887   7.695  1.00 10.00      A   
ATOM   3845  CB  CYS A 405       6.290 -18.888   6.565  1.00 10.00      A   
ATOM   3846  SG  CYS A 405       7.006 -19.628   5.079  1.00 10.00      A   
ATOM   3847  HG  CYS A 405       7.920 -20.509   5.468  1.00 10.00      A   
ATOM   3848  C   CYS A 405       7.357 -20.369   8.277  1.00 10.00      A   
ATOM   3849  O   CYS A 405       8.124 -19.587   8.837  1.00 10.00      A   
ATOM   3850  N   ILE A 406       7.604 -21.664   8.160  1.00 10.00      A   
ATOM   3851  HN  ILE A 406       6.941 -22.239   7.729  1.00 10.00      A   
ATOM   3852  CA  ILE A 406       8.841 -22.251   8.650  1.00 10.00      A   
ATOM   3853  CB  ILE A 406       8.646 -23.726   9.087  1.00 10.00      A   
ATOM   3854  CG1 ILE A 406       7.470 -23.840  10.062  1.00 10.00      A   
ATOM   3855  CG2 ILE A 406       9.921 -24.268   9.720  1.00 10.00      A   
ATOM   3856  CD1 ILE A 406       7.122 -25.256  10.457  1.00 10.00      A   
ATOM   3857  C   ILE A 406       9.899 -22.169   7.557  1.00 10.00      A   
ATOM   3858  O   ILE A 406       9.590 -22.349   6.375  1.00 10.00      A   
ATOM   3859  N   ILE A 407      11.131 -21.875   7.951  1.00 10.00      A   
ATOM   3860  HN  ILE A 407      11.301 -21.729   8.909  1.00 10.00      A   
ATOM   3861  CA  ILE A 407      12.238 -21.757   7.003  1.00 10.00      A   
ATOM   3862  CB  ILE A 407      13.552 -21.360   7.714  1.00 10.00      A   
ATOM   3863  CG1 ILE A 407      13.368 -20.054   8.497  1.00 10.00      A   
ATOM   3864  CG2 ILE A 407      14.699 -21.229   6.724  1.00 10.00      A   
ATOM   3865  CD1 ILE A 407      12.925 -18.880   7.646  1.00 10.00      A   
ATOM   3866  C   ILE A 407      12.439 -23.053   6.214  1.00 10.00      A   
ATOM   3867  O   ILE A 407      12.677 -23.026   5.003  1.00 10.00      A   
ATOM   3868  N   GLU A 408      12.336 -24.181   6.904  1.00 10.00      A   
ATOM   3869  HN  GLU A 408      12.144 -24.139   7.862  1.00 10.00      A   
ATOM   3870  CA  GLU A 408      12.496 -25.480   6.268  1.00 10.00      A   
ATOM   3871  CB  GLU A 408      13.199 -26.461   7.211  1.00 10.00      A   
ATOM   3872  CG  GLU A 408      13.533 -27.803   6.575  1.00 10.00      A   
ATOM   3873  CD  GLU A 408      14.835 -27.790   5.797  1.00 10.00      A   
ATOM   3874  OE1 GLU A 408      14.988 -26.957   4.877  1.00 10.00      A   
ATOM   3875  OE2 GLU A 408      15.708 -28.631   6.093  1.00 10.00      A   
ATOM   3876  C   GLU A 408      11.138 -26.034   5.843  1.00 10.00      A   
ATOM   3877  O   GLU A 408      10.224 -26.150   6.661  1.00 10.00      A   
ATOM   3878  N   PRO A 409      10.985 -26.370   4.554  1.00 10.00      A   
ATOM   3879  CA  PRO A 409       9.737 -26.913   4.013  1.00 10.00      A   
ATOM   3880  CB  PRO A 409       9.956 -26.906   2.492  1.00 10.00      A   
ATOM   3881  CG  PRO A 409      11.194 -26.105   2.271  1.00 10.00      A   
ATOM   3882  CD  PRO A 409      12.013 -26.250   3.517  1.00 10.00      A   
ATOM   3883  C   PRO A 409       9.488 -28.341   4.480  1.00 10.00      A   
ATOM   3884  O   PRO A 409      10.426 -29.131   4.610  1.00 10.00      A   
ATOM   3885  N   LYS A 410       8.221 -28.655   4.730  1.00 10.00      A   
ATOM   3886  HN  LYS A 410       7.533 -27.963   4.615  1.00 10.00      A   
ATOM   3887  CA  LYS A 410       7.805 -29.988   5.168  1.00 10.00      A   
ATOM   3888  CB  LYS A 410       8.071 -31.042   4.090  1.00 10.00      A   
ATOM   3889  CG  LYS A 410       7.166 -30.917   2.877  1.00 10.00      A   
ATOM   3890  CD  LYS A 410       7.700 -31.720   1.703  1.00 10.00      A   
ATOM   3891  CE  LYS A 410       6.804 -31.578   0.485  1.00 10.00      A   
ATOM   3892  NZ  LYS A 410       7.437 -32.133  -0.740  1.00 10.00      A   
ATOM   3893  HZ1 LYS A 410       7.663 -33.137  -0.603  1.00 10.00      A   
ATOM   3894  HZ2 LYS A 410       8.317 -31.619  -0.955  1.00 10.00      A   
ATOM   3895  HZ3 LYS A 410       6.794 -32.039  -1.551  1.00 10.00      A   
ATOM   3896  C   LYS A 410       8.422 -30.393   6.506  1.00 10.00      A   
ATOM   3897  O   LYS A 410       8.657 -31.576   6.761  1.00 10.00      A   
ATOM   3898  N   ALA A 411       8.670 -29.409   7.356  1.00 10.00      A   
ATOM   3899  HN  ALA A 411       8.475 -28.486   7.090  1.00 10.00      A   
ATOM   3900  CA  ALA A 411       9.235 -29.663   8.671  1.00 10.00      A   
ATOM   3901  CB  ALA A 411      10.085 -28.483   9.119  1.00 10.00      A   
ATOM   3902  C   ALA A 411       8.120 -29.937   9.679  1.00 10.00      A   
ATOM   3903  O   ALA A 411       7.243 -29.099   9.889  1.00 10.00      A   
ATOM   3904  N   PRO A 412       8.119 -31.125  10.292  1.00 10.00      A   
ATOM   3905  CA  PRO A 412       7.106 -31.498  11.275  1.00 10.00      A   
ATOM   3906  CB  PRO A 412       7.116 -33.021  11.181  1.00 10.00      A   
ATOM   3907  CG  PRO A 412       8.532 -33.367  10.855  1.00 10.00      A   
ATOM   3908  CD  PRO A 412       9.099 -32.206  10.076  1.00 10.00      A   
ATOM   3909  C   PRO A 412       7.493 -31.056  12.684  1.00 10.00      A   
ATOM   3910  O   PRO A 412       8.472 -30.327  12.871  1.00 10.00      A   
ATOM   3911  N   ASP A 413       6.716 -31.498  13.665  1.00 10.00      A   
ATOM   3912  HN  ASP A 413       5.949 -32.072  13.443  1.00 10.00      A   
ATOM   3913  CA  ASP A 413       6.974 -31.172  15.066  1.00 10.00      A   
ATOM   3914  CB  ASP A 413       5.890 -31.814  15.945  1.00 10.00      A   
ATOM   3915  CG  ASP A 413       5.929 -31.370  17.393  1.00 10.00      A   
ATOM   3916  OD1 ASP A 413       6.870 -31.756  18.112  1.00 10.00      A   
ATOM   3917  OD2 ASP A 413       4.999 -30.655  17.824  1.00 10.00      A   
ATOM   3918  C   ASP A 413       8.355 -31.702  15.442  1.00 10.00      A   
ATOM   3919  O   ASP A 413       8.709 -32.823  15.074  1.00 10.00      A   
ATOM   3920  N   TYR A 414       9.146 -30.899  16.145  1.00 10.00      A   
ATOM   3921  HN  TYR A 414       8.819 -30.014  16.412  1.00 10.00      A   
ATOM   3922  CA  TYR A 414      10.498 -31.311  16.523  1.00 10.00      A   
ATOM   3923  CB  TYR A 414      11.442 -30.103  16.647  1.00 10.00      A   
ATOM   3924  CG  TYR A 414      11.464 -29.442  18.009  1.00 10.00      A   
ATOM   3925  CD1 TYR A 414      12.507 -29.677  18.898  1.00 10.00      A   
ATOM   3926  CD2 TYR A 414      10.450 -28.578  18.406  1.00 10.00      A   
ATOM   3927  CE1 TYR A 414      12.537 -29.075  20.140  1.00 10.00      A   
ATOM   3928  CE2 TYR A 414      10.473 -27.972  19.648  1.00 10.00      A   
ATOM   3929  CZ  TYR A 414      11.518 -28.224  20.511  1.00 10.00      A   
ATOM   3930  OH  TYR A 414      11.548 -27.617  21.748  1.00 10.00      A   
ATOM   3931  HH  TYR A 414      12.466 -27.548  22.050  1.00 10.00      A   
ATOM   3932  C   TYR A 414      10.535 -32.183  17.780  1.00 10.00      A   
ATOM   3933  O   TYR A 414      11.571 -32.755  18.117  1.00 10.00      A   
ATOM   3934  N   LEU A 415       9.407 -32.292  18.464  1.00 10.00      A   
ATOM   3935  HN  LEU A 415       8.599 -31.827  18.145  1.00 10.00      A   
ATOM   3936  CA  LEU A 415       9.328 -33.089  19.678  1.00 10.00      A   
ATOM   3937  CB  LEU A 415       8.624 -32.309  20.794  1.00 10.00      A   
ATOM   3938  CG  LEU A 415       9.438 -31.191  21.447  1.00 10.00      A   
ATOM   3939  CD1 LEU A 415       8.590 -30.436  22.458  1.00 10.00      A   
ATOM   3940  CD2 LEU A 415      10.681 -31.760  22.111  1.00 10.00      A   
ATOM   3941  C   LEU A 415       8.636 -34.424  19.431  1.00 10.00      A   
ATOM   3942  O   LEU A 415       9.127 -35.472  19.852  1.00 10.00      A   
ATOM   3943  N   THR A 416       7.498 -34.391  18.751  1.00 10.00      A   
ATOM   3944  HN  THR A 416       7.139 -33.519  18.444  1.00 10.00      A   
ATOM   3945  CA  THR A 416       6.758 -35.616  18.465  1.00 10.00      A   
ATOM   3946  CB  THR A 416       5.237 -35.402  18.561  1.00 10.00      A   
ATOM   3947  OG1 THR A 416       4.857 -34.277  17.761  1.00 10.00      A   
ATOM   3948  HG1 THR A 416       4.136 -33.804  18.195  1.00 10.00      A   
ATOM   3949  CG2 THR A 416       4.829 -35.155  20.001  1.00 10.00      A   
ATOM   3950  C   THR A 416       7.109 -36.177  17.089  1.00 10.00      A   
ATOM   3951  O   THR A 416       6.862 -37.356  16.803  1.00 10.00      A   
ATOM   3952  N   LEU A 417       7.681 -35.319  16.244  1.00 10.00      A   
ATOM   3953  HN  LEU A 417       7.848 -34.402  16.545  1.00 10.00      A   
ATOM   3954  CA  LEU A 417       8.080 -35.688  14.884  1.00 10.00      A   
ATOM   3955  CB  LEU A 417       9.083 -36.847  14.882  1.00 10.00      A   
ATOM   3956  CG  LEU A 417      10.364 -36.633  15.693  1.00 10.00      A   
ATOM   3957  CD1 LEU A 417      11.225 -37.886  15.676  1.00 10.00      A   
ATOM   3958  CD2 LEU A 417      11.142 -35.436  15.166  1.00 10.00      A   
ATOM   3959  C   LEU A 417       6.869 -35.996  14.010  1.00 10.00      A   
ATOM   3960  O   LEU A 417       6.973 -36.696  12.998  1.00 10.00      A   
ATOM   3961  N   GLU A 418       5.722 -35.454  14.408  1.00 10.00      A   
ATOM   3962  HN  GLU A 418       5.718 -34.893  15.214  1.00 10.00      A   
ATOM   3963  CA  GLU A 418       4.475 -35.658  13.684  1.00 10.00      A   
ATOM   3964  CB  GLU A 418       3.365 -36.064  14.658  1.00 10.00      A   
ATOM   3965  CG  GLU A 418       3.503 -37.480  15.192  1.00 10.00      A   
ATOM   3966  CD  GLU A 418       2.291 -37.926  15.975  1.00 10.00      A   
ATOM   3967  OE1 GLU A 418       1.262 -38.258  15.347  1.00 10.00      A   
ATOM   3968  OE2 GLU A 418       2.362 -37.958  17.219  1.00 10.00      A   
ATOM   3969  C   GLU A 418       4.080 -34.390  12.925  1.00 10.00      A   
ATOM   3970  O   GLU A 418       4.613 -33.315  13.200  1.00 10.00      A   
ATOM   3971  N   PRO A 419       3.170 -34.506  11.937  1.00 10.00      A   
ATOM   3972  CA  PRO A 419       2.703 -33.357  11.145  1.00 10.00      A   
ATOM   3973  CB  PRO A 419       1.710 -33.975  10.152  1.00 10.00      A   
ATOM   3974  CG  PRO A 419       2.035 -35.429  10.129  1.00 10.00      A   
ATOM   3975  CD  PRO A 419       2.538 -35.763  11.502  1.00 10.00      A   
ATOM   3976  C   PRO A 419       2.000 -32.315  12.015  1.00 10.00      A   
ATOM   3977  O   PRO A 419       1.536 -32.620  13.116  1.00 10.00      A   
ATOM   3978  N   LEU A 420       1.899 -31.093  11.508  1.00 10.00      A   
ATOM   3979  HN  LEU A 420       2.244 -30.920  10.601  1.00 10.00      A   
ATOM   3980  CA  LEU A 420       1.268 -30.002  12.249  1.00 10.00      A   
ATOM   3981  CB  LEU A 420       2.001 -28.685  11.972  1.00 10.00      A   
ATOM   3982  CG  LEU A 420       3.503 -28.668  12.266  1.00 10.00      A   
ATOM   3983  CD1 LEU A 420       4.137 -27.395  11.731  1.00 10.00      A   
ATOM   3984  CD2 LEU A 420       3.764 -28.810  13.756  1.00 10.00      A   
ATOM   3985  C   LEU A 420      -0.213 -29.866  11.892  1.00 10.00      A   
ATOM   3986  O   LEU A 420      -0.834 -28.828  12.141  1.00 10.00      A   
ATOM   3987  N   ASP A 421      -0.768 -30.921  11.308  1.00 10.00      A   
ATOM   3988  HN  ASP A 421      -0.214 -31.709  11.140  1.00 10.00      A   
ATOM   3989  CA  ASP A 421      -2.171 -30.946  10.896  1.00 10.00      A   
ATOM   3990  CB  ASP A 421      -2.528 -32.300  10.265  1.00 10.00      A   
ATOM   3991  CG  ASP A 421      -1.911 -32.515   8.897  1.00 10.00      A   
ATOM   3992  OD1 ASP A 421      -2.664 -32.621   7.909  1.00 10.00      A   
ATOM   3993  OD2 ASP A 421      -0.672 -32.596   8.799  1.00 10.00      A   
ATOM   3994  C   ASP A 421      -3.099 -30.665  12.073  1.00 10.00      A   
ATOM   3995  O   ASP A 421      -4.020 -29.851  11.969  1.00 10.00      A   
ATOM   3996  N   ILE A 422      -2.850 -31.333  13.195  1.00 10.00      A   
ATOM   3997  HN  ILE A 422      -2.101 -31.970  13.218  1.00 10.00      A   
ATOM   3998  CA  ILE A 422      -3.666 -31.153  14.392  1.00 10.00      A   
ATOM   3999  CB  ILE A 422      -3.400 -32.241  15.456  1.00 10.00      A   
ATOM   4000  CG1 ILE A 422      -1.896 -32.430  15.678  1.00 10.00      A   
ATOM   4001  CG2 ILE A 422      -4.062 -33.554  15.055  1.00 10.00      A   
ATOM   4002  CD1 ILE A 422      -1.555 -33.361  16.821  1.00 10.00      A   
ATOM   4003  C   ILE A 422      -3.481 -29.764  14.998  1.00 10.00      A   
ATOM   4004  O   ILE A 422      -4.430 -29.176  15.525  1.00 10.00      A   
ATOM   4005  N   GLY A 423      -2.264 -29.238  14.900  1.00 10.00      A   
ATOM   4006  HN  GLY A 423      -1.553 -29.750  14.453  1.00 10.00      A   
ATOM   4007  CA  GLY A 423      -1.973 -27.922  15.435  1.00 10.00      A   
ATOM   4008  C   GLY A 423      -2.709 -26.833  14.685  1.00 10.00      A   
ATOM   4009  O   GLY A 423      -3.412 -26.017  15.279  1.00 10.00      A   
ATOM   4010  N   PHE A 424      -2.559 -26.831  13.366  1.00 10.00      A   
ATOM   4011  HN  PHE A 424      -1.983 -27.510  12.945  1.00 10.00      A   
ATOM   4012  CA  PHE A 424      -3.226 -25.844  12.527  1.00 10.00      A   
ATOM   4013  CB  PHE A 424      -2.699 -25.899  11.094  1.00 10.00      A   
ATOM   4014  CG  PHE A 424      -1.486 -25.047  10.847  1.00 10.00      A   
ATOM   4015  CD1 PHE A 424      -0.220 -25.605  10.823  1.00 10.00      A   
ATOM   4016  CD2 PHE A 424      -1.617 -23.684  10.635  1.00 10.00      A   
ATOM   4017  CE1 PHE A 424       0.891 -24.817  10.590  1.00 10.00      A   
ATOM   4018  CE2 PHE A 424      -0.511 -22.892  10.400  1.00 10.00      A   
ATOM   4019  CZ  PHE A 424       0.746 -23.459  10.376  1.00 10.00      A   
ATOM   4020  C   PHE A 424      -4.734 -26.067  12.549  1.00 10.00      A   
ATOM   4021  O   PHE A 424      -5.515 -25.142  12.322  1.00 10.00      A   
ATOM   4022  N   GLY A 425      -5.136 -27.304  12.827  1.00 10.00      A   
ATOM   4023  HN  GLY A 425      -4.465 -28.003  12.983  1.00 10.00      A   
ATOM   4024  CA  GLY A 425      -6.543 -27.631  12.891  1.00 10.00      A   
ATOM   4025  C   GLY A 425      -7.242 -26.888  14.012  1.00 10.00      A   
ATOM   4026  O   GLY A 425      -8.427 -26.577  13.915  1.00 10.00      A   
ATOM   4027  N   ALA A 426      -6.502 -26.598  15.077  1.00 10.00      A   
ATOM   4028  HN  ALA A 426      -5.561 -26.875  15.098  1.00 10.00      A   
ATOM   4029  CA  ALA A 426      -7.052 -25.878  16.217  1.00 10.00      A   
ATOM   4030  CB  ALA A 426      -6.189 -26.085  17.453  1.00 10.00      A   
ATOM   4031  C   ALA A 426      -7.175 -24.396  15.897  1.00 10.00      A   
ATOM   4032  O   ALA A 426      -8.036 -23.701  16.436  1.00 10.00      A   
ATOM   4033  N   ILE A 427      -6.314 -23.923  15.001  1.00 10.00      A   
ATOM   4034  HN  ILE A 427      -5.658 -24.534  14.605  1.00 10.00      A   
ATOM   4035  CA  ILE A 427      -6.317 -22.522  14.592  1.00 10.00      A   
ATOM   4036  CB  ILE A 427      -5.189 -22.221  13.573  1.00 10.00      A   
ATOM   4037  CG1 ILE A 427      -3.814 -22.585  14.147  1.00 10.00      A   
ATOM   4038  CG2 ILE A 427      -5.217 -20.763  13.129  1.00 10.00      A   
ATOM   4039  CD1 ILE A 427      -3.402 -21.760  15.349  1.00 10.00      A   
ATOM   4040  C   ILE A 427      -7.664 -22.148  13.979  1.00 10.00      A   
ATOM   4041  O   ILE A 427      -8.346 -21.245  14.459  1.00 10.00      A   
ATOM   4042  N   VAL A 428      -8.055 -22.875  12.939  1.00 10.00      A   
ATOM   4043  HN  VAL A 428      -7.476 -23.603  12.620  1.00 10.00      A   
ATOM   4044  CA  VAL A 428      -9.322 -22.618  12.255  1.00 10.00      A   
ATOM   4045  CB  VAL A 428      -9.392 -23.334  10.889  1.00 10.00      A   
ATOM   4046  CG1 VAL A 428      -8.414 -22.707   9.908  1.00 10.00      A   
ATOM   4047  CG2 VAL A 428      -9.117 -24.826  11.038  1.00 10.00      A   
ATOM   4048  C   VAL A 428     -10.512 -23.036  13.111  1.00 10.00      A   
ATOM   4049  O   VAL A 428     -11.636 -22.588  12.888  1.00 10.00      A   
ATOM   4050  N   GLU A 429     -10.248 -23.885  14.099  1.00 10.00      A   
ATOM   4051  HN  GLU A 429      -9.327 -24.193  14.226  1.00 10.00      A   
ATOM   4052  CA  GLU A 429     -11.284 -24.377  14.995  1.00 10.00      A   
ATOM   4053  CB  GLU A 429     -10.769 -25.590  15.774  1.00 10.00      A   
ATOM   4054  CG  GLU A 429     -11.845 -26.384  16.502  1.00 10.00      A   
ATOM   4055  CD  GLU A 429     -11.266 -27.302  17.560  1.00 10.00      A   
ATOM   4056  OE1 GLU A 429     -10.648 -28.325  17.197  1.00 10.00      A   
ATOM   4057  OE2 GLU A 429     -11.419 -27.003  18.763  1.00 10.00      A   
ATOM   4058  C   GLU A 429     -11.734 -23.291  15.966  1.00 10.00      A   
ATOM   4059  O   GLU A 429     -12.920 -23.172  16.267  1.00 10.00      A   
ATOM   4060  N   HIS A 430     -10.782 -22.501  16.446  1.00 10.00      A   
ATOM   4061  HN  HIS A 430      -9.855 -22.644  16.163  1.00 10.00      A   
ATOM   4062  CA  HIS A 430     -11.083 -21.434  17.393  1.00 10.00      A   
ATOM   4063  CB  HIS A 430      -9.995 -21.324  18.464  1.00 10.00      A   
ATOM   4064  CG  HIS A 430     -10.035 -22.428  19.473  1.00 10.00      A   
ATOM   4065  ND1 HIS A 430     -10.860 -22.363  20.572  1.00 10.00      A   
ATOM   4066  CD2 HIS A 430      -9.343 -23.594  19.501  1.00 10.00      A   
ATOM   4067  CE1 HIS A 430     -10.655 -23.485  21.240  1.00 10.00      A   
ATOM   4068  NE2 HIS A 430      -9.749 -24.256  20.632  1.00 10.00      A   
ATOM   4069  HE2 HIS A 430      -9.438 -25.141  20.928  1.00 10.00      A   
ATOM   4070  C   HIS A 430     -11.285 -20.090  16.701  1.00 10.00      A   
ATOM   4071  O   HIS A 430     -12.207 -19.345  17.040  1.00 10.00      A   
ATOM   4072  N   CYS A 431     -10.429 -19.786  15.734  1.00 10.00      A   
ATOM   4073  HN  CYS A 431      -9.723 -20.428  15.496  1.00 10.00      A   
ATOM   4074  CA  CYS A 431     -10.519 -18.528  15.005  1.00 10.00      A   
ATOM   4075  CB  CYS A 431      -9.184 -18.195  14.337  1.00 10.00      A   
ATOM   4076  SG  CYS A 431      -7.757 -18.294  15.446  1.00 10.00      A   
ATOM   4077  HG  CYS A 431      -7.631 -19.554  15.840  1.00 10.00      A   
ATOM   4078  C   CYS A 431     -11.641 -18.582  13.972  1.00 10.00      A   
ATOM   4079  O   CYS A 431     -11.493 -19.176  12.903  1.00 10.00      A   
ATOM   4080  N   LYS A 432     -12.765 -17.969  14.311  1.00 10.00      A   
ATOM   4081  HN  LYS A 432     -12.816 -17.519  15.183  1.00 10.00      A   
ATOM   4082  CA  LYS A 432     -13.927 -17.943  13.436  1.00 10.00      A   
ATOM   4083  CB  LYS A 432     -15.213 -17.844  14.261  1.00 10.00      A   
ATOM   4084  CG  LYS A 432     -15.285 -18.809  15.434  1.00 10.00      A   
ATOM   4085  CD  LYS A 432     -15.536 -20.231  14.970  1.00 10.00      A   
ATOM   4086  CE  LYS A 432     -15.238 -21.227  16.075  1.00 10.00      A   
ATOM   4087  NZ  LYS A 432     -16.140 -21.062  17.246  1.00 10.00      A   
ATOM   4088  HZ1 LYS A 432     -15.974 -20.140  17.696  1.00 10.00      A   
ATOM   4089  HZ2 LYS A 432     -15.957 -21.810  17.945  1.00 10.00      A   
ATOM   4090  HZ3 LYS A 432     -17.136 -21.117  16.947  1.00 10.00      A   
ATOM   4091  C   LYS A 432     -13.852 -16.777  12.462  1.00 10.00      A   
ATOM   4092  O   LYS A 432     -14.419 -16.833  11.371  1.00 10.00      A   
ATOM   4093  N   ASP A 433     -13.140 -15.726  12.856  1.00 10.00      A   
ATOM   4094  HN  ASP A 433     -12.697 -15.748  13.734  1.00 10.00      A   
ATOM   4095  CA  ASP A 433     -12.999 -14.538  12.017  1.00 10.00      A   
ATOM   4096  CB  ASP A 433     -13.048 -13.258  12.855  1.00 10.00      A   
ATOM   4097  CG  ASP A 433     -14.415 -12.607  12.846  1.00 10.00      A   
ATOM   4098  OD1 ASP A 433     -14.945 -12.311  13.939  1.00 10.00      A   
ATOM   4099  OD2 ASP A 433     -14.970 -12.392  11.747  1.00 10.00      A   
ATOM   4100  C   ASP A 433     -11.718 -14.574  11.193  1.00 10.00      A   
ATOM   4101  O   ASP A 433     -11.315 -13.564  10.612  1.00 10.00      A   
ATOM   4102  N   LEU A 434     -11.080 -15.738  11.150  1.00 10.00      A   
ATOM   4103  HN  LEU A 434     -11.450 -16.500  11.643  1.00 10.00      A   
ATOM   4104  CA  LEU A 434      -9.847 -15.914  10.389  1.00 10.00      A   
ATOM   4105  CB  LEU A 434      -9.257 -17.299  10.664  1.00 10.00      A   
ATOM   4106  CG  LEU A 434      -7.884 -17.586  10.059  1.00 10.00      A   
ATOM   4107  CD1 LEU A 434      -6.785 -17.004  10.931  1.00 10.00      A   
ATOM   4108  CD2 LEU A 434      -7.693 -19.080   9.874  1.00 10.00      A   
ATOM   4109  C   LEU A 434     -10.119 -15.761   8.893  1.00 10.00      A   
ATOM   4110  O   LEU A 434     -10.843 -16.566   8.303  1.00 10.00      A   
ATOM   4111  N   ARG A 435      -9.539 -14.725   8.290  1.00 10.00      A   
ATOM   4112  HN  ARG A 435      -8.971 -14.121   8.820  1.00 10.00      A   
ATOM   4113  CA  ARG A 435      -9.725 -14.462   6.867  1.00 10.00      A   
ATOM   4114  CB  ARG A 435     -10.021 -12.982   6.625  1.00 10.00      A   
ATOM   4115  CG  ARG A 435     -11.262 -12.445   7.321  1.00 10.00      A   
ATOM   4116  CD  ARG A 435     -11.647 -11.082   6.759  1.00 10.00      A   
ATOM   4117  NE  ARG A 435     -10.499 -10.382   6.172  1.00 10.00      A   
ATOM   4118  HE  ARG A 435      -9.919 -10.900   5.565  1.00 10.00      A   
ATOM   4119  CZ  ARG A 435     -10.196  -9.106   6.398  1.00 10.00      A   
ATOM   4120  NH1 ARG A 435     -10.949  -8.364   7.199  1.00 10.00      A   
ATOM   4121 HH11 ARG A 435     -11.790  -8.772   7.660  1.00 10.00      A   
ATOM   4122 HH12 ARG A 435     -10.702  -7.363   7.368  1.00 10.00      A   
ATOM   4123  NH2 ARG A 435      -9.136  -8.575   5.817  1.00 10.00      A   
ATOM   4124 HH21 ARG A 435      -8.881  -7.575   5.986  1.00 10.00      A   
ATOM   4125 HH22 ARG A 435      -8.534  -9.153   5.187  1.00 10.00      A   
ATOM   4126  C   ARG A 435      -8.489 -14.851   6.061  1.00 10.00      A   
ATOM   4127  O   ARG A 435      -8.598 -15.362   4.946  1.00 10.00      A   
ATOM   4128  N   ARG A 436      -7.319 -14.607   6.628  1.00 10.00      A   
ATOM   4129  HN  ARG A 436      -7.293 -14.234   7.534  1.00 10.00      A   
ATOM   4130  CA  ARG A 436      -6.066 -14.911   5.952  1.00 10.00      A   
ATOM   4131  CB  ARG A 436      -5.263 -13.625   5.710  1.00 10.00      A   
ATOM   4132  CG  ARG A 436      -4.068 -13.792   4.782  1.00 10.00      A   
ATOM   4133  CD  ARG A 436      -3.481 -12.446   4.370  1.00 10.00      A   
ATOM   4134  NE  ARG A 436      -2.359 -12.605   3.442  1.00 10.00      A   
ATOM   4135  HE  ARG A 436      -2.022 -13.522   3.297  1.00 10.00      A   
ATOM   4136  CZ  ARG A 436      -1.769 -11.603   2.786  1.00 10.00      A   
ATOM   4137  NH1 ARG A 436      -2.175 -10.352   2.942  1.00 10.00      A   
ATOM   4138 HH11 ARG A 436      -1.691  -9.584   2.418  1.00 10.00      A   
ATOM   4139 HH12 ARG A 436      -2.966 -10.126   3.586  1.00 10.00      A   
ATOM   4140  NH2 ARG A 436      -0.752 -11.851   1.974  1.00 10.00      A   
ATOM   4141 HH21 ARG A 436      -0.407 -12.828   1.850  1.00 10.00      A   
ATOM   4142 HH22 ARG A 436      -0.292 -11.060   1.450  1.00 10.00      A   
ATOM   4143  C   ARG A 436      -5.247 -15.912   6.758  1.00 10.00      A   
ATOM   4144  O   ARG A 436      -4.905 -15.660   7.916  1.00 10.00      A   
ATOM   4145  N   LEU A 437      -4.940 -17.045   6.145  1.00 10.00      A   
ATOM   4146  HN  LEU A 437      -5.242 -17.186   5.218  1.00 10.00      A   
ATOM   4147  CA  LEU A 437      -4.164 -18.087   6.799  1.00 10.00      A   
ATOM   4148  CB  LEU A 437      -5.070 -19.263   7.181  1.00 10.00      A   
ATOM   4149  CG  LEU A 437      -4.389 -20.478   7.827  1.00 10.00      A   
ATOM   4150  CD1 LEU A 437      -3.962 -20.174   9.256  1.00 10.00      A   
ATOM   4151  CD2 LEU A 437      -5.297 -21.699   7.783  1.00 10.00      A   
ATOM   4152  C   LEU A 437      -3.041 -18.568   5.886  1.00 10.00      A   
ATOM   4153  O   LEU A 437      -3.211 -18.649   4.668  1.00 10.00      A   
ATOM   4154  N   SER A 438      -1.896 -18.865   6.477  1.00 10.00      A   
ATOM   4155  HN  SER A 438      -1.816 -18.749   7.450  1.00 10.00      A   
ATOM   4156  CA  SER A 438      -0.749 -19.347   5.726  1.00 10.00      A   
ATOM   4157  CB  SER A 438       0.364 -18.299   5.733  1.00 10.00      A   
ATOM   4158  OG  SER A 438      -0.160 -17.003   5.477  1.00 10.00      A   
ATOM   4159  HG  SER A 438       0.549 -16.420   5.163  1.00 10.00      A   
ATOM   4160  C   SER A 438      -0.253 -20.663   6.323  1.00 10.00      A   
ATOM   4161  O   SER A 438       0.004 -20.750   7.522  1.00 10.00      A   
ATOM   4162  N   LEU A 439      -0.121 -21.681   5.484  1.00 10.00      A   
ATOM   4163  HN  LEU A 439      -0.314 -21.548   4.531  1.00 10.00      A   
ATOM   4164  CA  LEU A 439       0.317 -22.990   5.939  1.00 10.00      A   
ATOM   4165  CB  LEU A 439      -0.444 -24.091   5.196  1.00 10.00      A   
ATOM   4166  CG  LEU A 439      -1.958 -24.145   5.422  1.00 10.00      A   
ATOM   4167  CD1 LEU A 439      -2.579 -25.269   4.608  1.00 10.00      A   
ATOM   4168  CD2 LEU A 439      -2.277 -24.316   6.900  1.00 10.00      A   
ATOM   4169  C   LEU A 439       1.820 -23.179   5.769  1.00 10.00      A   
ATOM   4170  O   LEU A 439       2.428 -22.656   4.829  1.00 10.00      A   
ATOM   4171  N   SER A 440       2.410 -23.935   6.684  1.00 10.00      A   
ATOM   4172  HN  SER A 440       1.869 -24.320   7.404  1.00 10.00      A   
ATOM   4173  CA  SER A 440       3.837 -24.213   6.656  1.00 10.00      A   
ATOM   4174  CB  SER A 440       4.608 -23.046   7.263  1.00 10.00      A   
ATOM   4175  OG  SER A 440       3.888 -22.475   8.340  1.00 10.00      A   
ATOM   4176  HG  SER A 440       3.376 -21.723   8.017  1.00 10.00      A   
ATOM   4177  C   SER A 440       4.158 -25.496   7.414  1.00 10.00      A   
ATOM   4178  O   SER A 440       3.362 -25.955   8.237  1.00 10.00      A   
ATOM   4179  N   GLY A 441       5.327 -26.064   7.134  1.00 10.00      A   
ATOM   4180  HN  GLY A 441       5.917 -25.648   6.468  1.00 10.00      A   
ATOM   4181  CA  GLY A 441       5.740 -27.286   7.793  1.00 10.00      A   
ATOM   4182  C   GLY A 441       5.154 -28.522   7.139  1.00 10.00      A   
ATOM   4183  O   GLY A 441       4.615 -28.450   6.035  1.00 10.00      A   
ATOM   4184  N   LEU A 442       5.279 -29.661   7.809  1.00 10.00      A   
ATOM   4185  HN  LEU A 442       5.729 -29.656   8.681  1.00 10.00      A   
ATOM   4186  CA  LEU A 442       4.749 -30.913   7.285  1.00 10.00      A   
ATOM   4187  CB  LEU A 442       5.446 -32.118   7.917  1.00 10.00      A   
ATOM   4188  CG  LEU A 442       4.936 -33.493   7.477  1.00 10.00      A   
ATOM   4189  CD1 LEU A 442       5.261 -33.744   6.013  1.00 10.00      A   
ATOM   4190  CD2 LEU A 442       5.511 -34.592   8.355  1.00 10.00      A   
ATOM   4191  C   LEU A 442       3.256 -30.989   7.542  1.00 10.00      A   
ATOM   4192  O   LEU A 442       2.822 -31.045   8.694  1.00 10.00      A   
ATOM   4193  N   LEU A 443       2.485 -30.972   6.469  1.00 10.00      A   
ATOM   4194  HN  LEU A 443       2.903 -30.913   5.586  1.00 10.00      A   
ATOM   4195  CA  LEU A 443       1.034 -31.029   6.558  1.00 10.00      A   
ATOM   4196  CB  LEU A 443       0.438 -29.645   6.282  1.00 10.00      A   
ATOM   4197  CG  LEU A 443       0.885 -28.508   7.204  1.00 10.00      A   
ATOM   4198  CD1 LEU A 443       0.564 -27.161   6.582  1.00 10.00      A   
ATOM   4199  CD2 LEU A 443       0.230 -28.632   8.568  1.00 10.00      A   
ATOM   4200  C   LEU A 443       0.481 -32.020   5.544  1.00 10.00      A   
ATOM   4201  O   LEU A 443       0.889 -32.019   4.380  1.00 10.00      A   
ATOM   4202  N   THR A 444      -0.430 -32.866   5.994  1.00 10.00      A   
ATOM   4203  HN  THR A 444      -0.702 -32.818   6.945  1.00 10.00      A   
ATOM   4204  CA  THR A 444      -1.049 -33.855   5.130  1.00 10.00      A   
ATOM   4205  CB  THR A 444      -1.267 -35.189   5.881  1.00 10.00      A   
ATOM   4206  OG1 THR A 444      -2.193 -35.004   6.958  1.00 10.00      A   
ATOM   4207  HG1 THR A 444      -2.149 -34.082   7.273  1.00 10.00      A   
ATOM   4208  CG2 THR A 444       0.043 -35.718   6.442  1.00 10.00      A   
ATOM   4209  C   THR A 444      -2.388 -33.319   4.625  1.00 10.00      A   
ATOM   4210  O   THR A 444      -2.617 -32.112   4.634  1.00 10.00      A   
ATOM   4211  N   ASP A 445      -3.272 -34.204   4.192  1.00 10.00      A   
ATOM   4212  HN  ASP A 445      -3.044 -35.155   4.201  1.00 10.00      A   
ATOM   4213  CA  ASP A 445      -4.582 -33.782   3.705  1.00 10.00      A   
ATOM   4214  CB  ASP A 445      -5.137 -34.770   2.672  1.00 10.00      A   
ATOM   4215  CG  ASP A 445      -4.139 -35.145   1.597  1.00 10.00      A   
ATOM   4216  OD1 ASP A 445      -3.780 -36.336   1.514  1.00 10.00      A   
ATOM   4217  OD2 ASP A 445      -3.707 -34.263   0.829  1.00 10.00      A   
ATOM   4218  C   ASP A 445      -5.553 -33.653   4.874  1.00 10.00      A   
ATOM   4219  O   ASP A 445      -6.707 -33.257   4.706  1.00 10.00      A   
ATOM   4220  N   LYS A 446      -5.065 -33.983   6.065  1.00 10.00      A   
ATOM   4221  HN  LYS A 446      -4.127 -34.263   6.133  1.00 10.00      A   
ATOM   4222  CA  LYS A 446      -5.870 -33.923   7.275  1.00 10.00      A   
ATOM   4223  CB  LYS A 446      -5.179 -34.670   8.420  1.00 10.00      A   
ATOM   4224  CG  LYS A 446      -6.115 -35.091   9.539  1.00 10.00      A   
ATOM   4225  CD  LYS A 446      -7.254 -35.934   9.000  1.00 10.00      A   
ATOM   4226  CE  LYS A 446      -8.176 -36.400  10.111  1.00 10.00      A   
ATOM   4227  NZ  LYS A 446      -9.362 -37.108   9.569  1.00 10.00      A   
ATOM   4228  HZ1 LYS A 446      -9.908 -36.471   8.942  1.00 10.00      A   
ATOM   4229  HZ2 LYS A 446      -9.979 -37.425  10.341  1.00 10.00      A   
ATOM   4230  HZ3 LYS A 446      -9.064 -37.937   9.020  1.00 10.00      A   
ATOM   4231  C   LYS A 446      -6.153 -32.479   7.676  1.00 10.00      A   
ATOM   4232  O   LYS A 446      -7.295 -32.127   7.973  1.00 10.00      A   
ATOM   4233  N   VAL A 447      -5.114 -31.646   7.680  1.00 10.00      A   
ATOM   4234  HN  VAL A 447      -4.213 -31.994   7.450  1.00 10.00      A   
ATOM   4235  CA  VAL A 447      -5.264 -30.239   8.040  1.00 10.00      A   
ATOM   4236  CB  VAL A 447      -3.909 -29.489   8.061  1.00 10.00      A   
ATOM   4237  CG1 VAL A 447      -3.276 -29.434   6.676  1.00 10.00      A   
ATOM   4238  CG2 VAL A 447      -4.065 -28.097   8.649  1.00 10.00      A   
ATOM   4239  C   VAL A 447      -6.244 -29.546   7.097  1.00 10.00      A   
ATOM   4240  O   VAL A 447      -7.000 -28.663   7.504  1.00 10.00      A   
ATOM   4241  N   PHE A 448      -6.243 -29.978   5.841  1.00 10.00      A   
ATOM   4242  HN  PHE A 448      -5.622 -30.691   5.582  1.00 10.00      A   
ATOM   4243  CA  PHE A 448      -7.136 -29.415   4.842  1.00 10.00      A   
ATOM   4244  CB  PHE A 448      -6.761 -29.907   3.445  1.00 10.00      A   
ATOM   4245  CG  PHE A 448      -5.414 -29.427   2.979  1.00 10.00      A   
ATOM   4246  CD1 PHE A 448      -4.373 -30.319   2.791  1.00 10.00      A   
ATOM   4247  CD2 PHE A 448      -5.191 -28.084   2.731  1.00 10.00      A   
ATOM   4248  CE1 PHE A 448      -3.133 -29.881   2.366  1.00 10.00      A   
ATOM   4249  CE2 PHE A 448      -3.955 -27.638   2.304  1.00 10.00      A   
ATOM   4250  CZ  PHE A 448      -2.923 -28.539   2.121  1.00 10.00      A   
ATOM   4251  C   PHE A 448      -8.586 -29.758   5.172  1.00 10.00      A   
ATOM   4252  O   PHE A 448      -9.493 -28.963   4.929  1.00 10.00      A   
ATOM   4253  N   GLU A 449      -8.794 -30.945   5.736  1.00 10.00      A   
ATOM   4254  HN  GLU A 449      -8.031 -31.539   5.892  1.00 10.00      A   
ATOM   4255  CA  GLU A 449     -10.127 -31.381   6.129  1.00 10.00      A   
ATOM   4256  CB  GLU A 449     -10.097 -32.835   6.608  1.00 10.00      A   
ATOM   4257  CG  GLU A 449     -11.449 -33.383   7.027  1.00 10.00      A   
ATOM   4258  CD  GLU A 449     -11.339 -34.392   8.151  1.00 10.00      A   
ATOM   4259  OE1 GLU A 449     -10.666 -35.429   7.962  1.00 10.00      A   
ATOM   4260  OE2 GLU A 449     -11.926 -34.158   9.228  1.00 10.00      A   
ATOM   4261  C   GLU A 449     -10.636 -30.476   7.245  1.00 10.00      A   
ATOM   4262  O   GLU A 449     -11.778 -30.014   7.218  1.00 10.00      A   
ATOM   4263  N   TYR A 450      -9.761 -30.209   8.211  1.00 10.00      A   
ATOM   4264  HN  TYR A 450      -8.865 -30.608   8.167  1.00 10.00      A   
ATOM   4265  CA  TYR A 450     -10.097 -29.344   9.336  1.00 10.00      A   
ATOM   4266  CB  TYR A 450      -8.943 -29.290  10.343  1.00 10.00      A   
ATOM   4267  CG  TYR A 450      -8.644 -30.610  11.019  1.00 10.00      A   
ATOM   4268  CD1 TYR A 450      -7.358 -31.131  11.024  1.00 10.00      A   
ATOM   4269  CD2 TYR A 450      -9.646 -31.335  11.653  1.00 10.00      A   
ATOM   4270  CE1 TYR A 450      -7.077 -32.334  11.638  1.00 10.00      A   
ATOM   4271  CE2 TYR A 450      -9.374 -32.539  12.271  1.00 10.00      A   
ATOM   4272  CZ  TYR A 450      -8.088 -33.035  12.260  1.00 10.00      A   
ATOM   4273  OH  TYR A 450      -7.811 -34.231  12.876  1.00 10.00      A   
ATOM   4274  HH  TYR A 450      -8.501 -34.870  12.658  1.00 10.00      A   
ATOM   4275  C   TYR A 450     -10.426 -27.944   8.838  1.00 10.00      A   
ATOM   4276  O   TYR A 450     -11.367 -27.306   9.318  1.00 10.00      A   
ATOM   4277  N   ILE A 451      -9.647 -27.480   7.868  1.00 10.00      A   
ATOM   4278  HN  ILE A 451      -8.904 -28.038   7.547  1.00 10.00      A   
ATOM   4279  CA  ILE A 451      -9.852 -26.166   7.280  1.00 10.00      A   
ATOM   4280  CB  ILE A 451      -8.748 -25.825   6.252  1.00 10.00      A   
ATOM   4281  CG1 ILE A 451      -7.407 -25.609   6.957  1.00 10.00      A   
ATOM   4282  CG2 ILE A 451      -9.126 -24.595   5.438  1.00 10.00      A   
ATOM   4283  CD1 ILE A 451      -6.240 -25.438   6.009  1.00 10.00      A   
ATOM   4284  C   ILE A 451     -11.218 -26.088   6.608  1.00 10.00      A   
ATOM   4285  O   ILE A 451     -11.989 -25.174   6.867  1.00 10.00      A   
ATOM   4286  N   GLY A 452     -11.522 -27.073   5.776  1.00 10.00      A   
ATOM   4287  HN  GLY A 452     -10.877 -27.797   5.634  1.00 10.00      A   
ATOM   4288  CA  GLY A 452     -12.789 -27.089   5.071  1.00 10.00      A   
ATOM   4289  C   GLY A 452     -13.994 -27.171   5.991  1.00 10.00      A   
ATOM   4290  O   GLY A 452     -15.072 -26.672   5.659  1.00 10.00      A   
ATOM   4291  N   THR A 453     -13.820 -27.786   7.148  1.00 10.00      A   
ATOM   4292  HN  THR A 453     -12.936 -28.153   7.372  1.00 10.00      A   
ATOM   4293  CA  THR A 453     -14.909 -27.942   8.098  1.00 10.00      A   
ATOM   4294  CB  THR A 453     -14.688 -29.186   8.985  1.00 10.00      A   
ATOM   4295  OG1 THR A 453     -14.520 -30.344   8.153  1.00 10.00      A   
ATOM   4296  HG1 THR A 453     -15.350 -30.837   8.121  1.00 10.00      A   
ATOM   4297  CG2 THR A 453     -15.864 -29.413   9.925  1.00 10.00      A   
ATOM   4298  C   THR A 453     -15.097 -26.705   8.983  1.00 10.00      A   
ATOM   4299  O   THR A 453     -16.223 -26.255   9.199  1.00 10.00      A   
ATOM   4300  N   TYR A 454     -14.001 -26.137   9.466  1.00 10.00      A   
ATOM   4301  HN  TYR A 454     -13.120 -26.490   9.208  1.00 10.00      A   
ATOM   4302  CA  TYR A 454     -14.084 -24.992  10.370  1.00 10.00      A   
ATOM   4303  CB  TYR A 454     -13.109 -25.151  11.538  1.00 10.00      A   
ATOM   4304  CG  TYR A 454     -13.407 -26.348  12.418  1.00 10.00      A   
ATOM   4305  CD1 TYR A 454     -12.679 -27.526  12.295  1.00 10.00      A   
ATOM   4306  CD2 TYR A 454     -14.423 -26.303  13.363  1.00 10.00      A   
ATOM   4307  CE1 TYR A 454     -12.957 -28.622  13.089  1.00 10.00      A   
ATOM   4308  CE2 TYR A 454     -14.706 -27.394  14.165  1.00 10.00      A   
ATOM   4309  CZ  TYR A 454     -13.971 -28.550  14.022  1.00 10.00      A   
ATOM   4310  OH  TYR A 454     -14.252 -29.643  14.813  1.00 10.00      A   
ATOM   4311  HH  TYR A 454     -13.424 -30.045  15.103  1.00 10.00      A   
ATOM   4312  C   TYR A 454     -13.919 -23.626   9.698  1.00 10.00      A   
ATOM   4313  O   TYR A 454     -14.623 -22.679  10.041  1.00 10.00      A   
ATOM   4314  N   ALA A 455     -13.005 -23.515   8.748  1.00 10.00      A   
ATOM   4315  HN  ALA A 455     -12.500 -24.308   8.468  1.00 10.00      A   
ATOM   4316  CA  ALA A 455     -12.767 -22.241   8.077  1.00 10.00      A   
ATOM   4317  CB  ALA A 455     -11.372 -22.194   7.470  1.00 10.00      A   
ATOM   4318  C   ALA A 455     -13.831 -21.947   7.027  1.00 10.00      A   
ATOM   4319  O   ALA A 455     -13.891 -22.600   5.985  1.00 10.00      A   
ATOM   4320  N   LYS A 456     -14.674 -20.965   7.315  1.00 10.00      A   
ATOM   4321  HN  LYS A 456     -14.580 -20.492   8.169  1.00 10.00      A   
ATOM   4322  CA  LYS A 456     -15.736 -20.572   6.397  1.00 10.00      A   
ATOM   4323  CB  LYS A 456     -17.112 -20.761   7.044  1.00 10.00      A   
ATOM   4324  CG  LYS A 456     -17.406 -22.182   7.504  1.00 10.00      A   
ATOM   4325  CD  LYS A 456     -17.358 -23.165   6.345  1.00 10.00      A   
ATOM   4326  CE  LYS A 456     -17.668 -24.579   6.807  1.00 10.00      A   
ATOM   4327  NZ  LYS A 456     -17.568 -25.559   5.697  1.00 10.00      A   
ATOM   4328  HZ1 LYS A 456     -18.290 -26.298   5.808  1.00 10.00      A   
ATOM   4329  HZ2 LYS A 456     -16.628 -26.011   5.699  1.00 10.00      A   
ATOM   4330  HZ3 LYS A 456     -17.709 -25.084   4.781  1.00 10.00      A   
ATOM   4331  C   LYS A 456     -15.561 -19.118   5.966  1.00 10.00      A   
ATOM   4332  O   LYS A 456     -16.000 -18.727   4.882  1.00 10.00      A   
ATOM   4333  N   LYS A 457     -14.903 -18.330   6.814  1.00 10.00      A   
ATOM   4334  HN  LYS A 457     -14.550 -18.714   7.646  1.00 10.00      A   
ATOM   4335  CA  LYS A 457     -14.676 -16.914   6.542  1.00 10.00      A   
ATOM   4336  CB  LYS A 457     -14.835 -16.093   7.827  1.00 10.00      A   
ATOM   4337  CG  LYS A 457     -16.224 -16.141   8.447  1.00 10.00      A   
ATOM   4338  CD  LYS A 457     -17.191 -15.207   7.737  1.00 10.00      A   
ATOM   4339  CE  LYS A 457     -18.592 -15.302   8.325  1.00 10.00      A   
ATOM   4340  NZ  LYS A 457     -19.244 -16.600   8.001  1.00 10.00      A   
ATOM   4341  HZ1 LYS A 457     -18.648 -17.391   8.314  1.00 10.00      A   
ATOM   4342  HZ2 LYS A 457     -19.393 -16.677   6.976  1.00 10.00      A   
ATOM   4343  HZ3 LYS A 457     -20.166 -16.671   8.474  1.00 10.00      A   
ATOM   4344  C   LYS A 457     -13.289 -16.675   5.955  1.00 10.00      A   
ATOM   4345  O   LYS A 457     -12.938 -15.544   5.621  1.00 10.00      A   
ATOM   4346  N   MET A 458     -12.506 -17.743   5.835  1.00 10.00      A   
ATOM   4347  HN  MET A 458     -12.843 -18.617   6.117  1.00 10.00      A   
ATOM   4348  CA  MET A 458     -11.159 -17.644   5.288  1.00 10.00      A   
ATOM   4349  CB  MET A 458     -10.375 -18.927   5.556  1.00 10.00      A   
ATOM   4350  CG  MET A 458      -8.891 -18.825   5.247  1.00 10.00      A   
ATOM   4351  SD  MET A 458      -8.057 -20.419   5.343  1.00 10.00      A   
ATOM   4352  CE  MET A 458      -8.909 -21.317   4.047  1.00 10.00      A   
ATOM   4353  C   MET A 458     -11.214 -17.351   3.794  1.00 10.00      A   
ATOM   4354  O   MET A 458     -11.546 -18.221   2.993  1.00 10.00      A   
ATOM   4355  N   GLU A 459     -10.886 -16.120   3.436  1.00 10.00      A   
ATOM   4356  HN  GLU A 459     -10.616 -15.483   4.128  1.00 10.00      A   
ATOM   4357  CA  GLU A 459     -10.917 -15.686   2.049  1.00 10.00      A   
ATOM   4358  CB  GLU A 459     -11.367 -14.227   1.967  1.00 10.00      A   
ATOM   4359  CG  GLU A 459     -12.732 -13.975   2.579  1.00 10.00      A   
ATOM   4360  CD  GLU A 459     -13.078 -12.508   2.637  1.00 10.00      A   
ATOM   4361  OE1 GLU A 459     -13.568 -11.971   1.623  1.00 10.00      A   
ATOM   4362  OE2 GLU A 459     -12.873 -11.885   3.697  1.00 10.00      A   
ATOM   4363  C   GLU A 459      -9.568 -15.857   1.358  1.00 10.00      A   
ATOM   4364  O   GLU A 459      -9.506 -15.981   0.132  1.00 10.00      A   
ATOM   4365  N   MET A 460      -8.491 -15.859   2.131  1.00 10.00      A   
ATOM   4366  HN  MET A 460      -8.593 -15.775   3.105  1.00 10.00      A   
ATOM   4367  CA  MET A 460      -7.156 -15.997   1.563  1.00 10.00      A   
ATOM   4368  CB  MET A 460      -6.427 -14.650   1.567  1.00 10.00      A   
ATOM   4369  CG  MET A 460      -5.082 -14.662   0.855  1.00 10.00      A   
ATOM   4370  SD  MET A 460      -4.413 -13.003   0.620  1.00 10.00      A   
ATOM   4371  CE  MET A 460      -2.932 -13.366  -0.320  1.00 10.00      A   
ATOM   4372  C   MET A 460      -6.335 -17.057   2.288  1.00 10.00      A   
ATOM   4373  O   MET A 460      -6.224 -17.047   3.514  1.00 10.00      A   
ATOM   4374  N   LEU A 461      -5.757 -17.963   1.515  1.00 10.00      A   
ATOM   4375  HN  LEU A 461      -5.873 -17.908   0.540  1.00 10.00      A   
ATOM   4376  CA  LEU A 461      -4.945 -19.037   2.067  1.00 10.00      A   
ATOM   4377  CB  LEU A 461      -5.790 -20.308   2.220  1.00 10.00      A   
ATOM   4378  CG  LEU A 461      -5.039 -21.587   2.604  1.00 10.00      A   
ATOM   4379  CD1 LEU A 461      -4.535 -21.511   4.035  1.00 10.00      A   
ATOM   4380  CD2 LEU A 461      -5.919 -22.813   2.405  1.00 10.00      A   
ATOM   4381  C   LEU A 461      -3.749 -19.323   1.170  1.00 10.00      A   
ATOM   4382  O   LEU A 461      -3.909 -19.601  -0.019  1.00 10.00      A   
ATOM   4383  N   SER A 462      -2.556 -19.230   1.740  1.00 10.00      A   
ATOM   4384  HN  SER A 462      -2.497 -18.965   2.684  1.00 10.00      A   
ATOM   4385  CA  SER A 462      -1.330 -19.503   1.005  1.00 10.00      A   
ATOM   4386  CB  SER A 462      -0.276 -18.431   1.310  1.00 10.00      A   
ATOM   4387  OG  SER A 462      -0.811 -17.120   1.185  1.00 10.00      A   
ATOM   4388  HG  SER A 462      -0.635 -16.784   0.289  1.00 10.00      A   
ATOM   4389  C   SER A 462      -0.805 -20.891   1.379  1.00 10.00      A   
ATOM   4390  O   SER A 462      -0.456 -21.143   2.538  1.00 10.00      A   
ATOM   4391  N   VAL A 463      -0.760 -21.790   0.402  1.00 10.00      A   
ATOM   4392  HN  VAL A 463      -1.039 -21.529  -0.505  1.00 10.00      A   
ATOM   4393  CA  VAL A 463      -0.293 -23.151   0.637  1.00 10.00      A   
ATOM   4394  CB  VAL A 463      -1.355 -24.196   0.226  1.00 10.00      A   
ATOM   4395  CG1 VAL A 463      -0.940 -25.595   0.666  1.00 10.00      A   
ATOM   4396  CG2 VAL A 463      -2.720 -23.838   0.795  1.00 10.00      A   
ATOM   4397  C   VAL A 463       0.993 -23.430  -0.133  1.00 10.00      A   
ATOM   4398  O   VAL A 463       1.091 -23.145  -1.328  1.00 10.00      A   
ATOM   4399  N   ALA A 464       1.973 -23.996   0.553  1.00 10.00      A   
ATOM   4400  HN  ALA A 464       1.836 -24.202   1.502  1.00 10.00      A   
ATOM   4401  CA  ALA A 464       3.245 -24.325  -0.065  1.00 10.00      A   
ATOM   4402  CB  ALA A 464       4.219 -23.168   0.094  1.00 10.00      A   
ATOM   4403  C   ALA A 464       3.828 -25.585   0.557  1.00 10.00      A   
ATOM   4404  O   ALA A 464       3.924 -25.684   1.779  1.00 10.00      A   
ATOM   4405  N   PHE A 465       4.201 -26.541  -0.290  1.00 10.00      A   
ATOM   4406  HN  PHE A 465       4.074 -26.392  -1.252  1.00 10.00      A   
ATOM   4407  CA  PHE A 465       4.794 -27.807   0.159  1.00 10.00      A   
ATOM   4408  CB  PHE A 465       6.210 -27.589   0.712  1.00 10.00      A   
ATOM   4409  CG  PHE A 465       7.187 -27.036  -0.286  1.00 10.00      A   
ATOM   4410  CD1 PHE A 465       7.415 -25.671  -0.370  1.00 10.00      A   
ATOM   4411  CD2 PHE A 465       7.878 -27.880  -1.139  1.00 10.00      A   
ATOM   4412  CE1 PHE A 465       8.310 -25.157  -1.284  1.00 10.00      A   
ATOM   4413  CE2 PHE A 465       8.775 -27.372  -2.054  1.00 10.00      A   
ATOM   4414  CZ  PHE A 465       8.991 -26.009  -2.128  1.00 10.00      A   
ATOM   4415  C   PHE A 465       3.933 -28.518   1.203  1.00 10.00      A   
ATOM   4416  O   PHE A 465       4.415 -28.872   2.280  1.00 10.00      A   
ATOM   4417  N   ALA A 466       2.664 -28.730   0.881  1.00 10.00      A   
ATOM   4418  HN  ALA A 466       2.334 -28.437   0.010  1.00 10.00      A   
ATOM   4419  CA  ALA A 466       1.753 -29.395   1.794  1.00 10.00      A   
ATOM   4420  CB  ALA A 466       1.019 -28.365   2.641  1.00 10.00      A   
ATOM   4421  C   ALA A 466       0.757 -30.264   1.036  1.00 10.00      A   
ATOM   4422  O   ALA A 466       0.509 -30.050  -0.155  1.00 10.00      A   
ATOM   4423  N   GLY A 467       0.201 -31.249   1.728  1.00 10.00      A   
ATOM   4424  HN  GLY A 467       0.467 -31.392   2.663  1.00 10.00      A   
ATOM   4425  CA  GLY A 467      -0.768 -32.132   1.120  1.00 10.00      A   
ATOM   4426  C   GLY A 467      -0.151 -33.441   0.683  1.00 10.00      A   
ATOM   4427  O   GLY A 467       1.072 -33.557   0.581  1.00 10.00      A   
ATOM   4428  N   ASP A 468      -0.988 -34.434   0.433  1.00 10.00      A   
ATOM   4429  HN  ASP A 468      -1.959 -34.291   0.545  1.00 10.00      A   
ATOM   4430  CA  ASP A 468      -0.507 -35.738  -0.002  1.00 10.00      A   
ATOM   4431  CB  ASP A 468      -0.576 -36.759   1.133  1.00 10.00      A   
ATOM   4432  CG  ASP A 468      -0.059 -38.123   0.719  1.00 10.00      A   
ATOM   4433  OD1 ASP A 468      -0.863 -39.075   0.662  1.00 10.00      A   
ATOM   4434  OD2 ASP A 468       1.154 -38.249   0.443  1.00 10.00      A   
ATOM   4435  C   ASP A 468      -1.286 -36.231  -1.214  1.00 10.00      A   
ATOM   4436  O   ASP A 468      -0.714 -36.809  -2.141  1.00 10.00      A   
ATOM   4437  N   SER A 469      -2.586 -35.977  -1.215  1.00 10.00      A   
ATOM   4438  HN  SER A 469      -2.981 -35.469  -0.465  1.00 10.00      A   
ATOM   4439  CA  SER A 469      -3.441 -36.399  -2.315  1.00 10.00      A   
ATOM   4440  CB  SER A 469      -4.214 -37.672  -1.953  1.00 10.00      A   
ATOM   4441  OG  SER A 469      -4.620 -37.668  -0.591  1.00 10.00      A   
ATOM   4442  HG  SER A 469      -4.101 -37.007  -0.099  1.00 10.00      A   
ATOM   4443  C   SER A 469      -4.386 -35.275  -2.726  1.00 10.00      A   
ATOM   4444  O   SER A 469      -4.432 -34.226  -2.083  1.00 10.00      A   
ATOM   4445  N   ASP A 470      -5.142 -35.499  -3.792  1.00 10.00      A   
ATOM   4446  HN  ASP A 470      -5.062 -36.358  -4.263  1.00 10.00      A   
ATOM   4447  CA  ASP A 470      -6.081 -34.494  -4.298  1.00 10.00      A   
ATOM   4448  CB  ASP A 470      -6.717 -34.955  -5.611  1.00 10.00      A   
ATOM   4449  CG  ASP A 470      -6.298 -34.108  -6.795  1.00 10.00      A   
ATOM   4450  OD1 ASP A 470      -6.997 -33.124  -7.111  1.00 10.00      A   
ATOM   4451  OD2 ASP A 470      -5.276 -34.443  -7.426  1.00 10.00      A   
ATOM   4452  C   ASP A 470      -7.178 -34.173  -3.292  1.00 10.00      A   
ATOM   4453  O   ASP A 470      -7.811 -33.117  -3.367  1.00 10.00      A   
ATOM   4454  N   LEU A 471      -7.397 -35.084  -2.347  1.00 10.00      A   
ATOM   4455  HN  LEU A 471      -6.848 -35.896  -2.335  1.00 10.00      A   
ATOM   4456  CA  LEU A 471      -8.420 -34.905  -1.322  1.00 10.00      A   
ATOM   4457  CB  LEU A 471      -8.490 -36.121  -0.394  1.00 10.00      A   
ATOM   4458  CG  LEU A 471      -9.263 -37.331  -0.924  1.00 10.00      A   
ATOM   4459  CD1 LEU A 471      -9.259 -38.463   0.092  1.00 10.00      A   
ATOM   4460  CD2 LEU A 471     -10.689 -36.937  -1.278  1.00 10.00      A   
ATOM   4461  C   LEU A 471      -8.187 -33.631  -0.518  1.00 10.00      A   
ATOM   4462  O   LEU A 471      -9.138 -32.979  -0.093  1.00 10.00      A   
ATOM   4463  N   GLY A 472      -6.919 -33.266  -0.336  1.00 10.00      A   
ATOM   4464  HN  GLY A 472      -6.199 -33.817  -0.716  1.00 10.00      A   
ATOM   4465  CA  GLY A 472      -6.593 -32.063   0.410  1.00 10.00      A   
ATOM   4466  C   GLY A 472      -7.206 -30.825  -0.214  1.00 10.00      A   
ATOM   4467  O   GLY A 472      -7.854 -30.030   0.466  1.00 10.00      A   
ATOM   4468  N   MET A 473      -7.016 -30.670  -1.515  1.00 10.00      A   
ATOM   4469  HN  MET A 473      -6.489 -31.340  -2.003  1.00 10.00      A   
ATOM   4470  CA  MET A 473      -7.562 -29.528  -2.237  1.00 10.00      A   
ATOM   4471  CB  MET A 473      -6.965 -29.450  -3.644  1.00 10.00      A   
ATOM   4472  CG  MET A 473      -7.422 -28.243  -4.444  1.00 10.00      A   
ATOM   4473  SD  MET A 473      -6.404 -27.942  -5.898  1.00 10.00      A   
ATOM   4474  CE  MET A 473      -6.705 -29.437  -6.839  1.00 10.00      A   
ATOM   4475  C   MET A 473      -9.085 -29.625  -2.311  1.00 10.00      A   
ATOM   4476  O   MET A 473      -9.791 -28.621  -2.218  1.00 10.00      A   
ATOM   4477  N   HIS A 474      -9.579 -30.846  -2.467  1.00 10.00      A   
ATOM   4478  HN  HIS A 474      -8.957 -31.604  -2.537  1.00 10.00      A   
ATOM   4479  CA  HIS A 474     -11.012 -31.100  -2.549  1.00 10.00      A   
ATOM   4480  CB  HIS A 474     -11.256 -32.592  -2.797  1.00 10.00      A   
ATOM   4481  CG  HIS A 474     -12.667 -32.947  -3.149  1.00 10.00      A   
ATOM   4482  ND1 HIS A 474     -13.207 -32.627  -4.372  1.00 10.00      A   
ATOM   4483  CD2 HIS A 474     -13.597 -33.597  -2.408  1.00 10.00      A   
ATOM   4484  CE1 HIS A 474     -14.446 -33.086  -4.350  1.00 10.00      A   
ATOM   4485  NE2 HIS A 474     -14.724 -33.678  -3.181  1.00 10.00      A   
ATOM   4486  HE2 HIS A 474     -15.577 -34.096  -2.928  1.00 10.00      A   
ATOM   4487  C   HIS A 474     -11.724 -30.654  -1.272  1.00 10.00      A   
ATOM   4488  O   HIS A 474     -12.791 -30.036  -1.327  1.00 10.00      A   
ATOM   4489  N   HIS A 475     -11.118 -30.949  -0.124  1.00 10.00      A   
ATOM   4490  HN  HIS A 475     -10.257 -31.428  -0.148  1.00 10.00      A   
ATOM   4491  CA  HIS A 475     -11.694 -30.588   1.169  1.00 10.00      A   
ATOM   4492  CB  HIS A 475     -10.962 -31.288   2.320  1.00 10.00      A   
ATOM   4493  CG  HIS A 475     -11.125 -32.781   2.336  1.00 10.00      A   
ATOM   4494  ND1 HIS A 475     -12.173 -33.451   1.743  1.00 10.00      A   
ATOM   4495  HD1 HIS A 475     -12.923 -33.038   1.262  1.00 10.00      A   
ATOM   4496  CD2 HIS A 475     -10.346 -33.739   2.899  1.00 10.00      A   
ATOM   4497  CE1 HIS A 475     -11.996 -34.766   1.947  1.00 10.00      A   
ATOM   4498  NE2 HIS A 475     -10.902 -34.994   2.650  1.00 10.00      A   
ATOM   4499  C   HIS A 475     -11.701 -29.078   1.388  1.00 10.00      A   
ATOM   4500  O   HIS A 475     -12.572 -28.549   2.076  1.00 10.00      A   
ATOM   4501  N   VAL A 476     -10.735 -28.388   0.797  1.00 10.00      A   
ATOM   4502  HN  VAL A 476     -10.070 -28.862   0.254  1.00 10.00      A   
ATOM   4503  CA  VAL A 476     -10.643 -26.939   0.937  1.00 10.00      A   
ATOM   4504  CB  VAL A 476      -9.216 -26.428   0.646  1.00 10.00      A   
ATOM   4505  CG1 VAL A 476      -9.160 -24.905   0.647  1.00 10.00      A   
ATOM   4506  CG2 VAL A 476      -8.247 -26.988   1.669  1.00 10.00      A   
ATOM   4507  C   VAL A 476     -11.639 -26.240   0.022  1.00 10.00      A   
ATOM   4508  O   VAL A 476     -12.415 -25.395   0.471  1.00 10.00      A   
ATOM   4509  N   LEU A 477     -11.630 -26.613  -1.253  1.00 10.00      A   
ATOM   4510  HN  LEU A 477     -11.000 -27.311  -1.540  1.00 10.00      A   
ATOM   4511  CA  LEU A 477     -12.523 -26.014  -2.239  1.00 10.00      A   
ATOM   4512  CB  LEU A 477     -12.209 -26.536  -3.643  1.00 10.00      A   
ATOM   4513  CG  LEU A 477     -10.890 -26.066  -4.263  1.00 10.00      A   
ATOM   4514  CD1 LEU A 477     -10.661 -26.732  -5.615  1.00 10.00      A   
ATOM   4515  CD2 LEU A 477     -10.875 -24.552  -4.403  1.00 10.00      A   
ATOM   4516  C   LEU A 477     -13.992 -26.261  -1.902  1.00 10.00      A   
ATOM   4517  O   LEU A 477     -14.832 -25.378  -2.063  1.00 10.00      A   
ATOM   4518  N   SER A 478     -14.291 -27.453  -1.412  1.00 10.00      A   
ATOM   4519  HN  SER A 478     -13.578 -28.112  -1.283  1.00 10.00      A   
ATOM   4520  CA  SER A 478     -15.660 -27.807  -1.061  1.00 10.00      A   
ATOM   4521  CB  SER A 478     -15.901 -29.301  -1.309  1.00 10.00      A   
ATOM   4522  OG  SER A 478     -15.198 -29.755  -2.458  1.00 10.00      A   
ATOM   4523  HG  SER A 478     -14.290 -29.973  -2.204  1.00 10.00      A   
ATOM   4524  C   SER A 478     -15.957 -27.471   0.399  1.00 10.00      A   
ATOM   4525  O   SER A 478     -17.049 -27.745   0.902  1.00 10.00      A   
ATOM   4526  N   GLY A 479     -14.989 -26.870   1.078  1.00 10.00      A   
ATOM   4527  HN  GLY A 479     -14.145 -26.657   0.628  1.00 10.00      A   
ATOM   4528  CA  GLY A 479     -15.173 -26.531   2.473  1.00 10.00      A   
ATOM   4529  C   GLY A 479     -15.349 -25.046   2.708  1.00 10.00      A   
ATOM   4530  O   GLY A 479     -16.302 -24.629   3.370  1.00 10.00      A   
ATOM   4531  N   CYS A 480     -14.437 -24.248   2.172  1.00 10.00      A   
ATOM   4532  HN  CYS A 480     -13.705 -24.639   1.648  1.00 10.00      A   
ATOM   4533  CA  CYS A 480     -14.496 -22.801   2.343  1.00 10.00      A   
ATOM   4534  CB  CYS A 480     -13.230 -22.147   1.798  1.00 10.00      A   
ATOM   4535  SG  CYS A 480     -11.706 -22.934   2.362  1.00 10.00      A   
ATOM   4536  HG  CYS A 480     -11.469 -23.963   1.563  1.00 10.00      A   
ATOM   4537  C   CYS A 480     -15.727 -22.207   1.664  1.00 10.00      A   
ATOM   4538  O   CYS A 480     -15.976 -22.442   0.479  1.00 10.00      A   
ATOM   4539  N   ASP A 481     -16.499 -21.440   2.423  1.00 10.00      A   
ATOM   4540  HN  ASP A 481     -16.257 -21.300   3.361  1.00 10.00      A   
ATOM   4541  CA  ASP A 481     -17.704 -20.817   1.895  1.00 10.00      A   
ATOM   4542  CB  ASP A 481     -18.689 -20.484   3.021  1.00 10.00      A   
ATOM   4543  CG  ASP A 481     -20.092 -20.213   2.508  1.00 10.00      A   
ATOM   4544  OD1 ASP A 481     -20.808 -21.184   2.185  1.00 10.00      A   
ATOM   4545  OD2 ASP A 481     -20.492 -19.031   2.427  1.00 10.00      A   
ATOM   4546  C   ASP A 481     -17.370 -19.561   1.097  1.00 10.00      A   
ATOM   4547  O   ASP A 481     -17.795 -19.410  -0.049  1.00 10.00      A   
ATOM   4548  N   SER A 482     -16.612 -18.662   1.710  1.00 10.00      A   
ATOM   4549  HN  SER A 482     -16.316 -18.830   2.627  1.00 10.00      A   
ATOM   4550  CA  SER A 482     -16.222 -17.423   1.058  1.00 10.00      A   
ATOM   4551  CB  SER A 482     -16.553 -16.228   1.959  1.00 10.00      A   
ATOM   4552  OG  SER A 482     -17.822 -16.395   2.579  1.00 10.00      A   
ATOM   4553  HG  SER A 482     -18.422 -16.833   1.964  1.00 10.00      A   
ATOM   4554  C   SER A 482     -14.737 -17.428   0.689  1.00 10.00      A   
ATOM   4555  O   SER A 482     -13.914 -16.830   1.374  1.00 10.00      A   
ATOM   4556  N   LEU A 483     -14.396 -18.128  -0.385  1.00 10.00      A   
ATOM   4557  HN  LEU A 483     -15.090 -18.609  -0.882  1.00 10.00      A   
ATOM   4558  CA  LEU A 483     -13.012 -18.193  -0.843  1.00 10.00      A   
ATOM   4559  CB  LEU A 483     -12.719 -19.556  -1.473  1.00 10.00      A   
ATOM   4560  CG  LEU A 483     -11.443 -20.258  -1.001  1.00 10.00      A   
ATOM   4561  CD1 LEU A 483     -11.395 -21.679  -1.531  1.00 10.00      A   
ATOM   4562  CD2 LEU A 483     -10.206 -19.485  -1.429  1.00 10.00      A   
ATOM   4563  C   LEU A 483     -12.758 -17.085  -1.858  1.00 10.00      A   
ATOM   4564  O   LEU A 483     -13.609 -16.813  -2.707  1.00 10.00      A   
ATOM   4565  N   ARG A 484     -11.602 -16.439  -1.769  1.00 10.00      A   
ATOM   4566  HN  ARG A 484     -10.961 -16.691  -1.067  1.00 10.00      A   
ATOM   4567  CA  ARG A 484     -11.268 -15.356  -2.685  1.00 10.00      A   
ATOM   4568  CB  ARG A 484     -11.255 -14.018  -1.946  1.00 10.00      A   
ATOM   4569  CG  ARG A 484     -12.540 -13.219  -2.079  1.00 10.00      A   
ATOM   4570  CD  ARG A 484     -12.499 -11.974  -1.212  1.00 10.00      A   
ATOM   4571  NE  ARG A 484     -11.234 -11.257  -1.341  1.00 10.00      A   
ATOM   4572  HE  ARG A 484     -10.819 -11.241  -2.229  1.00 10.00      A   
ATOM   4573  CZ  ARG A 484     -10.624 -10.623  -0.336  1.00 10.00      A   
ATOM   4574  NH1 ARG A 484     -11.162 -10.614   0.881  1.00 10.00      A   
ATOM   4575 HH11 ARG A 484     -10.681 -10.111   1.662  1.00 10.00      A   
ATOM   4576 HH12 ARG A 484     -12.068 -11.112   1.066  1.00 10.00      A   
ATOM   4577  NH2 ARG A 484      -9.471 -10.007  -0.543  1.00 10.00      A   
ATOM   4578 HH21 ARG A 484      -8.992  -9.499   0.235  1.00 10.00      A   
ATOM   4579 HH22 ARG A 484      -9.025 -10.010  -1.487  1.00 10.00      A   
ATOM   4580  C   ARG A 484      -9.929 -15.577  -3.385  1.00 10.00      A   
ATOM   4581  O   ARG A 484      -9.874 -15.753  -4.606  1.00 10.00      A   
ATOM   4582  N   LYS A 485      -8.855 -15.566  -2.611  1.00 10.00      A   
ATOM   4583  HN  LYS A 485      -8.964 -15.466  -1.640  1.00 10.00      A   
ATOM   4584  CA  LYS A 485      -7.518 -15.739  -3.159  1.00 10.00      A   
ATOM   4585  CB  LYS A 485      -6.634 -14.524  -2.840  1.00 10.00      A   
ATOM   4586  CG  LYS A 485      -7.081 -13.229  -3.512  1.00 10.00      A   
ATOM   4587  CD  LYS A 485      -6.039 -12.121  -3.384  1.00 10.00      A   
ATOM   4588  CE  LYS A 485      -6.070 -11.452  -2.016  1.00 10.00      A   
ATOM   4589  NZ  LYS A 485      -5.328 -10.161  -2.012  1.00 10.00      A   
ATOM   4590  HZ1 LYS A 485      -5.990  -9.365  -2.173  1.00 10.00      A   
ATOM   4591  HZ2 LYS A 485      -4.614 -10.150  -2.766  1.00 10.00      A   
ATOM   4592  HZ3 LYS A 485      -4.851 -10.020  -1.103  1.00 10.00      A   
ATOM   4593  C   LYS A 485      -6.869 -17.026  -2.658  1.00 10.00      A   
ATOM   4594  O   LYS A 485      -6.584 -17.172  -1.467  1.00 10.00      A   
ATOM   4595  N   LEU A 486      -6.650 -17.960  -3.574  1.00 10.00      A   
ATOM   4596  HN  LEU A 486      -6.910 -17.788  -4.509  1.00 10.00      A   
ATOM   4597  CA  LEU A 486      -6.028 -19.233  -3.233  1.00 10.00      A   
ATOM   4598  CB  LEU A 486      -6.988 -20.395  -3.496  1.00 10.00      A   
ATOM   4599  CG  LEU A 486      -6.539 -21.775  -3.009  1.00 10.00      A   
ATOM   4600  CD1 LEU A 486      -6.302 -21.768  -1.507  1.00 10.00      A   
ATOM   4601  CD2 LEU A 486      -7.574 -22.823  -3.375  1.00 10.00      A   
ATOM   4602  C   LEU A 486      -4.731 -19.424  -4.013  1.00 10.00      A   
ATOM   4603  O   LEU A 486      -4.738 -19.528  -5.242  1.00 10.00      A   
ATOM   4604  N   GLU A 487      -3.624 -19.450  -3.290  1.00 10.00      A   
ATOM   4605  HN  GLU A 487      -3.688 -19.360  -2.313  1.00 10.00      A   
ATOM   4606  CA  GLU A 487      -2.313 -19.617  -3.894  1.00 10.00      A   
ATOM   4607  CB  GLU A 487      -1.419 -18.417  -3.569  1.00 10.00      A   
ATOM   4608  CG  GLU A 487      -1.819 -17.670  -2.306  1.00 10.00      A   
ATOM   4609  CD  GLU A 487      -1.279 -16.259  -2.269  1.00 10.00      A   
ATOM   4610  OE1 GLU A 487      -0.460 -15.958  -1.377  1.00 10.00      A   
ATOM   4611  OE2 GLU A 487      -1.676 -15.444  -3.135  1.00 10.00      A   
ATOM   4612  C   GLU A 487      -1.673 -20.918  -3.428  1.00 10.00      A   
ATOM   4613  O   GLU A 487      -1.401 -21.099  -2.241  1.00 10.00      A   
ATOM   4614  N   ILE A 488      -1.466 -21.829  -4.367  1.00 10.00      A   
ATOM   4615  HN  ILE A 488      -1.724 -21.626  -5.297  1.00 10.00      A   
ATOM   4616  CA  ILE A 488      -0.872 -23.122  -4.074  1.00 10.00      A   
ATOM   4617  CB  ILE A 488      -1.848 -24.261  -4.442  1.00 10.00      A   
ATOM   4618  CG1 ILE A 488      -3.175 -24.099  -3.698  1.00 10.00      A   
ATOM   4619  CG2 ILE A 488      -1.229 -25.620  -4.159  1.00 10.00      A   
ATOM   4620  CD1 ILE A 488      -4.261 -25.037  -4.178  1.00 10.00      A   
ATOM   4621  C   ILE A 488       0.418 -23.313  -4.869  1.00 10.00      A   
ATOM   4622  O   ILE A 488       0.405 -23.305  -6.102  1.00 10.00      A   
ATOM   4623  N   ARG A 489       1.530 -23.479  -4.166  1.00 10.00      A   
ATOM   4624  HN  ARG A 489       1.486 -23.474  -3.181  1.00 10.00      A   
ATOM   4625  CA  ARG A 489       2.810 -23.683  -4.826  1.00 10.00      A   
ATOM   4626  CB  ARG A 489       3.749 -22.476  -4.661  1.00 10.00      A   
ATOM   4627  CG  ARG A 489       4.510 -22.414  -3.343  1.00 10.00      A   
ATOM   4628  CD  ARG A 489       5.883 -21.775  -3.520  1.00 10.00      A   
ATOM   4629  NE  ARG A 489       6.742 -22.574  -4.395  1.00 10.00      A   
ATOM   4630  HE  ARG A 489       6.395 -23.447  -4.685  1.00 10.00      A   
ATOM   4631  CZ  ARG A 489       7.952 -22.201  -4.818  1.00 10.00      A   
ATOM   4632  NH1 ARG A 489       8.471 -21.039  -4.450  1.00 10.00      A   
ATOM   4633 HH11 ARG A 489       7.935 -20.400  -3.818  1.00 10.00      A   
ATOM   4634 HH12 ARG A 489       9.417 -20.753  -4.795  1.00 10.00      A   
ATOM   4635  NH2 ARG A 489       8.635 -23.000  -5.623  1.00 10.00      A   
ATOM   4636 HH21 ARG A 489       9.584 -22.727  -5.959  1.00 10.00      A   
ATOM   4637 HH22 ARG A 489       8.220 -23.915  -5.926  1.00 10.00      A   
ATOM   4638  C   ARG A 489       3.471 -24.978  -4.360  1.00 10.00      A   
ATOM   4639  O   ARG A 489       3.479 -25.288  -3.162  1.00 10.00      A   
ATOM   4640  N   ASP A 490       3.983 -25.742  -5.326  1.00 10.00      A   
ATOM   4641  HN  ASP A 490       3.886 -25.444  -6.259  1.00 10.00      A   
ATOM   4642  CA  ASP A 490       4.667 -27.014  -5.067  1.00 10.00      A   
ATOM   4643  CB  ASP A 490       6.044 -26.800  -4.427  1.00 10.00      A   
ATOM   4644  CG  ASP A 490       7.102 -26.348  -5.414  1.00 10.00      A   
ATOM   4645  OD1 ASP A 490       7.980 -27.163  -5.768  1.00 10.00      A   
ATOM   4646  OD2 ASP A 490       7.062 -25.175  -5.842  1.00 10.00      A   
ATOM   4647  C   ASP A 490       3.828 -27.956  -4.219  1.00 10.00      A   
ATOM   4648  O   ASP A 490       4.088 -28.138  -3.028  1.00 10.00      A   
ATOM   4649  N   CYS A 491       2.821 -28.556  -4.832  1.00 10.00      A   
ATOM   4650  HN  CYS A 491       2.672 -28.392  -5.785  1.00 10.00      A   
ATOM   4651  CA  CYS A 491       1.940 -29.470  -4.128  1.00 10.00      A   
ATOM   4652  CB  CYS A 491       0.714 -28.725  -3.593  1.00 10.00      A   
ATOM   4653  SG  CYS A 491       1.091 -27.497  -2.319  1.00 10.00      A   
ATOM   4654  HG  CYS A 491       2.154 -26.814  -2.724  1.00 10.00      A   
ATOM   4655  C   CYS A 491       1.529 -30.626  -5.032  1.00 10.00      A   
ATOM   4656  O   CYS A 491       1.498 -30.483  -6.254  1.00 10.00      A   
ATOM   4657  N   PRO A 492       1.209 -31.790  -4.439  1.00 10.00      A   
ATOM   4658  CA  PRO A 492       0.809 -32.989  -5.187  1.00 10.00      A   
ATOM   4659  CB  PRO A 492       0.893 -34.097  -4.138  1.00 10.00      A   
ATOM   4660  CG  PRO A 492       0.635 -33.406  -2.846  1.00 10.00      A   
ATOM   4661  CD  PRO A 492       1.226 -32.032  -2.981  1.00 10.00      A   
ATOM   4662  C   PRO A 492      -0.610 -32.903  -5.742  1.00 10.00      A   
ATOM   4663  O   PRO A 492      -1.083 -33.832  -6.399  1.00 10.00      A   
ATOM   4664  N   PHE A 493      -1.281 -31.788  -5.481  1.00 10.00      A   
ATOM   4665  HN  PHE A 493      -0.844 -31.080  -4.967  1.00 10.00      A   
ATOM   4666  CA  PHE A 493      -2.641 -31.586  -5.959  1.00 10.00      A   
ATOM   4667  CB  PHE A 493      -3.208 -30.264  -5.439  1.00 10.00      A   
ATOM   4668  CG  PHE A 493      -3.220 -30.152  -3.942  1.00 10.00      A   
ATOM   4669  CD1 PHE A 493      -2.814 -28.985  -3.322  1.00 10.00      A   
ATOM   4670  CD2 PHE A 493      -3.636 -31.214  -3.154  1.00 10.00      A   
ATOM   4671  CE1 PHE A 493      -2.821 -28.876  -1.946  1.00 10.00      A   
ATOM   4672  CE2 PHE A 493      -3.645 -31.110  -1.778  1.00 10.00      A   
ATOM   4673  CZ  PHE A 493      -3.236 -29.940  -1.173  1.00 10.00      A   
ATOM   4674  C   PHE A 493      -2.672 -31.603  -7.480  1.00 10.00      A   
ATOM   4675  O   PHE A 493      -1.867 -30.938  -8.138  1.00 10.00      A   
ATOM   4676  N   GLY A 494      -3.580 -32.375  -8.036  1.00 10.00      A   
ATOM   4677  HN  GLY A 494      -4.201 -32.885  -7.466  1.00 10.00      A   
ATOM   4678  CA  GLY A 494      -3.680 -32.471  -9.469  1.00 10.00      A   
ATOM   4679  C   GLY A 494      -4.894 -31.759 -10.018  1.00 10.00      A   
ATOM   4680  O   GLY A 494      -5.217 -30.646  -9.606  1.00 10.00      A   
ATOM   4681  N   ASP A 495      -5.572 -32.415 -10.942  1.00 10.00      A   
ATOM   4682  HN  ASP A 495      -5.269 -33.308 -11.211  1.00 10.00      A   
ATOM   4683  CA  ASP A 495      -6.752 -31.855 -11.583  1.00 10.00      A   
ATOM   4684  CB  ASP A 495      -6.608 -31.940 -13.104  1.00 10.00      A   
ATOM   4685  CG  ASP A 495      -5.936 -33.225 -13.565  1.00 10.00      A   
ATOM   4686  OD1 ASP A 495      -4.858 -33.146 -14.202  1.00 10.00      A   
ATOM   4687  OD2 ASP A 495      -6.461 -34.322 -13.275  1.00 10.00      A   
ATOM   4688  C   ASP A 495      -8.023 -32.570 -11.146  1.00 10.00      A   
ATOM   4689  O   ASP A 495      -9.122 -32.195 -11.549  1.00 10.00      A   
ATOM   4690  N   LYS A 496      -7.874 -33.582 -10.297  1.00 10.00      A   
ATOM   4691  HN  LYS A 496      -6.974 -33.808  -9.978  1.00 10.00      A   
ATOM   4692  CA  LYS A 496      -9.020 -34.351  -9.816  1.00 10.00      A   
ATOM   4693  CB  LYS A 496      -8.572 -35.501  -8.910  1.00 10.00      A   
ATOM   4694  CG  LYS A 496      -7.403 -36.310  -9.446  1.00 10.00      A   
ATOM   4695  CD  LYS A 496      -6.895 -37.290  -8.401  1.00 10.00      A   
ATOM   4696  CE  LYS A 496      -5.482 -37.753  -8.707  1.00 10.00      A   
ATOM   4697  NZ  LYS A 496      -4.521 -36.620  -8.771  1.00 10.00      A   
ATOM   4698  HZ1 LYS A 496      -4.794 -35.872  -8.089  1.00 10.00      A   
ATOM   4699  HZ2 LYS A 496      -4.514 -36.212  -9.727  1.00 10.00      A   
ATOM   4700  HZ3 LYS A 496      -3.563 -36.949  -8.542  1.00 10.00      A   
ATOM   4701  C   LYS A 496     -10.009 -33.460  -9.067  1.00 10.00      A   
ATOM   4702  O   LYS A 496     -11.183 -33.376  -9.430  1.00 10.00      A   
ATOM   4703  N   ALA A 497      -9.525 -32.789  -8.029  1.00 10.00      A   
ATOM   4704  HN  ALA A 497      -8.569 -32.890  -7.788  1.00 10.00      A   
ATOM   4705  CA  ALA A 497     -10.367 -31.917  -7.226  1.00 10.00      A   
ATOM   4706  CB  ALA A 497      -9.691 -31.613  -5.902  1.00 10.00      A   
ATOM   4707  C   ALA A 497     -10.691 -30.627  -7.962  1.00 10.00      A   
ATOM   4708  O   ALA A 497     -11.730 -30.010  -7.725  1.00 10.00      A   
ATOM   4709  N   LEU A 498      -9.803 -30.234  -8.866  1.00 10.00      A   
ATOM   4710  HN  LEU A 498      -9.007 -30.787  -9.023  1.00 10.00      A   
ATOM   4711  CA  LEU A 498      -9.982 -29.013  -9.637  1.00 10.00      A   
ATOM   4712  CB  LEU A 498      -8.709 -28.684 -10.416  1.00 10.00      A   
ATOM   4713  CG  LEU A 498      -8.715 -27.362 -11.182  1.00 10.00      A   
ATOM   4714  CD1 LEU A 498      -8.916 -26.191 -10.231  1.00 10.00      A   
ATOM   4715  CD2 LEU A 498      -7.425 -27.202 -11.965  1.00 10.00      A   
ATOM   4716  C   LEU A 498     -11.169 -29.129 -10.588  1.00 10.00      A   
ATOM   4717  O   LEU A 498     -12.039 -28.263 -10.612  1.00 10.00      A   
ATOM   4718  N   LEU A 499     -11.202 -30.208 -11.366  1.00 10.00      A   
ATOM   4719  HN  LEU A 499     -10.472 -30.865 -11.310  1.00 10.00      A   
ATOM   4720  CA  LEU A 499     -12.293 -30.436 -12.310  1.00 10.00      A   
ATOM   4721  CB  LEU A 499     -11.977 -31.623 -13.228  1.00 10.00      A   
ATOM   4722  CG  LEU A 499     -10.800 -31.443 -14.193  1.00 10.00      A   
ATOM   4723  CD1 LEU A 499     -10.446 -32.761 -14.868  1.00 10.00      A   
ATOM   4724  CD2 LEU A 499     -11.105 -30.375 -15.233  1.00 10.00      A   
ATOM   4725  C   LEU A 499     -13.599 -30.689 -11.565  1.00 10.00      A   
ATOM   4726  O   LEU A 499     -14.681 -30.383 -12.059  1.00 10.00      A   
ATOM   4727  N   ALA A 500     -13.483 -31.249 -10.370  1.00 10.00      A   
ATOM   4728  HN  ALA A 500     -12.590 -31.480 -10.042  1.00 10.00      A   
ATOM   4729  CA  ALA A 500     -14.642 -31.552  -9.542  1.00 10.00      A   
ATOM   4730  CB  ALA A 500     -14.255 -32.517  -8.433  1.00 10.00      A   
ATOM   4731  C   ALA A 500     -15.253 -30.282  -8.951  1.00 10.00      A   
ATOM   4732  O   ALA A 500     -16.466 -30.206  -8.735  1.00 10.00      A   
ATOM   4733  N   ASN A 501     -14.412 -29.288  -8.701  1.00 10.00      A   
ATOM   4734  HN  ASN A 501     -13.460 -29.401  -8.907  1.00 10.00      A   
ATOM   4735  CA  ASN A 501     -14.868 -28.028  -8.129  1.00 10.00      A   
ATOM   4736  CB  ASN A 501     -14.109 -27.708  -6.840  1.00 10.00      A   
ATOM   4737  CG  ASN A 501     -14.710 -28.379  -5.621  1.00 10.00      A   
ATOM   4738  OD1 ASN A 501     -15.702 -27.908  -5.064  1.00 10.00      A   
ATOM   4739  ND2 ASN A 501     -14.112 -29.480  -5.190  1.00 10.00      A   
ATOM   4740 HD21 ASN A 501     -13.320 -29.802  -5.675  1.00 10.00      A   
ATOM   4741 HD22 ASN A 501     -14.477 -29.925  -4.396  1.00 10.00      A   
ATOM   4742  C   ASN A 501     -14.729 -26.882  -9.118  1.00 10.00      A   
ATOM   4743  O   ASN A 501     -14.366 -25.767  -8.744  1.00 10.00      A   
ATOM   4744  N   ALA A 502     -15.044 -27.149 -10.375  1.00 10.00      A   
ATOM   4745  HN  ALA A 502     -15.356 -28.050 -10.610  1.00 10.00      A   
ATOM   4746  CA  ALA A 502     -14.952 -26.134 -11.417  1.00 10.00      A   
ATOM   4747  CB  ALA A 502     -15.164 -26.763 -12.783  1.00 10.00      A   
ATOM   4748  C   ALA A 502     -15.960 -25.014 -11.175  1.00 10.00      A   
ATOM   4749  O   ALA A 502     -15.689 -23.846 -11.453  1.00 10.00      A   
ATOM   4750  N   SER A 503     -17.120 -25.379 -10.653  1.00 10.00      A   
ATOM   4751  HN  SER A 503     -17.281 -26.330 -10.467  1.00 10.00      A   
ATOM   4752  CA  SER A 503     -18.169 -24.413 -10.364  1.00 10.00      A   
ATOM   4753  CB  SER A 503     -19.470 -25.139 -10.033  1.00 10.00      A   
ATOM   4754  OG  SER A 503     -19.655 -26.251 -10.893  1.00 10.00      A   
ATOM   4755  HG  SER A 503     -20.598 -26.448 -10.960  1.00 10.00      A   
ATOM   4756  C   SER A 503     -17.767 -23.490  -9.215  1.00 10.00      A   
ATOM   4757  O   SER A 503     -18.129 -22.312  -9.197  1.00 10.00      A   
ATOM   4758  N   LYS A 504     -17.008 -24.028  -8.265  1.00 10.00      A   
ATOM   4759  HN  LYS A 504     -16.754 -24.974  -8.335  1.00 10.00      A   
ATOM   4760  CA  LYS A 504     -16.553 -23.260  -7.116  1.00 10.00      A   
ATOM   4761  CB  LYS A 504     -15.857 -24.177  -6.107  1.00 10.00      A   
ATOM   4762  CG  LYS A 504     -15.633 -23.539  -4.748  1.00 10.00      A   
ATOM   4763  CD  LYS A 504     -16.959 -23.195  -4.091  1.00 10.00      A   
ATOM   4764  CE  LYS A 504     -16.758 -22.582  -2.716  1.00 10.00      A   
ATOM   4765  NZ  LYS A 504     -18.046 -22.418  -1.996  1.00 10.00      A   
ATOM   4766  HZ1 LYS A 504     -17.880 -22.010  -1.054  1.00 10.00      A   
ATOM   4767  HZ2 LYS A 504     -18.511 -23.341  -1.882  1.00 10.00      A   
ATOM   4768  HZ3 LYS A 504     -18.680 -21.790  -2.528  1.00 10.00      A   
ATOM   4769  C   LYS A 504     -15.604 -22.146  -7.539  1.00 10.00      A   
ATOM   4770  O   LYS A 504     -15.558 -21.086  -6.913  1.00 10.00      A   
ATOM   4771  N   LEU A 505     -14.863 -22.387  -8.614  1.00 10.00      A   
ATOM   4772  HN  LEU A 505     -14.954 -23.251  -9.072  1.00 10.00      A   
ATOM   4773  CA  LEU A 505     -13.906 -21.417  -9.124  1.00 10.00      A   
ATOM   4774  CB  LEU A 505     -13.125 -22.008 -10.300  1.00 10.00      A   
ATOM   4775  CG  LEU A 505     -12.449 -23.360 -10.058  1.00 10.00      A   
ATOM   4776  CD1 LEU A 505     -11.757 -23.843 -11.324  1.00 10.00      A   
ATOM   4777  CD2 LEU A 505     -11.460 -23.271  -8.905  1.00 10.00      A   
ATOM   4778  C   LEU A 505     -14.579 -20.114  -9.547  1.00 10.00      A   
ATOM   4779  O   LEU A 505     -13.960 -19.050  -9.512  1.00 10.00      A   
ATOM   4780  N   GLU A 506     -15.851 -20.192  -9.931  1.00 10.00      A   
ATOM   4781  HN  GLU A 506     -16.304 -21.062  -9.918  1.00 10.00      A   
ATOM   4782  CA  GLU A 506     -16.587 -19.009 -10.369  1.00 10.00      A   
ATOM   4783  CB  GLU A 506     -17.884 -19.397 -11.081  1.00 10.00      A   
ATOM   4784  CG  GLU A 506     -18.345 -18.378 -12.113  1.00 10.00      A   
ATOM   4785  CD  GLU A 506     -19.849 -18.332 -12.260  1.00 10.00      A   
ATOM   4786  OE1 GLU A 506     -20.531 -17.879 -11.317  1.00 10.00      A   
ATOM   4787  OE2 GLU A 506     -20.362 -18.737 -13.322  1.00 10.00      A   
ATOM   4788  C   GLU A 506     -16.882 -18.058  -9.210  1.00 10.00      A   
ATOM   4789  O   GLU A 506     -17.149 -16.873  -9.415  1.00 10.00      A   
ATOM   4790  N   THR A 507     -16.832 -18.574  -7.990  1.00 10.00      A   
ATOM   4791  HN  THR A 507     -16.622 -19.523  -7.880  1.00 10.00      A   
ATOM   4792  CA  THR A 507     -17.094 -17.757  -6.810  1.00 10.00      A   
ATOM   4793  CB  THR A 507     -17.907 -18.525  -5.751  1.00 10.00      A   
ATOM   4794  OG1 THR A 507     -17.827 -19.939  -6.010  1.00 10.00      A   
ATOM   4795  HG1 THR A 507     -16.902 -20.190  -6.161  1.00 10.00      A   
ATOM   4796  CG2 THR A 507     -19.365 -18.095  -5.797  1.00 10.00      A   
ATOM   4797  C   THR A 507     -15.799 -17.223  -6.197  1.00 10.00      A   
ATOM   4798  O   THR A 507     -15.821 -16.445  -5.243  1.00 10.00      A   
ATOM   4799  N   MET A 508     -14.676 -17.636  -6.757  1.00 10.00      A   
ATOM   4800  HN  MET A 508     -14.721 -18.227  -7.535  1.00 10.00      A   
ATOM   4801  CA  MET A 508     -13.375 -17.207  -6.268  1.00 10.00      A   
ATOM   4802  CB  MET A 508     -12.386 -18.371  -6.307  1.00 10.00      A   
ATOM   4803  CG  MET A 508     -12.700 -19.484  -5.320  1.00 10.00      A   
ATOM   4804  SD  MET A 508     -11.839 -21.019  -5.705  1.00 10.00      A   
ATOM   4805  CE  MET A 508     -10.140 -20.462  -5.671  1.00 10.00      A   
ATOM   4806  C   MET A 508     -12.859 -16.050  -7.111  1.00 10.00      A   
ATOM   4807  O   MET A 508     -13.337 -15.833  -8.219  1.00 10.00      A   
ATOM   4808  N   ARG A 509     -11.892 -15.303  -6.590  1.00 10.00      A   
ATOM   4809  HN  ARG A 509     -11.539 -15.521  -5.699  1.00 10.00      A   
ATOM   4810  CA  ARG A 509     -11.336 -14.172  -7.325  1.00 10.00      A   
ATOM   4811  CB  ARG A 509     -10.900 -13.047  -6.376  1.00 10.00      A   
ATOM   4812  CG  ARG A 509     -10.558 -11.742  -7.085  1.00 10.00      A   
ATOM   4813  CD  ARG A 509      -9.488 -10.950  -6.343  1.00 10.00      A   
ATOM   4814  NE  ARG A 509     -10.034 -10.187  -5.219  1.00 10.00      A   
ATOM   4815  HE  ARG A 509     -11.016 -10.132  -5.147  1.00 10.00      A   
ATOM   4816  CZ  ARG A 509      -9.286  -9.564  -4.302  1.00 10.00      A   
ATOM   4817  NH1 ARG A 509      -7.966  -9.606  -4.367  1.00 10.00      A   
ATOM   4818 HH11 ARG A 509      -7.486 -10.119  -5.138  1.00 10.00      A   
ATOM   4819 HH12 ARG A 509      -7.394  -9.122  -3.625  1.00 10.00      A   
ATOM   4820  NH2 ARG A 509      -9.857  -8.889  -3.323  1.00 10.00      A   
ATOM   4821 HH21 ARG A 509     -10.894  -8.833  -3.255  1.00 10.00      A   
ATOM   4822 HH22 ARG A 509      -9.260  -8.405  -2.605  1.00 10.00      A   
ATOM   4823  C   ARG A 509     -10.162 -14.612  -8.191  1.00 10.00      A   
ATOM   4824  O   ARG A 509     -10.196 -14.471  -9.414  1.00 10.00      A   
ATOM   4825  N   SER A 510      -9.138 -15.170  -7.554  1.00 10.00      A   
ATOM   4826  HN  SER A 510      -9.186 -15.298  -6.583  1.00 10.00      A   
ATOM   4827  CA  SER A 510      -7.947 -15.609  -8.273  1.00 10.00      A   
ATOM   4828  CB  SER A 510      -6.864 -14.523  -8.216  1.00 10.00      A   
ATOM   4829  OG  SER A 510      -7.427 -13.223  -8.104  1.00 10.00      A   
ATOM   4830  HG  SER A 510      -6.842 -12.664  -7.574  1.00 10.00      A   
ATOM   4831  C   SER A 510      -7.399 -16.926  -7.720  1.00 10.00      A   
ATOM   4832  O   SER A 510      -7.277 -17.109  -6.504  1.00 10.00      A   
ATOM   4833  N   LEU A 511      -7.092 -17.845  -8.623  1.00 10.00      A   
ATOM   4834  HN  LEU A 511      -7.247 -17.652  -9.577  1.00 10.00      A   
ATOM   4835  CA  LEU A 511      -6.539 -19.137  -8.250  1.00 10.00      A   
ATOM   4836  CB  LEU A 511      -7.465 -20.273  -8.690  1.00 10.00      A   
ATOM   4837  CG  LEU A 511      -6.924 -21.692  -8.499  1.00 10.00      A   
ATOM   4838  CD1 LEU A 511      -6.799 -22.028  -7.023  1.00 10.00      A   
ATOM   4839  CD2 LEU A 511      -7.807 -22.701  -9.210  1.00 10.00      A   
ATOM   4840  C   LEU A 511      -5.168 -19.319  -8.885  1.00 10.00      A   
ATOM   4841  O   LEU A 511      -5.021 -19.240 -10.109  1.00 10.00      A   
ATOM   4842  N   TRP A 512      -4.170 -19.546  -8.049  1.00 10.00      A   
ATOM   4843  HN  TRP A 512      -4.356 -19.591  -7.084  1.00 10.00      A   
ATOM   4844  CA  TRP A 512      -2.806 -19.737  -8.515  1.00 10.00      A   
ATOM   4845  CB  TRP A 512      -1.896 -18.646  -7.932  1.00 10.00      A   
ATOM   4846  CG  TRP A 512      -0.437 -18.824  -8.242  1.00 10.00      A   
ATOM   4847  CD1 TRP A 512       0.451 -19.615  -7.571  1.00 10.00      A   
ATOM   4848  CD2 TRP A 512       0.307 -18.190  -9.290  1.00 10.00      A   
ATOM   4849  NE1 TRP A 512       1.693 -19.530  -8.148  1.00 10.00      A   
ATOM   4850  HE1 TRP A 512       2.496 -20.018  -7.850  1.00 10.00      A   
ATOM   4851  CE2 TRP A 512       1.635 -18.657  -9.198  1.00 10.00      A   
ATOM   4852  CE3 TRP A 512      -0.018 -17.280 -10.298  1.00 10.00      A   
ATOM   4853  CZ2 TRP A 512       2.633 -18.244 -10.076  1.00 10.00      A   
ATOM   4854  CZ3 TRP A 512       0.974 -16.870 -11.167  1.00 10.00      A   
ATOM   4855  CH2 TRP A 512       2.283 -17.353 -11.051  1.00 10.00      A   
ATOM   4856  C   TRP A 512      -2.300 -21.125  -8.126  1.00 10.00      A   
ATOM   4857  O   TRP A 512      -2.308 -21.486  -6.949  1.00 10.00      A   
ATOM   4858  N   MET A 513      -1.888 -21.905  -9.118  1.00 10.00      A   
ATOM   4859  HN  MET A 513      -1.938 -21.571 -10.041  1.00 10.00      A   
ATOM   4860  CA  MET A 513      -1.362 -23.244  -8.879  1.00 10.00      A   
ATOM   4861  CB  MET A 513      -2.376 -24.318  -9.289  1.00 10.00      A   
ATOM   4862  CG  MET A 513      -3.687 -24.280  -8.518  1.00 10.00      A   
ATOM   4863  SD  MET A 513      -4.835 -25.571  -9.039  1.00 10.00      A   
ATOM   4864  CE  MET A 513      -4.010 -27.030  -8.404  1.00 10.00      A   
ATOM   4865  C   MET A 513      -0.063 -23.433  -9.659  1.00 10.00      A   
ATOM   4866  O   MET A 513      -0.069 -23.482 -10.890  1.00 10.00      A   
ATOM   4867  N   SER A 514       1.049 -23.517  -8.952  1.00 10.00      A   
ATOM   4868  HN  SER A 514       1.004 -23.461  -7.970  1.00 10.00      A   
ATOM   4869  CA  SER A 514       2.338 -23.695  -9.601  1.00 10.00      A   
ATOM   4870  CB  SER A 514       3.224 -22.459  -9.396  1.00 10.00      A   
ATOM   4871  OG  SER A 514       3.175 -22.007  -8.052  1.00 10.00      A   
ATOM   4872  HG  SER A 514       3.785 -22.534  -7.522  1.00 10.00      A   
ATOM   4873  C   SER A 514       3.037 -24.965  -9.119  1.00 10.00      A   
ATOM   4874  O   SER A 514       2.978 -25.304  -7.933  1.00 10.00      A   
ATOM   4875  N   SER A 515       3.680 -25.667 -10.050  1.00 10.00      A   
ATOM   4876  HN  SER A 515       3.669 -25.343 -10.979  1.00 10.00      A   
ATOM   4877  CA  SER A 515       4.402 -26.902  -9.748  1.00 10.00      A   
ATOM   4878  CB  SER A 515       5.661 -26.616  -8.927  1.00 10.00      A   
ATOM   4879  OG  SER A 515       6.452 -25.623  -9.564  1.00 10.00      A   
ATOM   4880  HG  SER A 515       6.351 -24.786  -9.096  1.00 10.00      A   
ATOM   4881  C   SER A 515       3.516 -27.941  -9.067  1.00 10.00      A   
ATOM   4882  O   SER A 515       3.840 -28.456  -7.993  1.00 10.00      A   
ATOM   4883  N   CYS A 516       2.397 -28.248  -9.704  1.00 10.00      A   
ATOM   4884  HN  CYS A 516       2.199 -27.812 -10.558  1.00 10.00      A   
ATOM   4885  CA  CYS A 516       1.457 -29.222  -9.180  1.00 10.00      A   
ATOM   4886  CB  CYS A 516       0.092 -28.566  -8.967  1.00 10.00      A   
ATOM   4887  SG  CYS A 516       0.145 -27.094  -7.918  1.00 10.00      A   
ATOM   4888  HG  CYS A 516       1.392 -26.636  -7.920  1.00 10.00      A   
ATOM   4889  C   CYS A 516       1.348 -30.415 -10.132  1.00 10.00      A   
ATOM   4890  O   CYS A 516       2.234 -30.630 -10.965  1.00 10.00      A   
ATOM   4891  N   SER A 517       0.276 -31.187 -10.011  1.00 10.00      A   
ATOM   4892  HN  SER A 517      -0.392 -30.985  -9.317  1.00 10.00      A   
ATOM   4893  CA  SER A 517       0.073 -32.348 -10.868  1.00 10.00      A   
ATOM   4894  CB  SER A 517      -0.268 -33.565 -10.009  1.00 10.00      A   
ATOM   4895  OG  SER A 517       0.299 -33.443  -8.715  1.00 10.00      A   
ATOM   4896  HG  SER A 517      -0.402 -33.525  -8.051  1.00 10.00      A   
ATOM   4897  C   SER A 517      -1.037 -32.094 -11.891  1.00 10.00      A   
ATOM   4898  O   SER A 517      -1.666 -33.028 -12.391  1.00 10.00      A   
ATOM   4899  N   VAL A 518      -1.265 -30.827 -12.204  1.00 10.00      A   
ATOM   4900  HN  VAL A 518      -0.712 -30.127 -11.796  1.00 10.00      A   
ATOM   4901  CA  VAL A 518      -2.304 -30.449 -13.157  1.00 10.00      A   
ATOM   4902  CB  VAL A 518      -2.671 -28.957 -13.040  1.00 10.00      A   
ATOM   4903  CG1 VAL A 518      -3.907 -28.643 -13.867  1.00 10.00      A   
ATOM   4904  CG2 VAL A 518      -2.885 -28.564 -11.585  1.00 10.00      A   
ATOM   4905  C   VAL A 518      -1.855 -30.751 -14.582  1.00 10.00      A   
ATOM   4906  O   VAL A 518      -0.910 -30.138 -15.090  1.00 10.00      A   
ATOM   4907  N   SER A 519      -2.526 -31.700 -15.214  1.00 10.00      A   
ATOM   4908  HN  SER A 519      -3.281 -32.140 -14.757  1.00 10.00      A   
ATOM   4909  CA  SER A 519      -2.192 -32.098 -16.569  1.00 10.00      A   
ATOM   4910  CB  SER A 519      -2.827 -33.454 -16.892  1.00 10.00      A   
ATOM   4911  OG  SER A 519      -4.238 -33.415 -16.739  1.00 10.00      A   
ATOM   4912  HG  SER A 519      -4.460 -33.284 -15.799  1.00 10.00      A   
ATOM   4913  C   SER A 519      -2.624 -31.042 -17.584  1.00 10.00      A   
ATOM   4914  O   SER A 519      -3.553 -30.266 -17.337  1.00 10.00      A   
ATOM   4915  N   PHE A 520      -1.938 -31.011 -18.721  1.00 10.00      A   
ATOM   4916  HN  PHE A 520      -1.194 -31.640 -18.844  1.00 10.00      A   
ATOM   4917  CA  PHE A 520      -2.245 -30.064 -19.785  1.00 10.00      A   
ATOM   4918  CB  PHE A 520      -1.197 -30.165 -20.902  1.00 10.00      A   
ATOM   4919  CG  PHE A 520      -1.465 -29.273 -22.084  1.00 10.00      A   
ATOM   4920  CD1 PHE A 520      -1.606 -27.903 -21.920  1.00 10.00      A   
ATOM   4921  CD2 PHE A 520      -1.579 -29.809 -23.357  1.00 10.00      A   
ATOM   4922  CE1 PHE A 520      -1.855 -27.085 -23.004  1.00 10.00      A   
ATOM   4923  CE2 PHE A 520      -1.828 -28.996 -24.444  1.00 10.00      A   
ATOM   4924  CZ  PHE A 520      -1.966 -27.632 -24.267  1.00 10.00      A   
ATOM   4925  C   PHE A 520      -3.645 -30.309 -20.338  1.00 10.00      A   
ATOM   4926  O   PHE A 520      -4.366 -29.364 -20.671  1.00 10.00      A   
ATOM   4927  N   GLY A 521      -4.025 -31.581 -20.421  1.00 10.00      A   
ATOM   4928  HN  GLY A 521      -3.399 -32.291 -20.145  1.00 10.00      A   
ATOM   4929  CA  GLY A 521      -5.338 -31.937 -20.925  1.00 10.00      A   
ATOM   4930  C   GLY A 521      -6.450 -31.389 -20.052  1.00 10.00      A   
ATOM   4931  O   GLY A 521      -7.486 -30.951 -20.553  1.00 10.00      A   
ATOM   4932  N   ALA A 522      -6.223 -31.394 -18.746  1.00 10.00      A   
ATOM   4933  HN  ALA A 522      -5.374 -31.748 -18.409  1.00 10.00      A   
ATOM   4934  CA  ALA A 522      -7.209 -30.895 -17.801  1.00 10.00      A   
ATOM   4935  CB  ALA A 522      -6.834 -31.281 -16.386  1.00 10.00      A   
ATOM   4936  C   ALA A 522      -7.372 -29.387 -17.919  1.00 10.00      A   
ATOM   4937  O   ALA A 522      -8.489 -28.876 -17.853  1.00 10.00      A   
ATOM   4938  N   CYS A 523      -6.259 -28.685 -18.112  1.00 10.00      A   
ATOM   4939  HN  CYS A 523      -5.400 -29.157 -18.150  1.00 10.00      A   
ATOM   4940  CA  CYS A 523      -6.279 -27.232 -18.250  1.00 10.00      A   
ATOM   4941  CB  CYS A 523      -4.866 -26.703 -18.499  1.00 10.00      A   
ATOM   4942  SG  CYS A 523      -3.659 -27.177 -17.237  1.00 10.00      A   
ATOM   4943  HG  CYS A 523      -3.682 -28.503 -17.123  1.00 10.00      A   
ATOM   4944  C   CYS A 523      -7.215 -26.802 -19.379  1.00 10.00      A   
ATOM   4945  O   CYS A 523      -7.964 -25.830 -19.249  1.00 10.00      A   
ATOM   4946  N   LYS A 524      -7.185 -27.550 -20.475  1.00 10.00      A   
ATOM   4947  HN  LYS A 524      -6.578 -28.321 -20.512  1.00 10.00      A   
ATOM   4948  CA  LYS A 524      -8.034 -27.258 -21.623  1.00 10.00      A   
ATOM   4949  CB  LYS A 524      -7.542 -28.005 -22.862  1.00 10.00      A   
ATOM   4950  CG  LYS A 524      -6.126 -27.654 -23.283  1.00 10.00      A   
ATOM   4951  CD  LYS A 524      -5.709 -28.450 -24.506  1.00 10.00      A   
ATOM   4952  CE  LYS A 524      -5.618 -29.934 -24.197  1.00 10.00      A   
ATOM   4953  NZ  LYS A 524      -6.253 -30.751 -25.257  1.00 10.00      A   
ATOM   4954  HZ1 LYS A 524      -7.278 -30.572 -25.282  1.00 10.00      A   
ATOM   4955  HZ2 LYS A 524      -6.094 -31.766 -25.072  1.00 10.00      A   
ATOM   4956  HZ3 LYS A 524      -5.850 -30.510 -26.184  1.00 10.00      A   
ATOM   4957  C   LYS A 524      -9.477 -27.647 -21.329  1.00 10.00      A   
ATOM   4958  O   LYS A 524     -10.407 -26.883 -21.588  1.00 10.00      A   
ATOM   4959  N   LEU A 525      -9.646 -28.838 -20.770  1.00 10.00      A   
ATOM   4960  HN  LEU A 525      -8.854 -29.389 -20.582  1.00 10.00      A   
ATOM   4961  CA  LEU A 525     -10.962 -29.360 -20.431  1.00 10.00      A   
ATOM   4962  CB  LEU A 525     -10.823 -30.756 -19.815  1.00 10.00      A   
ATOM   4963  CG  LEU A 525     -11.996 -31.717 -20.023  1.00 10.00      A   
ATOM   4964  CD1 LEU A 525     -12.136 -32.076 -21.496  1.00 10.00      A   
ATOM   4965  CD2 LEU A 525     -11.818 -32.968 -19.178  1.00 10.00      A   
ATOM   4966  C   LEU A 525     -11.693 -28.427 -19.465  1.00 10.00      A   
ATOM   4967  O   LEU A 525     -12.910 -28.243 -19.560  1.00 10.00      A   
ATOM   4968  N   LEU A 526     -10.942 -27.842 -18.538  1.00 10.00      A   
ATOM   4969  HN  LEU A 526      -9.978 -28.042 -18.505  1.00 10.00      A   
ATOM   4970  CA  LEU A 526     -11.506 -26.922 -17.558  1.00 10.00      A   
ATOM   4971  CB  LEU A 526     -10.489 -26.632 -16.454  1.00 10.00      A   
ATOM   4972  CG  LEU A 526     -10.995 -25.806 -15.268  1.00 10.00      A   
ATOM   4973  CD1 LEU A 526     -11.824 -26.667 -14.329  1.00 10.00      A   
ATOM   4974  CD2 LEU A 526      -9.833 -25.172 -14.526  1.00 10.00      A   
ATOM   4975  C   LEU A 526     -11.928 -25.615 -18.224  1.00 10.00      A   
ATOM   4976  O   LEU A 526     -13.013 -25.094 -17.956  1.00 10.00      A   
ATOM   4977  N   GLY A 527     -11.075 -25.108 -19.109  1.00 10.00      A   
ATOM   4978  HN  GLY A 527     -10.241 -25.588 -19.301  1.00 10.00      A   
ATOM   4979  CA  GLY A 527     -11.358 -23.861 -19.801  1.00 10.00      A   
ATOM   4980  C   GLY A 527     -12.608 -23.940 -20.654  1.00 10.00      A   
ATOM   4981  O   GLY A 527     -13.382 -22.988 -20.722  1.00 10.00      A   
ATOM   4982  N   GLN A 528     -12.809 -25.080 -21.303  1.00 10.00      A   
ATOM   4983  HN  GLN A 528     -12.151 -25.805 -21.217  1.00 10.00      A   
ATOM   4984  CA  GLN A 528     -13.978 -25.275 -22.148  1.00 10.00      A   
ATOM   4985  CB  GLN A 528     -13.809 -26.525 -23.009  1.00 10.00      A   
ATOM   4986  CG  GLN A 528     -12.606 -26.487 -23.938  1.00 10.00      A   
ATOM   4987  CD  GLN A 528     -12.466 -27.755 -24.755  1.00 10.00      A   
ATOM   4988  OE1 GLN A 528     -12.868 -28.835 -24.322  1.00 10.00      A   
ATOM   4989  NE2 GLN A 528     -11.899 -27.638 -25.947  1.00 10.00      A   
ATOM   4990 HE21 GLN A 528     -11.599 -26.747 -26.235  1.00 10.00      A   
ATOM   4991 HE22 GLN A 528     -11.799 -28.449 -26.491  1.00 10.00      A   
ATOM   4992  C   GLN A 528     -15.242 -25.398 -21.301  1.00 10.00      A   
ATOM   4993  O   GLN A 528     -16.317 -24.944 -21.697  1.00 10.00      A   
ATOM   4994  N   LYS A 529     -15.100 -26.014 -20.135  1.00 10.00      A   
ATOM   4995  HN  LYS A 529     -14.215 -26.347 -19.877  1.00 10.00      A   
ATOM   4996  CA  LYS A 529     -16.225 -26.205 -19.232  1.00 10.00      A   
ATOM   4997  CB  LYS A 529     -15.888 -27.250 -18.164  1.00 10.00      A   
ATOM   4998  CG  LYS A 529     -17.013 -27.502 -17.175  1.00 10.00      A   
ATOM   4999  CD  LYS A 529     -16.617 -28.506 -16.109  1.00 10.00      A   
ATOM   5000  CE  LYS A 529     -17.499 -28.374 -14.876  1.00 10.00      A   
ATOM   5001  NZ  LYS A 529     -18.939 -28.571 -15.185  1.00 10.00      A   
ATOM   5002  HZ1 LYS A 529     -19.268 -27.844 -15.856  1.00 10.00      A   
ATOM   5003  HZ2 LYS A 529     -19.500 -28.501 -14.313  1.00 10.00      A   
ATOM   5004  HZ3 LYS A 529     -19.087 -29.507 -15.603  1.00 10.00      A   
ATOM   5005  C   LYS A 529     -16.639 -24.886 -18.578  1.00 10.00      A   
ATOM   5006  O   LYS A 529     -17.831 -24.619 -18.388  1.00 10.00      A   
ATOM   5007  N   MET A 530     -15.654 -24.063 -18.240  1.00 10.00      A   
ATOM   5008  HN  MET A 530     -14.724 -24.321 -18.430  1.00 10.00      A   
ATOM   5009  CA  MET A 530     -15.918 -22.775 -17.609  1.00 10.00      A   
ATOM   5010  CB  MET A 530     -15.315 -22.722 -16.197  1.00 10.00      A   
ATOM   5011  CG  MET A 530     -15.876 -23.761 -15.235  1.00 10.00      A   
ATOM   5012  SD  MET A 530     -17.630 -23.517 -14.889  1.00 10.00      A   
ATOM   5013  CE  MET A 530     -17.557 -22.146 -13.738  1.00 10.00      A   
ATOM   5014  C   MET A 530     -15.373 -21.631 -18.466  1.00 10.00      A   
ATOM   5015  O   MET A 530     -14.282 -21.121 -18.215  1.00 10.00      A   
ATOM   5016  N   PRO A 531     -16.133 -21.208 -19.492  1.00 10.00      A   
ATOM   5017  CA  PRO A 531     -15.712 -20.126 -20.393  1.00 10.00      A   
ATOM   5018  CB  PRO A 531     -16.789 -20.123 -21.482  1.00 10.00      A   
ATOM   5019  CG  PRO A 531     -17.984 -20.732 -20.832  1.00 10.00      A   
ATOM   5020  CD  PRO A 531     -17.457 -21.746 -19.857  1.00 10.00      A   
ATOM   5021  C   PRO A 531     -15.667 -18.769 -19.697  1.00 10.00      A   
ATOM   5022  O   PRO A 531     -15.036 -17.831 -20.184  1.00 10.00      A   
ATOM   5023  N   LYS A 532     -16.330 -18.669 -18.552  1.00 10.00      A   
ATOM   5024  HN  LYS A 532     -16.807 -19.455 -18.205  1.00 10.00      A   
ATOM   5025  CA  LYS A 532     -16.363 -17.419 -17.800  1.00 10.00      A   
ATOM   5026  CB  LYS A 532     -17.570 -17.370 -16.861  1.00 10.00      A   
ATOM   5027  CG  LYS A 532     -18.877 -17.040 -17.568  1.00 10.00      A   
ATOM   5028  CD  LYS A 532     -20.083 -17.322 -16.687  1.00 10.00      A   
ATOM   5029  CE  LYS A 532     -21.369 -16.848 -17.347  1.00 10.00      A   
ATOM   5030  NZ  LYS A 532     -22.579 -17.412 -16.695  1.00 10.00      A   
ATOM   5031  HZ1 LYS A 532     -22.462 -17.418 -15.664  1.00 10.00      A   
ATOM   5032  HZ2 LYS A 532     -22.742 -18.386 -17.019  1.00 10.00      A   
ATOM   5033  HZ3 LYS A 532     -23.413 -16.841 -16.935  1.00 10.00      A   
ATOM   5034  C   LYS A 532     -15.061 -17.178 -17.036  1.00 10.00      A   
ATOM   5035  O   LYS A 532     -14.851 -16.104 -16.465  1.00 10.00      A   
ATOM   5036  N   LEU A 533     -14.188 -18.175 -17.031  1.00 10.00      A   
ATOM   5037  HN  LEU A 533     -14.403 -19.007 -17.509  1.00 10.00      A   
ATOM   5038  CA  LEU A 533     -12.912 -18.062 -16.347  1.00 10.00      A   
ATOM   5039  CB  LEU A 533     -12.775 -19.123 -15.253  1.00 10.00      A   
ATOM   5040  CG  LEU A 533     -13.550 -18.865 -13.957  1.00 10.00      A   
ATOM   5041  CD1 LEU A 533     -14.955 -19.441 -14.038  1.00 10.00      A   
ATOM   5042  CD2 LEU A 533     -12.801 -19.438 -12.767  1.00 10.00      A   
ATOM   5043  C   LEU A 533     -11.761 -18.162 -17.335  1.00 10.00      A   
ATOM   5044  O   LEU A 533     -11.801 -18.962 -18.268  1.00 10.00      A   
ATOM   5045  N   ASN A 534     -10.743 -17.345 -17.126  1.00 10.00      A   
ATOM   5046  HN  ASN A 534     -10.765 -16.742 -16.351  1.00 10.00      A   
ATOM   5047  CA  ASN A 534      -9.585 -17.336 -17.997  1.00 10.00      A   
ATOM   5048  CB  ASN A 534      -9.005 -15.925 -18.130  1.00 10.00      A   
ATOM   5049  CG  ASN A 534      -9.581 -15.143 -19.293  1.00 10.00      A   
ATOM   5050  OD1 ASN A 534     -10.160 -15.708 -20.218  1.00 10.00      A   
ATOM   5051  ND2 ASN A 534      -9.404 -13.828 -19.265  1.00 10.00      A   
ATOM   5052 HD21 ASN A 534      -8.915 -13.438 -18.504  1.00 10.00      A   
ATOM   5053 HD22 ASN A 534      -9.771 -13.298 -20.009  1.00 10.00      A   
ATOM   5054  C   ASN A 534      -8.515 -18.268 -17.467  1.00 10.00      A   
ATOM   5055  O   ASN A 534      -7.889 -17.994 -16.445  1.00 10.00      A   
ATOM   5056  N   VAL A 535      -8.330 -19.382 -18.147  1.00 10.00      A   
ATOM   5057  HN  VAL A 535      -8.888 -19.559 -18.935  1.00 10.00      A   
ATOM   5058  CA  VAL A 535      -7.320 -20.351 -17.757  1.00 10.00      A   
ATOM   5059  CB  VAL A 535      -7.783 -21.800 -18.031  1.00 10.00      A   
ATOM   5060  CG1 VAL A 535      -6.788 -22.806 -17.460  1.00 10.00      A   
ATOM   5061  CG2 VAL A 535      -9.172 -22.036 -17.451  1.00 10.00      A   
ATOM   5062  C   VAL A 535      -6.028 -20.064 -18.517  1.00 10.00      A   
ATOM   5063  O   VAL A 535      -5.801 -20.593 -19.609  1.00 10.00      A   
ATOM   5064  N   GLU A 536      -5.205 -19.191 -17.958  1.00 10.00      A   
ATOM   5065  HN  GLU A 536      -5.448 -18.786 -17.095  1.00 10.00      A   
ATOM   5066  CA  GLU A 536      -3.945 -18.827 -18.585  1.00 10.00      A   
ATOM   5067  CB  GLU A 536      -3.610 -17.356 -18.327  1.00 10.00      A   
ATOM   5068  CG  GLU A 536      -4.564 -16.365 -18.981  1.00 10.00      A   
ATOM   5069  CD  GLU A 536      -4.114 -14.927 -18.804  1.00 10.00      A   
ATOM   5070  OE1 GLU A 536      -3.174 -14.687 -18.020  1.00 10.00      A   
ATOM   5071  OE2 GLU A 536      -4.695 -14.026 -19.442  1.00 10.00      A   
ATOM   5072  C   GLU A 536      -2.814 -19.728 -18.100  1.00 10.00      A   
ATOM   5073  O   GLU A 536      -2.439 -19.701 -16.925  1.00 10.00      A   
ATOM   5074  N   VAL A 537      -2.286 -20.534 -19.004  1.00 10.00      A   
ATOM   5075  HN  VAL A 537      -2.633 -20.518 -19.926  1.00 10.00      A   
ATOM   5076  CA  VAL A 537      -1.199 -21.441 -18.677  1.00 10.00      A   
ATOM   5077  CB  VAL A 537      -1.245 -22.702 -19.565  1.00 10.00      A   
ATOM   5078  CG1 VAL A 537      -0.136 -23.671 -19.180  1.00 10.00      A   
ATOM   5079  CG2 VAL A 537      -2.606 -23.372 -19.468  1.00 10.00      A   
ATOM   5080  C   VAL A 537       0.140 -20.747 -18.870  1.00 10.00      A   
ATOM   5081  O   VAL A 537       0.404 -20.184 -19.931  1.00 10.00      A   
ATOM   5082  N   ILE A 538       0.979 -20.797 -17.843  1.00 10.00      A   
ATOM   5083  HN  ILE A 538       0.711 -21.284 -17.031  1.00 10.00      A   
ATOM   5084  CA  ILE A 538       2.298 -20.176 -17.892  1.00 10.00      A   
ATOM   5085  CB  ILE A 538       2.523 -19.227 -16.694  1.00 10.00      A   
ATOM   5086  CG1 ILE A 538       1.302 -18.331 -16.469  1.00 10.00      A   
ATOM   5087  CG2 ILE A 538       3.771 -18.386 -16.910  1.00 10.00      A   
ATOM   5088  CD1 ILE A 538       1.340 -17.570 -15.161  1.00 10.00      A   
ATOM   5089  C   ILE A 538       3.378 -21.258 -17.872  1.00 10.00      A   
ATOM   5090  O   ILE A 538       3.707 -21.804 -16.814  1.00 10.00      A   
ATOM   5091  N   ASP A 539       3.930 -21.557 -19.035  1.00 10.00      A   
ATOM   5092  HN  ASP A 539       3.658 -21.058 -19.836  1.00 10.00      A   
ATOM   5093  CA  ASP A 539       4.956 -22.592 -19.154  1.00 10.00      A   
ATOM   5094  CB  ASP A 539       4.380 -23.819 -19.865  1.00 10.00      A   
ATOM   5095  CG  ASP A 539       5.119 -25.098 -19.538  1.00 10.00      A   
ATOM   5096  OD1 ASP A 539       4.604 -25.895 -18.721  1.00 10.00      A   
ATOM   5097  OD2 ASP A 539       6.202 -25.328 -20.108  1.00 10.00      A   
ATOM   5098  C   ASP A 539       6.167 -22.063 -19.913  1.00 10.00      A   
ATOM   5099  O   ASP A 539       6.020 -21.364 -20.917  1.00 10.00      A   
ATOM   5100  N   GLU A 540       7.361 -22.391 -19.430  1.00 10.00      A   
ATOM   5101  HN  GLU A 540       7.417 -22.957 -18.623  1.00 10.00      A   
ATOM   5102  CA  GLU A 540       8.592 -21.931 -20.059  1.00 10.00      A   
ATOM   5103  CB  GLU A 540       9.562 -21.394 -19.011  1.00 10.00      A   
ATOM   5104  CG  GLU A 540       9.061 -20.191 -18.241  1.00 10.00      A   
ATOM   5105  CD  GLU A 540      10.152 -19.583 -17.389  1.00 10.00      A   
ATOM   5106  OE1 GLU A 540      10.619 -20.257 -16.442  1.00 10.00      A   
ATOM   5107  OE2 GLU A 540      10.561 -18.434 -17.669  1.00 10.00      A   
ATOM   5108  C   GLU A 540       9.278 -23.040 -20.849  1.00 10.00      A   
ATOM   5109  O   GLU A 540      10.320 -22.815 -21.471  1.00 10.00      A   
ATOM   5110  N   ARG A 541       8.695 -24.227 -20.841  1.00 10.00      A   
ATOM   5111  HN  ARG A 541       7.840 -24.343 -20.370  1.00 10.00      A   
ATOM   5112  CA  ARG A 541       9.277 -25.358 -21.549  1.00 10.00      A   
ATOM   5113  CB  ARG A 541       9.040 -26.661 -20.781  1.00 10.00      A   
ATOM   5114  CG  ARG A 541       9.423 -26.602 -19.313  1.00 10.00      A   
ATOM   5115  CD  ARG A 541       8.231 -26.911 -18.423  1.00 10.00      A   
ATOM   5116  NE  ARG A 541       8.064 -28.342 -18.177  1.00 10.00      A   
ATOM   5117  HE  ARG A 541       8.843 -28.921 -18.347  1.00 10.00      A   
ATOM   5118  CZ  ARG A 541       6.939 -28.901 -17.730  1.00 10.00      A   
ATOM   5119  NH1 ARG A 541       5.863 -28.155 -17.485  1.00 10.00      A   
ATOM   5120 HH11 ARG A 541       5.884 -27.120 -17.649  1.00 10.00      A   
ATOM   5121 HH12 ARG A 541       4.991 -28.601 -17.129  1.00 10.00      A   
ATOM   5122  NH2 ARG A 541       6.886 -30.214 -17.535  1.00 10.00      A   
ATOM   5123 HH21 ARG A 541       6.012 -30.657 -17.177  1.00 10.00      A   
ATOM   5124 HH22 ARG A 541       7.722 -30.809 -17.735  1.00 10.00      A   
ATOM   5125  C   ARG A 541       8.703 -25.464 -22.957  1.00 10.00      A   
ATOM   5126  O   ARG A 541       8.537 -26.564 -23.494  1.00 10.00      A   
ATOM   5127  N   GLY A 542       8.414 -24.315 -23.552  1.00 10.00      A   
ATOM   5128  HN  GLY A 542       8.572 -23.475 -23.074  1.00 10.00      A   
ATOM   5129  CA  GLY A 542       7.861 -24.288 -24.888  1.00 10.00      A   
ATOM   5130  C   GLY A 542       6.363 -24.506 -24.887  1.00 10.00      A   
ATOM   5131  O   GLY A 542       5.737 -24.568 -23.825  1.00 10.00      A   
ATOM   5132  N   ALA A 543       5.789 -24.617 -26.078  1.00 10.00      A   
ATOM   5133  HN  ALA A 543       6.346 -24.551 -26.883  1.00 10.00      A   
ATOM   5134  CA  ALA A 543       4.362 -24.836 -26.218  1.00 10.00      A   
ATOM   5135  CB  ALA A 543       3.938 -24.667 -27.673  1.00 10.00      A   
ATOM   5136  C   ALA A 543       3.997 -26.223 -25.709  1.00 10.00      A   
ATOM   5137  O   ALA A 543       4.522 -27.228 -26.193  1.00 10.00      A   
ATOM   5138  N   PRO A 544       3.093 -26.296 -24.722  1.00 10.00      A   
ATOM   5139  CA  PRO A 544       2.655 -27.568 -24.133  1.00 10.00      A   
ATOM   5140  CB  PRO A 544       1.693 -27.140 -23.018  1.00 10.00      A   
ATOM   5141  CG  PRO A 544       2.014 -25.706 -22.762  1.00 10.00      A   
ATOM   5142  CD  PRO A 544       2.435 -25.145 -24.087  1.00 10.00      A   
ATOM   5143  C   PRO A 544       1.924 -28.440 -25.149  1.00 10.00      A   
ATOM   5144  O   PRO A 544       1.689 -29.623 -24.911  1.00 10.00      A   
ATOM   5145  N   ASP A 545       1.581 -27.846 -26.288  1.00 10.00      A   
ATOM   5146  HN  ASP A 545       1.804 -26.902 -26.413  1.00 10.00      A   
ATOM   5147  CA  ASP A 545       0.881 -28.560 -27.355  1.00 10.00      A   
ATOM   5148  CB  ASP A 545       0.435 -27.589 -28.453  1.00 10.00      A   
ATOM   5149  CG  ASP A 545      -0.540 -28.209 -29.434  1.00 10.00      A   
ATOM   5150  OD1 ASP A 545      -0.097 -28.905 -30.373  1.00 10.00      A   
ATOM   5151  OD2 ASP A 545      -1.759 -27.988 -29.278  1.00 10.00      A   
ATOM   5152  C   ASP A 545       1.766 -29.651 -27.949  1.00 10.00      A   
ATOM   5153  O   ASP A 545       1.275 -30.660 -28.453  1.00 10.00      A   
ATOM   5154  N   SER A 546       3.076 -29.446 -27.869  1.00 10.00      A   
ATOM   5155  HN  SER A 546       3.404 -28.620 -27.455  1.00 10.00      A   
ATOM   5156  CA  SER A 546       4.039 -30.407 -28.389  1.00 10.00      A   
ATOM   5157  CB  SER A 546       5.336 -29.686 -28.778  1.00 10.00      A   
ATOM   5158  OG  SER A 546       5.160 -28.276 -28.751  1.00 10.00      A   
ATOM   5159  HG  SER A 546       5.632 -27.909 -27.993  1.00 10.00      A   
ATOM   5160  C   SER A 546       4.330 -31.495 -27.354  1.00 10.00      A   
ATOM   5161  O   SER A 546       5.136 -32.395 -27.589  1.00 10.00      A   
ATOM   5162  N   ARG A 547       3.656 -31.415 -26.214  1.00 10.00      A   
ATOM   5163  HN  ARG A 547       2.990 -30.702 -26.094  1.00 10.00      A   
ATOM   5164  CA  ARG A 547       3.848 -32.374 -25.145  1.00 10.00      A   
ATOM   5165  CB  ARG A 547       4.314 -31.650 -23.873  1.00 10.00      A   
ATOM   5166  CG  ARG A 547       5.361 -30.572 -24.119  1.00 10.00      A   
ATOM   5167  CD  ARG A 547       6.018 -30.108 -22.827  1.00 10.00      A
[truncated: 221,457 more chars]
