# Supplementary material for: Flexibility of intrinsically disordered degrons in AUX/IAA proteins reinforces auxin co-receptor assemblies
Source: Nat Commun. 2020 May 8;11:2277. doi: 10.1038/s41467-020-16147-2 (PMC7210949; doi:10.1038/s41467-020-16147-2)
Supplement: Supplementary file 11 — Supplementary Data 8 [file 41467_2020_16147_MOESM11_ESM.gz › disvis_haddock_files/IAA07/cluster3_2.pdb]

REMARK FILENAME="complex_80w.pdb0"
REMARK ===============================================================
REMARK HADDOCK run for complex
REMARK initial structure: complex_80.pdb
REMARK final NOE weights: unambig 50 amb: 50
REMARK ===============================================================
REMARK            total,bonds,angles,improper,dihe,vdw,elec,air,cdih,coup,rdcs,vean,dani,xpcs,rg
REMARK energies: -12.3758, 0, 0, 0, 0, -53.4561, -380.113, 421.193, 0, 0, 0, 0, 0, 0, 0
REMARK ===============================================================
REMARK            bonds,angles,impropers,dihe,air,cdih,coup,rdcs,vean,dani,xpcs
REMARK rms-dev.: 0,0,0,0,1.31771,0,0, 0, 0, 0, 0
REMARK ===============================================================
REMARK               air,cdih,coup,rdcs,vean,dani,xpcs
REMARK               >0.3,>5,>1,>0,>5,>0.2,>0.2
REMARK violations.: 12, 0, 0, 0, 0, 0, 0
REMARK ===============================================================
REMARK                        CVpartition#,violations,rms
REMARK AIRs cross-validation: 1, 26, 2.08771
REMARK ===============================================================
REMARK NCS energy: 0
REMARK ===============================================================
REMARK Symmetry energy: 0
REMARK ===============================================================
REMARK Desolvation energy: 31.9306
REMARK Internal energy free molecules: -17369.3
REMARK Internal energy complex: -33472.2
REMARK Binding energy: -16504.5
REMARK ===============================================================
REMARK buried surface area: 2234.86
REMARK ===============================================================
REMARK water - chain1: 0 0 0
REMARK water - chain2: 0 0 0
REMARK water - chain3: 0 0 0
REMARK water - chain4: 0 0 0
REMARK water - chain5: 0 0 0
REMARK water - chain6: 0 0 0
REMARK ===============================================================
REMARK water - water: 0 0 0
REMARK ===============================================================
REMARK DATE:10-Dec-2019  16:11:55       created by user: enm009
REMARK VERSION:1.3U
ATOM      1  N   PHE A   9     -38.832  -8.779   5.559  1.00 10.00      A   
ATOM      2  HN  PHE A   9     -39.065  -8.825   6.511  1.00 10.00      A   
ATOM      3  CA  PHE A   9     -38.237  -9.946   4.923  1.00 10.00      A   
ATOM      4  CB  PHE A   9     -37.348  -9.519   3.752  1.00 10.00      A   
ATOM      5  CG  PHE A   9     -38.029  -8.605   2.772  1.00 10.00      A   
ATOM      6  CD1 PHE A   9     -37.592  -7.302   2.604  1.00 10.00      A   
ATOM      7  CD2 PHE A   9     -39.109  -9.049   2.026  1.00 10.00      A   
ATOM      8  CE1 PHE A   9     -38.216  -6.453   1.711  1.00 10.00      A   
ATOM      9  CE2 PHE A   9     -39.739  -8.205   1.130  1.00 10.00      A   
ATOM     10  CZ  PHE A   9     -39.293  -6.905   0.972  1.00 10.00      A   
ATOM     11  C   PHE A   9     -37.428 -10.756   5.936  1.00 10.00      A   
ATOM     12  O   PHE A   9     -36.936 -10.204   6.924  1.00 10.00      A   
ATOM     13  N   PRO A  10     -37.303 -12.079   5.711  1.00 10.00      A   
ATOM     14  CA  PRO A  10     -36.544 -12.979   6.596  1.00 10.00      A   
ATOM     15  CB  PRO A  10     -36.586 -14.321   5.860  1.00 10.00      A   
ATOM     16  CG  PRO A  10     -37.816 -14.246   5.025  1.00 10.00      A   
ATOM     17  CD  PRO A  10     -37.919 -12.812   4.589  1.00 10.00      A   
ATOM     18  C   PRO A  10     -35.095 -12.520   6.790  1.00 10.00      A   
ATOM     19  O   PRO A  10     -34.505 -11.899   5.899  1.00 10.00      A   
ATOM     20  N   GLU A  11     -34.535 -12.842   7.954  1.00 10.00      A   
ATOM     21  HN  GLU A  11     -35.063 -13.353   8.608  1.00 10.00      A   
ATOM     22  CA  GLU A  11     -33.169 -12.458   8.303  1.00 10.00      A   
ATOM     23  CB  GLU A  11     -32.788 -13.013   9.680  1.00 10.00      A   
ATOM     24  CG  GLU A  11     -33.892 -12.949  10.724  1.00 10.00      A   
ATOM     25  CD  GLU A  11     -34.226 -11.538  11.158  1.00 10.00      A   
ATOM     26  OE1 GLU A  11     -33.426 -10.937  11.907  1.00 10.00      A   
ATOM     27  OE2 GLU A  11     -35.298 -11.031  10.763  1.00 10.00      A   
ATOM     28  C   GLU A  11     -32.154 -12.935   7.265  1.00 10.00      A   
ATOM     29  O   GLU A  11     -31.364 -12.144   6.753  1.00 10.00      A   
ATOM     30  N   GLU A  12     -32.197 -14.224   6.948  1.00 10.00      A   
ATOM     31  HN  GLU A  12     -32.880 -14.799   7.368  1.00 10.00      A   
ATOM     32  CA  GLU A  12     -31.266 -14.813   5.988  1.00 10.00      A   
ATOM     33  CB  GLU A  12     -31.388 -16.340   5.946  1.00 10.00      A   
ATOM     34  CG  GLU A  12     -32.804 -16.860   5.748  1.00 10.00      A   
ATOM     35  CD  GLU A  12     -33.543 -17.025   7.058  1.00 10.00      A   
ATOM     36  OE1 GLU A  12     -33.537 -18.147   7.603  1.00 10.00      A   
ATOM     37  OE2 GLU A  12     -34.124 -16.033   7.550  1.00 10.00      A   
ATOM     38  C   GLU A  12     -31.417 -14.220   4.592  1.00 10.00      A   
ATOM     39  O   GLU A  12     -30.428 -14.050   3.878  1.00 10.00      A   
ATOM     40  N   VAL A  13     -32.651 -13.896   4.213  1.00 10.00      A   
ATOM     41  HN  VAL A  13     -33.395 -14.046   4.833  1.00 10.00      A   
ATOM     42  CA  VAL A  13     -32.921 -13.318   2.903  1.00 10.00      A   
ATOM     43  CB  VAL A  13     -34.435 -13.127   2.662  1.00 10.00      A   
ATOM     44  CG1 VAL A  13     -34.692 -12.274   1.427  1.00 10.00      A   
ATOM     45  CG2 VAL A  13     -35.116 -14.478   2.515  1.00 10.00      A   
ATOM     46  C   VAL A  13     -32.195 -11.985   2.758  1.00 10.00      A   
ATOM     47  O   VAL A  13     -31.453 -11.772   1.801  1.00 10.00      A   
ATOM     48  N   LEU A  14     -32.386 -11.108   3.737  1.00 10.00      A   
ATOM     49  HN  LEU A  14     -32.970 -11.351   4.490  1.00 10.00      A   
ATOM     50  CA  LEU A  14     -31.749  -9.795   3.724  1.00 10.00      A   
ATOM     51  CB  LEU A  14     -32.308  -8.914   4.845  1.00 10.00      A   
ATOM     52  CG  LEU A  14     -33.787  -8.540   4.715  1.00 10.00      A   
ATOM     53  CD1 LEU A  14     -34.296  -7.903   5.995  1.00 10.00      A   
ATOM     54  CD2 LEU A  14     -34.003  -7.613   3.530  1.00 10.00      A   
ATOM     55  C   LEU A  14     -30.235  -9.924   3.840  1.00 10.00      A   
ATOM     56  O   LEU A  14     -29.486  -9.207   3.173  1.00 10.00      A   
ATOM     57  N   GLU A  15     -29.789 -10.851   4.680  1.00 10.00      A   
ATOM     58  HN  GLU A  15     -30.440 -11.386   5.192  1.00 10.00      A   
ATOM     59  CA  GLU A  15     -28.365 -11.083   4.879  1.00 10.00      A   
ATOM     60  CB  GLU A  15     -28.153 -12.135   5.967  1.00 10.00      A   
ATOM     61  CG  GLU A  15     -26.698 -12.424   6.287  1.00 10.00      A   
ATOM     62  CD  GLU A  15     -26.532 -13.665   7.131  1.00 10.00      A   
ATOM     63  OE1 GLU A  15     -26.726 -14.781   6.604  1.00 10.00      A   
ATOM     64  OE2 GLU A  15     -26.202 -13.532   8.326  1.00 10.00      A   
ATOM     65  C   GLU A  15     -27.699 -11.530   3.579  1.00 10.00      A   
ATOM     66  O   GLU A  15     -26.581 -11.117   3.270  1.00 10.00      A   
ATOM     67  N   HIS A  16     -28.397 -12.361   2.813  1.00 10.00      A   
ATOM     68  HN  HIS A  16     -29.290 -12.648   3.107  1.00 10.00      A   
ATOM     69  CA  HIS A  16     -27.868 -12.860   1.551  1.00 10.00      A   
ATOM     70  CB  HIS A  16     -28.752 -13.981   0.997  1.00 10.00      A   
ATOM     71  CG  HIS A  16     -28.060 -14.877   0.010  1.00 10.00      A   
ATOM     72  ND1 HIS A  16     -27.295 -15.945   0.428  1.00 10.00      A   
ATOM     73  CD2 HIS A  16     -28.041 -14.818  -1.347  1.00 10.00      A   
ATOM     74  CE1 HIS A  16     -26.830 -16.507  -0.673  1.00 10.00      A   
ATOM     75  NE2 HIS A  16     -27.251 -15.859  -1.767  1.00 10.00      A   
ATOM     76  HE2 HIS A  16     -27.027 -16.085  -2.705  1.00 10.00      A   
ATOM     77  C   HIS A  16     -27.734 -11.729   0.537  1.00 10.00      A   
ATOM     78  O   HIS A  16     -26.761 -11.666  -0.213  1.00 10.00      A   
ATOM     79  N   VAL A  17     -28.705 -10.823   0.529  1.00 10.00      A   
ATOM     80  HN  VAL A  17     -29.461 -10.927   1.150  1.00 10.00      A   
ATOM     81  CA  VAL A  17     -28.686  -9.692  -0.388  1.00 10.00      A   
ATOM     82  CB  VAL A  17     -29.978  -8.850  -0.267  1.00 10.00      A   
ATOM     83  CG1 VAL A  17     -29.962  -7.685  -1.243  1.00 10.00      A   
ATOM     84  CG2 VAL A  17     -31.205  -9.716  -0.501  1.00 10.00      A   
ATOM     85  C   VAL A  17     -27.473  -8.798  -0.126  1.00 10.00      A   
ATOM     86  O   VAL A  17     -26.879  -8.249  -1.057  1.00 10.00      A   
ATOM     87  N   PHE A  18     -27.091  -8.687   1.144  1.00 10.00      A   
ATOM     88  HN  PHE A  18     -27.585  -9.183   1.833  1.00 10.00      A   
ATOM     89  CA  PHE A  18     -25.963  -7.849   1.543  1.00 10.00      A   
ATOM     90  CB  PHE A  18     -25.987  -7.570   3.054  1.00 10.00      A   
ATOM     91  CG  PHE A  18     -27.213  -6.843   3.539  1.00 10.00      A   
ATOM     92  CD1 PHE A  18     -27.693  -7.050   4.823  1.00 10.00      A   
ATOM     93  CD2 PHE A  18     -27.886  -5.957   2.714  1.00 10.00      A   
ATOM     94  CE1 PHE A  18     -28.821  -6.392   5.272  1.00 10.00      A   
ATOM     95  CE2 PHE A  18     -29.014  -5.296   3.159  1.00 10.00      A   
ATOM     96  CZ  PHE A  18     -29.483  -5.513   4.439  1.00 10.00      A   
ATOM     97  C   PHE A  18     -24.613  -8.451   1.150  1.00 10.00      A   
ATOM     98  O   PHE A  18     -23.593  -7.762   1.187  1.00 10.00      A   
ATOM     99  N   SER A  19     -24.602  -9.725   0.762  1.00 10.00      A   
ATOM    100  HN  SER A  19     -25.447 -10.226   0.726  1.00 10.00      A   
ATOM    101  CA  SER A  19     -23.354 -10.389   0.381  1.00 10.00      A   
ATOM    102  CB  SER A  19     -23.527 -11.914   0.319  1.00 10.00      A   
ATOM    103  OG  SER A  19     -24.263 -12.314  -0.828  1.00 10.00      A   
ATOM    104  HG  SER A  19     -25.210 -12.215  -0.652  1.00 10.00      A   
ATOM    105  C   SER A  19     -22.818  -9.860  -0.946  1.00 10.00      A   
ATOM    106  O   SER A  19     -21.621  -9.951  -1.234  1.00 10.00      A   
ATOM    107  N   PHE A  20     -23.707  -9.282  -1.738  1.00 10.00      A   
ATOM    108  HN  PHE A  20     -24.639  -9.213  -1.436  1.00 10.00      A   
ATOM    109  CA  PHE A  20     -23.339  -8.746  -3.041  1.00 10.00      A   
ATOM    110  CB  PHE A  20     -24.479  -8.947  -4.043  1.00 10.00      A   
ATOM    111  CG  PHE A  20     -24.918 -10.379  -4.174  1.00 10.00      A   
ATOM    112  CD1 PHE A  20     -26.145 -10.789  -3.682  1.00 10.00      A   
ATOM    113  CD2 PHE A  20     -24.096 -11.314  -4.779  1.00 10.00      A   
ATOM    114  CE1 PHE A  20     -26.545 -12.106  -3.791  1.00 10.00      A   
ATOM    115  CE2 PHE A  20     -24.491 -12.633  -4.893  1.00 10.00      A   
ATOM    116  CZ  PHE A  20     -25.717 -13.030  -4.397  1.00 10.00      A   
ATOM    117  C   PHE A  20     -22.956  -7.275  -2.953  1.00 10.00      A   
ATOM    118  O   PHE A  20     -22.666  -6.636  -3.966  1.00 10.00      A   
ATOM    119  N   ILE A  21     -22.947  -6.746  -1.735  1.00 10.00      A   
ATOM    120  HN  ILE A  21     -23.170  -7.315  -0.967  1.00 10.00      A   
ATOM    121  CA  ILE A  21     -22.595  -5.351  -1.504  1.00 10.00      A   
ATOM    122  CB  ILE A  21     -23.786  -4.549  -0.936  1.00 10.00      A   
ATOM    123  CG1 ILE A  21     -25.024  -4.733  -1.820  1.00 10.00      A   
ATOM    124  CG2 ILE A  21     -23.430  -3.071  -0.822  1.00 10.00      A   
ATOM    125  CD1 ILE A  21     -26.294  -4.151  -1.234  1.00 10.00      A   
ATOM    126  C   ILE A  21     -21.412  -5.253  -0.544  1.00 10.00      A   
ATOM    127  O   ILE A  21     -21.580  -5.330   0.676  1.00 10.00      A   
ATOM    128  N   GLN A  22     -20.216  -5.092  -1.105  1.00 10.00      A   
ATOM    129  HN  GLN A  22     -20.154  -5.043  -2.083  1.00 10.00      A   
ATOM    130  CA  GLN A  22     -18.993  -4.992  -0.314  1.00 10.00      A   
ATOM    131  CB  GLN A  22     -17.891  -5.875  -0.908  1.00 10.00      A   
ATOM    132  CG  GLN A  22     -18.218  -7.360  -0.933  1.00 10.00      A   
ATOM    133  CD  GLN A  22     -17.079  -8.216  -0.408  1.00 10.00      A   
ATOM    134  OE1 GLN A  22     -17.299  -9.295   0.140  1.00 10.00      A   
ATOM    135  NE2 GLN A  22     -15.854  -7.744  -0.574  1.00 10.00      A   
ATOM    136 HE21 GLN A  22     -15.745  -6.877  -1.023  1.00 10.00      A   
ATOM    137 HE22 GLN A  22     -15.103  -8.274  -0.227  1.00 10.00      A   
ATOM    138  C   GLN A  22     -18.505  -3.550  -0.229  1.00 10.00      A   
ATOM    139  O   GLN A  22     -17.534  -3.250   0.475  1.00 10.00      A   
ATOM    140  N   LEU A  23     -19.172  -2.658  -0.954  1.00 10.00      A   
ATOM    141  HN  LEU A  23     -19.925  -2.955  -1.502  1.00 10.00      A   
ATOM    142  CA  LEU A  23     -18.799  -1.249  -0.948  1.00 10.00      A   
ATOM    143  CB  LEU A  23     -19.510  -0.482  -2.063  1.00 10.00      A   
ATOM    144  CG  LEU A  23     -18.906   0.875  -2.438  1.00 10.00      A   
ATOM    145  CD1 LEU A  23     -17.504   0.701  -2.994  1.00 10.00      A   
ATOM    146  CD2 LEU A  23     -19.791   1.596  -3.441  1.00 10.00      A   
ATOM    147  C   LEU A  23     -19.100  -0.623   0.410  1.00 10.00      A   
ATOM    148  O   LEU A  23     -20.240  -0.657   0.879  1.00 10.00      A   
ATOM    149  N   ASP A  24     -18.073  -0.050   1.026  1.00 10.00      A   
ATOM    150  HN  ASP A  24     -17.199  -0.040   0.578  1.00 10.00      A   
ATOM    151  CA  ASP A  24     -18.192   0.570   2.345  1.00 10.00      A   
ATOM    152  CB  ASP A  24     -16.834   1.110   2.812  1.00 10.00      A   
ATOM    153  CG  ASP A  24     -15.670   0.235   2.387  1.00 10.00      A   
ATOM    154  OD1 ASP A  24     -15.251  -0.641   3.171  1.00 10.00      A   
ATOM    155  OD2 ASP A  24     -15.171   0.411   1.253  1.00 10.00      A   
ATOM    156  C   ASP A  24     -19.224   1.691   2.351  1.00 10.00      A   
ATOM    157  O   ASP A  24     -20.095   1.740   3.219  1.00 10.00      A   
ATOM    158  N   LYS A  25     -19.126   2.583   1.369  1.00 10.00      A   
ATOM    159  HN  LYS A  25     -18.408   2.483   0.705  1.00 10.00      A   
ATOM    160  CA  LYS A  25     -20.043   3.713   1.255  1.00 10.00      A   
ATOM    161  CB  LYS A  25     -19.664   4.600   0.068  1.00 10.00      A   
ATOM    162  CG  LYS A  25     -18.342   5.341   0.229  1.00 10.00      A   
ATOM    163  CD  LYS A  25     -18.088   6.263  -0.952  1.00 10.00      A   
ATOM    164  CE  LYS A  25     -16.786   7.036  -0.805  1.00 10.00      A   
ATOM    165  NZ  LYS A  25     -16.535   7.905  -1.987  1.00 10.00      A   
ATOM    166  HZ1 LYS A  25     -15.598   8.353  -1.912  1.00 10.00      A   
ATOM    167  HZ2 LYS A  25     -17.258   8.650  -2.047  1.00 10.00      A   
ATOM    168  HZ3 LYS A  25     -16.566   7.341  -2.860  1.00 10.00      A   
ATOM    169  C   LYS A  25     -21.498   3.259   1.133  1.00 10.00      A   
ATOM    170  O   LYS A  25     -22.382   3.805   1.795  1.00 10.00      A   
ATOM    171  N   ASP A  26     -21.743   2.253   0.297  1.00 10.00      A   
ATOM    172  HN  ASP A  26     -20.997   1.842  -0.189  1.00 10.00      A   
ATOM    173  CA  ASP A  26     -23.100   1.742   0.098  1.00 10.00      A   
ATOM    174  CB  ASP A  26     -23.188   0.834  -1.132  1.00 10.00      A   
ATOM    175  CG  ASP A  26     -23.583   1.595  -2.385  1.00 10.00      A   
ATOM    176  OD1 ASP A  26     -24.292   2.617  -2.271  1.00 10.00      A   
ATOM    177  OD2 ASP A  26     -23.179   1.181  -3.491  1.00 10.00      A   
ATOM    178  C   ASP A  26     -23.607   1.019   1.338  1.00 10.00      A   
ATOM    179  O   ASP A  26     -24.786   1.100   1.678  1.00 10.00      A   
ATOM    180  N   ARG A  27     -22.705   0.321   2.017  1.00 10.00      A   
ATOM    181  HN  ARG A  27     -21.782   0.288   1.689  1.00 10.00      A   
ATOM    182  CA  ARG A  27     -23.051  -0.406   3.235  1.00 10.00      A   
ATOM    183  CB  ARG A  27     -21.842  -1.186   3.764  1.00 10.00      A   
ATOM    184  CG  ARG A  27     -21.703  -2.594   3.203  1.00 10.00      A   
ATOM    185  CD  ARG A  27     -22.869  -3.472   3.625  1.00 10.00      A   
ATOM    186  NE  ARG A  27     -22.667  -4.874   3.268  1.00 10.00      A   
ATOM    187  HE  ARG A  27     -22.557  -5.086   2.312  1.00 10.00      A   
ATOM    188  CZ  ARG A  27     -22.606  -5.866   4.155  1.00 10.00      A   
ATOM    189  NH1 ARG A  27     -22.720  -5.618   5.453  1.00 10.00      A   
ATOM    190 HH11 ARG A  27     -22.858  -4.634   5.800  1.00 10.00      A   
ATOM    191 HH12 ARG A  27     -22.674  -6.398   6.138  1.00 10.00      A   
ATOM    192  NH2 ARG A  27     -22.451  -7.113   3.738  1.00 10.00      A   
ATOM    193 HH21 ARG A  27     -22.381  -7.326   2.719  1.00 10.00      A   
ATOM    194 HH22 ARG A  27     -22.397  -7.894   4.431  1.00 10.00      A   
ATOM    195  C   ARG A  27     -23.552   0.566   4.299  1.00 10.00      A   
ATOM    196  O   ARG A  27     -24.500   0.274   5.030  1.00 10.00      A   
ATOM    197  N   ASN A  28     -22.914   1.730   4.362  1.00 10.00      A   
ATOM    198  HN  ASN A  28     -22.159   1.892   3.751  1.00 10.00      A   
ATOM    199  CA  ASN A  28     -23.290   2.766   5.318  1.00 10.00      A   
ATOM    200  CB  ASN A  28     -22.318   3.951   5.259  1.00 10.00      A   
ATOM    201  CG  ASN A  28     -20.954   3.626   5.844  1.00 10.00      A   
ATOM    202  OD1 ASN A  28     -20.813   2.703   6.652  1.00 10.00      A   
ATOM    203  ND2 ASN A  28     -19.945   4.387   5.450  1.00 10.00      A   
ATOM    204 HD21 ASN A  28     -20.125   5.111   4.805  1.00 10.00      A   
ATOM    205 HD22 ASN A  28     -19.049   4.198   5.815  1.00 10.00      A   
ATOM    206  C   ASN A  28     -24.718   3.244   5.066  1.00 10.00      A   
ATOM    207  O   ASN A  28     -25.504   3.403   5.999  1.00 10.00      A   
ATOM    208  N   SER A  29     -25.057   3.444   3.796  1.00 10.00      A   
ATOM    209  HN  SER A  29     -24.397   3.277   3.090  1.00 10.00      A   
ATOM    210  CA  SER A  29     -26.388   3.901   3.424  1.00 10.00      A   
ATOM    211  CB  SER A  29     -26.472   4.119   1.911  1.00 10.00      A   
ATOM    212  OG  SER A  29     -25.431   4.977   1.468  1.00 10.00      A   
ATOM    213  HG  SER A  29     -25.330   4.889   0.511  1.00 10.00      A   
ATOM    214  C   SER A  29     -27.453   2.906   3.880  1.00 10.00      A   
ATOM    215  O   SER A  29     -28.525   3.298   4.339  1.00 10.00      A   
ATOM    216  N   VAL A  30     -27.133   1.620   3.783  1.00 10.00      A   
ATOM    217  HN  VAL A  30     -26.251   1.376   3.431  1.00 10.00      A   
ATOM    218  CA  VAL A  30     -28.057   0.563   4.185  1.00 10.00      A   
ATOM    219  CB  VAL A  30     -27.506  -0.841   3.847  1.00 10.00      A   
ATOM    220  CG1 VAL A  30     -28.492  -1.927   4.249  1.00 10.00      A   
ATOM    221  CG2 VAL A  30     -27.169  -0.948   2.369  1.00 10.00      A   
ATOM    222  C   VAL A  30     -28.369   0.638   5.680  1.00 10.00      A   
ATOM    223  O   VAL A  30     -29.515   0.477   6.092  1.00 10.00      A   
ATOM    224  N   SER A  31     -27.353   0.915   6.488  1.00 10.00      A   
ATOM    225  HN  SER A  31     -26.459   1.051   6.106  1.00 10.00      A   
ATOM    226  CA  SER A  31     -27.532   0.999   7.935  1.00 10.00      A   
ATOM    227  CB  SER A  31     -26.179   0.935   8.651  1.00 10.00      A   
ATOM    228  OG  SER A  31     -25.278   1.920   8.165  1.00 10.00      A   
ATOM    229  HG  SER A  31     -25.657   2.350   7.388  1.00 10.00      A   
ATOM    230  C   SER A  31     -28.317   2.246   8.361  1.00 10.00      A   
ATOM    231  O   SER A  31     -28.595   2.438   9.544  1.00 10.00      A   
ATOM    232  N   LEU A  32     -28.685   3.082   7.401  1.00 10.00      A   
ATOM    233  HN  LEU A  32     -28.462   2.872   6.465  1.00 10.00      A   
ATOM    234  CA  LEU A  32     -29.425   4.303   7.705  1.00 10.00      A   
ATOM    235  CB  LEU A  32     -28.695   5.527   7.152  1.00 10.00      A   
ATOM    236  CG  LEU A  32     -27.760   6.249   8.126  1.00 10.00      A   
ATOM    237  CD1 LEU A  32     -26.810   7.169   7.376  1.00 10.00      A   
ATOM    238  CD2 LEU A  32     -28.565   7.038   9.149  1.00 10.00      A   
ATOM    239  C   LEU A  32     -30.864   4.260   7.192  1.00 10.00      A   
ATOM    240  O   LEU A  32     -31.621   5.217   7.357  1.00 10.00      A   
ATOM    241  N   VAL A  33     -31.255   3.153   6.578  1.00 10.00      A   
ATOM    242  HN  VAL A  33     -30.625   2.411   6.471  1.00 10.00      A   
ATOM    243  CA  VAL A  33     -32.614   3.028   6.058  1.00 10.00      A   
ATOM    244  CB  VAL A  33     -32.730   1.994   4.916  1.00 10.00      A   
ATOM    245  CG1 VAL A  33     -31.754   2.331   3.805  1.00 10.00      A   
ATOM    246  CG2 VAL A  33     -32.511   0.573   5.414  1.00 10.00      A   
ATOM    247  C   VAL A  33     -33.619   2.726   7.172  1.00 10.00      A   
ATOM    248  O   VAL A  33     -34.729   3.260   7.172  1.00 10.00      A   
ATOM    249  N   CYS A  34     -33.203   1.891   8.123  1.00 10.00      A   
ATOM    250  HN  CYS A  34     -32.301   1.520   8.061  1.00 10.00      A   
ATOM    251  CA  CYS A  34     -34.037   1.502   9.255  1.00 10.00      A   
ATOM    252  CB  CYS A  34     -35.220   0.647   8.791  1.00 10.00      A   
ATOM    253  SG  CYS A  34     -34.760  -0.851   7.890  1.00 10.00      A   
ATOM    254  HG  CYS A  34     -34.720  -0.555   6.597  1.00 10.00      A   
ATOM    255  C   CYS A  34     -33.197   0.737  10.272  1.00 10.00      A   
ATOM    256  O   CYS A  34     -32.112   0.243   9.938  1.00 10.00      A   
ATOM    257  N   LYS A  35     -33.691   0.638  11.501  1.00 10.00      A   
ATOM    258  HN  LYS A  35     -34.573   1.037  11.702  1.00 10.00      A   
ATOM    259  CA  LYS A  35     -32.966  -0.051  12.560  1.00 10.00      A   
ATOM    260  CB  LYS A  35     -33.593   0.231  13.929  1.00 10.00      A   
ATOM    261  CG  LYS A  35     -32.655  -0.013  15.097  1.00 10.00      A   
ATOM    262  CD  LYS A  35     -33.071   0.793  16.315  1.00 10.00      A   
ATOM    263  CE  LYS A  35     -31.920   0.936  17.293  1.00 10.00      A   
ATOM    264  NZ  LYS A  35     -32.215   1.930  18.354  1.00 10.00      A   
ATOM    265  HZ1 LYS A  35     -32.461   2.853  17.926  1.00 10.00      A   
ATOM    266  HZ2 LYS A  35     -31.384   2.059  18.963  1.00 10.00      A   
ATOM    267  HZ3 LYS A  35     -33.011   1.607  18.937  1.00 10.00      A   
ATOM    268  C   LYS A  35     -32.873  -1.554  12.301  1.00 10.00      A   
ATOM    269  O   LYS A  35     -31.867  -2.184  12.633  1.00 10.00      A   
ATOM    270  N   SER A  36     -33.915  -2.118  11.693  1.00 10.00      A   
ATOM    271  HN  SER A  36     -34.683  -1.560  11.448  1.00 10.00      A   
ATOM    272  CA  SER A  36     -33.948  -3.546  11.386  1.00 10.00      A   
ATOM    273  CB  SER A  36     -35.291  -3.917  10.749  1.00 10.00      A   
ATOM    274  OG  SER A  36     -36.372  -3.501  11.568  1.00 10.00      A   
ATOM    275  HG  SER A  36     -36.040  -3.271  12.450  1.00 10.00      A   
ATOM    276  C   SER A  36     -32.791  -3.944  10.465  1.00 10.00      A   
ATOM    277  O   SER A  36     -32.003  -4.833  10.790  1.00 10.00      A   
ATOM    278  N   TRP A  37     -32.675  -3.259   9.331  1.00 10.00      A   
ATOM    279  HN  TRP A  37     -33.310  -2.536   9.139  1.00 10.00      A   
ATOM    280  CA  TRP A  37     -31.616  -3.553   8.369  1.00 10.00      A   
ATOM    281  CB  TRP A  37     -31.823  -2.785   7.057  1.00 10.00      A   
ATOM    282  CG  TRP A  37     -32.914  -3.342   6.182  1.00 10.00      A   
ATOM    283  CD1 TRP A  37     -34.006  -4.059   6.584  1.00 10.00      A   
ATOM    284  CD2 TRP A  37     -33.022  -3.222   4.755  1.00 10.00      A   
ATOM    285  NE1 TRP A  37     -34.785  -4.388   5.499  1.00 10.00      A   
ATOM    286  HE1 TRP A  37     -35.624  -4.903   5.530  1.00 10.00      A   
ATOM    287  CE2 TRP A  37     -34.202  -3.887   4.366  1.00 10.00      A   
ATOM    288  CE3 TRP A  37     -32.237  -2.615   3.768  1.00 10.00      A   
ATOM    289  CZ2 TRP A  37     -34.616  -3.963   3.037  1.00 10.00      A   
ATOM    290  CZ3 TRP A  37     -32.649  -2.692   2.449  1.00 10.00      A   
ATOM    291  CH2 TRP A  37     -33.826  -3.359   2.095  1.00 10.00      A   
ATOM    292  C   TRP A  37     -30.245  -3.246   8.962  1.00 10.00      A   
ATOM    293  O   TRP A  37     -29.271  -3.946   8.686  1.00 10.00      A   
ATOM    294  N   TYR A  38     -30.183  -2.203   9.787  1.00 10.00      A   
ATOM    295  HN  TYR A  38     -30.996  -1.679   9.954  1.00 10.00      A   
ATOM    296  CA  TYR A  38     -28.942  -1.805  10.440  1.00 10.00      A   
ATOM    297  CB  TYR A  38     -29.167  -0.527  11.265  1.00 10.00      A   
ATOM    298  CG  TYR A  38     -28.325  -0.401  12.519  1.00 10.00      A   
ATOM    299  CD1 TYR A  38     -28.891  -0.594  13.770  1.00 10.00      A   
ATOM    300  CD2 TYR A  38     -26.972  -0.085  12.453  1.00 10.00      A   
ATOM    301  CE1 TYR A  38     -28.145  -0.477  14.922  1.00 10.00      A   
ATOM    302  CE2 TYR A  38     -26.214   0.033  13.603  1.00 10.00      A   
ATOM    303  CZ  TYR A  38     -26.808  -0.163  14.836  1.00 10.00      A   
ATOM    304  OH  TYR A  38     -26.062  -0.051  15.987  1.00 10.00      A   
ATOM    305  HH  TYR A  38     -26.395  -0.678  16.643  1.00 10.00      A   
ATOM    306  C   TYR A  38     -28.391  -2.940  11.305  1.00 10.00      A   
ATOM    307  O   TYR A  38     -27.189  -3.219  11.281  1.00 10.00      A   
ATOM    308  N   GLU A  39     -29.277  -3.597  12.047  1.00 10.00      A   
ATOM    309  HN  GLU A  39     -30.223  -3.322  12.014  1.00 10.00      A   
ATOM    310  CA  GLU A  39     -28.891  -4.705  12.921  1.00 10.00      A   
ATOM    311  CB  GLU A  39     -30.069  -5.126  13.798  1.00 10.00      A   
ATOM    312  CG  GLU A  39     -30.285  -4.230  15.002  1.00 10.00      A   
ATOM    313  CD  GLU A  39     -29.227  -4.437  16.066  1.00 10.00      A   
ATOM    314  OE1 GLU A  39     -29.483  -5.202  17.019  1.00 10.00      A   
ATOM    315  OE2 GLU A  39     -28.137  -3.842  15.959  1.00 10.00      A   
ATOM    316  C   GLU A  39     -28.369  -5.895  12.123  1.00 10.00      A   
ATOM    317  O   GLU A  39     -27.474  -6.612  12.568  1.00 10.00      A   
ATOM    318  N   ILE A  40     -28.927  -6.104  10.942  1.00 10.00      A   
ATOM    319  HN  ILE A  40     -29.646  -5.508  10.635  1.00 10.00      A   
ATOM    320  CA  ILE A  40     -28.502  -7.204  10.092  1.00 10.00      A   
ATOM    321  CB  ILE A  40     -29.583  -7.578   9.058  1.00 10.00      A   
ATOM    322  CG1 ILE A  40     -30.917  -7.826   9.767  1.00 10.00      A   
ATOM    323  CG2 ILE A  40     -29.168  -8.811   8.261  1.00 10.00      A   
ATOM    324  CD1 ILE A  40     -32.098  -7.924   8.828  1.00 10.00      A   
ATOM    325  C   ILE A  40     -27.200  -6.849   9.383  1.00 10.00      A   
ATOM    326  O   ILE A  40     -26.295  -7.675   9.277  1.00 10.00      A   
ATOM    327  N   GLU A  41     -27.112  -5.606   8.923  1.00 10.00      A   
ATOM    328  HN  GLU A  41     -27.879  -4.998   9.043  1.00 10.00      A   
ATOM    329  CA  GLU A  41     -25.931  -5.111   8.224  1.00 10.00      A   
ATOM    330  CB  GLU A  41     -26.173  -3.669   7.760  1.00 10.00      A   
ATOM    331  CG  GLU A  41     -25.225  -3.178   6.676  1.00 10.00      A   
ATOM    332  CD  GLU A  41     -23.872  -2.760   7.221  1.00 10.00      A   
ATOM    333  OE1 GLU A  41     -23.825  -1.866   8.093  1.00 10.00      A   
ATOM    334  OE2 GLU A  41     -22.848  -3.321   6.782  1.00 10.00      A   
ATOM    335  C   GLU A  41     -24.685  -5.184   9.107  1.00 10.00      A   
ATOM    336  O   GLU A  41     -23.657  -5.726   8.698  1.00 10.00      A   
ATOM    337  N   ARG A  42     -24.797  -4.669  10.329  1.00 10.00      A   
ATOM    338  HN  ARG A  42     -25.662  -4.286  10.606  1.00 10.00      A   
ATOM    339  CA  ARG A  42     -23.678  -4.652  11.270  1.00 10.00      A   
ATOM    340  CB  ARG A  42     -24.051  -3.900  12.554  1.00 10.00      A   
ATOM    341  CG  ARG A  42     -25.196  -4.523  13.336  1.00 10.00      A   
ATOM    342  CD  ARG A  42     -25.372  -3.860  14.690  1.00 10.00      A   
ATOM    343  NE  ARG A  42     -24.412  -4.357  15.673  1.00 10.00      A   
ATOM    344  HE  ARG A  42     -23.455  -4.339  15.417  1.00 10.00      A   
ATOM    345  CZ  ARG A  42     -24.750  -4.837  16.874  1.00 10.00      A   
ATOM    346  NH1 ARG A  42     -26.028  -4.886  17.240  1.00 10.00      A   
ATOM    347 HH11 ARG A  42     -26.780  -4.541  16.587  1.00 10.00      A   
ATOM    348 HH12 ARG A  42     -26.299  -5.264  18.177  1.00 10.00      A   
ATOM    349  NH2 ARG A  42     -23.807  -5.254  17.713  1.00 10.00      A   
ATOM    350 HH21 ARG A  42     -22.799  -5.207  17.441  1.00 10.00      A   
ATOM    351 HH22 ARG A  42     -24.066  -5.632  18.652  1.00 10.00      A   
ATOM    352  C   ARG A  42     -23.174  -6.056  11.607  1.00 10.00      A   
ATOM    353  O   ARG A  42     -22.036  -6.226  12.033  1.00 10.00      A   
ATOM    354  N   TRP A  43     -24.017  -7.059  11.401  1.00 10.00      A   
ATOM    355  HN  TRP A  43     -24.904  -6.871  11.030  1.00 10.00      A   
ATOM    356  CA  TRP A  43     -23.652  -8.435  11.701  1.00 10.00      A   
ATOM    357  CB  TRP A  43     -24.825  -9.175  12.348  1.00 10.00      A   
ATOM    358  CG  TRP A  43     -24.902  -9.012  13.836  1.00 10.00      A   
ATOM    359  CD1 TRP A  43     -25.489  -7.989  14.522  1.00 10.00      A   
ATOM    360  CD2 TRP A  43     -24.375  -9.904  14.824  1.00 10.00      A   
ATOM    361  NE1 TRP A  43     -25.360  -8.186  15.873  1.00 10.00      A   
ATOM    362  HE1 TRP A  43     -25.700  -7.586  16.572  1.00 10.00      A   
ATOM    363  CE2 TRP A  43     -24.682  -9.357  16.086  1.00 10.00      A   
ATOM    364  CE3 TRP A  43     -23.680 -11.114  14.764  1.00 10.00      A   
ATOM    365  CZ2 TRP A  43     -24.313  -9.978  17.275  1.00 10.00      A   
ATOM    366  CZ3 TRP A  43     -23.312 -11.726  15.945  1.00 10.00      A   
ATOM    367  CH2 TRP A  43     -23.632 -11.160  17.182  1.00 10.00      A   
ATOM    368  C   TRP A  43     -23.173  -9.187  10.466  1.00 10.00      A   
ATOM    369  O   TRP A  43     -22.959 -10.397  10.520  1.00 10.00      A   
ATOM    370  N   CYS A  44     -23.006  -8.479   9.355  1.00 10.00      A   
ATOM    371  HN  CYS A  44     -23.204  -7.517   9.357  1.00 10.00      A   
ATOM    372  CA  CYS A  44     -22.551  -9.116   8.126  1.00 10.00      A   
ATOM    373  CB  CYS A  44     -23.739  -9.543   7.259  1.00 10.00      A   
ATOM    374  SG  CYS A  44     -24.826  -8.190   6.755  1.00 10.00      A   
ATOM    375  HG  CYS A  44     -25.556  -7.843   7.807  1.00 10.00      A   
ATOM    376  C   CYS A  44     -21.588  -8.242   7.325  1.00 10.00      A   
ATOM    377  O   CYS A  44     -21.449  -8.416   6.115  1.00 10.00      A   
ATOM    378  N   ARG A  45     -20.923  -7.302   7.989  1.00 10.00      A   
ATOM    379  HN  ARG A  45     -21.068  -7.197   8.952  1.00 10.00      A   
ATOM    380  CA  ARG A  45     -19.970  -6.432   7.302  1.00 10.00      A   
ATOM    381  CB  ARG A  45     -19.895  -5.034   7.922  1.00 10.00      A   
ATOM    382  CG  ARG A  45     -19.197  -4.023   7.022  1.00 10.00      A   
ATOM    383  CD  ARG A  45     -19.190  -2.622   7.613  1.00 10.00      A   
ATOM    384  NE  ARG A  45     -20.506  -1.978   7.552  1.00 10.00      A   
ATOM    385  HE  ARG A  45     -21.300  -2.559   7.655  1.00 10.00      A   
ATOM    386  CZ  ARG A  45     -20.689  -0.671   7.348  1.00 10.00      A   
ATOM    387  NH1 ARG A  45     -19.650   0.132   7.172  1.00 10.00      A   
ATOM    388 HH11 ARG A  45     -19.797   1.154   7.013  1.00 10.00      A   
ATOM    389 HH12 ARG A  45     -18.679  -0.253   7.186  1.00 10.00      A   
ATOM    390  NH2 ARG A  45     -21.912  -0.160   7.340  1.00 10.00      A   
ATOM    391 HH21 ARG A  45     -22.745  -0.784   7.499  1.00 10.00      A   
ATOM    392 HH22 ARG A  45     -22.049   0.863   7.178  1.00 10.00      A   
ATOM    393  C   ARG A  45     -18.596  -7.090   7.257  1.00 10.00      A   
ATOM    394  O   ARG A  45     -17.857  -7.076   8.239  1.00 10.00      A   
ATOM    395  N   ARG A  46     -18.285  -7.680   6.108  1.00 10.00      A   
ATOM    396  HN  ARG A  46     -18.937  -7.653   5.380  1.00 10.00      A   
ATOM    397  CA  ARG A  46     -17.027  -8.388   5.897  1.00 10.00      A   
ATOM    398  CB  ARG A  46     -16.995  -9.020   4.503  1.00 10.00      A   
ATOM    399  CG  ARG A  46     -17.939 -10.194   4.313  1.00 10.00      A   
ATOM    400  CD  ARG A  46     -17.991 -10.605   2.852  1.00 10.00      A   
ATOM    401  NE  ARG A  46     -18.664 -11.886   2.650  1.00 10.00      A   
ATOM    402  HE  ARG A  46     -18.939 -12.382   3.456  1.00 10.00      A   
ATOM    403  CZ  ARG A  46     -18.908 -12.417   1.452  1.00 10.00      A   
ATOM    404  NH1 ARG A  46     -18.539 -11.773   0.347  1.00 10.00      A   
ATOM    405 HH11 ARG A  46     -18.047 -10.847   0.412  1.00 10.00      A   
ATOM    406 HH12 ARG A  46     -18.731 -12.190  -0.589  1.00 10.00      A   
ATOM    407  NH2 ARG A  46     -19.514 -13.599   1.353  1.00 10.00      A   
ATOM    408 HH21 ARG A  46     -19.797 -14.123   2.212  1.00 10.00      A   
ATOM    409 HH22 ARG A  46     -19.706 -14.011   0.411  1.00 10.00      A   
ATOM    410  C   ARG A  46     -15.790  -7.512   6.077  1.00 10.00      A   
ATOM    411  O   ARG A  46     -14.778  -7.968   6.613  1.00 10.00      A   
ATOM    412  N   LYS A  47     -15.858  -6.267   5.639  1.00 10.00      A   
ATOM    413  HN  LYS A  47     -16.695  -5.928   5.266  1.00 10.00      A   
ATOM    414  CA  LYS A  47     -14.706  -5.381   5.735  1.00 10.00      A   
ATOM    415  CB  LYS A  47     -14.078  -5.185   4.351  1.00 10.00      A   
ATOM    416  CG  LYS A  47     -15.087  -4.886   3.251  1.00 10.00      A   
ATOM    417  CD  LYS A  47     -14.458  -4.989   1.872  1.00 10.00      A   
ATOM    418  CE  LYS A  47     -13.736  -3.707   1.488  1.00 10.00      A   
ATOM    419  NZ  LYS A  47     -14.679  -2.570   1.310  1.00 10.00      A   
ATOM    420  HZ1 LYS A  47     -14.302  -1.903   0.607  1.00 10.00      A   
ATOM    421  HZ2 LYS A  47     -14.810  -2.060   2.215  1.00 10.00      A   
ATOM    422  HZ3 LYS A  47     -15.603  -2.919   0.984  1.00 10.00      A   
ATOM    423  C   LYS A  47     -15.059  -4.033   6.337  1.00 10.00      A   
ATOM    424  O   LYS A  47     -16.186  -3.556   6.202  1.00 10.00      A   
ATOM    425  N   VAL A  48     -14.086  -3.439   7.016  1.00 10.00      A   
ATOM    426  HN  VAL A  48     -13.225  -3.902   7.115  1.00 10.00      A   
ATOM    427  CA  VAL A  48     -14.254  -2.128   7.625  1.00 10.00      A   
ATOM    428  CB  VAL A  48     -14.362  -2.201   9.164  1.00 10.00      A   
ATOM    429  CG1 VAL A  48     -15.754  -2.649   9.574  1.00 10.00      A   
ATOM    430  CG2 VAL A  48     -13.307  -3.131   9.750  1.00 10.00      A   
ATOM    431  C   VAL A  48     -13.099  -1.207   7.228  1.00 10.00      A   
ATOM    432  O   VAL A  48     -11.930  -1.504   7.493  1.00 10.00      A   
ATOM    433  N   PHE A  49     -13.427  -0.097   6.578  1.00 10.00      A   
ATOM    434  HN  PHE A  49     -14.375   0.086   6.392  1.00 10.00      A   
ATOM    435  CA  PHE A  49     -12.416   0.857   6.142  1.00 10.00      A   
ATOM    436  CB  PHE A  49     -12.845   1.518   4.828  1.00 10.00      A   
ATOM    437  CG  PHE A  49     -11.796   2.403   4.216  1.00 10.00      A   
ATOM    438  CD1 PHE A  49     -10.764   1.861   3.469  1.00 10.00      A   
ATOM    439  CD2 PHE A  49     -11.848   3.777   4.381  1.00 10.00      A   
ATOM    440  CE1 PHE A  49      -9.803   2.676   2.903  1.00 10.00      A   
ATOM    441  CE2 PHE A  49     -10.891   4.598   3.819  1.00 10.00      A   
ATOM    442  CZ  PHE A  49      -9.867   4.045   3.077  1.00 10.00      A   
ATOM    443  C   PHE A  49     -12.171   1.918   7.212  1.00 10.00      A   
ATOM    444  O   PHE A  49     -13.069   2.688   7.554  1.00 10.00      A   
ATOM    445  N   ILE A  50     -10.959   1.945   7.747  1.00 10.00      A   
ATOM    446  HN  ILE A  50     -10.284   1.295   7.441  1.00 10.00      A   
ATOM    447  CA  ILE A  50     -10.594   2.912   8.773  1.00 10.00      A   
ATOM    448  CB  ILE A  50     -10.210   2.217  10.101  1.00 10.00      A   
ATOM    449  CG1 ILE A  50     -11.288   1.209  10.526  1.00 10.00      A   
ATOM    450  CG2 ILE A  50      -9.980   3.245  11.199  1.00 10.00      A   
ATOM    451  CD1 ILE A  50     -12.603   1.837  10.949  1.00 10.00      A   
ATOM    452  C   ILE A  50      -9.431   3.774   8.285  1.00 10.00      A   
ATOM    453  O   ILE A  50      -8.269   3.377   8.378  1.00 10.00      A   
ATOM    454  N   GLY A  51      -9.755   4.943   7.746  1.00 10.00      A   
ATOM    455  HN  GLY A  51     -10.700   5.198   7.687  1.00 10.00      A   
ATOM    456  CA  GLY A  51      -8.736   5.845   7.240  1.00 10.00      A   
ATOM    457  C   GLY A  51      -7.994   6.561   8.346  1.00 10.00      A   
ATOM    458  O   GLY A  51      -6.920   7.117   8.131  1.00 10.00      A   
ATOM    459  N   ASN A  52      -8.576   6.550   9.534  1.00 10.00      A   
ATOM    460  HN  ASN A  52      -9.435   6.090   9.638  1.00 10.00      A   
ATOM    461  CA  ASN A  52      -7.974   7.193  10.691  1.00 10.00      A   
ATOM    462  CB  ASN A  52      -8.559   8.596  10.901  1.00 10.00      A   
ATOM    463  CG  ASN A  52      -7.726   9.445  11.849  1.00 10.00      A   
ATOM    464  OD1 ASN A  52      -7.052   8.926  12.741  1.00 10.00      A   
ATOM    465  ND2 ASN A  52      -7.766  10.758  11.667  1.00 10.00      A   
ATOM    466 HD21 ASN A  52      -8.324  11.112  10.941  1.00 10.00      A   
ATOM    467 HD22 ASN A  52      -7.236  11.323  12.266  1.00 10.00      A   
ATOM    468  C   ASN A  52      -8.189   6.332  11.932  1.00 10.00      A   
ATOM    469  O   ASN A  52      -9.302   6.243  12.450  1.00 10.00      A   
ATOM    470  N   CYS A  53      -7.120   5.704  12.407  1.00 10.00      A   
ATOM    471  HN  CYS A  53      -6.256   5.821  11.954  1.00 10.00      A   
ATOM    472  CA  CYS A  53      -7.186   4.834  13.577  1.00 10.00      A   
ATOM    473  CB  CYS A  53      -5.873   4.065  13.730  1.00 10.00      A   
ATOM    474  SG  CYS A  53      -4.397   5.109  13.708  1.00 10.00      A   
ATOM    475  HG  CYS A  53      -3.648   4.730  12.680  1.00 10.00      A   
ATOM    476  C   CYS A  53      -7.498   5.601  14.862  1.00 10.00      A   
ATOM    477  O   CYS A  53      -7.696   4.998  15.915  1.00 10.00      A   
ATOM    478  N   TYR A  54      -7.543   6.923  14.777  1.00 10.00      A   
ATOM    479  HN  TYR A  54      -7.378   7.358  13.911  1.00 10.00      A   
ATOM    480  CA  TYR A  54      -7.826   7.746  15.942  1.00 10.00      A   
ATOM    481  CB  TYR A  54      -6.676   8.714  16.219  1.00 10.00      A   
ATOM    482  CG  TYR A  54      -5.429   8.023  16.721  1.00 10.00      A   
ATOM    483  CD1 TYR A  54      -4.171   8.364  16.237  1.00 10.00      A   
ATOM    484  CD2 TYR A  54      -5.512   7.025  17.682  1.00 10.00      A   
ATOM    485  CE1 TYR A  54      -3.035   7.728  16.700  1.00 10.00      A   
ATOM    486  CE2 TYR A  54      -4.383   6.383  18.149  1.00 10.00      A   
ATOM    487  CZ  TYR A  54      -3.148   6.738  17.655  1.00 10.00      A   
ATOM    488  OH  TYR A  54      -2.020   6.105  18.125  1.00 10.00      A   
ATOM    489  HH  TYR A  54      -1.779   6.492  18.989  1.00 10.00      A   
ATOM    490  C   TYR A  54      -9.150   8.489  15.807  1.00 10.00      A   
ATOM    491  O   TYR A  54      -9.502   9.311  16.653  1.00 10.00      A   
ATOM    492  N   ALA A  55      -9.886   8.194  14.743  1.00 10.00      A   
ATOM    493  HN  ALA A  55      -9.553   7.538  14.094  1.00 10.00      A   
ATOM    494  CA  ALA A  55     -11.177   8.826  14.518  1.00 10.00      A   
ATOM    495  CB  ALA A  55     -11.478   8.904  13.028  1.00 10.00      A   
ATOM    496  C   ALA A  55     -12.268   8.050  15.247  1.00 10.00      A   
ATOM    497  O   ALA A  55     -13.338   8.583  15.548  1.00 10.00      A   
ATOM    498  N   VAL A  56     -11.975   6.793  15.542  1.00 10.00      A   
ATOM    499  HN  VAL A  56     -11.095   6.440  15.296  1.00 10.00      A   
ATOM    500  CA  VAL A  56     -12.911   5.921  16.232  1.00 10.00      A   
ATOM    501  CB  VAL A  56     -13.768   5.109  15.229  1.00 10.00      A   
ATOM    502  CG1 VAL A  56     -12.913   4.141  14.422  1.00 10.00      A   
ATOM    503  CG2 VAL A  56     -14.914   4.385  15.928  1.00 10.00      A   
ATOM    504  C   VAL A  56     -12.152   4.975  17.161  1.00 10.00      A   
ATOM    505  O   VAL A  56     -10.992   4.643  16.908  1.00 10.00      A   
ATOM    506  N   SER A  57     -12.796   4.573  18.242  1.00 10.00      A   
ATOM    507  HN  SER A  57     -13.711   4.884  18.398  1.00 10.00      A   
ATOM    508  CA  SER A  57     -12.193   3.669  19.204  1.00 10.00      A   
ATOM    509  CB  SER A  57     -12.806   3.925  20.581  1.00 10.00      A   
ATOM    510  OG  SER A  57     -14.164   4.322  20.450  1.00 10.00      A   
ATOM    511  HG  SER A  57     -14.372   4.984  21.123  1.00 10.00      A   
ATOM    512  C   SER A  57     -12.418   2.216  18.782  1.00 10.00      A   
ATOM    513  O   SER A  57     -13.478   1.881  18.242  1.00 10.00      A   
ATOM    514  N   PRO A  58     -11.422   1.335  19.009  1.00 10.00      A   
ATOM    515  CA  PRO A  58     -11.515  -0.089  18.650  1.00 10.00      A   
ATOM    516  CB  PRO A  58     -10.265  -0.700  19.290  1.00 10.00      A   
ATOM    517  CG  PRO A  58      -9.299   0.429  19.380  1.00 10.00      A   
ATOM    518  CD  PRO A  58     -10.122   1.661  19.624  1.00 10.00      A   
ATOM    519  C   PRO A  58     -12.755  -0.746  19.239  1.00 10.00      A   
ATOM    520  O   PRO A  58     -13.445  -1.514  18.565  1.00 10.00      A   
ATOM    521  N   ALA A  59     -13.039  -0.422  20.496  1.00 10.00      A   
ATOM    522  HN  ALA A  59     -12.451   0.207  20.968  1.00 10.00      A   
ATOM    523  CA  ALA A  59     -14.188  -0.977  21.198  1.00 10.00      A   
ATOM    524  CB  ALA A  59     -14.256  -0.431  22.614  1.00 10.00      A   
ATOM    525  C   ALA A  59     -15.494  -0.699  20.459  1.00 10.00      A   
ATOM    526  O   ALA A  59     -16.316  -1.596  20.288  1.00 10.00      A   
ATOM    527  N   THR A  60     -15.666   0.536  20.003  1.00 10.00      A   
ATOM    528  HN  THR A  60     -14.963   1.202  20.150  1.00 10.00      A   
ATOM    529  CA  THR A  60     -16.876   0.931  19.289  1.00 10.00      A   
ATOM    530  CB  THR A  60     -16.879   2.445  19.011  1.00 10.00      A   
ATOM    531  OG1 THR A  60     -16.603   3.145  20.234  1.00 10.00      A   
ATOM    532  HG1 THR A  60     -15.786   3.655  20.138  1.00 10.00      A   
ATOM    533  CG2 THR A  60     -18.229   2.890  18.466  1.00 10.00      A   
ATOM    534  C   THR A  60     -17.035   0.161  17.975  1.00 10.00      A   
ATOM    535  O   THR A  60     -18.137  -0.282  17.633  1.00 10.00      A   
ATOM    536  N   VAL A  61     -15.931  -0.010  17.257  1.00 10.00      A   
ATOM    537  HN  VAL A  61     -15.088   0.359  17.586  1.00 10.00      A   
ATOM    538  CA  VAL A  61     -15.945  -0.731  15.989  1.00 10.00      A   
ATOM    539  CB  VAL A  61     -14.562  -0.707  15.303  1.00 10.00      A   
ATOM    540  CG1 VAL A  61     -14.625  -1.361  13.928  1.00 10.00      A   
ATOM    541  CG2 VAL A  61     -14.047   0.718  15.190  1.00 10.00      A   
ATOM    542  C   VAL A  61     -16.381  -2.180  16.200  1.00 10.00      A   
ATOM    543  O   VAL A  61     -17.296  -2.667  15.533  1.00 10.00      A   
ATOM    544  N   ILE A  62     -15.743  -2.846  17.152  1.00 10.00      A   
ATOM    545  HN  ILE A  62     -15.039  -2.390  17.664  1.00 10.00      A   
ATOM    546  CA  ILE A  62     -16.052  -4.239  17.458  1.00 10.00      A   
ATOM    547  CB  ILE A  62     -15.049  -4.824  18.474  1.00 10.00      A   
ATOM    548  CG1 ILE A  62     -13.614  -4.636  17.976  1.00 10.00      A   
ATOM    549  CG2 ILE A  62     -15.340  -6.297  18.728  1.00 10.00      A   
ATOM    550  CD1 ILE A  62     -12.556  -4.974  19.004  1.00 10.00      A   
ATOM    551  C   ILE A  62     -17.467  -4.372  18.020  1.00 10.00      A   
ATOM    552  O   ILE A  62     -18.171  -5.346  17.749  1.00 10.00      A   
ATOM    553  N   ARG A  63     -17.868  -3.385  18.806  1.00 10.00      A   
ATOM    554  HN  ARG A  63     -17.251  -2.642  18.985  1.00 10.00      A   
ATOM    555  CA  ARG A  63     -19.193  -3.372  19.417  1.00 10.00      A   
ATOM    556  CB  ARG A  63     -19.352  -2.139  20.314  1.00 10.00      A   
ATOM    557  CG  ARG A  63     -20.567  -2.170  21.227  1.00 10.00      A   
ATOM    558  CD  ARG A  63     -20.194  -1.801  22.657  1.00 10.00      A   
ATOM    559  NE  ARG A  63     -19.601  -0.463  22.753  1.00 10.00      A   
ATOM    560  HE  ARG A  63     -20.082   0.277  22.317  1.00 10.00      A   
ATOM    561  CZ  ARG A  63     -18.463  -0.198  23.396  1.00 10.00      A   
ATOM    562  NH1 ARG A  63     -17.787  -1.172  23.998  1.00 10.00      A   
ATOM    563 HH11 ARG A  63     -16.895  -0.961  24.503  1.00 10.00      A   
ATOM    564 HH12 ARG A  63     -18.144  -2.155  23.971  1.00 10.00      A   
ATOM    565  NH2 ARG A  63     -18.004   1.048  23.445  1.00 10.00      A   
ATOM    566 HH21 ARG A  63     -18.534   1.822  22.983  1.00 10.00      A   
ATOM    567 HH22 ARG A  63     -17.114   1.259  23.946  1.00 10.00      A   
ATOM    568  C   ARG A  63     -20.279  -3.389  18.348  1.00 10.00      A   
ATOM    569  O   ARG A  63     -21.276  -4.100  18.471  1.00 10.00      A   
ATOM    570  N   ARG A  64     -20.065  -2.623  17.287  1.00 10.00      A   
ATOM    571  HN  ARG A  64     -19.238  -2.097  17.236  1.00 10.00      A   
ATOM    572  CA  ARG A  64     -21.029  -2.543  16.201  1.00 10.00      A   
ATOM    573  CB  ARG A  64     -20.945  -1.194  15.485  1.00 10.00      A   
ATOM    574  CG  ARG A  64     -22.044  -0.968  14.456  1.00 10.00      A   
ATOM    575  CD  ARG A  64     -22.088   0.480  13.990  1.00 10.00      A   
ATOM    576  NE  ARG A  64     -22.751   0.608  12.690  1.00 10.00      A   
ATOM    577  HE  ARG A  64     -23.080  -0.217  12.268  1.00 10.00      A   
ATOM    578  CZ  ARG A  64     -22.936   1.764  12.058  1.00 10.00      A   
ATOM    579  NH1 ARG A  64     -22.529   2.910  12.595  1.00 10.00      A   
ATOM    580 HH11 ARG A  64     -22.679   3.808  12.082  1.00 10.00      A   
ATOM    581 HH12 ARG A  64     -22.057   2.925  13.538  1.00 10.00      A   
ATOM    582  NH2 ARG A  64     -23.543   1.775  10.879  1.00 10.00      A   
ATOM    583 HH21 ARG A  64     -23.875   0.884  10.449  1.00 10.00      A   
ATOM    584 HH22 ARG A  64     -23.688   2.682  10.373  1.00 10.00      A   
ATOM    585  C   ARG A  64     -20.876  -3.695  15.210  1.00 10.00      A   
ATOM    586  O   ARG A  64     -21.866  -4.312  14.816  1.00 10.00      A   
ATOM    587  N   PHE A  65     -19.646  -4.000  14.823  1.00 10.00      A   
ATOM    588  HN  PHE A  65     -18.881  -3.501  15.193  1.00 10.00      A   
ATOM    589  CA  PHE A  65     -19.400  -5.076  13.868  1.00 10.00      A   
ATOM    590  CB  PHE A  65     -18.612  -4.561  12.660  1.00 10.00      A   
ATOM    591  CG  PHE A  65     -19.175  -3.307  12.058  1.00 10.00      A   
ATOM    592  CD1 PHE A  65     -18.468  -2.117  12.117  1.00 10.00      A   
ATOM    593  CD2 PHE A  65     -20.412  -3.313  11.443  1.00 10.00      A   
ATOM    594  CE1 PHE A  65     -18.985  -0.957  11.572  1.00 10.00      A   
ATOM    595  CE2 PHE A  65     -20.937  -2.157  10.895  1.00 10.00      A   
ATOM    596  CZ  PHE A  65     -20.221  -0.977  10.961  1.00 10.00      A   
ATOM    597  C   PHE A  65     -18.661  -6.239  14.524  1.00 10.00      A   
ATOM    598  O   PHE A  65     -17.441  -6.197  14.682  1.00 10.00      A   
ATOM    599  N   PRO A  66     -19.396  -7.293  14.916  1.00 10.00      A   
ATOM    600  CA  PRO A  66     -18.830  -8.472  15.566  1.00 10.00      A   
ATOM    601  CB  PRO A  66     -20.002  -8.997  16.415  1.00 10.00      A   
ATOM    602  CG  PRO A  66     -21.204  -8.180  16.036  1.00 10.00      A   
ATOM    603  CD  PRO A  66     -20.847  -7.411  14.796  1.00 10.00      A   
ATOM    604  C   PRO A  66     -18.394  -9.556  14.580  1.00 10.00      A   
ATOM    605  O   PRO A  66     -17.813 -10.562  14.983  1.00 10.00      A   
ATOM    606  N   LYS A  67     -18.672  -9.358  13.295  1.00 10.00      A   
ATOM    607  HN  LYS A  67     -19.112  -8.527  13.024  1.00 10.00      A   
ATOM    608  CA  LYS A  67     -18.308 -10.343  12.277  1.00 10.00      A   
ATOM    609  CB  LYS A  67     -19.541 -11.100  11.765  1.00 10.00      A   
ATOM    610  CG  LYS A  67     -20.111 -12.115  12.745  1.00 10.00      A   
ATOM    611  CD  LYS A  67     -21.249 -12.910  12.120  1.00 10.00      A   
ATOM    612  CE  LYS A  67     -21.855 -13.892  13.111  1.00 10.00      A   
ATOM    613  NZ  LYS A  67     -22.959 -14.689  12.514  1.00 10.00      A   
ATOM    614  HZ1 LYS A  67     -23.405 -15.280  13.246  1.00 10.00      A   
ATOM    615  HZ2 LYS A  67     -22.594 -15.307  11.766  1.00 10.00      A   
ATOM    616  HZ3 LYS A  67     -23.682 -14.062  12.104  1.00 10.00      A   
ATOM    617  C   LYS A  67     -17.566  -9.697  11.111  1.00 10.00      A   
ATOM    618  O   LYS A  67     -18.141  -9.468  10.046  1.00 10.00      A   
ATOM    619  N   VAL A  68     -16.293  -9.397  11.322  1.00 10.00      A   
ATOM    620  HN  VAL A  68     -15.892  -9.596  12.195  1.00 10.00      A   
ATOM    621  CA  VAL A  68     -15.469  -8.779  10.287  1.00 10.00      A   
ATOM    622  CB  VAL A  68     -14.844  -7.456  10.785  1.00 10.00      A   
ATOM    623  CG1 VAL A  68     -14.069  -6.766   9.675  1.00 10.00      A   
ATOM    624  CG2 VAL A  68     -15.920  -6.531  11.331  1.00 10.00      A   
ATOM    625  C   VAL A  68     -14.362  -9.740   9.855  1.00 10.00      A   
ATOM    626  O   VAL A  68     -13.826 -10.483  10.676  1.00 10.00      A   
ATOM    627  N   ARG A  69     -14.030  -9.736   8.567  1.00 10.00      A   
ATOM    628  HN  ARG A  69     -14.501  -9.131   7.950  1.00 10.00      A   
ATOM    629  CA  ARG A  69     -12.989 -10.615   8.048  1.00 10.00      A   
ATOM    630  CB  ARG A  69     -13.524 -11.433   6.869  1.00 10.00      A   
ATOM    631  CG  ARG A  69     -14.620 -12.421   7.235  1.00 10.00      A   
ATOM    632  CD  ARG A  69     -14.056 -13.638   7.949  1.00 10.00      A   
ATOM    633  NE  ARG A  69     -15.096 -14.612   8.260  1.00 10.00      A   
ATOM    634  HE  ARG A  69     -15.842 -14.305   8.824  1.00 10.00      A   
ATOM    635  CZ  ARG A  69     -15.102 -15.868   7.828  1.00 10.00      A   
ATOM    636  NH1 ARG A  69     -14.111 -16.322   7.068  1.00 10.00      A   
ATOM    637 HH11 ARG A  69     -14.122 -17.308   6.734  1.00 10.00      A   
ATOM    638 HH12 ARG A  69     -13.316 -15.690   6.796  1.00 10.00      A   
ATOM    639  NH2 ARG A  69     -16.106 -16.672   8.162  1.00 10.00      A   
ATOM    640 HH21 ARG A  69     -16.128 -17.660   7.829  1.00 10.00      A   
ATOM    641 HH22 ARG A  69     -16.887 -16.310   8.761  1.00 10.00      A   
ATOM    642  C   ARG A  69     -11.753  -9.833   7.610  1.00 10.00      A   
ATOM    643  O   ARG A  69     -10.625 -10.322   7.732  1.00 10.00      A   
ATOM    644  N   SER A  70     -11.966  -8.626   7.098  1.00 10.00      A   
ATOM    645  HN  SER A  70     -12.885  -8.285   7.034  1.00 10.00      A   
ATOM    646  CA  SER A  70     -10.870  -7.795   6.625  1.00 10.00      A   
ATOM    647  CB  SER A  70     -10.948  -7.652   5.102  1.00 10.00      A   
ATOM    648  OG  SER A  70      -9.705  -7.250   4.556  1.00 10.00      A   
ATOM    649  HG  SER A  70      -9.425  -7.895   3.890  1.00 10.00      A   
ATOM    650  C   SER A  70     -10.886  -6.416   7.282  1.00 10.00      A   
ATOM    651  O   SER A  70     -11.912  -5.732   7.294  1.00 10.00      A   
ATOM    652  N   VAL A  71      -9.744  -6.014   7.833  1.00 10.00      A   
ATOM    653  HN  VAL A  71      -8.958  -6.602   7.791  1.00 10.00      A   
ATOM    654  CA  VAL A  71      -9.621  -4.719   8.489  1.00 10.00      A   
ATOM    655  CB  VAL A  71      -9.397  -4.869  10.012  1.00 10.00      A   
ATOM    656  CG1 VAL A  71      -9.607  -3.539  10.718  1.00 10.00      A   
ATOM    657  CG2 VAL A  71     -10.311  -5.934  10.600  1.00 10.00      A   
ATOM    658  C   VAL A  71      -8.451  -3.939   7.893  1.00 10.00      A   
ATOM    659  O   VAL A  71      -7.336  -4.451   7.804  1.00 10.00      A   
ATOM    660  N   GLU A  72      -8.716  -2.712   7.469  1.00 10.00      A   
ATOM    661  HN  GLU A  72      -9.632  -2.369   7.548  1.00 10.00      A   
ATOM    662  CA  GLU A  72      -7.689  -1.854   6.885  1.00 10.00      A   
ATOM    663  CB  GLU A  72      -7.993  -1.610   5.401  1.00 10.00      A   
ATOM    664  CG  GLU A  72      -6.856  -0.975   4.616  1.00 10.00      A   
ATOM    665  CD  GLU A  72      -6.692  -1.577   3.231  1.00 10.00      A   
ATOM    666  OE1 GLU A  72      -7.698  -2.044   2.653  1.00 10.00      A   
ATOM    667  OE2 GLU A  72      -5.554  -1.600   2.720  1.00 10.00      A   
ATOM    668  C   GLU A  72      -7.647  -0.531   7.652  1.00 10.00      A   
ATOM    669  O   GLU A  72      -8.655   0.177   7.725  1.00 10.00      A   
ATOM    670  N   LEU A  73      -6.493  -0.201   8.229  1.00 10.00      A   
ATOM    671  HN  LEU A  73      -5.712  -0.796   8.126  1.00 10.00      A   
ATOM    672  CA  LEU A  73      -6.360   1.026   9.012  1.00 10.00      A   
ATOM    673  CB  LEU A  73      -6.297   0.710  10.512  1.00 10.00      A   
ATOM    674  CG  LEU A  73      -7.286  -0.329  11.037  1.00 10.00      A   
ATOM    675  CD1 LEU A  73      -6.595  -1.664  11.252  1.00 10.00      A   
ATOM    676  CD2 LEU A  73      -7.930   0.152  12.321  1.00 10.00      A   
ATOM    677  C   LEU A  73      -5.138   1.855   8.622  1.00 10.00      A   
ATOM    678  O   LEU A  73      -4.102   1.321   8.224  1.00 10.00      A   
ATOM    679  N   LYS A  74      -5.280   3.169   8.740  1.00 10.00      A   
ATOM    680  HN  LYS A  74      -6.141   3.526   9.042  1.00 10.00      A   
ATOM    681  CA  LYS A  74      -4.203   4.104   8.443  1.00 10.00      A   
ATOM    682  CB  LYS A  74      -4.580   5.022   7.273  1.00 10.00      A   
ATOM    683  CG  LYS A  74      -5.167   4.308   6.062  1.00 10.00      A   
ATOM    684  CD  LYS A  74      -5.443   5.285   4.925  1.00 10.00      A   
ATOM    685  CE  LYS A  74      -6.317   4.660   3.845  1.00 10.00      A   
ATOM    686  NZ  LYS A  74      -6.327   5.468   2.594  1.00 10.00      A   
ATOM    687  HZ1 LYS A  74      -7.163   5.243   2.018  1.00 10.00      A   
ATOM    688  HZ2 LYS A  74      -5.473   5.264   2.031  1.00 10.00      A   
ATOM    689  HZ3 LYS A  74      -6.335   6.486   2.819  1.00 10.00      A   
ATOM    690  C   LYS A  74      -3.931   4.938   9.694  1.00 10.00      A   
ATOM    691  O   LYS A  74      -4.853   5.211  10.470  1.00 10.00      A   
ATOM    692  N   GLY A  75      -2.679   5.323   9.906  1.00 10.00      A   
ATOM    693  HN  GLY A  75      -1.977   5.066   9.266  1.00 10.00      A   
ATOM    694  CA  GLY A  75      -2.347   6.107  11.086  1.00 10.00      A   
ATOM    695  C   GLY A  75      -1.744   7.461  10.778  1.00 10.00      A   
ATOM    696  O   GLY A  75      -2.440   8.480  10.793  1.00 10.00      A   
ATOM    697  N   LYS A  76      -0.446   7.472  10.523  1.00 10.00      A   
ATOM    698  HN  LYS A  76       0.049   6.622  10.542  1.00 10.00      A   
ATOM    699  CA  LYS A  76       0.269   8.706  10.219  1.00 10.00      A   
ATOM    700  CB  LYS A  76       1.781   8.454  10.177  1.00 10.00      A   
ATOM    701  CG  LYS A  76       2.385   7.974  11.488  1.00 10.00      A   
ATOM    702  CD  LYS A  76       3.899   7.878  11.382  1.00 10.00      A   
ATOM    703  CE  LYS A  76       4.506   7.203  12.601  1.00 10.00      A   
ATOM    704  NZ  LYS A  76       5.994   7.156  12.535  1.00 10.00      A   
ATOM    705  HZ1 LYS A  76       6.407   7.788  13.251  1.00 10.00      A   
ATOM    706  HZ2 LYS A  76       6.324   7.458  11.596  1.00 10.00      A   
ATOM    707  HZ3 LYS A  76       6.335   6.181  12.713  1.00 10.00      A   
ATOM    708  C   LYS A  76      -0.189   9.297   8.885  1.00 10.00      A   
ATOM    709  O   LYS A  76      -0.593   8.565   7.986  1.00 10.00      A   
ATOM    710  N   PRO A  77      -0.152  10.633   8.749  1.00 10.00      A   
ATOM    711  CA  PRO A  77      -0.550  11.307   7.511  1.00 10.00      A   
ATOM    712  CB  PRO A  77      -0.766  12.749   7.959  1.00 10.00      A   
ATOM    713  CG  PRO A  77       0.165  12.927   9.110  1.00 10.00      A   
ATOM    714  CD  PRO A  77       0.249  11.590   9.797  1.00 10.00      A   
ATOM    715  C   PRO A  77       0.544  11.242   6.443  1.00 10.00      A   
ATOM    716  O   PRO A  77       1.664  10.804   6.711  1.00 10.00      A   
ATOM    717  N   HIS A  78       0.213  11.702   5.246  1.00 10.00      A   
ATOM    718  HN  HIS A  78      -0.693  12.059   5.111  1.00 10.00      A   
ATOM    719  CA  HIS A  78       1.142  11.698   4.115  1.00 10.00      A   
ATOM    720  CB  HIS A  78       0.417  12.173   2.843  1.00 10.00      A   
ATOM    721  CG  HIS A  78       1.284  12.611   1.698  1.00 10.00      A   
ATOM    722  ND1 HIS A  78       1.186  13.850   1.101  1.00 10.00      A   
ATOM    723  HD1 HIS A  78       0.548  14.566   1.352  1.00 10.00      A   
ATOM    724  CD2 HIS A  78       2.262  11.950   1.027  1.00 10.00      A   
ATOM    725  CE1 HIS A  78       2.078  13.901   0.107  1.00 10.00      A   
ATOM    726  NE2 HIS A  78       2.762  12.773   0.020  1.00 10.00      A   
ATOM    727  C   HIS A  78       2.402  12.523   4.404  1.00 10.00      A   
ATOM    728  O   HIS A  78       3.511  12.131   4.039  1.00 10.00      A   
ATOM    729  N   PHE A  79       2.236  13.640   5.099  1.00 10.00      A   
ATOM    730  HN  PHE A  79       1.334  13.891   5.392  1.00 10.00      A   
ATOM    731  CA  PHE A  79       3.362  14.514   5.424  1.00 10.00      A   
ATOM    732  CB  PHE A  79       2.886  15.892   5.891  1.00 10.00      A   
ATOM    733  CG  PHE A  79       2.647  16.867   4.767  1.00 10.00      A   
ATOM    734  CD1 PHE A  79       2.636  16.440   3.448  1.00 10.00      A   
ATOM    735  CD2 PHE A  79       2.440  18.212   5.029  1.00 10.00      A   
ATOM    736  CE1 PHE A  79       2.423  17.332   2.414  1.00 10.00      A   
ATOM    737  CE2 PHE A  79       2.225  19.109   4.001  1.00 10.00      A   
ATOM    738  CZ  PHE A  79       2.217  18.670   2.691  1.00 10.00      A   
ATOM    739  C   PHE A  79       4.326  13.892   6.434  1.00 10.00      A   
ATOM    740  O   PHE A  79       5.429  14.399   6.645  1.00 10.00      A   
ATOM    741  N   ALA A  80       3.922  12.787   7.049  1.00 10.00      A   
ATOM    742  HN  ALA A  80       3.044  12.409   6.834  1.00 10.00      A   
ATOM    743  CA  ALA A  80       4.770  12.114   8.024  1.00 10.00      A   
ATOM    744  CB  ALA A  80       3.960  11.133   8.853  1.00 10.00      A   
ATOM    745  C   ALA A  80       5.914  11.400   7.320  1.00 10.00      A   
ATOM    746  O   ALA A  80       6.979  11.184   7.900  1.00 10.00      A   
ATOM    747  N   ASP A  81       5.688  11.063   6.054  1.00 10.00      A   
ATOM    748  HN  ASP A  81       4.819  11.287   5.652  1.00 10.00      A   
ATOM    749  CA  ASP A  81       6.684  10.368   5.237  1.00 10.00      A   
ATOM    750  CB  ASP A  81       6.106  10.026   3.858  1.00 10.00      A   
ATOM    751  CG  ASP A  81       5.080   8.912   3.870  1.00 10.00      A   
ATOM    752  OD1 ASP A  81       4.688   8.458   4.962  1.00 10.00      A   
ATOM    753  OD2 ASP A  81       4.658   8.479   2.772  1.00 10.00      A   
ATOM    754  C   ASP A  81       7.921  11.231   5.039  1.00 10.00      A   
ATOM    755  O   ASP A  81       9.030  10.721   4.882  1.00 10.00      A   
ATOM    756  N   PHE A  82       7.727  12.542   5.049  1.00 10.00      A   
ATOM    757  HN  PHE A  82       6.819  12.890   5.184  1.00 10.00      A   
ATOM    758  CA  PHE A  82       8.828  13.475   4.853  1.00 10.00      A   
ATOM    759  CB  PHE A  82       8.356  14.698   4.060  1.00 10.00      A   
ATOM    760  CG  PHE A  82       7.507  14.338   2.875  1.00 10.00      A   
ATOM    761  CD1 PHE A  82       7.949  13.411   1.946  1.00 10.00      A   
ATOM    762  CD2 PHE A  82       6.264  14.921   2.698  1.00 10.00      A   
ATOM    763  CE1 PHE A  82       7.167  13.067   0.862  1.00 10.00      A   
ATOM    764  CE2 PHE A  82       5.477  14.584   1.614  1.00 10.00      A   
ATOM    765  CZ  PHE A  82       5.929  13.656   0.695  1.00 10.00      A   
ATOM    766  C   PHE A  82       9.445  13.892   6.180  1.00 10.00      A   
ATOM    767  O   PHE A  82      10.201  14.859   6.244  1.00 10.00      A   
ATOM    768  N   ASN A  83       9.114  13.151   7.235  1.00 10.00      A   
ATOM    769  HN  ASN A  83       8.507  12.388   7.105  1.00 10.00      A   
ATOM    770  CA  ASN A  83       9.631  13.414   8.577  1.00 10.00      A   
ATOM    771  CB  ASN A  83      11.156  13.266   8.629  1.00 10.00      A   
ATOM    772  CG  ASN A  83      11.614  11.838   8.390  1.00 10.00      A   
ATOM    773  OD1 ASN A  83      10.915  10.881   8.727  1.00 10.00      A   
ATOM    774  ND2 ASN A  83      12.791  11.682   7.806  1.00 10.00      A   
ATOM    775 HD21 ASN A  83      13.298  12.484   7.559  1.00 10.00      A   
ATOM    776 HD22 ASN A  83      13.114  10.769   7.643  1.00 10.00      A   
ATOM    777  C   ASN A  83       9.188  14.776   9.107  1.00 10.00      A   
ATOM    778  O   ASN A  83       9.887  15.409   9.898  1.00 10.00      A   
ATOM    779  N   LEU A  84       8.019  15.227   8.664  1.00 10.00      A   
ATOM    780  HN  LEU A  84       7.515  14.695   8.012  1.00 10.00      A   
ATOM    781  CA  LEU A  84       7.478  16.504   9.115  1.00 10.00      A   
ATOM    782  CB  LEU A  84       6.547  17.107   8.061  1.00 10.00      A   
ATOM    783  CG  LEU A  84       7.191  17.466   6.718  1.00 10.00      A   
ATOM    784  CD1 LEU A  84       6.148  18.017   5.760  1.00 10.00      A   
ATOM    785  CD2 LEU A  84       8.328  18.461   6.905  1.00 10.00      A   
ATOM    786  C   LEU A  84       6.741  16.319  10.437  1.00 10.00      A   
ATOM    787  O   LEU A  84       6.388  17.285  11.114  1.00 10.00      A   
ATOM    788  N   VAL A  85       6.509  15.060  10.786  1.00 10.00      A   
ATOM    789  HN  VAL A  85       6.814  14.344  10.195  1.00 10.00      A   
ATOM    790  CA  VAL A  85       5.838  14.706  12.024  1.00 10.00      A   
ATOM    791  CB  VAL A  85       4.638  13.762  11.771  1.00 10.00      A   
ATOM    792  CG1 VAL A  85       3.895  13.471  13.066  1.00 10.00      A   
ATOM    793  CG2 VAL A  85       3.691  14.359  10.739  1.00 10.00      A   
ATOM    794  C   VAL A  85       6.840  14.018  12.953  1.00 10.00      A   
ATOM    795  O   VAL A  85       7.442  13.003  12.585  1.00 10.00      A   
ATOM    796  N   PRO A  86       7.042  14.579  14.156  1.00 10.00      A   
ATOM    797  CA  PRO A  86       7.979  14.033  15.149  1.00 10.00      A   
ATOM    798  CB  PRO A  86       7.773  14.932  16.371  1.00 10.00      A   
ATOM    799  CG  PRO A  86       7.223  16.197  15.816  1.00 10.00      A   
ATOM    800  CD  PRO A  86       6.372  15.792  14.647  1.00 10.00      A   
ATOM    801  C   PRO A  86       7.661  12.588  15.514  1.00 10.00      A   
ATOM    802  O   PRO A  86       6.496  12.214  15.679  1.00 10.00      A   
ATOM    803  N   ASP A  87       8.708  11.784  15.640  1.00 10.00      A   
ATOM    804  HN  ASP A  87       9.612  12.153  15.506  1.00 10.00      A   
ATOM    805  CA  ASP A  87       8.560  10.377  15.980  1.00 10.00      A   
ATOM    806  CB  ASP A  87       9.892   9.648  15.830  1.00 10.00      A   
ATOM    807  CG  ASP A  87       9.711   8.204  15.416  1.00 10.00      A   
ATOM    808  OD1 ASP A  87      10.367   7.781  14.444  1.00 10.00      A   
ATOM    809  OD2 ASP A  87       8.911   7.486  16.054  1.00 10.00      A   
ATOM    810  C   ASP A  87       8.037  10.216  17.398  1.00 10.00      A   
ATOM    811  O   ASP A  87       8.529  10.859  18.327  1.00 10.00      A   
ATOM    812  N   GLY A  88       7.054   9.346  17.559  1.00 10.00      A   
ATOM    813  HN  GLY A  88       6.735   8.833  16.785  1.00 10.00      A   
ATOM    814  CA  GLY A  88       6.464   9.127  18.863  1.00 10.00      A   
ATOM    815  C   GLY A  88       5.121   9.811  18.975  1.00 10.00      A   
ATOM    816  O   GLY A  88       4.523   9.853  20.046  1.00 10.00      A   
ATOM    817  N   TRP A  89       4.662  10.371  17.859  1.00 10.00      A   
ATOM    818  HN  TRP A  89       5.218  10.339  17.054  1.00 10.00      A   
ATOM    819  CA  TRP A  89       3.375  11.056  17.806  1.00 10.00      A   
ATOM    820  CB  TRP A  89       3.179  11.725  16.438  1.00 10.00      A   
ATOM    821  CG  TRP A  89       1.769  12.179  16.180  1.00 10.00      A   
ATOM    822  CD1 TRP A  89       1.170  13.308  16.659  1.00 10.00      A   
ATOM    823  CD2 TRP A  89       0.781  11.509  15.385  1.00 10.00      A   
ATOM    824  NE1 TRP A  89      -0.129  13.382  16.216  1.00 10.00      A   
ATOM    825  HE1 TRP A  89      -0.772  14.104  16.433  1.00 10.00      A   
ATOM    826  CE2 TRP A  89      -0.392  12.287  15.433  1.00 10.00      A   
ATOM    827  CE3 TRP A  89       0.776  10.325  14.640  1.00 10.00      A   
ATOM    828  CZ2 TRP A  89      -1.557  11.919  14.763  1.00 10.00      A   
ATOM    829  CZ3 TRP A  89      -0.381   9.963  13.976  1.00 10.00      A   
ATOM    830  CH2 TRP A  89      -1.531  10.756  14.041  1.00 10.00      A   
ATOM    831  C   TRP A  89       2.228  10.093  18.088  1.00 10.00      A   
ATOM    832  O   TRP A  89       1.266  10.442  18.774  1.00 10.00      A   
ATOM    833  N   GLY A  90       2.337   8.883  17.554  1.00 10.00      A   
ATOM    834  HN  GLY A  90       3.127   8.664  17.018  1.00 10.00      A   
ATOM    835  CA  GLY A  90       1.311   7.888  17.748  1.00 10.00      A   
ATOM    836  C   GLY A  90       1.220   6.953  16.562  1.00 10.00      A   
ATOM    837  O   GLY A  90       2.201   6.768  15.835  1.00 10.00      A   
ATOM    838  N   GLY A  91       0.043   6.384  16.354  1.00 10.00      A   
ATOM    839  HN  GLY A  91      -0.705   6.586  16.962  1.00 10.00      A   
ATOM    840  CA  GLY A  91      -0.156   5.463  15.259  1.00 10.00      A   
ATOM    841  C   GLY A  91       0.149   4.043  15.682  1.00 10.00      A   
ATOM    842  O   GLY A  91       0.706   3.265  14.912  1.00 10.00      A   
ATOM    843  N   TYR A  92      -0.228   3.702  16.911  1.00 10.00      A   
ATOM    844  HN  TYR A  92      -0.704   4.357  17.464  1.00 10.00      A   
ATOM    845  CA  TYR A  92       0.023   2.371  17.452  1.00 10.00      A   
ATOM    846  CB  TYR A  92       0.362   2.454  18.944  1.00 10.00      A   
ATOM    847  CG  TYR A  92       1.397   3.508  19.272  1.00 10.00      A   
ATOM    848  CD1 TYR A  92       1.077   4.600  20.066  1.00 10.00      A   
ATOM    849  CD2 TYR A  92       2.692   3.418  18.773  1.00 10.00      A   
ATOM    850  CE1 TYR A  92       2.015   5.575  20.354  1.00 10.00      A   
ATOM    851  CE2 TYR A  92       3.638   4.386  19.058  1.00 10.00      A   
ATOM    852  CZ  TYR A  92       3.292   5.464  19.848  1.00 10.00      A   
ATOM    853  OH  TYR A  92       4.223   6.432  20.135  1.00 10.00      A   
ATOM    854  HH  TYR A  92       4.112   6.718  21.048  1.00 10.00      A   
ATOM    855  C   TYR A  92      -1.174   1.454  17.223  1.00 10.00      A   
ATOM    856  O   TYR A  92      -2.311   1.808  17.538  1.00 10.00      A   
ATOM    857  N   VAL A  93      -0.918   0.274  16.673  1.00 10.00      A   
ATOM    858  HN  VAL A  93       0.010   0.043  16.441  1.00 10.00      A   
ATOM    859  CA  VAL A  93      -1.984  -0.685  16.402  1.00 10.00      A   
ATOM    860  CB  VAL A  93      -1.696  -1.489  15.116  1.00 10.00      A   
ATOM    861  CG1 VAL A  93      -0.598  -2.515  15.347  1.00 10.00      A   
ATOM    862  CG2 VAL A  93      -2.962  -2.143  14.586  1.00 10.00      A   
ATOM    863  C   VAL A  93      -2.186  -1.633  17.584  1.00 10.00      A   
ATOM    864  O   VAL A  93      -3.121  -2.434  17.605  1.00 10.00      A   
ATOM    865  N   TYR A  94      -1.304  -1.517  18.574  1.00 10.00      A   
ATOM    866  HN  TYR A  94      -0.590  -0.853  18.493  1.00 10.00      A   
ATOM    867  CA  TYR A  94      -1.358  -2.350  19.775  1.00 10.00      A   
ATOM    868  CB  TYR A  94      -0.330  -1.882  20.814  1.00 10.00      A   
ATOM    869  CG  TYR A  94      -0.167  -2.821  21.989  1.00 10.00      A   
ATOM    870  CD1 TYR A  94       0.584  -3.983  21.874  1.00 10.00      A   
ATOM    871  CD2 TYR A  94      -0.763  -2.545  23.212  1.00 10.00      A   
ATOM    872  CE1 TYR A  94       0.737  -4.845  22.944  1.00 10.00      A   
ATOM    873  CE2 TYR A  94      -0.614  -3.399  24.286  1.00 10.00      A   
ATOM    874  CZ  TYR A  94       0.136  -4.547  24.148  1.00 10.00      A   
ATOM    875  OH  TYR A  94       0.289  -5.397  25.220  1.00 10.00      A   
ATOM    876  HH  TYR A  94       1.073  -5.132  25.721  1.00 10.00      A   
ATOM    877  C   TYR A  94      -2.766  -2.441  20.383  1.00 10.00      A   
ATOM    878  O   TYR A  94      -3.267  -3.548  20.593  1.00 10.00      A   
ATOM    879  N   PRO A  95      -3.435  -1.298  20.680  1.00 10.00      A   
ATOM    880  CA  PRO A  95      -4.788  -1.314  21.260  1.00 10.00      A   
ATOM    881  CB  PRO A  95      -5.175   0.171  21.320  1.00 10.00      A   
ATOM    882  CG  PRO A  95      -3.874   0.894  21.352  1.00 10.00      A   
ATOM    883  CD  PRO A  95      -2.939   0.084  20.502  1.00 10.00      A   
ATOM    884  C   PRO A  95      -5.780  -2.085  20.390  1.00 10.00      A   
ATOM    885  O   PRO A  95      -6.619  -2.831  20.899  1.00 10.00      A   
ATOM    886  N   TRP A  96      -5.665  -1.914  19.077  1.00 10.00      A   
ATOM    887  HN  TRP A  96      -4.959  -1.330  18.732  1.00 10.00      A   
ATOM    888  CA  TRP A  96      -6.548  -2.588  18.138  1.00 10.00      A   
ATOM    889  CB  TRP A  96      -6.315  -2.073  16.714  1.00 10.00      A   
ATOM    890  CG  TRP A  96      -6.752  -0.657  16.499  1.00 10.00      A   
ATOM    891  CD1 TRP A  96      -6.010   0.469  16.701  1.00 10.00      A   
ATOM    892  CD2 TRP A  96      -8.032  -0.216  16.027  1.00 10.00      A   
ATOM    893  NE1 TRP A  96      -6.747   1.586  16.388  1.00 10.00      A   
ATOM    894  HE1 TRP A  96      -6.434   2.515  16.451  1.00 10.00      A   
ATOM    895  CE2 TRP A  96      -7.993   1.191  15.972  1.00 10.00      A   
ATOM    896  CE3 TRP A  96      -9.208  -0.875  15.650  1.00 10.00      A   
ATOM    897  CZ2 TRP A  96      -9.083   1.951  15.552  1.00 10.00      A   
ATOM    898  CZ3 TRP A  96     -10.288  -0.120  15.232  1.00 10.00      A   
ATOM    899  CH2 TRP A  96     -10.218   1.279  15.186  1.00 10.00      A   
ATOM    900  C   TRP A  96      -6.333  -4.095  18.187  1.00 10.00      A   
ATOM    901  O   TRP A  96      -7.277  -4.858  18.386  1.00 10.00      A   
ATOM    902  N   ILE A  97      -5.079  -4.508  18.033  1.00 10.00      A   
ATOM    903  HN  ILE A  97      -4.371  -3.838  17.899  1.00 10.00      A   
ATOM    904  CA  ILE A  97      -4.720  -5.924  18.049  1.00 10.00      A   
ATOM    905  CB  ILE A  97      -3.199  -6.126  17.840  1.00 10.00      A   
ATOM    906  CG1 ILE A  97      -2.730  -5.471  16.535  1.00 10.00      A   
ATOM    907  CG2 ILE A  97      -2.833  -7.605  17.854  1.00 10.00      A   
ATOM    908  CD1 ILE A  97      -3.417  -6.003  15.293  1.00 10.00      A   
ATOM    909  C   ILE A  97      -5.144  -6.583  19.361  1.00 10.00      A   
ATOM    910  O   ILE A  97      -5.658  -7.701  19.367  1.00 10.00      A   
ATOM    911  N   GLU A  98      -4.948  -5.874  20.464  1.00 10.00      A   
ATOM    912  HN  GLU A  98      -4.555  -4.974  20.391  1.00 10.00      A   
ATOM    913  CA  GLU A  98      -5.297  -6.388  21.781  1.00 10.00      A   
ATOM    914  CB  GLU A  98      -4.846  -5.407  22.863  1.00 10.00      A   
ATOM    915  CG  GLU A  98      -5.071  -5.897  24.283  1.00 10.00      A   
ATOM    916  CD  GLU A  98      -4.823  -4.819  25.315  1.00 10.00      A   
ATOM    917  OE1 GLU A  98      -3.651  -4.600  25.689  1.00 10.00      A   
ATOM    918  OE2 GLU A  98      -5.799  -4.186  25.762  1.00 10.00      A   
ATOM    919  C   GLU A  98      -6.796  -6.659  21.914  1.00 10.00      A   
ATOM    920  O   GLU A  98      -7.205  -7.730  22.353  1.00 10.00      A   
ATOM    921  N   ALA A  99      -7.607  -5.694  21.516  1.00 10.00      A   
ATOM    922  HN  ALA A  99      -7.226  -4.870  21.140  1.00 10.00      A   
ATOM    923  CA  ALA A  99      -9.055  -5.825  21.623  1.00 10.00      A   
ATOM    924  CB  ALA A  99      -9.718  -4.456  21.590  1.00 10.00      A   
ATOM    925  C   ALA A  99      -9.647  -6.742  20.554  1.00 10.00      A   
ATOM    926  O   ALA A  99     -10.610  -7.466  20.814  1.00 10.00      A   
ATOM    927  N   MET A 100      -9.066  -6.721  19.362  1.00 10.00      A   
ATOM    928  HN  MET A 100      -8.290  -6.137  19.213  1.00 10.00      A   
ATOM    929  CA  MET A 100      -9.568  -7.532  18.256  1.00 10.00      A   
ATOM    930  CB  MET A 100      -9.117  -6.973  16.897  1.00 10.00      A   
ATOM    931  CG  MET A 100      -7.736  -7.421  16.434  1.00 10.00      A   
ATOM    932  SD  MET A 100      -6.986  -6.276  15.254  1.00 10.00      A   
ATOM    933  CE  MET A 100      -8.322  -6.055  14.080  1.00 10.00      A   
ATOM    934  C   MET A 100      -9.222  -9.013  18.395  1.00 10.00      A   
ATOM    935  O   MET A 100      -9.966  -9.872  17.923  1.00 10.00      A   
ATOM    936  N   SER A 101      -8.120  -9.316  19.067  1.00 10.00      A   
ATOM    937  HN  SER A 101      -7.580  -8.595  19.457  1.00 10.00      A   
ATOM    938  CA  SER A 101      -7.695 -10.705  19.239  1.00 10.00      A   
ATOM    939  CB  SER A 101      -6.257 -10.782  19.753  1.00 10.00      A   
ATOM    940  OG  SER A 101      -6.048  -9.880  20.823  1.00 10.00      A   
ATOM    941  HG  SER A 101      -5.774  -9.023  20.466  1.00 10.00      A   
ATOM    942  C   SER A 101      -8.631 -11.484  20.157  1.00 10.00      A   
ATOM    943  O   SER A 101      -8.800 -12.693  20.007  1.00 10.00      A   
ATOM    944  N   SER A 102      -9.244 -10.787  21.102  1.00 10.00      A   
ATOM    945  HN  SER A 102      -9.067  -9.826  21.183  1.00 10.00      A   
ATOM    946  CA  SER A 102     -10.155 -11.414  22.046  1.00 10.00      A   
ATOM    947  CB  SER A 102      -9.977 -10.766  23.420  1.00 10.00      A   
ATOM    948  OG  SER A 102      -9.375  -9.483  23.300  1.00 10.00      A   
ATOM    949  HG  SER A 102      -8.592  -9.444  23.863  1.00 10.00      A   
ATOM    950  C   SER A 102     -11.606 -11.293  21.589  1.00 10.00      A   
ATOM    951  O   SER A 102     -12.522 -11.750  22.274  1.00 10.00      A   
ATOM    952  N   SER A 103     -11.816 -10.689  20.429  1.00 10.00      A   
ATOM    953  HN  SER A 103     -11.051 -10.368  19.910  1.00 10.00      A   
ATOM    954  CA  SER A 103     -13.163 -10.502  19.912  1.00 10.00      A   
ATOM    955  CB  SER A 103     -13.465  -9.015  19.759  1.00 10.00      A   
ATOM    956  OG  SER A 103     -13.261  -8.328  20.983  1.00 10.00      A   
ATOM    957  HG  SER A 103     -12.343  -8.022  21.028  1.00 10.00      A   
ATOM    958  C   SER A 103     -13.377 -11.223  18.586  1.00 10.00      A   
ATOM    959  O   SER A 103     -14.420 -11.840  18.369  1.00 10.00      A   
ATOM    960  N   TYR A 104     -12.388 -11.149  17.706  1.00 10.00      A   
ATOM    961  HN  TYR A 104     -11.562 -10.672  17.946  1.00 10.00      A   
ATOM    962  CA  TYR A 104     -12.485 -11.785  16.398  1.00 10.00      A   
ATOM    963  CB  TYR A 104     -11.929 -10.872  15.301  1.00 10.00      A   
ATOM    964  CG  TYR A 104     -12.668  -9.563  15.147  1.00 10.00      A   
ATOM    965  CD1 TYR A 104     -12.151  -8.388  15.673  1.00 10.00      A   
ATOM    966  CD2 TYR A 104     -13.880  -9.503  14.472  1.00 10.00      A   
ATOM    967  CE1 TYR A 104     -12.820  -7.189  15.534  1.00 10.00      A   
ATOM    968  CE2 TYR A 104     -14.556  -8.308  14.328  1.00 10.00      A   
ATOM    969  CZ  TYR A 104     -14.022  -7.155  14.861  1.00 10.00      A   
ATOM    970  OH  TYR A 104     -14.689  -5.961  14.715  1.00 10.00      A   
ATOM    971  HH  TYR A 104     -15.644  -6.113  14.773  1.00 10.00      A   
ATOM    972  C   TYR A 104     -11.737 -13.108  16.383  1.00 10.00      A   
ATOM    973  O   TYR A 104     -10.611 -13.197  16.870  1.00 10.00      A   
ATOM    974  N   THR A 105     -12.365 -14.131  15.833  1.00 10.00      A   
ATOM    975  HN  THR A 105     -13.273 -14.003  15.485  1.00 10.00      A   
ATOM    976  CA  THR A 105     -11.754 -15.449  15.750  1.00 10.00      A   
ATOM    977  CB  THR A 105     -12.603 -16.498  16.495  1.00 10.00      A   
ATOM    978  OG1 THR A 105     -13.875 -15.924  16.826  1.00 10.00      A   
ATOM    979  HG1 THR A 105     -13.825 -15.519  17.702  1.00 10.00      A   
ATOM    980  CG2 THR A 105     -11.904 -16.943  17.770  1.00 10.00      A   
ATOM    981  C   THR A 105     -11.593 -15.883  14.297  1.00 10.00      A   
ATOM    982  O   THR A 105     -10.705 -16.668  13.965  1.00 10.00      A   
ATOM    983  N   TRP A 106     -12.453 -15.357  13.431  1.00 10.00      A   
ATOM    984  HN  TRP A 106     -13.132 -14.725  13.752  1.00 10.00      A   
ATOM    985  CA  TRP A 106     -12.421 -15.704  12.018  1.00 10.00      A   
ATOM    986  CB  TRP A 106     -13.833 -15.992  11.509  1.00 10.00      A   
ATOM    987  CG  TRP A 106     -14.409 -17.261  12.053  1.00 10.00      A   
ATOM    988  CD1 TRP A 106     -14.986 -17.447  13.274  1.00 10.00      A   
ATOM    989  CD2 TRP A 106     -14.462 -18.526  11.390  1.00 10.00      A   
ATOM    990  NE1 TRP A 106     -15.390 -18.748  13.414  1.00 10.00      A   
ATOM    991  HE1 TRP A 106     -15.829 -19.126  14.207  1.00 10.00      A   
ATOM    992  CE2 TRP A 106     -15.082 -19.432  12.271  1.00 10.00      A   
ATOM    993  CE3 TRP A 106     -14.044 -18.982  10.138  1.00 10.00      A   
ATOM    994  CZ2 TRP A 106     -15.292 -20.765  11.939  1.00 10.00      A   
ATOM    995  CZ3 TRP A 106     -14.256 -20.305   9.810  1.00 10.00      A   
ATOM    996  CH2 TRP A 106     -14.875 -21.182  10.706  1.00 10.00      A   
ATOM    997  C   TRP A 106     -11.761 -14.623  11.168  1.00 10.00      A   
ATOM    998  O   TRP A 106     -11.932 -14.594   9.951  1.00 10.00      A   
ATOM    999  N   LEU A 107     -11.002 -13.744  11.808  1.00 10.00      A   
ATOM   1000  HN  LEU A 107     -10.891 -13.829  12.775  1.00 10.00      A   
ATOM   1001  CA  LEU A 107     -10.315 -12.667  11.098  1.00 10.00      A   
ATOM   1002  CB  LEU A 107      -9.621 -11.737  12.093  1.00 10.00      A   
ATOM   1003  CG  LEU A 107      -9.291 -10.334  11.588  1.00 10.00      A   
ATOM   1004  CD1 LEU A 107     -10.550  -9.620  11.124  1.00 10.00      A   
ATOM   1005  CD2 LEU A 107      -8.592  -9.536  12.673  1.00 10.00      A   
ATOM   1006  C   LEU A 107      -9.301 -13.251  10.118  1.00 10.00      A   
ATOM   1007  O   LEU A 107      -8.526 -14.139  10.477  1.00 10.00      A   
ATOM   1008  N   GLU A 108      -9.306 -12.754   8.886  1.00 10.00      A   
ATOM   1009  HN  GLU A 108      -9.925 -12.026   8.662  1.00 10.00      A   
ATOM   1010  CA  GLU A 108      -8.409 -13.277   7.866  1.00 10.00      A   
ATOM   1011  CB  GLU A 108      -9.212 -13.933   6.738  1.00 10.00      A   
ATOM   1012  CG  GLU A 108     -10.076 -15.107   7.180  1.00 10.00      A   
ATOM   1013  CD  GLU A 108     -10.884 -15.708   6.046  1.00 10.00      A   
ATOM   1014  OE1 GLU A 108     -11.983 -15.194   5.754  1.00 10.00      A   
ATOM   1015  OE2 GLU A 108     -10.430 -16.704   5.443  1.00 10.00      A   
ATOM   1016  C   GLU A 108      -7.461 -12.230   7.286  1.00 10.00      A   
ATOM   1017  O   GLU A 108      -6.338 -12.557   6.903  1.00 10.00      A   
ATOM   1018  N   GLU A 109      -7.891 -10.979   7.226  1.00 10.00      A   
ATOM   1019  HN  GLU A 109      -8.781 -10.754   7.576  1.00 10.00      A   
ATOM   1020  CA  GLU A 109      -7.053  -9.936   6.640  1.00 10.00      A   
ATOM   1021  CB  GLU A 109      -7.616  -9.496   5.290  1.00 10.00      A   
ATOM   1022  CG  GLU A 109      -7.716 -10.594   4.248  1.00 10.00      A   
ATOM   1023  CD  GLU A 109      -8.549 -10.174   3.057  1.00 10.00      A   
ATOM   1024  OE1 GLU A 109      -8.607  -8.960   2.767  1.00 10.00      A   
ATOM   1025  OE2 GLU A 109      -9.151 -11.051   2.408  1.00 10.00      A   
ATOM   1026  C   GLU A 109      -6.869  -8.705   7.525  1.00 10.00      A   
ATOM   1027  O   GLU A 109      -7.824  -8.185   8.102  1.00 10.00      A   
ATOM   1028  N   ILE A 110      -5.624  -8.242   7.596  1.00 10.00      A   
ATOM   1029  HN  ILE A 110      -4.911  -8.727   7.120  1.00 10.00      A   
ATOM   1030  CA  ILE A 110      -5.268  -7.043   8.351  1.00 10.00      A   
ATOM   1031  CB  ILE A 110      -4.659  -7.359   9.741  1.00 10.00      A   
ATOM   1032  CG1 ILE A 110      -5.748  -7.839  10.707  1.00 10.00      A   
ATOM   1033  CG2 ILE A 110      -3.941  -6.141  10.320  1.00 10.00      A   
ATOM   1034  CD1 ILE A 110      -5.240  -8.138  12.102  1.00 10.00      A   
ATOM   1035  C   ILE A 110      -4.287  -6.214   7.524  1.00 10.00      A   
ATOM   1036  O   ILE A 110      -3.200  -6.682   7.174  1.00 10.00      A   
ATOM   1037  N   ARG A 111      -4.689  -5.002   7.176  1.00 10.00      A   
ATOM   1038  HN  ARG A 111      -5.577  -4.686   7.470  1.00 10.00      A   
ATOM   1039  CA  ARG A 111      -3.849  -4.115   6.384  1.00 10.00      A   
ATOM   1040  CB  ARG A 111      -4.500  -3.806   5.033  1.00 10.00      A   
ATOM   1041  CG  ARG A 111      -5.054  -5.015   4.298  1.00 10.00      A   
ATOM   1042  CD  ARG A 111      -6.572  -4.946   4.190  1.00 10.00      A   
ATOM   1043  NE  ARG A 111      -7.104  -5.999   3.332  1.00 10.00      A   
ATOM   1044  HE  ARG A 111      -7.305  -6.867   3.753  1.00 10.00      A   
ATOM   1045  CZ  ARG A 111      -7.360  -5.844   2.030  1.00 10.00      A   
ATOM   1046  NH1 ARG A 111      -7.142  -4.671   1.436  1.00 10.00      A   
ATOM   1047 HH11 ARG A 111      -6.781  -3.858   1.985  1.00 10.00      A   
ATOM   1048 HH12 ARG A 111      -7.339  -4.555   0.417  1.00 10.00      A   
ATOM   1049  NH2 ARG A 111      -7.840  -6.864   1.330  1.00 10.00      A   
ATOM   1050 HH21 ARG A 111      -8.025  -7.786   1.803  1.00 10.00      A   
ATOM   1051 HH22 ARG A 111      -8.036  -6.760   0.310  1.00 10.00      A   
ATOM   1052  C   ARG A 111      -3.605  -2.817   7.134  1.00 10.00      A   
ATOM   1053  O   ARG A 111      -4.543  -2.198   7.642  1.00 10.00      A   
ATOM   1054  N   LEU A 112      -2.353  -2.408   7.205  1.00 10.00      A   
ATOM   1055  HN  LEU A 112      -1.643  -2.946   6.783  1.00 10.00      A   
ATOM   1056  CA  LEU A 112      -2.001  -1.183   7.903  1.00 10.00      A   
ATOM   1057  CB  LEU A 112      -1.324  -1.507   9.233  1.00 10.00      A   
ATOM   1058  CG  LEU A 112      -2.216  -2.139  10.301  1.00 10.00      A   
ATOM   1059  CD1 LEU A 112      -1.379  -2.910  11.308  1.00 10.00      A   
ATOM   1060  CD2 LEU A 112      -3.045  -1.073  10.998  1.00 10.00      A   
ATOM   1061  C   LEU A 112      -1.102  -0.294   7.059  1.00 10.00      A   
ATOM   1062  O   LEU A 112      -0.240  -0.782   6.329  1.00 10.00      A   
ATOM   1063  N   LYS A 113      -1.314   1.011   7.165  1.00 10.00      A   
ATOM   1064  HN  LYS A 113      -2.028   1.331   7.759  1.00 10.00      A   
ATOM   1065  CA  LYS A 113      -0.523   1.987   6.431  1.00 10.00      A   
ATOM   1066  CB  LYS A 113      -1.328   2.580   5.271  1.00 10.00      A   
ATOM   1067  CG  LYS A 113      -0.533   3.519   4.375  1.00 10.00      A   
ATOM   1068  CD  LYS A 113      -1.447   4.379   3.516  1.00 10.00      A   
ATOM   1069  CE  LYS A 113      -0.647   5.354   2.666  1.00 10.00      A   
ATOM   1070  NZ  LYS A 113      -1.509   6.394   2.052  1.00 10.00      A   
ATOM   1071  HZ1 LYS A 113      -0.946   7.014   1.433  1.00 10.00      A   
ATOM   1072  HZ2 LYS A 113      -1.952   6.976   2.796  1.00 10.00      A   
ATOM   1073  HZ3 LYS A 113      -2.261   5.947   1.487  1.00 10.00      A   
ATOM   1074  C   LYS A 113      -0.056   3.101   7.366  1.00 10.00      A   
ATOM   1075  O   LYS A 113      -0.872   3.731   8.046  1.00 10.00      A   
ATOM   1076  N   ARG A 114       1.259   3.322   7.398  1.00 10.00      A   
ATOM   1077  HN  ARG A 114       1.845   2.752   6.850  1.00 10.00      A   
ATOM   1078  CA  ARG A 114       1.863   4.358   8.234  1.00 10.00      A   
ATOM   1079  CB  ARG A 114       1.456   5.764   7.767  1.00 10.00      A   
ATOM   1080  CG  ARG A 114       1.975   6.148   6.390  1.00 10.00      A   
ATOM   1081  CD  ARG A 114       1.412   7.489   5.935  1.00 10.00      A   
ATOM   1082  NE  ARG A 114       2.014   7.922   4.677  1.00 10.00      A   
ATOM   1083  HE  ARG A 114       3.005   7.919   4.629  1.00 10.00      A   
ATOM   1084  CZ  ARG A 114       1.324   8.345   3.614  1.00 10.00      A   
ATOM   1085  NH1 ARG A 114       0.002   8.400   3.637  1.00 10.00      A   
ATOM   1086 HH11 ARG A 114      -0.528   8.126   4.492  1.00 10.00      A   
ATOM   1087 HH12 ARG A 114      -0.520   8.734   2.787  1.00 10.00      A   
ATOM   1088  NH2 ARG A 114       1.960   8.711   2.516  1.00 10.00      A   
ATOM   1089 HH21 ARG A 114       3.007   8.684   2.479  1.00 10.00      A   
ATOM   1090 HH22 ARG A 114       1.412   9.022   1.674  1.00 10.00      A   
ATOM   1091  C   ARG A 114       1.511   4.147   9.706  1.00 10.00      A   
ATOM   1092  O   ARG A 114       1.011   5.049  10.380  1.00 10.00      A   
ATOM   1093  N   MET A 115       1.779   2.949  10.199  1.00 10.00      A   
ATOM   1094  HN  MET A 115       2.204   2.276   9.625  1.00 10.00      A   
ATOM   1095  CA  MET A 115       1.480   2.606  11.582  1.00 10.00      A   
ATOM   1096  CB  MET A 115       0.312   1.608  11.640  1.00 10.00      A   
ATOM   1097  CG  MET A 115      -1.034   2.176  11.219  1.00 10.00      A   
ATOM   1098  SD  MET A 115      -1.814   3.152  12.516  1.00 10.00      A   
ATOM   1099  CE  MET A 115      -2.352   1.857  13.627  1.00 10.00      A   
ATOM   1100  C   MET A 115       2.699   2.003  12.268  1.00 10.00      A   
ATOM   1101  O   MET A 115       3.608   1.495  11.612  1.00 10.00      A   
ATOM   1102  N   VAL A 116       2.715   2.067  13.592  1.00 10.00      A   
ATOM   1103  HN  VAL A 116       1.968   2.505  14.061  1.00 10.00      A   
ATOM   1104  CA  VAL A 116       3.808   1.511  14.372  1.00 10.00      A   
ATOM   1105  CB  VAL A 116       4.212   2.439  15.536  1.00 10.00      A   
ATOM   1106  CG1 VAL A 116       5.469   1.916  16.222  1.00 10.00      A   
ATOM   1107  CG2 VAL A 116       4.426   3.862  15.039  1.00 10.00      A   
ATOM   1108  C   VAL A 116       3.399   0.151  14.927  1.00 10.00      A   
ATOM   1109  O   VAL A 116       2.716   0.062  15.950  1.00 10.00      A   
ATOM   1110  N   VAL A 117       3.800  -0.900  14.236  1.00 10.00      A   
ATOM   1111  HN  VAL A 117       4.353  -0.760  13.436  1.00 10.00      A   
ATOM   1112  CA  VAL A 117       3.477  -2.258  14.643  1.00 10.00      A   
ATOM   1113  CB  VAL A 117       2.931  -3.093  13.466  1.00 10.00      A   
ATOM   1114  CG1 VAL A 117       2.392  -4.429  13.954  1.00 10.00      A   
ATOM   1115  CG2 VAL A 117       1.861  -2.321  12.707  1.00 10.00      A   
ATOM   1116  C   VAL A 117       4.716  -2.940  15.204  1.00 10.00      A   
ATOM   1117  O   VAL A 117       5.682  -3.183  14.481  1.00 10.00      A   
ATOM   1118  N   THR A 118       4.688  -3.221  16.496  1.00 10.00      A   
ATOM   1119  HN  THR A 118       3.897  -2.981  17.020  1.00 10.00      A   
ATOM   1120  CA  THR A 118       5.798  -3.872  17.168  1.00 10.00      A   
ATOM   1121  CB  THR A 118       5.812  -3.471  18.652  1.00 10.00      A   
ATOM   1122  OG1 THR A 118       4.490  -3.064  19.039  1.00 10.00      A   
ATOM   1123  HG1 THR A 118       4.455  -2.964  20.000  1.00 10.00      A   
ATOM   1124  CG2 THR A 118       6.776  -2.319  18.889  1.00 10.00      A   
ATOM   1125  C   THR A 118       5.662  -5.389  17.062  1.00 10.00      A   
ATOM   1126  O   THR A 118       4.582  -5.899  16.747  1.00 10.00      A   
ATOM   1127  N   ASP A 119       6.750  -6.110  17.329  1.00 10.00      A   
ATOM   1128  HN  ASP A 119       7.587  -5.648  17.562  1.00 10.00      A   
ATOM   1129  CA  ASP A 119       6.733  -7.576  17.270  1.00 10.00      A   
ATOM   1130  CB  ASP A 119       8.116  -8.160  17.569  1.00 10.00      A   
ATOM   1131  CG  ASP A 119       9.191  -7.674  16.620  1.00 10.00      A   
ATOM   1132  OD1 ASP A 119       9.132  -8.003  15.421  1.00 10.00      A   
ATOM   1133  OD2 ASP A 119      10.108  -6.963  17.076  1.00 10.00      A   
ATOM   1134  C   ASP A 119       5.732  -8.122  18.278  1.00 10.00      A   
ATOM   1135  O   ASP A 119       5.187  -9.213  18.109  1.00 10.00      A   
ATOM   1136  N   ASP A 120       5.499  -7.332  19.323  1.00 10.00      A   
ATOM   1137  HN  ASP A 120       5.978  -6.482  19.384  1.00 10.00      A   
ATOM   1138  CA  ASP A 120       4.563  -7.685  20.383  1.00 10.00      A   
ATOM   1139  CB  ASP A 120       4.511  -6.555  21.417  1.00 10.00      A   
ATOM   1140  CG  ASP A 120       4.306  -7.053  22.832  1.00 10.00      A   
ATOM   1141  OD1 ASP A 120       5.300  -7.442  23.480  1.00 10.00      A   
ATOM   1142  OD2 ASP A 120       3.155  -7.051  23.310  1.00 10.00      A   
ATOM   1143  C   ASP A 120       3.170  -7.896  19.807  1.00 10.00      A   
ATOM   1144  O   ASP A 120       2.447  -8.800  20.215  1.00 10.00      A   
ATOM   1145  N   CYS A 121       2.807  -7.056  18.844  1.00 10.00      A   
ATOM   1146  HN  CYS A 121       3.437  -6.364  18.548  1.00 10.00      A   
ATOM   1147  CA  CYS A 121       1.502  -7.139  18.207  1.00 10.00      A   
ATOM   1148  CB  CYS A 121       1.180  -5.821  17.501  1.00 10.00      A   
ATOM   1149  SG  CYS A 121       1.594  -4.342  18.458  1.00 10.00      A   
ATOM   1150  HG  CYS A 121       1.688  -4.696  19.732  1.00 10.00      A   
ATOM   1151  C   CYS A 121       1.467  -8.292  17.208  1.00 10.00      A   
ATOM   1152  O   CYS A 121       0.461  -8.989  17.084  1.00 10.00      A   
ATOM   1153  N   LEU A 122       2.584  -8.499  16.519  1.00 10.00      A   
ATOM   1154  HN  LEU A 122       3.361  -7.924  16.690  1.00 10.00      A   
ATOM   1155  CA  LEU A 122       2.688  -9.561  15.522  1.00 10.00      A   
ATOM   1156  CB  LEU A 122       4.036  -9.507  14.801  1.00 10.00      A   
ATOM   1157  CG  LEU A 122       4.261  -8.286  13.906  1.00 10.00      A   
ATOM   1158  CD1 LEU A 122       5.670  -8.289  13.337  1.00 10.00      A   
ATOM   1159  CD2 LEU A 122       3.232  -8.252  12.785  1.00 10.00      A   
ATOM   1160  C   LEU A 122       2.459 -10.936  16.139  1.00 10.00      A   
ATOM   1161  O   LEU A 122       1.688 -11.739  15.612  1.00 10.00      A   
ATOM   1162  N   GLU A 123       3.109 -11.198  17.267  1.00 10.00      A   
ATOM   1163  HN  GLU A 123       3.706 -10.518  17.651  1.00 10.00      A   
ATOM   1164  CA  GLU A 123       2.954 -12.482  17.946  1.00 10.00      A   
ATOM   1165  CB  GLU A 123       3.953 -12.640  19.097  1.00 10.00      A   
ATOM   1166  CG  GLU A 123       5.391 -12.842  18.641  1.00 10.00      A   
ATOM   1167  CD  GLU A 123       6.265 -13.465  19.710  1.00 10.00      A   
ATOM   1168  OE1 GLU A 123       6.418 -12.858  20.789  1.00 10.00      A   
ATOM   1169  OE2 GLU A 123       6.819 -14.559  19.474  1.00 10.00      A   
ATOM   1170  C   GLU A 123       1.518 -12.669  18.438  1.00 10.00      A   
ATOM   1171  O   GLU A 123       1.011 -13.791  18.492  1.00 10.00      A   
ATOM   1172  N   LEU A 124       0.870 -11.561  18.778  1.00 10.00      A   
ATOM   1173  HN  LEU A 124       1.332 -10.702  18.712  1.00 10.00      A   
ATOM   1174  CA  LEU A 124      -0.510 -11.590  19.244  1.00 10.00      A   
ATOM   1175  CB  LEU A 124      -0.939 -10.212  19.759  1.00 10.00      A   
ATOM   1176  CG  LEU A 124      -0.576  -9.877  21.205  1.00 10.00      A   
ATOM   1177  CD1 LEU A 124      -0.930  -8.430  21.518  1.00 10.00      A   
ATOM   1178  CD2 LEU A 124      -1.282 -10.821  22.165  1.00 10.00      A   
ATOM   1179  C   LEU A 124      -1.438 -12.020  18.114  1.00 10.00      A   
ATOM   1180  O   LEU A 124      -2.373 -12.795  18.320  1.00 10.00      A   
ATOM   1181  N   ILE A 125      -1.164 -11.512  16.921  1.00 10.00      A   
ATOM   1182  HN  ILE A 125      -0.404 -10.898  16.826  1.00 10.00      A   
ATOM   1183  CA  ILE A 125      -1.961 -11.833  15.749  1.00 10.00      A   
ATOM   1184  CB  ILE A 125      -1.499 -11.010  14.524  1.00 10.00      A   
ATOM   1185  CG1 ILE A 125      -1.636  -9.511  14.796  1.00 10.00      A   
ATOM   1186  CG2 ILE A 125      -2.286 -11.395  13.281  1.00 10.00      A   
ATOM   1187  CD1 ILE A 125      -0.978  -8.636  13.748  1.00 10.00      A   
ATOM   1188  C   ILE A 125      -1.851 -13.321  15.421  1.00 10.00      A   
ATOM   1189  O   ILE A 125      -2.861 -14.001  15.232  1.00 10.00      A   
ATOM   1190  N   ALA A 126      -0.620 -13.814  15.385  1.00 10.00      A   
ATOM   1191  HN  ALA A 126       0.135 -13.217  15.577  1.00 10.00      A   
ATOM   1192  CA  ALA A 126      -0.345 -15.211  15.060  1.00 10.00      A   
ATOM   1193  CB  ALA A 126       1.155 -15.447  14.956  1.00 10.00      A   
ATOM   1194  C   ALA A 126      -0.968 -16.188  16.059  1.00 10.00      A   
ATOM   1195  O   ALA A 126      -1.503 -17.224  15.667  1.00 10.00      A   
ATOM   1196  N   LYS A 127      -0.904 -15.857  17.342  1.00 10.00      A   
ATOM   1197  HN  LYS A 127      -0.480 -15.011  17.600  1.00 10.00      A   
ATOM   1198  CA  LYS A 127      -1.445 -16.733  18.378  1.00 10.00      A   
ATOM   1199  CB  LYS A 127      -0.778 -16.465  19.733  1.00 10.00      A   
ATOM   1200  CG  LYS A 127      -1.208 -15.169  20.406  1.00 10.00      A   
ATOM   1201  CD  LYS A 127      -0.569 -15.017  21.778  1.00 10.00      A   
ATOM   1202  CE  LYS A 127      -1.056 -16.088  22.742  1.00 10.00      A   
ATOM   1203  NZ  LYS A 127      -2.449 -15.838  23.203  1.00 10.00      A   
ATOM   1204  HZ1 LYS A 127      -2.463 -15.046  23.882  1.00 10.00      A   
ATOM   1205  HZ2 LYS A 127      -2.829 -16.687  23.670  1.00 10.00      A   
ATOM   1206  HZ3 LYS A 127      -3.064 -15.600  22.399  1.00 10.00      A   
ATOM   1207  C   LYS A 127      -2.965 -16.644  18.507  1.00 10.00      A   
ATOM   1208  O   LYS A 127      -3.583 -17.470  19.176  1.00 10.00      A   
ATOM   1209  N   SER A 128      -3.572 -15.655  17.872  1.00 10.00      A   
ATOM   1210  HN  SER A 128      -3.044 -15.020  17.342  1.00 10.00      A   
ATOM   1211  CA  SER A 128      -5.017 -15.500  17.961  1.00 10.00      A   
ATOM   1212  CB  SER A 128      -5.390 -14.060  18.320  1.00 10.00      A   
ATOM   1213  OG  SER A 128      -4.745 -13.650  19.513  1.00 10.00      A   
ATOM   1214  HG  SER A 128      -3.834 -13.399  19.310  1.00 10.00      A   
ATOM   1215  C   SER A 128      -5.740 -15.932  16.688  1.00 10.00      A   
ATOM   1216  O   SER A 128      -6.652 -16.763  16.733  1.00 10.00      A   
ATOM   1217  N   PHE A 129      -5.312 -15.401  15.555  1.00 10.00      A   
ATOM   1218  HN  PHE A 129      -4.524 -14.812  15.563  1.00 10.00      A   
ATOM   1219  CA  PHE A 129      -5.960 -15.703  14.288  1.00 10.00      A   
ATOM   1220  CB  PHE A 129      -6.069 -14.438  13.430  1.00 10.00      A   
ATOM   1221  CG  PHE A 129      -6.425 -13.206  14.214  1.00 10.00      A   
ATOM   1222  CD1 PHE A 129      -5.526 -12.162  14.321  1.00 10.00      A   
ATOM   1223  CD2 PHE A 129      -7.651 -13.097  14.849  1.00 10.00      A   
ATOM   1224  CE1 PHE A 129      -5.836 -11.030  15.045  1.00 10.00      A   
ATOM   1225  CE2 PHE A 129      -7.970 -11.965  15.576  1.00 10.00      A   
ATOM   1226  CZ  PHE A 129      -7.060 -10.931  15.674  1.00 10.00      A   
ATOM   1227  C   PHE A 129      -5.237 -16.804  13.525  1.00 10.00      A   
ATOM   1228  O   PHE A 129      -4.168 -16.585  12.956  1.00 10.00      A   
ATOM   1229  N   LYS A 130      -5.819 -17.996  13.533  1.00 10.00      A   
ATOM   1230  HN  LYS A 130      -6.654 -18.121  14.035  1.00 10.00      A   
ATOM   1231  CA  LYS A 130      -5.241 -19.124  12.819  1.00 10.00      A   
ATOM   1232  CB  LYS A 130      -5.548 -20.438  13.539  1.00 10.00      A   
ATOM   1233  CG  LYS A 130      -4.663 -20.707  14.745  1.00 10.00      A   
ATOM   1234  CD  LYS A 130      -4.814 -22.142  15.220  1.00 10.00      A   
ATOM   1235  CE  LYS A 130      -3.863 -22.467  16.360  1.00 10.00      A   
ATOM   1236  NZ  LYS A 130      -4.178 -21.699  17.598  1.00 10.00      A   
ATOM   1237  HZ1 LYS A 130      -5.132 -21.940  17.940  1.00 10.00      A   
ATOM   1238  HZ2 LYS A 130      -4.139 -20.677  17.406  1.00 10.00      A   
ATOM   1239  HZ3 LYS A 130      -3.489 -21.925  18.341  1.00 10.00      A   
ATOM   1240  C   LYS A 130      -5.777 -19.165  11.396  1.00 10.00      A   
ATOM   1241  O   LYS A 130      -5.193 -19.788  10.509  1.00 10.00      A   
ATOM   1242  N   ASN A 131      -6.891 -18.478  11.186  1.00 10.00      A   
ATOM   1243  HN  ASN A 131      -7.306 -18.004  11.939  1.00 10.00      A   
ATOM   1244  CA  ASN A 131      -7.526 -18.416   9.878  1.00 10.00      A   
ATOM   1245  CB  ASN A 131      -9.042 -18.285  10.027  1.00 10.00      A   
ATOM   1246  CG  ASN A 131      -9.770 -19.574   9.722  1.00 10.00      A   
ATOM   1247  OD1 ASN A 131      -9.278 -20.664  10.007  1.00 10.00      A   
ATOM   1248  ND2 ASN A 131     -10.949 -19.461   9.138  1.00 10.00      A   
ATOM   1249 HD21 ASN A 131     -11.281 -18.562   8.940  1.00 10.00      A   
ATOM   1250 HD22 ASN A 131     -11.444 -20.282   8.924  1.00 10.00      A   
ATOM   1251  C   ASN A 131      -6.988 -17.244   9.068  1.00 10.00      A   
ATOM   1252  O   ASN A 131      -7.477 -16.960   7.976  1.00 10.00      A   
ATOM   1253  N   PHE A 132      -5.971 -16.579   9.607  1.00 10.00      A   
ATOM   1254  HN  PHE A 132      -5.622 -16.869  10.474  1.00 10.00      A   
ATOM   1255  CA  PHE A 132      -5.359 -15.430   8.954  1.00 10.00      A   
ATOM   1256  CB  PHE A 132      -4.241 -14.875   9.827  1.00 10.00      A   
ATOM   1257  CG  PHE A 132      -4.082 -13.394   9.701  1.00 10.00      A   
ATOM   1258  CD1 PHE A 132      -4.849 -12.541  10.472  1.00 10.00      A   
ATOM   1259  CD2 PHE A 132      -3.174 -12.855   8.812  1.00 10.00      A   
ATOM   1260  CE1 PHE A 132      -4.715 -11.174  10.361  1.00 10.00      A   
ATOM   1261  CE2 PHE A 132      -3.034 -11.488   8.695  1.00 10.00      A   
ATOM   1262  CZ  PHE A 132      -3.806 -10.646   9.470  1.00 10.00      A   
ATOM   1263  C   PHE A 132      -4.813 -15.792   7.573  1.00 10.00      A   
ATOM   1264  O   PHE A 132      -4.250 -16.873   7.385  1.00 10.00      A   
ATOM   1265  N   LYS A 133      -4.961 -14.875   6.620  1.00 10.00      A   
ATOM   1266  HN  LYS A 133      -5.390 -14.018   6.845  1.00 10.00      A   
ATOM   1267  CA  LYS A 133      -4.512 -15.108   5.254  1.00 10.00      A   
ATOM   1268  CB  LYS A 133      -5.722 -15.313   4.337  1.00 10.00      A   
ATOM   1269  CG  LYS A 133      -6.367 -16.684   4.434  1.00 10.00      A   
ATOM   1270  CD  LYS A 133      -7.635 -16.748   3.595  1.00 10.00      A   
ATOM   1271  CE  LYS A 133      -8.209 -18.154   3.548  1.00 10.00      A   
ATOM   1272  NZ  LYS A 133      -9.639 -18.144   3.141  1.00 10.00      A   
ATOM   1273  HZ1 LYS A 133      -9.998 -19.117   3.059  1.00 10.00      A   
ATOM   1274  HZ2 LYS A 133      -9.743 -17.670   2.221  1.00 10.00      A   
ATOM   1275  HZ3 LYS A 133     -10.207 -17.634   3.852  1.00 10.00      A   
ATOM   1276  C   LYS A 133      -3.643 -13.979   4.690  1.00 10.00      A   
ATOM   1277  O   LYS A 133      -2.554 -14.230   4.177  1.00 10.00      A   
ATOM   1278  N   VAL A 134      -4.121 -12.741   4.779  1.00 10.00      A   
ATOM   1279  HN  VAL A 134      -4.976 -12.585   5.234  1.00 10.00      A   
ATOM   1280  CA  VAL A 134      -3.388 -11.605   4.220  1.00 10.00      A   
ATOM   1281  CB  VAL A 134      -4.214 -10.883   3.128  1.00 10.00      A   
ATOM   1282  CG1 VAL A 134      -3.430  -9.730   2.518  1.00 10.00      A   
ATOM   1283  CG2 VAL A 134      -4.654 -11.863   2.047  1.00 10.00      A   
ATOM   1284  C   VAL A 134      -2.950 -10.593   5.278  1.00 10.00      A   
ATOM   1285  O   VAL A 134      -3.775 -10.034   6.007  1.00 10.00      A   
ATOM   1286  N   LEU A 135      -1.645 -10.356   5.334  1.00 10.00      A   
ATOM   1287  HN  LEU A 135      -1.051 -10.826   4.705  1.00 10.00      A   
ATOM   1288  CA  LEU A 135      -1.059  -9.411   6.272  1.00 10.00      A   
ATOM   1289  CB  LEU A 135      -0.097 -10.138   7.223  1.00 10.00      A   
ATOM   1290  CG  LEU A 135       0.496  -9.300   8.360  1.00 10.00      A   
ATOM   1291  CD1 LEU A 135      -0.573  -8.936   9.379  1.00 10.00      A   
ATOM   1292  CD2 LEU A 135       1.655 -10.027   9.027  1.00 10.00      A   
ATOM   1293  C   LEU A 135      -0.304  -8.336   5.491  1.00 10.00      A   
ATOM   1294  O   LEU A 135       0.696  -8.626   4.830  1.00 10.00      A   
ATOM   1295  N   VAL A 136      -0.790  -7.105   5.547  1.00 10.00      A   
ATOM   1296  HN  VAL A 136      -1.594  -6.929   6.085  1.00 10.00      A   
ATOM   1297  CA  VAL A 136      -0.159  -6.008   4.820  1.00 10.00      A   
ATOM   1298  CB  VAL A 136      -1.113  -5.403   3.764  1.00 10.00      A   
ATOM   1299  CG1 VAL A 136      -0.483  -4.187   3.097  1.00 10.00      A   
ATOM   1300  CG2 VAL A 136      -1.493  -6.446   2.722  1.00 10.00      A   
ATOM   1301  C   VAL A 136       0.329  -4.904   5.753  1.00 10.00      A   
ATOM   1302  O   VAL A 136      -0.426  -4.403   6.587  1.00 10.00      A   
ATOM   1303  N   LEU A 137       1.594  -4.535   5.598  1.00 10.00      A   
ATOM   1304  HN  LEU A 137       2.143  -4.986   4.911  1.00 10.00      A   
ATOM   1305  CA  LEU A 137       2.205  -3.486   6.392  1.00 10.00      A   
ATOM   1306  CB  LEU A 137       3.223  -4.083   7.369  1.00 10.00      A   
ATOM   1307  CG  LEU A 137       2.659  -4.818   8.584  1.00 10.00      A   
ATOM   1308  CD1 LEU A 137       3.783  -5.447   9.389  1.00 10.00      A   
ATOM   1309  CD2 LEU A 137       1.857  -3.865   9.449  1.00 10.00      A   
ATOM   1310  C   LEU A 137       2.905  -2.496   5.467  1.00 10.00      A   
ATOM   1311  O   LEU A 137       4.049  -2.713   5.066  1.00 10.00      A   
ATOM   1312  N   SER A 138       2.210  -1.427   5.115  1.00 10.00      A   
ATOM   1313  HN  SER A 138       1.298  -1.314   5.465  1.00 10.00      A   
ATOM   1314  CA  SER A 138       2.765  -0.408   4.234  1.00 10.00      A   
ATOM   1315  CB  SER A 138       1.723   0.033   3.202  1.00 10.00      A   
ATOM   1316  OG  SER A 138       2.232   1.049   2.353  1.00 10.00      A   
ATOM   1317  HG  SER A 138       2.962   0.697   1.827  1.00 10.00      A   
ATOM   1318  C   SER A 138       3.244   0.790   5.044  1.00 10.00      A   
ATOM   1319  O   SER A 138       2.480   1.358   5.830  1.00 10.00      A   
ATOM   1320  N   SER A 139       4.514   1.148   4.866  1.00 10.00      A   
ATOM   1321  HN  SER A 139       5.073   0.630   4.242  1.00 10.00      A   
ATOM   1322  CA  SER A 139       5.115   2.278   5.570  1.00 10.00      A   
ATOM   1323  CB  SER A 139       4.512   3.597   5.079  1.00 10.00      A   
ATOM   1324  OG  SER A 139       4.556   3.674   3.660  1.00 10.00      A   
ATOM   1325  HG  SER A 139       4.431   2.792   3.286  1.00 10.00      A   
ATOM   1326  C   SER A 139       4.980   2.138   7.087  1.00 10.00      A   
ATOM   1327  O   SER A 139       4.691   3.106   7.794  1.00 10.00      A   
ATOM   1328  N   CYS A 140       5.196   0.929   7.583  1.00 10.00      A   
ATOM   1329  HN  CYS A 140       5.442   0.195   6.974  1.00 10.00      A   
ATOM   1330  CA  CYS A 140       5.093   0.661   9.006  1.00 10.00      A   
ATOM   1331  CB  CYS A 140       4.149  -0.516   9.245  1.00 10.00      A   
ATOM   1332  SG  CYS A 140       2.490  -0.277   8.558  1.00 10.00      A   
ATOM   1333  HG  CYS A 140       2.616   0.323   7.377  1.00 10.00      A   
ATOM   1334  C   CYS A 140       6.467   0.388   9.611  1.00 10.00      A   
ATOM   1335  O   CYS A 140       7.356  -0.132   8.941  1.00 10.00      A   
ATOM   1336  N   GLU A 141       6.643   0.756  10.868  1.00 10.00      A   
ATOM   1337  HN  GLU A 141       5.901   1.178  11.355  1.00 10.00      A   
ATOM   1338  CA  GLU A 141       7.915   0.550  11.546  1.00 10.00      A   
ATOM   1339  CB  GLU A 141       8.754   1.837  11.526  1.00 10.00      A   
ATOM   1340  CG  GLU A 141       8.412   2.843  12.617  1.00 10.00      A   
ATOM   1341  CD  GLU A 141       7.689   4.073  12.107  1.00 10.00      A   
ATOM   1342  OE1 GLU A 141       7.167   4.844  12.943  1.00 10.00      A   
ATOM   1343  OE2 GLU A 141       7.651   4.286  10.877  1.00 10.00      A   
ATOM   1344  C   GLU A 141       7.703   0.067  12.978  1.00 10.00      A   
ATOM   1345  O   GLU A 141       6.593   0.138  13.511  1.00 10.00      A   
ATOM   1346  N   GLY A 142       8.768  -0.432  13.589  1.00 10.00      A   
ATOM   1347  HN  GLY A 142       9.624  -0.471  13.108  1.00 10.00      A   
ATOM   1348  CA  GLY A 142       8.686  -0.906  14.957  1.00 10.00      A   
ATOM   1349  C   GLY A 142       8.756  -2.416  15.074  1.00 10.00      A   
ATOM   1350  O   GLY A 142       8.722  -2.961  16.178  1.00 10.00      A   
ATOM   1351  N   PHE A 143       8.857  -3.094  13.945  1.00 10.00      A   
ATOM   1352  HN  PHE A 143       8.892  -2.609  13.099  1.00 10.00      A   
ATOM   1353  CA  PHE A 143       8.923  -4.552  13.941  1.00 10.00      A   
ATOM   1354  CB  PHE A 143       7.780  -5.173  13.122  1.00 10.00      A   
ATOM   1355  CG  PHE A 143       7.848  -4.935  11.636  1.00 10.00      A   
ATOM   1356  CD1 PHE A 143       7.932  -6.002  10.759  1.00 10.00      A   
ATOM   1357  CD2 PHE A 143       7.814  -3.652  11.116  1.00 10.00      A   
ATOM   1358  CE1 PHE A 143       7.982  -5.793   9.394  1.00 10.00      A   
ATOM   1359  CE2 PHE A 143       7.866  -3.434   9.753  1.00 10.00      A   
ATOM   1360  CZ  PHE A 143       7.949  -4.507   8.891  1.00 10.00      A   
ATOM   1361  C   PHE A 143      10.280  -5.049  13.469  1.00 10.00      A   
ATOM   1362  O   PHE A 143      10.998  -4.345  12.754  1.00 10.00      A   
ATOM   1363  N   SER A 144      10.632  -6.253  13.883  1.00 10.00      A   
ATOM   1364  HN  SER A 144      10.014  -6.767  14.460  1.00 10.00      A   
ATOM   1365  CA  SER A 144      11.903  -6.838  13.508  1.00 10.00      A   
ATOM   1366  CB  SER A 144      12.750  -7.122  14.754  1.00 10.00      A   
ATOM   1367  OG  SER A 144      12.126  -8.074  15.601  1.00 10.00      A   
ATOM   1368  HG  SER A 144      11.308  -7.691  15.968  1.00 10.00      A   
ATOM   1369  C   SER A 144      11.704  -8.111  12.691  1.00 10.00      A   
ATOM   1370  O   SER A 144      10.574  -8.517  12.405  1.00 10.00      A   
ATOM   1371  N   THR A 145      12.810  -8.737  12.315  1.00 10.00      A   
ATOM   1372  HN  THR A 145      13.682  -8.353  12.556  1.00 10.00      A   
ATOM   1373  CA  THR A 145      12.775  -9.964  11.536  1.00 10.00      A   
ATOM   1374  CB  THR A 145      14.194 -10.359  11.086  1.00 10.00      A   
ATOM   1375  OG1 THR A 145      15.105 -10.196  12.182  1.00 10.00      A   
ATOM   1376  HG1 THR A 145      15.017 -10.939  12.784  1.00 10.00      A   
ATOM   1377  CG2 THR A 145      14.645  -9.474   9.936  1.00 10.00      A   
ATOM   1378  C   THR A 145      12.154 -11.111  12.332  1.00 10.00      A   
ATOM   1379  O   THR A 145      11.626 -12.067  11.758  1.00 10.00      A   
ATOM   1380  N   ASP A 146      12.199 -10.994  13.656  1.00 10.00      A   
ATOM   1381  HN  ASP A 146      12.601 -10.192  14.048  1.00 10.00      A   
ATOM   1382  CA  ASP A 146      11.653 -12.019  14.539  1.00 10.00      A   
ATOM   1383  CB  ASP A 146      12.103 -11.802  15.987  1.00 10.00      A   
ATOM   1384  CG  ASP A 146      13.416 -12.483  16.313  1.00 10.00      A   
ATOM   1385  OD1 ASP A 146      13.529 -13.711  16.105  1.00 10.00      A   
ATOM   1386  OD2 ASP A 146      14.339 -11.798  16.797  1.00 10.00      A   
ATOM   1387  C   ASP A 146      10.133 -12.067  14.465  1.00 10.00      A   
ATOM   1388  O   ASP A 146       9.542 -13.147  14.457  1.00 10.00      A   
ATOM   1389  N   GLY A 147       9.497 -10.896  14.417  1.00 10.00      A   
ATOM   1390  HN  GLY A 147      10.012 -10.058  14.449  1.00 10.00      A   
ATOM   1391  CA  GLY A 147       8.049 -10.845  14.330  1.00 10.00      A   
ATOM   1392  C   GLY A 147       7.549 -11.548  13.088  1.00 10.00      A   
ATOM   1393  O   GLY A 147       6.541 -12.258  13.121  1.00 10.00      A   
ATOM   1394  N   LEU A 148       8.276 -11.364  11.993  1.00 10.00      A   
ATOM   1395  HN  LEU A 148       9.074 -10.792  12.043  1.00 10.00      A   
ATOM   1396  CA  LEU A 148       7.924 -11.984  10.726  1.00 10.00      A   
ATOM   1397  CB  LEU A 148       8.772 -11.405   9.594  1.00 10.00      A   
ATOM   1398  CG  LEU A 148       8.681  -9.889   9.407  1.00 10.00      A   
ATOM   1399  CD1 LEU A 148       9.724  -9.406   8.412  1.00 10.00      A   
ATOM   1400  CD2 LEU A 148       7.283  -9.493   8.960  1.00 10.00      A   
ATOM   1401  C   LEU A 148       8.102 -13.495  10.811  1.00 10.00      A   
ATOM   1402  O   LEU A 148       7.308 -14.256  10.252  1.00 10.00      A   
ATOM   1403  N   ALA A 149       9.138 -13.919  11.534  1.00 10.00      A   
ATOM   1404  HN  ALA A 149       9.724 -13.258  11.963  1.00 10.00      A   
ATOM   1405  CA  ALA A 149       9.426 -15.337  11.713  1.00 10.00      A   
ATOM   1406  CB  ALA A 149      10.777 -15.526  12.386  1.00 10.00      A   
ATOM   1407  C   ALA A 149       8.317 -16.002  12.523  1.00 10.00      A   
ATOM   1408  O   ALA A 149       7.885 -17.112  12.211  1.00 10.00      A   
ATOM   1409  N   ALA A 150       7.855 -15.309  13.561  1.00 10.00      A   
ATOM   1410  HN  ALA A 150       8.263 -14.440  13.774  1.00 10.00      A   
ATOM   1411  CA  ALA A 150       6.775 -15.813  14.407  1.00 10.00      A   
ATOM   1412  CB  ALA A 150       6.464 -14.818  15.511  1.00 10.00      A   
ATOM   1413  C   ALA A 150       5.526 -16.069  13.568  1.00 10.00      A   
ATOM   1414  O   ALA A 150       4.865 -17.102  13.709  1.00 10.00      A   
ATOM   1415  N   ILE A 151       5.217 -15.119  12.692  1.00 10.00      A   
ATOM   1416  HN  ILE A 151       5.781 -14.313  12.644  1.00 10.00      A   
ATOM   1417  CA  ILE A 151       4.068 -15.231  11.805  1.00 10.00      A   
ATOM   1418  CB  ILE A 151       3.872 -13.931  10.985  1.00 10.00      A   
ATOM   1419  CG1 ILE A 151       3.556 -12.745  11.905  1.00 10.00      A   
ATOM   1420  CG2 ILE A 151       2.790 -14.102   9.925  1.00 10.00      A   
ATOM   1421  CD1 ILE A 151       2.222 -12.845  12.615  1.00 10.00      A   
ATOM   1422  C   ILE A 151       4.253 -16.407  10.847  1.00 10.00      A   
ATOM   1423  O   ILE A 151       3.341 -17.202  10.640  1.00 10.00      A   
ATOM   1424  N   ALA A 152       5.456 -16.523  10.299  1.00 10.00      A   
ATOM   1425  HN  ALA A 152       6.152 -15.876  10.548  1.00 10.00      A   
ATOM   1426  CA  ALA A 152       5.784 -17.580   9.345  1.00 10.00      A   
ATOM   1427  CB  ALA A 152       7.204 -17.396   8.836  1.00 10.00      A   
ATOM   1428  C   ALA A 152       5.631 -18.976   9.941  1.00 10.00      A   
ATOM   1429  O   ALA A 152       5.116 -19.887   9.293  1.00 10.00      A   
ATOM   1430  N   ALA A 153       6.076 -19.140  11.175  1.00 10.00      A   
ATOM   1431  HN  ALA A 153       6.468 -18.375  11.652  1.00 10.00      A   
ATOM   1432  CA  ALA A 153       6.012 -20.436  11.838  1.00 10.00      A   
ATOM   1433  CB  ALA A 153       7.027 -20.505  12.968  1.00 10.00      A   
ATOM   1434  C   ALA A 153       4.615 -20.774  12.352  1.00 10.00      A   
ATOM   1435  O   ALA A 153       4.303 -21.944  12.581  1.00 10.00      A   
ATOM   1436  N   THR A 154       3.769 -19.769  12.523  1.00 10.00      A   
ATOM   1437  HN  THR A 154       4.047 -18.860  12.292  1.00 10.00      A   
ATOM   1438  CA  THR A 154       2.426 -20.004  13.037  1.00 10.00      A   
ATOM   1439  CB  THR A 154       2.040 -18.972  14.111  1.00 10.00      A   
ATOM   1440  OG1 THR A 154       3.149 -18.771  15.002  1.00 10.00      A   
ATOM   1441  HG1 THR A 154       3.856 -18.302  14.533  1.00 10.00      A   
ATOM   1442  CG2 THR A 154       0.841 -19.467  14.904  1.00 10.00      A   
ATOM   1443  C   THR A 154       1.362 -20.032  11.938  1.00 10.00      A   
ATOM   1444  O   THR A 154       0.592 -20.992  11.838  1.00 10.00      A   
ATOM   1445  N   CYS A 155       1.323 -18.990  11.119  1.00 10.00      A   
ATOM   1446  HN  CYS A 155       1.981 -18.268  11.230  1.00 10.00      A   
ATOM   1447  CA  CYS A 155       0.335 -18.885  10.050  1.00 10.00      A   
ATOM   1448  CB  CYS A 155       0.349 -17.485   9.436  1.00 10.00      A   
ATOM   1449  SG  CYS A 155      -0.016 -16.164  10.614  1.00 10.00      A   
ATOM   1450  HG  CYS A 155      -0.020 -15.010   9.952  1.00 10.00      A   
ATOM   1451  C   CYS A 155       0.511 -19.959   8.976  1.00 10.00      A   
ATOM   1452  O   CYS A 155       1.510 -19.995   8.255  1.00 10.00      A   
ATOM   1453  N   ARG A 156      -0.473 -20.839   8.885  1.00 10.00      A   
ATOM   1454  HN  ARG A 156      -1.235 -20.763   9.501  1.00 10.00      A   
ATOM   1455  CA  ARG A 156      -0.458 -21.916   7.904  1.00 10.00      A   
ATOM   1456  CB  ARG A 156      -0.803 -23.255   8.567  1.00 10.00      A   
ATOM   1457  CG  ARG A 156      -1.764 -23.138   9.740  1.00 10.00      A   
ATOM   1458  CD  ARG A 156      -1.923 -24.465  10.464  1.00 10.00      A   
ATOM   1459  NE  ARG A 156      -2.848 -25.353   9.767  1.00 10.00      A   
ATOM   1460  HE  ARG A 156      -3.204 -25.042   8.903  1.00 10.00      A   
ATOM   1461  CZ  ARG A 156      -3.243 -26.539  10.230  1.00 10.00      A   
ATOM   1462  NH1 ARG A 156      -2.789 -26.988  11.396  1.00 10.00      A   
ATOM   1463 HH11 ARG A 156      -2.122 -26.414  11.961  1.00 10.00      A   
ATOM   1464 HH12 ARG A 156      -3.100 -27.915  11.758  1.00 10.00      A   
ATOM   1465  NH2 ARG A 156      -4.080 -27.281   9.517  1.00 10.00      A   
ATOM   1466 HH21 ARG A 156      -4.432 -26.940   8.596  1.00 10.00      A   
ATOM   1467 HH22 ARG A 156      -4.394 -28.212   9.872  1.00 10.00      A   
ATOM   1468  C   ARG A 156      -1.430 -21.609   6.772  1.00 10.00      A   
ATOM   1469  O   ARG A 156      -1.454 -22.289   5.747  1.00 10.00      A   
ATOM   1470  N   ASN A 157      -2.223 -20.566   6.971  1.00 10.00      A   
ATOM   1471  HN  ASN A 157      -2.140 -20.059   7.805  1.00 10.00      A   
ATOM   1472  CA  ASN A 157      -3.206 -20.140   5.987  1.00 10.00      A   
ATOM   1473  CB  ASN A 157      -4.582 -19.969   6.644  1.00 10.00      A   
ATOM   1474  CG  ASN A 157      -5.285 -21.285   6.919  1.00 10.00      A   
ATOM   1475  OD1 ASN A 157      -5.214 -22.226   6.126  1.00 10.00      A   
ATOM   1476  ND2 ASN A 157      -5.966 -21.368   8.054  1.00 10.00      A   
ATOM   1477 HD21 ASN A 157      -5.976 -20.589   8.651  1.00 10.00      A   
ATOM   1478 HD22 ASN A 157      -6.436 -22.205   8.251  1.00 10.00      A   
ATOM   1479  C   ASN A 157      -2.764 -18.825   5.363  1.00 10.00      A   
ATOM   1480  O   ASN A 157      -3.492 -18.215   4.581  1.00 10.00      A   
ATOM   1481  N   LEU A 158      -1.560 -18.393   5.728  1.00 10.00      A   
ATOM   1482  HN  LEU A 158      -1.035 -18.929   6.353  1.00 10.00      A   
ATOM   1483  CA  LEU A 158      -0.996 -17.151   5.216  1.00 10.00      A   
ATOM   1484  CB  LEU A 158       0.334 -16.853   5.914  1.00 10.00      A   
ATOM   1485  CG  LEU A 158       0.887 -15.433   5.763  1.00 10.00      A   
ATOM   1486  CD1 LEU A 158      -0.009 -14.426   6.466  1.00 10.00      A   
ATOM   1487  CD2 LEU A 158       2.310 -15.352   6.297  1.00 10.00      A   
ATOM   1488  C   LEU A 158      -0.789 -17.259   3.711  1.00 10.00      A   
ATOM   1489  O   LEU A 158      -0.146 -18.190   3.232  1.00 10.00      A   
ATOM   1490  N   LYS A 159      -1.332 -16.306   2.973  1.00 10.00      A   
ATOM   1491  HN  LYS A 159      -1.813 -15.574   3.419  1.00 10.00      A   
ATOM   1492  CA  LYS A 159      -1.226 -16.306   1.523  1.00 10.00      A   
ATOM   1493  CB  LYS A 159      -2.617 -16.352   0.888  1.00 10.00      A   
ATOM   1494  CG  LYS A 159      -3.373 -17.653   1.115  1.00 10.00      A   
ATOM   1495  CD  LYS A 159      -4.761 -17.598   0.498  1.00 10.00      A   
ATOM   1496  CE  LYS A 159      -4.688 -17.528  -1.020  1.00 10.00      A   
ATOM   1497  NZ  LYS A 159      -6.030 -17.392  -1.647  1.00 10.00      A   
ATOM   1498  HZ1 LYS A 159      -6.463 -16.487  -1.372  1.00 10.00      A   
ATOM   1499  HZ2 LYS A 159      -6.653 -18.167  -1.343  1.00 10.00      A   
ATOM   1500  HZ3 LYS A 159      -5.942 -17.418  -2.683  1.00 10.00      A   
ATOM   1501  C   LYS A 159      -0.473 -15.089   1.004  1.00 10.00      A   
ATOM   1502  O   LYS A 159       0.358 -15.204   0.099  1.00 10.00      A   
ATOM   1503  N   GLU A 160      -0.761 -13.923   1.571  1.00 10.00      A   
ATOM   1504  HN  GLU A 160      -1.402 -13.888   2.311  1.00 10.00      A   
ATOM   1505  CA  GLU A 160      -0.123 -12.696   1.124  1.00 10.00      A   
ATOM   1506  CB  GLU A 160      -1.114 -11.819   0.349  1.00 10.00      A   
ATOM   1507  CG  GLU A 160      -1.677 -12.471  -0.906  1.00 10.00      A   
ATOM   1508  CD  GLU A 160      -2.592 -11.553  -1.699  1.00 10.00      A   
ATOM   1509  OE1 GLU A 160      -3.460 -12.068  -2.438  1.00 10.00      A   
ATOM   1510  OE2 GLU A 160      -2.449 -10.319  -1.593  1.00 10.00      A   
ATOM   1511  C   GLU A 160       0.494 -11.900   2.267  1.00 10.00      A   
ATOM   1512  O   GLU A 160      -0.188 -11.516   3.220  1.00 10.00      A   
ATOM   1513  N   LEU A 161       1.794 -11.675   2.159  1.00 10.00      A   
ATOM   1514  HN  LEU A 161       2.278 -12.059   1.389  1.00 10.00      A   
ATOM   1515  CA  LEU A 161       2.538 -10.895   3.133  1.00 10.00      A   
ATOM   1516  CB  LEU A 161       3.564 -11.764   3.870  1.00 10.00      A   
ATOM   1517  CG  LEU A 161       4.465 -11.045   4.884  1.00 10.00      A   
ATOM   1518  CD1 LEU A 161       3.638 -10.370   5.967  1.00 10.00      A   
ATOM   1519  CD2 LEU A 161       5.465 -12.012   5.495  1.00 10.00      A   
ATOM   1520  C   LEU A 161       3.233  -9.744   2.411  1.00 10.00      A   
ATOM   1521  O   LEU A 161       4.203  -9.947   1.678  1.00 10.00      A   
ATOM   1522  N   ASP A 162       2.713  -8.544   2.591  1.00 10.00      A   
ATOM   1523  HN  ASP A 162       1.945  -8.442   3.193  1.00 10.00      A   
ATOM   1524  CA  ASP A 162       3.267  -7.369   1.935  1.00 10.00      A   
ATOM   1525  CB  ASP A 162       2.228  -6.728   1.016  1.00 10.00      A   
ATOM   1526  CG  ASP A 162       2.710  -5.432   0.398  1.00 10.00      A   
ATOM   1527  OD1 ASP A 162       3.836  -5.405  -0.142  1.00 10.00      A   
ATOM   1528  OD2 ASP A 162       1.963  -4.439   0.445  1.00 10.00      A   
ATOM   1529  C   ASP A 162       3.784  -6.350   2.938  1.00 10.00      A   
ATOM   1530  O   ASP A 162       3.059  -5.920   3.834  1.00 10.00      A   
ATOM   1531  N   LEU A 163       5.042  -5.974   2.778  1.00 10.00      A   
ATOM   1532  HN  LEU A 163       5.564  -6.362   2.044  1.00 10.00      A   
ATOM   1533  CA  LEU A 163       5.678  -5.005   3.658  1.00 10.00      A   
ATOM   1534  CB  LEU A 163       6.797  -5.684   4.453  1.00 10.00      A   
ATOM   1535  CG  LEU A 163       6.442  -6.996   5.154  1.00 10.00      A   
ATOM   1536  CD1 LEU A 163       7.698  -7.679   5.668  1.00 10.00      A   
ATOM   1537  CD2 LEU A 163       5.471  -6.749   6.294  1.00 10.00      A   
ATOM   1538  C   LEU A 163       6.267  -3.865   2.837  1.00 10.00      A   
ATOM   1539  O   LEU A 163       7.380  -3.413   3.100  1.00 10.00      A   
ATOM   1540  N   ARG A 164       5.516  -3.412   1.844  1.00 10.00      A   
ATOM   1541  HN  ARG A 164       4.634  -3.812   1.695  1.00 10.00      A   
ATOM   1542  CA  ARG A 164       5.966  -2.340   0.960  1.00 10.00      A   
ATOM   1543  CB  ARG A 164       4.947  -2.029  -0.144  1.00 10.00      A   
ATOM   1544  CG  ARG A 164       3.574  -1.582   0.338  1.00 10.00      A   
ATOM   1545  CD  ARG A 164       2.546  -1.720  -0.774  1.00 10.00      A   
ATOM   1546  NE  ARG A 164       1.348  -0.907  -0.553  1.00 10.00      A   
ATOM   1547  HE  ARG A 164       1.413   0.052  -0.768  1.00 10.00      A   
ATOM   1548  CZ  ARG A 164       0.185  -1.383  -0.099  1.00 10.00      A   
ATOM   1549  NH1 ARG A 164       0.048  -2.673   0.201  1.00 10.00      A   
ATOM   1550 HH11 ARG A 164       0.861  -3.338   0.092  1.00 10.00      A   
ATOM   1551 HH12 ARG A 164      -0.867  -3.040   0.547  1.00 10.00      A   
ATOM   1552  NH2 ARG A 164      -0.853  -0.562   0.036  1.00 10.00      A   
ATOM   1553 HH21 ARG A 164      -1.767  -0.921   0.390  1.00 10.00      A   
ATOM   1554 HH22 ARG A 164      -0.760   0.445  -0.223  1.00 10.00      A   
ATOM   1555  C   ARG A 164       6.416  -1.077   1.695  1.00 10.00      A   
ATOM   1556  O   ARG A 164       5.640  -0.451   2.430  1.00 10.00      A   
ATOM   1557  N   GLU A 165       7.691  -0.736   1.482  1.00 10.00      A   
ATOM   1558  HN  GLU A 165       8.232  -1.312   0.899  1.00 10.00      A   
ATOM   1559  CA  GLU A 165       8.327   0.445   2.070  1.00 10.00      A   
ATOM   1560  CB  GLU A 165       7.896   1.732   1.360  1.00 10.00      A   
ATOM   1561  CG  GLU A 165       8.497   1.921  -0.024  1.00 10.00      A   
ATOM   1562  CD  GLU A 165       7.836   1.061  -1.081  1.00 10.00      A   
ATOM   1563  OE1 GLU A 165       6.652   1.302  -1.391  1.00 10.00      A   
ATOM   1564  OE2 GLU A 165       8.504   0.154  -1.624  1.00 10.00      A   
ATOM   1565  C   GLU A 165       8.105   0.554   3.576  1.00 10.00      A   
ATOM   1566  O   GLU A 165       7.464   1.488   4.049  1.00 10.00      A   
ATOM   1567  N   SER A 166       8.634  -0.403   4.322  1.00 10.00      A   
ATOM   1568  HN  SER A 166       9.131  -1.128   3.894  1.00 10.00      A   
ATOM   1569  CA  SER A 166       8.493  -0.402   5.769  1.00 10.00      A   
ATOM   1570  CB  SER A 166       7.523  -1.500   6.213  1.00 10.00      A   
ATOM   1571  OG  SER A 166       6.190  -1.175   5.843  1.00 10.00      A   
ATOM   1572  HG  SER A 166       5.814  -1.899   5.323  1.00 10.00      A   
ATOM   1573  C   SER A 166       9.850  -0.562   6.456  1.00 10.00      A   
ATOM   1574  O   SER A 166      10.731  -1.256   5.949  1.00 10.00      A   
ATOM   1575  N   ASP A 167      10.005   0.083   7.606  1.00 10.00      A   
ATOM   1576  HN  ASP A 167       9.251   0.598   7.969  1.00 10.00      A   
ATOM   1577  CA  ASP A 167      11.253   0.017   8.363  1.00 10.00      A   
ATOM   1578  CB  ASP A 167      11.425   1.263   9.234  1.00 10.00      A   
ATOM   1579  CG  ASP A 167      12.769   1.299   9.933  1.00 10.00      A   
ATOM   1580  OD1 ASP A 167      13.710   1.908   9.384  1.00 10.00      A   
ATOM   1581  OD2 ASP A 167      12.894   0.723  11.034  1.00 10.00      A   
ATOM   1582  C   ASP A 167      11.268  -1.226   9.239  1.00 10.00      A   
ATOM   1583  O   ASP A 167      10.443  -1.366  10.146  1.00 10.00      A   
ATOM   1584  N   VAL A 168      12.200  -2.128   8.965  1.00 10.00      A   
ATOM   1585  HN  VAL A 168      12.838  -1.951   8.239  1.00 10.00      A   
ATOM   1586  CA  VAL A 168      12.305  -3.371   9.716  1.00 10.00      A   
ATOM   1587  CB  VAL A 168      12.180  -4.597   8.782  1.00 10.00      A   
ATOM   1588  CG1 VAL A 168      11.790  -5.843   9.562  1.00 10.00      A   
ATOM   1589  CG2 VAL A 168      11.196  -4.332   7.652  1.00 10.00      A   
ATOM   1590  C   VAL A 168      13.640  -3.462  10.452  1.00 10.00      A   
ATOM   1591  O   VAL A 168      14.683  -3.081   9.917  1.00 10.00      A   
ATOM   1592  N   ASP A 169      13.598  -3.936  11.690  1.00 10.00      A   
ATOM   1593  HN  ASP A 169      12.726  -4.168  12.085  1.00 10.00      A   
ATOM   1594  CA  ASP A 169      14.807  -4.115  12.485  1.00 10.00      A   
ATOM   1595  CB  ASP A 169      14.507  -3.991  13.981  1.00 10.00      A   
ATOM   1596  CG  ASP A 169      14.748  -2.589  14.505  1.00 10.00      A   
ATOM   1597  OD1 ASP A 169      15.914  -2.255  14.796  1.00 10.00      A   
ATOM   1598  OD2 ASP A 169      13.777  -1.808  14.625  1.00 10.00      A   
ATOM   1599  C   ASP A 169      15.409  -5.478  12.164  1.00 10.00      A   
ATOM   1600  O   ASP A 169      14.728  -6.500  12.256  1.00 10.00      A   
ATOM   1601  N   ASP A 170      16.678  -5.493  11.791  1.00 10.00      A   
ATOM   1602  HN  ASP A 170      17.192  -4.658  11.798  1.00 10.00      A   
ATOM   1603  CA  ASP A 170      17.337  -6.732  11.398  1.00 10.00      A   
ATOM   1604  CB  ASP A 170      18.367  -6.478  10.290  1.00 10.00      A   
ATOM   1605  CG  ASP A 170      17.826  -5.633   9.147  1.00 10.00      A   
ATOM   1606  OD1 ASP A 170      16.824  -6.034   8.520  1.00 10.00      A   
ATOM   1607  OD2 ASP A 170      18.413  -4.564   8.865  1.00 10.00      A   
ATOM   1608  C   ASP A 170      17.989  -7.460  12.569  1.00 10.00      A   
ATOM   1609  O   ASP A 170      18.379  -6.850  13.571  1.00 10.00      A   
ATOM   1610  N   VAL A 171      18.093  -8.780  12.429  1.00 10.00      A   
ATOM   1611  HN  VAL A 171      17.742  -9.196  11.615  1.00 10.00      A   
ATOM   1612  CA  VAL A 171      18.705  -9.631  13.442  1.00 10.00      A   
ATOM   1613  CB  VAL A 171      17.659 -10.477  14.210  1.00 10.00      A   
ATOM   1614  CG1 VAL A 171      18.345 -11.401  15.205  1.00 10.00      A   
ATOM   1615  CG2 VAL A 171      16.658  -9.583  14.929  1.00 10.00      A   
ATOM   1616  C   VAL A 171      19.746 -10.556  12.801  1.00 10.00      A   
ATOM   1617  O   VAL A 171      20.948 -10.387  13.005  1.00 10.00      A   
ATOM   1618  N   SER A 172      19.284 -11.532  12.021  1.00 10.00      A   
ATOM   1619  HN  SER A 172      18.316 -11.625  11.889  1.00 10.00      A   
ATOM   1620  CA  SER A 172      20.177 -12.478  11.352  1.00 10.00      A   
ATOM   1621  CB  SER A 172      20.605 -13.596  12.312  1.00 10.00      A   
ATOM   1622  OG  SER A 172      21.413 -13.079  13.354  1.00 10.00      A   
ATOM   1623  HG  SER A 172      21.388 -12.110  13.324  1.00 10.00      A   
ATOM   1624  C   SER A 172      19.509 -13.067  10.111  1.00 10.00      A   
ATOM   1625  O   SER A 172      18.349 -12.779   9.828  1.00 10.00      A   
ATOM   1626  N   GLY A 173      20.240 -13.895   9.378  1.00 10.00      A   
ATOM   1627  HN  GLY A 173      21.158 -14.105   9.656  1.00 10.00      A   
ATOM   1628  CA  GLY A 173      19.693 -14.501   8.177  1.00 10.00      A   
ATOM   1629  C   GLY A 173      19.074 -15.857   8.450  1.00 10.00      A   
ATOM   1630  O   GLY A 173      19.338 -16.825   7.736  1.00 10.00      A   
ATOM   1631  N   HIS A 174      18.255 -15.923   9.488  1.00 10.00      A   
ATOM   1632  HN  HIS A 174      18.089 -15.112  10.014  1.00 10.00      A   
ATOM   1633  CA  HIS A 174      17.596 -17.166   9.872  1.00 10.00      A   
ATOM   1634  CB  HIS A 174      18.285 -17.761  11.107  1.00 10.00      A   
ATOM   1635  CG  HIS A 174      19.347 -18.780  10.822  1.00 10.00      A   
ATOM   1636  ND1 HIS A 174      20.604 -18.416  10.398  1.00 10.00      A   
ATOM   1637  CD2 HIS A 174      19.299 -20.130  10.966  1.00 10.00      A   
ATOM   1638  CE1 HIS A 174      21.291 -19.544  10.299  1.00 10.00      A   
ATOM   1639  NE2 HIS A 174      20.542 -20.604  10.634  1.00 10.00      A   
ATOM   1640  HE2 HIS A 174      20.837 -21.544  10.676  1.00 10.00      A   
ATOM   1641  C   HIS A 174      16.130 -16.908  10.200  1.00 10.00      A   
ATOM   1642  O   HIS A 174      15.487 -17.707  10.884  1.00 10.00      A   
ATOM   1643  N   TRP A 175      15.601 -15.791   9.715  1.00 10.00      A   
ATOM   1644  HN  TRP A 175      16.155 -15.197   9.167  1.00 10.00      A   
ATOM   1645  CA  TRP A 175      14.213 -15.427   9.982  1.00 10.00      A   
ATOM   1646  CB  TRP A 175      14.058 -13.905  10.092  1.00 10.00      A   
ATOM   1647  CG  TRP A 175      14.214 -13.167   8.795  1.00 10.00      A   
ATOM   1648  CD1 TRP A 175      15.377 -12.722   8.233  1.00 10.00      A   
ATOM   1649  CD2 TRP A 175      13.163 -12.783   7.898  1.00 10.00      A   
ATOM   1650  NE1 TRP A 175      15.113 -12.085   7.044  1.00 10.00      A   
ATOM   1651  HE1 TRP A 175      15.784 -11.674   6.450  1.00 10.00      A   
ATOM   1652  CE2 TRP A 175      13.763 -12.113   6.815  1.00 10.00      A   
ATOM   1653  CE3 TRP A 175      11.774 -12.943   7.905  1.00 10.00      A   
ATOM   1654  CZ2 TRP A 175      13.022 -11.603   5.752  1.00 10.00      A   
ATOM   1655  CZ3 TRP A 175      11.041 -12.438   6.848  1.00 10.00      A   
ATOM   1656  CH2 TRP A 175      11.667 -11.776   5.785  1.00 10.00      A   
ATOM   1657  C   TRP A 175      13.255 -15.991   8.934  1.00 10.00      A   
ATOM   1658  O   TRP A 175      12.075 -16.210   9.212  1.00 10.00      A   
ATOM   1659  N   LEU A 176      13.764 -16.235   7.735  1.00 10.00      A   
ATOM   1660  HN  LEU A 176      14.717 -16.067   7.574  1.00 10.00      A   
ATOM   1661  CA  LEU A 176      12.942 -16.760   6.656  1.00 10.00      A   
ATOM   1662  CB  LEU A 176      13.309 -16.090   5.329  1.00 10.00      A   
ATOM   1663  CG  LEU A 176      12.255 -16.144   4.220  1.00 10.00      A   
ATOM   1664  CD1 LEU A 176      11.007 -15.377   4.629  1.00 10.00      A   
ATOM   1665  CD2 LEU A 176      12.818 -15.598   2.917  1.00 10.00      A   
ATOM   1666  C   LEU A 176      13.088 -18.278   6.566  1.00 10.00      A   
ATOM   1667  O   LEU A 176      12.774 -18.892   5.547  1.00 10.00      A   
ATOM   1668  N   SER A 177      13.563 -18.876   7.651  1.00 10.00      A   
ATOM   1669  HN  SER A 177      13.800 -18.331   8.430  1.00 10.00      A   
ATOM   1670  CA  SER A 177      13.755 -20.318   7.718  1.00 10.00      A   
ATOM   1671  CB  SER A 177      15.190 -20.629   8.145  1.00 10.00      A   
ATOM   1672  OG  SER A 177      16.120 -19.982   7.290  1.00 10.00      A   
ATOM   1673  HG  SER A 177      16.634 -20.650   6.821  1.00 10.00      A   
ATOM   1674  C   SER A 177      12.766 -20.948   8.692  1.00 10.00      A   
ATOM   1675  O   SER A 177      12.865 -22.131   9.022  1.00 10.00      A   
ATOM   1676  N   HIS A 178      11.800 -20.154   9.133  1.00 10.00      A   
ATOM   1677  HN  HIS A 178      11.753 -19.232   8.805  1.00 10.00      A   
ATOM   1678  CA  HIS A 178      10.792 -20.623  10.076  1.00 10.00      A   
ATOM   1679  CB  HIS A 178      10.328 -19.481  10.991  1.00 10.00      A   
ATOM   1680  CG  HIS A 178      11.168 -19.290  12.220  1.00 10.00      A   
ATOM   1681  ND1 HIS A 178      10.595 -19.047  13.449  1.00 10.00      A   
ATOM   1682  CD2 HIS A 178      12.519 -19.315  12.355  1.00 10.00      A   
ATOM   1683  CE1 HIS A 178      11.599 -18.930  14.298  1.00 10.00      A   
ATOM   1684  NE2 HIS A 178      12.778 -19.085  13.683  1.00 10.00      A   
ATOM   1685  HE2 HIS A 178      13.665 -19.040  14.100  1.00 10.00      A   
ATOM   1686  C   HIS A 178       9.600 -21.243   9.349  1.00 10.00      A   
ATOM   1687  O   HIS A 178       8.788 -21.941   9.957  1.00 10.00      A   
ATOM   1688  N   PHE A 179       9.490 -20.965   8.053  1.00 10.00      A   
ATOM   1689  HN  PHE A 179      10.154 -20.380   7.636  1.00 10.00      A   
ATOM   1690  CA  PHE A 179       8.405 -21.507   7.240  1.00 10.00      A   
ATOM   1691  CB  PHE A 179       8.456 -20.941   5.822  1.00 10.00      A   
ATOM   1692  CG  PHE A 179       7.788 -19.608   5.663  1.00 10.00      A   
ATOM   1693  CD1 PHE A 179       8.521 -18.496   5.293  1.00 10.00      A   
ATOM   1694  CD2 PHE A 179       6.423 -19.471   5.866  1.00 10.00      A   
ATOM   1695  CE1 PHE A 179       7.909 -17.270   5.124  1.00 10.00      A   
ATOM   1696  CE2 PHE A 179       5.803 -18.247   5.702  1.00 10.00      A   
ATOM   1697  CZ  PHE A 179       6.547 -17.143   5.328  1.00 10.00      A   
ATOM   1698  C   PHE A 179       8.487 -23.030   7.184  1.00 10.00      A   
ATOM   1699  O   PHE A 179       9.472 -23.587   6.694  1.00 10.00      A   
ATOM   1700  N   PRO A 180       7.456 -23.718   7.691  1.00 10.00      A   
ATOM   1701  CA  PRO A 180       7.408 -25.185   7.706  1.00 10.00      A   
ATOM   1702  CB  PRO A 180       6.116 -25.503   8.474  1.00 10.00      A   
ATOM   1703  CG  PRO A 180       5.749 -24.232   9.167  1.00 10.00      A   
ATOM   1704  CD  PRO A 180       6.256 -23.123   8.296  1.00 10.00      A   
ATOM   1705  C   PRO A 180       7.337 -25.770   6.299  1.00 10.00      A   
ATOM   1706  O   PRO A 180       6.955 -25.083   5.344  1.00 10.00      A   
ATOM   1707  N   ASP A 181       7.693 -27.044   6.180  1.00 10.00      A   
ATOM   1708  HN  ASP A 181       7.987 -27.535   6.978  1.00 10.00      A   
ATOM   1709  CA  ASP A 181       7.666 -27.734   4.893  1.00 10.00      A   
ATOM   1710  CB  ASP A 181       8.389 -29.083   4.982  1.00 10.00      A   
ATOM   1711  CG  ASP A 181       9.902 -28.958   5.024  1.00 10.00      A   
ATOM   1712  OD1 ASP A 181      10.546 -29.055   3.956  1.00 10.00      A   
ATOM   1713  OD2 ASP A 181      10.459 -28.781   6.130  1.00 10.00      A   
ATOM   1714  C   ASP A 181       6.230 -27.949   4.434  1.00 10.00      A   
ATOM   1715  O   ASP A 181       5.966 -28.198   3.253  1.00 10.00      A   
ATOM   1716  N   THR A 182       5.310 -27.848   5.383  1.00 10.00      A   
ATOM   1717  HN  THR A 182       5.593 -27.666   6.303  1.00 10.00      A   
ATOM   1718  CA  THR A 182       3.894 -28.019   5.116  1.00 10.00      A   
ATOM   1719  CB  THR A 182       3.157 -28.370   6.418  1.00 10.00      A   
ATOM   1720  OG1 THR A 182       4.109 -28.415   7.493  1.00 10.00      A   
ATOM   1721  HG1 THR A 182       3.671 -28.163   8.317  1.00 10.00      A   
ATOM   1722  CG2 THR A 182       2.478 -29.722   6.296  1.00 10.00      A   
ATOM   1723  C   THR A 182       3.292 -26.742   4.538  1.00 10.00      A   
ATOM   1724  O   THR A 182       2.200 -26.763   3.968  1.00 10.00      A   
ATOM   1725  N   TYR A 183       4.012 -25.635   4.681  1.00 10.00      A   
ATOM   1726  HN  TYR A 183       4.886 -25.685   5.125  1.00 10.00      A   
ATOM   1727  CA  TYR A 183       3.546 -24.353   4.180  1.00 10.00      A   
ATOM   1728  CB  TYR A 183       4.353 -23.206   4.791  1.00 10.00      A   
ATOM   1729  CG  TYR A 183       3.872 -21.833   4.382  1.00 10.00      A   
ATOM   1730  CD1 TYR A 183       2.750 -21.267   4.969  1.00 10.00      A   
ATOM   1731  CD2 TYR A 183       4.540 -21.108   3.406  1.00 10.00      A   
ATOM   1732  CE1 TYR A 183       2.306 -20.015   4.595  1.00 10.00      A   
ATOM   1733  CE2 TYR A 183       4.103 -19.857   3.025  1.00 10.00      A   
ATOM   1734  CZ  TYR A 183       2.986 -19.316   3.622  1.00 10.00      A   
ATOM   1735  OH  TYR A 183       2.546 -18.069   3.247  1.00 10.00      A   
ATOM   1736  HH  TYR A 183       1.586 -18.091   3.119  1.00 10.00      A   
ATOM   1737  C   TYR A 183       3.624 -24.310   2.661  1.00 10.00      A   
ATOM   1738  O   TYR A 183       4.710 -24.343   2.083  1.00 10.00      A   
ATOM   1739  N   THR A 184       2.464 -24.233   2.026  1.00 10.00      A   
ATOM   1740  HN  THR A 184       1.636 -24.203   2.550  1.00 10.00      A   
ATOM   1741  CA  THR A 184       2.379 -24.200   0.574  1.00 10.00      A   
ATOM   1742  CB  THR A 184       1.925 -25.577   0.049  1.00 10.00      A   
ATOM   1743  OG1 THR A 184       0.962 -26.133   0.960  1.00 10.00      A   
ATOM   1744  HG1 THR A 184       1.385 -26.827   1.485  1.00 10.00      A   
ATOM   1745  CG2 THR A 184       3.108 -26.527  -0.054  1.00 10.00      A   
ATOM   1746  C   THR A 184       1.361 -23.153   0.133  1.00 10.00      A   
ATOM   1747  O   THR A 184       0.968 -23.093  -1.033  1.00 10.00      A   
ATOM   1748  N   SER A 185       0.954 -22.316   1.075  1.00 10.00      A   
ATOM   1749  HN  SER A 185       1.328 -22.391   1.975  1.00 10.00      A   
ATOM   1750  CA  SER A 185      -0.041 -21.293   0.824  1.00 10.00      A   
ATOM   1751  CB  SER A 185      -0.865 -21.092   2.098  1.00 10.00      A   
ATOM   1752  OG  SER A 185      -0.281 -21.803   3.184  1.00 10.00      A   
ATOM   1753  HG  SER A 185      -0.875 -21.771   3.946  1.00 10.00      A   
ATOM   1754  C   SER A 185       0.574 -19.967   0.373  1.00 10.00      A   
ATOM   1755  O   SER A 185      -0.128 -18.963   0.257  1.00 10.00      A   
ATOM   1756  N   LEU A 186       1.876 -19.965   0.105  1.00 10.00      A   
ATOM   1757  HN  LEU A 186       2.384 -20.798   0.189  1.00 10.00      A   
ATOM   1758  CA  LEU A 186       2.562 -18.750  -0.324  1.00 10.00      A   
ATOM   1759  CB  LEU A 186       4.074 -18.968  -0.354  1.00 10.00      A   
ATOM   1760  CG  LEU A 186       4.928 -17.755  -0.731  1.00 10.00      A   
ATOM   1761  CD1 LEU A 186       4.782 -16.650   0.303  1.00 10.00      A   
ATOM   1762  CD2 LEU A 186       6.388 -18.151  -0.888  1.00 10.00      A   
ATOM   1763  C   LEU A 186       2.065 -18.283  -1.690  1.00 10.00      A   
ATOM   1764  O   LEU A 186       2.236 -18.975  -2.695  1.00 10.00      A   
ATOM   1765  N   VAL A 187       1.446 -17.110  -1.714  1.00 10.00      A   
ATOM   1766  HN  VAL A 187       1.338 -16.612  -0.875  1.00 10.00      A   
ATOM   1767  CA  VAL A 187       0.914 -16.543  -2.946  1.00 10.00      A   
ATOM   1768  CB  VAL A 187      -0.615 -16.321  -2.851  1.00 10.00      A   
ATOM   1769  CG1 VAL A 187      -1.152 -15.687  -4.124  1.00 10.00      A   
ATOM   1770  CG2 VAL A 187      -1.331 -17.632  -2.572  1.00 10.00      A   
ATOM   1771  C   VAL A 187       1.600 -15.219  -3.279  1.00 10.00      A   
ATOM   1772  O   VAL A 187       2.021 -14.993  -4.415  1.00 10.00      A   
ATOM   1773  N   SER A 188       1.725 -14.353  -2.292  1.00 10.00      A   
ATOM   1774  HN  SER A 188       1.382 -14.584  -1.400  1.00 10.00      A   
ATOM   1775  CA  SER A 188       2.355 -13.062  -2.501  1.00 10.00      A   
ATOM   1776  CB  SER A 188       1.287 -11.989  -2.722  1.00 10.00      A   
ATOM   1777  OG  SER A 188       1.863 -10.760  -3.127  1.00 10.00      A   
ATOM   1778  HG  SER A 188       1.167 -10.175  -3.458  1.00 10.00      A   
ATOM   1779  C   SER A 188       3.256 -12.692  -1.326  1.00 10.00      A   
ATOM   1780  O   SER A 188       2.819 -12.688  -0.178  1.00 10.00      A   
ATOM   1781  N   LEU A 189       4.511 -12.375  -1.619  1.00 10.00      A   
ATOM   1782  HN  LEU A 189       4.802 -12.380  -2.559  1.00 10.00      A   
ATOM   1783  CA  LEU A 189       5.465 -12.006  -0.583  1.00 10.00      A   
ATOM   1784  CB  LEU A 189       6.309 -13.213  -0.163  1.00 10.00      A   
ATOM   1785  CG  LEU A 189       7.361 -12.961   0.925  1.00 10.00      A   
ATOM   1786  CD1 LEU A 189       6.735 -12.292   2.137  1.00 10.00      A   
ATOM   1787  CD2 LEU A 189       8.035 -14.261   1.335  1.00 10.00      A   
ATOM   1788  C   LEU A 189       6.362 -10.862  -1.048  1.00 10.00      A   
ATOM   1789  O   LEU A 189       7.066 -10.973  -2.059  1.00 10.00      A   
ATOM   1790  N   ASN A 190       6.324  -9.767  -0.307  1.00 10.00      A   
ATOM   1791  HN  ASN A 190       5.735  -9.747   0.481  1.00 10.00      A   
ATOM   1792  CA  ASN A 190       7.131  -8.595  -0.621  1.00 10.00      A   
ATOM   1793  CB  ASN A 190       6.242  -7.428  -1.061  1.00 10.00      A   
ATOM   1794  CG  ASN A 190       7.015  -6.139  -1.285  1.00 10.00      A   
ATOM   1795  OD1 ASN A 190       8.189  -6.156  -1.663  1.00 10.00      A   
ATOM   1796  ND2 ASN A 190       6.360  -5.009  -1.054  1.00 10.00      A   
ATOM   1797 HD21 ASN A 190       5.419  -5.068  -0.750  1.00 10.00      A   
ATOM   1798 HD22 ASN A 190       6.831  -4.162  -1.202  1.00 10.00      A   
ATOM   1799  C   ASN A 190       7.968  -8.189   0.583  1.00 10.00      A   
ATOM   1800  O   ASN A 190       7.446  -7.654   1.561  1.00 10.00      A   
ATOM   1801  N   ILE A 191       9.267  -8.446   0.502  1.00 10.00      A   
ATOM   1802  HN  ILE A 191       9.618  -8.864  -0.314  1.00 10.00      A   
ATOM   1803  CA  ILE A 191      10.189  -8.119   1.585  1.00 10.00      A   
ATOM   1804  CB  ILE A 191      10.663  -9.391   2.326  1.00 10.00      A   
ATOM   1805  CG1 ILE A 191      11.090 -10.470   1.324  1.00 10.00      A   
ATOM   1806  CG2 ILE A 191       9.570  -9.910   3.246  1.00 10.00      A   
ATOM   1807  CD1 ILE A 191      11.728 -11.689   1.956  1.00 10.00      A   
ATOM   1808  C   ILE A 191      11.401  -7.352   1.059  1.00 10.00      A   
ATOM   1809  O   ILE A 191      12.515  -7.503   1.558  1.00 10.00      A   
ATOM   1810  N   SER A 192      11.164  -6.500   0.070  1.00 10.00      A   
ATOM   1811  HN  SER A 192      10.245  -6.389  -0.252  1.00 10.00      A   
ATOM   1812  CA  SER A 192      12.224  -5.715  -0.553  1.00 10.00      A   
ATOM   1813  CB  SER A 192      11.698  -5.109  -1.853  1.00 10.00      A   
ATOM   1814  OG  SER A 192      10.382  -4.612  -1.670  1.00 10.00      A   
ATOM   1815  HG  SER A 192       9.749  -5.213  -2.089  1.00 10.00      A   
ATOM   1816  C   SER A 192      12.749  -4.607   0.366  1.00 10.00      A   
ATOM   1817  O   SER A 192      13.783  -3.996   0.093  1.00 10.00      A   
ATOM   1818  N   CYS A 193      12.042  -4.370   1.462  1.00 10.00      A   
ATOM   1819  HN  CYS A 193      11.247  -4.913   1.642  1.00 10.00      A   
ATOM   1820  CA  CYS A 193      12.410  -3.329   2.410  1.00 10.00      A   
ATOM   1821  CB  CYS A 193      11.171  -2.906   3.192  1.00 10.00      A   
ATOM   1822  SG  CYS A 193      10.084  -4.287   3.618  1.00 10.00      A   
ATOM   1823  HG  CYS A 193       8.827  -3.866   3.512  1.00 10.00      A   
ATOM   1824  C   CYS A 193      13.503  -3.780   3.377  1.00 10.00      A   
ATOM   1825  O   CYS A 193      14.244  -2.955   3.918  1.00 10.00      A   
ATOM   1826  N   LEU A 194      13.607  -5.083   3.589  1.00 10.00      A   
ATOM   1827  HN  LEU A 194      13.014  -5.697   3.107  1.00 10.00      A   
ATOM   1828  CA  LEU A 194      14.596  -5.625   4.507  1.00 10.00      A   
ATOM   1829  CB  LEU A 194      14.202  -7.030   4.959  1.00 10.00      A   
ATOM   1830  CG  LEU A 194      13.026  -7.107   5.930  1.00 10.00      A   
ATOM   1831  CD1 LEU A 194      11.706  -7.240   5.183  1.00 10.00      A   
ATOM   1832  CD2 LEU A 194      13.216  -8.249   6.908  1.00 10.00      A   
ATOM   1833  C   LEU A 194      15.986  -5.634   3.892  1.00 10.00      A   
ATOM   1834  O   LEU A 194      16.214  -6.261   2.858  1.00 10.00      A   
ATOM   1835  N   ALA A 195      16.915  -4.938   4.535  1.00 10.00      A   
ATOM   1836  HN  ALA A 195      16.668  -4.457   5.357  1.00 10.00      A   
ATOM   1837  CA  ALA A 195      18.289  -4.865   4.060  1.00 10.00      A   
ATOM   1838  CB  ALA A 195      18.903  -3.515   4.409  1.00 10.00      A   
ATOM   1839  C   ALA A 195      19.117  -6.011   4.634  1.00 10.00      A   
ATOM   1840  O   ALA A 195      20.333  -6.071   4.447  1.00 10.00      A   
ATOM   1841  N   SER A 196      18.447  -6.912   5.341  1.00 10.00      A   
ATOM   1842  HN  SER A 196      17.482  -6.797   5.466  1.00 10.00      A   
ATOM   1843  CA  SER A 196      19.099  -8.062   5.944  1.00 10.00      A   
ATOM   1844  CB  SER A 196      18.284  -8.541   7.144  1.00 10.00      A   
ATOM   1845  OG  SER A 196      16.931  -8.129   7.023  1.00 10.00      A   
ATOM   1846  HG  SER A 196      16.772  -7.370   7.618  1.00 10.00      A   
ATOM   1847  C   SER A 196      19.247  -9.191   4.934  1.00 10.00      A   
ATOM   1848  O   SER A 196      18.451  -9.312   4.001  1.00 10.00      A   
ATOM   1849  N   GLU A 197      20.265 -10.013   5.118  1.00 10.00      A   
ATOM   1850  HN  GLU A 197      20.863  -9.871   5.879  1.00 10.00      A   
ATOM   1851  CA  GLU A 197      20.506 -11.131   4.226  1.00 10.00      A   
ATOM   1852  CB  GLU A 197      21.960 -11.588   4.337  1.00 10.00      A   
ATOM   1853  CG  GLU A 197      22.464 -12.358   3.129  1.00 10.00      A   
ATOM   1854  CD  GLU A 197      23.864 -12.890   3.323  1.00 10.00      A   
ATOM   1855  OE1 GLU A 197      24.647 -12.250   4.052  1.00 10.00      A   
ATOM   1856  OE2 GLU A 197      24.183 -13.949   2.748  1.00 10.00      A   
ATOM   1857  C   GLU A 197      19.566 -12.276   4.570  1.00 10.00      A   
ATOM   1858  O   GLU A 197      19.159 -12.429   5.720  1.00 10.00      A   
ATOM   1859  N   VAL A 198      19.219 -13.071   3.574  1.00 10.00      A   
ATOM   1860  HN  VAL A 198      19.582 -12.905   2.679  1.00 10.00      A   
ATOM   1861  CA  VAL A 198      18.322 -14.199   3.779  1.00 10.00      A   
ATOM   1862  CB  VAL A 198      16.987 -14.018   3.023  1.00 10.00      A   
ATOM   1863  CG1 VAL A 198      16.110 -12.991   3.720  1.00 10.00      A   
ATOM   1864  CG2 VAL A 198      17.231 -13.625   1.570  1.00 10.00      A   
ATOM   1865  C   VAL A 198      18.974 -15.498   3.333  1.00 10.00      A   
ATOM   1866  O   VAL A 198      19.866 -15.497   2.482  1.00 10.00      A   
ATOM   1867  N   SER A 199      18.534 -16.602   3.911  1.00 10.00      A   
ATOM   1868  HN  SER A 199      17.838 -16.540   4.603  1.00 10.00      A   
ATOM   1869  CA  SER A 199      19.062 -17.906   3.556  1.00 10.00      A   
ATOM   1870  CB  SER A 199      18.680 -18.929   4.626  1.00 10.00      A   
ATOM   1871  OG  SER A 199      19.301 -20.180   4.387  1.00 10.00      A   
ATOM   1872  HG  SER A 199      20.140 -20.212   4.873  1.00 10.00      A   
ATOM   1873  C   SER A 199      18.513 -18.335   2.197  1.00 10.00      A   
ATOM   1874  O   SER A 199      17.312 -18.594   2.054  1.00 10.00      A   
ATOM   1875  N   PHE A 200      19.391 -18.397   1.199  1.00 10.00      A   
ATOM   1876  HN  PHE A 200      20.332 -18.172   1.374  1.00 10.00      A   
ATOM   1877  CA  PHE A 200      18.991 -18.789  -0.144  1.00 10.00      A   
ATOM   1878  CB  PHE A 200      20.135 -18.622  -1.147  1.00 10.00      A   
ATOM   1879  CG  PHE A 200      19.717 -18.846  -2.573  1.00 10.00      A   
ATOM   1880  CD1 PHE A 200      19.018 -17.874  -3.264  1.00 10.00      A   
ATOM   1881  CD2 PHE A 200      20.015 -20.033  -3.219  1.00 10.00      A   
ATOM   1882  CE1 PHE A 200      18.625 -18.077  -4.573  1.00 10.00      A   
ATOM   1883  CE2 PHE A 200      19.625 -20.244  -4.527  1.00 10.00      A   
ATOM   1884  CZ  PHE A 200      18.929 -19.265  -5.205  1.00 10.00      A   
ATOM   1885  C   PHE A 200      18.460 -20.215  -0.159  1.00 10.00      A   
ATOM   1886  O   PHE A 200      17.500 -20.513  -0.862  1.00 10.00      A   
ATOM   1887  N   SER A 201      19.069 -21.082   0.644  1.00 10.00      A   
ATOM   1888  HN  SER A 201      19.823 -20.779   1.197  1.00 10.00      A   
ATOM   1889  CA  SER A 201      18.652 -22.473   0.726  1.00 10.00      A   
ATOM   1890  CB  SER A 201      19.516 -23.206   1.748  1.00 10.00      A   
ATOM   1891  OG  SER A 201      20.624 -22.404   2.128  1.00 10.00      A   
ATOM   1892  HG  SER A 201      21.016 -22.766   2.930  1.00 10.00      A   
ATOM   1893  C   SER A 201      17.182 -22.567   1.118  1.00 10.00      A   
ATOM   1894  O   SER A 201      16.412 -23.307   0.509  1.00 10.00      A   
ATOM   1895  N   ALA A 202      16.793 -21.786   2.124  1.00 10.00      A   
ATOM   1896  HN  ALA A 202      17.452 -21.203   2.561  1.00 10.00      A   
ATOM   1897  CA  ALA A 202      15.412 -21.778   2.589  1.00 10.00      A   
ATOM   1898  CB  ALA A 202      15.305 -21.075   3.934  1.00 10.00      A   
ATOM   1899  C   ALA A 202      14.508 -21.108   1.561  1.00 10.00      A   
ATOM   1900  O   ALA A 202      13.401 -21.576   1.295  1.00 10.00      A   
ATOM   1901  N   LEU A 203      15.001 -20.020   0.980  1.00 10.00      A   
ATOM   1902  HN  LEU A 203      15.900 -19.715   1.234  1.00 10.00      A   
ATOM   1903  CA  LEU A 203      14.257 -19.264  -0.023  1.00 10.00      A   
ATOM   1904  CB  LEU A 203      15.055 -18.018  -0.427  1.00 10.00      A   
ATOM   1905  CG  LEU A 203      14.429 -17.119  -1.496  1.00 10.00      A   
ATOM   1906  CD1 LEU A 203      13.079 -16.596  -1.033  1.00 10.00      A   
ATOM   1907  CD2 LEU A 203      15.363 -15.967  -1.837  1.00 10.00      A   
ATOM   1908  C   LEU A 203      13.954 -20.124  -1.247  1.00 10.00      A   
ATOM   1909  O   LEU A 203      12.823 -20.153  -1.735  1.00 10.00      A   
ATOM   1910  N   GLU A 204      14.970 -20.832  -1.725  1.00 10.00      A   
ATOM   1911  HN  GLU A 204      15.847 -20.769  -1.280  1.00 10.00      A   
ATOM   1912  CA  GLU A 204      14.830 -21.698  -2.886  1.00 10.00      A   
ATOM   1913  CB  GLU A 204      16.180 -22.333  -3.235  1.00 10.00      A   
ATOM   1914  CG  GLU A 204      16.337 -22.697  -4.700  1.00 10.00      A   
ATOM   1915  CD  GLU A 204      16.698 -24.152  -4.900  1.00 10.00      A   
ATOM   1916  OE1 GLU A 204      17.901 -24.481  -4.914  1.00 10.00      A   
ATOM   1917  OE2 GLU A 204      15.778 -24.978  -5.050  1.00 10.00      A   
ATOM   1918  C   GLU A 204      13.795 -22.785  -2.616  1.00 10.00      A   
ATOM   1919  O   GLU A 204      12.911 -23.034  -3.435  1.00 10.00      A   
ATOM   1920  N   ARG A 205      13.902 -23.412  -1.450  1.00 10.00      A   
ATOM   1921  HN  ARG A 205      14.619 -23.151  -0.833  1.00 10.00      A   
ATOM   1922  CA  ARG A 205      12.984 -24.474  -1.059  1.00 10.00      A   
ATOM   1923  CB  ARG A 205      13.456 -25.140   0.236  1.00 10.00      A   
ATOM   1924  CG  ARG A 205      14.712 -25.982   0.070  1.00 10.00      A   
ATOM   1925  CD  ARG A 205      15.375 -26.270   1.408  1.00 10.00      A   
ATOM   1926  NE  ARG A 205      16.645 -26.984   1.253  1.00 10.00      A   
ATOM   1927  HE  ARG A 205      16.749 -27.545   0.451  1.00 10.00      A   
ATOM   1928  CZ  ARG A 205      17.667 -26.888   2.106  1.00 10.00      A   
ATOM   1929  NH1 ARG A 205      17.576 -26.119   3.184  1.00 10.00      A   
ATOM   1930 HH11 ARG A 205      18.374 -26.055   3.850  1.00 10.00      A   
ATOM   1931 HH12 ARG A 205      16.709 -25.568   3.365  1.00 10.00      A   
ATOM   1932  NH2 ARG A 205      18.772 -27.590   1.892  1.00 10.00      A   
ATOM   1933 HH21 ARG A 205      19.574 -27.526   2.560  1.00 10.00      A   
ATOM   1934 HH22 ARG A 205      18.844 -28.207   1.054  1.00 10.00      A   
ATOM   1935  C   ARG A 205      11.564 -23.937  -0.904  1.00 10.00      A   
ATOM   1936  O   ARG A 205      10.590 -24.630  -1.205  1.00 10.00      A   
ATOM   1937  N   LEU A 206      11.462 -22.692  -0.452  1.00 10.00      A   
ATOM   1938  HN  LEU A 206      12.285 -22.196  -0.237  1.00 10.00      A   
ATOM   1939  CA  LEU A 206      10.174 -22.038  -0.258  1.00 10.00      A   
ATOM   1940  CB  LEU A 206      10.365 -20.677   0.415  1.00 10.00      A   
ATOM   1941  CG  LEU A 206      10.124 -20.627   1.922  1.00 10.00      A   
ATOM   1942  CD1 LEU A 206      10.657 -19.328   2.504  1.00 10.00      A   
ATOM   1943  CD2 LEU A 206       8.642 -20.783   2.220  1.00 10.00      A   
ATOM   1944  C   LEU A 206       9.443 -21.858  -1.581  1.00 10.00      A   
ATOM   1945  O   LEU A 206       8.318 -22.323  -1.744  1.00 10.00      A   
ATOM   1946  N   VAL A 207      10.099 -21.195  -2.523  1.00 10.00      A   
ATOM   1947  HN  VAL A 207      11.000 -20.855  -2.325  1.00 10.00      A   
ATOM   1948  CA  VAL A 207       9.522 -20.942  -3.839  1.00 10.00      A   
ATOM   1949  CB  VAL A 207      10.494 -20.116  -4.711  1.00 10.00      A   
ATOM   1950  CG1 VAL A 207       9.908 -19.849  -6.089  1.00 10.00      A   
ATOM   1951  CG2 VAL A 207      10.840 -18.807  -4.019  1.00 10.00      A   
ATOM   1952  C   VAL A 207       9.171 -22.247  -4.554  1.00 10.00      A   
ATOM   1953  O   VAL A 207       8.128 -22.353  -5.203  1.00 10.00      A   
ATOM   1954  N   THR A 208      10.039 -23.239  -4.409  1.00 10.00      A   
ATOM   1955  HN  THR A 208      10.839 -23.091  -3.865  1.00 10.00      A   
ATOM   1956  CA  THR A 208       9.842 -24.537  -5.042  1.00 10.00      A   
ATOM   1957  CB  THR A 208      11.063 -25.458  -4.837  1.00 10.00      A   
ATOM   1958  OG1 THR A 208      12.246 -24.786  -5.282  1.00 10.00      A   
ATOM   1959  HG1 THR A 208      12.590 -24.225  -4.569  1.00 10.00      A   
ATOM   1960  CG2 THR A 208      10.910 -26.752  -5.623  1.00 10.00      A   
ATOM   1961  C   THR A 208       8.574 -25.244  -4.557  1.00 10.00      A   
ATOM   1962  O   THR A 208       7.824 -25.797  -5.360  1.00 10.00      A   
ATOM   1963  N   ARG A 209       8.319 -25.213  -3.253  1.00 10.00      A   
ATOM   1964  HN  ARG A 209       8.925 -24.728  -2.651  1.00 10.00      A   
ATOM   1965  CA  ARG A 209       7.146 -25.888  -2.708  1.00 10.00      A   
ATOM   1966  CB  ARG A 209       7.396 -26.434  -1.299  1.00 10.00      A   
ATOM   1967  CG  ARG A 209       7.582 -25.380  -0.218  1.00 10.00      A   
ATOM   1968  CD  ARG A 209       7.711 -26.035   1.149  1.00 10.00      A   
ATOM   1969  NE  ARG A 209       8.153 -25.100   2.182  1.00 10.00      A   
ATOM   1970  HE  ARG A 209       7.514 -24.406   2.461  1.00 10.00      A   
ATOM   1971  CZ  ARG A 209       9.353 -25.150   2.763  1.00 10.00      A   
ATOM   1972  NH1 ARG A 209      10.222 -26.087   2.406  1.00 10.00      A   
ATOM   1973 HH11 ARG A 209       9.969 -26.790   1.678  1.00 10.00      A   
ATOM   1974 HH12 ARG A 209      11.163 -26.126   2.855  1.00 10.00      A   
ATOM   1975  NH2 ARG A 209       9.672 -24.286   3.720  1.00 10.00      A   
ATOM   1976 HH21 ARG A 209       8.985 -23.569   4.032  1.00 10.00      A   
ATOM   1977 HH22 ARG A 209      10.618 -24.325   4.167  1.00 10.00      A   
ATOM   1978  C   ARG A 209       5.885 -25.032  -2.758  1.00 10.00      A   
ATOM   1979  O   ARG A 209       4.819 -25.464  -2.336  1.00 10.00      A   
ATOM   1980  N   CYS A 210       5.993 -23.827  -3.289  1.00 10.00      A   
ATOM   1981  HN  CYS A 210       6.859 -23.526  -3.634  1.00 10.00      A   
ATOM   1982  CA  CYS A 210       4.839 -22.947  -3.379  1.00 10.00      A   
ATOM   1983  CB  CYS A 210       5.023 -21.707  -2.503  1.00 10.00      A   
ATOM   1984  SG  CYS A 210       5.505 -22.074  -0.801  1.00 10.00      A   
ATOM   1985  HG  CYS A 210       6.810 -22.313  -0.804  1.00 10.00      A   
ATOM   1986  C   CYS A 210       4.532 -22.557  -4.822  1.00 10.00      A   
ATOM   1987  O   CYS A 210       4.943 -21.497  -5.292  1.00 10.00      A   
ATOM   1988  N   PRO A 211       3.791 -23.412  -5.547  1.00 10.00      A   
ATOM   1989  CA  PRO A 211       3.424 -23.152  -6.944  1.00 10.00      A   
ATOM   1990  CB  PRO A 211       2.913 -24.510  -7.426  1.00 10.00      A   
ATOM   1991  CG  PRO A 211       2.389 -25.173  -6.197  1.00 10.00      A   
ATOM   1992  CD  PRO A 211       3.258 -24.703  -5.064  1.00 10.00      A   
ATOM   1993  C   PRO A 211       2.313 -22.107  -7.039  1.00 10.00      A   
ATOM   1994  O   PRO A 211       2.012 -21.591  -8.113  1.00 10.00      A   
ATOM   1995  N   ASN A 212       1.727 -21.788  -5.893  1.00 10.00      A   
ATOM   1996  HN  ASN A 212       2.039 -22.219  -5.071  1.00 10.00      A   
ATOM   1997  CA  ASN A 212       0.644 -20.815  -5.816  1.00 10.00      A   
ATOM   1998  CB  ASN A 212      -0.177 -21.043  -4.545  1.00 10.00      A   
ATOM   1999  CG  ASN A 212      -1.018 -22.302  -4.613  1.00 10.00      A   
ATOM   2000  OD1 ASN A 212      -1.639 -22.597  -5.633  1.00 10.00      A   
ATOM   2001  ND2 ASN A 212      -1.029 -23.066  -3.530  1.00 10.00      A   
ATOM   2002 HD21 ASN A 212      -0.498 -22.783  -2.753  1.00 10.00      A   
ATOM   2003 HD22 ASN A 212      -1.566 -23.886  -3.547  1.00 10.00      A   
ATOM   2004  C   ASN A 212       1.182 -19.393  -5.844  1.00 10.00      A   
ATOM   2005  O   ASN A 212       0.418 -18.433  -5.958  1.00 10.00      A   
ATOM   2006  N   LEU A 213       2.501 -19.279  -5.752  1.00 10.00      A   
ATOM   2007  HN  LEU A 213       3.040 -20.094  -5.677  1.00 10.00      A   
ATOM   2008  CA  LEU A 213       3.182 -17.993  -5.757  1.00 10.00      A   
ATOM   2009  CB  LEU A 213       4.689 -18.214  -5.624  1.00 10.00      A   
ATOM   2010  CG  LEU A 213       5.551 -16.969  -5.438  1.00 10.00      A   
ATOM   2011  CD1 LEU A 213       5.172 -16.242  -4.157  1.00 10.00      A   
ATOM   2012  CD2 LEU A 213       7.022 -17.350  -5.427  1.00 10.00      A   
ATOM   2013  C   LEU A 213       2.871 -17.200  -7.024  1.00 10.00      A   
ATOM   2014  O   LEU A 213       3.188 -17.630  -8.134  1.00 10.00      A   
ATOM   2015  N   LYS A 214       2.236 -16.050  -6.840  1.00 10.00      A   
ATOM   2016  HN  LYS A 214       2.008 -15.778  -5.923  1.00 10.00      A   
ATOM   2017  CA  LYS A 214       1.865 -15.175  -7.944  1.00 10.00      A   
ATOM   2018  CB  LYS A 214       0.409 -14.713  -7.790  1.00 10.00      A   
ATOM   2019  CG  LYS A 214      -0.614 -15.835  -7.710  1.00 10.00      A   
ATOM   2020  CD  LYS A 214      -0.972 -16.367  -9.085  1.00 10.00      A   
ATOM   2021  CE  LYS A 214      -2.011 -17.469  -8.989  1.00 10.00      A   
ATOM   2022  NZ  LYS A 214      -1.522 -18.632  -8.200  1.00 10.00      A   
ATOM   2023  HZ1 LYS A 214      -0.887 -19.218  -8.782  1.00 10.00      A   
ATOM   2024  HZ2 LYS A 214      -2.327 -19.215  -7.888  1.00 10.00      A   
ATOM   2025  HZ3 LYS A 214      -1.002 -18.308  -7.360  1.00 10.00      A   
ATOM   2026  C   LYS A 214       2.769 -13.948  -7.978  1.00 10.00      A   
ATOM   2027  O   LYS A 214       3.236 -13.533  -9.039  1.00 10.00      A   
ATOM   2028  N   SER A 215       3.024 -13.380  -6.810  1.00 10.00      A   
ATOM   2029  HN  SER A 215       2.664 -13.782  -5.990  1.00 10.00      A   
ATOM   2030  CA  SER A 215       3.849 -12.190  -6.708  1.00 10.00      A   
ATOM   2031  CB  SER A 215       2.973 -10.998  -6.307  1.00 10.00      A   
ATOM   2032  OG  SER A 215       3.689  -9.778  -6.363  1.00 10.00      A   
ATOM   2033  HG  SER A 215       3.209  -9.150  -6.930  1.00 10.00      A   
ATOM   2034  C   SER A 215       4.961 -12.393  -5.687  1.00 10.00      A   
ATOM   2035  O   SER A 215       4.698 -12.689  -4.519  1.00 10.00      A   
ATOM   2036  N   LEU A 216       6.203 -12.239  -6.128  1.00 10.00      A   
ATOM   2037  HN  LEU A 216       6.355 -11.992  -7.066  1.00 10.00      A   
ATOM   2038  CA  LEU A 216       7.347 -12.408  -5.246  1.00 10.00      A   
ATOM   2039  CB  LEU A 216       8.008 -13.771  -5.460  1.00 10.00      A   
ATOM   2040  CG  LEU A 216       9.127 -14.134  -4.479  1.00 10.00      A   
ATOM   2041  CD1 LEU A 216       8.548 -14.667  -3.177  1.00 10.00      A   
ATOM   2042  CD2 LEU A 216      10.092 -15.137  -5.099  1.00 10.00      A   
ATOM   2043  C   LEU A 216       8.369 -11.302  -5.459  1.00 10.00      A   
ATOM   2044  O   LEU A 216       9.099 -11.296  -6.452  1.00 10.00      A   
ATOM   2045  N   LYS A 217       8.412 -10.366  -4.527  1.00 10.00      A   
ATOM   2046  HN  LYS A 217       7.801 -10.428  -3.757  1.00 10.00      A   
ATOM   2047  CA  LYS A 217       9.351  -9.260  -4.601  1.00 10.00      A   
ATOM   2048  CB  LYS A 217       8.647  -7.926  -4.341  1.00 10.00      A   
ATOM   2049  CG  LYS A 217       7.712  -7.492  -5.461  1.00 10.00      A   
ATOM   2050  CD  LYS A 217       6.375  -7.018  -4.915  1.00 10.00      A   
ATOM   2051  CE  LYS A 217       5.350  -6.834  -6.024  1.00 10.00      A   
ATOM   2052  NZ  LYS A 217       3.960  -6.882  -5.500  1.00 10.00      A   
ATOM   2053  HZ1 LYS A 217       3.285  -7.040  -6.284  1.00 10.00      A   
ATOM   2054  HZ2 LYS A 217       3.723  -5.986  -5.023  1.00 10.00      A   
ATOM   2055  HZ3 LYS A 217       3.864  -7.660  -4.815  1.00 10.00      A   
ATOM   2056  C   LYS A 217      10.483  -9.480  -3.607  1.00 10.00      A   
ATOM   2057  O   LYS A 217      10.273  -9.455  -2.392  1.00 10.00      A   
ATOM   2058  N   LEU A 218      11.673  -9.725  -4.128  1.00 10.00      A   
ATOM   2059  HN  LEU A 218      11.777  -9.730  -5.105  1.00 10.00      A   
ATOM   2060  CA  LEU A 218      12.839  -9.977  -3.302  1.00 10.00      A   
ATOM   2061  CB  LEU A 218      13.825 -10.861  -4.064  1.00 10.00      A   
ATOM   2062  CG  LEU A 218      13.262 -12.193  -4.561  1.00 10.00      A   
ATOM   2063  CD1 LEU A 218      14.179 -12.803  -5.603  1.00 10.00      A   
ATOM   2064  CD2 LEU A 218      13.061 -13.149  -3.397  1.00 10.00      A   
ATOM   2065  C   LEU A 218      13.504  -8.680  -2.876  1.00 10.00      A   
ATOM   2066  O   LEU A 218      13.158  -7.605  -3.364  1.00 10.00      A   
ATOM   2067  N   ASN A 219      14.458  -8.784  -1.967  1.00 10.00      A   
ATOM   2068  HN  ASN A 219      14.708  -9.671  -1.630  1.00 10.00      A   
ATOM   2069  CA  ASN A 219      15.162  -7.615  -1.465  1.00 10.00      A   
ATOM   2070  CB  ASN A 219      15.389  -7.712   0.051  1.00 10.00      A   
ATOM   2071  CG  ASN A 219      16.350  -8.814   0.453  1.00 10.00      A   
ATOM   2072  OD1 ASN A 219      16.541  -9.787  -0.272  1.00 10.00      A   
ATOM   2073  ND2 ASN A 219      16.954  -8.672   1.620  1.00 10.00      A   
ATOM   2074 HD21 ASN A 219      16.748  -7.870   2.157  1.00 10.00      A   
ATOM   2075 HD22 ASN A 219      17.579  -9.369   1.909  1.00 10.00      A   
ATOM   2076  C   ASN A 219      16.469  -7.385  -2.220  1.00 10.00      A   
ATOM   2077  O   ASN A 219      16.871  -8.205  -3.048  1.00 10.00      A   
ATOM   2078  N   ARG A 220      17.133  -6.273  -1.913  1.00 10.00      A   
ATOM   2079  HN  ARG A 220      16.774  -5.683  -1.212  1.00 10.00      A   
ATOM   2080  CA  ARG A 220      18.381  -5.897  -2.568  1.00 10.00      A   
ATOM   2081  CB  ARG A 220      18.741  -4.458  -2.190  1.00 10.00      A   
ATOM   2082  CG  ARG A 220      19.853  -3.827  -3.009  1.00 10.00      A   
ATOM   2083  CD  ARG A 220      20.059  -2.374  -2.610  1.00 10.00      A   
ATOM   2084  NE  ARG A 220      21.262  -1.808  -3.217  1.00 10.00      A   
ATOM   2085  HE  ARG A 220      21.269  -1.713  -4.194  1.00 10.00      A   
ATOM   2086  CZ  ARG A 220      22.325  -1.403  -2.526  1.00 10.00      A   
ATOM   2087  NH1 ARG A 220      22.338  -1.483  -1.204  1.00 10.00      A   
ATOM   2088 HH11 ARG A 220      23.180  -1.168  -0.668  1.00 10.00      A   
ATOM   2089 HH12 ARG A 220      21.507  -1.862  -0.688  1.00 10.00      A   
ATOM   2090  NH2 ARG A 220      23.379  -0.915  -3.159  1.00 10.00      A   
ATOM   2091 HH21 ARG A 220      23.379  -0.838  -4.210  1.00 10.00      A   
ATOM   2092 HH22 ARG A 220      24.223  -0.609  -2.617  1.00 10.00      A   
ATOM   2093  C   ARG A 220      19.525  -6.854  -2.226  1.00 10.00      A   
ATOM   2094  O   ARG A 220      20.573  -6.838  -2.873  1.00 10.00      A   
ATOM   2095  N   ALA A 221      19.314  -7.699  -1.223  1.00 10.00      A   
ATOM   2096  HN  ALA A 221      18.456  -7.675  -0.751  1.00 10.00      A   
ATOM   2097  CA  ALA A 221      20.330  -8.656  -0.808  1.00 10.00      A   
ATOM   2098  CB  ALA A 221      20.147  -9.043   0.654  1.00 10.00      A   
ATOM   2099  C   ALA A 221      20.341  -9.897  -1.700  1.00 10.00      A   
ATOM   2100  O   ALA A 221      21.226 -10.745  -1.582  1.00 10.00      A   
ATOM   2101  N   VAL A 222      19.356 -10.009  -2.587  1.00 10.00      A   
ATOM   2102  HN  VAL A 222      18.673  -9.308  -2.638  1.00 10.00      A   
ATOM   2103  CA  VAL A 222      19.276 -11.148  -3.491  1.00 10.00      A   
ATOM   2104  CB  VAL A 222      17.817 -11.511  -3.843  1.00 10.00      A   
ATOM   2105  CG1 VAL A 222      17.774 -12.636  -4.867  1.00 10.00      A   
ATOM   2106  CG2 VAL A 222      17.069 -11.919  -2.587  1.00 10.00      A   
ATOM   2107  C   VAL A 222      20.082 -10.895  -4.762  1.00 10.00      A   
ATOM   2108  O   VAL A 222      19.820  -9.940  -5.498  1.00 10.00      A   
ATOM   2109  N   PRO A 223      21.090 -11.744  -5.014  1.00 10.00      A   
ATOM   2110  CA  PRO A 223      21.957 -11.638  -6.194  1.00 10.00      A   
ATOM   2111  CB  PRO A 223      23.014 -12.719  -5.958  1.00 10.00      A   
ATOM   2112  CG  PRO A 223      22.368 -13.685  -5.031  1.00 10.00      A   
ATOM   2113  CD  PRO A 223      21.476 -12.871  -4.147  1.00 10.00      A   
ATOM   2114  C   PRO A 223      21.218 -11.905  -7.502  1.00 10.00      A   
ATOM   2115  O   PRO A 223      20.216 -12.624  -7.534  1.00 10.00      A   
ATOM   2116  N   LEU A 224      21.732 -11.341  -8.587  1.00 10.00      A   
ATOM   2117  HN  LEU A 224      22.553 -10.808  -8.506  1.00 10.00      A   
ATOM   2118  CA  LEU A 224      21.126 -11.507  -9.896  1.00 10.00      A   
ATOM   2119  CB  LEU A 224      21.639 -10.427 -10.848  1.00 10.00      A   
ATOM   2120  CG  LEU A 224      20.751 -10.098 -12.049  1.00 10.00      A   
ATOM   2121  CD1 LEU A 224      19.366  -9.672 -11.589  1.00 10.00      A   
ATOM   2122  CD2 LEU A 224      21.392  -9.008 -12.895  1.00 10.00      A   
ATOM   2123  C   LEU A 224      21.436 -12.890 -10.457  1.00 10.00      A   
ATOM   2124  O   LEU A 224      20.627 -13.477 -11.177  1.00 10.00      A   
ATOM   2125  N   GLU A 225      22.608 -13.406 -10.110  1.00 10.00      A   
ATOM   2126  HN  GLU A 225      23.216 -12.876  -9.535  1.00 10.00      A   
ATOM   2127  CA  GLU A 225      23.040 -14.718 -10.565  1.00 10.00      A   
ATOM   2128  CB  GLU A 225      24.504 -14.969 -10.184  1.00 10.00      A   
ATOM   2129  CG  GLU A 225      25.432 -13.795 -10.458  1.00 10.00      A   
ATOM   2130  CD  GLU A 225      25.624 -12.905  -9.249  1.00 10.00      A   
ATOM   2131  OE1 GLU A 225      24.617 -12.372  -8.737  1.00 10.00      A   
ATOM   2132  OE2 GLU A 225      26.783 -12.743  -8.809  1.00 10.00      A   
ATOM   2133  C   GLU A 225      22.154 -15.812  -9.983  1.00 10.00      A   
ATOM   2134  O   GLU A 225      21.678 -16.688 -10.706  1.00 10.00      A   
ATOM   2135  N   LYS A 226      21.916 -15.749  -8.675  1.00 10.00      A   
ATOM   2136  HN  LYS A 226      22.300 -15.013  -8.153  1.00 10.00      A   
ATOM   2137  CA  LYS A 226      21.088 -16.742  -8.004  1.00 10.00      A   
ATOM   2138  CB  LYS A 226      21.333 -16.725  -6.493  1.00 10.00      A   
ATOM   2139  CG  LYS A 226      22.710 -17.220  -6.067  1.00 10.00      A   
ATOM   2140  CD  LYS A 226      22.730 -18.729  -5.863  1.00 10.00      A   
ATOM   2141  CE  LYS A 226      24.026 -19.187  -5.206  1.00 10.00      A   
ATOM   2142  NZ  LYS A 226      24.054 -20.659  -4.978  1.00 10.00      A   
ATOM   2143  HZ1 LYS A 226      23.294 -20.940  -4.313  1.00 10.00      A   
ATOM   2144  HZ2 LYS A 226      24.969 -20.944  -4.571  1.00 10.00      A   
ATOM   2145  HZ3 LYS A 226      23.913 -21.166  -5.877  1.00 10.00      A   
ATOM   2146  C   LYS A 226      19.609 -16.519  -8.310  1.00 10.00      A   
ATOM   2147  O   LYS A 226      18.786 -17.413  -8.120  1.00 10.00      A   
ATOM   2148  N   LEU A 227      19.282 -15.328  -8.803  1.00 10.00      A   
ATOM   2149  HN  LEU A 227      19.986 -14.658  -8.937  1.00 10.00      A   
ATOM   2150  CA  LEU A 227      17.902 -14.989  -9.144  1.00 10.00      A   
ATOM   2151  CB  LEU A 227      17.805 -13.538  -9.622  1.00 10.00      A   
ATOM   2152  CG  LEU A 227      16.415 -13.051 -10.039  1.00 10.00      A   
ATOM   2153  CD1 LEU A 227      15.717 -12.358  -8.882  1.00 10.00      A   
ATOM   2154  CD2 LEU A 227      16.510 -12.132 -11.245  1.00 10.00      A   
ATOM   2155  C   LEU A 227      17.368 -15.925 -10.221  1.00 10.00      A   
ATOM   2156  O   LEU A 227      16.204 -16.324 -10.185  1.00 10.00      A   
ATOM   2157  N   ALA A 228      18.234 -16.284 -11.166  1.00 10.00      A   
ATOM   2158  HN  ALA A 228      19.151 -15.935 -11.132  1.00 10.00      A   
ATOM   2159  CA  ALA A 228      17.859 -17.180 -12.250  1.00 10.00      A   
ATOM   2160  CB  ALA A 228      19.032 -17.393 -13.194  1.00 10.00      A   
ATOM   2161  C   ALA A 228      17.361 -18.510 -11.696  1.00 10.00      A   
ATOM   2162  O   ALA A 228      16.390 -19.073 -12.198  1.00 10.00      A   
ATOM   2163  N   THR A 229      18.011 -18.985 -10.638  1.00 10.00      A   
ATOM   2164  HN  THR A 229      18.765 -18.472 -10.271  1.00 10.00      A   
ATOM   2165  CA  THR A 229      17.639 -20.241 -10.000  1.00 10.00      A   
ATOM   2166  CB  THR A 229      18.635 -20.586  -8.878  1.00 10.00      A   
ATOM   2167  OG1 THR A 229      19.974 -20.426  -9.369  1.00 10.00      A   
ATOM   2168  HG1 THR A 229      20.075 -20.938 -10.183  1.00 10.00      A   
ATOM   2169  CG2 THR A 229      18.444 -22.017  -8.403  1.00 10.00      A   
ATOM   2170  C   THR A 229      16.223 -20.159  -9.424  1.00 10.00      A   
ATOM   2171  O   THR A 229      15.452 -21.120  -9.491  1.00 10.00      A   
ATOM   2172  N   LEU A 230      15.880 -18.995  -8.886  1.00 10.00      A   
ATOM   2173  HN  LEU A 230      16.531 -18.261  -8.884  1.00 10.00      A   
ATOM   2174  CA  LEU A 230      14.563 -18.778  -8.303  1.00 10.00      A   
ATOM   2175  CB  LEU A 230      14.548 -17.483  -7.493  1.00 10.00      A   
ATOM   2176  CG  LEU A 230      15.401 -17.482  -6.225  1.00 10.00      A   
ATOM   2177  CD1 LEU A 230      15.707 -16.057  -5.791  1.00 10.00      A   
ATOM   2178  CD2 LEU A 230      14.702 -18.247  -5.111  1.00 10.00      A   
ATOM   2179  C   LEU A 230      13.491 -18.738  -9.384  1.00 10.00      A   
ATOM   2180  O   LEU A 230      12.406 -19.300  -9.220  1.00 10.00      A   
ATOM   2181  N   LEU A 231      13.806 -18.087 -10.497  1.00 10.00      A   
ATOM   2182  HN  LEU A 231      14.689 -17.664 -10.572  1.00 10.00      A   
ATOM   2183  CA  LEU A 231      12.869 -17.981 -11.607  1.00 10.00      A   
ATOM   2184  CB  LEU A 231      13.381 -16.991 -12.658  1.00 10.00      A   
ATOM   2185  CG  LEU A 231      13.867 -15.633 -12.145  1.00 10.00      A   
ATOM   2186  CD1 LEU A 231      14.331 -14.756 -13.298  1.00 10.00      A   
ATOM   2187  CD2 LEU A 231      12.782 -14.937 -11.346  1.00 10.00      A   
ATOM   2188  C   LEU A 231      12.641 -19.345 -12.252  1.00 10.00      A   
ATOM   2189  O   LEU A 231      11.550 -19.648 -12.727  1.00 10.00      A   
ATOM   2190  N   GLN A 232      13.686 -20.160 -12.268  1.00 10.00      A   
ATOM   2191  HN  GLN A 232      14.540 -19.843 -11.901  1.00 10.00      A   
ATOM   2192  CA  GLN A 232      13.612 -21.497 -12.844  1.00 10.00      A   
ATOM   2193  CB  GLN A 232      15.010 -22.115 -12.945  1.00 10.00      A   
ATOM   2194  CG  GLN A 232      15.865 -21.549 -14.068  1.00 10.00      A   
ATOM   2195  CD  GLN A 232      15.514 -22.120 -15.429  1.00 10.00      A   
ATOM   2196  OE1 GLN A 232      14.370 -22.499 -15.683  1.00 10.00      A   
ATOM   2197  NE2 GLN A 232      16.493 -22.189 -16.312  1.00 10.00      A   
ATOM   2198 HE21 GLN A 232      17.383 -21.871 -16.047  1.00 10.00      A   
ATOM   2199 HE22 GLN A 232      16.294 -22.558 -17.201  1.00 10.00      A   
ATOM   2200  C   GLN A 232      12.692 -22.406 -12.032  1.00 10.00      A   
ATOM   2201  O   GLN A 232      12.074 -23.325 -12.577  1.00 10.00      A   
ATOM   2202  N   ARG A 233      12.596 -22.141 -10.733  1.00 10.00      A   
ATOM   2203  HN  ARG A 233      13.103 -21.391 -10.360  1.00 10.00      A   
ATOM   2204  CA  ARG A 233      11.751 -22.935  -9.854  1.00 10.00      A   
ATOM   2205  CB  ARG A 233      12.094 -22.670  -8.389  1.00 10.00      A   
ATOM   2206  CG  ARG A 233      13.451 -23.202  -7.956  1.00 10.00      A   
ATOM   2207  CD  ARG A 233      13.573 -24.701  -8.188  1.00 10.00      A   
ATOM   2208  NE  ARG A 233      14.733 -25.256  -7.492  1.00 10.00      A   
ATOM   2209  HE  ARG A 233      14.966 -24.855  -6.613  1.00 10.00      A   
ATOM   2210  CZ  ARG A 233      15.472 -26.266  -7.940  1.00 10.00      A   
ATOM   2211  NH1 ARG A 233      15.176 -26.857  -9.092  1.00 10.00      A   
ATOM   2212 HH11 ARG A 233      15.757 -27.653  -9.439  1.00 10.00      A   
ATOM   2213 HH12 ARG A 233      14.365 -26.530  -9.655  1.00 10.00      A   
ATOM   2214  NH2 ARG A 233      16.533 -26.661  -7.242  1.00 10.00      A   
ATOM   2215 HH21 ARG A 233      17.122 -27.454  -7.579  1.00 10.00      A   
ATOM   2216 HH22 ARG A 233      16.781 -26.170  -6.349  1.00 10.00      A   
ATOM   2217  C   ARG A 233      10.279 -22.647 -10.101  1.00 10.00      A   
ATOM   2218  O   ARG A 233       9.471 -23.565 -10.246  1.00 10.00      A   
ATOM   2219  N   ALA A 234       9.937 -21.370 -10.151  1.00 10.00      A   
ATOM   2220  HN  ALA A 234      10.628 -20.683 -10.035  1.00 10.00      A   
ATOM   2221  CA  ALA A 234       8.563 -20.956 -10.385  1.00 10.00      A   
ATOM   2222  CB  ALA A 234       7.895 -20.557  -9.078  1.00 10.00      A   
ATOM   2223  C   ALA A 234       8.503 -19.814 -11.398  1.00 10.00      A   
ATOM   2224  O   ALA A 234       8.596 -18.639 -11.035  1.00 10.00      A   
ATOM   2225  N   PRO A 235       8.361 -20.147 -12.689  1.00 10.00      A   
ATOM   2226  CA  PRO A 235       8.291 -19.165 -13.763  1.00 10.00      A   
ATOM   2227  CB  PRO A 235       8.897 -19.940 -14.929  1.00 10.00      A   
ATOM   2228  CG  PRO A 235       8.464 -21.351 -14.702  1.00 10.00      A   
ATOM   2229  CD  PRO A 235       8.285 -21.524 -13.213  1.00 10.00      A   
ATOM   2230  C   PRO A 235       6.856 -18.758 -14.093  1.00 10.00      A   
ATOM   2231  O   PRO A 235       6.603 -18.108 -15.106  1.00 10.00      A   
ATOM   2232  N   GLN A 236       5.917 -19.134 -13.230  1.00 10.00      A   
ATOM   2233  HN  GLN A 236       6.179 -19.650 -12.437  1.00 10.00      A   
ATOM   2234  CA  GLN A 236       4.509 -18.806 -13.439  1.00 10.00      A   
ATOM   2235  CB  GLN A 236       3.591 -20.015 -13.153  1.00 10.00      A   
ATOM   2236  CG  GLN A 236       3.276 -20.286 -11.680  1.00 10.00      A   
ATOM   2237  CD  GLN A 236       4.469 -20.779 -10.884  1.00 10.00      A   
ATOM   2238  OE1 GLN A 236       5.386 -21.393 -11.428  1.00 10.00      A   
ATOM   2239  NE2 GLN A 236       4.453 -20.537  -9.582  1.00 10.00      A   
ATOM   2240 HE21 GLN A 236       3.681 -20.061  -9.208  1.00 10.00      A   
ATOM   2241 HE22 GLN A 236       5.218 -20.835  -9.048  1.00 10.00      A   
ATOM   2242  C   GLN A 236       4.094 -17.571 -12.633  1.00 10.00      A   
ATOM   2243  O   GLN A 236       2.909 -17.331 -12.393  1.00 10.00      A   
ATOM   2244  N   LEU A 237       5.081 -16.788 -12.227  1.00 10.00      A   
ATOM   2245  HN  LEU A 237       6.001 -17.026 -12.458  1.00 10.00      A   
ATOM   2246  CA  LEU A 237       4.835 -15.578 -11.455  1.00 10.00      A   
ATOM   2247  CB  LEU A 237       6.109 -15.120 -10.744  1.00 10.00      A   
ATOM   2248  CG  LEU A 237       6.276 -15.573  -9.290  1.00 10.00      A   
ATOM   2249  CD1 LEU A 237       6.317 -17.092  -9.194  1.00 10.00      A   
ATOM   2250  CD2 LEU A 237       7.530 -14.963  -8.687  1.00 10.00      A   
ATOM   2251  C   LEU A 237       4.283 -14.456 -12.328  1.00 10.00      A   
ATOM   2252  O   LEU A 237       4.666 -14.312 -13.491  1.00 10.00      A   
ATOM   2253  N   GLU A 238       3.380 -13.670 -11.754  1.00 10.00      A   
ATOM   2254  HN  GLU A 238       3.121 -13.844 -10.823  1.00 10.00      A   
ATOM   2255  CA  GLU A 238       2.763 -12.555 -12.456  1.00 10.00      A   
ATOM   2256  CB  GLU A 238       1.301 -12.397 -12.024  1.00 10.00      A   
ATOM   2257  CG  GLU A 238       0.505 -13.693 -12.023  1.00 10.00      A   
ATOM   2258  CD  GLU A 238      -0.992 -13.461 -12.105  1.00 10.00      A   
ATOM   2259  OE1 GLU A 238      -1.552 -12.801 -11.200  1.00 10.00      A   
ATOM   2260  OE2 GLU A 238      -1.619 -13.933 -13.080  1.00 10.00      A   
ATOM   2261  C   GLU A 238       3.529 -11.269 -12.173  1.00 10.00      A   
ATOM   2262  O   GLU A 238       3.672 -10.407 -13.041  1.00 10.00      A   
ATOM   2263  N   GLU A 239       4.024 -11.147 -10.950  1.00 10.00      A   
ATOM   2264  HN  GLU A 239       3.884 -11.873 -10.304  1.00 10.00      A   
ATOM   2265  CA  GLU A 239       4.780  -9.972 -10.541  1.00 10.00      A   
ATOM   2266  CB  GLU A 239       4.047  -9.213  -9.437  1.00 10.00      A   
ATOM   2267  CG  GLU A 239       2.642  -8.769  -9.811  1.00 10.00      A   
ATOM   2268  CD  GLU A 239       2.010  -7.871  -8.768  1.00 10.00      A   
ATOM   2269  OE1 GLU A 239       2.585  -7.727  -7.667  1.00 10.00      A   
ATOM   2270  OE2 GLU A 239       0.931  -7.306  -9.044  1.00 10.00      A   
ATOM   2271  C   GLU A 239       6.164 -10.381 -10.062  1.00 10.00      A   
ATOM   2272  O   GLU A 239       6.299 -11.229  -9.177  1.00 10.00      A   
ATOM   2273  N   LEU A 240       7.187  -9.785 -10.648  1.00 10.00      A   
ATOM   2274  HN  LEU A 240       7.018  -9.108 -11.343  1.00 10.00      A   
ATOM   2275  CA  LEU A 240       8.556 -10.108 -10.285  1.00 10.00      A   
ATOM   2276  CB  LEU A 240       9.349 -10.513 -11.527  1.00 10.00      A   
ATOM   2277  CG  LEU A 240      10.436 -11.566 -11.316  1.00 10.00      A   
ATOM   2278  CD1 LEU A 240       9.813 -12.899 -10.931  1.00 10.00      A   
ATOM   2279  CD2 LEU A 240      11.292 -11.709 -12.564  1.00 10.00      A   
ATOM   2280  C   LEU A 240       9.235  -8.933  -9.593  1.00 10.00      A   
ATOM   2281  O   LEU A 240       9.114  -7.786 -10.028  1.00 10.00      A   
ATOM   2282  N   GLY A 241       9.944  -9.230  -8.518  1.00 10.00      A   
ATOM   2283  HN  GLY A 241       9.994 -10.163  -8.219  1.00 10.00      A   
ATOM   2284  CA  GLY A 241      10.645  -8.206  -7.778  1.00 10.00      A   
ATOM   2285  C   GLY A 241      12.135  -8.468  -7.728  1.00 10.00      A   
ATOM   2286  O   GLY A 241      12.629  -9.117  -6.806  1.00 10.00      A   
ATOM   2287  N   THR A 242      12.846  -7.968  -8.723  1.00 10.00      A   
ATOM   2288  HN  THR A 242      12.390  -7.459  -9.427  1.00 10.00      A   
ATOM   2289  CA  THR A 242      14.287  -8.149  -8.813  1.00 10.00      A   
ATOM   2290  CB  THR A 242      14.805  -7.562 -10.133  1.00 10.00      A   
ATOM   2291  OG1 THR A 242      13.694  -7.055 -10.891  1.00 10.00      A   
ATOM   2292  HG1 THR A 242      13.353  -6.254 -10.470  1.00 10.00      A   
ATOM   2293  CG2 THR A 242      15.510  -8.637 -10.940  1.00 10.00      A   
ATOM   2294  C   THR A 242      15.023  -7.494  -7.641  1.00 10.00      A   
ATOM   2295  O   THR A 242      14.651  -6.406  -7.198  1.00 10.00      A   
ATOM   2296  N   GLY A 243      16.060  -8.165  -7.141  1.00 10.00      A   
ATOM   2297  HN  GLY A 243      16.300  -9.033  -7.528  1.00 10.00      A   
ATOM   2298  CA  GLY A 243      16.833  -7.636  -6.026  1.00 10.00      A   
ATOM   2299  C   GLY A 243      17.968  -6.736  -6.487  1.00 10.00      A   
ATOM   2300  O   GLY A 243      17.742  -5.581  -6.848  1.00 10.00      A   
ATOM   2301  N   GLY A 244      19.190  -7.254  -6.483  1.00 10.00      A   
ATOM   2302  HN  GLY A 244      19.328  -8.182  -6.179  1.00 10.00      A   
ATOM   2303  CA  GLY A 244      20.323  -6.465  -6.924  1.00 10.00      A   
ATOM   2304  C   GLY A 244      20.596  -6.687  -8.394  1.00 10.00      A   
ATOM   2305  O   GLY A 244      20.855  -7.813  -8.811  1.00 10.00      A   
ATOM   2306  N   TYR A 245      20.552  -5.617  -9.180  1.00 10.00      A   
ATOM   2307  HN  TYR A 245      20.385  -4.731  -8.782  1.00 10.00      A   
ATOM   2308  CA  TYR A 245      20.771  -5.722 -10.620  1.00 10.00      A   
ATOM   2309  CB  TYR A 245      19.786  -4.831 -11.381  1.00 10.00      A   
ATOM   2310  CG  TYR A 245      19.131  -5.497 -12.574  1.00 10.00      A   
ATOM   2311  CD1 TYR A 245      18.038  -6.333 -12.405  1.00 10.00      A   
ATOM   2312  CD2 TYR A 245      19.601  -5.288 -13.866  1.00 10.00      A   
ATOM   2313  CE1 TYR A 245      17.431  -6.945 -13.481  1.00 10.00      A   
ATOM   2314  CE2 TYR A 245      18.999  -5.898 -14.950  1.00 10.00      A   
ATOM   2315  CZ  TYR A 245      17.915  -6.726 -14.749  1.00 10.00      A   
ATOM   2316  OH  TYR A 245      17.313  -7.341 -15.822  1.00 10.00      A   
ATOM   2317  HH  TYR A 245      16.359  -7.218 -15.775  1.00 10.00      A   
ATOM   2318  C   TYR A 245      22.207  -5.382 -11.009  1.00 10.00      A   
ATOM   2319  O   TYR A 245      22.539  -5.332 -12.192  1.00 10.00      A   
ATOM   2320  N   THR A 246      23.048  -5.133 -10.017  1.00 10.00      A   
ATOM   2321  HN  THR A 246      22.723  -5.157  -9.099  1.00 10.00      A   
ATOM   2322  CA  THR A 246      24.447  -4.820 -10.266  1.00 10.00      A   
ATOM   2323  CB  THR A 246      24.983  -3.718  -9.319  1.00 10.00      A   
ATOM   2324  OG1 THR A 246      26.403  -3.558  -9.483  1.00 10.00      A   
ATOM   2325  HG1 THR A 246      26.679  -2.702  -9.129  1.00 10.00      A   
ATOM   2326  CG2 THR A 246      24.657  -4.024  -7.864  1.00 10.00      A   
ATOM   2327  C   THR A 246      25.288  -6.090 -10.165  1.00 10.00      A   
ATOM   2328  O   THR A 246      25.391  -6.701  -9.100  1.00 10.00      A   
ATOM   2329  N   ALA A 247      25.854  -6.504 -11.289  1.00 10.00      A   
ATOM   2330  HN  ALA A 247      25.725  -5.987 -12.111  1.00 10.00      A   
ATOM   2331  CA  ALA A 247      26.666  -7.706 -11.332  1.00 10.00      A   
ATOM   2332  CB  ALA A 247      25.779  -8.930 -11.496  1.00 10.00      A   
ATOM   2333  C   ALA A 247      27.680  -7.628 -12.467  1.00 10.00      A   
ATOM   2334  O   ALA A 247      27.501  -6.854 -13.415  1.00 10.00      A   
ATOM   2335  N   GLU A 248      28.756  -8.403 -12.359  1.00 10.00      A   
ATOM   2336  HN  GLU A 248      28.867  -8.966 -11.560  1.00 10.00      A   
ATOM   2337  CA  GLU A 248      29.779  -8.421 -13.390  1.00 10.00      A   
ATOM   2338  CB  GLU A 248      30.977  -9.260 -12.947  1.00 10.00      A   
ATOM   2339  CG  GLU A 248      32.159  -9.211 -13.902  1.00 10.00      A   
ATOM   2340  CD  GLU A 248      33.337 -10.009 -13.390  1.00 10.00      A   
ATOM   2341  OE1 GLU A 248      33.933  -9.601 -12.369  1.00 10.00      A   
ATOM   2342  OE2 GLU A 248      33.662 -11.057 -13.990  1.00 10.00      A   
ATOM   2343  C   GLU A 248      29.203  -8.972 -14.687  1.00 10.00      A   
ATOM   2344  O   GLU A 248      28.478  -9.967 -14.677  1.00 10.00      A   
ATOM   2345  N   VAL A 249      29.517  -8.309 -15.789  1.00 10.00      A   
ATOM   2346  HN  VAL A 249      30.087  -7.517 -15.720  1.00 10.00      A   
ATOM   2347  CA  VAL A 249      29.034  -8.721 -17.100  1.00 10.00      A   
ATOM   2348  CB  VAL A 249      29.447  -7.716 -18.198  1.00 10.00      A   
ATOM   2349  CG1 VAL A 249      28.687  -7.988 -19.486  1.00 10.00      A   
ATOM   2350  CG2 VAL A 249      29.228  -6.282 -17.734  1.00 10.00      A   
ATOM   2351  C   VAL A 249      29.547 -10.116 -17.467  1.00 10.00      A   
ATOM   2352  O   VAL A 249      30.731 -10.300 -17.773  1.00 10.00      A   
ATOM   2353  N   ARG A 250      28.650 -11.094 -17.403  1.00 10.00      A   
ATOM   2354  HN  ARG A 250      27.734 -10.879 -17.112  1.00 10.00      A   
ATOM   2355  CA  ARG A 250      28.974 -12.474 -17.727  1.00 10.00      A   
ATOM   2356  CB  ARG A 250      29.000 -13.332 -16.460  1.00 10.00      A   
ATOM   2357  CG  ARG A 250      30.161 -13.042 -15.523  1.00 10.00      A   
ATOM   2358  CD  ARG A 250      30.341 -14.164 -14.514  1.00 10.00      A   
ATOM   2359  NE  ARG A 250      30.536 -15.454 -15.176  1.00 10.00      A   
ATOM   2360  HE  ARG A 250      29.778 -15.810 -15.712  1.00 10.00      A   
ATOM   2361  CZ  ARG A 250      31.650 -16.176 -15.094  1.00 10.00      A   
ATOM   2362  NH1 ARG A 250      32.675 -15.748 -14.366  1.00 10.00      A   
ATOM   2363 HH11 ARG A 250      32.616 -14.839 -13.853  1.00 10.00      A   
ATOM   2364 HH12 ARG A 250      33.546 -16.318 -14.304  1.00 10.00      A   
ATOM   2365  NH2 ARG A 250      31.753 -17.301 -15.786  1.00 10.00      A   
ATOM   2366 HH21 ARG A 250      30.956 -17.615 -16.403  1.00 10.00      A   
ATOM   2367 HH22 ARG A 250      32.618 -17.877 -15.731  1.00 10.00      A   
ATOM   2368  C   ARG A 250      27.959 -13.045 -18.716  1.00 10.00      A   
ATOM   2369  O   ARG A 250      26.750 -12.975 -18.486  1.00 10.00      A   
ATOM   2370  N   PRO A 251      28.447 -13.613 -19.826  1.00 10.00      A   
ATOM   2371  CA  PRO A 251      27.592 -14.204 -20.869  1.00 10.00      A   
ATOM   2372  CB  PRO A 251      28.595 -14.762 -21.884  1.00 10.00      A   
ATOM   2373  CG  PRO A 251      29.843 -13.986 -21.643  1.00 10.00      A   
ATOM   2374  CD  PRO A 251      29.875 -13.714 -20.168  1.00 10.00      A   
ATOM   2375  C   PRO A 251      26.716 -15.331 -20.322  1.00 10.00      A   
ATOM   2376  O   PRO A 251      25.542 -15.449 -20.684  1.00 10.00      A   
ATOM   2377  N   ASP A 252      27.293 -16.149 -19.447  1.00 10.00      A   
ATOM   2378  HN  ASP A 252      28.231 -15.998 -19.200  1.00 10.00      A   
ATOM   2379  CA  ASP A 252      26.565 -17.266 -18.846  1.00 10.00      A   
ATOM   2380  CB  ASP A 252      27.471 -18.156 -17.981  1.00 10.00      A   
ATOM   2381  CG  ASP A 252      28.572 -17.409 -17.252  1.00 10.00      A   
ATOM   2382  OD1 ASP A 252      29.759 -17.704 -17.509  1.00 10.00      A   
ATOM   2383  OD2 ASP A 252      28.267 -16.534 -16.420  1.00 10.00      A   
ATOM   2384  C   ASP A 252      25.364 -16.786 -18.042  1.00 10.00      A   
ATOM   2385  O   ASP A 252      24.240 -17.256 -18.243  1.00 10.00      A   
ATOM   2386  N   VAL A 253      25.605 -15.846 -17.141  1.00 10.00      A   
ATOM   2387  HN  VAL A 253      26.527 -15.529 -17.020  1.00 10.00      A   
ATOM   2388  CA  VAL A 253      24.546 -15.289 -16.311  1.00 10.00      A   
ATOM   2389  CB  VAL A 253      25.105 -14.287 -15.273  1.00 10.00      A   
ATOM   2390  CG1 VAL A 253      23.987 -13.728 -14.404  1.00 10.00      A   
ATOM   2391  CG2 VAL A 253      26.162 -14.953 -14.408  1.00 10.00      A   
ATOM   2392  C   VAL A 253      23.490 -14.604 -17.180  1.00 10.00      A   
ATOM   2393  O   VAL A 253      22.287 -14.755 -16.957  1.00 10.00      A   
ATOM   2394  N   TYR A 254      23.952 -13.876 -18.192  1.00 10.00      A   
ATOM   2395  HN  TYR A 254      24.924 -13.812 -18.330  1.00 10.00      A   
ATOM   2396  CA  TYR A 254      23.052 -13.174 -19.103  1.00 10.00      A   
ATOM   2397  CB  TYR A 254      23.849 -12.385 -20.142  1.00 10.00      A   
ATOM   2398  CG  TYR A 254      23.011 -11.451 -20.990  1.00 10.00      A   
ATOM   2399  CD1 TYR A 254      22.446 -10.306 -20.445  1.00 10.00      A   
ATOM   2400  CD2 TYR A 254      22.794 -11.708 -22.339  1.00 10.00      A   
ATOM   2401  CE1 TYR A 254      21.687  -9.442 -21.214  1.00 10.00      A   
ATOM   2402  CE2 TYR A 254      22.036 -10.851 -23.117  1.00 10.00      A   
ATOM   2403  CZ  TYR A 254      21.485  -9.719 -22.549  1.00 10.00      A   
ATOM   2404  OH  TYR A 254      20.734  -8.862 -23.325  1.00 10.00      A   
ATOM   2405  HH  TYR A 254      21.157  -7.993 -23.350  1.00 10.00      A   
ATOM   2406  C   TYR A 254      22.103 -14.151 -19.793  1.00 10.00      A   
ATOM   2407  O   TYR A 254      20.888 -13.942 -19.819  1.00 10.00      A   
ATOM   2408  N   SER A 255      22.663 -15.223 -20.340  1.00 10.00      A   
ATOM   2409  HN  SER A 255      23.638 -15.334 -20.285  1.00 10.00      A   
ATOM   2410  CA  SER A 255      21.872 -16.236 -21.027  1.00 10.00      A   
ATOM   2411  CB  SER A 255      22.789 -17.274 -21.677  1.00 10.00      A   
ATOM   2412  OG  SER A 255      23.752 -16.642 -22.502  1.00 10.00      A   
ATOM   2413  HG  SER A 255      24.535 -16.428 -21.978  1.00 10.00      A   
ATOM   2414  C   SER A 255      20.894 -16.913 -20.068  1.00 10.00      A   
ATOM   2415  O   SER A 255      19.729 -17.127 -20.410  1.00 10.00      A   
ATOM   2416  N   GLY A 256      21.373 -17.226 -18.868  1.00 10.00      A   
ATOM   2417  HN  GLY A 256      22.311 -17.021 -18.658  1.00 10.00      A   
ATOM   2418  CA  GLY A 256      20.537 -17.873 -17.871  1.00 10.00      A   
ATOM   2419  C   GLY A 256      19.340 -17.030 -17.478  1.00 10.00      A   
ATOM   2420  O   GLY A 256      18.207 -17.519 -17.461  1.00 10.00      A   
ATOM   2421  N   LEU A 257      19.590 -15.761 -17.172  1.00 10.00      A   
ATOM   2422  HN  LEU A 257      20.521 -15.435 -17.198  1.00 10.00      A   
ATOM   2423  CA  LEU A 257      18.526 -14.843 -16.781  1.00 10.00      A   
ATOM   2424  CB  LEU A 257      19.103 -13.481 -16.411  1.00 10.00      A   
ATOM   2425  CG  LEU A 257      19.851 -13.417 -15.082  1.00 10.00      A   
ATOM   2426  CD1 LEU A 257      20.621 -12.112 -14.975  1.00 10.00      A   
ATOM   2427  CD2 LEU A 257      18.876 -13.558 -13.924  1.00 10.00      A   
ATOM   2428  C   LEU A 257      17.492 -14.690 -17.885  1.00 10.00      A   
ATOM   2429  O   LEU A 257      16.288 -14.750 -17.632  1.00 10.00      A   
ATOM   2430  N   SER A 258      17.974 -14.532 -19.112  1.00 10.00      A   
ATOM   2431  HN  SER A 258      18.946 -14.528 -19.245  1.00 10.00      A   
ATOM   2432  CA  SER A 258      17.096 -14.371 -20.268  1.00 10.00      A   
ATOM   2433  CB  SER A 258      17.915 -14.129 -21.538  1.00 10.00      A   
ATOM   2434  OG  SER A 258      18.846 -13.077 -21.348  1.00 10.00      A   
ATOM   2435  HG  SER A 258      19.506 -13.341 -20.692  1.00 10.00      A   
ATOM   2436  C   SER A 258      16.177 -15.584 -20.443  1.00 10.00      A   
ATOM   2437  O   SER A 258      14.994 -15.438 -20.755  1.00 10.00      A   
ATOM   2438  N   VAL A 259      16.722 -16.778 -20.218  1.00 10.00      A   
ATOM   2439  HN  VAL A 259      17.665 -16.830 -19.952  1.00 10.00      A   
ATOM   2440  CA  VAL A 259      15.948 -18.015 -20.348  1.00 10.00      A   
ATOM   2441  CB  VAL A 259      16.854 -19.268 -20.286  1.00 10.00      A   
ATOM   2442  CG1 VAL A 259      16.024 -20.534 -20.116  1.00 10.00      A   
ATOM   2443  CG2 VAL A 259      17.702 -19.365 -21.544  1.00 10.00      A   
ATOM   2444  C   VAL A 259      14.870 -18.100 -19.267  1.00 10.00      A   
ATOM   2445  O   VAL A 259      13.723 -18.462 -19.540  1.00 10.00      A   
ATOM   2446  N   ALA A 260      15.240 -17.752 -18.046  1.00 10.00      A   
ATOM   2447  HN  ALA A 260      16.168 -17.472 -17.886  1.00 10.00      A   
ATOM   2448  CA  ALA A 260      14.309 -17.784 -16.933  1.00 10.00      A   
ATOM   2449  CB  ALA A 260      15.058 -17.556 -15.632  1.00 10.00      A   
ATOM   2450  C   ALA A 260      13.207 -16.740 -17.114  1.00 10.00      A   
ATOM   2451  O   ALA A 260      12.035 -16.999 -16.831  1.00 10.00      A   
ATOM   2452  N   LEU A 261      13.588 -15.569 -17.610  1.00 10.00      A   
ATOM   2453  HN  LEU A 261      14.539 -15.421 -17.816  1.00 10.00      A   
ATOM   2454  CA  LEU A 261      12.637 -14.485 -17.829  1.00 10.00      A   
ATOM   2455  CB  LEU A 261      13.360 -13.162 -18.065  1.00 10.00      A   
ATOM   2456  CG  LEU A 261      13.929 -12.488 -16.815  1.00 10.00      A   
ATOM   2457  CD1 LEU A 261      14.972 -11.448 -17.192  1.00 10.00      A   
ATOM   2458  CD2 LEU A 261      12.815 -11.860 -15.994  1.00 10.00      A   
ATOM   2459  C   LEU A 261      11.664 -14.785 -18.967  1.00 10.00      A   
ATOM   2460  O   LEU A 261      10.473 -14.492 -18.859  1.00 10.00      A   
ATOM   2461  N   SER A 262      12.165 -15.382 -20.047  1.00 10.00      A   
ATOM   2462  HN  SER A 262      13.122 -15.599 -20.078  1.00 10.00      A   
ATOM   2463  CA  SER A 262      11.319 -15.713 -21.192  1.00 10.00      A   
ATOM   2464  CB  SER A 262      12.163 -16.091 -22.415  1.00 10.00      A   
ATOM   2465  OG  SER A 262      13.228 -16.954 -22.057  1.00 10.00      A   
ATOM   2466  HG  SER A 262      13.986 -16.423 -21.773  1.00 10.00      A   
ATOM   2467  C   SER A 262      10.330 -16.824 -20.843  1.00 10.00      A   
ATOM   2468  O   SER A 262       9.316 -17.008 -21.520  1.00 10.00      A   
ATOM   2469  N   GLY A 263      10.635 -17.561 -19.780  1.00 10.00      A   
ATOM   2470  HN  GLY A 263      11.467 -17.379 -19.293  1.00 10.00      A   
ATOM   2471  CA  GLY A 263       9.762 -18.629 -19.340  1.00 10.00      A   
ATOM   2472  C   GLY A 263       8.551 -18.086 -18.610  1.00 10.00      A   
ATOM   2473  O   GLY A 263       7.499 -18.727 -18.570  1.00 10.00      A   
ATOM   2474  N   CYS A 264       8.699 -16.890 -18.054  1.00 10.00      A   
ATOM   2475  HN  CYS A 264       9.558 -16.425 -18.145  1.00 10.00      A   
ATOM   2476  CA  CYS A 264       7.623 -16.242 -17.320  1.00 10.00      A   
ATOM   2477  CB  CYS A 264       8.193 -15.256 -16.301  1.00 10.00      A   
ATOM   2478  SG  CYS A 264       9.445 -15.965 -15.204  1.00 10.00      A   
ATOM   2479  HG  CYS A 264      10.426 -16.452 -15.956  1.00 10.00      A   
ATOM   2480  C   CYS A 264       6.646 -15.546 -18.273  1.00 10.00      A   
ATOM   2481  O   CYS A 264       6.789 -14.359 -18.591  1.00 10.00      A   
ATOM   2482  N   LYS A 265       5.664 -16.301 -18.741  1.00 10.00      A   
ATOM   2483  HN  LYS A 265       5.608 -17.240 -18.459  1.00 10.00      A   
ATOM   2484  CA  LYS A 265       4.662 -15.777 -19.656  1.00 10.00      A   
ATOM   2485  CB  LYS A 265       4.092 -16.894 -20.539  1.00 10.00      A   
ATOM   2486  CG  LYS A 265       4.759 -17.035 -21.901  1.00 10.00      A   
ATOM   2487  CD  LYS A 265       6.094 -17.752 -21.802  1.00 10.00      A   
ATOM   2488  CE  LYS A 265       6.602 -18.160 -23.174  1.00 10.00      A   
ATOM   2489  NZ  LYS A 265       7.924 -18.833 -23.092  1.00 10.00      A   
ATOM   2490  HZ1 LYS A 265       8.619 -18.206 -22.639  1.00 10.00      A   
ATOM   2491  HZ2 LYS A 265       8.261 -19.076 -24.046  1.00 10.00      A   
ATOM   2492  HZ3 LYS A 265       7.848 -19.708 -22.532  1.00 10.00      A   
ATOM   2493  C   LYS A 265       3.538 -15.086 -18.893  1.00 10.00      A   
ATOM   2494  O   LYS A 265       2.816 -14.269 -19.452  1.00 10.00      A   
ATOM   2495  N   GLU A 266       3.398 -15.409 -17.613  1.00 10.00      A   
ATOM   2496  HN  GLU A 266       4.003 -16.073 -17.216  1.00 10.00      A   
ATOM   2497  CA  GLU A 266       2.354 -14.813 -16.784  1.00 10.00      A   
ATOM   2498  CB  GLU A 266       1.934 -15.774 -15.667  1.00 10.00      A   
ATOM   2499  CG  GLU A 266       1.516 -17.156 -16.150  1.00 10.00      A   
ATOM   2500  CD  GLU A 266       0.453 -17.112 -17.233  1.00 10.00      A   
ATOM   2501  OE1 GLU A 266       0.669 -17.704 -18.314  1.00 10.00      A   
ATOM   2502  OE2 GLU A 266      -0.612 -16.498 -17.009  1.00 10.00      A   
ATOM   2503  C   GLU A 266       2.810 -13.481 -16.192  1.00 10.00      A   
ATOM   2504  O   GLU A 266       2.041 -12.797 -15.514  1.00 10.00      A   
ATOM   2505  N   LEU A 267       4.055 -13.113 -16.472  1.00 10.00      A   
ATOM   2506  HN  LEU A 267       4.608 -13.691 -17.035  1.00 10.00      A   
ATOM   2507  CA  LEU A 267       4.621 -11.869 -15.971  1.00 10.00      A   
ATOM   2508  CB  LEU A 267       6.109 -11.792 -16.318  1.00 10.00      A   
ATOM   2509  CG  LEU A 267       7.068 -11.657 -15.131  1.00 10.00      A   
ATOM   2510  CD1 LEU A 267       8.514 -11.776 -15.587  1.00 10.00      A   
ATOM   2511  CD2 LEU A 267       6.844 -10.337 -14.410  1.00 10.00      A   
ATOM   2512  C   LEU A 267       3.887 -10.658 -16.540  1.00 10.00      A   
ATOM   2513  O   LEU A 267       3.762 -10.508 -17.757  1.00 10.00      A   
ATOM   2514  N   ARG A 268       3.378  -9.814 -15.653  1.00 10.00      A   
ATOM   2515  HN  ARG A 268       3.489 -10.007 -14.691  1.00 10.00      A   
ATOM   2516  CA  ARG A 268       2.655  -8.611 -16.060  1.00 10.00      A   
ATOM   2517  CB  ARG A 268       1.157  -8.733 -15.747  1.00 10.00      A   
ATOM   2518  CG  ARG A 268       0.456  -9.910 -16.404  1.00 10.00      A   
ATOM   2519  CD  ARG A 268       0.304  -9.714 -17.903  1.00 10.00      A   
ATOM   2520  NE  ARG A 268      -0.348 -10.865 -18.529  1.00 10.00      A   
ATOM   2521  HE  ARG A 268      -1.327 -10.827 -18.630  1.00 10.00      A   
ATOM   2522  CZ  ARG A 268       0.300 -11.949 -18.949  1.00 10.00      A   
ATOM   2523  NH1 ARG A 268       1.618 -12.026 -18.811  1.00 10.00      A   
ATOM   2524 HH11 ARG A 268       2.131 -12.879 -19.137  1.00 10.00      A   
ATOM   2525 HH12 ARG A 268       2.150 -11.235 -18.378  1.00 10.00      A   
ATOM   2526  NH2 ARG A 268      -0.366 -12.950 -19.522  1.00 10.00      A   
ATOM   2527 HH21 ARG A 268      -1.404 -12.887 -19.648  1.00 10.00      A   
ATOM   2528 HH22 ARG A 268       0.140 -13.803 -19.848  1.00 10.00      A   
ATOM   2529  C   ARG A 268       3.206  -7.376 -15.356  1.00 10.00      A   
ATOM   2530  O   ARG A 268       3.073  -6.257 -15.856  1.00 10.00      A   
ATOM   2531  N   CYS A 269       3.822  -7.581 -14.194  1.00 10.00      A   
ATOM   2532  HN  CYS A 269       3.912  -8.497 -13.848  1.00 10.00      A   
ATOM   2533  CA  CYS A 269       4.372  -6.473 -13.424  1.00 10.00      A   
ATOM   2534  CB  CYS A 269       3.483  -6.207 -12.207  1.00 10.00      A   
ATOM   2535  SG  CYS A 269       4.048  -4.886 -11.116  1.00 10.00      A   
ATOM   2536  HG  CYS A 269       3.447  -5.050  -9.945  1.00 10.00      A   
ATOM   2537  C   CYS A 269       5.810  -6.745 -12.994  1.00 10.00      A   
ATOM   2538  O   CYS A 269       6.142  -7.846 -12.562  1.00 10.00      A   
ATOM   2539  N   LEU A 270       6.657  -5.731 -13.112  1.00 10.00      A   
ATOM   2540  HN  LEU A 270       6.324  -4.866 -13.449  1.00 10.00      A   
ATOM   2541  CA  LEU A 270       8.064  -5.858 -12.744  1.00 10.00      A   
ATOM   2542  CB  LEU A 270       8.927  -6.006 -13.999  1.00 10.00      A   
ATOM   2543  CG  LEU A 270       9.635  -7.349 -14.185  1.00 10.00      A   
ATOM   2544  CD1 LEU A 270      10.154  -7.483 -15.608  1.00 10.00      A   
ATOM   2545  CD2 LEU A 270      10.771  -7.497 -13.185  1.00 10.00      A   
ATOM   2546  C   LEU A 270       8.520  -4.646 -11.940  1.00 10.00      A   
ATOM   2547  O   LEU A 270       8.133  -3.516 -12.239  1.00 10.00      A   
ATOM   2548  N   SER A 271       9.326  -4.884 -10.913  1.00 10.00      A   
ATOM   2549  HN  SER A 271       9.582  -5.810 -10.708  1.00 10.00      A   
ATOM   2550  CA  SER A 271       9.836  -3.810 -10.071  1.00 10.00      A   
ATOM   2551  CB  SER A 271       8.890  -3.568  -8.890  1.00 10.00      A   
ATOM   2552  OG  SER A 271       7.567  -3.326  -9.340  1.00 10.00      A   
ATOM   2553  HG  SER A 271       7.584  -3.121 -10.285  1.00 10.00      A   
ATOM   2554  C   SER A 271      11.248  -4.129  -9.570  1.00 10.00      A   
ATOM   2555  O   SER A 271      11.807  -5.185  -9.882  1.00 10.00      A   
ATOM   2556  N   GLY A 272      11.820  -3.213  -8.799  1.00 10.00      A   
ATOM   2557  HN  GLY A 272      11.332  -2.387  -8.591  1.00 10.00      A   
ATOM   2558  CA  GLY A 272      13.155  -3.412  -8.268  1.00 10.00      A   
ATOM   2559  C   GLY A 272      14.199  -2.659  -9.063  1.00 10.00      A   
ATOM   2560  O   GLY A 272      14.156  -1.428  -9.138  1.00 10.00      A   
ATOM   2561  N   PHE A 273      15.132  -3.403  -9.656  1.00 10.00      A   
ATOM   2562  HN  PHE A 273      15.101  -4.376  -9.537  1.00 10.00      A   
ATOM   2563  CA  PHE A 273      16.202  -2.835 -10.476  1.00 10.00      A   
ATOM   2564  CB  PHE A 273      15.643  -2.033 -11.658  1.00 10.00      A   
ATOM   2565  CG  PHE A 273      15.054  -2.885 -12.747  1.00 10.00      A   
ATOM   2566  CD1 PHE A 273      13.724  -3.278 -12.698  1.00 10.00      A   
ATOM   2567  CD2 PHE A 273      15.832  -3.296 -13.817  1.00 10.00      A   
ATOM   2568  CE1 PHE A 273      13.182  -4.064 -13.696  1.00 10.00      A   
ATOM   2569  CE2 PHE A 273      15.296  -4.082 -14.819  1.00 10.00      A   
ATOM   2570  CZ  PHE A 273      13.970  -4.465 -14.758  1.00 10.00      A   
ATOM   2571  C   PHE A 273      17.194  -2.004  -9.664  1.00 10.00      A   
ATOM   2572  O   PHE A 273      17.713  -0.996 -10.147  1.00 10.00      A   
ATOM   2573  N   TRP A 274      17.477  -2.443  -8.440  1.00 10.00      A   
ATOM   2574  HN  TRP A 274      17.047  -3.262  -8.114  1.00 10.00      A   
ATOM   2575  CA  TRP A 274      18.419  -1.737  -7.577  1.00 10.00      A   
ATOM   2576  CB  TRP A 274      18.438  -2.354  -6.178  1.00 10.00      A   
ATOM   2577  CG  TRP A 274      17.413  -1.788  -5.248  1.00 10.00      A   
ATOM   2578  CD1 TRP A 274      17.504  -0.622  -4.545  1.00 10.00      A   
ATOM   2579  CD2 TRP A 274      16.146  -2.364  -4.910  1.00 10.00      A   
ATOM   2580  NE1 TRP A 274      16.372  -0.433  -3.794  1.00 10.00      A   
ATOM   2581  HE1 TRP A 274      16.200   0.334  -3.204  1.00 10.00      A   
ATOM   2582  CE2 TRP A 274      15.521  -1.489  -3.999  1.00 10.00      A   
ATOM   2583  CE3 TRP A 274      15.478  -3.530  -5.290  1.00 10.00      A   
ATOM   2584  CZ2 TRP A 274      14.262  -1.745  -3.461  1.00 10.00      A   
ATOM   2585  CZ3 TRP A 274      14.230  -3.783  -4.754  1.00 10.00      A   
ATOM   2586  CH2 TRP A 274      13.635  -2.895  -3.851  1.00 10.00      A   
ATOM   2587  C   TRP A 274      19.824  -1.772  -8.169  1.00 10.00      A   
ATOM   2588  O   TRP A 274      20.390  -2.855  -8.365  1.00 10.00      A   
ATOM   2589  N   ASP A 275      20.371  -0.587  -8.451  1.00 10.00      A   
ATOM   2590  HN  ASP A 275      19.855   0.228  -8.266  1.00 10.00      A   
ATOM   2591  CA  ASP A 275      21.709  -0.456  -9.035  1.00 10.00      A   
ATOM   2592  CB  ASP A 275      22.809  -0.905  -8.054  1.00 10.00      A   
ATOM   2593  CG  ASP A 275      23.098   0.113  -6.961  1.00 10.00      A   
ATOM   2594  OD1 ASP A 275      23.337   1.294  -7.289  1.00 10.00      A   
ATOM   2595  OD2 ASP A 275      23.085  -0.261  -5.762  1.00 10.00      A   
ATOM   2596  C   ASP A 275      21.783  -1.229 -10.352  1.00 10.00      A   
ATOM   2597  O   ASP A 275      22.759  -1.921 -10.636  1.00 10.00      A   
ATOM   2598  N   ALA A 276      20.722  -1.098 -11.142  1.00 10.00      A   
ATOM   2599  HN  ALA A 276      19.980  -0.529 -10.842  1.00 10.00      A   
ATOM   2600  CA  ALA A 276      20.608  -1.778 -12.425  1.00 10.00      A   
ATOM   2601  CB  ALA A 276      19.261  -1.474 -13.063  1.00 10.00      A   
ATOM   2602  C   ALA A 276      21.735  -1.443 -13.394  1.00 10.00      A   
ATOM   2603  O   ALA A 276      22.103  -0.280 -13.572  1.00 10.00      A   
ATOM   2604  N   VAL A 277      22.269  -2.483 -14.018  1.00 10.00      A   
ATOM   2605  HN  VAL A 277      21.942  -3.382 -13.804  1.00 10.00      A   
ATOM   2606  CA  VAL A 277      23.329  -2.340 -15.000  1.00 10.00      A   
ATOM   2607  CB  VAL A 277      24.397  -3.449 -14.837  1.00 10.00      A   
ATOM   2608  CG1 VAL A 277      25.450  -3.364 -15.933  1.00 10.00      A   
ATOM   2609  CG2 VAL A 277      25.057  -3.360 -13.467  1.00 10.00      A   
ATOM   2610  C   VAL A 277      22.721  -2.410 -16.404  1.00 10.00      A   
ATOM   2611  O   VAL A 277      22.019  -3.369 -16.731  1.00 10.00      A   
ATOM   2612  N   PRO A 278      22.977  -1.388 -17.238  1.00 10.00      A   
ATOM   2613  CA  PRO A 278      22.444  -1.306 -18.611  1.00 10.00      A   
ATOM   2614  CB  PRO A 278      23.185  -0.102 -19.204  1.00 10.00      A   
ATOM   2615  CG  PRO A 278      23.527   0.741 -18.027  1.00 10.00      A   
ATOM   2616  CD  PRO A 278      23.808  -0.218 -16.904  1.00 10.00      A   
ATOM   2617  C   PRO A 278      22.723  -2.556 -19.451  1.00 10.00      A   
ATOM   2618  O   PRO A 278      21.929  -2.917 -20.322  1.00 10.00      A   
ATOM   2619  N   ALA A 279      23.839  -3.219 -19.172  1.00 10.00      A   
ATOM   2620  HN  ALA A 279      24.419  -2.893 -18.451  1.00 10.00      A   
ATOM   2621  CA  ALA A 279      24.238  -4.413 -19.918  1.00 10.00      A   
ATOM   2622  CB  ALA A 279      25.694  -4.745 -19.639  1.00 10.00      A   
ATOM   2623  C   ALA A 279      23.348  -5.630 -19.642  1.00 10.00      A   
ATOM   2624  O   ALA A 279      23.511  -6.677 -20.276  1.00 10.00      A   
ATOM   2625  N   TYR A 280      22.415  -5.503 -18.704  1.00 10.00      A   
ATOM   2626  HN  TYR A 280      22.329  -4.654 -18.219  1.00 10.00      A   
ATOM   2627  CA  TYR A 280      21.526  -6.611 -18.368  1.00 10.00      A   
ATOM   2628  CB  TYR A 280      21.803  -7.111 -16.948  1.00 10.00      A   
ATOM   2629  CG  TYR A 280      22.918  -8.130 -16.878  1.00 10.00      A   
ATOM   2630  CD1 TYR A 280      24.250  -7.737 -16.865  1.00 10.00      A   
ATOM   2631  CD2 TYR A 280      22.638  -9.491 -16.833  1.00 10.00      A   
ATOM   2632  CE1 TYR A 280      25.271  -8.665 -16.812  1.00 10.00      A   
ATOM   2633  CE2 TYR A 280      23.654 -10.427 -16.776  1.00 10.00      A   
ATOM   2634  CZ  TYR A 280      24.969 -10.008 -16.767  1.00 10.00      A   
ATOM   2635  OH  TYR A 280      25.988 -10.936 -16.716  1.00 10.00      A   
ATOM   2636  HH  TYR A 280      25.777 -11.685 -17.286  1.00 10.00      A   
ATOM   2637  C   TYR A 280      20.051  -6.254 -18.545  1.00 10.00      A   
ATOM   2638  O   TYR A 280      19.169  -7.073 -18.289  1.00 10.00      A   
ATOM   2639  N   LEU A 281      19.792  -5.043 -19.010  1.00 10.00      A   
ATOM   2640  HN  LEU A 281      20.541  -4.446 -19.223  1.00 10.00      A   
ATOM   2641  CA  LEU A 281      18.421  -4.572 -19.218  1.00 10.00      A   
ATOM   2642  CB  LEU A 281      18.386  -3.069 -19.520  1.00 10.00      A   
ATOM   2643  CG  LEU A 281      18.964  -2.141 -18.450  1.00 10.00      A   
ATOM   2644  CD1 LEU A 281      18.839  -0.689 -18.886  1.00 10.00      A   
ATOM   2645  CD2 LEU A 281      18.279  -2.365 -17.110  1.00 10.00      A   
ATOM   2646  C   LEU A 281      17.646  -5.356 -20.297  1.00 10.00      A   
ATOM   2647  O   LEU A 281      16.499  -5.743 -20.066  1.00 10.00      A   
ATOM   2648  N   PRO A 282      18.241  -5.605 -21.494  1.00 10.00      A   
ATOM   2649  CA  PRO A 282      17.560  -6.329 -22.589  1.00 10.00      A   
ATOM   2650  CB  PRO A 282      18.617  -6.390 -23.698  1.00 10.00      A   
ATOM   2651  CG  PRO A 282      19.535  -5.262 -23.400  1.00 10.00      A   
ATOM   2652  CD  PRO A 282      19.598  -5.183 -21.904  1.00 10.00      A   
ATOM   2653  C   PRO A 282      17.086  -7.748 -22.236  1.00 10.00      A   
ATOM   2654  O   PRO A 282      16.444  -8.409 -23.054  1.00 10.00      A   
ATOM   2655  N   ALA A 283      17.388  -8.218 -21.033  1.00 10.00      A   
ATOM   2656  HN  ALA A 283      17.895  -7.656 -20.410  1.00 10.00      A   
ATOM   2657  CA  ALA A 283      16.978  -9.553 -20.615  1.00 10.00      A   
ATOM   2658  CB  ALA A 283      17.671  -9.946 -19.322  1.00 10.00      A   
ATOM   2659  C   ALA A 283      15.460  -9.643 -20.470  1.00 10.00      A   
ATOM   2660  O   ALA A 283      14.870 -10.710 -20.631  1.00 10.00      A   
ATOM   2661  N   VAL A 284      14.829  -8.514 -20.178  1.00 10.00      A   
ATOM   2662  HN  VAL A 284      15.349  -7.687 -20.065  1.00 10.00      A   
ATOM   2663  CA  VAL A 284      13.381  -8.474 -20.017  1.00 10.00      A   
ATOM   2664  CB  VAL A 284      12.948  -7.553 -18.854  1.00 10.00      A   
ATOM   2665  CG1 VAL A 284      13.447  -8.092 -17.523  1.00 10.00      A   
ATOM   2666  CG2 VAL A 284      13.435  -6.130 -19.071  1.00 10.00      A   
ATOM   2667  C   VAL A 284      12.698  -8.025 -21.311  1.00 10.00      A   
ATOM   2668  O   VAL A 284      11.526  -7.643 -21.306  1.00 10.00      A   
ATOM   2669  N   TYR A 285      13.427  -8.099 -22.420  1.00 10.00      A   
ATOM   2670  HN  TYR A 285      14.347  -8.443 -22.364  1.00 10.00      A   
ATOM   2671  CA  TYR A 285      12.904  -7.690 -23.724  1.00 10.00      A   
ATOM   2672  CB  TYR A 285      13.997  -7.788 -24.793  1.00 10.00      A   
ATOM   2673  CG  TYR A 285      14.722  -6.495 -25.096  1.00 10.00      A   
ATOM   2674  CD1 TYR A 285      14.417  -5.317 -24.425  1.00 10.00      A   
ATOM   2675  CD2 TYR A 285      15.711  -6.459 -26.064  1.00 10.00      A   
ATOM   2676  CE1 TYR A 285      15.081  -4.141 -24.712  1.00 10.00      A   
ATOM   2677  CE2 TYR A 285      16.380  -5.290 -26.358  1.00 10.00      A   
ATOM   2678  CZ  TYR A 285      16.062  -4.135 -25.683  1.00 10.00      A   
ATOM   2679  OH  TYR A 285      16.731  -2.972 -25.982  1.00 10.00      A   
ATOM   2680  HH  TYR A 285      16.826  -2.896 -26.941  1.00 10.00      A   
ATOM   2681  C   TYR A 285      11.704  -8.534 -24.145  1.00 10.00      A   
ATOM   2682  O   TYR A 285      10.790  -8.048 -24.814  1.00 10.00      A   
ATOM   2683  N   SER A 286      11.710  -9.795 -23.755  1.00 10.00      A   
ATOM   2684  HN  SER A 286      12.473 -10.132 -23.233  1.00 10.00      A   
ATOM   2685  CA  SER A 286      10.627 -10.709 -24.101  1.00 10.00      A   
ATOM   2686  CB  SER A 286      11.176 -12.131 -24.170  1.00 10.00      A   
ATOM   2687  OG  SER A 286      12.586 -12.112 -24.353  1.00 10.00      A   
ATOM   2688  HG  SER A 286      12.797 -11.677 -25.188  1.00 10.00      A   
ATOM   2689  C   SER A 286       9.479 -10.637 -23.093  1.00 10.00      A   
ATOM   2690  O   SER A 286       8.492 -11.361 -23.210  1.00 10.00      A   
ATOM   2691  N   VAL A 287       9.606  -9.754 -22.109  1.00 10.00      A   
ATOM   2692  HN  VAL A 287      10.409  -9.193 -22.072  1.00 10.00      A   
ATOM   2693  CA  VAL A 287       8.586  -9.611 -21.079  1.00 10.00      A   
ATOM   2694  CB  VAL A 287       9.205  -9.726 -19.670  1.00 10.00      A   
ATOM   2695  CG1 VAL A 287       8.124  -9.707 -18.600  1.00 10.00      A   
ATOM   2696  CG2 VAL A 287      10.043 -10.992 -19.561  1.00 10.00      A   
ATOM   2697  C   VAL A 287       7.827  -8.287 -21.196  1.00 10.00      A   
ATOM   2698  O   VAL A 287       6.637  -8.222 -20.891  1.00 10.00      A   
ATOM   2699  N   CYS A 288       8.503  -7.241 -21.666  1.00 10.00      A   
ATOM   2700  HN  CYS A 288       9.443  -7.353 -21.927  1.00 10.00      A   
ATOM   2701  CA  CYS A 288       7.883  -5.920 -21.793  1.00 10.00      A   
ATOM   2702  CB  CYS A 288       8.899  -4.871 -22.246  1.00 10.00      A   
ATOM   2703  SG  CYS A 288      10.345  -5.552 -23.085  1.00 10.00      A   
ATOM   2704  HG  CYS A 288      11.156  -6.050 -22.156  1.00 10.00      A   
ATOM   2705  C   CYS A 288       6.643  -5.910 -22.691  1.00 10.00      A   
ATOM   2706  O   CYS A 288       5.791  -5.029 -22.568  1.00 10.00      A   
ATOM   2707  N   SER A 289       6.525  -6.905 -23.565  1.00 10.00      A   
ATOM   2708  HN  SER A 289       7.222  -7.591 -23.604  1.00 10.00      A   
ATOM   2709  CA  SER A 289       5.390  -7.001 -24.472  1.00 10.00      A   
ATOM   2710  CB  SER A 289       5.640  -8.109 -25.497  1.00 10.00      A   
ATOM   2711  OG  SER A 289       6.984  -8.073 -25.959  1.00 10.00      A   
ATOM   2712  HG  SER A 289       7.248  -7.155 -26.093  1.00 10.00      A   
ATOM   2713  C   SER A 289       4.080  -7.254 -23.719  1.00 10.00      A   
ATOM   2714  O   SER A 289       2.996  -7.119 -24.283  1.00 10.00      A   
ATOM   2715  N   ARG A 290       4.189  -7.617 -22.444  1.00 10.00      A   
ATOM   2716  HN  ARG A 290       5.083  -7.709 -22.047  1.00 10.00      A   
ATOM   2717  CA  ARG A 290       3.019  -7.882 -21.621  1.00 10.00      A   
ATOM   2718  CB  ARG A 290       2.837  -9.388 -21.432  1.00 10.00      A   
ATOM   2719  CG  ARG A 290       4.088 -10.101 -20.952  1.00 10.00      A   
ATOM   2720  CD  ARG A 290       3.920 -11.606 -21.018  1.00 10.00      A   
ATOM   2721  NE  ARG A 290       5.185 -12.304 -20.812  1.00 10.00      A   
ATOM   2722  HE  ARG A 290       5.589 -12.249 -19.919  1.00 10.00      A   
ATOM   2723  CZ  ARG A 290       5.816 -12.997 -21.758  1.00 10.00      A   
ATOM   2724  NH1 ARG A 290       5.295 -13.087 -22.977  1.00 10.00      A   
ATOM   2725 HH11 ARG A 290       4.391 -12.617 -23.196  1.00 10.00      A   
ATOM   2726 HH12 ARG A 290       5.787 -13.630 -23.722  1.00 10.00      A   
ATOM   2727  NH2 ARG A 290       6.949 -13.621 -21.472  1.00 10.00      A   
ATOM   2728 HH21 ARG A 290       7.343 -13.574 -20.509  1.00 10.00      A   
ATOM   2729 HH22 ARG A 290       7.458 -14.159 -22.212  1.00 10.00      A   
ATOM   2730  C   ARG A 290       3.136  -7.185 -20.271  1.00 10.00      A   
ATOM   2731  O   ARG A 290       2.454  -7.544 -19.312  1.00 10.00      A   
ATOM   2732  N   LEU A 291       4.000  -6.178 -20.207  1.00 10.00      A   
ATOM   2733  HN  LEU A 291       4.495  -5.922 -21.012  1.00 10.00      A   
ATOM   2734  CA  LEU A 291       4.210  -5.431 -18.974  1.00 10.00      A   
ATOM   2735  CB  LEU A 291       5.662  -4.948 -18.855  1.00 10.00      A   
ATOM   2736  CG  LEU A 291       6.702  -5.984 -18.411  1.00 10.00      A   
ATOM   2737  CD1 LEU A 291       8.080  -5.347 -18.302  1.00 10.00      A   
ATOM   2738  CD2 LEU A 291       6.303  -6.622 -17.089  1.00 10.00      A   
ATOM   2739  C   LEU A 291       3.261  -4.244 -18.885  1.00 10.00      A   
ATOM   2740  O   LEU A 291       3.378  -3.284 -19.649  1.00 10.00      A   
ATOM   2741  N   THR A 292       2.322  -4.324 -17.959  1.00 10.00      A   
ATOM   2742  HN  THR A 292       2.274  -5.128 -17.390  1.00 10.00      A   
ATOM   2743  CA  THR A 292       1.358  -3.260 -17.753  1.00 10.00      A   
ATOM   2744  CB  THR A 292       0.008  -3.839 -17.287  1.00 10.00      A   
ATOM   2745  OG1 THR A 292       0.253  -4.857 -16.305  1.00 10.00      A   
ATOM   2746  HG1 THR A 292      -0.570  -5.068 -15.845  1.00 10.00      A   
ATOM   2747  CG2 THR A 292      -0.746  -4.449 -18.458  1.00 10.00      A   
ATOM   2748  C   THR A 292       1.875  -2.297 -16.692  1.00 10.00      A   
ATOM   2749  O   THR A 292       1.575  -1.103 -16.712  1.00 10.00      A   
ATOM   2750  N   THR A 293       2.673  -2.829 -15.775  1.00 10.00      A   
ATOM   2751  HN  THR A 293       2.905  -3.782 -15.838  1.00 10.00      A   
ATOM   2752  CA  THR A 293       3.236  -2.040 -14.693  1.00 10.00      A   
ATOM   2753  CB  THR A 293       2.578  -2.419 -13.351  1.00 10.00      A   
ATOM   2754  OG1 THR A 293       1.186  -2.691 -13.567  1.00 10.00      A   
ATOM   2755  HG1 THR A 293       1.078  -3.112 -14.429  1.00 10.00      A   
ATOM   2756  CG2 THR A 293       2.714  -1.286 -12.349  1.00 10.00      A   
ATOM   2757  C   THR A 293       4.742  -2.271 -14.598  1.00 10.00      A   
ATOM   2758  O   THR A 293       5.198  -3.405 -14.434  1.00 10.00      A   
ATOM   2759  N   LEU A 294       5.507  -1.196 -14.714  1.00 10.00      A   
ATOM   2760  HN  LEU A 294       5.085  -0.316 -14.851  1.00 10.00      A   
ATOM   2761  CA  LEU A 294       6.960  -1.283 -14.642  1.00 10.00      A   
ATOM   2762  CB  LEU A 294       7.568  -1.179 -16.048  1.00 10.00      A   
ATOM   2763  CG  LEU A 294       9.092  -1.292 -16.151  1.00 10.00      A   
ATOM   2764  CD1 LEU A 294       9.573  -2.647 -15.654  1.00 10.00      A   
ATOM   2765  CD2 LEU A 294       9.549  -1.055 -17.580  1.00 10.00      A   
ATOM   2766  C   LEU A 294       7.522  -0.192 -13.737  1.00 10.00      A   
ATOM   2767  O   LEU A 294       7.076   0.958 -13.778  1.00 10.00      A   
ATOM   2768  N   ASN A 295       8.497  -0.556 -12.924  1.00 10.00      A   
ATOM   2769  HN  ASN A 295       8.811  -1.486 -12.940  1.00 10.00      A   
ATOM   2770  CA  ASN A 295       9.123   0.386 -12.010  1.00 10.00      A   
ATOM   2771  CB  ASN A 295       8.810   0.003 -10.558  1.00 10.00      A   
ATOM   2772  CG  ASN A 295       9.233   1.057  -9.545  1.00 10.00      A   
ATOM   2773  OD1 ASN A 295      10.274   1.699  -9.679  1.00 10.00      A   
ATOM   2774  ND2 ASN A 295       8.421   1.239  -8.516  1.00 10.00      A   
ATOM   2775 HD21 ASN A 295       7.601   0.693  -8.467  1.00 10.00      A   
ATOM   2776 HD22 ASN A 295       8.661   1.917  -7.846  1.00 10.00      A   
ATOM   2777  C   ASN A 295      10.631   0.421 -12.242  1.00 10.00      A   
ATOM   2778  O   ASN A 295      11.301  -0.613 -12.222  1.00 10.00      A   
ATOM   2779  N   LEU A 296      11.152   1.614 -12.480  1.00 10.00      A   
ATOM   2780  HN  LEU A 296      10.558   2.403 -12.492  1.00 10.00      A   
ATOM   2781  CA  LEU A 296      12.576   1.801 -12.715  1.00 10.00      A   
ATOM   2782  CB  LEU A 296      12.842   2.053 -14.203  1.00 10.00      A   
ATOM   2783  CG  LEU A 296      12.486   0.912 -15.161  1.00 10.00      A   
ATOM   2784  CD1 LEU A 296      12.479   1.405 -16.600  1.00 10.00      A   
ATOM   2785  CD2 LEU A 296      13.464  -0.242 -15.001  1.00 10.00      A   
ATOM   2786  C   LEU A 296      13.090   2.978 -11.891  1.00 10.00      A   
ATOM   2787  O   LEU A 296      14.025   3.671 -12.292  1.00 10.00      A   
ATOM   2788  N   SER A 297      12.485   3.181 -10.726  1.00 10.00      A   
ATOM   2789  HN  SER A 297      11.757   2.579 -10.454  1.00 10.00      A   
ATOM   2790  CA  SER A 297      12.857   4.279  -9.836  1.00 10.00      A   
ATOM   2791  CB  SER A 297      11.790   4.454  -8.753  1.00 10.00      A   
ATOM   2792  OG  SER A 297      10.492   4.432  -9.326  1.00 10.00      A   
ATOM   2793  HG  SER A 297      10.178   3.519  -9.370  1.00 10.00      A   
ATOM   2794  C   SER A 297      14.225   4.059  -9.188  1.00 10.00      A   
ATOM   2795  O   SER A 297      14.805   4.978  -8.608  1.00 10.00      A   
ATOM   2796  N   TYR A 298      14.732   2.839  -9.277  1.00 10.00      A   
ATOM   2797  HN  TYR A 298      14.225   2.141  -9.741  1.00 10.00      A   
ATOM   2798  CA  TYR A 298      16.028   2.510  -8.698  1.00 10.00      A   
ATOM   2799  CB  TYR A 298      15.892   1.339  -7.720  1.00 10.00      A   
ATOM   2800  CG  TYR A 298      14.812   1.530  -6.682  1.00 10.00      A   
ATOM   2801  CD1 TYR A 298      13.609   0.843  -6.771  1.00 10.00      A   
ATOM   2802  CD2 TYR A 298      14.989   2.402  -5.616  1.00 10.00      A   
ATOM   2803  CE1 TYR A 298      12.614   1.019  -5.830  1.00 10.00      A   
ATOM   2804  CE2 TYR A 298      14.000   2.583  -4.667  1.00 10.00      A   
ATOM   2805  CZ  TYR A 298      12.813   1.889  -4.779  1.00 10.00      A   
ATOM   2806  OH  TYR A 298      11.821   2.067  -3.843  1.00 10.00      A   
ATOM   2807  HH  TYR A 298      11.511   2.981  -3.877  1.00 10.00      A   
ATOM   2808  C   TYR A 298      17.025   2.160  -9.793  1.00 10.00      A   
ATOM   2809  O   TYR A 298      18.168   1.794  -9.518  1.00 10.00      A   
ATOM   2810  N   ALA A 299      16.587   2.297 -11.040  1.00 10.00      A   
ATOM   2811  HN  ALA A 299      15.679   2.632 -11.192  1.00 10.00      A   
ATOM   2812  CA  ALA A 299      17.427   1.979 -12.189  1.00 10.00      A   
ATOM   2813  CB  ALA A 299      16.582   1.502 -13.362  1.00 10.00      A   
ATOM   2814  C   ALA A 299      18.292   3.164 -12.597  1.00 10.00      A   
ATOM   2815  O   ALA A 299      17.831   4.078 -13.283  1.00 10.00      A   
ATOM   2816  N   THR A 300      19.541   3.145 -12.159  1.00 10.00      A   
ATOM   2817  HN  THR A 300      19.839   2.403 -11.591  1.00 10.00      A   
ATOM   2818  CA  THR A 300      20.487   4.199 -12.481  1.00 10.00      A   
ATOM   2819  CB  THR A 300      21.624   4.226 -11.446  1.00 10.00      A   
ATOM   2820  OG1 THR A 300      21.714   2.943 -10.800  1.00 10.00      A   
ATOM   2821  HG1 THR A 300      22.642   2.745 -10.621  1.00 10.00      A   
ATOM   2822  CG2 THR A 300      21.356   5.288 -10.399  1.00 10.00      A   
ATOM   2823  C   THR A 300      21.075   3.996 -13.874  1.00 10.00      A   
ATOM   2824  O   THR A 300      22.222   3.565 -14.025  1.00 10.00      A   
ATOM   2825  N   VAL A 301      20.282   4.308 -14.889  1.00 10.00      A   
ATOM   2826  HN  VAL A 301      19.385   4.662 -14.703  1.00 10.00      A   
ATOM   2827  CA  VAL A 301      20.711   4.150 -16.274  1.00 10.00      A   
ATOM   2828  CB  VAL A 301      19.927   3.027 -16.987  1.00 10.00      A   
ATOM   2829  CG1 VAL A 301      20.249   1.670 -16.374  1.00 10.00      A   
ATOM   2830  CG2 VAL A 301      18.430   3.294 -16.938  1.00 10.00      A   
ATOM   2831  C   VAL A 301      20.561   5.453 -17.056  1.00 10.00      A   
ATOM   2832  O   VAL A 301      20.103   6.464 -16.517  1.00 10.00      A   
ATOM   2833  N   GLN A 302      20.947   5.423 -18.326  1.00 10.00      A   
ATOM   2834  HN  GLN A 302      21.287   4.586 -18.700  1.00 10.00      A   
ATOM   2835  CA  GLN A 302      20.864   6.599 -19.181  1.00 10.00      A   
ATOM   2836  CB  GLN A 302      22.014   6.618 -20.191  1.00 10.00      A   
ATOM   2837  CG  GLN A 302      23.398   6.749 -19.576  1.00 10.00      A   
ATOM   2838  CD  GLN A 302      23.507   7.920 -18.617  1.00 10.00      A   
ATOM   2839  OE1 GLN A 302      23.743   9.054 -19.028  1.00 10.00      A   
ATOM   2840  NE2 GLN A 302      23.343   7.655 -17.334  1.00 10.00      A   
ATOM   2841 HE21 GLN A 302      23.161   6.725 -17.070  1.00 10.00      A   
ATOM   2842 HE22 GLN A 302      23.414   8.393 -16.696  1.00 10.00      A   
ATOM   2843  C   GLN A 302      19.532   6.657 -19.920  1.00 10.00      A   
ATOM   2844  O   GLN A 302      18.821   5.653 -20.026  1.00 10.00      A   
ATOM   2845  N   SER A 303      19.216   7.840 -20.437  1.00 10.00      A   
ATOM   2846  HN  SER A 303      19.834   8.591 -20.308  1.00 10.00      A   
ATOM   2847  CA  SER A 303      17.981   8.070 -21.180  1.00 10.00      A   
ATOM   2848  CB  SER A 303      17.906   9.539 -21.625  1.00 10.00      A   
ATOM   2849  OG  SER A 303      16.721   9.802 -22.358  1.00 10.00      A   
ATOM   2850  HG  SER A 303      16.186  10.446 -21.872  1.00 10.00      A   
ATOM   2851  C   SER A 303      17.880   7.149 -22.398  1.00 10.00      A   
ATOM   2852  O   SER A 303      16.822   6.578 -22.675  1.00 10.00      A   
ATOM   2853  N   TYR A 304      18.992   6.996 -23.110  1.00 10.00      A   
ATOM   2854  HN  TYR A 304      19.805   7.473 -22.832  1.00 10.00      A   
ATOM   2855  CA  TYR A 304      19.039   6.157 -24.300  1.00 10.00      A   
ATOM   2856  CB  TYR A 304      20.434   6.215 -24.930  1.00 10.00      A   
ATOM   2857  CG  TYR A 304      20.578   5.395 -26.191  1.00 10.00      A   
ATOM   2858  CD1 TYR A 304      20.008   5.814 -27.386  1.00 10.00      A   
ATOM   2859  CD2 TYR A 304      21.289   4.202 -26.188  1.00 10.00      A   
ATOM   2860  CE1 TYR A 304      20.141   5.065 -28.541  1.00 10.00      A   
ATOM   2861  CE2 TYR A 304      21.428   3.449 -27.337  1.00 10.00      A   
ATOM   2862  CZ  TYR A 304      20.852   3.883 -28.510  1.00 10.00      A   
ATOM   2863  OH  TYR A 304      20.989   3.135 -29.656  1.00 10.00      A   
ATOM   2864  HH  TYR A 304      20.204   2.586 -29.774  1.00 10.00      A   
ATOM   2865  C   TYR A 304      18.652   4.711 -23.992  1.00 10.00      A   
ATOM   2866  O   TYR A 304      17.943   4.067 -24.769  1.00 10.00      A   
ATOM   2867  N   ASP A 305      19.109   4.209 -22.850  1.00 10.00      A   
ATOM   2868  HN  ASP A 305      19.651   4.778 -22.261  1.00 10.00      A   
ATOM   2869  CA  ASP A 305      18.815   2.836 -22.449  1.00 10.00      A   
ATOM   2870  CB  ASP A 305      19.684   2.396 -21.269  1.00 10.00      A   
ATOM   2871  CG  ASP A 305      21.017   1.826 -21.710  1.00 10.00      A   
ATOM   2872  OD1 ASP A 305      21.044   0.698 -22.251  1.00 10.00      A   
ATOM   2873  OD2 ASP A 305      22.045   2.507 -21.529  1.00 10.00      A   
ATOM   2874  C   ASP A 305      17.340   2.657 -22.122  1.00 10.00      A   
ATOM   2875  O   ASP A 305      16.752   1.611 -22.410  1.00 10.00      A   
ATOM   2876  N   LEU A 306      16.747   3.688 -21.529  1.00 10.00      A   
ATOM   2877  HN  LEU A 306      17.273   4.492 -21.330  1.00 10.00      A   
ATOM   2878  CA  LEU A 306      15.337   3.655 -21.168  1.00 10.00      A   
ATOM   2879  CB  LEU A 306      14.964   4.880 -20.327  1.00 10.00      A   
ATOM   2880  CG  LEU A 306      15.550   4.931 -18.916  1.00 10.00      A   
ATOM   2881  CD1 LEU A 306      15.350   6.308 -18.310  1.00 10.00      A   
ATOM   2882  CD2 LEU A 306      14.904   3.869 -18.042  1.00 10.00      A   
ATOM   2883  C   LEU A 306      14.463   3.584 -22.414  1.00 10.00      A   
ATOM   2884  O   LEU A 306      13.554   2.762 -22.495  1.00 10.00      A   
ATOM   2885  N   VAL A 307      14.767   4.435 -23.391  1.00 10.00      A   
ATOM   2886  HN  VAL A 307      15.521   5.050 -23.263  1.00 10.00      A   
ATOM   2887  CA  VAL A 307      14.012   4.486 -24.645  1.00 10.00      A   
ATOM   2888  CB  VAL A 307      14.627   5.493 -25.647  1.00 10.00      A   
ATOM   2889  CG1 VAL A 307      13.852   5.507 -26.959  1.00 10.00      A   
ATOM   2890  CG2 VAL A 307      14.669   6.888 -25.048  1.00 10.00      A   
ATOM   2891  C   VAL A 307      13.926   3.108 -25.302  1.00 10.00      A   
ATOM   2892  O   VAL A 307      12.843   2.661 -25.686  1.00 10.00      A   
ATOM   2893  N   LYS A 308      15.069   2.430 -25.393  1.00 10.00      A   
ATOM   2894  HN  LYS A 308      15.886   2.831 -25.027  1.00 10.00      A   
ATOM   2895  CA  LYS A 308      15.143   1.109 -26.013  1.00 10.00      A   
ATOM   2896  CB  LYS A 308      16.564   0.552 -25.932  1.00 10.00      A   
ATOM   2897  CG  LYS A 308      17.571   1.249 -26.832  1.00 10.00      A   
ATOM   2898  CD  LYS A 308      18.966   0.673 -26.643  1.00 10.00      A   
ATOM   2899  CE  LYS A 308      19.504   0.979 -25.253  1.00 10.00      A   
ATOM   2900  NZ  LYS A 308      20.561   0.022 -24.832  1.00 10.00      A   
ATOM   2901  HZ1 LYS A 308      21.341   0.021 -25.515  1.00 10.00      A   
ATOM   2902  HZ2 LYS A 308      20.169  -0.940 -24.775  1.00 10.00      A   
ATOM   2903  HZ3 LYS A 308      20.933   0.287 -23.890  1.00 10.00      A   
ATOM   2904  C   LYS A 308      14.168   0.116 -25.386  1.00 10.00      A   
ATOM   2905  O   LYS A 308      13.522  -0.658 -26.092  1.00 10.00      A   
ATOM   2906  N   LEU A 309      14.052   0.149 -24.064  1.00 10.00      A   
ATOM   2907  HN  LEU A 309      14.579   0.803 -23.551  1.00 10.00      A   
ATOM   2908  CA  LEU A 309      13.156  -0.758 -23.355  1.00 10.00      A   
ATOM   2909  CB  LEU A 309      13.553  -0.850 -21.877  1.00 10.00      A   
ATOM   2910  CG  LEU A 309      12.813  -1.895 -21.038  1.00 10.00      A   
ATOM   2911  CD1 LEU A 309      13.203  -3.301 -21.469  1.00 10.00      A   
ATOM   2912  CD2 LEU A 309      13.099  -1.690 -19.562  1.00 10.00      A   
ATOM   2913  C   LEU A 309      11.701  -0.307 -23.483  1.00 10.00      A   
ATOM   2914  O   LEU A 309      10.800  -1.121 -23.704  1.00 10.00      A   
ATOM   2915  N   LEU A 310      11.478   0.998 -23.362  1.00 10.00      A   
ATOM   2916  HN  LEU A 310      12.240   1.601 -23.203  1.00 10.00      A   
ATOM   2917  CA  LEU A 310      10.136   1.561 -23.444  1.00 10.00      A   
ATOM   2918  CB  LEU A 310      10.140   3.038 -23.061  1.00 10.00      A   
ATOM   2919  CG  LEU A 310      10.594   3.352 -21.636  1.00 10.00      A   
ATOM   2920  CD1 LEU A 310      10.538   4.846 -21.375  1.00 10.00      A   
ATOM   2921  CD2 LEU A 310       9.758   2.586 -20.617  1.00 10.00      A   
ATOM   2922  C   LEU A 310       9.502   1.363 -24.813  1.00 10.00      A   
ATOM   2923  O   LEU A 310       8.281   1.228 -24.918  1.00 10.00      A   
ATOM   2924  N   CYS A 311      10.324   1.326 -25.858  1.00 10.00      A   
ATOM   2925  HN  CYS A 311      11.291   1.439 -25.714  1.00 10.00      A   
ATOM   2926  CA  CYS A 311       9.824   1.135 -27.215  1.00 10.00      A   
ATOM   2927  CB  CYS A 311      10.931   1.373 -28.241  1.00 10.00      A   
ATOM   2928  SG  CYS A 311      11.495   3.088 -28.346  1.00 10.00      A   
ATOM   2929  HG  CYS A 311      11.078   3.717 -27.256  1.00 10.00      A   
ATOM   2930  C   CYS A 311       9.221  -0.258 -27.391  1.00 10.00      A   
ATOM   2931  O   CYS A 311       8.581  -0.550 -28.401  1.00 10.00      A   
ATOM   2932  N   GLN A 312       9.430  -1.120 -26.403  1.00 10.00      A   
ATOM   2933  HN  GLN A 312       9.960  -0.838 -25.625  1.00 10.00      A   
ATOM   2934  CA  GLN A 312       8.898  -2.473 -26.446  1.00 10.00      A   
ATOM   2935  CB  GLN A 312      10.007  -3.503 -26.229  1.00 10.00      A   
ATOM   2936  CG  GLN A 312      11.037  -3.535 -27.344  1.00 10.00      A   
ATOM   2937  CD  GLN A 312      12.003  -4.699 -27.234  1.00 10.00      A   
ATOM   2938  OE1 GLN A 312      13.149  -4.606 -27.664  1.00 10.00      A   
ATOM   2939  NE2 GLN A 312      11.554  -5.803 -26.656  1.00 10.00      A   
ATOM   2940 HE21 GLN A 312      10.630  -5.815 -26.328  1.00 10.00      A   
ATOM   2941 HE22 GLN A 312      12.162  -6.567 -26.585  1.00 10.00      A   
ATOM   2942  C   GLN A 312       7.786  -2.652 -25.418  1.00 10.00      A   
ATOM   2943  O   GLN A 312       7.385  -3.775 -25.113  1.00 10.00      A   
ATOM   2944  N   CYS A 313       7.287  -1.535 -24.899  1.00 10.00      A   
ATOM   2945  HN  CYS A 313       7.646  -0.672 -25.197  1.00 10.00      A   
ATOM   2946  CA  CYS A 313       6.218  -1.552 -23.905  1.00 10.00      A   
ATOM   2947  CB  CYS A 313       6.687  -0.893 -22.604  1.00 10.00      A   
ATOM   2948  SG  CYS A 313       8.254  -1.519 -21.952  1.00 10.00      A   
ATOM   2949  HG  CYS A 313       9.188  -1.350 -22.881  1.00 10.00      A   
ATOM   2950  C   CYS A 313       4.973  -0.830 -24.429  1.00 10.00      A   
ATOM   2951  O   CYS A 313       4.736   0.338 -24.105  1.00 10.00      A   
ATOM   2952  N   PRO A 314       4.163  -1.509 -25.256  1.00 10.00      A   
ATOM   2953  CA  PRO A 314       2.951  -0.926 -25.824  1.00 10.00      A   
ATOM   2954  CB  PRO A 314       2.776  -1.733 -27.108  1.00 10.00      A   
ATOM   2955  CG  PRO A 314       3.305  -3.090 -26.772  1.00 10.00      A   
ATOM   2956  CD  PRO A 314       4.370  -2.896 -25.720  1.00 10.00      A   
ATOM   2957  C   PRO A 314       1.733  -1.097 -24.913  1.00 10.00      A   
ATOM   2958  O   PRO A 314       0.709  -0.438 -25.103  1.00 10.00      A   
ATOM   2959  N   LYS A 315       1.849  -1.978 -23.921  1.00 10.00      A   
ATOM   2960  HN  LYS A 315       2.693  -2.469 -23.812  1.00 10.00      A   
ATOM   2961  CA  LYS A 315       0.757  -2.237 -22.990  1.00 10.00      A   
ATOM   2962  CB  LYS A 315       0.544  -3.745 -22.826  1.00 10.00      A   
ATOM   2963  CG  LYS A 315       0.679  -4.540 -24.114  1.00 10.00      A   
ATOM   2964  CD  LYS A 315       0.086  -5.933 -23.970  1.00 10.00      A   
ATOM   2965  CE  LYS A 315      -1.387  -5.950 -24.335  1.00 10.00      A   
ATOM   2966  NZ  LYS A 315      -1.609  -5.583 -25.758  1.00 10.00      A   
ATOM   2967  HZ1 LYS A 315      -1.115  -6.251 -26.385  1.00 10.00      A   
ATOM   2968  HZ2 LYS A 315      -1.245  -4.625 -25.943  1.00 10.00      A   
ATOM   2969  HZ3 LYS A 315      -2.628  -5.605 -25.976  1.00 10.00      A   
ATOM   2970  C   LYS A 315       1.036  -1.604 -21.630  1.00 10.00      A   
ATOM   2971  O   LYS A 315       0.354  -1.892 -20.646  1.00 10.00      A   
ATOM   2972  N   LEU A 316       2.041  -0.746 -21.588  1.00 10.00      A   
ATOM   2973  HN  LEU A 316       2.537  -0.558 -22.409  1.00 10.00      A   
ATOM   2974  CA  LEU A 316       2.428  -0.076 -20.358  1.00 10.00      A   
ATOM   2975  CB  LEU A 316       3.763   0.644 -20.559  1.00 10.00      A   
ATOM   2976  CG  LEU A 316       4.591   0.924 -19.304  1.00 10.00      A   
ATOM   2977  CD1 LEU A 316       4.770  -0.343 -18.481  1.00 10.00      A   
ATOM   2978  CD2 LEU A 316       5.945   1.496 -19.691  1.00 10.00      A   
ATOM   2979  C   LEU A 316       1.349   0.905 -19.905  1.00 10.00      A   
ATOM   2980  O   LEU A 316       1.038   1.871 -20.602  1.00 10.00      A   
ATOM   2981  N   GLN A 317       0.778   0.636 -18.741  1.00 10.00      A   
ATOM   2982  HN  GLN A 317       1.066  -0.159 -18.245  1.00 10.00      A   
ATOM   2983  CA  GLN A 317      -0.269   1.477 -18.179  1.00 10.00      A   
ATOM   2984  CB  GLN A 317      -1.423   0.622 -17.657  1.00 10.00      A   
ATOM   2985  CG  GLN A 317      -2.078  -0.257 -18.705  1.00 10.00      A   
ATOM   2986  CD  GLN A 317      -3.209  -1.085 -18.135  1.00 10.00      A   
ATOM   2987  OE1 GLN A 317      -3.186  -1.466 -16.962  1.00 10.00      A   
ATOM   2988  NE2 GLN A 317      -4.210  -1.362 -18.958  1.00 10.00      A   
ATOM   2989 HE21 GLN A 317      -4.164  -1.008 -19.882  1.00 10.00      A   
ATOM   2990 HE22 GLN A 317      -4.949  -1.906 -18.622  1.00 10.00      A   
ATOM   2991  C   GLN A 317       0.275   2.330 -17.041  1.00 10.00      A   
ATOM   2992  O   GLN A 317      -0.095   3.491 -16.890  1.00 10.00      A   
ATOM   2993  N   ARG A 318       1.141   1.743 -16.232  1.00 10.00      A   
ATOM   2994  HN  ARG A 318       1.393   0.808 -16.393  1.00 10.00      A   
ATOM   2995  CA  ARG A 318       1.733   2.451 -15.112  1.00 10.00      A   
ATOM   2996  CB  ARG A 318       1.229   1.885 -13.784  1.00 10.00      A   
ATOM   2997  CG  ARG A 318       1.916   2.488 -12.569  1.00 10.00      A   
ATOM   2998  CD  ARG A 318       1.368   1.917 -11.275  1.00 10.00      A   
ATOM   2999  NE  ARG A 318       0.009   2.382 -11.004  1.00 10.00      A   
ATOM   3000  HE  ARG A 318      -0.626   2.388 -11.758  1.00 10.00      A   
ATOM   3001  CZ  ARG A 318      -0.413   2.801  -9.812  1.00 10.00      A   
ATOM   3002  NH1 ARG A 318       0.412   2.808  -8.768  1.00 10.00      A   
ATOM   3003 HH11 ARG A 318       0.072   3.136  -7.837  1.00 10.00      A   
ATOM   3004 HH12 ARG A 318       1.396   2.485  -8.873  1.00 10.00      A   
ATOM   3005  NH2 ARG A 318      -1.666   3.210  -9.664  1.00 10.00      A   
ATOM   3006 HH21 ARG A 318      -2.321   3.206 -10.476  1.00 10.00      A   
ATOM   3007 HH22 ARG A 318      -2.001   3.545  -8.733  1.00 10.00      A   
ATOM   3008  C   ARG A 318       3.247   2.364 -15.170  1.00 10.00      A   
ATOM   3009  O   ARG A 318       3.815   1.266 -15.194  1.00 10.00      A   
ATOM   3010  N   LEU A 319       3.897   3.515 -15.204  1.00 10.00      A   
ATOM   3011  HN  LEU A 319       3.389   4.357 -15.194  1.00 10.00      A   
ATOM   3012  CA  LEU A 319       5.344   3.560 -15.261  1.00 10.00      A   
ATOM   3013  CB  LEU A 319       5.820   3.943 -16.662  1.00 10.00      A   
ATOM   3014  CG  LEU A 319       7.334   3.922 -16.880  1.00 10.00      A   
ATOM   3015  CD1 LEU A 319       7.883   2.511 -16.733  1.00 10.00      A   
ATOM   3016  CD2 LEU A 319       7.694   4.502 -18.238  1.00 10.00      A   
ATOM   3017  C   LEU A 319       5.922   4.518 -14.222  1.00 10.00      A   
ATOM   3018  O   LEU A 319       5.642   5.722 -14.234  1.00 10.00      A   
ATOM   3019  N   TRP A 320       6.700   3.964 -13.308  1.00 10.00      A   
ATOM   3020  HN  TRP A 320       6.842   2.993 -13.332  1.00 10.00      A   
ATOM   3021  CA  TRP A 320       7.357   4.745 -12.271  1.00 10.00      A   
ATOM   3022  CB  TRP A 320       7.119   4.124 -10.887  1.00 10.00      A   
ATOM   3023  CG  TRP A 320       5.731   4.304 -10.338  1.00 10.00      A   
ATOM   3024  CD1 TRP A 320       4.593   4.613 -11.030  1.00 10.00      A   
ATOM   3025  CD2 TRP A 320       5.338   4.179  -8.965  1.00 10.00      A   
ATOM   3026  NE1 TRP A 320       3.521   4.686 -10.173  1.00 10.00      A   
ATOM   3027  HE1 TRP A 320       2.587   4.898 -10.433  1.00 10.00      A   
ATOM   3028  CE2 TRP A 320       3.953   4.424  -8.900  1.00 10.00      A   
ATOM   3029  CE3 TRP A 320       6.027   3.883  -7.782  1.00 10.00      A   
ATOM   3030  CZ2 TRP A 320       3.244   4.382  -7.702  1.00 10.00      A   
ATOM   3031  CZ3 TRP A 320       5.322   3.841  -6.594  1.00 10.00      A   
ATOM   3032  CH2 TRP A 320       3.943   4.089  -6.562  1.00 10.00      A   
ATOM   3033  C   TRP A 320       8.849   4.774 -12.575  1.00 10.00      A   
ATOM   3034  O   TRP A 320       9.542   3.776 -12.396  1.00 10.00      A   
ATOM   3035  N   VAL A 321       9.342   5.905 -13.055  1.00 10.00      A   
ATOM   3036  HN  VAL A 321       8.753   6.687 -13.146  1.00 10.00      A   
ATOM   3037  CA  VAL A 321      10.752   6.019 -13.415  1.00 10.00      A   
ATOM   3038  CB  VAL A 321      10.950   6.049 -14.948  1.00 10.00      A   
ATOM   3039  CG1 VAL A 321      10.682   4.684 -15.561  1.00 10.00      A   
ATOM   3040  CG2 VAL A 321      10.060   7.110 -15.582  1.00 10.00      A   
ATOM   3041  C   VAL A 321      11.398   7.265 -12.825  1.00 10.00      A   
ATOM   3042  O   VAL A 321      10.768   8.022 -12.092  1.00 10.00      A   
ATOM   3043  N   LEU A 322      12.666   7.464 -13.157  1.00 10.00      A   
ATOM   3044  HN  LEU A 322      13.109   6.816 -13.740  1.00 10.00      A   
ATOM   3045  CA  LEU A 322      13.420   8.614 -12.684  1.00 10.00      A   
ATOM   3046  CB  LEU A 322      14.866   8.214 -12.376  1.00 10.00      A   
ATOM   3047  CG  LEU A 322      15.081   7.291 -11.174  1.00 10.00      A   
ATOM   3048  CD1 LEU A 322      16.520   6.800 -11.141  1.00 10.00      A   
ATOM   3049  CD2 LEU A 322      14.736   8.011  -9.879  1.00 10.00      A   
ATOM   3050  C   LEU A 322      13.403   9.728 -13.724  1.00 10.00      A   
ATOM   3051  O   LEU A 322      12.966   9.524 -14.857  1.00 10.00      A   
ATOM   3052  N   ASP A 323      13.898  10.900 -13.343  1.00 10.00      A   
ATOM   3053  HN  ASP A 323      14.239  11.000 -12.424  1.00 10.00      A   
ATOM   3054  CA  ASP A 323      13.937  12.051 -14.244  1.00 10.00      A   
ATOM   3055  CB  ASP A 323      14.026  13.383 -13.482  1.00 10.00      A   
ATOM   3056  CG  ASP A 323      15.312  13.579 -12.702  1.00 10.00      A   
ATOM   3057  OD1 ASP A 323      15.900  12.572 -12.250  1.00 10.00      A   
ATOM   3058  OD2 ASP A 323      15.724  14.745 -12.516  1.00 10.00      A   
ATOM   3059  C   ASP A 323      15.035  11.917 -15.298  1.00 10.00      A   
ATOM   3060  O   ASP A 323      15.205  12.788 -16.147  1.00 10.00      A   
ATOM   3061  N   TYR A 324      15.749  10.794 -15.251  1.00 10.00      A   
ATOM   3062  HN  TYR A 324      15.552  10.144 -14.551  1.00 10.00      A   
ATOM   3063  CA  TYR A 324      16.817  10.499 -16.204  1.00 10.00      A   
ATOM   3064  CB  TYR A 324      17.601   9.264 -15.746  1.00 10.00      A   
ATOM   3065  CG  TYR A 324      18.944   9.559 -15.113  1.00 10.00      A   
ATOM   3066  CD1 TYR A 324      19.084   9.622 -13.734  1.00 10.00      A   
ATOM   3067  CD2 TYR A 324      20.074   9.763 -15.895  1.00 10.00      A   
ATOM   3068  CE1 TYR A 324      20.309   9.882 -13.149  1.00 10.00      A   
ATOM   3069  CE2 TYR A 324      21.305  10.025 -15.319  1.00 10.00      A   
ATOM   3070  CZ  TYR A 324      21.416  10.083 -13.946  1.00 10.00      A   
ATOM   3071  OH  TYR A 324      22.639  10.342 -13.365  1.00 10.00      A   
ATOM   3072  HH  TYR A 324      22.734   9.802 -12.569  1.00 10.00      A   
ATOM   3073  C   TYR A 324      16.227  10.227 -17.586  1.00 10.00      A   
ATOM   3074  O   TYR A 324      16.948  10.160 -18.581  1.00 10.00      A   
ATOM   3075  N   ILE A 325      14.908  10.059 -17.625  1.00 10.00      A   
ATOM   3076  HN  ILE A 325      14.400  10.117 -16.790  1.00 10.00      A   
ATOM   3077  CA  ILE A 325      14.193   9.793 -18.867  1.00 10.00      A   
ATOM   3078  CB  ILE A 325      12.696   9.495 -18.596  1.00 10.00      A   
ATOM   3079  CG1 ILE A 325      11.929   9.231 -19.892  1.00 10.00      A   
ATOM   3080  CG2 ILE A 325      12.039  10.610 -17.798  1.00 10.00      A   
ATOM   3081  CD1 ILE A 325      11.882   7.774 -20.284  1.00 10.00      A   
ATOM   3082  C   ILE A 325      14.335  10.972 -19.835  1.00 10.00      A   
ATOM   3083  O   ILE A 325      14.484  10.780 -21.046  1.00 10.00      A   
ATOM   3084  N   GLU A 326      14.315  12.184 -19.278  1.00 10.00      A   
ATOM   3085  HN  GLU A 326      14.224  12.249 -18.305  1.00 10.00      A   
ATOM   3086  CA  GLU A 326      14.444  13.419 -20.052  1.00 10.00      A   
ATOM   3087  CB  GLU A 326      15.817  13.509 -20.731  1.00 10.00      A   
ATOM   3088  CG  GLU A 326      16.987  13.384 -19.763  1.00 10.00      A   
ATOM   3089  CD  GLU A 326      18.334  13.573 -20.432  1.00 10.00      A   
ATOM   3090  OE1 GLU A 326      18.508  13.103 -21.573  1.00 10.00      A   
ATOM   3091  OE2 GLU A 326      19.225  14.196 -19.819  1.00 10.00      A   
ATOM   3092  C   GLU A 326      13.298  13.617 -21.053  1.00 10.00      A   
ATOM   3093  O   GLU A 326      12.452  12.739 -21.237  1.00 10.00      A   
ATOM   3094  N   ASP A 327      13.280  14.781 -21.689  1.00 10.00      A   
ATOM   3095  HN  ASP A 327      13.985  15.436 -21.497  1.00 10.00      A   
ATOM   3096  CA  ASP A 327      12.247  15.122 -22.664  1.00 10.00      A   
ATOM   3097  CB  ASP A 327      12.461  16.548 -23.174  1.00 10.00      A   
ATOM   3098  CG  ASP A 327      11.790  17.597 -22.317  1.00 10.00      A   
ATOM   3099  OD1 ASP A 327      12.217  17.793 -21.160  1.00 10.00      A   
ATOM   3100  OD2 ASP A 327      10.851  18.253 -22.807  1.00 10.00      A   
ATOM   3101  C   ASP A 327      12.264  14.165 -23.848  1.00 10.00      A   
ATOM   3102  O   ASP A 327      11.216  13.705 -24.311  1.00 10.00      A   
ATOM   3103  N   ALA A 328      13.465  13.863 -24.319  1.00 10.00      A   
ATOM   3104  HN  ALA A 328      14.253  14.253 -23.882  1.00 10.00      A   
ATOM   3105  CA  ALA A 328      13.658  12.975 -25.458  1.00 10.00      A   
ATOM   3106  CB  ALA A 328      15.140  12.804 -25.756  1.00 10.00      A   
ATOM   3107  C   ALA A 328      12.994  11.621 -25.246  1.00 10.00      A   
ATOM   3108  O   ALA A 328      12.331  11.102 -26.146  1.00 10.00      A   
ATOM   3109  N   GLY A 329      13.162  11.057 -24.055  1.00 10.00      A   
ATOM   3110  HN  GLY A 329      13.684  11.526 -23.366  1.00 10.00      A   
ATOM   3111  CA  GLY A 329      12.573   9.764 -23.763  1.00 10.00      A   
ATOM   3112  C   GLY A 329      11.072   9.841 -23.584  1.00 10.00      A   
ATOM   3113  O   GLY A 329      10.336   8.984 -24.071  1.00 10.00      A   
ATOM   3114  N   LEU A 330      10.617  10.888 -22.907  1.00 10.00      A   
ATOM   3115  HN  LEU A 330      11.256  11.556 -22.572  1.00 10.00      A   
ATOM   3116  CA  LEU A 330       9.194  11.077 -22.649  1.00 10.00      A   
ATOM   3117  CB  LEU A 330       8.959  12.262 -21.713  1.00 10.00      A   
ATOM   3118  CG  LEU A 330       9.347  12.034 -20.253  1.00 10.00      A   
ATOM   3119  CD1 LEU A 330       9.243  13.325 -19.466  1.00 10.00      A   
ATOM   3120  CD2 LEU A 330       8.471  10.958 -19.633  1.00 10.00      A   
ATOM   3121  C   LEU A 330       8.387  11.233 -23.934  1.00 10.00      A   
ATOM   3122  O   LEU A 330       7.270  10.725 -24.034  1.00 10.00      A   
ATOM   3123  N   GLU A 331       8.948  11.923 -24.920  1.00 10.00      A   
ATOM   3124  HN  GLU A 331       9.845  12.313 -24.793  1.00 10.00      A   
ATOM   3125  CA  GLU A 331       8.251  12.121 -26.186  1.00 10.00      A   
ATOM   3126  CB  GLU A 331       9.004  13.095 -27.087  1.00 10.00      A   
ATOM   3127  CG  GLU A 331       8.194  13.558 -28.284  1.00 10.00      A   
ATOM   3128  CD  GLU A 331       8.977  14.460 -29.206  1.00 10.00      A   
ATOM   3129  OE1 GLU A 331       9.414  13.985 -30.275  1.00 10.00      A   
ATOM   3130  OE2 GLU A 331       9.140  15.651 -28.877  1.00 10.00      A   
ATOM   3131  C   GLU A 331       8.036  10.789 -26.900  1.00 10.00      A   
ATOM   3132  O   GLU A 331       6.931  10.492 -27.358  1.00 10.00      A   
ATOM   3133  N   VAL A 332       9.094   9.985 -26.978  1.00 10.00      A   
ATOM   3134  HN  VAL A 332       9.946  10.274 -26.589  1.00 10.00      A   
ATOM   3135  CA  VAL A 332       9.016   8.681 -27.631  1.00 10.00      A   
ATOM   3136  CB  VAL A 332      10.397   8.001 -27.724  1.00 10.00      A   
ATOM   3137  CG1 VAL A 332      10.304   6.708 -28.518  1.00 10.00      A   
ATOM   3138  CG2 VAL A 332      11.406   8.937 -28.366  1.00 10.00      A   
ATOM   3139  C   VAL A 332       8.054   7.771 -26.874  1.00 10.00      A   
ATOM   3140  O   VAL A 332       7.293   7.007 -27.476  1.00 10.00      A   
ATOM   3141  N   LEU A 333       8.092   7.881 -25.554  1.00 10.00      A   
ATOM   3142  HN  LEU A 333       8.732   8.509 -25.152  1.00 10.00      A   
ATOM   3143  CA  LEU A 333       7.234   7.099 -24.677  1.00 10.00      A   
ATOM   3144  CB  LEU A 333       7.534   7.460 -23.223  1.00 10.00      A   
ATOM   3145  CG  LEU A 333       6.562   6.922 -22.177  1.00 10.00      A   
ATOM   3146  CD1 LEU A 333       7.008   5.555 -21.690  1.00 10.00      A   
ATOM   3147  CD2 LEU A 333       6.431   7.901 -21.024  1.00 10.00      A   
ATOM   3148  C   LEU A 333       5.765   7.374 -24.982  1.00 10.00      A   
ATOM   3149  O   LEU A 333       4.974   6.447 -25.164  1.00 10.00      A   
ATOM   3150  N   ALA A 334       5.416   8.654 -25.056  1.00 10.00      A   
ATOM   3151  HN  ALA A 334       6.100   9.343 -24.904  1.00 10.00      A   
ATOM   3152  CA  ALA A 334       4.044   9.065 -25.339  1.00 10.00      A   
ATOM   3153  CB  ALA A 334       3.889  10.564 -25.153  1.00 10.00      A   
ATOM   3154  C   ALA A 334       3.623   8.658 -26.749  1.00 10.00      A   
ATOM   3155  O   ALA A 334       2.436   8.567 -27.053  1.00 10.00      A   
ATOM   3156  N   SER A 335       4.607   8.401 -27.602  1.00 10.00      A   
ATOM   3157  HN  SER A 335       5.536   8.470 -27.295  1.00 10.00      A   
ATOM   3158  CA  SER A 335       4.344   8.005 -28.976  1.00 10.00      A   
ATOM   3159  CB  SER A 335       5.417   8.582 -29.908  1.00 10.00      A   
ATOM   3160  OG  SER A 335       5.662   9.954 -29.631  1.00 10.00      A   
ATOM   3161  HG  SER A 335       5.963  10.047 -28.716  1.00 10.00      A   
ATOM   3162  C   SER A 335       4.310   6.485 -29.096  1.00 10.00      A   
ATOM   3163  O   SER A 335       4.271   5.942 -30.199  1.00 10.00      A   
ATOM   3164  N   THR A 336       4.331   5.804 -27.953  1.00 10.00      A   
ATOM   3165  HN  THR A 336       4.368   6.293 -27.105  1.00 10.00      A   
ATOM   3166  CA  THR A 336       4.310   4.348 -27.933  1.00 10.00      A   
ATOM   3167  CB  THR A 336       5.694   3.781 -27.549  1.00 10.00      A   
ATOM   3168  OG1 THR A 336       6.724   4.474 -28.268  1.00 10.00      A   
ATOM   3169  HG1 THR A 336       6.711   5.407 -28.020  1.00 10.00      A   
ATOM   3170  CG2 THR A 336       5.773   2.294 -27.865  1.00 10.00      A   
ATOM   3171  C   THR A 336       3.263   3.815 -26.955  1.00 10.00      A   
ATOM   3172  O   THR A 336       2.388   3.033 -27.331  1.00 10.00      A   
ATOM   3173  N   CYS A 337       3.347   4.244 -25.703  1.00 10.00      A   
ATOM   3174  HN  CYS A 337       4.055   4.884 -25.458  1.00 10.00      A   
ATOM   3175  CA  CYS A 337       2.411   3.796 -24.680  1.00 10.00      A   
ATOM   3176  CB  CYS A 337       3.032   3.939 -23.290  1.00 10.00      A   
ATOM   3177  SG  CYS A 337       4.651   3.149 -23.120  1.00 10.00      A   
ATOM   3178  HG  CYS A 337       4.561   1.920 -23.623  1.00 10.00      A   
ATOM   3179  C   CYS A 337       1.099   4.568 -24.761  1.00 10.00      A   
ATOM   3180  O   CYS A 337       0.920   5.589 -24.098  1.00 10.00      A   
ATOM   3181  N   LYS A 338       0.187   4.078 -25.588  1.00 10.00      A   
ATOM   3182  HN  LYS A 338       0.396   3.269 -26.105  1.00 10.00      A   
ATOM   3183  CA  LYS A 338      -1.108   4.720 -25.766  1.00 10.00      A   
ATOM   3184  CB  LYS A 338      -1.690   4.379 -27.139  1.00 10.00      A   
ATOM   3185  CG  LYS A 338      -0.985   5.069 -28.296  1.00 10.00      A   
ATOM   3186  CD  LYS A 338      -1.158   6.575 -28.216  1.00 10.00      A   
ATOM   3187  CE  LYS A 338      -0.504   7.280 -29.393  1.00 10.00      A   
ATOM   3188  NZ  LYS A 338      -0.808   8.733 -29.400  1.00 10.00      A   
ATOM   3189  HZ1 LYS A 338      -1.775   8.894 -29.751  1.00 10.00      A   
ATOM   3190  HZ2 LYS A 338      -0.138   9.237 -30.013  1.00 10.00      A   
ATOM   3191  HZ3 LYS A 338      -0.735   9.118 -28.433  1.00 10.00      A   
ATOM   3192  C   LYS A 338      -2.087   4.337 -24.661  1.00 10.00      A   
ATOM   3193  O   LYS A 338      -3.063   5.045 -24.415  1.00 10.00      A   
ATOM   3194  N   ASP A 339      -1.824   3.222 -23.995  1.00 10.00      A   
ATOM   3195  HN  ASP A 339      -1.029   2.700 -24.232  1.00 10.00      A   
ATOM   3196  CA  ASP A 339      -2.695   2.752 -22.918  1.00 10.00      A   
ATOM   3197  CB  ASP A 339      -2.825   1.225 -22.954  1.00 10.00      A   
ATOM   3198  CG  ASP A 339      -4.048   0.715 -22.206  1.00 10.00      A   
ATOM   3199  OD1 ASP A 339      -5.143   1.304 -22.361  1.00 10.00      A   
ATOM   3200  OD2 ASP A 339      -3.930  -0.290 -21.470  1.00 10.00      A   
ATOM   3201  C   ASP A 339      -2.186   3.216 -21.554  1.00 10.00      A   
ATOM   3202  O   ASP A 339      -2.632   2.734 -20.512  1.00 10.00      A   
ATOM   3203  N   LEU A 340      -1.254   4.167 -21.572  1.00 10.00      A   
ATOM   3204  HN  LEU A 340      -0.948   4.515 -22.432  1.00 10.00      A   
ATOM   3205  CA  LEU A 340      -0.680   4.712 -20.346  1.00 10.00      A   
ATOM   3206  CB  LEU A 340       0.441   5.702 -20.670  1.00 10.00      A   
ATOM   3207  CG  LEU A 340       1.119   6.376 -19.473  1.00 10.00      A   
ATOM   3208  CD1 LEU A 340       1.834   5.349 -18.611  1.00 10.00      A   
ATOM   3209  CD2 LEU A 340       2.087   7.452 -19.944  1.00 10.00      A   
ATOM   3210  C   LEU A 340      -1.754   5.396 -19.512  1.00 10.00      A   
ATOM   3211  O   LEU A 340      -2.522   6.211 -20.020  1.00 10.00      A   
ATOM   3212  N   ARG A 341      -1.803   5.056 -18.235  1.00 10.00      A   
ATOM   3213  HN  ARG A 341      -1.147   4.408 -17.887  1.00 10.00      A   
ATOM   3214  CA  ARG A 341      -2.787   5.615 -17.326  1.00 10.00      A   
ATOM   3215  CB  ARG A 341      -3.575   4.497 -16.632  1.00 10.00      A   
ATOM   3216  CG  ARG A 341      -4.157   3.462 -17.579  1.00 10.00      A   
ATOM   3217  CD  ARG A 341      -5.124   4.094 -18.565  1.00 10.00      A   
ATOM   3218  NE  ARG A 341      -5.560   3.141 -19.581  1.00 10.00      A   
ATOM   3219  HE  ARG A 341      -4.859   2.723 -20.140  1.00 10.00      A   
ATOM   3220  CZ  ARG A 341      -6.832   2.808 -19.794  1.00 10.00      A   
ATOM   3221  NH1 ARG A 341      -7.802   3.349 -19.061  1.00 10.00      A   
ATOM   3222 HH11 ARG A 341      -8.798   3.083 -19.230  1.00 10.00      A   
ATOM   3223 HH12 ARG A 341      -7.572   4.044 -18.318  1.00 10.00      A   
ATOM   3224  NH2 ARG A 341      -7.135   1.953 -20.757  1.00 10.00      A   
ATOM   3225 HH21 ARG A 341      -6.370   1.542 -21.355  1.00 10.00      A   
ATOM   3226 HH22 ARG A 341      -8.127   1.681 -20.930  1.00 10.00      A   
ATOM   3227  C   ARG A 341      -2.127   6.497 -16.276  1.00 10.00      A   
ATOM   3228  O   ARG A 341      -2.662   7.544 -15.913  1.00 10.00      A   
ATOM   3229  N   GLU A 342      -0.958   6.084 -15.798  1.00 10.00      A   
ATOM   3230  HN  GLU A 342      -0.547   5.261 -16.150  1.00 10.00      A   
ATOM   3231  CA  GLU A 342      -0.261   6.840 -14.769  1.00 10.00      A   
ATOM   3232  CB  GLU A 342      -0.560   6.255 -13.389  1.00 10.00      A   
ATOM   3233  CG  GLU A 342       0.016   7.073 -12.249  1.00 10.00      A   
ATOM   3234  CD  GLU A 342       0.017   6.334 -10.938  1.00 10.00      A   
ATOM   3235  OE1 GLU A 342      -0.987   6.421 -10.202  1.00 10.00      A   
ATOM   3236  OE2 GLU A 342       1.036   5.684 -10.626  1.00 10.00      A   
ATOM   3237  C   GLU A 342       1.244   6.875 -14.999  1.00 10.00      A   
ATOM   3238  O   GLU A 342       1.865   5.854 -15.303  1.00 10.00      A   
ATOM   3239  N   LEU A 343       1.819   8.060 -14.845  1.00 10.00      A   
ATOM   3240  HN  LEU A 343       1.257   8.834 -14.605  1.00 10.00      A   
ATOM   3241  CA  LEU A 343       3.251   8.256 -15.012  1.00 10.00      A   
ATOM   3242  CB  LEU A 343       3.534   9.016 -16.312  1.00 10.00      A   
ATOM   3243  CG  LEU A 343       4.906   9.695 -16.430  1.00 10.00      A   
ATOM   3244  CD1 LEU A 343       6.033   8.672 -16.444  1.00 10.00      A   
ATOM   3245  CD2 LEU A 343       4.962  10.580 -17.666  1.00 10.00      A   
ATOM   3246  C   LEU A 343       3.819   9.026 -13.826  1.00 10.00      A   
ATOM   3247  O   LEU A 343       3.406  10.150 -13.555  1.00 10.00      A   
ATOM   3248  N   ARG A 344       4.758   8.419 -13.115  1.00 10.00      A   
ATOM   3249  HN  ARG A 344       5.054   7.517 -13.374  1.00 10.00      A   
ATOM   3250  CA  ARG A 344       5.377   9.067 -11.968  1.00 10.00      A   
ATOM   3251  CB  ARG A 344       5.043   8.338 -10.659  1.00 10.00      A   
ATOM   3252  CG  ARG A 344       3.554   8.335 -10.326  1.00 10.00      A   
ATOM   3253  CD  ARG A 344       3.277   7.927  -8.885  1.00 10.00      A   
ATOM   3254  NE  ARG A 344       1.924   7.388  -8.742  1.00 10.00      A   
ATOM   3255  HE  ARG A 344       1.575   6.862  -9.506  1.00 10.00      A   
ATOM   3256  CZ  ARG A 344       1.145   7.529  -7.670  1.00 10.00      A   
ATOM   3257  NH1 ARG A 344       1.571   8.184  -6.599  1.00 10.00      A   
ATOM   3258 HH11 ARG A 344       0.944   8.284  -5.771  1.00 10.00      A   
ATOM   3259 HH12 ARG A 344       2.528   8.599  -6.571  1.00 10.00      A   
ATOM   3260  NH2 ARG A 344      -0.086   7.031  -7.684  1.00 10.00      A   
ATOM   3261 HH21 ARG A 344      -0.447   6.533  -8.536  1.00 10.00      A   
ATOM   3262 HH22 ARG A 344      -0.710   7.142  -6.844  1.00 10.00      A   
ATOM   3263  C   ARG A 344       6.881   9.194 -12.171  1.00 10.00      A   
ATOM   3264  O   ARG A 344       7.593   8.194 -12.243  1.00 10.00      A   
ATOM   3265  N   VAL A 345       7.347  10.430 -12.294  1.00 10.00      A   
ATOM   3266  HN  VAL A 345       6.718  11.186 -12.246  1.00 10.00      A   
ATOM   3267  CA  VAL A 345       8.762  10.703 -12.496  1.00 10.00      A   
ATOM   3268  CB  VAL A 345       8.974  11.796 -13.570  1.00 10.00      A   
ATOM   3269  CG1 VAL A 345      10.456  12.072 -13.779  1.00 10.00      A   
ATOM   3270  CG2 VAL A 345       8.320  11.383 -14.881  1.00 10.00      A   
ATOM   3271  C   VAL A 345       9.423  11.137 -11.187  1.00 10.00      A   
ATOM   3272  O   VAL A 345       9.088  12.181 -10.620  1.00 10.00      A   
ATOM   3273  N   PHE A 346      10.346  10.322 -10.708  1.00 10.00      A   
ATOM   3274  HN  PHE A 346      10.551   9.492 -11.199  1.00 10.00      A   
ATOM   3275  CA  PHE A 346      11.066  10.607  -9.473  1.00 10.00      A   
ATOM   3276  CB  PHE A 346      11.294   9.315  -8.685  1.00 10.00      A   
ATOM   3277  CG  PHE A 346      10.030   8.650  -8.219  1.00 10.00      A   
ATOM   3278  CD1 PHE A 346       9.370   7.737  -9.028  1.00 10.00      A   
ATOM   3279  CD2 PHE A 346       9.500   8.937  -6.974  1.00 10.00      A   
ATOM   3280  CE1 PHE A 346       8.206   7.124  -8.601  1.00 10.00      A   
ATOM   3281  CE2 PHE A 346       8.337   8.327  -6.538  1.00 10.00      A   
ATOM   3282  CZ  PHE A 346       7.689   7.418  -7.354  1.00 10.00      A   
ATOM   3283  C   PHE A 346      12.403  11.285  -9.775  1.00 10.00      A   
ATOM   3284  O   PHE A 346      13.115  10.886 -10.694  1.00 10.00      A   
ATOM   3285  N   PRO A 347      12.763  12.323  -9.013  1.00 10.00      A   
ATOM   3286  CA  PRO A 347      14.021  13.048  -9.223  1.00 10.00      A   
ATOM   3287  CB  PRO A 347      13.842  14.312  -8.380  1.00 10.00      A   
ATOM   3288  CG  PRO A 347      12.897  13.911  -7.298  1.00 10.00      A   
ATOM   3289  CD  PRO A 347      11.981  12.875  -7.892  1.00 10.00      A   
ATOM   3290  C   PRO A 347      15.237  12.254  -8.744  1.00 10.00      A   
ATOM   3291  O   PRO A 347      15.234  11.695  -7.646  1.00 10.00      A   
ATOM   3292  N   SER A 348      16.259  12.185  -9.588  1.00 10.00      A   
ATOM   3293  HN  SER A 348      16.172  12.604 -10.481  1.00 10.00      A   
ATOM   3294  CA  SER A 348      17.492  11.477  -9.253  1.00 10.00      A   
ATOM   3295  CB  SER A 348      18.355  11.316 -10.506  1.00 10.00      A   
ATOM   3296  OG  SER A 348      18.294  12.483 -11.310  1.00 10.00      A   
ATOM   3297  HG  SER A 348      17.436  12.509 -11.778  1.00 10.00      A   
ATOM   3298  C   SER A 348      18.266  12.223  -8.164  1.00 10.00      A   
ATOM   3299  O   SER A 348      18.666  11.638  -7.153  1.00 10.00      A   
ATOM   3300  N   GLU A 349      18.470  13.518  -8.384  1.00 10.00      A   
ATOM   3301  HN  GLU A 349      18.140  13.912  -9.218  1.00 10.00      A   
ATOM   3302  CA  GLU A 349      19.176  14.371  -7.434  1.00 10.00      A   
ATOM   3303  CB  GLU A 349      20.471  14.895  -8.057  1.00 10.00      A   
ATOM   3304  CG  GLU A 349      21.453  13.813  -8.471  1.00 10.00      A   
ATOM   3305  CD  GLU A 349      22.153  13.165  -7.298  1.00 10.00      A   
ATOM   3306  OE1 GLU A 349      22.486  13.881  -6.331  1.00 10.00      A   
ATOM   3307  OE2 GLU A 349      22.407  11.944  -7.354  1.00 10.00      A   
ATOM   3308  C   GLU A 349      18.287  15.550  -7.031  1.00 10.00      A   
ATOM   3309  O   GLU A 349      18.447  16.661  -7.540  1.00 10.00      A   
ATOM   3310  N   PRO A 350      17.335  15.325  -6.113  1.00 10.00      A   
ATOM   3311  CA  PRO A 350      16.410  16.372  -5.662  1.00 10.00      A   
ATOM   3312  CB  PRO A 350      15.353  15.591  -4.880  1.00 10.00      A   
ATOM   3313  CG  PRO A 350      16.066  14.378  -4.393  1.00 10.00      A   
ATOM   3314  CD  PRO A 350      17.086  14.036  -5.440  1.00 10.00      A   
ATOM   3315  C   PRO A 350      17.083  17.407  -4.760  1.00 10.00      A   
ATOM   3316  O   PRO A 350      16.526  18.471  -4.504  1.00 10.00      A   
ATOM   3317  N   PHE A 351      18.286  17.104  -4.292  1.00 10.00      A   
ATOM   3318  HN  PHE A 351      18.705  16.251  -4.541  1.00 10.00      A   
ATOM   3319  CA  PHE A 351      19.003  18.014  -3.416  1.00 10.00      A   
ATOM   3320  CB  PHE A 351      19.722  17.236  -2.316  1.00 10.00      A   
ATOM   3321  CG  PHE A 351      18.805  16.326  -1.548  1.00 10.00      A   
ATOM   3322  CD1 PHE A 351      18.870  14.950  -1.718  1.00 10.00      A   
ATOM   3323  CD2 PHE A 351      17.872  16.844  -0.665  1.00 10.00      A   
ATOM   3324  CE1 PHE A 351      18.025  14.110  -1.024  1.00 10.00      A   
ATOM   3325  CE2 PHE A 351      17.023  16.009   0.033  1.00 10.00      A   
ATOM   3326  CZ  PHE A 351      17.100  14.639  -0.147  1.00 10.00      A   
ATOM   3327  C   PHE A 351      19.968  18.886  -4.205  1.00 10.00      A   
ATOM   3328  O   PHE A 351      20.765  19.628  -3.632  1.00 10.00      A   
ATOM   3329  N   VAL A 352      19.887  18.787  -5.523  1.00 10.00      A   
ATOM   3330  HN  VAL A 352      19.238  18.164  -5.916  1.00 10.00      A   
ATOM   3331  CA  VAL A 352      20.729  19.578  -6.407  1.00 10.00      A   
ATOM   3332  CB  VAL A 352      21.553  18.696  -7.369  1.00 10.00      A   
ATOM   3333  CG1 VAL A 352      22.467  19.554  -8.229  1.00 10.00      A   
ATOM   3334  CG2 VAL A 352      22.365  17.664  -6.596  1.00 10.00      A   
ATOM   3335  C   VAL A 352      19.857  20.533  -7.217  1.00 10.00      A   
ATOM   3336  O   VAL A 352      19.021  20.095  -8.014  1.00 10.00      A   
ATOM   3337  N   MET A 353      20.052  21.832  -6.999  1.00 10.00      A   
ATOM   3338  HN  MET A 353      20.736  22.109  -6.347  1.00 10.00      A   
ATOM   3339  CA  MET A 353      19.279  22.859  -7.694  1.00 10.00      A   
ATOM   3340  CB  MET A 353      19.522  24.235  -7.062  1.00 10.00      A   
ATOM   3341  CG  MET A 353      18.658  25.350  -7.636  1.00 10.00      A   
ATOM   3342  SD  MET A 353      18.909  26.934  -6.804  1.00 10.00      A   
ATOM   3343  CE  MET A 353      17.906  28.011  -7.829  1.00 10.00      A   
ATOM   3344  C   MET A 353      19.598  22.892  -9.186  1.00 10.00      A   
ATOM   3345  O   MET A 353      18.705  23.082 -10.013  1.00 10.00      A   
ATOM   3346  N   GLU A 354      20.869  22.705  -9.523  1.00 10.00      A   
ATOM   3347  HN  GLU A 354      21.531  22.550  -8.820  1.00 10.00      A   
ATOM   3348  CA  GLU A 354      21.298  22.710 -10.916  1.00 10.00      A   
ATOM   3349  CB  GLU A 354      22.826  22.681 -11.001  1.00 10.00      A   
ATOM   3350  CG  GLU A 354      23.520  23.821 -10.279  1.00 10.00      A   
ATOM   3351  CD  GLU A 354      23.146  25.183 -10.823  1.00 10.00      A   
ATOM   3352  OE1 GLU A 354      23.297  25.408 -12.043  1.00 10.00      A   
ATOM   3353  OE2 GLU A 354      22.717  26.042 -10.028  1.00 10.00      A   
ATOM   3354  C   GLU A 354      20.727  21.502 -11.655  1.00 10.00      A   
ATOM   3355  O   GLU A 354      20.702  20.397 -11.113  1.00 10.00      A   
ATOM   3356  N   PRO A 355      20.249  21.694 -12.894  1.00 10.00      A   
ATOM   3357  CA  PRO A 355      19.685  20.605 -13.697  1.00 10.00      A   
ATOM   3358  CB  PRO A 355      19.197  21.306 -14.970  1.00 10.00      A   
ATOM   3359  CG  PRO A 355      19.967  22.581 -15.028  1.00 10.00      A   
ATOM   3360  CD  PRO A 355      20.207  22.984 -13.603  1.00 10.00      A   
ATOM   3361  C   PRO A 355      20.729  19.540 -14.034  1.00 10.00      A   
ATOM   3362  O   PRO A 355      21.703  19.802 -14.743  1.00 10.00      A   
ATOM   3363  N   ASN A 356      20.528  18.342 -13.512  1.00 10.00      A   
ATOM   3364  HN  ASN A 356      19.744  18.195 -12.938  1.00 10.00      A   
ATOM   3365  CA  ASN A 356      21.449  17.239 -13.756  1.00 10.00      A   
ATOM   3366  CB  ASN A 356      21.516  16.282 -12.559  1.00 10.00      A   
ATOM   3367  CG  ASN A 356      20.221  15.542 -12.288  1.00 10.00      A   
ATOM   3368  OD1 ASN A 356      19.129  16.096 -12.426  1.00 10.00      A   
ATOM   3369  ND2 ASN A 356      20.340  14.288 -11.885  1.00 10.00      A   
ATOM   3370 HD21 ASN A 356      21.244  13.915 -11.788  1.00 10.00      A   
ATOM   3371 HD22 ASN A 356      19.517  13.773 -11.702  1.00 10.00      A   
ATOM   3372  C   ASN A 356      21.109  16.497 -15.043  1.00 10.00      A   
ATOM   3373  O   ASN A 356      21.969  15.847 -15.640  1.00 10.00      A   
ATOM   3374  N   VAL A 357      19.858  16.613 -15.473  1.00 10.00      A   
ATOM   3375  HN  VAL A 357      19.226  17.158 -14.959  1.00 10.00      A   
ATOM   3376  CA  VAL A 357      19.404  15.963 -16.696  1.00 10.00      A   
ATOM   3377  CB  VAL A 357      18.563  14.699 -16.416  1.00 10.00      A   
ATOM   3378  CG1 VAL A 357      19.451  13.550 -15.967  1.00 10.00      A   
ATOM   3379  CG2 VAL A 357      17.492  14.983 -15.380  1.00 10.00      A   
ATOM   3380  C   VAL A 357      18.599  16.936 -17.550  1.00 10.00      A   
ATOM   3381  O   VAL A 357      18.311  18.057 -17.125  1.00 10.00      A   
ATOM   3382  N   ALA A 358      18.241  16.511 -18.753  1.00 10.00      A   
ATOM   3383  HN  ALA A 358      18.519  15.607 -19.047  1.00 10.00      A   
ATOM   3384  CA  ALA A 358      17.472  17.349 -19.665  1.00 10.00      A   
ATOM   3385  CB  ALA A 358      17.933  17.133 -21.099  1.00 10.00      A   
ATOM   3386  C   ALA A 358      15.971  17.096 -19.545  1.00 10.00      A   
ATOM   3387  O   ALA A 358      15.275  16.972 -20.553  1.00 10.00      A   
ATOM   3388  N   LEU A 359      15.477  17.016 -18.317  1.00 10.00      A   
ATOM   3389  HN  LEU A 359      16.081  17.115 -17.550  1.00 10.00      A   
ATOM   3390  CA  LEU A 359      14.055  16.801 -18.079  1.00 10.00      A   
ATOM   3391  CB  LEU A 359      13.845  15.818 -16.926  1.00 10.00      A   
ATOM   3392  CG  LEU A 359      12.392  15.547 -16.532  1.00 10.00      A   
ATOM   3393  CD1 LEU A 359      12.031  14.094 -16.788  1.00 10.00      A   
ATOM   3394  CD2 LEU A 359      12.148  15.913 -15.077  1.00 10.00      A   
ATOM   3395  C   LEU A 359      13.386  18.130 -17.750  1.00 10.00      A   
ATOM   3396  O   LEU A 359      13.608  18.691 -16.678  1.00 10.00      A   
ATOM   3397  N   THR A 360      12.577  18.634 -18.670  1.00 10.00      A   
ATOM   3398  HN  THR A 360      12.434  18.137 -19.513  1.00 10.00      A   
ATOM   3399  CA  THR A 360      11.891  19.899 -18.470  1.00 10.00      A   
ATOM   3400  CB  THR A 360      12.258  20.921 -19.566  1.00 10.00      A   
ATOM   3401  OG1 THR A 360      11.968  20.384 -20.866  1.00 10.00      A   
ATOM   3402  HG1 THR A 360      11.956  19.407 -20.831  1.00 10.00      A   
ATOM   3403  CG2 THR A 360      13.734  21.288 -19.484  1.00 10.00      A   
ATOM   3404  C   THR A 360      10.377  19.706 -18.407  1.00 10.00      A   
ATOM   3405  O   THR A 360       9.884  18.577 -18.451  1.00 10.00      A   
ATOM   3406  N   GLU A 361       9.645  20.808 -18.310  1.00 10.00      A   
ATOM   3407  HN  GLU A 361      10.095  21.685 -18.296  1.00 10.00      A   
ATOM   3408  CA  GLU A 361       8.194  20.770 -18.218  1.00 10.00      A   
ATOM   3409  CB  GLU A 361       7.652  22.145 -17.819  1.00 10.00      A   
ATOM   3410  CG  GLU A 361       7.696  23.198 -18.921  1.00 10.00      A   
ATOM   3411  CD  GLU A 361       9.100  23.526 -19.385  1.00 10.00      A   
ATOM   3412  OE1 GLU A 361       9.292  23.736 -20.597  1.00 10.00      A   
ATOM   3413  OE2 GLU A 361      10.016  23.569 -18.540  1.00 10.00      A   
ATOM   3414  C   GLU A 361       7.545  20.287 -19.511  1.00 10.00      A   
ATOM   3415  O   GLU A 361       6.423  19.778 -19.501  1.00 10.00      A   
ATOM   3416  N   GLN A 362       8.258  20.438 -20.623  1.00 10.00      A   
ATOM   3417  HN  GLN A 362       9.144  20.851 -20.568  1.00 10.00      A   
ATOM   3418  CA  GLN A 362       7.751  20.012 -21.919  1.00 10.00      A   
ATOM   3419  CB  GLN A 362       8.669  20.488 -23.047  1.00 10.00      A   
ATOM   3420  CG  GLN A 362       8.311  19.954 -24.428  1.00 10.00      A   
ATOM   3421  CD  GLN A 362       6.916  20.345 -24.888  1.00 10.00      A   
ATOM   3422  OE1 GLN A 362       6.419  21.425 -24.574  1.00 10.00      A   
ATOM   3423  NE2 GLN A 362       6.270  19.458 -25.632  1.00 10.00      A   
ATOM   3424 HE21 GLN A 362       6.721  18.609 -25.839  1.00 10.00      A   
ATOM   3425 HE22 GLN A 362       5.371  19.685 -25.949  1.00 10.00      A   
ATOM   3426  C   GLN A 362       7.552  18.497 -21.950  1.00 10.00      A   
ATOM   3427  O   GLN A 362       6.772  17.977 -22.751  1.00 10.00      A   
ATOM   3428  N   GLY A 363       8.243  17.797 -21.057  1.00 10.00      A   
ATOM   3429  HN  GLY A 363       8.867  18.265 -20.462  1.00 10.00      A   
ATOM   3430  CA  GLY A 363       8.104  16.357 -20.974  1.00 10.00      A   
ATOM   3431  C   GLY A 363       6.669  15.968 -20.671  1.00 10.00      A   
ATOM   3432  O   GLY A 363       6.110  15.064 -21.295  1.00 10.00      A   
ATOM   3433  N   LEU A 364       6.060  16.687 -19.734  1.00 10.00      A   
ATOM   3434  HN  LEU A 364       6.561  17.401 -19.287  1.00 10.00      A   
ATOM   3435  CA  LEU A 364       4.676  16.442 -19.346  1.00 10.00      A   
ATOM   3436  CB  LEU A 364       4.330  17.251 -18.088  1.00 10.00      A   
ATOM   3437  CG  LEU A 364       3.523  16.531 -16.999  1.00 10.00      A   
ATOM   3438  CD1 LEU A 364       3.392  17.417 -15.772  1.00 10.00      A   
ATOM   3439  CD2 LEU A 364       2.146  16.130 -17.509  1.00 10.00      A   
ATOM   3440  C   LEU A 364       3.745  16.832 -20.492  1.00 10.00      A   
ATOM   3441  O   LEU A 364       2.756  16.153 -20.776  1.00 10.00      A   
ATOM   3442  N   VAL A 365       4.084  17.927 -21.161  1.00 10.00      A   
ATOM   3443  HN  VAL A 365       4.880  18.428 -20.882  1.00 10.00      A   
ATOM   3444  CA  VAL A 365       3.300  18.416 -22.286  1.00 10.00      A   
ATOM   3445  CB  VAL A 365       3.818  19.788 -22.772  1.00 10.00      A   
ATOM   3446  CG1 VAL A 365       2.889  20.381 -23.823  1.00 10.00      A   
ATOM   3447  CG2 VAL A 365       3.972  20.744 -21.598  1.00 10.00      A   
ATOM   3448  C   VAL A 365       3.338  17.415 -23.443  1.00 10.00      A   
ATOM   3449  O   VAL A 365       2.357  17.245 -24.171  1.00 10.00      A   
ATOM   3450  N   SER A 366       4.469  16.738 -23.594  1.00 10.00      A   
ATOM   3451  HN  SER A 366       5.218  16.919 -22.983  1.00 10.00      A   
ATOM   3452  CA  SER A 366       4.634  15.752 -24.647  1.00 10.00      A   
ATOM   3453  CB  SER A 366       6.111  15.374 -24.801  1.00 10.00      A   
ATOM   3454  OG  SER A 366       6.904  16.533 -25.005  1.00 10.00      A   
ATOM   3455  HG  SER A 366       6.982  17.011 -24.169  1.00 10.00      A   
ATOM   3456  C   SER A 366       3.782  14.514 -24.383  1.00 10.00      A   
ATOM   3457  O   SER A 366       3.175  13.967 -25.302  1.00 10.00      A   
ATOM   3458  N   VAL A 367       3.725  14.087 -23.123  1.00 10.00      A   
ATOM   3459  HN  VAL A 367       4.222  14.573 -22.430  1.00 10.00      A   
ATOM   3460  CA  VAL A 367       2.947  12.912 -22.750  1.00 10.00      A   
ATOM   3461  CB  VAL A 367       3.321  12.389 -21.345  1.00 10.00      A   
ATOM   3462  CG1 VAL A 367       2.572  11.103 -21.028  1.00 10.00      A   
ATOM   3463  CG2 VAL A 367       4.821  12.166 -21.243  1.00 10.00      A   
ATOM   3464  C   VAL A 367       1.452  13.212 -22.814  1.00 10.00      A   
ATOM   3465  O   VAL A 367       0.659  12.380 -23.256  1.00 10.00      A   
ATOM   3466  N   SER A 368       1.075  14.415 -22.398  1.00 10.00      A   
ATOM   3467  HN  SER A 368       1.755  15.039 -22.062  1.00 10.00      A   
ATOM   3468  CA  SER A 368      -0.322  14.829 -22.409  1.00 10.00      A   
ATOM   3469  CB  SER A 368      -0.461  16.207 -21.762  1.00 10.00      A   
ATOM   3470  OG  SER A 368       0.012  16.182 -20.427  1.00 10.00      A   
ATOM   3471  HG  SER A 368       0.976  16.118 -20.429  1.00 10.00      A   
ATOM   3472  C   SER A 368      -0.885  14.855 -23.831  1.00 10.00      A   
ATOM   3473  O   SER A 368      -2.083  14.648 -24.045  1.00 10.00      A   
ATOM   3474  N   MET A 369      -0.006  15.087 -24.795  1.00 10.00      A   
ATOM   3475  HN  MET A 369       0.936  15.218 -24.557  1.00 10.00      A   
ATOM   3476  CA  MET A 369      -0.393  15.145 -26.195  1.00 10.00      A   
ATOM   3477  CB  MET A 369       0.433  16.217 -26.917  1.00 10.00      A   
ATOM   3478  CG  MET A 369      -0.361  17.436 -27.359  1.00 10.00      A   
ATOM   3479  SD  MET A 369       0.677  18.724 -28.084  1.00 10.00      A   
ATOM   3480  CE  MET A 369      -0.566  19.900 -28.613  1.00 10.00      A   
ATOM   3481  C   MET A 369      -0.179  13.793 -26.871  1.00 10.00      A   
ATOM   3482  O   MET A 369      -0.443  13.636 -28.063  1.00 10.00      A   
ATOM   3483  N   GLY A 370       0.295  12.816 -26.104  1.00 10.00      A   
ATOM   3484  HN  GLY A 370       0.469  12.990 -25.153  1.00 10.00      A   
ATOM   3485  CA  GLY A 370       0.549  11.501 -26.657  1.00 10.00      A   
ATOM   3486  C   GLY A 370      -0.354  10.428 -26.085  1.00 10.00      A   
ATOM   3487  O   GLY A 370      -0.950   9.651 -26.830  1.00 10.00      A   
ATOM   3488  N   CYS A 371      -0.461  10.385 -24.767  1.00 10.00      A   
ATOM   3489  HN  CYS A 371       0.027  11.043 -24.225  1.00 10.00      A   
ATOM   3490  CA  CYS A 371      -1.287   9.395 -24.095  1.00 10.00      A   
ATOM   3491  CB  CYS A 371      -0.557   8.858 -22.866  1.00 10.00      A   
ATOM   3492  SG  CYS A 371       1.169   8.413 -23.181  1.00 10.00      A   
ATOM   3493  HG  CYS A 371       1.195   7.158 -23.624  1.00 10.00      A   
ATOM   3494  C   CYS A 371      -2.640   9.985 -23.703  1.00 10.00      A   
ATOM   3495  O   CYS A 371      -2.730  10.798 -22.785  1.00 10.00      A   
ATOM   3496  N   PRO A 372      -3.716   9.576 -24.397  1.00 10.00      A   
ATOM   3497  CA  PRO A 372      -5.068  10.078 -24.131  1.00 10.00      A   
ATOM   3498  CB  PRO A 372      -5.805   9.758 -25.431  1.00 10.00      A   
ATOM   3499  CG  PRO A 372      -5.147   8.519 -25.932  1.00 10.00      A   
ATOM   3500  CD  PRO A 372      -3.702   8.601 -25.507  1.00 10.00      A   
ATOM   3501  C   PRO A 372      -5.744   9.369 -22.961  1.00 10.00      A   
ATOM   3502  O   PRO A 372      -6.870   9.699 -22.590  1.00 10.00      A   
ATOM   3503  N   LYS A 373      -5.054   8.399 -22.381  1.00 10.00      A   
ATOM   3504  HN  LYS A 373      -4.157   8.188 -22.709  1.00 10.00      A   
ATOM   3505  CA  LYS A 373      -5.597   7.644 -21.261  1.00 10.00      A   
ATOM   3506  CB  LYS A 373      -5.426   6.138 -21.496  1.00 10.00      A   
ATOM   3507  CG  LYS A 373      -5.995   5.637 -22.818  1.00 10.00      A   
ATOM   3508  CD  LYS A 373      -7.500   5.848 -22.895  1.00 10.00      A   
ATOM   3509  CE  LYS A 373      -7.987   5.876 -24.336  1.00 10.00      A   
ATOM   3510  NZ  LYS A 373      -7.992   4.526 -24.952  1.00 10.00      A   
ATOM   3511  HZ1 LYS A 373      -7.032   4.117 -24.936  1.00 10.00      A   
ATOM   3512  HZ2 LYS A 373      -8.315   4.586 -25.936  1.00 10.00      A   
ATOM   3513  HZ3 LYS A 373      -8.632   3.896 -24.427  1.00 10.00      A   
ATOM   3514  C   LYS A 373      -4.929   8.065 -19.954  1.00 10.00      A   
ATOM   3515  O   LYS A 373      -5.205   7.505 -18.889  1.00 10.00      A   
ATOM   3516  N   LEU A 374      -4.056   9.064 -20.044  1.00 10.00      A   
ATOM   3517  HN  LEU A 374      -3.893   9.480 -20.916  1.00 10.00      A   
ATOM   3518  CA  LEU A 374      -3.344   9.568 -18.882  1.00 10.00      A   
ATOM   3519  CB  LEU A 374      -2.190  10.477 -19.336  1.00 10.00      A   
ATOM   3520  CG  LEU A 374      -1.013  10.667 -18.366  1.00 10.00      A   
ATOM   3521  CD1 LEU A 374      -1.392  11.566 -17.198  1.00 10.00      A   
ATOM   3522  CD2 LEU A 374      -0.495   9.327 -17.871  1.00 10.00      A   
ATOM   3523  C   LEU A 374      -4.301  10.340 -17.982  1.00 10.00      A   
ATOM   3524  O   LEU A 374      -4.927  11.308 -18.418  1.00 10.00      A   
ATOM   3525  N   GLU A 375      -4.431   9.892 -16.740  1.00 10.00      A   
ATOM   3526  HN  GLU A 375      -3.933   9.091 -16.465  1.00 10.00      A   
ATOM   3527  CA  GLU A 375      -5.309  10.546 -15.777  1.00 10.00      A   
ATOM   3528  CB  GLU A 375      -6.502   9.642 -15.446  1.00 10.00      A   
ATOM   3529  CG  GLU A 375      -6.110   8.285 -14.887  1.00 10.00      A   
ATOM   3530  CD  GLU A 375      -7.242   7.609 -14.152  1.00 10.00      A   
ATOM   3531  OE1 GLU A 375      -7.701   8.153 -13.125  1.00 10.00      A   
ATOM   3532  OE2 GLU A 375      -7.670   6.524 -14.591  1.00 10.00      A   
ATOM   3533  C   GLU A 375      -4.548  10.887 -14.500  1.00 10.00      A   
ATOM   3534  O   GLU A 375      -4.945  11.777 -13.745  1.00 10.00      A   
ATOM   3535  N   SER A 376      -3.463  10.174 -14.256  1.00 10.00      A   
ATOM   3536  HN  SER A 376      -3.184   9.481 -14.894  1.00 10.00      A   
ATOM   3537  CA  SER A 376      -2.661  10.405 -13.071  1.00 10.00      A   
ATOM   3538  CB  SER A 376      -2.786   9.212 -12.117  1.00 10.00      A   
ATOM   3539  OG  SER A 376      -2.146   9.465 -10.878  1.00 10.00      A   
ATOM   3540  HG  SER A 376      -1.925   8.623 -10.453  1.00 10.00      A   
ATOM   3541  C   SER A 376      -1.210  10.624 -13.466  1.00 10.00      A   
ATOM   3542  O   SER A 376      -0.652   9.848 -14.241  1.00 10.00      A   
ATOM   3543  N   VAL A 377      -0.602  11.682 -12.952  1.00 10.00      A   
ATOM   3544  HN  VAL A 377      -1.091  12.278 -12.341  1.00 10.00      A   
ATOM   3545  CA  VAL A 377       0.782  11.977 -13.276  1.00 10.00      A   
ATOM   3546  CB  VAL A 377       0.899  12.802 -14.584  1.00 10.00      A   
ATOM   3547  CG1 VAL A 377       0.190  14.145 -14.466  1.00 10.00      A   
ATOM   3548  CG2 VAL A 377       2.353  12.984 -14.995  1.00 10.00      A   
ATOM   3549  C   VAL A 377       1.495  12.697 -12.131  1.00 10.00      A   
ATOM   3550  O   VAL A 377       0.940  13.602 -11.506  1.00 10.00      A   
ATOM   3551  N   LEU A 378       2.714  12.254 -11.853  1.00 10.00      A   
ATOM   3552  HN  LEU A 378       3.064  11.490 -12.368  1.00 10.00      A   
ATOM   3553  CA  LEU A 378       3.559  12.845 -10.823  1.00 10.00      A   
ATOM   3554  CB  LEU A 378       3.875  11.817  -9.728  1.00 10.00      A   
ATOM   3555  CG  LEU A 378       4.965  12.187  -8.713  1.00 10.00      A   
ATOM   3556  CD1 LEU A 378       4.543  13.377  -7.868  1.00 10.00      A   
ATOM   3557  CD2 LEU A 378       5.295  10.997  -7.828  1.00 10.00      A   
ATOM   3558  C   LEU A 378       4.844  13.329 -11.486  1.00 10.00      A   
ATOM   3559  O   LEU A 378       5.598  12.531 -12.042  1.00 10.00      A   
ATOM   3560  N   TYR A 379       5.079  14.630 -11.448  1.00 10.00      A   
ATOM   3561  HN  TYR A 379       4.447  15.220 -10.978  1.00 10.00      A   
ATOM   3562  CA  TYR A 379       6.248  15.205 -12.086  1.00 10.00      A   
ATOM   3563  CB  TYR A 379       5.807  16.025 -13.298  1.00 10.00      A   
ATOM   3564  CG  TYR A 379       6.780  16.018 -14.454  1.00 10.00      A   
ATOM   3565  CD1 TYR A 379       6.750  15.007 -15.407  1.00 10.00      A   
ATOM   3566  CD2 TYR A 379       7.713  17.031 -14.603  1.00 10.00      A   
ATOM   3567  CE1 TYR A 379       7.626  15.012 -16.478  1.00 10.00      A   
ATOM   3568  CE2 TYR A 379       8.594  17.042 -15.666  1.00 10.00      A   
ATOM   3569  CZ  TYR A 379       8.547  16.033 -16.600  1.00 10.00      A   
ATOM   3570  OH  TYR A 379       9.420  16.050 -17.663  1.00 10.00      A   
ATOM   3571  HH  TYR A 379       9.642  16.967 -17.882  1.00 10.00      A   
ATOM   3572  C   TYR A 379       7.057  16.082 -11.135  1.00 10.00      A   
ATOM   3573  O   TYR A 379       6.506  16.936 -10.435  1.00 10.00      A   
ATOM   3574  N   PHE A 380       8.367  15.859 -11.124  1.00 10.00      A   
ATOM   3575  HN  PHE A 380       8.730  15.153 -11.696  1.00 10.00      A   
ATOM   3576  CA  PHE A 380       9.290  16.626 -10.298  1.00 10.00      A   
ATOM   3577  CB  PHE A 380       9.986  15.718  -9.280  1.00 10.00      A   
ATOM   3578  CG  PHE A 380       9.342  15.697  -7.921  1.00 10.00      A   
ATOM   3579  CD1 PHE A 380       8.193  14.959  -7.691  1.00 10.00      A   
ATOM   3580  CD2 PHE A 380       9.896  16.411  -6.869  1.00 10.00      A   
ATOM   3581  CE1 PHE A 380       7.608  14.931  -6.440  1.00 10.00      A   
ATOM   3582  CE2 PHE A 380       9.316  16.390  -5.615  1.00 10.00      A   
ATOM   3583  CZ  PHE A 380       8.169  15.648  -5.400  1.00 10.00      A   
ATOM   3584  C   PHE A 380      10.334  17.281 -11.196  1.00 10.00      A   
ATOM   3585  O   PHE A 380      11.305  16.637 -11.602  1.00 10.00      A   
ATOM   3586  N   CYS A 381      10.122  18.550 -11.523  1.00 10.00      A   
ATOM   3587  HN  CYS A 381       9.335  19.015 -11.163  1.00 10.00      A   
ATOM   3588  CA  CYS A 381      11.034  19.275 -12.394  1.00 10.00      A   
ATOM   3589  CB  CYS A 381      10.305  19.716 -13.661  1.00 10.00      A   
ATOM   3590  SG  CYS A 381       8.733  20.548 -13.349  1.00 10.00      A   
ATOM   3591  HG  CYS A 381       8.755  21.702 -14.007  1.00 10.00      A   
ATOM   3592  C   CYS A 381      11.663  20.475 -11.690  1.00 10.00      A   
ATOM   3593  O   CYS A 381      11.392  20.739 -10.516  1.00 10.00      A   
ATOM   3594  N   ARG A 382      12.508  21.196 -12.418  1.00 10.00      A   
ATOM   3595  HN  ARG A 382      12.683  20.928 -13.345  1.00 10.00      A   
ATOM   3596  CA  ARG A 382      13.192  22.367 -11.883  1.00 10.00      A   
ATOM   3597  CB  ARG A 382      14.704  22.241 -12.088  1.00 10.00      A   
ATOM   3598  CG  ARG A 382      15.361  21.169 -11.237  1.00 10.00      A   
ATOM   3599  CD  ARG A 382      16.801  20.947 -11.658  1.00 10.00      A   
ATOM   3600  NE  ARG A 382      17.514  20.059 -10.742  1.00 10.00      A   
ATOM   3601  HE  ARG A 382      17.877  20.461  -9.920  1.00 10.00      A   
ATOM   3602  CZ  ARG A 382      17.698  18.757 -10.956  1.00 10.00      A   
ATOM   3603  NH1 ARG A 382      17.219  18.190 -12.056  1.00 10.00      A   
ATOM   3604 HH11 ARG A 382      16.689  18.757 -12.756  1.00 10.00      A   
ATOM   3605 HH12 ARG A 382      17.364  17.170 -12.226  1.00 10.00      A   
ATOM   3606  NH2 ARG A 382      18.359  18.026 -10.066  1.00 10.00      A   
ATOM   3607 HH21 ARG A 382      18.507  17.007 -10.228  1.00 10.00      A   
ATOM   3608 HH22 ARG A 382      18.733  18.469  -9.196  1.00 10.00      A   
ATOM   3609  C   ARG A 382      12.686  23.653 -12.528  1.00 10.00      A   
ATOM   3610  O   ARG A 382      13.174  24.741 -12.226  1.00 10.00      A   
ATOM   3611  N   GLN A 383      11.712  23.527 -13.414  1.00 10.00      A   
ATOM   3612  HN  GLN A 383      11.352  22.635 -13.611  1.00 10.00      A   
ATOM   3613  CA  GLN A 383      11.147  24.682 -14.099  1.00 10.00      A   
ATOM   3614  CB  GLN A 383      11.976  25.048 -15.331  1.00 10.00      A   
ATOM   3615  CG  GLN A 383      12.353  23.867 -16.211  1.00 10.00      A   
ATOM   3616  CD  GLN A 383      13.235  24.278 -17.370  1.00 10.00      A   
ATOM   3617  OE1 GLN A 383      14.446  24.425 -17.215  1.00 10.00      A   
ATOM   3618  NE2 GLN A 383      12.645  24.437 -18.543  1.00 10.00      A   
ATOM   3619 HE21 GLN A 383      11.669  24.277 -18.601  1.00 10.00      A   
ATOM   3620 HE22 GLN A 383      13.200  24.708 -19.310  1.00 10.00      A   
ATOM   3621  C   GLN A 383       9.700  24.424 -14.488  1.00 10.00      A   
ATOM   3622  O   GLN A 383       9.261  23.273 -14.528  1.00 10.00      A   
ATOM   3623  N   MET A 384       8.968  25.495 -14.762  1.00 10.00      A   
ATOM   3624  HN  MET A 384       9.382  26.385 -14.712  1.00 10.00      A   
ATOM   3625  CA  MET A 384       7.569  25.390 -15.138  1.00 10.00      A   
ATOM   3626  CB  MET A 384       6.693  25.258 -13.888  1.00 10.00      A   
ATOM   3627  CG  MET A 384       5.229  24.974 -14.180  1.00 10.00      A   
ATOM   3628  SD  MET A 384       5.012  23.616 -15.349  1.00 10.00      A   
ATOM   3629  CE  MET A 384       5.925  22.324 -14.510  1.00 10.00      A   
ATOM   3630  C   MET A 384       7.131  26.607 -15.946  1.00 10.00      A   
ATOM   3631  O   MET A 384       7.625  27.717 -15.735  1.00 10.00      A   
ATOM   3632  N   THR A 385       6.219  26.386 -16.883  1.00 10.00      A   
ATOM   3633  HN  THR A 385       5.879  25.475 -17.014  1.00 10.00      A   
ATOM   3634  CA  THR A 385       5.690  27.459 -17.711  1.00 10.00      A   
ATOM   3635  CB  THR A 385       6.093  27.285 -19.188  1.00 10.00      A   
ATOM   3636  OG1 THR A 385       6.983  26.170 -19.311  1.00 10.00      A   
ATOM   3637  HG1 THR A 385       7.498  26.082 -18.501  1.00 10.00      A   
ATOM   3638  CG2 THR A 385       6.790  28.533 -19.701  1.00 10.00      A   
ATOM   3639  C   THR A 385       4.170  27.485 -17.611  1.00 10.00      A   
ATOM   3640  O   THR A 385       3.523  26.436 -17.658  1.00 10.00      A   
ATOM   3641  N   ASN A 386       3.612  28.678 -17.475  1.00 10.00      A   
ATOM   3642  HN  ASN A 386       4.195  29.478 -17.454  1.00 10.00      A   
ATOM   3643  CA  ASN A 386       2.166  28.846 -17.365  1.00 10.00      A   
ATOM   3644  CB  ASN A 386       1.805  30.322 -17.167  1.00 10.00      A   
ATOM   3645  CG  ASN A 386       1.624  30.696 -15.707  1.00 10.00      A   
ATOM   3646  OD1 ASN A 386       1.089  29.920 -14.913  1.00 10.00      A   
ATOM   3647  ND2 ASN A 386       2.064  31.890 -15.342  1.00 10.00      A   
ATOM   3648 HD21 ASN A 386       2.475  32.464 -16.026  1.00 10.00      A   
ATOM   3649 HD22 ASN A 386       1.966  32.155 -14.398  1.00 10.00      A   
ATOM   3650  C   ASN A 386       1.468  28.306 -18.602  1.00 10.00      A   
ATOM   3651  O   ASN A 386       0.488  27.567 -18.506  1.00 10.00      A   
ATOM   3652  N   ALA A 387       2.001  28.659 -19.764  1.00 10.00      A   
ATOM   3653  HN  ALA A 387       2.792  29.242 -19.767  1.00 10.00      A   
ATOM   3654  CA  ALA A 387       1.437  28.220 -21.032  1.00 10.00      A   
ATOM   3655  CB  ALA A 387       2.211  28.829 -22.189  1.00 10.00      A   
ATOM   3656  C   ALA A 387       1.435  26.697 -21.138  1.00 10.00      A   
ATOM   3657  O   ALA A 387       0.465  26.104 -21.613  1.00 10.00      A   
ATOM   3658  N   ALA A 388       2.513  26.076 -20.663  1.00 10.00      A   
ATOM   3659  HN  ALA A 388       3.226  26.610 -20.261  1.00 10.00      A   
ATOM   3660  CA  ALA A 388       2.655  24.624 -20.706  1.00 10.00      A   
ATOM   3661  CB  ALA A 388       4.040  24.211 -20.233  1.00 10.00      A   
ATOM   3662  C   ALA A 388       1.583  23.942 -19.865  1.00 10.00      A   
ATOM   3663  O   ALA A 388       1.001  22.942 -20.279  1.00 10.00      A   
ATOM   3664  N   LEU A 389       1.328  24.493 -18.685  1.00 10.00      A   
ATOM   3665  HN  LEU A 389       1.832  25.288 -18.412  1.00 10.00      A   
ATOM   3666  CA  LEU A 389       0.319  23.950 -17.781  1.00 10.00      A   
ATOM   3667  CB  LEU A 389       0.302  24.740 -16.472  1.00 10.00      A   
ATOM   3668  CG  LEU A 389       1.508  24.548 -15.558  1.00 10.00      A   
ATOM   3669  CD1 LEU A 389       1.613  25.698 -14.573  1.00 10.00      A   
ATOM   3670  CD2 LEU A 389       1.411  23.221 -14.823  1.00 10.00      A   
ATOM   3671  C   LEU A 389      -1.059  23.997 -18.425  1.00 10.00      A   
ATOM   3672  O   LEU A 389      -1.828  23.037 -18.346  1.00 10.00      A   
ATOM   3673  N   ILE A 390      -1.363  25.118 -19.066  1.00 10.00      A   
ATOM   3674  HN  ILE A 390      -0.708  25.851 -19.091  1.00 10.00      A   
ATOM   3675  CA  ILE A 390      -2.647  25.289 -19.730  1.00 10.00      A   
ATOM   3676  CB  ILE A 390      -2.800  26.704 -20.318  1.00 10.00      A   
ATOM   3677  CG1 ILE A 390      -2.642  27.749 -19.209  1.00 10.00      A   
ATOM   3678  CG2 ILE A 390      -4.151  26.854 -21.006  1.00 10.00      A   
ATOM   3679  CD1 ILE A 390      -2.669  29.180 -19.698  1.00 10.00      A   
ATOM   3680  C   ILE A 390      -2.834  24.244 -20.828  1.00 10.00      A   
ATOM   3681  O   ILE A 390      -3.910  23.654 -20.956  1.00 10.00      A   
ATOM   3682  N   THR A 391      -1.778  24.006 -21.603  1.00 10.00      A   
ATOM   3683  HN  THR A 391      -0.947  24.513 -21.453  1.00 10.00      A   
ATOM   3684  CA  THR A 391      -1.819  23.022 -22.679  1.00 10.00      A   
ATOM   3685  CB  THR A 391      -0.453  22.929 -23.390  1.00 10.00      A   
ATOM   3686  OG1 THR A 391      -0.021  24.242 -23.767  1.00 10.00      A   
ATOM   3687  HG1 THR A 391      -0.792  24.765 -24.027  1.00 10.00      A   
ATOM   3688  CG2 THR A 391      -0.546  22.062 -24.637  1.00 10.00      A   
ATOM   3689  C   THR A 391      -2.199  21.644 -22.138  1.00 10.00      A   
ATOM   3690  O   THR A 391      -3.030  20.945 -22.716  1.00 10.00      A   
ATOM   3691  N   ILE A 392      -1.605  21.279 -21.006  1.00 10.00      A   
ATOM   3692  HN  ILE A 392      -0.973  21.899 -20.581  1.00 10.00      A   
ATOM   3693  CA  ILE A 392      -1.868  19.990 -20.374  1.00 10.00      A   
ATOM   3694  CB  ILE A 392      -0.986  19.789 -19.122  1.00 10.00      A   
ATOM   3695  CG1 ILE A 392       0.494  19.822 -19.506  1.00 10.00      A   
ATOM   3696  CG2 ILE A 392      -1.330  18.480 -18.416  1.00 10.00      A   
ATOM   3697  CD1 ILE A 392       1.432  19.880 -18.321  1.00 10.00      A   
ATOM   3698  C   ILE A 392      -3.337  19.855 -19.978  1.00 10.00      A   
ATOM   3699  O   ILE A 392      -3.971  18.839 -20.256  1.00 10.00      A   
ATOM   3700  N   ALA A 393      -3.873  20.895 -19.349  1.00 10.00      A   
ATOM   3701  HN  ALA A 393      -3.318  21.686 -19.178  1.00 10.00      A   
ATOM   3702  CA  ALA A 393      -5.261  20.897 -18.902  1.00 10.00      A   
ATOM   3703  CB  ALA A 393      -5.543  22.139 -18.071  1.00 10.00      A   
ATOM   3704  C   ALA A 393      -6.236  20.812 -20.072  1.00 10.00      A   
ATOM   3705  O   ALA A 393      -7.230  20.088 -20.012  1.00 10.00      A   
ATOM   3706  N   ARG A 394      -5.946  21.549 -21.132  1.00 10.00      A   
ATOM   3707  HN  ARG A 394      -5.134  22.104 -21.122  1.00 10.00      A   
ATOM   3708  CA  ARG A 394      -6.805  21.559 -22.308  1.00 10.00      A   
ATOM   3709  CB  ARG A 394      -6.456  22.730 -23.226  1.00 10.00      A   
ATOM   3710  CG  ARG A 394      -6.538  24.086 -22.547  1.00 10.00      A   
ATOM   3711  CD  ARG A 394      -6.563  25.215 -23.563  1.00 10.00      A   
ATOM   3712  NE  ARG A 394      -7.780  25.190 -24.370  1.00 10.00      A   
ATOM   3713  HE  ARG A 394      -7.990  24.351 -24.840  1.00 10.00      A   
ATOM   3714  CZ  ARG A 394      -8.602  26.225 -24.519  1.00 10.00      A   
ATOM   3715  NH1 ARG A 394      -8.351  27.381 -23.913  1.00 10.00      A   
ATOM   3716 HH11 ARG A 394      -7.501  27.493 -23.314  1.00 10.00      A   
ATOM   3717 HH12 ARG A 394      -9.000  28.187 -24.039  1.00 10.00      A   
ATOM   3718  NH2 ARG A 394      -9.688  26.098 -25.268  1.00 10.00      A   
ATOM   3719 HH21 ARG A 394      -9.895  25.191 -25.744  1.00 10.00      A   
ATOM   3720 HH22 ARG A 394     -10.338  26.904 -25.392  1.00 10.00      A   
ATOM   3721  C   ARG A 394      -6.709  20.248 -23.075  1.00 10.00      A   
ATOM   3722  O   ARG A 394      -7.687  19.786 -23.659  1.00 10.00      A   
ATOM   3723  N   ASN A 395      -5.526  19.655 -23.074  1.00 10.00      A   
ATOM   3724  HN  ASN A 395      -4.778  20.077 -22.596  1.00 10.00      A   
ATOM   3725  CA  ASN A 395      -5.304  18.398 -23.775  1.00 10.00      A   
ATOM   3726  CB  ASN A 395      -3.826  18.205 -24.107  1.00 10.00      A   
ATOM   3727  CG  ASN A 395      -3.442  18.852 -25.423  1.00 10.00      A   
ATOM   3728  OD1 ASN A 395      -2.375  19.451 -25.550  1.00 10.00      A   
ATOM   3729  ND2 ASN A 395      -4.307  18.733 -26.416  1.00 10.00      A   
ATOM   3730 HD21 ASN A 395      -5.137  18.236 -26.252  1.00 10.00      A   
ATOM   3731 HD22 ASN A 395      -4.082  19.137 -27.280  1.00 10.00      A   
ATOM   3732  C   ASN A 395      -5.838  17.206 -22.995  1.00 10.00      A   
ATOM   3733  O   ASN A 395      -6.460  16.312 -23.565  1.00 10.00      A   
ATOM   3734  N   ARG A 396      -5.599  17.190 -21.694  1.00 10.00      A   
ATOM   3735  HN  ARG A 396      -5.106  17.936 -21.279  1.00 10.00      A   
ATOM   3736  CA  ARG A 396      -6.062  16.096 -20.858  1.00 10.00      A   
ATOM   3737  CB  ARG A 396      -4.875  15.342 -20.248  1.00 10.00      A   
ATOM   3738  CG  ARG A 396      -3.964  14.677 -21.268  1.00 10.00      A   
ATOM   3739  CD  ARG A 396      -4.385  13.243 -21.547  1.00 10.00      A   
ATOM   3740  NE  ARG A 396      -5.689  13.158 -22.206  1.00 10.00      A   
ATOM   3741  HE  ARG A 396      -6.473  12.972 -21.635  1.00 10.00      A   
ATOM   3742  CZ  ARG A 396      -5.866  13.317 -23.517  1.00 10.00      A   
ATOM   3743  NH1 ARG A 396      -4.831  13.578 -24.306  1.00 10.00      A   
ATOM   3744 HH11 ARG A 396      -4.975  13.703 -25.331  1.00 10.00      A   
ATOM   3745 HH12 ARG A 396      -3.867  13.662 -23.907  1.00 10.00      A   
ATOM   3746  NH2 ARG A 396      -7.079  13.195 -24.051  1.00 10.00      A   
ATOM   3747 HH21 ARG A 396      -7.902  12.974 -23.452  1.00 10.00      A   
ATOM   3748 HH22 ARG A 396      -7.209  13.320 -25.079  1.00 10.00      A   
ATOM   3749  C   ARG A 396      -6.989  16.602 -19.758  1.00 10.00      A   
ATOM   3750  O   ARG A 396      -6.585  16.715 -18.601  1.00 10.00      A   
ATOM   3751  N   PRO A 397      -8.257  16.909 -20.100  1.00 10.00      A   
ATOM   3752  CA  PRO A 397      -9.236  17.400 -19.128  1.00 10.00      A   
ATOM   3753  CB  PRO A 397     -10.313  18.025 -20.016  1.00 10.00      A   
ATOM   3754  CG  PRO A 397     -10.267  17.230 -21.275  1.00 10.00      A   
ATOM   3755  CD  PRO A 397      -8.833  16.801 -21.454  1.00 10.00      A   
ATOM   3756  C   PRO A 397      -9.817  16.248 -18.312  1.00 10.00      A   
ATOM   3757  O   PRO A 397     -10.710  16.436 -17.483  1.00 10.00      A   
ATOM   3758  N   ASN A 398      -9.291  15.056 -18.568  1.00 10.00      A   
ATOM   3759  HN  ASN A 398      -8.587  14.988 -19.246  1.00 10.00      A   
ATOM   3760  CA  ASN A 398      -9.719  13.846 -17.881  1.00 10.00      A   
ATOM   3761  CB  ASN A 398      -9.783  12.668 -18.866  1.00 10.00      A   
ATOM   3762  CG  ASN A 398      -8.424  12.288 -19.436  1.00 10.00      A   
ATOM   3763  OD1 ASN A 398      -7.966  12.862 -20.428  1.00 10.00      A   
ATOM   3764  ND2 ASN A 398      -7.773  11.318 -18.815  1.00 10.00      A   
ATOM   3765 HD21 ASN A 398      -8.196  10.904 -18.032  1.00 10.00      A   
ATOM   3766 HD22 ASN A 398      -6.889  11.062 -19.152  1.00 10.00      A   
ATOM   3767  C   ASN A 398      -8.762  13.515 -16.743  1.00 10.00      A   
ATOM   3768  O   ASN A 398      -8.799  12.419 -16.186  1.00 10.00      A   
ATOM   3769  N   MET A 399      -7.898  14.469 -16.418  1.00 10.00      A   
ATOM   3770  HN  MET A 399      -7.918  15.315 -16.906  1.00 10.00      A   
ATOM   3771  CA  MET A 399      -6.923  14.300 -15.352  1.00 10.00      A   
ATOM   3772  CB  MET A 399      -5.955  15.484 -15.330  1.00 10.00      A   
ATOM   3773  CG  MET A 399      -4.669  15.224 -14.561  1.00 10.00      A   
ATOM   3774  SD  MET A 399      -3.435  14.367 -15.555  1.00 10.00      A   
ATOM   3775  CE  MET A 399      -3.147  15.582 -16.839  1.00 10.00      A   
ATOM   3776  C   MET A 399      -7.620  14.192 -14.002  1.00 10.00      A   
ATOM   3777  O   MET A 399      -8.366  15.089 -13.603  1.00 10.00      A   
ATOM   3778  N   THR A 400      -7.368  13.097 -13.305  1.00 10.00      A   
ATOM   3779  HN  THR A 400      -6.764  12.417 -13.678  1.00 10.00      A   
ATOM   3780  CA  THR A 400      -7.966  12.878 -12.001  1.00 10.00      A   
ATOM   3781  CB  THR A 400      -8.469  11.428 -11.846  1.00 10.00      A   
ATOM   3782  OG1 THR A 400      -7.373  10.520 -12.037  1.00 10.00      A   
ATOM   3783  HG1 THR A 400      -7.670   9.760 -12.567  1.00 10.00      A   
ATOM   3784  CG2 THR A 400      -9.563  11.126 -12.859  1.00 10.00      A   
ATOM   3785  C   THR A 400      -6.965  13.177 -10.891  1.00 10.00      A   
ATOM   3786  O   THR A 400      -7.340  13.582  -9.789  1.00 10.00      A   
ATOM   3787  N   ARG A 401      -5.685  12.980 -11.186  1.00 10.00      A   
ATOM   3788  HN  ARG A 401      -5.440  12.668 -12.086  1.00 10.00      A   
ATOM   3789  CA  ARG A 401      -4.630  13.214 -10.213  1.00 10.00      A   
ATOM   3790  CB  ARG A 401      -4.177  11.886  -9.604  1.00 10.00      A   
ATOM   3791  CG  ARG A 401      -5.250  11.192  -8.783  1.00 10.00      A   
ATOM   3792  CD  ARG A 401      -5.068   9.688  -8.795  1.00 10.00      A   
ATOM   3793  NE  ARG A 401      -5.817   9.032  -9.869  1.00 10.00      A   
ATOM   3794  HE  ARG A 401      -6.074   9.577 -10.651  1.00 10.00      A   
ATOM   3795  CZ  ARG A 401      -6.166   7.746  -9.829  1.00 10.00      A   
ATOM   3796  NH1 ARG A 401      -5.848   7.007  -8.777  1.00 10.00      A   
ATOM   3797 HH11 ARG A 401      -6.116   5.999  -8.740  1.00 10.00      A   
ATOM   3798 HH12 ARG A 401      -5.332   7.434  -7.964  1.00 10.00      A   
ATOM   3799  NH2 ARG A 401      -6.848   7.202 -10.825  1.00 10.00      A   
ATOM   3800 HH21 ARG A 401      -7.124   7.776 -11.662  1.00 10.00      A   
ATOM   3801 HH22 ARG A 401      -7.113   6.196 -10.785  1.00 10.00      A   
ATOM   3802  C   ARG A 401      -3.450  13.931 -10.854  1.00 10.00      A   
ATOM   3803  O   ARG A 401      -2.728  13.359 -11.669  1.00 10.00      A   
ATOM   3804  N   PHE A 402      -3.265  15.189 -10.483  1.00 10.00      A   
ATOM   3805  HN  PHE A 402      -3.868  15.586  -9.817  1.00 10.00      A   
ATOM   3806  CA  PHE A 402      -2.181  15.998 -11.018  1.00 10.00      A   
ATOM   3807  CB  PHE A 402      -2.743  17.261 -11.678  1.00 10.00      A   
ATOM   3808  CG  PHE A 402      -1.779  17.966 -12.591  1.00 10.00      A   
ATOM   3809  CD1 PHE A 402      -1.495  17.454 -13.844  1.00 10.00      A   
ATOM   3810  CD2 PHE A 402      -1.159  19.141 -12.192  1.00 10.00      A   
ATOM   3811  CE1 PHE A 402      -0.608  18.100 -14.683  1.00 10.00      A   
ATOM   3812  CE2 PHE A 402      -0.273  19.792 -13.028  1.00 10.00      A   
ATOM   3813  CZ  PHE A 402       0.003  19.271 -14.276  1.00 10.00      A   
ATOM   3814  C   PHE A 402      -1.198  16.362  -9.908  1.00 10.00      A   
ATOM   3815  O   PHE A 402      -1.392  17.336  -9.176  1.00 10.00      A   
ATOM   3816  N   ARG A 403      -0.150  15.564  -9.779  1.00 10.00      A   
ATOM   3817  HN  ARG A 403      -0.041  14.806 -10.400  1.00 10.00      A   
ATOM   3818  CA  ARG A 403       0.861  15.785  -8.757  1.00 10.00      A   
ATOM   3819  CB  ARG A 403       1.233  14.466  -8.077  1.00 10.00      A   
ATOM   3820  CG  ARG A 403       0.071  13.783  -7.375  1.00 10.00      A   
ATOM   3821  CD  ARG A 403       0.467  12.412  -6.856  1.00 10.00      A   
ATOM   3822  NE  ARG A 403       1.054  12.472  -5.520  1.00 10.00      A   
ATOM   3823  HE  ARG A 403       1.574  13.287  -5.288  1.00 10.00      A   
ATOM   3824  CZ  ARG A 403       0.924  11.516  -4.605  1.00 10.00      A   
ATOM   3825  NH1 ARG A 403       0.229  10.411  -4.871  1.00 10.00      A   
ATOM   3826 HH11 ARG A 403      -0.225  10.283  -5.804  1.00 10.00      A   
ATOM   3827 HH12 ARG A 403       0.128   9.668  -4.144  1.00 10.00      A   
ATOM   3828  NH2 ARG A 403       1.501  11.657  -3.421  1.00 10.00      A   
ATOM   3829 HH21 ARG A 403       2.060  12.520  -3.213  1.00 10.00      A   
ATOM   3830 HH22 ARG A 403       1.399  10.917  -2.692  1.00 10.00      A   
ATOM   3831  C   ARG A 403       2.099  16.430  -9.366  1.00 10.00      A   
ATOM   3832  O   ARG A 403       2.943  15.757  -9.958  1.00 10.00      A   
ATOM   3833  N   LEU A 404       2.194  17.739  -9.241  1.00 10.00      A   
ATOM   3834  HN  LEU A 404       1.487  18.229  -8.772  1.00 10.00      A   
ATOM   3835  CA  LEU A 404       3.326  18.469  -9.782  1.00 10.00      A   
ATOM   3836  CB  LEU A 404       2.841  19.511 -10.792  1.00 10.00      A   
ATOM   3837  CG  LEU A 404       3.918  20.391 -11.426  1.00 10.00      A   
ATOM   3838  CD1 LEU A 404       4.761  19.584 -12.402  1.00 10.00      A   
ATOM   3839  CD2 LEU A 404       3.286  21.592 -12.114  1.00 10.00      A   
ATOM   3840  C   LEU A 404       4.102  19.157  -8.671  1.00 10.00      A   
ATOM   3841  O   LEU A 404       3.511  19.790  -7.795  1.00 10.00      A   
ATOM   3842  N   CYS A 405       5.422  19.031  -8.704  1.00 10.00      A   
ATOM   3843  HN  CYS A 405       5.839  18.495  -9.413  1.00 10.00      A   
ATOM   3844  CA  CYS A 405       6.265  19.656  -7.705  1.00 10.00      A   
ATOM   3845  CB  CYS A 405       6.509  18.699  -6.539  1.00 10.00      A   
ATOM   3846  SG  CYS A 405       7.285  19.457  -5.091  1.00 10.00      A   
ATOM   3847  HG  CYS A 405       8.296  20.205  -5.512  1.00 10.00      A   
ATOM   3848  C   CYS A 405       7.594  20.094  -8.306  1.00 10.00      A   
ATOM   3849  O   CYS A 405       8.262  19.325  -8.998  1.00 10.00      A   
ATOM   3850  N   ILE A 406       7.958  21.340  -8.054  1.00 10.00      A   
ATOM   3851  HN  ILE A 406       7.364  21.916  -7.525  1.00 10.00      A   
ATOM   3852  CA  ILE A 406       9.212  21.881  -8.543  1.00 10.00      A   
ATOM   3853  CB  ILE A 406       9.046  23.350  -8.994  1.00 10.00      A   
ATOM   3854  CG1 ILE A 406       7.891  23.469  -9.996  1.00 10.00      A   
ATOM   3855  CG2 ILE A 406      10.339  23.880  -9.605  1.00 10.00      A   
ATOM   3856  CD1 ILE A 406       7.520  24.898 -10.338  1.00 10.00      A   
ATOM   3857  C   ILE A 406      10.253  21.800  -7.433  1.00 10.00      A   
ATOM   3858  O   ILE A 406       9.929  22.010  -6.260  1.00 10.00      A   
ATOM   3859  N   ILE A 407      11.483  21.460  -7.799  1.00 10.00      A   
ATOM   3860  HN  ILE A 407      11.655  21.256  -8.747  1.00 10.00      A   
ATOM   3861  CA  ILE A 407      12.579  21.343  -6.838  1.00 10.00      A   
ATOM   3862  CB  ILE A 407      13.896  20.932  -7.538  1.00 10.00      A   
ATOM   3863  CG1 ILE A 407      13.707  19.613  -8.299  1.00 10.00      A   
ATOM   3864  CG2 ILE A 407      15.037  20.810  -6.535  1.00 10.00      A   
ATOM   3865  CD1 ILE A 407      13.295  18.442  -7.425  1.00 10.00      A   
ATOM   3866  C   ILE A 407      12.788  22.641  -6.054  1.00 10.00      A   
ATOM   3867  O   ILE A 407      13.004  22.620  -4.841  1.00 10.00      A   
ATOM   3868  N   GLU A 408      12.702  23.764  -6.743  1.00 10.00      A   
ATOM   3869  HN  GLU A 408      12.499  23.726  -7.697  1.00 10.00      A   
ATOM   3870  CA  GLU A 408      12.883  25.058  -6.108  1.00 10.00      A   
ATOM   3871  CB  GLU A 408      13.649  25.999  -7.043  1.00 10.00      A   
ATOM   3872  CG  GLU A 408      13.991  27.351  -6.440  1.00 10.00      A   
ATOM   3873  CD  GLU A 408      14.999  27.268  -5.308  1.00 10.00      A   
ATOM   3874  OE1 GLU A 408      15.387  26.146  -4.918  1.00 10.00      A   
ATOM   3875  OE2 GLU A 408      15.406  28.335  -4.801  1.00 10.00      A   
ATOM   3876  C   GLU A 408      11.534  25.652  -5.719  1.00 10.00      A   
ATOM   3877  O   GLU A 408      10.644  25.789  -6.558  1.00 10.00      A   
ATOM   3878  N   PRO A 409      11.356  25.985  -4.433  1.00 10.00      A   
ATOM   3879  CA  PRO A 409      10.108  26.563  -3.933  1.00 10.00      A   
ATOM   3880  CB  PRO A 409      10.262  26.471  -2.413  1.00 10.00      A   
ATOM   3881  CG  PRO A 409      11.732  26.516  -2.187  1.00 10.00      A   
ATOM   3882  CD  PRO A 409      12.358  25.820  -3.364  1.00 10.00      A   
ATOM   3883  C   PRO A 409       9.931  28.021  -4.363  1.00 10.00      A   
ATOM   3884  O   PRO A 409      10.903  28.773  -4.479  1.00 10.00      A   
ATOM   3885  N   LYS A 410       8.680  28.397  -4.612  1.00 10.00      A   
ATOM   3886  HN  LYS A 410       7.963  27.729  -4.524  1.00 10.00      A   
ATOM   3887  CA  LYS A 410       8.321  29.758  -5.022  1.00 10.00      A   
ATOM   3888  CB  LYS A 410       8.718  30.797  -3.965  1.00 10.00      A   
ATOM   3889  CG  LYS A 410       7.939  30.684  -2.668  1.00 10.00      A   
ATOM   3890  CD  LYS A 410       8.436  31.684  -1.639  1.00 10.00      A   
ATOM   3891  CE  LYS A 410       7.588  31.646  -0.379  1.00 10.00      A   
ATOM   3892  NZ  LYS A 410       8.029  32.659   0.615  1.00 10.00      A   
ATOM   3893  HZ1 LYS A 410       7.917  33.615   0.227  1.00 10.00      A   
ATOM   3894  HZ2 LYS A 410       9.031  32.511   0.857  1.00 10.00      A   
ATOM   3895  HZ3 LYS A 410       7.461  32.581   1.482  1.00 10.00      A   
ATOM   3896  C   LYS A 410       8.879  30.127  -6.394  1.00 10.00      A   
ATOM   3897  O   LYS A 410       9.041  31.306  -6.711  1.00 10.00      A   
ATOM   3898  N   ALA A 411       9.163  29.119  -7.210  1.00 10.00      A   
ATOM   3899  HN  ALA A 411       9.021  28.200  -6.906  1.00 10.00      A   
ATOM   3900  CA  ALA A 411       9.683  29.349  -8.549  1.00 10.00      A   
ATOM   3901  CB  ALA A 411      10.445  28.128  -9.043  1.00 10.00      A   
ATOM   3902  C   ALA A 411       8.544  29.685  -9.507  1.00 10.00      A   
ATOM   3903  O   ALA A 411       7.615  28.895  -9.683  1.00 10.00      A   
ATOM   3904  N   PRO A 412       8.578  30.876 -10.112  1.00 10.00      A   
ATOM   3905  CA  PRO A 412       7.550  31.305 -11.055  1.00 10.00      A   
ATOM   3906  CB  PRO A 412       7.678  32.826 -11.002  1.00 10.00      A   
ATOM   3907  CG  PRO A 412       9.128  33.063 -10.751  1.00 10.00      A   
ATOM   3908  CD  PRO A 412       9.618  31.903  -9.920  1.00 10.00      A   
ATOM   3909  C   PRO A 412       7.845  30.813 -12.467  1.00 10.00      A   
ATOM   3910  O   PRO A 412       8.734  29.982 -12.672  1.00 10.00      A   
ATOM   3911  N   ASP A 413       7.087  31.321 -13.431  1.00 10.00      A   
ATOM   3912  HN  ASP A 413       6.384  31.965 -13.196  1.00 10.00      A   
ATOM   3913  CA  ASP A 413       7.278  30.957 -14.831  1.00 10.00      A   
ATOM   3914  CB  ASP A 413       6.252  31.698 -15.695  1.00 10.00      A   
ATOM   3915  CG  ASP A 413       6.325  31.338 -17.163  1.00 10.00      A   
ATOM   3916  OD1 ASP A 413       7.209  31.865 -17.860  1.00 10.00      A   
ATOM   3917  OD2 ASP A 413       5.475  30.558 -17.632  1.00 10.00      A   
ATOM   3918  C   ASP A 413       8.703  31.331 -15.238  1.00 10.00      A   
ATOM   3919  O   ASP A 413       9.120  32.468 -15.043  1.00 10.00      A   
ATOM   3920  N   TYR A 414       9.451  30.382 -15.793  1.00 10.00      A   
ATOM   3921  HN  TYR A 414       9.059  29.495 -15.954  1.00 10.00      A   
ATOM   3922  CA  TYR A 414      10.849  30.636 -16.166  1.00 10.00      A   
ATOM   3923  CB  TYR A 414      11.671  29.343 -16.293  1.00 10.00      A   
ATOM   3924  CG  TYR A 414      11.382  28.493 -17.515  1.00 10.00      A   
ATOM   3925  CD1 TYR A 414      12.222  28.525 -18.623  1.00 10.00      A   
ATOM   3926  CD2 TYR A 414      10.289  27.640 -17.553  1.00 10.00      A   
ATOM   3927  CE1 TYR A 414      11.978  27.733 -19.731  1.00 10.00      A   
ATOM   3928  CE2 TYR A 414      10.034  26.849 -18.658  1.00 10.00      A   
ATOM   3929  CZ  TYR A 414      10.883  26.899 -19.745  1.00 10.00      A   
ATOM   3930  OH  TYR A 414      10.644  26.100 -20.844  1.00 10.00      A   
ATOM   3931  HH  TYR A 414      10.116  25.328 -20.577  1.00 10.00      A   
ATOM   3932  C   TYR A 414      11.032  31.544 -17.384  1.00 10.00      A   
ATOM   3933  O   TYR A 414      12.162  31.863 -17.757  1.00 10.00      A   
ATOM   3934  N   LEU A 415       9.939  31.968 -17.999  1.00 10.00      A   
ATOM   3935  HN  LEU A 415       9.053  31.687 -17.671  1.00 10.00      A   
ATOM   3936  CA  LEU A 415      10.024  32.839 -19.163  1.00 10.00      A   
ATOM   3937  CB  LEU A 415       9.364  32.187 -20.377  1.00 10.00      A   
ATOM   3938  CG  LEU A 415      10.041  30.923 -20.911  1.00 10.00      A   
ATOM   3939  CD1 LEU A 415       9.286  30.378 -22.113  1.00 10.00      A   
ATOM   3940  CD2 LEU A 415      11.490  31.208 -21.276  1.00 10.00      A   
ATOM   3941  C   LEU A 415       9.414  34.213 -18.892  1.00 10.00      A   
ATOM   3942  O   LEU A 415      10.033  35.241 -19.163  1.00 10.00      A   
ATOM   3943  N   THR A 416       8.203  34.226 -18.356  1.00 10.00      A   
ATOM   3944  HN  THR A 416       7.758  33.367 -18.159  1.00 10.00      A   
ATOM   3945  CA  THR A 416       7.514  35.474 -18.060  1.00 10.00      A   
ATOM   3946  CB  THR A 416       5.994  35.348 -18.275  1.00 10.00      A   
ATOM   3947  OG1 THR A 416       5.504  34.152 -17.655  1.00 10.00      A   
ATOM   3948  HG1 THR A 416       5.954  33.383 -18.032  1.00 10.00      A   
ATOM   3949  CG2 THR A 416       5.661  35.315 -19.753  1.00 10.00      A   
ATOM   3950  C   THR A 416       7.781  35.948 -16.634  1.00 10.00      A   
ATOM   3951  O   THR A 416       7.583  37.122 -16.313  1.00 10.00      A   
ATOM   3952  N   LEU A 417       8.234  35.026 -15.788  1.00 10.00      A   
ATOM   3953  HN  LEU A 417       8.384  34.113 -16.119  1.00 10.00      A   
ATOM   3954  CA  LEU A 417       8.527  35.316 -14.382  1.00 10.00      A   
ATOM   3955  CB  LEU A 417       9.620  36.378 -14.230  1.00 10.00      A   
ATOM   3956  CG  LEU A 417      11.021  35.968 -14.692  1.00 10.00      A   
ATOM   3957  CD1 LEU A 417      12.004  37.100 -14.454  1.00 10.00      A   
ATOM   3958  CD2 LEU A 417      11.479  34.704 -13.979  1.00 10.00      A   
ATOM   3959  C   LEU A 417       7.263  35.682 -13.605  1.00 10.00      A   
ATOM   3960  O   LEU A 417       7.320  36.292 -12.535  1.00 10.00      A   
ATOM   3961  N   GLU A 418       6.125  35.277 -14.148  1.00 10.00      A   
ATOM   3962  HN  GLU A 418       6.152  34.778 -14.991  1.00 10.00      A   
ATOM   3963  CA  GLU A 418       4.838  35.542 -13.530  1.00 10.00      A   
ATOM   3964  CB  GLU A 418       3.791  35.826 -14.615  1.00 10.00      A   
ATOM   3965  CG  GLU A 418       4.158  36.987 -15.528  1.00 10.00      A   
ATOM   3966  CD  GLU A 418       3.170  37.206 -16.657  1.00 10.00      A   
ATOM   3967  OE1 GLU A 418       3.187  38.301 -17.259  1.00 10.00      A   
ATOM   3968  OE2 GLU A 418       2.375  36.289 -16.955  1.00 10.00      A   
ATOM   3969  C   GLU A 418       4.422  34.346 -12.676  1.00 10.00      A   
ATOM   3970  O   GLU A 418       4.920  33.235 -12.886  1.00 10.00      A   
ATOM   3971  N   PRO A 419       3.532  34.555 -11.690  1.00 10.00      A   
ATOM   3972  CA  PRO A 419       3.053  33.478 -10.814  1.00 10.00      A   
ATOM   3973  CB  PRO A 419       2.056  34.178  -9.884  1.00 10.00      A   
ATOM   3974  CG  PRO A 419       1.706  35.450 -10.576  1.00 10.00      A   
ATOM   3975  CD  PRO A 419       2.928  35.851 -11.346  1.00 10.00      A   
ATOM   3976  C   PRO A 419       2.365  32.371 -11.612  1.00 10.00      A   
ATOM   3977  O   PRO A 419       1.795  32.620 -12.676  1.00 10.00      A   
ATOM   3978  N   LEU A 420       2.400  31.156 -11.087  1.00 10.00      A   
ATOM   3979  HN  LEU A 420       2.817  31.028 -10.204  1.00 10.00      A   
ATOM   3980  CA  LEU A 420       1.814  30.005 -11.769  1.00 10.00      A   
ATOM   3981  CB  LEU A 420       2.530  28.719 -11.366  1.00 10.00      A   
ATOM   3982  CG  LEU A 420       4.023  28.649 -11.694  1.00 10.00      A   
ATOM   3983  CD1 LEU A 420       4.621  27.353 -11.176  1.00 10.00      A   
ATOM   3984  CD2 LEU A 420       4.253  28.783 -13.191  1.00 10.00      A   
ATOM   3985  C   LEU A 420       0.314  29.881 -11.510  1.00 10.00      A   
ATOM   3986  O   LEU A 420      -0.304  28.879 -11.870  1.00 10.00      A   
ATOM   3987  N   ASP A 421      -0.259  30.908 -10.894  1.00 10.00      A   
ATOM   3988  HN  ASP A 421       0.301  31.663 -10.616  1.00 10.00      A   
ATOM   3989  CA  ASP A 421      -1.689  30.944 -10.584  1.00 10.00      A   
ATOM   3990  CB  ASP A 421      -2.057  32.270  -9.905  1.00 10.00      A   
ATOM   3991  CG  ASP A 421      -1.386  32.475  -8.557  1.00 10.00      A   
ATOM   3992  OD1 ASP A 421      -2.102  32.629  -7.545  1.00 10.00      A   
ATOM   3993  OD2 ASP A 421      -0.142  32.500  -8.502  1.00 10.00      A   
ATOM   3994  C   ASP A 421      -2.530  30.771 -11.848  1.00 10.00      A   
ATOM   3995  O   ASP A 421      -3.654  30.275 -11.798  1.00 10.00      A   
ATOM   3996  N   ILE A 422      -1.971  31.180 -12.983  1.00 10.00      A   
ATOM   3997  HN  ILE A 422      -1.069  31.561 -12.957  1.00 10.00      A   
ATOM   3998  CA  ILE A 422      -2.662  31.073 -14.264  1.00 10.00      A   
ATOM   3999  CB  ILE A 422      -1.933  31.866 -15.367  1.00 10.00      A   
ATOM   4000  CG1 ILE A 422      -1.644  33.294 -14.898  1.00 10.00      A   
ATOM   4001  CG2 ILE A 422      -2.762  31.882 -16.643  1.00 10.00      A   
ATOM   4002  CD1 ILE A 422      -0.671  34.049 -15.775  1.00 10.00      A   
ATOM   4003  C   ILE A 422      -2.767  29.614 -14.705  1.00 10.00      A   
ATOM   4004  O   ILE A 422      -3.865  29.085 -14.886  1.00 10.00      A   
ATOM   4005  N   GLY A 423      -1.616  28.969 -14.865  1.00 10.00      A   
ATOM   4006  HN  GLY A 423      -0.770  29.439 -14.687  1.00 10.00      A   
ATOM   4007  CA  GLY A 423      -1.587  27.585 -15.293  1.00 10.00      A   
ATOM   4008  C   GLY A 423      -2.294  26.666 -14.321  1.00 10.00      A   
ATOM   4009  O   GLY A 423      -3.068  25.797 -14.727  1.00 10.00      A   
ATOM   4010  N   PHE A 424      -2.043  26.872 -13.035  1.00 10.00      A   
ATOM   4011  HN  PHE A 424      -1.427  27.595 -12.775  1.00 10.00      A   
ATOM   4012  CA  PHE A 424      -2.657  26.060 -11.996  1.00 10.00      A   
ATOM   4013  CB  PHE A 424      -2.041  26.388 -10.634  1.00 10.00      A   
ATOM   4014  CG  PHE A 424      -0.753  25.661 -10.350  1.00 10.00      A   
ATOM   4015  CD1 PHE A 424       0.303  25.709 -11.245  1.00 10.00      A   
ATOM   4016  CD2 PHE A 424      -0.599  24.931  -9.186  1.00 10.00      A   
ATOM   4017  CE1 PHE A 424       1.483  25.041 -10.987  1.00 10.00      A   
ATOM   4018  CE2 PHE A 424       0.580  24.261  -8.920  1.00 10.00      A   
ATOM   4019  CZ  PHE A 424       1.622  24.316  -9.822  1.00 10.00      A   
ATOM   4020  C   PHE A 424      -4.169  26.278 -11.970  1.00 10.00      A   
ATOM   4021  O   PHE A 424      -4.942  25.349 -11.722  1.00 10.00      A   
ATOM   4022  N   GLY A 425      -4.585  27.512 -12.236  1.00 10.00      A   
ATOM   4023  HN  GLY A 425      -3.922  28.215 -12.402  1.00 10.00      A   
ATOM   4024  CA  GLY A 425      -5.996  27.840 -12.260  1.00 10.00      A   
ATOM   4025  C   GLY A 425      -6.700  27.220 -13.449  1.00 10.00      A   
ATOM   4026  O   GLY A 425      -7.903  26.961 -13.407  1.00 10.00      A   
ATOM   4027  N   ALA A 426      -5.945  26.991 -14.514  1.00 10.00      A   
ATOM   4028  HN  ALA A 426      -4.998  27.256 -14.491  1.00 10.00      A   
ATOM   4029  CA  ALA A 426      -6.482  26.381 -15.722  1.00 10.00      A   
ATOM   4030  CB  ALA A 426      -5.562  26.649 -16.905  1.00 10.00      A   
ATOM   4031  C   ALA A 426      -6.658  24.882 -15.518  1.00 10.00      A   
ATOM   4032  O   ALA A 426      -7.594  24.277 -16.046  1.00 10.00      A   
ATOM   4033  N   ILE A 427      -5.760  24.298 -14.730  1.00 10.00      A   
ATOM   4034  HN  ILE A 427      -5.045  24.847 -14.338  1.00 10.00      A   
ATOM   4035  CA  ILE A 427      -5.800  22.868 -14.440  1.00 10.00      A   
ATOM   4036  CB  ILE A 427      -4.625  22.436 -13.527  1.00 10.00      A   
ATOM   4037  CG1 ILE A 427      -3.275  22.680 -14.212  1.00 10.00      A   
ATOM   4038  CG2 ILE A 427      -4.758  20.976 -13.110  1.00 10.00      A   
ATOM   4039  CD1 ILE A 427      -3.033  21.822 -15.435  1.00 10.00      A   
ATOM   4040  C   ILE A 427      -7.120  22.483 -13.782  1.00 10.00      A   
ATOM   4041  O   ILE A 427      -7.822  21.598 -14.264  1.00 10.00      A   
ATOM   4042  N   VAL A 428      -7.465  23.178 -12.705  1.00 10.00      A   
ATOM   4043  HN  VAL A 428      -6.879  23.897 -12.395  1.00 10.00      A   
ATOM   4044  CA  VAL A 428      -8.699  22.901 -11.974  1.00 10.00      A   
ATOM   4045  CB  VAL A 428      -8.750  23.639 -10.614  1.00 10.00      A   
ATOM   4046  CG1 VAL A 428      -7.708  23.078  -9.660  1.00 10.00      A   
ATOM   4047  CG2 VAL A 428      -8.556  25.139 -10.789  1.00 10.00      A   
ATOM   4048  C   VAL A 428      -9.940  23.247 -12.796  1.00 10.00      A   
ATOM   4049  O   VAL A 428     -11.011  22.680 -12.585  1.00 10.00      A   
ATOM   4050  N   GLU A 429      -9.789  24.178 -13.731  1.00 10.00      A   
ATOM   4051  HN  GLU A 429      -8.910  24.592 -13.855  1.00 10.00      A   
ATOM   4052  CA  GLU A 429     -10.900  24.601 -14.577  1.00 10.00      A   
ATOM   4053  CB  GLU A 429     -10.585  25.937 -15.258  1.00 10.00      A   
ATOM   4054  CG  GLU A 429     -11.638  26.391 -16.259  1.00 10.00      A   
ATOM   4055  CD  GLU A 429     -11.321  27.729 -16.898  1.00 10.00      A   
ATOM   4056  OE1 GLU A 429     -10.126  28.039 -17.090  1.00 10.00      A   
ATOM   4057  OE2 GLU A 429     -12.269  28.475 -17.223  1.00 10.00      A   
ATOM   4058  C   GLU A 429     -11.243  23.541 -15.620  1.00 10.00      A   
ATOM   4059  O   GLU A 429     -12.404  23.146 -15.761  1.00 10.00      A   
ATOM   4060  N   HIS A 430     -10.232  23.074 -16.336  1.00 10.00      A   
ATOM   4061  HN  HIS A 430      -9.326  23.411 -16.165  1.00 10.00      A   
ATOM   4062  CA  HIS A 430     -10.435  22.074 -17.373  1.00 10.00      A   
ATOM   4063  CB  HIS A 430      -9.277  22.060 -18.371  1.00 10.00      A   
ATOM   4064  CG  HIS A 430      -9.363  23.146 -19.397  1.00 10.00      A   
ATOM   4065  ND1 HIS A 430     -10.134  23.004 -20.528  1.00 10.00      A   
ATOM   4066  CD2 HIS A 430      -8.761  24.360 -19.416  1.00 10.00      A   
ATOM   4067  CE1 HIS A 430      -9.988  24.128 -21.209  1.00 10.00      A   
ATOM   4068  NE2 HIS A 430      -9.166  24.974 -20.570  1.00 10.00      A   
ATOM   4069  HE2 HIS A 430      -8.902  25.873 -20.871  1.00 10.00      A   
ATOM   4070  C   HIS A 430     -10.674  20.685 -16.795  1.00 10.00      A   
ATOM   4071  O   HIS A 430     -11.576  19.975 -17.237  1.00 10.00      A   
ATOM   4072  N   CYS A 431      -9.879  20.304 -15.806  1.00 10.00      A   
ATOM   4073  HN  CYS A 431      -9.185  20.916 -15.481  1.00 10.00      A   
ATOM   4074  CA  CYS A 431     -10.019  18.999 -15.182  1.00 10.00      A   
ATOM   4075  CB  CYS A 431      -8.694  18.560 -14.557  1.00 10.00      A   
ATOM   4076  SG  CYS A 431      -7.248  18.841 -15.608  1.00 10.00      A   
ATOM   4077  HG  CYS A 431      -6.862  20.097 -15.433  1.00 10.00      A   
ATOM   4078  C   CYS A 431     -11.120  19.030 -14.129  1.00 10.00      A   
ATOM   4079  O   CYS A 431     -10.901  19.459 -12.998  1.00 10.00      A   
ATOM   4080  N   LYS A 432     -12.307  18.578 -14.514  1.00 10.00      A   
ATOM   4081  HN  LYS A 432     -12.418  18.247 -15.429  1.00 10.00      A   
ATOM   4082  CA  LYS A 432     -13.445  18.566 -13.607  1.00 10.00      A   
ATOM   4083  CB  LYS A 432     -14.760  18.666 -14.383  1.00 10.00      A   
ATOM   4084  CG  LYS A 432     -14.872  19.941 -15.202  1.00 10.00      A   
ATOM   4085  CD  LYS A 432     -16.253  20.122 -15.802  1.00 10.00      A   
ATOM   4086  CE  LYS A 432     -16.367  21.478 -16.481  1.00 10.00      A   
ATOM   4087  NZ  LYS A 432     -17.647  21.635 -17.220  1.00 10.00      A   
ATOM   4088  HZ1 LYS A 432     -18.448  21.576 -16.561  1.00 10.00      A   
ATOM   4089  HZ2 LYS A 432     -17.746  20.889 -17.941  1.00 10.00      A   
ATOM   4090  HZ3 LYS A 432     -17.672  22.562 -17.695  1.00 10.00      A   
ATOM   4091  C   LYS A 432     -13.436  17.332 -12.720  1.00 10.00      A   
ATOM   4092  O   LYS A 432     -13.999  17.341 -11.632  1.00 10.00      A   
ATOM   4093  N   ASP A 433     -12.774  16.282 -13.181  1.00 10.00      A   
ATOM   4094  HN  ASP A 433     -12.322  16.346 -14.045  1.00 10.00      A   
ATOM   4095  CA  ASP A 433     -12.694  15.034 -12.425  1.00 10.00      A   
ATOM   4096  CB  ASP A 433     -12.776  13.820 -13.355  1.00 10.00      A   
ATOM   4097  CG  ASP A 433     -14.191  13.311 -13.534  1.00 10.00      A   
ATOM   4098  OD1 ASP A 433     -14.819  13.637 -14.567  1.00 10.00      A   
ATOM   4099  OD2 ASP A 433     -14.684  12.574 -12.650  1.00 10.00      A   
ATOM   4100  C   ASP A 433     -11.420  14.974 -11.589  1.00 10.00      A   
ATOM   4101  O   ASP A 433     -10.980  13.898 -11.179  1.00 10.00      A   
ATOM   4102  N   LEU A 434     -10.828  16.135 -11.352  1.00 10.00      A   
ATOM   4103  HN  LEU A 434     -11.222  16.954 -11.719  1.00 10.00      A   
ATOM   4104  CA  LEU A 434      -9.614  16.228 -10.558  1.00 10.00      A   
ATOM   4105  CB  LEU A 434      -9.024  17.634 -10.682  1.00 10.00      A   
ATOM   4106  CG  LEU A 434      -7.597  17.829 -10.170  1.00 10.00      A   
ATOM   4107  CD1 LEU A 434      -6.594  17.122 -11.069  1.00 10.00      A   
ATOM   4108  CD2 LEU A 434      -7.268  19.309 -10.056  1.00 10.00      A   
ATOM   4109  C   LEU A 434      -9.927  15.920  -9.094  1.00 10.00      A   
ATOM   4110  O   LEU A 434     -10.684  16.644  -8.451  1.00 10.00      A   
ATOM   4111  N   ARG A 435      -9.354  14.840  -8.580  1.00 10.00      A   
ATOM   4112  HN  ARG A 435      -8.760  14.300  -9.150  1.00 10.00      A   
ATOM   4113  CA  ARG A 435      -9.581  14.435  -7.196  1.00 10.00      A   
ATOM   4114  CB  ARG A 435      -9.780  12.920  -7.087  1.00 10.00      A   
ATOM   4115  CG  ARG A 435     -10.425  12.268  -8.297  1.00 10.00      A   
ATOM   4116  CD  ARG A 435     -10.774  10.813  -8.016  1.00 10.00      A   
ATOM   4117  NE  ARG A 435      -9.670  10.077  -7.384  1.00 10.00      A   
ATOM   4118  HE  ARG A 435      -9.301  10.450  -6.553  1.00 10.00      A   
ATOM   4119  CZ  ARG A 435      -9.168   8.931  -7.851  1.00 10.00      A   
ATOM   4120  NH1 ARG A 435      -9.663   8.381  -8.953  1.00 10.00      A   
ATOM   4121 HH11 ARG A 435     -10.449   8.841  -9.464  1.00 10.00      A   
ATOM   4122 HH12 ARG A 435      -9.270   7.485  -9.313  1.00 10.00      A   
ATOM   4123  NH2 ARG A 435      -8.168   8.335  -7.207  1.00 10.00      A   
ATOM   4124 HH21 ARG A 435      -7.769   7.437  -7.565  1.00 10.00      A   
ATOM   4125 HH22 ARG A 435      -7.773   8.753  -6.333  1.00 10.00      A   
ATOM   4126  C   ARG A 435      -8.417  14.846  -6.306  1.00 10.00      A   
ATOM   4127  O   ARG A 435      -8.614  15.313  -5.186  1.00 10.00      A   
ATOM   4128  N   ARG A 436      -7.205  14.670  -6.808  1.00 10.00      A   
ATOM   4129  HN  ARG A 436      -7.109  14.313  -7.718  1.00 10.00      A   
ATOM   4130  CA  ARG A 436      -6.013  15.012  -6.050  1.00 10.00      A   
ATOM   4131  CB  ARG A 436      -5.226  13.752  -5.691  1.00 10.00      A   
ATOM   4132  CG  ARG A 436      -4.066  14.003  -4.746  1.00 10.00      A   
ATOM   4133  CD  ARG A 436      -3.416  12.706  -4.299  1.00 10.00      A   
ATOM   4134  NE  ARG A 436      -2.454  12.943  -3.223  1.00 10.00      A   
ATOM   4135  HE  ARG A 436      -2.270  13.880  -2.989  1.00 10.00      A   
ATOM   4136  CZ  ARG A 436      -1.809  11.985  -2.554  1.00 10.00      A   
ATOM   4137  NH1 ARG A 436      -1.998  10.701  -2.836  1.00 10.00      A   
ATOM   4138 HH11 ARG A 436      -1.472   9.969  -2.294  1.00 10.00      A   
ATOM   4139 HH12 ARG A 436      -2.653  10.415  -3.591  1.00 10.00      A   
ATOM   4140  NH2 ARG A 436      -0.956  12.315  -1.593  1.00 10.00      A   
ATOM   4141 HH21 ARG A 436      -0.781  13.313  -1.359  1.00 10.00      A   
ATOM   4142 HH22 ARG A 436      -0.453  11.559  -1.062  1.00 10.00      A   
ATOM   4143  C   ARG A 436      -5.135  15.977  -6.826  1.00 10.00      A   
ATOM   4144  O   ARG A 436      -4.845  15.754  -8.004  1.00 10.00      A   
ATOM   4145  N   LEU A 437      -4.715  17.043  -6.162  1.00 10.00      A   
ATOM   4146  HN  LEU A 437      -4.984  17.163  -5.225  1.00 10.00      A   
ATOM   4147  CA  LEU A 437      -3.873  18.048  -6.784  1.00 10.00      A   
ATOM   4148  CB  LEU A 437      -4.714  19.265  -7.177  1.00 10.00      A   
ATOM   4149  CG  LEU A 437      -3.988  20.389  -7.914  1.00 10.00      A   
ATOM   4150  CD1 LEU A 437      -3.633  19.962  -9.331  1.00 10.00      A   
ATOM   4151  CD2 LEU A 437      -4.835  21.650  -7.922  1.00 10.00      A   
ATOM   4152  C   LEU A 437      -2.747  18.475  -5.850  1.00 10.00      A   
ATOM   4153  O   LEU A 437      -2.931  18.559  -4.636  1.00 10.00      A   
ATOM   4154  N   SER A 438      -1.587  18.734  -6.424  1.00 10.00      A   
ATOM   4155  HN  SER A 438      -1.500  18.622  -7.393  1.00 10.00      A   
ATOM   4156  CA  SER A 438      -0.429  19.168  -5.657  1.00 10.00      A   
ATOM   4157  CB  SER A 438       0.689  18.132  -5.781  1.00 10.00      A   
ATOM   4158  OG  SER A 438       0.174  16.815  -5.671  1.00 10.00      A   
ATOM   4159  HG  SER A 438       0.886  16.208  -5.410  1.00 10.00      A   
ATOM   4160  C   SER A 438       0.050  20.530  -6.168  1.00 10.00      A   
ATOM   4161  O   SER A 438       0.220  20.719  -7.375  1.00 10.00      A   
ATOM   4162  N   LEU A 439       0.261  21.476  -5.258  1.00 10.00      A   
ATOM   4163  HN  LEU A 439       0.123  21.269  -4.306  1.00 10.00      A   
ATOM   4164  CA  LEU A 439       0.701  22.816  -5.638  1.00 10.00      A   
ATOM   4165  CB  LEU A 439       0.015  23.876  -4.773  1.00 10.00      A   
ATOM   4166  CG  LEU A 439      -1.518  23.870  -4.774  1.00 10.00      A   
ATOM   4167  CD1 LEU A 439      -2.054  25.072  -4.013  1.00 10.00      A   
ATOM   4168  CD2 LEU A 439      -2.065  23.848  -6.194  1.00 10.00      A   
ATOM   4169  C   LEU A 439       2.217  22.970  -5.551  1.00 10.00      A   
ATOM   4170  O   LEU A 439       2.871  22.338  -4.717  1.00 10.00      A   
ATOM   4171  N   SER A 440       2.761  23.821  -6.410  1.00 10.00      A   
ATOM   4172  HN  SER A 440       2.181  24.307  -7.037  1.00 10.00      A   
ATOM   4173  CA  SER A 440       4.194  24.074  -6.447  1.00 10.00      A   
ATOM   4174  CB  SER A 440       4.917  22.904  -7.111  1.00 10.00      A   
ATOM   4175  OG  SER A 440       4.153  22.377  -8.180  1.00 10.00      A   
ATOM   4176  HG  SER A 440       3.757  21.540  -7.907  1.00 10.00      A   
ATOM   4177  C   SER A 440       4.495  25.370  -7.192  1.00 10.00      A   
ATOM   4178  O   SER A 440       3.647  25.886  -7.921  1.00 10.00      A   
ATOM   4179  N   GLY A 441       5.697  25.892  -6.999  1.00 10.00      A   
ATOM   4180  HN  GLY A 441       6.327  25.442  -6.395  1.00 10.00      A   
ATOM   4181  CA  GLY A 441       6.088  27.115  -7.664  1.00 10.00      A   
ATOM   4182  C   GLY A 441       5.598  28.356  -6.948  1.00 10.00      A   
ATOM   4183  O   GLY A 441       5.224  28.308  -5.775  1.00 10.00      A   
ATOM   4184  N   LEU A 442       5.620  29.476  -7.650  1.00 10.00      A   
ATOM   4185  HN  LEU A 442       5.949  29.452  -8.573  1.00 10.00      A   
ATOM   4186  CA  LEU A 442       5.170  30.740  -7.086  1.00 10.00      A   
ATOM   4187  CB  LEU A 442       5.890  31.921  -7.747  1.00 10.00      A   
ATOM   4188  CG  LEU A 442       5.559  33.308  -7.181  1.00 10.00      A   
ATOM   4189  CD1 LEU A 442       6.054  33.445  -5.747  1.00 10.00      A   
ATOM   4190  CD2 LEU A 442       6.129  34.407  -8.061  1.00 10.00      A   
ATOM   4191  C   LEU A 442       3.667  30.887  -7.260  1.00 10.00      A   
ATOM   4192  O   LEU A 442       3.178  31.033  -8.384  1.00 10.00      A   
ATOM   4193  N   LEU A 443       2.948  30.844  -6.149  1.00 10.00      A   
ATOM   4194  HN  LEU A 443       3.403  30.733  -5.293  1.00 10.00      A   
ATOM   4195  CA  LEU A 443       1.501  30.963  -6.167  1.00 10.00      A   
ATOM   4196  CB  LEU A 443       0.850  29.612  -5.856  1.00 10.00      A   
ATOM   4197  CG  LEU A 443       1.164  28.462  -6.816  1.00 10.00      A   
ATOM   4198  CD1 LEU A 443       0.656  27.147  -6.249  1.00 10.00      A   
ATOM   4199  CD2 LEU A 443       0.545  28.723  -8.178  1.00 10.00      A   
ATOM   4200  C   LEU A 443       1.025  32.000  -5.156  1.00 10.00      A   
ATOM   4201  O   LEU A 443       1.583  32.119  -4.062  1.00 10.00      A   
ATOM   4202  N   THR A 444      -0.006  32.745  -5.528  1.00 10.00      A   
ATOM   4203  HN  THR A 444      -0.403  32.599  -6.420  1.00 10.00      A   
ATOM   4204  CA  THR A 444      -0.575  33.761  -4.658  1.00 10.00      A   
ATOM   4205  CB  THR A 444      -0.720  35.110  -5.391  1.00 10.00      A   
ATOM   4206  OG1 THR A 444      -1.616  34.982  -6.506  1.00 10.00      A   
ATOM   4207  HG1 THR A 444      -1.586  34.068  -6.852  1.00 10.00      A   
ATOM   4208  CG2 THR A 444       0.633  35.602  -5.884  1.00 10.00      A   
ATOM   4209  C   THR A 444      -1.941  33.294  -4.159  1.00 10.00      A   
ATOM   4210  O   THR A 444      -2.201  32.094  -4.107  1.00 10.00      A   
ATOM   4211  N   ASP A 445      -2.813  34.229  -3.799  1.00 10.00      A   
ATOM   4212  HN  ASP A 445      -2.556  35.176  -3.853  1.00 10.00      A   
ATOM   4213  CA  ASP A 445      -4.149  33.873  -3.326  1.00 10.00      A   
ATOM   4214  CB  ASP A 445      -4.714  34.948  -2.389  1.00 10.00      A   
ATOM   4215  CG  ASP A 445      -3.903  35.157  -1.125  1.00 10.00      A   
ATOM   4216  OD1 ASP A 445      -3.799  36.314  -0.671  1.00 10.00      A   
ATOM   4217  OD2 ASP A 445      -3.369  34.170  -0.578  1.00 10.00      A   
ATOM   4218  C   ASP A 445      -5.093  33.688  -4.510  1.00 10.00      A   
ATOM   4219  O   ASP A 445      -6.213  33.197  -4.361  1.00 10.00      A   
ATOM   4220  N   LYS A 446      -4.621  34.069  -5.694  1.00 10.00      A   
ATOM   4221  HN  LYS A 446      -3.705  34.416  -5.754  1.00 10.00      A   
ATOM   4222  CA  LYS A 446      -5.420  33.973  -6.906  1.00 10.00      A   
ATOM   4223  CB  LYS A 446      -4.773  34.752  -8.056  1.00 10.00      A   
ATOM   4224  CG  LYS A 446      -5.738  35.103  -9.177  1.00 10.00      A   
ATOM   4225  CD  LYS A 446      -6.886  35.956  -8.662  1.00 10.00      A   
ATOM   4226  CE  LYS A 446      -7.983  36.101  -9.704  1.00 10.00      A   
ATOM   4227  NZ  LYS A 446      -9.123  36.896  -9.189  1.00 10.00      A   
ATOM   4228  HZ1 LYS A 446      -9.502  36.463  -8.316  1.00 10.00      A   
ATOM   4229  HZ2 LYS A 446      -9.881  36.935  -9.897  1.00 10.00      A   
ATOM   4230  HZ3 LYS A 446      -8.813  37.866  -8.976  1.00 10.00      A   
ATOM   4231  C   LYS A 446      -5.669  32.523  -7.305  1.00 10.00      A   
ATOM   4232  O   LYS A 446      -6.789  32.158  -7.671  1.00 10.00      A   
ATOM   4233  N   VAL A 447      -4.628  31.701  -7.244  1.00 10.00      A   
ATOM   4234  HN  VAL A 447      -3.744  32.059  -6.984  1.00 10.00      A   
ATOM   4235  CA  VAL A 447      -4.751  30.289  -7.594  1.00 10.00      A   
ATOM   4236  CB  VAL A 447      -3.396  29.543  -7.525  1.00 10.00      A   
ATOM   4237  CG1 VAL A 447      -2.790  29.597  -6.128  1.00 10.00      A   
ATOM   4238  CG2 VAL A 447      -3.544  28.104  -7.995  1.00 10.00      A   
ATOM   4239  C   VAL A 447      -5.787  29.591  -6.712  1.00 10.00      A   
ATOM   4240  O   VAL A 447      -6.573  28.766  -7.180  1.00 10.00      A   
ATOM   4241  N   PHE A 448      -5.808  29.956  -5.439  1.00 10.00      A   
ATOM   4242  HN  PHE A 448      -5.180  30.640  -5.129  1.00 10.00      A   
ATOM   4243  CA  PHE A 448      -6.745  29.367  -4.495  1.00 10.00      A   
ATOM   4244  CB  PHE A 448      -6.420  29.812  -3.072  1.00 10.00      A   
ATOM   4245  CG  PHE A 448      -5.089  29.317  -2.581  1.00 10.00      A   
ATOM   4246  CD1 PHE A 448      -4.035  30.192  -2.394  1.00 10.00      A   
ATOM   4247  CD2 PHE A 448      -4.895  27.975  -2.312  1.00 10.00      A   
ATOM   4248  CE1 PHE A 448      -2.810  29.735  -1.945  1.00 10.00      A   
ATOM   4249  CE2 PHE A 448      -3.674  27.510  -1.862  1.00 10.00      A   
ATOM   4250  CZ  PHE A 448      -2.628  28.392  -1.679  1.00 10.00      A   
ATOM   4251  C   PHE A 448      -8.179  29.731  -4.860  1.00 10.00      A   
ATOM   4252  O   PHE A 448      -9.097  28.935  -4.675  1.00 10.00      A   
ATOM   4253  N   GLU A 449      -8.361  30.945  -5.374  1.00 10.00      A   
ATOM   4254  HN  GLU A 449      -7.591  31.547  -5.458  1.00 10.00      A   
ATOM   4255  CA  GLU A 449      -9.675  31.409  -5.795  1.00 10.00      A   
ATOM   4256  CB  GLU A 449      -9.600  32.866  -6.259  1.00 10.00      A   
ATOM   4257  CG  GLU A 449     -10.939  33.471  -6.646  1.00 10.00      A   
ATOM   4258  CD  GLU A 449     -10.792  34.767  -7.413  1.00 10.00      A   
ATOM   4259  OE1 GLU A 449     -10.041  35.652  -6.961  1.00 10.00      A   
ATOM   4260  OE2 GLU A 449     -11.430  34.913  -8.472  1.00 10.00      A   
ATOM   4261  C   GLU A 449     -10.180  30.524  -6.927  1.00 10.00      A   
ATOM   4262  O   GLU A 449     -11.337  30.106  -6.937  1.00 10.00      A   
ATOM   4263  N   TYR A 450      -9.292  30.235  -7.871  1.00 10.00      A   
ATOM   4264  HN  TYR A 450      -8.385  30.612  -7.804  1.00 10.00      A   
ATOM   4265  CA  TYR A 450      -9.625  29.381  -9.000  1.00 10.00      A   
ATOM   4266  CB  TYR A 450      -8.451  29.300  -9.977  1.00 10.00      A   
ATOM   4267  CG  TYR A 450      -8.356  30.457 -10.942  1.00 10.00      A   
ATOM   4268  CD1 TYR A 450      -7.326  31.382 -10.850  1.00 10.00      A   
ATOM   4269  CD2 TYR A 450      -9.294  30.618 -11.952  1.00 10.00      A   
ATOM   4270  CE1 TYR A 450      -7.231  32.435 -11.741  1.00 10.00      A   
ATOM   4271  CE2 TYR A 450      -9.210  31.667 -12.845  1.00 10.00      A   
ATOM   4272  CZ  TYR A 450      -8.177  32.572 -12.738  1.00 10.00      A   
ATOM   4273  OH  TYR A 450      -8.088  33.617 -13.635  1.00 10.00      A   
ATOM   4274  HH  TYR A 450      -8.947  34.060 -13.702  1.00 10.00      A   
ATOM   4275  C   TYR A 450      -9.973  27.982  -8.510  1.00 10.00      A   
ATOM   4276  O   TYR A 450     -10.938  27.371  -8.966  1.00 10.00      A   
ATOM   4277  N   ILE A 451      -9.183  27.489  -7.566  1.00 10.00      A   
ATOM   4278  HN  ILE A 451      -8.437  28.040  -7.235  1.00 10.00      A   
ATOM   4279  CA  ILE A 451      -9.391  26.162  -7.004  1.00 10.00      A   
ATOM   4280  CB  ILE A 451      -8.318  25.824  -5.940  1.00 10.00      A   
ATOM   4281  CG1 ILE A 451      -6.940  25.656  -6.587  1.00 10.00      A   
ATOM   4282  CG2 ILE A 451      -8.692  24.577  -5.153  1.00 10.00      A   
ATOM   4283  CD1 ILE A 451      -5.810  25.532  -5.587  1.00 10.00      A   
ATOM   4284  C   ILE A 451     -10.790  26.026  -6.395  1.00 10.00      A   
ATOM   4285  O   ILE A 451     -11.537  25.114  -6.741  1.00 10.00      A   
ATOM   4286  N   GLY A 452     -11.155  26.954  -5.519  1.00 10.00      A   
ATOM   4287  HN  GLY A 452     -10.534  27.686  -5.305  1.00 10.00      A   
ATOM   4288  CA  GLY A 452     -12.455  26.894  -4.872  1.00 10.00      A   
ATOM   4289  C   GLY A 452     -13.624  27.115  -5.816  1.00 10.00      A   
ATOM   4290  O   GLY A 452     -14.761  26.751  -5.503  1.00 10.00      A   
ATOM   4291  N   THR A 453     -13.357  27.693  -6.976  1.00 10.00      A   
ATOM   4292  HN  THR A 453     -12.432  27.941  -7.189  1.00 10.00      A   
ATOM   4293  CA  THR A 453     -14.407  27.972  -7.943  1.00 10.00      A   
ATOM   4294  CB  THR A 453     -14.140  29.312  -8.665  1.00 10.00      A   
ATOM   4295  OG1 THR A 453     -13.853  30.326  -7.690  1.00 10.00      A   
ATOM   4296  HG1 THR A 453     -12.920  30.257  -7.419  1.00 10.00      A   
ATOM   4297  CG2 THR A 453     -15.344  29.745  -9.487  1.00 10.00      A   
ATOM   4298  C   THR A 453     -14.572  26.848  -8.970  1.00 10.00      A   
ATOM   4299  O   THR A 453     -15.606  26.756  -9.636  1.00 10.00      A   
ATOM   4300  N   TYR A 454     -13.579  25.972  -9.091  1.00 10.00      A   
ATOM   4301  HN  TYR A 454     -12.788  26.052  -8.518  1.00 10.00      A   
ATOM   4302  CA  TYR A 454     -13.657  24.897 -10.075  1.00 10.00      A   
ATOM   4303  CB  TYR A 454     -12.689  25.152 -11.233  1.00 10.00      A   
ATOM   4304  CG  TYR A 454     -12.934  26.457 -11.960  1.00 10.00      A   
ATOM   4305  CD1 TYR A 454     -11.976  27.464 -11.961  1.00 10.00      A   
ATOM   4306  CD2 TYR A 454     -14.121  26.683 -12.638  1.00 10.00      A   
ATOM   4307  CE1 TYR A 454     -12.198  28.659 -12.617  1.00 10.00      A   
ATOM   4308  CE2 TYR A 454     -14.350  27.872 -13.297  1.00 10.00      A   
ATOM   4309  CZ  TYR A 454     -13.387  28.856 -13.283  1.00 10.00      A   
ATOM   4310  OH  TYR A 454     -13.616  30.045 -13.934  1.00 10.00      A   
ATOM   4311  HH  TYR A 454     -14.550  30.276 -13.854  1.00 10.00      A   
ATOM   4312  C   TYR A 454     -13.449  23.500  -9.491  1.00 10.00      A   
ATOM   4313  O   TYR A 454     -14.109  22.551  -9.911  1.00 10.00      A   
ATOM   4314  N   ALA A 455     -12.550  23.367  -8.523  1.00 10.00      A   
ATOM   4315  HN  ALA A 455     -12.073  24.162  -8.193  1.00 10.00      A   
ATOM   4316  CA  ALA A 455     -12.271  22.066  -7.918  1.00 10.00      A   
ATOM   4317  CB  ALA A 455     -10.900  22.052  -7.262  1.00 10.00      A   
ATOM   4318  C   ALA A 455     -13.357  21.665  -6.924  1.00 10.00      A   
ATOM   4319  O   ALA A 455     -13.187  21.798  -5.709  1.00 10.00      A   
ATOM   4320  N   LYS A 456     -14.471  21.177  -7.455  1.00 10.00      A   
ATOM   4321  HN  LYS A 456     -14.536  21.104  -8.435  1.00 10.00      A   
ATOM   4322  CA  LYS A 456     -15.601  20.750  -6.637  1.00 10.00      A   
ATOM   4323  CB  LYS A 456     -16.924  21.109  -7.321  1.00 10.00      A   
ATOM   4324  CG  LYS A 456     -17.167  22.604  -7.491  1.00 10.00      A   
ATOM   4325  CD  LYS A 456     -17.287  23.300  -6.145  1.00 10.00      A   
ATOM   4326  CE  LYS A 456     -17.684  24.759  -6.305  1.00 10.00      A   
ATOM   4327  NZ  LYS A 456     -17.821  25.437  -4.990  1.00 10.00      A   
ATOM   4328  HZ1 LYS A 456     -16.908  25.429  -4.486  1.00 10.00      A   
ATOM   4329  HZ2 LYS A 456     -18.527  24.946  -4.408  1.00 10.00      A   
ATOM   4330  HZ3 LYS A 456     -18.124  26.425  -5.118  1.00 10.00      A   
ATOM   4331  C   LYS A 456     -15.542  19.249  -6.369  1.00 10.00      A   
ATOM   4332  O   LYS A 456     -16.162  18.747  -5.431  1.00 10.00      A   
ATOM   4333  N   LYS A 457     -14.792  18.537  -7.200  1.00 10.00      A   
ATOM   4334  HN  LYS A 457     -14.327  18.992  -7.935  1.00 10.00      A   
ATOM   4335  CA  LYS A 457     -14.644  17.095  -7.056  1.00 10.00      A   
ATOM   4336  CB  LYS A 457     -14.830  16.393  -8.403  1.00 10.00      A   
ATOM   4337  CG  LYS A 457     -16.179  16.644  -9.054  1.00 10.00      A   
ATOM   4338  CD  LYS A 457     -16.425  15.691 -10.212  1.00 10.00      A   
ATOM   4339  CE  LYS A 457     -17.693  16.056 -10.966  1.00 10.00      A   
ATOM   4340  NZ  LYS A 457     -18.891  16.020 -10.088  1.00 10.00      A   
ATOM   4341  HZ1 LYS A 457     -18.811  16.735  -9.339  1.00 10.00      A   
ATOM   4342  HZ2 LYS A 457     -18.987  15.082  -9.648  1.00 10.00      A   
ATOM   4343  HZ3 LYS A 457     -19.747  16.214 -10.644  1.00 10.00      A   
ATOM   4344  C   LYS A 457     -13.285  16.748  -6.460  1.00 10.00      A   
ATOM   4345  O   LYS A 457     -12.953  15.575  -6.275  1.00 10.00      A   
ATOM   4346  N   MET A 458     -12.497  17.774  -6.169  1.00 10.00      A   
ATOM   4347  HN  MET A 458     -12.812  18.682  -6.350  1.00 10.00      A   
ATOM   4348  CA  MET A 458     -11.176  17.575  -5.585  1.00 10.00      A   
ATOM   4349  CB  MET A 458     -10.307  18.813  -5.774  1.00 10.00      A   
ATOM   4350  CG  MET A 458      -8.829  18.579  -5.511  1.00 10.00      A   
ATOM   4351  SD  MET A 458      -7.857  20.090  -5.644  1.00 10.00      A   
ATOM   4352  CE  MET A 458      -8.568  21.057  -4.316  1.00 10.00      A   
ATOM   4353  C   MET A 458     -11.322  17.246  -4.108  1.00 10.00      A   
ATOM   4354  O   MET A 458     -11.912  18.019  -3.352  1.00 10.00      A   
ATOM   4355  N   GLU A 459     -10.800  16.099  -3.709  1.00 10.00      A   
ATOM   4356  HN  GLU A 459     -10.330  15.534  -4.361  1.00 10.00      A   
ATOM   4357  CA  GLU A 459     -10.906  15.654  -2.330  1.00 10.00      A   
ATOM   4358  CB  GLU A 459     -11.467  14.227  -2.273  1.00 10.00      A   
ATOM   4359  CG  GLU A 459     -12.605  13.985  -3.258  1.00 10.00      A   
ATOM   4360  CD  GLU A 459     -13.717  13.117  -2.702  1.00 10.00      A   
ATOM   4361  OE1 GLU A 459     -13.460  11.937  -2.394  1.00 10.00      A   
ATOM   4362  OE2 GLU A 459     -14.860  13.602  -2.595  1.00 10.00      A   
ATOM   4363  C   GLU A 459      -9.576  15.757  -1.579  1.00 10.00      A   
ATOM   4364  O   GLU A 459      -9.543  15.689  -0.351  1.00 10.00      A   
ATOM   4365  N   MET A 460      -8.478  15.934  -2.306  1.00 10.00      A   
ATOM   4366  HN  MET A 460      -8.547  15.996  -3.284  1.00 10.00      A   
ATOM   4367  CA  MET A 460      -7.169  16.048  -1.672  1.00 10.00      A   
ATOM   4368  CB  MET A 460      -6.430  14.707  -1.650  1.00 10.00      A   
ATOM   4369  CG  MET A 460      -5.185  14.714  -0.773  1.00 10.00      A   
ATOM   4370  SD  MET A 460      -4.494  13.071  -0.503  1.00 10.00      A   
ATOM   4371  CE  MET A 460      -3.192  13.447   0.672  1.00 10.00      A   
ATOM   4372  C   MET A 460      -6.314  17.120  -2.330  1.00 10.00      A   
ATOM   4373  O   MET A 460      -6.167  17.146  -3.552  1.00 10.00      A   
ATOM   4374  N   LEU A 461      -5.753  17.997  -1.509  1.00 10.00      A   
ATOM   4375  HN  LEU A 461      -5.903  17.914  -0.541  1.00 10.00      A   
ATOM   4376  CA  LEU A 461      -4.911  19.076  -1.998  1.00 10.00      A   
ATOM   4377  CB  LEU A 461      -5.717  20.376  -2.098  1.00 10.00      A   
ATOM   4378  CG  LEU A 461      -4.949  21.623  -2.546  1.00 10.00      A   
ATOM   4379  CD1 LEU A 461      -4.521  21.504  -4.000  1.00 10.00      A   
ATOM   4380  CD2 LEU A 461      -5.777  22.880  -2.323  1.00 10.00      A   
ATOM   4381  C   LEU A 461      -3.709  19.278  -1.083  1.00 10.00      A   
ATOM   4382  O   LEU A 461      -3.864  19.485   0.124  1.00 10.00      A   
ATOM   4383  N   SER A 462      -2.520  19.198  -1.659  1.00 10.00      A   
ATOM   4384  HN  SER A 462      -2.466  18.998  -2.621  1.00 10.00      A   
ATOM   4385  CA  SER A 462      -1.289  19.390  -0.906  1.00 10.00      A   
ATOM   4386  CB  SER A 462      -0.314  18.245  -1.185  1.00 10.00      A   
ATOM   4387  OG  SER A 462      -0.955  16.988  -1.025  1.00 10.00      A   
ATOM   4388  HG  SER A 462      -0.796  16.657  -0.123  1.00 10.00      A   
ATOM   4389  C   SER A 462      -0.668  20.745  -1.255  1.00 10.00      A   
ATOM   4390  O   SER A 462      -0.205  20.964  -2.379  1.00 10.00      A   
ATOM   4391  N   VAL A 463      -0.671  21.654  -0.286  1.00 10.00      A   
ATOM   4392  HN  VAL A 463      -1.033  21.407   0.597  1.00 10.00      A   
ATOM   4393  CA  VAL A 463      -0.141  23.001  -0.482  1.00 10.00      A   
ATOM   4394  CB  VAL A 463      -1.138  24.073   0.014  1.00 10.00      A   
ATOM   4395  CG1 VAL A 463      -0.675  25.466  -0.383  1.00 10.00      A   
ATOM   4396  CG2 VAL A 463      -2.542  23.802  -0.507  1.00 10.00      A   
ATOM   4397  C   VAL A 463       1.186  23.194   0.246  1.00 10.00      A   
ATOM   4398  O   VAL A 463       1.319  22.847   1.420  1.00 10.00      A   
ATOM   4399  N   ALA A 464       2.161  23.753  -0.457  1.00 10.00      A   
ATOM   4400  HN  ALA A 464       1.992  24.011  -1.387  1.00 10.00      A   
ATOM   4401  CA  ALA A 464       3.475  24.004   0.114  1.00 10.00      A   
ATOM   4402  CB  ALA A 464       4.395  22.820  -0.151  1.00 10.00      A   
ATOM   4403  C   ALA A 464       4.068  25.271  -0.486  1.00 10.00      A   
ATOM   4404  O   ALA A 464       4.179  25.382  -1.706  1.00 10.00      A   
ATOM   4405  N   PHE A 465       4.420  26.230   0.374  1.00 10.00      A   
ATOM   4406  HN  PHE A 465       4.271  26.086   1.333  1.00 10.00      A   
ATOM   4407  CA  PHE A 465       5.008  27.499  -0.065  1.00 10.00      A   
ATOM   4408  CB  PHE A 465       6.414  27.289  -0.646  1.00 10.00      A   
ATOM   4409  CG  PHE A 465       7.434  26.822   0.351  1.00 10.00      A   
ATOM   4410  CD1 PHE A 465       7.728  25.475   0.482  1.00 10.00      A   
ATOM   4411  CD2 PHE A 465       8.106  27.731   1.150  1.00 10.00      A   
ATOM   4412  CE1 PHE A 465       8.675  25.041   1.392  1.00 10.00      A   
ATOM   4413  CE2 PHE A 465       9.053  27.306   2.063  1.00 10.00      A   
ATOM   4414  CZ  PHE A 465       9.337  25.960   2.184  1.00 10.00      A   
ATOM   4415  C   PHE A 465       4.120  28.212  -1.085  1.00 10.00      A   
ATOM   4416  O   PHE A 465       4.502  28.381  -2.245  1.00 10.00      A   
ATOM   4417  N   ALA A 466       2.938  28.622  -0.653  1.00 10.00      A   
ATOM   4418  HN  ALA A 466       2.684  28.468   0.282  1.00 10.00      A   
ATOM   4419  CA  ALA A 466       2.003  29.306  -1.532  1.00 10.00      A   
ATOM   4420  CB  ALA A 466       1.214  28.295  -2.357  1.00 10.00      A   
ATOM   4421  C   ALA A 466       1.054  30.185  -0.730  1.00 10.00      A   
ATOM   4422  O   ALA A 466       0.925  30.031   0.489  1.00 10.00      A   
ATOM   4423  N   GLY A 467       0.404  31.115  -1.417  1.00 10.00      A   
ATOM   4424  HN  GLY A 467       0.579  31.213  -2.377  1.00 10.00      A   
ATOM   4425  CA  GLY A 467      -0.539  32.001  -0.765  1.00 10.00      A   
ATOM   4426  C   GLY A 467       0.101  33.281  -0.275  1.00 10.00      A   
ATOM   4427  O   GLY A 467       1.320  33.347  -0.081  1.00 10.00      A   
ATOM   4428  N   ASP A 468      -0.717  34.299  -0.067  1.00 10.00      A   
ATOM   4429  HN  ASP A 468      -1.687  34.185  -0.235  1.00 10.00      A   
ATOM   4430  CA  ASP A 468      -0.231  35.583   0.412  1.00 10.00      A   
ATOM   4431  CB  ASP A 468      -0.462  36.672  -0.634  1.00 10.00      A   
ATOM   4432  CG  ASP A 468       0.045  38.028  -0.184  1.00 10.00      A   
ATOM   4433  OD1 ASP A 468       1.187  38.106   0.317  1.00 10.00      A   
ATOM   4434  OD2 ASP A 468      -0.693  39.025  -0.336  1.00 10.00      A   
ATOM   4435  C   ASP A 468      -0.911  35.963   1.719  1.00 10.00      A   
ATOM   4436  O   ASP A 468      -0.251  36.355   2.685  1.00 10.00      A   
ATOM   4437  N   SER A 469      -2.228  35.838   1.748  1.00 10.00      A   
ATOM   4438  HN  SER A 469      -2.700  35.509   0.946  1.00 10.00      A   
ATOM   4439  CA  SER A 469      -2.999  36.163   2.935  1.00 10.00      A   
ATOM   4440  CB  SER A 469      -3.841  37.419   2.695  1.00 10.00      A   
ATOM   4441  OG  SER A 469      -4.760  37.231   1.630  1.00 10.00      A   
ATOM   4442  HG  SER A 469      -4.276  36.994   0.814  1.00 10.00      A   
ATOM   4443  C   SER A 469      -3.880  34.983   3.333  1.00 10.00      A   
ATOM   4444  O   SER A 469      -3.716  33.879   2.814  1.00 10.00      A   
ATOM   4445  N   ASP A 470      -4.809  35.213   4.256  1.00 10.00      A   
ATOM   4446  HN  ASP A 470      -4.882  36.111   4.650  1.00 10.00      A   
ATOM   4447  CA  ASP A 470      -5.715  34.157   4.709  1.00 10.00      A   
ATOM   4448  CB  ASP A 470      -6.338  34.500   6.066  1.00 10.00      A   
ATOM   4449  CG  ASP A 470      -5.707  33.729   7.209  1.00 10.00      A   
ATOM   4450  OD1 ASP A 470      -6.437  33.019   7.931  1.00 10.00      A   
ATOM   4451  OD2 ASP A 470      -4.474  33.828   7.387  1.00 10.00      A   
ATOM   4452  C   ASP A 470      -6.806  33.902   3.678  1.00 10.00      A   
ATOM   4453  O   ASP A 470      -7.529  32.908   3.753  1.00 10.00      A   
ATOM   4454  N   LEU A 471      -6.911  34.801   2.704  1.00 10.00      A   
ATOM   4455  HN  LEU A 471      -6.301  35.568   2.695  1.00 10.00      A   
ATOM   4456  CA  LEU A 471      -7.907  34.678   1.651  1.00 10.00      A   
ATOM   4457  CB  LEU A 471      -7.826  35.857   0.681  1.00 10.00      A   
ATOM   4458  CG  LEU A 471      -8.572  37.126   1.102  1.00 10.00      A   
ATOM   4459  CD1 LEU A 471      -8.363  38.233   0.083  1.00 10.00      A   
ATOM   4460  CD2 LEU A 471     -10.056  36.843   1.300  1.00 10.00      A   
ATOM   4461  C   LEU A 471      -7.750  33.364   0.902  1.00 10.00      A   
ATOM   4462  O   LEU A 471      -8.740  32.709   0.584  1.00 10.00      A   
ATOM   4463  N   GLY A 472      -6.504  32.970   0.648  1.00 10.00      A   
ATOM   4464  HN  GLY A 472      -5.752  33.527   0.943  1.00 10.00      A   
ATOM   4465  CA  GLY A 472      -6.245  31.730  -0.056  1.00 10.00      A   
ATOM   4466  C   GLY A 472      -6.854  30.534   0.650  1.00 10.00      A   
ATOM   4467  O   GLY A 472      -7.439  29.658   0.014  1.00 10.00      A   
ATOM   4468  N   MET A 473      -6.736  30.514   1.971  1.00 10.00      A   
ATOM   4469  HN  MET A 473      -6.276  31.252   2.415  1.00 10.00      A   
ATOM   4470  CA  MET A 473      -7.279  29.428   2.776  1.00 10.00      A   
ATOM   4471  CB  MET A 473      -6.750  29.510   4.214  1.00 10.00      A   
ATOM   4472  CG  MET A 473      -7.380  28.516   5.180  1.00 10.00      A   
ATOM   4473  SD  MET A 473      -6.361  28.200   6.635  1.00 10.00      A   
ATOM   4474  CE  MET A 473      -6.157  29.854   7.289  1.00 10.00      A   
ATOM   4475  C   MET A 473      -8.805  29.459   2.757  1.00 10.00      A   
ATOM   4476  O   MET A 473      -9.460  28.422   2.638  1.00 10.00      A   
ATOM   4477  N   HIS A 474      -9.364  30.659   2.852  1.00 10.00      A   
ATOM   4478  HN  HIS A 474      -8.788  31.449   2.934  1.00 10.00      A   
ATOM   4479  CA  HIS A 474     -10.812  30.832   2.840  1.00 10.00      A   
ATOM   4480  CB  HIS A 474     -11.175  32.290   3.145  1.00 10.00      A   
ATOM   4481  CG  HIS A 474     -12.647  32.557   3.237  1.00 10.00      A   
ATOM   4482  ND1 HIS A 474     -13.325  32.453   4.430  1.00 10.00      A   
ATOM   4483  CD2 HIS A 474     -13.515  32.915   2.262  1.00 10.00      A   
ATOM   4484  CE1 HIS A 474     -14.583  32.749   4.156  1.00 10.00      A   
ATOM   4485  NE2 HIS A 474     -14.742  33.035   2.858  1.00 10.00      A   
ATOM   4486  HE2 HIS A 474     -15.580  33.293   2.415  1.00 10.00      A   
ATOM   4487  C   HIS A 474     -11.397  30.409   1.494  1.00 10.00      A   
ATOM   4488  O   HIS A 474     -12.409  29.710   1.438  1.00 10.00      A   
ATOM   4489  N   HIS A 475     -10.740  30.820   0.416  1.00 10.00      A   
ATOM   4490  HN  HIS A 475      -9.925  31.358   0.531  1.00 10.00      A   
ATOM   4491  CA  HIS A 475     -11.191  30.496  -0.934  1.00 10.00      A   
ATOM   4492  CB  HIS A 475     -10.284  31.139  -1.990  1.00 10.00      A   
ATOM   4493  CG  HIS A 475     -10.620  32.564  -2.310  1.00 10.00      A   
ATOM   4494  ND1 HIS A 475     -11.762  32.952  -2.971  1.00 10.00      A   
ATOM   4495  HD1 HIS A 475     -12.468  32.356  -3.300  1.00 10.00      A   
ATOM   4496  CD2 HIS A 475      -9.931  33.705  -2.057  1.00 10.00      A   
ATOM   4497  CE1 HIS A 475     -11.738  34.285  -3.095  1.00 10.00      A   
ATOM   4498  NE2 HIS A 475     -10.642  34.792  -2.556  1.00 10.00      A   
ATOM   4499  C   HIS A 475     -11.274  28.988  -1.156  1.00 10.00      A   
ATOM   4500  O   HIS A 475     -12.130  28.509  -1.903  1.00 10.00      A   
ATOM   4501  N   VAL A 476     -10.387  28.243  -0.505  1.00 10.00      A   
ATOM   4502  HN  VAL A 476      -9.724  28.683   0.074  1.00 10.00      A   
ATOM   4503  CA  VAL A 476     -10.371  26.790  -0.635  1.00 10.00      A   
ATOM   4504  CB  VAL A 476      -8.971  26.195  -0.351  1.00 10.00      A   
ATOM   4505  CG1 VAL A 476      -9.009  24.673  -0.386  1.00 10.00      A   
ATOM   4506  CG2 VAL A 476      -7.963  26.714  -1.362  1.00 10.00      A   
ATOM   4507  C   VAL A 476     -11.400  26.149   0.290  1.00 10.00      A   
ATOM   4508  O   VAL A 476     -12.232  25.356  -0.149  1.00 10.00      A   
ATOM   4509  N   LEU A 477     -11.364  26.531   1.560  1.00 10.00      A   
ATOM   4510  HN  LEU A 477     -10.696  27.200   1.843  1.00 10.00      A   
ATOM   4511  CA  LEU A 477     -12.282  25.981   2.552  1.00 10.00      A   
ATOM   4512  CB  LEU A 477     -11.921  26.467   3.955  1.00 10.00      A   
ATOM   4513  CG  LEU A 477     -10.638  25.891   4.565  1.00 10.00      A   
ATOM   4514  CD1 LEU A 477     -10.321  26.580   5.884  1.00 10.00      A   
ATOM   4515  CD2 LEU A 477     -10.768  24.388   4.766  1.00 10.00      A   
ATOM   4516  C   LEU A 477     -13.744  26.289   2.229  1.00 10.00      A   
ATOM   4517  O   LEU A 477     -14.625  25.469   2.480  1.00 10.00      A   
ATOM   4518  N   SER A 478     -14.002  27.466   1.679  1.00 10.00      A   
ATOM   4519  HN  SER A 478     -13.265  28.103   1.526  1.00 10.00      A   
ATOM   4520  CA  SER A 478     -15.362  27.850   1.315  1.00 10.00      A   
ATOM   4521  CB  SER A 478     -15.589  29.335   1.609  1.00 10.00      A   
ATOM   4522  OG  SER A 478     -15.168  29.661   2.923  1.00 10.00      A   
ATOM   4523  HG  SER A 478     -15.211  28.870   3.481  1.00 10.00      A   
ATOM   4524  C   SER A 478     -15.626  27.559  -0.161  1.00 10.00      A   
ATOM   4525  O   SER A 478     -16.726  27.792  -0.675  1.00 10.00      A   
ATOM   4526  N   GLY A 479     -14.618  27.028  -0.835  1.00 10.00      A   
ATOM   4527  HN  GLY A 479     -13.781  26.828  -0.367  1.00 10.00      A   
ATOM   4528  CA  GLY A 479     -14.746  26.733  -2.247  1.00 10.00      A   
ATOM   4529  C   GLY A 479     -14.912  25.257  -2.547  1.00 10.00      A   
ATOM   4530  O   GLY A 479     -15.833  24.864  -3.268  1.00 10.00      A   
ATOM   4531  N   CYS A 480     -14.024  24.443  -2.008  1.00 10.00      A   
ATOM   4532  HN  CYS A 480     -13.316  24.814  -1.436  1.00 10.00      A   
ATOM   4533  CA  CYS A 480     -14.070  23.007  -2.226  1.00 10.00      A   
ATOM   4534  CB  CYS A 480     -12.718  22.371  -1.898  1.00 10.00      A   
ATOM   4535  SG  CYS A 480     -11.381  22.848  -3.020  1.00 10.00      A   
ATOM   4536  HG  CYS A 480     -11.835  22.744  -4.262  1.00 10.00      A   
ATOM   4537  C   CYS A 480     -15.192  22.369  -1.413  1.00 10.00      A   
ATOM   4538  O   CYS A 480     -15.295  22.565  -0.200  1.00 10.00      A   
ATOM   4539  N   ASP A 481     -16.038  21.619  -2.094  1.00 10.00      A   
ATOM   4540  HN  ASP A 481     -15.904  21.502  -3.056  1.00 10.00      A   
ATOM   4541  CA  ASP A 481     -17.163  20.967  -1.450  1.00 10.00      A   
ATOM   4542  CB  ASP A 481     -18.325  20.842  -2.433  1.00 10.00      A   
ATOM   4543  CG  ASP A 481     -19.643  20.585  -1.738  1.00 10.00      A   
ATOM   4544  OD1 ASP A 481     -19.954  19.407  -1.454  1.00 10.00      A   
ATOM   4545  OD2 ASP A 481     -20.374  21.560  -1.469  1.00 10.00      A   
ATOM   4546  C   ASP A 481     -16.778  19.587  -0.941  1.00 10.00      A   
ATOM   4547  O   ASP A 481     -17.182  19.184   0.149  1.00 10.00      A   
ATOM   4548  N   SER A 482     -15.977  18.885  -1.729  1.00 10.00      A   
ATOM   4549  HN  SER A 482     -15.657  19.288  -2.561  1.00 10.00      A   
ATOM   4550  CA  SER A 482     -15.544  17.537  -1.393  1.00 10.00      A   
ATOM   4551  CB  SER A 482     -15.461  16.698  -2.675  1.00 10.00      A   
ATOM   4552  OG  SER A 482     -16.612  16.911  -3.486  1.00 10.00      A   
ATOM   4553  HG  SER A 482     -16.370  17.460  -4.252  1.00 10.00      A   
ATOM   4554  C   SER A 482     -14.207  17.528  -0.648  1.00 10.00      A   
ATOM   4555  O   SER A 482     -13.358  16.676  -0.892  1.00 10.00      A   
ATOM   4556  N   LEU A 483     -14.032  18.478   0.266  1.00 10.00      A   
ATOM   4557  HN  LEU A 483     -14.745  19.130   0.416  1.00 10.00      A   
ATOM   4558  CA  LEU A 483     -12.810  18.569   1.057  1.00 10.00      A   
ATOM   4559  CB  LEU A 483     -12.840  19.821   1.939  1.00 10.00      A   
ATOM   4560  CG  LEU A 483     -12.375  21.121   1.285  1.00 10.00      A   
ATOM   4561  CD1 LEU A 483     -12.763  22.318   2.139  1.00 10.00      A   
ATOM   4562  CD2 LEU A 483     -10.872  21.094   1.066  1.00 10.00      A   
ATOM   4563  C   LEU A 483     -12.653  17.331   1.936  1.00 10.00      A   
ATOM   4564  O   LEU A 483     -13.449  17.105   2.845  1.00 10.00      A   
ATOM   4565  N   ARG A 484     -11.644  16.522   1.646  1.00 10.00      A   
ATOM   4566  HN  ARG A 484     -11.055  16.742   0.888  1.00 10.00      A   
ATOM   4567  CA  ARG A 484     -11.392  15.312   2.420  1.00 10.00      A   
ATOM   4568  CB  ARG A 484     -11.405  14.078   1.513  1.00 10.00      A   
ATOM   4569  CG  ARG A 484     -12.624  13.185   1.682  1.00 10.00      A   
ATOM   4570  CD  ARG A 484     -12.620  12.035   0.681  1.00 10.00      A   
ATOM   4571  NE  ARG A 484     -11.429  11.190   0.793  1.00 10.00      A   
ATOM   4572  HE  ARG A 484     -11.033  11.089   1.688  1.00 10.00      A   
ATOM   4573  CZ  ARG A 484     -10.867  10.548  -0.237  1.00 10.00      A   
ATOM   4574  NH1 ARG A 484     -11.388  10.640  -1.458  1.00 10.00      A   
ATOM   4575 HH11 ARG A 484     -10.951  10.132  -2.254  1.00 10.00      A   
ATOM   4576 HH12 ARG A 484     -12.248  11.226  -1.628  1.00 10.00      A   
ATOM   4577  NH2 ARG A 484      -9.784   9.804  -0.039  1.00 10.00      A   
ATOM   4578 HH21 ARG A 484      -9.338   9.293  -0.835  1.00 10.00      A   
ATOM   4579 HH22 ARG A 484      -9.367   9.711   0.911  1.00 10.00      A   
ATOM   4580  C   ARG A 484     -10.052  15.408   3.133  1.00 10.00      A   
ATOM   4581  O   ARG A 484      -9.972  15.302   4.356  1.00 10.00      A   
ATOM   4582  N   LYS A 485      -9.003  15.616   2.360  1.00 10.00      A   
ATOM   4583  HN  LYS A 485      -9.135  15.700   1.388  1.00 10.00      A   
ATOM   4584  CA  LYS A 485      -7.662  15.729   2.907  1.00 10.00      A   
ATOM   4585  CB  LYS A 485      -6.805  14.520   2.501  1.00 10.00      A   
ATOM   4586  CG  LYS A 485      -7.272  13.189   3.073  1.00 10.00      A   
ATOM   4587  CD  LYS A 485      -6.288  12.070   2.766  1.00 10.00      A   
ATOM   4588  CE  LYS A 485      -6.717  11.268   1.549  1.00 10.00      A   
ATOM   4589  NZ  LYS A 485      -6.025   9.951   1.471  1.00 10.00      A   
ATOM   4590  HZ1 LYS A 485      -5.793   9.601   2.426  1.00 10.00      A   
ATOM   4591  HZ2 LYS A 485      -5.145  10.034   0.931  1.00 10.00      A   
ATOM   4592  HZ3 LYS A 485      -6.644   9.251   1.006  1.00 10.00      A   
ATOM   4593  C   LYS A 485      -6.999  17.022   2.451  1.00 10.00      A   
ATOM   4594  O   LYS A 485      -6.873  17.285   1.250  1.00 10.00      A   
ATOM   4595  N   LEU A 486      -6.588  17.832   3.412  1.00 10.00      A   
ATOM   4596  HN  LEU A 486      -6.716  17.568   4.347  1.00 10.00      A   
ATOM   4597  CA  LEU A 486      -5.935  19.097   3.117  1.00 10.00      A   
ATOM   4598  CB  LEU A 486      -6.870  20.270   3.415  1.00 10.00      A   
ATOM   4599  CG  LEU A 486      -6.340  21.670   3.092  1.00 10.00      A   
ATOM   4600  CD1 LEU A 486      -5.953  21.782   1.624  1.00 10.00      A   
ATOM   4601  CD2 LEU A 486      -7.386  22.714   3.448  1.00 10.00      A   
ATOM   4602  C   LEU A 486      -4.637  19.224   3.905  1.00 10.00      A   
ATOM   4603  O   LEU A 486      -4.638  19.216   5.138  1.00 10.00      A   
ATOM   4604  N   GLU A 487      -3.533  19.337   3.182  1.00 10.00      A   
ATOM   4605  HN  GLU A 487      -3.601  19.350   2.201  1.00 10.00      A   
ATOM   4606  CA  GLU A 487      -2.221  19.449   3.799  1.00 10.00      A   
ATOM   4607  CB  GLU A 487      -1.320  18.316   3.302  1.00 10.00      A   
ATOM   4608  CG  GLU A 487      -2.037  16.991   3.096  1.00 10.00      A   
ATOM   4609  CD  GLU A 487      -1.109  15.893   2.623  1.00 10.00      A   
ATOM   4610  OE1 GLU A 487      -0.680  15.933   1.450  1.00 10.00      A   
ATOM   4611  OE2 GLU A 487      -0.814  14.985   3.422  1.00 10.00      A   
ATOM   4612  C   GLU A 487      -1.591  20.796   3.459  1.00 10.00      A   
ATOM   4613  O   GLU A 487      -1.360  21.103   2.290  1.00 10.00      A   
ATOM   4614  N   ILE A 488      -1.349  21.609   4.475  1.00 10.00      A   
ATOM   4615  HN  ILE A 488      -1.592  21.327   5.386  1.00 10.00      A   
ATOM   4616  CA  ILE A 488      -0.744  22.920   4.280  1.00 10.00      A   
ATOM   4617  CB  ILE A 488      -1.701  24.052   4.701  1.00 10.00      A   
ATOM   4618  CG1 ILE A 488      -3.010  23.956   3.912  1.00 10.00      A   
ATOM   4619  CG2 ILE A 488      -1.042  25.409   4.487  1.00 10.00      A   
ATOM   4620  CD1 ILE A 488      -4.073  24.922   4.378  1.00 10.00      A   
ATOM   4621  C   ILE A 488       0.550  23.041   5.076  1.00 10.00      A   
ATOM   4622  O   ILE A 488       0.578  22.777   6.280  1.00 10.00      A   
ATOM   4623  N   ARG A 489       1.618  23.426   4.400  1.00 10.00      A   
ATOM   4624  HN  ARG A 489       1.541  23.600   3.436  1.00 10.00      A   
ATOM   4625  CA  ARG A 489       2.907  23.586   5.047  1.00 10.00      A   
ATOM   4626  CB  ARG A 489       3.772  22.342   4.836  1.00 10.00      A   
ATOM   4627  CG  ARG A 489       4.131  22.080   3.382  1.00 10.00      A   
ATOM   4628  CD  ARG A 489       5.372  21.212   3.259  1.00 10.00      A   
ATOM   4629  NE  ARG A 489       6.551  21.848   3.844  1.00 10.00      A   
ATOM   4630  HE  ARG A 489       6.430  22.742   4.257  1.00 10.00      A   
ATOM   4631  CZ  ARG A 489       7.763  21.306   3.852  1.00 10.00      A   
ATOM   4632  NH1 ARG A 489       7.975  20.112   3.297  1.00 10.00      A   
ATOM   4633 HH11 ARG A 489       7.190  19.592   2.845  1.00 10.00      A   
ATOM   4634 HH12 ARG A 489       8.929  19.688   3.309  1.00 10.00      A   
ATOM   4635  NH2 ARG A 489       8.764  21.965   4.417  1.00 10.00      A   
ATOM   4636 HH21 ARG A 489       9.723  21.551   4.439  1.00 10.00      A   
ATOM   4637 HH22 ARG A 489       8.593  22.906   4.852  1.00 10.00      A   
ATOM   4638  C   ARG A 489       3.640  24.815   4.525  1.00 10.00      A   
ATOM   4639  O   ARG A 489       3.583  25.128   3.330  1.00 10.00      A   
ATOM   4640  N   ASP A 490       4.313  25.511   5.441  1.00 10.00      A   
ATOM   4641  HN  ASP A 490       4.272  25.215   6.378  1.00 10.00      A   
ATOM   4642  CA  ASP A 490       5.096  26.701   5.113  1.00 10.00      A   
ATOM   4643  CB  ASP A 490       6.390  26.329   4.373  1.00 10.00      A   
ATOM   4644  CG  ASP A 490       7.284  25.396   5.169  1.00 10.00      A   
ATOM   4645  OD1 ASP A 490       8.199  25.886   5.864  1.00 10.00      A   
ATOM   4646  OD2 ASP A 490       7.071  24.166   5.110  1.00 10.00      A   
ATOM   4647  C   ASP A 490       4.281  27.703   4.305  1.00 10.00      A   
ATOM   4648  O   ASP A 490       4.598  27.998   3.149  1.00 10.00      A   
ATOM   4649  N   CYS A 491       3.220  28.210   4.913  1.00 10.00      A   
ATOM   4650  HN  CYS A 491       3.019  27.937   5.834  1.00 10.00      A   
ATOM   4651  CA  CYS A 491       2.349  29.169   4.253  1.00 10.00      A   
ATOM   4652  CB  CYS A 491       1.097  28.461   3.726  1.00 10.00      A   
ATOM   4653  SG  CYS A 491       1.431  27.188   2.482  1.00 10.00      A   
ATOM   4654  HG  CYS A 491       2.508  26.510   2.869  1.00 10.00      A   
ATOM   4655  C   CYS A 491       1.968  30.300   5.206  1.00 10.00      A   
ATOM   4656  O   CYS A 491       1.964  30.117   6.423  1.00 10.00      A   
ATOM   4657  N   PRO A 492       1.638  31.489   4.668  1.00 10.00      A   
ATOM   4658  CA  PRO A 492       1.266  32.648   5.489  1.00 10.00      A   
ATOM   4659  CB  PRO A 492       1.357  33.810   4.505  1.00 10.00      A   
ATOM   4660  CG  PRO A 492       1.031  33.193   3.191  1.00 10.00      A   
ATOM   4661  CD  PRO A 492       1.616  31.807   3.227  1.00 10.00      A   
ATOM   4662  C   PRO A 492      -0.150  32.550   6.051  1.00 10.00      A   
ATOM   4663  O   PRO A 492      -0.678  33.523   6.591  1.00 10.00      A   
ATOM   4664  N   PHE A 493      -0.759  31.382   5.908  1.00 10.00      A   
ATOM   4665  HN  PHE A 493      -0.291  30.654   5.455  1.00 10.00      A   
ATOM   4666  CA  PHE A 493      -2.101  31.150   6.415  1.00 10.00      A   
ATOM   4667  CB  PHE A 493      -2.654  29.819   5.900  1.00 10.00      A   
ATOM   4668  CG  PHE A 493      -2.765  29.724   4.401  1.00 10.00      A   
ATOM   4669  CD1 PHE A 493      -2.652  28.497   3.767  1.00 10.00      A   
ATOM   4670  CD2 PHE A 493      -2.983  30.854   3.629  1.00 10.00      A   
ATOM   4671  CE1 PHE A 493      -2.754  28.399   2.392  1.00 10.00      A   
ATOM   4672  CE2 PHE A 493      -3.087  30.761   2.254  1.00 10.00      A   
ATOM   4673  CZ  PHE A 493      -2.972  29.532   1.638  1.00 10.00      A   
ATOM   4674  C   PHE A 493      -2.074  31.141   7.936  1.00 10.00      A   
ATOM   4675  O   PHE A 493      -1.248  30.458   8.548  1.00 10.00      A   
ATOM   4676  N   GLY A 494      -2.955  31.913   8.541  1.00 10.00      A   
ATOM   4677  HN  GLY A 494      -3.584  32.449   8.004  1.00 10.00      A   
ATOM   4678  CA  GLY A 494      -3.005  31.980   9.979  1.00 10.00      A   
ATOM   4679  C   GLY A 494      -4.169  31.213  10.563  1.00 10.00      A   
ATOM   4680  O   GLY A 494      -4.261  29.994  10.420  1.00 10.00      A   
ATOM   4681  N   ASP A 495      -5.072  31.936  11.205  1.00 10.00      A   
ATOM   4682  HN  ASP A 495      -4.956  32.913  11.252  1.00 10.00      A   
ATOM   4683  CA  ASP A 495      -6.232  31.331  11.837  1.00 10.00      A   
ATOM   4684  CB  ASP A 495      -5.993  31.171  13.344  1.00 10.00      A   
ATOM   4685  CG  ASP A 495      -5.403  32.408  13.993  1.00 10.00      A   
ATOM   4686  OD1 ASP A 495      -4.242  32.348  14.459  1.00 10.00      A   
ATOM   4687  OD2 ASP A 495      -6.090  33.450  14.041  1.00 10.00      A   
ATOM   4688  C   ASP A 495      -7.484  32.165  11.595  1.00 10.00      A   
ATOM   4689  O   ASP A 495      -8.551  31.883  12.144  1.00 10.00      A   
ATOM   4690  N   LYS A 496      -7.365  33.183  10.754  1.00 10.00      A   
ATOM   4691  HN  LYS A 496      -6.509  33.336  10.296  1.00 10.00      A   
ATOM   4692  CA  LYS A 496      -8.496  34.055  10.460  1.00 10.00      A   
ATOM   4693  CB  LYS A 496      -8.022  35.332   9.765  1.00 10.00      A   
ATOM   4694  CG  LYS A 496      -7.084  36.176  10.613  1.00 10.00      A   
ATOM   4695  CD  LYS A 496      -6.427  37.273   9.793  1.00 10.00      A   
ATOM   4696  CE  LYS A 496      -5.504  38.130  10.646  1.00 10.00      A   
ATOM   4697  NZ  LYS A 496      -4.392  37.341  11.238  1.00 10.00      A   
ATOM   4698  HZ1 LYS A 496      -3.896  36.812  10.497  1.00 10.00      A   
ATOM   4699  HZ2 LYS A 496      -4.759  36.665  11.942  1.00 10.00      A   
ATOM   4700  HZ3 LYS A 496      -3.714  37.975  11.705  1.00 10.00      A   
ATOM   4701  C   LYS A 496      -9.525  33.318   9.609  1.00 10.00      A   
ATOM   4702  O   LYS A 496     -10.705  33.233   9.968  1.00 10.00      A   
ATOM   4703  N   ALA A 497      -9.069  32.758   8.497  1.00 10.00      A   
ATOM   4704  HN  ALA A 497      -8.110  32.854   8.264  1.00 10.00      A   
ATOM   4705  CA  ALA A 497      -9.948  32.013   7.607  1.00 10.00      A   
ATOM   4706  CB  ALA A 497      -9.340  31.930   6.219  1.00 10.00      A   
ATOM   4707  C   ALA A 497     -10.189  30.617   8.165  1.00 10.00      A   
ATOM   4708  O   ALA A 497     -11.184  29.966   7.850  1.00 10.00      A   
ATOM   4709  N   LEU A 498      -9.266  30.177   9.009  1.00 10.00      A   
ATOM   4710  HN  LEU A 498      -8.503  30.754   9.210  1.00 10.00      A   
ATOM   4711  CA  LEU A 498      -9.347  28.865   9.638  1.00 10.00      A   
ATOM   4712  CB  LEU A 498      -8.064  28.584  10.424  1.00 10.00      A   
ATOM   4713  CG  LEU A 498      -7.963  27.216  11.101  1.00 10.00      A   
ATOM   4714  CD1 LEU A 498      -7.943  26.106  10.063  1.00 10.00      A   
ATOM   4715  CD2 LEU A 498      -6.725  27.146  11.984  1.00 10.00      A   
ATOM   4716  C   LEU A 498     -10.549  28.798  10.570  1.00 10.00      A   
ATOM   4717  O   LEU A 498     -11.361  27.878  10.488  1.00 10.00      A   
ATOM   4718  N   LEU A 499     -10.669  29.791  11.443  1.00 10.00      A   
ATOM   4719  HN  LEU A 499      -9.995  30.507  11.457  1.00 10.00      A   
ATOM   4720  CA  LEU A 499     -11.775  29.841  12.388  1.00 10.00      A   
ATOM   4721  CB  LEU A 499     -11.482  30.834  13.511  1.00 10.00      A   
ATOM   4722  CG  LEU A 499     -10.546  30.335  14.615  1.00 10.00      A   
ATOM   4723  CD1 LEU A 499     -10.004  31.502  15.421  1.00 10.00      A   
ATOM   4724  CD2 LEU A 499     -11.266  29.351  15.524  1.00 10.00      A   
ATOM   4725  C   LEU A 499     -13.083  30.191  11.687  1.00 10.00      A   
ATOM   4726  O   LEU A 499     -14.165  29.904  12.192  1.00 10.00      A   
ATOM   4727  N   ALA A 500     -12.978  30.801  10.515  1.00 10.00      A   
ATOM   4728  HN  ALA A 500     -12.088  31.001  10.159  1.00 10.00      A   
ATOM   4729  CA  ALA A 500     -14.155  31.183   9.744  1.00 10.00      A   
ATOM   4730  CB  ALA A 500     -13.813  32.285   8.754  1.00 10.00      A   
ATOM   4731  C   ALA A 500     -14.750  29.982   9.017  1.00 10.00      A   
ATOM   4732  O   ALA A 500     -15.886  30.031   8.549  1.00 10.00      A   
ATOM   4733  N   ASN A 501     -13.978  28.906   8.934  1.00 10.00      A   
ATOM   4734  HN  ASN A 501     -13.088  28.923   9.345  1.00 10.00      A   
ATOM   4735  CA  ASN A 501     -14.423  27.694   8.259  1.00 10.00      A   
ATOM   4736  CB  ASN A 501     -13.636  27.478   6.965  1.00 10.00      A   
ATOM   4737  CG  ASN A 501     -14.058  28.408   5.843  1.00 10.00      A   
ATOM   4738  OD1 ASN A 501     -14.981  28.101   5.086  1.00 10.00      A   
ATOM   4739  ND2 ASN A 501     -13.384  29.545   5.718  1.00 10.00      A   
ATOM   4740 HD21 ASN A 501     -12.649  29.725   6.347  1.00 10.00      A   
ATOM   4741 HD22 ASN A 501     -13.646  30.165   4.999  1.00 10.00      A   
ATOM   4742  C   ASN A 501     -14.254  26.493   9.174  1.00 10.00      A   
ATOM   4743  O   ASN A 501     -13.732  25.455   8.767  1.00 10.00      A   
ATOM   4744  N   ALA A 502     -14.707  26.638  10.410  1.00 10.00      A   
ATOM   4745  HN  ALA A 502     -15.143  27.482  10.661  1.00 10.00      A   
ATOM   4746  CA  ALA A 502     -14.594  25.576  11.398  1.00 10.00      A   
ATOM   4747  CB  ALA A 502     -14.745  26.143  12.800  1.00 10.00      A   
ATOM   4748  C   ALA A 502     -15.616  24.475  11.152  1.00 10.00      A   
ATOM   4749  O   ALA A 502     -15.333  23.294  11.348  1.00 10.00      A   
ATOM   4750  N   SER A 503     -16.802  24.865  10.708  1.00 10.00      A   
ATOM   4751  HN  SER A 503     -16.970  25.823  10.565  1.00 10.00      A   
ATOM   4752  CA  SER A 503     -17.871  23.912  10.440  1.00 10.00      A   
ATOM   4753  CB  SER A 503     -19.165  24.660  10.127  1.00 10.00      A   
ATOM   4754  OG  SER A 503     -19.301  25.792  10.973  1.00 10.00      A   
ATOM   4755  HG  SER A 503     -19.463  25.494  11.876  1.00 10.00      A   
ATOM   4756  C   SER A 503     -17.516  22.961   9.296  1.00 10.00      A   
ATOM   4757  O   SER A 503     -17.897  21.787   9.309  1.00 10.00      A   
ATOM   4758  N   LYS A 504     -16.765  23.461   8.320  1.00 10.00      A   
ATOM   4759  HN  LYS A 504     -16.475  24.396   8.373  1.00 10.00      A   
ATOM   4760  CA  LYS A 504     -16.369  22.661   7.167  1.00 10.00      A   
ATOM   4761  CB  LYS A 504     -15.708  23.541   6.098  1.00 10.00      A   
ATOM   4762  CG  LYS A 504     -15.468  22.849   4.761  1.00 10.00      A   
ATOM   4763  CD  LYS A 504     -16.754  22.258   4.206  1.00 10.00      A   
ATOM   4764  CE  LYS A 504     -16.495  21.384   2.987  1.00 10.00      A   
ATOM   4765  NZ  LYS A 504     -17.576  20.376   2.789  1.00 10.00      A   
ATOM   4766  HZ1 LYS A 504     -17.392  19.808   1.933  1.00 10.00      A   
ATOM   4767  HZ2 LYS A 504     -18.494  20.851   2.683  1.00 10.00      A   
ATOM   4768  HZ3 LYS A 504     -17.626  19.734   3.610  1.00 10.00      A   
ATOM   4769  C   LYS A 504     -15.438  21.515   7.563  1.00 10.00      A   
ATOM   4770  O   LYS A 504     -15.339  20.510   6.856  1.00 10.00      A   
ATOM   4771  N   LEU A 505     -14.777  21.660   8.706  1.00 10.00      A   
ATOM   4772  HN  LEU A 505     -14.917  22.474   9.238  1.00 10.00      A   
ATOM   4773  CA  LEU A 505     -13.851  20.641   9.194  1.00 10.00      A   
ATOM   4774  CB  LEU A 505     -13.092  21.137  10.426  1.00 10.00      A   
ATOM   4775  CG  LEU A 505     -11.625  21.508  10.211  1.00 10.00      A   
ATOM   4776  CD1 LEU A 505     -11.032  22.072  11.489  1.00 10.00      A   
ATOM   4777  CD2 LEU A 505     -10.827  20.301   9.738  1.00 10.00      A   
ATOM   4778  C   LEU A 505     -14.560  19.326   9.508  1.00 10.00      A   
ATOM   4779  O   LEU A 505     -13.950  18.260   9.468  1.00 10.00      A   
ATOM   4780  N   GLU A 506     -15.853  19.402   9.806  1.00 10.00      A   
ATOM   4781  HN  GLU A 506     -16.293  20.279   9.809  1.00 10.00      A   
ATOM   4782  CA  GLU A 506     -16.633  18.214  10.129  1.00 10.00      A   
ATOM   4783  CB  GLU A 506     -18.025  18.604  10.616  1.00 10.00      A   
ATOM   4784  CG  GLU A 506     -18.055  19.324  11.951  1.00 10.00      A   
ATOM   4785  CD  GLU A 506     -19.460  19.454  12.495  1.00 10.00      A   
ATOM   4786  OE1 GLU A 506     -20.158  20.424  12.135  1.00 10.00      A   
ATOM   4787  OE2 GLU A 506     -19.878  18.578  13.277  1.00 10.00      A   
ATOM   4788  C   GLU A 506     -16.757  17.279   8.929  1.00 10.00      A   
ATOM   4789  O   GLU A 506     -16.933  16.069   9.083  1.00 10.00      A   
ATOM   4790  N   THR A 507     -16.653  17.842   7.733  1.00 10.00      A   
ATOM   4791  HN  THR A 507     -16.500  18.808   7.670  1.00 10.00      A   
ATOM   4792  CA  THR A 507     -16.765  17.056   6.514  1.00 10.00      A   
ATOM   4793  CB  THR A 507     -17.561  17.807   5.431  1.00 10.00      A   
ATOM   4794  OG1 THR A 507     -17.164  19.187   5.394  1.00 10.00      A   
ATOM   4795  HG1 THR A 507     -16.312  19.288   5.835  1.00 10.00      A   
ATOM   4796  CG2 THR A 507     -19.050  17.722   5.719  1.00 10.00      A   
ATOM   4797  C   THR A 507     -15.398  16.651   5.972  1.00 10.00      A   
ATOM   4798  O   THR A 507     -15.299  16.098   4.880  1.00 10.00      A   
ATOM   4799  N   MET A 508     -14.354  16.912   6.750  1.00 10.00      A   
ATOM   4800  HN  MET A 508     -14.503  17.319   7.632  1.00 10.00      A   
ATOM   4801  CA  MET A 508     -12.988  16.585   6.347  1.00 10.00      A   
ATOM   4802  CB  MET A 508     -12.116  17.844   6.376  1.00 10.00      A   
ATOM   4803  CG  MET A 508     -12.616  18.966   5.483  1.00 10.00      A   
ATOM   4804  SD  MET A 508     -11.716  20.511   5.720  1.00 10.00      A   
ATOM   4805  CE  MET A 508     -10.037  19.985   5.382  1.00 10.00      A   
ATOM   4806  C   MET A 508     -12.402  15.527   7.276  1.00 10.00      A   
ATOM   4807  O   MET A 508     -12.812  15.418   8.429  1.00 10.00      A   
ATOM   4808  N   ARG A 509     -11.449  14.743   6.774  1.00 10.00      A   
ATOM   4809  HN  ARG A 509     -11.159  14.869   5.845  1.00 10.00      A   
ATOM   4810  CA  ARG A 509     -10.822  13.705   7.581  1.00 10.00      A   
ATOM   4811  CB  ARG A 509     -10.060  12.706   6.698  1.00 10.00      A   
ATOM   4812  CG  ARG A 509      -9.497  11.516   7.462  1.00 10.00      A   
ATOM   4813  CD  ARG A 509      -8.218  10.991   6.824  1.00 10.00      A   
ATOM   4814  NE  ARG A 509      -8.475  10.240   5.592  1.00 10.00      A   
ATOM   4815  HE  ARG A 509      -9.400  10.239   5.251  1.00 10.00      A   
ATOM   4816  CZ  ARG A 509      -7.538   9.567   4.912  1.00 10.00      A   
ATOM   4817  NH1 ARG A 509      -6.277   9.534   5.333  1.00 10.00      A   
ATOM   4818 HH11 ARG A 509      -5.997  10.035   6.208  1.00 10.00      A   
ATOM   4819 HH12 ARG A 509      -5.554   9.005   4.780  1.00 10.00      A   
ATOM   4820  NH2 ARG A 509      -7.865   8.927   3.807  1.00 10.00      A   
ATOM   4821 HH21 ARG A 509      -8.843   8.942   3.453  1.00 10.00      A   
ATOM   4822 HH22 ARG A 509      -7.133   8.399   3.272  1.00 10.00      A   
ATOM   4823  C   ARG A 509      -9.881  14.322   8.609  1.00 10.00      A   
ATOM   4824  O   ARG A 509     -10.167  14.321   9.808  1.00 10.00      A   
ATOM   4825  N   SER A 510      -8.767  14.854   8.129  1.00 10.00      A   
ATOM   4826  HN  SER A 510      -8.606  14.834   7.160  1.00 10.00      A   
ATOM   4827  CA  SER A 510      -7.777  15.469   8.995  1.00 10.00      A   
ATOM   4828  CB  SER A 510      -6.684  14.452   9.340  1.00 10.00      A   
ATOM   4829  OG  SER A 510      -7.234  13.190   9.696  1.00 10.00      A   
ATOM   4830  HG  SER A 510      -6.533  12.530   9.705  1.00 10.00      A   
ATOM   4831  C   SER A 510      -7.156  16.691   8.317  1.00 10.00      A   
ATOM   4832  O   SER A 510      -6.794  16.643   7.142  1.00 10.00      A   
ATOM   4833  N   LEU A 511      -7.056  17.786   9.049  1.00 10.00      A   
ATOM   4834  HN  LEU A 511      -7.386  17.775   9.978  1.00 10.00      A   
ATOM   4835  CA  LEU A 511      -6.466  19.007   8.524  1.00 10.00      A   
ATOM   4836  CB  LEU A 511      -7.352  20.215   8.834  1.00 10.00      A   
ATOM   4837  CG  LEU A 511      -6.776  21.588   8.479  1.00 10.00      A   
ATOM   4838  CD1 LEU A 511      -6.566  21.716   6.977  1.00 10.00      A   
ATOM   4839  CD2 LEU A 511      -7.682  22.695   8.995  1.00 10.00      A   
ATOM   4840  C   LEU A 511      -5.080  19.205   9.117  1.00 10.00      A   
ATOM   4841  O   LEU A 511      -4.920  19.253  10.338  1.00 10.00      A   
ATOM   4842  N   TRP A 512      -4.085  19.306   8.252  1.00 10.00      A   
ATOM   4843  HN  TRP A 512      -4.277  19.260   7.287  1.00 10.00      A   
ATOM   4844  CA  TRP A 512      -2.715  19.486   8.692  1.00 10.00      A   
ATOM   4845  CB  TRP A 512      -1.831  18.372   8.127  1.00 10.00      A   
ATOM   4846  CG  TRP A 512      -0.378  18.556   8.429  1.00 10.00      A   
ATOM   4847  CD1 TRP A 512       0.539  19.204   7.658  1.00 10.00      A   
ATOM   4848  CD2 TRP A 512       0.324  18.101   9.590  1.00 10.00      A   
ATOM   4849  NE1 TRP A 512       1.768  19.176   8.260  1.00 10.00      A   
ATOM   4850  HE1 TRP A 512       2.588  19.579   7.896  1.00 10.00      A   
ATOM   4851  CE2 TRP A 512       1.665  18.503   9.450  1.00 10.00      A   
ATOM   4852  CE3 TRP A 512      -0.050  17.390  10.730  1.00 10.00      A   
ATOM   4853  CZ2 TRP A 512       2.632  18.221  10.411  1.00 10.00      A   
ATOM   4854  CZ3 TRP A 512       0.909  17.110  11.682  1.00 10.00      A   
ATOM   4855  CH2 TRP A 512       2.234  17.523  11.518  1.00 10.00      A   
ATOM   4856  C   TRP A 512      -2.173  20.849   8.281  1.00 10.00      A   
ATOM   4857  O   TRP A 512      -2.271  21.240   7.116  1.00 10.00      A   
ATOM   4858  N   MET A 513      -1.607  21.564   9.246  1.00 10.00      A   
ATOM   4859  HN  MET A 513      -1.579  21.197  10.155  1.00 10.00      A   
ATOM   4860  CA  MET A 513      -1.023  22.875   9.000  1.00 10.00      A   
ATOM   4861  CB  MET A 513      -1.995  23.997   9.387  1.00 10.00      A   
ATOM   4862  CG  MET A 513      -3.250  24.061   8.531  1.00 10.00      A   
ATOM   4863  SD  MET A 513      -4.343  25.422   8.985  1.00 10.00      A   
ATOM   4864  CE  MET A 513      -3.366  26.830   8.460  1.00 10.00      A   
ATOM   4865  C   MET A 513       0.284  23.015   9.774  1.00 10.00      A   
ATOM   4866  O   MET A 513       0.281  23.218  10.993  1.00 10.00      A   
ATOM   4867  N   SER A 514       1.398  22.881   9.074  1.00 10.00      A   
ATOM   4868  HN  SER A 514       1.339  22.698   8.105  1.00 10.00      A   
ATOM   4869  CA  SER A 514       2.706  22.995   9.704  1.00 10.00      A   
ATOM   4870  CB  SER A 514       3.551  21.749   9.432  1.00 10.00      A   
ATOM   4871  OG  SER A 514       3.521  21.403   8.059  1.00 10.00      A   
ATOM   4872  HG  SER A 514       4.250  21.846   7.607  1.00 10.00      A   
ATOM   4873  C   SER A 514       3.437  24.251   9.243  1.00 10.00      A   
ATOM   4874  O   SER A 514       3.330  24.651   8.083  1.00 10.00      A   
ATOM   4875  N   SER A 515       4.164  24.876  10.170  1.00 10.00      A   
ATOM   4876  HN  SER A 515       4.177  24.513  11.083  1.00 10.00      A   
ATOM   4877  CA  SER A 515       4.925  26.089   9.887  1.00 10.00      A   
ATOM   4878  CB  SER A 515       6.073  25.794   8.918  1.00 10.00      A   
ATOM   4879  OG  SER A 515       6.789  24.633   9.313  1.00 10.00      A   
ATOM   4880  HG  SER A 515       6.403  24.281  10.124  1.00 10.00      A   
ATOM   4881  C   SER A 515       4.021  27.196   9.344  1.00 10.00      A   
ATOM   4882  O   SER A 515       4.346  27.862   8.358  1.00 10.00      A   
ATOM   4883  N   CYS A 516       2.882  27.375   9.986  1.00 10.00      A   
ATOM   4884  HN  CYS A 516       2.674  26.811  10.760  1.00 10.00      A   
ATOM   4885  CA  CYS A 516       1.931  28.395   9.581  1.00 10.00      A   
ATOM   4886  CB  CYS A 516       0.585  27.759   9.234  1.00 10.00      A   
ATOM   4887  SG  CYS A 516       0.671  26.527   7.914  1.00 10.00      A   
ATOM   4888  HG  CYS A 516       1.797  25.847   8.060  1.00 10.00      A   
ATOM   4889  C   CYS A 516       1.781  29.447  10.679  1.00 10.00      A   
ATOM   4890  O   CYS A 516       2.413  29.346  11.732  1.00 10.00      A   
ATOM   4891  N   SER A 517       0.940  30.442  10.441  1.00 10.00      A   
ATOM   4892  HN  SER A 517       0.444  30.463   9.593  1.00 10.00      A   
ATOM   4893  CA  SER A 517       0.729  31.511  11.404  1.00 10.00      A   
ATOM   4894  CB  SER A 517       0.479  32.826  10.665  1.00 10.00      A   
ATOM   4895  OG  SER A 517       1.428  33.008   9.623  1.00 10.00      A   
ATOM   4896  HG  SER A 517       2.302  32.733   9.934  1.00 10.00      A   
ATOM   4897  C   SER A 517      -0.423  31.200  12.359  1.00 10.00      A   
ATOM   4898  O   SER A 517      -1.076  32.110  12.878  1.00 10.00      A   
ATOM   4899  N   VAL A 518      -0.666  29.915  12.587  1.00 10.00      A   
ATOM   4900  HN  VAL A 518      -0.104  29.241  12.149  1.00 10.00      A   
ATOM   4901  CA  VAL A 518      -1.734  29.481  13.480  1.00 10.00      A   
ATOM   4902  CB  VAL A 518      -2.028  27.974  13.321  1.00 10.00      A   
ATOM   4903  CG1 VAL A 518      -3.273  27.583  14.102  1.00 10.00      A   
ATOM   4904  CG2 VAL A 518      -2.187  27.612  11.854  1.00 10.00      A   
ATOM   4905  C   VAL A 518      -1.341  29.765  14.924  1.00 10.00      A   
ATOM   4906  O   VAL A 518      -0.437  29.128  15.466  1.00 10.00      A   
ATOM   4907  N   SER A 519      -2.011  30.728  15.539  1.00 10.00      A   
ATOM   4908  HN  SER A 519      -2.727  31.200  15.056  1.00 10.00      A   
ATOM   4909  CA  SER A 519      -1.710  31.101  16.912  1.00 10.00      A   
ATOM   4910  CB  SER A 519      -2.271  32.489  17.232  1.00 10.00      A   
ATOM   4911  OG  SER A 519      -3.663  32.565  16.963  1.00 10.00      A   
ATOM   4912  HG  SER A 519      -3.823  32.379  16.020  1.00 10.00      A   
ATOM   4913  C   SER A 519      -2.217  30.070  17.912  1.00 10.00      A   
ATOM   4914  O   SER A 519      -3.250  29.432  17.689  1.00 10.00      A   
ATOM   4915  N   PHE A 520      -1.478  29.921  19.009  1.00 10.00      A   
ATOM   4916  HN  PHE A 520      -0.658  30.456  19.104  1.00 10.00      A   
ATOM   4917  CA  PHE A 520      -1.831  28.984  20.070  1.00 10.00      A   
ATOM   4918  CB  PHE A 520      -0.800  29.071  21.204  1.00 10.00      A   
ATOM   4919  CG  PHE A 520      -1.161  28.285  22.434  1.00 10.00      A   
ATOM   4920  CD1 PHE A 520      -1.463  26.935  22.354  1.00 10.00      A   
ATOM   4921  CD2 PHE A 520      -1.194  28.903  23.672  1.00 10.00      A   
ATOM   4922  CE1 PHE A 520      -1.791  26.216  23.489  1.00 10.00      A   
ATOM   4923  CE2 PHE A 520      -1.521  28.191  24.808  1.00 10.00      A   
ATOM   4924  CZ  PHE A 520      -1.820  26.847  24.717  1.00 10.00      A   
ATOM   4925  C   PHE A 520      -3.238  29.257  20.600  1.00 10.00      A   
ATOM   4926  O   PHE A 520      -3.995  28.328  20.889  1.00 10.00      A   
ATOM   4927  N   GLY A 521      -3.583  30.536  20.711  1.00 10.00      A   
ATOM   4928  HN  GLY A 521      -2.937  31.231  20.460  1.00 10.00      A   
ATOM   4929  CA  GLY A 521      -4.894  30.917  21.200  1.00 10.00      A   
ATOM   4930  C   GLY A 521      -6.009  30.407  20.309  1.00 10.00      A   
ATOM   4931  O   GLY A 521      -7.055  29.973  20.792  1.00 10.00      A   
ATOM   4932  N   ALA A 522      -5.773  30.436  19.006  1.00 10.00      A   
ATOM   4933  HN  ALA A 522      -4.902  30.757  18.686  1.00 10.00      A   
ATOM   4934  CA  ALA A 522      -6.761  29.985  18.037  1.00 10.00      A   
ATOM   4935  CB  ALA A 522      -6.305  30.306  16.626  1.00 10.00      A   
ATOM   4936  C   ALA A 522      -7.016  28.494  18.181  1.00 10.00      A   
ATOM   4937  O   ALA A 522      -8.154  28.039  18.065  1.00 10.00      A   
ATOM   4938  N   CYS A 523      -5.949  27.744  18.437  1.00 10.00      A   
ATOM   4939  HN  CYS A 523      -5.067  28.175  18.503  1.00 10.00      A   
ATOM   4940  CA  CYS A 523      -6.042  26.301  18.611  1.00 10.00      A   
ATOM   4941  CB  CYS A 523      -4.652  25.702  18.844  1.00 10.00      A   
ATOM   4942  SG  CYS A 523      -3.425  26.155  17.598  1.00 10.00      A   
ATOM   4943  HG  CYS A 523      -4.072  26.415  16.472  1.00 10.00      A   
ATOM   4944  C   CYS A 523      -6.970  25.956  19.771  1.00 10.00      A   
ATOM   4945  O   CYS A 523      -7.803  25.054  19.669  1.00 10.00      A   
ATOM   4946  N   LYS A 524      -6.833  26.690  20.868  1.00 10.00      A   
ATOM   4947  HN  LYS A 524      -6.151  27.397  20.889  1.00 10.00      A   
ATOM   4948  CA  LYS A 524      -7.671  26.466  22.040  1.00 10.00      A   
ATOM   4949  CB  LYS A 524      -7.126  27.225  23.251  1.00 10.00      A   
ATOM   4950  CG  LYS A 524      -5.789  26.711  23.758  1.00 10.00      A   
ATOM   4951  CD  LYS A 524      -5.464  27.284  25.126  1.00 10.00      A   
ATOM   4952  CE  LYS A 524      -5.175  28.772  25.051  1.00 10.00      A   
ATOM   4953  NZ  LYS A 524      -5.042  29.371  26.401  1.00 10.00      A   
ATOM   4954  HZ1 LYS A 524      -5.930  29.263  26.927  1.00 10.00      A   
ATOM   4955  HZ2 LYS A 524      -4.823  30.391  26.320  1.00 10.00      A   
ATOM   4956  HZ3 LYS A 524      -4.278  28.902  26.928  1.00 10.00      A   
ATOM   4957  C   LYS A 524      -9.109  26.884  21.760  1.00 10.00      A   
ATOM   4958  O   LYS A 524     -10.051  26.196  22.146  1.00 10.00      A   
ATOM   4959  N   LEU A 525      -9.265  28.008  21.076  1.00 10.00      A   
ATOM   4960  HN  LEU A 525      -8.469  28.509  20.794  1.00 10.00      A   
ATOM   4961  CA  LEU A 525     -10.583  28.529  20.740  1.00 10.00      A   
ATOM   4962  CB  LEU A 525     -10.454  29.886  20.050  1.00 10.00      A   
ATOM   4963  CG  LEU A 525     -11.762  30.617  19.747  1.00 10.00      A   
ATOM   4964  CD1 LEU A 525     -12.484  30.994  21.033  1.00 10.00      A   
ATOM   4965  CD2 LEU A 525     -11.495  31.850  18.899  1.00 10.00      A   
ATOM   4966  C   LEU A 525     -11.340  27.553  19.845  1.00 10.00      A   
ATOM   4967  O   LEU A 525     -12.540  27.328  20.020  1.00 10.00      A   
ATOM   4968  N   LEU A 526     -10.626  26.969  18.892  1.00 10.00      A   
ATOM   4969  HN  LEU A 526      -9.673  27.197  18.799  1.00 10.00      A   
ATOM   4970  CA  LEU A 526     -11.216  26.013  17.967  1.00 10.00      A   
ATOM   4971  CB  LEU A 526     -10.223  25.665  16.854  1.00 10.00      A   
ATOM   4972  CG  LEU A 526     -10.765  24.815  15.705  1.00 10.00      A   
ATOM   4973  CD1 LEU A 526     -11.930  25.513  15.021  1.00 10.00      A   
ATOM   4974  CD2 LEU A 526      -9.663  24.495  14.709  1.00 10.00      A   
ATOM   4975  C   LEU A 526     -11.657  24.752  18.700  1.00 10.00      A   
ATOM   4976  O   LEU A 526     -12.707  24.184  18.400  1.00 10.00      A   
ATOM   4977  N   GLY A 527     -10.856  24.338  19.676  1.00 10.00      A   
ATOM   4978  HN  GLY A 527     -10.035  24.842  19.868  1.00 10.00      A   
ATOM   4979  CA  GLY A 527     -11.167  23.150  20.455  1.00 10.00      A   
ATOM   4980  C   GLY A 527     -12.382  23.337  21.343  1.00 10.00      A   
ATOM   4981  O   GLY A 527     -12.970  22.363  21.820  1.00 10.00      A   
ATOM   4982  N   GLN A 528     -12.751  24.590  21.570  1.00 10.00      A   
ATOM   4983  HN  GLN A 528     -12.231  25.318  21.174  1.00 10.00      A   
ATOM   4984  CA  GLN A 528     -13.908  24.913  22.390  1.00 10.00      A   
ATOM   4985  CB  GLN A 528     -13.707  26.254  23.098  1.00 10.00      A   
ATOM   4986  CG  GLN A 528     -12.739  26.197  24.266  1.00 10.00      A   
ATOM   4987  CD  GLN A 528     -13.253  25.344  25.407  1.00 10.00      A   
ATOM   4988  OE1 GLN A 528     -14.460  25.219  25.610  1.00 10.00      A   
ATOM   4989  NE2 GLN A 528     -12.344  24.747  26.156  1.00 10.00      A   
ATOM   4990 HE21 GLN A 528     -11.395  24.887  25.940  1.00 10.00      A   
ATOM   4991 HE22 GLN A 528     -12.654  24.193  26.901  1.00 10.00      A   
ATOM   4992  C   GLN A 528     -15.160  24.967  21.525  1.00 10.00      A   
ATOM   4993  O   GLN A 528     -16.248  24.570  21.950  1.00 10.00      A   
ATOM   4994  N   LYS A 529     -14.994  25.455  20.302  1.00 10.00      A   
ATOM   4995  HN  LYS A 529     -14.100  25.746  20.021  1.00 10.00      A   
ATOM   4996  CA  LYS A 529     -16.106  25.571  19.371  1.00 10.00      A   
ATOM   4997  CB  LYS A 529     -15.799  26.588  18.267  1.00 10.00      A   
ATOM   4998  CG  LYS A 529     -16.879  26.681  17.194  1.00 10.00      A   
ATOM   4999  CD  LYS A 529     -16.591  27.789  16.196  1.00 10.00      A   
ATOM   5000  CE  LYS A 529     -17.516  27.694  14.990  1.00 10.00      A   
ATOM   5001  NZ  LYS A 529     -18.956  27.704  15.376  1.00 10.00      A   
ATOM   5002  HZ1 LYS A 529     -19.189  26.848  15.919  1.00 10.00      A   
ATOM   5003  HZ2 LYS A 529     -19.556  27.731  14.523  1.00 10.00      A   
ATOM   5004  HZ3 LYS A 529     -19.167  28.541  15.959  1.00 10.00      A   
ATOM   5005  C   LYS A 529     -16.457  24.218  18.762  1.00 10.00      A   
ATOM   5006  O   LYS A 529     -17.632  23.869  18.642  1.00 10.00      A   
ATOM   5007  N   MET A 530     -15.437  23.456  18.385  1.00 10.00      A   
ATOM   5008  HN  MET A 530     -14.516  23.776  18.525  1.00 10.00      A   
ATOM   5009  CA  MET A 530     -15.649  22.146  17.776  1.00 10.00      A   
ATOM   5010  CB  MET A 530     -14.984  22.077  16.396  1.00 10.00      A   
ATOM   5011  CG  MET A 530     -15.275  23.268  15.497  1.00 10.00      A   
ATOM   5012  SD  MET A 530     -17.029  23.450  15.115  1.00 10.00      A   
ATOM   5013  CE  MET A 530     -17.255  22.132  13.926  1.00 10.00      A   
ATOM   5014  C   MET A 530     -15.107  21.037  18.669  1.00 10.00      A   
ATOM   5015  O   MET A 530     -13.962  20.614  18.517  1.00 10.00      A   
ATOM   5016  N   PRO A 531     -15.923  20.544  19.616  1.00 10.00      A   
ATOM   5017  CA  PRO A 531     -15.511  19.486  20.545  1.00 10.00      A   
ATOM   5018  CB  PRO A 531     -16.536  19.611  21.673  1.00 10.00      A   
ATOM   5019  CG  PRO A 531     -17.769  20.101  20.997  1.00 10.00      A   
ATOM   5020  CD  PRO A 531     -17.309  20.988  19.871  1.00 10.00      A   
ATOM   5021  C   PRO A 531     -15.572  18.094  19.918  1.00 10.00      A   
ATOM   5022  O   PRO A 531     -15.304  17.090  20.579  1.00 10.00      A   
ATOM   5023  N   LYS A 532     -15.935  18.041  18.644  1.00 10.00      A   
ATOM   5024  HN  LYS A 532     -16.149  18.874  18.178  1.00 10.00      A   
ATOM   5025  CA  LYS A 532     -16.023  16.779  17.925  1.00 10.00      A   
ATOM   5026  CB  LYS A 532     -17.296  16.731  17.082  1.00 10.00      A   
ATOM   5027  CG  LYS A 532     -18.562  16.454  17.874  1.00 10.00      A   
ATOM   5028  CD  LYS A 532     -19.760  16.291  16.954  1.00 10.00      A   
ATOM   5029  CE  LYS A 532     -21.017  15.939  17.732  1.00 10.00      A   
ATOM   5030  NZ  LYS A 532     -21.379  16.991  18.718  1.00 10.00      A   
ATOM   5031  HZ1 LYS A 532     -22.275  16.750  19.186  1.00 10.00      A   
ATOM   5032  HZ2 LYS A 532     -21.482  17.912  18.244  1.00 10.00      A   
ATOM   5033  HZ3 LYS A 532     -20.639  17.070  19.443  1.00 10.00      A   
ATOM   5034  C   LYS A 532     -14.792  16.591  17.047  1.00 10.00      A   
ATOM   5035  O   LYS A 532     -14.687  15.629  16.282  1.00 10.00      A   
ATOM   5036  N   LEU A 533     -13.865  17.525  17.161  1.00 10.00      A   
ATOM   5037  HN  LEU A 533     -14.009  18.265  17.789  1.00 10.00      A   
ATOM   5038  CA  LEU A 533     -12.632  17.478  16.400  1.00 10.00      A   
ATOM   5039  CB  LEU A 533     -12.588  18.586  15.346  1.00 10.00      A   
ATOM   5040  CG  LEU A 533     -13.355  18.301  14.056  1.00 10.00      A   
ATOM   5041  CD1 LEU A 533     -14.656  19.084  14.009  1.00 10.00      A   
ATOM   5042  CD2 LEU A 533     -12.495  18.601  12.841  1.00 10.00      A   
ATOM   5043  C   LEU A 533     -11.435  17.577  17.333  1.00 10.00      A   
ATOM   5044  O   LEU A 533     -11.409  18.406  18.241  1.00 10.00      A   
ATOM   5045  N   ASN A 534     -10.453  16.719  17.114  1.00 10.00      A   
ATOM   5046  HN  ASN A 534     -10.530  16.080  16.368  1.00 10.00      A   
ATOM   5047  CA  ASN A 534      -9.258  16.706  17.942  1.00 10.00      A   
ATOM   5048  CB  ASN A 534      -8.635  15.305  17.995  1.00 10.00      A   
ATOM   5049  CG  ASN A 534      -9.146  14.473  19.158  1.00 10.00      A   
ATOM   5050  OD1 ASN A 534      -9.570  15.009  20.179  1.00 10.00      A   
ATOM   5051  ND2 ASN A 534      -9.080  13.155  19.024  1.00 10.00      A   
ATOM   5052 HD21 ASN A 534      -8.702  12.792  18.197  1.00 10.00      A   
ATOM   5053 HD22 ASN A 534      -9.430  12.593  19.756  1.00 10.00      A   
ATOM   5054  C   ASN A 534      -8.234  17.706  17.435  1.00 10.00      A   
ATOM   5055  O   ASN A 534      -7.577  17.474  16.422  1.00 10.00      A   
ATOM   5056  N   VAL A 535      -8.123  18.831  18.121  1.00 10.00      A   
ATOM   5057  HN  VAL A 535      -8.701  18.976  18.900  1.00 10.00      A   
ATOM   5058  CA  VAL A 535      -7.154  19.851  17.748  1.00 10.00      A   
ATOM   5059  CB  VAL A 535      -7.603  21.260  18.190  1.00 10.00      A   
ATOM   5060  CG1 VAL A 535      -6.710  22.330  17.575  1.00 10.00      A   
ATOM   5061  CG2 VAL A 535      -9.062  21.501  17.833  1.00 10.00      A   
ATOM   5062  C   VAL A 535      -5.829  19.518  18.417  1.00 10.00      A   
ATOM   5063  O   VAL A 535      -5.558  19.968  19.532  1.00 10.00      A   
ATOM   5064  N   GLU A 536      -5.033  18.696  17.753  1.00 10.00      A   
ATOM   5065  HN  GLU A 536      -5.317  18.361  16.871  1.00 10.00      A   
ATOM   5066  CA  GLU A 536      -3.746  18.280  18.285  1.00 10.00      A   
ATOM   5067  CB  GLU A 536      -3.378  16.878  17.794  1.00 10.00      A   
ATOM   5068  CG  GLU A 536      -4.303  15.780  18.293  1.00 10.00      A   
ATOM   5069  CD  GLU A 536      -3.727  14.391  18.101  1.00 10.00      A   
ATOM   5070  OE1 GLU A 536      -2.582  14.273  17.612  1.00 10.00      A   
ATOM   5071  OE2 GLU A 536      -4.413  13.406  18.452  1.00 10.00      A   
ATOM   5072  C   GLU A 536      -2.648  19.263  17.913  1.00 10.00      A   
ATOM   5073  O   GLU A 536      -2.381  19.502  16.735  1.00 10.00      A   
ATOM   5074  N   VAL A 537      -2.028  19.844  18.925  1.00 10.00      A   
ATOM   5075  HN  VAL A 537      -2.305  19.628  19.843  1.00 10.00      A   
ATOM   5076  CA  VAL A 537      -0.948  20.789  18.713  1.00 10.00      A   
ATOM   5077  CB  VAL A 537      -1.055  21.988  19.673  1.00 10.00      A   
ATOM   5078  CG1 VAL A 537       0.190  22.857  19.600  1.00 10.00      A   
ATOM   5079  CG2 VAL A 537      -2.293  22.805  19.342  1.00 10.00      A   
ATOM   5080  C   VAL A 537       0.394  20.090  18.887  1.00 10.00      A   
ATOM   5081  O   VAL A 537       0.712  19.597  19.969  1.00 10.00      A   
ATOM   5082  N   ILE A 538       1.161  20.034  17.811  1.00 10.00      A   
ATOM   5083  HN  ILE A 538       0.851  20.458  16.982  1.00 10.00      A   
ATOM   5084  CA  ILE A 538       2.465  19.392  17.827  1.00 10.00      A   
ATOM   5085  CB  ILE A 538       2.649  18.437  16.626  1.00 10.00      A   
ATOM   5086  CG1 ILE A 538       1.408  17.548  16.455  1.00 10.00      A   
ATOM   5087  CG2 ILE A 538       3.894  17.579  16.824  1.00 10.00      A   
ATOM   5088  CD1 ILE A 538       1.408  16.718  15.183  1.00 10.00      A   
ATOM   5089  C   ILE A 538       3.558  20.450  17.815  1.00 10.00      A   
ATOM   5090  O   ILE A 538       3.965  20.937  16.753  1.00 10.00      A   
ATOM   5091  N   ASP A 539       4.009  20.814  19.001  1.00 10.00      A   
ATOM   5092  HN  ASP A 539       3.647  20.377  19.802  1.00 10.00      A   
ATOM   5093  CA  ASP A 539       5.037  21.830  19.160  1.00 10.00      A   
ATOM   5094  CB  ASP A 539       4.411  23.089  19.770  1.00 10.00      A   
ATOM   5095  CG  ASP A 539       5.332  24.290  19.744  1.00 10.00      A   
ATOM   5096  OD1 ASP A 539       5.108  25.210  18.917  1.00 10.00      A   
ATOM   5097  OD2 ASP A 539       6.269  24.330  20.559  1.00 10.00      A   
ATOM   5098  C   ASP A 539       6.161  21.289  20.045  1.00 10.00      A   
ATOM   5099  O   ASP A 539       5.921  20.839  21.165  1.00 10.00      A   
ATOM   5100  N   GLU A 540       7.385  21.317  19.535  1.00 10.00      A   
ATOM   5101  HN  GLU A 540       7.523  21.693  18.630  1.00 10.00      A   
ATOM   5102  CA  GLU A 540       8.534  20.798  20.271  1.00 10.00      A   
ATOM   5103  CB  GLU A 540       9.515  20.106  19.319  1.00 10.00      A   
ATOM   5104  CG  GLU A 540       8.883  19.095  18.377  1.00 10.00      A   
ATOM   5105  CD  GLU A 540       9.839  18.652  17.285  1.00 10.00      A   
ATOM   5106  OE1 GLU A 540      10.127  19.463  16.375  1.00 10.00      A   
ATOM   5107  OE2 GLU A 540      10.316  17.500  17.336  1.00 10.00      A   
ATOM   5108  C   GLU A 540       9.270  21.880  21.063  1.00 10.00      A   
ATOM   5109  O   GLU A 540      10.404  21.670  21.491  1.00 10.00      A   
ATOM   5110  N   ARG A 541       8.646  23.029  21.263  1.00 10.00      A   
ATOM   5111  HN  ARG A 541       7.736  23.164  20.897  1.00 10.00      A   
ATOM   5112  CA  ARG A 541       9.286  24.109  22.018  1.00 10.00      A   
ATOM   5113  CB  ARG A 541       8.984  25.480  21.399  1.00 10.00      A   
ATOM   5114  CG  ARG A 541       9.466  25.642  19.966  1.00 10.00      A   
ATOM   5115  CD  ARG A 541       8.317  26.011  19.044  1.00 10.00      A   
ATOM   5116  NE  ARG A 541       8.457  27.363  18.501  1.00 10.00      A   
ATOM   5117  HE  ARG A 541       9.349  27.774  18.545  1.00 10.00      A   
ATOM   5118  CZ  ARG A 541       7.457  28.055  17.959  1.00 10.00      A   
ATOM   5119  NH1 ARG A 541       6.232  27.534  17.894  1.00 10.00      A   
ATOM   5120 HH11 ARG A 541       6.049  26.567  18.269  1.00 10.00      A   
ATOM   5121 HH12 ARG A 541       5.448  28.082  17.471  1.00 10.00      A   
ATOM   5122  NH2 ARG A 541       7.675  29.272  17.472  1.00 10.00      A   
ATOM   5123 HH21 ARG A 541       6.893  29.814  17.047  1.00 10.00      A   
ATOM   5124 HH22 ARG A 541       8.633  29.688  17.507  1.00 10.00      A   
ATOM   5125  C   ARG A 541       8.864  24.073  23.485  1.00 10.00      A   
ATOM   5126  O   ARG A 541       9.164  24.982  24.259  1.00 10.00      A   
ATOM   5127  N   GLY A 542       8.154  23.020  23.861  1.00 10.00      A   
ATOM   5128  HN  GLY A 542       7.923  22.336  23.201  1.00 10.00      A   
ATOM   5129  CA  GLY A 542       7.700  22.881  25.226  1.00 10.00      A   
ATOM   5130  C   GLY A 542       6.269  23.341  25.378  1.00 10.00      A   
ATOM   5131  O   GLY A 542       5.596  23.598  24.382  1.00 10.00      A   
ATOM   5132  N   ALA A 543       5.805  23.452  26.619  1.00 10.00      A   
ATOM   5133  HN  ALA A 543       6.400  23.239  27.370  1.00 10.00      A   
ATOM   5134  CA  ALA A 543       4.434  23.882  26.893  1.00 10.00      A   
ATOM   5135  CB  ALA A 543       4.189  23.976  28.388  1.00 10.00      A   
ATOM   5136  C   ALA A 543       4.124  25.213  26.208  1.00 10.00      A   
ATOM   5137  O   ALA A 543       4.794  26.215  26.449  1.00 10.00      A   
ATOM   5138  N   PRO A 544       3.105  25.231  25.339  1.00 10.00      A   
ATOM   5139  CA  PRO A 544       2.711  26.434  24.601  1.00 10.00      A   
ATOM   5140  CB  PRO A 544       1.702  25.921  23.560  1.00 10.00      A   
ATOM   5141  CG  PRO A 544       1.811  24.431  23.599  1.00 10.00      A   
ATOM   5142  CD  PRO A 544       2.263  24.084  24.987  1.00 10.00      A   
ATOM   5143  C   PRO A 544       2.070  27.490  25.498  1.00 10.00      A   
ATOM   5144  O   PRO A 544       2.077  28.673  25.171  1.00 10.00      A   
ATOM   5145  N   ASP A 545       1.538  27.056  26.638  1.00 10.00      A   
ATOM   5146  HN  ASP A 545       1.582  26.102  26.851  1.00 10.00      A   
ATOM   5147  CA  ASP A 545       0.893  27.969  27.584  1.00 10.00      A   
ATOM   5148  CB  ASP A 545       0.218  27.196  28.719  1.00 10.00      A   
ATOM   5149  CG  ASP A 545      -0.341  28.110  29.794  1.00 10.00      A   
ATOM   5150  OD1 ASP A 545      -1.337  28.811  29.523  1.00 10.00      A   
ATOM   5151  OD2 ASP A 545       0.206  28.121  30.917  1.00 10.00      A   
ATOM   5152  C   ASP A 545       1.895  28.965  28.158  1.00 10.00      A   
ATOM   5153  O   ASP A 545       1.551  30.112  28.460  1.00 10.00      A   
ATOM   5154  N   SER A 546       3.139  28.525  28.287  1.00 10.00      A   
ATOM   5155  HN  SER A 546       3.351  27.603  28.033  1.00 10.00      A   
ATOM   5156  CA  SER A 546       4.202  29.365  28.812  1.00 10.00      A   
ATOM   5157  CB  SER A 546       5.427  28.500  29.095  1.00 10.00      A   
ATOM   5158  OG  SER A 546       5.056  27.136  29.242  1.00 10.00      A   
ATOM   5159  HG  SER A 546       5.828  26.576  29.094  1.00 10.00      A   
ATOM   5160  C   SER A 546       4.551  30.482  27.825  1.00 10.00      A   
ATOM   5161  O   SER A 546       5.324  31.388  28.139  1.00 10.00      A   
ATOM   5162  N   ARG A 547       3.973  30.413  26.633  1.00 10.00      A   
ATOM   5163  HN  ARG A 547       3.343  29.682  26.449  1.00 10.00      A   
ATOM   5164  CA  ARG A 547       4.207  31.410  25.603  1.00 10.00      A   
ATOM   5165  CB  ARG A 547       4.718  30.749  24.315  1.00 10.00      A   
ATOM   5166  CG  ARG A 547       6.162  30.280  24.382  1.00 10.00      A   
ATOM   5167  CD  ARG A 547       6.607  29.663  23.064  1.00 10.00      A
[truncated: 221,457 more chars]
