# Supplementary material for: Flexibility of intrinsically disordered degrons in AUX/IAA proteins reinforces auxin co-receptor assemblies
Source: Nat Commun. 2020 May 8;11:2277. doi: 10.1038/s41467-020-16147-2 (PMC7210949; doi:10.1038/s41467-020-16147-2)
Supplement: Supplementary file 11 — Supplementary Data 8 [file 41467_2020_16147_MOESM11_ESM.gz › disvis_haddock_files/IAA07/cluster3_3.pdb]

REMARK FILENAME="complex_40w.pdb0"
REMARK ===============================================================
REMARK HADDOCK run for complex
REMARK initial structure: complex_40.pdb
REMARK final NOE weights: unambig 50 amb: 50
REMARK ===============================================================
REMARK            total,bonds,angles,improper,dihe,vdw,elec,air,cdih,coup,rdcs,vean,dani,xpcs,rg
REMARK energies: -47.1605, 0, 0, 0, 0, -68.5487, -385.929, 407.317, 0, 0, 0, 0, 0, 0, 0
REMARK ===============================================================
REMARK            bonds,angles,impropers,dihe,air,cdih,coup,rdcs,vean,dani,xpcs
REMARK rms-dev.: 0,0,0,0,1.35434,0,0, 0, 0, 0, 0
REMARK ===============================================================
REMARK               air,cdih,coup,rdcs,vean,dani,xpcs
REMARK               >0.3,>5,>1,>0,>5,>0.2,>0.2
REMARK violations.: 10, 0, 0, 0, 0, 0, 0
REMARK ===============================================================
REMARK                        CVpartition#,violations,rms
REMARK AIRs cross-validation: 2, 25, 1.71107
REMARK ===============================================================
REMARK NCS energy: 0
REMARK ===============================================================
REMARK Symmetry energy: 0
REMARK ===============================================================
REMARK Desolvation energy: 52.9189
REMARK Internal energy free molecules: -17536.7
REMARK Internal energy complex: -33921.4
REMARK Binding energy: -16786.2
REMARK ===============================================================
REMARK buried surface area: 2207.11
REMARK ===============================================================
REMARK water - chain1: 0 0 0
REMARK water - chain2: 0 0 0
REMARK water - chain3: 0 0 0
REMARK water - chain4: 0 0 0
REMARK water - chain5: 0 0 0
REMARK water - chain6: 0 0 0
REMARK ===============================================================
REMARK water - water: 0 0 0
REMARK ===============================================================
REMARK DATE:10-Dec-2019  16:03:18       created by user: enmr049
REMARK VERSION:1.3U
ATOM      1  N   PHE A   9     -39.694   5.536  -5.347  1.00 10.00      A   
ATOM      2  HN  PHE A   9     -39.730   5.207  -6.274  1.00 10.00      A   
ATOM      3  CA  PHE A   9     -39.039   6.810  -5.070  1.00 10.00      A   
ATOM      4  CB  PHE A   9     -37.986   6.640  -3.971  1.00 10.00      A   
ATOM      5  CG  PHE A   9     -38.553   6.311  -2.623  1.00 10.00      A   
ATOM      6  CD1 PHE A   9     -38.000   5.300  -1.856  1.00 10.00      A   
ATOM      7  CD2 PHE A   9     -39.634   7.013  -2.120  1.00 10.00      A   
ATOM      8  CE1 PHE A   9     -38.514   4.995  -0.611  1.00 10.00      A   
ATOM      9  CE2 PHE A   9     -40.155   6.713  -0.877  1.00 10.00      A   
ATOM     10  CZ  PHE A   9     -39.592   5.703  -0.122  1.00 10.00      A   
ATOM     11  C   PHE A   9     -38.379   7.363  -6.327  1.00 10.00      A   
ATOM     12  O   PHE A   9     -37.897   6.596  -7.166  1.00 10.00      A   
ATOM     13  N   PRO A  10     -38.368   8.696  -6.482  1.00 10.00      A   
ATOM     14  CA  PRO A  10     -37.750   9.356  -7.637  1.00 10.00      A   
ATOM     15  CB  PRO A  10     -38.048  10.847  -7.416  1.00 10.00      A   
ATOM     16  CG  PRO A  10     -39.149  10.883  -6.412  1.00 10.00      A   
ATOM     17  CD  PRO A  10     -38.975   9.664  -5.556  1.00 10.00      A   
ATOM     18  C   PRO A  10     -36.240   9.130  -7.665  1.00 10.00      A   
ATOM     19  O   PRO A  10     -35.624   8.848  -6.628  1.00 10.00      A   
ATOM     20  N   GLU A  11     -35.645   9.275  -8.846  1.00 10.00      A   
ATOM     21  HN  GLU A  11     -36.190   9.513  -9.626  1.00 10.00      A   
ATOM     22  CA  GLU A  11     -34.210   9.084  -9.019  1.00 10.00      A   
ATOM     23  CB  GLU A  11     -33.796   9.323 -10.479  1.00 10.00      A   
ATOM     24  CG  GLU A  11     -34.808   8.866 -11.523  1.00 10.00      A   
ATOM     25  CD  GLU A  11     -34.951   7.358 -11.610  1.00 10.00      A   
ATOM     26  OE1 GLU A  11     -33.985   6.682 -12.024  1.00 10.00      A   
ATOM     27  OE2 GLU A  11     -36.048   6.843 -11.298  1.00 10.00      A   
ATOM     28  C   GLU A  11     -33.416  10.011  -8.097  1.00 10.00      A   
ATOM     29  O   GLU A  11     -32.415   9.603  -7.508  1.00 10.00      A   
ATOM     30  N   GLU A  12     -33.884  11.255  -7.969  1.00 10.00      A   
ATOM     31  HN  GLU A  12     -34.686  11.513  -8.469  1.00 10.00      A   
ATOM     32  CA  GLU A  12     -33.227  12.253  -7.130  1.00 10.00      A   
ATOM     33  CB  GLU A  12     -33.988  13.583  -7.186  1.00 10.00      A   
ATOM     34  CG  GLU A  12     -35.450  13.485  -6.776  1.00 10.00      A   
ATOM     35  CD  GLU A  12     -36.352  14.353  -7.621  1.00 10.00      A   
ATOM     36  OE1 GLU A  12     -36.180  14.360  -8.857  1.00 10.00      A   
ATOM     37  OE2 GLU A  12     -37.248  15.016  -7.057  1.00 10.00      A   
ATOM     38  C   GLU A  12     -33.086  11.789  -5.682  1.00 10.00      A   
ATOM     39  O   GLU A  12     -32.069  12.049  -5.039  1.00 10.00      A   
ATOM     40  N   VAL A  13     -34.103  11.097  -5.181  1.00 10.00      A   
ATOM     41  HN  VAL A  13     -34.878  10.911  -5.751  1.00 10.00      A   
ATOM     42  CA  VAL A  13     -34.092  10.602  -3.810  1.00 10.00      A   
ATOM     43  CB  VAL A  13     -35.486  10.094  -3.387  1.00 10.00      A   
ATOM     44  CG1 VAL A  13     -35.424   9.430  -2.020  1.00 10.00      A   
ATOM     45  CG2 VAL A  13     -36.487  11.237  -3.378  1.00 10.00      A   
ATOM     46  C   VAL A  13     -33.077   9.472  -3.665  1.00 10.00      A   
ATOM     47  O   VAL A  13     -32.177   9.534  -2.826  1.00 10.00      A   
ATOM     48  N   LEU A  14     -33.215   8.457  -4.514  1.00 10.00      A   
ATOM     49  HN  LEU A  14     -33.934   8.489  -5.180  1.00 10.00      A   
ATOM     50  CA  LEU A  14     -32.327   7.303  -4.497  1.00 10.00      A   
ATOM     51  CB  LEU A  14     -32.749   6.293  -5.567  1.00 10.00      A   
ATOM     52  CG  LEU A  14     -34.108   5.622  -5.352  1.00 10.00      A   
ATOM     53  CD1 LEU A  14     -34.464   4.747  -6.541  1.00 10.00      A   
ATOM     54  CD2 LEU A  14     -34.100   4.801  -4.072  1.00 10.00      A   
ATOM     55  C   LEU A  14     -30.874   7.723  -4.684  1.00 10.00      A   
ATOM     56  O   LEU A  14     -29.975   7.153  -4.069  1.00 10.00      A   
ATOM     57  N   GLU A  15     -30.660   8.731  -5.525  1.00 10.00      A   
ATOM     58  HN  GLU A  15     -31.427   9.124  -6.002  1.00 10.00      A   
ATOM     59  CA  GLU A  15     -29.323   9.256  -5.789  1.00 10.00      A   
ATOM     60  CB  GLU A  15     -29.421  10.451  -6.741  1.00 10.00      A   
ATOM     61  CG  GLU A  15     -28.101  11.146  -7.026  1.00 10.00      A   
ATOM     62  CD  GLU A  15     -28.301  12.507  -7.653  1.00 10.00      A   
ATOM     63  OE1 GLU A  15     -28.404  13.501  -6.905  1.00 10.00      A   
ATOM     64  OE2 GLU A  15     -28.354  12.595  -8.897  1.00 10.00      A   
ATOM     65  C   GLU A  15     -28.645   9.691  -4.492  1.00 10.00      A   
ATOM     66  O   GLU A  15     -27.463   9.420  -4.274  1.00 10.00      A   
ATOM     67  N   HIS A  16     -29.411  10.349  -3.627  1.00 10.00      A   
ATOM     68  HN  HIS A  16     -30.350  10.511  -3.850  1.00 10.00      A   
ATOM     69  CA  HIS A  16     -28.890  10.824  -2.353  1.00 10.00      A   
ATOM     70  CB  HIS A  16     -29.740  11.969  -1.794  1.00 10.00      A   
ATOM     71  CG  HIS A  16     -29.060  12.753  -0.710  1.00 10.00      A   
ATOM     72  ND1 HIS A  16     -27.759  13.184  -0.850  1.00 10.00      A   
ATOM     73  CD2 HIS A  16     -29.528  13.132   0.509  1.00 10.00      A   
ATOM     74  CE1 HIS A  16     -27.464  13.809   0.274  1.00 10.00      A   
ATOM     75  NE2 HIS A  16     -28.502  13.802   1.123  1.00 10.00      A   
ATOM     76  HE2 HIS A  16     -28.522  14.202   2.033  1.00 10.00      A   
ATOM     77  C   HIS A  16     -28.783   9.679  -1.349  1.00 10.00      A   
ATOM     78  O   HIS A  16     -27.850   9.630  -0.551  1.00 10.00      A   
ATOM     79  N   VAL A  17     -29.730   8.752  -1.406  1.00 10.00      A   
ATOM     80  HN  VAL A  17     -30.450   8.840  -2.076  1.00 10.00      A   
ATOM     81  CA  VAL A  17     -29.727   7.606  -0.502  1.00 10.00      A   
ATOM     82  CB  VAL A  17     -30.997   6.737  -0.668  1.00 10.00      A   
ATOM     83  CG1 VAL A  17     -30.929   5.509   0.227  1.00 10.00      A   
ATOM     84  CG2 VAL A  17     -32.246   7.547  -0.357  1.00 10.00      A   
ATOM     85  C   VAL A  17     -28.483   6.749  -0.733  1.00 10.00      A   
ATOM     86  O   VAL A  17     -27.846   6.289   0.214  1.00 10.00      A   
ATOM     87  N   PHE A  18     -28.125   6.574  -2.002  1.00 10.00      A   
ATOM     88  HN  PHE A  18     -28.667   6.988  -2.710  1.00 10.00      A   
ATOM     89  CA  PHE A  18     -26.962   5.771  -2.374  1.00 10.00      A   
ATOM     90  CB  PHE A  18     -26.993   5.403  -3.864  1.00 10.00      A   
ATOM     91  CG  PHE A  18     -28.159   4.545  -4.268  1.00 10.00      A   
ATOM     92  CD1 PHE A  18     -28.675   4.619  -5.551  1.00 10.00      A   
ATOM     93  CD2 PHE A  18     -28.743   3.670  -3.364  1.00 10.00      A   
ATOM     94  CE1 PHE A  18     -29.753   3.834  -5.923  1.00 10.00      A   
ATOM     95  CE2 PHE A  18     -29.819   2.884  -3.727  1.00 10.00      A   
ATOM     96  CZ  PHE A  18     -30.325   2.966  -5.009  1.00 10.00      A   
ATOM     97  C   PHE A  18     -25.644   6.464  -2.032  1.00 10.00      A   
ATOM     98  O   PHE A  18     -24.595   5.819  -1.972  1.00 10.00      A   
ATOM     99  N   SER A  19     -25.693   7.770  -1.795  1.00 10.00      A   
ATOM    100  HN  SER A  19     -26.552   8.235  -1.845  1.00 10.00      A   
ATOM    101  CA  SER A  19     -24.488   8.523  -1.461  1.00 10.00      A   
ATOM    102  CB  SER A  19     -24.737  10.037  -1.519  1.00 10.00      A   
ATOM    103  OG  SER A  19     -25.393  10.510  -0.353  1.00 10.00      A   
ATOM    104  HG  SER A  19     -26.335  10.298  -0.405  1.00 10.00      A   
ATOM    105  C   SER A  19     -23.950   8.108  -0.092  1.00 10.00      A   
ATOM    106  O   SER A  19     -22.762   8.263   0.200  1.00 10.00      A   
ATOM    107  N   PHE A  20     -24.832   7.557   0.738  1.00 10.00      A   
ATOM    108  HN  PHE A  20     -25.763   7.449   0.446  1.00 10.00      A   
ATOM    109  CA  PHE A  20     -24.456   7.109   2.070  1.00 10.00      A   
ATOM    110  CB  PHE A  20     -25.633   7.274   3.044  1.00 10.00      A   
ATOM    111  CG  PHE A  20     -26.081   8.702   3.232  1.00 10.00      A   
ATOM    112  CD1 PHE A  20     -27.321   9.125   2.780  1.00 10.00      A   
ATOM    113  CD2 PHE A  20     -25.254   9.623   3.855  1.00 10.00      A   
ATOM    114  CE1 PHE A  20     -27.728  10.437   2.947  1.00 10.00      A   
ATOM    115  CE2 PHE A  20     -25.654  10.936   4.026  1.00 10.00      A   
ATOM    116  CZ  PHE A  20     -26.893  11.344   3.571  1.00 10.00      A   
ATOM    117  C   PHE A  20     -23.990   5.653   2.028  1.00 10.00      A   
ATOM    118  O   PHE A  20     -23.727   5.040   3.063  1.00 10.00      A   
ATOM    119  N   ILE A  21     -23.895   5.106   0.821  1.00 10.00      A   
ATOM    120  HN  ILE A  21     -24.111   5.650   0.033  1.00 10.00      A   
ATOM    121  CA  ILE A  21     -23.463   3.731   0.624  1.00 10.00      A   
ATOM    122  CB  ILE A  21     -24.592   2.865   0.025  1.00 10.00      A   
ATOM    123  CG1 ILE A  21     -25.904   3.063   0.787  1.00 10.00      A   
ATOM    124  CG2 ILE A  21     -24.187   1.398   0.020  1.00 10.00      A   
ATOM    125  CD1 ILE A  21     -27.109   2.450   0.102  1.00 10.00      A   
ATOM    126  C   ILE A  21     -22.271   3.698  -0.326  1.00 10.00      A   
ATOM    127  O   ILE A  21     -22.435   3.750  -1.549  1.00 10.00      A   
ATOM    128  N   GLN A  22     -21.073   3.628   0.232  1.00 10.00      A   
ATOM    129  HN  GLN A  22     -20.997   3.601   1.211  1.00 10.00      A   
ATOM    130  CA  GLN A  22     -19.860   3.602  -0.577  1.00 10.00      A   
ATOM    131  CB  GLN A  22     -19.003   4.844  -0.320  1.00 10.00      A   
ATOM    132  CG  GLN A  22     -19.203   5.933  -1.362  1.00 10.00      A   
ATOM    133  CD  GLN A  22     -18.347   5.721  -2.596  1.00 10.00      A   
ATOM    134  OE1 GLN A  22     -18.795   5.921  -3.727  1.00 10.00      A   
ATOM    135  NE2 GLN A  22     -17.098   5.333  -2.390  1.00 10.00      A   
ATOM    136 HE21 GLN A  22     -16.798   5.199  -1.462  1.00 10.00      A   
ATOM    137 HE22 GLN A  22     -16.518   5.204  -3.168  1.00 10.00      A   
ATOM    138  C   GLN A  22     -19.070   2.310  -0.374  1.00 10.00      A   
ATOM    139  O   GLN A  22     -17.949   2.162  -0.868  1.00 10.00      A   
ATOM    140  N   LEU A  23     -19.672   1.369   0.342  1.00 10.00      A   
ATOM    141  HN  LEU A  23     -20.561   1.545   0.708  1.00 10.00      A   
ATOM    142  CA  LEU A  23     -19.046   0.075   0.591  1.00 10.00      A   
ATOM    143  CB  LEU A  23     -19.678  -0.598   1.811  1.00 10.00      A   
ATOM    144  CG  LEU A  23     -19.512   0.141   3.141  1.00 10.00      A   
ATOM    145  CD1 LEU A  23     -20.447  -0.430   4.195  1.00 10.00      A   
ATOM    146  CD2 LEU A  23     -18.067   0.088   3.613  1.00 10.00      A   
ATOM    147  C   LEU A  23     -19.209  -0.800  -0.645  1.00 10.00      A   
ATOM    148  O   LEU A  23     -20.332  -1.023  -1.097  1.00 10.00      A   
ATOM    149  N   ASP A  24     -18.094  -1.297  -1.174  1.00 10.00      A   
ATOM    150  HN  ASP A  24     -17.237  -1.112  -0.728  1.00 10.00      A   
ATOM    151  CA  ASP A  24     -18.092  -2.115  -2.392  1.00 10.00      A   
ATOM    152  CB  ASP A  24     -16.687  -2.608  -2.736  1.00 10.00      A   
ATOM    153  CG  ASP A  24     -15.757  -1.490  -3.147  1.00 10.00      A   
ATOM    154  OD1 ASP A  24     -15.953  -0.919  -4.239  1.00 10.00      A   
ATOM    155  OD2 ASP A  24     -14.834  -1.167  -2.372  1.00 10.00      A   
ATOM    156  C   ASP A  24     -19.047  -3.296  -2.334  1.00 10.00      A   
ATOM    157  O   ASP A  24     -19.884  -3.461  -3.219  1.00 10.00      A   
ATOM    158  N   LYS A  25     -18.928  -4.109  -1.291  1.00 10.00      A   
ATOM    159  HN  LYS A  25     -18.257  -3.908  -0.605  1.00 10.00      A   
ATOM    160  CA  LYS A  25     -19.777  -5.293  -1.147  1.00 10.00      A   
ATOM    161  CB  LYS A  25     -19.433  -6.078   0.120  1.00 10.00      A   
ATOM    162  CG  LYS A  25     -18.059  -6.730   0.097  1.00 10.00      A   
ATOM    163  CD  LYS A  25     -18.028  -7.973   0.972  1.00 10.00      A   
ATOM    164  CE  LYS A  25     -16.612  -8.492   1.163  1.00 10.00      A   
ATOM    165  NZ  LYS A  25     -15.913  -8.694  -0.132  1.00 10.00      A   
ATOM    166  HZ1 LYS A  25     -15.079  -9.298   0.004  1.00 10.00      A   
ATOM    167  HZ2 LYS A  25     -15.603  -7.778  -0.520  1.00 10.00      A   
ATOM    168  HZ3 LYS A  25     -16.553  -9.150  -0.822  1.00 10.00      A   
ATOM    169  C   LYS A  25     -21.264  -4.942  -1.168  1.00 10.00      A   
ATOM    170  O   LYS A  25     -22.058  -5.587  -1.856  1.00 10.00      A   
ATOM    171  N   ASP A  26     -21.637  -3.911  -0.422  1.00 10.00      A   
ATOM    172  HN  ASP A  26     -20.963  -3.428   0.100  1.00 10.00      A   
ATOM    173  CA  ASP A  26     -23.031  -3.485  -0.363  1.00 10.00      A   
ATOM    174  CB  ASP A  26     -23.279  -2.548   0.823  1.00 10.00      A   
ATOM    175  CG  ASP A  26     -23.219  -3.263   2.159  1.00 10.00      A   
ATOM    176  OD1 ASP A  26     -23.807  -4.358   2.287  1.00 10.00      A   
ATOM    177  OD2 ASP A  26     -22.575  -2.738   3.088  1.00 10.00      A   
ATOM    178  C   ASP A  26     -23.455  -2.828  -1.671  1.00 10.00      A   
ATOM    179  O   ASP A  26     -24.570  -3.036  -2.151  1.00 10.00      A   
ATOM    180  N   ARG A  27     -22.545  -2.054  -2.253  1.00 10.00      A   
ATOM    181  HN  ARG A  27     -21.672  -1.938  -1.816  1.00 10.00      A   
ATOM    182  CA  ARG A  27     -22.795  -1.365  -3.512  1.00 10.00      A   
ATOM    183  CB  ARG A  27     -21.594  -0.494  -3.888  1.00 10.00      A   
ATOM    184  CG  ARG A  27     -21.721   0.958  -3.461  1.00 10.00      A   
ATOM    185  CD  ARG A  27     -22.207   1.815  -4.614  1.00 10.00      A   
ATOM    186  NE  ARG A  27     -22.650   3.140  -4.187  1.00 10.00      A   
ATOM    187  HE  ARG A  27     -22.505   3.386  -3.240  1.00 10.00      A   
ATOM    188  CZ  ARG A  27     -23.235   4.017  -4.993  1.00 10.00      A   
ATOM    189  NH1 ARG A  27     -23.441   3.718  -6.271  1.00 10.00      A   
ATOM    190 HH11 ARG A  27     -23.142   2.783  -6.659  1.00 10.00      A   
ATOM    191 HH12 ARG A  27     -23.905   4.406  -6.898  1.00 10.00      A   
ATOM    192  NH2 ARG A  27     -23.621   5.197  -4.523  1.00 10.00      A   
ATOM    193 HH21 ARG A  27     -23.470   5.441  -3.516  1.00 10.00      A   
ATOM    194 HH22 ARG A  27     -24.081   5.888  -5.153  1.00 10.00      A   
ATOM    195  C   ARG A  27     -23.095  -2.356  -4.632  1.00 10.00      A   
ATOM    196  O   ARG A  27     -24.013  -2.148  -5.421  1.00 10.00      A   
ATOM    197  N   ASN A  28     -22.318  -3.433  -4.691  1.00 10.00      A   
ATOM    198  HN  ASN A  28     -21.591  -3.534  -4.034  1.00 10.00      A   
ATOM    199  CA  ASN A  28     -22.499  -4.464  -5.713  1.00 10.00      A   
ATOM    200  CB  ASN A  28     -21.373  -5.502  -5.645  1.00 10.00      A   
ATOM    201  CG  ASN A  28     -20.050  -4.977  -6.171  1.00 10.00      A   
ATOM    202  OD1 ASN A  28     -20.017  -4.091  -7.029  1.00 10.00      A   
ATOM    203  ND2 ASN A  28     -18.951  -5.525  -5.668  1.00 10.00      A   
ATOM    204 HD21 ASN A  28     -19.048  -6.230  -4.991  1.00 10.00      A   
ATOM    205 HD22 ASN A  28     -18.077  -5.204  -5.995  1.00 10.00      A   
ATOM    206  C   ASN A  28     -23.849  -5.155  -5.563  1.00 10.00      A   
ATOM    207  O   ASN A  28     -24.450  -5.598  -6.541  1.00 10.00      A   
ATOM    208  N   SER A  29     -24.329  -5.229  -4.332  1.00 10.00      A   
ATOM    209  HN  SER A  29     -23.813  -4.840  -3.594  1.00 10.00      A   
ATOM    210  CA  SER A  29     -25.602  -5.868  -4.048  1.00 10.00      A   
ATOM    211  CB  SER A  29     -25.696  -6.203  -2.559  1.00 10.00      A   
ATOM    212  OG  SER A  29     -24.560  -6.943  -2.140  1.00 10.00      A   
ATOM    213  HG  SER A  29     -23.835  -6.335  -1.945  1.00 10.00      A   
ATOM    214  C   SER A  29     -26.774  -4.984  -4.480  1.00 10.00      A   
ATOM    215  O   SER A  29     -27.830  -5.483  -4.876  1.00 10.00      A   
ATOM    216  N   VAL A  30     -26.571  -3.671  -4.422  1.00 10.00      A   
ATOM    217  HN  VAL A  30     -25.702  -3.337  -4.114  1.00 10.00      A   
ATOM    218  CA  VAL A  30     -27.601  -2.712  -4.809  1.00 10.00      A   
ATOM    219  CB  VAL A  30     -27.175  -1.257  -4.489  1.00 10.00      A   
ATOM    220  CG1 VAL A  30     -28.207  -0.257  -4.998  1.00 10.00      A   
ATOM    221  CG2 VAL A  30     -26.956  -1.075  -2.993  1.00 10.00      A   
ATOM    222  C   VAL A  30     -27.914  -2.830  -6.299  1.00 10.00      A   
ATOM    223  O   VAL A  30     -29.074  -2.801  -6.706  1.00 10.00      A   
ATOM    224  N   SER A  31     -26.875  -2.999  -7.107  1.00 10.00      A   
ATOM    225  HN  SER A  31     -25.972  -3.047  -6.727  1.00 10.00      A   
ATOM    226  CA  SER A  31     -27.031  -3.110  -8.552  1.00 10.00      A   
ATOM    227  CB  SER A  31     -25.697  -2.804  -9.238  1.00 10.00      A   
ATOM    228  OG  SER A  31     -24.626  -2.846  -8.307  1.00 10.00      A   
ATOM    229  HG  SER A  31     -24.282  -1.946  -8.174  1.00 10.00      A   
ATOM    230  C   SER A  31     -27.534  -4.492  -8.975  1.00 10.00      A   
ATOM    231  O   SER A  31     -27.635  -4.783 -10.166  1.00 10.00      A   
ATOM    232  N   LEU A  32     -27.859  -5.336  -8.006  1.00 10.00      A   
ATOM    233  HN  LEU A  32     -27.772  -5.052  -7.070  1.00 10.00      A   
ATOM    234  CA  LEU A  32     -28.337  -6.680  -8.304  1.00 10.00      A   
ATOM    235  CB  LEU A  32     -27.427  -7.719  -7.660  1.00 10.00      A   
ATOM    236  CG  LEU A  32     -26.279  -8.234  -8.516  1.00 10.00      A   
ATOM    237  CD1 LEU A  32     -25.311  -9.026  -7.656  1.00 10.00      A   
ATOM    238  CD2 LEU A  32     -26.813  -9.094  -9.649  1.00 10.00      A   
ATOM    239  C   LEU A  32     -29.776  -6.901  -7.852  1.00 10.00      A   
ATOM    240  O   LEU A  32     -30.320  -7.995  -8.011  1.00 10.00      A   
ATOM    241  N   VAL A  33     -30.391  -5.874  -7.282  1.00 10.00      A   
ATOM    242  HN  VAL A  33     -29.911  -5.024  -7.172  1.00 10.00      A   
ATOM    243  CA  VAL A  33     -31.768  -5.994  -6.817  1.00 10.00      A   
ATOM    244  CB  VAL A  33     -32.137  -4.969  -5.719  1.00 10.00      A   
ATOM    245  CG1 VAL A  33     -31.200  -5.095  -4.533  1.00 10.00      A   
ATOM    246  CG2 VAL A  33     -32.133  -3.547  -6.251  1.00 10.00      A   
ATOM    247  C   VAL A  33     -32.757  -5.926  -7.980  1.00 10.00      A   
ATOM    248  O   VAL A  33     -33.749  -6.660  -7.998  1.00 10.00      A   
ATOM    249  N   CYS A  34     -32.466  -5.060  -8.946  1.00 10.00      A   
ATOM    250  HN  CYS A  34     -31.658  -4.519  -8.868  1.00 10.00      A   
ATOM    251  CA  CYS A  34     -33.306  -4.880 -10.118  1.00 10.00      A   
ATOM    252  CB  CYS A  34     -34.652  -4.268  -9.727  1.00 10.00      A   
ATOM    253  SG  CYS A  34     -34.533  -2.628  -8.977  1.00 10.00      A   
ATOM    254  HG  CYS A  34     -35.425  -1.847  -9.574  1.00 10.00      A   
ATOM    255  C   CYS A  34     -32.600  -3.971 -11.117  1.00 10.00      A   
ATOM    256  O   CYS A  34     -31.606  -3.327 -10.775  1.00 10.00      A   
ATOM    257  N   LYS A  35     -33.124  -3.898 -12.335  1.00 10.00      A   
ATOM    258  HN  LYS A  35     -33.947  -4.414 -12.540  1.00 10.00      A   
ATOM    259  CA  LYS A  35     -32.530  -3.070 -13.381  1.00 10.00      A   
ATOM    260  CB  LYS A  35     -33.167  -3.403 -14.728  1.00 10.00      A   
ATOM    261  CG  LYS A  35     -32.275  -3.184 -15.936  1.00 10.00      A   
ATOM    262  CD  LYS A  35     -32.974  -3.651 -17.203  1.00 10.00      A   
ATOM    263  CE  LYS A  35     -32.043  -3.630 -18.404  1.00 10.00      A   
ATOM    264  NZ  LYS A  35     -31.061  -4.751 -18.382  1.00 10.00      A   
ATOM    265  HZ1 LYS A  35     -30.530  -4.746 -17.491  1.00 10.00      A   
ATOM    266  HZ2 LYS A  35     -30.387  -4.647 -19.166  1.00 10.00      A   
ATOM    267  HZ3 LYS A  35     -31.549  -5.675 -18.479  1.00 10.00      A   
ATOM    268  C   LYS A  35     -32.711  -1.584 -13.073  1.00 10.00      A   
ATOM    269  O   LYS A  35     -31.917  -0.747 -13.508  1.00 10.00      A   
ATOM    270  N   SER A  36     -33.756  -1.269 -12.313  1.00 10.00      A   
ATOM    271  HN  SER A  36     -34.356  -1.984 -12.005  1.00 10.00      A   
ATOM    272  CA  SER A  36     -34.054   0.105 -11.938  1.00 10.00      A   
ATOM    273  CB  SER A  36     -35.396   0.162 -11.204  1.00 10.00      A   
ATOM    274  OG  SER A  36     -36.013  -1.116 -11.193  1.00 10.00      A   
ATOM    275  HG  SER A  36     -36.827  -1.081 -11.711  1.00 10.00      A   
ATOM    276  C   SER A  36     -32.953   0.697 -11.059  1.00 10.00      A   
ATOM    277  O   SER A  36     -32.462   1.797 -11.317  1.00 10.00      A   
ATOM    278  N   TRP A  37     -32.558  -0.040 -10.028  1.00 10.00      A   
ATOM    279  HN  TRP A  37     -32.976  -0.914  -9.873  1.00 10.00      A   
ATOM    280  CA  TRP A  37     -31.522   0.426  -9.117  1.00 10.00      A   
ATOM    281  CB  TRP A  37     -31.586  -0.319  -7.780  1.00 10.00      A   
ATOM    282  CG  TRP A  37     -32.719   0.115  -6.890  1.00 10.00      A   
ATOM    283  CD1 TRP A  37     -33.915   0.650  -7.279  1.00 10.00      A   
ATOM    284  CD2 TRP A  37     -32.764   0.046  -5.458  1.00 10.00      A   
ATOM    285  NE1 TRP A  37     -34.697   0.920  -6.183  1.00 10.00      A   
ATOM    286  HE1 TRP A  37     -35.601   1.307  -6.209  1.00 10.00      A   
ATOM    287  CE2 TRP A  37     -34.016   0.557  -5.053  1.00 10.00      A   
ATOM    288  CE3 TRP A  37     -31.871  -0.398  -4.479  1.00 10.00      A   
ATOM    289  CZ2 TRP A  37     -34.393   0.636  -3.712  1.00 10.00      A   
ATOM    290  CZ3 TRP A  37     -32.247  -0.319  -3.152  1.00 10.00      A   
ATOM    291  CH2 TRP A  37     -33.497   0.192  -2.780  1.00 10.00      A   
ATOM    292  C   TRP A  37     -30.134   0.309  -9.742  1.00 10.00      A   
ATOM    293  O   TRP A  37     -29.262   1.146  -9.493  1.00 10.00      A   
ATOM    294  N   TYR A  38     -29.943  -0.721 -10.567  1.00 10.00      A   
ATOM    295  HN  TYR A  38     -30.688  -1.342 -10.735  1.00 10.00      A   
ATOM    296  CA  TYR A  38     -28.664  -0.958 -11.235  1.00 10.00      A   
ATOM    297  CB  TYR A  38     -28.783  -2.174 -12.165  1.00 10.00      A   
ATOM    298  CG  TYR A  38     -27.610  -2.366 -13.107  1.00 10.00      A   
ATOM    299  CD1 TYR A  38     -27.691  -1.978 -14.441  1.00 10.00      A   
ATOM    300  CD2 TYR A  38     -26.425  -2.935 -12.662  1.00 10.00      A   
ATOM    301  CE1 TYR A  38     -26.621  -2.151 -15.301  1.00 10.00      A   
ATOM    302  CE2 TYR A  38     -25.353  -3.111 -13.514  1.00 10.00      A   
ATOM    303  CZ  TYR A  38     -25.455  -2.717 -14.830  1.00 10.00      A   
ATOM    304  OH  TYR A  38     -24.386  -2.890 -15.676  1.00 10.00      A   
ATOM    305  HH  TYR A  38     -24.097  -3.811 -15.644  1.00 10.00      A   
ATOM    306  C   TYR A  38     -28.224   0.272 -12.026  1.00 10.00      A   
ATOM    307  O   TYR A  38     -27.062   0.687 -11.963  1.00 10.00      A   
ATOM    308  N   GLU A  39     -29.172   0.863 -12.743  1.00 10.00      A   
ATOM    309  HN  GLU A  39     -30.082   0.497 -12.720  1.00 10.00      A   
ATOM    310  CA  GLU A  39     -28.905   2.038 -13.563  1.00 10.00      A   
ATOM    311  CB  GLU A  39     -30.098   2.351 -14.463  1.00 10.00      A   
ATOM    312  CG  GLU A  39     -30.143   1.513 -15.727  1.00 10.00      A   
ATOM    313  CD  GLU A  39     -28.965   1.785 -16.638  1.00 10.00      A   
ATOM    314  OE1 GLU A  39     -28.980   2.816 -17.340  1.00 10.00      A   
ATOM    315  OE2 GLU A  39     -28.016   0.975 -16.653  1.00 10.00      A   
ATOM    316  C   GLU A  39     -28.522   3.258 -12.734  1.00 10.00      A   
ATOM    317  O   GLU A  39     -27.697   4.068 -13.157  1.00 10.00      A   
ATOM    318  N   ILE A  40     -29.115   3.395 -11.557  1.00 10.00      A   
ATOM    319  HN  ILE A  40     -29.768   2.724 -11.261  1.00 10.00      A   
ATOM    320  CA  ILE A  40     -28.810   4.532 -10.695  1.00 10.00      A   
ATOM    321  CB  ILE A  40     -29.928   4.794  -9.666  1.00 10.00      A   
ATOM    322  CG1 ILE A  40     -31.284   4.882 -10.371  1.00 10.00      A   
ATOM    323  CG2 ILE A  40     -29.646   6.078  -8.895  1.00 10.00      A   
ATOM    324  CD1 ILE A  40     -32.461   4.970  -9.425  1.00 10.00      A   
ATOM    325  C   ILE A  40     -27.486   4.321  -9.970  1.00 10.00      A   
ATOM    326  O   ILE A  40     -26.684   5.245  -9.842  1.00 10.00      A   
ATOM    327  N   GLU A  41     -27.261   3.094  -9.507  1.00 10.00      A   
ATOM    328  HN  GLU A  41     -27.948   2.404  -9.641  1.00 10.00      A   
ATOM    329  CA  GLU A  41     -26.037   2.738  -8.792  1.00 10.00      A   
ATOM    330  CB  GLU A  41     -26.082   1.257  -8.388  1.00 10.00      A   
ATOM    331  CG  GLU A  41     -25.118   0.860  -7.276  1.00 10.00      A   
ATOM    332  CD  GLU A  41     -23.718   0.571  -7.780  1.00 10.00      A   
ATOM    333  OE1 GLU A  41     -23.512  -0.487  -8.408  1.00 10.00      A   
ATOM    334  OE2 GLU A  41     -22.815   1.400  -7.544  1.00 10.00      A   
ATOM    335  C   GLU A  41     -24.800   3.007  -9.644  1.00 10.00      A   
ATOM    336  O   GLU A  41     -23.853   3.666  -9.201  1.00 10.00      A   
ATOM    337  N   ARG A  42     -24.833   2.528 -10.883  1.00 10.00      A   
ATOM    338  HN  ARG A  42     -25.637   2.057 -11.188  1.00 10.00      A   
ATOM    339  CA  ARG A  42     -23.711   2.684 -11.803  1.00 10.00      A   
ATOM    340  CB  ARG A  42     -23.948   1.896 -13.098  1.00 10.00      A   
ATOM    341  CG  ARG A  42     -25.153   2.359 -13.900  1.00 10.00      A   
ATOM    342  CD  ARG A  42     -25.281   1.601 -15.211  1.00 10.00      A   
ATOM    343  NE  ARG A  42     -24.352   2.093 -16.231  1.00 10.00      A   
ATOM    344  HE  ARG A  42     -23.425   2.275 -15.950  1.00 10.00      A   
ATOM    345  CZ  ARG A  42     -24.689   2.306 -17.505  1.00 10.00      A   
ATOM    346  NH1 ARG A  42     -25.929   2.073 -17.923  1.00 10.00      A   
ATOM    347 HH11 ARG A  42     -26.664   1.714 -17.257  1.00 10.00      A   
ATOM    348 HH12 ARG A  42     -26.184   2.246 -18.921  1.00 10.00      A   
ATOM    349  NH2 ARG A  42     -23.787   2.752 -18.370  1.00 10.00      A   
ATOM    350 HH21 ARG A  42     -22.808   2.939 -18.067  1.00 10.00      A   
ATOM    351 HH22 ARG A  42     -24.056   2.915 -19.366  1.00 10.00      A   
ATOM    352  C   ARG A  42     -23.391   4.147 -12.117  1.00 10.00      A   
ATOM    353  O   ARG A  42     -22.290   4.459 -12.558  1.00 10.00      A   
ATOM    354  N   TRP A  43     -24.339   5.037 -11.867  1.00 10.00      A   
ATOM    355  HN  TRP A  43     -25.189   4.738 -11.482  1.00 10.00      A   
ATOM    356  CA  TRP A  43     -24.142   6.453 -12.153  1.00 10.00      A   
ATOM    357  CB  TRP A  43     -25.352   7.032 -12.889  1.00 10.00      A   
ATOM    358  CG  TRP A  43     -25.297   6.850 -14.377  1.00 10.00      A   
ATOM    359  CD1 TRP A  43     -25.662   5.741 -15.085  1.00 10.00      A   
ATOM    360  CD2 TRP A  43     -24.857   7.813 -15.343  1.00 10.00      A   
ATOM    361  NE1 TRP A  43     -25.476   5.953 -16.429  1.00 10.00      A   
ATOM    362  HE1 TRP A  43     -25.668   5.304 -17.139  1.00 10.00      A   
ATOM    363  CE2 TRP A  43     -24.983   7.218 -16.614  1.00 10.00      A   
ATOM    364  CE3 TRP A  43     -24.368   9.122 -15.258  1.00 10.00      A   
ATOM    365  CZ2 TRP A  43     -24.638   7.885 -17.788  1.00 10.00      A   
ATOM    366  CZ3 TRP A  43     -24.027   9.781 -16.424  1.00 10.00      A   
ATOM    367  CH2 TRP A  43     -24.165   9.162 -17.673  1.00 10.00      A   
ATOM    368  C   TRP A  43     -23.843   7.271 -10.901  1.00 10.00      A   
ATOM    369  O   TRP A  43     -23.809   8.494 -10.960  1.00 10.00      A   
ATOM    370  N   CYS A  44     -23.624   6.612  -9.770  1.00 10.00      A   
ATOM    371  HN  CYS A  44     -23.671   5.633  -9.757  1.00 10.00      A   
ATOM    372  CA  CYS A  44     -23.330   7.340  -8.541  1.00 10.00      A   
ATOM    373  CB  CYS A  44     -24.568   7.477  -7.656  1.00 10.00      A   
ATOM    374  SG  CYS A  44     -25.406   5.921  -7.294  1.00 10.00      A   
ATOM    375  HG  CYS A  44     -26.172   5.625  -8.339  1.00 10.00      A   
ATOM    376  C   CYS A  44     -22.148   6.764  -7.761  1.00 10.00      A   
ATOM    377  O   CYS A  44     -21.748   7.324  -6.741  1.00 10.00      A   
ATOM    378  N   ARG A  45     -21.594   5.644  -8.223  1.00 10.00      A   
ATOM    379  HN  ARG A  45     -21.966   5.217  -9.022  1.00 10.00      A   
ATOM    380  CA  ARG A  45     -20.445   5.038  -7.543  1.00 10.00      A   
ATOM    381  CB  ARG A  45     -20.190   3.609  -8.035  1.00 10.00      A   
ATOM    382  CG  ARG A  45     -19.367   2.768  -7.068  1.00 10.00      A   
ATOM    383  CD  ARG A  45     -19.041   1.393  -7.634  1.00 10.00      A   
ATOM    384  NE  ARG A  45     -20.196   0.497  -7.658  1.00 10.00      A   
ATOM    385  HE  ARG A  45     -21.090   0.910  -7.785  1.00 10.00      A   
ATOM    386  CZ  ARG A  45     -20.115  -0.828  -7.512  1.00 10.00      A   
ATOM    387  NH1 ARG A  45     -18.942  -1.418  -7.328  1.00 10.00      A   
ATOM    388 HH11 ARG A  45     -18.894  -2.455  -7.215  1.00 10.00      A   
ATOM    389 HH12 ARG A  45     -18.062  -0.856  -7.293  1.00 10.00      A   
ATOM    390  NH2 ARG A  45     -21.212  -1.572  -7.587  1.00 10.00      A   
ATOM    391 HH21 ARG A  45     -22.149  -1.121  -7.763  1.00 10.00      A   
ATOM    392 HH22 ARG A  45     -21.148  -2.607  -7.472  1.00 10.00      A   
ATOM    393  C   ARG A  45     -19.200   5.903  -7.741  1.00 10.00      A   
ATOM    394  O   ARG A  45     -18.695   6.026  -8.855  1.00 10.00      A   
ATOM    395  N   ARG A  46     -18.712   6.496  -6.657  1.00 10.00      A   
ATOM    396  HN  ARG A  46     -19.151   6.346  -5.789  1.00 10.00      A   
ATOM    397  CA  ARG A  46     -17.549   7.377  -6.722  1.00 10.00      A   
ATOM    398  CB  ARG A  46     -17.502   8.306  -5.507  1.00 10.00      A   
ATOM    399  CG  ARG A  46     -18.794   9.048  -5.223  1.00 10.00      A   
ATOM    400  CD  ARG A  46     -18.641   9.937  -4.003  1.00 10.00      A   
ATOM    401  NE  ARG A  46     -19.925  10.404  -3.479  1.00 10.00      A   
ATOM    402  HE  ARG A  46     -20.618  10.648  -4.134  1.00 10.00      A   
ATOM    403  CZ  ARG A  46     -20.197  10.517  -2.178  1.00 10.00      A   
ATOM    404  NH1 ARG A  46     -19.279  10.191  -1.281  1.00 10.00      A   
ATOM    405 HH11 ARG A  46     -18.347   9.845  -1.592  1.00 10.00      A   
ATOM    406 HH12 ARG A  46     -19.480  10.283  -0.259  1.00 10.00      A   
ATOM    407  NH2 ARG A  46     -21.384  10.961  -1.783  1.00 10.00      A   
ATOM    408 HH21 ARG A  46     -22.104  11.223  -2.487  1.00 10.00      A   
ATOM    409 HH22 ARG A  46     -21.601  11.055  -0.763  1.00 10.00      A   
ATOM    410  C   ARG A  46     -16.235   6.616  -6.817  1.00 10.00      A   
ATOM    411  O   ARG A  46     -15.285   7.092  -7.445  1.00 10.00      A   
ATOM    412  N   LYS A  47     -16.166   5.452  -6.188  1.00 10.00      A   
ATOM    413  HN  LYS A  47     -16.957   5.106  -5.721  1.00 10.00      A   
ATOM    414  CA  LYS A  47     -14.937   4.673  -6.196  1.00 10.00      A   
ATOM    415  CB  LYS A  47     -14.308   4.637  -4.794  1.00 10.00      A   
ATOM    416  CG  LYS A  47     -14.801   3.507  -3.896  1.00 10.00      A   
ATOM    417  CD  LYS A  47     -14.117   3.528  -2.538  1.00 10.00      A   
ATOM    418  CE  LYS A  47     -13.971   2.125  -1.962  1.00 10.00      A   
ATOM    419  NZ  LYS A  47     -15.267   1.405  -1.895  1.00 10.00      A   
ATOM    420  HZ1 LYS A  47     -15.908   1.750  -2.636  1.00 10.00      A   
ATOM    421  HZ2 LYS A  47     -15.710   1.554  -0.969  1.00 10.00      A   
ATOM    422  HZ3 LYS A  47     -15.114   0.375  -2.036  1.00 10.00      A   
ATOM    423  C   LYS A  47     -15.150   3.264  -6.730  1.00 10.00      A   
ATOM    424  O   LYS A  47     -16.210   2.661  -6.539  1.00 10.00      A   
ATOM    425  N   VAL A  48     -14.137   2.755  -7.410  1.00 10.00      A   
ATOM    426  HN  VAL A  48     -13.324   3.299  -7.526  1.00 10.00      A   
ATOM    427  CA  VAL A  48     -14.174   1.409  -7.969  1.00 10.00      A   
ATOM    428  CB  VAL A  48     -14.268   1.393  -9.513  1.00 10.00      A   
ATOM    429  CG1 VAL A  48     -15.671   1.752  -9.966  1.00 10.00      A   
ATOM    430  CG2 VAL A  48     -13.245   2.326 -10.145  1.00 10.00      A   
ATOM    431  C   VAL A  48     -12.950   0.625  -7.512  1.00 10.00      A   
ATOM    432  O   VAL A  48     -11.806   1.035  -7.747  1.00 10.00      A   
ATOM    433  N   PHE A  49     -13.187  -0.485  -6.833  1.00 10.00      A   
ATOM    434  HN  PHE A  49     -14.114  -0.768  -6.678  1.00 10.00      A   
ATOM    435  CA  PHE A  49     -12.104  -1.309  -6.334  1.00 10.00      A   
ATOM    436  CB  PHE A  49     -12.393  -1.795  -4.912  1.00 10.00      A   
ATOM    437  CG  PHE A  49     -11.216  -2.464  -4.254  1.00 10.00      A   
ATOM    438  CD1 PHE A  49     -10.307  -1.719  -3.520  1.00 10.00      A   
ATOM    439  CD2 PHE A  49     -11.016  -3.831  -4.371  1.00 10.00      A   
ATOM    440  CE1 PHE A  49      -9.224  -2.326  -2.917  1.00 10.00      A   
ATOM    441  CE2 PHE A  49      -9.934  -4.444  -3.770  1.00 10.00      A   
ATOM    442  CZ  PHE A  49      -9.037  -3.689  -3.041  1.00 10.00      A   
ATOM    443  C   PHE A  49     -11.877  -2.497  -7.248  1.00 10.00      A   
ATOM    444  O   PHE A  49     -12.746  -3.356  -7.392  1.00 10.00      A   
ATOM    445  N   ILE A  50     -10.712  -2.533  -7.871  1.00 10.00      A   
ATOM    446  HN  ILE A  50     -10.066  -1.802  -7.731  1.00 10.00      A   
ATOM    447  CA  ILE A  50     -10.362  -3.624  -8.767  1.00 10.00      A   
ATOM    448  CB  ILE A  50      -9.990  -3.106 -10.173  1.00 10.00      A   
ATOM    449  CG1 ILE A  50     -10.998  -2.055 -10.659  1.00 10.00      A   
ATOM    450  CG2 ILE A  50      -9.907  -4.263 -11.157  1.00 10.00      A   
ATOM    451  CD1 ILE A  50     -12.379  -2.609 -10.944  1.00 10.00      A   
ATOM    452  C   ILE A  50      -9.181  -4.404  -8.190  1.00 10.00      A   
ATOM    453  O   ILE A  50      -8.040  -3.936  -8.223  1.00 10.00      A   
ATOM    454  N   GLY A  51      -9.465  -5.591  -7.654  1.00 10.00      A   
ATOM    455  HN  GLY A  51     -10.396  -5.902  -7.650  1.00 10.00      A   
ATOM    456  CA  GLY A  51      -8.429  -6.425  -7.058  1.00 10.00      A   
ATOM    457  C   GLY A  51      -7.390  -6.907  -8.054  1.00 10.00      A   
ATOM    458  O   GLY A  51      -6.274  -7.268  -7.673  1.00 10.00      A   
ATOM    459  N   ASN A  52      -7.761  -6.932  -9.324  1.00 10.00      A   
ATOM    460  HN  ASN A  52      -8.666  -6.651  -9.554  1.00 10.00      A   
ATOM    461  CA  ASN A  52      -6.862  -7.360 -10.388  1.00 10.00      A   
ATOM    462  CB  ASN A  52      -6.925  -8.879 -10.578  1.00 10.00      A   
ATOM    463  CG  ASN A  52      -6.142  -9.359 -11.786  1.00 10.00      A   
ATOM    464  OD1 ASN A  52      -5.212  -8.701 -12.251  1.00 10.00      A   
ATOM    465  ND2 ASN A  52      -6.512 -10.516 -12.302  1.00 10.00      A   
ATOM    466 HD21 ASN A  52      -7.262 -10.993 -11.884  1.00 10.00      A   
ATOM    467 HD22 ASN A  52      -6.022 -10.852 -13.077  1.00 10.00      A   
ATOM    468  C   ASN A  52      -7.226  -6.650 -11.681  1.00 10.00      A   
ATOM    469  O   ASN A  52      -8.323  -6.828 -12.209  1.00 10.00      A   
ATOM    470  N   CYS A  53      -6.301  -5.850 -12.189  1.00 10.00      A   
ATOM    471  HN  CYS A  53      -5.439  -5.760 -11.722  1.00 10.00      A   
ATOM    472  CA  CYS A  53      -6.517  -5.092 -13.414  1.00 10.00      A   
ATOM    473  CB  CYS A  53      -5.306  -4.206 -13.701  1.00 10.00      A   
ATOM    474  SG  CYS A  53      -3.719  -5.058 -13.542  1.00 10.00      A   
ATOM    475  HG  CYS A  53      -3.326  -4.941 -12.277  1.00 10.00      A   
ATOM    476  C   CYS A  53      -6.805  -5.985 -14.619  1.00 10.00      A   
ATOM    477  O   CYS A  53      -7.464  -5.561 -15.563  1.00 10.00      A   
ATOM    478  N   TYR A  54      -6.326  -7.221 -14.575  1.00 10.00      A   
ATOM    479  HN  TYR A  54      -5.825  -7.516 -13.782  1.00 10.00      A   
ATOM    480  CA  TYR A  54      -6.523  -8.155 -15.680  1.00 10.00      A   
ATOM    481  CB  TYR A  54      -5.319  -9.085 -15.817  1.00 10.00      A   
ATOM    482  CG  TYR A  54      -4.071  -8.384 -16.301  1.00 10.00      A   
ATOM    483  CD1 TYR A  54      -2.854  -8.566 -15.657  1.00 10.00      A   
ATOM    484  CD2 TYR A  54      -4.112  -7.541 -17.405  1.00 10.00      A   
ATOM    485  CE1 TYR A  54      -1.711  -7.930 -16.099  1.00 10.00      A   
ATOM    486  CE2 TYR A  54      -2.972  -6.901 -17.853  1.00 10.00      A   
ATOM    487  CZ  TYR A  54      -1.776  -7.099 -17.197  1.00 10.00      A   
ATOM    488  OH  TYR A  54      -0.637  -6.468 -17.642  1.00 10.00      A   
ATOM    489  HH  TYR A  54      -0.786  -6.120 -18.540  1.00 10.00      A   
ATOM    490  C   TYR A  54      -7.816  -8.957 -15.551  1.00 10.00      A   
ATOM    491  O   TYR A  54      -8.104  -9.826 -16.376  1.00 10.00      A   
ATOM    492  N   ALA A  55      -8.605  -8.656 -14.531  1.00 10.00      A   
ATOM    493  HN  ALA A  55      -8.338  -7.946 -13.905  1.00 10.00      A   
ATOM    494  CA  ALA A  55      -9.863  -9.362 -14.312  1.00 10.00      A   
ATOM    495  CB  ALA A  55     -10.212  -9.378 -12.833  1.00 10.00      A   
ATOM    496  C   ALA A  55     -10.997  -8.746 -15.129  1.00 10.00      A   
ATOM    497  O   ALA A  55     -12.026  -9.384 -15.363  1.00 10.00      A   
ATOM    498  N   VAL A  56     -10.803  -7.511 -15.567  1.00 10.00      A   
ATOM    499  HN  VAL A  56      -9.955  -7.060 -15.367  1.00 10.00      A   
ATOM    500  CA  VAL A  56     -11.814  -6.809 -16.345  1.00 10.00      A   
ATOM    501  CB  VAL A  56     -12.796  -6.058 -15.413  1.00 10.00      A   
ATOM    502  CG1 VAL A  56     -12.108  -4.913 -14.681  1.00 10.00      A   
ATOM    503  CG2 VAL A  56     -14.028  -5.576 -16.164  1.00 10.00      A   
ATOM    504  C   VAL A  56     -11.158  -5.831 -17.317  1.00 10.00      A   
ATOM    505  O   VAL A  56     -10.056  -5.350 -17.063  1.00 10.00      A   
ATOM    506  N   SER A  57     -11.824  -5.557 -18.435  1.00 10.00      A   
ATOM    507  HN  SER A  57     -12.686  -5.988 -18.597  1.00 10.00      A   
ATOM    508  CA  SER A  57     -11.305  -4.633 -19.430  1.00 10.00      A   
ATOM    509  CB  SER A  57     -12.027  -4.844 -20.765  1.00 10.00      A   
ATOM    510  OG  SER A  57     -12.194  -6.227 -21.041  1.00 10.00      A   
ATOM    511  HG  SER A  57     -11.429  -6.547 -21.536  1.00 10.00      A   
ATOM    512  C   SER A  57     -11.465  -3.187 -18.960  1.00 10.00      A   
ATOM    513  O   SER A  57     -12.430  -2.854 -18.265  1.00 10.00      A   
ATOM    514  N   PRO A  58     -10.516  -2.312 -19.329  1.00 10.00      A   
ATOM    515  CA  PRO A  58     -10.545  -0.895 -18.946  1.00 10.00      A   
ATOM    516  CB  PRO A  58      -9.350  -0.297 -19.699  1.00 10.00      A   
ATOM    517  CG  PRO A  58      -8.442  -1.448 -19.955  1.00 10.00      A   
ATOM    518  CD  PRO A  58      -9.327  -2.644 -20.139  1.00 10.00      A   
ATOM    519  C   PRO A  58     -11.834  -0.195 -19.374  1.00 10.00      A   
ATOM    520  O   PRO A  58     -12.434   0.556 -18.600  1.00 10.00      A   
ATOM    521  N   ALA A  59     -12.271  -0.468 -20.599  1.00 10.00      A   
ATOM    522  HN  ALA A  59     -11.771  -1.108 -21.152  1.00 10.00      A   
ATOM    523  CA  ALA A  59     -13.473   0.153 -21.140  1.00 10.00      A   
ATOM    524  CB  ALA A  59     -13.551  -0.036 -22.646  1.00 10.00      A   
ATOM    525  C   ALA A  59     -14.746  -0.340 -20.461  1.00 10.00      A   
ATOM    526  O   ALA A  59     -15.721   0.399 -20.369  1.00 10.00      A   
ATOM    527  N   THR A  60     -14.735  -1.578 -19.979  1.00 10.00      A   
ATOM    528  HN  THR A  60     -13.925  -2.124 -20.071  1.00 10.00      A   
ATOM    529  CA  THR A  60     -15.905  -2.148 -19.319  1.00 10.00      A   
ATOM    530  CB  THR A  60     -15.676  -3.624 -18.949  1.00 10.00      A   
ATOM    531  OG1 THR A  60     -14.996  -4.282 -20.023  1.00 10.00      A   
ATOM    532  HG1 THR A  60     -15.221  -5.219 -20.016  1.00 10.00      A   
ATOM    533  CG2 THR A  60     -17.006  -4.316 -18.700  1.00 10.00      A   
ATOM    534  C   THR A  60     -16.263  -1.356 -18.063  1.00 10.00      A   
ATOM    535  O   THR A  60     -17.437  -1.100 -17.788  1.00 10.00      A   
ATOM    536  N   VAL A  61     -15.243  -0.959 -17.315  1.00 10.00      A   
ATOM    537  HN  VAL A  61     -14.329  -1.199 -17.581  1.00 10.00      A   
ATOM    538  CA  VAL A  61     -15.451  -0.186 -16.099  1.00 10.00      A   
ATOM    539  CB  VAL A  61     -14.133   0.021 -15.329  1.00 10.00      A   
ATOM    540  CG1 VAL A  61     -14.378   0.798 -14.043  1.00 10.00      A   
ATOM    541  CG2 VAL A  61     -13.476  -1.316 -15.028  1.00 10.00      A   
ATOM    542  C   VAL A  61     -16.062   1.174 -16.426  1.00 10.00      A   
ATOM    543  O   VAL A  61     -17.026   1.598 -15.791  1.00 10.00      A   
ATOM    544  N   ILE A  62     -15.507   1.830 -17.439  1.00 10.00      A   
ATOM    545  HN  ILE A  62     -14.752   1.423 -17.908  1.00 10.00      A   
ATOM    546  CA  ILE A  62     -15.981   3.140 -17.869  1.00 10.00      A   
ATOM    547  CB  ILE A  62     -15.040   3.740 -18.929  1.00 10.00      A   
ATOM    548  CG1 ILE A  62     -13.590   3.696 -18.441  1.00 10.00      A   
ATOM    549  CG2 ILE A  62     -15.454   5.165 -19.261  1.00 10.00      A   
ATOM    550  CD1 ILE A  62     -12.579   4.049 -19.508  1.00 10.00      A   
ATOM    551  C   ILE A  62     -17.385   3.049 -18.456  1.00 10.00      A   
ATOM    552  O   ILE A  62     -18.212   3.944 -18.263  1.00 10.00      A   
ATOM    553  N   ARG A  63     -17.637   1.970 -19.182  1.00 10.00      A   
ATOM    554  HN  ARG A  63     -16.922   1.307 -19.314  1.00 10.00      A   
ATOM    555  CA  ARG A  63     -18.933   1.742 -19.802  1.00 10.00      A   
ATOM    556  CB  ARG A  63     -18.916   0.420 -20.580  1.00 10.00      A   
ATOM    557  CG  ARG A  63     -19.907   0.351 -21.730  1.00 10.00      A   
ATOM    558  CD  ARG A  63     -19.303   0.890 -23.017  1.00 10.00      A   
ATOM    559  NE  ARG A  63     -18.141   0.111 -23.448  1.00 10.00      A   
ATOM    560  HE  ARG A  63     -17.951  -0.724 -22.961  1.00 10.00      A   
ATOM    561  CZ  ARG A  63     -17.340   0.468 -24.453  1.00 10.00      A   
ATOM    562  NH1 ARG A  63     -17.575   1.587 -25.130  1.00 10.00      A   
ATOM    563 HH11 ARG A  63     -16.950   1.861 -25.917  1.00 10.00      A   
ATOM    564 HH12 ARG A  63     -18.388   2.195 -24.878  1.00 10.00      A   
ATOM    565  NH2 ARG A  63     -16.300  -0.288 -24.784  1.00 10.00      A   
ATOM    566 HH21 ARG A  63     -16.101  -1.172 -24.262  1.00 10.00      A   
ATOM    567 HH22 ARG A  63     -15.672   0.000 -25.567  1.00 10.00      A   
ATOM    568  C   ARG A  63     -20.026   1.691 -18.742  1.00 10.00      A   
ATOM    569  O   ARG A  63     -21.089   2.291 -18.898  1.00 10.00      A   
ATOM    570  N   ARG A  64     -19.754   0.988 -17.651  1.00 10.00      A   
ATOM    571  HN  ARG A  64     -18.880   0.549 -17.568  1.00 10.00      A   
ATOM    572  CA  ARG A  64     -20.724   0.853 -16.578  1.00 10.00      A   
ATOM    573  CB  ARG A  64     -20.522  -0.455 -15.809  1.00 10.00      A   
ATOM    574  CG  ARG A  64     -21.603  -0.745 -14.778  1.00 10.00      A   
ATOM    575  CD  ARG A  64     -21.432  -2.122 -14.158  1.00 10.00      A   
ATOM    576  NE  ARG A  64     -21.969  -2.167 -12.801  1.00 10.00      A   
ATOM    577  HE  ARG A  64     -22.457  -1.376 -12.488  1.00 10.00      A   
ATOM    578  CZ  ARG A  64     -21.840  -3.205 -11.979  1.00 10.00      A   
ATOM    579  NH1 ARG A  64     -21.202  -4.300 -12.369  1.00 10.00      A   
ATOM    580 HH11 ARG A  64     -21.104  -5.107 -11.712  1.00 10.00      A   
ATOM    581 HH12 ARG A  64     -20.796  -4.366 -13.336  1.00 10.00      A   
ATOM    582  NH2 ARG A  64     -22.340  -3.144 -10.754  1.00 10.00      A   
ATOM    583 HH21 ARG A  64     -22.836  -2.291 -10.426  1.00 10.00      A   
ATOM    584 HH22 ARG A  64     -22.231  -3.961 -10.106  1.00 10.00      A   
ATOM    585  C   ARG A  64     -20.718   2.058 -15.632  1.00 10.00      A   
ATOM    586  O   ARG A  64     -21.772   2.625 -15.341  1.00 10.00      A   
ATOM    587  N   PHE A  65     -19.539   2.459 -15.171  1.00 10.00      A   
ATOM    588  HN  PHE A  65     -18.721   1.998 -15.465  1.00 10.00      A   
ATOM    589  CA  PHE A  65     -19.419   3.587 -14.250  1.00 10.00      A   
ATOM    590  CB  PHE A  65     -18.613   3.180 -13.014  1.00 10.00      A   
ATOM    591  CG  PHE A  65     -19.106   1.945 -12.319  1.00 10.00      A   
ATOM    592  CD1 PHE A  65     -18.363   0.776 -12.346  1.00 10.00      A   
ATOM    593  CD2 PHE A  65     -20.306   1.956 -11.633  1.00 10.00      A   
ATOM    594  CE1 PHE A  65     -18.811  -0.360 -11.699  1.00 10.00      A   
ATOM    595  CE2 PHE A  65     -20.763   0.824 -10.984  1.00 10.00      A   
ATOM    596  CZ  PHE A  65     -20.012  -0.335 -11.017  1.00 10.00      A   
ATOM    597  C   PHE A  65     -18.734   4.774 -14.923  1.00 10.00      A   
ATOM    598  O   PHE A  65     -17.508   4.809 -15.040  1.00 10.00      A   
ATOM    599  N   PRO A  66     -19.508   5.760 -15.384  1.00 10.00      A   
ATOM    600  CA  PRO A  66     -18.973   6.937 -16.041  1.00 10.00      A   
ATOM    601  CB  PRO A  66     -20.045   7.204 -17.097  1.00 10.00      A   
ATOM    602  CG  PRO A  66     -21.326   6.715 -16.491  1.00 10.00      A   
ATOM    603  CD  PRO A  66     -20.973   5.799 -15.343  1.00 10.00      A   
ATOM    604  C   PRO A  66     -18.845   8.145 -15.104  1.00 10.00      A   
ATOM    605  O   PRO A  66     -18.638   9.270 -15.563  1.00 10.00      A   
ATOM    606  N   LYS A  67     -18.964   7.917 -13.798  1.00 10.00      A   
ATOM    607  HN  LYS A  67     -19.119   6.999 -13.484  1.00 10.00      A   
ATOM    608  CA  LYS A  67     -18.868   9.002 -12.819  1.00 10.00      A   
ATOM    609  CB  LYS A  67     -20.250   9.369 -12.271  1.00 10.00      A   
ATOM    610  CG  LYS A  67     -21.040  10.335 -13.137  1.00 10.00      A   
ATOM    611  CD  LYS A  67     -22.231  10.896 -12.376  1.00 10.00      A   
ATOM    612  CE  LYS A  67     -23.048  11.827 -13.251  1.00 10.00      A   
ATOM    613  NZ  LYS A  67     -24.152  12.475 -12.500  1.00 10.00      A   
ATOM    614  HZ1 LYS A  67     -23.769  13.031 -11.708  1.00 10.00      A   
ATOM    615  HZ2 LYS A  67     -24.806  11.759 -12.123  1.00 10.00      A   
ATOM    616  HZ3 LYS A  67     -24.681  13.113 -13.128  1.00 10.00      A   
ATOM    617  C   LYS A  67     -17.933   8.652 -11.666  1.00 10.00      A   
ATOM    618  O   LYS A  67     -18.178   9.022 -10.520  1.00 10.00      A   
ATOM    619  N   VAL A  68     -16.861   7.946 -11.971  1.00 10.00      A   
ATOM    620  HN  VAL A  68     -16.713   7.679 -12.901  1.00 10.00      A   
ATOM    621  CA  VAL A  68     -15.898   7.553 -10.953  1.00 10.00      A   
ATOM    622  CB  VAL A  68     -15.187   6.236 -11.322  1.00 10.00      A   
ATOM    623  CG1 VAL A  68     -14.242   5.802 -10.215  1.00 10.00      A   
ATOM    624  CG2 VAL A  68     -16.201   5.145 -11.607  1.00 10.00      A   
ATOM    625  C   VAL A  68     -14.858   8.650 -10.727  1.00 10.00      A   
ATOM    626  O   VAL A  68     -14.387   9.282 -11.674  1.00 10.00      A   
ATOM    627  N   ARG A  69     -14.517   8.879  -9.464  1.00 10.00      A   
ATOM    628  HN  ARG A  69     -14.946   8.351  -8.752  1.00 10.00      A   
ATOM    629  CA  ARG A  69     -13.530   9.887  -9.104  1.00 10.00      A   
ATOM    630  CB  ARG A  69     -14.158  10.981  -8.232  1.00 10.00      A   
ATOM    631  CG  ARG A  69     -15.189  11.842  -8.944  1.00 10.00      A   
ATOM    632  CD  ARG A  69     -15.603  13.024  -8.084  1.00 10.00      A   
ATOM    633  NE  ARG A  69     -16.628  13.839  -8.730  1.00 10.00      A   
ATOM    634  HE  ARG A  69     -16.910  13.573  -9.637  1.00 10.00      A   
ATOM    635  CZ  ARG A  69     -17.195  14.901  -8.166  1.00 10.00      A   
ATOM    636  NH1 ARG A  69     -16.843  15.274  -6.941  1.00 10.00      A   
ATOM    637 HH11 ARG A  69     -17.288  16.108  -6.499  1.00 10.00      A   
ATOM    638 HH12 ARG A  69     -16.118  14.737  -6.415  1.00 10.00      A   
ATOM    639  NH2 ARG A  69     -18.115  15.590  -8.825  1.00 10.00      A   
ATOM    640 HH21 ARG A  69     -18.561  16.424  -8.384  1.00 10.00      A   
ATOM    641 HH22 ARG A  69     -18.395  15.304  -9.791  1.00 10.00      A   
ATOM    642  C   ARG A  69     -12.352   9.249  -8.371  1.00 10.00      A   
ATOM    643  O   ARG A  69     -11.279   9.839  -8.273  1.00 10.00      A   
ATOM    644  N   SER A  70     -12.561   8.045  -7.858  1.00 10.00      A   
ATOM    645  HN  SER A  70     -13.440   7.624  -7.966  1.00 10.00      A   
ATOM    646  CA  SER A  70     -11.523   7.328  -7.132  1.00 10.00      A   
ATOM    647  CB  SER A  70     -11.899   7.244  -5.645  1.00 10.00      A   
ATOM    648  OG  SER A  70     -10.749   7.181  -4.817  1.00 10.00      A   
ATOM    649  HG  SER A  70     -10.784   7.897  -4.168  1.00 10.00      A   
ATOM    650  C   SER A  70     -11.354   5.928  -7.716  1.00 10.00      A   
ATOM    651  O   SER A  70     -12.266   5.103  -7.641  1.00 10.00      A   
ATOM    652  N   VAL A  71     -10.200   5.672  -8.324  1.00 10.00      A   
ATOM    653  HN  VAL A  71      -9.510   6.375  -8.365  1.00 10.00      A   
ATOM    654  CA  VAL A  71      -9.930   4.371  -8.926  1.00 10.00      A   
ATOM    655  CB  VAL A  71      -9.689   4.481 -10.449  1.00 10.00      A   
ATOM    656  CG1 VAL A  71      -9.606   3.100 -11.083  1.00 10.00      A   
ATOM    657  CG2 VAL A  71     -10.781   5.305 -11.113  1.00 10.00      A   
ATOM    658  C   VAL A  71      -8.721   3.706  -8.277  1.00 10.00      A   
ATOM    659  O   VAL A  71      -7.649   4.310  -8.170  1.00 10.00      A   
ATOM    660  N   GLU A  72      -8.901   2.468  -7.840  1.00 10.00      A   
ATOM    661  HN  GLU A  72      -9.782   2.046  -7.942  1.00 10.00      A   
ATOM    662  CA  GLU A  72      -7.830   1.711  -7.209  1.00 10.00      A   
ATOM    663  CB  GLU A  72      -8.136   1.499  -5.726  1.00 10.00      A   
ATOM    664  CG  GLU A  72      -8.273   2.794  -4.938  1.00 10.00      A   
ATOM    665  CD  GLU A  72      -8.696   2.569  -3.504  1.00 10.00      A   
ATOM    666  OE1 GLU A  72      -9.910   2.632  -3.223  1.00 10.00      A   
ATOM    667  OE2 GLU A  72      -7.816   2.345  -2.652  1.00 10.00      A   
ATOM    668  C   GLU A  72      -7.646   0.370  -7.917  1.00 10.00      A   
ATOM    669  O   GLU A  72      -8.604  -0.390  -8.082  1.00 10.00      A   
ATOM    670  N   LEU A  73      -6.421   0.082  -8.339  1.00 10.00      A   
ATOM    671  HN  LEU A  73      -5.687   0.708  -8.150  1.00 10.00      A   
ATOM    672  CA  LEU A  73      -6.139  -1.156  -9.054  1.00 10.00      A   
ATOM    673  CB  LEU A  73      -5.968  -0.884 -10.554  1.00 10.00      A   
ATOM    674  CG  LEU A  73      -7.188  -0.353 -11.302  1.00 10.00      A   
ATOM    675  CD1 LEU A  73      -6.836   0.926 -12.042  1.00 10.00      A   
ATOM    676  CD2 LEU A  73      -7.710  -1.398 -12.273  1.00 10.00      A   
ATOM    677  C   LEU A  73      -4.887  -1.850  -8.537  1.00 10.00      A   
ATOM    678  O   LEU A  73      -3.998  -1.220  -7.958  1.00 10.00      A   
ATOM    679  N   LYS A  74      -4.837  -3.156  -8.757  1.00 10.00      A   
ATOM    680  HN  LYS A  74      -5.593  -3.586  -9.202  1.00 10.00      A   
ATOM    681  CA  LYS A  74      -3.704  -3.982  -8.371  1.00 10.00      A   
ATOM    682  CB  LYS A  74      -4.065  -4.883  -7.184  1.00 10.00      A   
ATOM    683  CG  LYS A  74      -4.549  -4.143  -5.949  1.00 10.00      A   
ATOM    684  CD  LYS A  74      -4.587  -5.057  -4.737  1.00 10.00      A   
ATOM    685  CE  LYS A  74      -5.309  -4.407  -3.570  1.00 10.00      A   
ATOM    686  NZ  LYS A  74      -5.128  -5.180  -2.315  1.00 10.00      A   
ATOM    687  HZ1 LYS A  74      -5.919  -5.012  -1.662  1.00 10.00      A   
ATOM    688  HZ2 LYS A  74      -4.248  -4.891  -1.846  1.00 10.00      A   
ATOM    689  HZ3 LYS A  74      -5.068  -6.201  -2.524  1.00 10.00      A   
ATOM    690  C   LYS A  74      -3.324  -4.841  -9.573  1.00 10.00      A   
ATOM    691  O   LYS A  74      -4.111  -4.956 -10.521  1.00 10.00      A   
ATOM    692  N   GLY A  75      -2.141  -5.443  -9.551  1.00 10.00      A   
ATOM    693  HN  GLY A  75      -1.557  -5.343  -8.766  1.00 10.00      A   
ATOM    694  CA  GLY A  75      -1.721  -6.263 -10.678  1.00 10.00      A   
ATOM    695  C   GLY A  75      -0.780  -7.388 -10.296  1.00 10.00      A   
ATOM    696  O   GLY A  75      -1.182  -8.554 -10.266  1.00 10.00      A   
ATOM    697  N   LYS A  76       0.474  -7.038 -10.012  1.00 10.00      A   
ATOM    698  HN  LYS A  76       0.724  -6.089 -10.040  1.00 10.00      A   
ATOM    699  CA  LYS A  76       1.482  -8.017  -9.639  1.00 10.00      A   
ATOM    700  CB  LYS A  76       2.843  -7.332  -9.446  1.00 10.00      A   
ATOM    701  CG  LYS A  76       3.606  -7.057 -10.737  1.00 10.00      A   
ATOM    702  CD  LYS A  76       4.882  -6.260 -10.483  1.00 10.00      A   
ATOM    703  CE  LYS A  76       4.576  -4.793 -10.224  1.00 10.00      A   
ATOM    704  NZ  LYS A  76       5.725  -4.072  -9.618  1.00 10.00      A   
ATOM    705  HZ1 LYS A  76       6.105  -4.613  -8.816  1.00 10.00      A   
ATOM    706  HZ2 LYS A  76       5.422  -3.138  -9.275  1.00 10.00      A   
ATOM    707  HZ3 LYS A  76       6.484  -3.938 -10.325  1.00 10.00      A   
ATOM    708  C   LYS A  76       1.081  -8.739  -8.357  1.00 10.00      A   
ATOM    709  O   LYS A  76       0.722  -8.098  -7.368  1.00 10.00      A   
ATOM    710  N   PRO A  77       1.134 -10.083  -8.359  1.00 10.00      A   
ATOM    711  CA  PRO A  77       0.778 -10.889  -7.186  1.00 10.00      A   
ATOM    712  CB  PRO A  77       0.856 -12.331  -7.701  1.00 10.00      A   
ATOM    713  CG  PRO A  77       1.777 -12.265  -8.871  1.00 10.00      A   
ATOM    714  CD  PRO A  77       1.548 -10.918  -9.498  1.00 10.00      A   
ATOM    715  C   PRO A  77       1.772 -10.675  -6.049  1.00 10.00      A   
ATOM    716  O   PRO A  77       2.848 -10.112  -6.254  1.00 10.00      A   
ATOM    717  N   HIS A  78       1.410 -11.123  -4.858  1.00 10.00      A   
ATOM    718  HN  HIS A  78       0.539 -11.566  -4.760  1.00 10.00      A   
ATOM    719  CA  HIS A  78       2.267 -10.972  -3.682  1.00 10.00      A   
ATOM    720  CB  HIS A  78       1.577 -11.574  -2.451  1.00 10.00      A   
ATOM    721  CG  HIS A  78       2.415 -11.599  -1.209  1.00 10.00      A   
ATOM    722  ND1 HIS A  78       2.469 -12.670  -0.345  1.00 10.00      A   
ATOM    723  HD1 HIS A  78       1.977 -13.529  -0.443  1.00 10.00      A   
ATOM    724  CD2 HIS A  78       3.242 -10.660  -0.689  1.00 10.00      A   
ATOM    725  CE1 HIS A  78       3.307 -12.355   0.646  1.00 10.00      A   
ATOM    726  NE2 HIS A  78       3.804 -11.145   0.485  1.00 10.00      A   
ATOM    727  C   HIS A  78       3.644 -11.608  -3.898  1.00 10.00      A   
ATOM    728  O   HIS A  78       4.674 -11.044  -3.519  1.00 10.00      A   
ATOM    729  N   PHE A  79       3.662 -12.768  -4.533  1.00 10.00      A   
ATOM    730  HN  PHE A  79       2.813 -13.162  -4.829  1.00 10.00      A   
ATOM    731  CA  PHE A  79       4.910 -13.479  -4.783  1.00 10.00      A   
ATOM    732  CB  PHE A  79       4.654 -14.924  -5.212  1.00 10.00      A   
ATOM    733  CG  PHE A  79       4.548 -15.887  -4.058  1.00 10.00      A   
ATOM    734  CD1 PHE A  79       4.161 -15.451  -2.800  1.00 10.00      A   
ATOM    735  CD2 PHE A  79       4.836 -17.230  -4.233  1.00 10.00      A   
ATOM    736  CE1 PHE A  79       4.066 -16.334  -1.743  1.00 10.00      A   
ATOM    737  CE2 PHE A  79       4.741 -18.118  -3.182  1.00 10.00      A   
ATOM    738  CZ  PHE A  79       4.356 -17.670  -1.935  1.00 10.00      A   
ATOM    739  C   PHE A  79       5.823 -12.752  -5.772  1.00 10.00      A   
ATOM    740  O   PHE A  79       6.993 -13.112  -5.929  1.00 10.00      A   
ATOM    741  N   ALA A  80       5.302 -11.716  -6.426  1.00 10.00      A   
ATOM    742  HN  ALA A  80       4.368 -11.459  -6.260  1.00 10.00      A   
ATOM    743  CA  ALA A  80       6.096 -10.946  -7.375  1.00 10.00      A   
ATOM    744  CB  ALA A  80       5.206 -10.086  -8.258  1.00 10.00      A   
ATOM    745  C   ALA A  80       7.108 -10.084  -6.630  1.00 10.00      A   
ATOM    746  O   ALA A  80       8.153  -9.724  -7.172  1.00 10.00      A   
ATOM    747  N   ASP A  81       6.793  -9.775  -5.375  1.00 10.00      A   
ATOM    748  HN  ASP A  81       5.939 -10.093  -5.005  1.00 10.00      A   
ATOM    749  CA  ASP A  81       7.674  -8.965  -4.534  1.00 10.00      A   
ATOM    750  CB  ASP A  81       6.955  -8.528  -3.251  1.00 10.00      A   
ATOM    751  CG  ASP A  81       6.168  -7.242  -3.420  1.00 10.00      A   
ATOM    752  OD1 ASP A  81       5.893  -6.848  -4.575  1.00 10.00      A   
ATOM    753  OD2 ASP A  81       5.818  -6.615  -2.395  1.00 10.00      A   
ATOM    754  C   ASP A  81       8.935  -9.739  -4.185  1.00 10.00      A   
ATOM    755  O   ASP A  81       9.959  -9.164  -3.818  1.00 10.00      A   
ATOM    756  N   PHE A  82       8.854 -11.057  -4.314  1.00 10.00      A   
ATOM    757  HN  PHE A  82       8.008 -11.457  -4.608  1.00 10.00      A   
ATOM    758  CA  PHE A  82       9.984 -11.922  -4.020  1.00 10.00      A   
ATOM    759  CB  PHE A  82       9.510 -13.218  -3.353  1.00 10.00      A   
ATOM    760  CG  PHE A  82       8.573 -12.998  -2.195  1.00 10.00      A   
ATOM    761  CD1 PHE A  82       8.846 -12.035  -1.236  1.00 10.00      A   
ATOM    762  CD2 PHE A  82       7.413 -13.751  -2.068  1.00 10.00      A   
ATOM    763  CE1 PHE A  82       7.984 -11.826  -0.177  1.00 10.00      A   
ATOM    764  CE2 PHE A  82       6.547 -13.548  -1.009  1.00 10.00      A   
ATOM    765  CZ  PHE A  82       6.834 -12.583  -0.064  1.00 10.00      A   
ATOM    766  C   PHE A  82      10.777 -12.224  -5.289  1.00 10.00      A   
ATOM    767  O   PHE A  82      11.640 -13.102  -5.300  1.00 10.00      A   
ATOM    768  N   ASN A  83      10.469 -11.478  -6.355  1.00 10.00      A   
ATOM    769  HN  ASN A  83       9.769 -10.797  -6.266  1.00 10.00      A   
ATOM    770  CA  ASN A  83      11.138 -11.624  -7.644  1.00 10.00      A   
ATOM    771  CB  ASN A  83      12.632 -11.286  -7.542  1.00 10.00      A   
ATOM    772  CG  ASN A  83      12.960  -9.903  -8.079  1.00 10.00      A   
ATOM    773  OD1 ASN A  83      12.181  -8.961  -7.932  1.00 10.00      A   
ATOM    774  ND2 ASN A  83      14.115  -9.777  -8.716  1.00 10.00      A   
ATOM    775 HD21 ASN A  83      14.684 -10.571  -8.808  1.00 10.00      A   
ATOM    776 HD22 ASN A  83      14.358  -8.894  -9.066  1.00 10.00      A   
ATOM    777  C   ASN A  83      10.931 -13.008  -8.252  1.00 10.00      A   
ATOM    778  O   ASN A  83      11.800 -13.532  -8.946  1.00 10.00      A   
ATOM    779  N   LEU A  84       9.766 -13.592  -8.009  1.00 10.00      A   
ATOM    780  HN  LEU A  84       9.104 -13.129  -7.454  1.00 10.00      A   
ATOM    781  CA  LEU A  84       9.456 -14.915  -8.541  1.00 10.00      A   
ATOM    782  CB  LEU A  84       8.535 -15.688  -7.596  1.00 10.00      A   
ATOM    783  CG  LEU A  84       9.136 -16.060  -6.238  1.00 10.00      A   
ATOM    784  CD1 LEU A  84       8.153 -16.871  -5.409  1.00 10.00      A   
ATOM    785  CD2 LEU A  84      10.445 -16.818  -6.420  1.00 10.00      A   
ATOM    786  C   LEU A  84       8.855 -14.826  -9.941  1.00 10.00      A   
ATOM    787  O   LEU A  84       8.667 -15.840 -10.616  1.00 10.00      A   
ATOM    788  N   VAL A  85       8.564 -13.606 -10.369  1.00 10.00      A   
ATOM    789  HN  VAL A  85       8.755 -12.842  -9.790  1.00 10.00      A   
ATOM    790  CA  VAL A  85       7.988 -13.372 -11.685  1.00 10.00      A   
ATOM    791  CB  VAL A  85       6.650 -12.607 -11.599  1.00 10.00      A   
ATOM    792  CG1 VAL A  85       5.889 -12.709 -12.910  1.00 10.00      A   
ATOM    793  CG2 VAL A  85       5.800 -13.115 -10.444  1.00 10.00      A   
ATOM    794  C   VAL A  85       8.967 -12.578 -12.545  1.00 10.00      A   
ATOM    795  O   VAL A  85       9.434 -11.514 -12.133  1.00 10.00      A   
ATOM    796  N   PRO A  86       9.307 -13.103 -13.734  1.00 10.00      A   
ATOM    797  CA  PRO A  86      10.242 -12.451 -14.663  1.00 10.00      A   
ATOM    798  CB  PRO A  86      10.265 -13.389 -15.875  1.00 10.00      A   
ATOM    799  CG  PRO A  86       9.807 -14.704 -15.343  1.00 10.00      A   
ATOM    800  CD  PRO A  86       8.814 -14.384 -14.265  1.00 10.00      A   
ATOM    801  C   PRO A  86       9.776 -11.055 -15.079  1.00 10.00      A   
ATOM    802  O   PRO A  86       8.574 -10.782 -15.156  1.00 10.00      A   
ATOM    803  N   ASP A  87      10.741 -10.180 -15.344  1.00 10.00      A   
ATOM    804  HN  ASP A  87      11.674 -10.470 -15.270  1.00 10.00      A   
ATOM    805  CA  ASP A  87      10.458  -8.809 -15.750  1.00 10.00      A   
ATOM    806  CB  ASP A  87      11.743  -7.978 -15.776  1.00 10.00      A   
ATOM    807  CG  ASP A  87      12.447  -7.931 -14.440  1.00 10.00      A   
ATOM    808  OD1 ASP A  87      13.421  -8.692 -14.252  1.00 10.00      A   
ATOM    809  OD2 ASP A  87      12.041  -7.128 -13.577  1.00 10.00      A   
ATOM    810  C   ASP A  87       9.823  -8.779 -17.128  1.00 10.00      A   
ATOM    811  O   ASP A  87      10.350  -9.364 -18.073  1.00 10.00      A   
ATOM    812  N   GLY A  88       8.699  -8.090 -17.243  1.00 10.00      A   
ATOM    813  HN  GLY A  88       8.329  -7.636 -16.457  1.00 10.00      A   
ATOM    814  CA  GLY A  88       8.018  -7.999 -18.514  1.00 10.00      A   
ATOM    815  C   GLY A  88       6.726  -8.784 -18.527  1.00 10.00      A   
ATOM    816  O   GLY A  88       6.076  -8.904 -19.567  1.00 10.00      A   
ATOM    817  N   TRP A  89       6.357  -9.322 -17.367  1.00 10.00      A   
ATOM    818  HN  TRP A  89       6.928  -9.192 -16.578  1.00 10.00      A   
ATOM    819  CA  TRP A  89       5.132 -10.100 -17.232  1.00 10.00      A   
ATOM    820  CB  TRP A  89       4.992 -10.613 -15.793  1.00 10.00      A   
ATOM    821  CG  TRP A  89       3.624 -11.133 -15.457  1.00 10.00      A   
ATOM    822  CD1 TRP A  89       3.112 -12.362 -15.765  1.00 10.00      A   
ATOM    823  CD2 TRP A  89       2.596 -10.437 -14.744  1.00 10.00      A   
ATOM    824  NE1 TRP A  89       1.828 -12.471 -15.289  1.00 10.00      A   
ATOM    825  HE1 TRP A  89       1.244 -13.261 -15.386  1.00 10.00      A   
ATOM    826  CE2 TRP A  89       1.487 -11.301 -14.659  1.00 10.00      A   
ATOM    827  CE3 TRP A  89       2.504  -9.165 -14.172  1.00 10.00      A   
ATOM    828  CZ2 TRP A  89       0.303 -10.932 -14.024  1.00 10.00      A   
ATOM    829  CZ3 TRP A  89       1.331  -8.801 -13.541  1.00 10.00      A   
ATOM    830  CH2 TRP A  89       0.246  -9.681 -13.473  1.00 10.00      A   
ATOM    831  C   TRP A  89       3.918  -9.262 -17.614  1.00 10.00      A   
ATOM    832  O   TRP A  89       2.995  -9.742 -18.278  1.00 10.00      A   
ATOM    833  N   GLY A  90       3.932  -8.011 -17.187  1.00 10.00      A   
ATOM    834  HN  GLY A  90       4.695  -7.693 -16.659  1.00 10.00      A   
ATOM    835  CA  GLY A  90       2.840  -7.114 -17.476  1.00 10.00      A   
ATOM    836  C   GLY A  90       2.642  -6.113 -16.362  1.00 10.00      A   
ATOM    837  O   GLY A  90       3.614  -5.619 -15.782  1.00 10.00      A   
ATOM    838  N   GLY A  91       1.389  -5.828 -16.054  1.00 10.00      A   
ATOM    839  HN  GLY A  91       0.659  -6.272 -16.548  1.00 10.00      A   
ATOM    840  CA  GLY A  91       1.071  -4.878 -15.011  1.00 10.00      A   
ATOM    841  C   GLY A  91       1.112  -3.454 -15.519  1.00 10.00      A   
ATOM    842  O   GLY A  91       1.166  -2.503 -14.739  1.00 10.00      A   
ATOM    843  N   TYR A  92       1.088  -3.312 -16.835  1.00 10.00      A   
ATOM    844  HN  TYR A  92       1.031  -4.113 -17.397  1.00 10.00      A   
ATOM    845  CA  TYR A  92       1.132  -2.005 -17.468  1.00 10.00      A   
ATOM    846  CB  TYR A  92       1.529  -2.153 -18.939  1.00 10.00      A   
ATOM    847  CG  TYR A  92       2.793  -2.964 -19.128  1.00 10.00      A   
ATOM    848  CD1 TYR A  92       2.803  -4.108 -19.917  1.00 10.00      A   
ATOM    849  CD2 TYR A  92       3.972  -2.588 -18.503  1.00 10.00      A   
ATOM    850  CE1 TYR A  92       3.956  -4.855 -20.075  1.00 10.00      A   
ATOM    851  CE2 TYR A  92       5.128  -3.325 -18.656  1.00 10.00      A   
ATOM    852  CZ  TYR A  92       5.118  -4.457 -19.441  1.00 10.00      A   
ATOM    853  OH  TYR A  92       6.272  -5.195 -19.584  1.00 10.00      A   
ATOM    854  HH  TYR A  92       6.667  -5.339 -18.714  1.00 10.00      A   
ATOM    855  C   TYR A  92      -0.213  -1.305 -17.335  1.00 10.00      A   
ATOM    856  O   TYR A  92      -1.211  -1.735 -17.918  1.00 10.00      A   
ATOM    857  N   VAL A  93      -0.231  -0.226 -16.561  1.00 10.00      A   
ATOM    858  HN  VAL A  93       0.605   0.064 -16.128  1.00 10.00      A   
ATOM    859  CA  VAL A  93      -1.452   0.536 -16.324  1.00 10.00      A   
ATOM    860  CB  VAL A  93      -1.438   1.200 -14.924  1.00 10.00      A   
ATOM    861  CG1 VAL A  93      -0.530   2.422 -14.901  1.00 10.00      A   
ATOM    862  CG2 VAL A  93      -2.846   1.549 -14.463  1.00 10.00      A   
ATOM    863  C   VAL A  93      -1.684   1.590 -17.409  1.00 10.00      A   
ATOM    864  O   VAL A  93      -2.688   2.306 -17.390  1.00 10.00      A   
ATOM    865  N   TYR A  94      -0.770   1.662 -18.372  1.00 10.00      A   
ATOM    866  HN  TYR A  94      -0.014   1.043 -18.358  1.00 10.00      A   
ATOM    867  CA  TYR A  94      -0.878   2.635 -19.460  1.00 10.00      A   
ATOM    868  CB  TYR A  94       0.291   2.538 -20.443  1.00 10.00      A   
ATOM    869  CG  TYR A  94       0.350   3.704 -21.405  1.00 10.00      A   
ATOM    870  CD1 TYR A  94       0.459   5.006 -20.935  1.00 10.00      A   
ATOM    871  CD2 TYR A  94       0.287   3.509 -22.778  1.00 10.00      A   
ATOM    872  CE1 TYR A  94       0.504   6.078 -21.801  1.00 10.00      A   
ATOM    873  CE2 TYR A  94       0.333   4.576 -23.655  1.00 10.00      A   
ATOM    874  CZ  TYR A  94       0.440   5.860 -23.161  1.00 10.00      A   
ATOM    875  OH  TYR A  94       0.491   6.931 -24.029  1.00 10.00      A   
ATOM    876  HH  TYR A  94       1.190   7.540 -23.738  1.00 10.00      A   
ATOM    877  C   TYR A  94      -2.228   2.570 -20.189  1.00 10.00      A   
ATOM    878  O   TYR A  94      -2.901   3.594 -20.321  1.00 10.00      A   
ATOM    879  N   PRO A  95      -2.653   1.377 -20.680  1.00 10.00      A   
ATOM    880  CA  PRO A  95      -3.941   1.228 -21.376  1.00 10.00      A   
ATOM    881  CB  PRO A  95      -4.062  -0.285 -21.578  1.00 10.00      A   
ATOM    882  CG  PRO A  95      -2.653  -0.762 -21.609  1.00 10.00      A   
ATOM    883  CD  PRO A  95      -1.916   0.095 -20.625  1.00 10.00      A   
ATOM    884  C   PRO A  95      -5.098   1.738 -20.518  1.00 10.00      A   
ATOM    885  O   PRO A  95      -6.029   2.378 -21.020  1.00 10.00      A   
ATOM    886  N   TRP A  96      -5.006   1.476 -19.217  1.00 10.00      A   
ATOM    887  HN  TRP A  96      -4.221   0.989 -18.886  1.00 10.00      A   
ATOM    888  CA  TRP A  96      -6.028   1.908 -18.273  1.00 10.00      A   
ATOM    889  CB  TRP A  96      -5.786   1.301 -16.886  1.00 10.00      A   
ATOM    890  CG  TRP A  96      -6.334  -0.084 -16.730  1.00 10.00      A   
ATOM    891  CD1 TRP A  96      -5.700  -1.254 -17.028  1.00 10.00      A   
ATOM    892  CD2 TRP A  96      -7.632  -0.443 -16.244  1.00 10.00      A   
ATOM    893  NE1 TRP A  96      -6.525  -2.321 -16.760  1.00 10.00      A   
ATOM    894  HE1 TRP A  96      -6.298  -3.269 -16.894  1.00 10.00      A   
ATOM    895  CE2 TRP A  96      -7.717  -1.849 -16.280  1.00 10.00      A   
ATOM    896  CE3 TRP A  96      -8.731   0.287 -15.784  1.00 10.00      A   
ATOM    897  CZ2 TRP A  96      -8.857  -2.537 -15.876  1.00 10.00      A   
ATOM    898  CZ3 TRP A  96      -9.862  -0.399 -15.381  1.00 10.00      A   
ATOM    899  CH2 TRP A  96      -9.917  -1.796 -15.430  1.00 10.00      A   
ATOM    900  C   TRP A  96      -6.062   3.429 -18.182  1.00 10.00      A   
ATOM    901  O   TRP A  96      -7.121   4.039 -18.311  1.00 10.00      A   
ATOM    902  N   ILE A  97      -4.892   4.030 -17.993  1.00 10.00      A   
ATOM    903  HN  ILE A  97      -4.079   3.482 -17.937  1.00 10.00      A   
ATOM    904  CA  ILE A  97      -4.775   5.479 -17.877  1.00 10.00      A   
ATOM    905  CB  ILE A  97      -3.324   5.917 -17.569  1.00 10.00      A   
ATOM    906  CG1 ILE A  97      -2.860   5.349 -16.217  1.00 10.00      A   
ATOM    907  CG2 ILE A  97      -3.198   7.437 -17.587  1.00 10.00      A   
ATOM    908  CD1 ILE A  97      -3.722   5.751 -15.034  1.00 10.00      A   
ATOM    909  C   ILE A  97      -5.261   6.166 -19.148  1.00 10.00      A   
ATOM    910  O   ILE A  97      -5.939   7.192 -19.086  1.00 10.00      A   
ATOM    911  N   GLU A  98      -4.930   5.578 -20.292  1.00 10.00      A   
ATOM    912  HN  GLU A  98      -4.398   4.750 -20.263  1.00 10.00      A   
ATOM    913  CA  GLU A  98      -5.332   6.123 -21.587  1.00 10.00      A   
ATOM    914  CB  GLU A  98      -4.766   5.274 -22.727  1.00 10.00      A   
ATOM    915  CG  GLU A  98      -4.959   5.881 -24.105  1.00 10.00      A   
ATOM    916  CD  GLU A  98      -4.629   4.910 -25.216  1.00 10.00      A   
ATOM    917  OE1 GLU A  98      -5.537   4.171 -25.651  1.00 10.00      A   
ATOM    918  OE2 GLU A  98      -3.465   4.878 -25.663  1.00 10.00      A   
ATOM    919  C   GLU A  98      -6.854   6.193 -21.691  1.00 10.00      A   
ATOM    920  O   GLU A  98      -7.416   7.229 -22.048  1.00 10.00      A   
ATOM    921  N   ALA A  99      -7.516   5.093 -21.353  1.00 10.00      A   
ATOM    922  HN  ALA A  99      -7.014   4.304 -21.053  1.00 10.00      A   
ATOM    923  CA  ALA A  99      -8.970   5.026 -21.411  1.00 10.00      A   
ATOM    924  CB  ALA A  99      -9.426   3.580 -21.308  1.00 10.00      A   
ATOM    925  C   ALA A  99      -9.600   5.872 -20.305  1.00 10.00      A   
ATOM    926  O   ALA A  99     -10.572   6.596 -20.532  1.00 10.00      A   
ATOM    927  N   MET A 100      -9.021   5.785 -19.115  1.00 10.00      A   
ATOM    928  HN  MET A 100      -8.238   5.196 -19.016  1.00 10.00      A   
ATOM    929  CA  MET A 100      -9.493   6.516 -17.942  1.00 10.00      A   
ATOM    930  CB  MET A 100      -8.563   6.219 -16.759  1.00 10.00      A   
ATOM    931  CG  MET A 100      -8.957   6.865 -15.441  1.00 10.00      A   
ATOM    932  SD  MET A 100      -7.791   6.493 -14.114  1.00 10.00      A   
ATOM    933  CE  MET A 100      -7.839   4.703 -14.115  1.00 10.00      A   
ATOM    934  C   MET A 100      -9.538   8.019 -18.200  1.00 10.00      A   
ATOM    935  O   MET A 100     -10.559   8.672 -17.975  1.00 10.00      A   
ATOM    936  N   SER A 101      -8.440   8.557 -18.714  1.00 10.00      A   
ATOM    937  HN  SER A 101      -7.672   7.978 -18.915  1.00 10.00      A   
ATOM    938  CA  SER A 101      -8.338   9.983 -18.986  1.00 10.00      A   
ATOM    939  CB  SER A 101      -6.880  10.374 -19.238  1.00 10.00      A   
ATOM    940  OG  SER A 101      -6.299   9.574 -20.251  1.00 10.00      A   
ATOM    941  HG  SER A 101      -6.100   8.698 -19.894  1.00 10.00      A   
ATOM    942  C   SER A 101      -9.236  10.436 -20.139  1.00 10.00      A   
ATOM    943  O   SER A 101      -9.448  11.632 -20.334  1.00 10.00      A   
ATOM    944  N   SER A 102      -9.792   9.483 -20.873  1.00 10.00      A   
ATOM    945  HN  SER A 102      -9.623   8.542 -20.647  1.00 10.00      A   
ATOM    946  CA  SER A 102     -10.651   9.797 -22.003  1.00 10.00      A   
ATOM    947  CB  SER A 102     -10.476   8.749 -23.104  1.00 10.00      A   
ATOM    948  OG  SER A 102      -9.129   8.704 -23.546  1.00 10.00      A   
ATOM    949  HG  SER A 102      -8.620   8.112 -22.973  1.00 10.00      A   
ATOM    950  C   SER A 102     -12.122   9.917 -21.590  1.00 10.00      A   
ATOM    951  O   SER A 102     -12.991  10.168 -22.426  1.00 10.00      A   
ATOM    952  N   SER A 103     -12.407   9.735 -20.305  1.00 10.00      A   
ATOM    953  HN  SER A 103     -11.683   9.528 -19.675  1.00 10.00      A   
ATOM    954  CA  SER A 103     -13.780   9.836 -19.819  1.00 10.00      A   
ATOM    955  CB  SER A 103     -14.461   8.471 -19.843  1.00 10.00      A   
ATOM    956  OG  SER A 103     -14.488   7.944 -21.156  1.00 10.00      A   
ATOM    957  HG  SER A 103     -14.023   8.547 -21.747  1.00 10.00      A   
ATOM    958  C   SER A 103     -13.857  10.441 -18.421  1.00 10.00      A   
ATOM    959  O   SER A 103     -14.725  11.268 -18.140  1.00 10.00      A   
ATOM    960  N   TYR A 104     -12.954  10.027 -17.544  1.00 10.00      A   
ATOM    961  HN  TYR A 104     -12.277   9.370 -17.816  1.00 10.00      A   
ATOM    962  CA  TYR A 104     -12.943  10.532 -16.182  1.00 10.00      A   
ATOM    963  CB  TYR A 104     -12.295   9.522 -15.233  1.00 10.00      A   
ATOM    964  CG  TYR A 104     -12.977   8.173 -15.210  1.00 10.00      A   
ATOM    965  CD1 TYR A 104     -12.325   7.042 -15.673  1.00 10.00      A   
ATOM    966  CD2 TYR A 104     -14.271   8.032 -14.728  1.00 10.00      A   
ATOM    967  CE1 TYR A 104     -12.937   5.808 -15.655  1.00 10.00      A   
ATOM    968  CE2 TYR A 104     -14.894   6.798 -14.707  1.00 10.00      A   
ATOM    969  CZ  TYR A 104     -14.220   5.691 -15.171  1.00 10.00      A   
ATOM    970  OH  TYR A 104     -14.825   4.455 -15.143  1.00 10.00      A   
ATOM    971  HH  TYR A 104     -15.789   4.561 -15.163  1.00 10.00      A   
ATOM    972  C   TYR A 104     -12.236  11.878 -16.095  1.00 10.00      A   
ATOM    973  O   TYR A 104     -11.026  11.946 -15.885  1.00 10.00      A   
ATOM    974  N   THR A 105     -12.994  12.947 -16.289  1.00 10.00      A   
ATOM    975  HN  THR A 105     -13.943  12.828 -16.504  1.00 10.00      A   
ATOM    976  CA  THR A 105     -12.453  14.294 -16.221  1.00 10.00      A   
ATOM    977  CB  THR A 105     -13.216  15.229 -17.181  1.00 10.00      A   
ATOM    978  OG1 THR A 105     -14.589  14.810 -17.258  1.00 10.00      A   
ATOM    979  HG1 THR A 105     -15.022  15.261 -17.994  1.00 10.00      A   
ATOM    980  CG2 THR A 105     -12.602  15.184 -18.572  1.00 10.00      A   
ATOM    981  C   THR A 105     -12.558  14.832 -14.797  1.00 10.00      A   
ATOM    982  O   THR A 105     -11.833  15.748 -14.404  1.00 10.00      A   
ATOM    983  N   TRP A 106     -13.450  14.226 -14.023  1.00 10.00      A   
ATOM    984  HN  TRP A 106     -13.967  13.476 -14.389  1.00 10.00      A   
ATOM    985  CA  TRP A 106     -13.677  14.631 -12.645  1.00 10.00      A   
ATOM    986  CB  TRP A 106     -15.177  14.640 -12.345  1.00 10.00      A   
ATOM    987  CG  TRP A 106     -15.906  15.802 -12.947  1.00 10.00      A   
ATOM    988  CD1 TRP A 106     -16.456  15.878 -14.197  1.00 10.00      A   
ATOM    989  CD2 TRP A 106     -16.168  17.057 -12.315  1.00 10.00      A   
ATOM    990  NE1 TRP A 106     -17.038  17.110 -14.382  1.00 10.00      A   
ATOM    991  HE1 TRP A 106     -17.499  17.409 -15.202  1.00 10.00      A   
ATOM    992  CE2 TRP A 106     -16.878  17.851 -13.238  1.00 10.00      A   
ATOM    993  CE3 TRP A 106     -15.869  17.586 -11.058  1.00 10.00      A   
ATOM    994  CZ2 TRP A 106     -17.293  19.146 -12.937  1.00 10.00      A   
ATOM    995  CZ3 TRP A 106     -16.282  18.868 -10.761  1.00 10.00      A   
ATOM    996  CH2 TRP A 106     -16.987  19.635 -11.696  1.00 10.00      A   
ATOM    997  C   TRP A 106     -12.949  13.711 -11.671  1.00 10.00      A   
ATOM    998  O   TRP A 106     -13.199  13.751 -10.470  1.00 10.00      A   
ATOM    999  N   LEU A 107     -12.062  12.874 -12.200  1.00 10.00      A   
ATOM   1000  HN  LEU A 107     -11.927  12.872 -13.169  1.00 10.00      A   
ATOM   1001  CA  LEU A 107     -11.290  11.955 -11.370  1.00 10.00      A   
ATOM   1002  CB  LEU A 107     -10.499  10.974 -12.236  1.00 10.00      A   
ATOM   1003  CG  LEU A 107      -9.669   9.936 -11.481  1.00 10.00      A   
ATOM   1004  CD1 LEU A 107      -9.805   8.572 -12.131  1.00 10.00      A   
ATOM   1005  CD2 LEU A 107      -8.210  10.360 -11.431  1.00 10.00      A   
ATOM   1006  C   LEU A 107     -10.364  12.734 -10.439  1.00 10.00      A   
ATOM   1007  O   LEU A 107      -9.775  13.742 -10.842  1.00 10.00      A   
ATOM   1008  N   GLU A 108     -10.239  12.266  -9.202  1.00 10.00      A   
ATOM   1009  HN  GLU A 108     -10.717  11.445  -8.948  1.00 10.00      A   
ATOM   1010  CA  GLU A 108      -9.417  12.944  -8.216  1.00 10.00      A   
ATOM   1011  CB  GLU A 108     -10.311  13.568  -7.140  1.00 10.00      A   
ATOM   1012  CG  GLU A 108     -11.468  14.388  -7.692  1.00 10.00      A   
ATOM   1013  CD  GLU A 108     -12.402  14.885  -6.613  1.00 10.00      A   
ATOM   1014  OE1 GLU A 108     -12.973  14.048  -5.885  1.00 10.00      A   
ATOM   1015  OE2 GLU A 108     -12.572  16.115  -6.489  1.00 10.00      A   
ATOM   1016  C   GLU A 108      -8.382  12.028  -7.558  1.00 10.00      A   
ATOM   1017  O   GLU A 108      -7.264  12.463  -7.269  1.00 10.00      A   
ATOM   1018  N   GLU A 109      -8.739  10.767  -7.320  1.00 10.00      A   
ATOM   1019  HN  GLU A 109      -9.624  10.448  -7.603  1.00 10.00      A   
ATOM   1020  CA  GLU A 109      -7.828   9.844  -6.654  1.00 10.00      A   
ATOM   1021  CB  GLU A 109      -8.436   9.343  -5.343  1.00 10.00      A   
ATOM   1022  CG  GLU A 109      -8.773  10.428  -4.333  1.00 10.00      A   
ATOM   1023  CD  GLU A 109      -9.415   9.864  -3.079  1.00 10.00      A   
ATOM   1024  OE1 GLU A 109     -10.650   9.674  -3.074  1.00 10.00      A   
ATOM   1025  OE2 GLU A 109      -8.686   9.598  -2.093  1.00 10.00      A   
ATOM   1026  C   GLU A 109      -7.436   8.644  -7.512  1.00 10.00      A   
ATOM   1027  O   GLU A 109      -8.286   7.988  -8.117  1.00 10.00      A   
ATOM   1028  N   ILE A 110      -6.135   8.375  -7.547  1.00 10.00      A   
ATOM   1029  HN  ILE A 110      -5.518   8.976  -7.073  1.00 10.00      A   
ATOM   1030  CA  ILE A 110      -5.581   7.231  -8.266  1.00 10.00      A   
ATOM   1031  CB  ILE A 110      -4.802   7.637  -9.543  1.00 10.00      A   
ATOM   1032  CG1 ILE A 110      -5.773   8.064 -10.647  1.00 10.00      A   
ATOM   1033  CG2 ILE A 110      -3.913   6.495 -10.031  1.00 10.00      A   
ATOM   1034  CD1 ILE A 110      -5.104   8.373 -11.970  1.00 10.00      A   
ATOM   1035  C   ILE A 110      -4.652   6.474  -7.323  1.00 10.00      A   
ATOM   1036  O   ILE A 110      -3.623   6.998  -6.896  1.00 10.00      A   
ATOM   1037  N   ARG A 111      -5.037   5.262  -6.964  1.00 10.00      A   
ATOM   1038  HN  ARG A 111      -5.882   4.900  -7.313  1.00 10.00      A   
ATOM   1039  CA  ARG A 111      -4.232   4.449  -6.066  1.00 10.00      A   
ATOM   1040  CB  ARG A 111      -4.964   4.245  -4.734  1.00 10.00      A   
ATOM   1041  CG  ARG A 111      -5.341   5.552  -4.047  1.00 10.00      A   
ATOM   1042  CD  ARG A 111      -6.129   5.334  -2.762  1.00 10.00      A   
ATOM   1043  NE  ARG A 111      -6.622   6.604  -2.216  1.00 10.00      A   
ATOM   1044  HE  ARG A 111      -7.542   6.874  -2.456  1.00 10.00      A   
ATOM   1045  CZ  ARG A 111      -5.914   7.395  -1.408  1.00 10.00      A   
ATOM   1046  NH1 ARG A 111      -4.689   7.042  -1.025  1.00 10.00      A   
ATOM   1047 HH11 ARG A 111      -4.275   6.146  -1.352  1.00 10.00      A   
ATOM   1048 HH12 ARG A 111      -4.129   7.677  -0.392  1.00 10.00      A   
ATOM   1049  NH2 ARG A 111      -6.418   8.552  -0.999  1.00 10.00      A   
ATOM   1050 HH21 ARG A 111      -7.377   8.853  -1.310  1.00 10.00      A   
ATOM   1051 HH22 ARG A 111      -5.859   9.173  -0.364  1.00 10.00      A   
ATOM   1052  C   ARG A 111      -3.884   3.118  -6.724  1.00 10.00      A   
ATOM   1053  O   ARG A 111      -4.763   2.304  -7.003  1.00 10.00      A   
ATOM   1054  N   LEU A 112      -2.601   2.915  -6.989  1.00 10.00      A   
ATOM   1055  HN  LEU A 112      -1.940   3.597  -6.726  1.00 10.00      A   
ATOM   1056  CA  LEU A 112      -2.137   1.698  -7.636  1.00 10.00      A   
ATOM   1057  CB  LEU A 112      -1.531   2.026  -9.000  1.00 10.00      A   
ATOM   1058  CG  LEU A 112      -2.479   2.636 -10.033  1.00 10.00      A   
ATOM   1059  CD1 LEU A 112      -1.692   3.238 -11.185  1.00 10.00      A   
ATOM   1060  CD2 LEU A 112      -3.455   1.590 -10.546  1.00 10.00      A   
ATOM   1061  C   LEU A 112      -1.100   0.986  -6.788  1.00 10.00      A   
ATOM   1062  O   LEU A 112      -0.161   1.606  -6.286  1.00 10.00      A   
ATOM   1063  N   LYS A 113      -1.275  -0.315  -6.629  1.00 10.00      A   
ATOM   1064  HN  LYS A 113      -2.050  -0.749  -7.048  1.00 10.00      A   
ATOM   1065  CA  LYS A 113      -0.347  -1.114  -5.857  1.00 10.00      A   
ATOM   1066  CB  LYS A 113      -1.007  -1.670  -4.596  1.00 10.00      A   
ATOM   1067  CG  LYS A 113      -0.015  -2.274  -3.619  1.00 10.00      A   
ATOM   1068  CD  LYS A 113      -0.626  -3.418  -2.830  1.00 10.00      A   
ATOM   1069  CE  LYS A 113       0.425  -4.108  -1.976  1.00 10.00      A   
ATOM   1070  NZ  LYS A 113      -0.117  -5.292  -1.264  1.00 10.00      A   
ATOM   1071  HZ1 LYS A 113       0.597  -5.671  -0.603  1.00 10.00      A   
ATOM   1072  HZ2 LYS A 113      -0.375  -6.037  -1.947  1.00 10.00      A   
ATOM   1073  HZ3 LYS A 113      -0.967  -5.025  -0.725  1.00 10.00      A   
ATOM   1074  C   LYS A 113       0.187  -2.253  -6.708  1.00 10.00      A   
ATOM   1075  O   LYS A 113      -0.580  -2.952  -7.365  1.00 10.00      A   
ATOM   1076  N   ARG A 114       1.507  -2.410  -6.700  1.00 10.00      A   
ATOM   1077  HN  ARG A 114       2.050  -1.789  -6.163  1.00 10.00      A   
ATOM   1078  CA  ARG A 114       2.180  -3.455  -7.462  1.00 10.00      A   
ATOM   1079  CB  ARG A 114       1.886  -4.849  -6.893  1.00 10.00      A   
ATOM   1080  CG  ARG A 114       2.485  -5.083  -5.516  1.00 10.00      A   
ATOM   1081  CD  ARG A 114       2.193  -6.481  -4.990  1.00 10.00      A   
ATOM   1082  NE  ARG A 114       2.980  -6.753  -3.791  1.00 10.00      A   
ATOM   1083  HE  ARG A 114       3.950  -6.565  -3.843  1.00 10.00      A   
ATOM   1084  CZ  ARG A 114       2.488  -7.244  -2.649  1.00 10.00      A   
ATOM   1085  NH1 ARG A 114       1.203  -7.562  -2.533  1.00 10.00      A   
ATOM   1086 HH11 ARG A 114       0.542  -7.430  -3.333  1.00 10.00      A   
ATOM   1087 HH12 ARG A 114       0.837  -7.946  -1.629  1.00 10.00      A   
ATOM   1088  NH2 ARG A 114       3.290  -7.383  -1.605  1.00 10.00      A   
ATOM   1089 HH21 ARG A 114       4.300  -7.104  -1.676  1.00 10.00      A   
ATOM   1090 HH22 ARG A 114       2.915  -7.750  -0.698  1.00 10.00      A   
ATOM   1091  C   ARG A 114       1.825  -3.376  -8.943  1.00 10.00      A   
ATOM   1092  O   ARG A 114       1.301  -4.325  -9.522  1.00 10.00      A   
ATOM   1093  N   MET A 115       2.127  -2.238  -9.549  1.00 10.00      A   
ATOM   1094  HN  MET A 115       2.564  -1.524  -9.034  1.00 10.00      A   
ATOM   1095  CA  MET A 115       1.838  -2.015 -10.957  1.00 10.00      A   
ATOM   1096  CB  MET A 115       0.616  -1.099 -11.106  1.00 10.00      A   
ATOM   1097  CG  MET A 115      -0.708  -1.765 -10.772  1.00 10.00      A   
ATOM   1098  SD  MET A 115      -1.176  -3.020 -11.981  1.00 10.00      A   
ATOM   1099  CE  MET A 115      -1.751  -1.993 -13.332  1.00 10.00      A   
ATOM   1100  C   MET A 115       3.037  -1.390 -11.660  1.00 10.00      A   
ATOM   1101  O   MET A 115       4.045  -1.074 -11.022  1.00 10.00      A   
ATOM   1102  N   VAL A 116       2.933  -1.233 -12.974  1.00 10.00      A   
ATOM   1103  HN  VAL A 116       2.117  -1.539 -13.430  1.00 10.00      A   
ATOM   1104  CA  VAL A 116       3.992  -0.622 -13.762  1.00 10.00      A   
ATOM   1105  CB  VAL A 116       4.485  -1.555 -14.889  1.00 10.00      A   
ATOM   1106  CG1 VAL A 116       5.615  -0.902 -15.674  1.00 10.00      A   
ATOM   1107  CG2 VAL A 116       4.936  -2.892 -14.315  1.00 10.00      A   
ATOM   1108  C   VAL A 116       3.475   0.682 -14.364  1.00 10.00      A   
ATOM   1109  O   VAL A 116       2.544   0.677 -15.173  1.00 10.00      A   
ATOM   1110  N   VAL A 117       4.067   1.789 -13.948  1.00 10.00      A   
ATOM   1111  HN  VAL A 117       4.817   1.723 -13.319  1.00 10.00      A   
ATOM   1112  CA  VAL A 117       3.663   3.106 -14.423  1.00 10.00      A   
ATOM   1113  CB  VAL A 117       3.111   3.972 -13.268  1.00 10.00      A   
ATOM   1114  CG1 VAL A 117       2.531   5.277 -13.793  1.00 10.00      A   
ATOM   1115  CG2 VAL A 117       2.074   3.207 -12.460  1.00 10.00      A   
ATOM   1116  C   VAL A 117       4.864   3.816 -15.030  1.00 10.00      A   
ATOM   1117  O   VAL A 117       5.896   3.945 -14.384  1.00 10.00      A   
ATOM   1118  N   THR A 118       4.736   4.248 -16.273  1.00 10.00      A   
ATOM   1119  HN  THR A 118       3.894   4.092 -16.752  1.00 10.00      A   
ATOM   1120  CA  THR A 118       5.821   4.943 -16.947  1.00 10.00      A   
ATOM   1121  CB  THR A 118       5.952   4.472 -18.408  1.00 10.00      A   
ATOM   1122  OG1 THR A 118       4.645   4.345 -18.988  1.00 10.00      A   
ATOM   1123  HG1 THR A 118       4.708   3.801 -19.783  1.00 10.00      A   
ATOM   1124  CG2 THR A 118       6.661   3.128 -18.477  1.00 10.00      A   
ATOM   1125  C   THR A 118       5.590   6.451 -16.923  1.00 10.00      A   
ATOM   1126  O   THR A 118       4.492   6.908 -16.593  1.00 10.00      A   
ATOM   1127  N   ASP A 119       6.622   7.215 -17.269  1.00 10.00      A   
ATOM   1128  HN  ASP A 119       7.479   6.789 -17.489  1.00 10.00      A   
ATOM   1129  CA  ASP A 119       6.526   8.674 -17.305  1.00 10.00      A   
ATOM   1130  CB  ASP A 119       7.852   9.299 -17.751  1.00 10.00      A   
ATOM   1131  CG  ASP A 119       9.004   8.999 -16.810  1.00 10.00      A   
ATOM   1132  OD1 ASP A 119       9.565   9.944 -16.219  1.00 10.00      A   
ATOM   1133  OD2 ASP A 119       9.376   7.814 -16.671  1.00 10.00      A   
ATOM   1134  C   ASP A 119       5.409   9.096 -18.254  1.00 10.00      A   
ATOM   1135  O   ASP A 119       4.729  10.093 -18.023  1.00 10.00      A   
ATOM   1136  N   ASP A 120       5.233   8.307 -19.312  1.00 10.00      A   
ATOM   1137  HN  ASP A 120       5.835   7.543 -19.430  1.00 10.00      A   
ATOM   1138  CA  ASP A 120       4.198   8.536 -20.319  1.00 10.00      A   
ATOM   1139  CB  ASP A 120       4.218   7.370 -21.322  1.00 10.00      A   
ATOM   1140  CG  ASP A 120       3.492   7.648 -22.627  1.00 10.00      A   
ATOM   1141  OD1 ASP A 120       2.634   8.550 -22.676  1.00 10.00      A   
ATOM   1142  OD2 ASP A 120       3.783   6.952 -23.621  1.00 10.00      A   
ATOM   1143  C   ASP A 120       2.816   8.619 -19.657  1.00 10.00      A   
ATOM   1144  O   ASP A 120       2.020   9.518 -19.943  1.00 10.00      A   
ATOM   1145  N   CYS A 121       2.550   7.675 -18.760  1.00 10.00      A   
ATOM   1146  HN  CYS A 121       3.233   7.003 -18.563  1.00 10.00      A   
ATOM   1147  CA  CYS A 121       1.278   7.620 -18.050  1.00 10.00      A   
ATOM   1148  CB  CYS A 121       1.207   6.358 -17.186  1.00 10.00      A   
ATOM   1149  SG  CYS A 121       1.814   4.849 -17.980  1.00 10.00      A   
ATOM   1150  HG  CYS A 121       3.030   5.088 -18.459  1.00 10.00      A   
ATOM   1151  C   CYS A 121       1.100   8.853 -17.165  1.00 10.00      A   
ATOM   1152  O   CYS A 121       0.020   9.442 -17.110  1.00 10.00      A   
ATOM   1153  N   LEU A 122       2.176   9.247 -16.492  1.00 10.00      A   
ATOM   1154  HN  LEU A 122       3.013   8.743 -16.592  1.00 10.00      A   
ATOM   1155  CA  LEU A 122       2.151  10.406 -15.605  1.00 10.00      A   
ATOM   1156  CB  LEU A 122       3.481  10.545 -14.860  1.00 10.00      A   
ATOM   1157  CG  LEU A 122       3.867   9.380 -13.943  1.00 10.00      A   
ATOM   1158  CD1 LEU A 122       5.284   9.555 -13.420  1.00 10.00      A   
ATOM   1159  CD2 LEU A 122       2.881   9.247 -12.792  1.00 10.00      A   
ATOM   1160  C   LEU A 122       1.832  11.689 -16.372  1.00 10.00      A   
ATOM   1161  O   LEU A 122       1.036  12.512 -15.913  1.00 10.00      A   
ATOM   1162  N   GLU A 123       2.443  11.847 -17.543  1.00 10.00      A   
ATOM   1163  HN  GLU A 123       3.067  11.155 -17.855  1.00 10.00      A   
ATOM   1164  CA  GLU A 123       2.219  13.027 -18.371  1.00 10.00      A   
ATOM   1165  CB  GLU A 123       3.118  13.009 -19.617  1.00 10.00      A   
ATOM   1166  CG  GLU A 123       4.608  12.966 -19.309  1.00 10.00      A   
ATOM   1167  CD  GLU A 123       5.478  13.154 -20.533  1.00 10.00      A   
ATOM   1168  OE1 GLU A 123       5.451  12.289 -21.433  1.00 10.00      A   
ATOM   1169  OE2 GLU A 123       6.214  14.166 -20.591  1.00 10.00      A   
ATOM   1170  C   GLU A 123       0.747  13.142 -18.756  1.00 10.00      A   
ATOM   1171  O   GLU A 123       0.170  14.232 -18.729  1.00 10.00      A   
ATOM   1172  N   LEU A 124       0.139  12.006 -19.094  1.00 10.00      A   
ATOM   1173  HN  LEU A 124       0.654  11.167 -19.093  1.00 10.00      A   
ATOM   1174  CA  LEU A 124      -1.272  11.978 -19.473  1.00 10.00      A   
ATOM   1175  CB  LEU A 124      -1.667  10.608 -20.030  1.00 10.00      A   
ATOM   1176  CG  LEU A 124      -1.183  10.279 -21.442  1.00 10.00      A   
ATOM   1177  CD1 LEU A 124      -1.693   8.913 -21.873  1.00 10.00      A   
ATOM   1178  CD2 LEU A 124      -1.624  11.352 -22.425  1.00 10.00      A   
ATOM   1179  C   LEU A 124      -2.161  12.335 -18.289  1.00 10.00      A   
ATOM   1180  O   LEU A 124      -3.161  13.033 -18.445  1.00 10.00      A   
ATOM   1181  N   ILE A 125      -1.782  11.861 -17.111  1.00 10.00      A   
ATOM   1182  HN  ILE A 125      -0.964  11.315 -17.058  1.00 10.00      A   
ATOM   1183  CA  ILE A 125      -2.536  12.126 -15.890  1.00 10.00      A   
ATOM   1184  CB  ILE A 125      -1.910  11.391 -14.679  1.00 10.00      A   
ATOM   1185  CG1 ILE A 125      -2.214   9.892 -14.756  1.00 10.00      A   
ATOM   1186  CG2 ILE A 125      -2.398  11.974 -13.359  1.00 10.00      A   
ATOM   1187  CD1 ILE A 125      -1.465   9.062 -13.737  1.00 10.00      A   
ATOM   1188  C   ILE A 125      -2.610  13.627 -15.598  1.00 10.00      A   
ATOM   1189  O   ILE A 125      -3.692  14.174 -15.393  1.00 10.00      A   
ATOM   1190  N   ALA A 126      -1.458  14.280 -15.623  1.00 10.00      A   
ATOM   1191  HN  ALA A 126      -0.639  13.785 -15.843  1.00 10.00      A   
ATOM   1192  CA  ALA A 126      -1.363  15.708 -15.330  1.00 10.00      A   
ATOM   1193  CB  ALA A 126       0.094  16.132 -15.253  1.00 10.00      A   
ATOM   1194  C   ALA A 126      -2.122  16.588 -16.323  1.00 10.00      A   
ATOM   1195  O   ALA A 126      -2.710  17.600 -15.935  1.00 10.00      A   
ATOM   1196  N   LYS A 127      -2.123  16.207 -17.594  1.00 10.00      A   
ATOM   1197  HN  LYS A 127      -1.665  15.376 -17.850  1.00 10.00      A   
ATOM   1198  CA  LYS A 127      -2.789  17.003 -18.621  1.00 10.00      A   
ATOM   1199  CB  LYS A 127      -2.097  16.827 -19.978  1.00 10.00      A   
ATOM   1200  CG  LYS A 127      -2.274  15.455 -20.607  1.00 10.00      A   
ATOM   1201  CD  LYS A 127      -1.459  15.317 -21.884  1.00 10.00      A   
ATOM   1202  CE  LYS A 127      -1.912  16.310 -22.947  1.00 10.00      A   
ATOM   1203  NZ  LYS A 127      -2.475  15.632 -24.141  1.00 10.00      A   
ATOM   1204  HZ1 LYS A 127      -1.767  14.994 -24.561  1.00 10.00      A   
ATOM   1205  HZ2 LYS A 127      -2.753  16.335 -24.855  1.00 10.00      A   
ATOM   1206  HZ3 LYS A 127      -3.311  15.078 -23.878  1.00 10.00      A   
ATOM   1207  C   LYS A 127      -4.287  16.711 -18.735  1.00 10.00      A   
ATOM   1208  O   LYS A 127      -5.050  17.537 -19.237  1.00 10.00      A   
ATOM   1209  N   SER A 128      -4.717  15.554 -18.253  1.00 10.00      A   
ATOM   1210  HN  SER A 128      -4.079  14.940 -17.835  1.00 10.00      A   
ATOM   1211  CA  SER A 128      -6.126  15.181 -18.345  1.00 10.00      A   
ATOM   1212  CB  SER A 128      -6.266  13.741 -18.835  1.00 10.00      A   
ATOM   1213  OG  SER A 128      -5.392  13.494 -19.932  1.00 10.00      A   
ATOM   1214  HG  SER A 128      -4.490  13.358 -19.596  1.00 10.00      A   
ATOM   1215  C   SER A 128      -6.894  15.387 -17.040  1.00 10.00      A   
ATOM   1216  O   SER A 128      -7.959  16.004 -17.032  1.00 10.00      A   
ATOM   1217  N   PHE A 129      -6.351  14.899 -15.937  1.00 10.00      A   
ATOM   1218  HN  PHE A 129      -5.472  14.462 -15.977  1.00 10.00      A   
ATOM   1219  CA  PHE A 129      -7.029  15.020 -14.657  1.00 10.00      A   
ATOM   1220  CB  PHE A 129      -6.613  13.891 -13.711  1.00 10.00      A   
ATOM   1221  CG  PHE A 129      -6.796  12.517 -14.297  1.00 10.00      A   
ATOM   1222  CD1 PHE A 129      -5.731  11.639 -14.381  1.00 10.00      A   
ATOM   1223  CD2 PHE A 129      -8.032  12.106 -14.770  1.00 10.00      A   
ATOM   1224  CE1 PHE A 129      -5.892  10.379 -14.923  1.00 10.00      A   
ATOM   1225  CE2 PHE A 129      -8.201  10.845 -15.314  1.00 10.00      A   
ATOM   1226  CZ  PHE A 129      -7.128   9.980 -15.390  1.00 10.00      A   
ATOM   1227  C   PHE A 129      -6.803  16.387 -14.023  1.00 10.00      A   
ATOM   1228  O   PHE A 129      -5.791  16.628 -13.363  1.00 10.00      A   
ATOM   1229  N   LYS A 130      -7.741  17.289 -14.263  1.00 10.00      A   
ATOM   1230  HN  LYS A 130      -8.493  17.046 -14.845  1.00 10.00      A   
ATOM   1231  CA  LYS A 130      -7.670  18.637 -13.711  1.00 10.00      A   
ATOM   1232  CB  LYS A 130      -8.558  19.596 -14.509  1.00 10.00      A   
ATOM   1233  CG  LYS A 130      -7.920  20.166 -15.764  1.00 10.00      A   
ATOM   1234  CD  LYS A 130      -7.911  19.147 -16.890  1.00 10.00      A   
ATOM   1235  CE  LYS A 130      -7.673  19.811 -18.236  1.00 10.00      A   
ATOM   1236  NZ  LYS A 130      -7.512  18.815 -19.327  1.00 10.00      A   
ATOM   1237  HZ1 LYS A 130      -6.582  18.346 -19.255  1.00 10.00      A   
ATOM   1238  HZ2 LYS A 130      -7.578  19.283 -20.251  1.00 10.00      A   
ATOM   1239  HZ3 LYS A 130      -8.260  18.094 -19.267  1.00 10.00      A   
ATOM   1240  C   LYS A 130      -8.101  18.635 -12.244  1.00 10.00      A   
ATOM   1241  O   LYS A 130      -7.755  19.535 -11.481  1.00 10.00      A   
ATOM   1242  N   ASN A 131      -8.859  17.612 -11.861  1.00 10.00      A   
ATOM   1243  HN  ASN A 131      -9.100  16.927 -12.519  1.00 10.00      A   
ATOM   1244  CA  ASN A 131      -9.345  17.474 -10.491  1.00 10.00      A   
ATOM   1245  CB  ASN A 131     -10.797  16.969 -10.492  1.00 10.00      A   
ATOM   1246  CG  ASN A 131     -11.778  17.956 -11.102  1.00 10.00      A   
ATOM   1247  OD1 ASN A 131     -12.235  18.885 -10.435  1.00 10.00      A   
ATOM   1248  ND2 ASN A 131     -12.130  17.754 -12.368  1.00 10.00      A   
ATOM   1249 HD21 ASN A 131     -11.744  16.986 -12.846  1.00 10.00      A   
ATOM   1250 HD22 ASN A 131     -12.757  18.383 -12.779  1.00 10.00      A   
ATOM   1251  C   ASN A 131      -8.460  16.504  -9.715  1.00 10.00      A   
ATOM   1252  O   ASN A 131      -8.825  16.040  -8.639  1.00 10.00      A   
ATOM   1253  N   PHE A 132      -7.288  16.220 -10.273  1.00 10.00      A   
ATOM   1254  HN  PHE A 132      -7.051  16.648 -11.121  1.00 10.00      A   
ATOM   1255  CA  PHE A 132      -6.338  15.300  -9.659  1.00 10.00      A   
ATOM   1256  CB  PHE A 132      -5.139  15.078 -10.582  1.00 10.00      A   
ATOM   1257  CG  PHE A 132      -4.383  13.819 -10.289  1.00 10.00      A   
ATOM   1258  CD1 PHE A 132      -5.010  12.586 -10.374  1.00 10.00      A   
ATOM   1259  CD2 PHE A 132      -3.049  13.866  -9.929  1.00 10.00      A   
ATOM   1260  CE1 PHE A 132      -4.318  11.422 -10.108  1.00 10.00      A   
ATOM   1261  CE2 PHE A 132      -2.350  12.708  -9.663  1.00 10.00      A   
ATOM   1262  CZ  PHE A 132      -2.986  11.484  -9.754  1.00 10.00      A   
ATOM   1263  C   PHE A 132      -5.872  15.807  -8.301  1.00 10.00      A   
ATOM   1264  O   PHE A 132      -5.352  16.918  -8.191  1.00 10.00      A   
ATOM   1265  N   LYS A 133      -6.053  14.987  -7.272  1.00 10.00      A   
ATOM   1266  HN  LYS A 133      -6.466  14.104  -7.424  1.00 10.00      A   
ATOM   1267  CA  LYS A 133      -5.664  15.370  -5.926  1.00 10.00      A   
ATOM   1268  CB  LYS A 133      -6.900  15.679  -5.078  1.00 10.00      A   
ATOM   1269  CG  LYS A 133      -7.718  16.866  -5.558  1.00 10.00      A   
ATOM   1270  CD  LYS A 133      -9.116  16.840  -4.961  1.00 10.00      A   
ATOM   1271  CE  LYS A 133      -9.924  18.036  -5.430  1.00 10.00      A   
ATOM   1272  NZ  LYS A 133     -11.348  17.945  -5.036  1.00 10.00      A   
ATOM   1273  HZ1 LYS A 133     -11.834  18.831  -5.268  1.00 10.00      A   
ATOM   1274  HZ2 LYS A 133     -11.431  17.771  -4.014  1.00 10.00      A   
ATOM   1275  HZ3 LYS A 133     -11.814  17.164  -5.551  1.00 10.00      A   
ATOM   1276  C   LYS A 133      -4.833  14.294  -5.232  1.00 10.00      A   
ATOM   1277  O   LYS A 133      -3.989  14.609  -4.395  1.00 10.00      A   
ATOM   1278  N   VAL A 134      -5.049  13.025  -5.583  1.00 10.00      A   
ATOM   1279  HN  VAL A 134      -5.699  12.818  -6.294  1.00 10.00      A   
ATOM   1280  CA  VAL A 134      -4.329  11.933  -4.929  1.00 10.00      A   
ATOM   1281  CB  VAL A 134      -5.269  11.129  -4.003  1.00 10.00      A   
ATOM   1282  CG1 VAL A 134      -4.568   9.910  -3.425  1.00 10.00      A   
ATOM   1283  CG2 VAL A 134      -5.813  12.009  -2.888  1.00 10.00      A   
ATOM   1284  C   VAL A 134      -3.661  10.972  -5.916  1.00 10.00      A   
ATOM   1285  O   VAL A 134      -4.299  10.480  -6.852  1.00 10.00      A   
ATOM   1286  N   LEU A 135      -2.378  10.703  -5.680  1.00 10.00      A   
ATOM   1287  HN  LEU A 135      -1.931  11.140  -4.916  1.00 10.00      A   
ATOM   1288  CA  LEU A 135      -1.601   9.787  -6.503  1.00 10.00      A   
ATOM   1289  CB  LEU A 135      -0.707  10.553  -7.476  1.00 10.00      A   
ATOM   1290  CG  LEU A 135       0.148   9.698  -8.417  1.00 10.00      A   
ATOM   1291  CD1 LEU A 135      -0.721   8.749  -9.231  1.00 10.00      A   
ATOM   1292  CD2 LEU A 135       0.980  10.581  -9.332  1.00 10.00      A   
ATOM   1293  C   LEU A 135      -0.747   8.902  -5.602  1.00 10.00      A   
ATOM   1294  O   LEU A 135       0.278   9.338  -5.074  1.00 10.00      A   
ATOM   1295  N   VAL A 136      -1.189   7.672  -5.406  1.00 10.00      A   
ATOM   1296  HN  VAL A 136      -2.016   7.383  -5.850  1.00 10.00      A   
ATOM   1297  CA  VAL A 136      -0.471   6.733  -4.560  1.00 10.00      A   
ATOM   1298  CB  VAL A 136      -1.335   6.250  -3.373  1.00 10.00      A   
ATOM   1299  CG1 VAL A 136      -0.581   5.230  -2.531  1.00 10.00      A   
ATOM   1300  CG2 VAL A 136      -1.756   7.433  -2.516  1.00 10.00      A   
ATOM   1301  C   VAL A 136       0.018   5.541  -5.370  1.00 10.00      A   
ATOM   1302  O   VAL A 136      -0.776   4.812  -5.967  1.00 10.00      A   
ATOM   1303  N   LEU A 137       1.329   5.362  -5.394  1.00 10.00      A   
ATOM   1304  HN  LEU A 137       1.905   5.985  -4.889  1.00 10.00      A   
ATOM   1305  CA  LEU A 137       1.946   4.267  -6.121  1.00 10.00      A   
ATOM   1306  CB  LEU A 137       2.811   4.800  -7.267  1.00 10.00      A   
ATOM   1307  CG  LEU A 137       2.085   5.597  -8.352  1.00 10.00      A   
ATOM   1308  CD1 LEU A 137       3.077   6.124  -9.373  1.00 10.00      A   
ATOM   1309  CD2 LEU A 137       1.027   4.741  -9.027  1.00 10.00      A   
ATOM   1310  C   LEU A 137       2.797   3.430  -5.176  1.00 10.00      A   
ATOM   1311  O   LEU A 137       3.885   3.842  -4.775  1.00 10.00      A   
ATOM   1312  N   SER A 138       2.289   2.271  -4.803  1.00 10.00      A   
ATOM   1313  HN  SER A 138       1.401   2.005  -5.140  1.00 10.00      A   
ATOM   1314  CA  SER A 138       3.011   1.376  -3.914  1.00 10.00      A   
ATOM   1315  CB  SER A 138       2.063   0.835  -2.844  1.00 10.00      A   
ATOM   1316  OG  SER A 138       1.293   1.885  -2.271  1.00 10.00      A   
ATOM   1317  HG  SER A 138       1.595   2.726  -2.623  1.00 10.00      A   
ATOM   1318  C   SER A 138       3.631   0.227  -4.706  1.00 10.00      A   
ATOM   1319  O   SER A 138       2.926  -0.482  -5.425  1.00 10.00      A   
ATOM   1320  N   SER A 139       4.949   0.066  -4.590  1.00 10.00      A   
ATOM   1321  HN  SER A 139       5.454   0.686  -4.015  1.00 10.00      A   
ATOM   1322  CA  SER A 139       5.677  -0.992  -5.296  1.00 10.00      A   
ATOM   1323  CB  SER A 139       5.304  -2.377  -4.760  1.00 10.00      A   
ATOM   1324  OG  SER A 139       5.558  -2.467  -3.368  1.00 10.00      A   
ATOM   1325  HG  SER A 139       4.816  -2.080  -2.887  1.00 10.00      A   
ATOM   1326  C   SER A 139       5.469  -0.912  -6.809  1.00 10.00      A   
ATOM   1327  O   SER A 139       5.159  -1.913  -7.465  1.00 10.00      A   
ATOM   1328  N   CYS A 140       5.627   0.285  -7.358  1.00 10.00      A   
ATOM   1329  HN  CYS A 140       5.856   1.053  -6.785  1.00 10.00      A   
ATOM   1330  CA  CYS A 140       5.469   0.497  -8.786  1.00 10.00      A   
ATOM   1331  CB  CYS A 140       4.360   1.515  -9.050  1.00 10.00      A   
ATOM   1332  SG  CYS A 140       2.740   1.017  -8.414  1.00 10.00      A   
ATOM   1333  HG  CYS A 140       2.897   0.643  -7.150  1.00 10.00      A   
ATOM   1334  C   CYS A 140       6.786   0.953  -9.403  1.00 10.00      A   
ATOM   1335  O   CYS A 140       7.534   1.714  -8.795  1.00 10.00      A   
ATOM   1336  N   GLU A 141       7.075   0.479 -10.601  1.00 10.00      A   
ATOM   1337  HN  GLU A 141       6.439  -0.116 -11.051  1.00 10.00      A   
ATOM   1338  CA  GLU A 141       8.312   0.835 -11.277  1.00 10.00      A   
ATOM   1339  CB  GLU A 141       9.336  -0.308 -11.198  1.00 10.00      A   
ATOM   1340  CG  GLU A 141       8.908  -1.602 -11.883  1.00 10.00      A   
ATOM   1341  CD  GLU A 141       8.111  -2.524 -10.980  1.00 10.00      A   
ATOM   1342  OE1 GLU A 141       7.980  -2.229  -9.775  1.00 10.00      A   
ATOM   1343  OE2 GLU A 141       7.615  -3.563 -11.468  1.00 10.00      A   
ATOM   1344  C   GLU A 141       8.039   1.210 -12.726  1.00 10.00      A   
ATOM   1345  O   GLU A 141       6.915   1.059 -13.209  1.00 10.00      A   
ATOM   1346  N   GLY A 142       9.069   1.702 -13.407  1.00 10.00      A   
ATOM   1347  HN  GLY A 142       9.939   1.802 -12.959  1.00 10.00      A   
ATOM   1348  CA  GLY A 142       8.930   2.089 -14.799  1.00 10.00      A   
ATOM   1349  C   GLY A 142       8.969   3.590 -14.992  1.00 10.00      A   
ATOM   1350  O   GLY A 142       9.247   4.076 -16.090  1.00 10.00      A   
ATOM   1351  N   PHE A 143       8.694   4.326 -13.926  1.00 10.00      A   
ATOM   1352  HN  PHE A 143       8.491   3.882 -13.077  1.00 10.00      A   
ATOM   1353  CA  PHE A 143       8.687   5.780 -13.992  1.00 10.00      A   
ATOM   1354  CB  PHE A 143       7.469   6.387 -13.275  1.00 10.00      A   
ATOM   1355  CG  PHE A 143       7.355   6.064 -11.809  1.00 10.00      A   
ATOM   1356  CD1 PHE A 143       7.750   6.987 -10.854  1.00 10.00      A   
ATOM   1357  CD2 PHE A 143       6.842   4.848 -11.385  1.00 10.00      A   
ATOM   1358  CE1 PHE A 143       7.637   6.702  -9.508  1.00 10.00      A   
ATOM   1359  CE2 PHE A 143       6.728   4.556 -10.040  1.00 10.00      A   
ATOM   1360  CZ  PHE A 143       7.127   5.484  -9.100  1.00 10.00      A   
ATOM   1361  C   PHE A 143       9.992   6.385 -13.490  1.00 10.00      A   
ATOM   1362  O   PHE A 143      10.583   5.912 -12.515  1.00 10.00      A   
ATOM   1363  N   SER A 144      10.435   7.427 -14.172  1.00 10.00      A   
ATOM   1364  HN  SER A 144       9.912   7.752 -14.938  1.00 10.00      A   
ATOM   1365  CA  SER A 144      11.660   8.118 -13.823  1.00 10.00      A   
ATOM   1366  CB  SER A 144      12.419   8.508 -15.099  1.00 10.00      A   
ATOM   1367  OG  SER A 144      12.027   7.694 -16.197  1.00 10.00      A   
ATOM   1368  HG  SER A 144      11.078   7.824 -16.369  1.00 10.00      A   
ATOM   1369  C   SER A 144      11.334   9.359 -12.996  1.00 10.00      A   
ATOM   1370  O   SER A 144      10.165   9.630 -12.707  1.00 10.00      A   
ATOM   1371  N   THR A 145      12.358  10.109 -12.613  1.00 10.00      A   
ATOM   1372  HN  THR A 145      13.274   9.837 -12.849  1.00 10.00      A   
ATOM   1373  CA  THR A 145      12.164  11.314 -11.825  1.00 10.00      A   
ATOM   1374  CB  THR A 145      13.492  11.755 -11.187  1.00 10.00      A   
ATOM   1375  OG1 THR A 145      14.562  11.493 -12.107  1.00 10.00      A   
ATOM   1376  HG1 THR A 145      14.673  12.253 -12.691  1.00 10.00      A   
ATOM   1377  CG2 THR A 145      13.744  10.979  -9.906  1.00 10.00      A   
ATOM   1378  C   THR A 145      11.592  12.455 -12.672  1.00 10.00      A   
ATOM   1379  O   THR A 145      11.090  13.445 -12.137  1.00 10.00      A   
ATOM   1380  N   ASP A 146      11.658  12.302 -13.994  1.00 10.00      A   
ATOM   1381  HN  ASP A 146      12.060  11.486 -14.357  1.00 10.00      A   
ATOM   1382  CA  ASP A 146      11.161  13.318 -14.922  1.00 10.00      A   
ATOM   1383  CB  ASP A 146      11.596  13.011 -16.357  1.00 10.00      A   
ATOM   1384  CG  ASP A 146      13.059  12.648 -16.475  1.00 10.00      A   
ATOM   1385  OD1 ASP A 146      13.365  11.439 -16.520  1.00 10.00      A   
ATOM   1386  OD2 ASP A 146      13.909  13.562 -16.531  1.00 10.00      A   
ATOM   1387  C   ASP A 146       9.640  13.426 -14.863  1.00 10.00      A   
ATOM   1388  O   ASP A 146       9.088  14.522 -14.746  1.00 10.00      A   
ATOM   1389  N   GLY A 147       8.968  12.282 -14.944  1.00 10.00      A   
ATOM   1390  HN  GLY A 147       9.465  11.437 -15.057  1.00 10.00      A   
ATOM   1391  CA  GLY A 147       7.517  12.260 -14.899  1.00 10.00      A   
ATOM   1392  C   GLY A 147       6.971  12.866 -13.623  1.00 10.00      A   
ATOM   1393  O   GLY A 147       5.930  13.524 -13.633  1.00 10.00      A   
ATOM   1394  N   LEU A 148       7.681  12.653 -12.522  1.00 10.00      A   
ATOM   1395  HN  LEU A 148       8.503  12.116 -12.580  1.00 10.00      A   
ATOM   1396  CA  LEU A 148       7.272  13.191 -11.230  1.00 10.00      A   
ATOM   1397  CB  LEU A 148       8.185  12.664 -10.121  1.00 10.00      A   
ATOM   1398  CG  LEU A 148       8.217  11.145  -9.938  1.00 10.00      A   
ATOM   1399  CD1 LEU A 148       9.238  10.756  -8.878  1.00 10.00      A   
ATOM   1400  CD2 LEU A 148       6.836  10.625  -9.573  1.00 10.00      A   
ATOM   1401  C   LEU A 148       7.295  14.717 -11.258  1.00 10.00      A   
ATOM   1402  O   LEU A 148       6.439  15.376 -10.669  1.00 10.00      A   
ATOM   1403  N   ALA A 149       8.275  15.269 -11.966  1.00 10.00      A   
ATOM   1404  HN  ALA A 149       8.921  14.687 -12.421  1.00 10.00      A   
ATOM   1405  CA  ALA A 149       8.411  16.714 -12.092  1.00 10.00      A   
ATOM   1406  CB  ALA A 149       9.713  17.058 -12.799  1.00 10.00      A   
ATOM   1407  C   ALA A 149       7.228  17.288 -12.861  1.00 10.00      A   
ATOM   1408  O   ALA A 149       6.692  18.341 -12.509  1.00 10.00      A   
ATOM   1409  N   ALA A 150       6.816  16.572 -13.904  1.00 10.00      A   
ATOM   1410  HN  ALA A 150       7.286  15.738 -14.121  1.00 10.00      A   
ATOM   1411  CA  ALA A 150       5.691  16.989 -14.730  1.00 10.00      A   
ATOM   1412  CB  ALA A 150       5.518  16.047 -15.912  1.00 10.00      A   
ATOM   1413  C   ALA A 150       4.415  17.048 -13.897  1.00 10.00      A   
ATOM   1414  O   ALA A 150       3.595  17.954 -14.059  1.00 10.00      A   
ATOM   1415  N   ILE A 151       4.264  16.081 -13.001  1.00 10.00      A   
ATOM   1416  HN  ILE A 151       4.960  15.390 -12.924  1.00 10.00      A   
ATOM   1417  CA  ILE A 151       3.100  16.019 -12.124  1.00 10.00      A   
ATOM   1418  CB  ILE A 151       3.083  14.699 -11.316  1.00 10.00      A   
ATOM   1419  CG1 ILE A 151       2.851  13.503 -12.244  1.00 10.00      A   
ATOM   1420  CG2 ILE A 151       2.038  14.740 -10.207  1.00 10.00      A   
ATOM   1421  CD1 ILE A 151       1.474  13.466 -12.870  1.00 10.00      A   
ATOM   1422  C   ILE A 151       3.103  17.202 -11.157  1.00 10.00      A   
ATOM   1423  O   ILE A 151       2.084  17.865 -10.963  1.00 10.00      A   
ATOM   1424  N   ALA A 152       4.266  17.470 -10.573  1.00 10.00      A   
ATOM   1425  HN  ALA A 152       5.046  16.912 -10.787  1.00 10.00      A   
ATOM   1426  CA  ALA A 152       4.423  18.556  -9.618  1.00 10.00      A   
ATOM   1427  CB  ALA A 152       5.815  18.511  -9.011  1.00 10.00      A   
ATOM   1428  C   ALA A 152       4.167  19.922 -10.245  1.00 10.00      A   
ATOM   1429  O   ALA A 152       3.529  20.779  -9.640  1.00 10.00      A   
ATOM   1430  N   ALA A 153       4.660  20.123 -11.456  1.00 10.00      A   
ATOM   1431  HN  ALA A 153       5.159  19.398 -11.896  1.00 10.00      A   
ATOM   1432  CA  ALA A 153       4.497  21.399 -12.143  1.00 10.00      A   
ATOM   1433  CB  ALA A 153       5.508  21.523 -13.268  1.00 10.00      A   
ATOM   1434  C   ALA A 153       3.081  21.614 -12.673  1.00 10.00      A   
ATOM   1435  O   ALA A 153       2.624  22.751 -12.785  1.00 10.00      A   
ATOM   1436  N   THR A 154       2.380  20.532 -12.983  1.00 10.00      A   
ATOM   1437  HN  THR A 154       2.776  19.644 -12.847  1.00 10.00      A   
ATOM   1438  CA  THR A 154       1.033  20.645 -13.524  1.00 10.00      A   
ATOM   1439  CB  THR A 154       0.795  19.630 -14.652  1.00 10.00      A   
ATOM   1440  OG1 THR A 154       1.962  19.567 -15.481  1.00 10.00      A   
ATOM   1441  HG1 THR A 154       2.636  19.028 -15.042  1.00 10.00      A   
ATOM   1442  CG2 THR A 154      -0.392  20.051 -15.502  1.00 10.00      A   
ATOM   1443  C   THR A 154      -0.063  20.513 -12.467  1.00 10.00      A   
ATOM   1444  O   THR A 154      -0.896  21.410 -12.325  1.00 10.00      A   
ATOM   1445  N   CYS A 155      -0.059  19.412 -11.723  1.00 10.00      A   
ATOM   1446  HN  CYS A 155       0.658  18.748 -11.843  1.00 10.00      A   
ATOM   1447  CA  CYS A 155      -1.080  19.169 -10.714  1.00 10.00      A   
ATOM   1448  CB  CYS A 155      -1.094  17.695 -10.303  1.00 10.00      A   
ATOM   1449  SG  CYS A 155      -1.231  16.541 -11.690  1.00 10.00      A   
ATOM   1450  HG  CYS A 155      -2.382  15.897 -11.571  1.00 10.00      A   
ATOM   1451  C   CYS A 155      -0.916  20.071  -9.495  1.00 10.00      A   
ATOM   1452  O   CYS A 155      -0.229  19.722  -8.537  1.00 10.00      A   
ATOM   1453  N   ARG A 156      -1.563  21.232  -9.537  1.00 10.00      A   
ATOM   1454  HN  ARG A 156      -2.092  21.455 -10.336  1.00 10.00      A   
ATOM   1455  CA  ARG A 156      -1.504  22.189  -8.436  1.00 10.00      A   
ATOM   1456  CB  ARG A 156      -1.656  23.622  -8.958  1.00 10.00      A   
ATOM   1457  CG  ARG A 156      -2.904  23.854  -9.797  1.00 10.00      A   
ATOM   1458  CD  ARG A 156      -2.887  25.222 -10.457  1.00 10.00      A   
ATOM   1459  NE  ARG A 156      -3.940  25.354 -11.463  1.00 10.00      A   
ATOM   1460  HE  ARG A 156      -4.811  24.946 -11.257  1.00 10.00      A   
ATOM   1461  CZ  ARG A 156      -3.796  25.998 -12.617  1.00 10.00      A   
ATOM   1462  NH1 ARG A 156      -2.647  26.585 -12.919  1.00 10.00      A   
ATOM   1463 HH11 ARG A 156      -1.844  26.551 -12.253  1.00 10.00      A   
ATOM   1464 HH12 ARG A 156      -2.543  27.087 -13.829  1.00 10.00      A   
ATOM   1465  NH2 ARG A 156      -4.801  26.054 -13.481  1.00 10.00      A   
ATOM   1466 HH21 ARG A 156      -5.715  25.596 -13.260  1.00 10.00      A   
ATOM   1467 HH22 ARG A 156      -4.682  26.557 -14.388  1.00 10.00      A   
ATOM   1468  C   ARG A 156      -2.588  21.880  -7.407  1.00 10.00      A   
ATOM   1469  O   ARG A 156      -2.722  22.566  -6.394  1.00 10.00      A   
ATOM   1470  N   ASN A 157      -3.361  20.839  -7.688  1.00 10.00      A   
ATOM   1471  HN  ASN A 157      -3.204  20.346  -8.519  1.00 10.00      A   
ATOM   1472  CA  ASN A 157      -4.437  20.410  -6.800  1.00 10.00      A   
ATOM   1473  CB  ASN A 157      -5.732  20.202  -7.595  1.00 10.00      A   
ATOM   1474  CG  ASN A 157      -6.983  20.572  -6.811  1.00 10.00      A   
ATOM   1475  OD1 ASN A 157      -7.001  20.550  -5.579  1.00 10.00      A   
ATOM   1476  ND2 ASN A 157      -8.044  20.909  -7.527  1.00 10.00      A   
ATOM   1477 HD21 ASN A 157      -7.962  20.907  -8.504  1.00 10.00      A   
ATOM   1478 HD22 ASN A 157      -8.870  21.143  -7.053  1.00 10.00      A   
ATOM   1479  C   ASN A 157      -4.042  19.118  -6.092  1.00 10.00      A   
ATOM   1480  O   ASN A 157      -4.825  18.530  -5.350  1.00 10.00      A   
ATOM   1481  N   LEU A 158      -2.810  18.687  -6.331  1.00 10.00      A   
ATOM   1482  HN  LEU A 158      -2.229  19.212  -6.918  1.00 10.00      A   
ATOM   1483  CA  LEU A 158      -2.290  17.469  -5.721  1.00 10.00      A   
ATOM   1484  CB  LEU A 158      -0.957  17.073  -6.369  1.00 10.00      A   
ATOM   1485  CG  LEU A 158      -0.354  15.733  -5.937  1.00 10.00      A   
ATOM   1486  CD1 LEU A 158      -1.218  14.571  -6.402  1.00 10.00      A   
ATOM   1487  CD2 LEU A 158       1.064  15.595  -6.462  1.00 10.00      A   
ATOM   1488  C   LEU A 158      -2.111  17.674  -4.221  1.00 10.00      A   
ATOM   1489  O   LEU A 158      -1.545  18.681  -3.791  1.00 10.00      A   
ATOM   1490  N   LYS A 159      -2.605  16.731  -3.432  1.00 10.00      A   
ATOM   1491  HN  LYS A 159      -3.053  15.954  -3.838  1.00 10.00      A   
ATOM   1492  CA  LYS A 159      -2.514  16.818  -1.981  1.00 10.00      A   
ATOM   1493  CB  LYS A 159      -3.918  16.991  -1.378  1.00 10.00      A   
ATOM   1494  CG  LYS A 159      -4.726  18.137  -1.977  1.00 10.00      A   
ATOM   1495  CD  LYS A 159      -6.211  17.804  -2.019  1.00 10.00      A   
ATOM   1496  CE  LYS A 159      -6.884  18.066  -0.681  1.00 10.00      A   
ATOM   1497  NZ  LYS A 159      -7.207  19.504  -0.490  1.00 10.00      A   
ATOM   1498  HZ1 LYS A 159      -7.938  19.803  -1.164  1.00 10.00      A   
ATOM   1499  HZ2 LYS A 159      -6.359  20.088  -0.639  1.00 10.00      A   
ATOM   1500  HZ3 LYS A 159      -7.557  19.661   0.477  1.00 10.00      A   
ATOM   1501  C   LYS A 159      -1.857  15.570  -1.394  1.00 10.00      A   
ATOM   1502  O   LYS A 159      -1.217  15.631  -0.344  1.00 10.00      A   
ATOM   1503  N   GLU A 160      -2.011  14.443  -2.072  1.00 10.00      A   
ATOM   1504  HN  GLU A 160      -2.508  14.455  -2.917  1.00 10.00      A   
ATOM   1505  CA  GLU A 160      -1.457  13.184  -1.589  1.00 10.00      A   
ATOM   1506  CB  GLU A 160      -2.607  12.241  -1.204  1.00 10.00      A   
ATOM   1507  CG  GLU A 160      -2.229  11.093  -0.277  1.00 10.00      A   
ATOM   1508  CD  GLU A 160      -3.414  10.203   0.067  1.00 10.00      A   
ATOM   1509  OE1 GLU A 160      -4.518  10.736   0.327  1.00 10.00      A   
ATOM   1510  OE2 GLU A 160      -3.246   8.966   0.090  1.00 10.00      A   
ATOM   1511  C   GLU A 160      -0.560  12.528  -2.641  1.00 10.00      A   
ATOM   1512  O   GLU A 160      -1.047  12.041  -3.664  1.00 10.00      A   
ATOM   1513  N   LEU A 161       0.745  12.523  -2.387  1.00 10.00      A   
ATOM   1514  HN  LEU A 161       1.074  12.943  -1.560  1.00 10.00      A   
ATOM   1515  CA  LEU A 161       1.708  11.919  -3.298  1.00 10.00      A   
ATOM   1516  CB  LEU A 161       2.583  12.998  -3.944  1.00 10.00      A   
ATOM   1517  CG  LEU A 161       3.563  12.529  -5.025  1.00 10.00      A   
ATOM   1518  CD1 LEU A 161       2.821  11.906  -6.194  1.00 10.00      A   
ATOM   1519  CD2 LEU A 161       4.436  13.680  -5.498  1.00 10.00      A   
ATOM   1520  C   LEU A 161       2.570  10.908  -2.543  1.00 10.00      A   
ATOM   1521  O   LEU A 161       3.506  11.279  -1.828  1.00 10.00      A   
ATOM   1522  N   ASP A 162       2.250   9.631  -2.705  1.00 10.00      A   
ATOM   1523  HN  ASP A 162       1.512   9.398  -3.312  1.00 10.00      A   
ATOM   1524  CA  ASP A 162       2.976   8.562  -2.022  1.00 10.00      A   
ATOM   1525  CB  ASP A 162       2.032   7.804  -1.083  1.00 10.00      A   
ATOM   1526  CG  ASP A 162       2.753   7.041   0.016  1.00 10.00      A   
ATOM   1527  OD1 ASP A 162       3.792   6.408  -0.264  1.00 10.00      A   
ATOM   1528  OD2 ASP A 162       2.271   7.065   1.169  1.00 10.00      A   
ATOM   1529  C   ASP A 162       3.586   7.590  -3.027  1.00 10.00      A   
ATOM   1530  O   ASP A 162       2.900   7.099  -3.922  1.00 10.00      A   
ATOM   1531  N   LEU A 163       4.878   7.322  -2.875  1.00 10.00      A   
ATOM   1532  HN  LEU A 163       5.368   7.753  -2.145  1.00 10.00      A   
ATOM   1533  CA  LEU A 163       5.596   6.410  -3.765  1.00 10.00      A   
ATOM   1534  CB  LEU A 163       6.615   7.192  -4.606  1.00 10.00      A   
ATOM   1535  CG  LEU A 163       6.060   8.337  -5.462  1.00 10.00      A   
ATOM   1536  CD1 LEU A 163       7.190   9.194  -6.012  1.00 10.00      A   
ATOM   1537  CD2 LEU A 163       5.194   7.796  -6.591  1.00 10.00      A   
ATOM   1538  C   LEU A 163       6.320   5.328  -2.959  1.00 10.00      A   
ATOM   1539  O   LEU A 163       7.407   4.882  -3.334  1.00 10.00      A   
ATOM   1540  N   ARG A 164       5.710   4.915  -1.855  1.00 10.00      A   
ATOM   1541  HN  ARG A 164       4.848   5.319  -1.612  1.00 10.00      A   
ATOM   1542  CA  ARG A 164       6.287   3.895  -0.977  1.00 10.00      A   
ATOM   1543  CB  ARG A 164       5.377   3.617   0.224  1.00 10.00      A   
ATOM   1544  CG  ARG A 164       3.984   3.129  -0.142  1.00 10.00      A   
ATOM   1545  CD  ARG A 164       2.991   3.420   0.969  1.00 10.00      A   
ATOM   1546  NE  ARG A 164       1.675   2.840   0.702  1.00 10.00      A   
ATOM   1547  HE  ARG A 164       1.652   1.899   0.414  1.00 10.00      A   
ATOM   1548  CZ  ARG A 164       0.522   3.506   0.812  1.00 10.00      A   
ATOM   1549  NH1 ARG A 164       0.516   4.790   1.173  1.00 10.00      A   
ATOM   1550 HH11 ARG A 164       1.417   5.288   1.369  1.00 10.00      A   
ATOM   1551 HH12 ARG A 164      -0.389   5.311   1.257  1.00 10.00      A   
ATOM   1552  NH2 ARG A 164      -0.627   2.889   0.562  1.00 10.00      A   
ATOM   1553 HH21 ARG A 164      -1.527   3.404   0.651  1.00 10.00      A   
ATOM   1554 HH22 ARG A 164      -0.638   1.883   0.273  1.00 10.00      A   
ATOM   1555  C   ARG A 164       6.632   2.592  -1.701  1.00 10.00      A   
ATOM   1556  O   ARG A 164       5.822   2.044  -2.457  1.00 10.00      A   
ATOM   1557  N   GLU A 165       7.857   2.128  -1.468  1.00 10.00      A   
ATOM   1558  HN  GLU A 165       8.443   2.642  -0.871  1.00 10.00      A   
ATOM   1559  CA  GLU A 165       8.368   0.885  -2.042  1.00 10.00      A   
ATOM   1560  CB  GLU A 165       7.612  -0.333  -1.502  1.00 10.00      A   
ATOM   1561  CG  GLU A 165       7.932  -0.671  -0.054  1.00 10.00      A   
ATOM   1562  CD  GLU A 165       6.856  -0.211   0.906  1.00 10.00      A   
ATOM   1563  OE1 GLU A 165       5.847  -0.931   1.060  1.00 10.00      A   
ATOM   1564  OE2 GLU A 165       7.015   0.863   1.520  1.00 10.00      A   
ATOM   1565  C   GLU A 165       8.416   0.874  -3.573  1.00 10.00      A   
ATOM   1566  O   GLU A 165       8.535  -0.186  -4.184  1.00 10.00      A   
ATOM   1567  N   SER A 166       8.342   2.041  -4.191  1.00 10.00      A   
ATOM   1568  HN  SER A 166       8.259   2.864  -3.664  1.00 10.00      A   
ATOM   1569  CA  SER A 166       8.387   2.124  -5.642  1.00 10.00      A   
ATOM   1570  CB  SER A 166       7.409   3.191  -6.139  1.00 10.00      A   
ATOM   1571  OG  SER A 166       6.066   2.759  -5.967  1.00 10.00      A   
ATOM   1572  HG  SER A 166       5.603   3.363  -5.369  1.00 10.00      A   
ATOM   1573  C   SER A 166       9.808   2.399  -6.131  1.00 10.00      A   
ATOM   1574  O   SER A 166      10.448   3.359  -5.698  1.00 10.00      A   
ATOM   1575  N   ASP A 167      10.305   1.539  -7.019  1.00 10.00      A   
ATOM   1576  HN  ASP A 167       9.746   0.789  -7.318  1.00 10.00      A   
ATOM   1577  CA  ASP A 167      11.652   1.689  -7.570  1.00 10.00      A   
ATOM   1578  CB  ASP A 167      12.181   0.357  -8.114  1.00 10.00      A   
ATOM   1579  CG  ASP A 167      13.701   0.289  -8.124  1.00 10.00      A   
ATOM   1580  OD1 ASP A 167      14.269  -0.591  -7.436  1.00 10.00      A   
ATOM   1581  OD2 ASP A 167      14.341   1.114  -8.812  1.00 10.00      A   
ATOM   1582  C   ASP A 167      11.659   2.747  -8.666  1.00 10.00      A   
ATOM   1583  O   ASP A 167      11.495   2.444  -9.850  1.00 10.00      A   
ATOM   1584  N   VAL A 168      11.821   3.994  -8.254  1.00 10.00      A   
ATOM   1585  HN  VAL A 168      11.929   4.165  -7.293  1.00 10.00      A   
ATOM   1586  CA  VAL A 168      11.838   5.120  -9.176  1.00 10.00      A   
ATOM   1587  CB  VAL A 168      11.599   6.452  -8.426  1.00 10.00      A   
ATOM   1588  CG1 VAL A 168      11.343   7.599  -9.395  1.00 10.00      A   
ATOM   1589  CG2 VAL A 168      10.456   6.317  -7.432  1.00 10.00      A   
ATOM   1590  C   VAL A 168      13.180   5.198  -9.895  1.00 10.00      A   
ATOM   1591  O   VAL A 168      14.227   4.918  -9.305  1.00 10.00      A   
ATOM   1592  N   ASP A 169      13.147   5.548 -11.173  1.00 10.00      A   
ATOM   1593  HN  ASP A 169      12.281   5.719 -11.606  1.00 10.00      A   
ATOM   1594  CA  ASP A 169      14.370   5.679 -11.945  1.00 10.00      A   
ATOM   1595  CB  ASP A 169      14.119   5.475 -13.437  1.00 10.00      A   
ATOM   1596  CG  ASP A 169      15.270   4.758 -14.106  1.00 10.00      A   
ATOM   1597  OD1 ASP A 169      16.410   5.266 -14.044  1.00 10.00      A   
ATOM   1598  OD2 ASP A 169      15.037   3.673 -14.684  1.00 10.00      A   
ATOM   1599  C   ASP A 169      14.990   7.044 -11.676  1.00 10.00      A   
ATOM   1600  O   ASP A 169      14.605   8.053 -12.274  1.00 10.00      A   
ATOM   1601  N   ASP A 170      15.922   7.059 -10.737  1.00 10.00      A   
ATOM   1602  HN  ASP A 170      16.171   6.215 -10.309  1.00 10.00      A   
ATOM   1603  CA  ASP A 170      16.600   8.278 -10.323  1.00 10.00      A   
ATOM   1604  CB  ASP A 170      17.250   8.040  -8.957  1.00 10.00      A   
ATOM   1605  CG  ASP A 170      17.767   9.305  -8.310  1.00 10.00      A   
ATOM   1606  OD1 ASP A 170      18.811   9.823  -8.754  1.00 10.00      A   
ATOM   1607  OD2 ASP A 170      17.150   9.772  -7.331  1.00 10.00      A   
ATOM   1608  C   ASP A 170      17.654   8.707 -11.340  1.00 10.00      A   
ATOM   1609  O   ASP A 170      18.726   8.107 -11.429  1.00 10.00      A   
ATOM   1610  N   VAL A 171      17.343   9.743 -12.114  1.00 10.00      A   
ATOM   1611  HN  VAL A 171      16.466  10.170 -12.010  1.00 10.00      A   
ATOM   1612  CA  VAL A 171      18.271  10.251 -13.120  1.00 10.00      A   
ATOM   1613  CB  VAL A 171      17.686  10.194 -14.555  1.00 10.00      A   
ATOM   1614  CG1 VAL A 171      17.417   8.756 -14.974  1.00 10.00      A   
ATOM   1615  CG2 VAL A 171      16.424  11.035 -14.685  1.00 10.00      A   
ATOM   1616  C   VAL A 171      18.739  11.674 -12.794  1.00 10.00      A   
ATOM   1617  O   VAL A 171      19.840  12.080 -13.173  1.00 10.00      A   
ATOM   1618  N   SER A 172      17.897  12.415 -12.082  1.00 10.00      A   
ATOM   1619  HN  SER A 172      17.047  12.024 -11.795  1.00 10.00      A   
ATOM   1620  CA  SER A 172      18.197  13.785 -11.692  1.00 10.00      A   
ATOM   1621  CB  SER A 172      17.842  14.760 -12.822  1.00 10.00      A   
ATOM   1622  OG  SER A 172      18.425  16.033 -12.603  1.00 10.00      A   
ATOM   1623  HG  SER A 172      19.309  16.056 -13.003  1.00 10.00      A   
ATOM   1624  C   SER A 172      17.415  14.129 -10.430  1.00 10.00      A   
ATOM   1625  O   SER A 172      16.390  13.511 -10.150  1.00 10.00      A   
ATOM   1626  N   GLY A 173      17.890  15.111  -9.678  1.00 10.00      A   
ATOM   1627  HN  GLY A 173      18.700  15.591  -9.962  1.00 10.00      A   
ATOM   1628  CA  GLY A 173      17.220  15.479  -8.448  1.00 10.00      A   
ATOM   1629  C   GLY A 173      16.745  16.914  -8.426  1.00 10.00      A   
ATOM   1630  O   GLY A 173      16.570  17.499  -7.358  1.00 10.00      A   
ATOM   1631  N   HIS A 174      16.540  17.493  -9.599  1.00 10.00      A   
ATOM   1632  HN  HIS A 174      16.715  16.988 -10.423  1.00 10.00      A   
ATOM   1633  CA  HIS A 174      16.076  18.872  -9.689  1.00 10.00      A   
ATOM   1634  CB  HIS A 174      16.857  19.627 -10.774  1.00 10.00      A   
ATOM   1635  CG  HIS A 174      17.304  21.001 -10.367  1.00 10.00      A   
ATOM   1636  ND1 HIS A 174      16.475  21.850  -9.675  1.00 10.00      A   
ATOM   1637  CD2 HIS A 174      18.496  21.622 -10.577  1.00 10.00      A   
ATOM   1638  CE1 HIS A 174      17.167  22.958  -9.479  1.00 10.00      A   
ATOM   1639  NE2 HIS A 174      18.393  22.868 -10.007  1.00 10.00      A   
ATOM   1640  HE2 HIS A 174      19.089  23.570  -9.998  1.00 10.00      A   
ATOM   1641  C   HIS A 174      14.574  18.914  -9.980  1.00 10.00      A   
ATOM   1642  O   HIS A 174      14.023  19.953 -10.341  1.00 10.00      A   
ATOM   1643  N   TRP A 175      13.912  17.778  -9.790  1.00 10.00      A   
ATOM   1644  HN  TRP A 175      14.397  16.992  -9.468  1.00 10.00      A   
ATOM   1645  CA  TRP A 175      12.481  17.674 -10.053  1.00 10.00      A   
ATOM   1646  CB  TRP A 175      12.082  16.230 -10.385  1.00 10.00      A   
ATOM   1647  CG  TRP A 175      12.132  15.275  -9.227  1.00 10.00      A   
ATOM   1648  CD1 TRP A 175      13.202  14.529  -8.829  1.00 10.00      A   
ATOM   1649  CD2 TRP A 175      11.061  14.954  -8.329  1.00 10.00      A   
ATOM   1650  NE1 TRP A 175      12.865  13.762  -7.739  1.00 10.00      A   
ATOM   1651  HE1 TRP A 175      13.467  13.137  -7.272  1.00 10.00      A   
ATOM   1652  CE2 TRP A 175      11.556  14.005  -7.412  1.00 10.00      A   
ATOM   1653  CE3 TRP A 175       9.730  15.378  -8.210  1.00 10.00      A   
ATOM   1654  CZ2 TRP A 175      10.769  13.474  -6.393  1.00 10.00      A   
ATOM   1655  CZ3 TRP A 175       8.952  14.850  -7.198  1.00 10.00      A   
ATOM   1656  CH2 TRP A 175       9.471  13.908  -6.301  1.00 10.00      A   
ATOM   1657  C   TRP A 175      11.619  18.237  -8.923  1.00 10.00      A   
ATOM   1658  O   TRP A 175      10.488  18.666  -9.155  1.00 10.00      A   
ATOM   1659  N   LEU A 176      12.152  18.249  -7.703  1.00 10.00      A   
ATOM   1660  HN  LEU A 176      13.062  17.918  -7.573  1.00 10.00      A   
ATOM   1661  CA  LEU A 176      11.411  18.756  -6.553  1.00 10.00      A   
ATOM   1662  CB  LEU A 176      12.107  18.366  -5.243  1.00 10.00      A   
ATOM   1663  CG  LEU A 176      11.348  18.687  -3.955  1.00 10.00      A   
ATOM   1664  CD1 LEU A 176      10.372  17.573  -3.606  1.00 10.00      A   
ATOM   1665  CD2 LEU A 176      12.312  18.948  -2.811  1.00 10.00      A   
ATOM   1666  C   LEU A 176      11.251  20.270  -6.641  1.00 10.00      A   
ATOM   1667  O   LEU A 176      10.353  20.855  -6.037  1.00 10.00      A   
ATOM   1668  N   SER A 177      12.121  20.898  -7.410  1.00 10.00      A   
ATOM   1669  HN  SER A 177      12.812  20.379  -7.870  1.00 10.00      A   
ATOM   1670  CA  SER A 177      12.092  22.338  -7.590  1.00 10.00      A   
ATOM   1671  CB  SER A 177      13.468  22.822  -8.050  1.00 10.00      A   
ATOM   1672  OG  SER A 177      14.458  21.833  -7.798  1.00 10.00      A   
ATOM   1673  HG  SER A 177      15.120  21.859  -8.506  1.00 10.00      A   
ATOM   1674  C   SER A 177      11.022  22.742  -8.604  1.00 10.00      A   
ATOM   1675  O   SER A 177      10.805  23.928  -8.854  1.00 10.00      A   
ATOM   1676  N   HIS A 178      10.345  21.748  -9.177  1.00 10.00      A   
ATOM   1677  HN  HIS A 178      10.558  20.819  -8.937  1.00 10.00      A   
ATOM   1678  CA  HIS A 178       9.301  22.000 -10.162  1.00 10.00      A   
ATOM   1679  CB  HIS A 178       9.096  20.788 -11.072  1.00 10.00      A   
ATOM   1680  CG  HIS A 178       9.990  20.778 -12.274  1.00 10.00      A   
ATOM   1681  ND1 HIS A 178       9.573  21.299 -13.476  1.00 10.00      A   
ATOM   1682  CD2 HIS A 178      11.255  20.310 -12.404  1.00 10.00      A   
ATOM   1683  CE1 HIS A 178      10.588  21.140 -14.309  1.00 10.00      A   
ATOM   1684  NE2 HIS A 178      11.623  20.547 -13.704  1.00 10.00      A   
ATOM   1685  HE2 HIS A 178      12.488  20.318 -14.118  1.00 10.00      A   
ATOM   1686  C   HIS A 178       7.988  22.400  -9.503  1.00 10.00      A   
ATOM   1687  O   HIS A 178       7.075  22.884 -10.173  1.00 10.00      A   
ATOM   1688  N   PHE A 179       7.898  22.196  -8.193  1.00 10.00      A   
ATOM   1689  HN  PHE A 179       8.661  21.807  -7.718  1.00 10.00      A   
ATOM   1690  CA  PHE A 179       6.697  22.551  -7.448  1.00 10.00      A   
ATOM   1691  CB  PHE A 179       6.795  22.069  -5.997  1.00 10.00      A   
ATOM   1692  CG  PHE A 179       6.473  20.614  -5.796  1.00 10.00      A   
ATOM   1693  CD1 PHE A 179       7.483  19.669  -5.739  1.00 10.00      A   
ATOM   1694  CD2 PHE A 179       5.163  20.193  -5.653  1.00 10.00      A   
ATOM   1695  CE1 PHE A 179       7.192  18.331  -5.547  1.00 10.00      A   
ATOM   1696  CE2 PHE A 179       4.861  18.858  -5.463  1.00 10.00      A   
ATOM   1697  CZ  PHE A 179       5.879  17.925  -5.410  1.00 10.00      A   
ATOM   1698  C   PHE A 179       6.490  24.063  -7.480  1.00 10.00      A   
ATOM   1699  O   PHE A 179       7.389  24.825  -7.118  1.00 10.00      A   
ATOM   1700  N   PRO A 180       5.307  24.510  -7.922  1.00 10.00      A   
ATOM   1701  CA  PRO A 180       4.979  25.934  -8.016  1.00 10.00      A   
ATOM   1702  CB  PRO A 180       3.542  25.951  -8.554  1.00 10.00      A   
ATOM   1703  CG  PRO A 180       3.015  24.579  -8.309  1.00 10.00      A   
ATOM   1704  CD  PRO A 180       4.196  23.657  -8.369  1.00 10.00      A   
ATOM   1705  C   PRO A 180       5.055  26.640  -6.666  1.00 10.00      A   
ATOM   1706  O   PRO A 180       4.845  26.031  -5.615  1.00 10.00      A   
ATOM   1707  N   ASP A 181       5.356  27.927  -6.704  1.00 10.00      A   
ATOM   1708  HN  ASP A 181       5.504  28.357  -7.574  1.00 10.00      A   
ATOM   1709  CA  ASP A 181       5.468  28.728  -5.493  1.00 10.00      A   
ATOM   1710  CB  ASP A 181       6.075  30.094  -5.821  1.00 10.00      A   
ATOM   1711  CG  ASP A 181       6.448  30.894  -4.593  1.00 10.00      A   
ATOM   1712  OD1 ASP A 181       7.249  30.401  -3.774  1.00 10.00      A   
ATOM   1713  OD2 ASP A 181       5.953  32.036  -4.456  1.00 10.00      A   
ATOM   1714  C   ASP A 181       4.104  28.896  -4.837  1.00 10.00      A   
ATOM   1715  O   ASP A 181       3.994  28.984  -3.618  1.00 10.00      A   
ATOM   1716  N   THR A 182       3.061  28.914  -5.654  1.00 10.00      A   
ATOM   1717  HN  THR A 182       3.207  28.836  -6.621  1.00 10.00      A   
ATOM   1718  CA  THR A 182       1.700  29.071  -5.156  1.00 10.00      A   
ATOM   1719  CB  THR A 182       0.790  29.686  -6.232  1.00 10.00      A   
ATOM   1720  OG1 THR A 182       1.557  29.909  -7.426  1.00 10.00      A   
ATOM   1721  HG1 THR A 182       0.997  29.773  -8.197  1.00 10.00      A   
ATOM   1722  CG2 THR A 182       0.217  31.008  -5.743  1.00 10.00      A   
ATOM   1723  C   THR A 182       1.108  27.738  -4.692  1.00 10.00      A   
ATOM   1724  O   THR A 182      -0.078  27.650  -4.368  1.00 10.00      A   
ATOM   1725  N   TYR A 183       1.934  26.700  -4.662  1.00 10.00      A   
ATOM   1726  HN  TYR A 183       2.870  26.823  -4.927  1.00 10.00      A   
ATOM   1727  CA  TYR A 183       1.484  25.383  -4.231  1.00 10.00      A   
ATOM   1728  CB  TYR A 183       2.353  24.288  -4.860  1.00 10.00      A   
ATOM   1729  CG  TYR A 183       2.007  22.885  -4.412  1.00 10.00      A   
ATOM   1730  CD1 TYR A 183       0.781  22.317  -4.729  1.00 10.00      A   
ATOM   1731  CD2 TYR A 183       2.906  22.132  -3.671  1.00 10.00      A   
ATOM   1732  CE1 TYR A 183       0.459  21.039  -4.319  1.00 10.00      A   
ATOM   1733  CE2 TYR A 183       2.594  20.852  -3.256  1.00 10.00      A   
ATOM   1734  CZ  TYR A 183       1.369  20.309  -3.581  1.00 10.00      A   
ATOM   1735  OH  TYR A 183       1.049  19.034  -3.169  1.00 10.00      A   
ATOM   1736  HH  TYR A 183       0.164  18.809  -3.493  1.00 10.00      A   
ATOM   1737  C   TYR A 183       1.526  25.287  -2.712  1.00 10.00      A   
ATOM   1738  O   TYR A 183       2.601  25.342  -2.107  1.00 10.00      A   
ATOM   1739  N   THR A 184       0.357  25.158  -2.098  1.00 10.00      A   
ATOM   1740  HN  THR A 184      -0.465  25.138  -2.634  1.00 10.00      A   
ATOM   1741  CA  THR A 184       0.263  25.065  -0.647  1.00 10.00      A   
ATOM   1742  CB  THR A 184      -0.240  26.396  -0.045  1.00 10.00      A   
ATOM   1743  OG1 THR A 184      -1.422  26.812  -0.738  1.00 10.00      A   
ATOM   1744  HG1 THR A 184      -1.177  27.381  -1.476  1.00 10.00      A   
ATOM   1745  CG2 THR A 184       0.814  27.485  -0.167  1.00 10.00      A   
ATOM   1746  C   THR A 184      -0.677  23.939  -0.208  1.00 10.00      A   
ATOM   1747  O   THR A 184      -0.938  23.765   0.986  1.00 10.00      A   
ATOM   1748  N   SER A 185      -1.170  23.161  -1.170  1.00 10.00      A   
ATOM   1749  HN  SER A 185      -0.913  23.323  -2.104  1.00 10.00      A   
ATOM   1750  CA  SER A 185      -2.093  22.073  -0.872  1.00 10.00      A   
ATOM   1751  CB  SER A 185      -3.062  21.883  -2.037  1.00 10.00      A   
ATOM   1752  OG  SER A 185      -2.407  22.104  -3.273  1.00 10.00      A   
ATOM   1753  HG  SER A 185      -2.087  21.261  -3.616  1.00 10.00      A   
ATOM   1754  C   SER A 185      -1.370  20.762  -0.559  1.00 10.00      A   
ATOM   1755  O   SER A 185      -1.952  19.684  -0.663  1.00 10.00      A   
ATOM   1756  N   LEU A 186      -0.104  20.856  -0.177  1.00 10.00      A   
ATOM   1757  HN  LEU A 186       0.310  21.740  -0.114  1.00 10.00      A   
ATOM   1758  CA  LEU A 186       0.679  19.671   0.158  1.00 10.00      A   
ATOM   1759  CB  LEU A 186       2.170  20.016   0.226  1.00 10.00      A   
ATOM   1760  CG  LEU A 186       3.123  18.876   0.596  1.00 10.00      A   
ATOM   1761  CD1 LEU A 186       3.083  17.776  -0.455  1.00 10.00      A   
ATOM   1762  CD2 LEU A 186       4.536  19.408   0.762  1.00 10.00      A   
ATOM   1763  C   LEU A 186       0.214  19.089   1.489  1.00 10.00      A   
ATOM   1764  O   LEU A 186       0.308  19.747   2.524  1.00 10.00      A   
ATOM   1765  N   VAL A 187      -0.312  17.869   1.453  1.00 10.00      A   
ATOM   1766  HN  VAL A 187      -0.390  17.402   0.590  1.00 10.00      A   
ATOM   1767  CA  VAL A 187      -0.790  17.208   2.661  1.00 10.00      A   
ATOM   1768  CB  VAL A 187      -2.264  16.780   2.526  1.00 10.00      A   
ATOM   1769  CG1 VAL A 187      -2.753  16.111   3.800  1.00 10.00      A   
ATOM   1770  CG2 VAL A 187      -3.139  17.975   2.183  1.00 10.00      A   
ATOM   1771  C   VAL A 187       0.068  15.988   2.995  1.00 10.00      A   
ATOM   1772  O   VAL A 187       0.584  15.861   4.106  1.00 10.00      A   
ATOM   1773  N   SER A 188       0.231  15.098   2.030  1.00 10.00      A   
ATOM   1774  HN  SER A 188      -0.184  15.257   1.153  1.00 10.00      A   
ATOM   1775  CA  SER A 188       1.024  13.899   2.237  1.00 10.00      A   
ATOM   1776  CB  SER A 188       0.126  12.659   2.306  1.00 10.00      A   
ATOM   1777  OG  SER A 188      -0.705  12.686   3.458  1.00 10.00      A   
ATOM   1778  HG  SER A 188      -1.609  12.452   3.208  1.00 10.00      A   
ATOM   1779  C   SER A 188       2.073  13.743   1.147  1.00 10.00      A   
ATOM   1780  O   SER A 188       1.747  13.712  -0.040  1.00 10.00      A   
ATOM   1781  N   LEU A 189       3.328  13.658   1.555  1.00 10.00      A   
ATOM   1782  HN  LEU A 189       3.526  13.701   2.522  1.00 10.00      A   
ATOM   1783  CA  LEU A 189       4.428  13.501   0.620  1.00 10.00      A   
ATOM   1784  CB  LEU A 189       5.171  14.828   0.450  1.00 10.00      A   
ATOM   1785  CG  LEU A 189       6.271  14.849  -0.613  1.00 10.00      A   
ATOM   1786  CD1 LEU A 189       5.669  14.913  -2.007  1.00 10.00      A   
ATOM   1787  CD2 LEU A 189       7.219  16.013  -0.380  1.00 10.00      A   
ATOM   1788  C   LEU A 189       5.389  12.421   1.110  1.00 10.00      A   
ATOM   1789  O   LEU A 189       5.969  12.541   2.191  1.00 10.00      A   
ATOM   1790  N   ASN A 190       5.532  11.359   0.326  1.00 10.00      A   
ATOM   1791  HN  ASN A 190       5.025  11.312  -0.516  1.00 10.00      A   
ATOM   1792  CA  ASN A 190       6.424  10.262   0.682  1.00 10.00      A   
ATOM   1793  CB  ASN A 190       5.634   9.008   1.069  1.00 10.00      A   
ATOM   1794  CG  ASN A 190       6.532   7.840   1.445  1.00 10.00      A   
ATOM   1795  OD1 ASN A 190       7.657   8.023   1.916  1.00 10.00      A   
ATOM   1796  ND2 ASN A 190       6.052   6.626   1.230  1.00 10.00      A   
ATOM   1797 HD21 ASN A 190       5.145   6.541   0.838  1.00 10.00      A   
ATOM   1798 HD22 ASN A 190       6.605   5.858   1.481  1.00 10.00      A   
ATOM   1799  C   ASN A 190       7.374   9.947  -0.465  1.00 10.00      A   
ATOM   1800  O   ASN A 190       6.966   9.386  -1.483  1.00 10.00      A   
ATOM   1801  N   ILE A 191       8.636  10.319  -0.290  1.00 10.00      A   
ATOM   1802  HN  ILE A 191       8.889  10.758   0.559  1.00 10.00      A   
ATOM   1803  CA  ILE A 191       9.667  10.102  -1.302  1.00 10.00      A   
ATOM   1804  CB  ILE A 191      10.111  11.435  -1.950  1.00 10.00      A   
ATOM   1805  CG1 ILE A 191      10.151  12.564  -0.909  1.00 10.00      A   
ATOM   1806  CG2 ILE A 191       9.196  11.790  -3.111  1.00 10.00      A   
ATOM   1807  CD1 ILE A 191      10.620  13.895  -1.453  1.00 10.00      A   
ATOM   1808  C   ILE A 191      10.883   9.412  -0.688  1.00 10.00      A   
ATOM   1809  O   ILE A 191      12.026   9.789  -0.950  1.00 10.00      A   
ATOM   1810  N   SER A 192      10.626   8.383   0.107  1.00 10.00      A   
ATOM   1811  HN  SER A 192       9.694   8.118   0.256  1.00 10.00      A   
ATOM   1812  CA  SER A 192      11.686   7.636   0.774  1.00 10.00      A   
ATOM   1813  CB  SER A 192      11.125   6.976   2.035  1.00 10.00      A   
ATOM   1814  OG  SER A 192       9.823   6.458   1.797  1.00 10.00      A   
ATOM   1815  HG  SER A 192       9.159   7.097   2.103  1.00 10.00      A   
ATOM   1816  C   SER A 192      12.308   6.584  -0.145  1.00 10.00      A   
ATOM   1817  O   SER A 192      13.082   5.731   0.297  1.00 10.00      A   
ATOM   1818  N   CYS A 193      11.974   6.650  -1.426  1.00 10.00      A   
ATOM   1819  HN  CYS A 193      11.360   7.352  -1.728  1.00 10.00      A   
ATOM   1820  CA  CYS A 193      12.485   5.699  -2.397  1.00 10.00      A   
ATOM   1821  CB  CYS A 193      11.311   5.099  -3.161  1.00 10.00      A   
ATOM   1822  SG  CYS A 193      10.019   6.305  -3.537  1.00 10.00      A   
ATOM   1823  HG  CYS A 193       8.867   5.651  -3.626  1.00 10.00      A   
ATOM   1824  C   CYS A 193      13.464   6.348  -3.372  1.00 10.00      A   
ATOM   1825  O   CYS A 193      13.960   5.697  -4.293  1.00 10.00      A   
ATOM   1826  N   LEU A 194      13.745   7.628  -3.169  1.00 10.00      A   
ATOM   1827  HN  LEU A 194      13.335   8.097  -2.412  1.00 10.00      A   
ATOM   1828  CA  LEU A 194      14.666   8.347  -4.046  1.00 10.00      A   
ATOM   1829  CB  LEU A 194      14.424   9.853  -3.967  1.00 10.00      A   
ATOM   1830  CG  LEU A 194      13.023  10.326  -4.365  1.00 10.00      A   
ATOM   1831  CD1 LEU A 194      12.914  11.838  -4.260  1.00 10.00      A   
ATOM   1832  CD2 LEU A 194      12.676   9.862  -5.770  1.00 10.00      A   
ATOM   1833  C   LEU A 194      16.116   8.009  -3.704  1.00 10.00      A   
ATOM   1834  O   LEU A 194      16.457   7.838  -2.533  1.00 10.00      A   
ATOM   1835  N   ALA A 195      16.966   7.938  -4.722  1.00 10.00      A   
ATOM   1836  HN  ALA A 195      16.647   8.142  -5.627  1.00 10.00      A   
ATOM   1837  CA  ALA A 195      18.369   7.588  -4.520  1.00 10.00      A   
ATOM   1838  CB  ALA A 195      18.875   6.724  -5.665  1.00 10.00      A   
ATOM   1839  C   ALA A 195      19.260   8.814  -4.330  1.00 10.00      A   
ATOM   1840  O   ALA A 195      20.080   8.857  -3.415  1.00 10.00      A   
ATOM   1841  N   SER A 196      19.109   9.817  -5.183  1.00 10.00      A   
ATOM   1842  HN  SER A 196      18.422   9.762  -5.886  1.00 10.00      A   
ATOM   1843  CA  SER A 196      19.929  11.014  -5.072  1.00 10.00      A   
ATOM   1844  CB  SER A 196      20.182  11.641  -6.450  1.00 10.00      A   
ATOM   1845  OG  SER A 196      18.964  11.929  -7.120  1.00 10.00      A   
ATOM   1846  HG  SER A 196      18.647  11.127  -7.577  1.00 10.00      A   
ATOM   1847  C   SER A 196      19.288  12.025  -4.131  1.00 10.00      A   
ATOM   1848  O   SER A 196      18.212  11.776  -3.581  1.00 10.00      A   
ATOM   1849  N   GLU A 197      19.953  13.155  -3.933  1.00 10.00      A   
ATOM   1850  HN  GLU A 197      20.818  13.292  -4.379  1.00 10.00      A   
ATOM   1851  CA  GLU A 197      19.429  14.206  -3.075  1.00 10.00      A   
ATOM   1852  CB  GLU A 197      20.534  14.836  -2.223  1.00 10.00      A   
ATOM   1853  CG  GLU A 197      21.833  15.102  -2.965  1.00 10.00      A   
ATOM   1854  CD  GLU A 197      22.891  15.731  -2.082  1.00 10.00      A   
ATOM   1855  OE1 GLU A 197      23.865  16.285  -2.627  1.00 10.00      A   
ATOM   1856  OE2 GLU A 197      22.745  15.679  -0.839  1.00 10.00      A   
ATOM   1857  C   GLU A 197      18.723  15.264  -3.912  1.00 10.00      A   
ATOM   1858  O   GLU A 197      19.006  15.422  -5.104  1.00 10.00      A   
ATOM   1859  N   VAL A 198      17.792  15.969  -3.298  1.00 10.00      A   
ATOM   1860  HN  VAL A 198      17.613  15.798  -2.347  1.00 10.00      A   
ATOM   1861  CA  VAL A 198      17.038  17.003  -3.992  1.00 10.00      A   
ATOM   1862  CB  VAL A 198      15.515  16.849  -3.780  1.00 10.00      A   
ATOM   1863  CG1 VAL A 198      14.959  15.730  -4.645  1.00 10.00      A   
ATOM   1864  CG2 VAL A 198      15.190  16.606  -2.316  1.00 10.00      A   
ATOM   1865  C   VAL A 198      17.469  18.398  -3.561  1.00 10.00      A   
ATOM   1866  O   VAL A 198      18.575  18.594  -3.056  1.00 10.00      A   
ATOM   1867  N   SER A 199      16.597  19.365  -3.784  1.00 10.00      A   
ATOM   1868  HN  SER A 199      15.740  19.146  -4.213  1.00 10.00      A   
ATOM   1869  CA  SER A 199      16.876  20.741  -3.414  1.00 10.00      A   
ATOM   1870  CB  SER A 199      16.233  21.706  -4.418  1.00 10.00      A   
ATOM   1871  OG  SER A 199      16.348  23.059  -3.993  1.00 10.00      A   
ATOM   1872  HG  SER A 199      17.272  23.245  -3.733  1.00 10.00      A   
ATOM   1873  C   SER A 199      16.369  21.033  -2.008  1.00 10.00      A   
ATOM   1874  O   SER A 199      15.161  21.152  -1.789  1.00 10.00      A   
ATOM   1875  N   PHE A 200      17.287  21.125  -1.050  1.00 10.00      A   
ATOM   1876  HN  PHE A 200      18.232  20.973  -1.271  1.00 10.00      A   
ATOM   1877  CA  PHE A 200      16.916  21.421   0.327  1.00 10.00      A   
ATOM   1878  CB  PHE A 200      18.126  21.329   1.258  1.00 10.00      A   
ATOM   1879  CG  PHE A 200      17.773  21.448   2.715  1.00 10.00      A   
ATOM   1880  CD1 PHE A 200      17.200  20.382   3.393  1.00 10.00      A   
ATOM   1881  CD2 PHE A 200      18.010  22.624   3.405  1.00 10.00      A   
ATOM   1882  CE1 PHE A 200      16.870  20.487   4.731  1.00 10.00      A   
ATOM   1883  CE2 PHE A 200      17.683  22.737   4.742  1.00 10.00      A   
ATOM   1884  CZ  PHE A 200      17.113  21.667   5.405  1.00 10.00      A   
ATOM   1885  C   PHE A 200      16.288  22.809   0.416  1.00 10.00      A   
ATOM   1886  O   PHE A 200      15.393  23.049   1.228  1.00 10.00      A   
ATOM   1887  N   SER A 201      16.758  23.713  -0.438  1.00 10.00      A   
ATOM   1888  HN  SER A 201      17.469  23.455  -1.062  1.00 10.00      A   
ATOM   1889  CA  SER A 201      16.245  25.074  -0.478  1.00 10.00      A   
ATOM   1890  CB  SER A 201      17.024  25.904  -1.499  1.00 10.00      A   
ATOM   1891  OG  SER A 201      18.407  25.599  -1.446  1.00 10.00      A   
ATOM   1892  HG  SER A 201      18.583  24.813  -1.993  1.00 10.00      A   
ATOM   1893  C   SER A 201      14.759  25.057  -0.829  1.00 10.00      A   
ATOM   1894  O   SER A 201      13.940  25.684  -0.156  1.00 10.00      A   
ATOM   1895  N   ALA A 202      14.412  24.306  -1.870  1.00 10.00      A   
ATOM   1896  HN  ALA A 202      15.107  23.812  -2.364  1.00 10.00      A   
ATOM   1897  CA  ALA A 202      13.025  24.199  -2.298  1.00 10.00      A   
ATOM   1898  CB  ALA A 202      12.938  23.596  -3.690  1.00 10.00      A   
ATOM   1899  C   ALA A 202      12.223  23.366  -1.308  1.00 10.00      A   
ATOM   1900  O   ALA A 202      11.051  23.652  -1.051  1.00 10.00      A   
ATOM   1901  N   LEU A 203      12.866  22.340  -0.757  1.00 10.00      A   
ATOM   1902  HN  LEU A 203      13.797  22.168  -1.024  1.00 10.00      A   
ATOM   1903  CA  LEU A 203      12.237  21.449   0.214  1.00 10.00      A   
ATOM   1904  CB  LEU A 203      13.223  20.352   0.645  1.00 10.00      A   
ATOM   1905  CG  LEU A 203      12.710  19.319   1.654  1.00 10.00      A   
ATOM   1906  CD1 LEU A 203      11.582  18.500   1.051  1.00 10.00      A   
ATOM   1907  CD2 LEU A 203      13.843  18.411   2.112  1.00 10.00      A   
ATOM   1908  C   LEU A 203      11.739  22.221   1.434  1.00 10.00      A   
ATOM   1909  O   LEU A 203      10.583  22.078   1.837  1.00 10.00      A   
ATOM   1910  N   GLU A 204      12.608  23.050   2.005  1.00 10.00      A   
ATOM   1911  HN  GLU A 204      13.511  23.137   1.629  1.00 10.00      A   
ATOM   1912  CA  GLU A 204      12.253  23.834   3.177  1.00 10.00      A   
ATOM   1913  CB  GLU A 204      13.466  24.606   3.694  1.00 10.00      A   
ATOM   1914  CG  GLU A 204      13.215  25.308   5.015  1.00 10.00      A   
ATOM   1915  CD  GLU A 204      14.328  26.253   5.409  1.00 10.00      A   
ATOM   1916  OE1 GLU A 204      15.186  26.567   4.557  1.00 10.00      A   
ATOM   1917  OE2 GLU A 204      14.336  26.707   6.568  1.00 10.00      A   
ATOM   1918  C   GLU A 204      11.100  24.789   2.877  1.00 10.00      A   
ATOM   1919  O   GLU A 204      10.100  24.810   3.595  1.00 10.00      A   
ATOM   1920  N   ARG A 205      11.240  25.562   1.804  1.00 10.00      A   
ATOM   1921  HN  ARG A 205      12.057  25.483   1.266  1.00 10.00      A   
ATOM   1922  CA  ARG A 205      10.214  26.524   1.402  1.00 10.00      A   
ATOM   1923  CB  ARG A 205      10.631  27.253   0.122  1.00 10.00      A   
ATOM   1924  CG  ARG A 205      11.881  28.101   0.273  1.00 10.00      A   
ATOM   1925  CD  ARG A 205      12.397  28.574  -1.074  1.00 10.00      A   
ATOM   1926  NE  ARG A 205      13.846  28.773  -1.060  1.00 10.00      A   
ATOM   1927  HE  ARG A 205      14.316  28.616  -0.204  1.00 10.00      A   
ATOM   1928  CZ  ARG A 205      14.556  29.142  -2.127  1.00 10.00      A   
ATOM   1929  NH1 ARG A 205      13.954  29.359  -3.289  1.00 10.00      A   
ATOM   1930 HH11 ARG A 205      14.512  29.642  -4.126  1.00 10.00      A   
ATOM   1931 HH12 ARG A 205      12.921  29.256  -3.374  1.00 10.00      A   
ATOM   1932  NH2 ARG A 205      15.868  29.300  -2.027  1.00 10.00      A   
ATOM   1933 HH21 ARG A 205      16.427  29.590  -2.862  1.00 10.00      A   
ATOM   1934 HH22 ARG A 205      16.353  29.137  -1.116  1.00 10.00      A   
ATOM   1935  C   ARG A 205       8.864  25.838   1.198  1.00 10.00      A   
ATOM   1936  O   ARG A 205       7.826  26.356   1.619  1.00 10.00      A   
ATOM   1937  N   LEU A 206       8.893  24.667   0.561  1.00 10.00      A   
ATOM   1938  HN  LEU A 206       9.757  24.315   0.253  1.00 10.00      A   
ATOM   1939  CA  LEU A 206       7.687  23.892   0.296  1.00 10.00      A   
ATOM   1940  CB  LEU A 206       8.036  22.634  -0.503  1.00 10.00      A   
ATOM   1941  CG  LEU A 206       7.849  22.725  -2.014  1.00 10.00      A   
ATOM   1942  CD1 LEU A 206       8.694  21.675  -2.717  1.00 10.00      A   
ATOM   1943  CD2 LEU A 206       6.381  22.554  -2.368  1.00 10.00      A   
ATOM   1944  C   LEU A 206       6.981  23.501   1.588  1.00 10.00      A   
ATOM   1945  O   LEU A 206       5.785  23.742   1.751  1.00 10.00      A   
ATOM   1946  N   VAL A 207       7.734  22.907   2.503  1.00 10.00      A   
ATOM   1947  HN  VAL A 207       8.684  22.756   2.312  1.00 10.00      A   
ATOM   1948  CA  VAL A 207       7.191  22.467   3.784  1.00 10.00      A   
ATOM   1949  CB  VAL A 207       8.250  21.686   4.602  1.00 10.00      A   
ATOM   1950  CG1 VAL A 207       7.724  21.339   5.986  1.00 10.00      A   
ATOM   1951  CG2 VAL A 207       8.676  20.423   3.866  1.00 10.00      A   
ATOM   1952  C   VAL A 207       6.674  23.646   4.610  1.00 10.00      A   
ATOM   1953  O   VAL A 207       5.650  23.541   5.287  1.00 10.00      A   
ATOM   1954  N   THR A 208       7.372  24.769   4.538  1.00 10.00      A   
ATOM   1955  HN  THR A 208       8.170  24.800   3.969  1.00 10.00      A   
ATOM   1956  CA  THR A 208       6.990  25.956   5.294  1.00 10.00      A   
ATOM   1957  CB  THR A 208       8.115  27.011   5.310  1.00 10.00      A   
ATOM   1958  OG1 THR A 208       9.368  26.373   5.571  1.00 10.00      A   
ATOM   1959  HG1 THR A 208       9.609  25.817   4.818  1.00 10.00      A   
ATOM   1960  CG2 THR A 208       7.855  28.054   6.386  1.00 10.00      A   
ATOM   1961  C   THR A 208       5.700  26.595   4.777  1.00 10.00      A   
ATOM   1962  O   THR A 208       4.843  26.993   5.564  1.00 10.00      A   
ATOM   1963  N   ARG A 209       5.549  26.686   3.461  1.00 10.00      A   
ATOM   1964  HN  ARG A 209       6.249  26.340   2.866  1.00 10.00      A   
ATOM   1965  CA  ARG A 209       4.357  27.305   2.889  1.00 10.00      A   
ATOM   1966  CB  ARG A 209       4.603  27.868   1.487  1.00 10.00      A   
ATOM   1967  CG  ARG A 209       4.887  26.842   0.398  1.00 10.00      A   
ATOM   1968  CD  ARG A 209       5.211  27.553  -0.906  1.00 10.00      A   
ATOM   1969  NE  ARG A 209       5.536  26.639  -1.998  1.00 10.00      A   
ATOM   1970  HE  ARG A 209       4.814  26.049  -2.322  1.00 10.00      A   
ATOM   1971  CZ  ARG A 209       6.738  26.585  -2.575  1.00 10.00      A   
ATOM   1972  NH1 ARG A 209       7.708  27.388  -2.159  1.00 10.00      A   
ATOM   1973 HH11 ARG A 209       7.532  28.060  -1.384  1.00 10.00      A   
ATOM   1974 HH12 ARG A 209       8.655  27.352  -2.610  1.00 10.00      A   
ATOM   1975  NH2 ARG A 209       6.966  25.749  -3.580  1.00 10.00      A   
ATOM   1976 HH21 ARG A 209       6.208  25.127  -3.927  1.00 10.00      A   
ATOM   1977 HH22 ARG A 209       7.910  25.711  -4.025  1.00 10.00      A   
ATOM   1978  C   ARG A 209       3.126  26.406   2.932  1.00 10.00      A   
ATOM   1979  O   ARG A 209       2.005  26.875   2.737  1.00 10.00      A   
ATOM   1980  N   CYS A 210       3.332  25.123   3.188  1.00 10.00      A   
ATOM   1981  HN  CYS A 210       4.249  24.801   3.328  1.00 10.00      A   
ATOM   1982  CA  CYS A 210       2.224  24.179   3.260  1.00 10.00      A   
ATOM   1983  CB  CYS A 210       2.489  22.964   2.368  1.00 10.00      A   
ATOM   1984  SG  CYS A 210       3.028  23.374   0.692  1.00 10.00      A   
ATOM   1985  HG  CYS A 210       4.341  23.565   0.732  1.00 10.00      A   
ATOM   1986  C   CYS A 210       1.969  23.735   4.700  1.00 10.00      A   
ATOM   1987  O   CYS A 210       2.571  22.775   5.175  1.00 10.00      A   
ATOM   1988  N   PRO A 211       1.063  24.429   5.413  1.00 10.00      A   
ATOM   1989  CA  PRO A 211       0.733  24.104   6.802  1.00 10.00      A   
ATOM   1990  CB  PRO A 211       0.092  25.396   7.310  1.00 10.00      A   
ATOM   1991  CG  PRO A 211      -0.544  25.999   6.105  1.00 10.00      A   
ATOM   1992  CD  PRO A 211       0.290  25.584   4.921  1.00 10.00      A   
ATOM   1993  C   PRO A 211      -0.262  22.954   6.879  1.00 10.00      A   
ATOM   1994  O   PRO A 211      -0.680  22.540   7.959  1.00 10.00      A   
ATOM   1995  N   ASN A 212      -0.624  22.432   5.716  1.00 10.00      A   
ATOM   1996  HN  ASN A 212      -0.233  22.794   4.894  1.00 10.00      A   
ATOM   1997  CA  ASN A 212      -1.571  21.331   5.627  1.00 10.00      A   
ATOM   1998  CB  ASN A 212      -2.471  21.486   4.397  1.00 10.00      A   
ATOM   1999  CG  ASN A 212      -3.203  22.814   4.360  1.00 10.00      A   
ATOM   2000  OD1 ASN A 212      -4.136  23.046   5.129  1.00 10.00      A   
ATOM   2001  ND2 ASN A 212      -2.798  23.688   3.453  1.00 10.00      A   
ATOM   2002 HD21 ASN A 212      -2.058  23.437   2.858  1.00 10.00      A   
ATOM   2003 HD22 ASN A 212      -3.260  24.551   3.407  1.00 10.00      A   
ATOM   2004  C   ASN A 212      -0.829  20.004   5.561  1.00 10.00      A   
ATOM   2005  O   ASN A 212      -1.441  18.942   5.427  1.00 10.00      A   
ATOM   2006  N   LEU A 213       0.493  20.076   5.652  1.00 10.00      A   
ATOM   2007  HN  LEU A 213       0.917  20.952   5.766  1.00 10.00      A   
ATOM   2008  CA  LEU A 213       1.329  18.890   5.599  1.00 10.00      A   
ATOM   2009  CB  LEU A 213       2.801  19.294   5.486  1.00 10.00      A   
ATOM   2010  CG  LEU A 213       3.808  18.162   5.273  1.00 10.00      A   
ATOM   2011  CD1 LEU A 213       3.505  17.396   3.993  1.00 10.00      A   
ATOM   2012  CD2 LEU A 213       5.224  18.714   5.244  1.00 10.00      A   
ATOM   2013  C   LEU A 213       1.105  18.027   6.834  1.00 10.00      A   
ATOM   2014  O   LEU A 213       1.403  18.440   7.951  1.00 10.00      A   
ATOM   2015  N   LYS A 214       0.564  16.839   6.622  1.00 10.00      A   
ATOM   2016  HN  LYS A 214       0.338  16.578   5.702  1.00 10.00      A   
ATOM   2017  CA  LYS A 214       0.293  15.911   7.709  1.00 10.00      A   
ATOM   2018  CB  LYS A 214      -1.136  15.373   7.601  1.00 10.00      A   
ATOM   2019  CG  LYS A 214      -2.219  16.436   7.650  1.00 10.00      A   
ATOM   2020  CD  LYS A 214      -2.465  16.912   9.070  1.00 10.00      A   
ATOM   2021  CE  LYS A 214      -3.748  17.718   9.156  1.00 10.00      A   
ATOM   2022  NZ  LYS A 214      -4.286  17.768  10.540  1.00 10.00      A   
ATOM   2023  HZ1 LYS A 214      -4.307  16.816  10.952  1.00 10.00      A   
ATOM   2024  HZ2 LYS A 214      -5.253  18.152  10.536  1.00 10.00      A   
ATOM   2025  HZ3 LYS A 214      -3.691  18.379  11.134  1.00 10.00      A   
ATOM   2026  C   LYS A 214       1.271  14.744   7.680  1.00 10.00      A   
ATOM   2027  O   LYS A 214       1.609  14.174   8.717  1.00 10.00      A   
ATOM   2028  N   SER A 215       1.725  14.392   6.487  1.00 10.00      A   
ATOM   2029  HN  SER A 215       1.424  14.890   5.696  1.00 10.00      A   
ATOM   2030  CA  SER A 215       2.648  13.283   6.316  1.00 10.00      A   
ATOM   2031  CB  SER A 215       1.935  12.127   5.612  1.00 10.00      A   
ATOM   2032  OG  SER A 215       0.548  12.116   5.930  1.00 10.00      A   
ATOM   2033  HG  SER A 215       0.039  12.388   5.148  1.00 10.00      A   
ATOM   2034  C   SER A 215       3.884  13.699   5.517  1.00 10.00      A   
ATOM   2035  O   SER A 215       3.805  13.914   4.307  1.00 10.00      A   
ATOM   2036  N   LEU A 216       5.014  13.814   6.201  1.00 10.00      A   
ATOM   2037  HN  LEU A 216       5.009  13.638   7.164  1.00 10.00      A   
ATOM   2038  CA  LEU A 216       6.268  14.190   5.565  1.00 10.00      A   
ATOM   2039  CB  LEU A 216       6.844  15.454   6.216  1.00 10.00      A   
ATOM   2040  CG  LEU A 216       8.183  15.949   5.662  1.00 10.00      A   
ATOM   2041  CD1 LEU A 216       8.028  16.425   4.226  1.00 10.00      A   
ATOM   2042  CD2 LEU A 216       8.760  17.052   6.538  1.00 10.00      A   
ATOM   2043  C   LEU A 216       7.268  13.048   5.680  1.00 10.00      A   
ATOM   2044  O   LEU A 216       7.816  12.794   6.755  1.00 10.00      A   
ATOM   2045  N   LYS A 217       7.490  12.354   4.576  1.00 10.00      A   
ATOM   2046  HN  LYS A 217       7.023  12.609   3.747  1.00 10.00      A   
ATOM   2047  CA  LYS A 217       8.418  11.231   4.545  1.00 10.00      A   
ATOM   2048  CB  LYS A 217       7.654   9.916   4.346  1.00 10.00      A   
ATOM   2049  CG  LYS A 217       6.607   9.639   5.419  1.00 10.00      A   
ATOM   2050  CD  LYS A 217       5.657   8.515   5.029  1.00 10.00      A   
ATOM   2051  CE  LYS A 217       4.581   8.321   6.090  1.00 10.00      A   
ATOM   2052  NZ  LYS A 217       3.545   7.336   5.681  1.00 10.00      A   
ATOM   2053  HZ1 LYS A 217       2.893   7.154   6.474  1.00 10.00      A   
ATOM   2054  HZ2 LYS A 217       3.991   6.440   5.405  1.00 10.00      A   
ATOM   2055  HZ3 LYS A 217       2.997   7.701   4.877  1.00 10.00      A   
ATOM   2056  C   LYS A 217       9.450  11.441   3.439  1.00 10.00      A   
ATOM   2057  O   LYS A 217       9.126  11.387   2.251  1.00 10.00      A   
ATOM   2058  N   LEU A 218      10.683  11.694   3.839  1.00 10.00      A   
ATOM   2059  HN  LEU A 218      10.878  11.704   4.799  1.00 10.00      A   
ATOM   2060  CA  LEU A 218      11.764  11.939   2.891  1.00 10.00      A   
ATOM   2061  CB  LEU A 218      12.618  13.113   3.368  1.00 10.00      A   
ATOM   2062  CG  LEU A 218      11.864  14.407   3.694  1.00 10.00      A   
ATOM   2063  CD1 LEU A 218      12.800  15.418   4.337  1.00 10.00      A   
ATOM   2064  CD2 LEU A 218      11.214  14.986   2.444  1.00 10.00      A   
ATOM   2065  C   LEU A 218      12.634  10.701   2.714  1.00 10.00      A   
ATOM   2066  O   LEU A 218      12.351   9.649   3.287  1.00 10.00      A   
ATOM   2067  N   ASN A 219      13.698  10.832   1.927  1.00 10.00      A   
ATOM   2068  HN  ASN A 219      13.890  11.701   1.519  1.00 10.00      A   
ATOM   2069  CA  ASN A 219      14.598   9.715   1.680  1.00 10.00      A   
ATOM   2070  CB  ASN A 219      15.053   9.646   0.214  1.00 10.00      A   
ATOM   2071  CG  ASN A 219      16.193  10.587  -0.133  1.00 10.00      A   
ATOM   2072  OD1 ASN A 219      16.311  11.678   0.420  1.00 10.00      A   
ATOM   2073  ND2 ASN A 219      17.048  10.161  -1.052  1.00 10.00      A   
ATOM   2074 HD21 ASN A 219      16.901   9.269  -1.449  1.00 10.00      A   
ATOM   2075 HD22 ASN A 219      17.788  10.750  -1.308  1.00 10.00      A   
ATOM   2076  C   ASN A 219      15.774   9.691   2.659  1.00 10.00      A   
ATOM   2077  O   ASN A 219      15.914  10.570   3.513  1.00 10.00      A   
ATOM   2078  N   ARG A 220      16.624   8.689   2.509  1.00 10.00      A   
ATOM   2079  HN  ARG A 220      16.483   8.055   1.771  1.00 10.00      A   
ATOM   2080  CA  ARG A 220      17.771   8.492   3.386  1.00 10.00      A   
ATOM   2081  CB  ARG A 220      18.261   7.058   3.217  1.00 10.00      A   
ATOM   2082  CG  ARG A 220      19.059   6.500   4.377  1.00 10.00      A   
ATOM   2083  CD  ARG A 220      19.146   4.989   4.257  1.00 10.00      A   
ATOM   2084  NE  ARG A 220      20.262   4.425   5.009  1.00 10.00      A   
ATOM   2085  HE  ARG A 220      20.900   5.055   5.412  1.00 10.00      A   
ATOM   2086  CZ  ARG A 220      20.479   3.120   5.138  1.00 10.00      A   
ATOM   2087  NH1 ARG A 220      19.654   2.252   4.565  1.00 10.00      A   
ATOM   2088 HH11 ARG A 220      19.817   1.226   4.665  1.00 10.00      A   
ATOM   2089 HH12 ARG A 220      18.845   2.592   4.004  1.00 10.00      A   
ATOM   2090  NH2 ARG A 220      21.522   2.687   5.832  1.00 10.00      A   
ATOM   2091 HH21 ARG A 220      22.177   3.368   6.273  1.00 10.00      A   
ATOM   2092 HH22 ARG A 220      21.698   1.663   5.937  1.00 10.00      A   
ATOM   2093  C   ARG A 220      18.907   9.476   3.110  1.00 10.00      A   
ATOM   2094  O   ARG A 220      19.822   9.610   3.919  1.00 10.00      A   
ATOM   2095  N   ALA A 221      18.842  10.173   1.980  1.00 10.00      A   
ATOM   2096  HN  ALA A 221      18.082  10.037   1.379  1.00 10.00      A   
ATOM   2097  CA  ALA A 221      19.882  11.133   1.609  1.00 10.00      A   
ATOM   2098  CB  ALA A 221      19.718  11.572   0.164  1.00 10.00      A   
ATOM   2099  C   ALA A 221      19.902  12.344   2.537  1.00 10.00      A   
ATOM   2100  O   ALA A 221      20.923  13.021   2.659  1.00 10.00      A   
ATOM   2101  N   VAL A 222      18.776  12.613   3.186  1.00 10.00      A   
ATOM   2102  HN  VAL A 222      17.999  12.031   3.052  1.00 10.00      A   
ATOM   2103  CA  VAL A 222      18.668  13.748   4.099  1.00 10.00      A   
ATOM   2104  CB  VAL A 222      17.193  14.132   4.354  1.00 10.00      A   
ATOM   2105  CG1 VAL A 222      17.099  15.359   5.250  1.00 10.00      A   
ATOM   2106  CG2 VAL A 222      16.466  14.372   3.039  1.00 10.00      A   
ATOM   2107  C   VAL A 222      19.340  13.428   5.431  1.00 10.00      A   
ATOM   2108  O   VAL A 222      18.916  12.514   6.135  1.00 10.00      A   
ATOM   2109  N   PRO A 223      20.394  14.182   5.792  1.00 10.00      A   
ATOM   2110  CA  PRO A 223      21.127  13.970   7.044  1.00 10.00      A   
ATOM   2111  CB  PRO A 223      22.329  14.910   6.924  1.00 10.00      A   
ATOM   2112  CG  PRO A 223      21.882  15.969   5.978  1.00 10.00      A   
ATOM   2113  CD  PRO A 223      20.949  15.299   5.010  1.00 10.00      A   
ATOM   2114  C   PRO A 223      20.289  14.333   8.266  1.00 10.00      A   
ATOM   2115  O   PRO A 223      19.343  15.121   8.176  1.00 10.00      A   
ATOM   2116  N   LEU A 224      20.662  13.779   9.413  1.00 10.00      A   
ATOM   2117  HN  LEU A 224      21.450  13.186   9.422  1.00 10.00      A   
ATOM   2118  CA  LEU A 224      19.941  14.026  10.660  1.00 10.00      A   
ATOM   2119  CB  LEU A 224      20.471  13.114  11.773  1.00 10.00      A   
ATOM   2120  CG  LEU A 224      19.657  13.075  13.070  1.00 10.00      A   
ATOM   2121  CD1 LEU A 224      18.256  12.549  12.814  1.00 10.00      A   
ATOM   2122  CD2 LEU A 224      20.358  12.233  14.120  1.00 10.00      A   
ATOM   2123  C   LEU A 224      20.039  15.492  11.078  1.00 10.00      A   
ATOM   2124  O   LEU A 224      19.138  16.023  11.726  1.00 10.00      A   
ATOM   2125  N   GLU A 225      21.126  16.147  10.674  1.00 10.00      A   
ATOM   2126  HN  GLU A 225      21.796  15.671  10.142  1.00 10.00      A   
ATOM   2127  CA  GLU A 225      21.355  17.549  11.009  1.00 10.00      A   
ATOM   2128  CB  GLU A 225      22.803  17.936  10.710  1.00 10.00      A   
ATOM   2129  CG  GLU A 225      23.842  17.097  11.435  1.00 10.00      A   
ATOM   2130  CD  GLU A 225      25.260  17.516  11.106  1.00 10.00      A   
ATOM   2131  OE1 GLU A 225      26.196  17.064  11.791  1.00 10.00      A   
ATOM   2132  OE2 GLU A 225      25.451  18.295  10.147  1.00 10.00      A   
ATOM   2133  C   GLU A 225      20.406  18.492  10.261  1.00 10.00      A   
ATOM   2134  O   GLU A 225      20.335  19.682  10.568  1.00 10.00      A   
ATOM   2135  N   LYS A 226      19.680  17.967   9.282  1.00 10.00      A   
ATOM   2136  HN  LYS A 226      19.762  17.009   9.080  1.00 10.00      A   
ATOM   2137  CA  LYS A 226      18.758  18.786   8.501  1.00 10.00      A   
ATOM   2138  CB  LYS A 226      18.899  18.483   7.008  1.00 10.00      A   
ATOM   2139  CG  LYS A 226      20.169  19.023   6.375  1.00 10.00      A   
ATOM   2140  CD  LYS A 226      20.298  20.525   6.571  1.00 10.00      A   
ATOM   2141  CE  LYS A 226      21.469  21.078   5.778  1.00 10.00      A   
ATOM   2142  NZ  LYS A 226      21.822  22.458   6.197  1.00 10.00      A   
ATOM   2143  HZ1 LYS A 226      21.026  23.105   6.007  1.00 10.00      A   
ATOM   2144  HZ2 LYS A 226      22.658  22.791   5.674  1.00 10.00      A   
ATOM   2145  HZ3 LYS A 226      22.036  22.477   7.214  1.00 10.00      A   
ATOM   2146  C   LYS A 226      17.311  18.594   8.938  1.00 10.00      A   
ATOM   2147  O   LYS A 226      16.440  19.389   8.588  1.00 10.00      A   
ATOM   2148  N   LEU A 227      17.057  17.546   9.712  1.00 10.00      A   
ATOM   2149  HN  LEU A 227      17.792  16.952   9.975  1.00 10.00      A   
ATOM   2150  CA  LEU A 227      15.706  17.255  10.178  1.00 10.00      A   
ATOM   2151  CB  LEU A 227      15.634  15.884  10.849  1.00 10.00      A   
ATOM   2152  CG  LEU A 227      15.638  14.683   9.902  1.00 10.00      A   
ATOM   2153  CD1 LEU A 227      15.669  13.383  10.684  1.00 10.00      A   
ATOM   2154  CD2 LEU A 227      14.429  14.726   8.981  1.00 10.00      A   
ATOM   2155  C   LEU A 227      15.169  18.336  11.106  1.00 10.00      A   
ATOM   2156  O   LEU A 227      14.007  18.723  11.010  1.00 10.00      A   
ATOM   2157  N   ALA A 228      16.024  18.829  11.992  1.00 10.00      A   
ATOM   2158  HN  ALA A 228      16.942  18.485  12.011  1.00 10.00      A   
ATOM   2159  CA  ALA A 228      15.635  19.866  12.942  1.00 10.00      A   
ATOM   2160  CB  ALA A 228      16.801  20.199  13.861  1.00 10.00      A   
ATOM   2161  C   ALA A 228      15.144  21.119  12.220  1.00 10.00      A   
ATOM   2162  O   ALA A 228      14.210  21.779  12.670  1.00 10.00      A   
ATOM   2163  N   THR A 229      15.763  21.421  11.090  1.00 10.00      A   
ATOM   2164  HN  THR A 229      16.489  20.842  10.775  1.00 10.00      A   
ATOM   2165  CA  THR A 229      15.402  22.587  10.300  1.00 10.00      A   
ATOM   2166  CB  THR A 229      16.411  22.770   9.153  1.00 10.00      A   
ATOM   2167  OG1 THR A 229      17.716  22.384   9.610  1.00 10.00      A   
ATOM   2168  HG1 THR A 229      17.905  22.823  10.448  1.00 10.00      A   
ATOM   2169  CG2 THR A 229      16.450  24.216   8.699  1.00 10.00      A   
ATOM   2170  C   THR A 229      13.998  22.435   9.707  1.00 10.00      A   
ATOM   2171  O   THR A 229      13.201  23.370   9.718  1.00 10.00      A   
ATOM   2172  N   LEU A 230      13.699  21.243   9.212  1.00 10.00      A   
ATOM   2173  HN  LEU A 230      14.367  20.526   9.260  1.00 10.00      A   
ATOM   2174  CA  LEU A 230      12.406  20.970   8.594  1.00 10.00      A   
ATOM   2175  CB  LEU A 230      12.487  19.718   7.722  1.00 10.00      A   
ATOM   2176  CG  LEU A 230      13.516  19.760   6.590  1.00 10.00      A   
ATOM   2177  CD1 LEU A 230      13.702  18.380   5.980  1.00 10.00      A   
ATOM   2178  CD2 LEU A 230      13.097  20.761   5.525  1.00 10.00      A   
ATOM   2179  C   LEU A 230      11.292  20.836   9.627  1.00 10.00      A   
ATOM   2180  O   LEU A 230      10.172  21.287   9.398  1.00 10.00      A   
ATOM   2181  N   LEU A 231      11.606  20.233  10.768  1.00 10.00      A   
ATOM   2182  HN  LEU A 231      12.519  19.897  10.899  1.00 10.00      A   
ATOM   2183  CA  LEU A 231      10.623  20.047  11.830  1.00 10.00      A   
ATOM   2184  CB  LEU A 231      11.183  19.159  12.945  1.00 10.00      A   
ATOM   2185  CG  LEU A 231      11.517  17.719  12.552  1.00 10.00      A   
ATOM   2186  CD1 LEU A 231      12.136  16.961  13.721  1.00 10.00      A   
ATOM   2187  CD2 LEU A 231      10.282  17.005  12.028  1.00 10.00      A   
ATOM   2188  C   LEU A 231      10.148  21.384  12.394  1.00 10.00      A   
ATOM   2189  O   LEU A 231       9.024  21.500  12.885  1.00 10.00      A   
ATOM   2190  N   GLN A 232      11.009  22.391  12.313  1.00 10.00      A   
ATOM   2191  HN  GLN A 232      11.893  22.233  11.920  1.00 10.00      A   
ATOM   2192  CA  GLN A 232      10.679  23.724  12.803  1.00 10.00      A   
ATOM   2193  CB  GLN A 232      11.950  24.570  12.964  1.00 10.00      A   
ATOM   2194  CG  GLN A 232      12.677  24.392  14.290  1.00 10.00      A   
ATOM   2195  CD  GLN A 232      11.891  24.925  15.475  1.00 10.00      A   
ATOM   2196  OE1 GLN A 232      11.059  25.819  15.337  1.00 10.00      A   
ATOM   2197  NE2 GLN A 232      12.163  24.388  16.652  1.00 10.00      A   
ATOM   2198 HE21 GLN A 232      12.853  23.689  16.695  1.00 10.00      A   
ATOM   2199 HE22 GLN A 232      11.668  24.710  17.433  1.00 10.00      A   
ATOM   2200  C   GLN A 232       9.716  24.422  11.847  1.00 10.00      A   
ATOM   2201  O   GLN A 232       9.043  25.383  12.220  1.00 10.00      A   
ATOM   2202  N   ARG A 233       9.644  23.918  10.619  1.00 10.00      A   
ATOM   2203  HN  ARG A 233      10.179  23.126  10.394  1.00 10.00      A   
ATOM   2204  CA  ARG A 233       8.784  24.502   9.598  1.00 10.00      A   
ATOM   2205  CB  ARG A 233       9.424  24.355   8.217  1.00 10.00      A   
ATOM   2206  CG  ARG A 233      10.814  24.957   8.099  1.00 10.00      A   
ATOM   2207  CD  ARG A 233      10.825  26.425   8.496  1.00 10.00      A   
ATOM   2208  NE  ARG A 233      11.916  27.148   7.850  1.00 10.00      A   
ATOM   2209  HE  ARG A 233      12.672  26.613   7.504  1.00 10.00      A   
ATOM   2210  CZ  ARG A 233      11.951  28.468   7.696  1.00 10.00      A   
ATOM   2211  NH1 ARG A 233      10.961  29.225   8.150  1.00 10.00      A   
ATOM   2212 HH11 ARG A 233      10.990  30.263   8.028  1.00 10.00      A   
ATOM   2213 HH12 ARG A 233      10.146  28.788   8.633  1.00 10.00      A   
ATOM   2214  NH2 ARG A 233      12.979  29.024   7.078  1.00 10.00      A   
ATOM   2215 HH21 ARG A 233      13.017  30.059   6.946  1.00 10.00      A   
ATOM   2216 HH22 ARG A 233      13.760  28.423   6.714  1.00 10.00      A   
ATOM   2217  C   ARG A 233       7.395  23.873   9.590  1.00 10.00      A   
ATOM   2218  O   ARG A 233       6.461  24.429   9.009  1.00 10.00      A   
ATOM   2219  N   ALA A 234       7.254  22.718  10.231  1.00 10.00      A   
ATOM   2220  HN  ALA A 234       8.028  22.317  10.682  1.00 10.00      A   
ATOM   2221  CA  ALA A 234       5.969  22.035  10.273  1.00 10.00      A   
ATOM   2222  CB  ALA A 234       5.834  21.079   9.100  1.00 10.00      A   
ATOM   2223  C   ALA A 234       5.749  21.304  11.595  1.00 10.00      A   
ATOM   2224  O   ALA A 234       6.093  20.129  11.734  1.00 10.00      A   
ATOM   2225  N   PRO A 235       5.180  21.996  12.593  1.00 10.00      A   
ATOM   2226  CA  PRO A 235       4.902  21.409  13.906  1.00 10.00      A   
ATOM   2227  CB  PRO A 235       4.832  22.638  14.811  1.00 10.00      A   
ATOM   2228  CG  PRO A 235       4.303  23.722  13.929  1.00 10.00      A   
ATOM   2229  CD  PRO A 235       4.788  23.419  12.533  1.00 10.00      A   
ATOM   2230  C   PRO A 235       3.567  20.652  13.928  1.00 10.00      A   
ATOM   2231  O   PRO A 235       3.212  20.017  14.921  1.00 10.00      A   
ATOM   2232  N   GLN A 236       2.832  20.714  12.824  1.00 10.00      A   
ATOM   2233  HN  GLN A 236       3.165  21.227  12.054  1.00 10.00      A   
ATOM   2234  CA  GLN A 236       1.540  20.042  12.730  1.00 10.00      A   
ATOM   2235  CB  GLN A 236       0.532  20.905  11.957  1.00 10.00      A   
ATOM   2236  CG  GLN A 236       0.636  20.831  10.436  1.00 10.00      A   
ATOM   2237  CD  GLN A 236       1.883  21.487   9.882  1.00 10.00      A   
ATOM   2238  OE1 GLN A 236       2.439  22.401  10.485  1.00 10.00      A   
ATOM   2239  NE2 GLN A 236       2.334  21.024   8.727  1.00 10.00      A   
ATOM   2240 HE21 GLN A 236       1.843  20.282   8.301  1.00 10.00      A   
ATOM   2241 HE22 GLN A 236       3.131  21.441   8.339  1.00 10.00      A   
ATOM   2242  C   GLN A 236       1.671  18.655  12.102  1.00 10.00      A   
ATOM   2243  O   GLN A 236       0.674  18.014  11.762  1.00 10.00      A   
ATOM   2244  N   LEU A 237       2.909  18.200  11.967  1.00 10.00      A   
ATOM   2245  HN  LEU A 237       3.653  18.752  12.285  1.00 10.00      A   
ATOM   2246  CA  LEU A 237       3.203  16.895  11.381  1.00 10.00      A   
ATOM   2247  CB  LEU A 237       4.719  16.714  11.258  1.00 10.00      A   
ATOM   2248  CG  LEU A 237       5.330  16.911   9.864  1.00 10.00      A   
ATOM   2249  CD1 LEU A 237       4.531  17.910   9.040  1.00 10.00      A   
ATOM   2250  CD2 LEU A 237       6.785  17.336   9.970  1.00 10.00      A   
ATOM   2251  C   LEU A 237       2.605  15.760  12.210  1.00 10.00      A   
ATOM   2252  O   LEU A 237       2.668  15.779  13.441  1.00 10.00      A   
ATOM   2253  N   GLU A 238       2.013  14.780  11.529  1.00 10.00      A   
ATOM   2254  HN  GLU A 238       1.979  14.834  10.549  1.00 10.00      A   
ATOM   2255  CA  GLU A 238       1.406  13.632  12.200  1.00 10.00      A   
ATOM   2256  CB  GLU A 238      -0.056  13.469  11.778  1.00 10.00      A   
ATOM   2257  CG  GLU A 238      -0.937  14.671  12.076  1.00 10.00      A   
ATOM   2258  CD  GLU A 238      -2.408  14.353  11.910  1.00 10.00      A   
ATOM   2259  OE1 GLU A 238      -2.824  14.009  10.787  1.00 10.00      A   
ATOM   2260  OE2 GLU A 238      -3.159  14.435  12.903  1.00 10.00      A   
ATOM   2261  C   GLU A 238       2.186  12.352  11.889  1.00 10.00      A   
ATOM   2262  O   GLU A 238       2.580  11.613  12.794  1.00 10.00      A   
ATOM   2263  N   GLU A 239       2.387  12.092  10.600  1.00 10.00      A   
ATOM   2264  HN  GLU A 239       2.010  12.700   9.930  1.00 10.00      A   
ATOM   2265  CA  GLU A 239       3.131  10.920  10.144  1.00 10.00      A   
ATOM   2266  CB  GLU A 239       2.401  10.247   8.985  1.00 10.00      A   
ATOM   2267  CG  GLU A 239       1.498   9.097   9.389  1.00 10.00      A   
ATOM   2268  CD  GLU A 239       1.417   8.036   8.309  1.00 10.00      A   
ATOM   2269  OE1 GLU A 239       2.303   7.153   8.266  1.00 10.00      A   
ATOM   2270  OE2 GLU A 239       0.482   8.089   7.484  1.00 10.00      A   
ATOM   2271  C   GLU A 239       4.516  11.338   9.673  1.00 10.00      A   
ATOM   2272  O   GLU A 239       4.684  11.780   8.535  1.00 10.00      A   
ATOM   2273  N   LEU A 240       5.504  11.209  10.540  1.00 10.00      A   
ATOM   2274  HN  LEU A 240       5.322  10.816  11.422  1.00 10.00      A   
ATOM   2275  CA  LEU A 240       6.864  11.608  10.199  1.00 10.00      A   
ATOM   2276  CB  LEU A 240       7.565  12.270  11.392  1.00 10.00      A   
ATOM   2277  CG  LEU A 240       8.948  12.871  11.108  1.00 10.00      A   
ATOM   2278  CD1 LEU A 240       8.853  13.993  10.085  1.00 10.00      A   
ATOM   2279  CD2 LEU A 240       9.605  13.362  12.389  1.00 10.00      A   
ATOM   2280  C   LEU A 240       7.699  10.445   9.675  1.00 10.00      A   
ATOM   2281  O   LEU A 240       7.746   9.371  10.277  1.00 10.00      A   
ATOM   2282  N   GLY A 241       8.342  10.666   8.538  1.00 10.00      A   
ATOM   2283  HN  GLY A 241       8.237  11.535   8.087  1.00 10.00      A   
ATOM   2284  CA  GLY A 241       9.188   9.656   7.946  1.00 10.00      A   
ATOM   2285  C   GLY A 241      10.628  10.121   7.882  1.00 10.00      A   
ATOM   2286  O   GLY A 241      11.065  10.674   6.871  1.00 10.00      A   
ATOM   2287  N   THR A 242      11.351   9.928   8.976  1.00 10.00      A   
ATOM   2288  HN  THR A 242      10.932   9.509   9.757  1.00 10.00      A   
ATOM   2289  CA  THR A 242      12.745  10.324   9.053  1.00 10.00      A   
ATOM   2290  CB  THR A 242      13.249  10.224  10.502  1.00 10.00      A   
ATOM   2291  OG1 THR A 242      12.723   9.030  11.105  1.00 10.00      A   
ATOM   2292  HG1 THR A 242      12.337   8.470  10.420  1.00 10.00      A   
ATOM   2293  CG2 THR A 242      12.784  11.428  11.300  1.00 10.00      A   
ATOM   2294  C   THR A 242      13.607   9.434   8.165  1.00 10.00      A   
ATOM   2295  O   THR A 242      13.606   8.212   8.319  1.00 10.00      A   
ATOM   2296  N   GLY A 243      14.340  10.047   7.245  1.00 10.00      A   
ATOM   2297  HN  GLY A 243      14.321  11.026   7.185  1.00 10.00      A   
ATOM   2298  CA  GLY A 243      15.186   9.288   6.348  1.00 10.00      A   
ATOM   2299  C   GLY A 243      16.524   8.969   6.975  1.00 10.00      A   
ATOM   2300  O   GLY A 243      16.665   7.969   7.679  1.00 10.00      A   
ATOM   2301  N   GLY A 244      17.503   9.826   6.731  1.00 10.00      A   
ATOM   2302  HN  GLY A 244      17.326  10.612   6.173  1.00 10.00      A   
ATOM   2303  CA  GLY A 244      18.822   9.624   7.295  1.00 10.00      A   
ATOM   2304  C   GLY A 244      18.809   9.799   8.796  1.00 10.00      A   
ATOM   2305  O   GLY A 244      17.956  10.508   9.331  1.00 10.00      A   
ATOM   2306  N   TYR A 245      19.757   9.176   9.477  1.00 10.00      A   
ATOM   2307  HN  TYR A 245      20.447   8.670   8.992  1.00 10.00      A   
ATOM   2308  CA  TYR A 245      19.806   9.259  10.931  1.00 10.00      A   
ATOM   2309  CB  TYR A 245      18.927   8.173  11.561  1.00 10.00      A   
ATOM   2310  CG  TYR A 245      17.937   8.692  12.584  1.00 10.00      A   
ATOM   2311  CD1 TYR A 245      16.688   9.159  12.195  1.00 10.00      A   
ATOM   2312  CD2 TYR A 245      18.250   8.711  13.939  1.00 10.00      A   
ATOM   2313  CE1 TYR A 245      15.781   9.628  13.124  1.00 10.00      A   
ATOM   2314  CE2 TYR A 245      17.346   9.180  14.874  1.00 10.00      A   
ATOM   2315  CZ  TYR A 245      16.114   9.636  14.459  1.00 10.00      A   
ATOM   2316  OH  TYR A 245      15.209  10.096  15.383  1.00 10.00      A   
ATOM   2317  HH  TYR A 245      15.612  10.077  16.260  1.00 10.00      A   
ATOM   2318  C   TYR A 245      21.231   9.174  11.468  1.00 10.00      A   
ATOM   2319  O   TYR A 245      21.608   9.936  12.352  1.00 10.00      A   
ATOM   2320  N   THR A 246      22.014   8.235  10.953  1.00 10.00      A   
ATOM   2321  HN  THR A 246      21.660   7.629  10.270  1.00 10.00      A   
ATOM   2322  CA  THR A 246      23.393   8.080  11.404  1.00 10.00      A   
ATOM   2323  CB  THR A 246      24.084   6.829  10.804  1.00 10.00      A   
ATOM   2324  OG1 THR A 246      25.475   6.812  11.149  1.00 10.00      A   
ATOM   2325  HG1 THR A 246      25.794   5.903  11.147  1.00 10.00      A   
ATOM   2326  CG2 THR A 246      23.926   6.760   9.293  1.00 10.00      A   
ATOM   2327  C   THR A 246      24.213   9.345  11.141  1.00 10.00      A   
ATOM   2328  O   THR A 246      24.263   9.845  10.016  1.00 10.00      A   
ATOM   2329  N   ALA A 247      24.819   9.874  12.201  1.00 10.00      A   
ATOM   2330  HN  ALA A 247      24.714   9.444  13.074  1.00 10.00      A   
ATOM   2331  CA  ALA A 247      25.629  11.079  12.111  1.00 10.00      A   
ATOM   2332  CB  ALA A 247      24.732  12.307  12.048  1.00 10.00      A   
ATOM   2333  C   ALA A 247      26.546  11.172  13.320  1.00 10.00      A   
ATOM   2334  O   ALA A 247      26.413  10.387  14.261  1.00 10.00      A   
ATOM   2335  N   GLU A 248      27.477  12.119  13.279  1.00 10.00      A   
ATOM   2336  HN  GLU A 248      27.530  12.697  12.488  1.00 10.00      A   
ATOM   2337  CA  GLU A 248      28.411  12.335  14.375  1.00 10.00      A   
ATOM   2338  CB  GLU A 248      29.416  13.428  13.994  1.00 10.00      A   
ATOM   2339  CG  GLU A 248      30.345  13.864  15.117  1.00 10.00      A   
ATOM   2340  CD  GLU A 248      31.314  14.946  14.682  1.00 10.00      A   
ATOM   2341  OE1 GLU A 248      32.527  14.658  14.579  1.00 10.00      A   
ATOM   2342  OE2 GLU A 248      30.869  16.089  14.440  1.00 10.00      A   
ATOM   2343  C   GLU A 248      27.649  12.741  15.632  1.00 10.00      A   
ATOM   2344  O   GLU A 248      26.822  13.653  15.595  1.00 10.00      A   
ATOM   2345  N   VAL A 249      27.924  12.053  16.729  1.00 10.00      A   
ATOM   2346  HN  VAL A 249      28.588  11.337  16.684  1.00 10.00      A   
ATOM   2347  CA  VAL A 249      27.262  12.331  18.002  1.00 10.00      A   
ATOM   2348  CB  VAL A 249      27.628  11.286  19.077  1.00 10.00      A   
ATOM   2349  CG1 VAL A 249      26.778  11.473  20.326  1.00 10.00      A   
ATOM   2350  CG2 VAL A 249      27.484   9.871  18.530  1.00 10.00      A   
ATOM   2351  C   VAL A 249      27.599  13.735  18.510  1.00 10.00      A   
ATOM   2352  O   VAL A 249      28.690  13.977  19.030  1.00 10.00      A   
ATOM   2353  N   ARG A 250      26.668  14.657  18.334  1.00 10.00      A   
ATOM   2354  HN  ARG A 250      25.826  14.407  17.886  1.00 10.00      A   
ATOM   2355  CA  ARG A 250      26.853  16.033  18.769  1.00 10.00      A   
ATOM   2356  CB  ARG A 250      27.021  16.953  17.560  1.00 10.00      A   
ATOM   2357  CG  ARG A 250      28.195  16.612  16.663  1.00 10.00      A   
ATOM   2358  CD  ARG A 250      28.373  17.659  15.578  1.00 10.00      A   
ATOM   2359  NE  ARG A 250      28.815  18.941  16.122  1.00 10.00      A   
ATOM   2360  HE  ARG A 250      28.152  19.465  16.640  1.00 10.00      A   
ATOM   2361  CZ  ARG A 250      30.047  19.423  15.973  1.00 10.00      A   
ATOM   2362  NH1 ARG A 250      30.968  18.725  15.308  1.00 10.00      A   
ATOM   2363 HH11 ARG A 250      30.731  17.784  14.900  1.00 10.00      A   
ATOM   2364 HH12 ARG A 250      31.932  19.108  15.194  1.00 10.00      A   
ATOM   2365  NH2 ARG A 250      30.370  20.602  16.488  1.00 10.00      A   
ATOM   2366 HH21 ARG A 250      29.660  21.157  17.015  1.00 10.00      A   
ATOM   2367 HH22 ARG A 250      31.336  20.980  16.368  1.00 10.00      A   
ATOM   2368  C   ARG A 250      25.663  16.500  19.598  1.00 10.00      A   
ATOM   2369  O   ARG A 250      24.520  16.461  19.133  1.00 10.00      A   
ATOM   2370  N   PRO A 251      25.916  16.961  20.833  1.00 10.00      A   
ATOM   2371  CA  PRO A 251      24.864  17.438  21.735  1.00 10.00      A   
ATOM   2372  CB  PRO A 251      25.620  17.820  23.011  1.00 10.00      A   
ATOM   2373  CG  PRO A 251      26.930  17.119  22.914  1.00 10.00      A   
ATOM   2374  CD  PRO A 251      27.250  17.050  21.451  1.00 10.00      A   
ATOM   2375  C   PRO A 251      24.147  18.660  21.172  1.00 10.00      A   
ATOM   2376  O   PRO A 251      22.952  18.854  21.397  1.00 10.00      A   
ATOM   2377  N   ASP A 252      24.882  19.479  20.428  1.00 10.00      A   
ATOM   2378  HN  ASP A 252      25.826  19.265  20.266  1.00 10.00      A   
ATOM   2379  CA  ASP A 252      24.312  20.684  19.839  1.00 10.00      A   
ATOM   2380  CB  ASP A 252      25.390  21.570  19.201  1.00 10.00      A   
ATOM   2381  CG  ASP A 252      26.067  20.944  17.997  1.00 10.00      A   
ATOM   2382  OD1 ASP A 252      25.896  21.466  16.874  1.00 10.00      A   
ATOM   2383  OD2 ASP A 252      26.778  19.931  18.168  1.00 10.00      A   
ATOM   2384  C   ASP A 252      23.196  20.346  18.851  1.00 10.00      A   
ATOM   2385  O   ASP A 252      22.111  20.921  18.906  1.00 10.00      A   
ATOM   2386  N   VAL A 253      23.453  19.379  17.974  1.00 10.00      A   
ATOM   2387  HN  VAL A 253      24.334  18.944  17.985  1.00 10.00      A   
ATOM   2388  CA  VAL A 253      22.458  18.958  16.989  1.00 10.00      A   
ATOM   2389  CB  VAL A 253      23.089  18.116  15.860  1.00 10.00      A   
ATOM   2390  CG1 VAL A 253      22.090  17.901  14.734  1.00 10.00      A   
ATOM   2391  CG2 VAL A 253      24.349  18.786  15.329  1.00 10.00      A   
ATOM   2392  C   VAL A 253      21.352  18.154  17.672  1.00 10.00      A   
ATOM   2393  O   VAL A 253      20.175  18.264  17.322  1.00 10.00      A   
ATOM   2394  N   TYR A 254      21.745  17.363  18.669  1.00 10.00      A   
ATOM   2395  HN  TYR A 254      22.699  17.330  18.898  1.00 10.00      A   
ATOM   2396  CA  TYR A 254      20.809  16.540  19.427  1.00 10.00      A   
ATOM   2397  CB  TYR A 254      21.576  15.682  20.451  1.00 10.00      A   
ATOM   2398  CG  TYR A 254      20.910  15.502  21.802  1.00 10.00      A   
ATOM   2399  CD1 TYR A 254      19.919  14.547  21.998  1.00 10.00      A   
ATOM   2400  CD2 TYR A 254      21.284  16.288  22.886  1.00 10.00      A   
ATOM   2401  CE1 TYR A 254      19.319  14.383  23.237  1.00 10.00      A   
ATOM   2402  CE2 TYR A 254      20.691  16.131  24.123  1.00 10.00      A   
ATOM   2403  CZ  TYR A 254      19.709  15.178  24.296  1.00 10.00      A   
ATOM   2404  OH  TYR A 254      19.115  15.026  25.530  1.00 10.00      A   
ATOM   2405  HH  TYR A 254      19.111  14.091  25.773  1.00 10.00      A   
ATOM   2406  C   TYR A 254      19.741  17.405  20.094  1.00 10.00      A   
ATOM   2407  O   TYR A 254      18.559  17.052  20.110  1.00 10.00      A   
ATOM   2408  N   SER A 255      20.157  18.549  20.622  1.00 10.00      A   
ATOM   2409  HN  SER A 255      21.108  18.786  20.564  1.00 10.00      A   
ATOM   2410  CA  SER A 255      19.239  19.460  21.286  1.00 10.00      A   
ATOM   2411  CB  SER A 255      20.011  20.565  21.998  1.00 10.00      A   
ATOM   2412  OG  SER A 255      20.995  20.013  22.860  1.00 10.00      A   
ATOM   2413  HG  SER A 255      21.787  19.790  22.346  1.00 10.00      A   
ATOM   2414  C   SER A 255      18.238  20.042  20.297  1.00 10.00      A   
ATOM   2415  O   SER A 255      17.046  20.117  20.586  1.00 10.00      A   
ATOM   2416  N   GLY A 256      18.727  20.437  19.124  1.00 10.00      A   
ATOM   2417  HN  GLY A 256      19.691  20.356  18.948  1.00 10.00      A   
ATOM   2418  CA  GLY A 256      17.853  20.996  18.107  1.00 10.00      A   
ATOM   2419  C   GLY A 256      16.761  20.024  17.703  1.00 10.00      A   
ATOM   2420  O   GLY A 256      15.596  20.405  17.573  1.00 10.00      A   
ATOM   2421  N   LEU A 257      17.141  18.767  17.511  1.00 10.00      A   
ATOM   2422  HN  LEU A 257      18.091  18.535  17.620  1.00 10.00      A   
ATOM   2423  CA  LEU A 257      16.195  17.724  17.131  1.00 10.00      A   
ATOM   2424  CB  LEU A 257      16.933  16.414  16.848  1.00 10.00      A   
ATOM   2425  CG  LEU A 257      17.793  16.387  15.585  1.00 10.00      A   
ATOM   2426  CD1 LEU A 257      18.859  15.310  15.691  1.00 10.00      A   
ATOM   2427  CD2 LEU A 257      16.928  16.166  14.354  1.00 10.00      A   
ATOM   2428  C   LEU A 257      15.166  17.505  18.232  1.00 10.00      A   
ATOM   2429  O   LEU A 257      13.964  17.466  17.971  1.00 10.00      A   
ATOM   2430  N   SER A 258      15.654  17.377  19.459  1.00 10.00      A   
ATOM   2431  HN  SER A 258      16.624  17.430  19.588  1.00 10.00      A   
ATOM   2432  CA  SER A 258      14.803  17.157  20.621  1.00 10.00      A   
ATOM   2433  CB  SER A 258      15.664  17.064  21.885  1.00 10.00      A   
ATOM   2434  OG  SER A 258      14.911  16.601  22.991  1.00 10.00      A   
ATOM   2435  HG  SER A 258      15.387  16.806  23.804  1.00 10.00      A   
ATOM   2436  C   SER A 258      13.753  18.262  20.765  1.00 10.00      A   
ATOM   2437  O   SER A 258      12.572  17.984  20.985  1.00 10.00      A   
ATOM   2438  N   VAL A 259      14.187  19.511  20.624  1.00 10.00      A   
ATOM   2439  HN  VAL A 259      15.138  19.669  20.444  1.00 10.00      A   
ATOM   2440  CA  VAL A 259      13.285  20.656  20.741  1.00 10.00      A   
ATOM   2441  CB  VAL A 259      14.057  22.000  20.721  1.00 10.00      A   
ATOM   2442  CG1 VAL A 259      13.097  23.183  20.736  1.00 10.00      A   
ATOM   2443  CG2 VAL A 259      15.010  22.083  21.903  1.00 10.00      A   
ATOM   2444  C   VAL A 259      12.236  20.647  19.629  1.00 10.00      A   
ATOM   2445  O   VAL A 259      11.044  20.854  19.879  1.00 10.00      A   
ATOM   2446  N   ALA A 260      12.684  20.382  18.407  1.00 10.00      A   
ATOM   2447  HN  ALA A 260      13.644  20.209  18.276  1.00 10.00      A   
ATOM   2448  CA  ALA A 260      11.795  20.348  17.252  1.00 10.00      A   
ATOM   2449  CB  ALA A 260      12.603  20.249  15.967  1.00 10.00      A   
ATOM   2450  C   ALA A 260      10.777  19.210  17.348  1.00 10.00      A   
ATOM   2451  O   ALA A 260       9.589  19.408  17.090  1.00 10.00      A   
ATOM   2452  N   LEU A 261      11.240  18.027  17.738  1.00 10.00      A   
ATOM   2453  HN  LEU A 261      12.201  17.933  17.939  1.00 10.00      A   
ATOM   2454  CA  LEU A 261      10.369  16.857  17.862  1.00 10.00      A   
ATOM   2455  CB  LEU A 261      11.188  15.609  18.201  1.00 10.00      A   
ATOM   2456  CG  LEU A 261      12.055  15.049  17.072  1.00 10.00      A   
ATOM   2457  CD1 LEU A 261      13.225  14.261  17.637  1.00 10.00      A   
ATOM   2458  CD2 LEU A 261      11.226  14.177  16.141  1.00 10.00      A   
ATOM   2459  C   LEU A 261       9.274  17.067  18.906  1.00 10.00      A   
ATOM   2460  O   LEU A 261       8.150  16.592  18.744  1.00 10.00      A   
ATOM   2461  N   SER A 262       9.599  17.790  19.968  1.00 10.00      A   
ATOM   2462  HN  SER A 262      10.501  18.164  20.035  1.00 10.00      A   
ATOM   2463  CA  SER A 262       8.641  18.047  21.029  1.00 10.00      A   
ATOM   2464  CB  SER A 262       9.361  18.424  22.322  1.00 10.00      A   
ATOM   2465  OG  SER A 262      10.444  17.538  22.559  1.00 10.00      A   
ATOM   2466  HG  SER A 262      11.148  17.728  21.923  1.00 10.00      A   
ATOM   2467  C   SER A 262       7.646  19.129  20.623  1.00 10.00      A   
ATOM   2468  O   SER A 262       6.598  19.287  21.249  1.00 10.00      A   
ATOM   2469  N   GLY A 263       7.977  19.865  19.570  1.00 10.00      A   
ATOM   2470  HN  GLY A 263       8.825  19.692  19.108  1.00 10.00      A   
ATOM   2471  CA  GLY A 263       7.096  20.911  19.096  1.00 10.00      A   
ATOM   2472  C   GLY A 263       5.915  20.338  18.341  1.00 10.00      A   
ATOM   2473  O   GLY A 263       4.804  20.872  18.393  1.00 10.00      A   
ATOM   2474  N   CYS A 264       6.156  19.235  17.642  1.00 10.00      A   
ATOM   2475  HN  CYS A 264       7.061  18.858  17.645  1.00 10.00      A   
ATOM   2476  CA  CYS A 264       5.118  18.569  16.874  1.00 10.00      A   
ATOM   2477  CB  CYS A 264       5.740  17.757  15.733  1.00 10.00      A   
ATOM   2478  SG  CYS A 264       7.071  18.614  14.856  1.00 10.00      A   
ATOM   2479  HG  CYS A 264       6.679  18.814  13.605  1.00 10.00      A   
ATOM   2480  C   CYS A 264       4.281  17.677  17.790  1.00 10.00      A   
ATOM   2481  O   CYS A 264       4.613  16.515  18.037  1.00 10.00      A   
ATOM   2482  N   LYS A 265       3.205  18.240  18.317  1.00 10.00      A   
ATOM   2483  HN  LYS A 265       3.003  19.177  18.101  1.00 10.00      A   
ATOM   2484  CA  LYS A 265       2.325  17.514  19.225  1.00 10.00      A   
ATOM   2485  CB  LYS A 265       1.704  18.478  20.233  1.00 10.00      A   
ATOM   2486  CG  LYS A 265       2.731  19.253  21.040  1.00 10.00      A   
ATOM   2487  CD  LYS A 265       2.199  20.615  21.444  1.00 10.00      A   
ATOM   2488  CE  LYS A 265       3.308  21.500  21.985  1.00 10.00      A   
ATOM   2489  NZ  LYS A 265       2.846  22.893  22.208  1.00 10.00      A   
ATOM   2490  HZ1 LYS A 265       2.484  23.296  21.319  1.00 10.00      A   
ATOM   2491  HZ2 LYS A 265       3.637  23.482  22.545  1.00 10.00      A   
ATOM   2492  HZ3 LYS A 265       2.090  22.912  22.919  1.00 10.00      A   
ATOM   2493  C   LYS A 265       1.249  16.747  18.468  1.00 10.00      A   
ATOM   2494  O   LYS A 265       0.480  15.981  19.054  1.00 10.00      A   
ATOM   2495  N   GLU A 266       1.215  16.942  17.159  1.00 10.00      A   
ATOM   2496  HN  GLU A 266       1.859  17.558  16.755  1.00 10.00      A   
ATOM   2497  CA  GLU A 266       0.245  16.275  16.305  1.00 10.00      A   
ATOM   2498  CB  GLU A 266      -0.033  17.127  15.064  1.00 10.00      A   
ATOM   2499  CG  GLU A 266      -0.679  18.470  15.360  1.00 10.00      A   
ATOM   2500  CD  GLU A 266      -2.161  18.343  15.638  1.00 10.00      A   
ATOM   2501  OE1 GLU A 266      -2.540  18.172  16.816  1.00 10.00      A   
ATOM   2502  OE2 GLU A 266      -2.953  18.406  14.676  1.00 10.00      A   
ATOM   2503  C   GLU A 266       0.756  14.904  15.882  1.00 10.00      A   
ATOM   2504  O   GLU A 266       0.010  14.101  15.325  1.00 10.00      A   
ATOM   2505  N   LEU A 267       2.034  14.648  16.160  1.00 10.00      A   
ATOM   2506  HN  LEU A 267       2.565  15.337  16.608  1.00 10.00      A   
ATOM   2507  CA  LEU A 267       2.679  13.384  15.805  1.00 10.00      A   
ATOM   2508  CB  LEU A 267       4.125  13.361  16.306  1.00 10.00      A   
ATOM   2509  CG  LEU A 267       5.093  14.352  15.657  1.00 10.00      A   
ATOM   2510  CD1 LEU A 267       6.411  14.382  16.418  1.00 10.00      A   
ATOM   2511  CD2 LEU A 267       5.321  14.009  14.191  1.00 10.00      A   
ATOM   2512  C   LEU A 267       1.929  12.183  16.364  1.00 10.00      A   
ATOM   2513  O   LEU A 267       1.531  12.175  17.530  1.00 10.00      A   
ATOM   2514  N   ARG A 268       1.736  11.178  15.520  1.00 10.00      A   
ATOM   2515  HN  ARG A 268       2.070  11.262  14.600  1.00 10.00      A   
ATOM   2516  CA  ARG A 268       1.043   9.957  15.915  1.00 10.00      A   
ATOM   2517  CB  ARG A 268      -0.423   9.990  15.465  1.00 10.00      A   
ATOM   2518  CG  ARG A 268      -1.284  11.049  16.140  1.00 10.00      A   
ATOM   2519  CD  ARG A 268      -1.355  10.845  17.647  1.00 10.00      A   
ATOM   2520  NE  ARG A 268      -2.281  11.785  18.291  1.00 10.00      A   
ATOM   2521  HE  ARG A 268      -3.209  11.479  18.421  1.00 10.00      A   
ATOM   2522  CZ  ARG A 268      -1.941  13.010  18.714  1.00 10.00      A   
ATOM   2523  NH1 ARG A 268      -0.695  13.453  18.568  1.00 10.00      A   
ATOM   2524 HH11 ARG A 268      -0.432  14.413  18.899  1.00 10.00      A   
ATOM   2525 HH12 ARG A 268       0.031  12.843  18.123  1.00 10.00      A   
ATOM   2526  NH2 ARG A 268      -2.851  13.792  19.281  1.00 10.00      A   
ATOM   2527 HH21 ARG A 268      -3.831  13.458  19.402  1.00 10.00      A   
ATOM   2528 HH22 ARG A 268      -2.589  14.751  19.607  1.00 10.00      A   
ATOM   2529  C   ARG A 268       1.731   8.728  15.320  1.00 10.00      A   
ATOM   2530  O   ARG A 268       1.661   7.630  15.877  1.00 10.00      A   
ATOM   2531  N   CYS A 269       2.399   8.916  14.190  1.00 10.00      A   
ATOM   2532  HN  CYS A 269       2.437   9.811  13.798  1.00 10.00      A   
ATOM   2533  CA  CYS A 269       3.083   7.822  13.519  1.00 10.00      A   
ATOM   2534  CB  CYS A 269       2.314   7.425  12.255  1.00 10.00      A   
ATOM   2535  SG  CYS A 269       3.196   6.310  11.136  1.00 10.00      A   
ATOM   2536  HG  CYS A 269       2.711   6.501   9.912  1.00 10.00      A   
ATOM   2537  C   CYS A 269       4.528   8.193  13.187  1.00 10.00      A   
ATOM   2538  O   CYS A 269       4.801   9.267  12.644  1.00 10.00      A   
ATOM   2539  N   LEU A 270       5.453   7.310  13.544  1.00 10.00      A   
ATOM   2540  HN  LEU A 270       5.176   6.483  14.002  1.00 10.00      A   
ATOM   2541  CA  LEU A 270       6.865   7.529  13.279  1.00 10.00      A   
ATOM   2542  CB  LEU A 270       7.640   7.675  14.587  1.00 10.00      A   
ATOM   2543  CG  LEU A 270       8.417   8.978  14.765  1.00 10.00      A   
ATOM   2544  CD1 LEU A 270       9.120   8.998  16.112  1.00 10.00      A   
ATOM   2545  CD2 LEU A 270       9.417   9.170  13.634  1.00 10.00      A   
ATOM   2546  C   LEU A 270       7.435   6.375  12.470  1.00 10.00      A   
ATOM   2547  O   LEU A 270       7.190   5.206  12.776  1.00 10.00      A   
ATOM   2548  N   SER A 271       8.177   6.700  11.429  1.00 10.00      A   
ATOM   2549  HN  SER A 271       8.328   7.651  11.221  1.00 10.00      A   
ATOM   2550  CA  SER A 271       8.777   5.687  10.580  1.00 10.00      A   
ATOM   2551  CB  SER A 271       7.843   5.367   9.411  1.00 10.00      A   
ATOM   2552  OG  SER A 271       6.544   5.031   9.877  1.00 10.00      A   
ATOM   2553  HG  SER A 271       6.524   5.091  10.840  1.00 10.00      A   
ATOM   2554  C   SER A 271      10.136   6.153  10.072  1.00 10.00      A   
ATOM   2555  O   SER A 271      10.451   7.344  10.125  1.00 10.00      A   
ATOM   2556  N   GLY A 272      10.937   5.213   9.595  1.00 10.00      A   
ATOM   2557  HN  GLY A 272      10.638   4.278   9.601  1.00 10.00      A   
ATOM   2558  CA  GLY A 272      12.250   5.542   9.087  1.00 10.00      A   
ATOM   2559  C   GLY A 272      13.342   4.983   9.968  1.00 10.00      A   
ATOM   2560  O   GLY A 272      13.465   3.763  10.103  1.00 10.00      A   
ATOM   2561  N   PHE A 273      14.122   5.878  10.576  1.00 10.00      A   
ATOM   2562  HN  PHE A 273      13.962   6.831  10.414  1.00 10.00      A   
ATOM   2563  CA  PHE A 273      15.216   5.488  11.467  1.00 10.00      A   
ATOM   2564  CB  PHE A 273      14.691   4.717  12.684  1.00 10.00      A   
ATOM   2565  CG  PHE A 273      13.740   5.497  13.548  1.00 10.00      A   
ATOM   2566  CD1 PHE A 273      12.375   5.472  13.298  1.00 10.00      A   
ATOM   2567  CD2 PHE A 273      14.209   6.246  14.612  1.00 10.00      A   
ATOM   2568  CE1 PHE A 273      11.500   6.182  14.097  1.00 10.00      A   
ATOM   2569  CE2 PHE A 273      13.340   6.959  15.413  1.00 10.00      A   
ATOM   2570  CZ  PHE A 273      11.984   6.926  15.156  1.00 10.00      A   
ATOM   2571  C   PHE A 273      16.261   4.670  10.723  1.00 10.00      A   
ATOM   2572  O   PHE A 273      16.876   3.761  11.286  1.00 10.00      A   
ATOM   2573  N   TRP A 274      16.469   5.016   9.460  1.00 10.00      A   
ATOM   2574  HN  TRP A 274      15.960   5.765   9.084  1.00 10.00      A   
ATOM   2575  CA  TRP A 274      17.431   4.321   8.614  1.00 10.00      A   
ATOM   2576  CB  TRP A 274      17.394   4.886   7.195  1.00 10.00      A   
ATOM   2577  CG  TRP A 274      16.461   4.164   6.268  1.00 10.00      A   
ATOM   2578  CD1 TRP A 274      16.669   2.951   5.681  1.00 10.00      A   
ATOM   2579  CD2 TRP A 274      15.180   4.615   5.814  1.00 10.00      A   
ATOM   2580  NE1 TRP A 274      15.601   2.619   4.887  1.00 10.00      A   
ATOM   2581  HE1 TRP A 274      15.517   1.792   4.355  1.00 10.00      A   
ATOM   2582  CE2 TRP A 274      14.671   3.624   4.952  1.00 10.00      A   
ATOM   2583  CE3 TRP A 274      14.415   5.760   6.053  1.00 10.00      A   
ATOM   2584  CZ2 TRP A 274      13.433   3.743   4.326  1.00 10.00      A   
ATOM   2585  CZ3 TRP A 274      13.186   5.874   5.431  1.00 10.00      A   
ATOM   2586  CH2 TRP A 274      12.706   4.874   4.578  1.00 10.00      A   
ATOM   2587  C   TRP A 274      18.848   4.412   9.176  1.00 10.00      A   
ATOM   2588  O   TRP A 274      19.457   5.486   9.181  1.00 10.00      A   
ATOM   2589  N   ASP A 275      19.346   3.275   9.665  1.00 10.00      A   
ATOM   2590  HN  ASP A 275      18.777   2.471   9.655  1.00 10.00      A   
ATOM   2591  CA  ASP A 275      20.693   3.178  10.235  1.00 10.00      A   
ATOM   2592  CB  ASP A 275      21.768   3.418   9.172  1.00 10.00      A   
ATOM   2593  CG  ASP A 275      22.867   2.375   9.211  1.00 10.00      A   
ATOM   2594  OD1 ASP A 275      23.462   2.173  10.288  1.00 10.00      A   
ATOM   2595  OD2 ASP A 275      23.137   1.746   8.160  1.00 10.00      A   
ATOM   2596  C   ASP A 275      20.867   4.141  11.409  1.00 10.00      A   
ATOM   2597  O   ASP A 275      21.925   4.746  11.589  1.00 10.00      A   
ATOM   2598  N   ALA A 276      19.810   4.275  12.200  1.00 10.00      A   
ATOM   2599  HN  ALA A 276      18.996   3.766  11.994  1.00 10.00      A   
ATOM   2600  CA  ALA A 276      19.811   5.162  13.353  1.00 10.00      A   
ATOM   2601  CB  ALA A 276      18.438   5.181  14.006  1.00 10.00      A   
ATOM   2602  C   ALA A 276      20.877   4.781  14.376  1.00 10.00      A   
ATOM   2603  O   ALA A 276      21.115   3.601  14.646  1.00 10.00      A   
ATOM   2604  N   VAL A 277      21.516   5.795  14.937  1.00 10.00      A   
ATOM   2605  HN  VAL A 277      21.282   6.711  14.672  1.00 10.00      A   
ATOM   2606  CA  VAL A 277      22.538   5.596  15.949  1.00 10.00      A   
ATOM   2607  CB  VAL A 277      23.701   6.606  15.795  1.00 10.00      A   
ATOM   2608  CG1 VAL A 277      24.719   6.441  16.917  1.00 10.00      A   
ATOM   2609  CG2 VAL A 277      24.374   6.435  14.442  1.00 10.00      A   
ATOM   2610  C   VAL A 277      21.890   5.752  17.323  1.00 10.00      A   
ATOM   2611  O   VAL A 277      21.211   6.749  17.583  1.00 10.00      A   
ATOM   2612  N   PRO A 278      22.072   4.753  18.204  1.00 10.00      A   
ATOM   2613  CA  PRO A 278      21.498   4.742  19.560  1.00 10.00      A   
ATOM   2614  CB  PRO A 278      22.276   3.626  20.248  1.00 10.00      A   
ATOM   2615  CG  PRO A 278      22.586   2.674  19.149  1.00 10.00      A   
ATOM   2616  CD  PRO A 278      22.850   3.523  17.937  1.00 10.00      A   
ATOM   2617  C   PRO A 278      21.662   6.053  20.332  1.00 10.00      A   
ATOM   2618  O   PRO A 278      20.822   6.391  21.170  1.00 10.00      A   
ATOM   2619  N   ALA A 279      22.723   6.795  20.040  1.00 10.00      A   
ATOM   2620  HN  ALA A 279      23.348   6.485  19.348  1.00 10.00      A   
ATOM   2621  CA  ALA A 279      22.990   8.057  20.723  1.00 10.00      A   
ATOM   2622  CB  ALA A 279      24.399   8.535  20.413  1.00 10.00      A   
ATOM   2623  C   ALA A 279      21.962   9.149  20.398  1.00 10.00      A   
ATOM   2624  O   ALA A 279      21.909  10.178  21.074  1.00 10.00      A   
ATOM   2625  N   TYR A 280      21.148   8.933  19.373  1.00 10.00      A   
ATOM   2626  HN  TYR A 280      21.230   8.100  18.855  1.00 10.00      A   
ATOM   2627  CA  TYR A 280      20.143   9.917  18.990  1.00 10.00      A   
ATOM   2628  CB  TYR A 280      20.358  10.379  17.549  1.00 10.00      A   
ATOM   2629  CG  TYR A 280      21.403  11.462  17.419  1.00 10.00      A   
ATOM   2630  CD1 TYR A 280      22.724  11.156  17.112  1.00 10.00      A   
ATOM   2631  CD2 TYR A 280      21.066  12.795  17.607  1.00 10.00      A   
ATOM   2632  CE1 TYR A 280      23.676  12.152  16.998  1.00 10.00      A   
ATOM   2633  CE2 TYR A 280      22.008  13.793  17.494  1.00 10.00      A   
ATOM   2634  CZ  TYR A 280      23.310  13.467  17.190  1.00 10.00      A   
ATOM   2635  OH  TYR A 280      24.253  14.461  17.078  1.00 10.00      A   
ATOM   2636  HH  TYR A 280      24.002  15.207  17.635  1.00 10.00      A   
ATOM   2637  C   TYR A 280      18.726   9.397  19.180  1.00 10.00      A   
ATOM   2638  O   TYR A 280      17.758  10.061  18.816  1.00 10.00      A   
ATOM   2639  N   LEU A 281      18.613   8.216  19.772  1.00 10.00      A   
ATOM   2640  HN  LEU A 281      19.425   7.747  20.059  1.00 10.00      A   
ATOM   2641  CA  LEU A 281      17.312   7.597  20.013  1.00 10.00      A   
ATOM   2642  CB  LEU A 281      17.459   6.121  20.393  1.00 10.00      A   
ATOM   2643  CG  LEU A 281      18.161   5.219  19.373  1.00 10.00      A   
ATOM   2644  CD1 LEU A 281      18.120   3.771  19.827  1.00 10.00      A   
ATOM   2645  CD2 LEU A 281      17.546   5.367  17.990  1.00 10.00      A   
ATOM   2646  C   LEU A 281      16.451   8.350  21.048  1.00 10.00      A   
ATOM   2647  O   LEU A 281      15.259   8.556  20.817  1.00 10.00      A   
ATOM   2648  N   PRO A 282      17.021   8.775  22.205  1.00 10.00      A   
ATOM   2649  CA  PRO A 282      16.260   9.492  23.248  1.00 10.00      A   
ATOM   2650  CB  PRO A 282      17.298   9.753  24.348  1.00 10.00      A   
ATOM   2651  CG  PRO A 282      18.371   8.753  24.103  1.00 10.00      A   
ATOM   2652  CD  PRO A 282      18.421   8.566  22.618  1.00 10.00      A   
ATOM   2653  C   PRO A 282      15.648  10.823  22.785  1.00 10.00      A   
ATOM   2654  O   PRO A 282      14.883  11.445  23.523  1.00 10.00      A   
ATOM   2655  N   ALA A 283      15.974  11.253  21.572  1.00 10.00      A   
ATOM   2656  HN  ALA A 283      16.572  10.709  21.019  1.00 10.00      A   
ATOM   2657  CA  ALA A 283      15.452  12.507  21.039  1.00 10.00      A   
ATOM   2658  CB  ALA A 283      16.128  12.850  19.719  1.00 10.00      A   
ATOM   2659  C   ALA A 283      13.929  12.454  20.877  1.00 10.00      A   
ATOM   2660  O   ALA A 283      13.235  13.450  21.095  1.00 10.00      A   
ATOM   2661  N   VAL A 284      13.411  11.280  20.532  1.00 10.00      A   
ATOM   2662  HN  VAL A 284      14.010  10.507  20.413  1.00 10.00      A   
ATOM   2663  CA  VAL A 284      11.974  11.105  20.331  1.00 10.00      A   
ATOM   2664  CB  VAL A 284      11.666  10.177  19.134  1.00 10.00      A   
ATOM   2665  CG1 VAL A 284      11.903  10.903  17.825  1.00 10.00      A   
ATOM   2666  CG2 VAL A 284      12.505   8.909  19.197  1.00 10.00      A   
ATOM   2667  C   VAL A 284      11.277  10.563  21.577  1.00 10.00      A   
ATOM   2668  O   VAL A 284      10.182  10.003  21.493  1.00 10.00      A   
ATOM   2669  N   TYR A 285      11.901  10.744  22.733  1.00 10.00      A   
ATOM   2670  HN  TYR A 285      12.764  11.210  22.743  1.00 10.00      A   
ATOM   2671  CA  TYR A 285      11.335  10.268  23.994  1.00 10.00      A   
ATOM   2672  CB  TYR A 285      12.352  10.388  25.133  1.00 10.00      A   
ATOM   2673  CG  TYR A 285      13.144   9.124  25.391  1.00 10.00      A   
ATOM   2674  CD1 TYR A 285      12.860   7.949  24.705  1.00 10.00      A   
ATOM   2675  CD2 TYR A 285      14.177   9.105  26.321  1.00 10.00      A   
ATOM   2676  CE1 TYR A 285      13.579   6.796  24.939  1.00 10.00      A   
ATOM   2677  CE2 TYR A 285      14.901   7.952  26.561  1.00 10.00      A   
ATOM   2678  CZ  TYR A 285      14.597   6.801  25.866  1.00 10.00      A   
ATOM   2679  OH  TYR A 285      15.312   5.649  26.092  1.00 10.00      A   
ATOM   2680  HH  TYR A 285      15.271   5.424  27.031  1.00 10.00      A   
ATOM   2681  C   TYR A 285      10.042  10.999  24.351  1.00 10.00      A   
ATOM   2682  O   TYR A 285       9.183  10.455  25.052  1.00 10.00      A   
ATOM   2683  N   SER A 286       9.896  12.220  23.856  1.00 10.00      A   
ATOM   2684  HN  SER A 286      10.607  12.604  23.304  1.00 10.00      A   
ATOM   2685  CA  SER A 286       8.707  13.013  24.125  1.00 10.00      A   
ATOM   2686  CB  SER A 286       9.075  14.497  24.167  1.00 10.00      A   
ATOM   2687  OG  SER A 286      10.118  14.793  23.248  1.00 10.00      A   
ATOM   2688  HG  SER A 286      10.042  15.720  22.971  1.00 10.00      A   
ATOM   2689  C   SER A 286       7.637  12.757  23.066  1.00 10.00      A   
ATOM   2690  O   SER A 286       6.546  13.330  23.110  1.00 10.00      A   
ATOM   2691  N   VAL A 287       7.957  11.880  22.122  1.00 10.00      A   
ATOM   2692  HN  VAL A 287       8.831  11.433  22.164  1.00 10.00      A   
ATOM   2693  CA  VAL A 287       7.039  11.554  21.040  1.00 10.00      A   
ATOM   2694  CB  VAL A 287       7.744  11.553  19.664  1.00 10.00      A   
ATOM   2695  CG1 VAL A 287       6.735  11.391  18.537  1.00 10.00      A   
ATOM   2696  CG2 VAL A 287       8.553  12.828  19.471  1.00 10.00      A   
ATOM   2697  C   VAL A 287       6.363  10.202  21.270  1.00 10.00      A   
ATOM   2698  O   VAL A 287       5.181  10.034  20.967  1.00 10.00      A   
ATOM   2699  N   CYS A 288       7.109   9.243  21.821  1.00 10.00      A   
ATOM   2700  HN  CYS A 288       8.041   9.437  22.057  1.00 10.00      A   
ATOM   2701  CA  CYS A 288       6.577   7.901  22.072  1.00 10.00      A   
ATOM   2702  CB  CYS A 288       7.643   6.975  22.657  1.00 10.00      A   
ATOM   2703  SG  CYS A 288       8.859   7.796  23.708  1.00 10.00      A   
ATOM   2704  HG  CYS A 288       8.220   8.659  24.484  1.00 10.00      A   
ATOM   2705  C   CYS A 288       5.343   7.922  22.965  1.00 10.00      A   
ATOM   2706  O   CYS A 288       4.522   7.004  22.927  1.00 10.00      A   
ATOM   2707  N   SER A 289       5.211   8.974  23.758  1.00 10.00      A   
ATOM   2708  HN  SER A 289       5.902   9.671  23.747  1.00 10.00      A   
ATOM   2709  CA  SER A 289       4.079   9.126  24.658  1.00 10.00      A   
ATOM   2710  CB  SER A 289       4.299  10.365  25.526  1.00 10.00      A   
ATOM   2711  OG  SER A 289       5.678  10.700  25.564  1.00 10.00      A   
ATOM   2712  HG  SER A 289       6.009  10.592  26.462  1.00 10.00      A   
ATOM   2713  C   SER A 289       2.758   9.244  23.889  1.00 10.00      A   
ATOM   2714  O   SER A 289       1.684   9.016  24.446  1.00 10.00      A   
ATOM   2715  N   ARG A 290       2.844   9.589  22.604  1.00 10.00      A   
ATOM   2716  HN  ARG A 290       3.729   9.742  22.208  1.00 10.00      A   
ATOM   2717  CA  ARG A 290       1.659   9.735  21.768  1.00 10.00      A   
ATOM   2718  CB  ARG A 290       1.351  11.218  21.524  1.00 10.00      A   
ATOM   2719  CG  ARG A 290       2.499  12.008  20.915  1.00 10.00      A   
ATOM   2720  CD  ARG A 290       2.157  13.483  20.794  1.00 10.00      A   
ATOM   2721  NE  ARG A 290       3.325  14.294  20.448  1.00 10.00      A   
ATOM   2722  HE  ARG A 290       3.625  14.272  19.513  1.00 10.00      A   
ATOM   2723  CZ  ARG A 290       3.998  15.044  21.325  1.00 10.00      A   
ATOM   2724  NH1 ARG A 290       3.621  15.089  22.597  1.00 10.00      A   
ATOM   2725 HH11 ARG A 290       2.792  14.543  22.923  1.00 10.00      A   
ATOM   2726 HH12 ARG A 290       4.157  15.673  23.278  1.00 10.00      A   
ATOM   2727  NH2 ARG A 290       5.036  15.767  20.924  1.00 10.00      A   
ATOM   2728 HH21 ARG A 290       5.331  15.759  19.919  1.00 10.00      A   
ATOM   2729 HH22 ARG A 290       5.562  16.351  21.611  1.00 10.00      A   
ATOM   2730  C   ARG A 290       1.830   9.000  20.440  1.00 10.00      A   
ATOM   2731  O   ARG A 290       1.140   9.289  19.463  1.00 10.00      A   
ATOM   2732  N   LEU A 291       2.741   8.035  20.416  1.00 10.00      A   
ATOM   2733  HN  LEU A 291       3.241   7.827  21.233  1.00 10.00      A   
ATOM   2734  CA  LEU A 291       3.002   7.267  19.208  1.00 10.00      A   
ATOM   2735  CB  LEU A 291       4.467   6.834  19.142  1.00 10.00      A   
ATOM   2736  CG  LEU A 291       5.457   7.848  18.569  1.00 10.00      A   
ATOM   2737  CD1 LEU A 291       6.857   7.258  18.528  1.00 10.00      A   
ATOM   2738  CD2 LEU A 291       5.025   8.293  17.181  1.00 10.00      A   
ATOM   2739  C   LEU A 291       2.090   6.051  19.110  1.00 10.00      A   
ATOM   2740  O   LEU A 291       2.030   5.231  20.026  1.00 10.00      A   
ATOM   2741  N   THR A 292       1.373   5.958  18.001  1.00 10.00      A   
ATOM   2742  HN  THR A 292       1.445   6.673  17.328  1.00 10.00      A   
ATOM   2743  CA  THR A 292       0.472   4.844  17.751  1.00 10.00      A   
ATOM   2744  CB  THR A 292      -0.830   5.338  17.092  1.00 10.00      A   
ATOM   2745  OG1 THR A 292      -1.295   6.501  17.784  1.00 10.00      A   
ATOM   2746  HG1 THR A 292      -0.865   6.548  18.645  1.00 10.00      A   
ATOM   2747  CG2 THR A 292      -1.904   4.266  17.148  1.00 10.00      A   
ATOM   2748  C   THR A 292       1.136   3.836  16.818  1.00 10.00      A   
ATOM   2749  O   THR A 292       1.024   2.624  17.009  1.00 10.00      A   
ATOM   2750  N   THR A 293       1.823   4.353  15.810  1.00 10.00      A   
ATOM   2751  HN  THR A 293       1.871   5.327  15.719  1.00 10.00      A   
ATOM   2752  CA  THR A 293       2.513   3.522  14.835  1.00 10.00      A   
ATOM   2753  CB  THR A 293       1.983   3.802  13.415  1.00 10.00      A   
ATOM   2754  OG1 THR A 293       0.547   3.823  13.435  1.00 10.00      A   
ATOM   2755  HG1 THR A 293       0.244   4.731  13.562  1.00 10.00      A   
ATOM   2756  CG2 THR A 293       2.454   2.733  12.444  1.00 10.00      A   
ATOM   2757  C   THR A 293       4.016   3.796  14.877  1.00 10.00      A   
ATOM   2758  O   THR A 293       4.445   4.953  14.852  1.00 10.00      A   
ATOM   2759  N   LEU A 294       4.813   2.738  14.948  1.00 10.00      A   
ATOM   2760  HN  LEU A 294       4.422   1.838  14.973  1.00 10.00      A   
ATOM   2761  CA  LEU A 294       6.257   2.888  15.001  1.00 10.00      A   
ATOM   2762  CB  LEU A 294       6.736   2.765  16.452  1.00 10.00      A   
ATOM   2763  CG  LEU A 294       8.201   3.104  16.724  1.00 10.00      A   
ATOM   2764  CD1 LEU A 294       8.511   4.527  16.290  1.00 10.00      A   
ATOM   2765  CD2 LEU A 294       8.518   2.909  18.198  1.00 10.00      A   
ATOM   2766  C   LEU A 294       6.957   1.864  14.111  1.00 10.00      A   
ATOM   2767  O   LEU A 294       6.826   0.654  14.310  1.00 10.00      A   
ATOM   2768  N   ASN A 295       7.687   2.355  13.118  1.00 10.00      A   
ATOM   2769  HN  ASN A 295       7.739   3.329  12.998  1.00 10.00      A   
ATOM   2770  CA  ASN A 295       8.424   1.486  12.202  1.00 10.00      A   
ATOM   2771  CB  ASN A 295       8.079   1.803  10.738  1.00 10.00      A   
ATOM   2772  CG  ASN A 295       8.612   0.771   9.750  1.00 10.00      A   
ATOM   2773  OD1 ASN A 295       9.618   0.107  10.000  1.00 10.00      A   
ATOM   2774  ND2 ASN A 295       7.935   0.631   8.620  1.00 10.00      A   
ATOM   2775 HD21 ASN A 295       7.140   1.190   8.483  1.00 10.00      A   
ATOM   2776 HD22 ASN A 295       8.254  -0.026   7.962  1.00 10.00      A   
ATOM   2777  C   ASN A 295       9.922   1.649  12.431  1.00 10.00      A   
ATOM   2778  O   ASN A 295      10.491   2.701  12.141  1.00 10.00      A   
ATOM   2779  N   LEU A 296      10.547   0.607  12.957  1.00 10.00      A   
ATOM   2780  HN  LEU A 296      10.029  -0.206  13.160  1.00 10.00      A   
ATOM   2781  CA  LEU A 296      11.977   0.616  13.240  1.00 10.00      A   
ATOM   2782  CB  LEU A 296      12.209   0.474  14.747  1.00 10.00      A   
ATOM   2783  CG  LEU A 296      11.467   1.461  15.651  1.00 10.00      A   
ATOM   2784  CD1 LEU A 296      11.431   0.950  17.082  1.00 10.00      A   
ATOM   2785  CD2 LEU A 296      12.122   2.830  15.598  1.00 10.00      A   
ATOM   2786  C   LEU A 296      12.669  -0.535  12.514  1.00 10.00      A   
ATOM   2787  O   LEU A 296      13.722  -1.018  12.943  1.00 10.00      A   
ATOM   2788  N   SER A 297      12.089  -0.948  11.396  1.00 10.00      A   
ATOM   2789  HN  SER A 297      11.268  -0.501  11.093  1.00 10.00      A   
ATOM   2790  CA  SER A 297      12.628  -2.053  10.604  1.00 10.00      A   
ATOM   2791  CB  SER A 297      11.553  -2.587   9.649  1.00 10.00      A   
ATOM   2792  OG  SER A 297      10.274  -2.585  10.266  1.00 10.00      A   
ATOM   2793  HG  SER A 297       9.856  -1.724  10.134  1.00 10.00      A   
ATOM   2794  C   SER A 297      13.879  -1.651   9.817  1.00 10.00      A   
ATOM   2795  O   SER A 297      14.430  -2.453   9.064  1.00 10.00      A   
ATOM   2796  N   TYR A 298      14.328  -0.417  10.000  1.00 10.00      A   
ATOM   2797  HN  TYR A 298      13.865   0.173  10.630  1.00 10.00      A   
ATOM   2798  CA  TYR A 298      15.504   0.076   9.296  1.00 10.00      A   
ATOM   2799  CB  TYR A 298      15.127   1.229   8.362  1.00 10.00      A   
ATOM   2800  CG  TYR A 298      13.951   0.933   7.455  1.00 10.00      A   
ATOM   2801  CD1 TYR A 298      12.743   1.604   7.609  1.00 10.00      A   
ATOM   2802  CD2 TYR A 298      14.047  -0.018   6.448  1.00 10.00      A   
ATOM   2803  CE1 TYR A 298      11.665   1.336   6.787  1.00 10.00      A   
ATOM   2804  CE2 TYR A 298      12.976  -0.292   5.621  1.00 10.00      A   
ATOM   2805  CZ  TYR A 298      11.787   0.386   5.793  1.00 10.00      A   
ATOM   2806  OH  TYR A 298      10.717   0.108   4.971  1.00 10.00      A   
ATOM   2807  HH  TYR A 298      10.528   0.875   4.416  1.00 10.00      A   
ATOM   2808  C   TYR A 298      16.586   0.520  10.278  1.00 10.00      A   
ATOM   2809  O   TYR A 298      17.609   1.082   9.880  1.00 10.00      A   
ATOM   2810  N   ALA A 299      16.366   0.248  11.558  1.00 10.00      A   
ATOM   2811  HN  ALA A 299      15.549  -0.232  11.812  1.00 10.00      A   
ATOM   2812  CA  ALA A 299      17.323   0.626  12.594  1.00 10.00      A   
ATOM   2813  CB  ALA A 299      16.629   1.377  13.720  1.00 10.00      A   
ATOM   2814  C   ALA A 299      18.051  -0.596  13.139  1.00 10.00      A   
ATOM   2815  O   ALA A 299      17.457  -1.436  13.812  1.00 10.00      A   
ATOM   2816  N   THR A 300      19.338  -0.695  12.846  1.00 10.00      A   
ATOM   2817  HN  THR A 300      19.757  -0.006  12.289  1.00 10.00      A   
ATOM   2818  CA  THR A 300      20.151  -1.813  13.305  1.00 10.00      A   
ATOM   2819  CB  THR A 300      21.330  -2.062  12.340  1.00 10.00      A   
ATOM   2820  OG1 THR A 300      21.221  -1.180  11.204  1.00 10.00      A   
ATOM   2821  HG1 THR A 300      22.096  -0.822  10.989  1.00 10.00      A   
ATOM   2822  CG2 THR A 300      21.326  -3.506  11.857  1.00 10.00      A   
ATOM   2823  C   THR A 300      20.685  -1.576  14.723  1.00 10.00      A   
ATOM   2824  O   THR A 300      21.868  -1.786  14.999  1.00 10.00      A   
ATOM   2825  N   VAL A 301      19.801  -1.144  15.619  1.00 10.00      A   
ATOM   2826  HN  VAL A 301      18.870  -1.002  15.342  1.00 10.00      A   
ATOM   2827  CA  VAL A 301      20.178  -0.887  17.002  1.00 10.00      A   
ATOM   2828  CB  VAL A 301      19.262   0.163  17.668  1.00 10.00      A   
ATOM   2829  CG1 VAL A 301      19.348   1.495  16.936  1.00 10.00      A   
ATOM   2830  CG2 VAL A 301      17.823  -0.324  17.725  1.00 10.00      A   
ATOM   2831  C   VAL A 301      20.161  -2.179  17.811  1.00 10.00      A   
ATOM   2832  O   VAL A 301      19.710  -3.219  17.323  1.00 10.00      A   
ATOM   2833  N   GLN A 302      20.640  -2.109  19.042  1.00 10.00      A   
ATOM   2834  HN  GLN A 302      20.948  -1.243  19.388  1.00 10.00      A   
ATOM   2835  CA  GLN A 302      20.696  -3.276  19.908  1.00 10.00      A   
ATOM   2836  CB  GLN A 302      21.847  -3.142  20.909  1.00 10.00      A   
ATOM   2837  CG  GLN A 302      23.222  -3.016  20.272  1.00 10.00      A   
ATOM   2838  CD  GLN A 302      23.527  -4.141  19.304  1.00 10.00      A   
ATOM   2839  OE1 GLN A 302      23.956  -5.220  19.707  1.00 10.00      A   
ATOM   2840  NE2 GLN A 302      23.326  -3.895  18.019  1.00 10.00      A   
ATOM   2841 HE21 GLN A 302      22.992  -3.008  17.764  1.00 10.00      A   
ATOM   2842 HE22 GLN A 302      23.521  -4.609  17.375  1.00 10.00      A   
ATOM   2843  C   GLN A 302      19.376  -3.483  20.647  1.00 10.00      A   
ATOM   2844  O   GLN A 302      18.524  -2.590  20.682  1.00 10.00      A   
ATOM   2845  N   SER A 303      19.225  -4.661  21.245  1.00 10.00      A   
ATOM   2846  HN  SER A 303      19.949  -5.317  21.186  1.00 10.00      A   
ATOM   2847  CA  SER A 303      18.019  -5.009  21.991  1.00 10.00      A   
ATOM   2848  CB  SER A 303      18.121  -6.446  22.518  1.00 10.00      A   
ATOM   2849  OG  SER A 303      16.931  -6.845  23.182  1.00 10.00      A   
ATOM   2850  HG  SER A 303      16.233  -6.998  22.528  1.00 10.00      A   
ATOM   2851  C   SER A 303      17.801  -4.038  23.147  1.00 10.00      A   
ATOM   2852  O   SER A 303      16.687  -3.565  23.368  1.00 10.00      A   
ATOM   2853  N   TYR A 304      18.881  -3.727  23.862  1.00 10.00      A   
ATOM   2854  HN  TYR A 304      19.736  -4.136  23.625  1.00 10.00      A   
ATOM   2855  CA  TYR A 304      18.824  -2.813  24.996  1.00 10.00      A   
ATOM   2856  CB  TYR A 304      20.210  -2.652  25.631  1.00 10.00      A   
ATOM   2857  CG  TYR A 304      20.172  -2.139  27.055  1.00 10.00      A   
ATOM   2858  CD1 TYR A 304      19.784  -2.970  28.098  1.00 10.00      A   
ATOM   2859  CD2 TYR A 304      20.522  -0.827  27.359  1.00 10.00      A   
ATOM   2860  CE1 TYR A 304      19.745  -2.511  29.401  1.00 10.00      A   
ATOM   2861  CE2 TYR A 304      20.486  -0.361  28.661  1.00 10.00      A   
ATOM   2862  CZ  TYR A 304      20.097  -1.209  29.677  1.00 10.00      A   
ATOM   2863  OH  TYR A 304      20.054  -0.752  30.974  1.00 10.00      A   
ATOM   2864  HH  TYR A 304      19.499   0.037  31.014  1.00 10.00      A   
ATOM   2865  C   TYR A 304      18.278  -1.451  24.579  1.00 10.00      A   
ATOM   2866  O   TYR A 304      17.506  -0.830  25.312  1.00 10.00      A   
ATOM   2867  N   ASP A 305      18.668  -1.000  23.394  1.00 10.00      A   
ATOM   2868  HN  ASP A 305      19.268  -1.549  22.846  1.00 10.00      A   
ATOM   2869  CA  ASP A 305      18.215   0.287  22.881  1.00 10.00      A   
ATOM   2870  CB  ASP A 305      18.991   0.682  21.626  1.00 10.00      A   
ATOM   2871  CG  ASP A 305      20.447   0.973  21.913  1.00 10.00      A   
ATOM   2872  OD1 ASP A 305      20.730   1.930  22.675  1.00 10.00      A   
ATOM   2873  OD2 ASP A 305      21.312   0.243  21.386  1.00 10.00      A   
ATOM   2874  C   ASP A 305      16.725   0.248  22.593  1.00 10.00      A   
ATOM   2875  O   ASP A 305      15.994   1.190  22.907  1.00 10.00      A   
ATOM   2876  N   LEU A 306      16.279  -0.856  22.012  1.00 10.00      A   
ATOM   2877  HN  LEU A 306      16.916  -1.567  21.787  1.00 10.00      A   
ATOM   2878  CA  LEU A 306      14.873  -1.040  21.691  1.00 10.00      A   
ATOM   2879  CB  LEU A 306      14.675  -2.326  20.883  1.00 10.00      A   
ATOM   2880  CG  LEU A 306      14.530  -2.149  19.369  1.00 10.00      A   
ATOM   2881  CD1 LEU A 306      14.827  -3.454  18.645  1.00 10.00      A   
ATOM   2882  CD2 LEU A 306      13.133  -1.653  19.026  1.00 10.00      A   
ATOM   2883  C   LEU A 306      14.032  -1.073  22.962  1.00 10.00      A   
ATOM   2884  O   LEU A 306      12.960  -0.473  23.022  1.00 10.00      A   
ATOM   2885  N   VAL A 307      14.537  -1.764  23.979  1.00 10.00      A   
ATOM   2886  HN  VAL A 307      15.404  -2.219  23.864  1.00 10.00      A   
ATOM   2887  CA  VAL A 307      13.838  -1.876  25.255  1.00 10.00      A   
ATOM   2888  CB  VAL A 307      14.591  -2.804  26.239  1.00 10.00      A   
ATOM   2889  CG1 VAL A 307      13.934  -2.786  27.612  1.00 10.00      A   
ATOM   2890  CG2 VAL A 307      14.635  -4.224  25.698  1.00 10.00      A   
ATOM   2891  C   VAL A 307      13.637  -0.498  25.887  1.00 10.00      A   
ATOM   2892  O   VAL A 307      12.545  -0.174  26.351  1.00 10.00      A   
ATOM   2893  N   LYS A 308      14.691   0.316  25.874  1.00 10.00      A   
ATOM   2894  HN  LYS A 308      15.529   0.001  25.470  1.00 10.00      A   
ATOM   2895  CA  LYS A 308      14.638   1.661  26.447  1.00 10.00      A   
ATOM   2896  CB  LYS A 308      15.996   2.360  26.325  1.00 10.00      A   
ATOM   2897  CG  LYS A 308      17.089   1.773  27.207  1.00 10.00      A   
ATOM   2898  CD  LYS A 308      18.436   2.435  26.945  1.00 10.00      A   
ATOM   2899  CE  LYS A 308      18.914   2.181  25.521  1.00 10.00      A   
ATOM   2900  NZ  LYS A 308      20.207   2.851  25.224  1.00 10.00      A   
ATOM   2901  HZ1 LYS A 308      20.924   2.575  25.920  1.00 10.00      A   
ATOM   2902  HZ2 LYS A 308      20.093   3.886  25.255  1.00 10.00      A   
ATOM   2903  HZ3 LYS A 308      20.541   2.580  24.269  1.00 10.00      A   
ATOM   2904  C   LYS A 308      13.561   2.506  25.773  1.00 10.00      A   
ATOM   2905  O   LYS A 308      12.828   3.242  26.436  1.00 10.00      A   
ATOM   2906  N   LEU A 309      13.469   2.387  24.454  1.00 10.00      A   
ATOM   2907  HN  LEU A 309      14.082   1.781  23.987  1.00 10.00      A   
ATOM   2908  CA  LEU A 309      12.487   3.135  23.681  1.00 10.00      A   
ATOM   2909  CB  LEU A 309      12.823   3.067  22.189  1.00 10.00      A   
ATOM   2910  CG  LEU A 309      14.049   3.855  21.720  1.00 10.00      A   
ATOM   2911  CD1 LEU A 309      14.440   3.418  20.318  1.00 10.00      A   
ATOM   2912  CD2 LEU A 309      13.764   5.349  21.744  1.00 10.00      A   
ATOM   2913  C   LEU A 309      11.072   2.604  23.914  1.00 10.00      A   
ATOM   2914  O   LEU A 309      10.145   3.370  24.178  1.00 10.00      A   
ATOM   2915  N   LEU A 310      10.919   1.285  23.836  1.00 10.00      A   
ATOM   2916  HN  LEU A 310      11.704   0.723  23.652  1.00 10.00      A   
ATOM   2917  CA  LEU A 310       9.618   0.643  24.012  1.00 10.00      A   
ATOM   2918  CB  LEU A 310       9.684  -0.842  23.651  1.00 10.00      A   
ATOM   2919  CG  LEU A 310       9.954  -1.153  22.177  1.00 10.00      A   
ATOM   2920  CD1 LEU A 310      10.005  -2.652  21.954  1.00 10.00      A   
ATOM   2921  CD2 LEU A 310       8.904  -0.506  21.286  1.00 10.00      A   
ATOM   2922  C   LEU A 310       9.034   0.848  25.408  1.00 10.00      A   
ATOM   2923  O   LEU A 310       7.816   0.898  25.571  1.00 10.00      A   
ATOM   2924  N   CYS A 311       9.895   0.990  26.409  1.00 10.00      A   
ATOM   2925  HN  CYS A 311      10.859   0.948  26.223  1.00 10.00      A   
ATOM   2926  CA  CYS A 311       9.440   1.198  27.786  1.00 10.00      A   
ATOM   2927  CB  CYS A 311      10.614   1.165  28.767  1.00 10.00      A   
ATOM   2928  SG  CYS A 311      11.343  -0.471  29.000  1.00 10.00      A   
ATOM   2929  HG  CYS A 311      11.936  -0.813  27.862  1.00 10.00      A   
ATOM   2930  C   CYS A 311       8.674   2.513  27.930  1.00 10.00      A   
ATOM   2931  O   CYS A 311       8.007   2.749  28.940  1.00 10.00      A   
ATOM   2932  N   GLN A 312       8.775   3.369  26.921  1.00 10.00      A   
ATOM   2933  HN  GLN A 312       9.325   3.133  26.142  1.00 10.00      A   
ATOM   2934  CA  GLN A 312       8.086   4.645  26.941  1.00 10.00      A   
ATOM   2935  CB  GLN A 312       9.075   5.801  26.777  1.00 10.00      A   
ATOM   2936  CG  GLN A 312      10.096   5.887  27.903  1.00 10.00      A   
ATOM   2937  CD  GLN A 312      10.956   7.134  27.846  1.00 10.00      A   
ATOM   2938  OE1 GLN A 312      12.122   7.113  28.241  1.00 10.00      A   
ATOM   2939  NE2 GLN A 312      10.388   8.236  27.376  1.00 10.00      A   
ATOM   2940 HE21 GLN A 312       9.450   8.189  27.095  1.00 10.00      A   
ATOM   2941 HE22 GLN A 312      10.926   9.054  27.332  1.00 10.00      A   
ATOM   2942  C   GLN A 312       6.987   4.700  25.880  1.00 10.00      A   
ATOM   2943  O   GLN A 312       6.518   5.779  25.513  1.00 10.00      A   
ATOM   2944  N   CYS A 313       6.568   3.530  25.400  1.00 10.00      A   
ATOM   2945  HN  CYS A 313       6.970   2.698  25.741  1.00 10.00      A   
ATOM   2946  CA  CYS A 313       5.520   3.444  24.386  1.00 10.00      A   
ATOM   2947  CB  CYS A 313       6.064   2.772  23.120  1.00 10.00      A   
ATOM   2948  SG  CYS A 313       7.635   3.448  22.528  1.00 10.00      A   
ATOM   2949  HG  CYS A 313       8.505   3.400  23.531  1.00 10.00      A   
ATOM   2950  C   CYS A 313       4.319   2.657  24.916  1.00 10.00      A   
ATOM   2951  O   CYS A 313       4.222   1.446  24.716  1.00 10.00      A   
ATOM   2952  N   PRO A 314       3.391   3.325  25.622  1.00 10.00      A   
ATOM   2953  CA  PRO A 314       2.212   2.674  26.188  1.00 10.00      A   
ATOM   2954  CB  PRO A 314       1.953   3.523  27.433  1.00 10.00      A   
ATOM   2955  CG  PRO A 314       2.384   4.904  27.046  1.00 10.00      A   
ATOM   2956  CD  PRO A 314       3.426   4.761  25.958  1.00 10.00      A   
ATOM   2957  C   PRO A 314       0.988   2.711  25.268  1.00 10.00      A   
ATOM   2958  O   PRO A 314       0.002   2.011  25.509  1.00 10.00      A   
ATOM   2959  N   LYS A 315       1.050   3.511  24.208  1.00 10.00      A   
ATOM   2960  HN  LYS A 315       1.874   4.020  24.034  1.00 10.00      A   
ATOM   2961  CA  LYS A 315      -0.074   3.640  23.285  1.00 10.00      A   
ATOM   2962  CB  LYS A 315      -0.490   5.105  23.144  1.00 10.00      A   
ATOM   2963  CG  LYS A 315      -0.973   5.747  24.434  1.00 10.00      A   
ATOM   2964  CD  LYS A 315      -2.022   6.810  24.162  1.00 10.00      A   
ATOM   2965  CE  LYS A 315      -3.305   6.205  23.608  1.00 10.00      A   
ATOM   2966  NZ  LYS A 315      -3.994   5.325  24.594  1.00 10.00      A   
ATOM   2967  HZ1 LYS A 315      -3.446   4.453  24.747  1.00 10.00      A   
ATOM   2968  HZ2 LYS A 315      -4.939   5.069  24.245  1.00 10.00      A   
ATOM   2969  HZ3 LYS A 315      -4.100   5.819  25.506  1.00 10.00      A   
ATOM   2970  C   LYS A 315       0.255   3.057  21.919  1.00 10.00      A   
ATOM   2971  O   LYS A 315      -0.440   3.322  20.937  1.00 10.00      A   
ATOM   2972  N   LEU A 316       1.306   2.259  21.868  1.00 10.00      A   
ATOM   2973  HN  LEU A 316       1.811   2.085  22.688  1.00 10.00      A   
ATOM   2974  CA  LEU A 316       1.735   1.632  20.632  1.00 10.00      A   
ATOM   2975  CB  LEU A 316       3.102   0.988  20.847  1.00 10.00      A   
ATOM   2976  CG  LEU A 316       3.791   0.403  19.621  1.00 10.00      A   
ATOM   2977  CD1 LEU A 316       3.984   1.469  18.557  1.00 10.00      A   
ATOM   2978  CD2 LEU A 316       5.129  -0.194  20.021  1.00 10.00      A   
ATOM   2979  C   LEU A 316       0.723   0.581  20.195  1.00 10.00      A   
ATOM   2980  O   LEU A 316       0.457  -0.376  20.923  1.00 10.00      A   
ATOM   2981  N   GLN A 317       0.141   0.773  19.016  1.00 10.00      A   
ATOM   2982  HN  GLN A 317       0.377   1.569  18.491  1.00 10.00      A   
ATOM   2983  CA  GLN A 317      -0.849  -0.159  18.488  1.00 10.00      A   
ATOM   2984  CB  GLN A 317      -2.133   0.569  18.086  1.00 10.00      A   
ATOM   2985  CG  GLN A 317      -2.952   1.095  19.257  1.00 10.00      A   
ATOM   2986  CD  GLN A 317      -4.257   1.740  18.820  1.00 10.00      A   
ATOM   2987  OE1 GLN A 317      -4.357   2.288  17.723  1.00 10.00      A   
ATOM   2988  NE2 GLN A 317      -5.268   1.680  19.674  1.00 10.00      A   
ATOM   2989 HE21 GLN A 317      -5.121   1.225  20.544  1.00 10.00      A   
ATOM   2990 HE22 GLN A 317      -6.121   2.083  19.413  1.00 10.00      A   
ATOM   2991  C   GLN A 317      -0.299  -0.962  17.308  1.00 10.00      A   
ATOM   2992  O   GLN A 317      -0.729  -2.090  17.055  1.00 10.00      A   
ATOM   2993  N   ARG A 318       0.654  -0.384  16.590  1.00 10.00      A   
ATOM   2994  HN  ARG A 318       0.969   0.513  16.838  1.00 10.00      A   
ATOM   2995  CA  ARG A 318       1.253  -1.056  15.445  1.00 10.00      A   
ATOM   2996  CB  ARG A 318       0.676  -0.513  14.133  1.00 10.00      A   
ATOM   2997  CG  ARG A 318       0.737  -1.505  12.982  1.00 10.00      A   
ATOM   2998  CD  ARG A 318      -0.071  -1.031  11.784  1.00 10.00      A   
ATOM   2999  NE  ARG A 318      -0.382  -2.136  10.878  1.00 10.00      A   
ATOM   3000  HE  ARG A 318       0.030  -3.014  11.082  1.00 10.00      A   
ATOM   3001  CZ  ARG A 318      -1.167  -2.036   9.802  1.00 10.00      A   
ATOM   3002  NH1 ARG A 318      -1.716  -0.870   9.478  1.00 10.00      A   
ATOM   3003 HH11 ARG A 318      -2.331  -0.791   8.636  1.00 10.00      A   
ATOM   3004 HH12 ARG A 318      -1.535  -0.032  10.063  1.00 10.00      A   
ATOM   3005  NH2 ARG A 318      -1.416  -3.115   9.063  1.00 10.00      A   
ATOM   3006 HH21 ARG A 318      -1.004  -4.043   9.336  1.00 10.00      A   
ATOM   3007 HH22 ARG A 318      -2.023  -3.053   8.213  1.00 10.00      A   
ATOM   3008  C   ARG A 318       2.766  -0.895  15.474  1.00 10.00      A   
ATOM   3009  O   ARG A 318       3.286   0.209  15.281  1.00 10.00      A   
ATOM   3010  N   LEU A 319       3.469  -1.989  15.729  1.00 10.00      A   
ATOM   3011  HN  LEU A 319       3.000  -2.844  15.865  1.00 10.00      A   
ATOM   3012  CA  LEU A 319       4.919  -1.954  15.799  1.00 10.00      A   
ATOM   3013  CB  LEU A 319       5.416  -2.382  17.181  1.00 10.00      A   
ATOM   3014  CG  LEU A 319       6.934  -2.346  17.380  1.00 10.00      A   
ATOM   3015  CD1 LEU A 319       7.455  -0.919  17.306  1.00 10.00      A   
ATOM   3016  CD2 LEU A 319       7.325  -2.993  18.697  1.00 10.00      A   
ATOM   3017  C   LEU A 319       5.566  -2.818  14.726  1.00 10.00      A   
ATOM   3018  O   LEU A 319       5.244  -3.999  14.581  1.00 10.00      A   
ATOM   3019  N   TRP A 320       6.469  -2.204  13.973  1.00 10.00      A   
ATOM   3020  HN  TRP A 320       6.648  -1.252  14.133  1.00 10.00      A   
ATOM   3021  CA  TRP A 320       7.216  -2.882  12.924  1.00 10.00      A   
ATOM   3022  CB  TRP A 320       6.974  -2.206  11.570  1.00 10.00      A   
ATOM   3023  CG  TRP A 320       5.652  -2.524  10.933  1.00 10.00      A   
ATOM   3024  CD1 TRP A 320       4.499  -2.904  11.562  1.00 10.00      A   
ATOM   3025  CD2 TRP A 320       5.352  -2.491   9.534  1.00 10.00      A   
ATOM   3026  NE1 TRP A 320       3.503  -3.105  10.641  1.00 10.00      A   
ATOM   3027  HE1 TRP A 320       2.575  -3.392  10.849  1.00 10.00      A   
ATOM   3028  CE2 TRP A 320       4.003  -2.859   9.388  1.00 10.00      A   
ATOM   3029  CE3 TRP A 320       6.093  -2.183   8.388  1.00 10.00      A   
ATOM   3030  CZ2 TRP A 320       3.378  -2.929   8.144  1.00 10.00      A   
ATOM   3031  CZ3 TRP A 320       5.470  -2.256   7.155  1.00 10.00      A   
ATOM   3032  CH2 TRP A 320       4.127  -2.625   7.042  1.00 10.00      A   
ATOM   3033  C   TRP A 320       8.694  -2.789  13.283  1.00 10.00      A   
ATOM   3034  O   TRP A 320       9.285  -1.714  13.192  1.00 10.00      A   
ATOM   3035  N   VAL A 321       9.286  -3.895  13.708  1.00 10.00      A   
ATOM   3036  HN  VAL A 321       8.777  -4.737  13.735  1.00 10.00      A   
ATOM   3037  CA  VAL A 321      10.687  -3.892  14.109  1.00 10.00      A   
ATOM   3038  CB  VAL A 321      10.850  -3.932  15.646  1.00 10.00      A   
ATOM   3039  CG1 VAL A 321      10.527  -2.582  16.263  1.00 10.00      A   
ATOM   3040  CG2 VAL A 321       9.992  -5.031  16.262  1.00 10.00      A   
ATOM   3041  C   VAL A 321      11.466  -5.052  13.511  1.00 10.00      A   
ATOM   3042  O   VAL A 321      10.940  -5.836  12.720  1.00 10.00      A   
ATOM   3043  N   LEU A 322      12.725  -5.145  13.905  1.00 10.00      A   
ATOM   3044  HN  LEU A 322      13.074  -4.485  14.540  1.00 10.00      A   
ATOM   3045  CA  LEU A 322      13.601  -6.202  13.446  1.00 10.00      A   
ATOM   3046  CB  LEU A 322      14.983  -5.640  13.098  1.00 10.00      A   
ATOM   3047  CG  LEU A 322      15.071  -4.765  11.844  1.00 10.00      A   
ATOM   3048  CD1 LEU A 322      16.426  -4.072  11.763  1.00 10.00      A   
ATOM   3049  CD2 LEU A 322      14.817  -5.591  10.592  1.00 10.00      A   
ATOM   3050  C   LEU A 322      13.730  -7.266  14.529  1.00 10.00      A   
ATOM   3051  O   LEU A 322      13.223  -7.099  15.639  1.00 10.00      A   
ATOM   3052  N   ASP A 323      14.424  -8.347  14.212  1.00 10.00      A   
ATOM   3053  HN  ASP A 323      14.812  -8.419  13.311  1.00 10.00      A   
ATOM   3054  CA  ASP A 323      14.614  -9.446  15.153  1.00 10.00      A   
ATOM   3055  CB  ASP A 323      15.031 -10.732  14.430  1.00 10.00      A   
ATOM   3056  CG  ASP A 323      16.411 -10.663  13.809  1.00 10.00      A   
ATOM   3057  OD1 ASP A 323      16.738  -9.630  13.185  1.00 10.00      A   
ATOM   3058  OD2 ASP A 323      17.164 -11.657  13.913  1.00 10.00      A   
ATOM   3059  C   ASP A 323      15.599  -9.090  16.265  1.00 10.00      A   
ATOM   3060  O   ASP A 323      15.743  -9.829  17.237  1.00 10.00      A   
ATOM   3061  N   TYR A 324      16.237  -7.933  16.133  1.00 10.00      A   
ATOM   3062  HN  TYR A 324      16.053  -7.385  15.344  1.00 10.00      A   
ATOM   3063  CA  TYR A 324      17.206  -7.453  17.119  1.00 10.00      A   
ATOM   3064  CB  TYR A 324      17.922  -6.202  16.601  1.00 10.00      A   
ATOM   3065  CG  TYR A 324      19.314  -6.450  16.052  1.00 10.00      A   
ATOM   3066  CD1 TYR A 324      19.522  -6.654  14.696  1.00 10.00      A   
ATOM   3067  CD2 TYR A 324      20.420  -6.469  16.895  1.00 10.00      A   
ATOM   3068  CE1 TYR A 324      20.792  -6.869  14.194  1.00 10.00      A   
ATOM   3069  CE2 TYR A 324      21.691  -6.685  16.402  1.00 10.00      A   
ATOM   3070  CZ  TYR A 324      21.872  -6.884  15.050  1.00 10.00      A   
ATOM   3071  OH  TYR A 324      23.138  -7.098  14.553  1.00 10.00      A   
ATOM   3072  HH  TYR A 324      23.226  -6.657  13.695  1.00 10.00      A   
ATOM   3073  C   TYR A 324      16.537  -7.146  18.461  1.00 10.00      A   
ATOM   3074  O   TYR A 324      17.213  -6.871  19.450  1.00 10.00      A   
ATOM   3075  N   ILE A 325      15.208  -7.177  18.483  1.00 10.00      A   
ATOM   3076  HN  ILE A 325      14.723  -7.374  17.654  1.00 10.00      A   
ATOM   3077  CA  ILE A 325      14.455  -6.916  19.705  1.00 10.00      A   
ATOM   3078  CB  ILE A 325      12.934  -6.774  19.424  1.00 10.00      A   
ATOM   3079  CG1 ILE A 325      12.148  -6.486  20.709  1.00 10.00      A   
ATOM   3080  CG2 ILE A 325      12.382  -8.001  18.715  1.00 10.00      A   
ATOM   3081  CD1 ILE A 325      12.493  -5.161  21.349  1.00 10.00      A   
ATOM   3082  C   ILE A 325      14.708  -8.016  20.743  1.00 10.00      A   
ATOM   3083  O   ILE A 325      14.711  -7.753  21.947  1.00 10.00      A   
ATOM   3084  N   GLU A 326      14.955  -9.233  20.256  1.00 10.00      A   
ATOM   3085  HN  GLU A 326      14.972  -9.354  19.285  1.00 10.00      A   
ATOM   3086  CA  GLU A 326      15.214 -10.394  21.107  1.00 10.00      A   
ATOM   3087  CB  GLU A 326      16.432 -10.192  22.014  1.00 10.00      A   
ATOM   3088  CG  GLU A 326      17.735  -9.970  21.264  1.00 10.00      A   
ATOM   3089  CD  GLU A 326      18.946 -10.443  22.043  1.00 10.00      A   
ATOM   3090  OE1 GLU A 326      18.944 -10.328  23.286  1.00 10.00      A   
ATOM   3091  OE2 GLU A 326      19.913 -10.925  21.416  1.00 10.00      A   
ATOM   3092  C   GLU A 326      13.991 -10.816  21.917  1.00 10.00      A   
ATOM   3093  O   GLU A 326      13.015 -10.069  22.040  1.00 10.00      A   
ATOM   3094  N   ASP A 327      14.055 -12.026  22.465  1.00 10.00      A   
ATOM   3095  HN  ASP A 327      14.857 -12.577  22.312  1.00 10.00      A   
ATOM   3096  CA  ASP A 327      12.962 -12.568  23.270  1.00 10.00      A   
ATOM   3097  CB  ASP A 327      13.249 -14.021  23.682  1.00 10.00      A   
ATOM   3098  CG  ASP A 327      13.310 -14.991  22.518  1.00 10.00      A   
ATOM   3099  OD1 ASP A 327      12.333 -15.079  21.751  1.00 10.00      A   
ATOM   3100  OD2 ASP A 327      14.338 -15.689  22.377  1.00 10.00      A   
ATOM   3101  C   ASP A 327      12.737 -11.717  24.519  1.00 10.00      A   
ATOM   3102  O   ASP A 327      11.600 -11.493  24.936  1.00 10.00      A   
ATOM   3103  N   ALA A 328      13.832 -11.237  25.103  1.00 10.00      A   
ATOM   3104  HN  ALA A 328      14.704 -11.442  24.712  1.00 10.00      A   
ATOM   3105  CA  ALA A 328      13.770 -10.411  26.307  1.00 10.00      A   
ATOM   3106  CB  ALA A 328      15.160 -10.203  26.884  1.00 10.00      A   
ATOM   3107  C   ALA A 328      13.099  -9.073  26.024  1.00 10.00      A   
ATOM   3108  O   ALA A 328      12.344  -8.558  26.849  1.00 10.00      A   
ATOM   3109  N   GLY A 329      13.373  -8.520  24.849  1.00 10.00      A   
ATOM   3110  HN  GLY A 329      13.990  -8.972  24.235  1.00 10.00      A   
ATOM   3111  CA  GLY A 329      12.779  -7.255  24.471  1.00 10.00      A   
ATOM   3112  C   GLY A 329      11.286  -7.386  24.264  1.00 10.00      A   
ATOM   3113  O   GLY A 329      10.516  -6.504  24.638  1.00 10.00      A   
ATOM   3114  N   LEU A 330      10.881  -8.507  23.680  1.00 10.00      A   
ATOM   3115  HN  LEU A 330      11.550  -9.166  23.396  1.00 10.00      A   
ATOM   3116  CA  LEU A 330       9.478  -8.778  23.427  1.00 10.00      A   
ATOM   3117  CB  LEU A 330       9.320 -10.000  22.521  1.00 10.00      A   
ATOM   3118  CG  LEU A 330       9.729  -9.787  21.060  1.00 10.00      A   
ATOM   3119  CD1 LEU A 330       9.555 -11.064  20.252  1.00 10.00      A   
ATOM   3120  CD2 LEU A 330       8.947  -8.637  20.437  1.00 10.00      A   
ATOM   3121  C   LEU A 330       8.704  -8.948  24.731  1.00 10.00      A   
ATOM   3122  O   LEU A 330       7.529  -8.588  24.814  1.00 10.00      A   
ATOM   3123  N   GLU A 331       9.377  -9.485  25.750  1.00 10.00      A   
ATOM   3124  HN  GLU A 331      10.309  -9.761  25.611  1.00 10.00      A   
ATOM   3125  CA  GLU A 331       8.765  -9.679  27.066  1.00 10.00      A   
ATOM   3126  CB  GLU A 331       9.744 -10.372  28.025  1.00 10.00      A   
ATOM   3127  CG  GLU A 331       9.648 -11.890  28.060  1.00 10.00      A   
ATOM   3128  CD  GLU A 331      10.300 -12.486  29.297  1.00 10.00      A   
ATOM   3129  OE1 GLU A 331      11.389 -13.086  29.177  1.00 10.00      A   
ATOM   3130  OE2 GLU A 331       9.725 -12.354  30.398  1.00 10.00      A   
ATOM   3131  C   GLU A 331       8.365  -8.330  27.650  1.00 10.00      A   
ATOM   3132  O   GLU A 331       7.276  -8.172  28.204  1.00 10.00      A   
ATOM   3133  N   VAL A 332       9.256  -7.355  27.505  1.00 10.00      A   
ATOM   3134  HN  VAL A 332      10.098  -7.547  27.040  1.00 10.00      A   
ATOM   3135  CA  VAL A 332       9.016  -6.009  28.009  1.00 10.00      A   
ATOM   3136  CB  VAL A 332      10.302  -5.154  27.962  1.00 10.00      A   
ATOM   3137  CG1 VAL A 332      10.054  -3.762  28.527  1.00 10.00      A   
ATOM   3138  CG2 VAL A 332      11.432  -5.845  28.715  1.00 10.00      A   
ATOM   3139  C   VAL A 332       7.922  -5.327  27.190  1.00 10.00      A   
ATOM   3140  O   VAL A 332       7.049  -4.651  27.739  1.00 10.00      A   
ATOM   3141  N   LEU A 333       7.974  -5.527  25.879  1.00 10.00      A   
ATOM   3142  HN  LEU A 333       8.695  -6.086  25.515  1.00 10.00      A   
ATOM   3143  CA  LEU A 333       7.001  -4.945  24.962  1.00 10.00      A   
ATOM   3144  CB  LEU A 333       7.326  -5.356  23.522  1.00 10.00      A   
ATOM   3145  CG  LEU A 333       6.274  -5.016  22.463  1.00 10.00      A   
ATOM   3146  CD1 LEU A 333       6.254  -3.525  22.181  1.00 10.00      A   
ATOM   3147  CD2 LEU A 333       6.516  -5.802  21.187  1.00 10.00      A   
ATOM   3148  C   LEU A 333       5.578  -5.374  25.320  1.00 10.00      A   
ATOM   3149  O   LEU A 333       4.686  -4.540  25.460  1.00 10.00      A   
ATOM   3150  N   ALA A 334       5.385  -6.678  25.496  1.00 10.00      A   
ATOM   3151  HN  ALA A 334       6.145  -7.291  25.385  1.00 10.00      A   
ATOM   3152  CA  ALA A 334       4.075  -7.235  25.828  1.00 10.00      A   
ATOM   3153  CB  ALA A 334       4.123  -8.748  25.760  1.00 10.00      A   
ATOM   3154  C   ALA A 334       3.598  -6.797  27.206  1.00 10.00      A   
ATOM   3155  O   ALA A 334       2.410  -6.885  27.522  1.00 10.00      A   
ATOM   3156  N   SER A 335       4.525  -6.343  28.029  1.00 10.00      A   
ATOM   3157  HN  SER A 335       5.456  -6.308  27.729  1.00 10.00      A   
ATOM   3158  CA  SER A 335       4.196  -5.900  29.370  1.00 10.00      A   
ATOM   3159  CB  SER A 335       5.315  -6.267  30.343  1.00 10.00      A   
ATOM   3160  OG  SER A 335       5.579  -7.662  30.294  1.00 10.00      A   
ATOM   3161  HG  SER A 335       6.238  -7.841  29.603  1.00 10.00      A   
ATOM   3162  C   SER A 335       3.898  -4.402  29.404  1.00 10.00      A   
ATOM   3163  O   SER A 335       3.195  -3.923  30.293  1.00 10.00      A   
ATOM   3164  N   THR A 336       4.419  -3.672  28.427  1.00 10.00      A   
ATOM   3165  HN  THR A 336       4.965  -4.108  27.738  1.00 10.00      A   
ATOM   3166  CA  THR A 336       4.200  -2.236  28.354  1.00 10.00      A   
ATOM   3167  CB  THR A 336       5.469  -1.508  27.878  1.00 10.00      A   
ATOM   3168  OG1 THR A 336       6.597  -2.005  28.616  1.00 10.00      A   
ATOM   3169  HG1 THR A 336       6.750  -2.930  28.381  1.00 10.00      A   
ATOM   3170  CG2 THR A 336       5.346  -0.006  28.103  1.00 10.00      A   
ATOM   3171  C   THR A 336       3.032  -1.912  27.422  1.00 10.00      A   
ATOM   3172  O   THR A 336       2.125  -1.162  27.780  1.00 10.00      A   
ATOM   3173  N   CYS A 337       3.047  -2.501  26.233  1.00 10.00      A   
ATOM   3174  HN  CYS A 337       3.782  -3.114  26.006  1.00 10.00      A   
ATOM   3175  CA  CYS A 337       1.994  -2.278  25.256  1.00 10.00      A   
ATOM   3176  CB  CYS A 337       2.557  -2.381  23.838  1.00 10.00      A   
ATOM   3177  SG  CYS A 337       3.995  -1.331  23.530  1.00 10.00      A   
ATOM   3178  HG  CYS A 337       3.850  -0.214  24.234  1.00 10.00      A   
ATOM   3179  C   CYS A 337       0.864  -3.283  25.455  1.00 10.00      A   
ATOM   3180  O   CYS A 337       0.986  -4.455  25.094  1.00 10.00      A   
ATOM   3181  N   LYS A 338      -0.235  -2.824  26.037  1.00 10.00      A   
ATOM   3182  HN  LYS A 338      -0.275  -1.881  26.303  1.00 10.00      A   
ATOM   3183  CA  LYS A 338      -1.382  -3.687  26.292  1.00 10.00      A   
ATOM   3184  CB  LYS A 338      -1.901  -3.496  27.722  1.00 10.00      A   
ATOM   3185  CG  LYS A 338      -0.946  -3.969  28.806  1.00 10.00      A   
ATOM   3186  CD  LYS A 338      -0.621  -5.446  28.653  1.00 10.00      A   
ATOM   3187  CE  LYS A 338       0.264  -5.931  29.787  1.00 10.00      A   
ATOM   3188  NZ  LYS A 338       0.687  -7.345  29.601  1.00 10.00      A   
ATOM   3189  HZ1 LYS A 338       1.159  -7.697  30.462  1.00 10.00      A   
ATOM   3190  HZ2 LYS A 338       1.352  -7.419  28.803  1.00 10.00      A   
ATOM   3191  HZ3 LYS A 338      -0.140  -7.944  29.406  1.00 10.00      A   
ATOM   3192  C   LYS A 338      -2.501  -3.447  25.284  1.00 10.00      A   
ATOM   3193  O   LYS A 338      -3.582  -4.031  25.391  1.00 10.00      A   
ATOM   3194  N   ASP A 339      -2.233  -2.601  24.303  1.00 10.00      A   
ATOM   3195  HN  ASP A 339      -1.351  -2.170  24.271  1.00 10.00      A   
ATOM   3196  CA  ASP A 339      -3.221  -2.287  23.275  1.00 10.00      A   
ATOM   3197  CB  ASP A 339      -3.704  -0.840  23.406  1.00 10.00      A   
ATOM   3198  CG  ASP A 339      -5.074  -0.629  22.788  1.00 10.00      A   
ATOM   3199  OD1 ASP A 339      -6.003  -1.396  23.115  1.00 10.00      A   
ATOM   3200  OD2 ASP A 339      -5.236   0.305  21.976  1.00 10.00      A   
ATOM   3201  C   ASP A 339      -2.665  -2.534  21.877  1.00 10.00      A   
ATOM   3202  O   ASP A 339      -3.268  -2.134  20.879  1.00 10.00      A   
ATOM   3203  N   LEU A 340      -1.510  -3.199  21.819  1.00 10.00      A   
ATOM   3204  HN  LEU A 340      -1.090  -3.487  22.653  1.00 10.00      A   
ATOM   3205  CA  LEU A 340      -0.856  -3.519  20.550  1.00 10.00      A   
ATOM   3206  CB  LEU A 340       0.506  -4.167  20.815  1.00 10.00      A   
ATOM   3207  CG  LEU A 340       1.415  -4.382  19.604  1.00 10.00      A   
ATOM   3208  CD1 LEU A 340       2.003  -3.062  19.134  1.00 10.00      A   
ATOM   3209  CD2 LEU A 340       2.522  -5.364  19.945  1.00 10.00      A   
ATOM   3210  C   LEU A 340      -1.731  -4.459  19.731  1.00 10.00      A   
ATOM   3211  O   LEU A 340      -2.130  -5.521  20.211  1.00 10.00      A   
ATOM   3212  N   ARG A 341      -2.028  -4.065  18.501  1.00 10.00      A   
ATOM   3213  HN  ARG A 341      -1.656  -3.219  18.166  1.00 10.00      A   
ATOM   3214  CA  ARG A 341      -2.881  -4.860  17.628  1.00 10.00      A   
ATOM   3215  CB  ARG A 341      -3.824  -3.954  16.827  1.00 10.00      A   
ATOM   3216  CG  ARG A 341      -4.427  -2.806  17.618  1.00 10.00      A   
ATOM   3217  CD  ARG A 341      -5.496  -3.291  18.580  1.00 10.00      A   
ATOM   3218  NE  ARG A 341      -5.873  -2.252  19.536  1.00 10.00      A   
ATOM   3219  HE  ARG A 341      -5.166  -1.924  20.141  1.00 10.00      A   
ATOM   3220  CZ  ARG A 341      -7.095  -1.727  19.630  1.00 10.00      A   
ATOM   3221  NH1 ARG A 341      -8.073  -2.135  18.824  1.00 10.00      A   
ATOM   3222 HH11 ARG A 341      -9.031  -1.719  18.903  1.00 10.00      A   
ATOM   3223 HH12 ARG A 341      -7.893  -2.869  18.106  1.00 10.00      A   
ATOM   3224  NH2 ARG A 341      -7.338  -0.789  20.537  1.00 10.00      A   
ATOM   3225 HH21 ARG A 341      -6.572  -0.461  21.181  1.00 10.00      A   
ATOM   3226 HH22 ARG A 341      -8.291  -0.372  20.616  1.00 10.00      A   
ATOM   3227  C   ARG A 341      -2.065  -5.698  16.653  1.00 10.00      A   
ATOM   3228  O   ARG A 341      -2.378  -6.868  16.410  1.00 10.00      A   
ATOM   3229  N   GLU A 342      -1.019  -5.095  16.101  1.00 10.00      A   
ATOM   3230  HN  GLU A 342      -0.799  -4.174  16.365  1.00 10.00      A   
ATOM   3231  CA  GLU A 342      -0.178  -5.770  15.126  1.00 10.00      A   
ATOM   3232  CB  GLU A 342      -0.451  -5.203  13.733  1.00 10.00      A   
ATOM   3233  CG  GLU A 342       0.202  -5.976  12.604  1.00 10.00      A   
ATOM   3234  CD  GLU A 342       0.249  -5.185  11.318  1.00 10.00      A   
ATOM   3235  OE1 GLU A 342      -0.619  -5.388  10.448  1.00 10.00      A   
ATOM   3236  OE2 GLU A 342       1.165  -4.356  11.168  1.00 10.00      A   
ATOM   3237  C   GLU A 342       1.302  -5.629  15.461  1.00 10.00      A   
ATOM   3238  O   GLU A 342       1.772  -4.544  15.817  1.00 10.00      A   
ATOM   3239  N   LEU A 343       2.028  -6.732  15.337  1.00 10.00      A   
ATOM   3240  HN  LEU A 343       1.586  -7.562  15.048  1.00 10.00      A   
ATOM   3241  CA  LEU A 343       3.459  -6.752  15.612  1.00 10.00      A   
ATOM   3242  CB  LEU A 343       3.735  -7.389  16.973  1.00 10.00      A   
ATOM   3243  CG  LEU A 343       5.207  -7.540  17.362  1.00 10.00      A   
ATOM   3244  CD1 LEU A 343       5.891  -6.183  17.432  1.00 10.00      A   
ATOM   3245  CD2 LEU A 343       5.335  -8.279  18.683  1.00 10.00      A   
ATOM   3246  C   LEU A 343       4.203  -7.509  14.514  1.00 10.00      A   
ATOM   3247  O   LEU A 343       4.016  -8.717  14.335  1.00 10.00      A   
ATOM   3248  N   ARG A 344       5.043  -6.797  13.776  1.00 10.00      A   
ATOM   3249  HN  ARG A 344       5.161  -5.837  13.969  1.00 10.00      A   
ATOM   3250  CA  ARG A 344       5.808  -7.401  12.696  1.00 10.00      A   
ATOM   3251  CB  ARG A 344       5.517  -6.701  11.366  1.00 10.00      A   
ATOM   3252  CG  ARG A 344       4.042  -6.679  10.999  1.00 10.00      A   
ATOM   3253  CD  ARG A 344       3.813  -6.291   9.548  1.00 10.00      A   
ATOM   3254  NE  ARG A 344       2.393  -6.070   9.275  1.00 10.00      A   
ATOM   3255  HE  ARG A 344       1.814  -5.875  10.046  1.00 10.00      A   
ATOM   3256  CZ  ARG A 344       1.841  -6.087   8.063  1.00 10.00      A   
ATOM   3257  NH1 ARG A 344       2.581  -6.305   6.990  1.00 10.00      A   
ATOM   3258 HH11 ARG A 344       2.131  -6.315   6.045  1.00 10.00      A   
ATOM   3259 HH12 ARG A 344       3.601  -6.466   7.074  1.00 10.00      A   
ATOM   3260  NH2 ARG A 344       0.537  -5.910   7.928  1.00 10.00      A   
ATOM   3261 HH21 ARG A 344      -0.064  -5.764   8.770  1.00 10.00      A   
ATOM   3262 HH22 ARG A 344       0.099  -5.913   6.968  1.00 10.00      A   
ATOM   3263  C   ARG A 344       7.294  -7.370  13.009  1.00 10.00      A   
ATOM   3264  O   ARG A 344       7.871  -6.305  13.230  1.00 10.00      A   
ATOM   3265  N   VAL A 345       7.898  -8.545  13.051  1.00 10.00      A   
ATOM   3266  HN  VAL A 345       7.371  -9.361  12.884  1.00 10.00      A   
ATOM   3267  CA  VAL A 345       9.318  -8.669  13.334  1.00 10.00      A   
ATOM   3268  CB  VAL A 345       9.569  -9.555  14.574  1.00 10.00      A   
ATOM   3269  CG1 VAL A 345      11.058  -9.756  14.801  1.00 10.00      A   
ATOM   3270  CG2 VAL A 345       8.923  -8.948  15.810  1.00 10.00      A   
ATOM   3271  C   VAL A 345      10.054  -9.253  12.131  1.00 10.00      A   
ATOM   3272  O   VAL A 345       9.900 -10.435  11.809  1.00 10.00      A   
ATOM   3273  N   PHE A 346      10.841  -8.415  11.466  1.00 10.00      A   
ATOM   3274  HN  PHE A 346      10.920  -7.482  11.780  1.00 10.00      A   
ATOM   3275  CA  PHE A 346      11.607  -8.841  10.296  1.00 10.00      A   
ATOM   3276  CB  PHE A 346      11.608  -7.744   9.224  1.00 10.00      A   
ATOM   3277  CG  PHE A 346      10.484  -7.859   8.230  1.00 10.00      A   
ATOM   3278  CD1 PHE A 346       9.498  -6.890   8.164  1.00 10.00      A   
ATOM   3279  CD2 PHE A 346      10.417  -8.935   7.359  1.00 10.00      A   
ATOM   3280  CE1 PHE A 346       8.466  -6.990   7.251  1.00 10.00      A   
ATOM   3281  CE2 PHE A 346       9.387  -9.043   6.443  1.00 10.00      A   
ATOM   3282  CZ  PHE A 346       8.409  -8.068   6.388  1.00 10.00      A   
ATOM   3283  C   PHE A 346      13.038  -9.202  10.692  1.00 10.00      A   
ATOM   3284  O   PHE A 346      13.588  -8.626  11.629  1.00 10.00      A   
ATOM   3285  N   PRO A 347      13.660 -10.160   9.992  1.00 10.00      A   
ATOM   3286  CA  PRO A 347      15.022 -10.583  10.294  1.00 10.00      A   
ATOM   3287  CB  PRO A 347      15.100 -11.964   9.647  1.00 10.00      A   
ATOM   3288  CG  PRO A 347      14.165 -11.888   8.487  1.00 10.00      A   
ATOM   3289  CD  PRO A 347      13.086 -10.905   8.859  1.00 10.00      A   
ATOM   3290  C   PRO A 347      16.066  -9.643   9.693  1.00 10.00      A   
ATOM   3291  O   PRO A 347      15.990  -9.285   8.516  1.00 10.00      A   
ATOM   3292  N   SER A 348      17.029  -9.239  10.512  1.00 10.00      A   
ATOM   3293  HN  SER A 348      17.016  -9.540  11.451  1.00 10.00      A   
ATOM   3294  CA  SER A 348      18.095  -8.350  10.071  1.00 10.00      A   
ATOM   3295  CB  SER A 348      18.920  -7.886  11.273  1.00 10.00      A   
ATOM   3296  OG  SER A 348      19.089  -8.937  12.214  1.00 10.00      A   
ATOM   3297  HG  SER A 348      18.236  -9.133  12.640  1.00 10.00      A   
ATOM   3298  C   SER A 348      18.991  -9.033   9.039  1.00 10.00      A   
ATOM   3299  O   SER A 348      19.248  -8.490   7.963  1.00 10.00      A   
ATOM   3300  N   GLU A 349      19.459 -10.224   9.375  1.00 10.00      A   
ATOM   3301  HN  GLU A 349      19.216 -10.600  10.250  1.00 10.00      A   
ATOM   3302  CA  GLU A 349      20.313 -11.001   8.491  1.00 10.00      A   
ATOM   3303  CB  GLU A 349      21.718 -11.113   9.085  1.00 10.00      A   
ATOM   3304  CG  GLU A 349      22.595  -9.896   8.844  1.00 10.00      A   
ATOM   3305  CD  GLU A 349      23.231  -9.912   7.469  1.00 10.00      A   
ATOM   3306  OE1 GLU A 349      24.175 -10.707   7.259  1.00 10.00      A   
ATOM   3307  OE2 GLU A 349      22.792  -9.141   6.590  1.00 10.00      A   
ATOM   3308  C   GLU A 349      19.714 -12.392   8.297  1.00 10.00      A   
ATOM   3309  O   GLU A 349      20.087 -13.335   8.987  1.00 10.00      A   
ATOM   3310  N   PRO A 350      18.758 -12.534   7.365  1.00 10.00      A   
ATOM   3311  CA  PRO A 350      18.090 -13.811   7.107  1.00 10.00      A   
ATOM   3312  CB  PRO A 350      16.746 -13.359   6.542  1.00 10.00      A   
ATOM   3313  CG  PRO A 350      17.062 -12.104   5.797  1.00 10.00      A   
ATOM   3314  CD  PRO A 350      18.233 -11.460   6.501  1.00 10.00      A   
ATOM   3315  C   PRO A 350      18.812 -14.684   6.081  1.00 10.00      A   
ATOM   3316  O   PRO A 350      18.348 -15.778   5.761  1.00 10.00      A   
ATOM   3317  N   PHE A 351      19.937 -14.203   5.561  1.00 10.00      A   
ATOM   3318  HN  PHE A 351      20.272 -13.331   5.856  1.00 10.00      A   
ATOM   3319  CA  PHE A 351      20.686 -14.963   4.568  1.00 10.00      A   
ATOM   3320  CB  PHE A 351      21.612 -14.065   3.748  1.00 10.00      A   
ATOM   3321  CG  PHE A 351      20.894 -12.955   3.039  1.00 10.00      A   
ATOM   3322  CD1 PHE A 351      21.191 -11.633   3.323  1.00 10.00      A   
ATOM   3323  CD2 PHE A 351      19.914 -13.234   2.097  1.00 10.00      A   
ATOM   3324  CE1 PHE A 351      20.526 -10.608   2.683  1.00 10.00      A   
ATOM   3325  CE2 PHE A 351      19.246 -12.212   1.452  1.00 10.00      A   
ATOM   3326  CZ  PHE A 351      19.552 -10.899   1.746  1.00 10.00      A   
ATOM   3327  C   PHE A 351      21.463 -16.094   5.216  1.00 10.00      A   
ATOM   3328  O   PHE A 351      21.517 -17.201   4.686  1.00 10.00      A   
ATOM   3329  N   VAL A 352      22.059 -15.812   6.364  1.00 10.00      A   
ATOM   3330  HN  VAL A 352      21.987 -14.903   6.732  1.00 10.00      A   
ATOM   3331  CA  VAL A 352      22.824 -16.812   7.090  1.00 10.00      A   
ATOM   3332  CB  VAL A 352      23.836 -16.168   8.063  1.00 10.00      A   
ATOM   3333  CG1 VAL A 352      24.989 -15.545   7.294  1.00 10.00      A   
ATOM   3334  CG2 VAL A 352      23.162 -15.130   8.949  1.00 10.00      A   
ATOM   3335  C   VAL A 352      21.899 -17.753   7.856  1.00 10.00      A   
ATOM   3336  O   VAL A 352      20.840 -17.344   8.339  1.00 10.00      A   
ATOM   3337  N   MET A 353      22.298 -19.013   7.951  1.00 10.00      A   
ATOM   3338  HN  MET A 353      23.147 -19.277   7.537  1.00 10.00      A   
ATOM   3339  CA  MET A 353      21.513 -20.016   8.657  1.00 10.00      A   
ATOM   3340  CB  MET A 353      22.037 -21.422   8.347  1.00 10.00      A   
ATOM   3341  CG  MET A 353      21.231 -22.543   8.980  1.00 10.00      A   
ATOM   3342  SD  MET A 353      21.715 -24.171   8.381  1.00 10.00      A   
ATOM   3343  CE  MET A 353      20.579 -25.208   9.296  1.00 10.00      A   
ATOM   3344  C   MET A 353      21.558 -19.757  10.156  1.00 10.00      A   
ATOM   3345  O   MET A 353      20.522 -19.653  10.812  1.00 10.00      A   
ATOM   3346  N   GLU A 354      22.767 -19.638  10.688  1.00 10.00      A   
ATOM   3347  HN  GLU A 354      23.554 -19.717  10.110  1.00 10.00      A   
ATOM   3348  CA  GLU A 354      22.954 -19.386  12.108  1.00 10.00      A   
ATOM   3349  CB  GLU A 354      24.432 -19.513  12.481  1.00 10.00      A   
ATOM   3350  CG  GLU A 354      24.981 -20.924  12.362  1.00 10.00      A   
ATOM   3351  CD  GLU A 354      24.345 -21.880  13.349  1.00 10.00      A   
ATOM   3352  OE1 GLU A 354      23.672 -22.838  12.914  1.00 10.00      A   
ATOM   3353  OE2 GLU A 354      24.521 -21.685  14.570  1.00 10.00      A   
ATOM   3354  C   GLU A 354      22.435 -18.001  12.485  1.00 10.00      A   
ATOM   3355  O   GLU A 354      22.652 -17.031  11.754  1.00 10.00      A   
ATOM   3356  N   PRO A 355      21.744 -17.897  13.632  1.00 10.00      A   
ATOM   3357  CA  PRO A 355      21.184 -16.627  14.119  1.00 10.00      A   
ATOM   3358  CB  PRO A 355      20.338 -17.059  15.322  1.00 10.00      A   
ATOM   3359  CG  PRO A 355      20.971 -18.321  15.790  1.00 10.00      A   
ATOM   3360  CD  PRO A 355      21.460 -19.015  14.552  1.00 10.00      A   
ATOM   3361  C   PRO A 355      22.272 -15.657  14.576  1.00 10.00      A   
ATOM   3362  O   PRO A 355      23.392 -16.065  14.890  1.00 10.00      A   
ATOM   3363  N   ASN A 356      21.945 -14.372  14.598  1.00 10.00      A   
ATOM   3364  HN  ASN A 356      21.043 -14.100  14.315  1.00 10.00      A   
ATOM   3365  CA  ASN A 356      22.895 -13.348  15.024  1.00 10.00      A   
ATOM   3366  CB  ASN A 356      23.110 -12.291  13.932  1.00 10.00      A   
ATOM   3367  CG  ASN A 356      21.839 -11.564  13.526  1.00 10.00      A   
ATOM   3368  OD1 ASN A 356      20.984 -12.122  12.839  1.00 10.00      A   
ATOM   3369  ND2 ASN A 356      21.717 -10.307  13.924  1.00 10.00      A   
ATOM   3370 HD21 ASN A 356      22.444  -9.913  14.454  1.00 10.00      A   
ATOM   3371 HD22 ASN A 356      20.906  -9.818  13.665  1.00 10.00      A   
ATOM   3372  C   ASN A 356      22.462 -12.706  16.337  1.00 10.00      A   
ATOM   3373  O   ASN A 356      23.237 -11.999  16.981  1.00 10.00      A   
ATOM   3374  N   VAL A 357      21.222 -12.962  16.733  1.00 10.00      A   
ATOM   3375  HN  VAL A 357      20.650 -13.527  16.174  1.00 10.00      A   
ATOM   3376  CA  VAL A 357      20.677 -12.435  17.981  1.00 10.00      A   
ATOM   3377  CB  VAL A 357      19.899 -11.111  17.795  1.00 10.00      A   
ATOM   3378  CG1 VAL A 357      20.785  -9.920  18.125  1.00 10.00      A   
ATOM   3379  CG2 VAL A 357      19.349 -10.989  16.382  1.00 10.00      A   
ATOM   3380  C   VAL A 357      19.787 -13.485  18.638  1.00 10.00      A   
ATOM   3381  O   VAL A 357      19.456 -14.497  18.012  1.00 10.00      A   
ATOM   3382  N   ALA A 358      19.406 -13.254  19.887  1.00 10.00      A   
ATOM   3383  HN  ALA A 358      19.676 -12.410  20.325  1.00 10.00      A   
ATOM   3384  CA  ALA A 358      18.579 -14.203  20.626  1.00 10.00      A   
ATOM   3385  CB  ALA A 358      18.889 -14.134  22.113  1.00 10.00      A   
ATOM   3386  C   ALA A 358      17.084 -14.003  20.369  1.00 10.00      A   
ATOM   3387  O   ALA A 358      16.423 -13.197  21.031  1.00 10.00      A   
ATOM   3388  N   LEU A 359      16.560 -14.723  19.389  1.00 10.00      A   
ATOM   3389  HN  LEU A 359      17.139 -15.322  18.873  1.00 10.00      A   
ATOM   3390  CA  LEU A 359      15.146 -14.645  19.049  1.00 10.00      A   
ATOM   3391  CB  LEU A 359      14.929 -13.771  17.813  1.00 10.00      A   
ATOM   3392  CG  LEU A 359      13.470 -13.476  17.456  1.00 10.00      A   
ATOM   3393  CD1 LEU A 359      12.987 -12.207  18.144  1.00 10.00      A   
ATOM   3394  CD2 LEU A 359      13.291 -13.381  15.949  1.00 10.00      A   
ATOM   3395  C   LEU A 359      14.592 -16.037  18.791  1.00 10.00      A   
ATOM   3396  O   LEU A 359      15.000 -16.709  17.845  1.00 10.00      A   
ATOM   3397  N   THR A 360      13.672 -16.469  19.634  1.00 10.00      A   
ATOM   3398  HN  THR A 360      13.375 -15.882  20.372  1.00 10.00      A   
ATOM   3399  CA  THR A 360      13.069 -17.780  19.494  1.00 10.00      A   
ATOM   3400  CB  THR A 360      13.563 -18.753  20.588  1.00 10.00      A   
ATOM   3401  OG1 THR A 360      13.418 -18.153  21.881  1.00 10.00      A   
ATOM   3402  HG1 THR A 360      13.829 -17.270  21.880  1.00 10.00      A   
ATOM   3403  CG2 THR A 360      15.021 -19.131  20.365  1.00 10.00      A   
ATOM   3404  C   THR A 360      11.548 -17.670  19.548  1.00 10.00      A   
ATOM   3405  O   THR A 360      10.982 -16.600  19.301  1.00 10.00      A   
ATOM   3406  N   GLU A 361      10.889 -18.775  19.857  1.00 10.00      A   
ATOM   3407  HN  GLU A 361      11.392 -19.605  20.016  1.00 10.00      A   
ATOM   3408  CA  GLU A 361       9.444 -18.798  19.947  1.00 10.00      A   
ATOM   3409  CB  GLU A 361       8.920 -20.228  19.810  1.00 10.00      A   
ATOM   3410  CG  GLU A 361       9.403 -21.187  20.888  1.00 10.00      A   
ATOM   3411  CD  GLU A 361      10.621 -21.984  20.472  1.00 10.00      A   
ATOM   3412  OE1 GLU A 361      10.758 -23.139  20.928  1.00 10.00      A   
ATOM   3413  OE2 GLU A 361      11.453 -21.458  19.703  1.00 10.00      A   
ATOM   3414  C   GLU A 361       8.980 -18.187  21.263  1.00 10.00      A   
ATOM   3415  O   GLU A 361       7.811 -17.831  21.416  1.00 10.00      A   
ATOM   3416  N   GLN A 362       9.915 -18.047  22.202  1.00 10.00      A   
ATOM   3417  HN  GLN A 362      10.835 -18.322  22.004  1.00 10.00      A   
ATOM   3418  CA  GLN A 362       9.613 -17.485  23.509  1.00 10.00      A   
ATOM   3419  CB  GLN A 362      10.855 -17.470  24.403  1.00 10.00      A   
ATOM   3420  CG  GLN A 362      10.608 -16.919  25.803  1.00 10.00      A   
ATOM   3421  CD  GLN A 362       9.545 -17.694  26.563  1.00 10.00      A   
ATOM   3422  OE1 GLN A 362       9.412 -18.907  26.402  1.00 10.00      A   
ATOM   3423  NE2 GLN A 362       8.773 -16.997  27.389  1.00 10.00      A   
ATOM   3424 HE21 GLN A 362       8.925 -16.030  27.465  1.00 10.00      A   
ATOM   3425 HE22 GLN A 362       8.077 -17.479  27.889  1.00 10.00      A   
ATOM   3426  C   GLN A 362       9.041 -16.082  23.368  1.00 10.00      A   
ATOM   3427  O   GLN A 362       8.042 -15.754  24.002  1.00 10.00      A   
ATOM   3428  N   GLY A 363       9.668 -15.269  22.523  1.00 10.00      A   
ATOM   3429  HN  GLY A 363      10.477 -15.587  22.054  1.00 10.00      A   
ATOM   3430  CA  GLY A 363       9.194 -13.917  22.302  1.00 10.00      A   
ATOM   3431  C   GLY A 363       7.752 -13.889  21.839  1.00 10.00      A   
ATOM   3432  O   GLY A 363       6.927 -13.175  22.409  1.00 10.00      A   
ATOM   3433  N   LEU A 364       7.450 -14.691  20.824  1.00 10.00      A   
ATOM   3434  HN  LEU A 364       8.160 -15.242  20.426  1.00 10.00      A   
ATOM   3435  CA  LEU A 364       6.097 -14.771  20.282  1.00 10.00      A   
ATOM   3436  CB  LEU A 364       6.036 -15.792  19.140  1.00 10.00      A   
ATOM   3437  CG  LEU A 364       5.360 -15.330  17.842  1.00 10.00      A   
ATOM   3438  CD1 LEU A 364       5.292 -16.472  16.840  1.00 10.00      A   
ATOM   3439  CD2 LEU A 364       3.971 -14.769  18.113  1.00 10.00      A   
ATOM   3440  C   LEU A 364       5.104 -15.156  21.374  1.00 10.00      A   
ATOM   3441  O   LEU A 364       4.033 -14.558  21.493  1.00 10.00      A   
ATOM   3442  N   VAL A 365       5.472 -16.150  22.174  1.00 10.00      A   
ATOM   3443  HN  VAL A 365       6.341 -16.586  22.024  1.00 10.00      A   
ATOM   3444  CA  VAL A 365       4.623 -16.619  23.265  1.00 10.00      A   
ATOM   3445  CB  VAL A 365       5.205 -17.887  23.931  1.00 10.00      A   
ATOM   3446  CG1 VAL A 365       4.394 -18.287  25.156  1.00 10.00      A   
ATOM   3447  CG2 VAL A 365       5.261 -19.037  22.936  1.00 10.00      A   
ATOM   3448  C   VAL A 365       4.439 -15.526  24.319  1.00 10.00      A   
ATOM   3449  O   VAL A 365       3.330 -15.298  24.805  1.00 10.00      A   
ATOM   3450  N   SER A 366       5.525 -14.834  24.639  1.00 10.00      A   
ATOM   3451  HN  SER A 366       6.373 -15.043  24.188  1.00 10.00      A   
ATOM   3452  CA  SER A 366       5.498 -13.774  25.637  1.00 10.00      A   
ATOM   3453  CB  SER A 366       6.920 -13.290  25.947  1.00 10.00      A   
ATOM   3454  OG  SER A 366       7.765 -14.384  26.277  1.00 10.00      A   
ATOM   3455  HG  SER A 366       7.864 -14.958  25.504  1.00 10.00      A   
ATOM   3456  C   SER A 366       4.614 -12.607  25.200  1.00 10.00      A   
ATOM   3457  O   SER A 366       3.868 -12.055  26.010  1.00 10.00      A   
ATOM   3458  N   VAL A 367       4.684 -12.242  23.921  1.00 10.00      A   
ATOM   3459  HN  VAL A 367       5.288 -12.725  23.310  1.00 10.00      A   
ATOM   3460  CA  VAL A 367       3.886 -11.129  23.411  1.00 10.00      A   
ATOM   3461  CB  VAL A 367       4.413 -10.571  22.074  1.00 10.00      A   
ATOM   3462  CG1 VAL A 367       3.682  -9.286  21.712  1.00 10.00      A   
ATOM   3463  CG2 VAL A 367       5.904 -10.311  22.162  1.00 10.00      A   
ATOM   3464  C   VAL A 367       2.413 -11.504  23.279  1.00 10.00      A   
ATOM   3465  O   VAL A 367       1.533 -10.722  23.646  1.00 10.00      A   
ATOM   3466  N   SER A 368       2.140 -12.705  22.777  1.00 10.00      A   
ATOM   3467  HN  SER A 368       2.879 -13.299  22.516  1.00 10.00      A   
ATOM   3468  CA  SER A 368       0.762 -13.159  22.610  1.00 10.00      A   
ATOM   3469  CB  SER A 368       0.707 -14.482  21.841  1.00 10.00      A   
ATOM   3470  OG  SER A 368       1.650 -15.401  22.354  1.00 10.00      A   
ATOM   3471  HG  SER A 368       2.513 -15.228  21.954  1.00 10.00      A   
ATOM   3472  C   SER A 368       0.066 -13.282  23.967  1.00 10.00      A   
ATOM   3473  O   SER A 368      -1.128 -13.009  24.095  1.00 10.00      A   
ATOM   3474  N   MET A 369       0.828 -13.676  24.984  1.00 10.00      A   
ATOM   3475  HN  MET A 369       1.775 -13.887  24.817  1.00 10.00      A   
ATOM   3476  CA  MET A 369       0.296 -13.817  26.337  1.00 10.00      A   
ATOM   3477  CB  MET A 369       1.038 -14.917  27.107  1.00 10.00      A   
ATOM   3478  CG  MET A 369       0.819 -16.322  26.562  1.00 10.00      A   
ATOM   3479  SD  MET A 369       1.489 -17.611  27.635  1.00 10.00      A   
ATOM   3480  CE  MET A 369       0.453 -17.413  29.085  1.00 10.00      A   
ATOM   3481  C   MET A 369       0.393 -12.493  27.094  1.00 10.00      A   
ATOM   3482  O   MET A 369       0.053 -12.409  28.277  1.00 10.00      A   
ATOM   3483  N   GLY A 370       0.870 -11.467  26.407  1.00 10.00      A   
ATOM   3484  HN  GLY A 370       1.141 -11.602  25.472  1.00 10.00      A   
ATOM   3485  CA  GLY A 370       1.004 -10.159  27.012  1.00 10.00      A   
ATOM   3486  C   GLY A 370      -0.016  -9.174  26.478  1.00 10.00      A   
ATOM   3487  O   GLY A 370      -0.753  -8.554  27.250  1.00 10.00      A   
ATOM   3488  N   CYS A 371      -0.071  -9.043  25.160  1.00 10.00      A   
ATOM   3489  HN  CYS A 371       0.532  -9.582  24.598  1.00 10.00      A   
ATOM   3490  CA  CYS A 371      -1.000  -8.131  24.515  1.00 10.00      A   
ATOM   3491  CB  CYS A 371      -0.351  -7.519  23.271  1.00 10.00      A   
ATOM   3492  SG  CYS A 371       1.354  -6.972  23.525  1.00 10.00      A   
ATOM   3493  HG  CYS A 371       1.330  -5.893  24.299  1.00 10.00      A   
ATOM   3494  C   CYS A 371      -2.293  -8.856  24.142  1.00 10.00      A   
ATOM   3495  O   CYS A 371      -2.292  -9.758  23.304  1.00 10.00      A   
ATOM   3496  N   PRO A 372      -3.414  -8.472  24.769  1.00 10.00      A   
ATOM   3497  CA  PRO A 372      -4.718  -9.088  24.509  1.00 10.00      A   
ATOM   3498  CB  PRO A 372      -5.524  -8.705  25.748  1.00 10.00      A   
ATOM   3499  CG  PRO A 372      -4.956  -7.393  26.169  1.00 10.00      A   
ATOM   3500  CD  PRO A 372      -3.497  -7.414  25.793  1.00 10.00      A   
ATOM   3501  C   PRO A 372      -5.388  -8.523  23.257  1.00 10.00      A   
ATOM   3502  O   PRO A 372      -6.494  -8.927  22.896  1.00 10.00      A   
ATOM   3503  N   LYS A 373      -4.719  -7.582  22.600  1.00 10.00      A   
ATOM   3504  HN  LYS A 373      -3.840  -7.301  22.930  1.00 10.00      A   
ATOM   3505  CA  LYS A 373      -5.263  -6.963  21.397  1.00 10.00      A   
ATOM   3506  CB  LYS A 373      -5.155  -5.439  21.489  1.00 10.00      A   
ATOM   3507  CG  LYS A 373      -6.018  -4.804  22.566  1.00 10.00      A   
ATOM   3508  CD  LYS A 373      -7.496  -4.920  22.237  1.00 10.00      A   
ATOM   3509  CE  LYS A 373      -8.344  -4.156  23.240  1.00 10.00      A   
ATOM   3510  NZ  LYS A 373      -8.281  -2.682  23.032  1.00 10.00      A   
ATOM   3511  HZ1 LYS A 373      -7.287  -2.350  23.056  1.00 10.00      A   
ATOM   3512  HZ2 LYS A 373      -8.811  -2.194  23.779  1.00 10.00      A   
ATOM   3513  HZ3 LYS A 373      -8.695  -2.429  22.112  1.00 10.00      A   
ATOM   3514  C   LYS A 373      -4.550  -7.452  20.144  1.00 10.00      A   
ATOM   3515  O   LYS A 373      -4.823  -6.980  19.043  1.00 10.00      A   
ATOM   3516  N   LEU A 374      -3.642  -8.402  20.324  1.00 10.00      A   
ATOM   3517  HN  LEU A 374      -3.489  -8.746  21.226  1.00 10.00      A   
ATOM   3518  CA  LEU A 374      -2.874  -8.954  19.215  1.00 10.00      A   
ATOM   3519  CB  LEU A 374      -1.720  -9.820  19.726  1.00 10.00      A   
ATOM   3520  CG  LEU A 374      -0.389  -9.109  19.970  1.00 10.00      A   
ATOM   3521  CD1 LEU A 374       0.700 -10.126  20.260  1.00 10.00      A   
ATOM   3522  CD2 LEU A 374      -0.009  -8.250  18.775  1.00 10.00      A   
ATOM   3523  C   LEU A 374      -3.745  -9.777  18.284  1.00 10.00      A   
ATOM   3524  O   LEU A 374      -4.294 -10.804  18.677  1.00 10.00      A   
ATOM   3525  N   GLU A 375      -3.871  -9.315  17.053  1.00 10.00      A   
ATOM   3526  HN  GLU A 375      -3.424  -8.472  16.811  1.00 10.00      A   
ATOM   3527  CA  GLU A 375      -4.664 -10.017  16.060  1.00 10.00      A   
ATOM   3528  CB  GLU A 375      -5.968  -9.278  15.773  1.00 10.00      A   
ATOM   3529  CG  GLU A 375      -5.795  -7.941  15.074  1.00 10.00      A   
ATOM   3530  CD  GLU A 375      -7.089  -7.436  14.479  1.00 10.00      A   
ATOM   3531  OE1 GLU A 375      -7.540  -8.005  13.459  1.00 10.00      A   
ATOM   3532  OE2 GLU A 375      -7.664  -6.480  15.030  1.00 10.00      A   
ATOM   3533  C   GLU A 375      -3.872 -10.242  14.772  1.00 10.00      A   
ATOM   3534  O   GLU A 375      -4.239 -11.080  13.947  1.00 10.00      A   
ATOM   3535  N   SER A 376      -2.794  -9.486  14.595  1.00 10.00      A   
ATOM   3536  HN  SER A 376      -2.547  -8.829  15.282  1.00 10.00      A   
ATOM   3537  CA  SER A 376      -1.954  -9.618  13.409  1.00 10.00      A   
ATOM   3538  CB  SER A 376      -2.178  -8.432  12.468  1.00 10.00      A   
ATOM   3539  OG  SER A 376      -3.546  -8.059  12.445  1.00 10.00      A   
ATOM   3540  HG  SER A 376      -3.998  -8.479  13.184  1.00 10.00      A   
ATOM   3541  C   SER A 376      -0.484  -9.716  13.814  1.00 10.00      A   
ATOM   3542  O   SER A 376       0.091  -8.763  14.341  1.00 10.00      A   
ATOM   3543  N   VAL A 377       0.120 -10.872  13.581  1.00 10.00      A   
ATOM   3544  HN  VAL A 377      -0.380 -11.602  13.153  1.00 10.00      A   
ATOM   3545  CA  VAL A 377       1.512 -11.083  13.949  1.00 10.00      A   
ATOM   3546  CB  VAL A 377       1.638 -12.073  15.135  1.00 10.00      A   
ATOM   3547  CG1 VAL A 377       3.098 -12.323  15.487  1.00 10.00      A   
ATOM   3548  CG2 VAL A 377       0.881 -11.558  16.352  1.00 10.00      A   
ATOM   3549  C   VAL A 377       2.342 -11.596  12.776  1.00 10.00      A   
ATOM   3550  O   VAL A 377       1.931 -12.509  12.062  1.00 10.00      A   
ATOM   3551  N   LEU A 378       3.498 -10.977  12.577  1.00 10.00      A   
ATOM   3552  HN  LEU A 378       3.742 -10.232  13.171  1.00 10.00      A   
ATOM   3553  CA  LEU A 378       4.434 -11.369  11.533  1.00 10.00      A   
ATOM   3554  CB  LEU A 378       4.665 -10.216  10.546  1.00 10.00      A   
ATOM   3555  CG  LEU A 378       5.537 -10.520   9.319  1.00 10.00      A   
ATOM   3556  CD1 LEU A 378       5.013  -9.782   8.098  1.00 10.00      A   
ATOM   3557  CD2 LEU A 378       6.987 -10.136   9.580  1.00 10.00      A   
ATOM   3558  C   LEU A 378       5.733 -11.754  12.227  1.00 10.00      A   
ATOM   3559  O   LEU A 378       6.346 -10.923  12.903  1.00 10.00      A   
ATOM   3560  N   TYR A 379       6.150 -13.000  12.076  1.00 10.00      A   
ATOM   3561  HN  TYR A 379       5.645 -13.612  11.489  1.00 10.00      A   
ATOM   3562  CA  TYR A 379       7.344 -13.479  12.751  1.00 10.00      A   
ATOM   3563  CB  TYR A 379       6.922 -14.410  13.887  1.00 10.00      A   
ATOM   3564  CG  TYR A 379       7.764 -14.326  15.139  1.00 10.00      A   
ATOM   3565  CD1 TYR A 379       7.779 -13.173  15.913  1.00 10.00      A   
ATOM   3566  CD2 TYR A 379       8.515 -15.412  15.566  1.00 10.00      A   
ATOM   3567  CE1 TYR A 379       8.520 -13.103  17.075  1.00 10.00      A   
ATOM   3568  CE2 TYR A 379       9.265 -15.350  16.726  1.00 10.00      A   
ATOM   3569  CZ  TYR A 379       9.260 -14.194  17.478  1.00 10.00      A   
ATOM   3570  OH  TYR A 379       9.985 -14.130  18.646  1.00 10.00      A   
ATOM   3571  HH  TYR A 379      10.597 -14.878  18.692  1.00 10.00      A   
ATOM   3572  C   TYR A 379       8.291 -14.219  11.815  1.00 10.00      A   
ATOM   3573  O   TYR A 379       7.870 -15.044  11.003  1.00 10.00      A   
ATOM   3574  N   PHE A 380       9.572 -13.914  11.955  1.00 10.00      A   
ATOM   3575  HN  PHE A 380       9.826 -13.239  12.620  1.00 10.00      A   
ATOM   3576  CA  PHE A 380      10.622 -14.547  11.171  1.00 10.00      A   
ATOM   3577  CB  PHE A 380      11.259 -13.544  10.205  1.00 10.00      A   
ATOM   3578  CG  PHE A 380      10.613 -13.487   8.849  1.00 10.00      A   
ATOM   3579  CD1 PHE A 380       9.473 -12.730   8.640  1.00 10.00      A   
ATOM   3580  CD2 PHE A 380      11.150 -14.186   7.783  1.00 10.00      A   
ATOM   3581  CE1 PHE A 380       8.882 -12.670   7.393  1.00 10.00      A   
ATOM   3582  CE2 PHE A 380      10.564 -14.132   6.533  1.00 10.00      A   
ATOM   3583  CZ  PHE A 380       9.427 -13.373   6.338  1.00 10.00      A   
ATOM   3584  C   PHE A 380      11.678 -15.086  12.128  1.00 10.00      A   
ATOM   3585  O   PHE A 380      12.456 -14.318  12.700  1.00 10.00      A   
ATOM   3586  N   CYS A 381      11.702 -16.396  12.313  1.00 10.00      A   
ATOM   3587  HN  CYS A 381      11.075 -16.967  11.817  1.00 10.00      A   
ATOM   3588  CA  CYS A 381      12.647 -17.008  13.242  1.00 10.00      A   
ATOM   3589  CB  CYS A 381      11.903 -17.478  14.493  1.00 10.00      A   
ATOM   3590  SG  CYS A 381      10.425 -18.458  14.146  1.00 10.00      A   
ATOM   3591  HG  CYS A 381      10.715 -19.729  14.392  1.00 10.00      A   
ATOM   3592  C   CYS A 381      13.417 -18.165  12.610  1.00 10.00      A   
ATOM   3593  O   CYS A 381      13.151 -18.551  11.471  1.00 10.00      A   
ATOM   3594  N   ARG A 382      14.374 -18.712  13.361  1.00 10.00      A   
ATOM   3595  HN  ARG A 382      14.532 -18.356  14.263  1.00 10.00      A   
ATOM   3596  CA  ARG A 382      15.198 -19.820  12.892  1.00 10.00      A   
ATOM   3597  CB  ARG A 382      16.611 -19.723  13.486  1.00 10.00      A   
ATOM   3598  CG  ARG A 382      17.676 -19.235  12.517  1.00 10.00      A   
ATOM   3599  CD  ARG A 382      17.490 -17.769  12.177  1.00 10.00      A   
ATOM   3600  NE  ARG A 382      18.489 -17.303  11.223  1.00 10.00      A   
ATOM   3601  HE  ARG A 382      19.025 -17.989  10.758  1.00 10.00      A   
ATOM   3602  CZ  ARG A 382      18.721 -16.019  10.960  1.00 10.00      A   
ATOM   3603  NH1 ARG A 382      18.035 -15.067  11.581  1.00 10.00      A   
ATOM   3604 HH11 ARG A 382      17.307 -15.319  12.282  1.00 10.00      A   
ATOM   3605 HH12 ARG A 382      18.223 -14.059  11.377  1.00 10.00      A   
ATOM   3606  NH2 ARG A 382      19.636 -15.696  10.066  1.00 10.00      A   
ATOM   3607 HH21 ARG A 382      19.827 -14.688   9.844  1.00 10.00      A   
ATOM   3608 HH22 ARG A 382      20.174 -16.446   9.570  1.00 10.00      A   
ATOM   3609  C   ARG A 382      14.594 -21.168  13.273  1.00 10.00      A   
ATOM   3610  O   ARG A 382      14.725 -22.149  12.536  1.00 10.00      A   
ATOM   3611  N   GLN A 383      13.943 -21.222  14.424  1.00 10.00      A   
ATOM   3612  HN  GLN A 383      13.862 -20.409  14.968  1.00 10.00      A   
ATOM   3613  CA  GLN A 383      13.339 -22.462  14.898  1.00 10.00      A   
ATOM   3614  CB  GLN A 383      14.107 -22.996  16.115  1.00 10.00      A   
ATOM   3615  CG  GLN A 383      14.424 -21.933  17.159  1.00 10.00      A   
ATOM   3616  CD  GLN A 383      14.909 -22.514  18.473  1.00 10.00      A   
ATOM   3617  OE1 GLN A 383      16.103 -22.745  18.664  1.00 10.00      A   
ATOM   3618  NE2 GLN A 383      13.993 -22.712  19.406  1.00 10.00      A   
ATOM   3619 HE21 GLN A 383      13.058 -22.473  19.204  1.00 10.00      A   
ATOM   3620 HE22 GLN A 383      14.280 -23.101  20.260  1.00 10.00      A   
ATOM   3621  C   GLN A 383      11.873 -22.255  15.255  1.00 10.00      A   
ATOM   3622  O   GLN A 383      11.353 -21.144  15.146  1.00 10.00      A   
ATOM   3623  N   MET A 384      11.213 -23.331  15.673  1.00 10.00      A   
ATOM   3624  HN  MET A 384      11.678 -24.193  15.702  1.00 10.00      A   
ATOM   3625  CA  MET A 384       9.809 -23.286  16.067  1.00 10.00      A   
ATOM   3626  CB  MET A 384       8.907 -23.014  14.856  1.00 10.00      A   
ATOM   3627  CG  MET A 384       7.444 -22.768  15.197  1.00 10.00      A   
ATOM   3628  SD  MET A 384       7.222 -21.649  16.599  1.00 10.00      A   
ATOM   3629  CE  MET A 384       7.898 -20.130  15.940  1.00 10.00      A   
ATOM   3630  C   MET A 384       9.413 -24.598  16.734  1.00 10.00      A   
ATOM   3631  O   MET A 384      10.005 -25.644  16.458  1.00 10.00      A   
ATOM   3632  N   THR A 385       8.441 -24.530  17.633  1.00 10.00      A   
ATOM   3633  HN  THR A 385       8.037 -23.664  17.840  1.00 10.00      A   
ATOM   3634  CA  THR A 385       7.963 -25.703  18.335  1.00 10.00      A   
ATOM   3635  CB  THR A 385       8.429 -25.689  19.807  1.00 10.00      A   
ATOM   3636  OG1 THR A 385       8.386 -24.348  20.321  1.00 10.00      A   
ATOM   3637  HG1 THR A 385       9.294 -24.018  20.439  1.00 10.00      A   
ATOM   3638  CG2 THR A 385       9.845 -26.225  19.926  1.00 10.00      A   
ATOM   3639  C   THR A 385       6.436 -25.765  18.285  1.00 10.00      A   
ATOM   3640  O   THR A 385       5.759 -24.732  18.331  1.00 10.00      A   
ATOM   3641  N   ASN A 386       5.898 -26.973  18.193  1.00 10.00      A   
ATOM   3642  HN  ASN A 386       6.493 -27.763  18.174  1.00 10.00      A   
ATOM   3643  CA  ASN A 386       4.455 -27.170  18.135  1.00 10.00      A   
ATOM   3644  CB  ASN A 386       4.108 -28.641  17.894  1.00 10.00      A   
ATOM   3645  CG  ASN A 386       4.271 -29.064  16.447  1.00 10.00      A   
ATOM   3646  OD1 ASN A 386       3.385 -28.839  15.622  1.00 10.00      A   
ATOM   3647  ND2 ASN A 386       5.401 -29.682  16.125  1.00 10.00      A   
ATOM   3648 HD21 ASN A 386       6.074 -29.827  16.830  1.00 10.00      A   
ATOM   3649 HD22 ASN A 386       5.516 -29.977  15.194  1.00 10.00      A   
ATOM   3650  C   ASN A 386       3.800 -26.696  19.419  1.00 10.00      A   
ATOM   3651  O   ASN A 386       2.705 -26.135  19.396  1.00 10.00      A   
ATOM   3652  N   ALA A 387       4.487 -26.918  20.536  1.00 10.00      A   
ATOM   3653  HN  ALA A 387       5.355 -27.379  20.481  1.00 10.00      A   
ATOM   3654  CA  ALA A 387       3.982 -26.508  21.838  1.00 10.00      A   
ATOM   3655  CB  ALA A 387       4.940 -26.929  22.940  1.00 10.00      A   
ATOM   3656  C   ALA A 387       3.753 -25.003  21.878  1.00 10.00      A   
ATOM   3657  O   ALA A 387       2.760 -24.529  22.434  1.00 10.00      A   
ATOM   3658  N   ALA A 388       4.670 -24.258  21.270  1.00 10.00      A   
ATOM   3659  HN  ALA A 388       5.426 -24.699  20.833  1.00 10.00      A   
ATOM   3660  CA  ALA A 388       4.571 -22.807  21.227  1.00 10.00      A   
ATOM   3661  CB  ALA A 388       5.857 -22.204  20.689  1.00 10.00      A   
ATOM   3662  C   ALA A 388       3.386 -22.388  20.367  1.00 10.00      A   
ATOM   3663  O   ALA A 388       2.626 -21.494  20.738  1.00 10.00      A   
ATOM   3664  N   LEU A 389       3.228 -23.061  19.232  1.00 10.00      A   
ATOM   3665  HN  LEU A 389       3.866 -23.769  19.007  1.00 10.00      A   
ATOM   3666  CA  LEU A 389       2.136 -22.778  18.310  1.00 10.00      A   
ATOM   3667  CB  LEU A 389       2.228 -23.688  17.082  1.00 10.00      A   
ATOM   3668  CG  LEU A 389       3.387 -23.423  16.116  1.00 10.00      A   
ATOM   3669  CD1 LEU A 389       3.712 -24.675  15.316  1.00 10.00      A   
ATOM   3670  CD2 LEU A 389       3.046 -22.277  15.180  1.00 10.00      A   
ATOM   3671  C   LEU A 389       0.787 -22.963  18.999  1.00 10.00      A   
ATOM   3672  O   LEU A 389      -0.079 -22.087  18.944  1.00 10.00      A   
ATOM   3673  N   ILE A 390       0.625 -24.104  19.661  1.00 10.00      A   
ATOM   3674  HN  ILE A 390       1.362 -24.760  19.670  1.00 10.00      A   
ATOM   3675  CA  ILE A 390      -0.614 -24.407  20.375  1.00 10.00      A   
ATOM   3676  CB  ILE A 390      -0.598 -25.835  20.967  1.00 10.00      A   
ATOM   3677  CG1 ILE A 390      -0.383 -26.863  19.853  1.00 10.00      A   
ATOM   3678  CG2 ILE A 390      -1.897 -26.125  21.704  1.00 10.00      A   
ATOM   3679  CD1 ILE A 390      -0.044 -28.251  20.354  1.00 10.00      A   
ATOM   3680  C   ILE A 390      -0.853 -23.391  21.493  1.00 10.00      A   
ATOM   3681  O   ILE A 390      -1.978 -22.936  21.706  1.00 10.00      A   
ATOM   3682  N   THR A 391       0.218 -23.040  22.197  1.00 10.00      A   
ATOM   3683  HN  THR A 391       1.086 -23.446  21.978  1.00 10.00      A   
ATOM   3684  CA  THR A 391       0.140 -22.077  23.291  1.00 10.00      A   
ATOM   3685  CB  THR A 391       1.520 -21.870  23.957  1.00 10.00      A   
ATOM   3686  OG1 THR A 391       1.974 -23.105  24.532  1.00 10.00      A   
ATOM   3687  HG1 THR A 391       2.200 -23.729  23.824  1.00 10.00      A   
ATOM   3688  CG2 THR A 391       1.446 -20.808  25.045  1.00 10.00      A   
ATOM   3689  C   THR A 391      -0.395 -20.729  22.811  1.00 10.00      A   
ATOM   3690  O   THR A 391      -1.338 -20.184  23.385  1.00 10.00      A   
ATOM   3691  N   ILE A 392       0.195 -20.214  21.744  1.00 10.00      A   
ATOM   3692  HN  ILE A 392       0.918 -20.717  21.307  1.00 10.00      A   
ATOM   3693  CA  ILE A 392      -0.206 -18.927  21.193  1.00 10.00      A   
ATOM   3694  CB  ILE A 392       0.746 -18.485  20.062  1.00 10.00      A   
ATOM   3695  CG1 ILE A 392       2.158 -18.300  20.620  1.00 10.00      A   
ATOM   3696  CG2 ILE A 392       0.259 -17.201  19.402  1.00 10.00      A   
ATOM   3697  CD1 ILE A 392       3.219 -18.115  19.561  1.00 10.00      A   
ATOM   3698  C   ILE A 392      -1.647 -18.964  20.686  1.00 10.00      A   
ATOM   3699  O   ILE A 392      -2.442 -18.071  20.986  1.00 10.00      A   
ATOM   3700  N   ALA A 393      -1.985 -20.014  19.946  1.00 10.00      A   
ATOM   3701  HN  ALA A 393      -1.315 -20.711  19.766  1.00 10.00      A   
ATOM   3702  CA  ALA A 393      -3.325 -20.161  19.389  1.00 10.00      A   
ATOM   3703  CB  ALA A 393      -3.414 -21.422  18.554  1.00 10.00      A   
ATOM   3704  C   ALA A 393      -4.392 -20.177  20.477  1.00 10.00      A   
ATOM   3705  O   ALA A 393      -5.418 -19.511  20.361  1.00 10.00      A   
ATOM   3706  N   ARG A 394      -4.132 -20.929  21.540  1.00 10.00      A   
ATOM   3707  HN  ARG A 394      -3.276 -21.412  21.587  1.00 10.00      A   
ATOM   3708  CA  ARG A 394      -5.080 -21.048  22.641  1.00 10.00      A   
ATOM   3709  CB  ARG A 394      -4.718 -22.226  23.547  1.00 10.00      A   
ATOM   3710  CG  ARG A 394      -4.975 -23.591  22.926  1.00 10.00      A   
ATOM   3711  CD  ARG A 394      -4.646 -24.722  23.890  1.00 10.00      A   
ATOM   3712  NE  ARG A 394      -5.398 -24.623  25.141  1.00 10.00      A   
ATOM   3713  HE  ARG A 394      -5.050 -24.009  25.831  1.00 10.00      A   
ATOM   3714  CZ  ARG A 394      -6.512 -25.301  25.401  1.00 10.00      A   
ATOM   3715  NH1 ARG A 394      -7.019 -26.137  24.498  1.00 10.00      A   
ATOM   3716 HH11 ARG A 394      -6.550 -26.268  23.573  1.00 10.00      A   
ATOM   3717 HH12 ARG A 394      -7.896 -26.663  24.710  1.00 10.00      A   
ATOM   3718  NH2 ARG A 394      -7.125 -25.138  26.567  1.00 10.00      A   
ATOM   3719 HH21 ARG A 394      -6.736 -24.476  27.278  1.00 10.00      A   
ATOM   3720 HH22 ARG A 394      -7.996 -25.669  26.784  1.00 10.00      A   
ATOM   3721  C   ARG A 394      -5.185 -19.765  23.461  1.00 10.00      A   
ATOM   3722  O   ARG A 394      -6.250 -19.450  23.993  1.00 10.00      A   
ATOM   3723  N   ASN A 395      -4.089 -19.024  23.562  1.00 10.00      A   
ATOM   3724  HN  ASN A 395      -3.267 -19.316  23.111  1.00 10.00      A   
ATOM   3725  CA  ASN A 395      -4.083 -17.787  24.337  1.00 10.00      A   
ATOM   3726  CB  ASN A 395      -2.671 -17.431  24.802  1.00 10.00      A   
ATOM   3727  CG  ASN A 395      -2.675 -16.620  26.087  1.00 10.00      A   
ATOM   3728  OD1 ASN A 395      -2.671 -17.180  27.184  1.00 10.00      A   
ATOM   3729  ND2 ASN A 395      -2.674 -15.299  25.971  1.00 10.00      A   
ATOM   3730 HD21 ASN A 395      -2.666 -14.910  25.072  1.00 10.00      A   
ATOM   3731 HD22 ASN A 395      -2.684 -14.762  26.795  1.00 10.00      A   
ATOM   3732  C   ASN A 395      -4.701 -16.621  23.568  1.00 10.00      A   
ATOM   3733  O   ASN A 395      -5.367 -15.770  24.156  1.00 10.00      A   
ATOM   3734  N   ARG A 396      -4.478 -16.585  22.261  1.00 10.00      A   
ATOM   3735  HN  ARG A 396      -3.941 -17.297  21.845  1.00 10.00      A   
ATOM   3736  CA  ARG A 396      -5.016 -15.514  21.427  1.00 10.00      A   
ATOM   3737  CB  ARG A 396      -3.879 -14.689  20.811  1.00 10.00      A   
ATOM   3738  CG  ARG A 396      -3.069 -13.867  21.803  1.00 10.00      A   
ATOM   3739  CD  ARG A 396      -3.744 -12.542  22.121  1.00 10.00      A   
ATOM   3740  NE  ARG A 396      -4.896 -12.703  23.007  1.00 10.00      A   
ATOM   3741  HE  ARG A 396      -5.764 -12.904  22.589  1.00 10.00      A   
ATOM   3742  CZ  ARG A 396      -4.835 -12.580  24.328  1.00 10.00      A   
ATOM   3743  NH1 ARG A 396      -3.684 -12.291  24.925  1.00 10.00      A   
ATOM   3744 HH11 ARG A 396      -3.642 -12.192  25.965  1.00 10.00      A   
ATOM   3745 HH12 ARG A 396      -2.811 -12.162  24.360  1.00 10.00      A   
ATOM   3746  NH2 ARG A 396      -5.927 -12.751  25.059  1.00 10.00      A   
ATOM   3747 HH21 ARG A 396      -6.836 -12.984  24.602  1.00 10.00      A   
ATOM   3748 HH22 ARG A 396      -5.881 -12.658  26.096  1.00 10.00      A   
ATOM   3749  C   ARG A 396      -5.910 -16.066  20.316  1.00 10.00      A   
ATOM   3750  O   ARG A 396      -5.470 -16.220  19.179  1.00 10.00      A   
ATOM   3751  N   PRO A 397      -7.183 -16.357  20.629  1.00 10.00      A   
ATOM   3752  CA  PRO A 397      -8.133 -16.887  19.644  1.00 10.00      A   
ATOM   3753  CB  PRO A 397      -9.228 -17.488  20.521  1.00 10.00      A   
ATOM   3754  CG  PRO A 397      -9.214 -16.657  21.758  1.00 10.00      A   
ATOM   3755  CD  PRO A 397      -7.793 -16.210  21.964  1.00 10.00      A   
ATOM   3756  C   PRO A 397      -8.709 -15.780  18.757  1.00 10.00      A   
ATOM   3757  O   PRO A 397      -9.485 -16.042  17.833  1.00 10.00      A   
ATOM   3758  N   ASN A 398      -8.320 -14.541  19.037  1.00 10.00      A   
ATOM   3759  HN  ASN A 398      -7.692 -14.394  19.773  1.00 10.00      A   
ATOM   3760  CA  ASN A 398      -8.798 -13.395  18.272  1.00 10.00      A   
ATOM   3761  CB  ASN A 398      -8.961 -12.166  19.181  1.00 10.00      A   
ATOM   3762  CG  ASN A 398      -7.639 -11.609  19.672  1.00 10.00      A   
ATOM   3763  OD1 ASN A 398      -7.062 -12.110  20.640  1.00 10.00      A   
ATOM   3764  ND2 ASN A 398      -7.158 -10.563  19.021  1.00 10.00      A   
ATOM   3765 HD21 ASN A 398      -7.680 -10.201  18.270  1.00 10.00      A   
ATOM   3766 HD22 ASN A 398      -6.288 -10.206  19.299  1.00 10.00      A   
ATOM   3767  C   ASN A 398      -7.860 -13.084  17.106  1.00 10.00      A   
ATOM   3768  O   ASN A 398      -8.060 -12.107  16.382  1.00 10.00      A   
ATOM   3769  N   MET A 399      -6.848 -13.929  16.923  1.00 10.00      A   
ATOM   3770  HN  MET A 399      -6.759 -14.704  17.519  1.00 10.00      A   
ATOM   3771  CA  MET A 399      -5.873 -13.747  15.850  1.00 10.00      A   
ATOM   3772  CB  MET A 399      -4.776 -14.813  15.950  1.00 10.00      A   
ATOM   3773  CG  MET A 399      -3.545 -14.540  15.097  1.00 10.00      A   
ATOM   3774  SD  MET A 399      -2.543 -13.181  15.732  1.00 10.00      A   
ATOM   3775  CE  MET A 399      -2.079 -13.820  17.340  1.00 10.00      A   
ATOM   3776  C   MET A 399      -6.555 -13.826  14.489  1.00 10.00      A   
ATOM   3777  O   MET A 399      -7.238 -14.806  14.187  1.00 10.00      A   
ATOM   3778  N   THR A 400      -6.387 -12.788  13.679  1.00 10.00      A   
ATOM   3779  HN  THR A 400      -5.844 -12.023  13.976  1.00 10.00      A   
ATOM   3780  CA  THR A 400      -6.991 -12.748  12.358  1.00 10.00      A   
ATOM   3781  CB  THR A 400      -7.697 -11.398  12.117  1.00 10.00      A   
ATOM   3782  OG1 THR A 400      -6.800 -10.324  12.440  1.00 10.00      A   
ATOM   3783  HG1 THR A 400      -7.283  -9.627  12.921  1.00 10.00      A   
ATOM   3784  CG2 THR A 400      -8.947 -11.288  12.978  1.00 10.00      A   
ATOM   3785  C   THR A 400      -5.936 -12.952  11.277  1.00 10.00      A   
ATOM   3786  O   THR A 400      -6.236 -13.435  10.186  1.00 10.00      A   
ATOM   3787  N   ARG A 401      -4.700 -12.581  11.579  1.00 10.00      A   
ATOM   3788  HN  ARG A 401      -4.514 -12.205  12.469  1.00 10.00      A   
ATOM   3789  CA  ARG A 401      -3.614 -12.721  10.623  1.00 10.00      A   
ATOM   3790  CB  ARG A 401      -3.328 -11.385   9.942  1.00 10.00      A   
ATOM   3791  CG  ARG A 401      -4.374 -10.992   8.914  1.00 10.00      A   
ATOM   3792  CD  ARG A 401      -4.531  -9.488   8.835  1.00 10.00      A   
ATOM   3793  NE  ARG A 401      -5.345  -8.956   9.926  1.00 10.00      A   
ATOM   3794  HE  ARG A 401      -5.473  -9.521  10.722  1.00 10.00      A   
ATOM   3795  CZ  ARG A 401      -5.913  -7.755   9.887  1.00 10.00      A   
ATOM   3796  NH1 ARG A 401      -5.750  -6.990   8.816  1.00 10.00      A   
ATOM   3797 HH11 ARG A 401      -6.189  -6.045   8.769  1.00 10.00      A   
ATOM   3798 HH12 ARG A 401      -5.175  -7.329   8.004  1.00 10.00      A   
ATOM   3799  NH2 ARG A 401      -6.643  -7.315  10.909  1.00 10.00      A   
ATOM   3800 HH21 ARG A 401      -6.779  -7.906  11.764  1.00 10.00      A   
ATOM   3801 HH22 ARG A 401      -7.087  -6.372  10.865  1.00 10.00      A   
ATOM   3802  C   ARG A 401      -2.355 -13.271  11.282  1.00 10.00      A   
ATOM   3803  O   ARG A 401      -1.720 -12.601  12.097  1.00 10.00      A   
ATOM   3804  N   PHE A 402      -2.006 -14.497  10.927  1.00 10.00      A   
ATOM   3805  HN  PHE A 402      -2.552 -14.976  10.263  1.00 10.00      A   
ATOM   3806  CA  PHE A 402      -0.826 -15.144  11.473  1.00 10.00      A   
ATOM   3807  CB  PHE A 402      -1.198 -16.448  12.183  1.00 10.00      A   
ATOM   3808  CG  PHE A 402      -0.062 -17.072  12.942  1.00 10.00      A   
ATOM   3809  CD1 PHE A 402       0.527 -16.407  14.004  1.00 10.00      A   
ATOM   3810  CD2 PHE A 402       0.420 -18.321  12.589  1.00 10.00      A   
ATOM   3811  CE1 PHE A 402       1.576 -16.976  14.700  1.00 10.00      A   
ATOM   3812  CE2 PHE A 402       1.466 -18.896  13.282  1.00 10.00      A   
ATOM   3813  CZ  PHE A 402       2.045 -18.222  14.338  1.00 10.00      A   
ATOM   3814  C   PHE A 402       0.188 -15.402  10.362  1.00 10.00      A   
ATOM   3815  O   PHE A 402      -0.001 -16.283   9.522  1.00 10.00      A   
ATOM   3816  N   ARG A 403       1.255 -14.620  10.358  1.00 10.00      A   
ATOM   3817  HN  ARG A 403       1.358 -13.941  11.066  1.00 10.00      A   
ATOM   3818  CA  ARG A 403       2.288 -14.741   9.348  1.00 10.00      A   
ATOM   3819  CB  ARG A 403       2.478 -13.394   8.646  1.00 10.00      A   
ATOM   3820  CG  ARG A 403       1.205 -12.870   7.996  1.00 10.00      A   
ATOM   3821  CD  ARG A 403       1.332 -11.412   7.600  1.00 10.00      A   
ATOM   3822  NE  ARG A 403       2.187 -11.235   6.438  1.00 10.00      A   
ATOM   3823  HE  ARG A 403       2.779 -11.994   6.187  1.00 10.00      A   
ATOM   3824  CZ  ARG A 403       2.209 -10.136   5.693  1.00 10.00      A   
ATOM   3825  NH1 ARG A 403       1.410  -9.108   5.982  1.00 10.00      A   
ATOM   3826 HH11 ARG A 403       0.762  -9.159   6.791  1.00 10.00      A   
ATOM   3827 HH12 ARG A 403       1.426  -8.240   5.391  1.00 10.00      A   
ATOM   3828  NH2 ARG A 403       3.030 -10.060   4.664  1.00 10.00      A   
ATOM   3829 HH21 ARG A 403       3.660 -10.868   4.437  1.00 10.00      A   
ATOM   3830 HH22 ARG A 403       3.056  -9.202   4.068  1.00 10.00      A   
ATOM   3831  C   ARG A 403       3.591 -15.211   9.980  1.00 10.00      A   
ATOM   3832  O   ARG A 403       4.357 -14.412  10.518  1.00 10.00      A   
ATOM   3833  N   LEU A 404       3.823 -16.515   9.946  1.00 10.00      A   
ATOM   3834  HN  LEU A 404       3.171 -17.109   9.517  1.00 10.00      A   
ATOM   3835  CA  LEU A 404       5.025 -17.091  10.518  1.00 10.00      A   
ATOM   3836  CB  LEU A 404       4.653 -18.169  11.535  1.00 10.00      A   
ATOM   3837  CG  LEU A 404       5.811 -18.881  12.238  1.00 10.00      A   
ATOM   3838  CD1 LEU A 404       6.673 -17.892  13.006  1.00 10.00      A   
ATOM   3839  CD2 LEU A 404       5.279 -19.961  13.166  1.00 10.00      A   
ATOM   3840  C   LEU A 404       5.890 -17.685   9.422  1.00 10.00      A   
ATOM   3841  O   LEU A 404       5.409 -18.457   8.590  1.00 10.00      A   
ATOM   3842  N   CYS A 405       7.159 -17.315   9.411  1.00 10.00      A   
ATOM   3843  HN  CYS A 405       7.483 -16.673  10.086  1.00 10.00      A   
ATOM   3844  CA  CYS A 405       8.083 -17.818   8.415  1.00 10.00      A   
ATOM   3845  CB  CYS A 405       8.293 -16.778   7.313  1.00 10.00      A   
ATOM   3846  SG  CYS A 405       9.046 -17.435   5.805  1.00 10.00      A   
ATOM   3847  HG  CYS A 405      10.096 -18.166   6.155  1.00 10.00      A   
ATOM   3848  C   CYS A 405       9.421 -18.195   9.039  1.00 10.00      A   
ATOM   3849  O   CYS A 405      10.105 -17.357   9.629  1.00 10.00      A   
ATOM   3850  N   ILE A 406       9.773 -19.463   8.924  1.00 10.00      A   
ATOM   3851  HN  ILE A 406       9.163 -20.089   8.481  1.00 10.00      A   
ATOM   3852  CA  ILE A 406      11.041 -19.951   9.443  1.00 10.00      A   
ATOM   3853  CB  ILE A 406      10.956 -21.447   9.821  1.00 10.00      A   
ATOM   3854  CG1 ILE A 406       9.798 -21.691  10.792  1.00 10.00      A   
ATOM   3855  CG2 ILE A 406      12.266 -21.932  10.428  1.00 10.00      A   
ATOM   3856  CD1 ILE A 406       9.630 -23.141  11.192  1.00 10.00      A   
ATOM   3857  C   ILE A 406      12.115 -19.761   8.377  1.00 10.00      A   
ATOM   3858  O   ILE A 406      11.854 -19.962   7.191  1.00 10.00      A   
ATOM   3859  N   ILE A 407      13.296 -19.336   8.793  1.00 10.00      A   
ATOM   3860  HN  ILE A 407      13.427 -19.145   9.752  1.00 10.00      A   
ATOM   3861  CA  ILE A 407      14.399 -19.128   7.864  1.00 10.00      A   
ATOM   3862  CB  ILE A 407      15.635 -18.547   8.584  1.00 10.00      A   
ATOM   3863  CG1 ILE A 407      15.288 -17.224   9.282  1.00 10.00      A   
ATOM   3864  CG2 ILE A 407      16.808 -18.369   7.628  1.00 10.00      A   
ATOM   3865  CD1 ILE A 407      14.804 -16.133   8.351  1.00 10.00      A   
ATOM   3866  C   ILE A 407      14.767 -20.442   7.166  1.00 10.00      A   
ATOM   3867  O   ILE A 407      14.962 -20.481   5.947  1.00 10.00      A   
ATOM   3868  N   GLU A 408      14.837 -21.517   7.937  1.00 10.00      A   
ATOM   3869  HN  GLU A 408      14.652 -21.435   8.892  1.00 10.00      A   
ATOM   3870  CA  GLU A 408      15.174 -22.818   7.397  1.00 10.00      A   
ATOM   3871  CB  GLU A 408      15.825 -23.683   8.476  1.00 10.00      A   
ATOM   3872  CG  GLU A 408      16.730 -24.773   7.925  1.00 10.00      A   
ATOM   3873  CD  GLU A 408      17.788 -24.224   6.990  1.00 10.00      A   
ATOM   3874  OE1 GLU A 408      18.387 -23.176   7.309  1.00 10.00      A   
ATOM   3875  OE2 GLU A 408      18.024 -24.838   5.925  1.00 10.00      A   
ATOM   3876  C   GLU A 408      13.930 -23.505   6.848  1.00 10.00      A   
ATOM   3877  O   GLU A 408      12.973 -23.756   7.582  1.00 10.00      A   
ATOM   3878  N   PRO A 409      13.922 -23.804   5.542  1.00 10.00      A   
ATOM   3879  CA  PRO A 409      12.788 -24.467   4.889  1.00 10.00      A   
ATOM   3880  CB  PRO A 409      13.151 -24.403   3.400  1.00 10.00      A   
ATOM   3881  CG  PRO A 409      14.640 -24.306   3.378  1.00 10.00      A   
ATOM   3882  CD  PRO A 409      15.020 -23.519   4.599  1.00 10.00      A   
ATOM   3883  C   PRO A 409      12.634 -25.920   5.346  1.00 10.00      A   
ATOM   3884  O   PRO A 409      13.624 -26.633   5.511  1.00 10.00      A   
ATOM   3885  N   LYS A 410      11.384 -26.340   5.560  1.00 10.00      A   
ATOM   3886  HN  LYS A 410      10.641 -25.713   5.408  1.00 10.00      A   
ATOM   3887  CA  LYS A 410      11.076 -27.705   6.001  1.00 10.00      A   
ATOM   3888  CB  LYS A 410      11.503 -28.747   4.958  1.00 10.00      A   
ATOM   3889  CG  LYS A 410      10.621 -28.793   3.722  1.00 10.00      A   
ATOM   3890  CD  LYS A 410      11.097 -29.857   2.746  1.00 10.00      A   
ATOM   3891  CE  LYS A 410      10.151 -29.982   1.562  1.00 10.00      A   
ATOM   3892  NZ  LYS A 410      10.664 -30.921   0.530  1.00 10.00      A   
ATOM   3893  HZ1 LYS A 410      10.840 -31.856   0.949  1.00 10.00      A   
ATOM   3894  HZ2 LYS A 410      11.552 -30.560   0.124  1.00 10.00      A   
ATOM   3895  HZ3 LYS A 410       9.968 -31.028  -0.234  1.00 10.00      A   
ATOM   3896  C   LYS A 410      11.671 -28.029   7.371  1.00 10.00      A   
ATOM   3897  O   LYS A 410      11.962 -29.185   7.676  1.00 10.00      A   
ATOM   3898  N   ALA A 411      11.848 -27.000   8.192  1.00 10.00      A   
ATOM   3899  HN  ALA A 411      11.622 -26.099   7.883  1.00 10.00      A   
ATOM   3900  CA  ALA A 411      12.392 -27.179   9.531  1.00 10.00      A   
ATOM   3901  CB  ALA A 411      12.903 -25.856  10.078  1.00 10.00      A   
ATOM   3902  C   ALA A 411      11.338 -27.771  10.462  1.00 10.00      A   
ATOM   3903  O   ALA A 411      10.236 -27.234  10.587  1.00 10.00      A   
ATOM   3904  N   PRO A 412      11.656 -28.898  11.108  1.00 10.00      A   
ATOM   3905  CA  PRO A 412      10.737 -29.569  12.024  1.00 10.00      A   
ATOM   3906  CB  PRO A 412      11.304 -30.987  12.068  1.00 10.00      A   
ATOM   3907  CG  PRO A 412      12.769 -30.803  11.898  1.00 10.00      A   
ATOM   3908  CD  PRO A 412      12.939 -29.614  10.991  1.00 10.00      A   
ATOM   3909  C   PRO A 412      10.762 -28.951  13.420  1.00 10.00      A   
ATOM   3910  O   PRO A 412      11.411 -27.928  13.648  1.00 10.00      A   
ATOM   3911  N   ASP A 413      10.036 -29.575  14.342  1.00 10.00      A   
ATOM   3912  HN  ASP A 413       9.512 -30.364  14.083  1.00 10.00      A   
ATOM   3913  CA  ASP A 413       9.978 -29.118  15.725  1.00 10.00      A   
ATOM   3914  CB  ASP A 413       9.080 -30.058  16.535  1.00 10.00      A   
ATOM   3915  CG  ASP A 413       8.672 -29.490  17.877  1.00 10.00      A   
ATOM   3916  OD1 ASP A 413       9.519 -29.439  18.786  1.00 10.00      A   
ATOM   3917  OD2 ASP A 413       7.490 -29.116  18.035  1.00 10.00      A   
ATOM   3918  C   ASP A 413      11.383 -29.094  16.324  1.00 10.00      A   
ATOM   3919  O   ASP A 413      12.181 -30.005  16.094  1.00 10.00      A   
ATOM   3920  N   TYR A 414      11.689 -28.049  17.071  1.00 10.00      A   
ATOM   3921  HN  TYR A 414      11.014 -27.347  17.210  1.00 10.00      A   
ATOM   3922  CA  TYR A 414      13.001 -27.908  17.690  1.00 10.00      A   
ATOM   3923  CB  TYR A 414      13.214 -26.463  18.164  1.00 10.00      A   
ATOM   3924  CG  TYR A 414      14.430 -26.260  19.046  1.00 10.00      A   
ATOM   3925  CD1 TYR A 414      15.715 -26.245  18.513  1.00 10.00      A   
ATOM   3926  CD2 TYR A 414      14.290 -26.083  20.418  1.00 10.00      A   
ATOM   3927  CE1 TYR A 414      16.821 -26.060  19.324  1.00 10.00      A   
ATOM   3928  CE2 TYR A 414      15.389 -25.898  21.234  1.00 10.00      A   
ATOM   3929  CZ  TYR A 414      16.651 -25.887  20.683  1.00 10.00      A   
ATOM   3930  OH  TYR A 414      17.749 -25.705  21.495  1.00 10.00      A   
ATOM   3931  HH  TYR A 414      18.003 -24.773  21.484  1.00 10.00      A   
ATOM   3932  C   TYR A 414      13.206 -28.896  18.841  1.00 10.00      A   
ATOM   3933  O   TYR A 414      14.334 -29.297  19.137  1.00 10.00      A   
ATOM   3934  N   LEU A 415      12.118 -29.313  19.461  1.00 10.00      A   
ATOM   3935  HN  LEU A 415      11.232 -29.016  19.142  1.00 10.00      A   
ATOM   3936  CA  LEU A 415      12.197 -30.219  20.595  1.00 10.00      A   
ATOM   3937  CB  LEU A 415      11.236 -29.777  21.701  1.00 10.00      A   
ATOM   3938  CG  LEU A 415      11.550 -28.436  22.370  1.00 10.00      A   
ATOM   3939  CD1 LEU A 415      10.440 -28.041  23.333  1.00 10.00      A   
ATOM   3940  CD2 LEU A 415      12.891 -28.493  23.081  1.00 10.00      A   
ATOM   3941  C   LEU A 415      11.936 -31.673  20.225  1.00 10.00      A   
ATOM   3942  O   LEU A 415      12.778 -32.538  20.465  1.00 10.00      A   
ATOM   3943  N   THR A 416      10.782 -31.944  19.635  1.00 10.00      A   
ATOM   3944  HN  THR A 416      10.154 -31.211  19.428  1.00 10.00      A   
ATOM   3945  CA  THR A 416      10.427 -33.312  19.296  1.00 10.00      A   
ATOM   3946  CB  THR A 416       8.940 -33.590  19.564  1.00 10.00      A   
ATOM   3947  OG1 THR A 416       8.123 -32.794  18.700  1.00 10.00      A   
ATOM   3948  HG1 THR A 416       7.363 -33.329  18.416  1.00 10.00      A   
ATOM   3949  CG2 THR A 416       8.592 -33.270  21.009  1.00 10.00      A   
ATOM   3950  C   THR A 416      10.793 -33.703  17.865  1.00 10.00      A   
ATOM   3951  O   THR A 416      10.681 -34.873  17.493  1.00 10.00      A   
ATOM   3952  N   LEU A 417      11.213 -32.723  17.063  1.00 10.00      A   
ATOM   3953  HN  LEU A 417      11.266 -31.812  17.415  1.00 10.00      A   
ATOM   3954  CA  LEU A 417      11.607 -32.960  15.670  1.00 10.00      A   
ATOM   3955  CB  LEU A 417      12.798 -33.920  15.577  1.00 10.00      A   
ATOM   3956  CG  LEU A 417      14.124 -33.392  16.127  1.00 10.00      A   
ATOM   3957  CD1 LEU A 417      15.041 -34.539  16.523  1.00 10.00      A   
ATOM   3958  CD2 LEU A 417      14.802 -32.486  15.111  1.00 10.00      A   
ATOM   3959  C   LEU A 417      10.450 -33.431  14.790  1.00 10.00      A   
ATOM   3960  O   LEU A 417      10.658 -33.876  13.663  1.00 10.00      A   
ATOM   3961  N   GLU A 418       9.232 -33.306  15.295  1.00 10.00      A   
ATOM   3962  HN  GLU A 418       9.126 -32.928  16.194  1.00 10.00      A   
ATOM   3963  CA  GLU A 418       8.049 -33.715  14.551  1.00 10.00      A   
ATOM   3964  CB  GLU A 418       6.950 -34.148  15.528  1.00 10.00      A   
ATOM   3965  CG  GLU A 418       7.321 -35.342  16.392  1.00 10.00      A   
ATOM   3966  CD  GLU A 418       6.347 -35.568  17.528  1.00 10.00      A   
ATOM   3967  OE1 GLU A 418       5.620 -36.582  17.503  1.00 10.00      A   
ATOM   3968  OE2 GLU A 418       6.318 -34.742  18.460  1.00 10.00      A   
ATOM   3969  C   GLU A 418       7.552 -32.564  13.672  1.00 10.00      A   
ATOM   3970  O   GLU A 418       7.942 -31.412  13.879  1.00 10.00      A   
ATOM   3971  N   PRO A 419       6.716 -32.860  12.658  1.00 10.00      A   
ATOM   3972  CA  PRO A 419       6.161 -31.830  11.774  1.00 10.00      A   
ATOM   3973  CB  PRO A 419       5.320 -32.621  10.766  1.00 10.00      A   
ATOM   3974  CG  PRO A 419       5.814 -34.025  10.861  1.00 10.00      A   
ATOM   3975  CD  PRO A 419       6.259 -34.207  12.282  1.00 10.00      A   
ATOM   3976  C   PRO A 419       5.293 -30.846  12.566  1.00 10.00      A   
ATOM   3977  O   PRO A 419       4.765 -31.188  13.627  1.00 10.00      A   
ATOM   3978  N   LEU A 420       5.132 -29.639  12.042  1.00 10.00      A   
ATOM   3979  HN  LEU A 420       5.519 -29.446  11.158  1.00 10.00      A   
ATOM   3980  CA  LEU A 420       4.373 -28.594  12.730  1.00 10.00      A   
ATOM   3981  CB  LEU A 420       4.965 -27.216  12.413  1.00 10.00      A   
ATOM   3982  CG  LEU A 420       6.465 -27.042  12.672  1.00 10.00      A   
ATOM   3983  CD1 LEU A 420       6.988 -25.808  11.958  1.00 10.00      A   
ATOM   3984  CD2 LEU A 420       6.749 -26.961  14.162  1.00 10.00      A   
ATOM   3985  C   LEU A 420       2.881 -28.612  12.394  1.00 10.00      A   
ATOM   3986  O   LEU A 420       2.196 -27.594  12.532  1.00 10.00      A   
ATOM   3987  N   ASP A 421       2.374 -29.764  11.976  1.00 10.00      A   
ATOM   3988  HN  ASP A 421       2.961 -30.544  11.896  1.00 10.00      A   
ATOM   3989  CA  ASP A 421       0.960 -29.890  11.622  1.00 10.00      A   
ATOM   3990  CB  ASP A 421       0.648 -31.225  10.934  1.00 10.00      A   
ATOM   3991  CG  ASP A 421       1.879 -31.962  10.464  1.00 10.00      A   
ATOM   3992  OD1 ASP A 421       2.320 -31.740   9.312  1.00 10.00      A   
ATOM   3993  OD2 ASP A 421       2.406 -32.777  11.247  1.00 10.00      A   
ATOM   3994  C   ASP A 421       0.064 -29.718  12.840  1.00 10.00      A   
ATOM   3995  O   ASP A 421      -0.952 -29.034  12.776  1.00 10.00      A   
ATOM   3996  N   ILE A 422       0.450 -30.332  13.951  1.00 10.00      A   
ATOM   3997  HN  ILE A 422       1.275 -30.860  13.944  1.00 10.00      A   
ATOM   3998  CA  ILE A 422      -0.331 -30.242  15.182  1.00 10.00      A   
ATOM   3999  CB  ILE A 422       0.188 -31.181  16.294  1.00 10.00      A   
ATOM   4000  CG1 ILE A 422       1.670 -31.522  16.092  1.00 10.00      A   
ATOM   4001  CG2 ILE A 422      -0.657 -32.442  16.340  1.00 10.00      A   
ATOM   4002  CD1 ILE A 422       2.287 -32.310  17.228  1.00 10.00      A   
ATOM   4003  C   ILE A 422      -0.413 -28.809  15.696  1.00 10.00      A   
ATOM   4004  O   ILE A 422      -1.463 -28.363  16.159  1.00 10.00      A   
ATOM   4005  N   GLY A 423       0.696 -28.093  15.599  1.00 10.00      A   
ATOM   4006  HN  GLY A 423       1.501 -28.504  15.218  1.00 10.00      A   
ATOM   4007  CA  GLY A 423       0.739 -26.720  16.049  1.00 10.00      A   
ATOM   4008  C   GLY A 423      -0.097 -25.812  15.172  1.00 10.00      A   
ATOM   4009  O   GLY A 423      -0.969 -25.095  15.664  1.00 10.00      A   
ATOM   4010  N   PHE A 424       0.153 -25.858  13.866  1.00 10.00      A   
ATOM   4011  HN  PHE A 424       0.853 -26.464  13.529  1.00 10.00      A   
ATOM   4012  CA  PHE A 424      -0.590 -25.031  12.919  1.00 10.00      A   
ATOM   4013  CB  PHE A 424       0.012 -25.105  11.515  1.00 10.00      A   
ATOM   4014  CG  PHE A 424       1.018 -24.024  11.227  1.00 10.00      A   
ATOM   4015  CD1 PHE A 424       2.326 -24.346  10.903  1.00 10.00      A   
ATOM   4016  CD2 PHE A 424       0.657 -22.687  11.272  1.00 10.00      A   
ATOM   4017  CE1 PHE A 424       3.253 -23.358  10.631  1.00 10.00      A   
ATOM   4018  CE2 PHE A 424       1.581 -21.693  11.001  1.00 10.00      A   
ATOM   4019  CZ  PHE A 424       2.882 -22.029  10.679  1.00 10.00      A   
ATOM   4020  C   PHE A 424      -2.070 -25.405  12.898  1.00 10.00      A   
ATOM   4021  O   PHE A 424      -2.931 -24.559  12.638  1.00 10.00      A   
ATOM   4022  N   GLY A 425      -2.359 -26.674  13.166  1.00 10.00      A   
ATOM   4023  HN  GLY A 425      -1.626 -27.313  13.325  1.00 10.00      A   
ATOM   4024  CA  GLY A 425      -3.735 -27.134  13.202  1.00 10.00      A   
ATOM   4025  C   GLY A 425      -4.501 -26.494  14.341  1.00 10.00      A   
ATOM   4026  O   GLY A 425      -5.702 -26.256  14.240  1.00 10.00      A   
ATOM   4027  N   ALA A 426      -3.791 -26.195  15.422  1.00 10.00      A   
ATOM   4028  HN  ALA A 426      -2.830 -26.399  15.438  1.00 10.00      A   
ATOM   4029  CA  ALA A 426      -4.397 -25.565  16.582  1.00 10.00      A   
ATOM   4030  CB  ALA A 426      -3.495 -25.720  17.799  1.00 10.00      A   
ATOM   4031  C   ALA A 426      -4.652 -24.091  16.292  1.00 10.00      A   
ATOM   4032  O   ALA A 426      -5.596 -23.496  16.814  1.00 10.00      A   
ATOM   4033  N   ILE A 427      -3.802 -23.516  15.447  1.00 10.00      A   
ATOM   4034  HN  ILE A 427      -3.064 -24.049  15.083  1.00 10.00      A   
ATOM   4035  CA  ILE A 427      -3.927 -22.116  15.057  1.00 10.00      A   
ATOM   4036  CB  ILE A 427      -2.794 -21.689  14.091  1.00 10.00      A   
ATOM   4037  CG1 ILE A 427      -1.413 -21.940  14.711  1.00 10.00      A   
ATOM   4038  CG2 ILE A 427      -2.945 -20.227  13.685  1.00 10.00      A   
ATOM   4039  CD1 ILE A 427      -1.082 -21.042  15.883  1.00 10.00      A   
ATOM   4040  C   ILE A 427      -5.269 -21.876  14.369  1.00 10.00      A   
ATOM   4041  O   ILE A 427      -6.024 -20.989  14.759  1.00 10.00      A   
ATOM   4042  N   VAL A 428      -5.566 -22.687  13.362  1.00 10.00      A   
ATOM   4043  HN  VAL A 428      -4.933 -23.399  13.117  1.00 10.00      A   
ATOM   4044  CA  VAL A 428      -6.812 -22.545  12.612  1.00 10.00      A   
ATOM   4045  CB  VAL A 428      -6.768 -23.305  11.271  1.00 10.00      A   
ATOM   4046  CG1 VAL A 428      -5.775 -22.650  10.322  1.00 10.00      A   
ATOM   4047  CG2 VAL A 428      -6.413 -24.767  11.487  1.00 10.00      A   
ATOM   4048  C   VAL A 428      -8.028 -22.997  13.420  1.00 10.00      A   
ATOM   4049  O   VAL A 428      -9.160 -22.636  13.104  1.00 10.00      A   
ATOM   4050  N   GLU A 429      -7.791 -23.783  14.463  1.00 10.00      A   
ATOM   4051  HN  GLU A 429      -6.868 -24.034  14.678  1.00 10.00      A   
ATOM   4052  CA  GLU A 429      -8.879 -24.277  15.297  1.00 10.00      A   
ATOM   4053  CB  GLU A 429      -8.444 -25.492  16.115  1.00 10.00      A   
ATOM   4054  CG  GLU A 429      -9.606 -26.294  16.675  1.00 10.00      A   
ATOM   4055  CD  GLU A 429      -9.427 -26.657  18.128  1.00 10.00      A   
ATOM   4056  OE1 GLU A 429      -8.685 -27.615  18.417  1.00 10.00      A   
ATOM   4057  OE2 GLU A 429     -10.047 -26.000  18.989  1.00 10.00      A   
ATOM   4058  C   GLU A 429      -9.408 -23.184  16.218  1.00 10.00      A   
ATOM   4059  O   GLU A 429     -10.615 -22.940  16.280  1.00 10.00      A   
ATOM   4060  N   HIS A 430      -8.506 -22.530  16.936  1.00 10.00      A   
ATOM   4061  HN  HIS A 430      -7.557 -22.765  16.847  1.00 10.00      A   
ATOM   4062  CA  HIS A 430      -8.896 -21.471  17.857  1.00 10.00      A   
ATOM   4063  CB  HIS A 430      -7.868 -21.295  18.976  1.00 10.00      A   
ATOM   4064  CG  HIS A 430      -7.936 -22.377  20.007  1.00 10.00      A   
ATOM   4065  ND1 HIS A 430      -8.578 -22.186  21.207  1.00 10.00      A   
ATOM   4066  CD2 HIS A 430      -7.452 -23.645  19.960  1.00 10.00      A   
ATOM   4067  CE1 HIS A 430      -8.479 -23.327  21.860  1.00 10.00      A   
ATOM   4068  NE2 HIS A 430      -7.809 -24.238  21.147  1.00 10.00      A   
ATOM   4069  HE2 HIS A 430      -7.629 -25.167  21.410  1.00 10.00      A   
ATOM   4070  C   HIS A 430      -9.165 -20.163  17.123  1.00 10.00      A   
ATOM   4071  O   HIS A 430     -10.114 -19.446  17.446  1.00 10.00      A   
ATOM   4072  N   CYS A 431      -8.344 -19.865  16.127  1.00 10.00      A   
ATOM   4073  HN  CYS A 431      -7.607 -20.478  15.909  1.00 10.00      A   
ATOM   4074  CA  CYS A 431      -8.518 -18.656  15.336  1.00 10.00      A   
ATOM   4075  CB  CYS A 431      -7.168 -18.140  14.835  1.00 10.00      A   
ATOM   4076  SG  CYS A 431      -5.901 -18.040  16.120  1.00 10.00      A   
ATOM   4077  HG  CYS A 431      -5.605 -19.274  16.496  1.00 10.00      A   
ATOM   4078  C   CYS A 431      -9.456 -18.948  14.171  1.00 10.00      A   
ATOM   4079  O   CYS A 431      -9.032 -19.075  13.021  1.00 10.00      A   
ATOM   4080  N   LYS A 432     -10.735 -19.072  14.489  1.00 10.00      A   
ATOM   4081  HN  LYS A 432     -11.001 -18.968  15.431  1.00 10.00      A   
ATOM   4082  CA  LYS A 432     -11.754 -19.374  13.492  1.00 10.00      A   
ATOM   4083  CB  LYS A 432     -13.093 -19.680  14.165  1.00 10.00      A   
ATOM   4084  CG  LYS A 432     -13.013 -20.724  15.271  1.00 10.00      A   
ATOM   4085  CD  LYS A 432     -13.854 -21.948  14.942  1.00 10.00      A   
ATOM   4086  CE  LYS A 432     -13.971 -22.886  16.135  1.00 10.00      A   
ATOM   4087  NZ  LYS A 432     -14.669 -22.244  17.283  1.00 10.00      A   
ATOM   4088  HZ1 LYS A 432     -15.584 -21.855  16.978  1.00 10.00      A   
ATOM   4089  HZ2 LYS A 432     -14.091 -21.473  17.668  1.00 10.00      A   
ATOM   4090  HZ3 LYS A 432     -14.839 -22.944  18.037  1.00 10.00      A   
ATOM   4091  C   LYS A 432     -11.925 -18.245  12.480  1.00 10.00      A   
ATOM   4092  O   LYS A 432     -12.301 -18.484  11.331  1.00 10.00      A   
ATOM   4093  N   ASP A 433     -11.638 -17.021  12.898  1.00 10.00      A   
ATOM   4094  HN  ASP A 433     -11.313 -16.888  13.816  1.00 10.00      A   
ATOM   4095  CA  ASP A 433     -11.780 -15.869  12.014  1.00 10.00      A   
ATOM   4096  CB  ASP A 433     -12.338 -14.655  12.761  1.00 10.00      A   
ATOM   4097  CG  ASP A 433     -13.701 -14.230  12.243  1.00 10.00      A   
ATOM   4098  OD1 ASP A 433     -14.612 -14.019  13.068  1.00 10.00      A   
ATOM   4099  OD2 ASP A 433     -13.875 -14.112  11.008  1.00 10.00      A   
ATOM   4100  C   ASP A 433     -10.464 -15.517  11.333  1.00 10.00      A   
ATOM   4101  O   ASP A 433     -10.253 -14.376  10.922  1.00 10.00      A   
ATOM   4102  N   LEU A 434      -9.581 -16.505  11.227  1.00 10.00      A   
ATOM   4103  HN  LEU A 434      -9.806 -17.383  11.598  1.00 10.00      A   
ATOM   4104  CA  LEU A 434      -8.286 -16.324  10.580  1.00 10.00      A   
ATOM   4105  CB  LEU A 434      -7.467 -17.615  10.676  1.00 10.00      A   
ATOM   4106  CG  LEU A 434      -5.987 -17.522  10.300  1.00 10.00      A   
ATOM   4107  CD1 LEU A 434      -5.241 -16.614  11.267  1.00 10.00      A   
ATOM   4108  CD2 LEU A 434      -5.366 -18.908  10.283  1.00 10.00      A   
ATOM   4109  C   LEU A 434      -8.493 -15.946   9.117  1.00 10.00      A   
ATOM   4110  O   LEU A 434      -9.009 -16.733   8.333  1.00 10.00      A   
ATOM   4111  N   ARG A 435      -8.083 -14.738   8.763  1.00 10.00      A   
ATOM   4112  HN  ARG A 435      -7.646 -14.169   9.437  1.00 10.00      A   
ATOM   4113  CA  ARG A 435      -8.246 -14.233   7.408  1.00 10.00      A   
ATOM   4114  CB  ARG A 435      -8.531 -12.729   7.449  1.00 10.00      A   
ATOM   4115  CG  ARG A 435      -9.113 -12.160   6.167  1.00 10.00      A   
ATOM   4116  CD  ARG A 435      -9.774 -10.810   6.413  1.00 10.00      A   
ATOM   4117  NE  ARG A 435      -8.815  -9.702   6.407  1.00 10.00      A   
ATOM   4118  HE  ARG A 435      -8.037  -9.783   5.809  1.00 10.00      A   
ATOM   4119  CZ  ARG A 435      -8.927  -8.607   7.166  1.00 10.00      A   
ATOM   4120  NH1 ARG A 435      -9.943  -8.472   8.010  1.00 10.00      A   
ATOM   4121 HH11 ARG A 435     -10.664  -9.223   8.095  1.00 10.00      A   
ATOM   4122 HH12 ARG A 435     -10.027  -7.612   8.597  1.00 10.00      A   
ATOM   4123  NH2 ARG A 435      -8.034  -7.630   7.048  1.00 10.00      A   
ATOM   4124 HH21 ARG A 435      -8.113  -6.771   7.634  1.00 10.00      A   
ATOM   4125 HH22 ARG A 435      -7.245  -7.710   6.363  1.00 10.00      A   
ATOM   4126  C   ARG A 435      -7.015 -14.508   6.552  1.00 10.00      A   
ATOM   4127  O   ARG A 435      -7.127 -14.967   5.415  1.00 10.00      A   
ATOM   4128  N   ARG A 436      -5.845 -14.238   7.107  1.00 10.00      A   
ATOM   4129  HN  ARG A 436      -5.819 -13.909   8.031  1.00 10.00      A   
ATOM   4130  CA  ARG A 436      -4.595 -14.440   6.386  1.00 10.00      A   
ATOM   4131  CB  ARG A 436      -3.946 -13.088   6.075  1.00 10.00      A   
ATOM   4132  CG  ARG A 436      -2.714 -13.166   5.186  1.00 10.00      A   
ATOM   4133  CD  ARG A 436      -2.170 -11.781   4.875  1.00 10.00      A   
ATOM   4134  NE  ARG A 436      -0.986 -11.835   4.016  1.00 10.00      A   
ATOM   4135  HE  ARG A 436      -0.605 -12.721   3.826  1.00 10.00      A   
ATOM   4136  CZ  ARG A 436      -0.408 -10.758   3.478  1.00 10.00      A   
ATOM   4137  NH1 ARG A 436      -0.898  -9.549   3.699  1.00 10.00      A   
ATOM   4138 HH11 ARG A 436      -0.429  -8.712   3.269  1.00 10.00      A   
ATOM   4139 HH12 ARG A 436      -1.741  -9.420   4.298  1.00 10.00      A   
ATOM   4140  NH2 ARG A 436       0.672 -10.879   2.723  1.00 10.00      A   
ATOM   4141 HH21 ARG A 436       1.090 -11.815   2.537  1.00 10.00      A   
ATOM   4142 HH22 ARG A 436       1.112 -10.016   2.311  1.00 10.00      A   
ATOM   4143  C   ARG A 436      -3.645 -15.314   7.194  1.00 10.00      A   
ATOM   4144  O   ARG A 436      -3.408 -15.053   8.375  1.00 10.00      A   
ATOM   4145  N   LEU A 437      -3.104 -16.343   6.558  1.00 10.00      A   
ATOM   4146  HN  LEU A 437      -3.320 -16.492   5.609  1.00 10.00      A   
ATOM   4147  CA  LEU A 437      -2.192 -17.258   7.226  1.00 10.00      A   
ATOM   4148  CB  LEU A 437      -2.928 -18.544   7.626  1.00 10.00      A   
ATOM   4149  CG  LEU A 437      -2.079 -19.659   8.254  1.00 10.00      A   
ATOM   4150  CD1 LEU A 437      -1.589 -19.262   9.640  1.00 10.00      A   
ATOM   4151  CD2 LEU A 437      -2.860 -20.962   8.310  1.00 10.00      A   
ATOM   4152  C   LEU A 437      -0.999 -17.599   6.343  1.00 10.00      A   
ATOM   4153  O   LEU A 437      -1.155 -17.914   5.163  1.00 10.00      A   
ATOM   4154  N   SER A 438       0.186 -17.527   6.923  1.00 10.00      A   
ATOM   4155  HN  SER A 438       0.240 -17.249   7.863  1.00 10.00      A   
ATOM   4156  CA  SER A 438       1.412 -17.847   6.213  1.00 10.00      A   
ATOM   4157  CB  SER A 438       2.378 -16.660   6.266  1.00 10.00      A   
ATOM   4158  OG  SER A 438       1.718 -15.443   5.951  1.00 10.00      A   
ATOM   4159  HG  SER A 438       2.381 -14.757   5.766  1.00 10.00      A   
ATOM   4160  C   SER A 438       2.046 -19.086   6.842  1.00 10.00      A   
ATOM   4161  O   SER A 438       2.261 -19.129   8.056  1.00 10.00      A   
ATOM   4162  N   LEU A 439       2.334 -20.092   6.021  1.00 10.00      A   
ATOM   4163  HN  LEU A 439       2.154 -19.994   5.059  1.00 10.00      A   
ATOM   4164  CA  LEU A 439       2.909 -21.340   6.509  1.00 10.00      A   
ATOM   4165  CB  LEU A 439       2.228 -22.533   5.836  1.00 10.00      A   
ATOM   4166  CG  LEU A 439       0.719 -22.649   6.038  1.00 10.00      A   
ATOM   4167  CD1 LEU A 439       0.162 -23.797   5.212  1.00 10.00      A   
ATOM   4168  CD2 LEU A 439       0.390 -22.832   7.512  1.00 10.00      A   
ATOM   4169  C   LEU A 439       4.412 -21.414   6.277  1.00 10.00      A   
ATOM   4170  O   LEU A 439       4.958 -20.697   5.436  1.00 10.00      A   
ATOM   4171  N   SER A 440       5.066 -22.292   7.037  1.00 10.00      A   
ATOM   4172  HN  SER A 440       4.563 -22.812   7.695  1.00 10.00      A   
ATOM   4173  CA  SER A 440       6.504 -22.512   6.941  1.00 10.00      A   
ATOM   4174  CB  SER A 440       7.279 -21.248   7.327  1.00 10.00      A   
ATOM   4175  OG  SER A 440       6.862 -20.757   8.589  1.00 10.00      A   
ATOM   4176  HG  SER A 440       6.151 -20.110   8.462  1.00 10.00      A   
ATOM   4177  C   SER A 440       6.909 -23.672   7.848  1.00 10.00      A   
ATOM   4178  O   SER A 440       6.180 -24.018   8.777  1.00 10.00      A   
ATOM   4179  N   GLY A 441       8.058 -24.274   7.571  1.00 10.00      A   
ATOM   4180  HN  GLY A 441       8.587 -23.976   6.802  1.00 10.00      A   
ATOM   4181  CA  GLY A 441       8.527 -25.380   8.380  1.00 10.00      A   
ATOM   4182  C   GLY A 441       8.142 -26.719   7.791  1.00 10.00      A   
ATOM   4183  O   GLY A 441       7.668 -26.795   6.654  1.00 10.00      A   
ATOM   4184  N   LEU A 442       8.358 -27.778   8.556  1.00 10.00      A   
ATOM   4185  HN  LEU A 442       8.760 -27.650   9.446  1.00 10.00      A   
ATOM   4186  CA  LEU A 442       8.022 -29.123   8.115  1.00 10.00      A   
ATOM   4187  CB  LEU A 442       8.809 -30.165   8.913  1.00 10.00      A   
ATOM   4188  CG  LEU A 442       8.694 -31.616   8.430  1.00 10.00      A   
ATOM   4189  CD1 LEU A 442       9.364 -31.792   7.075  1.00 10.00      A   
ATOM   4190  CD2 LEU A 442       9.283 -32.575   9.453  1.00 10.00      A   
ATOM   4191  C   LEU A 442       6.527 -29.367   8.262  1.00 10.00      A   
ATOM   4192  O   LEU A 442       6.020 -29.563   9.371  1.00 10.00      A   
ATOM   4193  N   LEU A 443       5.827 -29.335   7.144  1.00 10.00      A   
ATOM   4194  HN  LEU A 443       6.291 -29.160   6.297  1.00 10.00      A   
ATOM   4195  CA  LEU A 443       4.391 -29.547   7.135  1.00 10.00      A   
ATOM   4196  CB  LEU A 443       3.675 -28.257   6.737  1.00 10.00      A   
ATOM   4197  CG  LEU A 443       3.954 -27.032   7.609  1.00 10.00      A   
ATOM   4198  CD1 LEU A 443       3.383 -25.783   6.960  1.00 10.00      A   
ATOM   4199  CD2 LEU A 443       3.368 -27.227   8.998  1.00 10.00      A   
ATOM   4200  C   LEU A 443       4.012 -30.661   6.169  1.00 10.00      A   
ATOM   4201  O   LEU A 443       4.401 -30.641   4.997  1.00 10.00      A   
ATOM   4202  N   THR A 444       3.241 -31.617   6.659  1.00 10.00      A   
ATOM   4203  HN  THR A 444       2.944 -31.563   7.598  1.00 10.00      A   
ATOM   4204  CA  THR A 444       2.802 -32.733   5.839  1.00 10.00      A   
ATOM   4205  CB  THR A 444       2.752 -34.041   6.656  1.00 10.00      A   
ATOM   4206  OG1 THR A 444       1.930 -33.858   7.820  1.00 10.00      A   
ATOM   4207  HG1 THR A 444       2.251 -33.090   8.327  1.00 10.00      A   
ATOM   4208  CG2 THR A 444       4.150 -34.462   7.084  1.00 10.00      A   
ATOM   4209  C   THR A 444       1.419 -32.446   5.264  1.00 10.00      A   
ATOM   4210  O   THR A 444       0.863 -31.369   5.486  1.00 10.00      A   
ATOM   4211  N   ASP A 445       0.861 -33.401   4.531  1.00 10.00      A   
ATOM   4212  HN  ASP A 445       1.360 -34.241   4.369  1.00 10.00      A   
ATOM   4213  CA  ASP A 445      -0.469 -33.232   3.947  1.00 10.00      A   
ATOM   4214  CB  ASP A 445      -0.781 -34.368   2.966  1.00 10.00      A   
ATOM   4215  CG  ASP A 445      -0.543 -33.990   1.516  1.00 10.00      A   
ATOM   4216  OD1 ASP A 445      -0.926 -34.776   0.622  1.00 10.00      A   
ATOM   4217  OD2 ASP A 445       0.041 -32.920   1.258  1.00 10.00      A   
ATOM   4218  C   ASP A 445      -1.531 -33.194   5.043  1.00 10.00      A   
ATOM   4219  O   ASP A 445      -2.669 -32.781   4.811  1.00 10.00      A   
ATOM   4220  N   LYS A 446      -1.141 -33.620   6.242  1.00 10.00      A   
ATOM   4221  HN  LYS A 446      -0.218 -33.923   6.358  1.00 10.00      A   
ATOM   4222  CA  LYS A 446      -2.039 -33.655   7.385  1.00 10.00      A   
ATOM   4223  CB  LYS A 446      -1.427 -34.475   8.522  1.00 10.00      A   
ATOM   4224  CG  LYS A 446      -2.366 -34.726   9.693  1.00 10.00      A   
ATOM   4225  CD  LYS A 446      -3.542 -35.605   9.294  1.00 10.00      A   
ATOM   4226  CE  LYS A 446      -4.444 -35.898  10.485  1.00 10.00      A   
ATOM   4227  NZ  LYS A 446      -5.644 -36.688  10.100  1.00 10.00      A   
ATOM   4228  HZ1 LYS A 446      -6.196 -36.170   9.376  1.00 10.00      A   
ATOM   4229  HZ2 LYS A 446      -6.250 -36.852  10.928  1.00 10.00      A   
ATOM   4230  HZ3 LYS A 446      -5.360 -37.605   9.704  1.00 10.00      A   
ATOM   4231  C   LYS A 446      -2.399 -32.256   7.878  1.00 10.00      A   
ATOM   4232  O   LYS A 446      -3.545 -32.002   8.246  1.00 10.00      A   
ATOM   4233  N   VAL A 447      -1.431 -31.346   7.873  1.00 10.00      A   
ATOM   4234  HN  VAL A 447      -0.536 -31.595   7.545  1.00 10.00      A   
ATOM   4235  CA  VAL A 447      -1.679 -29.979   8.337  1.00 10.00      A   
ATOM   4236  CB  VAL A 447      -0.392 -29.124   8.437  1.00 10.00      A   
ATOM   4237  CG1 VAL A 447       0.196 -28.836   7.065  1.00 10.00      A   
ATOM   4238  CG2 VAL A 447      -0.673 -27.827   9.180  1.00 10.00      A   
ATOM   4239  C   VAL A 447      -2.717 -29.279   7.461  1.00 10.00      A   
ATOM   4240  O   VAL A 447      -3.537 -28.499   7.945  1.00 10.00      A   
ATOM   4241  N   PHE A 448      -2.696 -29.597   6.172  1.00 10.00      A   
ATOM   4242  HN  PHE A 448      -2.033 -30.249   5.854  1.00 10.00      A   
ATOM   4243  CA  PHE A 448      -3.626 -29.005   5.219  1.00 10.00      A   
ATOM   4244  CB  PHE A 448      -3.185 -29.301   3.787  1.00 10.00      A   
ATOM   4245  CG  PHE A 448      -1.792 -28.828   3.483  1.00 10.00      A   
ATOM   4246  CD1 PHE A 448      -1.416 -27.521   3.750  1.00 10.00      A   
ATOM   4247  CD2 PHE A 448      -0.857 -29.691   2.938  1.00 10.00      A   
ATOM   4248  CE1 PHE A 448      -0.135 -27.082   3.479  1.00 10.00      A   
ATOM   4249  CE2 PHE A 448       0.426 -29.258   2.664  1.00 10.00      A   
ATOM   4250  CZ  PHE A 448       0.788 -27.952   2.936  1.00 10.00      A   
ATOM   4251  C   PHE A 448      -5.044 -29.500   5.469  1.00 10.00      A   
ATOM   4252  O   PHE A 448      -6.022 -28.821   5.152  1.00 10.00      A   
ATOM   4253  N   GLU A 449      -5.142 -30.688   6.051  1.00 10.00      A   
ATOM   4254  HN  GLU A 449      -4.324 -31.179   6.268  1.00 10.00      A   
ATOM   4255  CA  GLU A 449      -6.430 -31.277   6.379  1.00 10.00      A   
ATOM   4256  CB  GLU A 449      -6.256 -32.734   6.819  1.00 10.00      A   
ATOM   4257  CG  GLU A 449      -7.557 -33.443   7.149  1.00 10.00      A   
ATOM   4258  CD  GLU A 449      -7.394 -34.449   8.265  1.00 10.00      A   
ATOM   4259  OE1 GLU A 449      -6.730 -35.483   8.043  1.00 10.00      A   
ATOM   4260  OE2 GLU A 449      -7.924 -34.208   9.369  1.00 10.00      A   
ATOM   4261  C   GLU A 449      -7.076 -30.464   7.495  1.00 10.00      A   
ATOM   4262  O   GLU A 449      -8.266 -30.144   7.441  1.00 10.00      A   
ATOM   4263  N   TYR A 450      -6.271 -30.123   8.503  1.00 10.00      A   
ATOM   4264  HN  TYR A 450      -5.336 -30.421   8.488  1.00 10.00      A   
ATOM   4265  CA  TYR A 450      -6.748 -29.318   9.623  1.00 10.00      A   
ATOM   4266  CB  TYR A 450      -5.633 -29.094  10.649  1.00 10.00      A   
ATOM   4267  CG  TYR A 450      -5.166 -30.342  11.363  1.00 10.00      A   
ATOM   4268  CD1 TYR A 450      -3.908 -30.868  11.116  1.00 10.00      A   
ATOM   4269  CD2 TYR A 450      -5.978 -30.987  12.287  1.00 10.00      A   
ATOM   4270  CE1 TYR A 450      -3.467 -32.005  11.766  1.00 10.00      A   
ATOM   4271  CE2 TYR A 450      -5.547 -32.125  12.943  1.00 10.00      A   
ATOM   4272  CZ  TYR A 450      -4.290 -32.631  12.677  1.00 10.00      A   
ATOM   4273  OH  TYR A 450      -3.853 -33.759  13.329  1.00 10.00      A   
ATOM   4274  HH  TYR A 450      -4.543 -34.060  13.932  1.00 10.00      A   
ATOM   4275  C   TYR A 450      -7.223 -27.970   9.103  1.00 10.00      A   
ATOM   4276  O   TYR A 450      -8.258 -27.453   9.522  1.00 10.00      A   
ATOM   4277  N   ILE A 451      -6.455 -27.419   8.168  1.00 10.00      A   
ATOM   4278  HN  ILE A 451      -5.647 -27.894   7.879  1.00 10.00      A   
ATOM   4279  CA  ILE A 451      -6.773 -26.135   7.562  1.00 10.00      A   
ATOM   4280  CB  ILE A 451      -5.689 -25.712   6.544  1.00 10.00      A   
ATOM   4281  CG1 ILE A 451      -4.355 -25.465   7.253  1.00 10.00      A   
ATOM   4282  CG2 ILE A 451      -6.123 -24.474   5.773  1.00 10.00      A   
ATOM   4283  CD1 ILE A 451      -3.198 -25.220   6.309  1.00 10.00      A   
ATOM   4284  C   ILE A 451      -8.134 -26.184   6.868  1.00 10.00      A   
ATOM   4285  O   ILE A 451      -9.003 -25.363   7.139  1.00 10.00      A   
ATOM   4286  N   GLY A 452      -8.326 -27.172   6.003  1.00 10.00      A   
ATOM   4287  HN  GLY A 452      -7.600 -27.819   5.843  1.00 10.00      A   
ATOM   4288  CA  GLY A 452      -9.585 -27.300   5.282  1.00 10.00      A   
ATOM   4289  C   GLY A 452     -10.777 -27.585   6.180  1.00 10.00      A   
ATOM   4290  O   GLY A 452     -11.923 -27.344   5.796  1.00 10.00      A   
ATOM   4291  N   THR A 453     -10.518 -28.082   7.375  1.00 10.00      A   
ATOM   4292  HN  THR A 453      -9.587 -28.231   7.640  1.00 10.00      A   
ATOM   4293  CA  THR A 453     -11.587 -28.406   8.303  1.00 10.00      A   
ATOM   4294  CB  THR A 453     -11.259 -29.678   9.109  1.00 10.00      A   
ATOM   4295  OG1 THR A 453     -10.781 -30.699   8.214  1.00 10.00      A   
ATOM   4296  HG1 THR A 453      -9.952 -30.404   7.798  1.00 10.00      A   
ATOM   4297  CG2 THR A 453     -12.500 -30.185   9.826  1.00 10.00      A   
ATOM   4298  C   THR A 453     -11.906 -27.252   9.261  1.00 10.00      A   
ATOM   4299  O   THR A 453     -13.073 -27.006   9.572  1.00 10.00      A   
ATOM   4300  N   TYR A 454     -10.885 -26.531   9.707  1.00 10.00      A   
ATOM   4301  HN  TYR A 454      -9.973 -26.734   9.395  1.00 10.00      A   
ATOM   4302  CA  TYR A 454     -11.091 -25.439  10.654  1.00 10.00      A   
ATOM   4303  CB  TYR A 454     -10.051 -25.492  11.773  1.00 10.00      A   
ATOM   4304  CG  TYR A 454     -10.154 -26.705  12.671  1.00 10.00      A   
ATOM   4305  CD1 TYR A 454      -9.061 -27.536  12.871  1.00 10.00      A   
ATOM   4306  CD2 TYR A 454     -11.342 -27.014  13.322  1.00 10.00      A   
ATOM   4307  CE1 TYR A 454      -9.146 -28.641  13.695  1.00 10.00      A   
ATOM   4308  CE2 TYR A 454     -11.436 -28.116  14.147  1.00 10.00      A   
ATOM   4309  CZ  TYR A 454     -10.336 -28.926  14.332  1.00 10.00      A   
ATOM   4310  OH  TYR A 454     -10.427 -30.025  15.154  1.00 10.00      A   
ATOM   4311  HH  TYR A 454     -10.994 -30.685  14.735  1.00 10.00      A   
ATOM   4312  C   TYR A 454     -11.090 -24.057  10.006  1.00 10.00      A   
ATOM   4313  O   TYR A 454     -11.916 -23.207  10.351  1.00 10.00      A   
ATOM   4314  N   ALA A 455     -10.177 -23.829   9.069  1.00 10.00      A   
ATOM   4315  HN  ALA A 455      -9.573 -24.555   8.794  1.00 10.00      A   
ATOM   4316  CA  ALA A 455     -10.066 -22.530   8.413  1.00 10.00      A   
ATOM   4317  CB  ALA A 455      -8.656 -22.309   7.883  1.00 10.00      A   
ATOM   4318  C   ALA A 455     -11.104 -22.348   7.307  1.00 10.00      A   
ATOM   4319  O   ALA A 455     -10.896 -22.748   6.163  1.00 10.00      A   
ATOM   4320  N   LYS A 456     -12.232 -21.757   7.665  1.00 10.00      A   
ATOM   4321  HN  LYS A 456     -12.357 -21.500   8.603  1.00 10.00      A   
ATOM   4322  CA  LYS A 456     -13.303 -21.503   6.714  1.00 10.00      A   
ATOM   4323  CB  LYS A 456     -14.655 -21.878   7.323  1.00 10.00      A   
ATOM   4324  CG  LYS A 456     -14.780 -23.335   7.734  1.00 10.00      A   
ATOM   4325  CD  LYS A 456     -14.510 -24.258   6.559  1.00 10.00      A   
ATOM   4326  CE  LYS A 456     -14.959 -25.682   6.851  1.00 10.00      A   
ATOM   4327  NZ  LYS A 456     -14.661 -26.596   5.715  1.00 10.00      A   
ATOM   4328  HZ1 LYS A 456     -13.658 -26.876   5.732  1.00 10.00      A   
ATOM   4329  HZ2 LYS A 456     -14.856 -26.114   4.812  1.00 10.00      A   
ATOM   4330  HZ3 LYS A 456     -15.249 -27.450   5.773  1.00 10.00      A   
ATOM   4331  C   LYS A 456     -13.313 -20.034   6.307  1.00 10.00      A   
ATOM   4332  O   LYS A 456     -13.664 -19.687   5.176  1.00 10.00      A   
ATOM   4333  N   LYS A 457     -12.903 -19.177   7.236  1.00 10.00      A   
ATOM   4334  HN  LYS A 457     -12.614 -19.524   8.107  1.00 10.00      A   
ATOM   4335  CA  LYS A 457     -12.868 -17.737   7.003  1.00 10.00      A   
ATOM   4336  CB  LYS A 457     -13.117 -16.987   8.314  1.00 10.00      A   
ATOM   4337  CG  LYS A 457     -14.479 -17.256   8.935  1.00 10.00      A   
ATOM   4338  CD  LYS A 457     -15.602 -16.700   8.073  1.00 10.00      A   
ATOM   4339  CE  LYS A 457     -15.712 -15.188   8.204  1.00 10.00      A   
ATOM   4340  NZ  LYS A 457     -16.030 -14.774   9.594  1.00 10.00      A   
ATOM   4341  HZ1 LYS A 457     -15.162 -14.742  10.175  1.00 10.00      A   
ATOM   4342  HZ2 LYS A 457     -16.698 -15.446  10.022  1.00 10.00      A   
ATOM   4343  HZ3 LYS A 457     -16.463 -13.830   9.593  1.00 10.00      A   
ATOM   4344  C   LYS A 457     -11.535 -17.299   6.405  1.00 10.00      A   
ATOM   4345  O   LYS A 457     -11.330 -16.118   6.130  1.00 10.00      A   
ATOM   4346  N   MET A 458     -10.636 -18.255   6.209  1.00 10.00      A   
ATOM   4347  HN  MET A 458     -10.863 -19.174   6.443  1.00 10.00      A   
ATOM   4348  CA  MET A 458      -9.320 -17.966   5.654  1.00 10.00      A   
ATOM   4349  CB  MET A 458      -8.392 -19.168   5.800  1.00 10.00      A   
ATOM   4350  CG  MET A 458      -6.919 -18.822   5.673  1.00 10.00      A   
ATOM   4351  SD  MET A 458      -5.863 -20.281   5.722  1.00 10.00      A   
ATOM   4352  CE  MET A 458      -6.506 -21.196   4.325  1.00 10.00      A   
ATOM   4353  C   MET A 458      -9.437 -17.551   4.197  1.00 10.00      A   
ATOM   4354  O   MET A 458      -9.935 -18.306   3.363  1.00 10.00      A   
ATOM   4355  N   GLU A 459      -8.982 -16.346   3.903  1.00 10.00      A   
ATOM   4356  HN  GLU A 459      -8.580 -15.799   4.613  1.00 10.00      A   
ATOM   4357  CA  GLU A 459      -9.061 -15.811   2.559  1.00 10.00      A   
ATOM   4358  CB  GLU A 459      -9.638 -14.392   2.589  1.00 10.00      A   
ATOM   4359  CG  GLU A 459     -10.983 -14.296   3.302  1.00 10.00      A   
ATOM   4360  CD  GLU A 459     -11.651 -12.944   3.149  1.00 10.00      A   
ATOM   4361  OE1 GLU A 459     -10.981 -11.994   2.696  1.00 10.00      A   
ATOM   4362  OE2 GLU A 459     -12.856 -12.824   3.480  1.00 10.00      A   
ATOM   4363  C   GLU A 459      -7.713 -15.846   1.835  1.00 10.00      A   
ATOM   4364  O   GLU A 459      -7.662 -16.015   0.612  1.00 10.00      A   
ATOM   4365  N   MET A 460      -6.625 -15.698   2.576  1.00 10.00      A   
ATOM   4366  HN  MET A 460      -6.712 -15.591   3.548  1.00 10.00      A   
ATOM   4367  CA  MET A 460      -5.297 -15.706   1.975  1.00 10.00      A   
ATOM   4368  CB  MET A 460      -4.697 -14.297   1.968  1.00 10.00      A   
ATOM   4369  CG  MET A 460      -3.370 -14.188   1.234  1.00 10.00      A   
ATOM   4370  SD  MET A 460      -2.770 -12.490   1.147  1.00 10.00      A   
ATOM   4371  CE  MET A 460      -1.241 -12.701   0.232  1.00 10.00      A   
ATOM   4372  C   MET A 460      -4.371 -16.672   2.697  1.00 10.00      A   
ATOM   4373  O   MET A 460      -4.220 -16.606   3.920  1.00 10.00      A   
ATOM   4374  N   LEU A 461      -3.754 -17.564   1.935  1.00 10.00      A   
ATOM   4375  HN  LEU A 461      -3.919 -17.561   0.965  1.00 10.00      A   
ATOM   4376  CA  LEU A 461      -2.837 -18.550   2.492  1.00 10.00      A   
ATOM   4377  CB  LEU A 461      -3.539 -19.905   2.626  1.00 10.00      A   
ATOM   4378  CG  LEU A 461      -2.682 -21.071   3.123  1.00 10.00      A   
ATOM   4379  CD1 LEU A 461      -2.326 -20.891   4.589  1.00 10.00      A   
ATOM   4380  CD2 LEU A 461      -3.399 -22.392   2.907  1.00 10.00      A   
ATOM   4381  C   LEU A 461      -1.593 -18.691   1.619  1.00 10.00      A   
ATOM   4382  O   LEU A 461      -1.692 -18.891   0.406  1.00 10.00      A   
ATOM   4383  N   SER A 462      -0.428 -18.561   2.238  1.00 10.00      A   
ATOM   4384  HN  SER A 462      -0.418 -18.357   3.197  1.00 10.00      A   
ATOM   4385  CA  SER A 462       0.840 -18.688   1.531  1.00 10.00      A   
ATOM   4386  CB  SER A 462       1.730 -17.478   1.830  1.00 10.00      A   
ATOM   4387  OG  SER A 462       0.975 -16.277   1.799  1.00 10.00      A   
ATOM   4388  HG  SER A 462       1.154 -15.804   0.968  1.00 10.00      A   
ATOM   4389  C   SER A 462       1.545 -19.990   1.930  1.00 10.00      A   
ATOM   4390  O   SER A 462       1.820 -20.223   3.113  1.00 10.00      A   
ATOM   4391  N   VAL A 463       1.822 -20.842   0.946  1.00 10.00      A   
ATOM   4392  HN  VAL A 463       1.583 -20.601   0.019  1.00 10.00      A   
ATOM   4393  CA  VAL A 463       2.479 -22.123   1.199  1.00 10.00      A   
ATOM   4394  CB  VAL A 463       1.607 -23.310   0.736  1.00 10.00      A   
ATOM   4395  CG1 VAL A 463       2.226 -24.633   1.160  1.00 10.00      A   
ATOM   4396  CG2 VAL A 463       0.190 -23.184   1.272  1.00 10.00      A   
ATOM   4397  C   VAL A 463       3.827 -22.198   0.486  1.00 10.00      A   
ATOM   4398  O   VAL A 463       3.936 -21.857  -0.695  1.00 10.00      A   
ATOM   4399  N   ALA A 464       4.848 -22.646   1.206  1.00 10.00      A   
ATOM   4400  HN  ALA A 464       4.698 -22.904   2.140  1.00 10.00      A   
ATOM   4401  CA  ALA A 464       6.186 -22.769   0.648  1.00 10.00      A   
ATOM   4402  CB  ALA A 464       6.951 -21.462   0.817  1.00 10.00      A   
ATOM   4403  C   ALA A 464       6.949 -23.919   1.303  1.00 10.00      A   
ATOM   4404  O   ALA A 464       7.115 -23.942   2.523  1.00 10.00      A   
ATOM   4405  N   PHE A 465       7.413 -24.859   0.478  1.00 10.00      A   
ATOM   4406  HN  PHE A 465       7.247 -24.763  -0.484  1.00 10.00      A   
ATOM   4407  CA  PHE A 465       8.169 -26.023   0.947  1.00 10.00      A   
ATOM   4408  CB  PHE A 465       9.520 -25.607   1.544  1.00 10.00      A   
ATOM   4409  CG  PHE A 465      10.472 -24.998   0.556  1.00 10.00      A   
ATOM   4410  CD1 PHE A 465      10.461 -23.634   0.311  1.00 10.00      A   
ATOM   4411  CD2 PHE A 465      11.382 -25.788  -0.123  1.00 10.00      A   
ATOM   4412  CE1 PHE A 465      11.342 -23.074  -0.593  1.00 10.00      A   
ATOM   4413  CE2 PHE A 465      12.263 -25.235  -1.029  1.00 10.00      A   
ATOM   4414  CZ  PHE A 465      12.244 -23.876  -1.264  1.00 10.00      A   
ATOM   4415  C   PHE A 465       7.377 -26.862   1.948  1.00 10.00      A   
ATOM   4416  O   PHE A 465       7.720 -26.920   3.130  1.00 10.00      A   
ATOM   4417  N   ALA A 466       6.318 -27.504   1.473  1.00 10.00      A   
ATOM   4418  HN  ALA A 466       6.096 -27.423   0.521  1.00 10.00      A   
ATOM   4419  CA  ALA A 466       5.477 -28.335   2.324  1.00 10.00      A   
ATOM   4420  CB  ALA A 466       4.662 -27.465   3.273  1.00 10.00      A   
ATOM   4421  C   ALA A 466       4.549 -29.197   1.483  1.00 10.00      A   
ATOM   4422  O   ALA A 466       4.438 -29.008   0.271  1.00 10.00      A   
ATOM   4423  N   GLY A 467       3.903 -30.156   2.130  1.00 10.00      A   
ATOM   4424  HN  GLY A 467       4.069 -30.285   3.092  1.00 10.00      A   
ATOM   4425  CA  GLY A 467       2.978 -31.026   1.435  1.00 10.00      A   
ATOM   4426  C   GLY A 467       3.565 -32.382   1.127  1.00 10.00      A   
ATOM   4427  O   GLY A 467       4.783 -32.534   1.006  1.00 10.00      A   
ATOM   4428  N   ASP A 468       2.694 -33.369   1.000  1.00 10.00      A   
ATOM   4429  HN  ASP A 468       1.731 -33.173   1.115  1.00 10.00      A   
ATOM   4430  CA  ASP A 468       3.106 -34.732   0.693  1.00 10.00      A   
ATOM   4431  CB  ASP A 468       2.463 -35.731   1.659  1.00 10.00      A   
ATOM   4432  CG  ASP A 468       3.080 -35.723   3.042  1.00 10.00      A   
ATOM   4433  OD1 ASP A 468       4.320 -35.814   3.150  1.00 10.00      A   
ATOM   4434  OD2 ASP A 468       2.317 -35.635   4.026  1.00 10.00      A   
ATOM   4435  C   ASP A 468       2.706 -35.093  -0.726  1.00 10.00      A   
ATOM   4436  O   ASP A 468       3.542 -35.483  -1.540  1.00 10.00      A   
ATOM   4437  N   SER A 469       1.419 -34.961  -1.021  1.00 10.00      A   
ATOM   4438  HN  SER A 469       0.798 -34.625  -0.333  1.00 10.00      A   
ATOM   4439  CA  SER A 469       0.899 -35.290  -2.336  1.00 10.00      A   
ATOM   4440  CB  SER A 469       0.224 -36.668  -2.294  1.00 10.00      A   
ATOM   4441  OG  SER A 469      -0.622 -36.811  -1.161  1.00 10.00      A   
ATOM   4442  HG  SER A 469      -0.556 -36.022  -0.597  1.00 10.00      A   
ATOM   4443  C   SER A 469      -0.072 -34.219  -2.833  1.00 10.00      A   
ATOM   4444  O   SER A 469       0.187 -33.021  -2.701  1.00 10.00      A   
ATOM   4445  N   ASP A 470      -1.184 -34.656  -3.409  1.00 10.00      A   
ATOM   4446  HN  ASP A 470      -1.328 -35.622  -3.499  1.00 10.00      A   
ATOM   4447  CA  ASP A 470      -2.199 -33.742  -3.919  1.00 10.00      A   
ATOM   4448  CB  ASP A 470      -2.731 -34.240  -5.265  1.00 10.00      A   
ATOM   4449  CG  ASP A 470      -1.751 -34.062  -6.404  1.00 10.00      A   
ATOM   4450  OD1 ASP A 470      -1.854 -33.052  -7.129  1.00 10.00      A   
ATOM   4451  OD2 ASP A 470      -0.877 -34.939  -6.586  1.00 10.00      A   
ATOM   4452  C   ASP A 470      -3.354 -33.643  -2.934  1.00 10.00      A   
ATOM   4453  O   ASP A 470      -4.152 -32.704  -2.985  1.00 10.00      A   
ATOM   4454  N   LEU A 471      -3.424 -34.625  -2.035  1.00 10.00      A   
ATOM   4455  HN  LEU A 471      -2.738 -35.327  -2.051  1.00 10.00      A   
ATOM   4456  CA  LEU A 471      -4.476 -34.700  -1.028  1.00 10.00      A   
ATOM   4457  CB  LEU A 471      -4.240 -35.901  -0.106  1.00 10.00      A   
ATOM   4458  CG  LEU A 471      -4.197 -37.273  -0.784  1.00 10.00      A   
ATOM   4459  CD1 LEU A 471      -3.717 -38.339   0.191  1.00 10.00      A   
ATOM   4460  CD2 LEU A 471      -5.566 -37.636  -1.343  1.00 10.00      A   
ATOM   4461  C   LEU A 471      -4.580 -33.422  -0.200  1.00 10.00      A   
ATOM   4462  O   LEU A 471      -5.656 -32.836  -0.088  1.00 10.00      A   
ATOM   4463  N   GLY A 472      -3.454 -32.992   0.359  1.00 10.00      A   
ATOM   4464  HN  GLY A 472      -2.624 -33.495   0.210  1.00 10.00      A   
ATOM   4465  CA  GLY A 472      -3.430 -31.791   1.180  1.00 10.00      A   
ATOM   4466  C   GLY A 472      -4.005 -30.578   0.471  1.00 10.00      A   
ATOM   4467  O   GLY A 472      -4.841 -29.863   1.030  1.00 10.00      A   
ATOM   4468  N   MET A 473      -3.571 -30.357  -0.762  1.00 10.00      A   
ATOM   4469  HN  MET A 473      -2.910 -30.970  -1.150  1.00 10.00      A   
ATOM   4470  CA  MET A 473      -4.052 -29.229  -1.550  1.00 10.00      A   
ATOM   4471  CB  MET A 473      -3.327 -29.155  -2.898  1.00 10.00      A   
ATOM   4472  CG  MET A 473      -3.680 -27.924  -3.720  1.00 10.00      A   
ATOM   4473  SD  MET A 473      -2.548 -27.639  -5.096  1.00 10.00      A   
ATOM   4474  CE  MET A 473      -2.894 -29.059  -6.131  1.00 10.00      A   
ATOM   4475  C   MET A 473      -5.558 -29.334  -1.758  1.00 10.00      A   
ATOM   4476  O   MET A 473      -6.290 -28.359  -1.584  1.00 10.00      A   
ATOM   4477  N   HIS A 474      -6.011 -30.537  -2.095  1.00 10.00      A   
ATOM   4478  HN  HIS A 474      -5.368 -31.274  -2.195  1.00 10.00      A   
ATOM   4479  CA  HIS A 474      -7.427 -30.802  -2.317  1.00 10.00      A   
ATOM   4480  CB  HIS A 474      -7.621 -32.267  -2.728  1.00 10.00      A   
ATOM   4481  CG  HIS A 474      -8.959 -32.577  -3.330  1.00 10.00      A   
ATOM   4482  ND1 HIS A 474      -9.065 -33.132  -4.584  1.00 10.00      A   
ATOM   4483  CD2 HIS A 474     -10.202 -32.409  -2.813  1.00 10.00      A   
ATOM   4484  CE1 HIS A 474     -10.359 -33.289  -4.803  1.00 10.00      A   
ATOM   4485  NE2 HIS A 474     -11.082 -32.864  -3.759  1.00 10.00      A   
ATOM   4486  HE2 HIS A 474     -12.062 -32.862  -3.689  1.00 10.00      A   
ATOM   4487  C   HIS A 474      -8.233 -30.504  -1.055  1.00 10.00      A   
ATOM   4488  O   HIS A 474      -9.295 -29.885  -1.120  1.00 10.00      A   
ATOM   4489  N   HIS A 475      -7.704 -30.929   0.090  1.00 10.00      A   
ATOM   4490  HN  HIS A 475      -6.842 -31.402   0.071  1.00 10.00      A   
ATOM   4491  CA  HIS A 475      -8.361 -30.720   1.377  1.00 10.00      A   
ATOM   4492  CB  HIS A 475      -7.547 -31.342   2.514  1.00 10.00      A   
ATOM   4493  CG  HIS A 475      -7.851 -32.786   2.763  1.00 10.00      A   
ATOM   4494  ND1 HIS A 475      -8.579 -33.238   3.838  1.00 10.00      A   
ATOM   4495  HD1 HIS A 475      -8.986 -32.678   4.537  1.00 10.00      A   
ATOM   4496  CD2 HIS A 475      -7.508 -33.891   2.056  1.00 10.00      A   
ATOM   4497  CE1 HIS A 475      -8.651 -34.570   3.759  1.00 10.00      A   
ATOM   4498  NE2 HIS A 475      -8.017 -35.019   2.691  1.00 10.00      A   
ATOM   4499  C   HIS A 475      -8.600 -29.239   1.654  1.00 10.00      A   
ATOM   4500  O   HIS A 475      -9.636 -28.864   2.205  1.00 10.00      A   
ATOM   4501  N   VAL A 476      -7.638 -28.407   1.271  1.00 10.00      A   
ATOM   4502  HN  VAL A 476      -6.836 -28.773   0.835  1.00 10.00      A   
ATOM   4503  CA  VAL A 476      -7.743 -26.969   1.478  1.00 10.00      A   
ATOM   4504  CB  VAL A 476      -6.372 -26.276   1.340  1.00 10.00      A   
ATOM   4505  CG1 VAL A 476      -6.505 -24.766   1.475  1.00 10.00      A   
ATOM   4506  CG2 VAL A 476      -5.401 -26.819   2.372  1.00 10.00      A   
ATOM   4507  C   VAL A 476      -8.728 -26.351   0.490  1.00 10.00      A   
ATOM   4508  O   VAL A 476      -9.549 -25.514   0.867  1.00 10.00      A   
ATOM   4509  N   LEU A 477      -8.651 -26.789  -0.764  1.00 10.00      A   
ATOM   4510  HN  LEU A 477      -7.984 -27.477  -0.987  1.00 10.00      A   
ATOM   4511  CA  LEU A 477      -9.520 -26.275  -1.823  1.00 10.00      A   
ATOM   4512  CB  LEU A 477      -9.086 -26.818  -3.184  1.00 10.00      A   
ATOM   4513  CG  LEU A 477      -7.641 -26.520  -3.590  1.00 10.00      A   
ATOM   4514  CD1 LEU A 477      -7.255 -27.302  -4.835  1.00 10.00      A   
ATOM   4515  CD2 LEU A 477      -7.440 -25.028  -3.804  1.00 10.00      A   
ATOM   4516  C   LEU A 477     -10.995 -26.580  -1.563  1.00 10.00      A   
ATOM   4517  O   LEU A 477     -11.852 -25.709  -1.698  1.00 10.00      A   
ATOM   4518  N   SER A 478     -11.286 -27.814  -1.182  1.00 10.00      A   
ATOM   4519  HN  SER A 478     -10.563 -28.474  -1.091  1.00 10.00      A   
ATOM   4520  CA  SER A 478     -12.657 -28.216  -0.900  1.00 10.00      A   
ATOM   4521  CB  SER A 478     -12.831 -29.711  -1.169  1.00 10.00      A   
ATOM   4522  OG  SER A 478     -12.490 -30.046  -2.503  1.00 10.00      A   
ATOM   4523  HG  SER A 478     -12.106 -29.274  -2.940  1.00 10.00      A   
ATOM   4524  C   SER A 478     -13.021 -27.913   0.550  1.00 10.00      A   
ATOM   4525  O   SER A 478     -14.153 -28.134   0.979  1.00 10.00      A   
ATOM   4526  N   GLY A 479     -12.057 -27.405   1.301  1.00 10.00      A   
ATOM   4527  HN  GLY A 479     -11.176 -27.232   0.902  1.00 10.00      A   
ATOM   4528  CA  GLY A 479     -12.292 -27.102   2.696  1.00 10.00      A   
ATOM   4529  C   GLY A 479     -12.618 -25.645   2.944  1.00 10.00      A   
ATOM   4530  O   GLY A 479     -13.697 -25.323   3.444  1.00 10.00      A   
ATOM   4531  N   CYS A 480     -11.685 -24.769   2.606  1.00 10.00      A   
ATOM   4532  HN  CYS A 480     -10.849 -25.090   2.205  1.00 10.00      A   
ATOM   4533  CA  CYS A 480     -11.868 -23.340   2.800  1.00 10.00      A   
ATOM   4534  CB  CYS A 480     -10.536 -22.606   2.642  1.00 10.00      A   
ATOM   4535  SG  CYS A 480      -9.130 -23.441   3.416  1.00 10.00      A   
ATOM   4536  HG  CYS A 480      -8.667 -24.336   2.550  1.00 10.00      A   
ATOM   4537  C   CYS A 480     -12.904 -22.795   1.821  1.00 10.00      A   
ATOM   4538  O   CYS A 480     -12.871 -23.099   0.629  1.00 10.00      A   
ATOM   4539  N   ASP A 481     -13.832 -22.002   2.331  1.00 10.00      A   
ATOM   4540  HN  ASP A 481     -13.823 -21.805   3.289  1.00 10.00      A   
ATOM   4541  CA  ASP A 481     -14.881 -21.439   1.494  1.00 10.00      A   
ATOM   4542  CB  ASP A 481     -16.248 -21.591   2.160  1.00 10.00      A   
ATOM   4543  CG  ASP A 481     -17.190 -22.455   1.348  1.00 10.00      A   
ATOM   4544  OD1 ASP A 481     -17.512 -22.077   0.202  1.00 10.00      A   
ATOM   4545  OD2 ASP A 481     -17.608 -23.518   1.853  1.00 10.00      A   
ATOM   4546  C   ASP A 481     -14.622 -19.979   1.149  1.00 10.00      A   
ATOM   4547  O   ASP A 481     -15.225 -19.438   0.228  1.00 10.00      A   
ATOM   4548  N   SER A 482     -13.718 -19.347   1.878  1.00 10.00      A   
ATOM   4549  HN  SER A 482     -13.250 -19.829   2.587  1.00 10.00      A   
ATOM   4550  CA  SER A 482     -13.399 -17.946   1.636  1.00 10.00      A   
ATOM   4551  CB  SER A 482     -13.341 -17.177   2.962  1.00 10.00      A   
ATOM   4552  OG  SER A 482     -14.487 -17.448   3.763  1.00 10.00      A   
ATOM   4553  HG  SER A 482     -14.336 -18.260   4.271  1.00 10.00      A   
ATOM   4554  C   SER A 482     -12.083 -17.800   0.879  1.00 10.00      A   
ATOM   4555  O   SER A 482     -11.411 -16.778   0.987  1.00 10.00      A   
ATOM   4556  N   LEU A 483     -11.725 -18.822   0.100  1.00 10.00      A   
ATOM   4557  HN  LEU A 483     -12.317 -19.602   0.026  1.00 10.00      A   
ATOM   4558  CA  LEU A 483     -10.482 -18.800  -0.666  1.00 10.00      A   
ATOM   4559  CB  LEU A 483     -10.285 -20.117  -1.411  1.00 10.00      A   
ATOM   4560  CG  LEU A 483      -9.785 -21.291  -0.577  1.00 10.00      A   
ATOM   4561  CD1 LEU A 483      -9.771 -22.559  -1.411  1.00 10.00      A   
ATOM   4562  CD2 LEU A 483      -8.400 -20.999  -0.023  1.00 10.00      A   
ATOM   4563  C   LEU A 483     -10.459 -17.635  -1.651  1.00 10.00      A   
ATOM   4564  O   LEU A 483     -11.236 -17.600  -2.609  1.00 10.00      A   
ATOM   4565  N   ARG A 484      -9.571 -16.683  -1.401  1.00 10.00      A   
ATOM   4566  HN  ARG A 484      -8.994 -16.766  -0.610  1.00 10.00      A   
ATOM   4567  CA  ARG A 484      -9.434 -15.514  -2.255  1.00 10.00      A   
ATOM   4568  CB  ARG A 484      -9.568 -14.233  -1.428  1.00 10.00      A   
ATOM   4569  CG  ARG A 484     -10.995 -13.761  -1.203  1.00 10.00      A   
ATOM   4570  CD  ARG A 484     -11.005 -12.422  -0.485  1.00 10.00      A   
ATOM   4571  NE  ARG A 484      -9.965 -11.533  -0.998  1.00 10.00      A   
ATOM   4572  HE  ARG A 484      -9.925 -11.405  -1.970  1.00 10.00      A   
ATOM   4573  CZ  ARG A 484      -9.073 -10.899  -0.227  1.00 10.00      A   
ATOM   4574  NH1 ARG A 484      -9.108 -11.015   1.090  1.00 10.00      A   
ATOM   4575 HH11 ARG A 484      -8.404 -10.511   1.667  1.00 10.00      A   
ATOM   4576 HH12 ARG A 484      -9.836 -11.615   1.556  1.00 10.00      A   
ATOM   4577  NH2 ARG A 484      -8.142 -10.146  -0.776  1.00 10.00      A   
ATOM   4578 HH21 ARG A 484      -7.446  -9.645  -0.171  1.00 10.00      A   
ATOM   4579 HH22 ARG A 484      -8.080 -10.040  -1.807  1.00 10.00      A   
ATOM   4580  C   ARG A 484      -8.088 -15.521  -2.970  1.00 10.00      A   
ATOM   4581  O   ARG A 484      -8.026 -15.518  -4.198  1.00 10.00      A   
ATOM   4582  N   LYS A 485      -7.012 -15.539  -2.193  1.00 10.00      A   
ATOM   4583  HN  LYS A 485      -7.125 -15.567  -1.217  1.00 10.00      A   
ATOM   4584  CA  LYS A 485      -5.667 -15.539  -2.746  1.00 10.00      A   
ATOM   4585  CB  LYS A 485      -4.949 -14.219  -2.430  1.00 10.00      A   
ATOM   4586  CG  LYS A 485      -5.535 -13.001  -3.134  1.00 10.00      A   
ATOM   4587  CD  LYS A 485      -4.615 -11.792  -3.032  1.00 10.00      A   
ATOM   4588  CE  LYS A 485      -4.602 -11.211  -1.626  1.00 10.00      A   
ATOM   4589  NZ  LYS A 485      -3.982  -9.855  -1.578  1.00 10.00      A   
ATOM   4590  HZ1 LYS A 485      -3.107  -9.836  -2.134  1.00 10.00      A   
ATOM   4591  HZ2 LYS A 485      -3.762  -9.599  -0.599  1.00 10.00      A   
ATOM   4592  HZ3 LYS A 485      -4.639  -9.140  -1.963  1.00 10.00      A   
ATOM   4593  C   LYS A 485      -4.864 -16.726  -2.219  1.00 10.00      A   
ATOM   4594  O   LYS A 485      -4.666 -16.871  -1.010  1.00 10.00      A   
ATOM   4595  N   LEU A 486      -4.427 -17.583  -3.127  1.00 10.00      A   
ATOM   4596  HN  LEU A 486      -4.627 -17.423  -4.078  1.00 10.00      A   
ATOM   4597  CA  LEU A 486      -3.641 -18.749  -2.756  1.00 10.00      A   
ATOM   4598  CB  LEU A 486      -4.401 -20.046  -3.054  1.00 10.00      A   
ATOM   4599  CG  LEU A 486      -3.981 -21.277  -2.243  1.00 10.00      A   
ATOM   4600  CD1 LEU A 486      -4.330 -21.099  -0.773  1.00 10.00      A   
ATOM   4601  CD2 LEU A 486      -4.616 -22.545  -2.799  1.00 10.00      A   
ATOM   4602  C   LEU A 486      -2.314 -18.730  -3.497  1.00 10.00      A   
ATOM   4603  O   LEU A 486      -2.279 -18.677  -4.728  1.00 10.00      A   
ATOM   4604  N   GLU A 487      -1.234 -18.764  -2.743  1.00 10.00      A   
ATOM   4605  HN  GLU A 487      -1.333 -18.813  -1.764  1.00 10.00      A   
ATOM   4606  CA  GLU A 487       0.104 -18.730  -3.317  1.00 10.00      A   
ATOM   4607  CB  GLU A 487       0.794 -17.427  -2.926  1.00 10.00      A   
ATOM   4608  CG  GLU A 487       0.216 -16.788  -1.671  1.00 10.00      A   
ATOM   4609  CD  GLU A 487       0.553 -15.323  -1.544  1.00 10.00      A   
ATOM   4610  OE1 GLU A 487       1.181 -14.947  -0.538  1.00 10.00      A   
ATOM   4611  OE2 GLU A 487       0.185 -14.540  -2.448  1.00 10.00      A   
ATOM   4612  C   GLU A 487       0.918 -19.930  -2.856  1.00 10.00      A   
ATOM   4613  O   GLU A 487       1.178 -20.096  -1.664  1.00 10.00      A   
ATOM   4614  N   ILE A 488       1.319 -20.765  -3.807  1.00 10.00      A   
ATOM   4615  HN  ILE A 488       1.093 -20.568  -4.746  1.00 10.00      A   
ATOM   4616  CA  ILE A 488       2.082 -21.964  -3.503  1.00 10.00      A   
ATOM   4617  CB  ILE A 488       1.278 -23.230  -3.863  1.00 10.00      A   
ATOM   4618  CG1 ILE A 488      -0.200 -23.057  -3.494  1.00 10.00      A   
ATOM   4619  CG2 ILE A 488       1.864 -24.439  -3.156  1.00 10.00      A   
ATOM   4620  CD1 ILE A 488      -1.119 -24.038  -4.191  1.00 10.00      A   
ATOM   4621  C   ILE A 488       3.394 -22.000  -4.279  1.00 10.00      A   
ATOM   4622  O   ILE A 488       3.427 -21.715  -5.479  1.00 10.00      A   
ATOM   4623  N   ARG A 489       4.472 -22.348  -3.589  1.00 10.00      A   
ATOM   4624  HN  ARG A 489       4.387 -22.536  -2.626  1.00 10.00      A   
ATOM   4625  CA  ARG A 489       5.782 -22.444  -4.219  1.00 10.00      A   
ATOM   4626  CB  ARG A 489       6.565 -21.130  -4.093  1.00 10.00      A   
ATOM   4627  CG  ARG A 489       7.025 -20.804  -2.684  1.00 10.00      A   
ATOM   4628  CD  ARG A 489       8.237 -19.893  -2.705  1.00 10.00      A   
ATOM   4629  NE  ARG A 489       9.379 -20.522  -3.366  1.00 10.00      A   
ATOM   4630  HE  ARG A 489       9.307 -21.481  -3.581  1.00 10.00      A   
ATOM   4631  CZ  ARG A 489      10.495 -19.885  -3.693  1.00 10.00      A   
ATOM   4632  NH1 ARG A 489      10.635 -18.592  -3.425  1.00 10.00      A   
ATOM   4633 HH11 ARG A 489       9.867 -18.066  -2.951  1.00 10.00      A   
ATOM   4634 HH12 ARG A 489      11.514 -18.094  -3.692  1.00 10.00      A   
ATOM   4635  NH2 ARG A 489      11.473 -20.549  -4.285  1.00 10.00      A   
ATOM   4636 HH21 ARG A 489      12.358 -20.062  -4.548  1.00 10.00      A   
ATOM   4637 HH22 ARG A 489      11.358 -21.571  -4.491  1.00 10.00      A   
ATOM   4638  C   ARG A 489       6.595 -23.605  -3.643  1.00 10.00      A   
ATOM   4639  O   ARG A 489       6.582 -23.853  -2.431  1.00 10.00      A   
ATOM   4640  N   ASP A 490       7.273 -24.324  -4.532  1.00 10.00      A   
ATOM   4641  HN  ASP A 490       7.192 -24.089  -5.482  1.00 10.00      A   
ATOM   4642  CA  ASP A 490       8.127 -25.455  -4.163  1.00 10.00      A   
ATOM   4643  CB  ASP A 490       9.398 -24.991  -3.445  1.00 10.00      A   
ATOM   4644  CG  ASP A 490      10.356 -24.254  -4.356  1.00 10.00      A   
ATOM   4645  OD1 ASP A 490      11.177 -24.915  -5.022  1.00 10.00      A   
ATOM   4646  OD2 ASP A 490      10.294 -23.007  -4.409  1.00 10.00      A   
ATOM   4647  C   ASP A 490       7.399 -26.504  -3.333  1.00 10.00      A   
ATOM   4648  O   ASP A 490       7.688 -26.689  -2.148  1.00 10.00      A   
ATOM   4649  N   CYS A 491       6.448 -27.176  -3.956  1.00 10.00      A   
ATOM   4650  HN  CYS A 491       6.263 -26.976  -4.900  1.00 10.00      A   
ATOM   4651  CA  CYS A 491       5.674 -28.215  -3.290  1.00 10.00      A   
ATOM   4652  CB  CYS A 491       4.381 -27.635  -2.695  1.00 10.00      A   
ATOM   4653  SG  CYS A 491       4.618 -26.247  -1.558  1.00 10.00      A   
ATOM   4654  HG  CYS A 491       5.732 -25.620  -1.911  1.00 10.00      A   
ATOM   4655  C   CYS A 491       5.361 -29.337  -4.281  1.00 10.00      A   
ATOM   4656  O   CYS A 491       5.303 -29.104  -5.494  1.00 10.00      A   
ATOM   4657  N   PRO A 492       5.177 -30.574  -3.788  1.00 10.00      A   
ATOM   4658  CA  PRO A 492       4.874 -31.733  -4.639  1.00 10.00      A   
ATOM   4659  CB  PRO A 492       5.145 -32.917  -3.715  1.00 10.00      A   
ATOM   4660  CG  PRO A 492       4.847 -32.391  -2.356  1.00 10.00      A   
ATOM   4661  CD  PRO A 492       5.278 -30.951  -2.363  1.00 10.00      A   
ATOM   4662  C   PRO A 492       3.420 -31.766  -5.108  1.00 10.00      A   
ATOM   4663  O   PRO A 492       2.900 -32.828  -5.462  1.00 10.00      A   
ATOM   4664  N   PHE A 493       2.776 -30.606  -5.129  1.00 10.00      A   
ATOM   4665  HN  PHE A 493       3.254 -29.792  -4.873  1.00 10.00      A   
ATOM   4666  CA  PHE A 493       1.387 -30.513  -5.555  1.00 10.00      A   
ATOM   4667  CB  PHE A 493       0.746 -29.202  -5.081  1.00 10.00      A   
ATOM   4668  CG  PHE A 493       0.835 -28.941  -3.598  1.00 10.00      A   
ATOM   4669  CD1 PHE A 493       0.546 -27.684  -3.093  1.00 10.00      A   
ATOM   4670  CD2 PHE A 493       1.211 -29.939  -2.713  1.00 10.00      A   
ATOM   4671  CE1 PHE A 493       0.630 -27.425  -1.739  1.00 10.00      A   
ATOM   4672  CE2 PHE A 493       1.297 -29.688  -1.359  1.00 10.00      A   
ATOM   4673  CZ  PHE A 493       1.007 -28.429  -0.871  1.00 10.00      A   
ATOM   4674  C   PHE A 493       1.320 -30.600  -7.072  1.00 10.00      A   
ATOM   4675  O   PHE A 493       2.106 -29.956  -7.769  1.00 10.00      A   
ATOM   4676  N   GLY A 494       0.387 -31.386  -7.584  1.00 10.00      A   
ATOM   4677  HN  GLY A 494      -0.249 -31.843  -6.989  1.00 10.00      A   
ATOM   4678  CA  GLY A 494       0.273 -31.550  -9.013  1.00 10.00      A   
ATOM   4679  C   GLY A 494      -1.043 -31.054  -9.562  1.00 10.00      A   
ATOM   4680  O   GLY A 494      -1.693 -30.192  -8.973  1.00 10.00      A   
ATOM   4681  N   ASP A 495      -1.436 -31.616 -10.693  1.00 10.00      A   
ATOM   4682  HN  ASP A 495      -0.875 -32.313 -11.097  1.00 10.00      A   
ATOM   4683  CA  ASP A 495      -2.667 -31.235 -11.363  1.00 10.00      A   
ATOM   4684  CB  ASP A 495      -2.470 -31.306 -12.876  1.00 10.00      A   
ATOM   4685  CG  ASP A 495      -1.751 -32.567 -13.323  1.00 10.00      A   
ATOM   4686  OD1 ASP A 495      -0.604 -32.456 -13.816  1.00 10.00      A   
ATOM   4687  OD2 ASP A 495      -2.317 -33.669 -13.176  1.00 10.00      A   
ATOM   4688  C   ASP A 495      -3.833 -32.128 -10.960  1.00 10.00      A   
ATOM   4689  O   ASP A 495      -4.977 -31.882 -11.350  1.00 10.00      A   
ATOM   4690  N   LYS A 496      -3.548 -33.143 -10.156  1.00 10.00      A   
ATOM   4691  HN  LYS A 496      -2.628 -33.258  -9.840  1.00 10.00      A   
ATOM   4692  CA  LYS A 496      -4.573 -34.083  -9.720  1.00 10.00      A   
ATOM   4693  CB  LYS A 496      -3.947 -35.244  -8.946  1.00 10.00      A   
ATOM   4694  CG  LYS A 496      -2.750 -35.873  -9.634  1.00 10.00      A   
ATOM   4695  CD  LYS A 496      -2.366 -37.187  -8.978  1.00 10.00      A   
ATOM   4696  CE  LYS A 496      -0.916 -37.531  -9.263  1.00 10.00      A   
ATOM   4697  NZ  LYS A 496       0.008 -36.859  -8.315  1.00 10.00      A   
ATOM   4698  HZ1 LYS A 496      -0.462 -36.037  -7.872  1.00 10.00      A   
ATOM   4699  HZ2 LYS A 496       0.859 -36.528  -8.813  1.00 10.00      A   
ATOM   4700  HZ3 LYS A 496       0.295 -37.521  -7.568  1.00 10.00      A   
ATOM   4701  C   LYS A 496      -5.641 -33.401  -8.870  1.00 10.00      A   
ATOM   4702  O   LYS A 496      -6.841 -33.579  -9.091  1.00 10.00      A   
ATOM   4703  N   ALA A 497      -5.204 -32.622  -7.896  1.00 10.00      A   
ATOM   4704  HN  ALA A 497      -4.234 -32.521  -7.756  1.00 10.00      A   
ATOM   4705  CA  ALA A 497      -6.130 -31.919  -7.022  1.00 10.00      A   
ATOM   4706  CB  ALA A 497      -5.479 -31.624  -5.686  1.00 10.00      A   
ATOM   4707  C   ALA A 497      -6.604 -30.627  -7.673  1.00 10.00      A   
ATOM   4708  O   ALA A 497      -7.687 -30.132  -7.373  1.00 10.00      A   
ATOM   4709  N   LEU A 498      -5.793 -30.109  -8.587  1.00 10.00      A   
ATOM   4710  HN  LEU A 498      -4.959 -30.578  -8.805  1.00 10.00      A   
ATOM   4711  CA  LEU A 498      -6.105 -28.866  -9.280  1.00 10.00      A   
ATOM   4712  CB  LEU A 498      -4.891 -28.387 -10.075  1.00 10.00      A   
ATOM   4713  CG  LEU A 498      -4.772 -26.879 -10.281  1.00 10.00      A   
ATOM   4714  CD1 LEU A 498      -4.576 -26.181  -8.944  1.00 10.00      A   
ATOM   4715  CD2 LEU A 498      -3.623 -26.561 -11.222  1.00 10.00      A   
ATOM   4716  C   LEU A 498      -7.307 -29.028 -10.207  1.00 10.00      A   
ATOM   4717  O   LEU A 498      -8.282 -28.283 -10.111  1.00 10.00      A   
ATOM   4718  N   LEU A 499      -7.237 -30.020 -11.090  1.00 10.00      A   
ATOM   4719  HN  LEU A 499      -6.434 -30.591 -11.105  1.00 10.00      A   
ATOM   4720  CA  LEU A 499      -8.312 -30.280 -12.042  1.00 10.00      A   
ATOM   4721  CB  LEU A 499      -7.910 -31.389 -13.014  1.00 10.00      A   
ATOM   4722  CG  LEU A 499      -6.846 -31.024 -14.047  1.00 10.00      A   
ATOM   4723  CD1 LEU A 499      -6.381 -32.266 -14.791  1.00 10.00      A   
ATOM   4724  CD2 LEU A 499      -7.387 -29.990 -15.025  1.00 10.00      A   
ATOM   4725  C   LEU A 499      -9.606 -30.658 -11.334  1.00 10.00      A   
ATOM   4726  O   LEU A 499     -10.695 -30.277 -11.760  1.00 10.00      A   
ATOM   4727  N   ALA A 500      -9.478 -31.388 -10.238  1.00 10.00      A   
ATOM   4728  HN  ALA A 500      -8.581 -31.637  -9.934  1.00 10.00      A   
ATOM   4729  CA  ALA A 500     -10.636 -31.832  -9.475  1.00 10.00      A   
ATOM   4730  CB  ALA A 500     -10.241 -32.920  -8.495  1.00 10.00      A   
ATOM   4731  C   ALA A 500     -11.327 -30.682  -8.745  1.00 10.00      A   
ATOM   4732  O   ALA A 500     -12.502 -30.786  -8.387  1.00 10.00      A   
ATOM   4733  N   ASN A 501     -10.611 -29.582  -8.535  1.00 10.00      A   
ATOM   4734  HN  ASN A 501      -9.687 -29.534  -8.864  1.00 10.00      A   
ATOM   4735  CA  ASN A 501     -11.176 -28.434  -7.830  1.00 10.00      A   
ATOM   4736  CB  ASN A 501     -10.323 -28.067  -6.615  1.00 10.00      A   
ATOM   4737  CG  ASN A 501     -10.548 -29.001  -5.442  1.00 10.00      A   
ATOM   4738  OD1 ASN A 501     -11.399 -28.751  -4.587  1.00 10.00      A   
ATOM   4739  ND2 ASN A 501      -9.781 -30.078  -5.392  1.00 10.00      A   
ATOM   4740 HD21 ASN A 501      -9.113 -30.209  -6.107  1.00 10.00      A   
ATOM   4741 HD22 ASN A 501      -9.913 -30.706  -4.653  1.00 10.00      A   
ATOM   4742  C   ASN A 501     -11.319 -27.229  -8.741  1.00 10.00      A   
ATOM   4743  O   ASN A 501     -11.330 -26.090  -8.275  1.00 10.00      A   
ATOM   4744  N   ALA A 502     -11.450 -27.487 -10.038  1.00 10.00      A   
ATOM   4745  HN  ALA A 502     -11.436 -28.420 -10.343  1.00 10.00      A   
ATOM   4746  CA  ALA A 502     -11.589 -26.421 -11.029  1.00 10.00      A   
ATOM   4747  CB  ALA A 502     -11.689 -27.013 -12.424  1.00 10.00      A   
ATOM   4748  C   ALA A 502     -12.796 -25.527 -10.745  1.00 10.00      A   
ATOM   4749  O   ALA A 502     -12.808 -24.354 -11.113  1.00 10.00      A   
ATOM   4750  N   SER A 503     -13.796 -26.080 -10.079  1.00 10.00      A   
ATOM   4751  HN  SER A 503     -13.726 -27.017  -9.799  1.00 10.00      A   
ATOM   4752  CA  SER A 503     -15.005 -25.345  -9.757  1.00 10.00      A   
ATOM   4753  CB  SER A 503     -16.049 -26.328  -9.235  1.00 10.00      A   
ATOM   4754  OG  SER A 503     -15.534 -27.656  -9.267  1.00 10.00      A   
ATOM   4755  HG  SER A 503     -16.126 -28.237  -8.774  1.00 10.00      A   
ATOM   4756  C   SER A 503     -14.754 -24.229  -8.734  1.00 10.00      A   
ATOM   4757  O   SER A 503     -15.350 -23.153  -8.813  1.00 10.00      A   
ATOM   4758  N   LYS A 504     -13.849 -24.472  -7.793  1.00 10.00      A   
ATOM   4759  HN  LYS A 504     -13.361 -25.324  -7.805  1.00 10.00      A   
ATOM   4760  CA  LYS A 504     -13.554 -23.489  -6.747  1.00 10.00      A   
ATOM   4761  CB  LYS A 504     -12.853 -24.154  -5.557  1.00 10.00      A   
ATOM   4762  CG  LYS A 504     -13.046 -23.430  -4.232  1.00 10.00      A   
ATOM   4763  CD  LYS A 504     -14.479 -23.556  -3.740  1.00 10.00      A   
ATOM   4764  CE  LYS A 504     -14.731 -22.700  -2.510  1.00 10.00      A   
ATOM   4765  NZ  LYS A 504     -16.142 -22.790  -2.053  1.00 10.00      A   
ATOM   4766  HZ1 LYS A 504     -16.320 -22.113  -1.281  1.00 10.00      A   
ATOM   4767  HZ2 LYS A 504     -16.342 -23.748  -1.702  1.00 10.00      A   
ATOM   4768  HZ3 LYS A 504     -16.788 -22.580  -2.839  1.00 10.00      A   
ATOM   4769  C   LYS A 504     -12.719 -22.324  -7.280  1.00 10.00      A   
ATOM   4770  O   LYS A 504     -12.633 -21.269  -6.651  1.00 10.00      A   
ATOM   4771  N   LEU A 505     -12.136 -22.512  -8.458  1.00 10.00      A   
ATOM   4772  HN  LEU A 505     -12.269 -23.362  -8.922  1.00 10.00      A   
ATOM   4773  CA  LEU A 505     -11.298 -21.489  -9.081  1.00 10.00      A   
ATOM   4774  CB  LEU A 505     -10.628 -22.045 -10.343  1.00 10.00      A   
ATOM   4775  CG  LEU A 505      -9.527 -23.091 -10.137  1.00 10.00      A   
ATOM   4776  CD1 LEU A 505      -9.143 -23.724 -11.465  1.00 10.00      A   
ATOM   4777  CD2 LEU A 505      -8.310 -22.465  -9.479  1.00 10.00      A   
ATOM   4778  C   LEU A 505     -12.092 -20.225  -9.426  1.00 10.00      A   
ATOM   4779  O   LEU A 505     -11.542 -19.122  -9.457  1.00 10.00      A   
ATOM   4780  N   GLU A 506     -13.388 -20.388  -9.667  1.00 10.00      A   
ATOM   4781  HN  GLU A 506     -13.775 -21.286  -9.598  1.00 10.00      A   
ATOM   4782  CA  GLU A 506     -14.254 -19.269 -10.028  1.00 10.00      A   
ATOM   4783  CB  GLU A 506     -15.581 -19.779 -10.589  1.00 10.00      A   
ATOM   4784  CG  GLU A 506     -15.421 -20.682 -11.802  1.00 10.00      A   
ATOM   4785  CD  GLU A 506     -16.712 -20.887 -12.566  1.00 10.00      A   
ATOM   4786  OE1 GLU A 506     -17.309 -21.983 -12.463  1.00 10.00      A   
ATOM   4787  OE2 GLU A 506     -17.139 -19.955 -13.275  1.00 10.00      A   
ATOM   4788  C   GLU A 506     -14.504 -18.333  -8.850  1.00 10.00      A   
ATOM   4789  O   GLU A 506     -14.732 -17.137  -9.037  1.00 10.00      A   
ATOM   4790  N   THR A 507     -14.446 -18.871  -7.640  1.00 10.00      A   
ATOM   4791  HN  THR A 507     -14.239 -19.824  -7.545  1.00 10.00      A   
ATOM   4792  CA  THR A 507     -14.680 -18.079  -6.444  1.00 10.00      A   
ATOM   4793  CB  THR A 507     -15.394 -18.909  -5.363  1.00 10.00      A   
ATOM   4794  OG1 THR A 507     -15.073 -20.297  -5.542  1.00 10.00      A   
ATOM   4795  HG1 THR A 507     -14.187 -20.463  -5.194  1.00 10.00      A   
ATOM   4796  CG2 THR A 507     -16.898 -18.724  -5.465  1.00 10.00      A   
ATOM   4797  C   THR A 507     -13.382 -17.496  -5.880  1.00 10.00      A   
ATOM   4798  O   THR A 507     -13.394 -16.802  -4.864  1.00 10.00      A   
ATOM   4799  N   MET A 508     -12.268 -17.766  -6.552  1.00 10.00      A   
ATOM   4800  HN  MET A 508     -12.320 -18.299  -7.372  1.00 10.00      A   
ATOM   4801  CA  MET A 508     -10.971 -17.268  -6.109  1.00 10.00      A   
ATOM   4802  CB  MET A 508      -9.924 -18.384  -6.133  1.00 10.00      A   
ATOM   4803  CG  MET A 508      -9.996 -19.333  -4.948  1.00 10.00      A   
ATOM   4804  SD  MET A 508      -8.479 -20.283  -4.716  1.00 10.00      A   
ATOM   4805  CE  MET A 508      -7.252 -18.979  -4.769  1.00 10.00      A   
ATOM   4806  C   MET A 508     -10.507 -16.112  -6.983  1.00 10.00      A   
ATOM   4807  O   MET A 508     -10.796 -16.078  -8.176  1.00 10.00      A   
ATOM   4808  N   ARG A 509      -9.783 -15.170  -6.392  1.00 10.00      A   
ATOM   4809  HN  ARG A 509      -9.583 -15.247  -5.435  1.00 10.00      A   
ATOM   4810  CA  ARG A 509      -9.276 -14.027  -7.135  1.00 10.00      A   
ATOM   4811  CB  ARG A 509      -8.809 -12.908  -6.190  1.00 10.00      A   
ATOM   4812  CG  ARG A 509      -8.329 -11.651  -6.912  1.00 10.00      A   
ATOM   4813  CD  ARG A 509      -7.415 -10.794  -6.042  1.00 10.00      A   
ATOM   4814  NE  ARG A 509      -8.145 -10.065  -4.999  1.00 10.00      A   
ATOM   4815  HE  ARG A 509      -9.126 -10.159  -4.989  1.00 10.00      A   
ATOM   4816  CZ  ARG A 509      -7.562  -9.290  -4.076  1.00 10.00      A   
ATOM   4817  NH1 ARG A 509      -6.243  -9.132  -4.058  1.00 10.00      A   
ATOM   4818 HH11 ARG A 509      -5.642  -9.600  -4.772  1.00 10.00      A   
ATOM   4819 HH12 ARG A 509      -5.796  -8.531  -3.319  1.00 10.00      A   
ATOM   4820  NH2 ARG A 509      -8.302  -8.655  -3.179  1.00 10.00      A   
ATOM   4821 HH21 ARG A 509      -9.342  -8.746  -3.191  1.00 10.00      A   
ATOM   4822 HH22 ARG A 509      -7.837  -8.059  -2.444  1.00 10.00      A   
ATOM   4823  C   ARG A 509      -8.122 -14.455  -8.036  1.00 10.00      A   
ATOM   4824  O   ARG A 509      -8.159 -14.247  -9.251  1.00 10.00      A   
ATOM   4825  N   SER A 510      -7.109 -15.071  -7.438  1.00 10.00      A   
ATOM   4826  HN  SER A 510      -7.145 -15.237  -6.472  1.00 10.00      A   
ATOM   4827  CA  SER A 510      -5.944 -15.506  -8.181  1.00 10.00      A   
ATOM   4828  CB  SER A 510      -4.995 -14.320  -8.367  1.00 10.00      A   
ATOM   4829  OG  SER A 510      -5.106 -13.403  -7.287  1.00 10.00      A   
ATOM   4830  HG  SER A 510      -4.261 -13.360  -6.819  1.00 10.00      A   
ATOM   4831  C   SER A 510      -5.222 -16.663  -7.485  1.00 10.00      A   
ATOM   4832  O   SER A 510      -5.133 -16.712  -6.254  1.00 10.00      A   
ATOM   4833  N   LEU A 511      -4.730 -17.600  -8.286  1.00 10.00      A   
ATOM   4834  HN  LEU A 511      -4.866 -17.517  -9.257  1.00 10.00      A   
ATOM   4835  CA  LEU A 511      -4.001 -18.749  -7.780  1.00 10.00      A   
ATOM   4836  CB  LEU A 511      -4.746 -20.041  -8.113  1.00 10.00      A   
ATOM   4837  CG  LEU A 511      -3.986 -21.344  -7.857  1.00 10.00      A   
ATOM   4838  CD1 LEU A 511      -3.875 -21.624  -6.366  1.00 10.00      A   
ATOM   4839  CD2 LEU A 511      -4.661 -22.501  -8.570  1.00 10.00      A   
ATOM   4840  C   LEU A 511      -2.610 -18.777  -8.398  1.00 10.00      A   
ATOM   4841  O   LEU A 511      -2.466 -18.877  -9.620  1.00 10.00      A   
ATOM   4842  N   TRP A 512      -1.596 -18.664  -7.557  1.00 10.00      A   
ATOM   4843  HN  TRP A 512      -1.780 -18.582  -6.593  1.00 10.00      A   
ATOM   4844  CA  TRP A 512      -0.219 -18.672  -8.020  1.00 10.00      A   
ATOM   4845  CB  TRP A 512       0.545 -17.466  -7.459  1.00 10.00      A   
ATOM   4846  CG  TRP A 512       2.021 -17.505  -7.728  1.00 10.00      A   
ATOM   4847  CD1 TRP A 512       2.993 -17.954  -6.882  1.00 10.00      A   
ATOM   4848  CD2 TRP A 512       2.696 -17.086  -8.921  1.00 10.00      A   
ATOM   4849  NE1 TRP A 512       4.224 -17.845  -7.474  1.00 10.00      A   
ATOM   4850  HE1 TRP A 512       5.077 -18.107  -7.068  1.00 10.00      A   
ATOM   4851  CE2 TRP A 512       4.072 -17.314  -8.724  1.00 10.00      A   
ATOM   4852  CE3 TRP A 512       2.274 -16.543 -10.136  1.00 10.00      A   
ATOM   4853  CZ2 TRP A 512       5.026 -17.017  -9.693  1.00 10.00      A   
ATOM   4854  CZ3 TRP A 512       3.222 -16.250 -11.097  1.00 10.00      A   
ATOM   4855  CH2 TRP A 512       4.581 -16.489 -10.870  1.00 10.00      A   
ATOM   4856  C   TRP A 512       0.478 -19.969  -7.633  1.00 10.00      A   
ATOM   4857  O   TRP A 512       0.557 -20.316  -6.454  1.00 10.00      A   
ATOM   4858  N   MET A 513       0.967 -20.687  -8.631  1.00 10.00      A   
ATOM   4859  HN  MET A 513       0.850 -20.372  -9.558  1.00 10.00      A   
ATOM   4860  CA  MET A 513       1.672 -21.933  -8.392  1.00 10.00      A   
ATOM   4861  CB  MET A 513       0.875 -23.125  -8.922  1.00 10.00      A   
ATOM   4862  CG  MET A 513      -0.457 -23.347  -8.227  1.00 10.00      A   
ATOM   4863  SD  MET A 513      -1.256 -24.875  -8.745  1.00 10.00      A   
ATOM   4864  CE  MET A 513      -0.352 -26.072  -7.772  1.00 10.00      A   
ATOM   4865  C   MET A 513       3.044 -21.888  -9.049  1.00 10.00      A   
ATOM   4866  O   MET A 513       3.156 -21.663 -10.255  1.00 10.00      A   
ATOM   4867  N   SER A 514       4.085 -22.081  -8.255  1.00 10.00      A   
ATOM   4868  HN  SER A 514       3.938 -22.250  -7.297  1.00 10.00      A   
ATOM   4869  CA  SER A 514       5.445 -22.057  -8.771  1.00 10.00      A   
ATOM   4870  CB  SER A 514       6.155 -20.780  -8.325  1.00 10.00      A   
ATOM   4871  OG  SER A 514       5.632 -20.320  -7.091  1.00 10.00      A   
ATOM   4872  HG  SER A 514       4.722 -20.624  -7.001  1.00 10.00      A   
ATOM   4873  C   SER A 514       6.220 -23.283  -8.310  1.00 10.00      A   
ATOM   4874  O   SER A 514       6.088 -23.706  -7.159  1.00 10.00      A   
ATOM   4875  N   SER A 515       7.009 -23.854  -9.219  1.00 10.00      A   
ATOM   4876  HN  SER A 515       7.043 -23.468 -10.123  1.00 10.00      A   
ATOM   4877  CA  SER A 515       7.818 -25.034  -8.929  1.00 10.00      A   
ATOM   4878  CB  SER A 515       8.926 -24.684  -7.931  1.00 10.00      A   
ATOM   4879  OG  SER A 515       9.592 -23.496  -8.327  1.00 10.00      A   
ATOM   4880  HG  SER A 515       9.550 -23.412  -9.288  1.00 10.00      A   
ATOM   4881  C   SER A 515       6.950 -26.180  -8.415  1.00 10.00      A   
ATOM   4882  O   SER A 515       7.241 -26.788  -7.384  1.00 10.00      A   
ATOM   4883  N   CYS A 516       5.876 -26.461  -9.141  1.00 10.00      A   
ATOM   4884  HN  CYS A 516       5.706 -25.951  -9.962  1.00 10.00      A   
ATOM   4885  CA  CYS A 516       4.953 -27.515  -8.766  1.00 10.00      A   
ATOM   4886  CB  CYS A 516       3.522 -26.972  -8.768  1.00 10.00      A   
ATOM   4887  SG  CYS A 516       3.345 -25.373  -7.944  1.00 10.00      A   
ATOM   4888  HG  CYS A 516       4.557 -24.849  -7.822  1.00 10.00      A   
ATOM   4889  C   CYS A 516       5.074 -28.697  -9.722  1.00 10.00      A   
ATOM   4890  O   CYS A 516       5.897 -28.686 -10.640  1.00 10.00      A   
ATOM   4891  N   SER A 517       4.254 -29.711  -9.505  1.00 10.00      A   
ATOM   4892  HN  SER A 517       3.617 -29.664  -8.754  1.00 10.00      A   
ATOM   4893  CA  SER A 517       4.272 -30.899 -10.337  1.00 10.00      A   
ATOM   4894  CB  SER A 517       4.277 -32.148  -9.452  1.00 10.00      A   
ATOM   4895  OG  SER A 517       5.205 -31.997  -8.389  1.00 10.00      A   
ATOM   4896  HG  SER A 517       5.988 -31.535  -8.713  1.00 10.00      A   
ATOM   4897  C   SER A 517       3.086 -30.911 -11.302  1.00 10.00      A   
ATOM   4898  O   SER A 517       2.624 -31.972 -11.725  1.00 10.00      A   
ATOM   4899  N   VAL A 518       2.600 -29.724 -11.648  1.00 10.00      A   
ATOM   4900  HN  VAL A 518       3.014 -28.914 -11.283  1.00 10.00      A   
ATOM   4901  CA  VAL A 518       1.477 -29.594 -12.570  1.00 10.00      A   
ATOM   4902  CB  VAL A 518       0.791 -28.218 -12.436  1.00 10.00      A   
ATOM   4903  CG1 VAL A 518      -0.472 -28.162 -13.278  1.00 10.00      A   
ATOM   4904  CG2 VAL A 518       0.481 -27.902 -10.980  1.00 10.00      A   
ATOM   4905  C   VAL A 518       1.979 -29.759 -13.998  1.00 10.00      A   
ATOM   4906  O   VAL A 518       2.852 -29.014 -14.441  1.00 10.00      A   
ATOM   4907  N   SER A 519       1.441 -30.736 -14.709  1.00 10.00      A   
ATOM   4908  HN  SER A 519       0.736 -31.298 -14.309  1.00 10.00      A   
ATOM   4909  CA  SER A 519       1.865 -30.992 -16.075  1.00 10.00      A   
ATOM   4910  CB  SER A 519       1.442 -32.396 -16.513  1.00 10.00      A   
ATOM   4911  OG  SER A 519       0.040 -32.577 -16.398  1.00 10.00      A   
ATOM   4912  HG  SER A 519      -0.212 -32.556 -15.456  1.00 10.00      A   
ATOM   4913  C   SER A 519       1.335 -29.933 -17.041  1.00 10.00      A   
ATOM   4914  O   SER A 519       0.265 -29.351 -16.824  1.00 10.00      A   
ATOM   4915  N   PHE A 520       2.089 -29.693 -18.110  1.00 10.00      A   
ATOM   4916  HN  PHE A 520       2.929 -30.188 -18.221  1.00 10.00      A   
ATOM   4917  CA  PHE A 520       1.708 -28.718 -19.121  1.00 10.00      A   
ATOM   4918  CB  PHE A 520       2.834 -28.557 -20.150  1.00 10.00      A   
ATOM   4919  CG  PHE A 520       2.472 -27.718 -21.344  1.00 10.00      A   
ATOM   4920  CD1 PHE A 520       2.119 -26.386 -21.193  1.00 10.00      A   
ATOM   4921  CD2 PHE A 520       2.482 -28.264 -22.618  1.00 10.00      A   
ATOM   4922  CE1 PHE A 520       1.782 -25.615 -22.289  1.00 10.00      A   
ATOM   4923  CE2 PHE A 520       2.146 -27.500 -23.718  1.00 10.00      A   
ATOM   4924  CZ  PHE A 520       1.794 -26.174 -23.552  1.00 10.00      A   
ATOM   4925  C   PHE A 520       0.414 -29.145 -19.806  1.00 10.00      A   
ATOM   4926  O   PHE A 520      -0.424 -28.310 -20.154  1.00 10.00      A   
ATOM   4927  N   GLY A 521       0.258 -30.452 -19.981  1.00 10.00      A   
ATOM   4928  HN  GLY A 521       0.967 -31.063 -19.681  1.00 10.00      A   
ATOM   4929  CA  GLY A 521      -0.934 -30.982 -20.615  1.00 10.00      A   
ATOM   4930  C   GLY A 521      -2.188 -30.658 -19.829  1.00 10.00      A   
ATOM   4931  O   GLY A 521      -3.222 -30.313 -20.404  1.00 10.00      A   
ATOM   4932  N   ALA A 522      -2.081 -30.745 -18.507  1.00 10.00      A   
ATOM   4933  HN  ALA A 522      -1.221 -31.003 -18.114  1.00 10.00      A   
ATOM   4934  CA  ALA A 522      -3.202 -30.466 -17.622  1.00 10.00      A   
ATOM   4935  CB  ALA A 522      -2.909 -30.958 -16.220  1.00 10.00      A   
ATOM   4936  C   ALA A 522      -3.541 -28.984 -17.616  1.00 10.00      A   
ATOM   4937  O   ALA A 522      -4.698 -28.608 -17.429  1.00 10.00      A   
ATOM   4938  N   CYS A 523      -2.531 -28.144 -17.829  1.00 10.00      A   
ATOM   4939  HN  CYS A 523      -1.627 -28.499 -17.958  1.00 10.00      A   
ATOM   4940  CA  CYS A 523      -2.740 -26.704 -17.869  1.00 10.00      A   
ATOM   4941  CB  CYS A 523      -1.404 -25.979 -18.027  1.00 10.00      A   
ATOM   4942  SG  CYS A 523      -0.206 -26.334 -16.720  1.00 10.00      A   
ATOM   4943  HG  CYS A 523      -0.248 -27.638 -16.467  1.00 10.00      A   
ATOM   4944  C   CYS A 523      -3.673 -26.356 -19.023  1.00 10.00      A   
ATOM   4945  O   CYS A 523      -4.584 -25.541 -18.884  1.00 10.00      A   
ATOM   4946  N   LYS A 524      -3.452 -27.006 -20.160  1.00 10.00      A   
ATOM   4947  HN  LYS A 524      -2.708 -27.644 -20.209  1.00 10.00      A   
ATOM   4948  CA  LYS A 524      -4.282 -26.785 -21.339  1.00 10.00      A   
ATOM   4949  CB  LYS A 524      -3.644 -27.424 -22.576  1.00 10.00      A   
ATOM   4950  CG  LYS A 524      -2.247 -26.920 -22.895  1.00 10.00      A   
ATOM   4951  CD  LYS A 524      -1.713 -27.546 -24.174  1.00 10.00      A   
ATOM   4952  CE  LYS A 524      -1.556 -29.051 -24.033  1.00 10.00      A   
ATOM   4953  NZ  LYS A 524      -1.416 -29.720 -25.353  1.00 10.00      A   
ATOM   4954  HZ1 LYS A 524      -2.295 -29.621 -25.899  1.00 10.00      A   
ATOM   4955  HZ2 LYS A 524      -1.214 -30.738 -25.220  1.00 10.00      A   
ATOM   4956  HZ3 LYS A 524      -0.637 -29.293 -25.895  1.00 10.00      A   
ATOM   4957  C   LYS A 524      -5.664 -27.380 -21.116  1.00 10.00      A   
ATOM   4958  O   LYS A 524      -6.680 -26.805 -21.509  1.00 10.00      A   
ATOM   4959  N   LEU A 525      -5.684 -28.539 -20.476  1.00 10.00      A   
ATOM   4960  HN  LEU A 525      -4.832 -28.942 -20.205  1.00 10.00      A   
ATOM   4961  CA  LEU A 525      -6.924 -29.242 -20.172  1.00 10.00      A   
ATOM   4962  CB  LEU A 525      -6.602 -30.568 -19.477  1.00 10.00      A   
ATOM   4963  CG  LEU A 525      -7.687 -31.644 -19.511  1.00 10.00      A   
ATOM   4964  CD1 LEU A 525      -8.023 -32.016 -20.947  1.00 10.00      A   
ATOM   4965  CD2 LEU A 525      -7.238 -32.869 -18.728  1.00 10.00      A   
ATOM   4966  C   LEU A 525      -7.816 -28.383 -19.281  1.00 10.00      A   
ATOM   4967  O   LEU A 525      -9.044 -28.395 -19.406  1.00 10.00      A   
ATOM   4968  N   LEU A 526      -7.180 -27.634 -18.388  1.00 10.00      A   
ATOM   4969  HN  LEU A 526      -6.201 -27.690 -18.334  1.00 10.00      A   
ATOM   4970  CA  LEU A 526      -7.886 -26.748 -17.478  1.00 10.00      A   
ATOM   4971  CB  LEU A 526      -6.958 -26.316 -16.339  1.00 10.00      A   
ATOM   4972  CG  LEU A 526      -7.593 -25.458 -15.240  1.00 10.00      A   
ATOM   4973  CD1 LEU A 526      -8.704 -26.221 -14.535  1.00 10.00      A   
ATOM   4974  CD2 LEU A 526      -6.542 -24.997 -14.245  1.00 10.00      A   
ATOM   4975  C   LEU A 526      -8.404 -25.526 -18.227  1.00 10.00      A   
ATOM   4976  O   LEU A 526      -9.526 -25.081 -18.000  1.00 10.00      A   
ATOM   4977  N   GLY A 527      -7.582 -24.995 -19.132  1.00 10.00      A   
ATOM   4978  HN  GLY A 527      -6.696 -25.394 -19.266  1.00 10.00      A   
ATOM   4979  CA  GLY A 527      -7.972 -23.829 -19.910  1.00 10.00      A   
ATOM   4980  C   GLY A 527      -9.157 -24.117 -20.809  1.00 10.00      A   
ATOM   4981  O   GLY A 527      -9.969 -23.239 -21.092  1.00 10.00      A   
ATOM   4982  N   GLN A 528      -9.258 -25.362 -21.253  1.00 10.00      A   
ATOM   4983  HN  GLN A 528      -8.566 -26.013 -21.005  1.00 10.00      A   
ATOM   4984  CA  GLN A 528     -10.355 -25.782 -22.111  1.00 10.00      A   
ATOM   4985  CB  GLN A 528      -9.952 -27.010 -22.928  1.00 10.00      A   
ATOM   4986  CG  GLN A 528      -9.238 -26.685 -24.228  1.00 10.00      A   
ATOM   4987  CD  GLN A 528     -10.187 -26.213 -25.313  1.00 10.00      A   
ATOM   4988  OE1 GLN A 528     -11.351 -26.620 -25.359  1.00 10.00      A   
ATOM   4989  NE2 GLN A 528      -9.695 -25.361 -26.198  1.00 10.00      A   
ATOM   4990 HE21 GLN A 528      -8.756 -25.088 -26.107  1.00 10.00      A   
ATOM   4991 HE22 GLN A 528     -10.288 -25.033 -26.905  1.00 10.00      A   
ATOM   4992  C   GLN A 528     -11.594 -26.098 -21.280  1.00 10.00      A   
ATOM   4993  O   GLN A 528     -12.687 -26.277 -21.817  1.00 10.00      A   
ATOM   4994  N   LYS A 529     -11.416 -26.167 -19.969  1.00 10.00      A   
ATOM   4995  HN  LYS A 529     -10.521 -26.009 -19.597  1.00 10.00      A   
ATOM   4996  CA  LYS A 529     -12.517 -26.465 -19.066  1.00 10.00      A   
ATOM   4997  CB  LYS A 529     -12.060 -27.440 -17.976  1.00 10.00      A   
ATOM   4998  CG  LYS A 529     -13.146 -27.819 -16.984  1.00 10.00      A   
ATOM   4999  CD  LYS A 529     -12.722 -28.981 -16.103  1.00 10.00      A   
ATOM   5000  CE  LYS A 529     -13.880 -29.464 -15.242  1.00 10.00      A   
ATOM   5001  NZ  LYS A 529     -15.075 -29.822 -16.060  1.00 10.00      A   
ATOM   5002  HZ1 LYS A 529     -15.350 -29.019 -16.662  1.00 10.00      A   
ATOM   5003  HZ2 LYS A 529     -15.874 -30.064 -15.442  1.00 10.00      A   
ATOM   5004  HZ3 LYS A 529     -14.865 -30.641 -16.669  1.00 10.00      A   
ATOM   5005  C   LYS A 529     -13.068 -25.187 -18.440  1.00 10.00      A   
ATOM   5006  O   LYS A 529     -14.274 -25.064 -18.212  1.00 10.00      A   
ATOM   5007  N   MET A 530     -12.181 -24.237 -18.167  1.00 10.00      A   
ATOM   5008  HN  MET A 530     -11.230 -24.394 -18.372  1.00 10.00      A   
ATOM   5009  CA  MET A 530     -12.574 -22.968 -17.569  1.00 10.00      A   
ATOM   5010  CB  MET A 530     -11.849 -22.759 -16.232  1.00 10.00      A   
ATOM   5011  CG  MET A 530     -11.788 -23.990 -15.336  1.00 10.00      A   
ATOM   5012  SD  MET A 530     -13.413 -24.565 -14.806  1.00 10.00      A   
ATOM   5013  CE  MET A 530     -13.982 -23.142 -13.883  1.00 10.00      A   
ATOM   5014  C   MET A 530     -12.256 -21.814 -18.516  1.00 10.00      A   
ATOM   5015  O   MET A 530     -11.206 -21.187 -18.404  1.00 10.00      A   
ATOM   5016  N   PRO A 531     -13.167 -21.513 -19.456  1.00 10.00      A   
ATOM   5017  CA  PRO A 531     -12.966 -20.436 -20.430  1.00 10.00      A   
ATOM   5018  CB  PRO A 531     -14.068 -20.680 -21.463  1.00 10.00      A   
ATOM   5019  CG  PRO A 531     -15.146 -21.371 -20.706  1.00 10.00      A   
ATOM   5020  CD  PRO A 531     -14.461 -22.194 -19.646  1.00 10.00      A   
ATOM   5021  C   PRO A 531     -13.116 -19.048 -19.812  1.00 10.00      A   
ATOM   5022  O   PRO A 531     -12.811 -18.042 -20.448  1.00 10.00      A   
ATOM   5023  N   LYS A 532     -13.589 -18.995 -18.571  1.00 10.00      A   
ATOM   5024  HN  LYS A 532     -13.818 -19.830 -18.108  1.00 10.00      A   
ATOM   5025  CA  LYS A 532     -13.766 -17.723 -17.884  1.00 10.00      A   
ATOM   5026  CB  LYS A 532     -15.060 -17.713 -17.069  1.00 10.00      A   
ATOM   5027  CG  LYS A 532     -16.329 -17.752 -17.907  1.00 10.00      A   
ATOM   5028  CD  LYS A 532     -17.538 -17.372 -17.070  1.00 10.00      A   
ATOM   5029  CE  LYS A 532     -18.822 -17.412 -17.885  1.00 10.00      A   
ATOM   5030  NZ  LYS A 532     -19.432 -18.767 -17.903  1.00 10.00      A   
ATOM   5031  HZ1 LYS A 532     -18.796 -19.440 -18.374  1.00 10.00      A   
ATOM   5032  HZ2 LYS A 532     -20.334 -18.744 -18.416  1.00 10.00      A   
ATOM   5033  HZ3 LYS A 532     -19.609 -19.094 -16.929  1.00 10.00      A   
ATOM   5034  C   LYS A 532     -12.565 -17.419 -16.992  1.00 10.00      A   
ATOM   5035  O   LYS A 532     -12.576 -16.470 -16.208  1.00 10.00      A   
ATOM   5036  N   LEU A 533     -11.529 -18.236 -17.119  1.00 10.00      A   
ATOM   5037  HN  LEU A 533     -11.574 -18.972 -17.767  1.00 10.00      A   
ATOM   5038  CA  LEU A 533     -10.315 -18.062 -16.340  1.00 10.00      A   
ATOM   5039  CB  LEU A 533     -10.192 -19.149 -15.264  1.00 10.00      A   
ATOM   5040  CG  LEU A 533     -11.059 -18.972 -14.013  1.00 10.00      A   
ATOM   5041  CD1 LEU A 533     -12.411 -19.651 -14.178  1.00 10.00      A   
ATOM   5042  CD2 LEU A 533     -10.338 -19.490 -12.779  1.00 10.00      A   
ATOM   5043  C   LEU A 533      -9.104 -18.091 -17.255  1.00 10.00      A   
ATOM   5044  O   LEU A 533      -9.064 -18.849 -18.222  1.00 10.00      A   
ATOM   5045  N   ASN A 534      -8.123 -17.261 -16.953  1.00 10.00      A   
ATOM   5046  HN  ASN A 534      -8.210 -16.683 -16.163  1.00 10.00      A   
ATOM   5047  CA  ASN A 534      -6.916 -17.199 -17.757  1.00 10.00      A   
ATOM   5048  CB  ASN A 534      -6.416 -15.759 -17.911  1.00 10.00      A   
ATOM   5049  CG  ASN A 534      -7.098 -15.010 -19.042  1.00 10.00      A   
ATOM   5050  OD1 ASN A 534      -7.636 -15.618 -19.968  1.00 10.00      A   
ATOM   5051  ND2 ASN A 534      -7.057 -13.686 -18.993  1.00 10.00      A   
ATOM   5052 HD21 ASN A 534      -6.587 -13.258 -18.242  1.00 10.00      A   
ATOM   5053 HD22 ASN A 534      -7.512 -13.183 -19.708  1.00 10.00      A   
ATOM   5054  C   ASN A 534      -5.822 -18.067 -17.168  1.00 10.00      A   
ATOM   5055  O   ASN A 534      -5.194 -17.700 -16.176  1.00 10.00      A   
ATOM   5056  N   VAL A 535      -5.613 -19.228 -17.763  1.00 10.00      A   
ATOM   5057  HN  VAL A 535      -6.171 -19.484 -18.528  1.00 10.00      A   
ATOM   5058  CA  VAL A 535      -4.568 -20.129 -17.311  1.00 10.00      A   
ATOM   5059  CB  VAL A 535      -4.936 -21.608 -17.559  1.00 10.00      A   
ATOM   5060  CG1 VAL A 535      -3.916 -22.539 -16.914  1.00 10.00      A   
ATOM   5061  CG2 VAL A 535      -6.338 -21.905 -17.045  1.00 10.00      A   
ATOM   5062  C   VAL A 535      -3.284 -19.782 -18.056  1.00 10.00      A   
ATOM   5063  O   VAL A 535      -2.983 -20.351 -19.107  1.00 10.00      A   
ATOM   5064  N   GLU A 536      -2.553 -18.819 -17.524  1.00 10.00      A   
ATOM   5065  HN  GLU A 536      -2.846 -18.407 -16.683  1.00 10.00      A   
ATOM   5066  CA  GLU A 536      -1.322 -18.362 -18.147  1.00 10.00      A   
ATOM   5067  CB  GLU A 536      -1.175 -16.849 -18.006  1.00 10.00      A   
ATOM   5068  CG  GLU A 536      -2.228 -16.059 -18.767  1.00 10.00      A   
ATOM   5069  CD  GLU A 536      -2.125 -14.566 -18.536  1.00 10.00      A   
ATOM   5070  OE1 GLU A 536      -1.009 -14.075 -18.263  1.00 10.00      A   
ATOM   5071  OE2 GLU A 536      -3.155 -13.869 -18.639  1.00 10.00      A   
ATOM   5072  C   GLU A 536      -0.098 -19.089 -17.605  1.00 10.00      A   
ATOM   5073  O   GLU A 536       0.141 -19.130 -16.397  1.00 10.00      A   
ATOM   5074  N   VAL A 537       0.666 -19.665 -18.518  1.00 10.00      A   
ATOM   5075  HN  VAL A 537       0.413 -19.589 -19.466  1.00 10.00      A   
ATOM   5076  CA  VAL A 537       1.872 -20.395 -18.169  1.00 10.00      A   
ATOM   5077  CB  VAL A 537       2.082 -21.596 -19.118  1.00 10.00      A   
ATOM   5078  CG1 VAL A 537       3.395 -22.306 -18.821  1.00 10.00      A   
ATOM   5079  CG2 VAL A 537       0.913 -22.565 -19.019  1.00 10.00      A   
ATOM   5080  C   VAL A 537       3.084 -19.472 -18.247  1.00 10.00      A   
ATOM   5081  O   VAL A 537       3.317 -18.831 -19.273  1.00 10.00      A   
ATOM   5082  N   ILE A 538       3.842 -19.405 -17.161  1.00 10.00      A   
ATOM   5083  HN  ILE A 538       3.599 -19.946 -16.376  1.00 10.00      A   
ATOM   5084  CA  ILE A 538       5.035 -18.571 -17.096  1.00 10.00      A   
ATOM   5085  CB  ILE A 538       5.001 -17.645 -15.859  1.00 10.00      A   
ATOM   5086  CG1 ILE A 538       3.647 -16.927 -15.779  1.00 10.00      A   
ATOM   5087  CG2 ILE A 538       6.140 -16.634 -15.910  1.00 10.00      A   
ATOM   5088  CD1 ILE A 538       3.490 -16.017 -14.580  1.00 10.00      A   
ATOM   5089  C   ILE A 538       6.268 -19.469 -17.044  1.00 10.00      A   
ATOM   5090  O   ILE A 538       6.673 -19.931 -15.975  1.00 10.00      A   
ATOM   5091  N   ASP A 539       6.852 -19.717 -18.207  1.00 10.00      A   
ATOM   5092  HN  ASP A 539       6.500 -19.291 -19.017  1.00 10.00      A   
ATOM   5093  CA  ASP A 539       8.015 -20.591 -18.317  1.00 10.00      A   
ATOM   5094  CB  ASP A 539       7.585 -21.903 -18.974  1.00 10.00      A   
ATOM   5095  CG  ASP A 539       8.597 -23.010 -18.817  1.00 10.00      A   
ATOM   5096  OD1 ASP A 539       8.570 -23.701 -17.775  1.00 10.00      A   
ATOM   5097  OD2 ASP A 539       9.402 -23.215 -19.749  1.00 10.00      A   
ATOM   5098  C   ASP A 539       9.130 -19.927 -19.130  1.00 10.00      A   
ATOM   5099  O   ASP A 539       8.877 -19.307 -20.167  1.00 10.00      A   
ATOM   5100  N   GLU A 540      10.362 -20.043 -18.651  1.00 10.00      A   
ATOM   5101  HN  GLU A 540      10.512 -20.550 -17.809  1.00 10.00      A   
ATOM   5102  CA  GLU A 540      11.506 -19.443 -19.330  1.00 10.00      A   
ATOM   5103  CB  GLU A 540      12.393 -18.683 -18.338  1.00 10.00      A   
ATOM   5104  CG  GLU A 540      11.728 -17.505 -17.651  1.00 10.00      A   
ATOM   5105  CD  GLU A 540      12.616 -16.889 -16.590  1.00 10.00      A   
ATOM   5106  OE1 GLU A 540      12.838 -17.541 -15.546  1.00 10.00      A   
ATOM   5107  OE2 GLU A 540      13.094 -15.752 -16.793  1.00 10.00      A   
ATOM   5108  C   GLU A 540      12.350 -20.487 -20.048  1.00 10.00      A   
ATOM   5109  O   GLU A 540      13.454 -20.188 -20.501  1.00 10.00      A   
ATOM   5110  N   ARG A 541      11.846 -21.706 -20.160  1.00 10.00      A   
ATOM   5111  HN  ARG A 541      10.952 -21.900 -19.795  1.00 10.00      A   
ATOM   5112  CA  ARG A 541      12.596 -22.765 -20.824  1.00 10.00      A   
ATOM   5113  CB  ARG A 541      12.407 -24.110 -20.119  1.00 10.00      A   
ATOM   5114  CG  ARG A 541      12.774 -24.096 -18.646  1.00 10.00      A   
ATOM   5115  CD  ARG A 541      11.620 -24.586 -17.786  1.00 10.00      A   
ATOM   5116  NE  ARG A 541      11.648 -26.035 -17.585  1.00 10.00      A   
ATOM   5117  HE  ARG A 541      12.524 -26.483 -17.661  1.00 10.00      A   
ATOM   5118  CZ  ARG A 541      10.575 -26.778 -17.313  1.00 10.00      A   
ATOM   5119  NH1 ARG A 541       9.371 -26.217 -17.214  1.00 10.00      A   
ATOM   5120 HH11 ARG A 541       9.255 -25.175 -17.351  1.00 10.00      A   
ATOM   5121 HH12 ARG A 541       8.533 -26.805 -17.002  1.00 10.00      A   
ATOM   5122  NH2 ARG A 541      10.703 -28.085 -17.139  1.00 10.00      A   
ATOM   5123 HH21 ARG A 541       9.869 -28.678 -16.925  1.00 10.00      A   
ATOM   5124 HH22 ARG A 541      11.647 -28.528 -17.219  1.00 10.00      A   
ATOM   5125  C   ARG A 541      12.195 -22.875 -22.284  1.00 10.00      A   
ATOM   5126  O   ARG A 541      12.551 -23.836 -22.966  1.00 10.00      A   
ATOM   5127  N   GLY A 542      11.449 -21.889 -22.755  1.00 10.00      A   
ATOM   5128  HN  GLY A 542      11.190 -21.156 -22.159  1.00 10.00      A   
ATOM   5129  CA  GLY A 542      11.000 -21.890 -24.127  1.00 10.00      A   
ATOM   5130  C   GLY A 542       9.591 -22.423 -24.238  1.00 10.00      A   
ATOM   5131  O   GLY A 542       8.961 -22.719 -23.223  1.00 10.00      A   
ATOM   5132  N   ALA A 543       9.099 -22.549 -25.467  1.00 10.00      A   
ATOM   5133  HN  ALA A 543       9.660 -22.301 -26.234  1.00 10.00      A   
ATOM   5134  CA  ALA A 543       7.750 -23.052 -25.709  1.00 10.00      A   
ATOM   5135  CB  ALA A 543       7.447 -23.063 -27.201  1.00 10.00      A   
ATOM   5136  C   ALA A 543       7.574 -24.454 -25.135  1.00 10.00      A   
ATOM   5137  O   ALA A 543       8.232 -25.399 -25.578  1.00 10.00      A   
ATOM   5138  N   PRO A 544       6.679 -24.602 -24.142  1.00 10.00      A   
ATOM   5139  CA  PRO A 544       6.408 -25.892 -23.497  1.00 10.00      A   
ATOM   5140  CB  PRO A 544       5.415 -25.541 -22.379  1.00 10.00      A   
ATOM   5141  CG  PRO A 544       5.538 -24.068 -22.202  1.00 10.00      A   
ATOM   5142  CD  PRO A 544       5.867 -23.524 -23.559  1.00 10.00      A   
ATOM   5143  C   PRO A 544       5.782 -26.883 -24.467  1.00 10.00      A   
ATOM   5144  O   PRO A 544       5.773 -28.087 -24.221  1.00 10.00      A   
ATOM   5145  N   ASP A 545       5.268 -26.363 -25.575  1.00 10.00      A   
ATOM   5146  HN  ASP A 545       5.302 -25.390 -25.700  1.00 10.00      A   
ATOM   5147  CA  ASP A 545       4.646 -27.187 -26.606  1.00 10.00      A   
ATOM   5148  CB  ASP A 545       3.962 -26.299 -27.647  1.00 10.00      A   
ATOM   5149  CG  ASP A 545       2.452 -26.309 -27.549  1.00 10.00      A   
ATOM   5150  OD1 ASP A 545       1.832 -27.323 -27.931  1.00 10.00      A   
ATOM   5151  OD2 ASP A 545       1.874 -25.294 -27.107  1.00 10.00      A   
ATOM   5152  C   ASP A 545       5.688 -28.062 -27.293  1.00 10.00      A   
ATOM   5153  O   ASP A 545       5.363 -29.091 -27.887  1.00 10.00      A   
ATOM   5154  N   SER A 546       6.945 -27.643 -27.207  1.00 10.00      A   
ATOM   5155  HN  SER A 546       7.137 -26.807 -26.733  1.00 10.00      A   
ATOM   5156  CA  SER A 546       8.052 -28.379 -27.810  1.00 10.00      A   
ATOM   5157  CB  SER A 546       9.174 -27.408 -28.172  1.00 10.00      A   
ATOM   5158  OG  SER A 546       8.639 -26.146 -28.539  1.00 10.00      A   
ATOM   5159  HG  SER A 546       9.123 -25.451 -28.078  1.00 10.00      A   
ATOM   5160  C   SER A 546       8.574 -29.450 -26.854  1.00 10.00      A   
ATOM   5161  O   SER A 546       9.547 -30.150 -27.149  1.00 10.00      A   
ATOM   5162  N   ARG A 547       7.923 -29.564 -25.707  1.00 10.00      A   
ATOM   5163  HN  ARG A 547       7.147 -28.986 -25.542  1.00 10.00      A   
ATOM   5164  CA  ARG A 547       8.297 -30.538 -24.694  1.00 10.00      A   
ATOM   5165  CB  ARG A 547       8.829 -29.826 -23.441  1.00 10.00      A   
ATOM   5166  CG  ARG A 547       9.835 -28.723 -23.726  1.00 10.00      A   
ATOM   5167  CD  ARG A 547      10.552 -28.269 -22.463  1.00 10.00      A
[truncated: 221,457 more chars]
