# Supplementary material for: Flexibility of intrinsically disordered degrons in AUX/IAA proteins reinforces auxin co-receptor assemblies
Source: Nat Commun. 2020 May 8;11:2277. doi: 10.1038/s41467-020-16147-2 (PMC7210949; doi:10.1038/s41467-020-16147-2)
Supplement: Supplementary file 11 — Supplementary Data 8 [file 41467_2020_16147_MOESM11_ESM.gz › disvis_haddock_files/IAA07/cluster3_4.pdb]

REMARK FILENAME="complex_1w.pdb0"
REMARK ===============================================================
REMARK HADDOCK run for complex
REMARK initial structure: complex_1.pdb
REMARK final NOE weights: unambig 50 amb: 50
REMARK ===============================================================
REMARK            total,bonds,angles,improper,dihe,vdw,elec,air,cdih,coup,rdcs,vean,dani,xpcs,rg
REMARK energies: -154.87, 0, 0, 0, 0, -56.0701, -291.842, 193.042, 0, 0, 0, 0, 0, 0, 0
REMARK ===============================================================
REMARK            bonds,angles,impropers,dihe,air,cdih,coup,rdcs,vean,dani,xpcs
REMARK rms-dev.: 0,0,0,0,0.668892,0,0, 0, 0, 0, 0
REMARK ===============================================================
REMARK               air,cdih,coup,rdcs,vean,dani,xpcs
REMARK               >0.3,>5,>1,>0,>5,>0.2,>0.2
REMARK violations.: 5, 0, 0, 0, 0, 0, 0
REMARK ===============================================================
REMARK                        CVpartition#,violations,rms
REMARK AIRs cross-validation: 1, 34, 2.42735
REMARK ===============================================================
REMARK NCS energy: 0
REMARK ===============================================================
REMARK Symmetry energy: 0
REMARK ===============================================================
REMARK Desolvation energy: 44.2614
REMARK Internal energy free molecules: -17409.1
REMARK Internal energy complex: -33795
REMARK Binding energy: -16689.6
REMARK ===============================================================
REMARK buried surface area: 2087.57
REMARK ===============================================================
REMARK water - chain1: 0 0 0
REMARK water - chain2: 0 0 0
REMARK water - chain3: 0 0 0
REMARK water - chain4: 0 0 0
REMARK water - chain5: 0 0 0
REMARK water - chain6: 0 0 0
REMARK ===============================================================
REMARK water - water: 0 0 0
REMARK ===============================================================
REMARK DATE:10-Dec-2019  16:07:28       created by user: enmr049
REMARK VERSION:1.3U
ATOM      1  N   PHE A   9     -39.265   9.576  -4.937  1.00 10.00      A   
ATOM      2  HN  PHE A   9     -38.949   8.871  -5.545  1.00 10.00      A   
ATOM      3  CA  PHE A   9     -38.295  10.511  -4.383  1.00 10.00      A   
ATOM      4  CB  PHE A   9     -37.274   9.771  -3.514  1.00 10.00      A   
ATOM      5  CG  PHE A   9     -37.870   9.047  -2.343  1.00 10.00      A   
ATOM      6  CD1 PHE A   9     -37.985   7.668  -2.351  1.00 10.00      A   
ATOM      7  CD2 PHE A   9     -38.320   9.748  -1.236  1.00 10.00      A   
ATOM      8  CE1 PHE A   9     -38.539   6.999  -1.277  1.00 10.00      A   
ATOM      9  CE2 PHE A   9     -38.875   9.087  -0.156  1.00 10.00      A   
ATOM     10  CZ  PHE A   9     -38.985   7.710  -0.179  1.00 10.00      A   
ATOM     11  C   PHE A   9     -37.568  11.249  -5.501  1.00 10.00      A   
ATOM     12  O   PHE A   9     -37.239  10.654  -6.530  1.00 10.00      A   
ATOM     13  N   PRO A  10     -37.320  12.556  -5.318  1.00 10.00      A   
ATOM     14  CA  PRO A  10     -36.621  13.372  -6.315  1.00 10.00      A   
ATOM     15  CB  PRO A  10     -36.732  14.806  -5.771  1.00 10.00      A   
ATOM     16  CG  PRO A  10     -37.745  14.746  -4.674  1.00 10.00      A   
ATOM     17  CD  PRO A  10     -37.711  13.344  -4.142  1.00 10.00      A   
ATOM     18  C   PRO A  10     -35.154  12.968  -6.442  1.00 10.00      A   
ATOM     19  O   PRO A  10     -34.511  12.600  -5.454  1.00 10.00      A   
ATOM     20  N   GLU A  11     -34.628  13.061  -7.659  1.00 10.00      A   
ATOM     21  HN  GLU A  11     -35.194  13.396  -8.397  1.00 10.00      A   
ATOM     22  CA  GLU A  11     -33.241  12.696  -7.937  1.00 10.00      A   
ATOM     23  CB  GLU A  11     -32.925  12.775  -9.437  1.00 10.00      A   
ATOM     24  CG  GLU A  11     -33.671  13.867 -10.189  1.00 10.00      A   
ATOM     25  CD  GLU A  11     -35.047  13.430 -10.654  1.00 10.00      A   
ATOM     26  OE1 GLU A  11     -35.162  12.934 -11.789  1.00 10.00      A   
ATOM     27  OE2 GLU A  11     -36.020  13.584  -9.886  1.00 10.00      A   
ATOM     28  C   GLU A  11     -32.260  13.538  -7.127  1.00 10.00      A   
ATOM     29  O   GLU A  11     -31.266  13.017  -6.620  1.00 10.00      A   
ATOM     30  N   GLU A  12     -32.564  14.829  -6.974  1.00 10.00      A   
ATOM     31  HN  GLU A  12     -33.387  15.178  -7.380  1.00 10.00      A   
ATOM     32  CA  GLU A  12     -31.702  15.738  -6.221  1.00 10.00      A   
ATOM     33  CB  GLU A  12     -32.182  17.192  -6.344  1.00 10.00      A   
ATOM     34  CG  GLU A  12     -33.569  17.462  -5.772  1.00 10.00      A   
ATOM     35  CD  GLU A  12     -34.142  18.785  -6.235  1.00 10.00      A   
ATOM     36  OE1 GLU A  12     -34.481  18.901  -7.432  1.00 10.00      A   
ATOM     37  OE2 GLU A  12     -34.263  19.709  -5.405  1.00 10.00      A   
ATOM     38  C   GLU A  12     -31.599  15.315  -4.757  1.00 10.00      A   
ATOM     39  O   GLU A  12     -30.598  15.583  -4.090  1.00 10.00      A   
ATOM     40  N   VAL A  13     -32.631  14.636  -4.270  1.00 10.00      A   
ATOM     41  HN  VAL A  13     -33.393  14.442  -4.854  1.00 10.00      A   
ATOM     42  CA  VAL A  13     -32.650  14.165  -2.893  1.00 10.00      A   
ATOM     43  CB  VAL A  13     -34.088  14.005  -2.355  1.00 10.00      A   
ATOM     44  CG1 VAL A  13     -34.070  13.607  -0.887  1.00 10.00      A   
ATOM     45  CG2 VAL A  13     -34.879  15.287  -2.547  1.00 10.00      A   
ATOM     46  C   VAL A  13     -31.926  12.822  -2.792  1.00 10.00      A   
ATOM     47  O   VAL A  13     -31.119  12.607  -1.887  1.00 10.00      A   
ATOM     48  N   LEU A  14     -32.201  11.933  -3.744  1.00 10.00      A   
ATOM     49  HN  LEU A  14     -32.840  12.175  -4.452  1.00 10.00      A   
ATOM     50  CA  LEU A  14     -31.581  10.611  -3.767  1.00 10.00      A   
ATOM     51  CB  LEU A  14     -32.153   9.764  -4.904  1.00 10.00      A   
ATOM     52  CG  LEU A  14     -33.582   9.255  -4.699  1.00 10.00      A   
ATOM     53  CD1 LEU A  14     -34.101   8.580  -5.961  1.00 10.00      A   
ATOM     54  CD2 LEU A  14     -33.647   8.304  -3.511  1.00 10.00      A   
ATOM     55  C   LEU A  14     -30.066  10.713  -3.873  1.00 10.00      A   
ATOM     56  O   LEU A  14     -29.341   9.982  -3.199  1.00 10.00      A   
ATOM     57  N   GLU A  15     -29.598  11.646  -4.695  1.00 10.00      A   
ATOM     58  HN  GLU A  15     -30.234  12.210  -5.192  1.00 10.00      A   
ATOM     59  CA  GLU A  15     -28.168  11.854  -4.881  1.00 10.00      A   
ATOM     60  CB  GLU A  15     -27.904  12.897  -5.971  1.00 10.00      A   
ATOM     61  CG  GLU A  15     -28.174  12.391  -7.383  1.00 10.00      A   
ATOM     62  CD  GLU A  15     -28.105  13.480  -8.441  1.00 10.00      A   
ATOM     63  OE1 GLU A  15     -27.455  14.517  -8.199  1.00 10.00      A   
ATOM     64  OE2 GLU A  15     -28.693  13.298  -9.531  1.00 10.00      A   
ATOM     65  C   GLU A  15     -27.500  12.255  -3.567  1.00 10.00      A   
ATOM     66  O   GLU A  15     -26.342  11.917  -3.320  1.00 10.00      A   
ATOM     67  N   HIS A  16     -28.248  12.947  -2.711  1.00 10.00      A   
ATOM     68  HN  HIS A  16     -29.171  13.165  -2.954  1.00 10.00      A   
ATOM     69  CA  HIS A  16     -27.732  13.373  -1.412  1.00 10.00      A   
ATOM     70  CB  HIS A  16     -28.633  14.450  -0.794  1.00 10.00      A   
ATOM     71  CG  HIS A  16     -28.022  15.178   0.369  1.00 10.00      A   
ATOM     72  ND1 HIS A  16     -26.702  15.562   0.361  1.00 10.00      A   
ATOM     73  CD2 HIS A  16     -28.593  15.575   1.535  1.00 10.00      A   
ATOM     74  CE1 HIS A  16     -26.498  16.179   1.511  1.00 10.00      A   
ATOM     75  NE2 HIS A  16     -27.610  16.210   2.251  1.00 10.00      A   
ATOM     76  HE2 HIS A  16     -27.705  16.614   3.139  1.00 10.00      A   
ATOM     77  C   HIS A  16     -27.622  12.169  -0.482  1.00 10.00      A   
ATOM     78  O   HIS A  16     -26.616  11.990   0.207  1.00 10.00      A   
ATOM     79  N   VAL A  17     -28.658  11.334  -0.493  1.00 10.00      A   
ATOM     80  HN  VAL A  17     -29.425  11.541  -1.069  1.00 10.00      A   
ATOM     81  CA  VAL A  17     -28.692  10.126   0.329  1.00 10.00      A   
ATOM     82  CB  VAL A  17     -30.041   9.379   0.189  1.00 10.00      A   
ATOM     83  CG1 VAL A  17     -30.075   8.140   1.074  1.00 10.00      A   
ATOM     84  CG2 VAL A  17     -31.205  10.300   0.516  1.00 10.00      A   
ATOM     85  C   VAL A  17     -27.563   9.184  -0.078  1.00 10.00      A   
ATOM     86  O   VAL A  17     -26.857   8.636   0.770  1.00 10.00      A   
ATOM     87  N   PHE A  18     -27.382   9.028  -1.386  1.00 10.00      A   
ATOM     88  HN  PHE A  18     -27.974   9.507  -2.011  1.00 10.00      A   
ATOM     89  CA  PHE A  18     -26.344   8.159  -1.923  1.00 10.00      A   
ATOM     90  CB  PHE A  18     -26.491   8.005  -3.441  1.00 10.00      A   
ATOM     91  CG  PHE A  18     -27.766   7.343  -3.892  1.00 10.00      A   
ATOM     92  CD1 PHE A  18     -28.214   7.505  -5.192  1.00 10.00      A   
ATOM     93  CD2 PHE A  18     -28.515   6.560  -3.024  1.00 10.00      A   
ATOM     94  CE1 PHE A  18     -29.379   6.902  -5.621  1.00 10.00      A   
ATOM     95  CE2 PHE A  18     -29.683   5.954  -3.448  1.00 10.00      A   
ATOM     96  CZ  PHE A  18     -30.115   6.124  -4.748  1.00 10.00      A   
ATOM     97  C   PHE A  18     -24.948   8.679  -1.588  1.00 10.00      A   
ATOM     98  O   PHE A  18     -23.985   7.915  -1.550  1.00 10.00      A   
ATOM     99  N   SER A  19     -24.836   9.976  -1.338  1.00 10.00      A   
ATOM    100  HN  SER A  19     -25.635  10.541  -1.372  1.00 10.00      A   
ATOM    101  CA  SER A  19     -23.555  10.578  -1.008  1.00 10.00      A   
ATOM    102  CB  SER A  19     -23.620  12.100  -1.137  1.00 10.00      A   
ATOM    103  OG  SER A  19     -23.873  12.481  -2.479  1.00 10.00      A   
ATOM    104  HG  SER A  19     -24.810  12.355  -2.681  1.00 10.00      A   
ATOM    105  C   SER A  19     -23.079  10.158   0.380  1.00 10.00      A   
ATOM    106  O   SER A  19     -21.887  10.218   0.683  1.00 10.00      A   
ATOM    107  N   PHE A  20     -24.012   9.719   1.221  1.00 10.00      A   
ATOM    108  HN  PHE A  20     -24.952   9.698   0.929  1.00 10.00      A   
ATOM    109  CA  PHE A  20     -23.670   9.269   2.567  1.00 10.00      A   
ATOM    110  CB  PHE A  20     -24.841   9.456   3.532  1.00 10.00      A   
ATOM    111  CG  PHE A  20     -25.086  10.887   3.911  1.00 10.00      A   
ATOM    112  CD1 PHE A  20     -26.201  11.560   3.449  1.00 10.00      A   
ATOM    113  CD2 PHE A  20     -24.192  11.562   4.730  1.00 10.00      A   
ATOM    114  CE1 PHE A  20     -26.424  12.879   3.793  1.00 10.00      A   
ATOM    115  CE2 PHE A  20     -24.408  12.881   5.079  1.00 10.00      A   
ATOM    116  CZ  PHE A  20     -25.526  13.540   4.609  1.00 10.00      A   
ATOM    117  C   PHE A  20     -23.225   7.812   2.536  1.00 10.00      A   
ATOM    118  O   PHE A  20     -22.903   7.222   3.567  1.00 10.00      A   
ATOM    119  N   ILE A  21     -23.225   7.242   1.337  1.00 10.00      A   
ATOM    120  HN  ILE A  21     -23.513   7.771   0.564  1.00 10.00      A   
ATOM    121  CA  ILE A  21     -22.808   5.867   1.121  1.00 10.00      A   
ATOM    122  CB  ILE A  21     -23.897   5.077   0.363  1.00 10.00      A   
ATOM    123  CG1 ILE A  21     -25.238   5.182   1.094  1.00 10.00      A   
ATOM    124  CG2 ILE A  21     -23.487   3.619   0.200  1.00 10.00      A   
ATOM    125  CD1 ILE A  21     -26.427   4.758   0.257  1.00 10.00      A   
ATOM    126  C   ILE A  21     -21.525   5.866   0.293  1.00 10.00      A   
ATOM    127  O   ILE A  21     -21.555   6.101  -0.918  1.00 10.00      A   
ATOM    128  N   GLN A  22     -20.399   5.631   0.949  1.00 10.00      A   
ATOM    129  HN  GLN A  22     -20.435   5.460   1.916  1.00 10.00      A   
ATOM    130  CA  GLN A  22     -19.104   5.630   0.272  1.00 10.00      A   
ATOM    131  CB  GLN A  22     -18.137   6.592   0.966  1.00 10.00      A   
ATOM    132  CG  GLN A  22     -18.393   8.059   0.656  1.00 10.00      A   
ATOM    133  CD  GLN A  22     -17.800   8.490  -0.672  1.00 10.00      A   
ATOM    134  OE1 GLN A  22     -18.403   9.275  -1.411  1.00 10.00      A   
ATOM    135  NE2 GLN A  22     -16.613   7.992  -0.987  1.00 10.00      A   
ATOM    136 HE21 GLN A  22     -16.181   7.374  -0.354  1.00 10.00      A   
ATOM    137 HE22 GLN A  22     -16.205   8.267  -1.835  1.00 10.00      A   
ATOM    138  C   GLN A  22     -18.488   4.231   0.187  1.00 10.00      A   
ATOM    139  O   GLN A  22     -17.452   4.042  -0.452  1.00 10.00      A   
ATOM    140  N   LEU A  23     -19.128   3.252   0.818  1.00 10.00      A   
ATOM    141  HN  LEU A  23     -19.959   3.448   1.294  1.00 10.00      A   
ATOM    142  CA  LEU A  23     -18.614   1.888   0.802  1.00 10.00      A   
ATOM    143  CB  LEU A  23     -19.216   1.053   1.932  1.00 10.00      A   
ATOM    144  CG  LEU A  23     -18.499  -0.262   2.234  1.00 10.00      A   
ATOM    145  CD1 LEU A  23     -17.162  -0.001   2.911  1.00 10.00      A   
ATOM    146  CD2 LEU A  23     -19.371  -1.168   3.083  1.00 10.00      A   
ATOM    147  C   LEU A  23     -18.856   1.214  -0.548  1.00 10.00      A   
ATOM    148  O   LEU A  23     -19.954   1.289  -1.098  1.00 10.00      A   
ATOM    149  N   ASP A  24     -17.822   0.551  -1.061  1.00 10.00      A   
ATOM    150  HN  ASP A  24     -16.983   0.523  -0.559  1.00 10.00      A   
ATOM    151  CA  ASP A  24     -17.891  -0.136  -2.350  1.00 10.00      A   
ATOM    152  CB  ASP A  24     -16.536  -0.776  -2.704  1.00 10.00      A   
ATOM    153  CG  ASP A  24     -15.414   0.229  -2.907  1.00 10.00      A   
ATOM    154  OD1 ASP A  24     -15.328   0.825  -4.004  1.00 10.00      A   
ATOM    155  OD2 ASP A  24     -14.602   0.422  -1.972  1.00 10.00      A   
ATOM    156  C   ASP A  24     -18.980  -1.204  -2.357  1.00 10.00      A   
ATOM    157  O   ASP A  24     -19.882  -1.177  -3.197  1.00 10.00      A   
ATOM    158  N   LYS A  25     -18.899  -2.132  -1.404  1.00 10.00      A   
ATOM    159  HN  LYS A  25     -18.164  -2.085  -0.755  1.00 10.00      A   
ATOM    160  CA  LYS A  25     -19.870  -3.221  -1.301  1.00 10.00      A   
ATOM    161  CB  LYS A  25     -19.560  -4.100  -0.089  1.00 10.00      A   
ATOM    162  CG  LYS A  25     -18.254  -4.869  -0.168  1.00 10.00      A   
ATOM    163  CD  LYS A  25     -17.952  -5.545   1.160  1.00 10.00      A   
ATOM    164  CE  LYS A  25     -16.528  -6.070   1.221  1.00 10.00      A   
ATOM    165  NZ  LYS A  25     -16.365  -7.346   0.478  1.00 10.00      A   
ATOM    166  HZ1 LYS A  25     -15.546  -7.874   0.848  1.00 10.00      A   
ATOM    167  HZ2 LYS A  25     -16.210  -7.153  -0.538  1.00 10.00      A   
ATOM    168  HZ3 LYS A  25     -17.217  -7.933   0.580  1.00 10.00      A   
ATOM    169  C   LYS A  25     -21.299  -2.696  -1.183  1.00 10.00      A   
ATOM    170  O   LYS A  25     -22.206  -3.178  -1.862  1.00 10.00      A   
ATOM    171  N   ASP A  26     -21.482  -1.707  -0.322  1.00 10.00      A   
ATOM    172  HN  ASP A  26     -20.713  -1.368   0.176  1.00 10.00      A   
ATOM    173  CA  ASP A  26     -22.794  -1.113  -0.079  1.00 10.00      A   
ATOM    174  CB  ASP A  26     -22.724  -0.114   1.074  1.00 10.00      A   
ATOM    175  CG  ASP A  26     -23.114  -0.731   2.400  1.00 10.00      A   
ATOM    176  OD1 ASP A  26     -22.905  -1.945   2.585  1.00 10.00      A   
ATOM    177  OD2 ASP A  26     -23.616   0.004   3.273  1.00 10.00      A   
ATOM    178  C   ASP A  26     -23.361  -0.441  -1.321  1.00 10.00      A   
ATOM    179  O   ASP A  26     -24.540  -0.604  -1.639  1.00 10.00      A   
ATOM    180  N   ARG A  27     -22.518   0.314  -2.016  1.00 10.00      A   
ATOM    181  HN  ARG A  27     -21.592   0.411  -1.699  1.00 10.00      A   
ATOM    182  CA  ARG A  27     -22.930   1.012  -3.228  1.00 10.00      A   
ATOM    183  CB  ARG A  27     -21.796   1.892  -3.762  1.00 10.00      A   
ATOM    184  CG  ARG A  27     -21.821   3.327  -3.258  1.00 10.00      A   
ATOM    185  CD  ARG A  27     -23.109   4.031  -3.667  1.00 10.00      A   
ATOM    186  NE  ARG A  27     -23.052   5.478  -3.440  1.00 10.00      A   
ATOM    187  HE  ARG A  27     -23.064   5.788  -2.505  1.00 10.00      A   
ATOM    188  CZ  ARG A  27     -22.990   6.388  -4.421  1.00 10.00      A   
ATOM    189  NH1 ARG A  27     -22.974   6.001  -5.692  1.00 10.00      A   
ATOM    190 HH11 ARG A  27     -23.013   4.978  -5.941  1.00 10.00      A   
ATOM    191 HH12 ARG A  27     -22.927   6.707  -6.454  1.00 10.00      A   
ATOM    192  NH2 ARG A  27     -22.958   7.682  -4.123  1.00 10.00      A   
ATOM    193 HH21 ARG A  27     -22.985   7.992  -3.128  1.00 10.00      A   
ATOM    194 HH22 ARG A  27     -22.902   8.397  -4.884  1.00 10.00      A   
ATOM    195  C   ARG A  27     -23.392   0.034  -4.299  1.00 10.00      A   
ATOM    196  O   ARG A  27     -24.314   0.323  -5.062  1.00 10.00      A   
ATOM    197  N   ASN A  28     -22.760  -1.132  -4.337  1.00 10.00      A   
ATOM    198  HN  ASN A  28     -22.035  -1.307  -3.693  1.00 10.00      A   
ATOM    199  CA  ASN A  28     -23.112  -2.156  -5.315  1.00 10.00      A   
ATOM    200  CB  ASN A  28     -22.175  -3.356  -5.219  1.00 10.00      A   
ATOM    201  CG  ASN A  28     -20.780  -3.064  -5.721  1.00 10.00      A   
ATOM    202  OD1 ASN A  28     -20.566  -2.130  -6.500  1.00 10.00      A   
ATOM    203  ND2 ASN A  28     -19.828  -3.874  -5.293  1.00 10.00      A   
ATOM    204 HD21 ASN A  28     -20.080  -4.606  -4.689  1.00 10.00      A   
ATOM    205 HD22 ASN A  28     -18.904  -3.713  -5.598  1.00 10.00      A   
ATOM    206  C   ASN A  28     -24.548  -2.618  -5.130  1.00 10.00      A   
ATOM    207  O   ASN A  28     -25.272  -2.830  -6.104  1.00 10.00      A   
ATOM    208  N   SER A  29     -24.966  -2.748  -3.877  1.00 10.00      A   
ATOM    209  HN  SER A  29     -24.350  -2.542  -3.143  1.00 10.00      A   
ATOM    210  CA  SER A  29     -26.317  -3.181  -3.563  1.00 10.00      A   
ATOM    211  CB  SER A  29     -26.446  -3.478  -2.066  1.00 10.00      A   
ATOM    212  OG  SER A  29     -25.438  -4.387  -1.642  1.00 10.00      A   
ATOM    213  HG  SER A  29     -25.472  -4.479  -0.680  1.00 10.00      A   
ATOM    214  C   SER A  29     -27.339  -2.134  -4.002  1.00 10.00      A   
ATOM    215  O   SER A  29     -28.453  -2.472  -4.403  1.00 10.00      A   
ATOM    216  N   VAL A  30     -26.943  -0.866  -3.954  1.00 10.00      A   
ATOM    217  HN  VAL A  30     -26.034  -0.661  -3.645  1.00 10.00      A   
ATOM    218  CA  VAL A  30     -27.820   0.231  -4.352  1.00 10.00      A   
ATOM    219  CB  VAL A  30     -27.178   1.604  -4.059  1.00 10.00      A   
ATOM    220  CG1 VAL A  30     -28.131   2.733  -4.424  1.00 10.00      A   
ATOM    221  CG2 VAL A  30     -26.763   1.708  -2.599  1.00 10.00      A   
ATOM    222  C   VAL A  30     -28.146   0.130  -5.843  1.00 10.00      A   
ATOM    223  O   VAL A  30     -29.251   0.443  -6.277  1.00 10.00      A   
ATOM    224  N   SER A  31     -27.181  -0.339  -6.620  1.00 10.00      A   
ATOM    225  HN  SER A  31     -26.320  -0.579  -6.220  1.00 10.00      A   
ATOM    226  CA  SER A  31     -27.361  -0.488  -8.054  1.00 10.00      A   
ATOM    227  CB  SER A  31     -26.008  -0.353  -8.766  1.00 10.00      A   
ATOM    228  OG  SER A  31     -25.070  -1.319  -8.306  1.00 10.00      A   
ATOM    229  HG  SER A  31     -25.423  -1.768  -7.526  1.00 10.00      A   
ATOM    230  C   SER A  31     -28.018  -1.828  -8.401  1.00 10.00      A   
ATOM    231  O   SER A  31     -28.131  -2.189  -9.574  1.00 10.00      A   
ATOM    232  N   LEU A  32     -28.456  -2.559  -7.380  1.00 10.00      A   
ATOM    233  HN  LEU A  32     -28.354  -2.217  -6.463  1.00 10.00      A   
ATOM    234  CA  LEU A  32     -29.083  -3.858  -7.590  1.00 10.00      A   
ATOM    235  CB  LEU A  32     -28.292  -4.953  -6.868  1.00 10.00      A   
ATOM    236  CG  LEU A  32     -26.923  -5.305  -7.453  1.00 10.00      A   
ATOM    237  CD1 LEU A  32     -26.145  -6.192  -6.492  1.00 10.00      A   
ATOM    238  CD2 LEU A  32     -27.086  -5.991  -8.799  1.00 10.00      A   
ATOM    239  C   LEU A  32     -30.541  -3.876  -7.138  1.00 10.00      A   
ATOM    240  O   LEU A  32     -31.244  -4.867  -7.333  1.00 10.00      A   
ATOM    241  N   VAL A  33     -30.999  -2.785  -6.536  1.00 10.00      A   
ATOM    242  HN  VAL A  33     -30.403  -2.018  -6.408  1.00 10.00      A   
ATOM    243  CA  VAL A  33     -32.381  -2.712  -6.064  1.00 10.00      A   
ATOM    244  CB  VAL A  33     -32.592  -1.647  -4.965  1.00 10.00      A   
ATOM    245  CG1 VAL A  33     -31.796  -2.007  -3.728  1.00 10.00      A   
ATOM    246  CG2 VAL A  33     -32.216  -0.254  -5.450  1.00 10.00      A   
ATOM    247  C   VAL A  33     -33.364  -2.500  -7.213  1.00 10.00      A   
ATOM    248  O   VAL A  33     -34.383  -3.186  -7.301  1.00 10.00      A   
ATOM    249  N   CYS A  34     -33.041  -1.559  -8.090  1.00 10.00      A   
ATOM    250  HN  CYS A  34     -32.212  -1.056  -7.958  1.00 10.00      A   
ATOM    251  CA  CYS A  34     -33.871  -1.242  -9.240  1.00 10.00      A   
ATOM    252  CB  CYS A  34     -35.059  -0.365  -8.829  1.00 10.00      A   
ATOM    253  SG  CYS A  34     -34.604   1.201  -8.049  1.00 10.00      A   
ATOM    254  HG  CYS A  34     -35.720   1.890  -7.823  1.00 10.00      A   
ATOM    255  C   CYS A  34     -33.030  -0.535 -10.292  1.00 10.00      A   
ATOM    256  O   CYS A  34     -31.918  -0.089  -9.997  1.00 10.00      A   
ATOM    257  N   LYS A  35     -33.551  -0.429 -11.505  1.00 10.00      A   
ATOM    258  HN  LYS A  35     -34.461  -0.787 -11.672  1.00 10.00      A   
ATOM    259  CA  LYS A  35     -32.832   0.220 -12.590  1.00 10.00      A   
ATOM    260  CB  LYS A  35     -33.466  -0.123 -13.940  1.00 10.00      A   
ATOM    261  CG  LYS A  35     -32.526   0.022 -15.124  1.00 10.00      A   
ATOM    262  CD  LYS A  35     -33.041  -0.750 -16.328  1.00 10.00      A   
ATOM    263  CE  LYS A  35     -31.999  -0.815 -17.430  1.00 10.00      A   
ATOM    264  NZ  LYS A  35     -32.452  -1.650 -18.574  1.00 10.00      A   
ATOM    265  HZ1 LYS A  35     -31.791  -1.549 -19.372  1.00 10.00      A   
ATOM    266  HZ2 LYS A  35     -33.399  -1.354 -18.884  1.00 10.00      A   
ATOM    267  HZ3 LYS A  35     -32.488  -2.658 -18.299  1.00 10.00      A   
ATOM    268  C   LYS A  35     -32.789   1.729 -12.373  1.00 10.00      A   
ATOM    269  O   LYS A  35     -31.825   2.395 -12.761  1.00 10.00      A   
ATOM    270  N   SER A  36     -33.826   2.254 -11.728  1.00 10.00      A   
ATOM    271  HN  SER A  36     -34.557   1.664 -11.441  1.00 10.00      A   
ATOM    272  CA  SER A  36     -33.915   3.679 -11.440  1.00 10.00      A   
ATOM    273  CB  SER A  36     -35.233   3.982 -10.727  1.00 10.00      A   
ATOM    274  OG  SER A  36     -36.275   3.167 -11.238  1.00 10.00      A   
ATOM    275  HG  SER A  36     -36.503   3.466 -12.124  1.00 10.00      A   
ATOM    276  C   SER A  36     -32.739   4.127 -10.572  1.00 10.00      A   
ATOM    277  O   SER A  36     -32.023   5.069 -10.915  1.00 10.00      A   
ATOM    278  N   TRP A  37     -32.529   3.426  -9.461  1.00 10.00      A   
ATOM    279  HN  TRP A  37     -33.126   2.677  -9.249  1.00 10.00      A   
ATOM    280  CA  TRP A  37     -31.439   3.743  -8.549  1.00 10.00      A   
ATOM    281  CB  TRP A  37     -31.578   2.968  -7.232  1.00 10.00      A   
ATOM    282  CG  TRP A  37     -32.563   3.568  -6.269  1.00 10.00      A   
ATOM    283  CD1 TRP A  37     -33.679   4.292  -6.579  1.00 10.00      A   
ATOM    284  CD2 TRP A  37     -32.518   3.501  -4.836  1.00 10.00      A   
ATOM    285  NE1 TRP A  37     -34.327   4.677  -5.433  1.00 10.00      A   
ATOM    286  HE1 TRP A  37     -35.154   5.202  -5.398  1.00 10.00      A   
ATOM    287  CE2 TRP A  37     -33.637   4.204  -4.350  1.00 10.00      A   
ATOM    288  CE3 TRP A  37     -31.643   2.912  -3.919  1.00 10.00      A   
ATOM    289  CZ2 TRP A  37     -33.902   4.340  -2.988  1.00 10.00      A   
ATOM    290  CZ3 TRP A  37     -31.907   3.047  -2.568  1.00 10.00      A   
ATOM    291  CH2 TRP A  37     -33.027   3.753  -2.115  1.00 10.00      A   
ATOM    292  C   TRP A  37     -30.092   3.447  -9.196  1.00 10.00      A   
ATOM    293  O   TRP A  37     -29.126   4.178  -8.998  1.00 10.00      A   
ATOM    294  N   TYR A  38     -30.041   2.373  -9.976  1.00 10.00      A   
ATOM    295  HN  TYR A  38     -30.847   1.821 -10.081  1.00 10.00      A   
ATOM    296  CA  TYR A  38     -28.822   1.979 -10.671  1.00 10.00      A   
ATOM    297  CB  TYR A  38     -29.088   0.717 -11.508  1.00 10.00      A   
ATOM    298  CG  TYR A  38     -28.028   0.403 -12.541  1.00 10.00      A   
ATOM    299  CD1 TYR A  38     -28.268   0.610 -13.893  1.00 10.00      A   
ATOM    300  CD2 TYR A  38     -26.792  -0.101 -12.166  1.00 10.00      A   
ATOM    301  CE1 TYR A  38     -27.307   0.326 -14.841  1.00 10.00      A   
ATOM    302  CE2 TYR A  38     -25.823  -0.386 -13.107  1.00 10.00      A   
ATOM    303  CZ  TYR A  38     -26.085  -0.170 -14.443  1.00 10.00      A   
ATOM    304  OH  TYR A  38     -25.122  -0.453 -15.385  1.00 10.00      A   
ATOM    305  HH  TYR A  38     -25.348  -0.013 -16.210  1.00 10.00      A   
ATOM    306  C   TYR A  38     -28.307   3.119 -11.554  1.00 10.00      A   
ATOM    307  O   TYR A  38     -27.105   3.404 -11.586  1.00 10.00      A   
ATOM    308  N   GLU A  39     -29.231   3.778 -12.241  1.00 10.00      A   
ATOM    309  HN  GLU A  39     -30.170   3.503 -12.154  1.00 10.00      A   
ATOM    310  CA  GLU A  39     -28.902   4.886 -13.128  1.00 10.00      A   
ATOM    311  CB  GLU A  39     -30.130   5.274 -13.947  1.00 10.00      A   
ATOM    312  CG  GLU A  39     -30.276   4.472 -15.225  1.00 10.00      A   
ATOM    313  CD  GLU A  39     -29.200   4.815 -16.231  1.00 10.00      A   
ATOM    314  OE1 GLU A  39     -28.103   4.227 -16.164  1.00 10.00      A   
ATOM    315  OE2 GLU A  39     -29.452   5.686 -17.091  1.00 10.00      A   
ATOM    316  C   GLU A  39     -28.366   6.096 -12.366  1.00 10.00      A   
ATOM    317  O   GLU A  39     -27.491   6.813 -12.855  1.00 10.00      A   
ATOM    318  N   ILE A  40     -28.888   6.322 -11.170  1.00 10.00      A   
ATOM    319  HN  ILE A  40     -29.587   5.724 -10.830  1.00 10.00      A   
ATOM    320  CA  ILE A  40     -28.444   7.441 -10.352  1.00 10.00      A   
ATOM    321  CB  ILE A  40     -29.517   7.854  -9.323  1.00 10.00      A   
ATOM    322  CG1 ILE A  40     -30.857   8.085 -10.028  1.00 10.00      A   
ATOM    323  CG2 ILE A  40     -29.085   9.111  -8.579  1.00 10.00      A   
ATOM    324  CD1 ILE A  40     -32.033   8.219  -9.085  1.00 10.00      A   
ATOM    325  C   ILE A  40     -27.144   7.091  -9.631  1.00 10.00      A   
ATOM    326  O   ILE A  40     -26.234   7.913  -9.534  1.00 10.00      A   
ATOM    327  N   GLU A  41     -27.063   5.854  -9.153  1.00 10.00      A   
ATOM    328  HN  GLU A  41     -27.827   5.247  -9.278  1.00 10.00      A   
ATOM    329  CA  GLU A  41     -25.890   5.362  -8.439  1.00 10.00      A   
ATOM    330  CB  GLU A  41     -26.105   3.900  -8.030  1.00 10.00      A   
ATOM    331  CG  GLU A  41     -25.249   3.426  -6.863  1.00 10.00      A   
ATOM    332  CD  GLU A  41     -23.851   3.024  -7.278  1.00 10.00      A   
ATOM    333  OE1 GLU A  41     -23.712   2.094  -8.099  1.00 10.00      A   
ATOM    334  OE2 GLU A  41     -22.884   3.632  -6.781  1.00 10.00      A   
ATOM    335  C   GLU A  41     -24.630   5.491  -9.289  1.00 10.00      A   
ATOM    336  O   GLU A  41     -23.612   6.012  -8.829  1.00 10.00      A   
ATOM    337  N   ARG A  42     -24.717   5.054 -10.541  1.00 10.00      A   
ATOM    338  HN  ARG A  42     -25.572   4.686 -10.860  1.00 10.00      A   
ATOM    339  CA  ARG A  42     -23.578   5.105 -11.456  1.00 10.00      A   
ATOM    340  CB  ARG A  42     -23.895   4.379 -12.769  1.00 10.00      A   
ATOM    341  CG  ARG A  42     -25.064   4.966 -13.545  1.00 10.00      A   
ATOM    342  CD  ARG A  42     -25.266   4.270 -14.880  1.00 10.00      A   
ATOM    343  NE  ARG A  42     -24.334   4.751 -15.898  1.00 10.00      A   
ATOM    344  HE  ARG A  42     -23.387   4.846 -15.634  1.00 10.00      A   
ATOM    345  CZ  ARG A  42     -24.690   5.064 -17.148  1.00 10.00      A   
ATOM    346  NH1 ARG A  42     -25.955   4.948 -17.536  1.00 10.00      A   
ATOM    347 HH11 ARG A  42     -26.691   4.607 -16.862  1.00 10.00      A   
ATOM    348 HH12 ARG A  42     -26.229   5.191 -18.512  1.00 10.00      A   
ATOM    349  NH2 ARG A  42     -23.775   5.497 -18.011  1.00 10.00      A   
ATOM    350 HH21 ARG A  42     -22.777   5.590 -17.720  1.00 10.00      A   
ATOM    351 HH22 ARG A  42     -24.052   5.743 -18.988  1.00 10.00      A   
ATOM    352  C   ARG A  42     -23.124   6.537 -11.730  1.00 10.00      A   
ATOM    353  O   ARG A  42     -21.967   6.777 -12.077  1.00 10.00      A   
ATOM    354  N   TRP A  43     -24.026   7.486 -11.551  1.00 10.00      A   
ATOM    355  HN  TRP A  43     -24.927   7.245 -11.240  1.00 10.00      A   
ATOM    356  CA  TRP A  43     -23.712   8.879 -11.797  1.00 10.00      A   
ATOM    357  CB  TRP A  43     -24.866   9.571 -12.523  1.00 10.00      A   
ATOM    358  CG  TRP A  43     -24.791   9.461 -14.016  1.00 10.00      A   
ATOM    359  CD1 TRP A  43     -25.256   8.438 -14.791  1.00 10.00      A   
ATOM    360  CD2 TRP A  43     -24.217  10.415 -14.916  1.00 10.00      A   
ATOM    361  NE1 TRP A  43     -25.016   8.701 -16.117  1.00 10.00      A   
ATOM    362  HE1 TRP A  43     -25.263   8.116 -16.872  1.00 10.00      A   
ATOM    363  CE2 TRP A  43     -24.376   9.908 -16.220  1.00 10.00      A   
ATOM    364  CE3 TRP A  43     -23.586  11.652 -14.743  1.00 10.00      A   
ATOM    365  CZ2 TRP A  43     -23.925  10.593 -17.344  1.00 10.00      A   
ATOM    366  CZ3 TRP A  43     -23.140  12.329 -15.860  1.00 10.00      A   
ATOM    367  CH2 TRP A  43     -23.313  11.800 -17.143  1.00 10.00      A   
ATOM    368  C   TRP A  43     -23.359   9.631 -10.518  1.00 10.00      A   
ATOM    369  O   TRP A  43     -23.137  10.836 -10.552  1.00 10.00      A   
ATOM    370  N   CYS A  44     -23.304   8.936  -9.387  1.00 10.00      A   
ATOM    371  HN  CYS A  44     -23.492   7.972  -9.395  1.00 10.00      A   
ATOM    372  CA  CYS A  44     -22.978   9.602  -8.132  1.00 10.00      A   
ATOM    373  CB  CYS A  44     -24.226   9.843  -7.279  1.00 10.00      A   
ATOM    374  SG  CYS A  44     -25.116   8.346  -6.812  1.00 10.00      A   
ATOM    375  HG  CYS A  44     -25.897   8.008  -7.830  1.00 10.00      A   
ATOM    376  C   CYS A  44     -21.892   8.886  -7.332  1.00 10.00      A   
ATOM    377  O   CYS A  44     -21.583   9.283  -6.208  1.00 10.00      A   
ATOM    378  N   ARG A  45     -21.334   7.815  -7.885  1.00 10.00      A   
ATOM    379  HN  ARG A  45     -21.639   7.506  -8.764  1.00 10.00      A   
ATOM    380  CA  ARG A  45     -20.263   7.098  -7.198  1.00 10.00      A   
ATOM    381  CB  ARG A  45     -20.143   5.641  -7.660  1.00 10.00      A   
ATOM    382  CG  ARG A  45     -19.429   4.741  -6.655  1.00 10.00      A   
ATOM    383  CD  ARG A  45     -19.209   3.331  -7.191  1.00 10.00      A   
ATOM    384  NE  ARG A  45     -20.441   2.544  -7.224  1.00 10.00      A   
ATOM    385  HE  ARG A  45     -21.295   3.041  -7.317  1.00 10.00      A   
ATOM    386  CZ  ARG A  45     -20.483   1.212  -7.113  1.00 10.00      A   
ATOM    387  NH1 ARG A  45     -19.368   0.514  -6.945  1.00 10.00      A   
ATOM    388 HH11 ARG A  45     -19.413  -0.527  -6.854  1.00 10.00      A   
ATOM    389 HH12 ARG A  45     -18.445   0.994  -6.898  1.00 10.00      A   
ATOM    390  NH2 ARG A  45     -21.641   0.576  -7.200  1.00 10.00      A   
ATOM    391 HH21 ARG A  45     -22.530   1.119  -7.356  1.00 10.00      A   
ATOM    392 HH22 ARG A  45     -21.675  -0.464  -7.119  1.00 10.00      A   
ATOM    393  C   ARG A  45     -18.952   7.859  -7.399  1.00 10.00      A   
ATOM    394  O   ARG A  45     -18.681   8.355  -8.495  1.00 10.00      A   
ATOM    395  N   ARG A  46     -18.156   7.968  -6.347  1.00 10.00      A   
ATOM    396  HN  ARG A  46     -18.410   7.535  -5.506  1.00 10.00      A   
ATOM    397  CA  ARG A  46     -16.901   8.709  -6.420  1.00 10.00      A   
ATOM    398  CB  ARG A  46     -16.733   9.625  -5.203  1.00 10.00      A   
ATOM    399  CG  ARG A  46     -17.547  10.909  -5.259  1.00 10.00      A   
ATOM    400  CD  ARG A  46     -18.885  10.757  -4.550  1.00 10.00      A   
ATOM    401  NE  ARG A  46     -19.534  12.047  -4.330  1.00 10.00      A   
ATOM    402  HE  ARG A  46     -19.849  12.533  -5.128  1.00 10.00      A   
ATOM    403  CZ  ARG A  46     -19.726  12.590  -3.125  1.00 10.00      A   
ATOM    404  NH1 ARG A  46     -19.319  11.953  -2.031  1.00 10.00      A   
ATOM    405 HH11 ARG A  46     -18.849  11.024  -2.103  1.00 10.00      A   
ATOM    406 HH12 ARG A  46     -19.466  12.382  -1.089  1.00 10.00      A   
ATOM    407  NH2 ARG A  46     -20.309  13.776  -3.012  1.00 10.00      A   
ATOM    408 HH21 ARG A  46     -20.625  14.292  -3.865  1.00 10.00      A   
ATOM    409 HH22 ARG A  46     -20.457  14.200  -2.068  1.00 10.00      A   
ATOM    410  C   ARG A  46     -15.681   7.807  -6.551  1.00 10.00      A   
ATOM    411  O   ARG A  46     -14.697   8.172  -7.202  1.00 10.00      A   
ATOM    412  N   LYS A  47     -15.733   6.635  -5.943  1.00 10.00      A   
ATOM    413  HN  LYS A  47     -16.544   6.376  -5.457  1.00 10.00      A   
ATOM    414  CA  LYS A  47     -14.602   5.722  -5.991  1.00 10.00      A   
ATOM    415  CB  LYS A  47     -14.040   5.481  -4.581  1.00 10.00      A   
ATOM    416  CG  LYS A  47     -14.899   4.571  -3.709  1.00 10.00      A   
ATOM    417  CD  LYS A  47     -14.278   4.340  -2.339  1.00 10.00      A   
ATOM    418  CE  LYS A  47     -12.906   3.687  -2.437  1.00 10.00      A   
ATOM    419  NZ  LYS A  47     -12.970   2.287  -2.941  1.00 10.00      A   
ATOM    420  HZ1 LYS A  47     -12.001   1.907  -3.055  1.00 10.00      A   
ATOM    421  HZ2 LYS A  47     -13.455   2.253  -3.857  1.00 10.00      A   
ATOM    422  HZ3 LYS A  47     -13.492   1.678  -2.271  1.00 10.00      A   
ATOM    423  C   LYS A  47     -14.958   4.396  -6.647  1.00 10.00      A   
ATOM    424  O   LYS A  47     -16.122   4.005  -6.694  1.00 10.00      A   
ATOM    425  N   VAL A  48     -13.943   3.731  -7.182  1.00 10.00      A   
ATOM    426  HN  VAL A  48     -13.048   4.139  -7.168  1.00 10.00      A   
ATOM    427  CA  VAL A  48     -14.107   2.427  -7.808  1.00 10.00      A   
ATOM    428  CB  VAL A  48     -14.235   2.503  -9.348  1.00 10.00      A   
ATOM    429  CG1 VAL A  48     -15.661   2.834  -9.756  1.00 10.00      A   
ATOM    430  CG2 VAL A  48     -13.257   3.511  -9.936  1.00 10.00      A   
ATOM    431  C   VAL A  48     -12.926   1.534  -7.447  1.00 10.00      A   
ATOM    432  O   VAL A  48     -11.796   1.787  -7.866  1.00 10.00      A   
ATOM    433  N   PHE A  49     -13.183   0.521  -6.635  1.00 10.00      A   
ATOM    434  HN  PHE A  49     -14.099   0.389  -6.302  1.00 10.00      A   
ATOM    435  CA  PHE A  49     -12.138  -0.407  -6.231  1.00 10.00      A   
ATOM    436  CB  PHE A  49     -12.322  -0.823  -4.769  1.00 10.00      A   
ATOM    437  CG  PHE A  49     -11.327  -1.841  -4.291  1.00 10.00      A   
ATOM    438  CD1 PHE A  49     -10.023  -1.474  -4.006  1.00 10.00      A   
ATOM    439  CD2 PHE A  49     -11.696  -3.166  -4.126  1.00 10.00      A   
ATOM    440  CE1 PHE A  49      -9.107  -2.408  -3.566  1.00 10.00      A   
ATOM    441  CE2 PHE A  49     -10.784  -4.104  -3.687  1.00 10.00      A   
ATOM    442  CZ  PHE A  49      -9.488  -3.725  -3.405  1.00 10.00      A   
ATOM    443  C   PHE A  49     -12.131  -1.630  -7.138  1.00 10.00      A   
ATOM    444  O   PHE A  49     -13.014  -2.481  -7.055  1.00 10.00      A   
ATOM    445  N   ILE A  50     -11.141  -1.705  -8.012  1.00 10.00      A   
ATOM    446  HN  ILE A  50     -10.462  -0.992  -8.039  1.00 10.00      A   
ATOM    447  CA  ILE A  50     -11.023  -2.824  -8.926  1.00 10.00      A   
ATOM    448  CB  ILE A  50     -10.739  -2.354 -10.369  1.00 10.00      A   
ATOM    449  CG1 ILE A  50     -11.756  -1.292 -10.807  1.00 10.00      A   
ATOM    450  CG2 ILE A  50     -10.742  -3.532 -11.332  1.00 10.00      A   
ATOM    451  CD1 ILE A  50     -13.177  -1.801 -10.907  1.00 10.00      A   
ATOM    452  C   ILE A  50      -9.907  -3.749  -8.462  1.00 10.00      A   
ATOM    453  O   ILE A  50      -8.726  -3.427  -8.605  1.00 10.00      A   
ATOM    454  N   GLY A  51     -10.297  -4.874  -7.872  1.00 10.00      A   
ATOM    455  HN  GLY A  51     -11.254  -5.036  -7.746  1.00 10.00      A   
ATOM    456  CA  GLY A  51      -9.337  -5.850  -7.388  1.00 10.00      A   
ATOM    457  C   GLY A  51      -8.371  -6.311  -8.461  1.00 10.00      A   
ATOM    458  O   GLY A  51      -7.164  -6.336  -8.241  1.00 10.00      A   
ATOM    459  N   ASN A  52      -8.897  -6.677  -9.621  1.00 10.00      A   
ATOM    460  HN  ASN A  52      -9.873  -6.642  -9.742  1.00 10.00      A   
ATOM    461  CA  ASN A  52      -8.059  -7.125 -10.725  1.00 10.00      A   
ATOM    462  CB  ASN A  52      -8.259  -8.626 -10.986  1.00 10.00      A   
ATOM    463  CG  ASN A  52      -7.441  -9.146 -12.160  1.00 10.00      A   
ATOM    464  OD1 ASN A  52      -6.474  -8.520 -12.595  1.00 10.00      A   
ATOM    465  ND2 ASN A  52      -7.817 -10.304 -12.676  1.00 10.00      A   
ATOM    466 HD21 ASN A  52      -8.587 -10.761 -12.280  1.00 10.00      A   
ATOM    467 HD22 ASN A  52      -7.301 -10.663 -13.432  1.00 10.00      A   
ATOM    468  C   ASN A  52      -8.352  -6.310 -11.979  1.00 10.00      A   
ATOM    469  O   ASN A  52      -9.478  -6.297 -12.471  1.00 10.00      A   
ATOM    470  N   CYS A  53      -7.331  -5.633 -12.493  1.00 10.00      A   
ATOM    471  HN  CYS A  53      -6.450  -5.693 -12.058  1.00 10.00      A   
ATOM    472  CA  CYS A  53      -7.477  -4.804 -13.685  1.00 10.00      A   
ATOM    473  CB  CYS A  53      -6.181  -4.038 -13.956  1.00 10.00      A   
ATOM    474  SG  CYS A  53      -4.690  -5.044 -13.799  1.00 10.00      A   
ATOM    475  HG  CYS A  53      -4.332  -5.029 -12.522  1.00 10.00      A   
ATOM    476  C   CYS A  53      -7.860  -5.632 -14.909  1.00 10.00      A   
ATOM    477  O   CYS A  53      -8.405  -5.108 -15.874  1.00 10.00      A   
ATOM    478  N   TYR A  54      -7.583  -6.925 -14.864  1.00 10.00      A   
ATOM    479  HN  TYR A  54      -7.152  -7.297 -14.062  1.00 10.00      A   
ATOM    480  CA  TYR A  54      -7.899  -7.804 -15.981  1.00 10.00      A   
ATOM    481  CB  TYR A  54      -6.816  -8.863 -16.166  1.00 10.00      A   
ATOM    482  CG  TYR A  54      -5.526  -8.317 -16.730  1.00 10.00      A   
ATOM    483  CD1 TYR A  54      -4.301  -8.683 -16.189  1.00 10.00      A   
ATOM    484  CD2 TYR A  54      -5.533  -7.437 -17.803  1.00 10.00      A   
ATOM    485  CE1 TYR A  54      -3.119  -8.188 -16.704  1.00 10.00      A   
ATOM    486  CE2 TYR A  54      -4.357  -6.935 -18.323  1.00 10.00      A   
ATOM    487  CZ  TYR A  54      -3.152  -7.314 -17.771  1.00 10.00      A   
ATOM    488  OH  TYR A  54      -1.972  -6.821 -18.291  1.00 10.00      A   
ATOM    489  HH  TYR A  54      -1.882  -7.109 -19.220  1.00 10.00      A   
ATOM    490  C   TYR A  54      -9.273  -8.448 -15.830  1.00 10.00      A   
ATOM    491  O   TYR A  54      -9.656  -9.323 -16.613  1.00 10.00      A   
ATOM    492  N   ALA A  55     -10.016  -8.011 -14.825  1.00 10.00      A   
ATOM    493  HN  ALA A  55      -9.656  -7.322 -14.223  1.00 10.00      A   
ATOM    494  CA  ALA A  55     -11.351  -8.537 -14.587  1.00 10.00      A   
ATOM    495  CB  ALA A  55     -11.661  -8.564 -13.098  1.00 10.00      A   
ATOM    496  C   ALA A  55     -12.386  -7.710 -15.338  1.00 10.00      A   
ATOM    497  O   ALA A  55     -13.493  -8.178 -15.606  1.00 10.00      A   
ATOM    498  N   VAL A  56     -12.012  -6.486 -15.690  1.00 10.00      A   
ATOM    499  HN  VAL A  56     -11.102  -6.181 -15.478  1.00 10.00      A   
ATOM    500  CA  VAL A  56     -12.908  -5.589 -16.404  1.00 10.00      A   
ATOM    501  CB  VAL A  56     -13.818  -4.802 -15.427  1.00 10.00      A   
ATOM    502  CG1 VAL A  56     -13.001  -3.894 -14.518  1.00 10.00      A   
ATOM    503  CG2 VAL A  56     -14.887  -4.015 -16.172  1.00 10.00      A   
ATOM    504  C   VAL A  56     -12.116  -4.624 -17.292  1.00 10.00      A   
ATOM    505  O   VAL A  56     -11.023  -4.186 -16.933  1.00 10.00      A   
ATOM    506  N   SER A  57     -12.655  -4.328 -18.461  1.00 10.00      A   
ATOM    507  HN  SER A  57     -13.506  -4.735 -18.711  1.00 10.00      A   
ATOM    508  CA  SER A  57     -12.014  -3.417 -19.395  1.00 10.00      A   
ATOM    509  CB  SER A  57     -12.584  -3.646 -20.796  1.00 10.00      A   
ATOM    510  OG  SER A  57     -13.795  -4.387 -20.725  1.00 10.00      A   
ATOM    511  HG  SER A  57     -14.526  -3.791 -20.503  1.00 10.00      A   
ATOM    512  C   SER A  57     -12.231  -1.968 -18.957  1.00 10.00      A   
ATOM    513  O   SER A  57     -13.288  -1.632 -18.415  1.00 10.00      A   
ATOM    514  N   PRO A  58     -11.238  -1.093 -19.185  1.00 10.00      A   
ATOM    515  CA  PRO A  58     -11.319   0.327 -18.803  1.00 10.00      A   
ATOM    516  CB  PRO A  58     -10.046   0.934 -19.396  1.00 10.00      A   
ATOM    517  CG  PRO A  58      -9.106  -0.213 -19.537  1.00 10.00      A   
ATOM    518  CD  PRO A  58      -9.954  -1.418 -19.832  1.00 10.00      A   
ATOM    519  C   PRO A  58     -12.547   1.020 -19.392  1.00 10.00      A   
ATOM    520  O   PRO A  58     -13.202   1.825 -18.727  1.00 10.00      A   
ATOM    521  N   ALA A  59     -12.856   0.696 -20.645  1.00 10.00      A   
ATOM    522  HN  ALA A  59     -12.289   0.054 -21.122  1.00 10.00      A   
ATOM    523  CA  ALA A  59     -14.000   1.285 -21.334  1.00 10.00      A   
ATOM    524  CB  ALA A  59     -14.068   0.792 -22.773  1.00 10.00      A   
ATOM    525  C   ALA A  59     -15.312   0.990 -20.613  1.00 10.00      A   
ATOM    526  O   ALA A  59     -16.204   1.839 -20.568  1.00 10.00      A   
ATOM    527  N   THR A  60     -15.413  -0.207 -20.041  1.00 10.00      A   
ATOM    528  HN  THR A  60     -14.659  -0.828 -20.100  1.00 10.00      A   
ATOM    529  CA  THR A  60     -16.612  -0.625 -19.324  1.00 10.00      A   
ATOM    530  CB  THR A  60     -16.531  -2.115 -18.940  1.00 10.00      A   
ATOM    531  OG1 THR A  60     -15.910  -2.846 -20.007  1.00 10.00      A   
ATOM    532  HG1 THR A  60     -16.594  -3.308 -20.511  1.00 10.00      A   
ATOM    533  CG2 THR A  60     -17.924  -2.679 -18.695  1.00 10.00      A   
ATOM    534  C   THR A  60     -16.821   0.206 -18.060  1.00 10.00      A   
ATOM    535  O   THR A  60     -17.945   0.603 -17.745  1.00 10.00      A   
ATOM    536  N   VAL A  61     -15.734   0.480 -17.345  1.00 10.00      A   
ATOM    537  HN  VAL A  61     -14.865   0.146 -17.644  1.00 10.00      A   
ATOM    538  CA  VAL A  61     -15.807   1.264 -16.120  1.00 10.00      A   
ATOM    539  CB  VAL A  61     -14.434   1.363 -15.421  1.00 10.00      A   
ATOM    540  CG1 VAL A  61     -14.573   2.044 -14.068  1.00 10.00      A   
ATOM    541  CG2 VAL A  61     -13.806  -0.016 -15.267  1.00 10.00      A   
ATOM    542  C   VAL A  61     -16.323   2.668 -16.415  1.00 10.00      A   
ATOM    543  O   VAL A  61     -17.261   3.145 -15.774  1.00 10.00      A   
ATOM    544  N   ILE A  62     -15.723   3.311 -17.408  1.00 10.00      A   
ATOM    545  HN  ILE A  62     -14.993   2.867 -17.890  1.00 10.00      A   
ATOM    546  CA  ILE A  62     -16.115   4.658 -17.802  1.00 10.00      A   
ATOM    547  CB  ILE A  62     -15.140   5.241 -18.847  1.00 10.00      A   
ATOM    548  CG1 ILE A  62     -13.688   5.032 -18.404  1.00 10.00      A   
ATOM    549  CG2 ILE A  62     -15.423   6.721 -19.077  1.00 10.00      A   
ATOM    550  CD1 ILE A  62     -12.665   5.430 -19.445  1.00 10.00      A   
ATOM    551  C   ILE A  62     -17.527   4.660 -18.387  1.00 10.00      A   
ATOM    552  O   ILE A  62     -18.274   5.630 -18.248  1.00 10.00      A   
ATOM    553  N   ARG A  63     -17.891   3.556 -19.025  1.00 10.00      A   
ATOM    554  HN  ARG A  63     -17.254   2.811 -19.089  1.00 10.00      A   
ATOM    555  CA  ARG A  63     -19.209   3.419 -19.640  1.00 10.00      A   
ATOM    556  CB  ARG A  63     -19.279   2.150 -20.492  1.00 10.00      A   
ATOM    557  CG  ARG A  63     -20.153   2.286 -21.725  1.00 10.00      A   
ATOM    558  CD  ARG A  63     -19.438   3.055 -22.824  1.00 10.00      A   
ATOM    559  NE  ARG A  63     -18.507   2.209 -23.567  1.00 10.00      A   
ATOM    560  HE  ARG A  63     -18.464   1.257 -23.316  1.00 10.00      A   
ATOM    561  CZ  ARG A  63     -17.729   2.645 -24.554  1.00 10.00      A   
ATOM    562  NH1 ARG A  63     -17.762   3.920 -24.926  1.00 10.00      A   
ATOM    563 HH11 ARG A  63     -17.146   4.256 -25.695  1.00 10.00      A   
ATOM    564 HH12 ARG A  63     -18.402   4.594 -24.447  1.00 10.00      A   
ATOM    565  NH2 ARG A  63     -16.925   1.799 -25.180  1.00 10.00      A   
ATOM    566 HH21 ARG A  63     -16.900   0.793 -24.898  1.00 10.00      A   
ATOM    567 HH22 ARG A  63     -16.318   2.132 -25.957  1.00 10.00      A   
ATOM    568  C   ARG A  63     -20.316   3.399 -18.592  1.00 10.00      A   
ATOM    569  O   ARG A  63     -21.474   3.712 -18.885  1.00 10.00      A   
ATOM    570  N   ARG A  64     -19.964   3.024 -17.374  1.00 10.00      A   
ATOM    571  HN  ARG A  64     -19.028   2.773 -17.197  1.00 10.00      A   
ATOM    572  CA  ARG A  64     -20.939   2.971 -16.298  1.00 10.00      A   
ATOM    573  CB  ARG A  64     -20.886   1.629 -15.562  1.00 10.00      A   
ATOM    574  CG  ARG A  64     -22.012   1.431 -14.554  1.00 10.00      A   
ATOM    575  CD  ARG A  64     -21.992   0.034 -13.951  1.00 10.00      A   
ATOM    576  NE  ARG A  64     -22.461   0.038 -12.563  1.00 10.00      A   
ATOM    577  HE  ARG A  64     -22.878   0.866 -12.232  1.00 10.00      A   
ATOM    578  CZ  ARG A  64     -22.360  -0.999 -11.736  1.00 10.00      A   
ATOM    579  NH1 ARG A  64     -21.825  -2.142 -12.142  1.00 10.00      A   
ATOM    580 HH11 ARG A  64     -21.748  -2.944 -11.482  1.00 10.00      A   
ATOM    581 HH12 ARG A  64     -21.477  -2.252 -13.133  1.00 10.00      A   
ATOM    582  NH2 ARG A  64     -22.793  -0.889 -10.489  1.00 10.00      A   
ATOM    583 HH21 ARG A  64     -23.212   0.005 -10.153  1.00 10.00      A   
ATOM    584 HH22 ARG A  64     -22.710  -1.700  -9.832  1.00 10.00      A   
ATOM    585  C   ARG A  64     -20.773   4.143 -15.329  1.00 10.00      A   
ATOM    586  O   ARG A  64     -21.741   4.835 -15.010  1.00 10.00      A   
ATOM    587  N   PHE A  65     -19.546   4.376 -14.883  1.00 10.00      A   
ATOM    588  HN  PHE A  65     -18.803   3.815 -15.204  1.00 10.00      A   
ATOM    589  CA  PHE A  65     -19.261   5.455 -13.944  1.00 10.00      A   
ATOM    590  CB  PHE A  65     -18.510   4.920 -12.723  1.00 10.00      A   
ATOM    591  CG  PHE A  65     -19.225   3.831 -11.979  1.00 10.00      A   
ATOM    592  CD1 PHE A  65     -18.834   2.512 -12.117  1.00 10.00      A   
ATOM    593  CD2 PHE A  65     -20.278   4.128 -11.133  1.00 10.00      A   
ATOM    594  CE1 PHE A  65     -19.483   1.510 -11.425  1.00 10.00      A   
ATOM    595  CE2 PHE A  65     -20.933   3.132 -10.439  1.00 10.00      A   
ATOM    596  CZ  PHE A  65     -20.534   1.820 -10.586  1.00 10.00      A   
ATOM    597  C   PHE A  65     -18.432   6.558 -14.608  1.00 10.00      A   
ATOM    598  O   PHE A  65     -17.226   6.411 -14.799  1.00 10.00      A   
ATOM    599  N   PRO A  66     -19.070   7.671 -14.986  1.00 10.00      A   
ATOM    600  CA  PRO A  66     -18.393   8.792 -15.627  1.00 10.00      A   
ATOM    601  CB  PRO A  66     -19.464   9.270 -16.606  1.00 10.00      A   
ATOM    602  CG  PRO A  66     -20.763   8.999 -15.907  1.00 10.00      A   
ATOM    603  CD  PRO A  66     -20.513   7.918 -14.876  1.00 10.00      A   
ATOM    604  C   PRO A  66     -18.043   9.922 -14.652  1.00 10.00      A   
ATOM    605  O   PRO A  66     -17.510  10.952 -15.059  1.00 10.00      A   
ATOM    606  N   LYS A  67     -18.319   9.728 -13.370  1.00 10.00      A   
ATOM    607  HN  LYS A  67     -18.706   8.872 -13.082  1.00 10.00      A   
ATOM    608  CA  LYS A  67     -18.043  10.762 -12.378  1.00 10.00      A   
ATOM    609  CB  LYS A  67     -19.337  11.261 -11.732  1.00 10.00      A   
ATOM    610  CG  LYS A  67     -19.974  12.431 -12.460  1.00 10.00      A   
ATOM    611  CD  LYS A  67     -21.056  13.080 -11.615  1.00 10.00      A   
ATOM    612  CE  LYS A  67     -21.578  14.344 -12.274  1.00 10.00      A   
ATOM    613  NZ  LYS A  67     -22.604  15.018 -11.444  1.00 10.00      A   
ATOM    614  HZ1 LYS A  67     -22.203  15.289 -10.525  1.00 10.00      A   
ATOM    615  HZ2 LYS A  67     -23.403  14.381 -11.279  1.00 10.00      A   
ATOM    616  HZ3 LYS A  67     -22.952  15.872 -11.926  1.00 10.00      A   
ATOM    617  C   LYS A  67     -17.055  10.310 -11.309  1.00 10.00      A   
ATOM    618  O   LYS A  67     -17.051  10.844 -10.198  1.00 10.00      A   
ATOM    619  N   VAL A  68     -16.216   9.341 -11.649  1.00 10.00      A   
ATOM    620  HN  VAL A  68     -16.272   8.952 -12.547  1.00 10.00      A   
ATOM    621  CA  VAL A  68     -15.220   8.825 -10.711  1.00 10.00      A   
ATOM    622  CB  VAL A  68     -14.532   7.557 -11.256  1.00 10.00      A   
ATOM    623  CG1 VAL A  68     -13.567   6.983 -10.236  1.00 10.00      A   
ATOM    624  CG2 VAL A  68     -15.561   6.515 -11.656  1.00 10.00      A   
ATOM    625  C   VAL A  68     -14.156   9.876 -10.394  1.00 10.00      A   
ATOM    626  O   VAL A  68     -13.708  10.605 -11.279  1.00 10.00      A   
ATOM    627  N   ARG A  69     -13.773   9.954  -9.123  1.00 10.00      A   
ATOM    628  HN  ARG A  69     -14.193   9.357  -8.461  1.00 10.00      A   
ATOM    629  CA  ARG A  69     -12.755  10.901  -8.677  1.00 10.00      A   
ATOM    630  CB  ARG A  69     -13.347  11.921  -7.698  1.00 10.00      A   
ATOM    631  CG  ARG A  69     -14.223  12.978  -8.355  1.00 10.00      A   
ATOM    632  CD  ARG A  69     -14.640  14.053  -7.363  1.00 10.00      A   
ATOM    633  NE  ARG A  69     -15.468  15.090  -7.981  1.00 10.00      A   
ATOM    634  HE  ARG A  69     -16.000  14.831  -8.768  1.00 10.00      A   
ATOM    635  CZ  ARG A  69     -15.552  16.344  -7.535  1.00 10.00      A   
ATOM    636  NH1 ARG A  69     -14.853  16.717  -6.468  1.00 10.00      A   
ATOM    637 HH11 ARG A  69     -14.912  17.699  -6.117  1.00 10.00      A   
ATOM    638 HH12 ARG A  69     -14.244  16.029  -5.975  1.00 10.00      A   
ATOM    639  NH2 ARG A  69     -16.333  17.226  -8.160  1.00 10.00      A   
ATOM    640 HH21 ARG A  69     -16.403  18.208  -7.817  1.00 10.00      A   
ATOM    641 HH22 ARG A  69     -16.883  16.935  -9.000  1.00 10.00      A   
ATOM    642  C   ARG A  69     -11.576  10.170  -8.035  1.00 10.00      A   
ATOM    643  O   ARG A  69     -10.470  10.715  -7.937  1.00 10.00      A   
ATOM    644  N   SER A  70     -11.815   8.929  -7.616  1.00 10.00      A   
ATOM    645  HN  SER A  70     -12.709   8.546  -7.741  1.00 10.00      A   
ATOM    646  CA  SER A  70     -10.785   8.113  -6.984  1.00 10.00      A   
ATOM    647  CB  SER A  70     -10.983   8.097  -5.466  1.00 10.00      A   
ATOM    648  OG  SER A  70      -9.799   7.702  -4.793  1.00 10.00      A   
ATOM    649  HG  SER A  70      -9.487   8.436  -4.241  1.00 10.00      A   
ATOM    650  C   SER A  70     -10.825   6.688  -7.539  1.00 10.00      A   
ATOM    651  O   SER A  70     -11.840   5.995  -7.432  1.00 10.00      A   
ATOM    652  N   VAL A  71      -9.719   6.256  -8.133  1.00 10.00      A   
ATOM    653  HN  VAL A  71      -8.936   6.845  -8.171  1.00 10.00      A   
ATOM    654  CA  VAL A  71      -9.636   4.921  -8.721  1.00 10.00      A   
ATOM    655  CB  VAL A  71      -9.321   4.978 -10.237  1.00 10.00      A   
ATOM    656  CG1 VAL A  71      -9.526   3.614 -10.886  1.00 10.00      A   
ATOM    657  CG2 VAL A  71     -10.165   6.034 -10.934  1.00 10.00      A   
ATOM    658  C   VAL A  71      -8.569   4.069  -8.036  1.00 10.00      A   
ATOM    659  O   VAL A  71      -7.451   4.532  -7.795  1.00 10.00      A   
ATOM    660  N   GLU A  72      -8.932   2.825  -7.728  1.00 10.00      A   
ATOM    661  HN  GLU A  72      -9.848   2.531  -7.941  1.00 10.00      A   
ATOM    662  CA  GLU A  72      -8.024   1.871  -7.100  1.00 10.00      A   
ATOM    663  CB  GLU A  72      -8.580   1.392  -5.755  1.00 10.00      A   
ATOM    664  CG  GLU A  72      -8.796   2.497  -4.735  1.00 10.00      A   
ATOM    665  CD  GLU A  72      -9.174   1.965  -3.369  1.00 10.00      A   
ATOM    666  OE1 GLU A  72     -10.380   1.801  -3.108  1.00 10.00      A   
ATOM    667  OE2 GLU A  72      -8.264   1.710  -2.550  1.00 10.00      A   
ATOM    668  C   GLU A  72      -7.849   0.680  -8.034  1.00 10.00      A   
ATOM    669  O   GLU A  72      -8.828   0.021  -8.394  1.00 10.00      A   
ATOM    670  N   LEU A  73      -6.615   0.408  -8.435  1.00 10.00      A   
ATOM    671  HN  LEU A  73      -5.870   0.957  -8.106  1.00 10.00      A   
ATOM    672  CA  LEU A  73      -6.343  -0.694  -9.348  1.00 10.00      A   
ATOM    673  CB  LEU A  73      -6.142  -0.164 -10.771  1.00 10.00      A   
ATOM    674  CG  LEU A  73      -7.390   0.330 -11.504  1.00 10.00      A   
ATOM    675  CD1 LEU A  73      -7.010   1.328 -12.586  1.00 10.00      A   
ATOM    676  CD2 LEU A  73      -8.144  -0.841 -12.109  1.00 10.00      A   
ATOM    677  C   LEU A  73      -5.120  -1.515  -8.938  1.00 10.00      A   
ATOM    678  O   LEU A  73      -4.102  -0.972  -8.495  1.00 10.00      A   
ATOM    679  N   LYS A  74      -5.240  -2.828  -9.089  1.00 10.00      A   
ATOM    680  HN  LYS A  74      -6.091  -3.193  -9.412  1.00 10.00      A   
ATOM    681  CA  LYS A  74      -4.155  -3.752  -8.792  1.00 10.00      A   
ATOM    682  CB  LYS A  74      -4.529  -4.688  -7.641  1.00 10.00      A   
ATOM    683  CG  LYS A  74      -4.966  -3.977  -6.371  1.00 10.00      A   
ATOM    684  CD  LYS A  74      -5.050  -4.945  -5.205  1.00 10.00      A   
ATOM    685  CE  LYS A  74      -6.417  -4.899  -4.542  1.00 10.00      A   
ATOM    686  NZ  LYS A  74      -6.478  -5.783  -3.353  1.00 10.00      A   
ATOM    687  HZ1 LYS A  74      -6.139  -6.736  -3.601  1.00 10.00      A   
ATOM    688  HZ2 LYS A  74      -7.454  -5.867  -3.006  1.00 10.00      A   
ATOM    689  HZ3 LYS A  74      -5.881  -5.405  -2.591  1.00 10.00      A   
ATOM    690  C   LYS A  74      -3.852  -4.564 -10.046  1.00 10.00      A   
ATOM    691  O   LYS A  74      -4.764  -4.869 -10.820  1.00 10.00      A   
ATOM    692  N   GLY A  75      -2.585  -4.894 -10.255  1.00 10.00      A   
ATOM    693  HN  GLY A  75      -1.900  -4.625  -9.602  1.00 10.00      A   
ATOM    694  CA  GLY A  75      -2.206  -5.654 -11.431  1.00 10.00      A   
ATOM    695  C   GLY A  75      -1.674  -7.027 -11.097  1.00 10.00      A   
ATOM    696  O   GLY A  75      -2.425  -8.001 -11.066  1.00 10.00      A   
ATOM    697  N   LYS A  76      -0.379  -7.102 -10.841  1.00 10.00      A   
ATOM    698  HN  LYS A  76       0.159  -6.281 -10.858  1.00 10.00      A   
ATOM    699  CA  LYS A  76       0.260  -8.364 -10.511  1.00 10.00      A   
ATOM    700  CB  LYS A  76       1.785  -8.209 -10.512  1.00 10.00      A   
ATOM    701  CG  LYS A  76       2.373  -7.830 -11.865  1.00 10.00      A   
ATOM    702  CD  LYS A  76       3.890  -7.714 -11.803  1.00 10.00      A   
ATOM    703  CE  LYS A  76       4.323  -6.548 -10.925  1.00 10.00      A   
ATOM    704  NZ  LYS A  76       5.800  -6.487 -10.750  1.00 10.00      A   
ATOM    705  HZ1 LYS A  76       6.181  -7.439 -10.582  1.00 10.00      A   
ATOM    706  HZ2 LYS A  76       6.036  -5.889  -9.935  1.00 10.00      A   
ATOM    707  HZ3 LYS A  76       6.257  -6.083 -11.604  1.00 10.00      A   
ATOM    708  C   LYS A  76      -0.226  -8.861  -9.153  1.00 10.00      A   
ATOM    709  O   LYS A  76      -0.506  -8.062  -8.259  1.00 10.00      A   
ATOM    710  N   PRO A  77      -0.344 -10.184  -8.983  1.00 10.00      A   
ATOM    711  CA  PRO A  77      -0.812 -10.774  -7.729  1.00 10.00      A   
ATOM    712  CB  PRO A  77      -1.158 -12.207  -8.135  1.00 10.00      A   
ATOM    713  CG  PRO A  77      -0.228 -12.505  -9.259  1.00 10.00      A   
ATOM    714  CD  PRO A  77      -0.031 -11.208  -9.996  1.00 10.00      A   
ATOM    715  C   PRO A  77       0.272 -10.775  -6.653  1.00 10.00      A   
ATOM    716  O   PRO A  77       1.436 -10.482  -6.929  1.00 10.00      A   
ATOM    717  N   HIS A  78      -0.123 -11.106  -5.429  1.00 10.00      A   
ATOM    718  HN  HIS A  78      -1.072 -11.306  -5.277  1.00 10.00      A   
ATOM    719  CA  HIS A  78       0.800 -11.162  -4.291  1.00 10.00      A   
ATOM    720  CB  HIS A  78       0.021 -11.575  -3.030  1.00 10.00      A   
ATOM    721  CG  HIS A  78       0.852 -12.027  -1.867  1.00 10.00      A   
ATOM    722  ND1 HIS A  78       0.803 -13.299  -1.340  1.00 10.00      A   
ATOM    723  HD1 HIS A  78       0.251 -14.052  -1.678  1.00 10.00      A   
ATOM    724  CD2 HIS A  78       1.748 -11.345  -1.112  1.00 10.00      A   
ATOM    725  CE1 HIS A  78       1.644 -13.346  -0.299  1.00 10.00      A   
ATOM    726  NE2 HIS A  78       2.246 -12.182  -0.119  1.00 10.00      A   
ATOM    727  C   HIS A  78       1.954 -12.131  -4.562  1.00 10.00      A   
ATOM    728  O   HIS A  78       3.101 -11.879  -4.187  1.00 10.00      A   
ATOM    729  N   PHE A  79       1.644 -13.225  -5.242  1.00 10.00      A   
ATOM    730  HN  PHE A  79       0.713 -13.362  -5.518  1.00 10.00      A   
ATOM    731  CA  PHE A  79       2.636 -14.239  -5.570  1.00 10.00      A   
ATOM    732  CB  PHE A  79       1.956 -15.447  -6.220  1.00 10.00      A   
ATOM    733  CG  PHE A  79       2.357 -16.762  -5.616  1.00 10.00      A   
ATOM    734  CD1 PHE A  79       1.886 -17.137  -4.368  1.00 10.00      A   
ATOM    735  CD2 PHE A  79       3.196 -17.625  -6.299  1.00 10.00      A   
ATOM    736  CE1 PHE A  79       2.244 -18.348  -3.811  1.00 10.00      A   
ATOM    737  CE2 PHE A  79       3.559 -18.838  -5.747  1.00 10.00      A   
ATOM    738  CZ  PHE A  79       3.082 -19.199  -4.502  1.00 10.00      A   
ATOM    739  C   PHE A  79       3.731 -13.697  -6.492  1.00 10.00      A   
ATOM    740  O   PHE A  79       4.809 -14.285  -6.604  1.00 10.00      A   
ATOM    741  N   ALA A  80       3.458 -12.577  -7.149  1.00 10.00      A   
ATOM    742  HN  ALA A  80       2.592 -12.136  -7.005  1.00 10.00      A   
ATOM    743  CA  ALA A  80       4.417 -11.973  -8.064  1.00 10.00      A   
ATOM    744  CB  ALA A  80       3.724 -10.955  -8.951  1.00 10.00      A   
ATOM    745  C   ALA A  80       5.574 -11.324  -7.310  1.00 10.00      A   
ATOM    746  O   ALA A  80       6.675 -11.180  -7.847  1.00 10.00      A   
ATOM    747  N   ASP A  81       5.325 -10.955  -6.056  1.00 10.00      A   
ATOM    748  HN  ASP A  81       4.430 -11.111  -5.681  1.00 10.00      A   
ATOM    749  CA  ASP A  81       6.342 -10.317  -5.220  1.00 10.00      A   
ATOM    750  CB  ASP A  81       5.733  -9.842  -3.895  1.00 10.00      A   
ATOM    751  CG  ASP A  81       4.917  -8.572  -4.024  1.00 10.00      A   
ATOM    752  OD1 ASP A  81       4.692  -8.117  -5.164  1.00 10.00      A   
ATOM    753  OD2 ASP A  81       4.501  -8.016  -2.983  1.00 10.00      A   
ATOM    754  C   ASP A  81       7.503 -11.265  -4.937  1.00 10.00      A   
ATOM    755  O   ASP A  81       8.616 -10.828  -4.645  1.00 10.00      A   
ATOM    756  N   PHE A  82       7.241 -12.565  -5.048  1.00 10.00      A   
ATOM    757  HN  PHE A  82       6.338 -12.846  -5.301  1.00 10.00      A   
ATOM    758  CA  PHE A  82       8.256 -13.582  -4.793  1.00 10.00      A   
ATOM    759  CB  PHE A  82       7.607 -14.912  -4.395  1.00 10.00      A   
ATOM    760  CG  PHE A  82       6.566 -14.785  -3.321  1.00 10.00      A   
ATOM    761  CD1 PHE A  82       6.754 -13.926  -2.253  1.00 10.00      A   
ATOM    762  CD2 PHE A  82       5.395 -15.525  -3.383  1.00 10.00      A   
ATOM    763  CE1 PHE A  82       5.798 -13.802  -1.266  1.00 10.00      A   
ATOM    764  CE2 PHE A  82       4.434 -15.407  -2.398  1.00 10.00      A   
ATOM    765  CZ  PHE A  82       4.636 -14.545  -1.339  1.00 10.00      A   
ATOM    766  C   PHE A  82       9.169 -13.785  -5.996  1.00 10.00      A   
ATOM    767  O   PHE A  82       9.993 -14.695  -6.004  1.00 10.00      A   
ATOM    768  N   ASN A  83       9.005 -12.936  -7.011  1.00 10.00      A   
ATOM    769  HN  ASN A  83       8.320 -12.237  -6.932  1.00 10.00      A   
ATOM    770  CA  ASN A  83       9.813 -12.998  -8.231  1.00 10.00      A   
ATOM    771  CB  ASN A  83      11.294 -12.718  -7.946  1.00 10.00      A   
ATOM    772  CG  ASN A  83      11.563 -11.279  -7.562  1.00 10.00      A   
ATOM    773  OD1 ASN A  83      11.466 -10.373  -8.390  1.00 10.00      A   
ATOM    774  ND2 ASN A  83      11.909 -11.057  -6.306  1.00 10.00      A   
ATOM    775 HD21 ASN A  83      11.970 -11.828  -5.696  1.00 10.00      A   
ATOM    776 HD22 ASN A  83      12.098 -10.135  -6.035  1.00 10.00      A   
ATOM    777  C   ASN A  83       9.656 -14.326  -8.962  1.00 10.00      A   
ATOM    778  O   ASN A  83      10.593 -14.804  -9.600  1.00 10.00      A   
ATOM    779  N   LEU A  84       8.468 -14.912  -8.883  1.00 10.00      A   
ATOM    780  HN  LEU A  84       7.757 -14.486  -8.364  1.00 10.00      A   
ATOM    781  CA  LEU A  84       8.204 -16.180  -9.547  1.00 10.00      A   
ATOM    782  CB  LEU A  84       7.314 -17.068  -8.676  1.00 10.00      A   
ATOM    783  CG  LEU A  84       7.981 -17.671  -7.438  1.00 10.00      A   
ATOM    784  CD1 LEU A  84       6.935 -18.159  -6.450  1.00 10.00      A   
ATOM    785  CD2 LEU A  84       8.904 -18.810  -7.837  1.00 10.00      A   
ATOM    786  C   LEU A  84       7.568 -15.963 -10.917  1.00 10.00      A   
ATOM    787  O   LEU A  84       7.447 -16.895 -11.712  1.00 10.00      A   
ATOM    788  N   VAL A  85       7.172 -14.727 -11.188  1.00 10.00      A   
ATOM    789  HN  VAL A  85       7.310 -14.025 -10.520  1.00 10.00      A   
ATOM    790  CA  VAL A  85       6.550 -14.384 -12.461  1.00 10.00      A   
ATOM    791  CB  VAL A  85       5.374 -13.402 -12.280  1.00 10.00      A   
ATOM    792  CG1 VAL A  85       4.150 -14.115 -11.731  1.00 10.00      A   
ATOM    793  CG2 VAL A  85       5.777 -12.246 -11.380  1.00 10.00      A   
ATOM    794  C   VAL A  85       7.565 -13.767 -13.419  1.00 10.00      A   
ATOM    795  O   VAL A  85       8.419 -12.974 -13.010  1.00 10.00      A   
ATOM    796  N   PRO A  86       7.494 -14.133 -14.706  1.00 10.00      A   
ATOM    797  CA  PRO A  86       8.397 -13.602 -15.726  1.00 10.00      A   
ATOM    798  CB  PRO A  86       8.024 -14.378 -16.994  1.00 10.00      A   
ATOM    799  CG  PRO A  86       7.228 -15.546 -16.519  1.00 10.00      A   
ATOM    800  CD  PRO A  86       6.537 -15.094 -15.268  1.00 10.00      A   
ATOM    801  C   PRO A  86       8.160 -12.112 -15.939  1.00 10.00      A   
ATOM    802  O   PRO A  86       7.038 -11.622 -15.783  1.00 10.00      A   
ATOM    803  N   ASP A  87       9.217 -11.399 -16.285  1.00 10.00      A   
ATOM    804  HN  ASP A  87      10.080 -11.851 -16.394  1.00 10.00      A   
ATOM    805  CA  ASP A  87       9.134  -9.961 -16.511  1.00 10.00      A   
ATOM    806  CB  ASP A  87      10.524  -9.361 -16.743  1.00 10.00      A   
ATOM    807  CG  ASP A  87      11.458  -9.522 -15.562  1.00 10.00      A   
ATOM    808  OD1 ASP A  87      12.686  -9.586 -15.778  1.00 10.00      A   
ATOM    809  OD2 ASP A  87      10.977  -9.590 -14.415  1.00 10.00      A   
ATOM    810  C   ASP A  87       8.235  -9.645 -17.697  1.00 10.00      A   
ATOM    811  O   ASP A  87       8.342 -10.274 -18.749  1.00 10.00      A   
ATOM    812  N   GLY A  88       7.342  -8.679 -17.516  1.00 10.00      A   
ATOM    813  HN  GLY A  88       7.289  -8.231 -16.643  1.00 10.00      A   
ATOM    814  CA  GLY A  88       6.440  -8.286 -18.584  1.00 10.00      A   
ATOM    815  C   GLY A  88       5.286  -9.256 -18.763  1.00 10.00      A   
ATOM    816  O   GLY A  88       4.863  -9.533 -19.887  1.00 10.00      A   
ATOM    817  N   TRP A  89       4.775  -9.773 -17.659  1.00 10.00      A   
ATOM    818  HN  TRP A  89       5.152  -9.517 -16.791  1.00 10.00      A   
ATOM    819  CA  TRP A  89       3.663 -10.709 -17.698  1.00 10.00      A   
ATOM    820  CB  TRP A  89       3.631 -11.551 -16.418  1.00 10.00      A   
ATOM    821  CG  TRP A  89       2.472 -12.500 -16.333  1.00 10.00      A   
ATOM    822  CD1 TRP A  89       2.276 -13.627 -17.075  1.00 10.00      A   
ATOM    823  CD2 TRP A  89       1.351 -12.403 -15.448  1.00 10.00      A   
ATOM    824  NE1 TRP A  89       1.099 -14.234 -16.714  1.00 10.00      A   
ATOM    825  HE1 TRP A  89       0.737 -15.057 -17.106  1.00 10.00      A   
ATOM    826  CE2 TRP A  89       0.513 -13.503 -15.712  1.00 10.00      A   
ATOM    827  CE3 TRP A  89       0.977 -11.492 -14.459  1.00 10.00      A   
ATOM    828  CZ2 TRP A  89      -0.677 -13.715 -15.022  1.00 10.00      A   
ATOM    829  CZ3 TRP A  89      -0.204 -11.704 -13.776  1.00 10.00      A   
ATOM    830  CH2 TRP A  89      -1.017 -12.807 -14.058  1.00 10.00      A   
ATOM    831  C   TRP A  89       2.341  -9.967 -17.894  1.00 10.00      A   
ATOM    832  O   TRP A  89       1.470 -10.421 -18.640  1.00 10.00      A   
ATOM    833  N   GLY A  90       2.195  -8.835 -17.217  1.00 10.00      A   
ATOM    834  HN  GLY A  90       2.915  -8.532 -16.620  1.00 10.00      A   
ATOM    835  CA  GLY A  90       0.982  -8.050 -17.337  1.00 10.00      A   
ATOM    836  C   GLY A  90       0.900  -6.966 -16.283  1.00 10.00      A   
ATOM    837  O   GLY A  90       1.832  -6.787 -15.499  1.00 10.00      A   
ATOM    838  N   GLY A  91      -0.211  -6.244 -16.263  1.00 10.00      A   
ATOM    839  HN  GLY A  91      -0.918  -6.428 -16.925  1.00 10.00      A   
ATOM    840  CA  GLY A  91      -0.395  -5.185 -15.293  1.00 10.00      A   
ATOM    841  C   GLY A  91       0.009  -3.837 -15.851  1.00 10.00      A   
ATOM    842  O   GLY A  91       0.709  -3.069 -15.195  1.00 10.00      A   
ATOM    843  N   TYR A  92      -0.433  -3.546 -17.066  1.00 10.00      A   
ATOM    844  HN  TYR A  92      -1.007  -4.190 -17.534  1.00 10.00      A   
ATOM    845  CA  TYR A  92      -0.100  -2.284 -17.713  1.00 10.00      A   
ATOM    846  CB  TYR A  92       0.061  -2.474 -19.225  1.00 10.00      A   
ATOM    847  CG  TYR A  92       1.356  -3.144 -19.630  1.00 10.00      A   
ATOM    848  CD1 TYR A  92       1.574  -4.492 -19.378  1.00 10.00      A   
ATOM    849  CD2 TYR A  92       2.362  -2.427 -20.265  1.00 10.00      A   
ATOM    850  CE1 TYR A  92       2.755  -5.105 -19.745  1.00 10.00      A   
ATOM    851  CE2 TYR A  92       3.548  -3.032 -20.636  1.00 10.00      A   
ATOM    852  CZ  TYR A  92       3.739  -4.372 -20.373  1.00 10.00      A   
ATOM    853  OH  TYR A  92       4.915  -4.985 -20.743  1.00 10.00      A   
ATOM    854  HH  TYR A  92       5.640  -4.344 -20.697  1.00 10.00      A   
ATOM    855  C   TYR A  92      -1.153  -1.223 -17.423  1.00 10.00      A   
ATOM    856  O   TYR A  92      -2.335  -1.423 -17.691  1.00 10.00      A   
ATOM    857  N   VAL A  93      -0.720  -0.095 -16.880  1.00 10.00      A   
ATOM    858  HN  VAL A  93       0.238   0.014 -16.698  1.00 10.00      A   
ATOM    859  CA  VAL A  93      -1.634   0.995 -16.558  1.00 10.00      A   
ATOM    860  CB  VAL A  93      -1.149   1.803 -15.333  1.00 10.00      A   
ATOM    861  CG1 VAL A  93       0.049   2.675 -15.676  1.00 10.00      A   
ATOM    862  CG2 VAL A  93      -2.279   2.626 -14.734  1.00 10.00      A   
ATOM    863  C   VAL A  93      -1.812   1.916 -17.763  1.00 10.00      A   
ATOM    864  O   VAL A  93      -2.692   2.780 -17.784  1.00 10.00      A   
ATOM    865  N   TYR A  94      -0.972   1.702 -18.769  1.00 10.00      A   
ATOM    866  HN  TYR A  94      -0.302   0.994 -18.676  1.00 10.00      A   
ATOM    867  CA  TYR A  94      -0.996   2.485 -20.003  1.00 10.00      A   
ATOM    868  CB  TYR A  94      -0.034   1.891 -21.038  1.00 10.00      A   
ATOM    869  CG  TYR A  94       0.583   2.898 -21.984  1.00 10.00      A   
ATOM    870  CD1 TYR A  94       1.902   3.303 -21.831  1.00 10.00      A   
ATOM    871  CD2 TYR A  94      -0.151   3.442 -23.032  1.00 10.00      A   
ATOM    872  CE1 TYR A  94       2.471   4.220 -22.691  1.00 10.00      A   
ATOM    873  CE2 TYR A  94       0.410   4.360 -23.898  1.00 10.00      A   
ATOM    874  CZ  TYR A  94       1.722   4.745 -23.723  1.00 10.00      A   
ATOM    875  OH  TYR A  94       2.285   5.659 -24.582  1.00 10.00      A   
ATOM    876  HH  TYR A  94       3.135   5.321 -24.895  1.00 10.00      A   
ATOM    877  C   TYR A  94      -2.411   2.629 -20.584  1.00 10.00      A   
ATOM    878  O   TYR A  94      -2.858   3.751 -20.834  1.00 10.00      A   
ATOM    879  N   PRO A  95      -3.148   1.511 -20.806  1.00 10.00      A   
ATOM    880  CA  PRO A  95      -4.512   1.568 -21.353  1.00 10.00      A   
ATOM    881  CB  PRO A  95      -4.950   0.096 -21.404  1.00 10.00      A   
ATOM    882  CG  PRO A  95      -3.678  -0.673 -21.412  1.00 10.00      A   
ATOM    883  CD  PRO A  95      -2.722   0.119 -20.571  1.00 10.00      A   
ATOM    884  C   PRO A  95      -5.458   2.359 -20.453  1.00 10.00      A   
ATOM    885  O   PRO A  95      -6.262   3.161 -20.931  1.00 10.00      A   
ATOM    886  N   TRP A  96      -5.336   2.151 -19.148  1.00 10.00      A   
ATOM    887  HN  TRP A  96      -4.647   1.532 -18.827  1.00 10.00      A   
ATOM    888  CA  TRP A  96      -6.186   2.826 -18.177  1.00 10.00      A   
ATOM    889  CB  TRP A  96      -5.930   2.275 -16.772  1.00 10.00      A   
ATOM    890  CG  TRP A  96      -6.349   0.844 -16.615  1.00 10.00      A   
ATOM    891  CD1 TRP A  96      -5.592  -0.267 -16.860  1.00 10.00      A   
ATOM    892  CD2 TRP A  96      -7.630   0.370 -16.186  1.00 10.00      A   
ATOM    893  NE1 TRP A  96      -6.324  -1.403 -16.609  1.00 10.00      A   
ATOM    894  HE1 TRP A  96      -5.999  -2.326 -16.709  1.00 10.00      A   
ATOM    895  CE2 TRP A  96      -7.577  -1.038 -16.191  1.00 10.00      A   
ATOM    896  CE3 TRP A  96      -8.816   1.002 -15.794  1.00 10.00      A   
ATOM    897  CZ2 TRP A  96      -8.666  -1.825 -15.820  1.00 10.00      A   
ATOM    898  CZ3 TRP A  96      -9.894   0.218 -15.426  1.00 10.00      A   
ATOM    899  CH2 TRP A  96      -9.813  -1.179 -15.440  1.00 10.00      A   
ATOM    900  C   TRP A  96      -5.973   4.335 -18.213  1.00 10.00      A   
ATOM    901  O   TRP A  96      -6.927   5.104 -18.338  1.00 10.00      A   
ATOM    902  N   ILE A  97      -4.718   4.748 -18.124  1.00 10.00      A   
ATOM    903  HN  ILE A  97      -4.002   4.080 -18.026  1.00 10.00      A   
ATOM    904  CA  ILE A  97      -4.365   6.161 -18.152  1.00 10.00      A   
ATOM    905  CB  ILE A  97      -2.844   6.355 -17.964  1.00 10.00      A   
ATOM    906  CG1 ILE A  97      -2.395   5.813 -16.604  1.00 10.00      A   
ATOM    907  CG2 ILE A  97      -2.450   7.815 -18.121  1.00 10.00      A   
ATOM    908  CD1 ILE A  97      -3.156   6.389 -15.428  1.00 10.00      A   
ATOM    909  C   ILE A  97      -4.805   6.809 -19.465  1.00 10.00      A   
ATOM    910  O   ILE A  97      -5.324   7.929 -19.476  1.00 10.00      A   
ATOM    911  N   GLU A  98      -4.610   6.086 -20.560  1.00 10.00      A   
ATOM    912  HN  GLU A  98      -4.204   5.192 -20.472  1.00 10.00      A   
ATOM    913  CA  GLU A  98      -4.971   6.568 -21.886  1.00 10.00      A   
ATOM    914  CB  GLU A  98      -4.490   5.574 -22.946  1.00 10.00      A   
ATOM    915  CG  GLU A  98      -4.817   5.977 -24.372  1.00 10.00      A   
ATOM    916  CD  GLU A  98      -4.702   4.813 -25.333  1.00 10.00      A   
ATOM    917  OE1 GLU A  98      -3.575   4.506 -25.777  1.00 10.00      A   
ATOM    918  OE2 GLU A  98      -5.740   4.192 -25.643  1.00 10.00      A   
ATOM    919  C   GLU A  98      -6.480   6.785 -22.025  1.00 10.00      A   
ATOM    920  O   GLU A  98      -6.925   7.812 -22.544  1.00 10.00      A   
ATOM    921  N   ALA A  99      -7.260   5.824 -21.555  1.00 10.00      A   
ATOM    922  HN  ALA A  99      -6.849   5.035 -21.136  1.00 10.00      A   
ATOM    923  CA  ALA A  99      -8.712   5.900 -21.658  1.00 10.00      A   
ATOM    924  CB  ALA A  99      -9.327   4.514 -21.545  1.00 10.00      A   
ATOM    925  C   ALA A  99      -9.340   6.843 -20.634  1.00 10.00      A   
ATOM    926  O   ALA A  99     -10.248   7.610 -20.965  1.00 10.00      A   
ATOM    927  N   MET A 100      -8.856   6.790 -19.400  1.00 10.00      A   
ATOM    928  HN  MET A 100      -8.111   6.178 -19.204  1.00 10.00      A   
ATOM    929  CA  MET A 100      -9.396   7.615 -18.322  1.00 10.00      A   
ATOM    930  CB  MET A 100      -8.758   7.267 -16.972  1.00 10.00      A   
ATOM    931  CG  MET A 100      -9.259   5.967 -16.359  1.00 10.00      A   
ATOM    932  SD  MET A 100      -8.945   5.868 -14.586  1.00 10.00      A   
ATOM    933  CE  MET A 100      -7.148   5.883 -14.554  1.00 10.00      A   
ATOM    934  C   MET A 100      -9.273   9.114 -18.591  1.00 10.00      A   
ATOM    935  O   MET A 100     -10.215   9.866 -18.361  1.00 10.00      A   
ATOM    936  N   SER A 101      -8.124   9.537 -19.096  1.00 10.00      A   
ATOM    937  HN  SER A 101      -7.424   8.883 -19.296  1.00 10.00      A   
ATOM    938  CA  SER A 101      -7.860  10.951 -19.361  1.00 10.00      A   
ATOM    939  CB  SER A 101      -6.443  11.116 -19.908  1.00 10.00      A   
ATOM    940  OG  SER A 101      -6.125  10.081 -20.826  1.00 10.00      A   
ATOM    941  HG  SER A 101      -5.721   9.343 -20.350  1.00 10.00      A   
ATOM    942  C   SER A 101      -8.863  11.596 -20.317  1.00 10.00      A   
ATOM    943  O   SER A 101      -9.115  12.800 -20.243  1.00 10.00      A   
ATOM    944  N   SER A 102      -9.437  10.798 -21.201  1.00 10.00      A   
ATOM    945  HN  SER A 102      -9.223   9.840 -21.193  1.00 10.00      A   
ATOM    946  CA  SER A 102     -10.381  11.311 -22.182  1.00 10.00      A   
ATOM    947  CB  SER A 102     -10.449  10.355 -23.369  1.00 10.00      A   
ATOM    948  OG  SER A 102      -9.142   9.938 -23.738  1.00 10.00      A   
ATOM    949  HG  SER A 102      -8.496  10.353 -23.153  1.00 10.00      A   
ATOM    950  C   SER A 102     -11.777  11.560 -21.603  1.00 10.00      A   
ATOM    951  O   SER A 102     -12.618  12.188 -22.249  1.00 10.00      A   
ATOM    952  N   SER A 103     -12.022  11.091 -20.392  1.00 10.00      A   
ATOM    953  HN  SER A 103     -11.315  10.620 -19.901  1.00 10.00      A   
ATOM    954  CA  SER A 103     -13.327  11.278 -19.773  1.00 10.00      A   
ATOM    955  CB  SER A 103     -14.112   9.968 -19.754  1.00 10.00      A   
ATOM    956  OG  SER A 103     -14.566   9.624 -21.053  1.00 10.00      A   
ATOM    957  HG  SER A 103     -15.500   9.867 -21.134  1.00 10.00      A   
ATOM    958  C   SER A 103     -13.229  11.865 -18.368  1.00 10.00      A   
ATOM    959  O   SER A 103     -13.893  12.854 -18.053  1.00 10.00      A   
ATOM    960  N   TYR A 104     -12.399  11.268 -17.530  1.00 10.00      A   
ATOM    961  HN  TYR A 104     -11.860  10.508 -17.843  1.00 10.00      A   
ATOM    962  CA  TYR A 104     -12.244  11.731 -16.164  1.00 10.00      A   
ATOM    963  CB  TYR A 104     -11.607  10.653 -15.291  1.00 10.00      A   
ATOM    964  CG  TYR A 104     -12.406   9.374 -15.217  1.00 10.00      A   
ATOM    965  CD1 TYR A 104     -11.861   8.171 -15.637  1.00 10.00      A   
ATOM    966  CD2 TYR A 104     -13.706   9.366 -14.725  1.00 10.00      A   
ATOM    967  CE1 TYR A 104     -12.582   6.996 -15.569  1.00 10.00      A   
ATOM    968  CE2 TYR A 104     -14.438   8.194 -14.655  1.00 10.00      A   
ATOM    969  CZ  TYR A 104     -13.871   7.011 -15.079  1.00 10.00      A   
ATOM    970  OH  TYR A 104     -14.585   5.834 -15.004  1.00 10.00      A   
ATOM    971  HH  TYR A 104     -15.534   6.026 -15.029  1.00 10.00      A   
ATOM    972  C   TYR A 104     -11.425  13.005 -16.110  1.00 10.00      A   
ATOM    973  O   TYR A 104     -10.200  12.975 -16.193  1.00 10.00      A   
ATOM    974  N   THR A 105     -12.110  14.126 -15.987  1.00 10.00      A   
ATOM    975  HN  THR A 105     -13.090  14.087 -15.951  1.00 10.00      A   
ATOM    976  CA  THR A 105     -11.449  15.413 -15.915  1.00 10.00      A   
ATOM    977  CB  THR A 105     -12.121  16.412 -16.872  1.00 10.00      A   
ATOM    978  OG1 THR A 105     -13.403  15.891 -17.267  1.00 10.00      A   
ATOM    979  HG1 THR A 105     -13.279  15.070 -17.765  1.00 10.00      A   
ATOM    980  CG2 THR A 105     -11.262  16.619 -18.110  1.00 10.00      A   
ATOM    981  C   THR A 105     -11.498  15.950 -14.490  1.00 10.00      A   
ATOM    982  O   THR A 105     -10.962  17.016 -14.193  1.00 10.00      A   
ATOM    983  N   TRP A 106     -12.145  15.192 -13.613  1.00 10.00      A   
ATOM    984  HN  TRP A 106     -12.554  14.354 -13.918  1.00 10.00      A   
ATOM    985  CA  TRP A 106     -12.273  15.568 -12.213  1.00 10.00      A   
ATOM    986  CB  TRP A 106     -13.747  15.591 -11.801  1.00 10.00      A   
ATOM    987  CG  TRP A 106     -14.503  16.792 -12.287  1.00 10.00      A   
ATOM    988  CD1 TRP A 106     -15.269  16.877 -13.414  1.00 10.00      A   
ATOM    989  CD2 TRP A 106     -14.569  18.079 -11.660  1.00 10.00      A   
ATOM    990  NE1 TRP A 106     -15.813  18.133 -13.524  1.00 10.00      A   
ATOM    991  HE1 TRP A 106     -16.404  18.439 -14.250  1.00 10.00      A   
ATOM    992  CE2 TRP A 106     -15.394  18.892 -12.460  1.00 10.00      A   
ATOM    993  CE3 TRP A 106     -14.008  18.626 -10.499  1.00 10.00      A   
ATOM    994  CZ2 TRP A 106     -15.674  20.218 -12.138  1.00 10.00      A   
ATOM    995  CZ3 TRP A 106     -14.289  19.943 -10.183  1.00 10.00      A   
ATOM    996  CH2 TRP A 106     -15.114  20.723 -10.998  1.00 10.00      A   
ATOM    997  C   TRP A 106     -11.507  14.597 -11.324  1.00 10.00      A   
ATOM    998  O   TRP A 106     -11.619  14.646 -10.098  1.00 10.00      A   
ATOM    999  N   LEU A 107     -10.740  13.711 -11.950  1.00 10.00      A   
ATOM   1000  HN  LEU A 107     -10.696  13.728 -12.926  1.00 10.00      A   
ATOM   1001  CA  LEU A 107      -9.959  12.722 -11.223  1.00 10.00      A   
ATOM   1002  CB  LEU A 107      -9.293  11.746 -12.199  1.00 10.00      A   
ATOM   1003  CG  LEU A 107      -9.064  10.322 -11.678  1.00 10.00      A   
ATOM   1004  CD1 LEU A 107     -10.387   9.660 -11.333  1.00 10.00      A   
ATOM   1005  CD2 LEU A 107      -8.310   9.489 -12.704  1.00 10.00      A   
ATOM   1006  C   LEU A 107      -8.914  13.404 -10.341  1.00 10.00      A   
ATOM   1007  O   LEU A 107      -8.165  14.269 -10.801  1.00 10.00      A   
ATOM   1008  N   GLU A 108      -8.881  13.023  -9.069  1.00 10.00      A   
ATOM   1009  HN  GLU A 108      -9.507  12.337  -8.757  1.00 10.00      A   
ATOM   1010  CA  GLU A 108      -7.941  13.616  -8.129  1.00 10.00      A   
ATOM   1011  CB  GLU A 108      -8.666  14.529  -7.130  1.00 10.00      A   
ATOM   1012  CG  GLU A 108      -9.857  13.887  -6.434  1.00 10.00      A   
ATOM   1013  CD  GLU A 108     -10.640  14.879  -5.598  1.00 10.00      A   
ATOM   1014  OE1 GLU A 108     -10.230  15.158  -4.453  1.00 10.00      A   
ATOM   1015  OE2 GLU A 108     -11.666  15.399  -6.087  1.00 10.00      A   
ATOM   1016  C   GLU A 108      -7.099  12.574  -7.397  1.00 10.00      A   
ATOM   1017  O   GLU A 108      -5.977  12.866  -6.976  1.00 10.00      A   
ATOM   1018  N   GLU A 109      -7.623  11.362  -7.248  1.00 10.00      A   
ATOM   1019  HN  GLU A 109      -8.513  11.168  -7.614  1.00 10.00      A   
ATOM   1020  CA  GLU A 109      -6.895  10.316  -6.547  1.00 10.00      A   
ATOM   1021  CB  GLU A 109      -7.608   9.936  -5.251  1.00 10.00      A   
ATOM   1022  CG  GLU A 109      -7.702  11.052  -4.227  1.00 10.00      A   
ATOM   1023  CD  GLU A 109      -8.628  10.700  -3.084  1.00 10.00      A   
ATOM   1024  OE1 GLU A 109      -8.951   9.499  -2.924  1.00 10.00      A   
ATOM   1025  OE2 GLU A 109      -9.051  11.617  -2.345  1.00 10.00      A   
ATOM   1026  C   GLU A 109      -6.700   9.071  -7.398  1.00 10.00      A   
ATOM   1027  O   GLU A 109      -7.664   8.484  -7.900  1.00 10.00      A   
ATOM   1028  N   ILE A 110      -5.444   8.678  -7.554  1.00 10.00      A   
ATOM   1029  HN  ILE A 110      -4.722   9.211  -7.150  1.00 10.00      A   
ATOM   1030  CA  ILE A 110      -5.096   7.487  -8.313  1.00 10.00      A   
ATOM   1031  CB  ILE A 110      -4.331   7.818  -9.615  1.00 10.00      A   
ATOM   1032  CG1 ILE A 110      -5.284   8.419 -10.654  1.00 10.00      A   
ATOM   1033  CG2 ILE A 110      -3.640   6.578 -10.170  1.00 10.00      A   
ATOM   1034  CD1 ILE A 110      -4.631   8.728 -11.986  1.00 10.00      A   
ATOM   1035  C   ILE A 110      -4.269   6.541  -7.445  1.00 10.00      A   
ATOM   1036  O   ILE A 110      -3.197   6.902  -6.957  1.00 10.00      A   
ATOM   1037  N   ARG A 111      -4.791   5.344  -7.235  1.00 10.00      A   
ATOM   1038  HN  ARG A 111      -5.658   5.122  -7.642  1.00 10.00      A   
ATOM   1039  CA  ARG A 111      -4.117   4.345  -6.422  1.00 10.00      A   
ATOM   1040  CB  ARG A 111      -4.965   4.010  -5.192  1.00 10.00      A   
ATOM   1041  CG  ARG A 111      -5.352   5.229  -4.370  1.00 10.00      A   
ATOM   1042  CD  ARG A 111      -6.704   5.041  -3.701  1.00 10.00      A   
ATOM   1043  NE  ARG A 111      -7.219   6.288  -3.136  1.00 10.00      A   
ATOM   1044  HE  ARG A 111      -7.761   6.856  -3.726  1.00 10.00      A   
ATOM   1045  CZ  ARG A 111      -7.010   6.680  -1.878  1.00 10.00      A   
ATOM   1046  NH1 ARG A 111      -6.300   5.909  -1.058  1.00 10.00      A   
ATOM   1047 HH11 ARG A 111      -5.910   5.001  -1.395  1.00 10.00      A   
ATOM   1048 HH12 ARG A 111      -6.132   6.207  -0.072  1.00 10.00      A   
ATOM   1049  NH2 ARG A 111      -7.501   7.838  -1.443  1.00 10.00      A   
ATOM   1050 HH21 ARG A 111      -8.062   8.456  -2.087  1.00 10.00      A   
ATOM   1051 HH22 ARG A 111      -7.332   8.145  -0.459  1.00 10.00      A   
ATOM   1052  C   ARG A 111      -3.836   3.094  -7.242  1.00 10.00      A   
ATOM   1053  O   ARG A 111      -4.730   2.558  -7.904  1.00 10.00      A   
ATOM   1054  N   LEU A 112      -2.594   2.648  -7.211  1.00 10.00      A   
ATOM   1055  HN  LEU A 112      -1.928   3.120  -6.661  1.00 10.00      A   
ATOM   1056  CA  LEU A 112      -2.186   1.471  -7.965  1.00 10.00      A   
ATOM   1057  CB  LEU A 112      -1.458   1.892  -9.245  1.00 10.00      A   
ATOM   1058  CG  LEU A 112      -2.300   2.612 -10.297  1.00 10.00      A   
ATOM   1059  CD1 LEU A 112      -1.415   3.430 -11.221  1.00 10.00      A   
ATOM   1060  CD2 LEU A 112      -3.127   1.617 -11.091  1.00 10.00      A   
ATOM   1061  C   LEU A 112      -1.277   0.568  -7.144  1.00 10.00      A   
ATOM   1062  O   LEU A 112      -0.393   1.045  -6.436  1.00 10.00      A   
ATOM   1063  N   LYS A 113      -1.500  -0.736  -7.240  1.00 10.00      A   
ATOM   1064  HN  LYS A 113      -2.239  -1.054  -7.807  1.00 10.00      A   
ATOM   1065  CA  LYS A 113      -0.684  -1.708  -6.519  1.00 10.00      A   
ATOM   1066  CB  LYS A 113      -1.473  -2.353  -5.369  1.00 10.00      A   
ATOM   1067  CG  LYS A 113      -0.621  -3.171  -4.404  1.00 10.00      A   
ATOM   1068  CD  LYS A 113      -1.475  -3.968  -3.425  1.00 10.00      A   
ATOM   1069  CE  LYS A 113      -0.608  -4.710  -2.413  1.00 10.00      A   
ATOM   1070  NZ  LYS A 113      -1.385  -5.713  -1.638  1.00 10.00      A   
ATOM   1071  HZ1 LYS A 113      -0.742  -6.354  -1.122  1.00 10.00      A   
ATOM   1072  HZ2 LYS A 113      -1.975  -6.281  -2.279  1.00 10.00      A   
ATOM   1073  HZ3 LYS A 113      -2.004  -5.238  -0.954  1.00 10.00      A   
ATOM   1074  C   LYS A 113      -0.168  -2.779  -7.476  1.00 10.00      A   
ATOM   1075  O   LYS A 113      -0.953  -3.411  -8.182  1.00 10.00      A   
ATOM   1076  N   ARG A 114       1.152  -2.962  -7.498  1.00 10.00      A   
ATOM   1077  HN  ARG A 114       1.719  -2.402  -6.916  1.00 10.00      A   
ATOM   1078  CA  ARG A 114       1.795  -3.954  -8.357  1.00 10.00      A   
ATOM   1079  CB  ARG A 114       1.461  -5.381  -7.906  1.00 10.00      A   
ATOM   1080  CG  ARG A 114       1.971  -5.732  -6.516  1.00 10.00      A   
ATOM   1081  CD  ARG A 114       1.468  -7.096  -6.069  1.00 10.00      A   
ATOM   1082  NE  ARG A 114       1.951  -7.456  -4.736  1.00 10.00      A   
ATOM   1083  HE  ARG A 114       2.934  -7.503  -4.607  1.00 10.00      A   
ATOM   1084  CZ  ARG A 114       1.153  -7.751  -3.709  1.00 10.00      A   
ATOM   1085  NH1 ARG A 114      -0.172  -7.735  -3.854  1.00 10.00      A   
ATOM   1086 HH11 ARG A 114      -0.604  -7.497  -4.776  1.00 10.00      A   
ATOM   1087 HH12 ARG A 114      -0.798  -7.973  -3.039  1.00 10.00      A   
ATOM   1088  NH2 ARG A 114       1.686  -8.077  -2.539  1.00 10.00      A   
ATOM   1089 HH21 ARG A 114       2.732  -8.110  -2.427  1.00 10.00      A   
ATOM   1090 HH22 ARG A 114       1.061  -8.307  -1.721  1.00 10.00      A   
ATOM   1091  C   ARG A 114       1.426  -3.740  -9.823  1.00 10.00      A   
ATOM   1092  O   ARG A 114       0.962  -4.658 -10.501  1.00 10.00      A   
ATOM   1093  N   MET A 115       1.648  -2.525 -10.309  1.00 10.00      A   
ATOM   1094  HN  MET A 115       2.056  -1.845  -9.730  1.00 10.00      A   
ATOM   1095  CA  MET A 115       1.325  -2.182 -11.688  1.00 10.00      A   
ATOM   1096  CB  MET A 115       0.162  -1.179 -11.738  1.00 10.00      A   
ATOM   1097  CG  MET A 115      -1.201  -1.788 -11.451  1.00 10.00      A   
ATOM   1098  SD  MET A 115      -1.910  -2.635 -12.875  1.00 10.00      A   
ATOM   1099  CE  MET A 115      -2.583  -1.265 -13.806  1.00 10.00      A   
ATOM   1100  C   MET A 115       2.538  -1.611 -12.412  1.00 10.00      A   
ATOM   1101  O   MET A 115       3.434  -1.034 -11.790  1.00 10.00      A   
ATOM   1102  N   VAL A 116       2.572  -1.792 -13.723  1.00 10.00      A   
ATOM   1103  HN  VAL A 116       1.841  -2.284 -14.163  1.00 10.00      A   
ATOM   1104  CA  VAL A 116       3.664  -1.277 -14.532  1.00 10.00      A   
ATOM   1105  CB  VAL A 116       3.973  -2.178 -15.753  1.00 10.00      A   
ATOM   1106  CG1 VAL A 116       5.191  -1.658 -16.512  1.00 10.00      A   
ATOM   1107  CG2 VAL A 116       4.193  -3.618 -15.314  1.00 10.00      A   
ATOM   1108  C   VAL A 116       3.326   0.133 -15.005  1.00 10.00      A   
ATOM   1109  O   VAL A 116       2.632   0.321 -16.008  1.00 10.00      A   
ATOM   1110  N   VAL A 117       3.801   1.120 -14.264  1.00 10.00      A   
ATOM   1111  HN  VAL A 117       4.361   0.904 -13.489  1.00 10.00      A   
ATOM   1112  CA  VAL A 117       3.554   2.515 -14.593  1.00 10.00      A   
ATOM   1113  CB  VAL A 117       3.198   3.340 -13.333  1.00 10.00      A   
ATOM   1114  CG1 VAL A 117       2.746   4.744 -13.714  1.00 10.00      A   
ATOM   1115  CG2 VAL A 117       2.131   2.638 -12.506  1.00 10.00      A   
ATOM   1116  C   VAL A 117       4.798   3.109 -15.233  1.00 10.00      A   
ATOM   1117  O   VAL A 117       5.842   3.197 -14.597  1.00 10.00      A   
ATOM   1118  N   THR A 118       4.689   3.497 -16.490  1.00 10.00      A   
ATOM   1119  HN  THR A 118       3.832   3.396 -16.955  1.00 10.00      A   
ATOM   1120  CA  THR A 118       5.814   4.076 -17.200  1.00 10.00      A   
ATOM   1121  CB  THR A 118       5.836   3.613 -18.668  1.00 10.00      A   
ATOM   1122  OG1 THR A 118       4.491   3.473 -19.139  1.00 10.00      A   
ATOM   1123  HG1 THR A 118       4.416   2.674 -19.672  1.00 10.00      A   
ATOM   1124  CG2 THR A 118       6.550   2.279 -18.787  1.00 10.00      A   
ATOM   1125  C   THR A 118       5.779   5.601 -17.124  1.00 10.00      A   
ATOM   1126  O   THR A 118       4.782   6.187 -16.690  1.00 10.00      A   
ATOM   1127  N   ASP A 119       6.868   6.237 -17.548  1.00 10.00      A   
ATOM   1128  HN  ASP A 119       7.626   5.710 -17.881  1.00 10.00      A   
ATOM   1129  CA  ASP A 119       6.978   7.694 -17.525  1.00 10.00      A   
ATOM   1130  CB  ASP A 119       8.369   8.144 -17.988  1.00 10.00      A   
ATOM   1131  CG  ASP A 119       9.490   7.585 -17.135  1.00 10.00      A   
ATOM   1132  OD1 ASP A 119       9.749   8.128 -16.040  1.00 10.00      A   
ATOM   1133  OD2 ASP A 119      10.127   6.599 -17.561  1.00 10.00      A   
ATOM   1134  C   ASP A 119       5.907   8.337 -18.397  1.00 10.00      A   
ATOM   1135  O   ASP A 119       5.453   9.445 -18.115  1.00 10.00      A   
ATOM   1136  N   ASP A 120       5.489   7.621 -19.439  1.00 10.00      A   
ATOM   1137  HN  ASP A 120       5.878   6.736 -19.592  1.00 10.00      A   
ATOM   1138  CA  ASP A 120       4.470   8.114 -20.359  1.00 10.00      A   
ATOM   1139  CB  ASP A 120       4.249   7.122 -21.503  1.00 10.00      A   
ATOM   1140  CG  ASP A 120       5.488   6.881 -22.331  1.00 10.00      A   
ATOM   1141  OD1 ASP A 120       6.015   7.847 -22.916  1.00 10.00      A   
ATOM   1142  OD2 ASP A 120       5.946   5.721 -22.401  1.00 10.00      A   
ATOM   1143  C   ASP A 120       3.156   8.336 -19.634  1.00 10.00      A   
ATOM   1144  O   ASP A 120       2.485   9.351 -19.838  1.00 10.00      A   
ATOM   1145  N   CYS A 121       2.804   7.388 -18.772  1.00 10.00      A   
ATOM   1146  HN  CYS A 121       3.397   6.613 -18.646  1.00 10.00      A   
ATOM   1147  CA  CYS A 121       1.568   7.465 -18.009  1.00 10.00      A   
ATOM   1148  CB  CYS A 121       1.354   6.173 -17.221  1.00 10.00      A   
ATOM   1149  SG  CYS A 121       1.613   4.673 -18.193  1.00 10.00      A   
ATOM   1150  HG  CYS A 121       1.266   4.943 -19.444  1.00 10.00      A   
ATOM   1151  C   CYS A 121       1.578   8.664 -17.069  1.00 10.00      A   
ATOM   1152  O   CYS A 121       0.609   9.421 -17.005  1.00 10.00      A   
ATOM   1153  N   LEU A 122       2.686   8.842 -16.360  1.00 10.00      A   
ATOM   1154  HN  LEU A 122       3.429   8.207 -16.467  1.00 10.00      A   
ATOM   1155  CA  LEU A 122       2.830   9.955 -15.428  1.00 10.00      A   
ATOM   1156  CB  LEU A 122       4.172   9.873 -14.704  1.00 10.00      A   
ATOM   1157  CG  LEU A 122       4.405   8.629 -13.846  1.00 10.00      A   
ATOM   1158  CD1 LEU A 122       5.794   8.666 -13.232  1.00 10.00      A   
ATOM   1159  CD2 LEU A 122       3.344   8.519 -12.761  1.00 10.00      A   
ATOM   1160  C   LEU A 122       2.722  11.283 -16.164  1.00 10.00      A   
ATOM   1161  O   LEU A 122       2.043  12.206 -15.711  1.00 10.00      A   
ATOM   1162  N   GLU A 123       3.374  11.356 -17.317  1.00 10.00      A   
ATOM   1163  HN  GLU A 123       3.880  10.574 -17.628  1.00 10.00      A   
ATOM   1164  CA  GLU A 123       3.363  12.560 -18.136  1.00 10.00      A   
ATOM   1165  CB  GLU A 123       4.267  12.363 -19.359  1.00 10.00      A   
ATOM   1166  CG  GLU A 123       4.998  13.616 -19.815  1.00 10.00      A   
ATOM   1167  CD  GLU A 123       4.316  14.312 -20.975  1.00 10.00      A   
ATOM   1168  OE1 GLU A 123       3.949  13.630 -21.957  1.00 10.00      A   
ATOM   1169  OE2 GLU A 123       4.156  15.548 -20.920  1.00 10.00      A   
ATOM   1170  C   GLU A 123       1.937  12.899 -18.567  1.00 10.00      A   
ATOM   1171  O   GLU A 123       1.551  14.069 -18.620  1.00 10.00      A   
ATOM   1172  N   LEU A 124       1.155  11.867 -18.855  1.00 10.00      A   
ATOM   1173  HN  LEU A 124       1.516  10.958 -18.780  1.00 10.00      A   
ATOM   1174  CA  LEU A 124      -0.225  12.050 -19.273  1.00 10.00      A   
ATOM   1175  CB  LEU A 124      -0.779  10.770 -19.905  1.00 10.00      A   
ATOM   1176  CG  LEU A 124      -0.316  10.443 -21.328  1.00 10.00      A   
ATOM   1177  CD1 LEU A 124      -1.065   9.230 -21.864  1.00 10.00      A   
ATOM   1178  CD2 LEU A 124      -0.503  11.642 -22.248  1.00 10.00      A   
ATOM   1179  C   LEU A 124      -1.105  12.462 -18.098  1.00 10.00      A   
ATOM   1180  O   LEU A 124      -1.936  13.357 -18.227  1.00 10.00      A   
ATOM   1181  N   ILE A 125      -0.917  11.802 -16.961  1.00 10.00      A   
ATOM   1182  HN  ILE A 125      -0.236  11.092 -16.930  1.00 10.00      A   
ATOM   1183  CA  ILE A 125      -1.695  12.087 -15.756  1.00 10.00      A   
ATOM   1184  CB  ILE A 125      -1.184  11.267 -14.547  1.00 10.00      A   
ATOM   1185  CG1 ILE A 125      -1.480   9.778 -14.738  1.00 10.00      A   
ATOM   1186  CG2 ILE A 125      -1.784  11.768 -13.236  1.00 10.00      A   
ATOM   1187  CD1 ILE A 125      -0.847   8.887 -13.688  1.00 10.00      A   
ATOM   1188  C   ILE A 125      -1.650  13.571 -15.404  1.00 10.00      A   
ATOM   1189  O   ILE A 125      -2.687  14.207 -15.215  1.00 10.00      A   
ATOM   1190  N   ALA A 126      -0.442  14.112 -15.348  1.00 10.00      A   
ATOM   1191  HN  ALA A 126       0.341  13.548 -15.547  1.00 10.00      A   
ATOM   1192  CA  ALA A 126      -0.233  15.510 -14.996  1.00 10.00      A   
ATOM   1193  CB  ALA A 126       1.255  15.802 -14.919  1.00 10.00      A   
ATOM   1194  C   ALA A 126      -0.913  16.480 -15.963  1.00 10.00      A   
ATOM   1195  O   ALA A 126      -1.461  17.498 -15.546  1.00 10.00      A   
ATOM   1196  N   LYS A 127      -0.896  16.158 -17.248  1.00 10.00      A   
ATOM   1197  HN  LYS A 127      -0.487  15.310 -17.528  1.00 10.00      A   
ATOM   1198  CA  LYS A 127      -1.485  17.042 -18.256  1.00 10.00      A   
ATOM   1199  CB  LYS A 127      -0.736  16.935 -19.585  1.00 10.00      A   
ATOM   1200  CG  LYS A 127      -0.870  15.582 -20.266  1.00 10.00      A   
ATOM   1201  CD  LYS A 127      -0.550  15.670 -21.749  1.00 10.00      A   
ATOM   1202  CE  LYS A 127      -1.571  16.520 -22.487  1.00 10.00      A   
ATOM   1203  NZ  LYS A 127      -1.366  16.489 -23.957  1.00 10.00      A   
ATOM   1204  HZ1 LYS A 127      -0.439  16.889 -24.197  1.00 10.00      A   
ATOM   1205  HZ2 LYS A 127      -2.107  17.043 -24.433  1.00 10.00      A   
ATOM   1206  HZ3 LYS A 127      -1.407  15.507 -24.303  1.00 10.00      A   
ATOM   1207  C   LYS A 127      -2.974  16.788 -18.477  1.00 10.00      A   
ATOM   1208  O   LYS A 127      -3.630  17.522 -19.219  1.00 10.00      A   
ATOM   1209  N   SER A 128      -3.513  15.760 -17.847  1.00 10.00      A   
ATOM   1210  HN  SER A 128      -2.954  15.208 -17.259  1.00 10.00      A   
ATOM   1211  CA  SER A 128      -4.924  15.440 -18.009  1.00 10.00      A   
ATOM   1212  CB  SER A 128      -5.102  13.966 -18.365  1.00 10.00      A   
ATOM   1213  OG  SER A 128      -4.250  13.603 -19.441  1.00 10.00      A   
ATOM   1214  HG  SER A 128      -3.327  13.680 -19.152  1.00 10.00      A   
ATOM   1215  C   SER A 128      -5.723  15.788 -16.760  1.00 10.00      A   
ATOM   1216  O   SER A 128      -6.773  16.423 -16.841  1.00 10.00      A   
ATOM   1217  N   PHE A 129      -5.212  15.399 -15.604  1.00 10.00      A   
ATOM   1218  HN  PHE A 129      -4.345  14.932 -15.587  1.00 10.00      A   
ATOM   1219  CA  PHE A 129      -5.898  15.663 -14.351  1.00 10.00      A   
ATOM   1220  CB  PHE A 129      -5.851  14.433 -13.439  1.00 10.00      A   
ATOM   1221  CG  PHE A 129      -6.081  13.136 -14.168  1.00 10.00      A   
ATOM   1222  CD1 PHE A 129      -5.156  12.110 -14.083  1.00 10.00      A   
ATOM   1223  CD2 PHE A 129      -7.211  12.950 -14.946  1.00 10.00      A   
ATOM   1224  CE1 PHE A 129      -5.351  10.923 -14.759  1.00 10.00      A   
ATOM   1225  CE2 PHE A 129      -7.413  11.763 -15.623  1.00 10.00      A   
ATOM   1226  CZ  PHE A 129      -6.481  10.749 -15.530  1.00 10.00      A   
ATOM   1227  C   PHE A 129      -5.307  16.882 -13.656  1.00 10.00      A   
ATOM   1228  O   PHE A 129      -4.352  16.775 -12.889  1.00 10.00      A   
ATOM   1229  N   LYS A 130      -5.883  18.046 -13.931  1.00 10.00      A   
ATOM   1230  HN  LYS A 130      -6.647  18.068 -14.548  1.00 10.00      A   
ATOM   1231  CA  LYS A 130      -5.414  19.292 -13.335  1.00 10.00      A   
ATOM   1232  CB  LYS A 130      -5.890  20.499 -14.150  1.00 10.00      A   
ATOM   1233  CG  LYS A 130      -5.103  20.750 -15.428  1.00 10.00      A   
ATOM   1234  CD  LYS A 130      -5.539  19.821 -16.549  1.00 10.00      A   
ATOM   1235  CE  LYS A 130      -4.912  20.227 -17.872  1.00 10.00      A   
ATOM   1236  NZ  LYS A 130      -5.493  19.475 -19.016  1.00 10.00      A   
ATOM   1237  HZ1 LYS A 130      -6.502  19.280 -18.845  1.00 10.00      A   
ATOM   1238  HZ2 LYS A 130      -4.990  18.573 -19.144  1.00 10.00      A   
ATOM   1239  HZ3 LYS A 130      -5.408  20.029 -19.890  1.00 10.00      A   
ATOM   1240  C   LYS A 130      -5.882  19.404 -11.890  1.00 10.00      A   
ATOM   1241  O   LYS A 130      -5.466  20.298 -11.150  1.00 10.00      A   
ATOM   1242  N   ASN A 131      -6.747  18.483 -11.499  1.00 10.00      A   
ATOM   1243  HN  ASN A 131      -7.032  17.801 -12.141  1.00 10.00      A   
ATOM   1244  CA  ASN A 131      -7.282  18.451 -10.145  1.00 10.00      A   
ATOM   1245  CB  ASN A 131      -8.811  18.312 -10.156  1.00 10.00      A   
ATOM   1246  CG  ASN A 131      -9.524  19.612 -10.496  1.00 10.00      A   
ATOM   1247  OD1 ASN A 131      -9.049  20.409 -11.310  1.00 10.00      A   
ATOM   1248  ND2 ASN A 131     -10.676  19.838  -9.876  1.00 10.00      A   
ATOM   1249 HD21 ASN A 131     -11.004  19.161  -9.242  1.00 10.00      A   
ATOM   1250 HD22 ASN A 131     -11.150  20.677 -10.072  1.00 10.00      A   
ATOM   1251  C   ASN A 131      -6.652  17.309  -9.357  1.00 10.00      A   
ATOM   1252  O   ASN A 131      -7.082  16.990  -8.249  1.00 10.00      A   
ATOM   1253  N   PHE A 132      -5.617  16.707  -9.937  1.00 10.00      A   
ATOM   1254  HN  PHE A 132      -5.311  17.027 -10.813  1.00 10.00      A   
ATOM   1255  CA  PHE A 132      -4.916  15.596  -9.312  1.00 10.00      A   
ATOM   1256  CB  PHE A 132      -3.838  15.081 -10.258  1.00 10.00      A   
ATOM   1257  CG  PHE A 132      -3.335  13.712  -9.925  1.00 10.00      A   
ATOM   1258  CD1 PHE A 132      -4.196  12.628  -9.913  1.00 10.00      A   
ATOM   1259  CD2 PHE A 132      -2.001  13.506  -9.631  1.00 10.00      A   
ATOM   1260  CE1 PHE A 132      -3.731  11.366  -9.610  1.00 10.00      A   
ATOM   1261  CE2 PHE A 132      -1.530  12.247  -9.328  1.00 10.00      A   
ATOM   1262  CZ  PHE A 132      -2.398  11.175  -9.318  1.00 10.00      A   
ATOM   1263  C   PHE A 132      -4.294  16.028  -7.984  1.00 10.00      A   
ATOM   1264  O   PHE A 132      -3.662  17.084  -7.908  1.00 10.00      A   
ATOM   1265  N   LYS A 133      -4.474  15.212  -6.944  1.00 10.00      A   
ATOM   1266  HN  LYS A 133      -4.968  14.373  -7.073  1.00 10.00      A   
ATOM   1267  CA  LYS A 133      -3.952  15.533  -5.618  1.00 10.00      A   
ATOM   1268  CB  LYS A 133      -5.091  15.931  -4.669  1.00 10.00      A   
ATOM   1269  CG  LYS A 133      -6.005  17.028  -5.185  1.00 10.00      A   
ATOM   1270  CD  LYS A 133      -7.256  17.126  -4.334  1.00 10.00      A   
ATOM   1271  CE  LYS A 133      -8.341  17.915  -5.041  1.00 10.00      A   
ATOM   1272  NZ  LYS A 133      -9.649  17.787  -4.350  1.00 10.00      A   
ATOM   1273  HZ1 LYS A 133     -10.376  18.342  -4.847  1.00 10.00      A   
ATOM   1274  HZ2 LYS A 133      -9.575  18.132  -3.374  1.00 10.00      A   
ATOM   1275  HZ3 LYS A 133      -9.946  16.784  -4.332  1.00 10.00      A   
ATOM   1276  C   LYS A 133      -3.181  14.372  -4.988  1.00 10.00      A   
ATOM   1277  O   LYS A 133      -2.133  14.581  -4.388  1.00 10.00      A   
ATOM   1278  N   VAL A 134      -3.691  13.154  -5.116  1.00 10.00      A   
ATOM   1279  HN  VAL A 134      -4.510  13.022  -5.641  1.00 10.00      A   
ATOM   1280  CA  VAL A 134      -3.038  12.000  -4.500  1.00 10.00      A   
ATOM   1281  CB  VAL A 134      -3.927  11.363  -3.408  1.00 10.00      A   
ATOM   1282  CG1 VAL A 134      -3.166  10.294  -2.640  1.00 10.00      A   
ATOM   1283  CG2 VAL A 134      -4.473  12.421  -2.462  1.00 10.00      A   
ATOM   1284  C   VAL A 134      -2.646  10.920  -5.504  1.00 10.00      A   
ATOM   1285  O   VAL A 134      -3.464  10.474  -6.313  1.00 10.00      A   
ATOM   1286  N   LEU A 135      -1.387  10.503  -5.429  1.00 10.00      A   
ATOM   1287  HN  LEU A 135      -0.786  10.914  -4.766  1.00 10.00      A   
ATOM   1288  CA  LEU A 135      -0.862   9.456  -6.289  1.00 10.00      A   
ATOM   1289  CB  LEU A 135       0.129  10.038  -7.304  1.00 10.00      A   
ATOM   1290  CG  LEU A 135       0.769   9.037  -8.277  1.00 10.00      A   
ATOM   1291  CD1 LEU A 135      -0.296   8.272  -9.050  1.00 10.00      A   
ATOM   1292  CD2 LEU A 135       1.730   9.740  -9.228  1.00 10.00      A   
ATOM   1293  C   LEU A 135      -0.169   8.406  -5.432  1.00 10.00      A   
ATOM   1294  O   LEU A 135       0.850   8.687  -4.803  1.00 10.00      A   
ATOM   1295  N   VAL A 136      -0.729   7.207  -5.394  1.00 10.00      A   
ATOM   1296  HN  VAL A 136      -1.540   7.040  -5.920  1.00 10.00      A   
ATOM   1297  CA  VAL A 136      -0.158   6.126  -4.601  1.00 10.00      A   
ATOM   1298  CB  VAL A 136      -1.145   5.626  -3.520  1.00 10.00      A   
ATOM   1299  CG1 VAL A 136      -0.553   4.457  -2.744  1.00 10.00      A   
ATOM   1300  CG2 VAL A 136      -1.528   6.755  -2.575  1.00 10.00      A   
ATOM   1301  C   VAL A 136       0.251   4.953  -5.486  1.00 10.00      A   
ATOM   1302  O   VAL A 136      -0.592   4.326  -6.131  1.00 10.00      A   
ATOM   1303  N   LEU A 137       1.546   4.682  -5.530  1.00 10.00      A   
ATOM   1304  HN  LEU A 137       2.172   5.252  -5.023  1.00 10.00      A   
ATOM   1305  CA  LEU A 137       2.081   3.578  -6.310  1.00 10.00      A   
ATOM   1306  CB  LEU A 137       3.110   4.086  -7.326  1.00 10.00      A   
ATOM   1307  CG  LEU A 137       2.608   5.101  -8.357  1.00 10.00      A   
ATOM   1308  CD1 LEU A 137       3.722   5.462  -9.328  1.00 10.00      A   
ATOM   1309  CD2 LEU A 137       1.406   4.550  -9.108  1.00 10.00      A   
ATOM   1310  C   LEU A 137       2.730   2.558  -5.378  1.00 10.00      A   
ATOM   1311  O   LEU A 137       3.866   2.741  -4.939  1.00 10.00      A   
ATOM   1312  N   SER A 138       1.998   1.501  -5.062  1.00 10.00      A   
ATOM   1313  HN  SER A 138       1.092   1.416  -5.438  1.00 10.00      A   
ATOM   1314  CA  SER A 138       2.491   0.459  -4.176  1.00 10.00      A   
ATOM   1315  CB  SER A 138       1.338  -0.063  -3.305  1.00 10.00      A   
ATOM   1316  OG  SER A 138       1.788  -0.486  -2.028  1.00 10.00      A   
ATOM   1317  HG  SER A 138       2.625  -0.954  -2.115  1.00 10.00      A   
ATOM   1318  C   SER A 138       3.090  -0.684  -4.991  1.00 10.00      A   
ATOM   1319  O   SER A 138       2.366  -1.421  -5.657  1.00 10.00      A   
ATOM   1320  N   SER A 139       4.413  -0.810  -4.939  1.00 10.00      A   
ATOM   1321  HN  SER A 139       4.926  -0.176  -4.392  1.00 10.00      A   
ATOM   1322  CA  SER A 139       5.131  -1.855  -5.665  1.00 10.00      A   
ATOM   1323  CB  SER A 139       4.742  -3.252  -5.168  1.00 10.00      A   
ATOM   1324  OG  SER A 139       5.173  -3.465  -3.831  1.00 10.00      A   
ATOM   1325  HG  SER A 139       4.753  -2.817  -3.251  1.00 10.00      A   
ATOM   1326  C   SER A 139       4.964  -1.743  -7.185  1.00 10.00      A   
ATOM   1327  O   SER A 139       4.567  -2.701  -7.854  1.00 10.00      A   
ATOM   1328  N   CYS A 140       5.267  -0.572  -7.727  1.00 10.00      A   
ATOM   1329  HN  CYS A 140       5.572   0.167  -7.148  1.00 10.00      A   
ATOM   1330  CA  CYS A 140       5.163  -0.349  -9.161  1.00 10.00      A   
ATOM   1331  CB  CYS A 140       4.436   0.964  -9.447  1.00 10.00      A   
ATOM   1332  SG  CYS A 140       2.696   0.965  -8.954  1.00 10.00      A   
ATOM   1333  HG  CYS A 140       2.166   2.119  -9.335  1.00 10.00      A   
ATOM   1334  C   CYS A 140       6.546  -0.355  -9.807  1.00 10.00      A   
ATOM   1335  O   CYS A 140       7.560  -0.289  -9.114  1.00 10.00      A   
ATOM   1336  N   GLU A 141       6.590  -0.439 -11.130  1.00 10.00      A   
ATOM   1337  HN  GLU A 141       5.751  -0.485 -11.639  1.00 10.00      A   
ATOM   1338  CA  GLU A 141       7.862  -0.470 -11.846  1.00 10.00      A   
ATOM   1339  CB  GLU A 141       8.337  -1.923 -11.984  1.00 10.00      A   
ATOM   1340  CG  GLU A 141       7.318  -2.839 -12.652  1.00 10.00      A   
ATOM   1341  CD  GLU A 141       7.853  -4.229 -12.922  1.00 10.00      A   
ATOM   1342  OE1 GLU A 141       8.963  -4.346 -13.481  1.00 10.00      A   
ATOM   1343  OE2 GLU A 141       7.158  -5.211 -12.588  1.00 10.00      A   
ATOM   1344  C   GLU A 141       7.722   0.150 -13.231  1.00 10.00      A   
ATOM   1345  O   GLU A 141       6.607   0.348 -13.716  1.00 10.00      A   
ATOM   1346  N   GLY A 142       8.852   0.464 -13.858  1.00 10.00      A   
ATOM   1347  HN  GLY A 142       9.710   0.313 -13.408  1.00 10.00      A   
ATOM   1348  CA  GLY A 142       8.831   1.031 -15.193  1.00 10.00      A   
ATOM   1349  C   GLY A 142       9.277   2.479 -15.252  1.00 10.00      A   
ATOM   1350  O   GLY A 142      10.228   2.812 -15.957  1.00 10.00      A   
ATOM   1351  N   PHE A 143       8.587   3.333 -14.513  1.00 10.00      A   
ATOM   1352  HN  PHE A 143       7.846   2.993 -13.971  1.00 10.00      A   
ATOM   1353  CA  PHE A 143       8.878   4.766 -14.489  1.00 10.00      A   
ATOM   1354  CB  PHE A 143       7.787   5.529 -13.726  1.00 10.00      A   
ATOM   1355  CG  PHE A 143       7.732   5.227 -12.254  1.00 10.00      A   
ATOM   1356  CD1 PHE A 143       8.123   6.177 -11.326  1.00 10.00      A   
ATOM   1357  CD2 PHE A 143       7.283   3.999 -11.796  1.00 10.00      A   
ATOM   1358  CE1 PHE A 143       8.067   5.911  -9.973  1.00 10.00      A   
ATOM   1359  CE2 PHE A 143       7.226   3.725 -10.444  1.00 10.00      A   
ATOM   1360  CZ  PHE A 143       7.618   4.682  -9.530  1.00 10.00      A   
ATOM   1361  C   PHE A 143      10.260   5.106 -13.926  1.00 10.00      A   
ATOM   1362  O   PHE A 143      10.898   4.299 -13.242  1.00 10.00      A   
ATOM   1363  N   SER A 144      10.710   6.319 -14.221  1.00 10.00      A   
ATOM   1364  HN  SER A 144      10.154   6.917 -14.778  1.00 10.00      A   
ATOM   1365  CA  SER A 144      11.997   6.802 -13.759  1.00 10.00      A   
ATOM   1366  CB  SER A 144      12.924   7.008 -14.957  1.00 10.00      A   
ATOM   1367  OG  SER A 144      12.398   7.981 -15.845  1.00 10.00      A   
ATOM   1368  HG  SER A 144      11.457   7.799 -16.004  1.00 10.00      A   
ATOM   1369  C   SER A 144      11.816   8.123 -13.028  1.00 10.00      A   
ATOM   1370  O   SER A 144      10.703   8.638 -12.933  1.00 10.00      A   
ATOM   1371  N   THR A 145      12.906   8.677 -12.520  1.00 10.00      A   
ATOM   1372  HN  THR A 145      13.767   8.209 -12.599  1.00 10.00      A   
ATOM   1373  CA  THR A 145      12.851   9.953 -11.821  1.00 10.00      A   
ATOM   1374  CB  THR A 145      14.143  10.215 -11.025  1.00 10.00      A   
ATOM   1375  OG1 THR A 145      15.068   9.145 -11.242  1.00 10.00      A   
ATOM   1376  HG1 THR A 145      15.319   9.123 -12.166  1.00 10.00      A   
ATOM   1377  CG2 THR A 145      13.837  10.299  -9.543  1.00 10.00      A   
ATOM   1378  C   THR A 145      12.595  11.101 -12.804  1.00 10.00      A   
ATOM   1379  O   THR A 145      12.420  12.255 -12.407  1.00 10.00      A   
ATOM   1380  N   ASP A 146      12.562  10.765 -14.091  1.00 10.00      A   
ATOM   1381  HN  ASP A 146      12.693   9.826 -14.338  1.00 10.00      A   
ATOM   1382  CA  ASP A 146      12.325  11.741 -15.145  1.00 10.00      A   
ATOM   1383  CB  ASP A 146      12.801  11.185 -16.492  1.00 10.00      A   
ATOM   1384  CG  ASP A 146      12.786  12.208 -17.613  1.00 10.00      A   
ATOM   1385  OD1 ASP A 146      12.861  13.426 -17.330  1.00 10.00      A   
ATOM   1386  OD2 ASP A 146      12.732  11.795 -18.791  1.00 10.00      A   
ATOM   1387  C   ASP A 146      10.844  12.087 -15.203  1.00 10.00      A   
ATOM   1388  O   ASP A 146      10.469  13.262 -15.268  1.00 10.00      A   
ATOM   1389  N   GLY A 147      10.005  11.054 -15.155  1.00 10.00      A   
ATOM   1390  HN  GLY A 147      10.366  10.138 -15.114  1.00 10.00      A   
ATOM   1391  CA  GLY A 147       8.570  11.256 -15.183  1.00 10.00      A   
ATOM   1392  C   GLY A 147       8.073  11.911 -13.910  1.00 10.00      A   
ATOM   1393  O   GLY A 147       7.079  12.638 -13.923  1.00 10.00      A   
ATOM   1394  N   LEU A 148       8.779  11.657 -12.808  1.00 10.00      A   
ATOM   1395  HN  LEU A 148       9.549  11.055 -12.866  1.00 10.00      A   
ATOM   1396  CA  LEU A 148       8.433  12.237 -11.514  1.00 10.00      A   
ATOM   1397  CB  LEU A 148       9.308  11.644 -10.409  1.00 10.00      A   
ATOM   1398  CG  LEU A 148       9.128  10.149 -10.142  1.00 10.00      A   
ATOM   1399  CD1 LEU A 148      10.064   9.695  -9.038  1.00 10.00      A   
ATOM   1400  CD2 LEU A 148       7.683   9.829  -9.786  1.00 10.00      A   
ATOM   1401  C   LEU A 148       8.595  13.753 -11.556  1.00 10.00      A   
ATOM   1402  O   LEU A 148       7.842  14.490 -10.919  1.00 10.00      A   
ATOM   1403  N   ALA A 149       9.573  14.212 -12.332  1.00 10.00      A   
ATOM   1404  HN  ALA A 149      10.136  13.572 -12.818  1.00 10.00      A   
ATOM   1405  CA  ALA A 149       9.834  15.640 -12.478  1.00 10.00      A   
ATOM   1406  CB  ALA A 149      11.140  15.862 -13.226  1.00 10.00      A   
ATOM   1407  C   ALA A 149       8.674  16.324 -13.199  1.00 10.00      A   
ATOM   1408  O   ALA A 149       8.342  17.477 -12.917  1.00 10.00      A   
ATOM   1409  N   ALA A 150       8.058  15.598 -14.127  1.00 10.00      A   
ATOM   1410  HN  ALA A 150       8.377  14.689 -14.311  1.00 10.00      A   
ATOM   1411  CA  ALA A 150       6.926  16.118 -14.878  1.00 10.00      A   
ATOM   1412  CB  ALA A 150       6.533  15.152 -15.986  1.00 10.00      A   
ATOM   1413  C   ALA A 150       5.752  16.370 -13.938  1.00 10.00      A   
ATOM   1414  O   ALA A 150       5.037  17.364 -14.070  1.00 10.00      A   
ATOM   1415  N   ILE A 151       5.569  15.464 -12.983  1.00 10.00      A   
ATOM   1416  HN  ILE A 151       6.169  14.688 -12.943  1.00 10.00      A   
ATOM   1417  CA  ILE A 151       4.498  15.583 -12.002  1.00 10.00      A   
ATOM   1418  CB  ILE A 151       4.419  14.322 -11.108  1.00 10.00      A   
ATOM   1419  CG1 ILE A 151       4.166  13.067 -11.951  1.00 10.00      A   
ATOM   1420  CG2 ILE A 151       3.356  14.468 -10.029  1.00 10.00      A   
ATOM   1421  CD1 ILE A 151       2.822  13.051 -12.646  1.00 10.00      A   
ATOM   1422  C   ILE A 151       4.741  16.805 -11.122  1.00 10.00      A   
ATOM   1423  O   ILE A 151       3.834  17.596 -10.868  1.00 10.00      A   
ATOM   1424  N   ALA A 152       5.988  16.971 -10.708  1.00 10.00      A   
ATOM   1425  HN  ALA A 152       6.671  16.322 -10.990  1.00 10.00      A   
ATOM   1426  CA  ALA A 152       6.383  18.077  -9.847  1.00 10.00      A   
ATOM   1427  CB  ALA A 152       7.824  17.893  -9.406  1.00 10.00      A   
ATOM   1428  C   ALA A 152       6.205  19.440 -10.518  1.00 10.00      A   
ATOM   1429  O   ALA A 152       5.963  20.442  -9.843  1.00 10.00      A   
ATOM   1430  N   ALA A 153       6.310  19.476 -11.840  1.00 10.00      A   
ATOM   1431  HN  ALA A 153       6.488  18.645 -12.331  1.00 10.00      A   
ATOM   1432  CA  ALA A 153       6.186  20.730 -12.578  1.00 10.00      A   
ATOM   1433  CB  ALA A 153       7.225  20.803 -13.686  1.00 10.00      A   
ATOM   1434  C   ALA A 153       4.788  20.963 -13.144  1.00 10.00      A   
ATOM   1435  O   ALA A 153       4.487  22.051 -13.635  1.00 10.00      A   
ATOM   1436  N   THR A 154       3.928  19.961 -13.078  1.00 10.00      A   
ATOM   1437  HN  THR A 154       4.201  19.112 -12.670  1.00 10.00      A   
ATOM   1438  CA  THR A 154       2.586  20.112 -13.617  1.00 10.00      A   
ATOM   1439  CB  THR A 154       2.303  19.104 -14.746  1.00 10.00      A   
ATOM   1440  OG1 THR A 154       3.470  18.974 -15.575  1.00 10.00      A   
ATOM   1441  HG1 THR A 154       4.132  18.443 -15.112  1.00 10.00      A   
ATOM   1442  CG2 THR A 154       1.142  19.592 -15.600  1.00 10.00      A   
ATOM   1443  C   THR A 154       1.497  20.028 -12.549  1.00 10.00      A   
ATOM   1444  O   THR A 154       0.551  20.820 -12.560  1.00 10.00      A   
ATOM   1445  N   CYS A 155       1.627  19.084 -11.628  1.00 10.00      A   
ATOM   1446  HN  CYS A 155       2.405  18.483 -11.652  1.00 10.00      A   
ATOM   1447  CA  CYS A 155       0.637  18.918 -10.576  1.00 10.00      A   
ATOM   1448  CB  CYS A 155       0.702  17.508  -9.995  1.00 10.00      A   
ATOM   1449  SG  CYS A 155       0.440  16.199 -11.214  1.00 10.00      A   
ATOM   1450  HG  CYS A 155      -0.797  15.745 -11.071  1.00 10.00      A   
ATOM   1451  C   CYS A 155       0.807  19.969  -9.485  1.00 10.00      A   
ATOM   1452  O   CYS A 155       1.521  19.763  -8.504  1.00 10.00      A   
ATOM   1453  N   ARG A 156       0.156  21.106  -9.685  1.00 10.00      A   
ATOM   1454  HN  ARG A 156      -0.376  21.206 -10.503  1.00 10.00      A   
ATOM   1455  CA  ARG A 156       0.215  22.218  -8.742  1.00 10.00      A   
ATOM   1456  CB  ARG A 156      -0.036  23.546  -9.467  1.00 10.00      A   
ATOM   1457  CG  ARG A 156      -1.195  23.511 -10.454  1.00 10.00      A   
ATOM   1458  CD  ARG A 156      -1.328  24.823 -11.209  1.00 10.00      A   
ATOM   1459  NE  ARG A 156      -2.016  25.843 -10.419  1.00 10.00      A   
ATOM   1460  HE  ARG A 156      -2.006  25.737  -9.439  1.00 10.00      A   
ATOM   1461  CZ  ARG A 156      -2.651  26.888 -10.950  1.00 10.00      A   
ATOM   1462  NH1 ARG A 156      -2.686  27.047 -12.265  1.00 10.00      A   
ATOM   1463 HH11 ARG A 156      -2.222  26.352 -12.893  1.00 10.00      A   
ATOM   1464 HH12 ARG A 156      -3.178  27.866 -12.680  1.00 10.00      A   
ATOM   1465  NH2 ARG A 156      -3.261  27.766 -10.170  1.00 10.00      A   
ATOM   1466 HH21 ARG A 156      -3.254  27.644  -9.135  1.00 10.00      A   
ATOM   1467 HH22 ARG A 156      -3.755  28.589 -10.589  1.00 10.00      A   
ATOM   1468  C   ARG A 156      -0.800  22.034  -7.619  1.00 10.00      A   
ATOM   1469  O   ARG A 156      -0.841  22.811  -6.667  1.00 10.00      A   
ATOM   1470  N   ASN A 157      -1.629  21.006  -7.745  1.00 10.00      A   
ATOM   1471  HN  ASN A 157      -1.557  20.428  -8.533  1.00 10.00      A   
ATOM   1472  CA  ASN A 157      -2.645  20.711  -6.741  1.00 10.00      A   
ATOM   1473  CB  ASN A 157      -4.036  20.642  -7.380  1.00 10.00      A   
ATOM   1474  CG  ASN A 157      -4.558  22.009  -7.779  1.00 10.00      A   
ATOM   1475  OD1 ASN A 157      -4.328  23.001  -7.084  1.00 10.00      A   
ATOM   1476  ND2 ASN A 157      -5.252  22.074  -8.906  1.00 10.00      A   
ATOM   1477 HD21 ASN A 157      -5.391  21.244  -9.417  1.00 10.00      A   
ATOM   1478 HD22 ASN A 157      -5.596  22.949  -9.188  1.00 10.00      A   
ATOM   1479  C   ASN A 157      -2.324  19.407  -6.028  1.00 10.00      A   
ATOM   1480  O   ASN A 157      -3.130  18.892  -5.252  1.00 10.00      A   
ATOM   1481  N   LEU A 158      -1.132  18.885  -6.298  1.00 10.00      A   
ATOM   1482  HN  LEU A 158      -0.537  19.357  -6.913  1.00 10.00      A   
ATOM   1483  CA  LEU A 158      -0.681  17.640  -5.694  1.00 10.00      A   
ATOM   1484  CB  LEU A 158       0.645  17.200  -6.314  1.00 10.00      A   
ATOM   1485  CG  LEU A 158       1.169  15.824  -5.897  1.00 10.00      A   
ATOM   1486  CD1 LEU A 158       0.370  14.720  -6.570  1.00 10.00      A   
ATOM   1487  CD2 LEU A 158       2.647  15.694  -6.227  1.00 10.00      A   
ATOM   1488  C   LEU A 158      -0.528  17.805  -4.186  1.00 10.00      A   
ATOM   1489  O   LEU A 158      -0.034  18.833  -3.709  1.00 10.00      A   
ATOM   1490  N   LYS A 159      -0.959  16.802  -3.445  1.00 10.00      A   
ATOM   1491  HN  LYS A 159      -1.338  16.010  -3.885  1.00 10.00      A   
ATOM   1492  CA  LYS A 159      -0.882  16.835  -1.997  1.00 10.00      A   
ATOM   1493  CB  LYS A 159      -2.282  16.757  -1.378  1.00 10.00      A   
ATOM   1494  CG  LYS A 159      -3.166  17.973  -1.612  1.00 10.00      A   
ATOM   1495  CD  LYS A 159      -4.522  17.790  -0.946  1.00 10.00      A   
ATOM   1496  CE  LYS A 159      -4.414  17.801   0.575  1.00 10.00      A   
ATOM   1497  NZ  LYS A 159      -5.557  17.104   1.226  1.00 10.00      A   
ATOM   1498  HZ1 LYS A 159      -5.488  16.080   1.063  1.00 10.00      A   
ATOM   1499  HZ2 LYS A 159      -6.456  17.441   0.834  1.00 10.00      A   
ATOM   1500  HZ3 LYS A 159      -5.552  17.282   2.252  1.00 10.00      A   
ATOM   1501  C   LYS A 159      -0.044  15.683  -1.463  1.00 10.00      A   
ATOM   1502  O   LYS A 159       0.886  15.890  -0.684  1.00 10.00      A   
ATOM   1503  N   GLU A 160      -0.370  14.467  -1.885  1.00 10.00      A   
ATOM   1504  HN  GLU A 160      -1.089  14.358  -2.544  1.00 10.00      A   
ATOM   1505  CA  GLU A 160       0.333  13.293  -1.399  1.00 10.00      A   
ATOM   1506  CB  GLU A 160      -0.601  12.464  -0.521  1.00 10.00      A   
ATOM   1507  CG  GLU A 160      -1.231  13.269   0.605  1.00 10.00      A   
ATOM   1508  CD  GLU A 160      -2.103  12.442   1.521  1.00 10.00      A   
ATOM   1509  OE1 GLU A 160      -3.303  12.762   1.659  1.00 10.00      A   
ATOM   1510  OE2 GLU A 160      -1.592  11.472   2.119  1.00 10.00      A   
ATOM   1511  C   GLU A 160       0.908  12.442  -2.525  1.00 10.00      A   
ATOM   1512  O   GLU A 160       0.202  12.072  -3.466  1.00 10.00      A   
ATOM   1513  N   LEU A 161       2.193  12.142  -2.407  1.00 10.00      A   
ATOM   1514  HN  LEU A 161       2.690  12.480  -1.624  1.00 10.00      A   
ATOM   1515  CA  LEU A 161       2.899  11.328  -3.385  1.00 10.00      A   
ATOM   1516  CB  LEU A 161       3.991  12.159  -4.068  1.00 10.00      A   
ATOM   1517  CG  LEU A 161       4.741  11.478  -5.215  1.00 10.00      A   
ATOM   1518  CD1 LEU A 161       3.904  11.489  -6.485  1.00 10.00      A   
ATOM   1519  CD2 LEU A 161       6.093  12.136  -5.445  1.00 10.00      A   
ATOM   1520  C   LEU A 161       3.521  10.111  -2.697  1.00 10.00      A   
ATOM   1521  O   LEU A 161       4.435  10.250  -1.883  1.00 10.00      A   
ATOM   1522  N   ASP A 162       3.015   8.930  -3.015  1.00 10.00      A   
ATOM   1523  HN  ASP A 162       2.289   8.881  -3.679  1.00 10.00      A   
ATOM   1524  CA  ASP A 162       3.515   7.693  -2.417  1.00 10.00      A   
ATOM   1525  CB  ASP A 162       2.410   7.013  -1.595  1.00 10.00      A   
ATOM   1526  CG  ASP A 162       2.874   5.760  -0.867  1.00 10.00      A   
ATOM   1527  OD1 ASP A 162       4.097   5.521  -0.795  1.00 10.00      A   
ATOM   1528  OD2 ASP A 162       2.009   5.015  -0.357  1.00 10.00      A   
ATOM   1529  C   ASP A 162       4.034   6.748  -3.495  1.00 10.00      A   
ATOM   1530  O   ASP A 162       3.328   6.442  -4.453  1.00 10.00      A   
ATOM   1531  N   LEU A 163       5.271   6.302  -3.337  1.00 10.00      A   
ATOM   1532  HN  LEU A 163       5.786   6.593  -2.555  1.00 10.00      A   
ATOM   1533  CA  LEU A 163       5.890   5.393  -4.291  1.00 10.00      A   
ATOM   1534  CB  LEU A 163       6.992   6.127  -5.062  1.00 10.00      A   
ATOM   1535  CG  LEU A 163       6.634   7.501  -5.634  1.00 10.00      A   
ATOM   1536  CD1 LEU A 163       7.899   8.290  -5.924  1.00 10.00      A   
ATOM   1537  CD2 LEU A 163       5.797   7.355  -6.895  1.00 10.00      A   
ATOM   1538  C   LEU A 163       6.502   4.209  -3.550  1.00 10.00      A   
ATOM   1539  O   LEU A 163       7.505   3.646  -3.986  1.00 10.00      A   
ATOM   1540  N   ARG A 164       5.887   3.836  -2.433  1.00 10.00      A   
ATOM   1541  HN  ARG A 164       5.067   4.313  -2.156  1.00 10.00      A   
ATOM   1542  CA  ARG A 164       6.380   2.741  -1.602  1.00 10.00      A   
ATOM   1543  CB  ARG A 164       5.483   2.526  -0.382  1.00 10.00      A   
ATOM   1544  CG  ARG A 164       4.086   2.011  -0.686  1.00 10.00      A   
ATOM   1545  CD  ARG A 164       3.182   2.197   0.518  1.00 10.00      A   
ATOM   1546  NE  ARG A 164       2.063   1.256   0.537  1.00 10.00      A   
ATOM   1547  HE  ARG A 164       2.280   0.307   0.662  1.00 10.00      A   
ATOM   1548  CZ  ARG A 164       0.785   1.610   0.378  1.00 10.00      A   
ATOM   1549  NH1 ARG A 164       0.465   2.886   0.175  1.00 10.00      A   
ATOM   1550 HH11 ARG A 164       1.216   3.624   0.132  1.00 10.00      A   
ATOM   1551 HH12 ARG A 164      -0.534   3.165   0.056  1.00 10.00      A   
ATOM   1552  NH2 ARG A 164      -0.175   0.687   0.429  1.00 10.00      A   
ATOM   1553 HH21 ARG A 164      -1.175   0.961   0.304  1.00 10.00      A   
ATOM   1554 HH22 ARG A 164       0.062  -0.317   0.594  1.00 10.00      A   
ATOM   1555  C   ARG A 164       6.595   1.429  -2.361  1.00 10.00      A   
ATOM   1556  O   ARG A 164       5.732   0.975  -3.116  1.00 10.00      A   
ATOM   1557  N   GLU A 165       7.779   0.852  -2.158  1.00 10.00      A   
ATOM   1558  HN  GLU A 165       8.419   1.309  -1.573  1.00 10.00      A   
ATOM   1559  CA  GLU A 165       8.173  -0.422  -2.759  1.00 10.00      A   
ATOM   1560  CB  GLU A 165       7.306  -1.574  -2.236  1.00 10.00      A   
ATOM   1561  CG  GLU A 165       7.504  -1.916  -0.765  1.00 10.00      A   
ATOM   1562  CD  GLU A 165       6.715  -1.014   0.165  1.00 10.00      A   
ATOM   1563  OE1 GLU A 165       5.475  -1.145   0.213  1.00 10.00      A   
ATOM   1564  OE2 GLU A 165       7.335  -0.175   0.859  1.00 10.00      A   
ATOM   1565  C   GLU A 165       8.171  -0.404  -4.287  1.00 10.00      A   
ATOM   1566  O   GLU A 165       8.060  -1.450  -4.922  1.00 10.00      A   
ATOM   1567  N   SER A 166       8.311   0.771  -4.876  1.00 10.00      A   
ATOM   1568  HN  SER A 166       8.411   1.574  -4.327  1.00 10.00      A   
ATOM   1569  CA  SER A 166       8.322   0.892  -6.324  1.00 10.00      A   
ATOM   1570  CB  SER A 166       7.456   2.069  -6.768  1.00 10.00      A   
ATOM   1571  OG  SER A 166       6.088   1.814  -6.484  1.00 10.00      A   
ATOM   1572  HG  SER A 166       5.847   2.232  -5.647  1.00 10.00      A   
ATOM   1573  C   SER A 166       9.744   1.019  -6.867  1.00 10.00      A   
ATOM   1574  O   SER A 166      10.622   1.583  -6.212  1.00 10.00      A   
ATOM   1575  N   ASP A 167       9.965   0.491  -8.066  1.00 10.00      A   
ATOM   1576  HN  ASP A 167       9.217   0.066  -8.544  1.00 10.00      A   
ATOM   1577  CA  ASP A 167      11.277   0.544  -8.706  1.00 10.00      A   
ATOM   1578  CB  ASP A 167      11.551  -0.739  -9.494  1.00 10.00      A   
ATOM   1579  CG  ASP A 167      12.903  -0.717 -10.177  1.00 10.00      A   
ATOM   1580  OD1 ASP A 167      13.932  -0.752  -9.469  1.00 10.00      A   
ATOM   1581  OD2 ASP A 167      12.945  -0.668 -11.421  1.00 10.00      A   
ATOM   1582  C   ASP A 167      11.370   1.752  -9.632  1.00 10.00      A   
ATOM   1583  O   ASP A 167      10.726   1.793 -10.683  1.00 10.00      A   
ATOM   1584  N   VAL A 168      12.163   2.737  -9.225  1.00 10.00      A   
ATOM   1585  HN  VAL A 168      12.639   2.640  -8.375  1.00 10.00      A   
ATOM   1586  CA  VAL A 168      12.346   3.960 -10.001  1.00 10.00      A   
ATOM   1587  CB  VAL A 168      12.259   5.209  -9.092  1.00 10.00      A   
ATOM   1588  CG1 VAL A 168      12.136   6.482  -9.915  1.00 10.00      A   
ATOM   1589  CG2 VAL A 168      11.103   5.090  -8.109  1.00 10.00      A   
ATOM   1590  C   VAL A 168      13.705   3.960 -10.711  1.00 10.00      A   
ATOM   1591  O   VAL A 168      14.743   3.746 -10.076  1.00 10.00      A   
ATOM   1592  N   ASP A 169      13.693   4.178 -12.027  1.00 10.00      A   
ATOM   1593  HN  ASP A 169      12.829   4.297 -12.483  1.00 10.00      A   
ATOM   1594  CA  ASP A 169      14.930   4.227 -12.811  1.00 10.00      A   
ATOM   1595  CB  ASP A 169      14.623   4.269 -14.313  1.00 10.00      A   
ATOM   1596  CG  ASP A 169      15.843   4.035 -15.189  1.00 10.00      A   
ATOM   1597  OD1 ASP A 169      16.650   4.971 -15.366  1.00 10.00      A   
ATOM   1598  OD2 ASP A 169      15.986   2.915 -15.727  1.00 10.00      A   
ATOM   1599  C   ASP A 169      15.768   5.436 -12.390  1.00 10.00      A   
ATOM   1600  O   ASP A 169      15.276   6.565 -12.359  1.00 10.00      A   
ATOM   1601  N   ASP A 170      17.026   5.174 -12.059  1.00 10.00      A   
ATOM   1602  HN  ASP A 170      17.342   4.247 -12.133  1.00 10.00      A   
ATOM   1603  CA  ASP A 170      17.964   6.202 -11.594  1.00 10.00      A   
ATOM   1604  CB  ASP A 170      19.280   5.547 -11.172  1.00 10.00      A   
ATOM   1605  CG  ASP A 170      20.225   6.510 -10.484  1.00 10.00      A   
ATOM   1606  OD1 ASP A 170      21.047   7.151 -11.174  1.00 10.00      A   
ATOM   1607  OD2 ASP A 170      20.160   6.620  -9.242  1.00 10.00      A   
ATOM   1608  C   ASP A 170      18.247   7.301 -12.623  1.00 10.00      A   
ATOM   1609  O   ASP A 170      18.677   7.025 -13.745  1.00 10.00      A   
ATOM   1610  N   VAL A 171      18.023   8.551 -12.222  1.00 10.00      A   
ATOM   1611  HN  VAL A 171      17.683   8.706 -11.314  1.00 10.00      A   
ATOM   1612  CA  VAL A 171      18.276   9.695 -13.096  1.00 10.00      A   
ATOM   1613  CB  VAL A 171      16.964  10.361 -13.586  1.00 10.00      A   
ATOM   1614  CG1 VAL A 171      17.261  11.564 -14.474  1.00 10.00      A   
ATOM   1615  CG2 VAL A 171      16.097   9.358 -14.335  1.00 10.00      A   
ATOM   1616  C   VAL A 171      19.161  10.726 -12.385  1.00 10.00      A   
ATOM   1617  O   VAL A 171      20.381  10.747 -12.568  1.00 10.00      A   
ATOM   1618  N   SER A 172      18.541  11.565 -11.565  1.00 10.00      A   
ATOM   1619  HN  SER A 172      17.567  11.493 -11.465  1.00 10.00      A   
ATOM   1620  CA  SER A 172      19.244  12.593 -10.805  1.00 10.00      A   
ATOM   1621  CB  SER A 172      19.752  13.716 -11.724  1.00 10.00      A   
ATOM   1622  OG  SER A 172      21.004  13.380 -12.306  1.00 10.00      A   
ATOM   1623  HG  SER A 172      21.054  12.422 -12.424  1.00 10.00      A   
ATOM   1624  C   SER A 172      18.311  13.156  -9.737  1.00 10.00      A   
ATOM   1625  O   SER A 172      17.092  13.104  -9.890  1.00 10.00      A   
ATOM   1626  N   GLY A 173      18.880  13.698  -8.667  1.00 10.00      A   
ATOM   1627  HN  GLY A 173      19.862  13.731  -8.607  1.00 10.00      A   
ATOM   1628  CA  GLY A 173      18.070  14.243  -7.591  1.00 10.00      A   
ATOM   1629  C   GLY A 173      17.682  15.693  -7.808  1.00 10.00      A   
ATOM   1630  O   GLY A 173      17.121  16.328  -6.914  1.00 10.00      A   
ATOM   1631  N   HIS A 174      17.976  16.215  -8.992  1.00 10.00      A   
ATOM   1632  HN  HIS A 174      18.434  15.658  -9.655  1.00 10.00      A   
ATOM   1633  CA  HIS A 174      17.652  17.599  -9.328  1.00 10.00      A   
ATOM   1634  CB  HIS A 174      18.567  18.087 -10.454  1.00 10.00      A   
ATOM   1635  CG  HIS A 174      19.147  19.460 -10.259  1.00 10.00      A   
ATOM   1636  ND1 HIS A 174      18.492  20.429  -9.532  1.00 10.00      A   
ATOM   1637  CD2 HIS A 174      20.312  19.974 -10.735  1.00 10.00      A   
ATOM   1638  CE1 HIS A 174      19.265  21.504  -9.585  1.00 10.00      A   
ATOM   1639  NE2 HIS A 174      20.372  21.276 -10.301  1.00 10.00      A   
ATOM   1640  HE2 HIS A 174      21.097  21.920 -10.486  1.00 10.00      A   
ATOM   1641  C   HIS A 174      16.186  17.725  -9.753  1.00 10.00      A   
ATOM   1642  O   HIS A 174      15.684  18.826  -9.986  1.00 10.00      A   
ATOM   1643  N   TRP A 175      15.501  16.588  -9.847  1.00 10.00      A   
ATOM   1644  HN  TRP A 175      15.956  15.741  -9.659  1.00 10.00      A   
ATOM   1645  CA  TRP A 175      14.094  16.565 -10.243  1.00 10.00      A   
ATOM   1646  CB  TRP A 175      13.615  15.124 -10.471  1.00 10.00      A   
ATOM   1647  CG  TRP A 175      13.375  14.343  -9.210  1.00 10.00      A   
ATOM   1648  CD1 TRP A 175      14.298  13.639  -8.494  1.00 10.00      A   
ATOM   1649  CD2 TRP A 175      12.128  14.187  -8.518  1.00 10.00      A   
ATOM   1650  NE1 TRP A 175      13.706  13.054  -7.401  1.00 10.00      A   
ATOM   1651  HE1 TRP A 175      14.163  12.493  -6.737  1.00 10.00      A   
ATOM   1652  CE2 TRP A 175      12.373  13.374  -7.395  1.00 10.00      A   
ATOM   1653  CE3 TRP A 175      10.829  14.656  -8.738  1.00 10.00      A   
ATOM   1654  CZ2 TRP A 175      11.368  13.021  -6.497  1.00 10.00      A   
ATOM   1655  CZ3 TRP A 175       9.834  14.305  -7.847  1.00 10.00      A   
ATOM   1656  CH2 TRP A 175      10.108  13.494  -6.740  1.00 10.00      A   
ATOM   1657  C   TRP A 175      13.217  17.256  -9.201  1.00 10.00      A   
ATOM   1658  O   TRP A 175      12.156  17.788  -9.516  1.00 10.00      A   
ATOM   1659  N   LEU A 176      13.686  17.256  -7.961  1.00 10.00      A   
ATOM   1660  HN  LEU A 176      14.552  16.836  -7.784  1.00 10.00      A   
ATOM   1661  CA  LEU A 176      12.956  17.864  -6.859  1.00 10.00      A   
ATOM   1662  CB  LEU A 176      13.611  17.471  -5.530  1.00 10.00      A   
ATOM   1663  CG  LEU A 176      12.725  17.522  -4.282  1.00 10.00      A   
ATOM   1664  CD1 LEU A 176      11.590  16.513  -4.383  1.00 10.00      A   
ATOM   1665  CD2 LEU A 176      13.556  17.263  -3.036  1.00 10.00      A   
ATOM   1666  C   LEU A 176      12.921  19.382  -7.009  1.00 10.00      A   
ATOM   1667  O   LEU A 176      12.080  20.061  -6.419  1.00 10.00      A   
ATOM   1668  N   SER A 177      13.830  19.910  -7.814  1.00 10.00      A   
ATOM   1669  HN  SER A 177      14.474  19.322  -8.265  1.00 10.00      A   
ATOM   1670  CA  SER A 177      13.903  21.341  -8.041  1.00 10.00      A   
ATOM   1671  CB  SER A 177      15.307  21.723  -8.506  1.00 10.00      A   
ATOM   1672  OG  SER A 177      16.289  21.024  -7.757  1.00 10.00      A   
ATOM   1673  HG  SER A 177      16.999  20.739  -8.349  1.00 10.00      A   
ATOM   1674  C   SER A 177      12.852  21.796  -9.052  1.00 10.00      A   
ATOM   1675  O   SER A 177      12.709  22.991  -9.313  1.00 10.00      A   
ATOM   1676  N   HIS A 178      12.103  20.841  -9.603  1.00 10.00      A   
ATOM   1677  HN  HIS A 178      12.251  19.903  -9.343  1.00 10.00      A   
ATOM   1678  CA  HIS A 178      11.064  21.149 -10.580  1.00 10.00      A   
ATOM   1679  CB  HIS A 178      10.700  19.921 -11.416  1.00 10.00      A   
ATOM   1680  CG  HIS A 178      11.664  19.652 -12.523  1.00 10.00      A   
ATOM   1681  ND1 HIS A 178      11.269  19.670 -13.842  1.00 10.00      A   
ATOM   1682  CD2 HIS A 178      12.983  19.354 -12.458  1.00 10.00      A   
ATOM   1683  CE1 HIS A 178      12.348  19.382 -14.544  1.00 10.00      A   
ATOM   1684  NE2 HIS A 178      13.405  19.183 -13.749  1.00 10.00      A   
ATOM   1685  HE2 HIS A 178      14.314  18.959 -14.035  1.00 10.00      A   
ATOM   1686  C   HIS A 178       9.824  21.715  -9.908  1.00 10.00      A   
ATOM   1687  O   HIS A 178       8.964  22.296 -10.567  1.00 10.00      A   
ATOM   1688  N   PHE A 179       9.736  21.535  -8.596  1.00 10.00      A   
ATOM   1689  HN  PHE A 179      10.455  21.058  -8.129  1.00 10.00      A   
ATOM   1690  CA  PHE A 179       8.608  22.040  -7.831  1.00 10.00      A   
ATOM   1691  CB  PHE A 179       8.654  21.509  -6.400  1.00 10.00      A   
ATOM   1692  CG  PHE A 179       8.058  20.144  -6.224  1.00 10.00      A   
ATOM   1693  CD1 PHE A 179       8.863  19.053  -5.940  1.00 10.00      A   
ATOM   1694  CD2 PHE A 179       6.691  19.954  -6.329  1.00 10.00      A   
ATOM   1695  CE1 PHE A 179       8.316  17.797  -5.762  1.00 10.00      A   
ATOM   1696  CE2 PHE A 179       6.136  18.700  -6.154  1.00 10.00      A   
ATOM   1697  CZ  PHE A 179       6.950  17.621  -5.868  1.00 10.00      A   
ATOM   1698  C   PHE A 179       8.620  23.564  -7.807  1.00 10.00      A   
ATOM   1699  O   PHE A 179       9.624  24.180  -7.440  1.00 10.00      A   
ATOM   1700  N   PRO A 180       7.512  24.194  -8.214  1.00 10.00      A   
ATOM   1701  CA  PRO A 180       7.398  25.657  -8.226  1.00 10.00      A   
ATOM   1702  CB  PRO A 180       6.055  25.909  -8.919  1.00 10.00      A   
ATOM   1703  CG  PRO A 180       5.280  24.654  -8.704  1.00 10.00      A   
ATOM   1704  CD  PRO A 180       6.286  23.536  -8.697  1.00 10.00      A   
ATOM   1705  C   PRO A 180       7.377  26.223  -6.808  1.00 10.00      A   
ATOM   1706  O   PRO A 180       6.982  25.539  -5.861  1.00 10.00      A   
ATOM   1707  N   ASP A 181       7.784  27.479  -6.668  1.00 10.00      A   
ATOM   1708  HN  ASP A 181       8.058  27.984  -7.466  1.00 10.00      A   
ATOM   1709  CA  ASP A 181       7.825  28.137  -5.363  1.00 10.00      A   
ATOM   1710  CB  ASP A 181       8.594  29.452  -5.457  1.00 10.00      A   
ATOM   1711  CG  ASP A 181       9.795  29.486  -4.535  1.00 10.00      A   
ATOM   1712  OD1 ASP A 181       9.694  30.089  -3.448  1.00 10.00      A   
ATOM   1713  OD2 ASP A 181      10.849  28.916  -4.897  1.00 10.00      A   
ATOM   1714  C   ASP A 181       6.419  28.377  -4.824  1.00 10.00      A   
ATOM   1715  O   ASP A 181       6.230  28.715  -3.652  1.00 10.00      A   
ATOM   1716  N   THR A 182       5.437  28.198  -5.692  1.00 10.00      A   
ATOM   1717  HN  THR A 182       5.657  27.946  -6.611  1.00 10.00      A   
ATOM   1718  CA  THR A 182       4.043  28.370  -5.333  1.00 10.00      A   
ATOM   1719  CB  THR A 182       3.224  28.755  -6.576  1.00 10.00      A   
ATOM   1720  OG1 THR A 182       3.765  28.071  -7.717  1.00 10.00      A   
ATOM   1721  HG1 THR A 182       3.681  28.633  -8.497  1.00 10.00      A   
ATOM   1722  CG2 THR A 182       3.296  30.255  -6.813  1.00 10.00      A   
ATOM   1723  C   THR A 182       3.482  27.077  -4.747  1.00 10.00      A   
ATOM   1724  O   THR A 182       2.439  27.074  -4.088  1.00 10.00      A   
ATOM   1725  N   TYR A 183       4.187  25.977  -4.995  1.00 10.00      A   
ATOM   1726  HN  TYR A 183       5.007  26.051  -5.521  1.00 10.00      A   
ATOM   1727  CA  TYR A 183       3.776  24.672  -4.501  1.00 10.00      A   
ATOM   1728  CB  TYR A 183       4.607  23.557  -5.139  1.00 10.00      A   
ATOM   1729  CG  TYR A 183       4.104  22.168  -4.822  1.00 10.00      A   
ATOM   1730  CD1 TYR A 183       3.161  21.553  -5.633  1.00 10.00      A   
ATOM   1731  CD2 TYR A 183       4.568  21.473  -3.712  1.00 10.00      A   
ATOM   1732  CE1 TYR A 183       2.693  20.286  -5.349  1.00 10.00      A   
ATOM   1733  CE2 TYR A 183       4.106  20.205  -3.421  1.00 10.00      A   
ATOM   1734  CZ  TYR A 183       3.169  19.617  -4.242  1.00 10.00      A   
ATOM   1735  OH  TYR A 183       2.707  18.356  -3.954  1.00 10.00      A   
ATOM   1736  HH  TYR A 183       1.874  18.423  -3.471  1.00 10.00      A   
ATOM   1737  C   TYR A 183       3.899  24.623  -2.987  1.00 10.00      A   
ATOM   1738  O   TYR A 183       5.004  24.594  -2.443  1.00 10.00      A   
ATOM   1739  N   THR A 184       2.756  24.612  -2.320  1.00 10.00      A   
ATOM   1740  HN  THR A 184       1.910  24.618  -2.824  1.00 10.00      A   
ATOM   1741  CA  THR A 184       2.708  24.593  -0.867  1.00 10.00      A   
ATOM   1742  CB  THR A 184       2.436  26.016  -0.336  1.00 10.00      A   
ATOM   1743  OG1 THR A 184       1.558  26.687  -1.252  1.00 10.00      A   
ATOM   1744  HG1 THR A 184       1.996  26.757  -2.109  1.00 10.00      A   
ATOM   1745  CG2 THR A 184       3.730  26.809  -0.238  1.00 10.00      A   
ATOM   1746  C   THR A 184       1.600  23.661  -0.378  1.00 10.00      A   
ATOM   1747  O   THR A 184       1.134  23.772   0.756  1.00 10.00      A   
ATOM   1748  N   SER A 185       1.189  22.733  -1.230  1.00 10.00      A   
ATOM   1749  HN  SER A 185       1.603  22.674  -2.115  1.00 10.00      A   
ATOM   1750  CA  SER A 185       0.125  21.803  -0.884  1.00 10.00      A   
ATOM   1751  CB  SER A 185      -0.861  21.709  -2.047  1.00 10.00      A   
ATOM   1752  OG  SER A 185      -0.169  21.618  -3.285  1.00 10.00      A   
ATOM   1753  HG  SER A 185      -0.093  20.686  -3.536  1.00 10.00      A   
ATOM   1754  C   SER A 185       0.653  20.416  -0.531  1.00 10.00      A   
ATOM   1755  O   SER A 185      -0.111  19.454  -0.469  1.00 10.00      A   
ATOM   1756  N   LEU A 186       1.953  20.312  -0.291  1.00 10.00      A   
ATOM   1757  HN  LEU A 186       2.515  21.113  -0.326  1.00 10.00      A   
ATOM   1758  CA  LEU A 186       2.558  19.028   0.041  1.00 10.00      A   
ATOM   1759  CB  LEU A 186       4.081  19.100  -0.041  1.00 10.00      A   
ATOM   1760  CG  LEU A 186       4.826  17.765   0.030  1.00 10.00      A   
ATOM   1761  CD1 LEU A 186       4.454  16.877  -1.149  1.00 10.00      A   
ATOM   1762  CD2 LEU A 186       6.328  17.998   0.073  1.00 10.00      A   
ATOM   1763  C   LEU A 186       2.121  18.547   1.417  1.00 10.00      A   
ATOM   1764  O   LEU A 186       2.263  19.261   2.409  1.00 10.00      A   
ATOM   1765  N   VAL A 187       1.574  17.339   1.457  1.00 10.00      A   
ATOM   1766  HN  VAL A 187       1.475  16.837   0.619  1.00 10.00      A   
ATOM   1767  CA  VAL A 187       1.104  16.736   2.693  1.00 10.00      A   
ATOM   1768  CB  VAL A 187      -0.403  16.395   2.613  1.00 10.00      A   
ATOM   1769  CG1 VAL A 187      -0.914  15.865   3.945  1.00 10.00      A   
ATOM   1770  CG2 VAL A 187      -1.211  17.604   2.170  1.00 10.00      A   
ATOM   1771  C   VAL A 187       1.881  15.460   3.006  1.00 10.00      A   
ATOM   1772  O   VAL A 187       2.392  15.290   4.112  1.00 10.00      A   
ATOM   1773  N   SER A 188       1.973  14.567   2.033  1.00 10.00      A   
ATOM   1774  HN  SER A 188       1.557  14.753   1.166  1.00 10.00      A   
ATOM   1775  CA  SER A 188       2.682  13.313   2.227  1.00 10.00      A   
ATOM   1776  CB  SER A 188       1.692  12.151   2.332  1.00 10.00      A   
ATOM   1777  OG  SER A 188       0.671  12.428   3.276  1.00 10.00      A   
ATOM   1778  HG  SER A 188      -0.160  12.029   2.974  1.00 10.00      A   
ATOM   1779  C   SER A 188       3.672  13.057   1.102  1.00 10.00      A   
ATOM   1780  O   SER A 188       3.310  13.091  -0.072  1.00 10.00      A   
ATOM   1781  N   LEU A 189       4.921  12.805   1.466  1.00 10.00      A   
ATOM   1782  HN  LEU A 189       5.150  12.807   2.424  1.00 10.00      A   
ATOM   1783  CA  LEU A 189       5.964  12.528   0.491  1.00 10.00      A   
ATOM   1784  CB  LEU A 189       6.915  13.722   0.360  1.00 10.00      A   
ATOM   1785  CG  LEU A 189       8.057  13.564  -0.650  1.00 10.00      A   
ATOM   1786  CD1 LEU A 189       7.525  13.568  -2.076  1.00 10.00      A   
ATOM   1787  CD2 LEU A 189       9.103  14.650  -0.459  1.00 10.00      A   
ATOM   1788  C   LEU A 189       6.745  11.275   0.880  1.00 10.00      A   
ATOM   1789  O   LEU A 189       7.462  11.258   1.886  1.00 10.00      A   
ATOM   1790  N   ASN A 190       6.589  10.220   0.093  1.00 10.00      A   
ATOM   1791  HN  ASN A 190       5.981  10.284  -0.679  1.00 10.00      A   
ATOM   1792  CA  ASN A 190       7.289   8.965   0.348  1.00 10.00      A   
ATOM   1793  CB  ASN A 190       6.301   7.819   0.589  1.00 10.00      A   
ATOM   1794  CG  ASN A 190       6.999   6.505   0.897  1.00 10.00      A   
ATOM   1795  OD1 ASN A 190       8.082   6.484   1.479  1.00 10.00      A   
ATOM   1796  ND2 ASN A 190       6.386   5.398   0.517  1.00 10.00      A   
ATOM   1797 HD21 ASN A 190       5.509   5.480   0.055  1.00 10.00      A   
ATOM   1798 HD22 ASN A 190       6.823   4.540   0.704  1.00 10.00      A   
ATOM   1799  C   ASN A 190       8.222   8.625  -0.807  1.00 10.00      A   
ATOM   1800  O   ASN A 190       7.780   8.167  -1.860  1.00 10.00      A   
ATOM   1801  N   ILE A 191       9.511   8.858  -0.603  1.00 10.00      A   
ATOM   1802  HN  ILE A 191       9.800   9.219   0.263  1.00 10.00      A   
ATOM   1803  CA  ILE A 191      10.517   8.591  -1.628  1.00 10.00      A   
ATOM   1804  CB  ILE A 191      11.155   9.901  -2.141  1.00 10.00      A   
ATOM   1805  CG1 ILE A 191      11.590  10.797  -0.972  1.00 10.00      A   
ATOM   1806  CG2 ILE A 191      10.197  10.637  -3.067  1.00 10.00      A   
ATOM   1807  CD1 ILE A 191      12.412  11.999  -1.388  1.00 10.00      A   
ATOM   1808  C   ILE A 191      11.614   7.671  -1.087  1.00 10.00      A   
ATOM   1809  O   ILE A 191      12.791   7.814  -1.424  1.00 10.00      A   
ATOM   1810  N   SER A 192      11.209   6.703  -0.279  1.00 10.00      A   
ATOM   1811  HN  SER A 192      10.253   6.614  -0.085  1.00 10.00      A   
ATOM   1812  CA  SER A 192      12.139   5.761   0.335  1.00 10.00      A   
ATOM   1813  CB  SER A 192      11.436   5.043   1.490  1.00 10.00      A   
ATOM   1814  OG  SER A 192      10.082   4.770   1.156  1.00 10.00      A   
ATOM   1815  HG  SER A 192       9.499   5.334   1.683  1.00 10.00      A   
ATOM   1816  C   SER A 192      12.690   4.739  -0.662  1.00 10.00      A   
ATOM   1817  O   SER A 192      13.630   4.009  -0.354  1.00 10.00      A   
ATOM   1818  N   CYS A 193      12.114   4.699  -1.855  1.00 10.00      A   
ATOM   1819  HN  CYS A 193      11.384   5.320  -2.054  1.00 10.00      A   
ATOM   1820  CA  CYS A 193      12.533   3.748  -2.878  1.00 10.00      A   
ATOM   1821  CB  CYS A 193      11.314   3.308  -3.683  1.00 10.00      A   
ATOM   1822  SG  CYS A 193      10.273   4.683  -4.224  1.00 10.00      A   
ATOM   1823  HG  CYS A 193       9.011   4.272  -4.199  1.00 10.00      A   
ATOM   1824  C   CYS A 193      13.590   4.324  -3.821  1.00 10.00      A   
ATOM   1825  O   CYS A 193      14.119   3.615  -4.681  1.00 10.00      A   
ATOM   1826  N   LEU A 194      13.893   5.605  -3.666  1.00 10.00      A   
ATOM   1827  HN  LEU A 194      13.459   6.118  -2.951  1.00 10.00      A   
ATOM   1828  CA  LEU A 194      14.874   6.259  -4.528  1.00 10.00      A   
ATOM   1829  CB  LEU A 194      14.810   7.782  -4.378  1.00 10.00      A   
ATOM   1830  CG  LEU A 194      13.542   8.460  -4.908  1.00 10.00      A   
ATOM   1831  CD1 LEU A 194      13.672   9.974  -4.813  1.00 10.00      A   
ATOM   1832  CD2 LEU A 194      13.271   8.039  -6.345  1.00 10.00      A   
ATOM   1833  C   LEU A 194      16.290   5.752  -4.258  1.00 10.00      A   
ATOM   1834  O   LEU A 194      16.696   5.601  -3.105  1.00 10.00      A   
ATOM   1835  N   ALA A 195      17.032   5.484  -5.325  1.00 10.00      A   
ATOM   1836  HN  ALA A 195      16.647   5.604  -6.222  1.00 10.00      A   
ATOM   1837  CA  ALA A 195      18.405   5.004  -5.203  1.00 10.00      A   
ATOM   1838  CB  ALA A 195      18.667   3.895  -6.210  1.00 10.00      A   
ATOM   1839  C   ALA A 195      19.394   6.149  -5.404  1.00 10.00      A   
ATOM   1840  O   ALA A 195      20.602   5.993  -5.216  1.00 10.00      A   
ATOM   1841  N   SER A 196      18.873   7.299  -5.793  1.00 10.00      A   
ATOM   1842  HN  SER A 196      17.906   7.359  -5.940  1.00 10.00      A   
ATOM   1843  CA  SER A 196      19.692   8.476  -6.018  1.00 10.00      A   
ATOM   1844  CB  SER A 196      19.268   9.142  -7.328  1.00 10.00      A   
ATOM   1845  OG  SER A 196      18.499   8.254  -8.121  1.00 10.00      A   
ATOM   1846  HG  SER A 196      19.087   7.587  -8.519  1.00 10.00      A   
ATOM   1847  C   SER A 196      19.517   9.460  -4.868  1.00 10.00      A   
ATOM   1848  O   SER A 196      18.550   9.373  -4.111  1.00 10.00      A   
ATOM   1849  N   GLU A 197      20.456  10.380  -4.727  1.00 10.00      A   
ATOM   1850  HN  GLU A 197      21.216  10.394  -5.344  1.00 10.00      A   
ATOM   1851  CA  GLU A 197      20.369  11.382  -3.682  1.00 10.00      A   
ATOM   1852  CB  GLU A 197      21.740  11.678  -3.069  1.00 10.00      A   
ATOM   1853  CG  GLU A 197      21.681  11.985  -1.581  1.00 10.00      A   
ATOM   1854  CD  GLU A 197      22.807  12.885  -1.116  1.00 10.00      A   
ATOM   1855  OE1 GLU A 197      23.975  12.452  -1.130  1.00 10.00      A   
ATOM   1856  OE2 GLU A 197      22.528  14.040  -0.727  1.00 10.00      A   
ATOM   1857  C   GLU A 197      19.762  12.649  -4.263  1.00 10.00      A   
ATOM   1858  O   GLU A 197      20.240  13.171  -5.274  1.00 10.00      A   
ATOM   1859  N   VAL A 198      18.694  13.122  -3.638  1.00 10.00      A   
ATOM   1860  HN  VAL A 198      18.362  12.659  -2.840  1.00 10.00      A   
ATOM   1861  CA  VAL A 198      18.007  14.322  -4.093  1.00 10.00      A   
ATOM   1862  CB  VAL A 198      16.513  14.306  -3.705  1.00 10.00      A   
ATOM   1863  CG1 VAL A 198      15.745  13.305  -4.556  1.00 10.00      A   
ATOM   1864  CG2 VAL A 198      16.339  13.996  -2.223  1.00 10.00      A   
ATOM   1865  C   VAL A 198      18.655  15.581  -3.533  1.00 10.00      A   
ATOM   1866  O   VAL A 198      19.423  15.522  -2.570  1.00 10.00      A   
ATOM   1867  N   SER A 199      18.345  16.714  -4.146  1.00 10.00      A   
ATOM   1868  HN  SER A 199      17.732  16.691  -4.909  1.00 10.00      A   
ATOM   1869  CA  SER A 199      18.881  17.995  -3.713  1.00 10.00      A   
ATOM   1870  CB  SER A 199      18.524  19.090  -4.728  1.00 10.00      A   
ATOM   1871  OG  SER A 199      19.045  20.347  -4.330  1.00 10.00      A   
ATOM   1872  HG  SER A 199      19.914  20.476  -4.743  1.00 10.00      A   
ATOM   1873  C   SER A 199      18.309  18.359  -2.353  1.00 10.00      A   
ATOM   1874  O   SER A 199      17.113  18.651  -2.228  1.00 10.00      A   
ATOM   1875  N   PHE A 200      19.156  18.318  -1.336  1.00 10.00      A   
ATOM   1876  HN  PHE A 200      20.085  18.048  -1.500  1.00 10.00      A   
ATOM   1877  CA  PHE A 200      18.737  18.653   0.017  1.00 10.00      A   
ATOM   1878  CB  PHE A 200      19.834  18.328   1.033  1.00 10.00      A   
ATOM   1879  CG  PHE A 200      19.340  18.268   2.452  1.00 10.00      A   
ATOM   1880  CD1 PHE A 200      18.605  17.180   2.895  1.00 10.00      A   
ATOM   1881  CD2 PHE A 200      19.604  19.298   3.341  1.00 10.00      A   
ATOM   1882  CE1 PHE A 200      18.144  17.121   4.195  1.00 10.00      A   
ATOM   1883  CE2 PHE A 200      19.146  19.245   4.643  1.00 10.00      A   
ATOM   1884  CZ  PHE A 200      18.415  18.154   5.071  1.00 10.00      A   
ATOM   1885  C   PHE A 200      18.342  20.122   0.105  1.00 10.00      A   
ATOM   1886  O   PHE A 200      17.443  20.488   0.863  1.00 10.00      A   
ATOM   1887  N   SER A 201      19.009  20.957  -0.687  1.00 10.00      A   
ATOM   1888  HN  SER A 201      19.715  20.607  -1.270  1.00 10.00      A   
ATOM   1889  CA  SER A 201      18.724  22.380  -0.711  1.00 10.00      A   
ATOM   1890  CB  SER A 201      19.685  23.074  -1.679  1.00 10.00      A   
ATOM   1891  OG  SER A 201      20.985  22.502  -1.600  1.00 10.00      A   
ATOM   1892  HG  SER A 201      21.460  22.882  -0.834  1.00 10.00      A   
ATOM   1893  C   SER A 201      17.272  22.616  -1.131  1.00 10.00      A   
ATOM   1894  O   SER A 201      16.559  23.419  -0.529  1.00 10.00      A   
ATOM   1895  N   ALA A 202      16.834  21.887  -2.152  1.00 10.00      A   
ATOM   1896  HN  ALA A 202      17.450  21.254  -2.586  1.00 10.00      A   
ATOM   1897  CA  ALA A 202      15.465  22.006  -2.641  1.00 10.00      A   
ATOM   1898  CB  ALA A 202      15.344  21.410  -4.036  1.00 10.00      A   
ATOM   1899  C   ALA A 202      14.502  21.316  -1.682  1.00 10.00      A   
ATOM   1900  O   ALA A 202      13.393  21.794  -1.441  1.00 10.00      A   
ATOM   1901  N   LEU A 203      14.948  20.194  -1.129  1.00 10.00      A   
ATOM   1902  HN  LEU A 203      15.848  19.875  -1.363  1.00 10.00      A   
ATOM   1903  CA  LEU A 203      14.151  19.415  -0.193  1.00 10.00      A   
ATOM   1904  CB  LEU A 203      14.916  18.153   0.223  1.00 10.00      A   
ATOM   1905  CG  LEU A 203      14.186  17.158   1.131  1.00 10.00      A   
ATOM   1906  CD1 LEU A 203      12.868  16.710   0.513  1.00 10.00      A   
ATOM   1907  CD2 LEU A 203      15.076  15.957   1.408  1.00 10.00      A   
ATOM   1908  C   LEU A 203      13.781  20.242   1.032  1.00 10.00      A   
ATOM   1909  O   LEU A 203      12.617  20.273   1.441  1.00 10.00      A   
ATOM   1910  N   GLU A 204      14.768  20.923   1.604  1.00 10.00      A   
ATOM   1911  HN  GLU A 204      15.677  20.865   1.227  1.00 10.00      A   
ATOM   1912  CA  GLU A 204      14.539  21.747   2.779  1.00 10.00      A   
ATOM   1913  CB  GLU A 204      15.857  22.317   3.309  1.00 10.00      A   
ATOM   1914  CG  GLU A 204      15.765  22.867   4.724  1.00 10.00      A   
ATOM   1915  CD  GLU A 204      16.974  23.691   5.119  1.00 10.00      A   
ATOM   1916  OE1 GLU A 204      17.227  23.839   6.335  1.00 10.00      A   
ATOM   1917  OE2 GLU A 204      17.666  24.208   4.222  1.00 10.00      A   
ATOM   1918  C   GLU A 204      13.555  22.870   2.469  1.00 10.00      A   
ATOM   1919  O   GLU A 204      12.617  23.107   3.232  1.00 10.00      A   
ATOM   1920  N   ARG A 205      13.753  23.540   1.334  1.00 10.00      A   
ATOM   1921  HN  ARG A 205      14.509  23.288   0.755  1.00 10.00      A   
ATOM   1922  CA  ARG A 205      12.875  24.639   0.929  1.00 10.00      A   
ATOM   1923  CB  ARG A 205      13.329  25.261  -0.393  1.00 10.00      A   
ATOM   1924  CG  ARG A 205      14.677  25.964  -0.330  1.00 10.00      A   
ATOM   1925  CD  ARG A 205      14.728  27.171  -1.257  1.00 10.00      A   
ATOM   1926  NE  ARG A 205      14.261  26.859  -2.608  1.00 10.00      A   
ATOM   1927  HE  ARG A 205      14.698  26.107  -3.076  1.00 10.00      A   
ATOM   1928  CZ  ARG A 205      13.294  27.531  -3.237  1.00 10.00      A   
ATOM   1929  NH1 ARG A 205      12.691  28.560  -2.652  1.00 10.00      A   
ATOM   1930 HH11 ARG A 205      11.931  29.077  -3.161  1.00 10.00      A   
ATOM   1931 HH12 ARG A 205      12.970  28.862  -1.692  1.00 10.00      A   
ATOM   1932  NH2 ARG A 205      12.923  27.168  -4.453  1.00 10.00      A   
ATOM   1933 HH21 ARG A 205      12.159  27.696  -4.941  1.00 10.00      A   
ATOM   1934 HH22 ARG A 205      13.380  26.363  -4.932  1.00 10.00      A   
ATOM   1935  C   ARG A 205      11.428  24.174   0.816  1.00 10.00      A   
ATOM   1936  O   ARG A 205      10.509  24.851   1.276  1.00 10.00      A   
ATOM   1937  N   LEU A 206      11.236  23.007   0.219  1.00 10.00      A   
ATOM   1938  HN  LEU A 206      12.015  22.510  -0.120  1.00 10.00      A   
ATOM   1939  CA  LEU A 206       9.904  22.445   0.047  1.00 10.00      A   
ATOM   1940  CB  LEU A 206       9.977  21.164  -0.779  1.00 10.00      A   
ATOM   1941  CG  LEU A 206       9.792  21.327  -2.286  1.00 10.00      A   
ATOM   1942  CD1 LEU A 206      10.634  20.309  -3.038  1.00 10.00      A   
ATOM   1943  CD2 LEU A 206       8.323  21.180  -2.649  1.00 10.00      A   
ATOM   1944  C   LEU A 206       9.239  22.170   1.390  1.00 10.00      A   
ATOM   1945  O   LEU A 206       8.063  22.471   1.582  1.00 10.00      A   
ATOM   1946  N   VAL A 207      10.006  21.615   2.318  1.00 10.00      A   
ATOM   1947  HN  VAL A 207      10.940  21.410   2.098  1.00 10.00      A   
ATOM   1948  CA  VAL A 207       9.497  21.296   3.650  1.00 10.00      A   
ATOM   1949  CB  VAL A 207      10.485  20.403   4.436  1.00 10.00      A   
ATOM   1950  CG1 VAL A 207       9.987  20.150   5.848  1.00 10.00      A   
ATOM   1951  CG2 VAL A 207      10.708  19.083   3.713  1.00 10.00      A   
ATOM   1952  C   VAL A 207       9.198  22.564   4.455  1.00 10.00      A   
ATOM   1953  O   VAL A 207       8.214  22.624   5.193  1.00 10.00      A   
ATOM   1954  N   THR A 208      10.042  23.576   4.298  1.00 10.00      A   
ATOM   1955  HN  THR A 208      10.798  23.476   3.680  1.00 10.00      A   
ATOM   1956  CA  THR A 208       9.876  24.831   5.024  1.00 10.00      A   
ATOM   1957  CB  THR A 208      11.119  25.735   4.862  1.00 10.00      A   
ATOM   1958  OG1 THR A 208      12.307  24.959   5.086  1.00 10.00      A   
ATOM   1959  HG1 THR A 208      12.300  24.186   4.509  1.00 10.00      A   
ATOM   1960  CG2 THR A 208      11.086  26.894   5.856  1.00 10.00      A   
ATOM   1961  C   THR A 208       8.629  25.595   4.572  1.00 10.00      A   
ATOM   1962  O   THR A 208       7.977  26.270   5.371  1.00 10.00      A   
ATOM   1963  N   ARG A 209       8.283  25.481   3.297  1.00 10.00      A   
ATOM   1964  HN  ARG A 209       8.819  24.917   2.697  1.00 10.00      A   
ATOM   1965  CA  ARG A 209       7.118  26.192   2.775  1.00 10.00      A   
ATOM   1966  CB  ARG A 209       7.369  26.742   1.367  1.00 10.00      A   
ATOM   1967  CG  ARG A 209       7.465  25.693   0.270  1.00 10.00      A   
ATOM   1968  CD  ARG A 209       7.689  26.350  -1.083  1.00 10.00      A   
ATOM   1969  NE  ARG A 209       7.778  25.375  -2.170  1.00 10.00      A   
ATOM   1970  HE  ARG A 209       6.977  24.826  -2.347  1.00 10.00      A   
ATOM   1971  CZ  ARG A 209       8.862  25.204  -2.934  1.00 10.00      A   
ATOM   1972  NH1 ARG A 209       9.948  25.941  -2.729  1.00 10.00      A   
ATOM   1973 HH11 ARG A 209       9.961  26.657  -1.972  1.00 10.00      A   
ATOM   1974 HH12 ARG A 209      10.794  25.812  -3.330  1.00 10.00      A   
ATOM   1975  NH2 ARG A 209       8.855  24.301  -3.904  1.00 10.00      A   
ATOM   1976 HH21 ARG A 209       8.008  23.727  -4.078  1.00 10.00      A   
ATOM   1977 HH22 ARG A 209       9.705  24.163  -4.499  1.00 10.00      A   
ATOM   1978  C   ARG A 209       5.833  25.367   2.826  1.00 10.00      A   
ATOM   1979  O   ARG A 209       4.760  25.878   2.530  1.00 10.00      A   
ATOM   1980  N   CYS A 210       5.931  24.102   3.206  1.00 10.00      A   
ATOM   1981  HN  CYS A 210       6.808  23.734   3.437  1.00 10.00      A   
ATOM   1982  CA  CYS A 210       4.750  23.249   3.286  1.00 10.00      A   
ATOM   1983  CB  CYS A 210       4.909  22.009   2.407  1.00 10.00      A   
ATOM   1984  SG  CYS A 210       5.239  22.379   0.669  1.00 10.00      A   
ATOM   1985  HG  CYS A 210       6.551  22.519   0.538  1.00 10.00      A   
ATOM   1986  C   CYS A 210       4.441  22.856   4.725  1.00 10.00      A   
ATOM   1987  O   CYS A 210       4.947  21.852   5.225  1.00 10.00      A   
ATOM   1988  N   PRO A 211       3.594  23.644   5.409  1.00 10.00      A   
ATOM   1989  CA  PRO A 211       3.217  23.381   6.799  1.00 10.00      A   
ATOM   1990  CB  PRO A 211       2.638  24.721   7.253  1.00 10.00      A   
ATOM   1991  CG  PRO A 211       2.063  25.316   6.015  1.00 10.00      A   
ATOM   1992  CD  PRO A 211       2.941  24.860   4.881  1.00 10.00      A   
ATOM   1993  C   PRO A 211       2.160  22.283   6.906  1.00 10.00      A   
ATOM   1994  O   PRO A 211       1.882  21.773   7.992  1.00 10.00      A   
ATOM   1995  N   ASN A 212       1.579  21.912   5.772  1.00 10.00      A   
ATOM   1996  HN  ASN A 212       1.844  22.344   4.934  1.00 10.00      A   
ATOM   1997  CA  ASN A 212       0.557  20.873   5.749  1.00 10.00      A   
ATOM   1998  CB  ASN A 212      -0.429  21.087   4.595  1.00 10.00      A   
ATOM   1999  CG  ASN A 212      -1.736  20.330   4.788  1.00 10.00      A   
ATOM   2000  OD1 ASN A 212      -2.052  19.871   5.890  1.00 10.00      A   
ATOM   2001  ND2 ASN A 212      -2.517  20.210   3.724  1.00 10.00      A   
ATOM   2002 HD21 ASN A 212      -2.218  20.608   2.879  1.00 10.00      A   
ATOM   2003 HD22 ASN A 212      -3.368  19.729   3.824  1.00 10.00      A   
ATOM   2004  C   ASN A 212       1.194  19.489   5.677  1.00 10.00      A   
ATOM   2005  O   ASN A 212       0.503  18.472   5.746  1.00 10.00      A   
ATOM   2006  N   LEU A 213       2.518  19.462   5.561  1.00 10.00      A   
ATOM   2007  HN  LEU A 213       3.009  20.308   5.527  1.00 10.00      A   
ATOM   2008  CA  LEU A 213       3.263  18.213   5.489  1.00 10.00      A   
ATOM   2009  CB  LEU A 213       4.751  18.504   5.273  1.00 10.00      A   
ATOM   2010  CG  LEU A 213       5.643  17.295   4.991  1.00 10.00      A   
ATOM   2011  CD1 LEU A 213       5.350  16.722   3.612  1.00 10.00      A   
ATOM   2012  CD2 LEU A 213       7.109  17.670   5.118  1.00 10.00      A   
ATOM   2013  C   LEU A 213       3.062  17.398   6.766  1.00 10.00      A   
ATOM   2014  O   LEU A 213       3.365  17.865   7.865  1.00 10.00      A   
ATOM   2015  N   LYS A 214       2.540  16.190   6.610  1.00 10.00      A   
ATOM   2016  HN  LYS A 214       2.329  15.874   5.700  1.00 10.00      A   
ATOM   2017  CA  LYS A 214       2.280  15.311   7.739  1.00 10.00      A   
ATOM   2018  CB  LYS A 214       0.786  14.972   7.817  1.00 10.00      A   
ATOM   2019  CG  LYS A 214      -0.132  16.177   7.954  1.00 10.00      A   
ATOM   2020  CD  LYS A 214       0.054  16.881   9.288  1.00 10.00      A   
ATOM   2021  CE  LYS A 214      -0.963  17.995   9.462  1.00 10.00      A   
ATOM   2022  NZ  LYS A 214      -0.827  19.044   8.419  1.00 10.00      A   
ATOM   2023  HZ1 LYS A 214      -1.757  19.473   8.219  1.00 10.00      A   
ATOM   2024  HZ2 LYS A 214      -0.448  18.635   7.540  1.00 10.00      A   
ATOM   2025  HZ3 LYS A 214      -0.182  19.790   8.749  1.00 10.00      A   
ATOM   2026  C   LYS A 214       3.085  14.025   7.624  1.00 10.00      A   
ATOM   2027  O   LYS A 214       3.544  13.475   8.625  1.00 10.00      A   
ATOM   2028  N   SER A 215       3.254  13.546   6.403  1.00 10.00      A   
ATOM   2029  HN  SER A 215       2.892  14.040   5.633  1.00 10.00      A   
ATOM   2030  CA  SER A 215       3.991  12.318   6.171  1.00 10.00      A   
ATOM   2031  CB  SER A 215       3.086  11.278   5.503  1.00 10.00      A   
ATOM   2032  OG  SER A 215       3.696  10.001   5.476  1.00 10.00      A   
ATOM   2033  HG  SER A 215       3.012   9.322   5.520  1.00 10.00      A   
ATOM   2034  C   SER A 215       5.229  12.587   5.318  1.00 10.00      A   
ATOM   2035  O   SER A 215       5.142  13.192   4.247  1.00 10.00      A   
ATOM   2036  N   LEU A 216       6.378  12.141   5.800  1.00 10.00      A   
ATOM   2037  HN  LEU A 216       6.383  11.652   6.654  1.00 10.00      A   
ATOM   2038  CA  LEU A 216       7.635  12.337   5.089  1.00 10.00      A   
ATOM   2039  CB  LEU A 216       8.315  13.634   5.542  1.00 10.00      A   
ATOM   2040  CG  LEU A 216       9.600  14.026   4.806  1.00 10.00      A   
ATOM   2041  CD1 LEU A 216       9.306  14.373   3.353  1.00 10.00      A   
ATOM   2042  CD2 LEU A 216      10.290  15.187   5.508  1.00 10.00      A   
ATOM   2043  C   LEU A 216       8.567  11.153   5.306  1.00 10.00      A   
ATOM   2044  O   LEU A 216       9.015  10.902   6.425  1.00 10.00      A   
ATOM   2045  N   LYS A 217       8.843  10.421   4.237  1.00 10.00      A   
ATOM   2046  HN  LYS A 217       8.447  10.670   3.371  1.00 10.00      A   
ATOM   2047  CA  LYS A 217       9.728   9.264   4.310  1.00 10.00      A   
ATOM   2048  CB  LYS A 217       8.950   7.970   4.062  1.00 10.00      A   
ATOM   2049  CG  LYS A 217       7.656   7.867   4.855  1.00 10.00      A   
ATOM   2050  CD  LYS A 217       7.247   6.424   5.081  1.00 10.00      A   
ATOM   2051  CE  LYS A 217       5.963   6.346   5.886  1.00 10.00      A   
ATOM   2052  NZ  LYS A 217       5.679   4.962   6.348  1.00 10.00      A   
ATOM   2053  HZ1 LYS A 217       4.853   4.962   6.986  1.00 10.00      A   
ATOM   2054  HZ2 LYS A 217       6.501   4.580   6.868  1.00 10.00      A   
ATOM   2055  HZ3 LYS A 217       5.477   4.346   5.531  1.00 10.00      A   
ATOM   2056  C   LYS A 217      10.877   9.406   3.318  1.00 10.00      A   
ATOM   2057  O   LYS A 217      10.657   9.613   2.124  1.00 10.00      A   
ATOM   2058  N   LEU A 218      12.098   9.295   3.820  1.00 10.00      A   
ATOM   2059  HN  LEU A 218      12.202   9.103   4.777  1.00 10.00      A   
ATOM   2060  CA  LEU A 218      13.291   9.439   2.995  1.00 10.00      A   
ATOM   2061  CB  LEU A 218      14.344  10.261   3.745  1.00 10.00      A   
ATOM   2062  CG  LEU A 218      13.885  11.630   4.263  1.00 10.00      A   
ATOM   2063  CD1 LEU A 218      14.888  12.198   5.255  1.00 10.00      A   
ATOM   2064  CD2 LEU A 218      13.665  12.597   3.109  1.00 10.00      A   
ATOM   2065  C   LEU A 218      13.869   8.086   2.588  1.00 10.00      A   
ATOM   2066  O   LEU A 218      13.423   7.040   3.059  1.00 10.00      A   
ATOM   2067  N   ASN A 219      14.871   8.120   1.720  1.00 10.00      A   
ATOM   2068  HN  ASN A 219      15.194   8.990   1.402  1.00 10.00      A   
ATOM   2069  CA  ASN A 219      15.519   6.908   1.226  1.00 10.00      A   
ATOM   2070  CB  ASN A 219      15.714   6.973  -0.295  1.00 10.00      A   
ATOM   2071  CG  ASN A 219      16.582   8.136  -0.761  1.00 10.00      A   
ATOM   2072  OD1 ASN A 219      16.618   9.196  -0.141  1.00 10.00      A   
ATOM   2073  ND2 ASN A 219      17.280   7.945  -1.865  1.00 10.00      A   
ATOM   2074 HD21 ASN A 219      17.207   7.072  -2.317  1.00 10.00      A   
ATOM   2075 HD22 ASN A 219      17.835   8.683  -2.199  1.00 10.00      A   
ATOM   2076  C   ASN A 219      16.851   6.646   1.925  1.00 10.00      A   
ATOM   2077  O   ASN A 219      17.301   7.450   2.740  1.00 10.00      A   
ATOM   2078  N   ARG A 220      17.492   5.527   1.578  1.00 10.00      A   
ATOM   2079  HN  ARG A 220      17.097   4.949   0.896  1.00 10.00      A   
ATOM   2080  CA  ARG A 220      18.770   5.137   2.184  1.00 10.00      A   
ATOM   2081  CB  ARG A 220      19.146   3.691   1.820  1.00 10.00      A   
ATOM   2082  CG  ARG A 220      20.354   3.149   2.584  1.00 10.00      A   
ATOM   2083  CD  ARG A 220      20.751   1.752   2.128  1.00 10.00      A   
ATOM   2084  NE  ARG A 220      21.967   1.278   2.800  1.00 10.00      A   
ATOM   2085  HE  ARG A 220      21.973   1.294   3.790  1.00 10.00      A   
ATOM   2086  CZ  ARG A 220      23.055   0.825   2.168  1.00 10.00      A   
ATOM   2087  NH1 ARG A 220      23.103   0.767   0.836  1.00 10.00      A   
ATOM   2088 HH11 ARG A 220      23.966   0.415   0.350  1.00 10.00      A   
ATOM   2089 HH12 ARG A 220      22.277   1.074   0.258  1.00 10.00      A   
ATOM   2090  NH2 ARG A 220      24.092   0.422   2.886  1.00 10.00      A   
ATOM   2091 HH21 ARG A 220      24.046   0.461   3.933  1.00 10.00      A   
ATOM   2092 HH22 ARG A 220      24.955   0.067   2.416  1.00 10.00      A   
ATOM   2093  C   ARG A 220      19.907   6.091   1.816  1.00 10.00      A   
ATOM   2094  O   ARG A 220      20.935   6.119   2.483  1.00 10.00      A   
ATOM   2095  N   ALA A 221      19.719   6.874   0.758  1.00 10.00      A   
ATOM   2096  HN  ALA A 221      18.878   6.820   0.267  1.00 10.00      A   
ATOM   2097  CA  ALA A 221      20.743   7.818   0.319  1.00 10.00      A   
ATOM   2098  CB  ALA A 221      20.453   8.321  -1.086  1.00 10.00      A   
ATOM   2099  C   ALA A 221      20.885   8.981   1.298  1.00 10.00      A   
ATOM   2100  O   ALA A 221      21.880   9.704   1.279  1.00 10.00      A   
ATOM   2101  N   VAL A 222      19.882   9.159   2.146  1.00 10.00      A   
ATOM   2102  HN  VAL A 222      19.113   8.552   2.116  1.00 10.00      A   
ATOM   2103  CA  VAL A 222      19.905  10.221   3.135  1.00 10.00      A   
ATOM   2104  CB  VAL A 222      18.482  10.735   3.450  1.00 10.00      A   
ATOM   2105  CG1 VAL A 222      18.524  11.819   4.520  1.00 10.00      A   
ATOM   2106  CG2 VAL A 222      17.814  11.259   2.186  1.00 10.00      A   
ATOM   2107  C   VAL A 222      20.564   9.710   4.411  1.00 10.00      A   
ATOM   2108  O   VAL A 222      20.033   8.819   5.075  1.00 10.00      A   
ATOM   2109  N   PRO A 223      21.738  10.259   4.754  1.00 10.00      A   
ATOM   2110  CA  PRO A 223      22.496   9.862   5.950  1.00 10.00      A   
ATOM   2111  CB  PRO A 223      23.842  10.560   5.746  1.00 10.00      A   
ATOM   2112  CG  PRO A 223      23.493  11.765   4.947  1.00 10.00      A   
ATOM   2113  CD  PRO A 223      22.426  11.317   3.995  1.00 10.00      A   
ATOM   2114  C   PRO A 223      21.842  10.359   7.235  1.00 10.00      A   
ATOM   2115  O   PRO A 223      20.731  10.898   7.214  1.00 10.00      A   
ATOM   2116  N   LEU A 224      22.542  10.198   8.349  1.00 10.00      A   
ATOM   2117  HN  LEU A 224      23.435   9.786   8.303  1.00 10.00      A   
ATOM   2118  CA  LEU A 224      22.019  10.623   9.638  1.00 10.00      A   
ATOM   2119  CB  LEU A 224      22.683   9.833  10.762  1.00 10.00      A   
ATOM   2120  CG  LEU A 224      21.933   9.792  12.092  1.00 10.00      A   
ATOM   2121  CD1 LEU A 224      20.591   9.100  11.932  1.00 10.00      A   
ATOM   2122  CD2 LEU A 224      22.769   9.095  13.149  1.00 10.00      A   
ATOM   2123  C   LEU A 224      22.212  12.126   9.837  1.00 10.00      A   
ATOM   2124  O   LEU A 224      21.465  12.769  10.578  1.00 10.00      A   
ATOM   2125  N   GLU A 225      23.207  12.682   9.152  1.00 10.00      A   
ATOM   2126  HN  GLU A 225      23.785  12.103   8.596  1.00 10.00      A   
ATOM   2127  CA  GLU A 225      23.509  14.108   9.229  1.00 10.00      A   
ATOM   2128  CB  GLU A 225      24.900  14.382   8.654  1.00 10.00      A   
ATOM   2129  CG  GLU A 225      26.058  13.852   9.486  1.00 10.00      A   
ATOM   2130  CD  GLU A 225      26.234  12.348   9.398  1.00 10.00      A   
ATOM   2131  OE1 GLU A 225      25.665  11.727   8.473  1.00 10.00      A   
ATOM   2132  OE2 GLU A 225      26.943  11.792  10.267  1.00 10.00      A   
ATOM   2133  C   GLU A 225      22.483  14.952   8.471  1.00 10.00      A   
ATOM   2134  O   GLU A 225      22.572  16.179   8.453  1.00 10.00      A   
ATOM   2135  N   LYS A 226      21.515  14.295   7.844  1.00 10.00      A   
ATOM   2136  HN  LYS A 226      21.486  13.317   7.901  1.00 10.00      A   
ATOM   2137  CA  LYS A 226      20.482  14.992   7.082  1.00 10.00      A   
ATOM   2138  CB  LYS A 226      20.629  14.698   5.585  1.00 10.00      A   
ATOM   2139  CG  LYS A 226      21.647  15.575   4.871  1.00 10.00      A   
ATOM   2140  CD  LYS A 226      21.830  15.156   3.415  1.00 10.00      A   
ATOM   2141  CE  LYS A 226      22.572  16.225   2.625  1.00 10.00      A   
ATOM   2142  NZ  LYS A 226      23.138  15.699   1.356  1.00 10.00      A   
ATOM   2143  HZ1 LYS A 226      23.556  16.478   0.798  1.00 10.00      A   
ATOM   2144  HZ2 LYS A 226      22.397  15.235   0.787  1.00 10.00      A   
ATOM   2145  HZ3 LYS A 226      23.880  15.005   1.558  1.00 10.00      A   
ATOM   2146  C   LYS A 226      19.085  14.604   7.561  1.00 10.00      A   
ATOM   2147  O   LYS A 226      18.142  14.543   6.773  1.00 10.00      A   
ATOM   2148  N   LEU A 227      18.953  14.359   8.853  1.00 10.00      A   
ATOM   2149  HN  LEU A 227      19.732  14.439   9.439  1.00 10.00      A   
ATOM   2150  CA  LEU A 227      17.669  13.975   9.419  1.00 10.00      A   
ATOM   2151  CB  LEU A 227      17.815  12.701  10.254  1.00 10.00      A   
ATOM   2152  CG  LEU A 227      17.187  11.434   9.679  1.00 10.00      A   
ATOM   2153  CD1 LEU A 227      17.412  10.263  10.622  1.00 10.00      A   
ATOM   2154  CD2 LEU A 227      15.703  11.637   9.418  1.00 10.00      A   
ATOM   2155  C   LEU A 227      17.079  15.084  10.281  1.00 10.00      A   
ATOM   2156  O   LEU A 227      15.972  15.567  10.028  1.00 10.00      A   
ATOM   2157  N   ALA A 228      17.834  15.489  11.294  1.00 10.00      A   
ATOM   2158  HN  ALA A 228      18.720  15.084  11.417  1.00 10.00      A   
ATOM   2159  CA  ALA A 228      17.396  16.521  12.228  1.00 10.00      A   
ATOM   2160  CB  ALA A 228      18.441  16.727  13.311  1.00 10.00      A   
ATOM   2161  C   ALA A 228      17.093  17.837  11.524  1.00 10.00      A   
ATOM   2162  O   ALA A 228      16.239  18.600  11.972  1.00 10.00      A   
ATOM   2163  N   THR A 229      17.782  18.085  10.419  1.00 10.00      A   
ATOM   2164  HN  THR A 229      18.435  17.423  10.102  1.00 10.00      A   
ATOM   2165  CA  THR A 229      17.599  19.309   9.652  1.00 10.00      A   
ATOM   2166  CB  THR A 229      18.527  19.318   8.426  1.00 10.00      A   
ATOM   2167  OG1 THR A 229      19.438  18.211   8.529  1.00 10.00      A   
ATOM   2168  HG1 THR A 229      20.333  18.540   8.677  1.00 10.00      A   
ATOM   2169  CG2 THR A 229      19.320  20.613   8.367  1.00 10.00      A   
ATOM   2170  C   THR A 229      16.151  19.462   9.194  1.00 10.00      A   
ATOM   2171  O   THR A 229      15.560  20.532   9.329  1.00 10.00      A   
ATOM   2172  N   LEU A 230      15.577  18.384   8.676  1.00 10.00      A   
ATOM   2173  HN  LEU A 230      16.092  17.550   8.607  1.00 10.00      A   
ATOM   2174  CA  LEU A 230      14.197  18.411   8.206  1.00 10.00      A   
ATOM   2175  CB  LEU A 230      13.944  17.288   7.203  1.00 10.00      A   
ATOM   2176  CG  LEU A 230      14.737  17.361   5.899  1.00 10.00      A   
ATOM   2177  CD1 LEU A 230      14.389  16.187   5.004  1.00 10.00      A   
ATOM   2178  CD2 LEU A 230      14.477  18.678   5.180  1.00 10.00      A   
ATOM   2179  C   LEU A 230      13.216  18.324   9.372  1.00 10.00      A   
ATOM   2180  O   LEU A 230      12.144  18.929   9.337  1.00 10.00      A   
ATOM   2181  N   LEU A 231      13.602  17.590  10.411  1.00 10.00      A   
ATOM   2182  HN  LEU A 231      14.470  17.139  10.375  1.00 10.00      A   
ATOM   2183  CA  LEU A 231      12.766  17.426  11.600  1.00 10.00      A   
ATOM   2184  CB  LEU A 231      13.400  16.423  12.565  1.00 10.00      A   
ATOM   2185  CG  LEU A 231      13.455  14.973  12.086  1.00 10.00      A   
ATOM   2186  CD1 LEU A 231      14.323  14.139  13.018  1.00 10.00      A   
ATOM   2187  CD2 LEU A 231      12.056  14.392  11.996  1.00 10.00      A   
ATOM   2188  C   LEU A 231      12.544  18.764  12.298  1.00 10.00      A   
ATOM   2189  O   LEU A 231      11.527  18.978  12.961  1.00 10.00      A   
ATOM   2190  N   GLN A 232      13.503  19.667  12.129  1.00 10.00      A   
ATOM   2191  HN  GLN A 232      14.292  19.429  11.594  1.00 10.00      A   
ATOM   2192  CA  GLN A 232      13.421  20.993  12.723  1.00 10.00      A   
ATOM   2193  CB  GLN A 232      14.818  21.589  12.921  1.00 10.00      A   
ATOM   2194  CG  GLN A 232      15.612  20.976  14.065  1.00 10.00      A   
ATOM   2195  CD  GLN A 232      15.027  21.279  15.435  1.00 10.00      A   
ATOM   2196  OE1 GLN A 232      13.811  21.395  15.598  1.00 10.00      A   
ATOM   2197  NE2 GLN A 232      15.885  21.411  16.432  1.00 10.00      A   
ATOM   2198 HE21 GLN A 232      16.843  21.305  16.242  1.00 10.00      A   
ATOM   2199 HE22 GLN A 232      15.529  21.615  17.321  1.00 10.00      A   
ATOM   2200  C   GLN A 232      12.573  21.923  11.865  1.00 10.00      A   
ATOM   2201  O   GLN A 232      12.225  23.026  12.285  1.00 10.00      A   
ATOM   2202  N   ARG A 233      12.253  21.472  10.657  1.00 10.00      A   
ATOM   2203  HN  ARG A 233      12.571  20.585  10.378  1.00 10.00      A   
ATOM   2204  CA  ARG A 233      11.446  22.256   9.734  1.00 10.00      A   
ATOM   2205  CB  ARG A 233      11.957  22.102   8.295  1.00 10.00      A   
ATOM   2206  CG  ARG A 233      13.390  22.565   8.075  1.00 10.00      A   
ATOM   2207  CD  ARG A 233      13.541  24.057   8.317  1.00 10.00      A   
ATOM   2208  NE  ARG A 233      14.765  24.588   7.719  1.00 10.00      A   
ATOM   2209  HE  ARG A 233      15.399  23.936   7.329  1.00 10.00      A   
ATOM   2210  CZ  ARG A 233      15.069  25.883   7.664  1.00 10.00      A   
ATOM   2211  NH1 ARG A 233      14.247  26.786   8.181  1.00 10.00      A   
ATOM   2212 HH11 ARG A 233      14.492  27.796   8.138  1.00 10.00      A   
ATOM   2213 HH12 ARG A 233      13.356  26.492   8.633  1.00 10.00      A   
ATOM   2214  NH2 ARG A 233      16.198  26.268   7.091  1.00 10.00      A   
ATOM   2215 HH21 ARG A 233      16.454  27.280   7.042  1.00 10.00      A   
ATOM   2216 HH22 ARG A 233      16.841  25.552   6.678  1.00 10.00      A   
ATOM   2217  C   ARG A 233       9.979  21.844   9.805  1.00 10.00      A   
ATOM   2218  O   ARG A 233       9.081  22.675   9.648  1.00 10.00      A   
ATOM   2219  N   ALA A 234       9.735  20.558  10.038  1.00 10.00      A   
ATOM   2220  HN  ALA A 234      10.487  19.937  10.155  1.00 10.00      A   
ATOM   2221  CA  ALA A 234       8.373  20.050  10.121  1.00 10.00      A   
ATOM   2222  CB  ALA A 234       8.039  19.218   8.890  1.00 10.00      A   
ATOM   2223  C   ALA A 234       8.156  19.241  11.399  1.00 10.00      A   
ATOM   2224  O   ALA A 234       8.244  18.012  11.386  1.00 10.00      A   
ATOM   2225  N   PRO A 235       7.882  19.921  12.527  1.00 10.00      A   
ATOM   2226  CA  PRO A 235       7.645  19.255  13.810  1.00 10.00      A   
ATOM   2227  CB  PRO A 235       7.904  20.373  14.821  1.00 10.00      A   
ATOM   2228  CG  PRO A 235       7.507  21.619  14.106  1.00 10.00      A   
ATOM   2229  CD  PRO A 235       7.810  21.393  12.647  1.00 10.00      A   
ATOM   2230  C   PRO A 235       6.205  18.747  13.941  1.00 10.00      A   
ATOM   2231  O   PRO A 235       5.801  18.246  14.994  1.00 10.00      A   
ATOM   2232  N   GLN A 236       5.428  18.887  12.871  1.00 10.00      A   
ATOM   2233  HN  GLN A 236       5.795  19.315  12.068  1.00 10.00      A   
ATOM   2234  CA  GLN A 236       4.037  18.441  12.867  1.00 10.00      A   
ATOM   2235  CB  GLN A 236       3.110  19.532  12.306  1.00 10.00      A   
ATOM   2236  CG  GLN A 236       3.122  19.680  10.788  1.00 10.00      A   
ATOM   2237  CD  GLN A 236       4.374  20.346  10.247  1.00 10.00      A   
ATOM   2238  OE1 GLN A 236       5.009  21.157  10.922  1.00 10.00      A   
ATOM   2239  NE2 GLN A 236       4.738  20.000   9.022  1.00 10.00      A   
ATOM   2240 HE21 GLN A 236       4.185  19.337   8.544  1.00 10.00      A   
ATOM   2241 HE22 GLN A 236       5.531  20.424   8.637  1.00 10.00      A   
ATOM   2242  C   GLN A 236       3.884  17.128  12.098  1.00 10.00      A   
ATOM   2243  O   GLN A 236       2.779  16.725  11.730  1.00 10.00      A   
ATOM   2244  N   LEU A 237       5.009  16.462  11.873  1.00 10.00      A   
ATOM   2245  HN  LEU A 237       5.851  16.829  12.208  1.00 10.00      A   
ATOM   2246  CA  LEU A 237       5.026  15.199  11.153  1.00 10.00      A   
ATOM   2247  CB  LEU A 237       6.460  14.837  10.757  1.00 10.00      A   
ATOM   2248  CG  LEU A 237       6.663  14.344   9.324  1.00 10.00      A   
ATOM   2249  CD1 LEU A 237       6.440  15.475   8.332  1.00 10.00      A   
ATOM   2250  CD2 LEU A 237       8.051  13.751   9.159  1.00 10.00      A   
ATOM   2251  C   LEU A 237       4.428  14.080  11.998  1.00 10.00      A   
ATOM   2252  O   LEU A 237       4.702  13.981  13.195  1.00 10.00      A   
ATOM   2253  N   GLU A 238       3.611  13.245  11.368  1.00 10.00      A   
ATOM   2254  HN  GLU A 238       3.433  13.386  10.409  1.00 10.00      A   
ATOM   2255  CA  GLU A 238       2.975  12.125  12.052  1.00 10.00      A   
ATOM   2256  CB  GLU A 238       1.460  12.117  11.811  1.00 10.00      A   
ATOM   2257  CG  GLU A 238       1.053  12.282  10.355  1.00 10.00      A   
ATOM   2258  CD  GLU A 238      -0.449  12.310  10.162  1.00 10.00      A   
ATOM   2259  OE1 GLU A 238      -0.985  11.396   9.507  1.00 10.00      A   
ATOM   2260  OE2 GLU A 238      -1.106  13.245  10.666  1.00 10.00      A   
ATOM   2261  C   GLU A 238       3.606  10.802  11.617  1.00 10.00      A   
ATOM   2262  O   GLU A 238       3.769   9.883  12.423  1.00 10.00      A   
ATOM   2263  N   GLU A 239       3.957  10.717  10.337  1.00 10.00      A   
ATOM   2264  HN  GLU A 239       3.791  11.480   9.747  1.00 10.00      A   
ATOM   2265  CA  GLU A 239       4.590   9.528   9.784  1.00 10.00      A   
ATOM   2266  CB  GLU A 239       3.712   8.880   8.710  1.00 10.00      A   
ATOM   2267  CG  GLU A 239       2.771   7.820   9.248  1.00 10.00      A   
ATOM   2268  CD  GLU A 239       2.807   6.544   8.434  1.00 10.00      A   
ATOM   2269  OE1 GLU A 239       3.875   5.898   8.376  1.00 10.00      A   
ATOM   2270  OE2 GLU A 239       1.764   6.171   7.853  1.00 10.00      A   
ATOM   2271  C   GLU A 239       5.945   9.896   9.205  1.00 10.00      A   
ATOM   2272  O   GLU A 239       6.032  10.622   8.213  1.00 10.00      A   
ATOM   2273  N   LEU A 240       6.997   9.403   9.830  1.00 10.00      A   
ATOM   2274  HN  LEU A 240       6.866   8.815  10.606  1.00 10.00      A   
ATOM   2275  CA  LEU A 240       8.347   9.702   9.385  1.00 10.00      A   
ATOM   2276  CB  LEU A 240       9.125  10.429  10.484  1.00 10.00      A   
ATOM   2277  CG  LEU A 240      10.643  10.525  10.298  1.00 10.00      A   
ATOM   2278  CD1 LEU A 240      10.995  11.557   9.238  1.00 10.00      A   
ATOM   2279  CD2 LEU A 240      11.328  10.842  11.618  1.00 10.00      A   
ATOM   2280  C   LEU A 240       9.098   8.449   8.961  1.00 10.00      A   
ATOM   2281  O   LEU A 240       9.075   7.423   9.650  1.00 10.00      A   
ATOM   2282  N   GLY A 241       9.762   8.552   7.826  1.00 10.00      A   
ATOM   2283  HN  GLY A 241       9.721   9.400   7.323  1.00 10.00      A   
ATOM   2284  CA  GLY A 241      10.550   7.456   7.314  1.00 10.00      A   
ATOM   2285  C   GLY A 241      12.019   7.819   7.334  1.00 10.00      A   
ATOM   2286  O   GLY A 241      12.464   8.674   6.564  1.00 10.00      A   
ATOM   2287  N   THR A 242      12.767   7.196   8.225  1.00 10.00      A   
ATOM   2288  HN  THR A 242      12.356   6.516   8.806  1.00 10.00      A   
ATOM   2289  CA  THR A 242      14.186   7.468   8.360  1.00 10.00      A   
ATOM   2290  CB  THR A 242      14.673   7.084   9.770  1.00 10.00      A   
ATOM   2291  OG1 THR A 242      13.960   5.922  10.217  1.00 10.00      A   
ATOM   2292  HG1 THR A 242      14.306   5.644  11.071  1.00 10.00      A   
ATOM   2293  CG2 THR A 242      14.424   8.223  10.748  1.00 10.00      A   
ATOM   2294  C   THR A 242      14.998   6.714   7.308  1.00 10.00      A   
ATOM   2295  O   THR A 242      14.668   5.581   6.957  1.00 10.00      A   
ATOM   2296  N   GLY A 243      16.056   7.346   6.812  1.00 10.00      A   
ATOM   2297  HN  GLY A 243      16.285   8.239   7.145  1.00 10.00      A   
ATOM   2298  CA  GLY A 243      16.890   6.721   5.805  1.00 10.00      A   
ATOM   2299  C   GLY A 243      18.036   5.946   6.422  1.00 10.00      A   
ATOM   2300  O   GLY A 243      17.821   4.906   7.046  1.00 10.00      A   
ATOM   2301  N   GLY A 244      19.249   6.459   6.264  1.00 10.00      A   
ATOM   2302  HN  GLY A 244      19.353   7.308   5.771  1.00 10.00      A   
ATOM   2303  CA  GLY A 244      20.418   5.804   6.816  1.00 10.00      A   
ATOM   2304  C   GLY A 244      20.616   6.152   8.276  1.00 10.00      A   
ATOM   2305  O   GLY A 244      20.601   7.328   8.650  1.00 10.00      A   
ATOM   2306  N   TYR A 245      20.773   5.131   9.102  1.00 10.00      A   
ATOM   2307  HN  TYR A 245      20.738   4.213   8.743  1.00 10.00      A   
ATOM   2308  CA  TYR A 245      20.969   5.324  10.530  1.00 10.00      A   
ATOM   2309  CB  TYR A 245      20.024   4.410  11.318  1.00 10.00      A   
ATOM   2310  CG  TYR A 245      19.326   5.085  12.483  1.00 10.00      A   
ATOM   2311  CD1 TYR A 245      18.510   6.190  12.283  1.00 10.00      A   
ATOM   2312  CD2 TYR A 245      19.478   4.613  13.781  1.00 10.00      A   
ATOM   2313  CE1 TYR A 245      17.868   6.807  13.336  1.00 10.00      A   
ATOM   2314  CE2 TYR A 245      18.838   5.225  14.844  1.00 10.00      A   
ATOM   2315  CZ  TYR A 245      18.034   6.323  14.615  1.00 10.00      A   
ATOM   2316  OH  TYR A 245      17.388   6.938  15.667  1.00 10.00      A   
ATOM   2317  HH  TYR A 245      17.950   6.912  16.454  1.00 10.00      A   
ATOM   2318  C   TYR A 245      22.416   5.047  10.925  1.00 10.00      A   
ATOM   2319  O   TYR A 245      22.774   5.131  12.102  1.00 10.00      A   
ATOM   2320  N   THR A 246      23.241   4.707   9.939  1.00 10.00      A   
ATOM   2321  HN  THR A 246      22.899   4.656   9.025  1.00 10.00      A   
ATOM   2322  CA  THR A 246      24.647   4.423  10.188  1.00 10.00      A   
ATOM   2323  CB  THR A 246      25.229   3.393   9.183  1.00 10.00      A   
ATOM   2324  OG1 THR A 246      26.633   3.203   9.414  1.00 10.00      A   
ATOM   2325  HG1 THR A 246      26.985   2.576   8.770  1.00 10.00      A   
ATOM   2326  CG2 THR A 246      24.996   3.820   7.739  1.00 10.00      A   
ATOM   2327  C   THR A 246      25.456   5.714  10.170  1.00 10.00      A   
ATOM   2328  O   THR A 246      25.523   6.408   9.156  1.00 10.00      A   
ATOM   2329  N   ALA A 247      26.022   6.053  11.314  1.00 10.00      A   
ATOM   2330  HN  ALA A 247      25.898   5.480  12.097  1.00 10.00      A   
ATOM   2331  CA  ALA A 247      26.824   7.254  11.446  1.00 10.00      A   
ATOM   2332  CB  ALA A 247      25.936   8.467  11.652  1.00 10.00      A   
ATOM   2333  C   ALA A 247      27.803   7.105  12.600  1.00 10.00      A   
ATOM   2334  O   ALA A 247      27.621   6.245  13.466  1.00 10.00      A   
ATOM   2335  N   GLU A 248      28.843   7.926  12.605  1.00 10.00      A   
ATOM   2336  HN  GLU A 248      28.941   8.585  11.879  1.00 10.00      A   
ATOM   2337  CA  GLU A 248      29.842   7.888  13.665  1.00 10.00      A   
ATOM   2338  CB  GLU A 248      31.020   8.787  13.303  1.00 10.00      A   
ATOM   2339  CG  GLU A 248      32.280   8.515  14.104  1.00 10.00      A   
ATOM   2340  CD  GLU A 248      33.261   9.660  14.027  1.00 10.00      A   
ATOM   2341  OE1 GLU A 248      33.637  10.050  12.902  1.00 10.00      A   
ATOM   2342  OE2 GLU A 248      33.657  10.183  15.090  1.00 10.00      A   
ATOM   2343  C   GLU A 248      29.223   8.349  14.982  1.00 10.00      A   
ATOM   2344  O   GLU A 248      28.381   9.245  14.996  1.00 10.00      A   
ATOM   2345  N   VAL A 249      29.643   7.733  16.081  1.00 10.00      A   
ATOM   2346  HN  VAL A 249      30.324   7.035  16.004  1.00 10.00      A   
ATOM   2347  CA  VAL A 249      29.126   8.073  17.402  1.00 10.00      A   
ATOM   2348  CB  VAL A 249      29.586   7.054  18.471  1.00 10.00      A   
ATOM   2349  CG1 VAL A 249      28.879   7.295  19.800  1.00 10.00      A   
ATOM   2350  CG2 VAL A 249      29.360   5.627  17.989  1.00 10.00      A   
ATOM   2351  C   VAL A 249      29.562   9.476  17.816  1.00 10.00      A   
ATOM   2352  O   VAL A 249      30.701   9.687  18.234  1.00 10.00      A   
ATOM   2353  N   ARG A 250      28.660  10.436  17.667  1.00 10.00      A   
ATOM   2354  HN  ARG A 250      27.781  10.209  17.285  1.00 10.00      A   
ATOM   2355  CA  ARG A 250      28.937  11.816  18.037  1.00 10.00      A   
ATOM   2356  CB  ARG A 250      29.059  12.706  16.800  1.00 10.00      A   
ATOM   2357  CG  ARG A 250      30.363  12.524  16.039  1.00 10.00      A   
ATOM   2358  CD  ARG A 250      30.765  13.795  15.308  1.00 10.00      A   
ATOM   2359  NE  ARG A 250      30.900  14.926  16.225  1.00 10.00      A   
ATOM   2360  HE  ARG A 250      30.092  15.186  16.748  1.00 10.00      A   
ATOM   2361  CZ  ARG A 250      32.021  15.626  16.395  1.00 10.00      A   
ATOM   2362  NH1 ARG A 250      33.121  15.322  15.715  1.00 10.00      A   
ATOM   2363 HH11 ARG A 250      33.117  14.526  15.037  1.00 10.00      A   
ATOM   2364 HH12 ARG A 250      33.996  15.875  15.851  1.00 10.00      A   
ATOM   2365  NH2 ARG A 250      32.047  16.622  17.271  1.00 10.00      A   
ATOM   2366 HH21 ARG A 250      31.190  16.854  17.821  1.00 10.00      A   
ATOM   2367 HH22 ARG A 250      32.919  17.178  17.415  1.00 10.00      A   
ATOM   2368  C   ARG A 250      27.859  12.346  18.980  1.00 10.00      A   
ATOM   2369  O   ARG A 250      26.666  12.301  18.662  1.00 10.00      A   
ATOM   2370  N   PRO A 251      28.272  12.839  20.161  1.00 10.00      A   
ATOM   2371  CA  PRO A 251      27.353  13.369  21.179  1.00 10.00      A   
ATOM   2372  CB  PRO A 251      28.271  13.724  22.356  1.00 10.00      A   
ATOM   2373  CG  PRO A 251      29.539  12.991  22.096  1.00 10.00      A   
ATOM   2374  CD  PRO A 251      29.672  12.908  20.605  1.00 10.00      A   
ATOM   2375  C   PRO A 251      26.602  14.614  20.714  1.00 10.00      A   
ATOM   2376  O   PRO A 251      25.419  14.780  21.010  1.00 10.00      A   
ATOM   2377  N   ASP A 252      27.294  15.474  19.975  1.00 10.00      A   
ATOM   2378  HN  ASP A 252      28.227  15.270  19.749  1.00 10.00      A   
ATOM   2379  CA  ASP A 252      26.704  16.710  19.472  1.00 10.00      A   
ATOM   2380  CB  ASP A 252      27.763  17.592  18.795  1.00 10.00      A   
ATOM   2381  CG  ASP A 252      28.489  16.906  17.650  1.00 10.00      A   
ATOM   2382  OD1 ASP A 252      28.584  17.500  16.554  1.00 10.00      A   
ATOM   2383  OD2 ASP A 252      28.977  15.772  17.845  1.00 10.00      A   
ATOM   2384  C   ASP A 252      25.548  16.429  18.525  1.00 10.00      A   
ATOM   2385  O   ASP A 252      24.475  17.023  18.643  1.00 10.00      A   
ATOM   2386  N   VAL A 253      25.761  15.505  17.601  1.00 10.00      A   
ATOM   2387  HN  VAL A 253      26.640  15.065  17.560  1.00 10.00      A   
ATOM   2388  CA  VAL A 253      24.730  15.136  16.640  1.00 10.00      A   
ATOM   2389  CB  VAL A 253      25.304  14.278  15.497  1.00 10.00      A   
ATOM   2390  CG1 VAL A 253      24.243  14.020  14.437  1.00 10.00      A   
ATOM   2391  CG2 VAL A 253      26.513  14.966  14.882  1.00 10.00      A   
ATOM   2392  C   VAL A 253      23.596  14.389  17.337  1.00 10.00      A   
ATOM   2393  O   VAL A 253      22.430  14.510  16.960  1.00 10.00      A   
ATOM   2394  N   TYR A 254      23.949  13.635  18.373  1.00 10.00      A   
ATOM   2395  HN  TYR A 254      24.894  13.585  18.624  1.00 10.00      A   
ATOM   2396  CA  TYR A 254      22.971  12.872  19.141  1.00 10.00      A   
ATOM   2397  CB  TYR A 254      23.668  12.090  20.258  1.00 10.00      A   
ATOM   2398  CG  TYR A 254      22.750  11.179  21.041  1.00 10.00      A   
ATOM   2399  CD1 TYR A 254      22.518   9.874  20.627  1.00 10.00      A   
ATOM   2400  CD2 TYR A 254      22.116  11.621  22.196  1.00 10.00      A   
ATOM   2401  CE1 TYR A 254      21.680   9.037  21.339  1.00 10.00      A   
ATOM   2402  CE2 TYR A 254      21.277  10.792  22.913  1.00 10.00      A   
ATOM   2403  CZ  TYR A 254      21.064   9.502  22.480  1.00 10.00      A   
ATOM   2404  OH  TYR A 254      20.234   8.671  23.191  1.00 10.00      A   
ATOM   2405  HH  TYR A 254      20.763   7.992  23.622  1.00 10.00      A   
ATOM   2406  C   TYR A 254      21.908  13.795  19.729  1.00 10.00      A   
ATOM   2407  O   TYR A 254      20.708  13.532  19.620  1.00 10.00      A   
ATOM   2408  N   SER A 255      22.355  14.883  20.343  1.00 10.00      A   
ATOM   2409  HN  SER A 255      23.322  15.040  20.395  1.00 10.00      A   
ATOM   2410  CA  SER A 255      21.451  15.850  20.946  1.00 10.00      A   
ATOM   2411  CB  SER A 255      22.255  16.921  21.687  1.00 10.00      A   
ATOM   2412  OG  SER A 255      23.245  16.330  22.516  1.00 10.00      A   
ATOM   2413  HG  SER A 255      22.858  15.588  22.995  1.00 10.00      A   
ATOM   2414  C   SER A 255      20.568  16.492  19.881  1.00 10.00      A   
ATOM   2415  O   SER A 255      19.357  16.637  20.069  1.00 10.00      A   
ATOM   2416  N   GLY A 256      21.183  16.844  18.753  1.00 10.00      A   
ATOM   2417  HN  GLY A 256      22.149  16.680  18.665  1.00 10.00      A   
ATOM   2418  CA  GLY A 256      20.456  17.465  17.660  1.00 10.00      A   
ATOM   2419  C   GLY A 256      19.289  16.622  17.186  1.00 10.00      A   
ATOM   2420  O   GLY A 256      18.204  17.146  16.920  1.00 10.00      A   
ATOM   2421  N   LEU A 257      19.510  15.319  17.085  1.00 10.00      A   
ATOM   2422  HN  LEU A 257      20.400  14.966  17.309  1.00 10.00      A   
ATOM   2423  CA  LEU A 257      18.470  14.400  16.646  1.00 10.00      A   
ATOM   2424  CB  LEU A 257      19.068  13.032  16.321  1.00 10.00      A   
ATOM   2425  CG  LEU A 257      19.953  12.960  15.081  1.00 10.00      A   
ATOM   2426  CD1 LEU A 257      20.823  11.717  15.124  1.00 10.00      A   
ATOM   2427  CD2 LEU A 257      19.106  12.975  13.820  1.00 10.00      A   
ATOM   2428  C   LEU A 257      17.394  14.254  17.710  1.00 10.00      A   
ATOM   2429  O   LEU A 257      16.206  14.383  17.426  1.00 10.00      A   
ATOM   2430  N   SER A 258      17.825  14.011  18.941  1.00 10.00      A   
ATOM   2431  HN  SER A 258      18.791  13.951  19.101  1.00 10.00      A   
ATOM   2432  CA  SER A 258      16.909  13.830  20.061  1.00 10.00      A   
ATOM   2433  CB  SER A 258      17.697  13.608  21.354  1.00 10.00      A   
ATOM   2434  OG  SER A 258      18.670  12.591  21.184  1.00 10.00      A   
ATOM   2435  HG  SER A 258      19.452  12.961  20.759  1.00 10.00      A   
ATOM   2436  C   SER A 258      15.938  15.005  20.211  1.00 10.00      A   
ATOM   2437  O   SER A 258      14.727  14.807  20.337  1.00 10.00      A   
ATOM   2438  N   VAL A 259      16.469  16.225  20.176  1.00 10.00      A   
ATOM   2439  HN  VAL A 259      17.444  16.323  20.060  1.00 10.00      A   
ATOM   2440  CA  VAL A 259      15.642  17.422  20.312  1.00 10.00      A   
ATOM   2441  CB  VAL A 259      16.494  18.707  20.410  1.00 10.00      A   
ATOM   2442  CG1 VAL A 259      15.607  19.944  20.446  1.00 10.00      A   
ATOM   2443  CG2 VAL A 259      17.377  18.663  21.648  1.00 10.00      A   
ATOM   2444  C   VAL A 259      14.648  17.543  19.161  1.00 10.00      A   
ATOM   2445  O   VAL A 259      13.461  17.786  19.379  1.00 10.00      A   
ATOM   2446  N   ALA A 260      15.131  17.338  17.944  1.00 10.00      A   
ATOM   2447  HN  ALA A 260      16.083  17.111  17.839  1.00 10.00      A   
ATOM   2448  CA  ALA A 260      14.284  17.428  16.756  1.00 10.00      A   
ATOM   2449  CB  ALA A 260      15.125  17.256  15.501  1.00 10.00      A   
ATOM   2450  C   ALA A 260      13.162  16.389  16.804  1.00 10.00      A   
ATOM   2451  O   ALA A 260      12.029  16.654  16.394  1.00 10.00      A   
ATOM   2452  N   LEU A 261      13.489  15.210  17.320  1.00 10.00      A   
ATOM   2453  HN  LEU A 261      14.413  15.060  17.624  1.00 10.00      A   
ATOM   2454  CA  LEU A 261      12.521  14.129  17.436  1.00 10.00      A   
ATOM   2455  CB  LEU A 261      13.215  12.806  17.756  1.00 10.00      A   
ATOM   2456  CG  LEU A 261      13.969  12.158  16.594  1.00 10.00      A   
ATOM   2457  CD1 LEU A 261      15.049  11.225  17.110  1.00 10.00      A   
ATOM   2458  CD2 LEU A 261      13.007  11.412  15.679  1.00 10.00      A   
ATOM   2459  C   LEU A 261      11.460  14.453  18.482  1.00 10.00      A   
ATOM   2460  O   LEU A 261      10.276  14.185  18.278  1.00 10.00      A   
ATOM   2461  N   SER A 262      11.884  15.037  19.601  1.00 10.00      A   
ATOM   2462  HN  SER A 262      12.844  15.210  19.721  1.00 10.00      A   
ATOM   2463  CA  SER A 262      10.954  15.402  20.660  1.00 10.00      A   
ATOM   2464  CB  SER A 262      11.692  15.757  21.953  1.00 10.00      A   
ATOM   2465  OG  SER A 262      12.715  16.715  21.732  1.00 10.00      A   
ATOM   2466  HG  SER A 262      12.692  17.014  20.811  1.00 10.00      A   
ATOM   2467  C   SER A 262      10.042  16.543  20.215  1.00 10.00      A   
ATOM   2468  O   SER A 262       8.918  16.680  20.703  1.00 10.00      A   
ATOM   2469  N   GLY A 263      10.532  17.352  19.277  1.00 10.00      A   
ATOM   2470  HN  GLY A 263      11.438  17.193  18.929  1.00 10.00      A   
ATOM   2471  CA  GLY A 263       9.750  18.459  18.765  1.00 10.00      A   
ATOM   2472  C   GLY A 263       8.550  17.966  17.981  1.00 10.00      A   
ATOM   2473  O   GLY A 263       7.494  18.607  17.965  1.00 10.00      A   
ATOM   2474  N   CYS A 264       8.713  16.811  17.349  1.00 10.00      A   
ATOM   2475  HN  CYS A 264       9.575  16.346  17.419  1.00 10.00      A   
ATOM   2476  CA  CYS A 264       7.650  16.207  16.572  1.00 10.00      A   
ATOM   2477  CB  CYS A 264       8.236  15.360  15.442  1.00 10.00      A   
ATOM   2478  SG  CYS A 264       9.507  16.198  14.466  1.00 10.00      A   
ATOM   2479  HG  CYS A 264      10.558  16.409  15.249  1.00 10.00      A   
ATOM   2480  C   CYS A 264       6.748  15.371  17.481  1.00 10.00      A   
ATOM   2481  O   CYS A 264       6.846  14.141  17.533  1.00 10.00      A   
ATOM   2482  N   LYS A 265       5.871  16.056  18.208  1.00 10.00      A   
ATOM   2483  HN  LYS A 265       5.846  17.032  18.127  1.00 10.00      A   
ATOM   2484  CA  LYS A 265       4.953  15.402  19.129  1.00 10.00      A   
ATOM   2485  CB  LYS A 265       4.451  16.393  20.181  1.00 10.00      A   
ATOM   2486  CG  LYS A 265       5.554  16.990  21.039  1.00 10.00      A   
ATOM   2487  CD  LYS A 265       5.540  18.507  20.969  1.00 10.00      A   
ATOM   2488  CE  LYS A 265       6.785  19.098  21.611  1.00 10.00      A   
ATOM   2489  NZ  LYS A 265       6.757  20.584  21.627  1.00 10.00      A   
ATOM   2490  HZ1 LYS A 265       6.556  20.953  20.675  1.00 10.00      A   
ATOM   2491  HZ2 LYS A 265       7.677  20.953  21.941  1.00 10.00      A   
ATOM   2492  HZ3 LYS A 265       6.019  20.922  22.280  1.00 10.00      A   
ATOM   2493  C   LYS A 265       3.781  14.768  18.387  1.00 10.00      A   
ATOM   2494  O   LYS A 265       2.959  14.075  18.982  1.00 10.00      A   
ATOM   2495  N   GLU A 266       3.725  14.987  17.081  1.00 10.00      A   
ATOM   2496  HN  GLU A 266       4.413  15.543  16.662  1.00 10.00      A   
ATOM   2497  CA  GLU A 266       2.657  14.436  16.256  1.00 10.00      A   
ATOM   2498  CB  GLU A 266       2.304  15.399  15.123  1.00 10.00      A   
ATOM   2499  CG  GLU A 266       1.668  16.700  15.584  1.00 10.00      A   
ATOM   2500  CD  GLU A 266       0.394  16.484  16.376  1.00 10.00      A   
ATOM   2501  OE1 GLU A 266       0.150  17.245  17.336  1.00 10.00      A   
ATOM   2502  OE2 GLU A 266      -0.377  15.559  16.036  1.00 10.00      A   
ATOM   2503  C   GLU A 266       3.035  13.075  15.680  1.00 10.00      A   
ATOM   2504  O   GLU A 266       2.207  12.404  15.062  1.00 10.00      A   
ATOM   2505  N   LEU A 267       4.284  12.674  15.892  1.00 10.00      A   
ATOM   2506  HN  LEU A 267       4.888  13.254  16.402  1.00 10.00      A   
ATOM   2507  CA  LEU A 267       4.782  11.396  15.393  1.00 10.00      A   
ATOM   2508  CB  LEU A 267       6.264  11.227  15.736  1.00 10.00      A   
ATOM   2509  CG  LEU A 267       7.253  11.983  14.852  1.00 10.00      A   
ATOM   2510  CD1 LEU A 267       8.681  11.735  15.310  1.00 10.00      A   
ATOM   2511  CD2 LEU A 267       7.082  11.581  13.396  1.00 10.00      A   
ATOM   2512  C   LEU A 267       3.986  10.236  15.970  1.00 10.00      A   
ATOM   2513  O   LEU A 267       3.852  10.114  17.190  1.00 10.00      A   
ATOM   2514  N   ARG A 268       3.447   9.406  15.091  1.00 10.00      A   
ATOM   2515  HN  ARG A 268       3.574   9.583  14.131  1.00 10.00      A   
ATOM   2516  CA  ARG A 268       2.664   8.250  15.504  1.00 10.00      A   
ATOM   2517  CB  ARG A 268       1.186   8.432  15.138  1.00 10.00      A   
ATOM   2518  CG  ARG A 268       0.486   9.573  15.864  1.00 10.00      A   
ATOM   2519  CD  ARG A 268       0.571   9.401  17.373  1.00 10.00      A   
ATOM   2520  NE  ARG A 268      -0.088  10.491  18.097  1.00 10.00      A   
ATOM   2521  HE  ARG A 268      -1.057  10.409  18.246  1.00 10.00      A   
ATOM   2522  CZ  ARG A 268       0.544  11.570  18.559  1.00 10.00      A   
ATOM   2523  NH1 ARG A 268       1.851  11.706  18.370  1.00 10.00      A   
ATOM   2524 HH11 ARG A 268       2.347  12.555  18.730  1.00 10.00      A   
ATOM   2525 HH12 ARG A 268       2.392  10.965  17.859  1.00 10.00      A   
ATOM   2526  NH2 ARG A 268      -0.124  12.506  19.227  1.00 10.00      A   
ATOM   2527 HH21 ARG A 268      -1.152  12.403  19.398  1.00 10.00      A   
ATOM   2528 HH22 ARG A 268       0.371  13.351  19.588  1.00 10.00      A   
ATOM   2529  C   ARG A 268       3.200   6.968  14.876  1.00 10.00      A   
ATOM   2530  O   ARG A 268       2.999   5.876  15.413  1.00 10.00      A   
ATOM   2531  N   CYS A 269       3.881   7.101  13.740  1.00 10.00      A   
ATOM   2532  HN  CYS A 269       4.015   7.994  13.356  1.00 10.00      A   
ATOM   2533  CA  CYS A 269       4.428   5.943  13.046  1.00 10.00      A   
ATOM   2534  CB  CYS A 269       3.467   5.493  11.943  1.00 10.00      A   
ATOM   2535  SG  CYS A 269       4.119   4.229  10.828  1.00 10.00      A   
ATOM   2536  HG  CYS A 269       3.972   4.676   9.584  1.00 10.00      A   
ATOM   2537  C   CYS A 269       5.812   6.230  12.464  1.00 10.00      A   
ATOM   2538  O   CYS A 269       6.030   7.261  11.819  1.00 10.00      A   
ATOM   2539  N   LEU A 270       6.739   5.301  12.681  1.00 10.00      A   
ATOM   2540  HN  LEU A 270       6.491   4.490  13.178  1.00 10.00      A   
ATOM   2541  CA  LEU A 270       8.106   5.435  12.183  1.00 10.00      A   
ATOM   2542  CB  LEU A 270       9.093   5.635  13.342  1.00 10.00      A   
ATOM   2543  CG  LEU A 270       8.927   6.904  14.185  1.00 10.00      A   
ATOM   2544  CD1 LEU A 270       9.902   6.897  15.351  1.00 10.00      A   
ATOM   2545  CD2 LEU A 270       9.124   8.148  13.335  1.00 10.00      A   
ATOM   2546  C   LEU A 270       8.501   4.196  11.384  1.00 10.00      A   
ATOM   2547  O   LEU A 270       8.142   3.076  11.752  1.00 10.00      A   
ATOM   2548  N   SER A 271       9.231   4.396  10.292  1.00 10.00      A   
ATOM   2549  HN  SER A 271       9.486   5.312  10.044  1.00 10.00      A   
ATOM   2550  CA  SER A 271       9.677   3.288   9.456  1.00 10.00      A   
ATOM   2551  CB  SER A 271       8.640   2.965   8.367  1.00 10.00      A   
ATOM   2552  OG  SER A 271       8.026   4.142   7.863  1.00 10.00      A   
ATOM   2553  HG  SER A 271       8.031   4.823   8.549  1.00 10.00      A   
ATOM   2554  C   SER A 271      11.037   3.592   8.834  1.00 10.00      A   
ATOM   2555  O   SER A 271      11.435   4.753   8.750  1.00 10.00      A   
ATOM   2556  N   GLY A 272      11.747   2.551   8.418  1.00 10.00      A   
ATOM   2557  HN  GLY A 272      11.392   1.645   8.542  1.00 10.00      A   
ATOM   2558  CA  GLY A 272      13.049   2.734   7.804  1.00 10.00      A   
ATOM   2559  C   GLY A 272      14.160   2.138   8.641  1.00 10.00      A   
ATOM   2560  O   GLY A 272      14.182   0.929   8.876  1.00 10.00      A   
ATOM   2561  N   PHE A 273      15.066   2.998   9.100  1.00 10.00      A   
ATOM   2562  HN  PHE A 273      14.966   3.949   8.877  1.00 10.00      A   
ATOM   2563  CA  PHE A 273      16.199   2.591   9.933  1.00 10.00      A   
ATOM   2564  CB  PHE A 273      15.738   1.915  11.230  1.00 10.00      A   
ATOM   2565  CG  PHE A 273      14.947   2.809  12.142  1.00 10.00      A   
ATOM   2566  CD1 PHE A 273      13.568   2.882  12.044  1.00 10.00      A   
ATOM   2567  CD2 PHE A 273      15.584   3.575  13.103  1.00 10.00      A   
ATOM   2568  CE1 PHE A 273      12.839   3.702  12.884  1.00 10.00      A   
ATOM   2569  CE2 PHE A 273      14.863   4.398  13.947  1.00 10.00      A   
ATOM   2570  CZ  PHE A 273      13.489   4.461  13.836  1.00 10.00      A   
ATOM   2571  C   PHE A 273      17.204   1.718   9.176  1.00 10.00      A   
ATOM   2572  O   PHE A 273      17.627   0.673   9.668  1.00 10.00      A   
ATOM   2573  N   TRP A 274      17.591   2.158   7.986  1.00 10.00      A   
ATOM   2574  HN  TRP A 274      17.224   3.002   7.648  1.00 10.00      A   
ATOM   2575  CA  TRP A 274      18.562   1.427   7.176  1.00 10.00      A   
ATOM   2576  CB  TRP A 274      18.650   2.040   5.775  1.00 10.00      A   
ATOM   2577  CG  TRP A 274      17.661   1.495   4.794  1.00 10.00      A   
ATOM   2578  CD1 TRP A 274      17.824   0.408   3.990  1.00 10.00      A   
ATOM   2579  CD2 TRP A 274      16.359   2.018   4.504  1.00 10.00      A   
ATOM   2580  NE1 TRP A 274      16.711   0.224   3.211  1.00 10.00      A   
ATOM   2581  HE1 TRP A 274      16.591  -0.489   2.544  1.00 10.00      A   
ATOM   2582  CE2 TRP A 274      15.793   1.197   3.511  1.00 10.00      A   
ATOM   2583  CE3 TRP A 274      15.618   3.098   4.989  1.00 10.00      A   
ATOM   2584  CZ2 TRP A 274      14.521   1.424   2.990  1.00 10.00      A   
ATOM   2585  CZ3 TRP A 274      14.356   3.322   4.472  1.00 10.00      A   
ATOM   2586  CH2 TRP A 274      13.818   2.488   3.485  1.00 10.00      A   
ATOM   2587  C   TRP A 274      19.933   1.497   7.835  1.00 10.00      A   
ATOM   2588  O   TRP A 274      20.428   2.593   8.115  1.00 10.00      A   
ATOM   2589  N   ASP A 275      20.539   0.335   8.082  1.00 10.00      A   
ATOM   2590  HN  ASP A 275      20.094  -0.500   7.819  1.00 10.00      A   
ATOM   2591  CA  ASP A 275      21.852   0.270   8.728  1.00 10.00      A   
ATOM   2592  CB  ASP A 275      22.925   0.933   7.851  1.00 10.00      A   
ATOM   2593  CG  ASP A 275      23.175   0.204   6.542  1.00 10.00      A   
ATOM   2594  OD1 ASP A 275      23.645  -0.951   6.583  1.00 10.00      A   
ATOM   2595  OD2 ASP A 275      22.920   0.791   5.465  1.00 10.00      A   
ATOM   2596  C   ASP A 275      21.787   0.942  10.104  1.00 10.00      A   
ATOM   2597  O   ASP A 275      22.683   1.690  10.495  1.00 10.00      A   
ATOM   2598  N   ALA A 276      20.707   0.654  10.828  1.00 10.00      A   
ATOM   2599  HN  ALA A 276      20.050   0.028  10.461  1.00 10.00      A   
ATOM   2600  CA  ALA A 276      20.465   1.234  12.148  1.00 10.00      A   
ATOM   2601  CB  ALA A 276      19.108   0.792  12.680  1.00 10.00      A   
ATOM   2602  C   ALA A 276      21.561   0.921  13.165  1.00 10.00      A   
ATOM   2603  O   ALA A 276      21.888  -0.242  13.406  1.00 10.00      A   
ATOM   2604  N   VAL A 277      22.114   1.976  13.759  1.00 10.00      A   
ATOM   2605  HN  VAL A 277      21.822   2.874  13.498  1.00 10.00      A   
ATOM   2606  CA  VAL A 277      23.149   1.845  14.778  1.00 10.00      A   
ATOM   2607  CB  VAL A 277      24.271   2.895  14.583  1.00 10.00      A   
ATOM   2608  CG1 VAL A 277      25.299   2.821  15.704  1.00 10.00      A   
ATOM   2609  CG2 VAL A 277      24.950   2.703  13.234  1.00 10.00      A   
ATOM   2610  C   VAL A 277      22.512   2.012  16.160  1.00 10.00      A   
ATOM   2611  O   VAL A 277      21.819   3.001  16.416  1.00 10.00      A   
ATOM   2612  N   PRO A 278      22.744   1.047  17.067  1.00 10.00      A   
ATOM   2613  CA  PRO A 278      22.172   1.058  18.427  1.00 10.00      A   
ATOM   2614  CB  PRO A 278      22.774  -0.192  19.083  1.00 10.00      A   
ATOM   2615  CG  PRO A 278      23.165  -1.067  17.946  1.00 10.00      A   
ATOM   2616  CD  PRO A 278      23.581  -0.145  16.840  1.00 10.00      A   
ATOM   2617  C   PRO A 278      22.538   2.296  19.245  1.00 10.00      A   
ATOM   2618  O   PRO A 278      21.813   2.676  20.167  1.00 10.00      A   
ATOM   2619  N   ALA A 279      23.655   2.925  18.903  1.00 10.00      A   
ATOM   2620  HN  ALA A 279      24.182   2.584  18.152  1.00 10.00      A   
ATOM   2621  CA  ALA A 279      24.125   4.107  19.622  1.00 10.00      A   
ATOM   2622  CB  ALA A 279      25.541   4.464  19.195  1.00 10.00      A   
ATOM   2623  C   ALA A 279      23.191   5.306  19.451  1.00 10.00      A   
ATOM   2624  O   ALA A 279      23.171   6.206  20.289  1.00 10.00      A   
ATOM   2625  N   TYR A 280      22.406   5.306  18.381  1.00 10.00      A   
ATOM   2626  HN  TYR A 280      22.435   4.544  17.761  1.00 10.00      A   
ATOM   2627  CA  TYR A 280      21.492   6.412  18.114  1.00 10.00      A   
ATOM   2628  CB  TYR A 280      21.735   6.991  16.716  1.00 10.00      A   
ATOM   2629  CG  TYR A 280      22.882   7.978  16.657  1.00 10.00      A   
ATOM   2630  CD1 TYR A 280      24.153   7.578  16.254  1.00 10.00      A   
ATOM   2631  CD2 TYR A 280      22.697   9.307  17.008  1.00 10.00      A   
ATOM   2632  CE1 TYR A 280      25.203   8.478  16.206  1.00 10.00      A   
ATOM   2633  CE2 TYR A 280      23.740  10.212  16.962  1.00 10.00      A   
ATOM   2634  CZ  TYR A 280      24.991   9.795  16.562  1.00 10.00      A   
ATOM   2635  OH  TYR A 280      26.034  10.697  16.516  1.00 10.00      A   
ATOM   2636  HH  TYR A 280      25.981  11.287  17.279  1.00 10.00      A   
ATOM   2637  C   TYR A 280      20.034   6.000  18.281  1.00 10.00      A   
ATOM   2638  O   TYR A 280      19.123   6.707  17.844  1.00 10.00      A   
ATOM   2639  N   LEU A 281      19.816   4.863  18.928  1.00 10.00      A   
ATOM   2640  HN  LEU A 281      20.581   4.350  19.270  1.00 10.00      A   
ATOM   2641  CA  LEU A 281      18.461   4.357  19.145  1.00 10.00      A   
ATOM   2642  CB  LEU A 281      18.446   2.844  19.378  1.00 10.00      A   
ATOM   2643  CG  LEU A 281      18.814   1.966  18.180  1.00 10.00      A   
ATOM   2644  CD1 LEU A 281      18.673   0.494  18.536  1.00 10.00      A   
ATOM   2645  CD2 LEU A 281      17.958   2.314  16.969  1.00 10.00      A   
ATOM   2646  C   LEU A 281      17.701   5.090  20.261  1.00 10.00      A   
ATOM   2647  O   LEU A 281      16.549   5.469  20.065  1.00 10.00      A   
ATOM   2648  N   PRO A 282      18.316   5.311  21.450  1.00 10.00      A   
ATOM   2649  CA  PRO A 282      17.646   5.997  22.574  1.00 10.00      A   
ATOM   2650  CB  PRO A 282      18.690   5.962  23.698  1.00 10.00      A   
ATOM   2651  CG  PRO A 282      19.618   4.863  23.322  1.00 10.00      A   
ATOM   2652  CD  PRO A 282      19.681   4.889  21.825  1.00 10.00      A   
ATOM   2653  C   PRO A 282      17.236   7.445  22.273  1.00 10.00      A   
ATOM   2654  O   PRO A 282      16.605   8.101  23.103  1.00 10.00      A   
ATOM   2655  N   ALA A 283      17.576   7.931  21.088  1.00 10.00      A   
ATOM   2656  HN  ALA A 283      18.061   7.360  20.459  1.00 10.00      A   
ATOM   2657  CA  ALA A 283      17.240   9.295  20.696  1.00 10.00      A   
ATOM   2658  CB  ALA A 283      18.056   9.717  19.481  1.00 10.00      A   
ATOM   2659  C   ALA A 283      15.744   9.441  20.415  1.00 10.00      A   
ATOM   2660  O   ALA A 283      15.183  10.528  20.554  1.00 10.00      A   
ATOM   2661  N   VAL A 284      15.098   8.336  20.043  1.00 10.00      A   
ATOM   2662  HN  VAL A 284      15.592   7.488  19.982  1.00 10.00      A   
ATOM   2663  CA  VAL A 284      13.668   8.352  19.731  1.00 10.00      A   
ATOM   2664  CB  VAL A 284      13.323   7.408  18.555  1.00 10.00      A   
ATOM   2665  CG1 VAL A 284      13.993   7.870  17.273  1.00 10.00      A   
ATOM   2666  CG2 VAL A 284      13.716   5.974  18.877  1.00 10.00      A   
ATOM   2667  C   VAL A 284      12.823   7.960  20.943  1.00 10.00      A   
ATOM   2668  O   VAL A 284      11.613   7.769  20.828  1.00 10.00      A   
ATOM   2669  N   TYR A 285      13.464   7.869  22.105  1.00 10.00      A   
ATOM   2670  HN  TYR A 285      14.422   8.072  22.132  1.00 10.00      A   
ATOM   2671  CA  TYR A 285      12.787   7.478  23.343  1.00 10.00      A   
ATOM   2672  CB  TYR A 285      13.755   7.479  24.530  1.00 10.00      A   
ATOM   2673  CG  TYR A 285      14.448   6.155  24.769  1.00 10.00      A   
ATOM   2674  CD1 TYR A 285      14.056   5.010  24.087  1.00 10.00      A   
ATOM   2675  CD2 TYR A 285      15.495   6.052  25.675  1.00 10.00      A   
ATOM   2676  CE1 TYR A 285      14.686   3.800  24.297  1.00 10.00      A   
ATOM   2677  CE2 TYR A 285      16.132   4.844  25.893  1.00 10.00      A   
ATOM   2678  CZ  TYR A 285      15.722   3.722  25.200  1.00 10.00      A   
ATOM   2679  OH  TYR A 285      16.358   2.516  25.404  1.00 10.00      A   
ATOM   2680  HH  TYR A 285      16.496   2.380  26.348  1.00 10.00      A   
ATOM   2681  C   TYR A 285      11.574   8.348  23.663  1.00 10.00      A   
ATOM   2682  O   TYR A 285      10.573   7.859  24.190  1.00 10.00      A   
ATOM   2683  N   SER A 286      11.660   9.631  23.341  1.00 10.00      A   
ATOM   2684  HN  SER A 286      12.481   9.969  22.927  1.00 10.00      A   
ATOM   2685  CA  SER A 286      10.563  10.557  23.609  1.00 10.00      A   
ATOM   2686  CB  SER A 286      11.077  12.001  23.599  1.00 10.00      A   
ATOM   2687  OG  SER A 286      12.269  12.122  24.363  1.00 10.00      A   
ATOM   2688  HG  SER A 286      12.445  13.056  24.539  1.00 10.00      A   
ATOM   2689  C   SER A 286       9.406  10.391  22.616  1.00 10.00      A   
ATOM   2690  O   SER A 286       8.390  11.079  22.714  1.00 10.00      A   
ATOM   2691  N   VAL A 287       9.557   9.474  21.668  1.00 10.00      A   
ATOM   2692  HN  VAL A 287      10.383   8.940  21.640  1.00 10.00      A   
ATOM   2693  CA  VAL A 287       8.524   9.239  20.665  1.00 10.00      A   
ATOM   2694  CB  VAL A 287       9.126   9.207  19.242  1.00 10.00      A   
ATOM   2695  CG1 VAL A 287       8.029   9.175  18.189  1.00 10.00      A   
ATOM   2696  CG2 VAL A 287      10.038  10.404  19.019  1.00 10.00      A   
ATOM   2697  C   VAL A 287       7.773   7.935  20.936  1.00 10.00      A   
ATOM   2698  O   VAL A 287       6.609   7.789  20.561  1.00 10.00      A   
ATOM   2699  N   CYS A 288       8.438   7.002  21.614  1.00 10.00      A   
ATOM   2700  HN  CYS A 288       9.357   7.188  21.903  1.00 10.00      A   
ATOM   2701  CA  CYS A 288       7.850   5.699  21.932  1.00 10.00      A   
ATOM   2702  CB  CYS A 288       8.867   4.835  22.680  1.00 10.00      A   
ATOM   2703  SG  CYS A 288      10.562   4.948  22.058  1.00 10.00      A   
ATOM   2704  HG  CYS A 288      10.565   4.579  20.780  1.00 10.00      A   
ATOM   2705  C   CYS A 288       6.569   5.826  22.759  1.00 10.00      A   
ATOM   2706  O   CYS A 288       5.715   4.940  22.743  1.00 10.00      A   
ATOM   2707  N   SER A 289       6.431   6.943  23.457  1.00 10.00      A   
ATOM   2708  HN  SER A 289       7.136   7.620  23.416  1.00 10.00      A   
ATOM   2709  CA  SER A 289       5.268   7.196  24.297  1.00 10.00      A   
ATOM   2710  CB  SER A 289       5.580   8.341  25.261  1.00 10.00      A   
ATOM   2711  OG  SER A 289       6.848   8.920  24.968  1.00 10.00      A   
ATOM   2712  HG  SER A 289       7.457   8.741  25.698  1.00 10.00      A   
ATOM   2713  C   SER A 289       4.014   7.527  23.479  1.00 10.00      A   
ATOM   2714  O   SER A 289       2.952   7.785  24.040  1.00 10.00      A   
ATOM   2715  N   ARG A 290       4.141   7.535  22.160  1.00 10.00      A   
ATOM   2716  HN  ARG A 290       5.019   7.343  21.762  1.00 10.00      A   
ATOM   2717  CA  ARG A 290       3.010   7.837  21.287  1.00 10.00      A   
ATOM   2718  CB  ARG A 290       2.934   9.345  21.015  1.00 10.00      A   
ATOM   2719  CG  ARG A 290       4.230   9.935  20.483  1.00 10.00      A   
ATOM   2720  CD  ARG A 290       4.214  11.451  20.511  1.00 10.00      A   
ATOM   2721  NE  ARG A 290       5.520  12.011  20.160  1.00 10.00      A   
ATOM   2722  HE  ARG A 290       5.887  11.779  19.279  1.00 10.00      A   
ATOM   2723  CZ  ARG A 290       6.227  12.799  20.968  1.00 10.00      A   
ATOM   2724  NH1 ARG A 290       5.756  13.118  22.167  1.00 10.00      A   
ATOM   2725 HH11 ARG A 290       4.831  12.755  22.479  1.00 10.00      A   
ATOM   2726 HH12 ARG A 290       6.308  13.735  22.809  1.00 10.00      A   
ATOM   2727  NH2 ARG A 290       7.399  13.280  20.576  1.00 10.00      A   
ATOM   2728 HH21 ARG A 290       7.775  13.046  19.632  1.00 10.00      A   
ATOM   2729 HH22 ARG A 290       7.949  13.894  21.215  1.00 10.00      A   
ATOM   2730  C   ARG A 290       3.124   7.075  19.974  1.00 10.00      A   
ATOM   2731  O   ARG A 290       2.507   7.442  18.975  1.00 10.00      A   
ATOM   2732  N   LEU A 291       3.905   6.003  19.988  1.00 10.00      A   
ATOM   2733  HN  LEU A 291       4.342   5.741  20.823  1.00 10.00      A   
ATOM   2734  CA  LEU A 291       4.111   5.195  18.793  1.00 10.00      A   
ATOM   2735  CB  LEU A 291       5.537   4.645  18.736  1.00 10.00      A   
ATOM   2736  CG  LEU A 291       6.589   5.570  18.129  1.00 10.00      A   
ATOM   2737  CD1 LEU A 291       7.973   4.975  18.304  1.00 10.00      A   
ATOM   2738  CD2 LEU A 291       6.297   5.817  16.659  1.00 10.00      A   
ATOM   2739  C   LEU A 291       3.110   4.056  18.700  1.00 10.00      A   
ATOM   2740  O   LEU A 291       3.124   3.137  19.518  1.00 10.00      A   
ATOM   2741  N   THR A 292       2.241   4.130  17.705  1.00 10.00      A   
ATOM   2742  HN  THR A 292       2.268   4.904  17.101  1.00 10.00      A   
ATOM   2743  CA  THR A 292       1.242   3.101  17.483  1.00 10.00      A   
ATOM   2744  CB  THR A 292      -0.057   3.716  16.928  1.00 10.00      A   
ATOM   2745  OG1 THR A 292       0.184   5.078  16.537  1.00 10.00      A   
ATOM   2746  HG1 THR A 292       0.000   5.173  15.591  1.00 10.00      A   
ATOM   2747  CG2 THR A 292      -1.167   3.671  17.967  1.00 10.00      A   
ATOM   2748  C   THR A 292       1.775   2.091  16.475  1.00 10.00      A   
ATOM   2749  O   THR A 292       1.573   0.884  16.611  1.00 10.00      A   
ATOM   2750  N   THR A 293       2.476   2.601  15.475  1.00 10.00      A   
ATOM   2751  HN  THR A 293       2.620   3.572  15.443  1.00 10.00      A   
ATOM   2752  CA  THR A 293       3.046   1.769  14.432  1.00 10.00      A   
ATOM   2753  CB  THR A 293       2.427   2.110  13.060  1.00 10.00      A   
ATOM   2754  OG1 THR A 293       1.000   2.229  13.201  1.00 10.00      A   
ATOM   2755  HG1 THR A 293       0.758   3.162  13.195  1.00 10.00      A   
ATOM   2756  CG2 THR A 293       2.745   1.024  12.044  1.00 10.00      A   
ATOM   2757  C   THR A 293       4.559   1.950  14.373  1.00 10.00      A   
ATOM   2758  O   THR A 293       5.055   3.047  14.114  1.00 10.00      A   
ATOM   2759  N   LEU A 294       5.288   0.877  14.629  1.00 10.00      A   
ATOM   2760  HN  LEU A 294       4.839   0.023  14.833  1.00 10.00      A   
ATOM   2761  CA  LEU A 294       6.741   0.932  14.614  1.00 10.00      A   
ATOM   2762  CB  LEU A 294       7.297   0.750  16.028  1.00 10.00      A   
ATOM   2763  CG  LEU A 294       8.808   0.930  16.203  1.00 10.00      A   
ATOM   2764  CD1 LEU A 294       9.238   2.326  15.770  1.00 10.00      A   
ATOM   2765  CD2 LEU A 294       9.202   0.673  17.649  1.00 10.00      A   
ATOM   2766  C   LEU A 294       7.328  -0.110  13.669  1.00 10.00      A   
ATOM   2767  O   LEU A 294       7.112  -1.313  13.836  1.00 10.00      A   
ATOM   2768  N   ASN A 295       8.073   0.359  12.678  1.00 10.00      A   
ATOM   2769  HN  ASN A 295       8.211   1.333  12.599  1.00 10.00      A   
ATOM   2770  CA  ASN A 295       8.702  -0.524  11.711  1.00 10.00      A   
ATOM   2771  CB  ASN A 295       8.356  -0.102  10.278  1.00 10.00      A   
ATOM   2772  CG  ASN A 295       9.077  -0.942   9.240  1.00 10.00      A   
ATOM   2773  OD1 ASN A 295      10.200  -0.636   8.838  1.00 10.00      A   
ATOM   2774  ND2 ASN A 295       8.437  -2.006   8.792  1.00 10.00      A   
ATOM   2775 HD21 ASN A 295       7.546  -2.195   9.147  1.00 10.00      A   
ATOM   2776 HD22 ASN A 295       8.891  -2.576   8.136  1.00 10.00      A   
ATOM   2777  C   ASN A 295      10.212  -0.536  11.905  1.00 10.00      A   
ATOM   2778  O   ASN A 295      10.874   0.493  11.782  1.00 10.00      A   
ATOM   2779  N   LEU A 296      10.745  -1.706  12.220  1.00 10.00      A   
ATOM   2780  HN  LEU A 296      10.156  -2.490  12.304  1.00 10.00      A   
ATOM   2781  CA  LEU A 296      12.177  -1.870  12.433  1.00 10.00      A   
ATOM   2782  CB  LEU A 296      12.470  -2.074  13.923  1.00 10.00      A   
ATOM   2783  CG  LEU A 296      12.122  -0.913  14.857  1.00 10.00      A   
ATOM   2784  CD1 LEU A 296      12.244  -1.349  16.307  1.00 10.00      A   
ATOM   2785  CD2 LEU A 296      13.021   0.281  14.585  1.00 10.00      A   
ATOM   2786  C   LEU A 296      12.685  -3.065  11.637  1.00 10.00      A   
ATOM   2787  O   LEU A 296      13.589  -3.780  12.067  1.00 10.00      A   
ATOM   2788  N   SER A 297      12.106  -3.258  10.460  1.00 10.00      A   
ATOM   2789  HN  SER A 297      11.412  -2.632  10.165  1.00 10.00      A   
ATOM   2790  CA  SER A 297      12.466  -4.372   9.589  1.00 10.00      A   
ATOM   2791  CB  SER A 297      11.440  -4.495   8.466  1.00 10.00      A   
ATOM   2792  OG  SER A 297      10.128  -4.345   8.979  1.00 10.00      A   
ATOM   2793  HG  SER A 297      10.119  -4.593   9.910  1.00 10.00      A   
ATOM   2794  C   SER A 297      13.875  -4.236   9.011  1.00 10.00      A   
ATOM   2795  O   SER A 297      14.468  -5.220   8.567  1.00 10.00      A   
ATOM   2796  N   TYR A 298      14.410  -3.019   9.013  1.00 10.00      A   
ATOM   2797  HN  TYR A 298      13.893  -2.266   9.367  1.00 10.00      A   
ATOM   2798  CA  TYR A 298      15.751  -2.784   8.486  1.00 10.00      A   
ATOM   2799  CB  TYR A 298      15.775  -1.570   7.554  1.00 10.00      A   
ATOM   2800  CG  TYR A 298      14.864  -1.680   6.352  1.00 10.00      A   
ATOM   2801  CD1 TYR A 298      13.677  -0.965   6.295  1.00 10.00      A   
ATOM   2802  CD2 TYR A 298      15.191  -2.495   5.273  1.00 10.00      A   
ATOM   2803  CE1 TYR A 298      12.841  -1.053   5.200  1.00 10.00      A   
ATOM   2804  CE2 TYR A 298      14.359  -2.591   4.173  1.00 10.00      A   
ATOM   2805  CZ  TYR A 298      13.186  -1.866   4.143  1.00 10.00      A   
ATOM   2806  OH  TYR A 298      12.358  -1.950   3.049  1.00 10.00      A   
ATOM   2807  HH  TYR A 298      12.148  -2.876   2.874  1.00 10.00      A   
ATOM   2808  C   TYR A 298      16.755  -2.586   9.617  1.00 10.00      A   
ATOM   2809  O   TYR A 298      17.959  -2.454   9.378  1.00 10.00      A   
ATOM   2810  N   ALA A 299      16.257  -2.577  10.848  1.00 10.00      A   
ATOM   2811  HN  ALA A 299      15.296  -2.721  10.976  1.00 10.00      A   
ATOM   2812  CA  ALA A 299      17.105  -2.381  12.012  1.00 10.00      A   
ATOM   2813  CB  ALA A 299      16.303  -1.779  13.158  1.00 10.00      A   
ATOM   2814  C   ALA A 299      17.765  -3.686  12.437  1.00 10.00      A   
ATOM   2815  O   ALA A 299      17.200  -4.461  13.216  1.00 10.00      A   
ATOM   2816  N   THR A 300      18.954  -3.930  11.913  1.00 10.00      A   
ATOM   2817  HN  THR A 300      19.342  -3.284  11.283  1.00 10.00      A   
ATOM   2818  CA  THR A 300      19.702  -5.137  12.225  1.00 10.00      A   
ATOM   2819  CB  THR A 300      20.682  -5.462  11.086  1.00 10.00      A   
ATOM   2820  OG1 THR A 300      20.784  -4.322  10.219  1.00 10.00      A   
ATOM   2821  HG1 THR A 300      21.310  -4.557   9.446  1.00 10.00      A   
ATOM   2822  CG2 THR A 300      20.182  -6.654  10.283  1.00 10.00      A   
ATOM   2823  C   THR A 300      20.465  -4.997  13.542  1.00 10.00      A   
ATOM   2824  O   THR A 300      21.699  -5.007  13.567  1.00 10.00      A   
ATOM   2825  N   VAL A 301      19.719  -4.858  14.630  1.00 10.00      A   
ATOM   2826  HN  VAL A 301      18.741  -4.862  14.540  1.00 10.00      A   
ATOM   2827  CA  VAL A 301      20.307  -4.714  15.955  1.00 10.00      A   
ATOM   2828  CB  VAL A 301      19.654  -3.558  16.745  1.00 10.00      A   
ATOM   2829  CG1 VAL A 301      20.017  -2.217  16.124  1.00 10.00      A   
ATOM   2830  CG2 VAL A 301      18.145  -3.730  16.807  1.00 10.00      A   
ATOM   2831  C   VAL A 301      20.178  -6.011  16.746  1.00 10.00      A   
ATOM   2832  O   VAL A 301      19.678  -7.011  16.231  1.00 10.00      A   
ATOM   2833  N   GLN A 302      20.637  -5.997  17.987  1.00 10.00      A   
ATOM   2834  HN  GLN A 302      21.036  -5.175  18.340  1.00 10.00      A   
ATOM   2835  CA  GLN A 302      20.562  -7.179  18.833  1.00 10.00      A   
ATOM   2836  CB  GLN A 302      21.751  -7.248  19.793  1.00 10.00      A   
ATOM   2837  CG  GLN A 302      23.101  -7.362  19.100  1.00 10.00      A   
ATOM   2838  CD  GLN A 302      23.185  -8.546  18.156  1.00 10.00      A   
ATOM   2839  OE1 GLN A 302      23.575  -9.644  18.550  1.00 10.00      A   
ATOM   2840  NE2 GLN A 302      22.824  -8.335  16.902  1.00 10.00      A   
ATOM   2841 HE21 GLN A 302      22.522  -7.437  16.653  1.00 10.00      A   
ATOM   2842 HE22 GLN A 302      22.878  -9.084  16.270  1.00 10.00      A   
ATOM   2843  C   GLN A 302      19.246  -7.234  19.600  1.00 10.00      A   
ATOM   2844  O   GLN A 302      18.508  -6.246  19.659  1.00 10.00      A   
ATOM   2845  N   SER A 303      18.974  -8.388  20.199  1.00 10.00      A   
ATOM   2846  HN  SER A 303      19.622  -9.122  20.132  1.00 10.00      A   
ATOM   2847  CA  SER A 303      17.746  -8.604  20.956  1.00 10.00      A   
ATOM   2848  CB  SER A 303      17.682 -10.048  21.464  1.00 10.00      A   
ATOM   2849  OG  SER A 303      16.433 -10.332  22.077  1.00 10.00      A   
ATOM   2850  HG  SER A 303      15.866 -10.795  21.444  1.00 10.00      A   
ATOM   2851  C   SER A 303      17.597  -7.614  22.115  1.00 10.00      A   
ATOM   2852  O   SER A 303      16.529  -7.031  22.308  1.00 10.00      A   
ATOM   2853  N   TYR A 304      18.672  -7.409  22.870  1.00 10.00      A   
ATOM   2854  HN  TYR A 304      19.501  -7.891  22.662  1.00 10.00      A   
ATOM   2855  CA  TYR A 304      18.647  -6.491  24.006  1.00 10.00      A   
ATOM   2856  CB  TYR A 304      19.974  -6.536  24.766  1.00 10.00      A   
ATOM   2857  CG  TYR A 304      19.901  -6.012  26.184  1.00 10.00      A   
ATOM   2858  CD1 TYR A 304      19.151  -6.671  27.150  1.00 10.00      A   
ATOM   2859  CD2 TYR A 304      20.590  -4.866  26.558  1.00 10.00      A   
ATOM   2860  CE1 TYR A 304      19.089  -6.202  28.449  1.00 10.00      A   
ATOM   2861  CE2 TYR A 304      20.531  -4.389  27.854  1.00 10.00      A   
ATOM   2862  CZ  TYR A 304      19.780  -5.060  28.796  1.00 10.00      A   
ATOM   2863  OH  TYR A 304      19.730  -4.592  30.091  1.00 10.00      A   
ATOM   2864  HH  TYR A 304      19.629  -3.631  30.078  1.00 10.00      A   
ATOM   2865  C   TYR A 304      18.354  -5.070  23.548  1.00 10.00      A   
ATOM   2866  O   TYR A 304      17.661  -4.318  24.234  1.00 10.00      A   
ATOM   2867  N   ASP A 305      18.864  -4.717  22.373  1.00 10.00      A   
ATOM   2868  HN  ASP A 305      19.389  -5.369  21.861  1.00 10.00      A   
ATOM   2869  CA  ASP A 305      18.658  -3.385  21.821  1.00 10.00      A   
ATOM   2870  CB  ASP A 305      19.525  -3.156  20.585  1.00 10.00      A   
ATOM   2871  CG  ASP A 305      20.987  -2.983  20.934  1.00 10.00      A   
ATOM   2872  OD1 ASP A 305      21.310  -2.051  21.705  1.00 10.00      A   
ATOM   2873  OD2 ASP A 305      21.814  -3.783  20.453  1.00 10.00      A   
ATOM   2874  C   ASP A 305      17.187  -3.152  21.509  1.00 10.00      A   
ATOM   2875  O   ASP A 305      16.681  -2.034  21.640  1.00 10.00      A   
ATOM   2876  N   LEU A 306      16.507  -4.215  21.104  1.00 10.00      A   
ATOM   2877  HN  LEU A 306      16.975  -5.070  21.008  1.00 10.00      A   
ATOM   2878  CA  LEU A 306      15.091  -4.148  20.792  1.00 10.00      A   
ATOM   2879  CB  LEU A 306      14.666  -5.362  19.964  1.00 10.00      A   
ATOM   2880  CG  LEU A 306      15.229  -5.445  18.541  1.00 10.00      A   
ATOM   2881  CD1 LEU A 306      14.978  -6.822  17.942  1.00 10.00      A   
ATOM   2882  CD2 LEU A 306      14.623  -4.363  17.660  1.00 10.00      A   
ATOM   2883  C   LEU A 306      14.279  -4.076  22.080  1.00 10.00      A   
ATOM   2884  O   LEU A 306      13.388  -3.236  22.211  1.00 10.00      A   
ATOM   2885  N   VAL A 307      14.610  -4.953  23.032  1.00 10.00      A   
ATOM   2886  HN  VAL A 307      15.335  -5.593  22.858  1.00 10.00      A   
ATOM   2887  CA  VAL A 307      13.920  -5.007  24.320  1.00 10.00      A   
ATOM   2888  CB  VAL A 307      14.538  -6.074  25.254  1.00 10.00      A   
ATOM   2889  CG1 VAL A 307      13.925  -6.011  26.644  1.00 10.00      A   
ATOM   2890  CG2 VAL A 307      14.360  -7.461  24.665  1.00 10.00      A   
ATOM   2891  C   VAL A 307      13.918  -3.651  25.021  1.00 10.00      A   
ATOM   2892  O   VAL A 307      12.893  -3.222  25.552  1.00 10.00      A   
ATOM   2893  N   LYS A 308      15.063  -2.980  25.008  1.00 10.00      A   
ATOM   2894  HN  LYS A 308      15.839  -3.378  24.558  1.00 10.00      A   
ATOM   2895  CA  LYS A 308      15.207  -1.671  25.650  1.00 10.00      A   
ATOM   2896  CB  LYS A 308      16.615  -1.110  25.431  1.00 10.00      A   
ATOM   2897  CG  LYS A 308      17.700  -1.800  26.242  1.00 10.00      A   
ATOM   2898  CD  LYS A 308      19.078  -1.224  25.937  1.00 10.00      A   
ATOM   2899  CE  LYS A 308      19.489  -1.503  24.501  1.00 10.00      A   
ATOM   2900  NZ  LYS A 308      20.859  -1.010  24.197  1.00 10.00      A   
ATOM   2901  HZ1 LYS A 308      21.541  -1.398  24.876  1.00 10.00      A   
ATOM   2902  HZ2 LYS A 308      20.888   0.028  24.253  1.00 10.00      A   
ATOM   2903  HZ3 LYS A 308      21.136  -1.304  23.230  1.00 10.00      A   
ATOM   2904  C   LYS A 308      14.165  -0.668  25.157  1.00 10.00      A   
ATOM   2905  O   LYS A 308      13.548   0.046  25.950  1.00 10.00      A   
ATOM   2906  N   LEU A 309      13.956  -0.638  23.849  1.00 10.00      A   
ATOM   2907  HN  LEU A 309      14.452  -1.256  23.271  1.00 10.00      A   
ATOM   2908  CA  LEU A 309      12.998   0.282  23.250  1.00 10.00      A   
ATOM   2909  CB  LEU A 309      13.275   0.425  21.755  1.00 10.00      A   
ATOM   2910  CG  LEU A 309      12.565   1.578  21.048  1.00 10.00      A   
ATOM   2911  CD1 LEU A 309      13.440   2.824  21.037  1.00 10.00      A   
ATOM   2912  CD2 LEU A 309      12.168   1.176  19.639  1.00 10.00      A   
ATOM   2913  C   LEU A 309      11.561  -0.190  23.473  1.00 10.00      A   
ATOM   2914  O   LEU A 309      10.663   0.615  23.726  1.00 10.00      A   
ATOM   2915  N   LEU A 310      11.355  -1.500  23.401  1.00 10.00      A   
ATOM   2916  HN  LEU A 310      12.117  -2.091  23.220  1.00 10.00      A   
ATOM   2917  CA  LEU A 310      10.027  -2.089  23.580  1.00 10.00      A   
ATOM   2918  CB  LEU A 310      10.074  -3.604  23.379  1.00 10.00      A   
ATOM   2919  CG  LEU A 310      10.507  -4.095  21.999  1.00 10.00      A   
ATOM   2920  CD1 LEU A 310      10.583  -5.611  21.981  1.00 10.00      A   
ATOM   2921  CD2 LEU A 310       9.562  -3.587  20.921  1.00 10.00      A   
ATOM   2922  C   LEU A 310       9.446  -1.772  24.956  1.00 10.00      A   
ATOM   2923  O   LEU A 310       8.235  -1.599  25.102  1.00 10.00      A   
ATOM   2924  N   CYS A 311      10.319  -1.673  25.955  1.00 10.00      A   
ATOM   2925  HN  CYS A 311      11.272  -1.804  25.767  1.00 10.00      A   
ATOM   2926  CA  CYS A 311       9.899  -1.379  27.319  1.00 10.00      A   
ATOM   2927  CB  CYS A 311      11.078  -1.505  28.287  1.00 10.00      A   
ATOM   2928  SG  CYS A 311      11.848  -3.139  28.310  1.00 10.00      A   
ATOM   2929  HG  CYS A 311      12.217  -3.428  27.067  1.00 10.00      A   
ATOM   2930  C   CYS A 311       9.276   0.008  27.437  1.00 10.00      A   
ATOM   2931  O   CYS A 311       8.643   0.323  28.441  1.00 10.00      A   
ATOM   2932  N   GLN A 312       9.455   0.839  26.418  1.00 10.00      A   
ATOM   2933  HN  GLN A 312       9.980   0.546  25.638  1.00 10.00      A   
ATOM   2934  CA  GLN A 312       8.899   2.184  26.441  1.00 10.00      A   
ATOM   2935  CB  GLN A 312       9.994   3.227  26.214  1.00 10.00      A   
ATOM   2936  CG  GLN A 312      10.998   3.316  27.352  1.00 10.00      A   
ATOM   2937  CD  GLN A 312      11.921   4.512  27.246  1.00 10.00      A   
ATOM   2938  OE1 GLN A 312      13.069   4.463  27.693  1.00 10.00      A   
ATOM   2939  NE2 GLN A 312      11.426   5.595  26.669  1.00 10.00      A   
ATOM   2940 HE21 GLN A 312      10.505   5.561  26.337  1.00 10.00      A   
ATOM   2941 HE22 GLN A 312      11.992   6.395  26.614  1.00 10.00      A   
ATOM   2942  C   GLN A 312       7.779   2.364  25.422  1.00 10.00      A   
ATOM   2943  O   GLN A 312       7.361   3.485  25.151  1.00 10.00      A   
ATOM   2944  N   CYS A 313       7.283   1.262  24.872  1.00 10.00      A   
ATOM   2945  HN  CYS A 313       7.641   0.390  25.138  1.00 10.00      A   
ATOM   2946  CA  CYS A 313       6.207   1.318  23.885  1.00 10.00      A   
ATOM   2947  CB  CYS A 313       6.635   0.620  22.592  1.00 10.00      A   
ATOM   2948  SG  CYS A 313       8.215   1.191  21.923  1.00 10.00      A   
ATOM   2949  HG  CYS A 313       9.150   0.999  22.849  1.00 10.00      A   
ATOM   2950  C   CYS A 313       4.930   0.675  24.438  1.00 10.00      A   
ATOM   2951  O   CYS A 313       4.655  -0.500  24.185  1.00 10.00      A   
ATOM   2952  N   PRO A 314       4.135   1.435  25.217  1.00 10.00      A   
ATOM   2953  CA  PRO A 314       2.900   0.936  25.813  1.00 10.00      A   
ATOM   2954  CB  PRO A 314       2.816   1.761  27.097  1.00 10.00      A   
ATOM   2955  CG  PRO A 314       3.415   3.081  26.735  1.00 10.00      A   
ATOM   2956  CD  PRO A 314       4.381   2.837  25.597  1.00 10.00      A   
ATOM   2957  C   PRO A 314       1.671   1.201  24.939  1.00 10.00      A   
ATOM   2958  O   PRO A 314       0.573   0.735  25.244  1.00 10.00      A   
ATOM   2959  N   LYS A 315       1.857   1.946  23.854  1.00 10.00      A   
ATOM   2960  HN  LYS A 315       2.756   2.282  23.656  1.00 10.00      A   
ATOM   2961  CA  LYS A 315       0.760   2.275  22.948  1.00 10.00      A   
ATOM   2962  CB  LYS A 315       0.642   3.795  22.784  1.00 10.00      A   
ATOM   2963  CG  LYS A 315       0.571   4.563  24.095  1.00 10.00      A   
ATOM   2964  CD  LYS A 315       0.279   6.039  23.865  1.00 10.00      A   
ATOM   2965  CE  LYS A 315      -1.197   6.357  24.040  1.00 10.00      A   
ATOM   2966  NZ  LYS A 315      -1.676   6.039  25.412  1.00 10.00      A   
ATOM   2967  HZ1 LYS A 315      -0.902   6.148  26.098  1.00 10.00      A   
ATOM   2968  HZ2 LYS A 315      -2.029   5.061  25.456  1.00 10.00      A   
ATOM   2969  HZ3 LYS A 315      -2.447   6.685  25.675  1.00 10.00      A   
ATOM   2970  C   LYS A 315       0.963   1.617  21.586  1.00 10.00      A   
ATOM   2971  O   LYS A 315       0.285   1.950  20.612  1.00 10.00      A   
ATOM   2972  N   LEU A 316       1.888   0.671  21.536  1.00 10.00      A   
ATOM   2973  HN  LEU A 316       2.371   0.436  22.352  1.00 10.00      A   
ATOM   2974  CA  LEU A 316       2.206  -0.035  20.304  1.00 10.00      A   
ATOM   2975  CB  LEU A 316       3.489  -0.851  20.485  1.00 10.00      A   
ATOM   2976  CG  LEU A 316       4.253  -1.216  19.212  1.00 10.00      A   
ATOM   2977  CD1 LEU A 316       4.648   0.037  18.444  1.00 10.00      A   
ATOM   2978  CD2 LEU A 316       5.482  -2.048  19.550  1.00 10.00      A   
ATOM   2979  C   LEU A 316       1.055  -0.937  19.863  1.00 10.00      A   
ATOM   2980  O   LEU A 316       0.543  -1.737  20.645  1.00 10.00      A   
ATOM   2981  N   GLN A 317       0.654  -0.792  18.607  1.00 10.00      A   
ATOM   2982  HN  GLN A 317       1.102  -0.124  18.043  1.00 10.00      A   
ATOM   2983  CA  GLN A 317      -0.431  -1.585  18.041  1.00 10.00      A   
ATOM   2984  CB  GLN A 317      -1.610  -0.688  17.658  1.00 10.00      A   
ATOM   2985  CG  GLN A 317      -2.407  -0.183  18.851  1.00 10.00      A   
ATOM   2986  CD  GLN A 317      -3.596   0.664  18.444  1.00 10.00      A   
ATOM   2987  OE1 GLN A 317      -3.564   1.354  17.423  1.00 10.00      A   
ATOM   2988  NE2 GLN A 317      -4.658   0.610  19.230  1.00 10.00      A   
ATOM   2989 HE21 GLN A 317      -4.624   0.028  20.029  1.00 10.00      A   
ATOM   2990 HE22 GLN A 317      -5.440   1.149  18.991  1.00 10.00      A   
ATOM   2991  C   GLN A 317       0.041  -2.390  16.830  1.00 10.00      A   
ATOM   2992  O   GLN A 317      -0.422  -3.506  16.595  1.00 10.00      A   
ATOM   2993  N   ARG A 318       0.954  -1.814  16.061  1.00 10.00      A   
ATOM   2994  HN  ARG A 318       1.266  -0.911  16.288  1.00 10.00      A   
ATOM   2995  CA  ARG A 318       1.504  -2.476  14.883  1.00 10.00      A   
ATOM   2996  CB  ARG A 318       1.093  -1.725  13.610  1.00 10.00      A   
ATOM   2997  CG  ARG A 318      -0.342  -1.957  13.159  1.00 10.00      A   
ATOM   2998  CD  ARG A 318      -0.387  -2.636  11.797  1.00 10.00      A   
ATOM   2999  NE  ARG A 318      -1.494  -2.155  10.968  1.00 10.00      A   
ATOM   3000  HE  ARG A 318      -2.008  -1.390  11.308  1.00 10.00      A   
ATOM   3001  CZ  ARG A 318      -1.843  -2.699   9.796  1.00 10.00      A   
ATOM   3002  NH1 ARG A 318      -1.177  -3.744   9.323  1.00 10.00      A   
ATOM   3003 HH11 ARG A 318      -1.443  -4.169   8.406  1.00 10.00      A   
ATOM   3004 HH12 ARG A 318      -0.383  -4.161   9.871  1.00 10.00      A   
ATOM   3005  NH2 ARG A 318      -2.857  -2.197   9.096  1.00 10.00      A   
ATOM   3006 HH21 ARG A 318      -3.388  -1.372   9.450  1.00 10.00      A   
ATOM   3007 HH22 ARG A 318      -3.129  -2.634   8.184  1.00 10.00      A   
ATOM   3008  C   ARG A 318       3.027  -2.526  14.982  1.00 10.00      A   
ATOM   3009  O   ARG A 318       3.683  -1.484  15.067  1.00 10.00      A   
ATOM   3010  N   LEU A 319       3.591  -3.727  14.987  1.00 10.00      A   
ATOM   3011  HN  LEU A 319       3.025  -4.531  14.932  1.00 10.00      A   
ATOM   3012  CA  LEU A 319       5.037  -3.879  15.083  1.00 10.00      A   
ATOM   3013  CB  LEU A 319       5.443  -4.392  16.466  1.00 10.00      A   
ATOM   3014  CG  LEU A 319       6.949  -4.529  16.708  1.00 10.00      A   
ATOM   3015  CD1 LEU A 319       7.619  -3.165  16.733  1.00 10.00      A   
ATOM   3016  CD2 LEU A 319       7.219  -5.288  17.994  1.00 10.00      A   
ATOM   3017  C   LEU A 319       5.591  -4.800  14.005  1.00 10.00      A   
ATOM   3018  O   LEU A 319       5.179  -5.957  13.879  1.00 10.00      A   
ATOM   3019  N   TRP A 320       6.521  -4.272  13.220  1.00 10.00      A   
ATOM   3020  HN  TRP A 320       6.786  -3.335  13.361  1.00 10.00      A   
ATOM   3021  CA  TRP A 320       7.165  -5.034  12.160  1.00 10.00      A   
ATOM   3022  CB  TRP A 320       6.909  -4.388  10.790  1.00 10.00      A   
ATOM   3023  CG  TRP A 320       5.478  -4.395  10.327  1.00 10.00      A   
ATOM   3024  CD1 TRP A 320       4.379  -4.816  11.020  1.00 10.00      A   
ATOM   3025  CD2 TRP A 320       4.994  -3.951   9.051  1.00 10.00      A   
ATOM   3026  NE1 TRP A 320       3.247  -4.662  10.257  1.00 10.00      A   
ATOM   3027  HE1 TRP A 320       2.322  -4.898  10.537  1.00 10.00      A   
ATOM   3028  CE2 TRP A 320       3.598  -4.133   9.044  1.00 10.00      A   
ATOM   3029  CE3 TRP A 320       5.607  -3.419   7.911  1.00 10.00      A   
ATOM   3030  CZ2 TRP A 320       2.807  -3.802   7.946  1.00 10.00      A   
ATOM   3031  CZ3 TRP A 320       4.821  -3.090   6.825  1.00 10.00      A   
ATOM   3032  CH2 TRP A 320       3.435  -3.282   6.848  1.00 10.00      A   
ATOM   3033  C   TRP A 320       8.669  -5.070  12.428  1.00 10.00      A   
ATOM   3034  O   TRP A 320       9.384  -4.119  12.102  1.00 10.00      A   
ATOM   3035  N   VAL A 321       9.148  -6.152  13.028  1.00 10.00      A   
ATOM   3036  HN  VAL A 321       8.543  -6.898  13.232  1.00 10.00      A   
ATOM   3037  CA  VAL A 321      10.564  -6.274  13.358  1.00 10.00      A   
ATOM   3038  CB  VAL A 321      10.803  -6.294  14.884  1.00 10.00      A   
ATOM   3039  CG1 VAL A 321      10.578  -4.913  15.477  1.00 10.00      A   
ATOM   3040  CG2 VAL A 321       9.915  -7.327  15.566  1.00 10.00      A   
ATOM   3041  C   VAL A 321      11.187  -7.520  12.748  1.00 10.00      A   
ATOM   3042  O   VAL A 321      10.530  -8.265  12.021  1.00 10.00      A   
ATOM   3043  N   LEU A 322      12.461  -7.732  13.053  1.00 10.00      A   
ATOM   3044  HN  LEU A 322      12.920  -7.098  13.647  1.00 10.00      A   
ATOM   3045  CA  LEU A 322      13.194  -8.883  12.552  1.00 10.00      A   
ATOM   3046  CB  LEU A 322      14.652  -8.504  12.262  1.00 10.00      A   
ATOM   3047  CG  LEU A 322      14.906  -7.638  11.023  1.00 10.00      A   
ATOM   3048  CD1 LEU A 322      16.324  -7.084  11.039  1.00 10.00      A   
ATOM   3049  CD2 LEU A 322      14.667  -8.440   9.751  1.00 10.00      A   
ATOM   3050  C   LEU A 322      13.147 -10.028  13.560  1.00 10.00      A   
ATOM   3051  O   LEU A 322      12.631  -9.876  14.667  1.00 10.00      A   
ATOM   3052  N   ASP A 323      13.692 -11.168  13.171  1.00 10.00      A   
ATOM   3053  HN  ASP A 323      14.071 -11.229  12.268  1.00 10.00      A   
ATOM   3054  CA  ASP A 323      13.729 -12.347  14.031  1.00 10.00      A   
ATOM   3055  CB  ASP A 323      13.980 -13.626  13.219  1.00 10.00      A   
ATOM   3056  CG  ASP A 323      15.315 -13.646  12.499  1.00 10.00      A   
ATOM   3057  OD1 ASP A 323      15.784 -12.574  12.069  1.00 10.00      A   
ATOM   3058  OD2 ASP A 323      15.886 -14.742  12.329  1.00 10.00      A   
ATOM   3059  C   ASP A 323      14.750 -12.197  15.157  1.00 10.00      A   
ATOM   3060  O   ASP A 323      14.844 -13.046  16.043  1.00 10.00      A   
ATOM   3061  N   TYR A 324      15.494 -11.096  15.126  1.00 10.00      A   
ATOM   3062  HN  TYR A 324      15.373 -10.466  14.389  1.00 10.00      A   
ATOM   3063  CA  TYR A 324      16.494 -10.800  16.149  1.00 10.00      A   
ATOM   3064  CB  TYR A 324      17.271  -9.537  15.765  1.00 10.00      A   
ATOM   3065  CG  TYR A 324      18.509  -9.785  14.934  1.00 10.00      A   
ATOM   3066  CD1 TYR A 324      18.541  -9.476  13.578  1.00 10.00      A   
ATOM   3067  CD2 TYR A 324      19.655 -10.317  15.509  1.00 10.00      A   
ATOM   3068  CE1 TYR A 324      19.678  -9.693  12.824  1.00 10.00      A   
ATOM   3069  CE2 TYR A 324      20.795 -10.537  14.761  1.00 10.00      A   
ATOM   3070  CZ  TYR A 324      20.801 -10.224  13.421  1.00 10.00      A   
ATOM   3071  OH  TYR A 324      21.936 -10.442  12.674  1.00 10.00      A   
ATOM   3072  HH  TYR A 324      22.048  -9.724  12.038  1.00 10.00      A   
ATOM   3073  C   TYR A 324      15.824 -10.584  17.505  1.00 10.00      A   
ATOM   3074  O   TYR A 324      16.487 -10.540  18.539  1.00 10.00      A   
ATOM   3075  N   ILE A 325      14.502 -10.433  17.477  1.00 10.00      A   
ATOM   3076  HN  ILE A 325      14.044 -10.463  16.613  1.00 10.00      A   
ATOM   3077  CA  ILE A 325      13.708 -10.221  18.677  1.00 10.00      A   
ATOM   3078  CB  ILE A 325      12.206 -10.066  18.318  1.00 10.00      A   
ATOM   3079  CG1 ILE A 325      11.360  -9.737  19.549  1.00 10.00      A   
ATOM   3080  CG2 ILE A 325      11.669 -11.299  17.603  1.00 10.00      A   
ATOM   3081  CD1 ILE A 325      11.318  -8.262  19.878  1.00 10.00      A   
ATOM   3082  C   ILE A 325      13.899 -11.367  19.679  1.00 10.00      A   
ATOM   3083  O   ILE A 325      13.967 -11.134  20.890  1.00 10.00      A   
ATOM   3084  N   GLU A 326      14.026 -12.593  19.157  1.00 10.00      A   
ATOM   3085  HN  GLU A 326      14.010 -12.693  18.181  1.00 10.00      A   
ATOM   3086  CA  GLU A 326      14.196 -13.791  19.983  1.00 10.00      A   
ATOM   3087  CB  GLU A 326      15.478 -13.729  20.823  1.00 10.00      A   
ATOM   3088  CG  GLU A 326      16.768 -13.857  20.026  1.00 10.00      A   
ATOM   3089  CD  GLU A 326      17.887 -14.475  20.845  1.00 10.00      A   
ATOM   3090  OE1 GLU A 326      17.706 -14.649  22.070  1.00 10.00      A   
ATOM   3091  OE2 GLU A 326      18.951 -14.795  20.270  1.00 10.00      A   
ATOM   3092  C   GLU A 326      12.976 -14.040  20.875  1.00 10.00      A   
ATOM   3093  O   GLU A 326      12.030 -13.251  20.891  1.00 10.00      A   
ATOM   3094  N   ASP A 327      12.996 -15.140  21.610  1.00 10.00      A   
ATOM   3095  HN  ASP A 327      13.767 -15.741  21.551  1.00 10.00      A   
ATOM   3096  CA  ASP A 327      11.895 -15.484  22.504  1.00 10.00      A   
ATOM   3097  CB  ASP A 327      12.066 -16.903  23.053  1.00 10.00      A   
ATOM   3098  CG  ASP A 327      11.802 -17.987  22.028  1.00 10.00      A   
ATOM   3099  OD1 ASP A 327      10.626 -18.237  21.701  1.00 10.00      A   
ATOM   3100  OD2 ASP A 327      12.774 -18.613  21.560  1.00 10.00      A   
ATOM   3101  C   ASP A 327      11.831 -14.501  23.663  1.00 10.00      A   
ATOM   3102  O   ASP A 327      10.751 -14.109  24.112  1.00 10.00      A   
ATOM   3103  N   ALA A 328      13.007 -14.100  24.134  1.00 10.00      A   
ATOM   3104  HN  ALA A 328      13.822 -14.458  23.725  1.00 10.00      A   
ATOM   3105  CA  ALA A 328      13.125 -13.161  25.245  1.00 10.00      A   
ATOM   3106  CB  ALA A 328      14.587 -12.933  25.587  1.00 10.00      A   
ATOM   3107  C   ALA A 328      12.437 -11.833  24.937  1.00 10.00      A   
ATOM   3108  O   ALA A 328      11.750 -11.266  25.788  1.00 10.00      A   
ATOM   3109  N   GLY A 329      12.617 -11.347  23.714  1.00 10.00      A   
ATOM   3110  HN  GLY A 329      13.172 -11.846  23.077  1.00 10.00      A   
ATOM   3111  CA  GLY A 329      12.003 -10.093  23.316  1.00 10.00      A   
ATOM   3112  C   GLY A 329      10.494 -10.193  23.265  1.00 10.00      A   
ATOM   3113  O   GLY A 329       9.786  -9.268  23.665  1.00 10.00      A   
ATOM   3114  N   LEU A 330      10.002 -11.330  22.788  1.00 10.00      A   
ATOM   3115  HN  LEU A 330      10.624 -12.032  22.498  1.00 10.00      A   
ATOM   3116  CA  LEU A 330       8.572 -11.566  22.683  1.00 10.00      A   
ATOM   3117  CB  LEU A 330       8.311 -12.895  21.974  1.00 10.00      A   
ATOM   3118  CG  LEU A 330       8.746 -12.969  20.510  1.00 10.00      A   
ATOM   3119  CD1 LEU A 330       8.555 -14.378  19.973  1.00 10.00      A   
ATOM   3120  CD2 LEU A 330       7.975 -11.962  19.672  1.00 10.00      A   
ATOM   3121  C   LEU A 330       7.917 -11.562  24.059  1.00 10.00      A   
ATOM   3122  O   LEU A 330       6.806 -11.057  24.230  1.00 10.00      A   
ATOM   3123  N   GLU A 331       8.616 -12.121  25.039  1.00 10.00      A   
ATOM   3124  HN  GLU A 331       9.493 -12.513  24.834  1.00 10.00      A   
ATOM   3125  CA  GLU A 331       8.116 -12.176  26.405  1.00 10.00      A   
ATOM   3126  CB  GLU A 331       9.103 -12.932  27.294  1.00 10.00      A   
ATOM   3127  CG  GLU A 331       8.670 -13.048  28.744  1.00 10.00      A   
ATOM   3128  CD  GLU A 331       9.744 -13.639  29.630  1.00 10.00      A   
ATOM   3129  OE1 GLU A 331      10.798 -14.050  29.105  1.00 10.00      A   
ATOM   3130  OE2 GLU A 331       9.534 -13.699  30.856  1.00 10.00      A   
ATOM   3131  C   GLU A 331       7.891 -10.770  26.952  1.00 10.00      A   
ATOM   3132  O   GLU A 331       6.827 -10.463  27.498  1.00 10.00      A   
ATOM   3133  N   VAL A 332       8.897  -9.919  26.791  1.00 10.00      A   
ATOM   3134  HN  VAL A 332       9.719 -10.230  26.350  1.00 10.00      A   
ATOM   3135  CA  VAL A 332       8.817  -8.540  27.259  1.00 10.00      A   
ATOM   3136  CB  VAL A 332      10.173  -7.815  27.119  1.00 10.00      A   
ATOM   3137  CG1 VAL A 332      10.077  -6.375  27.606  1.00 10.00      A   
ATOM   3138  CG2 VAL A 332      11.254  -8.567  27.880  1.00 10.00      A   
ATOM   3139  C   VAL A 332       7.743  -7.776  26.492  1.00 10.00      A   
ATOM   3140  O   VAL A 332       6.983  -6.999  27.073  1.00 10.00      A   
ATOM   3141  N   LEU A 333       7.678  -8.021  25.188  1.00 10.00      A   
ATOM   3142  HN  LEU A 333       8.315  -8.657  24.789  1.00 10.00      A   
ATOM   3143  CA  LEU A 333       6.703  -7.369  24.324  1.00 10.00      A   
ATOM   3144  CB  LEU A 333       6.871  -7.870  22.888  1.00 10.00      A   
ATOM   3145  CG  LEU A 333       5.925  -7.274  21.843  1.00 10.00      A   
ATOM   3146  CD1 LEU A 333       6.322  -5.845  21.507  1.00 10.00      A   
ATOM   3147  CD2 LEU A 333       5.900  -8.137  20.592  1.00 10.00      A   
ATOM   3148  C   LEU A 333       5.275  -7.627  24.805  1.00 10.00      A   
ATOM   3149  O   LEU A 333       4.495  -6.691  24.994  1.00 10.00      A   
ATOM   3150  N   ALA A 334       4.953  -8.897  25.029  1.00 10.00      A   
ATOM   3151  HN  ALA A 334       5.630  -9.592  24.878  1.00 10.00      A   
ATOM   3152  CA  ALA A 334       3.621  -9.296  25.479  1.00 10.00      A   
ATOM   3153  CB  ALA A 334       3.474 -10.810  25.425  1.00 10.00      A   
ATOM   3154  C   ALA A 334       3.308  -8.781  26.882  1.00 10.00      A   
ATOM   3155  O   ALA A 334       2.154  -8.777  27.309  1.00 10.00      A   
ATOM   3156  N   SER A 335       4.333  -8.343  27.597  1.00 10.00      A   
ATOM   3157  HN  SER A 335       5.237  -8.373  27.214  1.00 10.00      A   
ATOM   3158  CA  SER A 335       4.145  -7.831  28.946  1.00 10.00      A   
ATOM   3159  CB  SER A 335       5.226  -8.391  29.869  1.00 10.00      A   
ATOM   3160  OG  SER A 335       5.373  -9.789  29.671  1.00 10.00      A   
ATOM   3161  HG  SER A 335       5.979  -9.947  28.930  1.00 10.00      A   
ATOM   3162  C   SER A 335       4.145  -6.303  28.973  1.00 10.00      A   
ATOM   3163  O   SER A 335       3.991  -5.693  30.031  1.00 10.00      A   
ATOM   3164  N   THR A 336       4.304  -5.686  27.808  1.00 10.00      A   
ATOM   3165  HN  THR A 336       4.412  -6.217  26.991  1.00 10.00      A   
ATOM   3166  CA  THR A 336       4.323  -4.234  27.718  1.00 10.00      A   
ATOM   3167  CB  THR A 336       5.699  -3.726  27.243  1.00 10.00      A   
ATOM   3168  OG1 THR A 336       6.730  -4.452  27.922  1.00 10.00      A   
ATOM   3169  HG1 THR A 336       6.689  -5.381  27.663  1.00 10.00      A   
ATOM   3170  CG2 THR A 336       5.861  -2.243  27.544  1.00 10.00      A   
ATOM   3171  C   THR A 336       3.233  -3.725  26.771  1.00 10.00      A   
ATOM   3172  O   THR A 336       2.507  -2.783  27.091  1.00 10.00      A   
ATOM   3173  N   CYS A 337       3.117  -4.355  25.609  1.00 10.00      A   
ATOM   3174  HN  CYS A 337       3.714  -5.111  25.407  1.00 10.00      A   
ATOM   3175  CA  CYS A 337       2.124  -3.959  24.625  1.00 10.00      A   
ATOM   3176  CB  CYS A 337       2.717  -4.045  23.217  1.00 10.00      A   
ATOM   3177  SG  CYS A 337       4.378  -3.344  23.078  1.00 10.00      A   
ATOM   3178  HG  CYS A 337       4.348  -2.108  23.561  1.00 10.00      A   
ATOM   3179  C   CYS A 337       0.891  -4.847  24.732  1.00 10.00      A   
ATOM   3180  O   CYS A 337       0.878  -5.966  24.223  1.00 10.00      A   
ATOM   3181  N   LYS A 338      -0.136  -4.351  25.410  1.00 10.00      A   
ATOM   3182  HN  LYS A 338      -0.060  -3.456  25.811  1.00 10.00      A   
ATOM   3183  CA  LYS A 338      -1.369  -5.102  25.593  1.00 10.00      A   
ATOM   3184  CB  LYS A 338      -1.996  -4.768  26.950  1.00 10.00      A   
ATOM   3185  CG  LYS A 338      -1.141  -5.167  28.144  1.00 10.00      A   
ATOM   3186  CD  LYS A 338      -0.826  -6.653  28.125  1.00 10.00      A   
ATOM   3187  CE  LYS A 338      -0.009  -7.074  29.337  1.00 10.00      A   
ATOM   3188  NZ  LYS A 338       0.217  -8.541  29.362  1.00 10.00      A   
ATOM   3189  HZ1 LYS A 338       0.707  -8.817  30.238  1.00 10.00      A   
ATOM   3190  HZ2 LYS A 338       0.798  -8.828  28.545  1.00 10.00      A   
ATOM   3191  HZ3 LYS A 338      -0.694  -9.043  29.318  1.00 10.00      A   
ATOM   3192  C   LYS A 338      -2.369  -4.829  24.475  1.00 10.00      A   
ATOM   3193  O   LYS A 338      -3.301  -5.604  24.261  1.00 10.00      A   
ATOM   3194  N   ASP A 339      -2.169  -3.736  23.757  1.00 10.00      A   
ATOM   3195  HN  ASP A 339      -1.399  -3.164  23.956  1.00 10.00      A   
ATOM   3196  CA  ASP A 339      -3.081  -3.371  22.676  1.00 10.00      A   
ATOM   3197  CB  ASP A 339      -3.511  -1.904  22.780  1.00 10.00      A   
ATOM   3198  CG  ASP A 339      -4.944  -1.692  22.334  1.00 10.00      A   
ATOM   3199  OD1 ASP A 339      -5.863  -2.225  22.994  1.00 10.00      A   
ATOM   3200  OD2 ASP A 339      -5.161  -0.996  21.322  1.00 10.00      A   
ATOM   3201  C   ASP A 339      -2.488  -3.664  21.304  1.00 10.00      A   
ATOM   3202  O   ASP A 339      -2.987  -3.179  20.291  1.00 10.00      A   
ATOM   3203  N   LEU A 340      -1.427  -4.466  21.280  1.00 10.00      A   
ATOM   3204  HN  LEU A 340      -1.081  -4.822  22.120  1.00 10.00      A   
ATOM   3205  CA  LEU A 340      -0.775  -4.838  20.026  1.00 10.00      A   
ATOM   3206  CB  LEU A 340       0.512  -5.626  20.304  1.00 10.00      A   
ATOM   3207  CG  LEU A 340       1.457  -5.829  19.117  1.00 10.00      A   
ATOM   3208  CD1 LEU A 340       2.158  -4.527  18.760  1.00 10.00      A   
ATOM   3209  CD2 LEU A 340       2.472  -6.920  19.419  1.00 10.00      A   
ATOM   3210  C   LEU A 340      -1.747  -5.667  19.190  1.00 10.00      A   
ATOM   3211  O   LEU A 340      -2.186  -6.735  19.621  1.00 10.00      A   
ATOM   3212  N   ARG A 341      -2.088  -5.162  18.012  1.00 10.00      A   
ATOM   3213  HN  ARG A 341      -1.682  -4.320  17.722  1.00 10.00      A   
ATOM   3214  CA  ARG A 341      -3.037  -5.830  17.130  1.00 10.00      A   
ATOM   3215  CB  ARG A 341      -3.915  -4.797  16.411  1.00 10.00      A   
ATOM   3216  CG  ARG A 341      -4.372  -3.629  17.275  1.00 10.00      A   
ATOM   3217  CD  ARG A 341      -5.535  -4.010  18.176  1.00 10.00      A   
ATOM   3218  NE  ARG A 341      -5.924  -2.908  19.056  1.00 10.00      A   
ATOM   3219  HE  ARG A 341      -5.234  -2.555  19.667  1.00 10.00      A   
ATOM   3220  CZ  ARG A 341      -7.135  -2.351  19.071  1.00 10.00      A   
ATOM   3221  NH1 ARG A 341      -8.084  -2.787  18.252  1.00 10.00      A   
ATOM   3222 HH11 ARG A 341      -9.035  -2.352  18.265  1.00 10.00      A   
ATOM   3223 HH12 ARG A 341      -7.889  -3.571  17.588  1.00 10.00      A   
ATOM   3224  NH2 ARG A 341      -7.389  -1.360  19.921  1.00 10.00      A   
ATOM   3225 HH21 ARG A 341      -6.635  -1.021  20.578  1.00 10.00      A   
ATOM   3226 HH22 ARG A 341      -8.330  -0.908  19.944  1.00 10.00      A   
ATOM   3227  C   ARG A 341      -2.344  -6.705  16.095  1.00 10.00      A   
ATOM   3228  O   ARG A 341      -2.778  -7.832  15.837  1.00 10.00      A   
ATOM   3229  N   GLU A 342      -1.269  -6.194  15.506  1.00 10.00      A   
ATOM   3230  HN  GLU A 342      -0.933  -5.313  15.783  1.00 10.00      A   
ATOM   3231  CA  GLU A 342      -0.559  -6.937  14.478  1.00 10.00      A   
ATOM   3232  CB  GLU A 342      -0.822  -6.338  13.096  1.00 10.00      A   
ATOM   3233  CG  GLU A 342      -0.156  -7.102  11.965  1.00 10.00      A   
ATOM   3234  CD  GLU A 342      -0.118  -6.320  10.675  1.00 10.00      A   
ATOM   3235  OE1 GLU A 342      -0.882  -6.655   9.749  1.00 10.00      A   
ATOM   3236  OE2 GLU A 342       0.685  -5.371  10.571  1.00 10.00      A   
ATOM   3237  C   GLU A 342       0.941  -7.011  14.737  1.00 10.00      A   
ATOM   3238  O   GLU A 342       1.575  -6.025  15.123  1.00 10.00      A   
ATOM   3239  N   LEU A 343       1.494  -8.192  14.504  1.00 10.00      A   
ATOM   3240  HN  LEU A 343       0.917  -8.933  14.214  1.00 10.00      A   
ATOM   3241  CA  LEU A 343       2.914  -8.437  14.680  1.00 10.00      A   
ATOM   3242  CB  LEU A 343       3.160  -9.264  15.944  1.00 10.00      A   
ATOM   3243  CG  LEU A 343       4.604  -9.703  16.197  1.00 10.00      A   
ATOM   3244  CD1 LEU A 343       5.491  -8.503  16.491  1.00 10.00      A   
ATOM   3245  CD2 LEU A 343       4.665 -10.710  17.333  1.00 10.00      A   
ATOM   3246  C   LEU A 343       3.479  -9.167  13.464  1.00 10.00      A   
ATOM   3247  O   LEU A 343       3.069 -10.289  13.152  1.00 10.00      A   
ATOM   3248  N   ARG A 344       4.400  -8.524  12.764  1.00 10.00      A   
ATOM   3249  HN  ARG A 344       4.675  -7.622  13.047  1.00 10.00      A   
ATOM   3250  CA  ARG A 344       5.024  -9.125  11.594  1.00 10.00      A   
ATOM   3251  CB  ARG A 344       4.719  -8.323  10.327  1.00 10.00      A   
ATOM   3252  CG  ARG A 344       3.246  -8.297   9.948  1.00 10.00      A   
ATOM   3253  CD  ARG A 344       3.035  -7.743   8.545  1.00 10.00      A   
ATOM   3254  NE  ARG A 344       1.656  -7.304   8.340  1.00 10.00      A   
ATOM   3255  HE  ARG A 344       1.156  -7.014   9.138  1.00 10.00      A   
ATOM   3256  CZ  ARG A 344       1.037  -7.260   7.161  1.00 10.00      A   
ATOM   3257  NH1 ARG A 344       1.667  -7.627   6.052  1.00 10.00      A   
ATOM   3258 HH11 ARG A 344       1.173  -7.583   5.135  1.00 10.00      A   
ATOM   3259 HH12 ARG A 344       2.652  -7.963   6.086  1.00 10.00      A   
ATOM   3260  NH2 ARG A 344      -0.227  -6.863   7.106  1.00 10.00      A   
ATOM   3261 HH21 ARG A 344      -0.730  -6.591   7.984  1.00 10.00      A   
ATOM   3262 HH22 ARG A 344      -0.735  -6.826   6.190  1.00 10.00      A   
ATOM   3263  C   ARG A 344       6.527  -9.228  11.805  1.00 10.00      A   
ATOM   3264  O   ARG A 344       7.227  -8.216  11.852  1.00 10.00      A   
ATOM   3265  N   VAL A 345       7.017 -10.448  11.955  1.00 10.00      A   
ATOM   3266  HN  VAL A 345       6.411 -11.221  11.907  1.00 10.00      A   
ATOM   3267  CA  VAL A 345       8.436 -10.672  12.175  1.00 10.00      A   
ATOM   3268  CB  VAL A 345       8.687 -11.510  13.447  1.00 10.00      A   
ATOM   3269  CG1 VAL A 345      10.132 -11.981  13.524  1.00 10.00      A   
ATOM   3270  CG2 VAL A 345       8.326 -10.701  14.684  1.00 10.00      A   
ATOM   3271  C   VAL A 345       9.074 -11.340  10.964  1.00 10.00      A   
ATOM   3272  O   VAL A 345       8.682 -12.440  10.568  1.00 10.00      A   
ATOM   3273  N   PHE A 346      10.044 -10.658  10.376  1.00 10.00      A   
ATOM   3274  HN  PHE A 346      10.305  -9.785  10.744  1.00 10.00      A   
ATOM   3275  CA  PHE A 346      10.746 -11.166   9.209  1.00 10.00      A   
ATOM   3276  CB  PHE A 346      10.942 -10.048   8.183  1.00 10.00      A   
ATOM   3277  CG  PHE A 346       9.659  -9.451   7.684  1.00 10.00      A   
ATOM   3278  CD1 PHE A 346       9.109  -8.341   8.304  1.00 10.00      A   
ATOM   3279  CD2 PHE A 346       9.005 -10.000   6.594  1.00 10.00      A   
ATOM   3280  CE1 PHE A 346       7.929  -7.788   7.846  1.00 10.00      A   
ATOM   3281  CE2 PHE A 346       7.824  -9.454   6.130  1.00 10.00      A   
ATOM   3282  CZ  PHE A 346       7.286  -8.347   6.758  1.00 10.00      A   
ATOM   3283  C   PHE A 346      12.098 -11.738   9.618  1.00 10.00      A   
ATOM   3284  O   PHE A 346      12.757 -11.212  10.510  1.00 10.00      A   
ATOM   3285  N   PRO A 347      12.526 -12.834   8.982  1.00 10.00      A   
ATOM   3286  CA  PRO A 347      13.805 -13.467   9.293  1.00 10.00      A   
ATOM   3287  CB  PRO A 347      13.639 -14.873   8.721  1.00 10.00      A   
ATOM   3288  CG  PRO A 347      12.712 -14.696   7.568  1.00 10.00      A   
ATOM   3289  CD  PRO A 347      11.800 -13.546   7.916  1.00 10.00      A   
ATOM   3290  C   PRO A 347      14.972 -12.751   8.619  1.00 10.00      A   
ATOM   3291  O   PRO A 347      14.968 -12.533   7.400  1.00 10.00      A   
ATOM   3292  N   SER A 348      15.956 -12.367   9.418  1.00 10.00      A   
ATOM   3293  HN  SER A 348      15.889 -12.544  10.388  1.00 10.00      A   
ATOM   3294  CA  SER A 348      17.130 -11.687   8.907  1.00 10.00      A   
ATOM   3295  CB  SER A 348      17.951 -11.108  10.061  1.00 10.00      A   
ATOM   3296  OG  SER A 348      18.111 -12.058  11.105  1.00 10.00      A   
ATOM   3297  HG  SER A 348      17.265 -12.174  11.572  1.00 10.00      A   
ATOM   3298  C   SER A 348      17.963 -12.663   8.095  1.00 10.00      A   
ATOM   3299  O   SER A 348      18.476 -12.324   7.034  1.00 10.00      A   
ATOM   3300  N   GLU A 349      18.059 -13.893   8.586  1.00 10.00      A   
ATOM   3301  HN  GLU A 349      17.615 -14.102   9.432  1.00 10.00      A   
ATOM   3302  CA  GLU A 349      18.815 -14.935   7.910  1.00 10.00      A   
ATOM   3303  CB  GLU A 349      19.929 -15.462   8.821  1.00 10.00      A   
ATOM   3304  CG  GLU A 349      20.935 -14.411   9.262  1.00 10.00      A   
ATOM   3305  CD  GLU A 349      21.653 -13.766   8.098  1.00 10.00      A   
ATOM   3306  OE1 GLU A 349      22.323 -14.492   7.332  1.00 10.00      A   
ATOM   3307  OE2 GLU A 349      21.564 -12.534   7.948  1.00 10.00      A   
ATOM   3308  C   GLU A 349      17.901 -16.086   7.495  1.00 10.00      A   
ATOM   3309  O   GLU A 349      17.836 -17.109   8.174  1.00 10.00      A   
ATOM   3310  N   PRO A 350      17.157 -15.926   6.388  1.00 10.00      A   
ATOM   3311  CA  PRO A 350      16.251 -16.955   5.889  1.00 10.00      A   
ATOM   3312  CB  PRO A 350      15.157 -16.117   5.225  1.00 10.00      A   
ATOM   3313  CG  PRO A 350      15.849 -14.881   4.736  1.00 10.00      A   
ATOM   3314  CD  PRO A 350      17.118 -14.720   5.544  1.00 10.00      A   
ATOM   3315  C   PRO A 350      16.920 -17.861   4.855  1.00 10.00      A   
ATOM   3316  O   PRO A 350      16.330 -18.837   4.392  1.00 10.00      A   
ATOM   3317  N   PHE A 351      18.152 -17.532   4.496  1.00 10.00      A   
ATOM   3318  HN  PHE A 351      18.579 -16.746   4.900  1.00 10.00      A   
ATOM   3319  CA  PHE A 351      18.889 -18.309   3.512  1.00 10.00      A   
ATOM   3320  CB  PHE A 351      19.638 -17.380   2.553  1.00 10.00      A   
ATOM   3321  CG  PHE A 351      18.795 -16.250   2.028  1.00 10.00      A   
ATOM   3322  CD1 PHE A 351      19.159 -14.935   2.260  1.00 10.00      A   
ATOM   3323  CD2 PHE A 351      17.637 -16.502   1.309  1.00 10.00      A   
ATOM   3324  CE1 PHE A 351      18.386 -13.893   1.785  1.00 10.00      A   
ATOM   3325  CE2 PHE A 351      16.860 -15.463   0.829  1.00 10.00      A   
ATOM   3326  CZ  PHE A 351      17.235 -14.156   1.067  1.00 10.00      A   
ATOM   3327  C   PHE A 351      19.856 -19.266   4.198  1.00 10.00      A   
ATOM   3328  O   PHE A 351      20.613 -19.981   3.541  1.00 10.00      A   
ATOM   3329  N   VAL A 352      19.820 -19.272   5.523  1.00 10.00      A   
ATOM   3330  HN  VAL A 352      19.186 -18.687   5.985  1.00 10.00      A   
ATOM   3331  CA  VAL A 352      20.682 -20.136   6.312  1.00 10.00      A   
ATOM   3332  CB  VAL A 352      21.582 -19.320   7.273  1.00 10.00      A   
ATOM   3333  CG1 VAL A 352      22.633 -20.211   7.925  1.00 10.00      A   
ATOM   3334  CG2 VAL A 352      22.244 -18.165   6.539  1.00 10.00      A   
ATOM   3335  C   VAL A 352      19.825 -21.103   7.120  1.00 10.00      A   
ATOM   3336  O   VAL A 352      18.855 -20.693   7.758  1.00 10.00      A   
ATOM   3337  N   MET A 353      20.167 -22.382   7.062  1.00 10.00      A   
ATOM   3338  HN  MET A 353      20.927 -22.648   6.500  1.00 10.00      A   
ATOM   3339  CA  MET A 353      19.434 -23.408   7.796  1.00 10.00      A   
ATOM   3340  CB  MET A 353      19.777 -24.792   7.240  1.00 10.00      A   
ATOM   3341  CG  MET A 353      19.008 -25.937   7.881  1.00 10.00      A   
ATOM   3342  SD  MET A 353      19.817 -27.535   7.657  1.00 10.00      A   
ATOM   3343  CE  MET A 353      19.745 -27.702   5.876  1.00 10.00      A   
ATOM   3344  C   MET A 353      19.759 -23.348   9.289  1.00 10.00      A   
ATOM   3345  O   MET A 353      18.938 -23.723  10.133  1.00 10.00      A   
ATOM   3346  N   GLU A 354      20.958 -22.870   9.607  1.00 10.00      A   
ATOM   3347  HN  GLU A 354      21.563 -22.590   8.891  1.00 10.00      A   
ATOM   3348  CA  GLU A 354      21.400 -22.755  10.991  1.00 10.00      A   
ATOM   3349  CB  GLU A 354      22.897 -22.440  11.050  1.00 10.00      A   
ATOM   3350  CG  GLU A 354      23.755 -23.279  10.119  1.00 10.00      A   
ATOM   3351  CD  GLU A 354      23.693 -24.755  10.437  1.00 10.00      A   
ATOM   3352  OE1 GLU A 354      24.273 -25.169  11.465  1.00 10.00      A   
ATOM   3353  OE2 GLU A 354      23.076 -25.504   9.656  1.00 10.00      A   
ATOM   3354  C   GLU A 354      20.632 -21.657  11.717  1.00 10.00      A   
ATOM   3355  O   GLU A 354      20.345 -20.607  11.140  1.00 10.00      A   
ATOM   3356  N   PRO A 355      20.288 -21.887  12.992  1.00 10.00      A   
ATOM   3357  CA  PRO A 355      19.568 -20.905  13.801  1.00 10.00      A   
ATOM   3358  CB  PRO A 355      19.232 -21.666  15.093  1.00 10.00      A   
ATOM   3359  CG  PRO A 355      19.482 -23.104  14.778  1.00 10.00      A   
ATOM   3360  CD  PRO A 355      20.564 -23.116  13.742  1.00 10.00      A   
ATOM   3361  C   PRO A 355      20.452 -19.698  14.109  1.00 10.00      A   
ATOM   3362  O   PRO A 355      21.365 -19.774  14.935  1.00 10.00      A   
ATOM   3363  N   ASN A 356      20.180 -18.591  13.426  1.00 10.00      A   
ATOM   3364  HN  ASN A 356      19.436 -18.600  12.789  1.00 10.00      A   
ATOM   3365  CA  ASN A 356      20.945 -17.357  13.604  1.00 10.00      A   
ATOM   3366  CB  ASN A 356      20.491 -16.270  12.613  1.00 10.00      A   
ATOM   3367  CG  ASN A 356      19.015 -15.924  12.732  1.00 10.00      A   
ATOM   3368  OD1 ASN A 356      18.198 -16.763  13.113  1.00 10.00      A   
ATOM   3369  ND2 ASN A 356      18.653 -14.692  12.397  1.00 10.00      A   
ATOM   3370 HD21 ASN A 356      19.343 -14.067  12.089  1.00 10.00      A   
ATOM   3371 HD22 ASN A 356      17.697 -14.454  12.476  1.00 10.00      A   
ATOM   3372  C   ASN A 356      20.840 -16.844  15.035  1.00 10.00      A   
ATOM   3373  O   ASN A 356      21.837 -16.431  15.627  1.00 10.00      A   
ATOM   3374  N   VAL A 357      19.631 -16.887  15.584  1.00 10.00      A   
ATOM   3375  HN  VAL A 357      18.884 -17.243  15.056  1.00 10.00      A   
ATOM   3376  CA  VAL A 357      19.377 -16.430  16.948  1.00 10.00      A   
ATOM   3377  CB  VAL A 357      18.678 -15.050  16.976  1.00 10.00      A   
ATOM   3378  CG1 VAL A 357      19.643 -13.943  16.578  1.00 10.00      A   
ATOM   3379  CG2 VAL A 357      17.449 -15.044  16.077  1.00 10.00      A   
ATOM   3380  C   VAL A 357      18.513 -17.442  17.692  1.00 10.00      A   
ATOM   3381  O   VAL A 357      18.024 -18.408  17.101  1.00 10.00      A   
ATOM   3382  N   ALA A 358      18.312 -17.207  18.982  1.00 10.00      A   
ATOM   3383  HN  ALA A 358      18.709 -16.403  19.393  1.00 10.00      A   
ATOM   3384  CA  ALA A 358      17.508 -18.098  19.806  1.00 10.00      A   
ATOM   3385  CB  ALA A 358      17.981 -18.066  21.249  1.00 10.00      A   
ATOM   3386  C   ALA A 358      16.035 -17.732  19.713  1.00 10.00      A   
ATOM   3387  O   ALA A 358      15.466 -17.138  20.632  1.00 10.00      A   
ATOM   3388  N   LEU A 359      15.432 -18.066  18.587  1.00 10.00      A   
ATOM   3389  HN  LEU A 359      15.951 -18.515  17.886  1.00 10.00      A   
ATOM   3390  CA  LEU A 359      14.028 -17.785  18.359  1.00 10.00      A   
ATOM   3391  CB  LEU A 359      13.849 -16.793  17.203  1.00 10.00      A   
ATOM   3392  CG  LEU A 359      12.403 -16.447  16.829  1.00 10.00      A   
ATOM   3393  CD1 LEU A 359      11.695 -15.747  17.978  1.00 10.00      A   
ATOM   3394  CD2 LEU A 359      12.355 -15.601  15.568  1.00 10.00      A   
ATOM   3395  C   LEU A 359      13.270 -19.072  18.074  1.00 10.00      A   
ATOM   3396  O   LEU A 359      13.378 -19.641  16.987  1.00 10.00      A   
ATOM   3397  N   THR A 360      12.527 -19.533  19.061  1.00 10.00      A   
ATOM   3398  HN  THR A 360      12.511 -19.042  19.917  1.00 10.00      A   
ATOM   3399  CA  THR A 360      11.737 -20.745  18.932  1.00 10.00      A   
ATOM   3400  CB  THR A 360      11.917 -21.671  20.157  1.00 10.00      A   
ATOM   3401  OG1 THR A 360      11.420 -21.031  21.341  1.00 10.00      A   
ATOM   3402  HG1 THR A 360      11.758 -20.119  21.388  1.00 10.00      A   
ATOM   3403  CG2 THR A 360      13.383 -22.034  20.353  1.00 10.00      A   
ATOM   3404  C   THR A 360      10.258 -20.392  18.785  1.00 10.00      A   
ATOM   3405  O   THR A 360       9.906 -19.245  18.502  1.00 10.00      A   
ATOM   3406  N   GLU A 361       9.396 -21.379  18.961  1.00 10.00      A   
ATOM   3407  HN  GLU A 361       9.733 -22.287  19.154  1.00 10.00      A   
ATOM   3408  CA  GLU A 361       7.962 -21.172  18.864  1.00 10.00      A   
ATOM   3409  CB  GLU A 361       7.288 -22.366  18.170  1.00 10.00      A   
ATOM   3410  CG  GLU A 361       7.071 -23.598  19.038  1.00 10.00      A   
ATOM   3411  CD  GLU A 361       8.345 -24.209  19.584  1.00 10.00      A   
ATOM   3412  OE1 GLU A 361       8.272 -24.890  20.631  1.00 10.00      A   
ATOM   3413  OE2 GLU A 361       9.416 -24.020  18.974  1.00 10.00      A   
ATOM   3414  C   GLU A 361       7.366 -20.919  20.245  1.00 10.00      A   
ATOM   3415  O   GLU A 361       6.150 -20.814  20.413  1.00 10.00      A   
ATOM   3416  N   GLN A 362       8.241 -20.806  21.234  1.00 10.00      A   
ATOM   3417  HN  GLN A 362       9.198 -20.883  21.035  1.00 10.00      A   
ATOM   3418  CA  GLN A 362       7.825 -20.563  22.605  1.00 10.00      A   
ATOM   3419  CB  GLN A 362       9.002 -20.738  23.564  1.00 10.00      A   
ATOM   3420  CG  GLN A 362       8.606 -20.833  25.029  1.00 10.00      A   
ATOM   3421  CD  GLN A 362       7.618 -21.948  25.298  1.00 10.00      A   
ATOM   3422  OE1 GLN A 362       7.998 -23.104  25.455  1.00 10.00      A   
ATOM   3423  NE2 GLN A 362       6.343 -21.601  25.361  1.00 10.00      A   
ATOM   3424 HE21 GLN A 362       6.115 -20.655  25.233  1.00 10.00      A   
ATOM   3425 HE22 GLN A 362       5.681 -22.300  25.542  1.00 10.00      A   
ATOM   3426  C   GLN A 362       7.237 -19.167  22.748  1.00 10.00      A   
ATOM   3427  O   GLN A 362       6.146 -18.996  23.293  1.00 10.00      A   
ATOM   3428  N   GLY A 363       7.963 -18.178  22.242  1.00 10.00      A   
ATOM   3429  HN  GLY A 363       8.839 -18.384  21.830  1.00 10.00      A   
ATOM   3430  CA  GLY A 363       7.508 -16.801  22.311  1.00 10.00      A   
ATOM   3431  C   GLY A 363       6.182 -16.590  21.606  1.00 10.00      A   
ATOM   3432  O   GLY A 363       5.416 -15.703  21.977  1.00 10.00      A   
ATOM   3433  N   LEU A 364       5.908 -17.408  20.592  1.00 10.00      A   
ATOM   3434  HN  LEU A 364       6.565 -18.088  20.337  1.00 10.00      A   
ATOM   3435  CA  LEU A 364       4.659 -17.311  19.845  1.00 10.00      A   
ATOM   3436  CB  LEU A 364       4.628 -18.335  18.707  1.00 10.00      A   
ATOM   3437  CG  LEU A 364       5.814 -18.310  17.738  1.00 10.00      A   
ATOM   3438  CD1 LEU A 364       5.597 -19.295  16.602  1.00 10.00      A   
ATOM   3439  CD2 LEU A 364       6.034 -16.911  17.195  1.00 10.00      A   
ATOM   3440  C   LEU A 364       3.473 -17.525  20.778  1.00 10.00      A   
ATOM   3441  O   LEU A 364       2.432 -16.872  20.649  1.00 10.00      A   
ATOM   3442  N   VAL A 365       3.647 -18.430  21.731  1.00 10.00      A   
ATOM   3443  HN  VAL A 365       4.503 -18.909  21.786  1.00 10.00      A   
ATOM   3444  CA  VAL A 365       2.607 -18.725  22.699  1.00 10.00      A   
ATOM   3445  CB  VAL A 365       2.879 -20.060  23.428  1.00 10.00      A   
ATOM   3446  CG1 VAL A 365       1.724 -20.411  24.354  1.00 10.00      A   
ATOM   3447  CG2 VAL A 365       3.117 -21.181  22.424  1.00 10.00      A   
ATOM   3448  C   VAL A 365       2.525 -17.597  23.720  1.00 10.00      A   
ATOM   3449  O   VAL A 365       1.436 -17.164  24.097  1.00 10.00      A   
ATOM   3450  N   SER A 366       3.692 -17.107  24.133  1.00 10.00      A   
ATOM   3451  HN  SER A 366       4.522 -17.486  23.771  1.00 10.00      A   
ATOM   3452  CA  SER A 366       3.783 -16.028  25.109  1.00 10.00      A   
ATOM   3453  CB  SER A 366       5.254 -15.709  25.402  1.00 10.00      A   
ATOM   3454  OG  SER A 366       6.015 -16.901  25.526  1.00 10.00      A   
ATOM   3455  HG  SER A 366       6.022 -17.186  26.448  1.00 10.00      A   
ATOM   3456  C   SER A 366       3.050 -14.776  24.625  1.00 10.00      A   
ATOM   3457  O   SER A 366       2.262 -14.187  25.363  1.00 10.00      A   
ATOM   3458  N   VAL A 367       3.286 -14.396  23.373  1.00 10.00      A   
ATOM   3459  HN  VAL A 367       3.913 -14.919  22.823  1.00 10.00      A   
ATOM   3460  CA  VAL A 367       2.640 -13.213  22.796  1.00 10.00      A   
ATOM   3461  CB  VAL A 367       3.193 -12.875  21.393  1.00 10.00      A   
ATOM   3462  CG1 VAL A 367       2.528 -11.623  20.835  1.00 10.00      A   
ATOM   3463  CG2 VAL A 367       4.699 -12.682  21.451  1.00 10.00      A   
ATOM   3464  C   VAL A 367       1.123 -13.391  22.729  1.00 10.00      A   
ATOM   3465  O   VAL A 367       0.365 -12.462  23.006  1.00 10.00      A   
ATOM   3466  N   SER A 368       0.688 -14.598  22.392  1.00 10.00      A   
ATOM   3467  HN  SER A 368       1.341 -15.306  22.207  1.00 10.00      A   
ATOM   3468  CA  SER A 368      -0.735 -14.896  22.293  1.00 10.00      A   
ATOM   3469  CB  SER A 368      -0.943 -16.293  21.711  1.00 10.00      A   
ATOM   3470  OG  SER A 368      -0.232 -16.440  20.491  1.00 10.00      A   
ATOM   3471  HG  SER A 368       0.676 -16.710  20.682  1.00 10.00      A   
ATOM   3472  C   SER A 368      -1.425 -14.777  23.653  1.00 10.00      A   
ATOM   3473  O   SER A 368      -2.612 -14.455  23.733  1.00 10.00      A   
ATOM   3474  N   MET A 369      -0.674 -15.031  24.714  1.00 10.00      A   
ATOM   3475  HN  MET A 369       0.265 -15.283  24.585  1.00 10.00      A   
ATOM   3476  CA  MET A 369      -1.206 -14.948  26.066  1.00 10.00      A   
ATOM   3477  CB  MET A 369      -0.464 -15.913  26.999  1.00 10.00      A   
ATOM   3478  CG  MET A 369      -1.092 -17.291  27.124  1.00 10.00      A   
ATOM   3479  SD  MET A 369      -0.256 -18.326  28.346  1.00 10.00      A   
ATOM   3480  CE  MET A 369      -0.460 -17.339  29.826  1.00 10.00      A   
ATOM   3481  C   MET A 369      -1.087 -13.531  26.613  1.00 10.00      A   
ATOM   3482  O   MET A 369      -2.001 -13.025  27.258  1.00 10.00      A   
ATOM   3483  N   GLY A 370       0.046 -12.899  26.347  1.00 10.00      A   
ATOM   3484  HN  GLY A 370       0.738 -13.353  25.817  1.00 10.00      A   
ATOM   3485  CA  GLY A 370       0.286 -11.557  26.836  1.00 10.00      A   
ATOM   3486  C   GLY A 370      -0.530 -10.491  26.128  1.00 10.00      A   
ATOM   3487  O   GLY A 370      -0.990  -9.542  26.764  1.00 10.00      A   
ATOM   3488  N   CYS A 371      -0.703 -10.634  24.821  1.00 10.00      A   
ATOM   3489  HN  CYS A 371      -0.310 -11.413  24.362  1.00 10.00      A   
ATOM   3490  CA  CYS A 371      -1.460  -9.661  24.045  1.00 10.00      A   
ATOM   3491  CB  CYS A 371      -0.690  -9.267  22.783  1.00 10.00      A   
ATOM   3492  SG  CYS A 371       1.018  -8.743  23.075  1.00 10.00      A   
ATOM   3493  HG  CYS A 371       0.987  -7.563  23.688  1.00 10.00      A   
ATOM   3494  C   CYS A 371      -2.840 -10.193  23.671  1.00 10.00      A   
ATOM   3495  O   CYS A 371      -2.974 -11.055  22.798  1.00 10.00      A   
ATOM   3496  N   PRO A 372      -3.891  -9.679  24.323  1.00 10.00      A   
ATOM   3497  CA  PRO A 372      -5.266 -10.097  24.057  1.00 10.00      A   
ATOM   3498  CB  PRO A 372      -6.015  -9.622  25.303  1.00 10.00      A   
ATOM   3499  CG  PRO A 372      -5.256  -8.422  25.759  1.00 10.00      A   
ATOM   3500  CD  PRO A 372      -3.816  -8.665  25.394  1.00 10.00      A   
ATOM   3501  C   PRO A 372      -5.845  -9.431  22.808  1.00 10.00      A   
ATOM   3502  O   PRO A 372      -6.946  -9.761  22.371  1.00 10.00      A   
ATOM   3503  N   LYS A 373      -5.100  -8.495  22.232  1.00 10.00      A   
ATOM   3504  HN  LYS A 373      -4.227  -8.276  22.623  1.00 10.00      A   
ATOM   3505  CA  LYS A 373      -5.550  -7.787  21.038  1.00 10.00      A   
ATOM   3506  CB  LYS A 373      -5.240  -6.293  21.147  1.00 10.00      A   
ATOM   3507  CG  LYS A 373      -6.170  -5.525  22.072  1.00 10.00      A   
ATOM   3508  CD  LYS A 373      -7.574  -5.431  21.492  1.00 10.00      A   
ATOM   3509  CE  LYS A 373      -8.497  -4.627  22.394  1.00 10.00      A   
ATOM   3510  NZ  LYS A 373      -8.228  -3.163  22.328  1.00 10.00      A   
ATOM   3511  HZ1 LYS A 373      -7.221  -2.965  22.533  1.00 10.00      A   
ATOM   3512  HZ2 LYS A 373      -8.813  -2.661  23.027  1.00 10.00      A   
ATOM   3513  HZ3 LYS A 373      -8.456  -2.798  21.383  1.00 10.00      A   
ATOM   3514  C   LYS A 373      -4.917  -8.358  19.775  1.00 10.00      A   
ATOM   3515  O   LYS A 373      -5.118  -7.834  18.677  1.00 10.00      A   
ATOM   3516  N   LEU A 374      -4.161  -9.434  19.937  1.00 10.00      A   
ATOM   3517  HN  LEU A 374      -4.059  -9.812  20.833  1.00 10.00      A   
ATOM   3518  CA  LEU A 374      -3.493 -10.082  18.815  1.00 10.00      A   
ATOM   3519  CB  LEU A 374      -2.561 -11.186  19.332  1.00 10.00      A   
ATOM   3520  CG  LEU A 374      -1.298 -11.496  18.511  1.00 10.00      A   
ATOM   3521  CD1 LEU A 374      -0.499 -12.613  19.168  1.00 10.00      A   
ATOM   3522  CD2 LEU A 374      -1.636 -11.863  17.073  1.00 10.00      A   
ATOM   3523  C   LEU A 374      -4.524 -10.691  17.875  1.00 10.00      A   
ATOM   3524  O   LEU A 374      -5.237 -11.627  18.246  1.00 10.00      A   
ATOM   3525  N   GLU A 375      -4.620 -10.143  16.675  1.00 10.00      A   
ATOM   3526  HN  GLU A 375      -4.056  -9.369  16.452  1.00 10.00      A   
ATOM   3527  CA  GLU A 375      -5.557 -10.658  15.687  1.00 10.00      A   
ATOM   3528  CB  GLU A 375      -6.767  -9.736  15.522  1.00 10.00      A   
ATOM   3529  CG  GLU A 375      -6.475  -8.428  14.808  1.00 10.00      A   
ATOM   3530  CD  GLU A 375      -7.727  -7.788  14.247  1.00 10.00      A   
ATOM   3531  OE1 GLU A 375      -8.577  -8.519  13.687  1.00 10.00      A   
ATOM   3532  OE2 GLU A 375      -7.865  -6.554  14.351  1.00 10.00      A   
ATOM   3533  C   GLU A 375      -4.870 -10.902  14.347  1.00 10.00      A   
ATOM   3534  O   GLU A 375      -5.379 -11.639  13.503  1.00 10.00      A   
ATOM   3535  N   SER A 376      -3.717 -10.281  14.155  1.00 10.00      A   
ATOM   3536  HN  SER A 376      -3.359  -9.700  14.858  1.00 10.00      A   
ATOM   3537  CA  SER A 376      -2.962 -10.439  12.925  1.00 10.00      A   
ATOM   3538  CB  SER A 376      -3.079  -9.174  12.073  1.00 10.00      A   
ATOM   3539  OG  SER A 376      -2.732  -9.424  10.724  1.00 10.00      A   
ATOM   3540  HG  SER A 376      -2.877  -8.624  10.206  1.00 10.00      A   
ATOM   3541  C   SER A 376      -1.503 -10.735  13.249  1.00 10.00      A   
ATOM   3542  O   SER A 376      -0.861  -9.996  13.999  1.00 10.00      A   
ATOM   3543  N   VAL A 377      -0.983 -11.824  12.706  1.00 10.00      A   
ATOM   3544  HN  VAL A 377      -1.537 -12.384  12.118  1.00 10.00      A   
ATOM   3545  CA  VAL A 377       0.393 -12.201  12.966  1.00 10.00      A   
ATOM   3546  CB  VAL A 377       0.514 -13.089  14.230  1.00 10.00      A   
ATOM   3547  CG1 VAL A 377      -0.174 -14.434  14.040  1.00 10.00      A   
ATOM   3548  CG2 VAL A 377       1.968 -13.268  14.644  1.00 10.00      A   
ATOM   3549  C   VAL A 377       1.054 -12.885  11.768  1.00 10.00      A   
ATOM   3550  O   VAL A 377       0.464 -13.742  11.106  1.00 10.00      A   
ATOM   3551  N   LEU A 378       2.271 -12.455  11.484  1.00 10.00      A   
ATOM   3552  HN  LEU A 378       2.646 -11.725  12.026  1.00 10.00      A   
ATOM   3553  CA  LEU A 378       3.080 -13.014  10.411  1.00 10.00      A   
ATOM   3554  CB  LEU A 378       3.292 -11.987   9.294  1.00 10.00      A   
ATOM   3555  CG  LEU A 378       4.351 -12.337   8.241  1.00 10.00      A   
ATOM   3556  CD1 LEU A 378       3.912 -13.522   7.392  1.00 10.00      A   
ATOM   3557  CD2 LEU A 378       4.668 -11.132   7.369  1.00 10.00      A   
ATOM   3558  C   LEU A 378       4.416 -13.421  11.010  1.00 10.00      A   
ATOM   3559  O   LEU A 378       5.162 -12.569  11.502  1.00 10.00      A   
ATOM   3560  N   TYR A 379       4.714 -14.711  10.992  1.00 10.00      A   
ATOM   3561  HN  TYR A 379       4.092 -15.349  10.574  1.00 10.00      A   
ATOM   3562  CA  TYR A 379       5.950 -15.191  11.584  1.00 10.00      A   
ATOM   3563  CB  TYR A 379       5.676 -15.745  12.982  1.00 10.00      A   
ATOM   3564  CG  TYR A 379       6.624 -15.221  14.031  1.00 10.00      A   
ATOM   3565  CD1 TYR A 379       6.238 -14.207  14.899  1.00 10.00      A   
ATOM   3566  CD2 TYR A 379       7.909 -15.733  14.151  1.00 10.00      A   
ATOM   3567  CE1 TYR A 379       7.107 -13.720  15.854  1.00 10.00      A   
ATOM   3568  CE2 TYR A 379       8.783 -15.253  15.104  1.00 10.00      A   
ATOM   3569  CZ  TYR A 379       8.378 -14.245  15.952  1.00 10.00      A   
ATOM   3570  OH  TYR A 379       9.243 -13.757  16.898  1.00 10.00      A   
ATOM   3571  HH  TYR A 379      10.118 -13.652  16.512  1.00 10.00      A   
ATOM   3572  C   TYR A 379       6.672 -16.236  10.745  1.00 10.00      A   
ATOM   3573  O   TYR A 379       6.057 -17.155  10.204  1.00 10.00      A   
ATOM   3574  N   PHE A 380       7.984 -16.075  10.647  1.00 10.00      A   
ATOM   3575  HN  PHE A 380       8.401 -15.298  11.078  1.00 10.00      A   
ATOM   3576  CA  PHE A 380       8.833 -17.006   9.926  1.00 10.00      A   
ATOM   3577  CB  PHE A 380       9.709 -16.261   8.916  1.00 10.00      A   
ATOM   3578  CG  PHE A 380       8.987 -15.769   7.694  1.00 10.00      A   
ATOM   3579  CD1 PHE A 380       8.167 -14.650   7.756  1.00 10.00      A   
ATOM   3580  CD2 PHE A 380       9.137 -16.419   6.481  1.00 10.00      A   
ATOM   3581  CE1 PHE A 380       7.511 -14.192   6.631  1.00 10.00      A   
ATOM   3582  CE2 PHE A 380       8.484 -15.968   5.351  1.00 10.00      A   
ATOM   3583  CZ  PHE A 380       7.669 -14.852   5.427  1.00 10.00      A   
ATOM   3584  C   PHE A 380       9.718 -17.717  10.945  1.00 10.00      A   
ATOM   3585  O   PHE A 380      10.609 -17.103  11.533  1.00 10.00      A   
ATOM   3586  N   CYS A 381       9.468 -18.995  11.168  1.00 10.00      A   
ATOM   3587  HN  CYS A 381       8.757 -19.444  10.660  1.00 10.00      A   
ATOM   3588  CA  CYS A 381      10.235 -19.752  12.146  1.00 10.00      A   
ATOM   3589  CB  CYS A 381       9.297 -20.337  13.203  1.00 10.00      A   
ATOM   3590  SG  CYS A 381       8.007 -21.413  12.540  1.00 10.00      A   
ATOM   3591  HG  CYS A 381       8.017 -22.535  13.252  1.00 10.00      A   
ATOM   3592  C   CYS A 381      11.057 -20.860  11.498  1.00 10.00      A   
ATOM   3593  O   CYS A 381      10.938 -21.124  10.301  1.00 10.00      A   
ATOM   3594  N   ARG A 382      11.903 -21.497  12.298  1.00 10.00      A   
ATOM   3595  HN  ARG A 382      11.961 -21.226  13.241  1.00 10.00      A   
ATOM   3596  CA  ARG A 382      12.748 -22.585  11.821  1.00 10.00      A   
ATOM   3597  CB  ARG A 382      14.199 -22.391  12.282  1.00 10.00      A   
ATOM   3598  CG  ARG A 382      15.030 -21.458  11.410  1.00 10.00      A   
ATOM   3599  CD  ARG A 382      14.658 -20.002  11.635  1.00 10.00      A   
ATOM   3600  NE  ARG A 382      15.552 -19.080  10.932  1.00 10.00      A   
ATOM   3601  HE  ARG A 382      16.035 -19.427  10.151  1.00 10.00      A   
ATOM   3602  CZ  ARG A 382      15.747 -17.809  11.297  1.00 10.00      A   
ATOM   3603  NH1 ARG A 382      15.117 -17.309  12.355  1.00 10.00      A   
ATOM   3604 HH11 ARG A 382      14.463 -17.898  12.909  1.00 10.00      A   
ATOM   3605 HH12 ARG A 382      15.283 -16.309  12.634  1.00 10.00      A   
ATOM   3606  NH2 ARG A 382      16.566 -17.028  10.610  1.00 10.00      A   
ATOM   3607 HH21 ARG A 382      16.712 -16.036  10.912  1.00 10.00      A   
ATOM   3608 HH22 ARG A 382      17.072 -17.394   9.770  1.00 10.00      A   
ATOM   3609  C   ARG A 382      12.212 -23.925  12.316  1.00 10.00      A   
ATOM   3610  O   ARG A 382      12.450 -24.968  11.706  1.00 10.00      A   
ATOM   3611  N   GLN A 383      11.472 -23.881  13.414  1.00 10.00      A   
ATOM   3612  HN  GLN A 383      11.300 -23.011  13.841  1.00 10.00      A   
ATOM   3613  CA  GLN A 383      10.892 -25.080  14.000  1.00 10.00      A   
ATOM   3614  CB  GLN A 383      11.715 -25.524  15.213  1.00 10.00      A   
ATOM   3615  CG  GLN A 383      11.632 -24.578  16.398  1.00 10.00      A   
ATOM   3616  CD  GLN A 383      12.553 -24.978  17.534  1.00 10.00      A   
ATOM   3617  OE1 GLN A 383      13.659 -25.479  17.315  1.00 10.00      A   
ATOM   3618  NE2 GLN A 383      12.090 -24.785  18.756  1.00 10.00      A   
ATOM   3619 HE21 GLN A 383      11.179 -24.410  18.856  1.00 10.00      A   
ATOM   3620 HE22 GLN A 383      12.670 -25.009  19.512  1.00 10.00      A   
ATOM   3621  C   GLN A 383       9.447 -24.807  14.407  1.00 10.00      A   
ATOM   3622  O   GLN A 383       8.994 -23.662  14.335  1.00 10.00      A   
ATOM   3623  N   MET A 384       8.729 -25.847  14.829  1.00 10.00      A   
ATOM   3624  HN  MET A 384       9.145 -26.737  14.866  1.00 10.00      A   
ATOM   3625  CA  MET A 384       7.334 -25.700  15.235  1.00 10.00      A   
ATOM   3626  CB  MET A 384       6.464 -25.428  14.001  1.00 10.00      A   
ATOM   3627  CG  MET A 384       4.991 -25.200  14.294  1.00 10.00      A   
ATOM   3628  SD  MET A 384       4.726 -24.001  15.613  1.00 10.00      A   
ATOM   3629  CE  MET A 384       5.495 -22.546  14.905  1.00 10.00      A   
ATOM   3630  C   MET A 384       6.839 -26.952  15.960  1.00 10.00      A   
ATOM   3631  O   MET A 384       7.355 -28.050  15.740  1.00 10.00      A   
ATOM   3632  N   THR A 385       5.865 -26.771  16.843  1.00 10.00      A   
ATOM   3633  HN  THR A 385       5.527 -25.863  17.003  1.00 10.00      A   
ATOM   3634  CA  THR A 385       5.276 -27.876  17.583  1.00 10.00      A   
ATOM   3635  CB  THR A 385       5.718 -27.899  19.062  1.00 10.00      A   
ATOM   3636  OG1 THR A 385       6.042 -26.578  19.504  1.00 10.00      A   
ATOM   3637  HG1 THR A 385       6.995 -26.446  19.455  1.00 10.00      A   
ATOM   3638  CG2 THR A 385       6.920 -28.805  19.259  1.00 10.00      A   
ATOM   3639  C   THR A 385       3.753 -27.815  17.515  1.00 10.00      A   
ATOM   3640  O   THR A 385       3.158 -26.732  17.508  1.00 10.00      A   
ATOM   3641  N   ASN A 386       3.133 -28.981  17.464  1.00 10.00      A   
ATOM   3642  HN  ASN A 386       3.674 -29.809  17.477  1.00 10.00      A   
ATOM   3643  CA  ASN A 386       1.684 -29.088  17.396  1.00 10.00      A   
ATOM   3644  CB  ASN A 386       1.279 -30.551  17.224  1.00 10.00      A   
ATOM   3645  CG  ASN A 386       1.130 -30.943  15.774  1.00 10.00      A   
ATOM   3646  OD1 ASN A 386       0.614 -30.177  14.961  1.00 10.00      A   
ATOM   3647  ND2 ASN A 386       1.580 -32.140  15.437  1.00 10.00      A   
ATOM   3648 HD21 ASN A 386       1.976 -32.702  16.141  1.00 10.00      A   
ATOM   3649 HD22 ASN A 386       1.508 -32.415  14.497  1.00 10.00      A   
ATOM   3650  C   ASN A 386       1.042 -28.526  18.655  1.00 10.00      A   
ATOM   3651  O   ASN A 386       0.024 -27.836  18.589  1.00 10.00      A   
ATOM   3652  N   ALA A 387       1.651 -28.817  19.800  1.00 10.00      A   
ATOM   3653  HN  ALA A 387       2.463 -29.370  19.782  1.00 10.00      A   
ATOM   3654  CA  ALA A 387       1.142 -28.343  21.081  1.00 10.00      A   
ATOM   3655  CB  ALA A 387       2.011 -28.853  22.221  1.00 10.00      A   
ATOM   3656  C   ALA A 387       1.054 -26.820  21.116  1.00 10.00      A   
ATOM   3657  O   ALA A 387       0.041 -26.259  21.536  1.00 10.00      A   
ATOM   3658  N   ALA A 388       2.120 -26.164  20.677  1.00 10.00      A   
ATOM   3659  HN  ALA A 388       2.900 -26.674  20.372  1.00 10.00      A   
ATOM   3660  CA  ALA A 388       2.173 -24.706  20.647  1.00 10.00      A   
ATOM   3661  CB  ALA A 388       3.527 -24.237  20.142  1.00 10.00      A   
ATOM   3662  C   ALA A 388       1.046 -24.132  19.793  1.00 10.00      A   
ATOM   3663  O   ALA A 388       0.315 -23.246  20.239  1.00 10.00      A   
ATOM   3664  N   LEU A 389       0.896 -24.668  18.584  1.00 10.00      A   
ATOM   3665  HN  LEU A 389       1.508 -25.385  18.302  1.00 10.00      A   
ATOM   3666  CA  LEU A 389      -0.144 -24.222  17.658  1.00 10.00      A   
ATOM   3667  CB  LEU A 389      -0.115 -25.073  16.384  1.00 10.00      A   
ATOM   3668  CG  LEU A 389       1.075 -24.853  15.448  1.00 10.00      A   
ATOM   3669  CD1 LEU A 389       1.215 -26.018  14.479  1.00 10.00      A   
ATOM   3670  CD2 LEU A 389       0.918 -23.541  14.691  1.00 10.00      A   
ATOM   3671  C   LEU A 389      -1.520 -24.307  18.302  1.00 10.00      A   
ATOM   3672  O   LEU A 389      -2.303 -23.358  18.246  1.00 10.00      A   
ATOM   3673  N   ILE A 390      -1.803 -25.446  18.925  1.00 10.00      A   
ATOM   3674  HN  ILE A 390      -1.130 -26.166  18.931  1.00 10.00      A   
ATOM   3675  CA  ILE A 390      -3.084 -25.661  19.589  1.00 10.00      A   
ATOM   3676  CB  ILE A 390      -3.209 -27.104  20.128  1.00 10.00      A   
ATOM   3677  CG1 ILE A 390      -3.160 -28.104  18.965  1.00 10.00      A   
ATOM   3678  CG2 ILE A 390      -4.494 -27.275  20.926  1.00 10.00      A   
ATOM   3679  CD1 ILE A 390      -3.117 -29.558  19.391  1.00 10.00      A   
ATOM   3680  C   ILE A 390      -3.282 -24.656  20.723  1.00 10.00      A   
ATOM   3681  O   ILE A 390      -4.381 -24.135  20.924  1.00 10.00      A   
ATOM   3682  N   THR A 391      -2.204 -24.369  21.442  1.00 10.00      A   
ATOM   3683  HN  THR A 391      -1.352 -24.798  21.214  1.00 10.00      A   
ATOM   3684  CA  THR A 391      -2.250 -23.427  22.548  1.00 10.00      A   
ATOM   3685  CB  THR A 391      -0.922 -23.410  23.336  1.00 10.00      A   
ATOM   3686  OG1 THR A 391      -0.504 -24.756  23.613  1.00 10.00      A   
ATOM   3687  HG1 THR A 391      -0.456 -25.255  22.785  1.00 10.00      A   
ATOM   3688  CG2 THR A 391      -1.093 -22.673  24.653  1.00 10.00      A   
ATOM   3689  C   THR A 391      -2.580 -22.019  22.042  1.00 10.00      A   
ATOM   3690  O   THR A 391      -3.456 -21.347  22.586  1.00 10.00      A   
ATOM   3691  N   ILE A 392      -1.904 -21.601  20.973  1.00 10.00      A   
ATOM   3692  HN  ILE A 392      -1.242 -22.198  20.559  1.00 10.00      A   
ATOM   3693  CA  ILE A 392      -2.123 -20.283  20.389  1.00 10.00      A   
ATOM   3694  CB  ILE A 392      -1.165 -20.037  19.205  1.00 10.00      A   
ATOM   3695  CG1 ILE A 392       0.282 -19.974  19.699  1.00 10.00      A   
ATOM   3696  CG2 ILE A 392      -1.535 -18.766  18.453  1.00 10.00      A   
ATOM   3697  CD1 ILE A 392       1.302 -19.872  18.588  1.00 10.00      A   
ATOM   3698  C   ILE A 392      -3.571 -20.121  19.928  1.00 10.00      A   
ATOM   3699  O   ILE A 392      -4.204 -19.091  20.180  1.00 10.00      A   
ATOM   3700  N   ALA A 393      -4.095 -21.149  19.272  1.00 10.00      A   
ATOM   3701  HN  ALA A 393      -3.535 -21.937  19.094  1.00 10.00      A   
ATOM   3702  CA  ALA A 393      -5.474 -21.127  18.783  1.00 10.00      A   
ATOM   3703  CB  ALA A 393      -5.781 -22.386  17.991  1.00 10.00      A   
ATOM   3704  C   ALA A 393      -6.471 -20.973  19.926  1.00 10.00      A   
ATOM   3705  O   ALA A 393      -7.437 -20.217  19.826  1.00 10.00      A   
ATOM   3706  N   ARG A 394      -6.217 -21.683  21.013  1.00 10.00      A   
ATOM   3707  HN  ARG A 394      -5.418 -22.251  21.032  1.00 10.00      A   
ATOM   3708  CA  ARG A 394      -7.090 -21.643  22.177  1.00 10.00      A   
ATOM   3709  CB  ARG A 394      -6.815 -22.836  23.095  1.00 10.00      A   
ATOM   3710  CG  ARG A 394      -7.114 -24.184  22.462  1.00 10.00      A   
ATOM   3711  CD  ARG A 394      -6.786 -25.328  23.407  1.00 10.00      A   
ATOM   3712  NE  ARG A 394      -7.990 -26.001  23.895  1.00 10.00      A   
ATOM   3713  HE  ARG A 394      -8.400 -25.651  24.718  1.00 10.00      A   
ATOM   3714  CZ  ARG A 394      -8.561 -27.039  23.283  1.00 10.00      A   
ATOM   3715  NH1 ARG A 394      -8.043 -27.520  22.162  1.00 10.00      A   
ATOM   3716 HH11 ARG A 394      -7.188 -27.092  21.751  1.00 10.00      A   
ATOM   3717 HH12 ARG A 394      -8.495 -28.332  21.680  1.00 10.00      A   
ATOM   3718  NH2 ARG A 394      -9.642 -27.600  23.795  1.00 10.00      A   
ATOM   3719 HH21 ARG A 394     -10.054 -27.237  24.677  1.00 10.00      A   
ATOM   3720 HH22 ARG A 394     -10.086 -28.416  23.314  1.00 10.00      A   
ATOM   3721  C   ARG A 394      -6.934 -20.338  22.946  1.00 10.00      A   
ATOM   3722  O   ARG A 394      -7.871 -19.882  23.598  1.00 10.00      A   
ATOM   3723  N   ASN A 395      -5.747 -19.746  22.875  1.00 10.00      A   
ATOM   3724  HN  ASN A 395      -5.033 -20.172  22.352  1.00 10.00      A   
ATOM   3725  CA  ASN A 395      -5.472 -18.491  23.569  1.00 10.00      A   
ATOM   3726  CB  ASN A 395      -3.967 -18.267  23.726  1.00 10.00      A   
ATOM   3727  CG  ASN A 395      -3.370 -19.034  24.888  1.00 10.00      A   
ATOM   3728  OD1 ASN A 395      -2.205 -19.427  24.853  1.00 10.00      A   
ATOM   3729  ND2 ASN A 395      -4.159 -19.253  25.931  1.00 10.00      A   
ATOM   3730 HD21 ASN A 395      -5.079 -18.907  25.900  1.00 10.00      A   
ATOM   3731 HD22 ASN A 395      -3.792 -19.750  26.690  1.00 10.00      A   
ATOM   3732  C   ASN A 395      -6.090 -17.305  22.847  1.00 10.00      A   
ATOM   3733  O   ASN A 395      -6.784 -16.493  23.459  1.00 10.00      A   
ATOM   3734  N   ARG A 396      -5.840 -17.211  21.544  1.00 10.00      A   
ATOM   3735  HN  ARG A 396      -5.294 -17.907  21.107  1.00 10.00      A   
ATOM   3736  CA  ARG A 396      -6.365 -16.111  20.746  1.00 10.00      A   
ATOM   3737  CB  ARG A 396      -5.226 -15.365  20.045  1.00 10.00      A   
ATOM   3738  CG  ARG A 396      -4.255 -14.677  20.990  1.00 10.00      A   
ATOM   3739  CD  ARG A 396      -4.657 -13.236  21.275  1.00 10.00      A   
ATOM   3740  NE  ARG A 396      -6.004 -13.123  21.840  1.00 10.00      A   
ATOM   3741  HE  ARG A 396      -6.733 -12.895  21.215  1.00 10.00      A   
ATOM   3742  CZ  ARG A 396      -6.295 -13.309  23.128  1.00 10.00      A   
ATOM   3743  NH1 ARG A 396      -5.340 -13.623  23.991  1.00 10.00      A   
ATOM   3744 HH11 ARG A 396      -5.571 -13.770  24.999  1.00 10.00      A   
ATOM   3745 HH12 ARG A 396      -4.351 -13.733  23.673  1.00 10.00      A   
ATOM   3746  NH2 ARG A 396      -7.551 -13.178  23.550  1.00 10.00      A   
ATOM   3747 HH21 ARG A 396      -8.313 -12.929  22.880  1.00 10.00      A   
ATOM   3748 HH22 ARG A 396      -7.781 -13.323  24.560  1.00 10.00      A   
ATOM   3749  C   ARG A 396      -7.370 -16.596  19.712  1.00 10.00      A   
ATOM   3750  O   ARG A 396      -7.008 -16.859  18.567  1.00 10.00      A   
ATOM   3751  N   PRO A 397      -8.651 -16.715  20.096  1.00 10.00      A   
ATOM   3752  CA  PRO A 397      -9.705 -17.166  19.188  1.00 10.00      A   
ATOM   3753  CB  PRO A 397     -10.788 -17.655  20.149  1.00 10.00      A   
ATOM   3754  CG  PRO A 397     -10.641 -16.777  21.345  1.00 10.00      A   
ATOM   3755  CD  PRO A 397      -9.177 -16.422  21.444  1.00 10.00      A   
ATOM   3756  C   PRO A 397     -10.232 -16.010  18.346  1.00 10.00      A   
ATOM   3757  O   PRO A 397     -11.168 -16.166  17.568  1.00 10.00      A   
ATOM   3758  N   ASN A 398      -9.604 -14.849  18.498  1.00 10.00      A   
ATOM   3759  HN  ASN A 398      -8.842 -14.800  19.117  1.00 10.00      A   
ATOM   3760  CA  ASN A 398      -9.997 -13.650  17.772  1.00 10.00      A   
ATOM   3761  CB  ASN A 398      -9.984 -12.437  18.713  1.00 10.00      A   
ATOM   3762  CG  ASN A 398      -8.582 -12.075  19.170  1.00 10.00      A   
ATOM   3763  OD1 ASN A 398      -7.966 -12.798  19.959  1.00 10.00      A   
ATOM   3764  ND2 ASN A 398      -8.071 -10.953  18.693  1.00 10.00      A   
ATOM   3765 HD21 ASN A 398      -8.618 -10.417  18.079  1.00 10.00      A   
ATOM   3766 HD22 ASN A 398      -7.162 -10.709  18.962  1.00 10.00      A   
ATOM   3767  C   ASN A 398      -9.060 -13.400  16.596  1.00 10.00      A   
ATOM   3768  O   ASN A 398      -9.108 -12.340  15.968  1.00 10.00      A   
ATOM   3769  N   MET A 399      -8.212 -14.383  16.305  1.00 10.00      A   
ATOM   3770  HN  MET A 399      -8.230 -15.202  16.844  1.00 10.00      A   
ATOM   3771  CA  MET A 399      -7.253 -14.281  15.209  1.00 10.00      A   
ATOM   3772  CB  MET A 399      -6.325 -15.499  15.200  1.00 10.00      A   
ATOM   3773  CG  MET A 399      -5.122 -15.367  14.278  1.00 10.00      A   
ATOM   3774  SD  MET A 399      -3.863 -14.258  14.936  1.00 10.00      A   
ATOM   3775  CE  MET A 399      -3.350 -15.170  16.391  1.00 10.00      A   
ATOM   3776  C   MET A 399      -7.966 -14.164  13.867  1.00 10.00      A   
ATOM   3777  O   MET A 399      -8.838 -14.972  13.545  1.00 10.00      A   
ATOM   3778  N   THR A 400      -7.601 -13.147  13.098  1.00 10.00      A   
ATOM   3779  HN  THR A 400      -6.912 -12.526  13.420  1.00 10.00      A   
ATOM   3780  CA  THR A 400      -8.194 -12.917  11.794  1.00 10.00      A   
ATOM   3781  CB  THR A 400      -8.735 -11.477  11.670  1.00 10.00      A   
ATOM   3782  OG1 THR A 400      -7.784 -10.559  12.227  1.00 10.00      A   
ATOM   3783  HG1 THR A 400      -8.225 -10.010  12.900  1.00 10.00      A   
ATOM   3784  CG2 THR A 400     -10.058 -11.331  12.405  1.00 10.00      A   
ATOM   3785  C   THR A 400      -7.177 -13.170  10.680  1.00 10.00      A   
ATOM   3786  O   THR A 400      -7.549 -13.466   9.546  1.00 10.00      A   
ATOM   3787  N   ARG A 401      -5.894 -13.043  11.007  1.00 10.00      A   
ATOM   3788  HN  ARG A 401      -5.656 -12.798  11.928  1.00 10.00      A   
ATOM   3789  CA  ARG A 401      -4.831 -13.258  10.033  1.00 10.00      A   
ATOM   3790  CB  ARG A 401      -4.334 -11.926   9.463  1.00 10.00      A   
ATOM   3791  CG  ARG A 401      -5.195 -11.369   8.338  1.00 10.00      A   
ATOM   3792  CD  ARG A 401      -5.362  -9.863   8.453  1.00 10.00      A   
ATOM   3793  NE  ARG A 401      -6.064  -9.492   9.685  1.00 10.00      A   
ATOM   3794  HE  ARG A 401      -6.198 -10.197  10.356  1.00 10.00      A   
ATOM   3795  CZ  ARG A 401      -6.524  -8.273   9.939  1.00 10.00      A   
ATOM   3796  NH1 ARG A 401      -6.380  -7.296   9.056  1.00 10.00      A   
ATOM   3797 HH11 ARG A 401      -6.736  -6.339   9.261  1.00 10.00      A   
ATOM   3798 HH12 ARG A 401      -5.904  -7.478   8.136  1.00 10.00      A   
ATOM   3799  NH2 ARG A 401      -7.149  -8.035  11.076  1.00 10.00      A   
ATOM   3800 HH21 ARG A 401      -7.280  -8.803  11.772  1.00 10.00      A   
ATOM   3801 HH22 ARG A 401      -7.514  -7.081  11.285  1.00 10.00      A   
ATOM   3802  C   ARG A 401      -3.676 -14.037  10.653  1.00 10.00      A   
ATOM   3803  O   ARG A 401      -2.856 -13.478  11.380  1.00 10.00      A   
ATOM   3804  N   PHE A 402      -3.627 -15.328  10.372  1.00 10.00      A   
ATOM   3805  HN  PHE A 402      -4.307 -15.715   9.774  1.00 10.00      A   
ATOM   3806  CA  PHE A 402      -2.579 -16.188  10.901  1.00 10.00      A   
ATOM   3807  CB  PHE A 402      -3.189 -17.411  11.595  1.00 10.00      A   
ATOM   3808  CG  PHE A 402      -2.203 -18.238  12.373  1.00 10.00      A   
ATOM   3809  CD1 PHE A 402      -1.852 -17.890  13.667  1.00 10.00      A   
ATOM   3810  CD2 PHE A 402      -1.627 -19.368  11.810  1.00 10.00      A   
ATOM   3811  CE1 PHE A 402      -0.947 -18.649  14.384  1.00 10.00      A   
ATOM   3812  CE2 PHE A 402      -0.722 -20.131  12.522  1.00 10.00      A   
ATOM   3813  CZ  PHE A 402      -0.381 -19.770  13.811  1.00 10.00      A   
ATOM   3814  C   PHE A 402      -1.647 -16.620   9.778  1.00 10.00      A   
ATOM   3815  O   PHE A 402      -1.976 -17.506   8.988  1.00 10.00      A   
ATOM   3816  N   ARG A 403      -0.490 -15.985   9.702  1.00 10.00      A   
ATOM   3817  HN  ARG A 403      -0.276 -15.290  10.363  1.00 10.00      A   
ATOM   3818  CA  ARG A 403       0.478 -16.298   8.669  1.00 10.00      A   
ATOM   3819  CB  ARG A 403       0.824 -15.044   7.868  1.00 10.00      A   
ATOM   3820  CG  ARG A 403      -0.386 -14.324   7.301  1.00 10.00      A   
ATOM   3821  CD  ARG A 403      -0.080 -12.866   7.016  1.00 10.00      A   
ATOM   3822  NE  ARG A 403       0.608 -12.680   5.744  1.00 10.00      A   
ATOM   3823  HE  ARG A 403       1.170 -13.428   5.409  1.00 10.00      A   
ATOM   3824  CZ  ARG A 403       0.499 -11.585   5.005  1.00 10.00      A   
ATOM   3825  NH1 ARG A 403      -0.271 -10.578   5.402  1.00 10.00      A   
ATOM   3826 HH11 ARG A 403      -0.805 -10.634   6.300  1.00 10.00      A   
ATOM   3827 HH12 ARG A 403      -0.348  -9.722   4.816  1.00 10.00      A   
ATOM   3828  NH2 ARG A 403       1.169 -11.491   3.864  1.00 10.00      A   
ATOM   3829 HH21 ARG A 403       1.780 -12.287   3.551  1.00 10.00      A   
ATOM   3830 HH22 ARG A 403       1.086 -10.635   3.269  1.00 10.00      A   
ATOM   3831  C   ARG A 403       1.740 -16.894   9.271  1.00 10.00      A   
ATOM   3832  O   ARG A 403       2.548 -16.186   9.868  1.00 10.00      A   
ATOM   3833  N   LEU A 404       1.891 -18.198   9.135  1.00 10.00      A   
ATOM   3834  HN  LEU A 404       1.198 -18.718   8.672  1.00 10.00      A   
ATOM   3835  CA  LEU A 404       3.065 -18.884   9.651  1.00 10.00      A   
ATOM   3836  CB  LEU A 404       2.653 -19.988  10.624  1.00 10.00      A   
ATOM   3837  CG  LEU A 404       3.777 -20.597  11.466  1.00 10.00      A   
ATOM   3838  CD1 LEU A 404       4.324 -19.581  12.458  1.00 10.00      A   
ATOM   3839  CD2 LEU A 404       3.294 -21.848  12.183  1.00 10.00      A   
ATOM   3840  C   LEU A 404       3.863 -19.472   8.494  1.00 10.00      A   
ATOM   3841  O   LEU A 404       3.289 -20.058   7.573  1.00 10.00      A   
ATOM   3842  N   CYS A 405       5.175 -19.304   8.526  1.00 10.00      A   
ATOM   3843  HN  CYS A 405       5.588 -18.822   9.282  1.00 10.00      A   
ATOM   3844  CA  CYS A 405       6.018 -19.818   7.465  1.00 10.00      A   
ATOM   3845  CB  CYS A 405       6.312 -18.722   6.438  1.00 10.00      A   
ATOM   3846  SG  CYS A 405       6.931 -19.329   4.851  1.00 10.00      A   
ATOM   3847  HG  CYS A 405       7.843 -20.260   5.098  1.00 10.00      A   
ATOM   3848  C   CYS A 405       7.314 -20.396   8.009  1.00 10.00      A   
ATOM   3849  O   CYS A 405       8.202 -19.660   8.441  1.00 10.00      A   
ATOM   3850  N   ILE A 406       7.407 -21.717   8.003  1.00 10.00      A   
ATOM   3851  HN  ILE A 406       6.648 -22.250   7.679  1.00 10.00      A   
ATOM   3852  CA  ILE A 406       8.604 -22.395   8.470  1.00 10.00      A   
ATOM   3853  CB  ILE A 406       8.309 -23.847   8.912  1.00 10.00      A   
ATOM   3854  CG1 ILE A 406       7.142 -23.881   9.903  1.00 10.00      A   
ATOM   3855  CG2 ILE A 406       9.549 -24.479   9.533  1.00 10.00      A   
ATOM   3856  CD1 ILE A 406       6.655 -25.278  10.230  1.00 10.00      A   
ATOM   3857  C   ILE A 406       9.650 -22.399   7.357  1.00 10.00      A   
ATOM   3858  O   ILE A 406       9.338 -22.736   6.211  1.00 10.00      A   
ATOM   3859  N   ILE A 407      10.871 -22.000   7.699  1.00 10.00      A   
ATOM   3860  HN  ILE A 407      11.031 -21.719   8.629  1.00 10.00      A   
ATOM   3861  CA  ILE A 407      11.978 -21.940   6.740  1.00 10.00      A   
ATOM   3862  CB  ILE A 407      13.304 -21.526   7.428  1.00 10.00      A   
ATOM   3863  CG1 ILE A 407      13.166 -20.148   8.086  1.00 10.00      A   
ATOM   3864  CG2 ILE A 407      14.473 -21.539   6.451  1.00 10.00      A   
ATOM   3865  CD1 ILE A 407      12.781 -19.038   7.132  1.00 10.00      A   
ATOM   3866  C   ILE A 407      12.167 -23.267   6.001  1.00 10.00      A   
ATOM   3867  O   ILE A 407      12.273 -23.297   4.772  1.00 10.00      A   
ATOM   3868  N   GLU A 408      12.198 -24.358   6.752  1.00 10.00      A   
ATOM   3869  HN  GLU A 408      12.089 -24.275   7.720  1.00 10.00      A   
ATOM   3870  CA  GLU A 408      12.375 -25.679   6.168  1.00 10.00      A   
ATOM   3871  CB  GLU A 408      12.986 -26.632   7.199  1.00 10.00      A   
ATOM   3872  CG  GLU A 408      13.691 -27.830   6.589  1.00 10.00      A   
ATOM   3873  CD  GLU A 408      14.941 -27.434   5.830  1.00 10.00      A   
ATOM   3874  OE1 GLU A 408      14.867 -27.266   4.594  1.00 10.00      A   
ATOM   3875  OE2 GLU A 408      16.005 -27.298   6.468  1.00 10.00      A   
ATOM   3876  C   GLU A 408      11.035 -26.221   5.674  1.00 10.00      A   
ATOM   3877  O   GLU A 408      10.088 -26.359   6.454  1.00 10.00      A   
ATOM   3878  N   PRO A 409      10.930 -26.504   4.369  1.00 10.00      A   
ATOM   3879  CA  PRO A 409       9.704 -27.035   3.763  1.00 10.00      A   
ATOM   3880  CB  PRO A 409      10.002 -27.024   2.256  1.00 10.00      A   
ATOM   3881  CG  PRO A 409      11.217 -26.172   2.099  1.00 10.00      A   
ATOM   3882  CD  PRO A 409      11.993 -26.323   3.373  1.00 10.00      A   
ATOM   3883  C   PRO A 409       9.418 -28.461   4.229  1.00 10.00      A   
ATOM   3884  O   PRO A 409      10.331 -29.282   4.337  1.00 10.00      A   
ATOM   3885  N   LYS A 410       8.148 -28.737   4.512  1.00 10.00      A   
ATOM   3886  HN  LYS A 410       7.477 -28.024   4.413  1.00 10.00      A   
ATOM   3887  CA  LYS A 410       7.708 -30.057   4.963  1.00 10.00      A   
ATOM   3888  CB  LYS A 410       7.954 -31.131   3.898  1.00 10.00      A   
ATOM   3889  CG  LYS A 410       7.025 -31.023   2.701  1.00 10.00      A   
ATOM   3890  CD  LYS A 410       7.453 -31.940   1.569  1.00 10.00      A   
ATOM   3891  CE  LYS A 410       6.625 -31.686   0.319  1.00 10.00      A   
ATOM   3892  NZ  LYS A 410       7.240 -32.289  -0.891  1.00 10.00      A   
ATOM   3893  HZ1 LYS A 410       7.224 -33.324  -0.825  1.00 10.00      A   
ATOM   3894  HZ2 LYS A 410       8.225 -31.973  -0.988  1.00 10.00      A   
ATOM   3895  HZ3 LYS A 410       6.714 -32.001  -1.741  1.00 10.00      A   
ATOM   3896  C   LYS A 410       8.313 -30.449   6.309  1.00 10.00      A   
ATOM   3897  O   LYS A 410       8.557 -31.629   6.574  1.00 10.00      A   
ATOM   3898  N   ALA A 411       8.545 -29.451   7.158  1.00 10.00      A   
ATOM   3899  HN  ALA A 411       8.345 -28.535   6.882  1.00 10.00      A   
ATOM   3900  CA  ALA A 411       9.099 -29.684   8.485  1.00 10.00      A   
ATOM   3901  CB  ALA A 411       9.831 -28.445   8.979  1.00 10.00      A   
ATOM   3902  C   ALA A 411       7.987 -30.066   9.461  1.00 10.00      A   
ATOM   3903  O   ALA A 411       7.000 -29.342   9.602  1.00 10.00      A   
ATOM   3904  N   PRO A 412       8.122 -31.215  10.134  1.00 10.00      A   
ATOM   3905  CA  PRO A 412       7.127 -31.687  11.090  1.00 10.00      A   
ATOM   3906  CB  PRO A 412       7.323 -33.201  11.028  1.00 10.00      A   
ATOM   3907  CG  PRO A 412       8.786 -33.370  10.790  1.00 10.00      A   
ATOM   3908  CD  PRO A 412       9.246 -32.159  10.011  1.00 10.00      A   
ATOM   3909  C   PRO A 412       7.399 -31.191  12.506  1.00 10.00      A   
ATOM   3910  O   PRO A 412       8.306 -30.385  12.737  1.00 10.00      A   
ATOM   3911  N   ASP A 413       6.585 -31.670  13.437  1.00 10.00      A   
ATOM   3912  HN  ASP A 413       5.863 -32.281  13.167  1.00 10.00      A   
ATOM   3913  CA  ASP A 413       6.721 -31.324  14.847  1.00 10.00      A   
ATOM   3914  CB  ASP A 413       5.616 -32.030  15.640  1.00 10.00      A   
ATOM   3915  CG  ASP A 413       5.678 -31.765  17.124  1.00 10.00      A   
ATOM   3916  OD1 ASP A 413       6.453 -32.447  17.818  1.00 10.00      A   
ATOM   3917  OD2 ASP A 413       4.941 -30.887  17.604  1.00 10.00      A   
ATOM   3918  C   ASP A 413       8.101 -31.768  15.335  1.00 10.00      A   
ATOM   3919  O   ASP A 413       8.468 -32.930  15.190  1.00 10.00      A   
ATOM   3920  N   TYR A 414       8.865 -30.850  15.914  1.00 10.00      A   
ATOM   3921  HN  TYR A 414       8.513 -29.943  16.039  1.00 10.00      A   
ATOM   3922  CA  TYR A 414      10.222 -31.169  16.362  1.00 10.00      A   
ATOM   3923  CB  TYR A 414      11.119 -29.925  16.424  1.00 10.00      A   
ATOM   3924  CG  TYR A 414      10.910 -29.040  17.633  1.00 10.00      A   
ATOM   3925  CD1 TYR A 414      11.646 -29.233  18.795  1.00 10.00      A   
ATOM   3926  CD2 TYR A 414       9.986 -28.006  17.611  1.00 10.00      A   
ATOM   3927  CE1 TYR A 414      11.466 -28.427  19.900  1.00 10.00      A   
ATOM   3928  CE2 TYR A 414       9.799 -27.194  18.711  1.00 10.00      A   
ATOM   3929  CZ  TYR A 414      10.540 -27.409  19.855  1.00 10.00      A   
ATOM   3930  OH  TYR A 414      10.363 -26.603  20.955  1.00 10.00      A   
ATOM   3931  HH  TYR A 414       9.566 -26.058  20.832  1.00 10.00      A   
ATOM   3932  C   TYR A 414      10.297 -31.980  17.658  1.00 10.00      A   
ATOM   3933  O   TYR A 414      11.387 -32.329  18.108  1.00 10.00      A   
ATOM   3934  N   LEU A 415       9.161 -32.286  18.258  1.00 10.00      A   
ATOM   3935  HN  LEU A 415       8.308 -31.994  17.864  1.00 10.00      A   
ATOM   3936  CA  LEU A 415       9.157 -33.060  19.493  1.00 10.00      A   
ATOM   3937  CB  LEU A 415       8.285 -32.399  20.566  1.00 10.00      A   
ATOM   3938  CG  LEU A 415       8.860 -31.141  21.229  1.00 10.00      A   
ATOM   3939  CD1 LEU A 415       7.914 -30.610  22.295  1.00 10.00      A   
ATOM   3940  CD2 LEU A 415      10.227 -31.426  21.830  1.00 10.00      A   
ATOM   3941  C   LEU A 415       8.712 -34.499  19.253  1.00 10.00      A   
ATOM   3942  O   LEU A 415       9.371 -35.443  19.686  1.00 10.00      A   
ATOM   3943  N   THR A 416       7.599 -34.657  18.553  1.00 10.00      A   
ATOM   3944  HN  THR A 416       7.130 -33.856  18.219  1.00 10.00      A   
ATOM   3945  CA  THR A 416       7.045 -35.975  18.263  1.00 10.00      A   
ATOM   3946  CB  THR A 416       5.513 -35.981  18.427  1.00 10.00      A   
ATOM   3947  OG1 THR A 416       4.952 -34.787  17.858  1.00 10.00      A   
ATOM   3948  HG1 THR A 416       5.450 -34.014  18.160  1.00 10.00      A   
ATOM   3949  CG2 THR A 416       5.136 -36.062  19.895  1.00 10.00      A   
ATOM   3950  C   THR A 416       7.412 -36.453  16.858  1.00 10.00      A   
ATOM   3951  O   THR A 416       7.295 -37.644  16.544  1.00 10.00      A   
ATOM   3952  N   LEU A 417       7.862 -35.514  16.025  1.00 10.00      A   
ATOM   3953  HN  LEU A 417       7.939 -34.594  16.355  1.00 10.00      A   
ATOM   3954  CA  LEU A 417       8.258 -35.797  14.642  1.00 10.00      A   
ATOM   3955  CB  LEU A 417       9.414 -36.802  14.576  1.00 10.00      A   
ATOM   3956  CG  LEU A 417      10.740 -36.347  15.191  1.00 10.00      A   
ATOM   3957  CD1 LEU A 417      11.777 -37.449  15.070  1.00 10.00      A   
ATOM   3958  CD2 LEU A 417      11.235 -35.076  14.517  1.00 10.00      A   
ATOM   3959  C   LEU A 417       7.078 -36.247  13.784  1.00 10.00      A   
ATOM   3960  O   LEU A 417       7.216 -37.115  12.921  1.00 10.00      A   
ATOM   3961  N   GLU A 418       5.923 -35.636  14.014  1.00 10.00      A   
ATOM   3962  HN  GLU A 418       5.881 -34.939  14.702  1.00 10.00      A   
ATOM   3963  CA  GLU A 418       4.715 -35.969  13.271  1.00 10.00      A   
ATOM   3964  CB  GLU A 418       3.679 -36.585  14.212  1.00 10.00      A   
ATOM   3965  CG  GLU A 418       3.920 -38.058  14.493  1.00 10.00      A   
ATOM   3966  CD  GLU A 418       2.941 -38.636  15.487  1.00 10.00      A   
ATOM   3967  OE1 GLU A 418       3.356 -39.487  16.299  1.00 10.00      A   
ATOM   3968  OE2 GLU A 418       1.755 -38.245  15.461  1.00 10.00      A   
ATOM   3969  C   GLU A 418       4.151 -34.736  12.562  1.00 10.00      A   
ATOM   3970  O   GLU A 418       4.544 -33.611  12.877  1.00 10.00      A   
ATOM   3971  N   PRO A 419       3.245 -34.932  11.575  1.00 10.00      A   
ATOM   3972  CA  PRO A 419       2.625 -33.827  10.818  1.00 10.00      A   
ATOM   3973  CB  PRO A 419       1.590 -34.532   9.941  1.00 10.00      A   
ATOM   3974  CG  PRO A 419       2.115 -35.916   9.789  1.00 10.00      A   
ATOM   3975  CD  PRO A 419       2.768 -36.248  11.099  1.00 10.00      A   
ATOM   3976  C   PRO A 419       1.935 -32.806  11.723  1.00 10.00      A   
ATOM   3977  O   PRO A 419       1.437 -33.144  12.798  1.00 10.00      A   
ATOM   3978  N   LEU A 420       1.878 -31.566  11.262  1.00 10.00      A   
ATOM   3979  HN  LEU A 420       2.244 -31.372  10.366  1.00 10.00      A   
ATOM   3980  CA  LEU A 420       1.271 -30.483  12.031  1.00 10.00      A   
ATOM   3981  CB  LEU A 420       2.030 -29.176  11.778  1.00 10.00      A   
ATOM   3982  CG  LEU A 420       3.532 -29.189  12.083  1.00 10.00      A   
ATOM   3983  CD1 LEU A 420       4.206 -27.961  11.489  1.00 10.00      A   
ATOM   3984  CD2 LEU A 420       3.771 -29.251  13.583  1.00 10.00      A   
ATOM   3985  C   LEU A 420      -0.209 -30.301  11.685  1.00 10.00      A   
ATOM   3986  O   LEU A 420      -0.765 -29.211  11.845  1.00 10.00      A   
ATOM   3987  N   ASP A 421      -0.844 -31.375  11.225  1.00 10.00      A   
ATOM   3988  HN  ASP A 421      -0.348 -32.214  11.128  1.00 10.00      A   
ATOM   3989  CA  ASP A 421      -2.258 -31.336  10.845  1.00 10.00      A   
ATOM   3990  CB  ASP A 421      -2.738 -32.713  10.367  1.00 10.00      A   
ATOM   3991  CG  ASP A 421      -2.043 -33.200   9.107  1.00 10.00      A   
ATOM   3992  OD1 ASP A 421      -2.104 -32.506   8.071  1.00 10.00      A   
ATOM   3993  OD2 ASP A 421      -1.442 -34.292   9.145  1.00 10.00      A   
ATOM   3994  C   ASP A 421      -3.143 -30.862  11.995  1.00 10.00      A   
ATOM   3995  O   ASP A 421      -3.942 -29.940  11.840  1.00 10.00      A   
ATOM   3996  N   ILE A 422      -2.981 -31.485  13.157  1.00 10.00      A   
ATOM   3997  HN  ILE A 422      -2.300 -32.183  13.229  1.00 10.00      A   
ATOM   3998  CA  ILE A 422      -3.779 -31.146  14.330  1.00 10.00      A   
ATOM   3999  CB  ILE A 422      -3.586 -32.151  15.488  1.00 10.00      A   
ATOM   4000  CG1 ILE A 422      -2.098 -32.430  15.732  1.00 10.00      A   
ATOM   4001  CG2 ILE A 422      -4.349 -33.441  15.214  1.00 10.00      A   
ATOM   4002  CD1 ILE A 422      -1.817 -33.242  16.979  1.00 10.00      A   
ATOM   4003  C   ILE A 422      -3.498 -29.728  14.827  1.00 10.00      A   
ATOM   4004  O   ILE A 422      -4.395 -29.058  15.335  1.00 10.00      A   
ATOM   4005  N   GLY A 423      -2.259 -29.265  14.661  1.00 10.00      A   
ATOM   4006  HN  GLY A 423      -1.587 -29.828  14.222  1.00 10.00      A   
ATOM   4007  CA  GLY A 423      -1.898 -27.932  15.110  1.00 10.00      A   
ATOM   4008  C   GLY A 423      -2.658 -26.856  14.362  1.00 10.00      A   
ATOM   4009  O   GLY A 423      -3.328 -26.018  14.966  1.00 10.00      A   
ATOM   4010  N   PHE A 424      -2.575 -26.893  13.040  1.00 10.00      A   
ATOM   4011  HN  PHE A 424      -2.038 -27.596  12.611  1.00 10.00      A   
ATOM   4012  CA  PHE A 424      -3.264 -25.912  12.214  1.00 10.00      A   
ATOM   4013  CB  PHE A 424      -2.715 -25.905  10.788  1.00 10.00      A   
ATOM   4014  CG  PHE A 424      -1.352 -25.290  10.669  1.00 10.00      A   
ATOM   4015  CD1 PHE A 424      -0.231 -26.089  10.523  1.00 10.00      A   
ATOM   4016  CD2 PHE A 424      -1.192 -23.915  10.704  1.00 10.00      A   
ATOM   4017  CE1 PHE A 424       1.027 -25.529  10.412  1.00 10.00      A   
ATOM   4018  CE2 PHE A 424       0.062 -23.345  10.594  1.00 10.00      A   
ATOM   4019  CZ  PHE A 424       1.174 -24.154  10.447  1.00 10.00      A   
ATOM   4020  C   PHE A 424      -4.768 -26.159  12.212  1.00 10.00      A   
ATOM   4021  O   PHE A 424      -5.560 -25.229  12.025  1.00 10.00      A   
ATOM   4022  N   GLY A 425      -5.157 -27.413  12.425  1.00 10.00      A   
ATOM   4023  HN  GLY A 425      -4.478 -28.115  12.541  1.00 10.00      A   
ATOM   4024  CA  GLY A 425      -6.562 -27.760  12.464  1.00 10.00      A   
ATOM   4025  C   GLY A 425      -7.266 -27.119  13.644  1.00 10.00      A   
ATOM   4026  O   GLY A 425      -8.471 -26.873  13.599  1.00 10.00      A   
ATOM   4027  N   ALA A 426      -6.513 -26.852  14.710  1.00 10.00      A   
ATOM   4028  HN  ALA A 426      -5.558 -27.089  14.697  1.00 10.00      A   
ATOM   4029  CA  ALA A 426      -7.070 -26.226  15.899  1.00 10.00      A   
ATOM   4030  CB  ALA A 426      -6.168 -26.476  17.097  1.00 10.00      A   
ATOM   4031  C   ALA A 426      -7.241 -24.729  15.669  1.00 10.00      A   
ATOM   4032  O   ALA A 426      -8.143 -24.100  16.223  1.00 10.00      A   
ATOM   4033  N   ILE A 427      -6.373 -24.174  14.828  1.00 10.00      A   
ATOM   4034  HN  ILE A 427      -5.692 -24.741  14.413  1.00 10.00      A   
ATOM   4035  CA  ILE A 427      -6.403 -22.751  14.507  1.00 10.00      A   
ATOM   4036  CB  ILE A 427      -5.306 -22.374  13.486  1.00 10.00      A   
ATOM   4037  CG1 ILE A 427      -3.919 -22.754  14.012  1.00 10.00      A   
ATOM   4038  CG2 ILE A 427      -5.368 -20.891  13.144  1.00 10.00      A   
ATOM   4039  CD1 ILE A 427      -3.483 -21.977  15.235  1.00 10.00      A   
ATOM   4040  C   ILE A 427      -7.767 -22.347  13.953  1.00 10.00      A   
ATOM   4041  O   ILE A 427      -8.429 -21.463  14.490  1.00 10.00      A   
ATOM   4042  N   VAL A 428      -8.193 -23.030  12.899  1.00 10.00      A   
ATOM   4043  HN  VAL A 428      -7.627 -23.745  12.534  1.00 10.00      A   
ATOM   4044  CA  VAL A 428      -9.477 -22.744  12.261  1.00 10.00      A   
ATOM   4045  CB  VAL A 428      -9.576 -23.403  10.866  1.00 10.00      A   
ATOM   4046  CG1 VAL A 428      -8.673 -22.690   9.872  1.00 10.00      A   
ATOM   4047  CG2 VAL A 428      -9.230 -24.885  10.930  1.00 10.00      A   
ATOM   4048  C   VAL A 428     -10.657 -23.196  13.123  1.00 10.00      A   
ATOM   4049  O   VAL A 428     -11.801 -22.811  12.880  1.00 10.00      A   
ATOM   4050  N   GLU A 429     -10.368 -24.012  14.130  1.00 10.00      A   
ATOM   4051  HN  GLU A 429      -9.436 -24.275  14.276  1.00 10.00      A   
ATOM   4052  CA  GLU A 429     -11.396 -24.524  15.025  1.00 10.00      A   
ATOM   4053  CB  GLU A 429     -10.899 -25.778  15.751  1.00 10.00      A   
ATOM   4054  CG  GLU A 429     -11.828 -26.277  16.845  1.00 10.00      A   
ATOM   4055  CD  GLU A 429     -11.426 -27.629  17.397  1.00 10.00      A   
ATOM   4056  OE1 GLU A 429     -10.833 -27.682  18.496  1.00 10.00      A   
ATOM   4057  OE2 GLU A 429     -11.720 -28.651  16.745  1.00 10.00      A   
ATOM   4058  C   GLU A 429     -11.829 -23.467  16.034  1.00 10.00      A   
ATOM   4059  O   GLU A 429     -13.023 -23.291  16.292  1.00 10.00      A   
ATOM   4060  N   HIS A 430     -10.857 -22.761  16.598  1.00 10.00      A   
ATOM   4061  HN  HIS A 430      -9.923 -22.937  16.347  1.00 10.00      A   
ATOM   4062  CA  HIS A 430     -11.146 -21.736  17.595  1.00 10.00      A   
ATOM   4063  CB  HIS A 430     -10.089 -21.739  18.703  1.00 10.00      A   
ATOM   4064  CG  HIS A 430     -10.076 -22.994  19.525  1.00 10.00      A   
ATOM   4065  ND1 HIS A 430     -10.693 -23.055  20.753  1.00 10.00      A   
ATOM   4066  CD2 HIS A 430      -9.530 -24.203  19.241  1.00 10.00      A   
ATOM   4067  CE1 HIS A 430     -10.515 -24.291  21.187  1.00 10.00      A   
ATOM   4068  NE2 HIS A 430      -9.818 -25.018  20.305  1.00 10.00      A   
ATOM   4069  HE2 HIS A 430      -9.575 -25.968  20.395  1.00 10.00      A   
ATOM   4070  C   HIS A 430     -11.273 -20.349  16.969  1.00 10.00      A   
ATOM   4071  O   HIS A 430     -12.000 -19.493  17.478  1.00 10.00      A   
ATOM   4072  N   CYS A 431     -10.564 -20.130  15.869  1.00 10.00      A   
ATOM   4073  HN  CYS A 431     -10.000 -20.846  15.510  1.00 10.00      A   
ATOM   4074  CA  CYS A 431     -10.609 -18.852  15.178  1.00 10.00      A   
ATOM   4075  CB  CYS A 431      -9.202 -18.420  14.756  1.00 10.00      A   
ATOM   4076  SG  CYS A 431      -7.957 -18.553  16.061  1.00 10.00      A   
ATOM   4077  HG  CYS A 431      -8.227 -19.637  16.773  1.00 10.00      A   
ATOM   4078  C   CYS A 431     -11.527 -18.948  13.962  1.00 10.00      A   
ATOM   4079  O   CYS A 431     -11.183 -19.573  12.961  1.00 10.00      A   
ATOM   4080  N   LYS A 432     -12.699 -18.334  14.056  1.00 10.00      A   
ATOM   4081  HN  LYS A 432     -12.918 -17.845  14.880  1.00 10.00      A   
ATOM   4082  CA  LYS A 432     -13.671 -18.368  12.970  1.00 10.00      A   
ATOM   4083  CB  LYS A 432     -15.092 -18.515  13.523  1.00 10.00      A   
ATOM   4084  CG  LYS A 432     -15.343 -19.836  14.232  1.00 10.00      A   
ATOM   4085  CD  LYS A 432     -15.134 -21.010  13.289  1.00 10.00      A   
ATOM   4086  CE  LYS A 432     -15.387 -22.334  13.985  1.00 10.00      A   
ATOM   4087  NZ  LYS A 432     -16.805 -22.479  14.401  1.00 10.00      A   
ATOM   4088  HZ1 LYS A 432     -16.962 -22.017  15.320  1.00 10.00      A   
ATOM   4089  HZ2 LYS A 432     -17.051 -23.485  14.484  1.00 10.00      A   
ATOM   4090  HZ3 LYS A 432     -17.432 -22.042  13.695  1.00 10.00      A   
ATOM   4091  C   LYS A 432     -13.573 -17.147  12.056  1.00 10.00      A   
ATOM   4092  O   LYS A 432     -13.936 -17.216  10.883  1.00 10.00      A   
ATOM   4093  N   ASP A 433     -13.057 -16.041  12.585  1.00 10.00      A   
ATOM   4094  HN  ASP A 433     -12.746 -16.058  13.515  1.00 10.00      A   
ATOM   4095  CA  ASP A 433     -12.924 -14.801  11.811  1.00 10.00      A   
ATOM   4096  CB  ASP A 433     -13.022 -13.567  12.717  1.00 10.00      A   
ATOM   4097  CG  ASP A 433     -14.451 -13.142  12.995  1.00 10.00      A   
ATOM   4098  OD1 ASP A 433     -14.879 -13.218  14.167  1.00 10.00      A   
ATOM   4099  OD2 ASP A 433     -15.158 -12.731  12.045  1.00 10.00      A   
ATOM   4100  C   ASP A 433     -11.611 -14.772  11.040  1.00 10.00      A   
ATOM   4101  O   ASP A 433     -11.163 -13.716  10.587  1.00 10.00      A   
ATOM   4102  N   LEU A 434     -11.001 -15.939  10.902  1.00 10.00      A   
ATOM   4103  HN  LEU A 434     -11.420 -16.736  11.289  1.00 10.00      A   
ATOM   4104  CA  LEU A 434      -9.741 -16.078  10.191  1.00 10.00      A   
ATOM   4105  CB  LEU A 434      -9.146 -17.461  10.474  1.00 10.00      A   
ATOM   4106  CG  LEU A 434      -7.672 -17.659  10.116  1.00 10.00      A   
ATOM   4107  CD1 LEU A 434      -6.789 -16.773  10.982  1.00 10.00      A   
ATOM   4108  CD2 LEU A 434      -7.282 -19.120  10.275  1.00 10.00      A   
ATOM   4109  C   LEU A 434      -9.956 -15.896   8.690  1.00 10.00      A   
ATOM   4110  O   LEU A 434     -10.468 -16.789   8.019  1.00 10.00      A   
ATOM   4111  N   ARG A 435      -9.576 -14.733   8.174  1.00 10.00      A   
ATOM   4112  HN  ARG A 435      -9.171 -14.060   8.762  1.00 10.00      A   
ATOM   4113  CA  ARG A 435      -9.732 -14.432   6.757  1.00 10.00      A   
ATOM   4114  CB  ARG A 435      -9.948 -12.930   6.542  1.00 10.00      A   
ATOM   4115  CG  ARG A 435     -11.062 -12.316   7.372  1.00 10.00      A   
ATOM   4116  CD  ARG A 435     -11.357 -10.888   6.931  1.00 10.00      A   
ATOM   4117  NE  ARG A 435     -10.135 -10.104   6.724  1.00 10.00      A   
ATOM   4118  HE  ARG A 435      -9.635 -10.257   5.885  1.00 10.00      A   
ATOM   4119  CZ  ARG A 435      -9.673  -9.196   7.584  1.00 10.00      A   
ATOM   4120  NH1 ARG A 435     -10.328  -8.954   8.716  1.00 10.00      A   
ATOM   4121 HH11 ARG A 435     -11.208  -9.470   8.934  1.00 10.00      A   
ATOM   4122 HH12 ARG A 435      -9.967  -8.249   9.397  1.00 10.00      A   
ATOM   4123  NH2 ARG A 435      -8.555  -8.535   7.310  1.00 10.00      A   
ATOM   4124 HH21 ARG A 435      -8.185  -7.822   7.973  1.00 10.00      A   
ATOM   4125 HH22 ARG A 435      -8.031  -8.726   6.420  1.00 10.00      A   
ATOM   4126  C   ARG A 435      -8.500 -14.872   5.979  1.00 10.00      A   
ATOM   4127  O   ARG A 435      -8.607 -15.445   4.897  1.00 10.00      A   
ATOM   4128  N   ARG A 436      -7.334 -14.598   6.536  1.00 10.00      A   
ATOM   4129  HN  ARG A 436      -7.315 -14.160   7.413  1.00 10.00      A   
ATOM   4130  CA  ARG A 436      -6.079 -14.949   5.889  1.00 10.00      A   
ATOM   4131  CB  ARG A 436      -5.206 -13.704   5.719  1.00 10.00      A   
ATOM   4132  CG  ARG A 436      -4.159 -13.815   4.622  1.00 10.00      A   
ATOM   4133  CD  ARG A 436      -3.414 -12.502   4.432  1.00 10.00      A   
ATOM   4134  NE  ARG A 436      -2.493 -12.552   3.293  1.00 10.00      A   
ATOM   4135  HE  ARG A 436      -2.182 -13.440   3.001  1.00 10.00      A   
ATOM   4136  CZ  ARG A 436      -2.053 -11.478   2.644  1.00 10.00      A   
ATOM   4137  NH1 ARG A 436      -2.429 -10.265   3.005  1.00 10.00      A   
ATOM   4138 HH11 ARG A 436      -2.067  -9.429   2.482  1.00 10.00      A   
ATOM   4139 HH12 ARG A 436      -3.076 -10.132   3.812  1.00 10.00      A   
ATOM   4140  NH2 ARG A 436      -1.212 -11.616   1.630  1.00 10.00      A   
ATOM   4141 HH21 ARG A 436      -0.889 -12.563   1.341  1.00 10.00      A   
ATOM   4142 HH22 ARG A 436      -0.873 -10.769   1.117  1.00 10.00      A   
ATOM   4143  C   ARG A 436      -5.340 -16.008   6.697  1.00 10.00      A   
ATOM   4144  O   ARG A 436      -5.138 -15.848   7.904  1.00 10.00      A   
ATOM   4145  N   LEU A 437      -4.954 -17.091   6.034  1.00 10.00      A   
ATOM   4146  HN  LEU A 437      -5.153 -17.162   5.072  1.00 10.00      A   
ATOM   4147  CA  LEU A 437      -4.242 -18.179   6.689  1.00 10.00      A   
ATOM   4148  CB  LEU A 437      -5.216 -19.297   7.070  1.00 10.00      A   
ATOM   4149  CG  LEU A 437      -4.601 -20.579   7.640  1.00 10.00      A   
ATOM   4150  CD1 LEU A 437      -3.965 -20.322   8.996  1.00 10.00      A   
ATOM   4151  CD2 LEU A 437      -5.642 -21.686   7.729  1.00 10.00      A   
ATOM   4152  C   LEU A 437      -3.132 -18.729   5.798  1.00 10.00      A   
ATOM   4153  O   LEU A 437      -3.372 -19.132   4.660  1.00 10.00      A   
ATOM   4154  N   SER A 438      -1.918 -18.725   6.318  1.00 10.00      A   
ATOM   4155  HN  SER A 438      -1.787 -18.364   7.223  1.00 10.00      A   
ATOM   4156  CA  SER A 438      -0.770 -19.236   5.589  1.00 10.00      A   
ATOM   4157  CB  SER A 438       0.310 -18.159   5.515  1.00 10.00      A   
ATOM   4158  OG  SER A 438      -0.248 -16.923   5.096  1.00 10.00      A   
ATOM   4159  HG  SER A 438       0.457 -16.344   4.766  1.00 10.00      A   
ATOM   4160  C   SER A 438      -0.242 -20.493   6.277  1.00 10.00      A   
ATOM   4161  O   SER A 438       0.079 -20.464   7.467  1.00 10.00      A   
ATOM   4162  N   LEU A 439      -0.160 -21.591   5.529  1.00 10.00      A   
ATOM   4163  HN  LEU A 439      -0.410 -21.544   4.577  1.00 10.00      A   
ATOM   4164  CA  LEU A 439       0.297 -22.862   6.079  1.00 10.00      A   
ATOM   4165  CB  LEU A 439      -0.642 -23.989   5.629  1.00 10.00      A   
ATOM   4166  CG  LEU A 439      -2.135 -23.781   5.892  1.00 10.00      A   
ATOM   4167  CD1 LEU A 439      -2.953 -24.873   5.223  1.00 10.00      A   
ATOM   4168  CD2 LEU A 439      -2.417 -23.740   7.384  1.00 10.00      A   
ATOM   4169  C   LEU A 439       1.716 -23.193   5.640  1.00 10.00      A   
ATOM   4170  O   LEU A 439       2.168 -22.750   4.587  1.00 10.00      A   
ATOM   4171  N   SER A 440       2.409 -23.971   6.459  1.00 10.00      A   
ATOM   4172  HN  SER A 440       1.996 -24.270   7.294  1.00 10.00      A   
ATOM   4173  CA  SER A 440       3.766 -24.402   6.165  1.00 10.00      A   
ATOM   4174  CB  SER A 440       4.766 -23.262   6.386  1.00 10.00      A   
ATOM   4175  OG  SER A 440       4.510 -22.578   7.603  1.00 10.00      A   
ATOM   4176  HG  SER A 440       3.831 -21.905   7.455  1.00 10.00      A   
ATOM   4177  C   SER A 440       4.115 -25.617   7.023  1.00 10.00      A   
ATOM   4178  O   SER A 440       3.419 -25.911   7.998  1.00 10.00      A   
ATOM   4179  N   GLY A 441       5.168 -26.331   6.648  1.00 10.00      A   
ATOM   4180  HN  GLY A 441       5.668 -26.064   5.847  1.00 10.00      A   
ATOM   4181  CA  GLY A 441       5.578 -27.502   7.398  1.00 10.00      A   
ATOM   4182  C   GLY A 441       5.010 -28.786   6.825  1.00 10.00      A   
ATOM   4183  O   GLY A 441       4.499 -28.800   5.704  1.00 10.00      A   
ATOM   4184  N   LEU A 442       5.099 -29.868   7.588  1.00 10.00      A   
ATOM   4185  HN  LEU A 442       5.518 -29.796   8.477  1.00 10.00      A   
ATOM   4186  CA  LEU A 442       4.589 -31.157   7.142  1.00 10.00      A   
ATOM   4187  CB  LEU A 442       5.314 -32.307   7.844  1.00 10.00      A   
ATOM   4188  CG  LEU A 442       4.902 -33.714   7.405  1.00 10.00      A   
ATOM   4189  CD1 LEU A 442       5.219 -33.923   5.931  1.00 10.00      A   
ATOM   4190  CD2 LEU A 442       5.592 -34.765   8.256  1.00 10.00      A   
ATOM   4191  C   LEU A 442       3.089 -31.256   7.376  1.00 10.00      A   
ATOM   4192  O   LEU A 442       2.637 -31.483   8.499  1.00 10.00      A   
ATOM   4193  N   LEU A 443       2.329 -31.067   6.314  1.00 10.00      A   
ATOM   4194  HN  LEU A 443       2.754 -30.881   5.451  1.00 10.00      A   
ATOM   4195  CA  LEU A 443       0.880 -31.128   6.380  1.00 10.00      A   
ATOM   4196  CB  LEU A 443       0.291 -29.747   6.089  1.00 10.00      A   
ATOM   4197  CG  LEU A 443       0.728 -28.616   7.022  1.00 10.00      A   
ATOM   4198  CD1 LEU A 443       0.220 -27.279   6.511  1.00 10.00      A   
ATOM   4199  CD2 LEU A 443       0.232 -28.872   8.435  1.00 10.00      A   
ATOM   4200  C   LEU A 443       0.366 -32.134   5.363  1.00 10.00      A   
ATOM   4201  O   LEU A 443       0.885 -32.216   4.247  1.00 10.00      A   
ATOM   4202  N   THR A 444      -0.636 -32.904   5.749  1.00 10.00      A   
ATOM   4203  HN  THR A 444      -1.023 -32.788   6.654  1.00 10.00      A   
ATOM   4204  CA  THR A 444      -1.204 -33.900   4.858  1.00 10.00      A   
ATOM   4205  CB  THR A 444      -1.326 -35.270   5.555  1.00 10.00      A   
ATOM   4206  OG1 THR A 444      -2.246 -35.181   6.650  1.00 10.00      A   
ATOM   4207  HG1 THR A 444      -1.825 -34.714   7.394  1.00 10.00      A   
ATOM   4208  CG2 THR A 444       0.025 -35.741   6.069  1.00 10.00      A   
ATOM   4209  C   THR A 444      -2.582 -33.447   4.405  1.00 10.00      A   
ATOM   4210  O   THR A 444      -2.939 -32.279   4.556  1.00 10.00      A   
ATOM   4211  N   ASP A 445      -3.359 -34.367   3.859  1.00 10.00      A   
ATOM   4212  HN  ASP A 445      -3.019 -35.280   3.751  1.00 10.00      A   
ATOM   4213  CA  ASP A 445      -4.708 -34.044   3.410  1.00 10.00      A   
ATOM   4214  CB  ASP A 445      -5.241 -35.107   2.442  1.00 10.00      A   
ATOM   4215  CG  ASP A 445      -4.829 -34.867   1.001  1.00 10.00      A   
ATOM   4216  OD1 ASP A 445      -5.434 -35.473   0.094  1.00 10.00      A   
ATOM   4217  OD2 ASP A 445      -3.891 -34.082   0.764  1.00 10.00      A   
ATOM   4218  C   ASP A 445      -5.642 -33.903   4.609  1.00 10.00      A   
ATOM   4219  O   ASP A 445      -6.770 -33.430   4.484  1.00 10.00      A   
ATOM   4220  N   LYS A 446      -5.144 -34.288   5.780  1.00 10.00      A   
ATOM   4221  HN  LYS A 446      -4.219 -34.619   5.817  1.00 10.00      A   
ATOM   4222  CA  LYS A 446      -5.925 -34.218   7.012  1.00 10.00      A   
ATOM   4223  CB  LYS A 446      -5.250 -35.019   8.127  1.00 10.00      A   
ATOM   4224  CG  LYS A 446      -6.200 -35.505   9.208  1.00 10.00      A   
ATOM   4225  CD  LYS A 446      -7.235 -36.464   8.642  1.00 10.00      A   
ATOM   4226  CE  LYS A 446      -8.179 -36.954   9.726  1.00 10.00      A   
ATOM   4227  NZ  LYS A 446      -9.319 -37.728   9.167  1.00 10.00      A   
ATOM   4228  HZ1 LYS A 446      -9.828 -37.157   8.449  1.00 10.00      A   
ATOM   4229  HZ2 LYS A 446      -9.985 -37.978   9.921  1.00 10.00      A   
ATOM   4230  HZ3 LYS A 446      -8.976 -38.601   8.719  1.00 10.00      A   
ATOM   4231  C   LYS A 446      -6.142 -32.771   7.451  1.00 10.00      A   
ATOM   4232  O   LYS A 446      -7.231 -32.408   7.895  1.00 10.00      A   
ATOM   4233  N   VAL A 447      -5.108 -31.944   7.326  1.00 10.00      A   
ATOM   4234  HN  VAL A 447      -4.252 -32.285   6.984  1.00 10.00      A   
ATOM   4235  CA  VAL A 447      -5.217 -30.540   7.708  1.00 10.00      A   
ATOM   4236  CB  VAL A 447      -3.855 -29.807   7.693  1.00 10.00      A   
ATOM   4237  CG1 VAL A 447      -3.341 -29.585   6.276  1.00 10.00      A   
ATOM   4238  CG2 VAL A 447      -3.943 -28.492   8.449  1.00 10.00      A   
ATOM   4239  C   VAL A 447      -6.235 -29.820   6.825  1.00 10.00      A   
ATOM   4240  O   VAL A 447      -7.001 -28.981   7.297  1.00 10.00      A   
ATOM   4241  N   PHE A 448      -6.272 -30.196   5.547  1.00 10.00      A   
ATOM   4242  HN  PHE A 448      -5.658 -30.893   5.237  1.00 10.00      A   
ATOM   4243  CA  PHE A 448      -7.205 -29.602   4.601  1.00 10.00      A   
ATOM   4244  CB  PHE A 448      -6.833 -29.978   3.167  1.00 10.00      A   
ATOM   4245  CG  PHE A 448      -5.462 -29.511   2.763  1.00 10.00      A   
ATOM   4246  CD1 PHE A 448      -4.477 -30.420   2.414  1.00 10.00      A   
ATOM   4247  CD2 PHE A 448      -5.157 -28.158   2.745  1.00 10.00      A   
ATOM   4248  CE1 PHE A 448      -3.215 -29.988   2.056  1.00 10.00      A   
ATOM   4249  CE2 PHE A 448      -3.898 -27.720   2.388  1.00 10.00      A   
ATOM   4250  CZ  PHE A 448      -2.925 -28.636   2.045  1.00 10.00      A   
ATOM   4251  C   PHE A 448      -8.624 -30.049   4.924  1.00 10.00      A   
ATOM   4252  O   PHE A 448      -9.589 -29.322   4.690  1.00 10.00      A   
ATOM   4253  N   GLU A 449      -8.731 -31.253   5.471  1.00 10.00      A   
ATOM   4254  HN  GLU A 449      -7.920 -31.783   5.611  1.00 10.00      A   
ATOM   4255  CA  GLU A 449     -10.011 -31.811   5.866  1.00 10.00      A   
ATOM   4256  CB  GLU A 449      -9.820 -33.248   6.360  1.00 10.00      A   
ATOM   4257  CG  GLU A 449     -11.071 -33.888   6.933  1.00 10.00      A   
ATOM   4258  CD  GLU A 449     -10.750 -35.026   7.881  1.00 10.00      A   
ATOM   4259  OE1 GLU A 449     -10.612 -36.174   7.415  1.00 10.00      A   
ATOM   4260  OE2 GLU A 449     -10.640 -34.784   9.102  1.00 10.00      A   
ATOM   4261  C   GLU A 449     -10.612 -30.944   6.970  1.00 10.00      A   
ATOM   4262  O   GLU A 449     -11.790 -30.588   6.922  1.00 10.00      A   
ATOM   4263  N   TYR A 450      -9.780 -30.593   7.950  1.00 10.00      A   
ATOM   4264  HN  TYR A 450      -8.852 -30.919   7.929  1.00 10.00      A   
ATOM   4265  CA  TYR A 450     -10.209 -29.747   9.059  1.00 10.00      A   
ATOM   4266  CB  TYR A 450      -9.096 -29.613  10.101  1.00 10.00      A   
ATOM   4267  CG  TYR A 450      -8.933 -30.817  11.002  1.00 10.00      A   
ATOM   4268  CD1 TYR A 450      -7.676 -31.345  11.266  1.00 10.00      A   
ATOM   4269  CD2 TYR A 450     -10.036 -31.419  11.589  1.00 10.00      A   
ATOM   4270  CE1 TYR A 450      -7.523 -32.443  12.091  1.00 10.00      A   
ATOM   4271  CE2 TYR A 450      -9.893 -32.515  12.415  1.00 10.00      A   
ATOM   4272  CZ  TYR A 450      -8.635 -33.022  12.663  1.00 10.00      A   
ATOM   4273  OH  TYR A 450      -8.493 -34.116  13.485  1.00 10.00      A   
ATOM   4274  HH  TYR A 450      -8.995 -34.854  13.117  1.00 10.00      A   
ATOM   4275  C   TYR A 450     -10.597 -28.367   8.543  1.00 10.00      A   
ATOM   4276  O   TYR A 450     -11.602 -27.790   8.961  1.00 10.00      A   
ATOM   4277  N   ILE A 451      -9.795 -27.858   7.616  1.00 10.00      A   
ATOM   4278  HN  ILE A 451      -9.010 -28.377   7.331  1.00 10.00      A   
ATOM   4279  CA  ILE A 451     -10.029 -26.550   7.017  1.00 10.00      A   
ATOM   4280  CB  ILE A 451      -8.893 -26.181   6.034  1.00 10.00      A   
ATOM   4281  CG1 ILE A 451      -7.590 -25.912   6.793  1.00 10.00      A   
ATOM   4282  CG2 ILE A 451      -9.267 -24.987   5.166  1.00 10.00      A   
ATOM   4283  CD1 ILE A 451      -6.381 -25.776   5.893  1.00 10.00      A   
ATOM   4284  C   ILE A 451     -11.377 -26.506   6.293  1.00 10.00      A   
ATOM   4285  O   ILE A 451     -12.127 -25.542   6.423  1.00 10.00      A   
ATOM   4286  N   GLY A 452     -11.687 -27.570   5.562  1.00 10.00      A   
ATOM   4287  HN  GLY A 452     -11.054 -28.318   5.513  1.00 10.00      A   
ATOM   4288  CA  GLY A 452     -12.931 -27.632   4.817  1.00 10.00      A   
ATOM   4289  C   GLY A 452     -14.182 -27.609   5.680  1.00 10.00      A   
ATOM   4290  O   GLY A 452     -15.273 -27.311   5.188  1.00 10.00      A   
ATOM   4291  N   THR A 453     -14.044 -27.936   6.954  1.00 10.00      A   
ATOM   4292  HN  THR A 453     -13.161 -28.184   7.300  1.00 10.00      A   
ATOM   4293  CA  THR A 453     -15.188 -27.943   7.851  1.00 10.00      A   
ATOM   4294  CB  THR A 453     -15.190 -29.200   8.749  1.00 10.00      A   
ATOM   4295  OG1 THR A 453     -15.069 -30.379   7.936  1.00 10.00      A   
ATOM   4296  HG1 THR A 453     -15.369 -31.148   8.441  1.00 10.00      A   
ATOM   4297  CG2 THR A 453     -16.474 -29.275   9.566  1.00 10.00      A   
ATOM   4298  C   THR A 453     -15.227 -26.685   8.723  1.00 10.00      A   
ATOM   4299  O   THR A 453     -16.276 -26.049   8.876  1.00 10.00      A   
ATOM   4300  N   TYR A 454     -14.079 -26.307   9.270  1.00 10.00      A   
ATOM   4301  HN  TYR A 454     -13.263 -26.820   9.083  1.00 10.00      A   
ATOM   4302  CA  TYR A 454     -14.001 -25.149  10.144  1.00 10.00      A   
ATOM   4303  CB  TYR A 454     -12.870 -25.314  11.151  1.00 10.00      A   
ATOM   4304  CG  TYR A 454     -13.155 -26.319  12.240  1.00 10.00      A   
ATOM   4305  CD1 TYR A 454     -12.388 -27.468  12.365  1.00 10.00      A   
ATOM   4306  CD2 TYR A 454     -14.184 -26.113  13.148  1.00 10.00      A   
ATOM   4307  CE1 TYR A 454     -12.633 -28.383  13.369  1.00 10.00      A   
ATOM   4308  CE2 TYR A 454     -14.442 -27.025  14.153  1.00 10.00      A   
ATOM   4309  CZ  TYR A 454     -13.662 -28.158  14.260  1.00 10.00      A   
ATOM   4310  OH  TYR A 454     -13.896 -29.061  15.271  1.00 10.00      A   
ATOM   4311  HH  TYR A 454     -13.118 -29.083  15.856  1.00 10.00      A   
ATOM   4312  C   TYR A 454     -13.849 -23.829   9.395  1.00 10.00      A   
ATOM   4313  O   TYR A 454     -14.610 -22.889   9.636  1.00 10.00      A   
ATOM   4314  N   ALA A 455     -12.883 -23.765   8.489  1.00 10.00      A   
ATOM   4315  HN  ALA A 455     -12.349 -24.567   8.301  1.00 10.00      A   
ATOM   4316  CA  ALA A 455     -12.618 -22.542   7.735  1.00 10.00      A   
ATOM   4317  CB  ALA A 455     -11.244 -22.577   7.094  1.00 10.00      A   
ATOM   4318  C   ALA A 455     -13.699 -22.252   6.700  1.00 10.00      A   
ATOM   4319  O   ALA A 455     -13.658 -22.745   5.570  1.00 10.00      A   
ATOM   4320  N   LYS A 456     -14.672 -21.459   7.106  1.00 10.00      A   
ATOM   4321  HN  LYS A 456     -14.660 -21.127   8.034  1.00 10.00      A   
ATOM   4322  CA  LYS A 456     -15.764 -21.072   6.232  1.00 10.00      A   
ATOM   4323  CB  LYS A 456     -17.110 -21.335   6.911  1.00 10.00      A   
ATOM   4324  CG  LYS A 456     -17.560 -22.784   6.859  1.00 10.00      A   
ATOM   4325  CD  LYS A 456     -17.893 -23.197   5.436  1.00 10.00      A   
ATOM   4326  CE  LYS A 456     -18.758 -24.445   5.412  1.00 10.00      A   
ATOM   4327  NZ  LYS A 456     -19.162 -24.809   4.029  1.00 10.00      A   
ATOM   4328  HZ1 LYS A 456     -19.896 -25.542   4.049  1.00 10.00      A   
ATOM   4329  HZ2 LYS A 456     -18.343 -25.175   3.501  1.00 10.00      A   
ATOM   4330  HZ3 LYS A 456     -19.536 -23.965   3.529  1.00 10.00      A   
ATOM   4331  C   LYS A 456     -15.638 -19.598   5.863  1.00 10.00      A   
ATOM   4332  O   LYS A 456     -15.879 -19.206   4.717  1.00 10.00      A   
ATOM   4333  N   LYS A 457     -15.232 -18.791   6.842  1.00 10.00      A   
ATOM   4334  HN  LYS A 457     -15.037 -19.173   7.726  1.00 10.00      A   
ATOM   4335  CA  LYS A 457     -15.070 -17.355   6.648  1.00 10.00      A   
ATOM   4336  CB  LYS A 457     -15.278 -16.613   7.971  1.00 10.00      A   
ATOM   4337  CG  LYS A 457     -16.667 -16.768   8.570  1.00 10.00      A   
ATOM   4338  CD  LYS A 457     -17.719 -16.104   7.698  1.00 10.00      A   
ATOM   4339  CE  LYS A 457     -19.091 -16.155   8.348  1.00 10.00      A   
ATOM   4340  NZ  LYS A 457     -19.113 -15.455   9.659  1.00 10.00      A   
ATOM   4341  HZ1 LYS A 457     -18.832 -14.461   9.542  1.00 10.00      A   
ATOM   4342  HZ2 LYS A 457     -18.452 -15.908  10.322  1.00 10.00      A   
ATOM   4343  HZ3 LYS A 457     -20.072 -15.489  10.065  1.00 10.00      A   
ATOM   4344  C   LYS A 457     -13.697 -17.020   6.083  1.00 10.00      A   
ATOM   4345  O   LYS A 457     -13.385 -15.851   5.849  1.00 10.00      A   
ATOM   4346  N   MET A 458     -12.879 -18.047   5.877  1.00 10.00      A   
ATOM   4347  HN  MET A 458     -13.186 -18.950   6.095  1.00 10.00      A   
ATOM   4348  CA  MET A 458     -11.536 -17.860   5.335  1.00 10.00      A   
ATOM   4349  CB  MET A 458     -10.739 -19.166   5.409  1.00 10.00      A   
ATOM   4350  CG  MET A 458      -9.236 -18.996   5.240  1.00 10.00      A   
ATOM   4351  SD  MET A 458      -8.333 -20.547   5.425  1.00 10.00      A   
ATOM   4352  CE  MET A 458      -9.003 -21.496   4.062  1.00 10.00      A   
ATOM   4353  C   MET A 458     -11.621 -17.356   3.902  1.00 10.00      A   
ATOM   4354  O   MET A 458     -12.304 -17.947   3.070  1.00 10.00      A   
ATOM   4355  N   GLU A 459     -10.929 -16.260   3.627  1.00 10.00      A   
ATOM   4356  HN  GLU A 459     -10.388 -15.849   4.336  1.00 10.00      A   
ATOM   4357  CA  GLU A 459     -10.948 -15.650   2.307  1.00 10.00      A   
ATOM   4358  CB  GLU A 459     -11.172 -14.140   2.441  1.00 10.00      A   
ATOM   4359  CG  GLU A 459     -12.381 -13.759   3.281  1.00 10.00      A   
ATOM   4360  CD  GLU A 459     -12.809 -12.324   3.067  1.00 10.00      A   
ATOM   4361  OE1 GLU A 459     -12.973 -11.925   1.896  1.00 10.00      A   
ATOM   4362  OE2 GLU A 459     -12.996 -11.596   4.061  1.00 10.00      A   
ATOM   4363  C   GLU A 459      -9.663 -15.920   1.527  1.00 10.00      A   
ATOM   4364  O   GLU A 459      -9.696 -16.093   0.307  1.00 10.00      A   
ATOM   4365  N   MET A 460      -8.536 -15.964   2.227  1.00 10.00      A   
ATOM   4366  HN  MET A 460      -8.568 -15.853   3.206  1.00 10.00      A   
ATOM   4367  CA  MET A 460      -7.251 -16.190   1.577  1.00 10.00      A   
ATOM   4368  CB  MET A 460      -6.432 -14.897   1.550  1.00 10.00      A   
ATOM   4369  CG  MET A 460      -5.100 -15.013   0.828  1.00 10.00      A   
ATOM   4370  SD  MET A 460      -4.362 -13.405   0.483  1.00 10.00      A   
ATOM   4371  CE  MET A 460      -2.865 -13.894  -0.374  1.00 10.00      A   
ATOM   4372  C   MET A 460      -6.463 -17.304   2.252  1.00 10.00      A   
ATOM   4373  O   MET A 460      -6.295 -17.309   3.469  1.00 10.00      A   
ATOM   4374  N   LEU A 461      -5.988 -18.244   1.448  1.00 10.00      A   
ATOM   4375  HN  LEU A 461      -6.164 -18.180   0.485  1.00 10.00      A   
ATOM   4376  CA  LEU A 461      -5.214 -19.371   1.949  1.00 10.00      A   
ATOM   4377  CB  LEU A 461      -6.062 -20.647   1.947  1.00 10.00      A   
ATOM   4378  CG  LEU A 461      -5.374 -21.933   2.420  1.00 10.00      A   
ATOM   4379  CD1 LEU A 461      -5.031 -21.856   3.899  1.00 10.00      A   
ATOM   4380  CD2 LEU A 461      -6.245 -23.147   2.132  1.00 10.00      A   
ATOM   4381  C   LEU A 461      -3.952 -19.575   1.119  1.00 10.00      A   
ATOM   4382  O   LEU A 461      -4.006 -19.619  -0.114  1.00 10.00      A   
ATOM   4383  N   SER A 462      -2.818 -19.670   1.796  1.00 10.00      A   
ATOM   4384  HN  SER A 462      -2.835 -19.577   2.775  1.00 10.00      A   
ATOM   4385  CA  SER A 462      -1.543 -19.889   1.131  1.00 10.00      A   
ATOM   4386  CB  SER A 462      -0.546 -18.804   1.540  1.00 10.00      A   
ATOM   4387  OG  SER A 462      -1.127 -17.510   1.433  1.00 10.00      A   
ATOM   4388  HG  SER A 462      -0.957 -17.157   0.536  1.00 10.00      A   
ATOM   4389  C   SER A 462      -1.001 -21.281   1.475  1.00 10.00      A   
ATOM   4390  O   SER A 462      -0.720 -21.578   2.640  1.00 10.00      A   
ATOM   4391  N   VAL A 463      -0.871 -22.135   0.462  1.00 10.00      A   
ATOM   4392  HN  VAL A 463      -1.104 -21.842  -0.450  1.00 10.00      A   
ATOM   4393  CA  VAL A 463      -0.379 -23.497   0.665  1.00 10.00      A   
ATOM   4394  CB  VAL A 463      -1.447 -24.544   0.266  1.00 10.00      A   
ATOM   4395  CG1 VAL A 463      -0.937 -25.958   0.493  1.00 10.00      A   
ATOM   4396  CG2 VAL A 463      -2.744 -24.315   1.026  1.00 10.00      A   
ATOM   4397  C   VAL A 463       0.893 -23.749  -0.144  1.00 10.00      A   
ATOM   4398  O   VAL A 463       0.949 -23.448  -1.338  1.00 10.00      A   
ATOM   4399  N   ALA A 464       1.910 -24.300   0.513  1.00 10.00      A   
ATOM   4400  HN  ALA A 464       1.805 -24.514   1.463  1.00 10.00      A   
ATOM   4401  CA  ALA A 464       3.176 -24.601  -0.137  1.00 10.00      A   
ATOM   4402  CB  ALA A 464       4.128 -23.419  -0.023  1.00 10.00      A   
ATOM   4403  C   ALA A 464       3.808 -25.849   0.473  1.00 10.00      A   
ATOM   4404  O   ALA A 464       3.957 -25.944   1.698  1.00 10.00      A   
ATOM   4405  N   PHE A 465       4.167 -26.799  -0.397  1.00 10.00      A   
ATOM   4406  HN  PHE A 465       4.001 -26.647  -1.354  1.00 10.00      A   
ATOM   4407  CA  PHE A 465       4.800 -28.060   0.012  1.00 10.00      A   
ATOM   4408  CB  PHE A 465       6.200 -27.815   0.591  1.00 10.00      A   
ATOM   4409  CG  PHE A 465       7.160 -27.132  -0.345  1.00 10.00      A   
ATOM   4410  CD1 PHE A 465       7.271 -25.748  -0.370  1.00 10.00      A   
ATOM   4411  CD2 PHE A 465       7.957 -27.874  -1.199  1.00 10.00      A   
ATOM   4412  CE1 PHE A 465       8.157 -25.122  -1.229  1.00 10.00      A   
ATOM   4413  CE2 PHE A 465       8.844 -27.257  -2.058  1.00 10.00      A   
ATOM   4414  CZ  PHE A 465       8.944 -25.880  -2.074  1.00 10.00      A   
ATOM   4415  C   PHE A 465       3.945 -28.825   1.019  1.00 10.00      A   
ATOM   4416  O   PHE A 465       4.445 -29.288   2.044  1.00 10.00      A   
ATOM   4417  N   ALA A 466       2.658 -28.955   0.732  1.00 10.00      A   
ATOM   4418  HN  ALA A 466       2.308 -28.570  -0.098  1.00 10.00      A   
ATOM   4419  CA  ALA A 466       1.754 -29.661   1.627  1.00 10.00      A   
ATOM   4420  CB  ALA A 466       1.087 -28.683   2.585  1.00 10.00      A   
ATOM   4421  C   ALA A 466       0.712 -30.447   0.845  1.00 10.00      A   
ATOM   4422  O   ALA A 466       0.472 -30.175  -0.332  1.00 10.00      A   
ATOM   4423  N   GLY A 467       0.107 -31.429   1.499  1.00 10.00      A   
ATOM   4424  HN  GLY A 467       0.357 -31.619   2.429  1.00 10.00      A   
ATOM   4425  CA  GLY A 467      -0.902 -32.234   0.851  1.00 10.00      A   
ATOM   4426  C   GLY A 467      -0.428 -33.646   0.589  1.00 10.00      A   
ATOM   4427  O   GLY A 467       0.773 -33.924   0.619  1.00 10.00      A   
ATOM   4428  N   ASP A 468      -1.370 -34.538   0.340  1.00 10.00      A   
ATOM   4429  HN  ASP A 468      -2.318 -34.251   0.346  1.00 10.00      A   
ATOM   4430  CA  ASP A 468      -1.059 -35.926   0.066  1.00 10.00      A   
ATOM   4431  CB  ASP A 468      -1.526 -36.825   1.213  1.00 10.00      A   
ATOM   4432  CG  ASP A 468      -1.004 -38.244   1.093  1.00 10.00      A   
ATOM   4433  OD1 ASP A 468      -0.033 -38.472   0.337  1.00 10.00      A   
ATOM   4434  OD2 ASP A 468      -1.557 -39.141   1.763  1.00 10.00      A   
ATOM   4435  C   ASP A 468      -1.689 -36.373  -1.247  1.00 10.00      A   
ATOM   4436  O   ASP A 468      -1.040 -37.019  -2.072  1.00 10.00      A   
ATOM   4437  N   SER A 469      -2.949 -36.018  -1.448  1.00 10.00      A   
ATOM   4438  HN  SER A 469      -3.420 -35.484  -0.766  1.00 10.00      A   
ATOM   4439  CA  SER A 469      -3.651 -36.391  -2.663  1.00 10.00      A   
ATOM   4440  CB  SER A 469      -4.466 -37.669  -2.435  1.00 10.00      A   
ATOM   4441  OG  SER A 469      -5.001 -37.721  -1.121  1.00 10.00      A   
ATOM   4442  HG  SER A 469      -5.072 -36.816  -0.758  1.00 10.00      A   
ATOM   4443  C   SER A 469      -4.532 -35.249  -3.168  1.00 10.00      A   
ATOM   4444  O   SER A 469      -4.430 -34.115  -2.695  1.00 10.00      A   
ATOM   4445  N   ASP A 470      -5.395 -35.547  -4.132  1.00 10.00      A   
ATOM   4446  HN  ASP A 470      -5.433 -36.465  -4.478  1.00 10.00      A   
ATOM   4447  CA  ASP A 470      -6.289 -34.538  -4.692  1.00 10.00      A   
ATOM   4448  CB  ASP A 470      -6.881 -35.034  -6.013  1.00 10.00      A   
ATOM   4449  CG  ASP A 470      -6.484 -34.185  -7.202  1.00 10.00      A   
ATOM   4450  OD1 ASP A 470      -7.209 -33.225  -7.520  1.00 10.00      A   
ATOM   4451  OD2 ASP A 470      -5.458 -34.495  -7.843  1.00 10.00      A   
ATOM   4452  C   ASP A 470      -7.409 -34.220  -3.711  1.00 10.00      A   
ATOM   4453  O   ASP A 470      -8.061 -33.178  -3.806  1.00 10.00      A   
ATOM   4454  N   LEU A 471      -7.611 -35.129  -2.759  1.00 10.00      A   
ATOM   4455  HN  LEU A 471      -7.040 -35.925  -2.736  1.00 10.00      A   
ATOM   4456  CA  LEU A 471      -8.645 -34.976  -1.744  1.00 10.00      A   
ATOM   4457  CB  LEU A 471      -8.663 -36.181  -0.805  1.00 10.00      A   
ATOM   4458  CG  LEU A 471      -8.994 -37.526  -1.453  1.00 10.00      A   
ATOM   4459  CD1 LEU A 471      -8.926 -38.649  -0.429  1.00 10.00      A   
ATOM   4460  CD2 LEU A 471     -10.364 -37.477  -2.107  1.00 10.00      A   
ATOM   4461  C   LEU A 471      -8.465 -33.688  -0.952  1.00 10.00      A   
ATOM   4462  O   LEU A 471      -9.437 -32.977  -0.704  1.00 10.00      A   
ATOM   4463  N   GLY A 472      -7.224 -33.386  -0.573  1.00 10.00      A   
ATOM   4464  HN  GLY A 472      -6.488 -34.007  -0.790  1.00 10.00      A   
ATOM   4465  CA  GLY A 472      -6.941 -32.175   0.182  1.00 10.00      A   
ATOM   4466  C   GLY A 472      -7.462 -30.930  -0.509  1.00 10.00      A   
ATOM   4467  O   GLY A 472      -8.069 -30.066   0.124  1.00 10.00      A   
ATOM   4468  N   MET A 473      -7.244 -30.850  -1.816  1.00 10.00      A   
ATOM   4469  HN  MET A 473      -6.763 -31.577  -2.266  1.00 10.00      A   
ATOM   4470  CA  MET A 473      -7.707 -29.712  -2.598  1.00 10.00      A   
ATOM   4471  CB  MET A 473      -7.126 -29.757  -4.014  1.00 10.00      A   
ATOM   4472  CG  MET A 473      -7.671 -28.682  -4.941  1.00 10.00      A   
ATOM   4473  SD  MET A 473      -6.638 -28.419  -6.397  1.00 10.00      A   
ATOM   4474  CE  MET A 473      -6.778 -30.014  -7.207  1.00 10.00      A   
ATOM   4475  C   MET A 473      -9.231 -29.687  -2.649  1.00 10.00      A   
ATOM   4476  O   MET A 473      -9.854 -28.629  -2.547  1.00 10.00      A   
ATOM   4477  N   HIS A 474      -9.828 -30.864  -2.795  1.00 10.00      A   
ATOM   4478  HN  HIS A 474      -9.277 -31.672  -2.866  1.00 10.00      A   
ATOM   4479  CA  HIS A 474     -11.280 -30.984  -2.850  1.00 10.00      A   
ATOM   4480  CB  HIS A 474     -11.689 -32.432  -3.162  1.00 10.00      A   
ATOM   4481  CG  HIS A 474     -13.129 -32.594  -3.556  1.00 10.00      A   
ATOM   4482  ND1 HIS A 474     -13.506 -32.641  -4.878  1.00 10.00      A   
ATOM   4483  CD2 HIS A 474     -14.232 -32.712  -2.775  1.00 10.00      A   
ATOM   4484  CE1 HIS A 474     -14.817 -32.784  -4.876  1.00 10.00      A   
ATOM   4485  NE2 HIS A 474     -15.300 -32.829  -3.630  1.00 10.00      A   
ATOM   4486  HE2 HIS A 474     -16.244 -32.910  -3.372  1.00 10.00      A   
ATOM   4487  C   HIS A 474     -11.896 -30.536  -1.530  1.00 10.00      A   
ATOM   4488  O   HIS A 474     -12.929 -29.870  -1.511  1.00 10.00      A   
ATOM   4489  N   HIS A 475     -11.241 -30.897  -0.431  1.00 10.00      A   
ATOM   4490  HN  HIS A 475     -10.419 -31.431  -0.519  1.00 10.00      A   
ATOM   4491  CA  HIS A 475     -11.714 -30.543   0.901  1.00 10.00      A   
ATOM   4492  CB  HIS A 475     -10.872 -31.218   1.988  1.00 10.00      A   
ATOM   4493  CG  HIS A 475     -11.307 -32.613   2.315  1.00 10.00      A   
ATOM   4494  ND1 HIS A 475     -12.365 -32.912   3.148  1.00 10.00      A   
ATOM   4495  HD1 HIS A 475     -12.948 -32.263   3.606  1.00 10.00      A   
ATOM   4496  CD2 HIS A 475     -10.813 -33.806   1.898  1.00 10.00      A   
ATOM   4497  CE1 HIS A 475     -12.470 -34.242   3.213  1.00 10.00      A   
ATOM   4498  NE2 HIS A 475     -11.554 -34.834   2.470  1.00 10.00      A   
ATOM   4499  C   HIS A 475     -11.766 -29.034   1.107  1.00 10.00      A   
ATOM   4500  O   HIS A 475     -12.621 -28.534   1.837  1.00 10.00      A   
ATOM   4501  N   VAL A 476     -10.853 -28.319   0.464  1.00 10.00      A   
ATOM   4502  HN  VAL A 476     -10.184 -28.780  -0.090  1.00 10.00      A   
ATOM   4503  CA  VAL A 476     -10.808 -26.866   0.570  1.00 10.00      A   
ATOM   4504  CB  VAL A 476      -9.405 -26.322   0.215  1.00 10.00      A   
ATOM   4505  CG1 VAL A 476      -9.375 -24.802   0.287  1.00 10.00      A   
ATOM   4506  CG2 VAL A 476      -8.353 -26.920   1.141  1.00 10.00      A   
ATOM   4507  C   VAL A 476     -11.849 -26.230  -0.353  1.00 10.00      A   
ATOM   4508  O   VAL A 476     -12.660 -25.402   0.075  1.00 10.00      A   
ATOM   4509  N   LEU A 477     -11.844 -26.652  -1.612  1.00 10.00      A   
ATOM   4510  HN  LEU A 477     -11.196 -27.341  -1.880  1.00 10.00      A   
ATOM   4511  CA  LEU A 477     -12.766 -26.122  -2.611  1.00 10.00      A   
ATOM   4512  CB  LEU A 477     -12.422 -26.668  -3.997  1.00 10.00      A   
ATOM   4513  CG  LEU A 477     -11.088 -26.216  -4.595  1.00 10.00      A   
ATOM   4514  CD1 LEU A 477     -10.802 -26.963  -5.887  1.00 10.00      A   
ATOM   4515  CD2 LEU A 477     -11.089 -24.715  -4.837  1.00 10.00      A   
ATOM   4516  C   LEU A 477     -14.226 -26.416  -2.266  1.00 10.00      A   
ATOM   4517  O   LEU A 477     -15.096 -25.564  -2.435  1.00 10.00      A   
ATOM   4518  N   SER A 478     -14.494 -27.617  -1.780  1.00 10.00      A   
ATOM   4519  HN  SER A 478     -13.764 -28.267  -1.666  1.00 10.00      A   
ATOM   4520  CA  SER A 478     -15.851 -28.000  -1.409  1.00 10.00      A   
ATOM   4521  CB  SER A 478     -16.114 -29.458  -1.786  1.00 10.00      A   
ATOM   4522  OG  SER A 478     -15.756 -29.708  -3.137  1.00 10.00      A   
ATOM   4523  HG  SER A 478     -15.613 -28.870  -3.594  1.00 10.00      A   
ATOM   4524  C   SER A 478     -16.087 -27.788   0.088  1.00 10.00      A   
ATOM   4525  O   SER A 478     -17.055 -28.298   0.662  1.00 10.00      A   
ATOM   4526  N   GLY A 479     -15.208 -27.016   0.708  1.00 10.00      A   
ATOM   4527  HN  GLY A 479     -14.475 -26.615   0.196  1.00 10.00      A   
ATOM   4528  CA  GLY A 479     -15.324 -26.751   2.125  1.00 10.00      A   
ATOM   4529  C   GLY A 479     -15.541 -25.285   2.432  1.00 10.00      A   
ATOM   4530  O   GLY A 479     -16.579 -24.910   2.978  1.00 10.00      A   
ATOM   4531  N   CYS A 480     -14.568 -24.457   2.074  1.00 10.00      A   
ATOM   4532  HN  CYS A 480     -13.777 -24.820   1.619  1.00 10.00      A   
ATOM   4533  CA  CYS A 480     -14.643 -23.022   2.318  1.00 10.00      A   
ATOM   4534  CB  CYS A 480     -13.290 -22.372   2.035  1.00 10.00      A   
ATOM   4535  SG  CYS A 480     -11.933 -23.086   2.987  1.00 10.00      A   
ATOM   4536  HG  CYS A 480     -12.378 -23.296   4.223  1.00 10.00      A   
ATOM   4537  C   CYS A 480     -15.734 -22.372   1.474  1.00 10.00      A   
ATOM   4538  O   CYS A 480     -16.015 -22.810   0.355  1.00 10.00      A   
ATOM   4539  N   ASP A 481     -16.357 -21.334   2.023  1.00 10.00      A   
ATOM   4540  HN  ASP A 481     -16.098 -21.045   2.921  1.00 10.00      A   
ATOM   4541  CA  ASP A 481     -17.425 -20.627   1.324  1.00 10.00      A   
ATOM   4542  CB  ASP A 481     -18.717 -20.636   2.146  1.00 10.00      A   
ATOM   4543  CG  ASP A 481     -19.486 -21.931   2.006  1.00 10.00      A   
ATOM   4544  OD1 ASP A 481     -19.668 -22.395   0.864  1.00 10.00      A   
ATOM   4545  OD2 ASP A 481     -19.920 -22.487   3.037  1.00 10.00      A   
ATOM   4546  C   ASP A 481     -17.025 -19.193   0.989  1.00 10.00      A   
ATOM   4547  O   ASP A 481     -17.266 -18.713  -0.119  1.00 10.00      A   
ATOM   4548  N   SER A 482     -16.385 -18.522   1.935  1.00 10.00      A   
ATOM   4549  HN  SER A 482     -16.189 -18.962   2.789  1.00 10.00      A   
ATOM   4550  CA  SER A 482     -15.967 -17.138   1.738  1.00 10.00      A   
ATOM   4551  CB  SER A 482     -15.974 -16.392   3.075  1.00 10.00      A   
ATOM   4552  OG  SER A 482     -17.175 -16.649   3.788  1.00 10.00      A   
ATOM   4553  HG  SER A 482     -17.091 -17.486   4.265  1.00 10.00      A   
ATOM   4554  C   SER A 482     -14.588 -17.046   1.082  1.00 10.00      A   
ATOM   4555  O   SER A 482     -13.975 -15.979   1.060  1.00 10.00      A   
ATOM   4556  N   LEU A 483     -14.119 -18.167   0.539  1.00 10.00      A   
ATOM   4557  HN  LEU A 483     -14.665 -18.975   0.582  1.00 10.00      A   
ATOM   4558  CA  LEU A 483     -12.816 -18.227  -0.119  1.00 10.00      A   
ATOM   4559  CB  LEU A 483     -12.486 -19.670  -0.513  1.00 10.00      A   
ATOM   4560  CG  LEU A 483     -11.021 -20.112  -0.389  1.00 10.00      A   
ATOM   4561  CD1 LEU A 483     -10.168 -19.529  -1.506  1.00 10.00      A   
ATOM   4562  CD2 LEU A 483     -10.453 -19.747   0.974  1.00 10.00      A   
ATOM   4563  C   LEU A 483     -12.788 -17.324  -1.345  1.00 10.00      A   
ATOM   4564  O   LEU A 483     -13.704 -17.350  -2.170  1.00 10.00      A   
ATOM   4565  N   ARG A 484     -11.733 -16.528  -1.449  1.00 10.00      A   
ATOM   4566  HN  ARG A 484     -11.038 -16.566  -0.752  1.00 10.00      A   
ATOM   4567  CA  ARG A 484     -11.567 -15.603  -2.556  1.00 10.00      A   
ATOM   4568  CB  ARG A 484     -11.673 -14.159  -2.053  1.00 10.00      A   
ATOM   4569  CG  ARG A 484     -13.090 -13.682  -1.771  1.00 10.00      A   
ATOM   4570  CD  ARG A 484     -13.093 -12.282  -1.180  1.00 10.00      A   
ATOM   4571  NE  ARG A 484     -12.037 -11.446  -1.748  1.00 10.00      A   
ATOM   4572  HE  ARG A 484     -12.070 -11.283  -2.717  1.00 10.00      A   
ATOM   4573  CZ  ARG A 484     -11.044 -10.909  -1.036  1.00 10.00      A   
ATOM   4574  NH1 ARG A 484     -10.988 -11.081   0.277  1.00 10.00      A   
ATOM   4575 HH11 ARG A 484     -10.201 -10.658   0.823  1.00 10.00      A   
ATOM   4576 HH12 ARG A 484     -11.723 -11.639   0.777  1.00 10.00      A   
ATOM   4577  NH2 ARG A 484     -10.116 -10.183  -1.634  1.00 10.00      A   
ATOM   4578 HH21 ARG A 484      -9.337  -9.758  -1.073  1.00 10.00      A   
ATOM   4579 HH22 ARG A 484     -10.146 -10.028  -2.659  1.00 10.00      A   
ATOM   4580  C   ARG A 484     -10.219 -15.795  -3.239  1.00 10.00      A   
ATOM   4581  O   ARG A 484     -10.148 -15.912  -4.460  1.00 10.00      A   
ATOM   4582  N   LYS A 485      -9.150 -15.821  -2.448  1.00 10.00      A   
ATOM   4583  HN  LYS A 485      -9.269 -15.754  -1.472  1.00 10.00      A   
ATOM   4584  CA  LYS A 485      -7.802 -15.979  -2.988  1.00 10.00      A   
ATOM   4585  CB  LYS A 485      -6.942 -14.752  -2.650  1.00 10.00      A   
ATOM   4586  CG  LYS A 485      -7.488 -13.443  -3.209  1.00 10.00      A   
ATOM   4587  CD  LYS A 485      -6.478 -12.303  -3.104  1.00 10.00      A   
ATOM   4588  CE  LYS A 485      -6.415 -11.726  -1.697  1.00 10.00      A   
ATOM   4589  NZ  LYS A 485      -5.802 -10.369  -1.674  1.00 10.00      A   
ATOM   4590  HZ1 LYS A 485      -5.147 -10.251  -2.473  1.00 10.00      A   
ATOM   4591  HZ2 LYS A 485      -5.276 -10.230  -0.791  1.00 10.00      A   
ATOM   4592  HZ3 LYS A 485      -6.546  -9.642  -1.736  1.00 10.00      A   
ATOM   4593  C   LYS A 485      -7.149 -17.262  -2.473  1.00 10.00      A   
ATOM   4594  O   LYS A 485      -7.149 -17.526  -1.271  1.00 10.00      A   
ATOM   4595  N   LEU A 486      -6.596 -18.055  -3.385  1.00 10.00      A   
ATOM   4596  HN  LEU A 486      -6.610 -17.786  -4.330  1.00 10.00      A   
ATOM   4597  CA  LEU A 486      -5.953 -19.311  -3.021  1.00 10.00      A   
ATOM   4598  CB  LEU A 486      -6.893 -20.485  -3.313  1.00 10.00      A   
ATOM   4599  CG  LEU A 486      -6.399 -21.889  -2.946  1.00 10.00      A   
ATOM   4600  CD1 LEU A 486      -5.986 -21.956  -1.486  1.00 10.00      A   
ATOM   4601  CD2 LEU A 486      -7.485 -22.911  -3.231  1.00 10.00      A   
ATOM   4602  C   LEU A 486      -4.635 -19.476  -3.774  1.00 10.00      A   
ATOM   4603  O   LEU A 486      -4.613 -19.547  -5.007  1.00 10.00      A   
ATOM   4604  N   GLU A 487      -3.545 -19.530  -3.023  1.00 10.00      A   
ATOM   4605  HN  GLU A 487      -3.636 -19.472  -2.047  1.00 10.00      A   
ATOM   4606  CA  GLU A 487      -2.217 -19.681  -3.594  1.00 10.00      A   
ATOM   4607  CB  GLU A 487      -1.273 -18.638  -2.994  1.00 10.00      A   
ATOM   4608  CG  GLU A 487      -1.866 -17.245  -2.898  1.00 10.00      A   
ATOM   4609  CD  GLU A 487      -0.965 -16.281  -2.149  1.00 10.00      A   
ATOM   4610  OE1 GLU A 487      -0.686 -16.525  -0.958  1.00 10.00      A   
ATOM   4611  OE2 GLU A 487      -0.547 -15.265  -2.748  1.00 10.00      A   
ATOM   4612  C   GLU A 487      -1.676 -21.074  -3.303  1.00 10.00      A   
ATOM   4613  O   GLU A 487      -1.459 -21.435  -2.145  1.00 10.00      A   
ATOM   4614  N   ILE A 488      -1.482 -21.861  -4.349  1.00 10.00      A   
ATOM   4615  HN  ILE A 488      -1.704 -21.530  -5.248  1.00 10.00      A   
ATOM   4616  CA  ILE A 488      -0.963 -23.212  -4.201  1.00 10.00      A   
ATOM   4617  CB  ILE A 488      -1.999 -24.268  -4.639  1.00 10.00      A   
ATOM   4618  CG1 ILE A 488      -3.284 -24.132  -3.818  1.00 10.00      A   
ATOM   4619  CG2 ILE A 488      -1.424 -25.672  -4.523  1.00 10.00      A   
ATOM   4620  CD1 ILE A 488      -4.411 -25.030  -4.284  1.00 10.00      A   
ATOM   4621  C   ILE A 488       0.312 -23.407  -5.015  1.00 10.00      A   
ATOM   4622  O   ILE A 488       0.317 -23.224  -6.233  1.00 10.00      A   
ATOM   4623  N   ARG A 489       1.392 -23.781  -4.341  1.00 10.00      A   
ATOM   4624  HN  ARG A 489       1.333 -23.906  -3.366  1.00 10.00      A   
ATOM   4625  CA  ARG A 489       2.660 -24.016  -5.017  1.00 10.00      A   
ATOM   4626  CB  ARG A 489       3.588 -22.803  -4.915  1.00 10.00      A   
ATOM   4627  CG  ARG A 489       4.294 -22.640  -3.575  1.00 10.00      A   
ATOM   4628  CD  ARG A 489       5.643 -21.954  -3.746  1.00 10.00      A   
ATOM   4629  NE  ARG A 489       6.553 -22.728  -4.597  1.00 10.00      A   
ATOM   4630  HE  ARG A 489       6.272 -23.640  -4.854  1.00 10.00      A   
ATOM   4631  CZ  ARG A 489       7.730 -22.289  -5.032  1.00 10.00      A   
ATOM   4632  NH1 ARG A 489       8.161 -21.080  -4.703  1.00 10.00      A   
ATOM   4633 HH11 ARG A 489       7.581 -20.461  -4.098  1.00 10.00      A   
ATOM   4634 HH12 ARG A 489       9.089 -20.742  -5.047  1.00 10.00      A   
ATOM   4635  NH2 ARG A 489       8.477 -23.069  -5.799  1.00 10.00      A   
ATOM   4636 HH21 ARG A 489       9.403 -22.738  -6.149  1.00 10.00      A   
ATOM   4637 HH22 ARG A 489       8.137 -24.030  -6.052  1.00 10.00      A   
ATOM   4638  C   ARG A 489       3.342 -25.269  -4.483  1.00 10.00      A   
ATOM   4639  O   ARG A 489       3.323 -25.526  -3.276  1.00 10.00      A   
ATOM   4640  N   ASP A 490       3.924 -26.047  -5.394  1.00 10.00      A   
ATOM   4641  HN  ASP A 490       3.876 -25.787  -6.341  1.00 10.00      A   
ATOM   4642  CA  ASP A 490       4.630 -27.276  -5.043  1.00 10.00      A   
ATOM   4643  CB  ASP A 490       5.960 -26.978  -4.351  1.00 10.00      A   
ATOM   4644  CG  ASP A 490       6.983 -26.401  -5.306  1.00 10.00      A   
ATOM   4645  OD1 ASP A 490       7.936 -27.116  -5.666  1.00 10.00      A   
ATOM   4646  OD2 ASP A 490       6.831 -25.230  -5.714  1.00 10.00      A   
ATOM   4647  C   ASP A 490       3.765 -28.198  -4.196  1.00 10.00      A   
ATOM   4648  O   ASP A 490       4.030 -28.413  -3.013  1.00 10.00      A   
ATOM   4649  N   CYS A 491       2.716 -28.721  -4.804  1.00 10.00      A   
ATOM   4650  HN  CYS A 491       2.558 -28.513  -5.751  1.00 10.00      A   
ATOM   4651  CA  CYS A 491       1.800 -29.612  -4.113  1.00 10.00      A   
ATOM   4652  CB  CYS A 491       0.554 -28.844  -3.663  1.00 10.00      A   
ATOM   4653  SG  CYS A 491       0.891 -27.486  -2.517  1.00 10.00      A   
ATOM   4654  HG  CYS A 491       2.059 -26.950  -2.858  1.00 10.00      A   
ATOM   4655  C   CYS A 491       1.407 -30.765  -5.026  1.00 10.00      A   
ATOM   4656  O   CYS A 491       1.438 -30.630  -6.248  1.00 10.00      A   
ATOM   4657  N   PRO A 492       1.042 -31.920  -4.450  1.00 10.00      A   
ATOM   4658  CA  PRO A 492       0.647 -33.100  -5.227  1.00 10.00      A   
ATOM   4659  CB  PRO A 492       0.590 -34.208  -4.171  1.00 10.00      A   
ATOM   4660  CG  PRO A 492       0.285 -33.493  -2.903  1.00 10.00      A   
ATOM   4661  CD  PRO A 492       0.998 -32.175  -2.994  1.00 10.00      A   
ATOM   4662  C   PRO A 492      -0.722 -32.933  -5.885  1.00 10.00      A   
ATOM   4663  O   PRO A 492      -1.149 -33.790  -6.664  1.00 10.00      A   
ATOM   4664  N   PHE A 493      -1.399 -31.824  -5.574  1.00 10.00      A   
ATOM   4665  HN  PHE A 493      -0.990 -31.177  -4.963  1.00 10.00      A   
ATOM   4666  CA  PHE A 493      -2.722 -31.536  -6.124  1.00 10.00      A   
ATOM   4667  CB  PHE A 493      -3.206 -30.161  -5.657  1.00 10.00      A   
ATOM   4668  CG  PHE A 493      -3.332 -30.003  -4.165  1.00 10.00      A   
ATOM   4669  CD1 PHE A 493      -3.157 -28.761  -3.576  1.00 10.00      A   
ATOM   4670  CD2 PHE A 493      -3.634 -31.084  -3.354  1.00 10.00      A   
ATOM   4671  CE1 PHE A 493      -3.277 -28.602  -2.210  1.00 10.00      A   
ATOM   4672  CE2 PHE A 493      -3.756 -30.930  -1.987  1.00 10.00      A   
ATOM   4673  CZ  PHE A 493      -3.577 -29.688  -1.413  1.00 10.00      A   
ATOM   4674  C   PHE A 493      -2.706 -31.579  -7.649  1.00 10.00      A   
ATOM   4675  O   PHE A 493      -1.846 -30.966  -8.288  1.00 10.00      A   
ATOM   4676  N   GLY A 494      -3.639 -32.322  -8.224  1.00 10.00      A   
ATOM   4677  HN  GLY A 494      -4.291 -32.810  -7.667  1.00 10.00      A   
ATOM   4678  CA  GLY A 494      -3.707 -32.427  -9.659  1.00 10.00      A   
ATOM   4679  C   GLY A 494      -4.872 -31.664 -10.238  1.00 10.00      A   
ATOM   4680  O   GLY A 494      -5.085 -30.496  -9.913  1.00 10.00      A   
ATOM   4681  N   ASP A 495      -5.638 -32.328 -11.084  1.00 10.00      A   
ATOM   4682  HN  ASP A 495      -5.421 -33.263 -11.294  1.00 10.00      A   
ATOM   4683  CA  ASP A 495      -6.788 -31.707 -11.725  1.00 10.00      A   
ATOM   4684  CB  ASP A 495      -6.562 -31.579 -13.234  1.00 10.00      A   
ATOM   4685  CG  ASP A 495      -5.941 -32.820 -13.855  1.00 10.00      A   
ATOM   4686  OD1 ASP A 495      -4.784 -32.740 -14.324  1.00 10.00      A   
ATOM   4687  OD2 ASP A 495      -6.591 -33.887 -13.859  1.00 10.00      A   
ATOM   4688  C   ASP A 495      -8.066 -32.488 -11.452  1.00 10.00      A   
ATOM   4689  O   ASP A 495      -9.130 -32.156 -11.980  1.00 10.00      A   
ATOM   4690  N   LYS A 496      -7.969 -33.504 -10.600  1.00 10.00      A   
ATOM   4691  HN  LYS A 496      -7.108 -33.686 -10.168  1.00 10.00      A   
ATOM   4692  CA  LYS A 496      -9.118 -34.340 -10.272  1.00 10.00      A   
ATOM   4693  CB  LYS A 496      -8.682 -35.576  -9.482  1.00 10.00      A   
ATOM   4694  CG  LYS A 496      -7.476 -36.292 -10.066  1.00 10.00      A   
ATOM   4695  CD  LYS A 496      -6.910 -37.305  -9.086  1.00 10.00      A   
ATOM   4696  CE  LYS A 496      -5.474 -37.659  -9.428  1.00 10.00      A   
ATOM   4697  NZ  LYS A 496      -4.581 -36.470  -9.385  1.00 10.00      A   
ATOM   4698  HZ1 LYS A 496      -4.935 -35.773  -8.691  1.00 10.00      A   
ATOM   4699  HZ2 LYS A 496      -4.539 -36.018 -10.321  1.00 10.00      A   
ATOM   4700  HZ3 LYS A 496      -3.619 -36.757  -9.109  1.00 10.00      A   
ATOM   4701  C   LYS A 496     -10.160 -33.553  -9.485  1.00 10.00      A   
ATOM   4702  O   LYS A 496     -11.323 -33.470  -9.889  1.00 10.00      A   
ATOM   4703  N   ALA A 497      -9.736 -32.965  -8.371  1.00 10.00      A   
ATOM   4704  HN  ALA A 497      -8.787 -33.063  -8.104  1.00 10.00      A   
ATOM   4705  CA  ALA A 497     -10.628 -32.183  -7.530  1.00 10.00      A   
ATOM   4706  CB  ALA A 497     -10.012 -31.990  -6.156  1.00 10.00      A   
ATOM   4707  C   ALA A 497     -10.927 -30.832  -8.170  1.00 10.00      A   
ATOM   4708  O   ALA A 497     -11.952 -30.208  -7.884  1.00 10.00      A   
ATOM   4709  N   LEU A 498     -10.025 -30.388  -9.034  1.00 10.00      A   
ATOM   4710  HN  LEU A 498      -9.232 -30.931  -9.208  1.00 10.00      A   
ATOM   4711  CA  LEU A 498     -10.175 -29.115  -9.724  1.00 10.00      A   
ATOM   4712  CB  LEU A 498      -8.888 -28.770 -10.475  1.00 10.00      A   
ATOM   4713  CG  LEU A 498      -8.854 -27.414 -11.178  1.00 10.00      A   
ATOM   4714  CD1 LEU A 498      -8.940 -26.279 -10.169  1.00 10.00      A   
ATOM   4715  CD2 LEU A 498      -7.601 -27.289 -12.029  1.00 10.00      A   
ATOM   4716  C   LEU A 498     -11.362 -29.147 -10.681  1.00 10.00      A   
ATOM   4717  O   LEU A 498     -12.215 -28.258 -10.660  1.00 10.00      A   
ATOM   4718  N   LEU A 499     -11.426 -30.189 -11.504  1.00 10.00      A   
ATOM   4719  HN  LEU A 499     -10.720 -30.873 -11.471  1.00 10.00      A   
ATOM   4720  CA  LEU A 499     -12.515 -30.335 -12.464  1.00 10.00      A   
ATOM   4721  CB  LEU A 499     -12.211 -31.445 -13.473  1.00 10.00      A   
ATOM   4722  CG  LEU A 499     -11.014 -31.209 -14.399  1.00 10.00      A   
ATOM   4723  CD1 LEU A 499     -10.710 -32.463 -15.206  1.00 10.00      A   
ATOM   4724  CD2 LEU A 499     -11.264 -30.017 -15.313  1.00 10.00      A   
ATOM   4725  C   LEU A 499     -13.840 -30.602 -11.755  1.00 10.00      A   
ATOM   4726  O   LEU A 499     -14.910 -30.320 -12.295  1.00 10.00      A   
ATOM   4727  N   ALA A 500     -13.760 -31.124 -10.534  1.00 10.00      A   
ATOM   4728  HN  ALA A 500     -12.876 -31.317 -10.156  1.00 10.00      A   
ATOM   4729  CA  ALA A 500     -14.954 -31.422  -9.747  1.00 10.00      A   
ATOM   4730  CB  ALA A 500     -14.686 -32.568  -8.783  1.00 10.00      A   
ATOM   4731  C   ALA A 500     -15.433 -30.189  -8.985  1.00 10.00      A   
ATOM   4732  O   ALA A 500     -16.462 -30.223  -8.310  1.00 10.00      A   
ATOM   4733  N   ASN A 501     -14.683 -29.102  -9.092  1.00 10.00      A   
ATOM   4734  HN  ASN A 501     -13.867 -29.135  -9.641  1.00 10.00      A   
ATOM   4735  CA  ASN A 501     -15.035 -27.859  -8.411  1.00 10.00      A   
ATOM   4736  CB  ASN A 501     -14.119 -27.622  -7.208  1.00 10.00      A   
ATOM   4737  CG  ASN A 501     -14.520 -28.422  -5.984  1.00 10.00      A   
ATOM   4738  OD1 ASN A 501     -15.353 -27.985  -5.187  1.00 10.00      A   
ATOM   4739  ND2 ASN A 501     -13.922 -29.595  -5.817  1.00 10.00      A   
ATOM   4740 HD21 ASN A 501     -13.258 -29.882  -6.489  1.00 10.00      A   
ATOM   4741 HD22 ASN A 501     -14.156 -30.128  -5.026  1.00 10.00      A   
ATOM   4742  C   ASN A 501     -14.946 -26.676  -9.362  1.00 10.00      A   
ATOM   4743  O   ASN A 501     -14.672 -25.549  -8.947  1.00 10.00      A   
ATOM   4744  N   ALA A 502     -15.203 -26.932 -10.636  1.00 10.00      A   
ATOM   4745  HN  ALA A 502     -15.443 -27.846 -10.898  1.00 10.00      A   
ATOM   4746  CA  ALA A 502     -15.143 -25.894 -11.656  1.00 10.00      A   
ATOM   4747  CB  ALA A 502     -15.382 -26.490 -13.031  1.00 10.00      A   
ATOM   4748  C   ALA A 502     -16.139 -24.771 -11.379  1.00 10.00      A   
ATOM   4749  O   ALA A 502     -15.860 -23.603 -11.646  1.00 10.00      A   
ATOM   4750  N   SER A 503     -17.289 -25.127 -10.821  1.00 10.00      A   
ATOM   4751  HN  SER A 503     -17.451 -26.073 -10.621  1.00 10.00      A   
ATOM   4752  CA  SER A 503     -18.328 -24.151 -10.512  1.00 10.00      A   
ATOM   4753  CB  SER A 503     -19.643 -24.875 -10.234  1.00 10.00      A   
ATOM   4754  OG  SER A 503     -19.788 -25.994 -11.095  1.00 10.00      A   
ATOM   4755  HG  SER A 503     -20.730 -26.155 -11.244  1.00 10.00      A   
ATOM   4756  C   SER A 503     -17.946 -23.277  -9.316  1.00 10.00      A   
ATOM   4757  O   SER A 503     -18.499 -22.194  -9.120  1.00 10.00      A   
ATOM   4758  N   LYS A 504     -16.990 -23.744  -8.524  1.00 10.00      A   
ATOM   4759  HN  LYS A 504     -16.567 -24.603  -8.739  1.00 10.00      A   
ATOM   4760  CA  LYS A 504     -16.541 -23.005  -7.349  1.00 10.00      A   
ATOM   4761  CB  LYS A 504     -15.841 -23.959  -6.372  1.00 10.00      A   
ATOM   4762  CG  LYS A 504     -15.483 -23.358  -5.020  1.00 10.00      A   
ATOM   4763  CD  LYS A 504     -16.724 -22.969  -4.235  1.00 10.00      A   
ATOM   4764  CE  LYS A 504     -16.381 -22.664  -2.789  1.00 10.00      A   
ATOM   4765  NZ  LYS A 504     -17.552 -22.169  -2.020  1.00 10.00      A   
ATOM   4766  HZ1 LYS A 504     -17.469 -22.457  -1.022  1.00 10.00      A   
ATOM   4767  HZ2 LYS A 504     -18.432 -22.561  -2.410  1.00 10.00      A   
ATOM   4768  HZ3 LYS A 504     -17.597 -21.132  -2.068  1.00 10.00      A   
ATOM   4769  C   LYS A 504     -15.596 -21.874  -7.751  1.00 10.00      A   
ATOM   4770  O   LYS A 504     -15.406 -20.908  -7.009  1.00 10.00      A   
ATOM   4771  N   LEU A 505     -15.037 -21.984  -8.947  1.00 10.00      A   
ATOM   4772  HN  LEU A 505     -15.267 -22.754  -9.509  1.00 10.00      A   
ATOM   4773  CA  LEU A 505     -14.096 -20.995  -9.458  1.00 10.00      A   
ATOM   4774  CB  LEU A 505     -13.365 -21.544 -10.685  1.00 10.00      A   
ATOM   4775  CG  LEU A 505     -12.534 -22.811 -10.465  1.00 10.00      A   
ATOM   4776  CD1 LEU A 505     -11.931 -23.291 -11.776  1.00 10.00      A   
ATOM   4777  CD2 LEU A 505     -11.449 -22.568  -9.429  1.00 10.00      A   
ATOM   4778  C   LEU A 505     -14.775 -19.668  -9.794  1.00 10.00      A   
ATOM   4779  O   LEU A 505     -14.101 -18.667 -10.036  1.00 10.00      A   
ATOM   4780  N   GLU A 506     -16.106 -19.661  -9.819  1.00 10.00      A   
ATOM   4781  HN  GLU A 506     -16.595 -20.490  -9.641  1.00 10.00      A   
ATOM   4782  CA  GLU A 506     -16.855 -18.446 -10.119  1.00 10.00      A   
ATOM   4783  CB  GLU A 506     -18.279 -18.777 -10.589  1.00 10.00      A   
ATOM   4784  CG  GLU A 506     -18.381 -19.251 -12.033  1.00 10.00      A   
ATOM   4785  CD  GLU A 506     -19.813 -19.480 -12.481  1.00 10.00      A   
ATOM   4786  OE1 GLU A 506     -20.619 -18.524 -12.442  1.00 10.00      A   
ATOM   4787  OE2 GLU A 506     -20.137 -20.615 -12.880  1.00 10.00      A   
ATOM   4788  C   GLU A 506     -16.908 -17.525  -8.903  1.00 10.00      A   
ATOM   4789  O   GLU A 506     -16.953 -16.299  -9.035  1.00 10.00      A   
ATOM   4790  N   THR A 507     -16.893 -18.124  -7.718  1.00 10.00      A   
ATOM   4791  HN  THR A 507     -16.850 -19.103  -7.678  1.00 10.00      A   
ATOM   4792  CA  THR A 507     -16.947 -17.372  -6.473  1.00 10.00      A   
ATOM   4793  CB  THR A 507     -17.512 -18.247  -5.340  1.00 10.00      A   
ATOM   4794  OG1 THR A 507     -17.691 -19.587  -5.823  1.00 10.00      A   
ATOM   4795  HG1 THR A 507     -16.889 -20.099  -5.658  1.00 10.00      A   
ATOM   4796  CG2 THR A 507     -18.847 -17.703  -4.859  1.00 10.00      A   
ATOM   4797  C   THR A 507     -15.569 -16.852  -6.064  1.00 10.00      A   
ATOM   4798  O   THR A 507     -15.457 -15.860  -5.339  1.00 10.00      A   
ATOM   4799  N   MET A 508     -14.523 -17.527  -6.522  1.00 10.00      A   
ATOM   4800  HN  MET A 508     -14.672 -18.311  -7.092  1.00 10.00      A   
ATOM   4801  CA  MET A 508     -13.157 -17.134  -6.197  1.00 10.00      A   
ATOM   4802  CB  MET A 508     -12.241 -18.358  -6.176  1.00 10.00      A   
ATOM   4803  CG  MET A 508     -12.396 -19.215  -4.927  1.00 10.00      A   
ATOM   4804  SD  MET A 508     -11.624 -20.840  -5.084  1.00 10.00      A   
ATOM   4805  CE  MET A 508      -9.948 -20.385  -5.525  1.00 10.00      A   
ATOM   4806  C   MET A 508     -12.642 -16.082  -7.173  1.00 10.00      A   
ATOM   4807  O   MET A 508     -12.991 -16.098  -8.351  1.00 10.00      A   
ATOM   4808  N   ARG A 509     -11.815 -15.165  -6.672  1.00 10.00      A   
ATOM   4809  HN  ARG A 509     -11.562 -15.215  -5.726  1.00 10.00      A   
ATOM   4810  CA  ARG A 509     -11.260 -14.099  -7.497  1.00 10.00      A   
ATOM   4811  CB  ARG A 509     -10.583 -13.038  -6.622  1.00 10.00      A   
ATOM   4812  CG  ARG A 509     -10.018 -11.859  -7.401  1.00 10.00      A   
ATOM   4813  CD  ARG A 509      -9.105 -10.998  -6.541  1.00 10.00      A   
ATOM   4814  NE  ARG A 509      -9.853 -10.097  -5.661  1.00 10.00      A   
ATOM   4815  HE  ARG A 509     -10.839 -10.118  -5.725  1.00 10.00      A   
ATOM   4816  CZ  ARG A 509      -9.283  -9.269  -4.778  1.00 10.00      A   
ATOM   4817  NH1 ARG A 509      -7.965  -9.217  -4.644  1.00 10.00      A   
ATOM   4818 HH11 ARG A 509      -7.339  -9.823  -5.219  1.00 10.00      A   
ATOM   4819 HH12 ARG A 509      -7.542  -8.553  -3.941  1.00 10.00      A   
ATOM   4820  NH2 ARG A 509     -10.033  -8.479  -4.025  1.00 10.00      A   
ATOM   4821 HH21 ARG A 509     -11.074  -8.488  -4.114  1.00 10.00      A   
ATOM   4822 HH22 ARG A 509      -9.573  -7.835  -3.324  1.00 10.00      A   
ATOM   4823  C   ARG A 509     -10.265 -14.668  -8.499  1.00 10.00      A   
ATOM   4824  O   ARG A 509     -10.391 -14.452  -9.704  1.00 10.00      A   
ATOM   4825  N   SER A 510      -9.296 -15.416  -7.989  1.00 10.00      A   
ATOM   4826  HN  SER A 510      -9.270 -15.568  -7.023  1.00 10.00      A   
ATOM   4827  CA  SER A 510      -8.270 -16.018  -8.819  1.00 10.00      A   
ATOM   4828  CB  SER A 510      -7.214 -14.972  -9.197  1.00 10.00      A   
ATOM   4829  OG  SER A 510      -7.143 -13.933  -8.231  1.00 10.00      A   
ATOM   4830  HG  SER A 510      -6.707 -13.165  -8.621  1.00 10.00      A   
ATOM   4831  C   SER A 510      -7.620 -17.200  -8.102  1.00 10.00      A   
ATOM   4832  O   SER A 510      -7.455 -17.186  -6.878  1.00 10.00      A   
ATOM   4833  N   LEU A 511      -7.275 -18.225  -8.864  1.00 10.00      A   
ATOM   4834  HN  LEU A 511      -7.457 -18.183  -9.834  1.00 10.00      A   
ATOM   4835  CA  LEU A 511      -6.640 -19.411  -8.318  1.00 10.00      A   
ATOM   4836  CB  LEU A 511      -7.504 -20.651  -8.567  1.00 10.00      A   
ATOM   4837  CG  LEU A 511      -6.879 -21.998  -8.193  1.00 10.00      A   
ATOM   4838  CD1 LEU A 511      -6.575 -22.064  -6.704  1.00 10.00      A   
ATOM   4839  CD2 LEU A 511      -7.788 -23.141  -8.604  1.00 10.00      A   
ATOM   4840  C   LEU A 511      -5.262 -19.604  -8.934  1.00 10.00      A   
ATOM   4841  O   LEU A 511      -5.121 -19.684 -10.158  1.00 10.00      A   
ATOM   4842  N   TRP A 512      -4.253 -19.673  -8.083  1.00 10.00      A   
ATOM   4843  HN  TRP A 512      -4.431 -19.607  -7.118  1.00 10.00      A   
ATOM   4844  CA  TRP A 512      -2.887 -19.854  -8.539  1.00 10.00      A   
ATOM   4845  CB  TRP A 512      -1.971 -18.783  -7.928  1.00 10.00      A   
ATOM   4846  CG  TRP A 512      -0.527 -18.920  -8.326  1.00 10.00      A   
ATOM   4847  CD1 TRP A 512       0.384 -19.798  -7.814  1.00 10.00      A   
ATOM   4848  CD2 TRP A 512       0.171 -18.155  -9.314  1.00 10.00      A   
ATOM   4849  NE1 TRP A 512       1.597 -19.639  -8.435  1.00 10.00      A   
ATOM   4850  HE1 TRP A 512       2.408 -20.164  -8.243  1.00 10.00      A   
ATOM   4851  CE2 TRP A 512       1.496 -18.631  -9.354  1.00 10.00      A   
ATOM   4852  CE3 TRP A 512      -0.197 -17.116 -10.173  1.00 10.00      A   
ATOM   4853  CZ2 TRP A 512       2.453 -18.107 -10.216  1.00 10.00      A   
ATOM   4854  CZ3 TRP A 512       0.754 -16.596 -11.028  1.00 10.00      A   
ATOM   4855  CH2 TRP A 512       2.063 -17.091 -11.043  1.00 10.00      A   
ATOM   4856  C   TRP A 512      -2.386 -21.243  -8.172  1.00 10.00      A   
ATOM   4857  O   TRP A 512      -2.458 -21.652  -7.012  1.00 10.00      A   
ATOM   4858  N   MET A 513      -1.892 -21.969  -9.162  1.00 10.00      A   
ATOM   4859  HN  MET A 513      -1.880 -21.599 -10.071  1.00 10.00      A   
ATOM   4860  CA  MET A 513      -1.361 -23.306  -8.934  1.00 10.00      A   
ATOM   4861  CB  MET A 513      -2.393 -24.385  -9.296  1.00 10.00      A   
ATOM   4862  CG  MET A 513      -3.622 -24.422  -8.400  1.00 10.00      A   
ATOM   4863  SD  MET A 513      -4.742 -25.777  -8.809  1.00 10.00      A   
ATOM   4864  CE  MET A 513      -3.793 -27.182  -8.231  1.00 10.00      A   
ATOM   4865  C   MET A 513      -0.088 -23.511  -9.748  1.00 10.00      A   
ATOM   4866  O   MET A 513      -0.132 -23.568 -10.977  1.00 10.00      A   
ATOM   4867  N   SER A 514       1.047 -23.587  -9.073  1.00 10.00      A   
ATOM   4868  HN  SER A 514       1.034 -23.502  -8.092  1.00 10.00      A   
ATOM   4869  CA  SER A 514       2.319 -23.788  -9.752  1.00 10.00      A   
ATOM   4870  CB  SER A 514       3.207 -22.548  -9.616  1.00 10.00      A   
ATOM   4871  OG  SER A 514       3.182 -22.044  -8.292  1.00 10.00      A   
ATOM   4872  HG  SER A 514       3.968 -22.354  -7.821  1.00 10.00      A   
ATOM   4873  C   SER A 514       3.030 -25.028  -9.218  1.00 10.00      A   
ATOM   4874  O   SER A 514       2.953 -25.331  -8.023  1.00 10.00      A   
ATOM   4875  N   SER A 515       3.708 -25.744 -10.111  1.00 10.00      A   
ATOM   4876  HN  SER A 515       3.725 -25.442 -11.046  1.00 10.00      A   
ATOM   4877  CA  SER A 515       4.436 -26.960  -9.750  1.00 10.00      A   
ATOM   4878  CB  SER A 515       5.674 -26.636  -8.908  1.00 10.00      A   
ATOM   4879  OG  SER A 515       6.470 -25.643  -9.542  1.00 10.00      A   
ATOM   4880  HG  SER A 515       6.508 -25.825 -10.491  1.00 10.00      A   
ATOM   4881  C   SER A 515       3.530 -27.978  -9.054  1.00 10.00      A   
ATOM   4882  O   SER A 515       3.767 -28.372  -7.912  1.00 10.00      A   
ATOM   4883  N   CYS A 516       2.478 -28.380  -9.750  1.00 10.00      A   
ATOM   4884  HN  CYS A 516       2.337 -28.021 -10.651  1.00 10.00      A   
ATOM   4885  CA  CYS A 516       1.528 -29.344  -9.225  1.00 10.00      A   
ATOM   4886  CB  CYS A 516       0.199 -28.648  -8.918  1.00 10.00      A   
ATOM   4887  SG  CYS A 516       0.338 -27.258  -7.768  1.00 10.00      A   
ATOM   4888  HG  CYS A 516       1.527 -26.692  -7.957  1.00 10.00      A   
ATOM   4889  C   CYS A 516       1.332 -30.474 -10.231  1.00 10.00      A   
ATOM   4890  O   CYS A 516       2.150 -30.649 -11.135  1.00 10.00      A   
ATOM   4891  N   SER A 517       0.263 -31.238 -10.084  1.00 10.00      A   
ATOM   4892  HN  SER A 517      -0.366 -31.058  -9.348  1.00 10.00      A   
ATOM   4893  CA  SER A 517      -0.002 -32.343 -10.993  1.00 10.00      A   
ATOM   4894  CB  SER A 517      -0.380 -33.599 -10.200  1.00 10.00      A   
ATOM   4895  OG  SER A 517       0.439 -33.757  -9.051  1.00 10.00      A   
ATOM   4896  HG  SER A 517      -0.123 -33.779  -8.263  1.00 10.00      A   
ATOM   4897  C   SER A 517      -1.111 -31.983 -11.980  1.00 10.00      A   
ATOM   4898  O   SER A 517      -1.876 -32.847 -12.412  1.00 10.00      A   
ATOM   4899  N   VAL A 518      -1.189 -30.707 -12.339  1.00 10.00      A   
ATOM   4900  HN  VAL A 518      -0.534 -30.065 -11.985  1.00 10.00      A   
ATOM   4901  CA  VAL A 518      -2.206 -30.238 -13.271  1.00 10.00      A   
ATOM   4902  CB  VAL A 518      -2.473 -28.731 -13.105  1.00 10.00      A   
ATOM   4903  CG1 VAL A 518      -3.630 -28.299 -13.993  1.00 10.00      A   
ATOM   4904  CG2 VAL A 518      -2.765 -28.406 -11.649  1.00 10.00      A   
ATOM   4905  C   VAL A 518      -1.781 -30.516 -14.706  1.00 10.00      A   
ATOM   4906  O   VAL A 518      -0.810 -29.940 -15.198  1.00 10.00      A   
ATOM   4907  N   SER A 519      -2.515 -31.392 -15.372  1.00 10.00      A   
ATOM   4908  HN  SER A 519      -3.298 -31.793 -14.933  1.00 10.00      A   
ATOM   4909  CA  SER A 519      -2.202 -31.767 -16.740  1.00 10.00      A   
ATOM   4910  CB  SER A 519      -2.837 -33.118 -17.070  1.00 10.00      A   
ATOM   4911  OG  SER A 519      -4.241 -33.082 -16.866  1.00 10.00      A   
ATOM   4912  HG  SER A 519      -4.429 -32.903 -15.926  1.00 10.00      A   
ATOM   4913  C   SER A 519      -2.651 -30.713 -17.747  1.00 10.00      A   
ATOM   4914  O   SER A 519      -3.632 -29.998 -17.527  1.00 10.00      A   
ATOM   4915  N   PHE A 520      -1.928 -30.636 -18.860  1.00 10.00      A   
ATOM   4916  HN  PHE A 520      -1.155 -31.236 -18.966  1.00 10.00      A   
ATOM   4917  CA  PHE A 520      -2.233 -29.687 -19.927  1.00 10.00      A   
ATOM   4918  CB  PHE A 520      -1.159 -29.785 -21.020  1.00 10.00      A   
ATOM   4919  CG  PHE A 520      -1.499 -29.112 -22.324  1.00 10.00      A   
ATOM   4920  CD1 PHE A 520      -1.649 -27.736 -22.399  1.00 10.00      A   
ATOM   4921  CD2 PHE A 520      -1.653 -29.860 -23.480  1.00 10.00      A   
ATOM   4922  CE1 PHE A 520      -1.947 -27.123 -23.602  1.00 10.00      A   
ATOM   4923  CE2 PHE A 520      -1.953 -29.254 -24.685  1.00 10.00      A   
ATOM   4924  CZ  PHE A 520      -2.100 -27.884 -24.745  1.00 10.00      A   
ATOM   4925  C   PHE A 520      -3.623 -29.945 -20.508  1.00 10.00      A   
ATOM   4926  O   PHE A 520      -4.335 -29.010 -20.886  1.00 10.00      A   
ATOM   4927  N   GLY A 521      -4.005 -31.217 -20.569  1.00 10.00      A   
ATOM   4928  HN  GLY A 521      -3.391 -31.918 -20.254  1.00 10.00      A   
ATOM   4929  CA  GLY A 521      -5.304 -31.583 -21.100  1.00 10.00      A   
ATOM   4930  C   GLY A 521      -6.445 -31.046 -20.258  1.00 10.00      A   
ATOM   4931  O   GLY A 521      -7.492 -30.660 -20.789  1.00 10.00      A   
ATOM   4932  N   ALA A 522      -6.238 -31.000 -18.946  1.00 10.00      A   
ATOM   4933  HN  ALA A 522      -5.375 -31.300 -18.584  1.00 10.00      A   
ATOM   4934  CA  ALA A 522      -7.257 -30.507 -18.032  1.00 10.00      A   
ATOM   4935  CB  ALA A 522      -6.907 -30.860 -16.601  1.00 10.00      A   
ATOM   4936  C   ALA A 522      -7.437 -29.003 -18.179  1.00 10.00      A   
ATOM   4937  O   ALA A 522      -8.547 -28.490 -18.047  1.00 10.00      A   
ATOM   4938  N   CYS A 523      -6.342 -28.303 -18.461  1.00 10.00      A   
ATOM   4939  HN  CYS A 523      -5.483 -28.770 -18.545  1.00 10.00      A   
ATOM   4940  CA  CYS A 523      -6.385 -26.856 -18.633  1.00 10.00      A   
ATOM   4941  CB  CYS A 523      -4.981 -26.295 -18.853  1.00 10.00      A   
ATOM   4942  SG  CYS A 523      -3.832 -26.645 -17.503  1.00 10.00      A   
ATOM   4943  HG  CYS A 523      -4.521 -27.224 -16.527  1.00 10.00      A   
ATOM   4944  C   CYS A 523      -7.313 -26.469 -19.780  1.00 10.00      A   
ATOM   4945  O   CYS A 523      -8.112 -25.538 -19.660  1.00 10.00      A   
ATOM   4946  N   LYS A 524      -7.216 -27.202 -20.885  1.00 10.00      A   
ATOM   4947  HN  LYS A 524      -6.564 -27.933 -20.919  1.00 10.00      A   
ATOM   4948  CA  LYS A 524      -8.060 -26.946 -22.043  1.00 10.00      A   
ATOM   4949  CB  LYS A 524      -7.592 -27.769 -23.245  1.00 10.00      A   
ATOM   4950  CG  LYS A 524      -6.177 -27.461 -23.712  1.00 10.00      A   
ATOM   4951  CD  LYS A 524      -5.902 -28.071 -25.080  1.00 10.00      A   
ATOM   4952  CE  LYS A 524      -6.007 -29.587 -25.049  1.00 10.00      A   
ATOM   4953  NZ  LYS A 524      -5.931 -30.184 -26.407  1.00 10.00      A   
ATOM   4954  HZ1 LYS A 524      -6.816 -30.014 -26.927  1.00 10.00      A   
ATOM   4955  HZ2 LYS A 524      -5.772 -31.215 -26.341  1.00 10.00      A   
ATOM   4956  HZ3 LYS A 524      -5.145 -29.764 -26.941  1.00 10.00      A   
ATOM   4957  C   LYS A 524      -9.506 -27.297 -21.716  1.00 10.00      A   
ATOM   4958  O   LYS A 524     -10.431 -26.570 -22.080  1.00 10.00      A   
ATOM   4959  N   LEU A 525      -9.680 -28.414 -21.013  1.00 10.00      A   
ATOM   4960  HN  LEU A 525      -8.891 -28.940 -20.756  1.00 10.00      A   
ATOM   4961  CA  LEU A 525     -11.001 -28.885 -20.617  1.00 10.00      A   
ATOM   4962  CB  LEU A 525     -10.889 -30.233 -19.895  1.00 10.00      A   
ATOM   4963  CG  LEU A 525     -12.210 -30.940 -19.584  1.00 10.00      A   
ATOM   4964  CD1 LEU A 525     -12.935 -31.296 -20.870  1.00 10.00      A   
ATOM   4965  CD2 LEU A 525     -11.971 -32.182 -18.740  1.00 10.00      A   
ATOM   4966  C   LEU A 525     -11.684 -27.869 -19.711  1.00 10.00      A   
ATOM   4967  O   LEU A 525     -12.877 -27.609 -19.843  1.00 10.00      A   
ATOM   4968  N   LEU A 526     -10.910 -27.292 -18.803  1.00 10.00      A   
ATOM   4969  HN  LEU A 526      -9.961 -27.545 -18.754  1.00 10.00      A   
ATOM   4970  CA  LEU A 526     -11.427 -26.298 -17.873  1.00 10.00      A   
ATOM   4971  CB  LEU A 526     -10.338 -25.892 -16.876  1.00 10.00      A   
ATOM   4972  CG  LEU A 526     -10.790 -25.046 -15.684  1.00 10.00      A   
ATOM   4973  CD1 LEU A 526     -11.756 -25.827 -14.808  1.00 10.00      A   
ATOM   4974  CD2 LEU A 526      -9.589 -24.588 -14.876  1.00 10.00      A   
ATOM   4975  C   LEU A 526     -11.931 -25.076 -18.632  1.00 10.00      A   
ATOM   4976  O   LEU A 526     -12.975 -24.512 -18.305  1.00 10.00      A   
ATOM   4977  N   GLY A 527     -11.188 -24.689 -19.662  1.00 10.00      A   
ATOM   4978  HN  GLY A 527     -10.373 -25.190 -19.880  1.00 10.00      A   
ATOM   4979  CA  GLY A 527     -11.570 -23.543 -20.465  1.00 10.00      A   
ATOM   4980  C   GLY A 527     -12.812 -23.814 -21.291  1.00 10.00      A   
ATOM   4981  O   GLY A 527     -13.632 -22.923 -21.508  1.00 10.00      A   
ATOM   4982  N   GLN A 528     -12.948 -25.049 -21.760  1.00 10.00      A   
ATOM   4983  HN  GLN A 528     -12.249 -25.711 -21.570  1.00 10.00      A   
ATOM   4984  CA  GLN A 528     -14.104 -25.444 -22.560  1.00 10.00      A   
ATOM   4985  CB  GLN A 528     -13.831 -26.763 -23.288  1.00 10.00      A   
ATOM   4986  CG  GLN A 528     -12.883 -26.641 -24.471  1.00 10.00      A   
ATOM   4987  CD  GLN A 528     -12.585 -27.982 -25.120  1.00 10.00      A   
ATOM   4988  OE1 GLN A 528     -12.567 -29.021 -24.460  1.00 10.00      A   
ATOM   4989  NE2 GLN A 528     -12.344 -27.971 -26.420  1.00 10.00      A   
ATOM   4990 HE21 GLN A 528     -12.374 -27.110 -26.891  1.00 10.00      A   
ATOM   4991 HE22 GLN A 528     -12.146 -28.823 -26.862  1.00 10.00      A   
ATOM   4992  C   GLN A 528     -15.340 -25.589 -21.680  1.00 10.00      A   
ATOM   4993  O   GLN A 528     -16.462 -25.347 -22.118  1.00 10.00      A   
ATOM   4994  N   LYS A 529     -15.117 -25.989 -20.438  1.00 10.00      A   
ATOM   4995  HN  LYS A 529     -14.196 -26.174 -20.159  1.00 10.00      A   
ATOM   4996  CA  LYS A 529     -16.198 -26.178 -19.481  1.00 10.00      A   
ATOM   4997  CB  LYS A 529     -15.741 -27.119 -18.356  1.00 10.00      A   
ATOM   4998  CG  LYS A 529     -16.857 -27.597 -17.436  1.00 10.00      A   
ATOM   4999  CD  LYS A 529     -16.296 -28.332 -16.228  1.00 10.00      A   
ATOM   5000  CE  LYS A 529     -17.386 -29.080 -15.473  1.00 10.00      A   
ATOM   5001  NZ  LYS A 529     -17.747 -30.360 -16.138  1.00 10.00      A   
ATOM   5002  HZ1 LYS A 529     -18.326 -30.177 -16.983  1.00 10.00      A   
ATOM   5003  HZ2 LYS A 529     -18.286 -30.963 -15.488  1.00 10.00      A   
ATOM   5004  HZ3 LYS A 529     -16.888 -30.868 -16.428  1.00 10.00      A   
ATOM   5005  C   LYS A 529     -16.646 -24.841 -18.892  1.00 10.00      A   
ATOM   5006  O   LYS A 529     -17.843 -24.584 -18.749  1.00 10.00      A   
ATOM   5007  N   MET A 530     -15.679 -23.994 -18.554  1.00 10.00      A   
ATOM   5008  HN  MET A 530     -14.741 -24.247 -18.713  1.00 10.00      A   
ATOM   5009  CA  MET A 530     -15.966 -22.690 -17.961  1.00 10.00      A   
ATOM   5010  CB  MET A 530     -15.444 -22.632 -16.518  1.00 10.00      A   
ATOM   5011  CG  MET A 530     -15.888 -23.792 -15.640  1.00 10.00      A   
ATOM   5012  SD  MET A 530     -17.656 -23.770 -15.274  1.00 10.00      A   
ATOM   5013  CE  MET A 530     -17.749 -22.366 -14.166  1.00 10.00      A   
ATOM   5014  C   MET A 530     -15.335 -21.566 -18.786  1.00 10.00      A   
ATOM   5015  O   MET A 530     -14.233 -21.104 -18.482  1.00 10.00      A   
ATOM   5016  N   PRO A 531     -16.037 -21.098 -19.834  1.00 10.00      A   
ATOM   5017  CA  PRO A 531     -15.536 -20.030 -20.711  1.00 10.00      A   
ATOM   5018  CB  PRO A 531     -16.485 -20.085 -21.908  1.00 10.00      A   
ATOM   5019  CG  PRO A 531     -17.757 -20.620 -21.348  1.00 10.00      A   
ATOM   5020  CD  PRO A 531     -17.365 -21.581 -20.259  1.00 10.00      A   
ATOM   5021  C   PRO A 531     -15.597 -18.655 -20.046  1.00 10.00      A   
ATOM   5022  O   PRO A 531     -15.094 -17.671 -20.586  1.00 10.00      A   
ATOM   5023  N   LYS A 532     -16.213 -18.597 -18.874  1.00 10.00      A   
ATOM   5024  HN  LYS A 532     -16.594 -19.416 -18.502  1.00 10.00      A   
ATOM   5025  CA  LYS A 532     -16.337 -17.347 -18.131  1.00 10.00      A   
ATOM   5026  CB  LYS A 532     -17.480 -17.434 -17.120  1.00 10.00      A   
ATOM   5027  CG  LYS A 532     -18.864 -17.490 -17.740  1.00 10.00      A   
ATOM   5028  CD  LYS A 532     -19.928 -17.716 -16.679  1.00 10.00      A   
ATOM   5029  CE  LYS A 532     -21.308 -17.852 -17.297  1.00 10.00      A   
ATOM   5030  NZ  LYS A 532     -22.261 -18.512 -16.371  1.00 10.00      A   
ATOM   5031  HZ1 LYS A 532     -22.445 -17.901 -15.554  1.00 10.00      A   
ATOM   5032  HZ2 LYS A 532     -21.866 -19.413 -16.034  1.00 10.00      A   
ATOM   5033  HZ3 LYS A 532     -23.158 -18.704 -16.857  1.00 10.00      A   
ATOM   5034  C   LYS A 532     -15.039 -17.019 -17.407  1.00 10.00      A   
ATOM   5035  O   LYS A 532     -14.855 -15.908 -16.904  1.00 10.00      A   
ATOM   5036  N   LEU A 533     -14.140 -17.989 -17.360  1.00 10.00      A   
ATOM   5037  HN  LEU A 533     -14.334 -18.843 -17.800  1.00 10.00      A   
ATOM   5038  CA  LEU A 533     -12.862 -17.810 -16.693  1.00 10.00      A   
ATOM   5039  CB  LEU A 533     -12.633 -18.902 -15.646  1.00 10.00      A   
ATOM   5040  CG  LEU A 533     -13.445 -18.781 -14.356  1.00 10.00      A   
ATOM   5041  CD1 LEU A 533     -14.720 -19.607 -14.435  1.00 10.00      A   
ATOM   5042  CD2 LEU A 533     -12.605 -19.188 -13.159  1.00 10.00      A   
ATOM   5043  C   LEU A 533     -11.723 -17.809 -17.697  1.00 10.00      A   
ATOM   5044  O   LEU A 533     -11.860 -18.316 -18.813  1.00 10.00      A   
ATOM   5045  N   ASN A 534     -10.610 -17.222 -17.298  1.00 10.00      A   
ATOM   5046  HN  ASN A 534     -10.576 -16.818 -16.397  1.00 10.00      A   
ATOM   5047  CA  ASN A 534      -9.434 -17.160 -18.143  1.00 10.00      A   
ATOM   5048  CB  ASN A 534      -8.875 -15.737 -18.217  1.00 10.00      A   
ATOM   5049  CG  ASN A 534      -9.567 -14.870 -19.251  1.00 10.00      A   
ATOM   5050  OD1 ASN A 534     -10.217 -15.370 -20.166  1.00 10.00      A   
ATOM   5051  ND2 ASN A 534      -9.395 -13.565 -19.134  1.00 10.00      A   
ATOM   5052 HD21 ASN A 534      -8.830 -13.234 -18.402  1.00 10.00      A   
ATOM   5053 HD22 ASN A 534      -9.851 -12.975 -19.779  1.00 10.00      A   
ATOM   5054  C   ASN A 534      -8.367 -18.101 -17.619  1.00 10.00      A   
ATOM   5055  O   ASN A 534      -7.705 -17.810 -16.623  1.00 10.00      A   
ATOM   5056  N   VAL A 535      -8.233 -19.240 -18.270  1.00 10.00      A   
ATOM   5057  HN  VAL A 535      -8.826 -19.427 -19.030  1.00 10.00      A   
ATOM   5058  CA  VAL A 535      -7.237 -20.227 -17.887  1.00 10.00      A   
ATOM   5059  CB  VAL A 535      -7.683 -21.656 -18.246  1.00 10.00      A   
ATOM   5060  CG1 VAL A 535      -6.814 -22.678 -17.533  1.00 10.00      A   
ATOM   5061  CG2 VAL A 535      -9.149 -21.864 -17.897  1.00 10.00      A   
ATOM   5062  C   VAL A 535      -5.922 -19.919 -18.590  1.00 10.00      A   
ATOM   5063  O   VAL A 535      -5.646 -20.439 -19.676  1.00 10.00      A   
ATOM   5064  N   GLU A 536      -5.127 -19.058 -17.974  1.00 10.00      A   
ATOM   5065  HN  GLU A 536      -5.401 -18.693 -17.102  1.00 10.00      A   
ATOM   5066  CA  GLU A 536      -3.851 -18.656 -18.538  1.00 10.00      A   
ATOM   5067  CB  GLU A 536      -3.506 -17.216 -18.152  1.00 10.00      A   
ATOM   5068  CG  GLU A 536      -4.340 -16.162 -18.865  1.00 10.00      A   
ATOM   5069  CD  GLU A 536      -3.888 -14.749 -18.557  1.00 10.00      A   
ATOM   5070  OE1 GLU A 536      -2.693 -14.550 -18.264  1.00 10.00      A   
ATOM   5071  OE2 GLU A 536      -4.726 -13.824 -18.614  1.00 10.00      A   
ATOM   5072  C   GLU A 536      -2.736 -19.605 -18.123  1.00 10.00      A   
ATOM   5073  O   GLU A 536      -2.397 -19.710 -16.946  1.00 10.00      A   
ATOM   5074  N   VAL A 537      -2.185 -20.303 -19.100  1.00 10.00      A   
ATOM   5075  HN  VAL A 537      -2.517 -20.180 -20.017  1.00 10.00      A   
ATOM   5076  CA  VAL A 537      -1.100 -21.240 -18.859  1.00 10.00      A   
ATOM   5077  CB  VAL A 537      -1.189 -22.463 -19.799  1.00 10.00      A   
ATOM   5078  CG1 VAL A 537      -0.010 -23.401 -19.585  1.00 10.00      A   
ATOM   5079  CG2 VAL A 537      -2.502 -23.199 -19.588  1.00 10.00      A   
ATOM   5080  C   VAL A 537       0.240 -20.542 -19.055  1.00 10.00      A   
ATOM   5081  O   VAL A 537       0.499 -19.973 -20.114  1.00 10.00      A   
ATOM   5082  N   ILE A 538       1.071 -20.582 -18.024  1.00 10.00      A   
ATOM   5083  HN  ILE A 538       0.796 -21.062 -17.210  1.00 10.00      A   
ATOM   5084  CA  ILE A 538       2.390 -19.964 -18.056  1.00 10.00      A   
ATOM   5085  CB  ILE A 538       2.597 -19.026 -16.844  1.00 10.00      A   
ATOM   5086  CG1 ILE A 538       1.276 -18.356 -16.452  1.00 10.00      A   
ATOM   5087  CG2 ILE A 538       3.652 -17.974 -17.156  1.00 10.00      A   
ATOM   5088  CD1 ILE A 538       1.308 -17.677 -15.099  1.00 10.00      A   
ATOM   5089  C   ILE A 538       3.444 -21.066 -18.019  1.00 10.00      A   
ATOM   5090  O   ILE A 538       3.737 -21.621 -16.959  1.00 10.00      A   
ATOM   5091  N   ASP A 539       3.995 -21.393 -19.178  1.00 10.00      A   
ATOM   5092  HN  ASP A 539       3.726 -20.909 -19.990  1.00 10.00      A   
ATOM   5093  CA  ASP A 539       4.994 -22.456 -19.278  1.00 10.00      A   
ATOM   5094  CB  ASP A 539       4.406 -23.623 -20.080  1.00 10.00      A   
ATOM   5095  CG  ASP A 539       5.056 -24.957 -19.783  1.00 10.00      A   
ATOM   5096  OD1 ASP A 539       4.780 -25.538 -18.707  1.00 10.00      A   
ATOM   5097  OD2 ASP A 539       5.821 -25.448 -20.640  1.00 10.00      A   
ATOM   5098  C   ASP A 539       6.276 -21.951 -19.938  1.00 10.00      A   
ATOM   5099  O   ASP A 539       6.232 -21.253 -20.955  1.00 10.00      A   
ATOM   5100  N   GLU A 540       7.418 -22.293 -19.352  1.00 10.00      A   
ATOM   5101  HN  GLU A 540       7.397 -22.849 -18.537  1.00 10.00      A   
ATOM   5102  CA  GLU A 540       8.710 -21.867 -19.881  1.00 10.00      A   
ATOM   5103  CB  GLU A 540       9.634 -21.395 -18.757  1.00 10.00      A   
ATOM   5104  CG  GLU A 540       9.736 -19.886 -18.625  1.00 10.00      A   
ATOM   5105  CD  GLU A 540      10.660 -19.473 -17.498  1.00 10.00      A   
ATOM   5106  OE1 GLU A 540      10.156 -19.092 -16.421  1.00 10.00      A   
ATOM   5107  OE2 GLU A 540      11.895 -19.537 -17.681  1.00 10.00      A   
ATOM   5108  C   GLU A 540       9.384 -22.974 -20.680  1.00 10.00      A   
ATOM   5109  O   GLU A 540      10.570 -22.888 -21.001  1.00 10.00      A   
ATOM   5110  N   ARG A 541       8.630 -24.012 -21.009  1.00 10.00      A   
ATOM   5111  HN  ARG A 541       7.686 -24.035 -20.729  1.00 10.00      A   
ATOM   5112  CA  ARG A 541       9.173 -25.121 -21.778  1.00 10.00      A   
ATOM   5113  CB  ARG A 541       8.854 -26.460 -21.105  1.00 10.00      A   
ATOM   5114  CG  ARG A 541       9.201 -26.521 -19.626  1.00 10.00      A   
ATOM   5115  CD  ARG A 541       7.974 -26.832 -18.784  1.00 10.00      A   
ATOM   5116  NE  ARG A 541       7.736 -28.270 -18.647  1.00 10.00      A   
ATOM   5117  HE  ARG A 541       8.484 -28.872 -18.876  1.00 10.00      A   
ATOM   5118  CZ  ARG A 541       6.581 -28.802 -18.233  1.00 10.00      A   
ATOM   5119  NH1 ARG A 541       5.549 -28.025 -17.928  1.00 10.00      A   
ATOM   5120 HH11 ARG A 541       5.626 -26.980 -18.017  1.00 10.00      A   
ATOM   5121 HH12 ARG A 541       4.651 -28.449 -17.598  1.00 10.00      A   
ATOM   5122  NH2 ARG A 541       6.452 -30.117 -18.140  1.00 10.00      A   
ATOM   5123 HH21 ARG A 541       5.553 -30.535 -17.814  1.00 10.00      A   
ATOM   5124 HH22 ARG A 541       7.247 -30.740 -18.394  1.00 10.00      A   
ATOM   5125  C   ARG A 541       8.630 -25.094 -23.204  1.00 10.00      A   
ATOM   5126  O   ARG A 541       8.489 -26.132 -23.850  1.00 10.00      A   
ATOM   5127  N   GLY A 542       8.333 -23.900 -23.690  1.00 10.00      A   
ATOM   5128  HN  GLY A 542       8.470 -23.110 -23.132  1.00 10.00      A   
ATOM   5129  CA  GLY A 542       7.806 -23.752 -25.028  1.00 10.00      A   
ATOM   5130  C   GLY A 542       6.314 -23.991 -25.064  1.00 10.00      A   
ATOM   5131  O   GLY A 542       5.650 -23.950 -24.027  1.00 10.00      A   
ATOM   5132  N   ALA A 543       5.787 -24.228 -26.256  1.00 10.00      A   
ATOM   5133  HN  ALA A 543       6.371 -24.231 -27.043  1.00 10.00      A   
ATOM   5134  CA  ALA A 543       4.363 -24.481 -26.425  1.00 10.00      A   
ATOM   5135  CB  ALA A 543       3.971 -24.343 -27.887  1.00 10.00      A   
ATOM   5136  C   ALA A 543       4.002 -25.868 -25.902  1.00 10.00      A   
ATOM   5137  O   ALA A 543       4.488 -26.877 -26.416  1.00 10.00      A   
ATOM   5138  N   PRO A 544       3.139 -25.931 -24.876  1.00 10.00      A   
ATOM   5139  CA  PRO A 544       2.715 -27.195 -24.256  1.00 10.00      A   
ATOM   5140  CB  PRO A 544       1.702 -26.757 -23.194  1.00 10.00      A   
ATOM   5141  CG  PRO A 544       2.041 -25.334 -22.916  1.00 10.00      A   
ATOM   5142  CD  PRO A 544       2.511 -24.769 -24.226  1.00 10.00      A   
ATOM   5143  C   PRO A 544       2.066 -28.165 -25.241  1.00 10.00      A   
ATOM   5144  O   PRO A 544       2.018 -29.368 -24.990  1.00 10.00      A   
ATOM   5145  N   ASP A 545       1.585 -27.642 -26.364  1.00 10.00      A   
ATOM   5146  HN  ASP A 545       1.653 -26.671 -26.505  1.00 10.00      A   
ATOM   5147  CA  ASP A 545       0.943 -28.466 -27.389  1.00 10.00      A   
ATOM   5148  CB  ASP A 545       0.331 -27.584 -28.482  1.00 10.00      A   
ATOM   5149  CG  ASP A 545      -0.423 -28.376 -29.532  1.00 10.00      A   
ATOM   5150  OD1 ASP A 545      -0.020 -28.345 -30.713  1.00 10.00      A   
ATOM   5151  OD2 ASP A 545      -1.429 -29.032 -29.187  1.00 10.00      A   
ATOM   5152  C   ASP A 545       1.922 -29.474 -27.997  1.00 10.00      A   
ATOM   5153  O   ASP A 545       1.516 -30.492 -28.561  1.00 10.00      A   
ATOM   5154  N   SER A 546       3.214 -29.201 -27.862  1.00 10.00      A   
ATOM   5155  HN  SER A 546       3.483 -28.384 -27.392  1.00 10.00      A   
ATOM   5156  CA  SER A 546       4.243 -30.087 -28.399  1.00 10.00      A   
ATOM   5157  CB  SER A 546       5.554 -29.322 -28.607  1.00 10.00      A   
ATOM   5158  OG  SER A 546       6.031 -28.764 -27.392  1.00 10.00      A   
ATOM   5159  HG  SER A 546       5.501 -27.985 -27.170  1.00 10.00      A   
ATOM   5160  C   SER A 546       4.465 -31.294 -27.487  1.00 10.00      A   
ATOM   5161  O   SER A 546       5.241 -32.202 -27.805  1.00 10.00      A   
ATOM   5162  N   ARG A 547       3.783 -31.292 -26.350  1.00 10.00      A   
ATOM   5163  HN  ARG A 547       3.180 -30.541 -26.154  1.00 10.00      A   
ATOM   5164  CA  ARG A 547       3.888 -32.369 -25.384  1.00 10.00      A   
ATOM   5165  CB  ARG A 547       4.438 -31.832 -24.062  1.00 10.00      A   
ATOM   5166  CG  ARG A 547       5.808 -31.195 -24.181  1.00 10.00      A   
ATOM   5167  CD  ARG A 547       6.402 -30.907 -22.816  1.00 10.00      A
[truncated: 221,457 more chars]
