# Supplementary material for: Flexibility of intrinsically disordered degrons in AUX/IAA proteins reinforces auxin co-receptor assemblies
Source: Nat Commun. 2020 May 8;11:2277. doi: 10.1038/s41467-020-16147-2 (PMC7210949; doi:10.1038/s41467-020-16147-2)
Supplement: Supplementary file 11 — Supplementary Data 8 [file 41467_2020_16147_MOESM11_ESM.gz › disvis_haddock_files/IAA07/cluster4_1.pdb]

REMARK FILENAME="complex_125w.pdb0"
REMARK ===============================================================
REMARK HADDOCK run for complex
REMARK initial structure: complex_125.pdb
REMARK final NOE weights: unambig 50 amb: 50
REMARK ===============================================================
REMARK            total,bonds,angles,improper,dihe,vdw,elec,air,cdih,coup,rdcs,vean,dani,xpcs,rg
REMARK energies: 3.76371, 0, 0, 0, 0, -99.1837, -298.689, 401.636, 0, 0, 0, 0, 0, 0, 0
REMARK ===============================================================
REMARK            bonds,angles,impropers,dihe,air,cdih,coup,rdcs,vean,dani,xpcs
REMARK rms-dev.: 0,0,0,0,0.90192,0,0, 0, 0, 0, 0
REMARK ===============================================================
REMARK               air,cdih,coup,rdcs,vean,dani,xpcs
REMARK               >0.3,>5,>1,>0,>5,>0.2,>0.2
REMARK violations.: 14, 0, 0, 0, 0, 0, 0
REMARK ===============================================================
REMARK                        CVpartition#,violations,rms
REMARK AIRs cross-validation: 2, 23, 1.80258
REMARK ===============================================================
REMARK NCS energy: 0
REMARK ===============================================================
REMARK Symmetry energy: 0
REMARK ===============================================================
REMARK Desolvation energy: 39.6042
REMARK Internal energy free molecules: -22638.8
REMARK Internal energy complex: -33601.7
REMARK Binding energy: -11321.2
REMARK ===============================================================
REMARK buried surface area: 3005.19
REMARK ===============================================================
REMARK water - chain1: 0 0 0
REMARK water - chain2: 0 0 0
REMARK water - chain3: 0 0 0
REMARK water - chain4: 0 0 0
REMARK water - chain5: 0 0 0
REMARK water - chain6: 0 0 0
REMARK ===============================================================
REMARK water - water: 0 0 0
REMARK ===============================================================
REMARK DATE:10-Dec-2019  16:01:31       created by user: enmr049
REMARK VERSION:1.3U
ATOM      1  N   PHE A   9     -41.550  -3.922  -2.225  1.00 10.00      A   
ATOM      2  HN  PHE A   9     -41.140  -4.464  -2.936  1.00 10.00      A   
ATOM      3  CA  PHE A   9     -41.257  -2.498  -2.174  1.00 10.00      A   
ATOM      4  CB  PHE A   9     -40.099  -2.228  -1.210  1.00 10.00      A   
ATOM      5  CG  PHE A   9     -40.278  -2.813   0.161  1.00 10.00      A   
ATOM      6  CD1 PHE A   9     -39.592  -3.960   0.530  1.00 10.00      A   
ATOM      7  CD2 PHE A   9     -41.124  -2.218   1.080  1.00 10.00      A   
ATOM      8  CE1 PHE A   9     -39.747  -4.501   1.791  1.00 10.00      A   
ATOM      9  CE2 PHE A   9     -41.285  -2.753   2.344  1.00 10.00      A   
ATOM     10  CZ  PHE A   9     -40.593  -3.896   2.698  1.00 10.00      A   
ATOM     11  C   PHE A   9     -40.882  -2.003  -3.564  1.00 10.00      A   
ATOM     12  O   PHE A   9     -40.287  -2.747  -4.344  1.00 10.00      A   
ATOM     13  N   PRO A  10     -41.250  -0.758  -3.902  1.00 10.00      A   
ATOM     14  CA  PRO A  10     -40.926  -0.164  -5.204  1.00 10.00      A   
ATOM     15  CB  PRO A  10     -41.459   1.269  -5.084  1.00 10.00      A   
ATOM     16  CG  PRO A  10     -42.510   1.193  -4.031  1.00 10.00      A   
ATOM     17  CD  PRO A  10     -42.026   0.165  -3.051  1.00 10.00      A   
ATOM     18  C   PRO A  10     -39.415  -0.153  -5.448  1.00 10.00      A   
ATOM     19  O   PRO A  10     -38.626  -0.016  -4.506  1.00 10.00      A   
ATOM     20  N   GLU A  11     -39.024  -0.291  -6.710  1.00 10.00      A   
ATOM     21  HN  GLU A  11     -39.706  -0.375  -7.410  1.00 10.00      A   
ATOM     22  CA  GLU A  11     -37.614  -0.321  -7.099  1.00 10.00      A   
ATOM     23  CB  GLU A  11     -37.487  -0.435  -8.621  1.00 10.00      A   
ATOM     24  CG  GLU A  11     -38.509  -1.356  -9.274  1.00 10.00      A   
ATOM     25  CD  GLU A  11     -38.362  -2.800  -8.843  1.00 10.00      A   
ATOM     26  OE1 GLU A  11     -37.290  -3.392  -9.083  1.00 10.00      A   
ATOM     27  OE2 GLU A  11     -39.329  -3.355  -8.274  1.00 10.00      A   
ATOM     28  C   GLU A  11     -36.865   0.918  -6.604  1.00 10.00      A   
ATOM     29  O   GLU A  11     -35.715   0.828  -6.171  1.00 10.00      A   
ATOM     30  N   GLU A  12     -37.535   2.066  -6.661  1.00 10.00      A   
ATOM     31  HN  GLU A  12     -38.451   2.061  -7.010  1.00 10.00      A   
ATOM     32  CA  GLU A  12     -36.946   3.332  -6.232  1.00 10.00      A   
ATOM     33  CB  GLU A  12     -37.872   4.504  -6.587  1.00 10.00      A   
ATOM     34  CG  GLU A  12     -39.263   4.416  -5.975  1.00 10.00      A   
ATOM     35  CD  GLU A  12     -40.312   5.128  -6.803  1.00 10.00      A   
ATOM     36  OE1 GLU A  12     -40.638   4.629  -7.896  1.00 10.00      A   
ATOM     37  OE2 GLU A  12     -40.825   6.179  -6.360  1.00 10.00      A   
ATOM     38  C   GLU A  12     -36.606   3.334  -4.737  1.00 10.00      A   
ATOM     39  O   GLU A  12     -35.673   4.012  -4.302  1.00 10.00      A   
ATOM     40  N   VAL A  13     -37.357   2.569  -3.957  1.00 10.00      A   
ATOM     41  HN  VAL A  13     -38.073   2.032  -4.358  1.00 10.00      A   
ATOM     42  CA  VAL A  13     -37.125   2.493  -2.523  1.00 10.00      A   
ATOM     43  CB  VAL A  13     -38.344   1.912  -1.778  1.00 10.00      A   
ATOM     44  CG1 VAL A  13     -38.063   1.801  -0.286  1.00 10.00      A   
ATOM     45  CG2 VAL A  13     -39.578   2.763  -2.030  1.00 10.00      A   
ATOM     46  C   VAL A  13     -35.900   1.633  -2.234  1.00 10.00      A   
ATOM     47  O   VAL A  13     -35.022   2.024  -1.467  1.00 10.00      A   
ATOM     48  N   LEU A  14     -35.837   0.471  -2.872  1.00 10.00      A   
ATOM     49  HN  LEU A  14     -36.562   0.220  -3.486  1.00 10.00      A   
ATOM     50  CA  LEU A  14     -34.717  -0.446  -2.685  1.00 10.00      A   
ATOM     51  CB  LEU A  14     -34.962  -1.740  -3.463  1.00 10.00      A   
ATOM     52  CG  LEU A  14     -36.301  -2.440  -3.193  1.00 10.00      A   
ATOM     53  CD1 LEU A  14     -36.472  -3.660  -4.088  1.00 10.00      A   
ATOM     54  CD2 LEU A  14     -36.422  -2.828  -1.726  1.00 10.00      A   
ATOM     55  C   LEU A  14     -33.418   0.213  -3.127  1.00 10.00      A   
ATOM     56  O   LEU A  14     -32.381   0.072  -2.480  1.00 10.00      A   
ATOM     57  N   GLU A  15     -33.501   0.953  -4.225  1.00 10.00      A   
ATOM     58  HN  GLU A  15     -34.362   1.007  -4.694  1.00 10.00      A   
ATOM     59  CA  GLU A  15     -32.360   1.670  -4.767  1.00 10.00      A   
ATOM     60  CB  GLU A  15     -32.783   2.398  -6.045  1.00 10.00      A   
ATOM     61  CG  GLU A  15     -31.653   3.076  -6.798  1.00 10.00      A   
ATOM     62  CD  GLU A  15     -32.163   3.956  -7.918  1.00 10.00      A   
ATOM     63  OE1 GLU A  15     -32.326   5.177  -7.697  1.00 10.00      A   
ATOM     64  OE2 GLU A  15     -32.407   3.431  -9.022  1.00 10.00      A   
ATOM     65  C   GLU A  15     -31.837   2.671  -3.740  1.00 10.00      A   
ATOM     66  O   GLU A  15     -30.631   2.895  -3.626  1.00 10.00      A   
ATOM     67  N   HIS A  16     -32.758   3.254  -2.980  1.00 10.00      A   
ATOM     68  HN  HIS A  16     -33.703   3.022  -3.112  1.00 10.00      A   
ATOM     69  CA  HIS A  16     -32.410   4.222  -1.952  1.00 10.00      A   
ATOM     70  CB  HIS A  16     -33.676   4.906  -1.428  1.00 10.00      A   
ATOM     71  CG  HIS A  16     -33.451   6.271  -0.856  1.00 10.00      A   
ATOM     72  ND1 HIS A  16     -33.819   7.401  -1.545  1.00 10.00      A   
ATOM     73  CD2 HIS A  16     -32.909   6.629   0.334  1.00 10.00      A   
ATOM     74  CE1 HIS A  16     -33.498   8.419  -0.767  1.00 10.00      A   
ATOM     75  NE2 HIS A  16     -32.944   7.999   0.379  1.00 10.00      A   
ATOM     76  HE2 HIS A  16     -32.614   8.570   1.120  1.00 10.00      A   
ATOM     77  C   HIS A  16     -31.688   3.525  -0.805  1.00 10.00      A   
ATOM     78  O   HIS A  16     -30.666   4.006  -0.317  1.00 10.00      A   
ATOM     79  N   VAL A  17     -32.225   2.384  -0.388  1.00 10.00      A   
ATOM     80  HN  VAL A  17     -33.046   2.061  -0.818  1.00 10.00      A   
ATOM     81  CA  VAL A  17     -31.641   1.602   0.698  1.00 10.00      A   
ATOM     82  CB  VAL A  17     -32.509   0.368   1.037  1.00 10.00      A   
ATOM     83  CG1 VAL A  17     -31.915  -0.418   2.199  1.00 10.00      A   
ATOM     84  CG2 VAL A  17     -33.939   0.783   1.352  1.00 10.00      A   
ATOM     85  C   VAL A  17     -30.231   1.144   0.335  1.00 10.00      A   
ATOM     86  O   VAL A  17     -29.310   1.219   1.152  1.00 10.00      A   
ATOM     87  N   PHE A  18     -30.063   0.715  -0.911  1.00 10.00      A   
ATOM     88  HN  PHE A  18     -30.835   0.710  -1.522  1.00 10.00      A   
ATOM     89  CA  PHE A  18     -28.772   0.228  -1.397  1.00 10.00      A   
ATOM     90  CB  PHE A  18     -28.917  -0.435  -2.773  1.00 10.00      A   
ATOM     91  CG  PHE A  18     -29.789  -1.666  -2.786  1.00 10.00      A   
ATOM     92  CD1 PHE A  18     -30.251  -2.185  -3.983  1.00 10.00      A   
ATOM     93  CD2 PHE A  18     -30.148  -2.300  -1.608  1.00 10.00      A   
ATOM     94  CE1 PHE A  18     -31.053  -3.311  -4.006  1.00 10.00      A   
ATOM     95  CE2 PHE A  18     -30.950  -3.425  -1.623  1.00 10.00      A   
ATOM     96  CZ  PHE A  18     -31.404  -3.934  -2.824  1.00 10.00      A   
ATOM     97  C   PHE A  18     -27.698   1.317  -1.437  1.00 10.00      A   
ATOM     98  O   PHE A  18     -26.512   1.016  -1.556  1.00 10.00      A   
ATOM     99  N   SER A  19     -28.104   2.579  -1.330  1.00 10.00      A   
ATOM    100  HN  SER A  19     -29.060   2.768  -1.234  1.00 10.00      A   
ATOM    101  CA  SER A  19     -27.147   3.684  -1.358  1.00 10.00      A   
ATOM    102  CB  SER A  19     -27.827   4.995  -1.763  1.00 10.00      A   
ATOM    103  OG  SER A  19     -28.568   5.539  -0.686  1.00 10.00      A   
ATOM    104  HG  SER A  19     -29.399   5.050  -0.591  1.00 10.00      A   
ATOM    105  C   SER A  19     -26.454   3.838  -0.007  1.00 10.00      A   
ATOM    106  O   SER A  19     -25.406   4.484   0.101  1.00 10.00      A   
ATOM    107  N   PHE A  20     -27.049   3.249   1.023  1.00 10.00      A   
ATOM    108  HN  PHE A  20     -27.884   2.751   0.875  1.00 10.00      A   
ATOM    109  CA  PHE A  20     -26.489   3.314   2.365  1.00 10.00      A   
ATOM    110  CB  PHE A  20     -27.594   3.284   3.423  1.00 10.00      A   
ATOM    111  CG  PHE A  20     -28.468   4.504   3.421  1.00 10.00      A   
ATOM    112  CD1 PHE A  20     -29.793   4.415   3.040  1.00 10.00      A   
ATOM    113  CD2 PHE A  20     -27.967   5.739   3.805  1.00 10.00      A   
ATOM    114  CE1 PHE A  20     -30.606   5.530   3.041  1.00 10.00      A   
ATOM    115  CE2 PHE A  20     -28.775   6.860   3.808  1.00 10.00      A   
ATOM    116  CZ  PHE A  20     -30.097   6.753   3.426  1.00 10.00      A   
ATOM    117  C   PHE A  20     -25.512   2.173   2.587  1.00 10.00      A   
ATOM    118  O   PHE A  20     -24.821   2.122   3.604  1.00 10.00      A   
ATOM    119  N   ILE A  21     -25.460   1.259   1.630  1.00 10.00      A   
ATOM    120  HN  ILE A  21     -26.034   1.358   0.840  1.00 10.00      A   
ATOM    121  CA  ILE A  21     -24.569   0.117   1.711  1.00 10.00      A   
ATOM    122  CB  ILE A  21     -25.354  -1.212   1.692  1.00 10.00      A   
ATOM    123  CG1 ILE A  21     -26.436  -1.237   2.777  1.00 10.00      A   
ATOM    124  CG2 ILE A  21     -24.406  -2.396   1.843  1.00 10.00      A   
ATOM    125  CD1 ILE A  21     -27.331  -2.461   2.717  1.00 10.00      A   
ATOM    126  C   ILE A  21     -23.604   0.114   0.533  1.00 10.00      A   
ATOM    127  O   ILE A  21     -23.980  -0.239  -0.583  1.00 10.00      A   
ATOM    128  N   GLN A  22     -22.371   0.526   0.770  1.00 10.00      A   
ATOM    129  HN  GLN A  22     -22.131   0.838   1.670  1.00 10.00      A   
ATOM    130  CA  GLN A  22     -21.368   0.540  -0.287  1.00 10.00      A   
ATOM    131  CB  GLN A  22     -20.861   1.952  -0.589  1.00 10.00      A   
ATOM    132  CG  GLN A  22     -21.468   2.560  -1.848  1.00 10.00      A   
ATOM    133  CD  GLN A  22     -21.363   1.643  -3.065  1.00 10.00      A   
ATOM    134  OE1 GLN A  22     -22.213   1.667  -3.954  1.00 10.00      A   
ATOM    135  NE2 GLN A  22     -20.315   0.838  -3.120  1.00 10.00      A   
ATOM    136 HE21 GLN A  22     -19.666   0.875  -2.386  1.00 10.00      A   
ATOM    137 HE22 GLN A  22     -20.233   0.226  -3.881  1.00 10.00      A   
ATOM    138  C   GLN A  22     -20.221  -0.411   0.027  1.00 10.00      A   
ATOM    139  O   GLN A  22     -19.232  -0.481  -0.708  1.00 10.00      A   
ATOM    140  N   LEU A  23     -20.364  -1.144   1.122  1.00 10.00      A   
ATOM    141  HN  LEU A  23     -21.169  -1.035   1.665  1.00 10.00      A   
ATOM    142  CA  LEU A  23     -19.363  -2.109   1.531  1.00 10.00      A   
ATOM    143  CB  LEU A  23     -19.607  -2.543   2.975  1.00 10.00      A   
ATOM    144  CG  LEU A  23     -18.455  -2.287   3.946  1.00 10.00      A   
ATOM    145  CD1 LEU A  23     -18.141  -0.800   4.033  1.00 10.00      A   
ATOM    146  CD2 LEU A  23     -18.777  -2.850   5.317  1.00 10.00      A   
ATOM    147  C   LEU A  23     -19.415  -3.316   0.602  1.00 10.00      A   
ATOM    148  O   LEU A  23     -20.456  -3.958   0.470  1.00 10.00      A   
ATOM    149  N   ASP A  24     -18.291  -3.608  -0.034  1.00 10.00      A   
ATOM    150  HN  ASP A  24     -17.498  -3.056   0.133  1.00 10.00      A   
ATOM    151  CA  ASP A  24     -18.187  -4.719  -0.978  1.00 10.00      A   
ATOM    152  CB  ASP A  24     -16.751  -4.858  -1.490  1.00 10.00      A   
ATOM    153  CG  ASP A  24     -16.222  -3.590  -2.131  1.00 10.00      A   
ATOM    154  OD1 ASP A  24     -16.720  -3.214  -3.211  1.00 10.00      A   
ATOM    155  OD2 ASP A  24     -15.300  -2.967  -1.555  1.00 10.00      A   
ATOM    156  C   ASP A  24     -18.663  -6.035  -0.370  1.00 10.00      A   
ATOM    157  O   ASP A  24     -19.428  -6.774  -0.991  1.00 10.00      A   
ATOM    158  N   LYS A  25     -18.220  -6.310   0.852  1.00 10.00      A   
ATOM    159  HN  LYS A  25     -17.618  -5.672   1.296  1.00 10.00      A   
ATOM    160  CA  LYS A  25     -18.594  -7.539   1.548  1.00 10.00      A   
ATOM    161  CB  LYS A  25     -17.892  -7.623   2.906  1.00 10.00      A   
ATOM    162  CG  LYS A  25     -16.377  -7.688   2.826  1.00 10.00      A   
ATOM    163  CD  LYS A  25     -15.757  -7.677   4.215  1.00 10.00      A   
ATOM    164  CE  LYS A  25     -14.246  -7.581   4.145  1.00 10.00      A   
ATOM    165  NZ  LYS A  25     -13.654  -8.775   3.492  1.00 10.00      A   
ATOM    166  HZ1 LYS A  25     -12.621  -8.764   3.600  1.00 10.00      A   
ATOM    167  HZ2 LYS A  25     -13.884  -8.779   2.477  1.00 10.00      A   
ATOM    168  HZ3 LYS A  25     -14.029  -9.643   3.925  1.00 10.00      A   
ATOM    169  C   LYS A  25     -20.105  -7.636   1.743  1.00 10.00      A   
ATOM    170  O   LYS A  25     -20.700  -8.699   1.567  1.00 10.00      A   
ATOM    171  N   ASP A  26     -20.722  -6.519   2.093  1.00 10.00      A   
ATOM    172  HN  ASP A  26     -20.199  -5.696   2.195  1.00 10.00      A   
ATOM    173  CA  ASP A  26     -22.162  -6.486   2.321  1.00 10.00      A   
ATOM    174  CB  ASP A  26     -22.562  -5.274   3.164  1.00 10.00      A   
ATOM    175  CG  ASP A  26     -22.342  -5.503   4.647  1.00 10.00      A   
ATOM    176  OD1 ASP A  26     -22.812  -6.538   5.164  1.00 10.00      A   
ATOM    177  OD2 ASP A  26     -21.700  -4.655   5.299  1.00 10.00      A   
ATOM    178  C   ASP A  26     -22.927  -6.518   1.006  1.00 10.00      A   
ATOM    179  O   ASP A  26     -23.963  -7.173   0.898  1.00 10.00      A   
ATOM    180  N   ARG A  27     -22.398  -5.832   0.001  1.00 10.00      A   
ATOM    181  HN  ARG A  27     -21.563  -5.332   0.146  1.00 10.00      A   
ATOM    182  CA  ARG A  27     -23.024  -5.795  -1.314  1.00 10.00      A   
ATOM    183  CB  ARG A  27     -22.243  -4.876  -2.254  1.00 10.00      A   
ATOM    184  CG  ARG A  27     -22.646  -3.413  -2.166  1.00 10.00      A   
ATOM    185  CD  ARG A  27     -24.075  -3.210  -2.642  1.00 10.00      A   
ATOM    186  NE  ARG A  27     -24.430  -1.797  -2.726  1.00 10.00      A   
ATOM    187  HE  ARG A  27     -24.390  -1.270  -1.885  1.00 10.00      A   
ATOM    188  CZ  ARG A  27     -24.784  -1.178  -3.852  1.00 10.00      A   
ATOM    189  NH1 ARG A  27     -24.827  -1.849  -4.996  1.00 10.00      A   
ATOM    190 HH11 ARG A  27     -24.583  -2.872  -5.021  1.00 10.00      A   
ATOM    191 HH12 ARG A  27     -25.107  -1.370  -5.875  1.00 10.00      A   
ATOM    192  NH2 ARG A  27     -25.113   0.105  -3.824  1.00 10.00      A   
ATOM    193 HH21 ARG A  27     -25.104   0.629  -2.917  1.00 10.00      A   
ATOM    194 HH22 ARG A  27     -25.379   0.602  -4.703  1.00 10.00      A   
ATOM    195  C   ARG A  27     -23.119  -7.198  -1.903  1.00 10.00      A   
ATOM    196  O   ARG A  27     -24.120  -7.556  -2.521  1.00 10.00      A   
ATOM    197  N   ASN A  28     -22.081  -7.996  -1.673  1.00 10.00      A   
ATOM    198  HN  ASN A  28     -21.320  -7.648  -1.157  1.00 10.00      A   
ATOM    199  CA  ASN A  28     -22.034  -9.368  -2.173  1.00 10.00      A   
ATOM    200  CB  ASN A  28     -20.695 -10.025  -1.832  1.00 10.00      A   
ATOM    201  CG  ASN A  28     -19.548  -9.503  -2.671  1.00 10.00      A   
ATOM    202  OD1 ASN A  28     -19.742  -9.032  -3.795  1.00 10.00      A   
ATOM    203  ND2 ASN A  28     -18.344  -9.590  -2.136  1.00 10.00      A   
ATOM    204 HD21 ASN A  28     -18.257  -9.982  -1.234  1.00 10.00      A   
ATOM    205 HD22 ASN A  28     -17.579  -9.265  -2.659  1.00 10.00      A   
ATOM    206  C   ASN A  28     -23.169 -10.208  -1.604  1.00 10.00      A   
ATOM    207  O   ASN A  28     -23.672 -11.116  -2.264  1.00 10.00      A   
ATOM    208  N   SER A  29     -23.573  -9.897  -0.381  1.00 10.00      A   
ATOM    209  HN  SER A  29     -23.140  -9.155   0.095  1.00 10.00      A   
ATOM    210  CA  SER A  29     -24.647 -10.631   0.274  1.00 10.00      A   
ATOM    211  CB  SER A  29     -24.577 -10.429   1.786  1.00 10.00      A   
ATOM    212  OG  SER A  29     -23.290 -10.766   2.279  1.00 10.00      A   
ATOM    213  HG  SER A  29     -22.792  -9.959   2.451  1.00 10.00      A   
ATOM    214  C   SER A  29     -26.017 -10.214  -0.258  1.00 10.00      A   
ATOM    215  O   SER A  29     -26.967 -10.996  -0.232  1.00 10.00      A   
ATOM    216  N   VAL A  30     -26.108  -8.987  -0.758  1.00 10.00      A   
ATOM    217  HN  VAL A  30     -25.309  -8.417  -0.770  1.00 10.00      A   
ATOM    218  CA  VAL A  30     -27.362  -8.460  -1.291  1.00 10.00      A   
ATOM    219  CB  VAL A  30     -27.295  -6.929  -1.499  1.00 10.00      A   
ATOM    220  CG1 VAL A  30     -28.625  -6.392  -2.009  1.00 10.00      A   
ATOM    221  CG2 VAL A  30     -26.905  -6.229  -0.205  1.00 10.00      A   
ATOM    222  C   VAL A  30     -27.726  -9.138  -2.614  1.00 10.00      A   
ATOM    223  O   VAL A  30     -28.887  -9.458  -2.864  1.00 10.00      A   
ATOM    224  N   SER A  31     -26.726  -9.379  -3.449  1.00 10.00      A   
ATOM    225  HN  SER A  31     -25.813  -9.116  -3.198  1.00 10.00      A   
ATOM    226  CA  SER A  31     -26.946 -10.007  -4.741  1.00 10.00      A   
ATOM    227  CB  SER A  31     -25.736  -9.756  -5.644  1.00 10.00      A   
ATOM    228  OG  SER A  31     -24.692  -9.117  -4.924  1.00 10.00      A   
ATOM    229  HG  SER A  31     -24.737  -8.155  -5.075  1.00 10.00      A   
ATOM    230  C   SER A  31     -27.219 -11.508  -4.618  1.00 10.00      A   
ATOM    231  O   SER A  31     -27.562 -12.162  -5.600  1.00 10.00      A   
ATOM    232  N   LEU A  32     -27.096 -12.044  -3.412  1.00 10.00      A   
ATOM    233  HN  LEU A  32     -26.857 -11.468  -2.656  1.00 10.00      A   
ATOM    234  CA  LEU A  32     -27.309 -13.468  -3.190  1.00 10.00      A   
ATOM    235  CB  LEU A  32     -26.114 -14.078  -2.456  1.00 10.00      A   
ATOM    236  CG  LEU A  32     -24.826 -14.225  -3.264  1.00 10.00      A   
ATOM    237  CD1 LEU A  32     -23.655 -14.539  -2.344  1.00 10.00      A   
ATOM    238  CD2 LEU A  32     -24.983 -15.312  -4.315  1.00 10.00      A   
ATOM    239  C   LEU A  32     -28.607 -13.779  -2.449  1.00 10.00      A   
ATOM    240  O   LEU A  32     -28.818 -14.910  -2.007  1.00 10.00      A   
ATOM    241  N   VAL A  33     -29.480 -12.786  -2.301  1.00 10.00      A   
ATOM    242  HN  VAL A  33     -29.268 -11.895  -2.653  1.00 10.00      A   
ATOM    243  CA  VAL A  33     -30.751 -13.010  -1.616  1.00 10.00      A   
ATOM    244  CB  VAL A  33     -31.214 -11.800  -0.769  1.00 10.00      A   
ATOM    245  CG1 VAL A  33     -30.198 -11.491   0.319  1.00 10.00      A   
ATOM    246  CG2 VAL A  33     -31.478 -10.570  -1.624  1.00 10.00      A   
ATOM    247  C   VAL A  33     -31.842 -13.437  -2.595  1.00 10.00      A   
ATOM    248  O   VAL A  33     -32.643 -14.327  -2.296  1.00 10.00      A   
ATOM    249  N   CYS A  34     -31.844 -12.808  -3.766  1.00 10.00      A   
ATOM    250  HN  CYS A  34     -31.159 -12.130  -3.937  1.00 10.00      A   
ATOM    251  CA  CYS A  34     -32.818 -13.091  -4.813  1.00 10.00      A   
ATOM    252  CB  CYS A  34     -34.226 -12.697  -4.363  1.00 10.00      A   
ATOM    253  SG  CYS A  34     -34.390 -10.972  -3.853  1.00 10.00      A   
ATOM    254  HG  CYS A  34     -35.502 -10.867  -3.140  1.00 10.00      A   
ATOM    255  C   CYS A  34     -32.442 -12.322  -6.072  1.00 10.00      A   
ATOM    256  O   CYS A  34     -31.700 -11.340  -6.001  1.00 10.00      A   
ATOM    257  N   LYS A  35     -32.961 -12.755  -7.214  1.00 10.00      A   
ATOM    258  HN  LYS A  35     -33.572 -13.534  -7.199  1.00 10.00      A   
ATOM    259  CA  LYS A  35     -32.664 -12.103  -8.487  1.00 10.00      A   
ATOM    260  CB  LYS A  35     -33.176 -12.954  -9.654  1.00 10.00      A   
ATOM    261  CG  LYS A  35     -32.582 -12.585 -11.007  1.00 10.00      A   
ATOM    262  CD  LYS A  35     -33.221 -13.375 -12.138  1.00 10.00      A   
ATOM    263  CE  LYS A  35     -33.040 -14.874 -11.951  1.00 10.00      A   
ATOM    264  NZ  LYS A  35     -34.331 -15.571 -11.704  1.00 10.00      A   
ATOM    265  HZ1 LYS A  35     -35.069 -15.204 -12.335  1.00 10.00      A   
ATOM    266  HZ2 LYS A  35     -34.636 -15.433 -10.710  1.00 10.00      A   
ATOM    267  HZ3 LYS A  35     -34.219 -16.587 -11.878  1.00 10.00      A   
ATOM    268  C   LYS A  35     -33.296 -10.722  -8.539  1.00 10.00      A   
ATOM    269  O   LYS A  35     -32.772  -9.810  -9.181  1.00 10.00      A   
ATOM    270  N   SER A  36     -34.414 -10.578  -7.842  1.00 10.00      A   
ATOM    271  HN  SER A  36     -34.760 -11.344  -7.336  1.00 10.00      A   
ATOM    272  CA  SER A  36     -35.151  -9.328  -7.798  1.00 10.00      A   
ATOM    273  CB  SER A  36     -36.384  -9.523  -6.929  1.00 10.00      A   
ATOM    274  OG  SER A  36     -36.590 -10.906  -6.675  1.00 10.00      A   
ATOM    275  HG  SER A  36     -37.123 -11.001  -5.874  1.00 10.00      A   
ATOM    276  C   SER A  36     -34.295  -8.186  -7.259  1.00 10.00      A   
ATOM    277  O   SER A  36     -34.302  -7.082  -7.803  1.00 10.00      A   
ATOM    278  N   TRP A  37     -33.557  -8.455  -6.191  1.00 10.00      A   
ATOM    279  HN  TRP A  37     -33.598  -9.349  -5.792  1.00 10.00      A   
ATOM    280  CA  TRP A  37     -32.697  -7.446  -5.589  1.00 10.00      A   
ATOM    281  CB  TRP A  37     -32.474  -7.740  -4.101  1.00 10.00      A   
ATOM    282  CG  TRP A  37     -33.638  -7.384  -3.221  1.00 10.00      A   
ATOM    283  CD1 TRP A  37     -34.949  -7.271  -3.592  1.00 10.00      A   
ATOM    284  CD2 TRP A  37     -33.596  -7.101  -1.816  1.00 10.00      A   
ATOM    285  NE1 TRP A  37     -35.721  -6.928  -2.511  1.00 10.00      A   
ATOM    286  HE1 TRP A  37     -36.695  -6.787  -2.526  1.00 10.00      A   
ATOM    287  CE2 TRP A  37     -34.916  -6.819  -1.407  1.00 10.00      A   
ATOM    288  CE3 TRP A  37     -32.572  -7.056  -0.865  1.00 10.00      A   
ATOM    289  CZ2 TRP A  37     -35.237  -6.500  -0.090  1.00 10.00      A   
ATOM    290  CZ3 TRP A  37     -32.895  -6.740   0.443  1.00 10.00      A   
ATOM    291  CH2 TRP A  37     -34.214  -6.467   0.817  1.00 10.00      A   
ATOM    292  C   TRP A  37     -31.357  -7.386  -6.312  1.00 10.00      A   
ATOM    293  O   TRP A  37     -30.743  -6.325  -6.425  1.00 10.00      A   
ATOM    294  N   TYR A  38     -30.926  -8.538  -6.812  1.00 10.00      A   
ATOM    295  HN  TYR A  38     -31.478  -9.340  -6.691  1.00 10.00      A   
ATOM    296  CA  TYR A  38     -29.661  -8.658  -7.529  1.00 10.00      A   
ATOM    297  CB  TYR A  38     -29.437 -10.117  -7.943  1.00 10.00      A   
ATOM    298  CG  TYR A  38     -28.278 -10.354  -8.893  1.00 10.00      A   
ATOM    299  CD1 TYR A  38     -28.410 -11.229  -9.963  1.00 10.00      A   
ATOM    300  CD2 TYR A  38     -27.058  -9.710  -8.723  1.00 10.00      A   
ATOM    301  CE1 TYR A  38     -27.364 -11.455 -10.837  1.00 10.00      A   
ATOM    302  CE2 TYR A  38     -26.007  -9.929  -9.593  1.00 10.00      A   
ATOM    303  CZ  TYR A  38     -26.167 -10.804 -10.648  1.00 10.00      A   
ATOM    304  OH  TYR A  38     -25.125 -11.026 -11.520  1.00 10.00      A   
ATOM    305  HH  TYR A  38     -25.479 -11.279 -12.387  1.00 10.00      A   
ATOM    306  C   TYR A  38     -29.617  -7.745  -8.750  1.00 10.00      A   
ATOM    307  O   TYR A  38     -28.638  -7.026  -8.962  1.00 10.00      A   
ATOM    308  N   GLU A  39     -30.683  -7.765  -9.539  1.00 10.00      A   
ATOM    309  HN  GLU A  39     -31.437  -8.355  -9.312  1.00 10.00      A   
ATOM    310  CA  GLU A  39     -30.759  -6.944 -10.744  1.00 10.00      A   
ATOM    311  CB  GLU A  39     -31.997  -7.294 -11.575  1.00 10.00      A   
ATOM    312  CG  GLU A  39     -31.886  -8.621 -12.319  1.00 10.00      A   
ATOM    313  CD  GLU A  39     -30.994  -8.550 -13.545  1.00 10.00      A   
ATOM    314  OE1 GLU A  39     -29.767  -8.373 -13.392  1.00 10.00      A   
ATOM    315  OE2 GLU A  39     -31.519  -8.677 -14.671  1.00 10.00      A   
ATOM    316  C   GLU A  39     -30.717  -5.450 -10.426  1.00 10.00      A   
ATOM    317  O   GLU A  39     -30.355  -4.642 -11.280  1.00 10.00      A   
ATOM    318  N   ILE A  40     -31.092  -5.085  -9.204  1.00 10.00      A   
ATOM    319  HN  ILE A  40     -31.400  -5.768  -8.571  1.00 10.00      A   
ATOM    320  CA  ILE A  40     -31.067  -3.683  -8.791  1.00 10.00      A   
ATOM    321  CB  ILE A  40     -32.133  -3.375  -7.719  1.00 10.00      A   
ATOM    322  CG1 ILE A  40     -33.495  -3.919  -8.151  1.00 10.00      A   
ATOM    323  CG2 ILE A  40     -32.215  -1.872  -7.463  1.00 10.00      A   
ATOM    324  CD1 ILE A  40     -34.577  -3.737  -7.111  1.00 10.00      A   
ATOM    325  C   ILE A  40     -29.694  -3.325  -8.231  1.00 10.00      A   
ATOM    326  O   ILE A  40     -29.134  -2.273  -8.538  1.00 10.00      A   
ATOM    327  N   GLU A  41     -29.161  -4.224  -7.418  1.00 10.00      A   
ATOM    328  HN  GLU A  41     -29.665  -5.048  -7.230  1.00 10.00      A   
ATOM    329  CA  GLU A  41     -27.860  -4.039  -6.785  1.00 10.00      A   
ATOM    330  CB  GLU A  41     -27.522  -5.272  -5.940  1.00 10.00      A   
ATOM    331  CG  GLU A  41     -26.452  -5.044  -4.882  1.00 10.00      A   
ATOM    332  CD  GLU A  41     -25.051  -5.337  -5.383  1.00 10.00      A   
ATOM    333  OE1 GLU A  41     -24.739  -6.517  -5.640  1.00 10.00      A   
ATOM    334  OE2 GLU A  41     -24.253  -4.384  -5.516  1.00 10.00      A   
ATOM    335  C   GLU A  41     -26.761  -3.782  -7.813  1.00 10.00      A   
ATOM    336  O   GLU A  41     -25.975  -2.840  -7.673  1.00 10.00      A   
ATOM    337  N   ARG A  42     -26.736  -4.601  -8.856  1.00 10.00      A   
ATOM    338  HN  ARG A  42     -27.413  -5.314  -8.920  1.00 10.00      A   
ATOM    339  CA  ARG A  42     -25.728  -4.484  -9.905  1.00 10.00      A   
ATOM    340  CB  ARG A  42     -25.837  -5.650 -10.888  1.00 10.00      A   
ATOM    341  CG  ARG A  42     -27.206  -5.799 -11.527  1.00 10.00      A   
ATOM    342  CD  ARG A  42     -27.206  -6.876 -12.599  1.00 10.00      A   
ATOM    343  NE  ARG A  42     -26.538  -6.423 -13.816  1.00 10.00      A   
ATOM    344  HE  ARG A  42     -25.659  -5.986 -13.707  1.00 10.00      A   
ATOM    345  CZ  ARG A  42     -27.046  -6.565 -15.039  1.00 10.00      A   
ATOM    346  NH1 ARG A  42     -28.223  -7.153 -15.213  1.00 10.00      A   
ATOM    347 HH11 ARG A  42     -28.768  -7.517 -14.386  1.00 10.00      A   
ATOM    348 HH12 ARG A  42     -28.619  -7.263 -16.172  1.00 10.00      A   
ATOM    349  NH2 ARG A  42     -26.371  -6.116 -16.096  1.00 10.00      A   
ATOM    350 HH21 ARG A  42     -25.438  -5.658 -15.973  1.00 10.00      A   
ATOM    351 HH22 ARG A  42     -26.772  -6.216 -17.054  1.00 10.00      A   
ATOM    352  C   ARG A  42     -25.808  -3.153 -10.654  1.00 10.00      A   
ATOM    353  O   ARG A  42     -24.840  -2.734 -11.287  1.00 10.00      A   
ATOM    354  N   TRP A  43     -26.954  -2.490 -10.571  1.00 10.00      A   
ATOM    355  HN  TRP A  43     -27.685  -2.860 -10.031  1.00 10.00      A   
ATOM    356  CA  TRP A  43     -27.150  -1.218 -11.257  1.00 10.00      A   
ATOM    357  CB  TRP A  43     -28.509  -1.185 -11.960  1.00 10.00      A   
ATOM    358  CG  TRP A  43     -28.463  -1.654 -13.383  1.00 10.00      A   
ATOM    359  CD1 TRP A  43     -28.687  -2.921 -13.835  1.00 10.00      A   
ATOM    360  CD2 TRP A  43     -28.172  -0.862 -14.541  1.00 10.00      A   
ATOM    361  NE1 TRP A  43     -28.561  -2.966 -15.199  1.00 10.00      A   
ATOM    362  HE1 TRP A  43     -28.680  -3.767 -15.755  1.00 10.00      A   
ATOM    363  CE2 TRP A  43     -28.240  -1.717 -15.659  1.00 10.00      A   
ATOM    364  CE3 TRP A  43     -27.860   0.484 -14.743  1.00 10.00      A   
ATOM    365  CZ2 TRP A  43     -28.013  -1.268 -16.959  1.00 10.00      A   
ATOM    366  CZ3 TRP A  43     -27.630   0.927 -16.033  1.00 10.00      A   
ATOM    367  CH2 TRP A  43     -27.708   0.054 -17.123  1.00 10.00      A   
ATOM    368  C   TRP A  43     -27.020  -0.027 -10.308  1.00 10.00      A   
ATOM    369  O   TRP A  43     -27.346   1.101 -10.672  1.00 10.00      A   
ATOM    370  N   CYS A  44     -26.559  -0.274  -9.091  1.00 10.00      A   
ATOM    371  HN  CYS A  44     -26.340  -1.196  -8.833  1.00 10.00      A   
ATOM    372  CA  CYS A  44     -26.399   0.807  -8.125  1.00 10.00      A   
ATOM    373  CB  CYS A  44     -27.601   0.893  -7.179  1.00 10.00      A   
ATOM    374  SG  CYS A  44     -27.980  -0.646  -6.317  1.00 10.00      A   
ATOM    375  HG  CYS A  44     -28.649  -1.422  -7.161  1.00 10.00      A   
ATOM    376  C   CYS A  44     -25.097   0.706  -7.336  1.00 10.00      A   
ATOM    377  O   CYS A  44     -24.943   1.370  -6.311  1.00 10.00      A   
ATOM    378  N   ARG A  45     -24.166  -0.129  -7.792  1.00 10.00      A   
ATOM    379  HN  ARG A  45     -24.335  -0.652  -8.604  1.00 10.00      A   
ATOM    380  CA  ARG A  45     -22.884  -0.262  -7.104  1.00 10.00      A   
ATOM    381  CB  ARG A  45     -22.292  -1.664  -7.266  1.00 10.00      A   
ATOM    382  CG  ARG A  45     -21.337  -2.045  -6.146  1.00 10.00      A   
ATOM    383  CD  ARG A  45     -20.687  -3.395  -6.391  1.00 10.00      A   
ATOM    384  NE  ARG A  45     -21.587  -4.509  -6.093  1.00 10.00      A   
ATOM    385  HE  ARG A  45     -22.560  -4.311  -6.043  1.00 10.00      A   
ATOM    386  CZ  ARG A  45     -21.178  -5.758  -5.871  1.00 10.00      A   
ATOM    387  NH1 ARG A  45     -19.882  -6.054  -5.897  1.00 10.00      A   
ATOM    388 HH11 ARG A  45     -19.564  -7.034  -5.721  1.00 10.00      A   
ATOM    389 HH12 ARG A  45     -19.181  -5.311  -6.090  1.00 10.00      A   
ATOM    390  NH2 ARG A  45     -22.065  -6.707  -5.633  1.00 10.00      A   
ATOM    391 HH21 ARG A  45     -23.093  -6.477  -5.622  1.00 10.00      A   
ATOM    392 HH22 ARG A  45     -21.756  -7.685  -5.462  1.00 10.00      A   
ATOM    393  C   ARG A  45     -21.915   0.802  -7.613  1.00 10.00      A   
ATOM    394  O   ARG A  45     -21.466   0.755  -8.757  1.00 10.00      A   
ATOM    395  N   ARG A  46     -21.606   1.762  -6.753  1.00 10.00      A   
ATOM    396  HN  ARG A  46     -21.984   1.727  -5.847  1.00 10.00      A   
ATOM    397  CA  ARG A  46     -20.726   2.870  -7.109  1.00 10.00      A   
ATOM    398  CB  ARG A  46     -20.855   3.999  -6.085  1.00 10.00      A   
ATOM    399  CG  ARG A  46     -22.248   4.604  -6.014  1.00 10.00      A   
ATOM    400  CD  ARG A  46     -22.395   5.545  -4.828  1.00 10.00      A   
ATOM    401  NE  ARG A  46     -23.771   6.028  -4.689  1.00 10.00      A   
ATOM    402  HE  ARG A  46     -24.458   5.588  -5.243  1.00 10.00      A   
ATOM    403  CZ  ARG A  46     -24.142   7.011  -3.867  1.00 10.00      A   
ATOM    404  NH1 ARG A  46     -23.242   7.618  -3.099  1.00 10.00      A   
ATOM    405 HH11 ARG A  46     -22.239   7.330  -3.136  1.00 10.00      A   
ATOM    406 HH12 ARG A  46     -23.530   8.389  -2.458  1.00 10.00      A   
ATOM    407  NH2 ARG A  46     -25.417   7.385  -3.816  1.00 10.00      A   
ATOM    408 HH21 ARG A  46     -26.127   6.918  -4.422  1.00 10.00      A   
ATOM    409 HH22 ARG A  46     -25.715   8.149  -3.168  1.00 10.00      A   
ATOM    410  C   ARG A  46     -19.263   2.457  -7.259  1.00 10.00      A   
ATOM    411  O   ARG A  46     -18.520   3.070  -8.026  1.00 10.00      A   
ATOM    412  N   LYS A  47     -18.847   1.420  -6.551  1.00 10.00      A   
ATOM    413  HN  LYS A  47     -19.480   0.931  -5.991  1.00 10.00      A   
ATOM    414  CA  LYS A  47     -17.459   0.982  -6.619  1.00 10.00      A   
ATOM    415  CB  LYS A  47     -16.661   1.502  -5.418  1.00 10.00      A   
ATOM    416  CG  LYS A  47     -17.219   1.084  -4.066  1.00 10.00      A   
ATOM    417  CD  LYS A  47     -16.113   0.826  -3.053  1.00 10.00      A   
ATOM    418  CE  LYS A  47     -15.244  -0.353  -3.471  1.00 10.00      A   
ATOM    419  NZ  LYS A  47     -14.220  -0.684  -2.447  1.00 10.00      A   
ATOM    420  HZ1 LYS A  47     -14.332  -1.677  -2.135  1.00 10.00      A   
ATOM    421  HZ2 LYS A  47     -14.323  -0.061  -1.621  1.00 10.00      A   
ATOM    422  HZ3 LYS A  47     -13.260  -0.561  -2.845  1.00 10.00      A   
ATOM    423  C   LYS A  47     -17.330  -0.531  -6.700  1.00 10.00      A   
ATOM    424  O   LYS A  47     -18.185  -1.266  -6.211  1.00 10.00      A   
ATOM    425  N   VAL A  48     -16.250  -0.977  -7.331  1.00 10.00      A   
ATOM    426  HN  VAL A  48     -15.626  -0.324  -7.718  1.00 10.00      A   
ATOM    427  CA  VAL A  48     -15.958  -2.400  -7.470  1.00 10.00      A   
ATOM    428  CB  VAL A  48     -16.278  -2.952  -8.884  1.00 10.00      A   
ATOM    429  CG1 VAL A  48     -17.779  -3.099  -9.085  1.00 10.00      A   
ATOM    430  CG2 VAL A  48     -15.661  -2.092  -9.980  1.00 10.00      A   
ATOM    431  C   VAL A  48     -14.496  -2.663  -7.131  1.00 10.00      A   
ATOM    432  O   VAL A  48     -13.606  -1.965  -7.617  1.00 10.00      A   
ATOM    433  N   PHE A  49     -14.252  -3.642  -6.277  1.00 10.00      A   
ATOM    434  HN  PHE A  49     -15.001  -4.155  -5.904  1.00 10.00      A   
ATOM    435  CA  PHE A  49     -12.893  -3.977  -5.882  1.00 10.00      A   
ATOM    436  CB  PHE A  49     -12.764  -3.985  -4.354  1.00 10.00      A   
ATOM    437  CG  PHE A  49     -11.489  -4.604  -3.847  1.00 10.00      A   
ATOM    438  CD1 PHE A  49     -10.275  -3.965  -4.016  1.00 10.00      A   
ATOM    439  CD2 PHE A  49     -11.510  -5.829  -3.200  1.00 10.00      A   
ATOM    440  CE1 PHE A  49      -9.106  -4.537  -3.550  1.00 10.00      A   
ATOM    441  CE2 PHE A  49     -10.347  -6.407  -2.732  1.00 10.00      A   
ATOM    442  CZ  PHE A  49      -9.141  -5.759  -2.907  1.00 10.00      A   
ATOM    443  C   PHE A  49     -12.473  -5.324  -6.460  1.00 10.00      A   
ATOM    444  O   PHE A  49     -13.070  -6.357  -6.150  1.00 10.00      A   
ATOM    445  N   ILE A  50     -11.457  -5.306  -7.307  1.00 10.00      A   
ATOM    446  HN  ILE A  50     -11.030  -4.447  -7.534  1.00 10.00      A   
ATOM    447  CA  ILE A  50     -10.947  -6.523  -7.915  1.00 10.00      A   
ATOM    448  CB  ILE A  50     -10.919  -6.421  -9.455  1.00 10.00      A   
ATOM    449  CG1 ILE A  50     -12.309  -6.077 -10.008  1.00 10.00      A   
ATOM    450  CG2 ILE A  50     -10.395  -7.707 -10.078  1.00 10.00      A   
ATOM    451  CD1 ILE A  50     -13.368  -7.126  -9.735  1.00 10.00      A   
ATOM    452  C   ILE A  50      -9.545  -6.811  -7.381  1.00 10.00      A   
ATOM    453  O   ILE A  50      -8.577  -6.136  -7.738  1.00 10.00      A   
ATOM    454  N   GLY A  51      -9.452  -7.808  -6.507  1.00 10.00      A   
ATOM    455  HN  GLY A  51     -10.266  -8.299  -6.263  1.00 10.00      A   
ATOM    456  CA  GLY A  51      -8.180  -8.178  -5.903  1.00 10.00      A   
ATOM    457  C   GLY A  51      -7.156  -8.699  -6.896  1.00 10.00      A   
ATOM    458  O   GLY A  51      -5.956  -8.666  -6.627  1.00 10.00      A   
ATOM    459  N   ASN A  52      -7.620  -9.192  -8.034  1.00 10.00      A   
ATOM    460  HN  ASN A  52      -8.590  -9.209  -8.191  1.00 10.00      A   
ATOM    461  CA  ASN A  52      -6.723  -9.710  -9.058  1.00 10.00      A   
ATOM    462  CB  ASN A  52      -6.436 -11.200  -8.826  1.00 10.00      A   
ATOM    463  CG  ASN A  52      -5.295 -11.736  -9.677  1.00 10.00      A   
ATOM    464  OD1 ASN A  52      -5.110 -11.326 -10.823  1.00 10.00      A   
ATOM    465  ND2 ASN A  52      -4.526 -12.661  -9.123  1.00 10.00      A   
ATOM    466 HD21 ASN A  52      -4.733 -12.953  -8.210  1.00 10.00      A   
ATOM    467 HD22 ASN A  52      -3.770 -13.009  -9.647  1.00 10.00      A   
ATOM    468  C   ASN A  52      -7.319  -9.478 -10.442  1.00 10.00      A   
ATOM    469  O   ASN A  52      -8.386 -10.006 -10.761  1.00 10.00      A   
ATOM    470  N   CYS A  53      -6.624  -8.692 -11.256  1.00 10.00      A   
ATOM    471  HN  CYS A  53      -5.766  -8.318 -10.941  1.00 10.00      A   
ATOM    472  CA  CYS A  53      -7.083  -8.364 -12.604  1.00 10.00      A   
ATOM    473  CB  CYS A  53      -6.161  -7.322 -13.242  1.00 10.00      A   
ATOM    474  SG  CYS A  53      -4.403  -7.739 -13.177  1.00 10.00      A   
ATOM    475  HG  CYS A  53      -3.830  -6.940 -12.287  1.00 10.00      A   
ATOM    476  C   CYS A  53      -7.194  -9.591 -13.507  1.00 10.00      A   
ATOM    477  O   CYS A  53      -7.905  -9.569 -14.507  1.00 10.00      A   
ATOM    478  N   TYR A  54      -6.503 -10.663 -13.148  1.00 10.00      A   
ATOM    479  HN  TYR A  54      -5.961 -10.637 -12.327  1.00 10.00      A   
ATOM    480  CA  TYR A  54      -6.534 -11.882 -13.943  1.00 10.00      A   
ATOM    481  CB  TYR A  54      -5.125 -12.442 -14.132  1.00 10.00      A   
ATOM    482  CG  TYR A  54      -4.274 -11.604 -15.059  1.00 10.00      A   
ATOM    483  CD1 TYR A  54      -2.961 -11.282 -14.738  1.00 10.00      A   
ATOM    484  CD2 TYR A  54      -4.788 -11.136 -16.261  1.00 10.00      A   
ATOM    485  CE1 TYR A  54      -2.184 -10.518 -15.590  1.00 10.00      A   
ATOM    486  CE2 TYR A  54      -4.020 -10.370 -17.117  1.00 10.00      A   
ATOM    487  CZ  TYR A  54      -2.721 -10.064 -16.779  1.00 10.00      A   
ATOM    488  OH  TYR A  54      -1.952  -9.309 -17.640  1.00 10.00      A   
ATOM    489  HH  TYR A  54      -1.539  -9.902 -18.296  1.00 10.00      A   
ATOM    490  C   TYR A  54      -7.471 -12.927 -13.348  1.00 10.00      A   
ATOM    491  O   TYR A  54      -7.527 -14.070 -13.806  1.00 10.00      A   
ATOM    492  N   ALA A  55      -8.218 -12.527 -12.332  1.00 10.00      A   
ATOM    493  HN  ALA A  55      -8.126 -11.607 -12.001  1.00 10.00      A   
ATOM    494  CA  ALA A  55      -9.162 -13.426 -11.687  1.00 10.00      A   
ATOM    495  CB  ALA A  55      -9.238 -13.138 -10.194  1.00 10.00      A   
ATOM    496  C   ALA A  55     -10.542 -13.306 -12.326  1.00 10.00      A   
ATOM    497  O   ALA A  55     -11.383 -14.197 -12.188  1.00 10.00      A   
ATOM    498  N   VAL A  56     -10.762 -12.207 -13.035  1.00 10.00      A   
ATOM    499  HN  VAL A  56     -10.037 -11.552 -13.138  1.00 10.00      A   
ATOM    500  CA  VAL A  56     -12.040 -11.956 -13.683  1.00 10.00      A   
ATOM    501  CB  VAL A  56     -12.941 -11.062 -12.797  1.00 10.00      A   
ATOM    502  CG1 VAL A  56     -12.469  -9.613 -12.798  1.00 10.00      A   
ATOM    503  CG2 VAL A  56     -14.407 -11.174 -13.190  1.00 10.00      A   
ATOM    504  C   VAL A  56     -11.826 -11.309 -15.054  1.00 10.00      A   
ATOM    505  O   VAL A  56     -10.725 -10.858 -15.369  1.00 10.00      A   
ATOM    506  N   SER A  57     -12.869 -11.296 -15.871  1.00 10.00      A   
ATOM    507  HN  SER A  57     -13.712 -11.701 -15.574  1.00 10.00      A   
ATOM    508  CA  SER A  57     -12.807 -10.713 -17.203  1.00 10.00      A   
ATOM    509  CB  SER A  57     -13.562 -11.619 -18.178  1.00 10.00      A   
ATOM    510  OG  SER A  57     -14.421 -12.507 -17.471  1.00 10.00      A   
ATOM    511  HG  SER A  57     -15.345 -12.280 -17.662  1.00 10.00      A   
ATOM    512  C   SER A  57     -13.400  -9.299 -17.201  1.00 10.00      A   
ATOM    513  O   SER A  57     -14.481  -9.076 -16.650  1.00 10.00      A   
ATOM    514  N   PRO A  58     -12.692  -8.331 -17.813  1.00 10.00      A   
ATOM    515  CA  PRO A  58     -13.126  -6.925 -17.874  1.00 10.00      A   
ATOM    516  CB  PRO A  58     -12.149  -6.296 -18.870  1.00 10.00      A   
ATOM    517  CG  PRO A  58     -10.927  -7.143 -18.793  1.00 10.00      A   
ATOM    518  CD  PRO A  58     -11.397  -8.538 -18.494  1.00 10.00      A   
ATOM    519  C   PRO A  58     -14.558  -6.749 -18.383  1.00 10.00      A   
ATOM    520  O   PRO A  58     -15.371  -6.077 -17.748  1.00 10.00      A   
ATOM    521  N   ALA A  59     -14.862  -7.367 -19.518  1.00 10.00      A   
ATOM    522  HN  ALA A  59     -14.176  -7.913 -19.959  1.00 10.00      A   
ATOM    523  CA  ALA A  59     -16.187  -7.264 -20.126  1.00 10.00      A   
ATOM    524  CB  ALA A  59     -16.233  -8.019 -21.444  1.00 10.00      A   
ATOM    525  C   ALA A  59     -17.292  -7.745 -19.191  1.00 10.00      A   
ATOM    526  O   ALA A  59     -18.359  -7.134 -19.114  1.00 10.00      A   
ATOM    527  N   THR A  60     -17.025  -8.828 -18.475  1.00 10.00      A   
ATOM    528  HN  THR A  60     -16.146  -9.251 -18.563  1.00 10.00      A   
ATOM    529  CA  THR A  60     -17.994  -9.398 -17.550  1.00 10.00      A   
ATOM    530  CB  THR A  60     -17.448 -10.694 -16.925  1.00 10.00      A   
ATOM    531  OG1 THR A  60     -16.861 -11.493 -17.959  1.00 10.00      A   
ATOM    532  HG1 THR A  60     -17.551 -11.775 -18.570  1.00 10.00      A   
ATOM    533  CG2 THR A  60     -18.570 -11.481 -16.267  1.00 10.00      A   
ATOM    534  C   THR A  60     -18.353  -8.401 -16.444  1.00 10.00      A   
ATOM    535  O   THR A  60     -19.529  -8.234 -16.098  1.00 10.00      A   
ATOM    536  N   VAL A  61     -17.342  -7.719 -15.919  1.00 10.00      A   
ATOM    537  HN  VAL A  61     -16.435  -7.871 -16.259  1.00 10.00      A   
ATOM    538  CA  VAL A  61     -17.546  -6.744 -14.852  1.00 10.00      A   
ATOM    539  CB  VAL A  61     -16.201  -6.250 -14.260  1.00 10.00      A   
ATOM    540  CG1 VAL A  61     -16.431  -5.322 -13.074  1.00 10.00      A   
ATOM    541  CG2 VAL A  61     -15.315  -7.416 -13.858  1.00 10.00      A   
ATOM    542  C   VAL A  61     -18.347  -5.545 -15.357  1.00 10.00      A   
ATOM    543  O   VAL A  61     -19.347  -5.156 -14.752  1.00 10.00      A   
ATOM    544  N   ILE A  62     -17.917  -4.993 -16.487  1.00 10.00      A   
ATOM    545  HN  ILE A  62     -17.137  -5.387 -16.937  1.00 10.00      A   
ATOM    546  CA  ILE A  62     -18.570  -3.830 -17.086  1.00 10.00      A   
ATOM    547  CB  ILE A  62     -17.872  -3.406 -18.395  1.00 10.00      A   
ATOM    548  CG1 ILE A  62     -16.408  -3.051 -18.131  1.00 10.00      A   
ATOM    549  CG2 ILE A  62     -18.602  -2.235 -19.040  1.00 10.00      A   
ATOM    550  CD1 ILE A  62     -15.592  -2.846 -19.387  1.00 10.00      A   
ATOM    551  C   ILE A  62     -20.047  -4.102 -17.371  1.00 10.00      A   
ATOM    552  O   ILE A  62     -20.906  -3.272 -17.085  1.00 10.00      A   
ATOM    553  N   ARG A  63     -20.337  -5.271 -17.929  1.00 10.00      A   
ATOM    554  HN  ARG A  63     -19.610  -5.901 -18.134  1.00 10.00      A   
ATOM    555  CA  ARG A  63     -21.709  -5.640 -18.256  1.00 10.00      A   
ATOM    556  CB  ARG A  63     -21.722  -6.875 -19.158  1.00 10.00      A   
ATOM    557  CG  ARG A  63     -23.104  -7.434 -19.458  1.00 10.00      A   
ATOM    558  CD  ARG A  63     -23.057  -8.395 -20.630  1.00 10.00      A   
ATOM    559  NE  ARG A  63     -21.897  -9.278 -20.560  1.00 10.00      A   
ATOM    560  HE  ARG A  63     -21.719  -9.721 -19.695  1.00 10.00      A   
ATOM    561  CZ  ARG A  63     -21.068  -9.493 -21.578  1.00 10.00      A   
ATOM    562  NH1 ARG A  63     -21.275  -8.890 -22.745  1.00 10.00      A   
ATOM    563 HH11 ARG A  63     -20.627  -9.057 -23.546  1.00 10.00      A   
ATOM    564 HH12 ARG A  63     -22.088  -8.244 -22.866  1.00 10.00      A   
ATOM    565  NH2 ARG A  63     -20.034 -10.308 -21.432  1.00 10.00      A   
ATOM    566 HH21 ARG A  63     -19.860 -10.782 -20.517  1.00 10.00      A   
ATOM    567 HH22 ARG A  63     -19.389 -10.481 -22.231  1.00 10.00      A   
ATOM    568  C   ARG A  63     -22.543  -5.881 -17.000  1.00 10.00      A   
ATOM    569  O   ARG A  63     -23.723  -5.523 -16.944  1.00 10.00      A   
ATOM    570  N   ARG A  64     -21.926  -6.485 -15.995  1.00 10.00      A   
ATOM    571  HN  ARG A  64     -20.982  -6.741 -16.095  1.00 10.00      A   
ATOM    572  CA  ARG A  64     -22.616  -6.772 -14.746  1.00 10.00      A   
ATOM    573  CB  ARG A  64     -21.785  -7.720 -13.877  1.00 10.00      A   
ATOM    574  CG  ARG A  64     -22.595  -8.476 -12.837  1.00 10.00      A   
ATOM    575  CD  ARG A  64     -21.769  -9.562 -12.165  1.00 10.00      A   
ATOM    576  NE  ARG A  64     -22.535 -10.276 -11.142  1.00 10.00      A   
ATOM    577  HE  ARG A  64     -23.481 -10.481 -11.347  1.00 10.00      A   
ATOM    578  CZ  ARG A  64     -22.030 -10.678  -9.978  1.00 10.00      A   
ATOM    579  NH1 ARG A  64     -20.758 -10.454  -9.683  1.00 10.00      A   
ATOM    580 HH11 ARG A  64     -20.365 -10.768  -8.773  1.00 10.00      A   
ATOM    581 HH12 ARG A  64     -20.138  -9.977 -10.376  1.00 10.00      A   
ATOM    582  NH2 ARG A  64     -22.799 -11.321  -9.111  1.00 10.00      A   
ATOM    583 HH21 ARG A  64     -23.798 -11.520  -9.341  1.00 10.00      A   
ATOM    584 HH22 ARG A  64     -22.404 -11.629  -8.193  1.00 10.00      A   
ATOM    585  C   ARG A  64     -22.923  -5.482 -13.992  1.00 10.00      A   
ATOM    586  O   ARG A  64     -24.058  -5.249 -13.577  1.00 10.00      A   
ATOM    587  N   PHE A  65     -21.903  -4.648 -13.835  1.00 10.00      A   
ATOM    588  HN  PHE A  65     -21.027  -4.898 -14.209  1.00 10.00      A   
ATOM    589  CA  PHE A  65     -22.031  -3.371 -13.138  1.00 10.00      A   
ATOM    590  CB  PHE A  65     -21.139  -3.345 -11.887  1.00 10.00      A   
ATOM    591  CG  PHE A  65     -21.261  -4.558 -11.002  1.00 10.00      A   
ATOM    592  CD1 PHE A  65     -20.342  -5.590 -11.093  1.00 10.00      A   
ATOM    593  CD2 PHE A  65     -22.291  -4.669 -10.081  1.00 10.00      A   
ATOM    594  CE1 PHE A  65     -20.446  -6.707 -10.288  1.00 10.00      A   
ATOM    595  CE2 PHE A  65     -22.401  -5.786  -9.272  1.00 10.00      A   
ATOM    596  CZ  PHE A  65     -21.477  -6.806  -9.377  1.00 10.00      A   
ATOM    597  C   PHE A  65     -21.645  -2.225 -14.080  1.00 10.00      A   
ATOM    598  O   PHE A  65     -20.479  -1.831 -14.158  1.00 10.00      A   
ATOM    599  N   PRO A  66     -22.620  -1.674 -14.818  1.00 10.00      A   
ATOM    600  CA  PRO A  66     -22.381  -0.597 -15.768  1.00 10.00      A   
ATOM    601  CB  PRO A  66     -23.445  -0.856 -16.845  1.00 10.00      A   
ATOM    602  CG  PRO A  66     -24.469  -1.765 -16.220  1.00 10.00      A   
ATOM    603  CD  PRO A  66     -24.031  -2.060 -14.807  1.00 10.00      A   
ATOM    604  C   PRO A  66     -22.564   0.798 -15.165  1.00 10.00      A   
ATOM    605  O   PRO A  66     -22.594   1.794 -15.888  1.00 10.00      A   
ATOM    606  N   LYS A  67     -22.669   0.877 -13.847  1.00 10.00      A   
ATOM    607  HN  LYS A  67     -22.618   0.058 -13.308  1.00 10.00      A   
ATOM    608  CA  LYS A  67     -22.849   2.166 -13.185  1.00 10.00      A   
ATOM    609  CB  LYS A  67     -24.250   2.278 -12.576  1.00 10.00      A   
ATOM    610  CG  LYS A  67     -25.087   3.399 -13.173  1.00 10.00      A   
ATOM    611  CD  LYS A  67     -26.514   3.377 -12.647  1.00 10.00      A   
ATOM    612  CE  LYS A  67     -27.337   4.505 -13.247  1.00 10.00      A   
ATOM    613  NZ  LYS A  67     -28.755   4.473 -12.795  1.00 10.00      A   
ATOM    614  HZ1 LYS A  67     -29.200   5.402 -12.941  1.00 10.00      A   
ATOM    615  HZ2 LYS A  67     -28.809   4.232 -11.786  1.00 10.00      A   
ATOM    616  HZ3 LYS A  67     -29.287   3.762 -13.338  1.00 10.00      A   
ATOM    617  C   LYS A  67     -21.777   2.403 -12.128  1.00 10.00      A   
ATOM    618  O   LYS A  67     -22.001   3.102 -11.139  1.00 10.00      A   
ATOM    619  N   VAL A  68     -20.609   1.826 -12.349  1.00 10.00      A   
ATOM    620  HN  VAL A  68     -20.485   1.287 -13.157  1.00 10.00      A   
ATOM    621  CA  VAL A  68     -19.500   1.970 -11.421  1.00 10.00      A   
ATOM    622  CB  VAL A  68     -18.536   0.770 -11.522  1.00 10.00      A   
ATOM    623  CG1 VAL A  68     -17.374   0.926 -10.557  1.00 10.00      A   
ATOM    624  CG2 VAL A  68     -19.276  -0.528 -11.256  1.00 10.00      A   
ATOM    625  C   VAL A  68     -18.729   3.258 -11.699  1.00 10.00      A   
ATOM    626  O   VAL A  68     -18.504   3.620 -12.854  1.00 10.00      A   
ATOM    627  N   ARG A  69     -18.343   3.954 -10.631  1.00 10.00      A   
ATOM    628  HN  ARG A  69     -18.585   3.629  -9.734  1.00 10.00      A   
ATOM    629  CA  ARG A  69     -17.585   5.194 -10.753  1.00 10.00      A   
ATOM    630  CB  ARG A  69     -18.340   6.344 -10.083  1.00 10.00      A   
ATOM    631  CG  ARG A  69     -19.719   6.601 -10.660  1.00 10.00      A   
ATOM    632  CD  ARG A  69     -20.389   7.771  -9.962  1.00 10.00      A   
ATOM    633  NE  ARG A  69     -21.779   7.939 -10.377  1.00 10.00      A   
ATOM    634  HE  ARG A  69     -22.352   7.141 -10.354  1.00 10.00      A   
ATOM    635  CZ  ARG A  69     -22.307   9.096 -10.774  1.00 10.00      A   
ATOM    636  NH1 ARG A  69     -21.566  10.199 -10.808  1.00 10.00      A   
ATOM    637 HH11 ARG A  69     -21.985  11.103 -11.121  1.00 10.00      A   
ATOM    638 HH12 ARG A  69     -20.552  10.168 -10.520  1.00 10.00      A   
ATOM    639  NH2 ARG A  69     -23.583   9.143 -11.133  1.00 10.00      A   
ATOM    640 HH21 ARG A  69     -24.009  10.044 -11.445  1.00 10.00      A   
ATOM    641 HH22 ARG A  69     -24.164   8.280 -11.109  1.00 10.00      A   
ATOM    642  C   ARG A  69     -16.200   5.051 -10.126  1.00 10.00      A   
ATOM    643  O   ARG A  69     -15.297   5.848 -10.398  1.00 10.00      A   
ATOM    644  N   SER A  70     -16.038   4.028  -9.296  1.00 10.00      A   
ATOM    645  HN  SER A  70     -16.789   3.418  -9.139  1.00 10.00      A   
ATOM    646  CA  SER A  70     -14.775   3.778  -8.618  1.00 10.00      A   
ATOM    647  CB  SER A  70     -14.929   4.028  -7.113  1.00 10.00      A   
ATOM    648  OG  SER A  70     -13.688   3.902  -6.436  1.00 10.00      A   
ATOM    649  HG  SER A  70     -13.430   4.771  -6.073  1.00 10.00      A   
ATOM    650  C   SER A  70     -14.310   2.346  -8.872  1.00 10.00      A   
ATOM    651  O   SER A  70     -14.950   1.389  -8.430  1.00 10.00      A   
ATOM    652  N   VAL A  71     -13.206   2.199  -9.590  1.00 10.00      A   
ATOM    653  HN  VAL A  71     -12.736   2.999  -9.915  1.00 10.00      A   
ATOM    654  CA  VAL A  71     -12.670   0.878  -9.904  1.00 10.00      A   
ATOM    655  CB  VAL A  71     -12.507   0.677 -11.430  1.00 10.00      A   
ATOM    656  CG1 VAL A  71     -12.175  -0.773 -11.748  1.00 10.00      A   
ATOM    657  CG2 VAL A  71     -13.760   1.117 -12.174  1.00 10.00      A   
ATOM    658  C   VAL A  71     -11.315   0.653  -9.223  1.00 10.00      A   
ATOM    659  O   VAL A  71     -10.428   1.502  -9.304  1.00 10.00      A   
ATOM    660  N   GLU A  72     -11.176  -0.477  -8.534  1.00 10.00      A   
ATOM    661  HN  GLU A  72     -11.935  -1.097  -8.478  1.00 10.00      A   
ATOM    662  CA  GLU A  72      -9.929  -0.831  -7.856  1.00 10.00      A   
ATOM    663  CB  GLU A  72     -10.170  -1.040  -6.359  1.00 10.00      A   
ATOM    664  CG  GLU A  72     -10.595   0.211  -5.608  1.00 10.00      A   
ATOM    665  CD  GLU A  72     -10.943  -0.062  -4.160  1.00 10.00      A   
ATOM    666  OE1 GLU A  72     -12.054   0.313  -3.730  1.00 10.00      A   
ATOM    667  OE2 GLU A  72     -10.104  -0.637  -3.438  1.00 10.00      A   
ATOM    668  C   GLU A  72      -9.375  -2.110  -8.475  1.00 10.00      A   
ATOM    669  O   GLU A  72     -10.059  -3.133  -8.492  1.00 10.00      A   
ATOM    670  N   LEU A  73      -8.151  -2.055  -8.993  1.00 10.00      A   
ATOM    671  HN  LEU A  73      -7.638  -1.216  -8.934  1.00 10.00      A   
ATOM    672  CA  LEU A  73      -7.546  -3.218  -9.637  1.00 10.00      A   
ATOM    673  CB  LEU A  73      -7.550  -3.046 -11.160  1.00 10.00      A   
ATOM    674  CG  LEU A  73      -8.909  -2.825 -11.827  1.00 10.00      A   
ATOM    675  CD1 LEU A  73      -8.723  -2.339 -13.255  1.00 10.00      A   
ATOM    676  CD2 LEU A  73      -9.724  -4.106 -11.811  1.00 10.00      A   
ATOM    677  C   LEU A  73      -6.114  -3.474  -9.167  1.00 10.00      A   
ATOM    678  O   LEU A  73      -5.311  -2.549  -9.033  1.00 10.00      A   
ATOM    679  N   LYS A  74      -5.807  -4.746  -8.934  1.00 10.00      A   
ATOM    680  HN  LYS A  74      -6.499  -5.429  -9.054  1.00 10.00      A   
ATOM    681  CA  LYS A  74      -4.475  -5.167  -8.510  1.00 10.00      A   
ATOM    682  CB  LYS A  74      -4.537  -5.868  -7.154  1.00 10.00      A   
ATOM    683  CG  LYS A  74      -4.969  -4.985  -6.000  1.00 10.00      A   
ATOM    684  CD  LYS A  74      -4.969  -5.771  -4.704  1.00 10.00      A   
ATOM    685  CE  LYS A  74      -5.170  -4.867  -3.504  1.00 10.00      A   
ATOM    686  NZ  LYS A  74      -5.032  -5.610  -2.229  1.00 10.00      A   
ATOM    687  HZ1 LYS A  74      -5.877  -6.186  -2.043  1.00 10.00      A   
ATOM    688  HZ2 LYS A  74      -4.908  -4.945  -1.444  1.00 10.00      A   
ATOM    689  HZ3 LYS A  74      -4.199  -6.235  -2.264  1.00 10.00      A   
ATOM    690  C   LYS A  74      -3.899  -6.127  -9.546  1.00 10.00      A   
ATOM    691  O   LYS A  74      -4.644  -6.891 -10.167  1.00 10.00      A   
ATOM    692  N   GLY A  75      -2.587  -6.090  -9.739  1.00 10.00      A   
ATOM    693  HN  GLY A  75      -2.038  -5.466  -9.215  1.00 10.00      A   
ATOM    694  CA  GLY A  75      -1.963  -6.963 -10.721  1.00 10.00      A   
ATOM    695  C   GLY A  75      -0.837  -7.806 -10.162  1.00 10.00      A   
ATOM    696  O   GLY A  75      -1.050  -8.952  -9.763  1.00 10.00      A   
ATOM    697  N   LYS A  76       0.365  -7.246 -10.148  1.00 10.00      A   
ATOM    698  HN  LYS A  76       0.466  -6.325 -10.482  1.00 10.00      A   
ATOM    699  CA  LYS A  76       1.536  -7.956  -9.643  1.00 10.00      A   
ATOM    700  CB  LYS A  76       2.819  -7.164  -9.915  1.00 10.00      A   
ATOM    701  CG  LYS A  76       3.229  -7.097 -11.377  1.00 10.00      A   
ATOM    702  CD  LYS A  76       4.575  -6.398 -11.527  1.00 10.00      A   
ATOM    703  CE  LYS A  76       5.014  -6.311 -12.980  1.00 10.00      A   
ATOM    704  NZ  LYS A  76       6.371  -5.718 -13.118  1.00 10.00      A   
ATOM    705  HZ1 LYS A  76       6.679  -5.765 -14.109  1.00 10.00      A   
ATOM    706  HZ2 LYS A  76       7.050  -6.236 -12.526  1.00 10.00      A   
ATOM    707  HZ3 LYS A  76       6.366  -4.718 -12.819  1.00 10.00      A   
ATOM    708  C   LYS A  76       1.408  -8.253  -8.153  1.00 10.00      A   
ATOM    709  O   LYS A  76       0.978  -7.396  -7.379  1.00 10.00      A   
ATOM    710  N   PRO A  77       1.771  -9.476  -7.737  1.00 10.00      A   
ATOM    711  CA  PRO A  77       1.697  -9.896  -6.331  1.00 10.00      A   
ATOM    712  CB  PRO A  77       1.990 -11.402  -6.380  1.00 10.00      A   
ATOM    713  CG  PRO A  77       1.832 -11.771  -7.816  1.00 10.00      A   
ATOM    714  CD  PRO A  77       2.258 -10.563  -8.591  1.00 10.00      A   
ATOM    715  C   PRO A  77       2.713  -9.173  -5.444  1.00 10.00      A   
ATOM    716  O   PRO A  77       3.498  -8.348  -5.915  1.00 10.00      A   
ATOM    717  N   HIS A  78       2.694  -9.506  -4.160  1.00 10.00      A   
ATOM    718  HN  HIS A  78       2.067 -10.201  -3.862  1.00 10.00      A   
ATOM    719  CA  HIS A  78       3.575  -8.890  -3.171  1.00 10.00      A   
ATOM    720  CB  HIS A  78       3.134  -9.325  -1.763  1.00 10.00      A   
ATOM    721  CG  HIS A  78       4.075  -8.993  -0.642  1.00 10.00      A   
ATOM    722  ND1 HIS A  78       4.612  -9.937   0.203  1.00 10.00      A   
ATOM    723  HD1 HIS A  78       4.464 -10.912   0.145  1.00 10.00      A   
ATOM    724  CD2 HIS A  78       4.544  -7.794  -0.208  1.00 10.00      A   
ATOM    725  CE1 HIS A  78       5.368  -9.303   1.109  1.00 10.00      A   
ATOM    726  NE2 HIS A  78       5.363  -7.997   0.901  1.00 10.00      A   
ATOM    727  C   HIS A  78       5.053  -9.208  -3.414  1.00 10.00      A   
ATOM    728  O   HIS A  78       5.910  -8.333  -3.289  1.00 10.00      A   
ATOM    729  N   PHE A  79       5.351 -10.446  -3.785  1.00 10.00      A   
ATOM    730  HN  PHE A  79       4.629 -11.100  -3.903  1.00 10.00      A   
ATOM    731  CA  PHE A  79       6.730 -10.856  -4.025  1.00 10.00      A   
ATOM    732  CB  PHE A  79       6.862 -12.381  -4.055  1.00 10.00      A   
ATOM    733  CG  PHE A  79       7.186 -12.985  -2.712  1.00 10.00      A   
ATOM    734  CD1 PHE A  79       6.578 -12.517  -1.556  1.00 10.00      A   
ATOM    735  CD2 PHE A  79       8.102 -14.018  -2.603  1.00 10.00      A   
ATOM    736  CE1 PHE A  79       6.876 -13.067  -0.322  1.00 10.00      A   
ATOM    737  CE2 PHE A  79       8.404 -14.572  -1.372  1.00 10.00      A   
ATOM    738  CZ  PHE A  79       7.790 -14.096  -0.231  1.00 10.00      A   
ATOM    739  C   PHE A  79       7.326 -10.207  -5.275  1.00 10.00      A   
ATOM    740  O   PHE A  79       8.545 -10.201  -5.470  1.00 10.00      A   
ATOM    741  N   ALA A  80       6.468  -9.630  -6.106  1.00 10.00      A   
ATOM    742  HN  ALA A  80       5.507  -9.661  -5.900  1.00 10.00      A   
ATOM    743  CA  ALA A  80       6.913  -8.968  -7.325  1.00 10.00      A   
ATOM    744  CB  ALA A  80       5.738  -8.716  -8.251  1.00 10.00      A   
ATOM    745  C   ALA A  80       7.621  -7.657  -7.000  1.00 10.00      A   
ATOM    746  O   ALA A  80       8.248  -7.040  -7.862  1.00 10.00      A   
ATOM    747  N   ASP A  81       7.520  -7.245  -5.747  1.00 10.00      A   
ATOM    748  HN  ASP A  81       7.002  -7.785  -5.108  1.00 10.00      A   
ATOM    749  CA  ASP A  81       8.144  -6.013  -5.286  1.00 10.00      A   
ATOM    750  CB  ASP A  81       7.283  -5.367  -4.195  1.00 10.00      A   
ATOM    751  CG  ASP A  81       6.752  -4.000  -4.570  1.00 10.00      A   
ATOM    752  OD1 ASP A  81       7.553  -3.136  -4.988  1.00 10.00      A   
ATOM    753  OD2 ASP A  81       5.531  -3.771  -4.426  1.00 10.00      A   
ATOM    754  C   ASP A  81       9.535  -6.289  -4.722  1.00 10.00      A   
ATOM    755  O   ASP A  81      10.204  -5.380  -4.229  1.00 10.00      A   
ATOM    756  N   PHE A  82       9.970  -7.545  -4.798  1.00 10.00      A   
ATOM    757  HN  PHE A  82       9.401  -8.226  -5.218  1.00 10.00      A   
ATOM    758  CA  PHE A  82      11.277  -7.930  -4.271  1.00 10.00      A   
ATOM    759  CB  PHE A  82      11.124  -8.928  -3.122  1.00 10.00      A   
ATOM    760  CG  PHE A  82      10.266  -8.430  -1.994  1.00 10.00      A   
ATOM    761  CD1 PHE A  82      10.565  -7.241  -1.350  1.00 10.00      A   
ATOM    762  CD2 PHE A  82       9.161  -9.150  -1.579  1.00 10.00      A   
ATOM    763  CE1 PHE A  82       9.779  -6.779  -0.313  1.00 10.00      A   
ATOM    764  CE2 PHE A  82       8.369  -8.694  -0.541  1.00 10.00      A   
ATOM    765  CZ  PHE A  82       8.679  -7.506   0.092  1.00 10.00      A   
ATOM    766  C   PHE A  82      12.192  -8.501  -5.353  1.00 10.00      A   
ATOM    767  O   PHE A  82      13.086  -9.297  -5.060  1.00 10.00      A   
ATOM    768  N   ASN A  83      11.960  -8.086  -6.597  1.00 10.00      A   
ATOM    769  HN  ASN A  83      11.230  -7.447  -6.755  1.00 10.00      A   
ATOM    770  CA  ASN A  83      12.767  -8.536  -7.739  1.00 10.00      A   
ATOM    771  CB  ASN A  83      14.225  -8.088  -7.575  1.00 10.00      A   
ATOM    772  CG  ASN A  83      14.575  -6.892  -8.438  1.00 10.00      A   
ATOM    773  OD1 ASN A  83      14.136  -6.783  -9.585  1.00 10.00      A   
ATOM    774  ND2 ASN A  83      15.366  -5.983  -7.888  1.00 10.00      A   
ATOM    775 HD21 ASN A  83      15.671  -6.130  -6.966  1.00 10.00      A   
ATOM    776 HD22 ASN A  83      15.621  -5.202  -8.426  1.00 10.00      A   
ATOM    777  C   ASN A  83      12.696 -10.049  -7.950  1.00 10.00      A   
ATOM    778  O   ASN A  83      13.678 -10.678  -8.337  1.00 10.00      A   
ATOM    779  N   LEU A  84      11.526 -10.627  -7.707  1.00 10.00      A   
ATOM    780  HN  LEU A  84      10.775 -10.078  -7.415  1.00 10.00      A   
ATOM    781  CA  LEU A  84      11.336 -12.065  -7.865  1.00 10.00      A   
ATOM    782  CB  LEU A  84      10.857 -12.697  -6.557  1.00 10.00      A   
ATOM    783  CG  LEU A  84      11.901 -12.810  -5.443  1.00 10.00      A   
ATOM    784  CD1 LEU A  84      11.268 -13.330  -4.160  1.00 10.00      A   
ATOM    785  CD2 LEU A  84      13.052 -13.705  -5.879  1.00 10.00      A   
ATOM    786  C   LEU A  84      10.375 -12.383  -9.005  1.00 10.00      A   
ATOM    787  O   LEU A  84       9.875 -13.504  -9.122  1.00 10.00      A   
ATOM    788  N   VAL A  85      10.114 -11.383  -9.832  1.00 10.00      A   
ATOM    789  HN  VAL A  85      10.525 -10.508  -9.661  1.00 10.00      A   
ATOM    790  CA  VAL A  85       9.230 -11.536 -10.978  1.00 10.00      A   
ATOM    791  CB  VAL A  85       7.874 -10.821 -10.761  1.00 10.00      A   
ATOM    792  CG1 VAL A  85       7.172 -10.537 -12.082  1.00 10.00      A   
ATOM    793  CG2 VAL A  85       6.973 -11.665  -9.873  1.00 10.00      A   
ATOM    794  C   VAL A  85       9.911 -11.007 -12.235  1.00 10.00      A   
ATOM    795  O   VAL A  85      10.319  -9.845 -12.282  1.00 10.00      A   
ATOM    796  N   PRO A  86      10.063 -11.865 -13.256  1.00 10.00      A   
ATOM    797  CA  PRO A  86      10.698 -11.491 -14.523  1.00 10.00      A   
ATOM    798  CB  PRO A  86      10.733 -12.802 -15.321  1.00 10.00      A   
ATOM    799  CG  PRO A  86      10.497 -13.879 -14.316  1.00 10.00      A   
ATOM    800  CD  PRO A  86       9.630 -13.271 -13.256  1.00 10.00      A   
ATOM    801  C   PRO A  86       9.885 -10.437 -15.274  1.00 10.00      A   
ATOM    802  O   PRO A  86       8.654 -10.514 -15.336  1.00 10.00      A   
ATOM    803  N   ASP A  87      10.582  -9.455 -15.838  1.00 10.00      A   
ATOM    804  HN  ASP A  87      11.557  -9.457 -15.754  1.00 10.00      A   
ATOM    805  CA  ASP A  87       9.940  -8.378 -16.580  1.00 10.00      A   
ATOM    806  CB  ASP A  87      10.951  -7.282 -16.939  1.00 10.00      A   
ATOM    807  CG  ASP A  87      11.317  -6.396 -15.767  1.00 10.00      A   
ATOM    808  OD1 ASP A  87      12.396  -6.608 -15.172  1.00 10.00      A   
ATOM    809  OD2 ASP A  87      10.530  -5.482 -15.441  1.00 10.00      A   
ATOM    810  C   ASP A  87       9.275  -8.905 -17.841  1.00 10.00      A   
ATOM    811  O   ASP A  87       9.930  -9.489 -18.706  1.00 10.00      A   
ATOM    812  N   GLY A  88       7.974  -8.695 -17.936  1.00 10.00      A   
ATOM    813  HN  GLY A  88       7.513  -8.217 -17.216  1.00 10.00      A   
ATOM    814  CA  GLY A  88       7.226  -9.153 -19.087  1.00 10.00      A   
ATOM    815  C   GLY A  88       6.195 -10.195 -18.715  1.00 10.00      A   
ATOM    816  O   GLY A  88       5.600 -10.822 -19.587  1.00 10.00      A   
ATOM    817  N   TRP A  89       5.983 -10.378 -17.413  1.00 10.00      A   
ATOM    818  HN  TRP A  89       6.490  -9.844 -16.768  1.00 10.00      A   
ATOM    819  CA  TRP A  89       5.019 -11.355 -16.926  1.00 10.00      A   
ATOM    820  CB  TRP A  89       5.138 -11.533 -15.409  1.00 10.00      A   
ATOM    821  CG  TRP A  89       4.144 -12.501 -14.841  1.00 10.00      A   
ATOM    822  CD1 TRP A  89       4.174 -13.862 -14.942  1.00 10.00      A   
ATOM    823  CD2 TRP A  89       2.969 -12.179 -14.087  1.00 10.00      A   
ATOM    824  NE1 TRP A  89       3.087 -14.407 -14.303  1.00 10.00      A   
ATOM    825  HE1 TRP A  89       2.878 -15.369 -14.241  1.00 10.00      A   
ATOM    826  CE2 TRP A  89       2.333 -13.395 -13.769  1.00 10.00      A   
ATOM    827  CE3 TRP A  89       2.391 -10.980 -13.652  1.00 10.00      A   
ATOM    828  CZ2 TRP A  89       1.150 -13.450 -13.037  1.00 10.00      A   
ATOM    829  CZ3 TRP A  89       1.216 -11.039 -12.925  1.00 10.00      A   
ATOM    830  CH2 TRP A  89       0.610 -12.264 -12.625  1.00 10.00      A   
ATOM    831  C   TRP A  89       3.592 -10.971 -17.307  1.00 10.00      A   
ATOM    832  O   TRP A  89       2.841 -11.794 -17.834  1.00 10.00      A   
ATOM    833  N   GLY A  90       3.220  -9.730 -17.032  1.00 10.00      A   
ATOM    834  HN  GLY A  90       3.857  -9.115 -16.606  1.00 10.00      A   
ATOM    835  CA  GLY A  90       1.884  -9.276 -17.356  1.00 10.00      A   
ATOM    836  C   GLY A  90       1.417  -8.167 -16.437  1.00 10.00      A   
ATOM    837  O   GLY A  90       2.237  -7.496 -15.810  1.00 10.00      A   
ATOM    838  N   GLY A  91       0.102  -7.988 -16.344  1.00 10.00      A   
ATOM    839  HN  GLY A  91      -0.503  -8.573 -16.858  1.00 10.00      A   
ATOM    840  CA  GLY A  91      -0.454  -6.950 -15.497  1.00 10.00      A   
ATOM    841  C   GLY A  91      -0.742  -5.685 -16.279  1.00 10.00      A   
ATOM    842  O   GLY A  91      -0.578  -4.578 -15.767  1.00 10.00      A   
ATOM    843  N   TYR A  92      -1.177  -5.853 -17.520  1.00 10.00      A   
ATOM    844  HN  TYR A  92      -1.309  -6.762 -17.860  1.00 10.00      A   
ATOM    845  CA  TYR A  92      -1.480  -4.725 -18.389  1.00 10.00      A   
ATOM    846  CB  TYR A  92      -1.325  -5.134 -19.856  1.00 10.00      A   
ATOM    847  CG  TYR A  92      -0.003  -5.805 -20.154  1.00 10.00      A   
ATOM    848  CD1 TYR A  92       0.052  -7.147 -20.508  1.00 10.00      A   
ATOM    849  CD2 TYR A  92       1.190  -5.102 -20.066  1.00 10.00      A   
ATOM    850  CE1 TYR A  92       1.258  -7.770 -20.763  1.00 10.00      A   
ATOM    851  CE2 TYR A  92       2.400  -5.714 -20.323  1.00 10.00      A   
ATOM    852  CZ  TYR A  92       2.428  -7.048 -20.669  1.00 10.00      A   
ATOM    853  OH  TYR A  92       3.634  -7.665 -20.912  1.00 10.00      A   
ATOM    854  HH  TYR A  92       3.590  -8.136 -21.752  1.00 10.00      A   
ATOM    855  C   TYR A  92      -2.889  -4.209 -18.136  1.00 10.00      A   
ATOM    856  O   TYR A  92      -3.850  -4.974 -18.147  1.00 10.00      A   
ATOM    857  N   VAL A  93      -3.005  -2.909 -17.911  1.00 10.00      A   
ATOM    858  HN  VAL A  93      -2.196  -2.350 -17.909  1.00 10.00      A   
ATOM    859  CA  VAL A  93      -4.299  -2.294 -17.655  1.00 10.00      A   
ATOM    860  CB  VAL A  93      -4.196  -1.179 -16.591  1.00 10.00      A   
ATOM    861  CG1 VAL A  93      -3.537   0.073 -17.159  1.00 10.00      A   
ATOM    862  CG2 VAL A  93      -5.562  -0.866 -15.996  1.00 10.00      A   
ATOM    863  C   VAL A  93      -4.900  -1.737 -18.942  1.00 10.00      A   
ATOM    864  O   VAL A  93      -6.050  -1.290 -18.966  1.00 10.00      A   
ATOM    865  N   TYR A  94      -4.113  -1.776 -20.013  1.00 10.00      A   
ATOM    866  HN  TYR A  94      -3.209  -2.145 -19.926  1.00 10.00      A   
ATOM    867  CA  TYR A  94      -4.554  -1.279 -21.310  1.00 10.00      A   
ATOM    868  CB  TYR A  94      -3.468  -1.437 -22.380  1.00 10.00      A   
ATOM    869  CG  TYR A  94      -3.679  -0.551 -23.587  1.00 10.00      A   
ATOM    870  CD1 TYR A  94      -3.497   0.822 -23.499  1.00 10.00      A   
ATOM    871  CD2 TYR A  94      -4.060  -1.082 -24.812  1.00 10.00      A   
ATOM    872  CE1 TYR A  94      -3.686   1.642 -24.590  1.00 10.00      A   
ATOM    873  CE2 TYR A  94      -4.251  -0.269 -25.912  1.00 10.00      A   
ATOM    874  CZ  TYR A  94      -4.063   1.093 -25.795  1.00 10.00      A   
ATOM    875  OH  TYR A  94      -4.251   1.908 -26.885  1.00 10.00      A   
ATOM    876  HH  TYR A  94      -3.676   2.692 -26.797  1.00 10.00      A   
ATOM    877  C   TYR A  94      -5.878  -1.906 -21.762  1.00 10.00      A   
ATOM    878  O   TYR A  94      -6.808  -1.176 -22.100  1.00 10.00      A   
ATOM    879  N   PRO A  95      -6.001  -3.256 -21.772  1.00 10.00      A   
ATOM    880  CA  PRO A  95      -7.244  -3.925 -22.186  1.00 10.00      A   
ATOM    881  CB  PRO A  95      -6.969  -5.402 -21.902  1.00 10.00      A   
ATOM    882  CG  PRO A  95      -5.490  -5.523 -21.967  1.00 10.00      A   
ATOM    883  CD  PRO A  95      -4.953  -4.237 -21.417  1.00 10.00      A   
ATOM    884  C   PRO A  95      -8.446  -3.454 -21.374  1.00 10.00      A   
ATOM    885  O   PRO A  95      -9.563  -3.366 -21.886  1.00 10.00      A   
ATOM    886  N   TRP A  96      -8.209  -3.129 -20.110  1.00 10.00      A   
ATOM    887  HN  TRP A  96      -7.293  -3.189 -19.764  1.00 10.00      A   
ATOM    888  CA  TRP A  96      -9.271  -2.660 -19.233  1.00 10.00      A   
ATOM    889  CB  TRP A  96      -8.813  -2.676 -17.773  1.00 10.00      A   
ATOM    890  CG  TRP A  96      -8.682  -4.053 -17.193  1.00 10.00      A   
ATOM    891  CD1 TRP A  96      -7.669  -4.943 -17.408  1.00 10.00      A   
ATOM    892  CD2 TRP A  96      -9.597  -4.697 -16.297  1.00 10.00      A   
ATOM    893  NE1 TRP A  96      -7.900  -6.102 -16.709  1.00 10.00      A   
ATOM    894  HE1 TRP A  96      -7.317  -6.893 -16.707  1.00 10.00      A   
ATOM    895  CE2 TRP A  96      -9.076  -5.976 -16.016  1.00 10.00      A   
ATOM    896  CE3 TRP A  96     -10.805  -4.317 -15.709  1.00 10.00      A   
ATOM    897  CZ2 TRP A  96      -9.723  -6.876 -15.171  1.00 10.00      A   
ATOM    898  CZ3 TRP A  96     -11.445  -5.211 -14.870  1.00 10.00      A   
ATOM    899  CH2 TRP A  96     -10.902  -6.474 -14.608  1.00 10.00      A   
ATOM    900  C   TRP A  96      -9.708  -1.258 -19.643  1.00 10.00      A   
ATOM    901  O   TRP A  96     -10.892  -1.004 -19.849  1.00 10.00      A   
ATOM    902  N   ILE A  97      -8.737  -0.360 -19.798  1.00 10.00      A   
ATOM    903  HN  ILE A  97      -7.806  -0.638 -19.655  1.00 10.00      A   
ATOM    904  CA  ILE A  97      -9.015   1.021 -20.191  1.00 10.00      A   
ATOM    905  CB  ILE A  97      -7.727   1.888 -20.181  1.00 10.00      A   
ATOM    906  CG1 ILE A  97      -7.259   2.144 -18.745  1.00 10.00      A   
ATOM    907  CG2 ILE A  97      -7.927   3.208 -20.919  1.00 10.00      A   
ATOM    908  CD1 ILE A  97      -8.259   2.912 -17.908  1.00 10.00      A   
ATOM    909  C   ILE A  97      -9.655   1.064 -21.578  1.00 10.00      A   
ATOM    910  O   ILE A  97     -10.593   1.827 -21.820  1.00 10.00      A   
ATOM    911  N   GLU A  98      -9.161   0.212 -22.470  1.00 10.00      A   
ATOM    912  HN  GLU A  98      -8.427  -0.390 -22.201  1.00 10.00      A   
ATOM    913  CA  GLU A  98      -9.656   0.136 -23.836  1.00 10.00      A   
ATOM    914  CB  GLU A  98      -8.821  -0.883 -24.614  1.00 10.00      A   
ATOM    915  CG  GLU A  98      -8.938  -0.800 -26.124  1.00 10.00      A   
ATOM    916  CD  GLU A  98      -8.179  -1.916 -26.809  1.00 10.00      A   
ATOM    917  OE1 GLU A  98      -7.313  -1.619 -27.662  1.00 10.00      A   
ATOM    918  OE2 GLU A  98      -8.436  -3.093 -26.490  1.00 10.00      A   
ATOM    919  C   GLU A  98     -11.139  -0.242 -23.881  1.00 10.00      A   
ATOM    920  O   GLU A  98     -11.866   0.170 -24.782  1.00 10.00      A   
ATOM    921  N   ALA A  99     -11.589  -1.015 -22.900  1.00 10.00      A   
ATOM    922  HN  ALA A  99     -10.971  -1.310 -22.198  1.00 10.00      A   
ATOM    923  CA  ALA A  99     -12.981  -1.440 -22.856  1.00 10.00      A   
ATOM    924  CB  ALA A  99     -13.085  -2.892 -22.418  1.00 10.00      A   
ATOM    925  C   ALA A  99     -13.824  -0.548 -21.950  1.00 10.00      A   
ATOM    926  O   ALA A  99     -14.982  -0.259 -22.258  1.00 10.00      A   
ATOM    927  N   MET A 100     -13.238  -0.104 -20.842  1.00 10.00      A   
ATOM    928  HN  MET A 100     -12.303  -0.355 -20.661  1.00 10.00      A   
ATOM    929  CA  MET A 100     -13.946   0.735 -19.879  1.00 10.00      A   
ATOM    930  CB  MET A 100     -13.139   0.905 -18.589  1.00 10.00      A   
ATOM    931  CG  MET A 100     -13.132  -0.321 -17.690  1.00 10.00      A   
ATOM    932  SD  MET A 100     -12.492   0.026 -16.040  1.00 10.00      A   
ATOM    933  CE  MET A 100     -10.801   0.471 -16.410  1.00 10.00      A   
ATOM    934  C   MET A 100     -14.312   2.098 -20.449  1.00 10.00      A   
ATOM    935  O   MET A 100     -15.369   2.642 -20.133  1.00 10.00      A   
ATOM    936  N   SER A 101     -13.455   2.634 -21.307  1.00 10.00      A   
ATOM    937  HN  SER A 101     -12.645   2.136 -21.549  1.00 10.00      A   
ATOM    938  CA  SER A 101     -13.686   3.944 -21.904  1.00 10.00      A   
ATOM    939  CB  SER A 101     -12.410   4.466 -22.567  1.00 10.00      A   
ATOM    940  OG  SER A 101     -11.870   3.514 -23.469  1.00 10.00      A   
ATOM    941  HG  SER A 101     -11.299   2.898 -22.987  1.00 10.00      A   
ATOM    942  C   SER A 101     -14.859   3.945 -22.888  1.00 10.00      A   
ATOM    943  O   SER A 101     -15.377   5.004 -23.254  1.00 10.00      A   
ATOM    944  N   SER A 102     -15.281   2.758 -23.311  1.00 10.00      A   
ATOM    945  HN  SER A 102     -14.825   1.945 -23.004  1.00 10.00      A   
ATOM    946  CA  SER A 102     -16.392   2.629 -24.238  1.00 10.00      A   
ATOM    947  CB  SER A 102     -16.097   1.529 -25.258  1.00 10.00      A   
ATOM    948  OG  SER A 102     -15.086   0.658 -24.780  1.00 10.00      A   
ATOM    949  HG  SER A 102     -15.437   0.132 -24.051  1.00 10.00      A   
ATOM    950  C   SER A 102     -17.703   2.343 -23.503  1.00 10.00      A   
ATOM    951  O   SER A 102     -18.721   2.031 -24.123  1.00 10.00      A   
ATOM    952  N   SER A 103     -17.680   2.448 -22.180  1.00 10.00      A   
ATOM    953  HN  SER A 103     -16.842   2.697 -21.731  1.00 10.00      A   
ATOM    954  CA  SER A 103     -18.875   2.193 -21.385  1.00 10.00      A   
ATOM    955  CB  SER A 103     -18.861   0.759 -20.857  1.00 10.00      A   
ATOM    956  OG  SER A 103     -18.340  -0.137 -21.828  1.00 10.00      A   
ATOM    957  HG  SER A 103     -18.704   0.082 -22.694  1.00 10.00      A   
ATOM    958  C   SER A 103     -19.004   3.183 -20.230  1.00 10.00      A   
ATOM    959  O   SER A 103     -19.994   3.908 -20.130  1.00 10.00      A   
ATOM    960  N   TYR A 104     -17.991   3.227 -19.375  1.00 10.00      A   
ATOM    961  HN  TYR A 104     -17.202   2.663 -19.534  1.00 10.00      A   
ATOM    962  CA  TYR A 104     -18.005   4.116 -18.226  1.00 10.00      A   
ATOM    963  CB  TYR A 104     -16.946   3.703 -17.199  1.00 10.00      A   
ATOM    964  CG  TYR A 104     -17.179   2.348 -16.563  1.00 10.00      A   
ATOM    965  CD1 TYR A 104     -16.257   1.325 -16.718  1.00 10.00      A   
ATOM    966  CD2 TYR A 104     -18.312   2.097 -15.798  1.00 10.00      A   
ATOM    967  CE1 TYR A 104     -16.451   0.090 -16.132  1.00 10.00      A   
ATOM    968  CE2 TYR A 104     -18.517   0.859 -15.208  1.00 10.00      A   
ATOM    969  CZ  TYR A 104     -17.580  -0.140 -15.380  1.00 10.00      A   
ATOM    970  OH  TYR A 104     -17.762  -1.371 -14.789  1.00 10.00      A   
ATOM    971  HH  TYR A 104     -18.705  -1.542 -14.676  1.00 10.00      A   
ATOM    972  C   TYR A 104     -17.788   5.561 -18.652  1.00 10.00      A   
ATOM    973  O   TYR A 104     -16.661   5.984 -18.899  1.00 10.00      A   
ATOM    974  N   THR A 105     -18.870   6.308 -18.759  1.00 10.00      A   
ATOM    975  HN  THR A 105     -19.753   5.909 -18.588  1.00 10.00      A   
ATOM    976  CA  THR A 105     -18.789   7.706 -19.144  1.00 10.00      A   
ATOM    977  CB  THR A 105     -19.907   8.067 -20.133  1.00 10.00      A   
ATOM    978  OG1 THR A 105     -20.874   7.008 -20.153  1.00 10.00      A   
ATOM    979  HG1 THR A 105     -20.437   6.187 -20.408  1.00 10.00      A   
ATOM    980  CG2 THR A 105     -19.339   8.256 -21.532  1.00 10.00      A   
ATOM    981  C   THR A 105     -18.887   8.599 -17.912  1.00 10.00      A   
ATOM    982  O   THR A 105     -18.689   9.815 -17.984  1.00 10.00      A   
ATOM    983  N   TRP A 106     -19.193   7.973 -16.783  1.00 10.00      A   
ATOM    984  HN  TRP A 106     -19.348   7.004 -16.803  1.00 10.00      A   
ATOM    985  CA  TRP A 106     -19.322   8.681 -15.521  1.00 10.00      A   
ATOM    986  CB  TRP A 106     -20.726   8.467 -14.945  1.00 10.00      A   
ATOM    987  CG  TRP A 106     -21.820   8.970 -15.838  1.00 10.00      A   
ATOM    988  CD1 TRP A 106     -22.679   8.220 -16.587  1.00 10.00      A   
ATOM    989  CD2 TRP A 106     -22.162  10.338 -16.085  1.00 10.00      A   
ATOM    990  NE1 TRP A 106     -23.540   9.040 -17.277  1.00 10.00      A   
ATOM    991  HE1 TRP A 106     -24.252   8.740 -17.882  1.00 10.00      A   
ATOM    992  CE2 TRP A 106     -23.240  10.343 -16.989  1.00 10.00      A   
ATOM    993  CE3 TRP A 106     -21.659  11.557 -15.629  1.00 10.00      A   
ATOM    994  CZ2 TRP A 106     -23.829  11.522 -17.440  1.00 10.00      A   
ATOM    995  CZ3 TRP A 106     -22.239  12.724 -16.078  1.00 10.00      A   
ATOM    996  CH2 TRP A 106     -23.312  12.699 -16.975  1.00 10.00      A   
ATOM    997  C   TRP A 106     -18.270   8.209 -14.524  1.00 10.00      A   
ATOM    998  O   TRP A 106     -18.457   8.306 -13.313  1.00 10.00      A   
ATOM    999  N   LEU A 107     -17.165   7.689 -15.041  1.00 10.00      A   
ATOM   1000  HN  LEU A 107     -17.075   7.629 -16.014  1.00 10.00      A   
ATOM   1001  CA  LEU A 107     -16.078   7.212 -14.195  1.00 10.00      A   
ATOM   1002  CB  LEU A 107     -15.048   6.461 -15.039  1.00 10.00      A   
ATOM   1003  CG  LEU A 107     -14.225   5.396 -14.315  1.00 10.00      A   
ATOM   1004  CD1 LEU A 107     -15.132   4.437 -13.559  1.00 10.00      A   
ATOM   1005  CD2 LEU A 107     -13.356   4.636 -15.301  1.00 10.00      A   
ATOM   1006  C   LEU A 107     -15.426   8.391 -13.477  1.00 10.00      A   
ATOM   1007  O   LEU A 107     -15.085   9.393 -14.106  1.00 10.00      A   
ATOM   1008  N   GLU A 108     -15.241   8.266 -12.167  1.00 10.00      A   
ATOM   1009  HN  GLU A 108     -15.488   7.426 -11.724  1.00 10.00      A   
ATOM   1010  CA  GLU A 108     -14.664   9.349 -11.380  1.00 10.00      A   
ATOM   1011  CB  GLU A 108     -15.625   9.774 -10.270  1.00 10.00      A   
ATOM   1012  CG  GLU A 108     -16.948  10.342 -10.762  1.00 10.00      A   
ATOM   1013  CD  GLU A 108     -17.877  10.718  -9.624  1.00 10.00      A   
ATOM   1014  OE1 GLU A 108     -17.381  11.135  -8.554  1.00 10.00      A   
ATOM   1015  OE2 GLU A 108     -19.110  10.605  -9.792  1.00 10.00      A   
ATOM   1016  C   GLU A 108     -13.303   9.001 -10.781  1.00 10.00      A   
ATOM   1017  O   GLU A 108     -12.431   9.863 -10.675  1.00 10.00      A   
ATOM   1018  N   GLU A 109     -13.111   7.756 -10.380  1.00 10.00      A   
ATOM   1019  HN  GLU A 109     -13.823   7.088 -10.490  1.00 10.00      A   
ATOM   1020  CA  GLU A 109     -11.843   7.367  -9.774  1.00 10.00      A   
ATOM   1021  CB  GLU A 109     -11.901   7.510  -8.248  1.00 10.00      A   
ATOM   1022  CG  GLU A 109     -13.230   7.102  -7.634  1.00 10.00      A   
ATOM   1023  CD  GLU A 109     -13.234   7.208  -6.124  1.00 10.00      A   
ATOM   1024  OE1 GLU A 109     -12.818   6.240  -5.455  1.00 10.00      A   
ATOM   1025  OE2 GLU A 109     -13.656   8.259  -5.598  1.00 10.00      A   
ATOM   1026  C   GLU A 109     -11.391   5.964 -10.157  1.00 10.00      A   
ATOM   1027  O   GLU A 109     -12.200   5.037 -10.287  1.00 10.00      A   
ATOM   1028  N   ILE A 110     -10.084   5.823 -10.338  1.00 10.00      A   
ATOM   1029  HN  ILE A 110      -9.503   6.608 -10.228  1.00 10.00      A   
ATOM   1030  CA  ILE A 110      -9.477   4.546 -10.687  1.00 10.00      A   
ATOM   1031  CB  ILE A 110      -9.047   4.475 -12.173  1.00 10.00      A   
ATOM   1032  CG1 ILE A 110     -10.222   4.784 -13.105  1.00 10.00      A   
ATOM   1033  CG2 ILE A 110      -8.480   3.096 -12.487  1.00 10.00      A   
ATOM   1034  CD1 ILE A 110      -9.835   4.874 -14.566  1.00 10.00      A   
ATOM   1035  C   ILE A 110      -8.251   4.311  -9.808  1.00 10.00      A   
ATOM   1036  O   ILE A 110      -7.362   5.168  -9.723  1.00 10.00      A   
ATOM   1037  N   ARG A 111      -8.210   3.163  -9.150  1.00 10.00      A   
ATOM   1038  HN  ARG A 111      -8.950   2.520  -9.258  1.00 10.00      A   
ATOM   1039  CA  ARG A 111      -7.095   2.821  -8.278  1.00 10.00      A   
ATOM   1040  CB  ARG A 111      -7.579   2.632  -6.835  1.00 10.00      A   
ATOM   1041  CG  ARG A 111      -8.220   3.874  -6.241  1.00 10.00      A   
ATOM   1042  CD  ARG A 111      -9.005   3.562  -4.979  1.00 10.00      A   
ATOM   1043  NE  ARG A 111     -10.010   4.589  -4.719  1.00 10.00      A   
ATOM   1044  HE  ARG A 111     -10.752   4.667  -5.366  1.00 10.00      A   
ATOM   1045  CZ  ARG A 111      -9.977   5.429  -3.683  1.00 10.00      A   
ATOM   1046  NH1 ARG A 111      -8.993   5.361  -2.794  1.00 10.00      A   
ATOM   1047 HH11 ARG A 111      -8.236   4.649  -2.899  1.00 10.00      A   
ATOM   1048 HH12 ARG A 111      -8.970   6.024  -1.988  1.00 10.00      A   
ATOM   1049  NH2 ARG A 111     -10.936   6.330  -3.537  1.00 10.00      A   
ATOM   1050 HH21 ARG A 111     -11.722   6.387  -4.236  1.00 10.00      A   
ATOM   1051 HH22 ARG A 111     -10.916   6.990  -2.729  1.00 10.00      A   
ATOM   1052  C   ARG A 111      -6.390   1.565  -8.777  1.00 10.00      A   
ATOM   1053  O   ARG A 111      -7.002   0.504  -8.897  1.00 10.00      A   
ATOM   1054  N   LEU A 112      -5.106   1.697  -9.080  1.00 10.00      A   
ATOM   1055  HN  LEU A 112      -4.673   2.575  -8.960  1.00 10.00      A   
ATOM   1056  CA  LEU A 112      -4.314   0.581  -9.572  1.00 10.00      A   
ATOM   1057  CB  LEU A 112      -3.855   0.835 -11.010  1.00 10.00      A   
ATOM   1058  CG  LEU A 112      -4.946   1.108 -12.042  1.00 10.00      A   
ATOM   1059  CD1 LEU A 112      -4.323   1.413 -13.391  1.00 10.00      A   
ATOM   1060  CD2 LEU A 112      -5.892  -0.075 -12.147  1.00 10.00      A   
ATOM   1061  C   LEU A 112      -3.092   0.361  -8.693  1.00 10.00      A   
ATOM   1062  O   LEU A 112      -2.435   1.315  -8.274  1.00 10.00      A   
ATOM   1063  N   LYS A 113      -2.797  -0.893  -8.418  1.00 10.00      A   
ATOM   1064  HN  LYS A 113      -3.378  -1.609  -8.760  1.00 10.00      A   
ATOM   1065  CA  LYS A 113      -1.644  -1.238  -7.605  1.00 10.00      A   
ATOM   1066  CB  LYS A 113      -2.084  -1.711  -6.222  1.00 10.00      A   
ATOM   1067  CG  LYS A 113      -0.945  -1.810  -5.225  1.00 10.00      A   
ATOM   1068  CD  LYS A 113      -1.259  -2.778  -4.102  1.00 10.00      A   
ATOM   1069  CE  LYS A 113      -0.071  -2.916  -3.164  1.00 10.00      A   
ATOM   1070  NZ  LYS A 113      -0.274  -3.996  -2.171  1.00 10.00      A   
ATOM   1071  HZ1 LYS A 113       0.503  -4.001  -1.483  1.00 10.00      A   
ATOM   1072  HZ2 LYS A 113      -0.306  -4.923  -2.648  1.00 10.00      A   
ATOM   1073  HZ3 LYS A 113      -1.173  -3.857  -1.667  1.00 10.00      A   
ATOM   1074  C   LYS A 113      -0.806  -2.314  -8.290  1.00 10.00      A   
ATOM   1075  O   LYS A 113      -1.318  -3.386  -8.609  1.00 10.00      A   
ATOM   1076  N   ARG A 114       0.475  -2.012  -8.512  1.00 10.00      A   
ATOM   1077  HN  ARG A 114       0.805  -1.126  -8.233  1.00 10.00      A   
ATOM   1078  CA  ARG A 114       1.405  -2.937  -9.166  1.00 10.00      A   
ATOM   1079  CB  ARG A 114       1.682  -4.172  -8.301  1.00 10.00      A   
ATOM   1080  CG  ARG A 114       2.404  -3.882  -6.994  1.00 10.00      A   
ATOM   1081  CD  ARG A 114       2.887  -5.169  -6.339  1.00 10.00      A   
ATOM   1082  NE  ARG A 114       3.184  -4.997  -4.916  1.00 10.00      A   
ATOM   1083  HE  ARG A 114       4.011  -4.498  -4.682  1.00 10.00      A   
ATOM   1084  CZ  ARG A 114       2.416  -5.469  -3.932  1.00 10.00      A   
ATOM   1085  NH1 ARG A 114       1.303  -6.144  -4.220  1.00 10.00      A   
ATOM   1086 HH11 ARG A 114       1.031  -6.308  -5.213  1.00 10.00      A   
ATOM   1087 HH12 ARG A 114       0.692  -6.518  -3.448  1.00 10.00      A   
ATOM   1088  NH2 ARG A 114       2.764  -5.272  -2.663  1.00 10.00      A   
ATOM   1089 HH21 ARG A 114       3.638  -4.751  -2.429  1.00 10.00      A   
ATOM   1090 HH22 ARG A 114       2.162  -5.631  -1.879  1.00 10.00      A   
ATOM   1091  C   ARG A 114       0.880  -3.350 -10.538  1.00 10.00      A   
ATOM   1092  O   ARG A 114       0.777  -4.537 -10.848  1.00 10.00      A   
ATOM   1093  N   MET A 115       0.537  -2.359 -11.348  1.00 10.00      A   
ATOM   1094  HN  MET A 115       0.647  -1.436 -11.043  1.00 10.00      A   
ATOM   1095  CA  MET A 115       0.010  -2.602 -12.681  1.00 10.00      A   
ATOM   1096  CB  MET A 115      -1.441  -2.109 -12.771  1.00 10.00      A   
ATOM   1097  CG  MET A 115      -2.441  -2.961 -12.008  1.00 10.00      A   
ATOM   1098  SD  MET A 115      -2.805  -4.522 -12.833  1.00 10.00      A   
ATOM   1099  CE  MET A 115      -3.691  -3.950 -14.277  1.00 10.00      A   
ATOM   1100  C   MET A 115       0.860  -1.893 -13.728  1.00 10.00      A   
ATOM   1101  O   MET A 115       1.481  -0.865 -13.445  1.00 10.00      A   
ATOM   1102  N   VAL A 116       0.889  -2.443 -14.931  1.00 10.00      A   
ATOM   1103  HN  VAL A 116       0.372  -3.263 -15.097  1.00 10.00      A   
ATOM   1104  CA  VAL A 116       1.652  -1.856 -16.019  1.00 10.00      A   
ATOM   1105  CB  VAL A 116       2.142  -2.926 -17.020  1.00 10.00      A   
ATOM   1106  CG1 VAL A 116       3.025  -2.305 -18.096  1.00 10.00      A   
ATOM   1107  CG2 VAL A 116       2.884  -4.043 -16.300  1.00 10.00      A   
ATOM   1108  C   VAL A 116       0.788  -0.831 -16.748  1.00 10.00      A   
ATOM   1109  O   VAL A 116      -0.056  -1.180 -17.582  1.00 10.00      A   
ATOM   1110  N   VAL A 117       0.976   0.429 -16.396  1.00 10.00      A   
ATOM   1111  HN  VAL A 117       1.652   0.637 -15.714  1.00 10.00      A   
ATOM   1112  CA  VAL A 117       0.225   1.518 -16.997  1.00 10.00      A   
ATOM   1113  CB  VAL A 117      -0.330   2.471 -15.917  1.00 10.00      A   
ATOM   1114  CG1 VAL A 117      -1.291   3.486 -16.519  1.00 10.00      A   
ATOM   1115  CG2 VAL A 117      -0.996   1.695 -14.792  1.00 10.00      A   
ATOM   1116  C   VAL A 117       1.143   2.309 -17.911  1.00 10.00      A   
ATOM   1117  O   VAL A 117       2.186   2.785 -17.480  1.00 10.00      A   
ATOM   1118  N   THR A 118       0.762   2.442 -19.167  1.00 10.00      A   
ATOM   1119  HN  THR A 118      -0.084   2.050 -19.459  1.00 10.00      A   
ATOM   1120  CA  THR A 118       1.571   3.170 -20.122  1.00 10.00      A   
ATOM   1121  CB  THR A 118       1.692   2.398 -21.447  1.00 10.00      A   
ATOM   1122  OG1 THR A 118       0.385   2.030 -21.920  1.00 10.00      A   
ATOM   1123  HG1 THR A 118       0.460   1.694 -22.826  1.00 10.00      A   
ATOM   1124  CG2 THR A 118       2.529   1.142 -21.248  1.00 10.00      A   
ATOM   1125  C   THR A 118       0.995   4.560 -20.372  1.00 10.00      A   
ATOM   1126  O   THR A 118      -0.137   4.848 -19.983  1.00 10.00      A   
ATOM   1127  N   ASP A 119       1.779   5.420 -21.016  1.00 10.00      A   
ATOM   1128  HN  ASP A 119       2.680   5.133 -21.288  1.00 10.00      A   
ATOM   1129  CA  ASP A 119       1.347   6.783 -21.317  1.00 10.00      A   
ATOM   1130  CB  ASP A 119       2.450   7.568 -22.030  1.00 10.00      A   
ATOM   1131  CG  ASP A 119       3.731   7.639 -21.230  1.00 10.00      A   
ATOM   1132  OD1 ASP A 119       3.912   8.604 -20.458  1.00 10.00      A   
ATOM   1133  OD2 ASP A 119       4.567   6.727 -21.369  1.00 10.00      A   
ATOM   1134  C   ASP A 119       0.090   6.784 -22.173  1.00 10.00      A   
ATOM   1135  O   ASP A 119      -0.782   7.636 -22.007  1.00 10.00      A   
ATOM   1136  N   ASP A 120      -0.002   5.813 -23.079  1.00 10.00      A   
ATOM   1137  HN  ASP A 120       0.736   5.171 -23.165  1.00 10.00      A   
ATOM   1138  CA  ASP A 120      -1.162   5.693 -23.963  1.00 10.00      A   
ATOM   1139  CB  ASP A 120      -0.977   4.554 -24.971  1.00 10.00      A   
ATOM   1140  CG  ASP A 120      -1.748   4.786 -26.259  1.00 10.00      A   
ATOM   1141  OD1 ASP A 120      -1.555   5.850 -26.884  1.00 10.00      A   
ATOM   1142  OD2 ASP A 120      -2.537   3.906 -26.662  1.00 10.00      A   
ATOM   1143  C   ASP A 120      -2.440   5.483 -23.160  1.00 10.00      A   
ATOM   1144  O   ASP A 120      -3.505   5.986 -23.522  1.00 10.00      A   
ATOM   1145  N   CYS A 121      -2.320   4.759 -22.051  1.00 10.00      A   
ATOM   1146  HN  CYS A 121      -1.438   4.403 -21.807  1.00 10.00      A   
ATOM   1147  CA  CYS A 121      -3.465   4.491 -21.185  1.00 10.00      A   
ATOM   1148  CB  CYS A 121      -3.090   3.502 -20.075  1.00 10.00      A   
ATOM   1149  SG  CYS A 121      -2.299   1.974 -20.635  1.00 10.00      A   
ATOM   1150  HG  CYS A 121      -1.252   2.298 -21.388  1.00 10.00      A   
ATOM   1151  C   CYS A 121      -3.966   5.789 -20.558  1.00 10.00      A   
ATOM   1152  O   CYS A 121      -5.167   6.053 -20.525  1.00 10.00      A   
ATOM   1153  N   LEU A 122      -3.029   6.605 -20.082  1.00 10.00      A   
ATOM   1154  HN  LEU A 122      -2.088   6.346 -20.168  1.00 10.00      A   
ATOM   1155  CA  LEU A 122      -3.359   7.875 -19.445  1.00 10.00      A   
ATOM   1156  CB  LEU A 122      -2.102   8.528 -18.865  1.00 10.00      A   
ATOM   1157  CG  LEU A 122      -1.421   7.779 -17.715  1.00 10.00      A   
ATOM   1158  CD1 LEU A 122      -0.140   8.483 -17.292  1.00 10.00      A   
ATOM   1159  CD2 LEU A 122      -2.367   7.639 -16.531  1.00 10.00      A   
ATOM   1160  C   LEU A 122      -4.067   8.822 -20.409  1.00 10.00      A   
ATOM   1161  O   LEU A 122      -5.036   9.487 -20.036  1.00 10.00      A   
ATOM   1162  N   GLU A 123      -3.587   8.878 -21.647  1.00 10.00      A   
ATOM   1163  HN  GLU A 123      -2.804   8.332 -21.886  1.00 10.00      A   
ATOM   1164  CA  GLU A 123      -4.197   9.736 -22.654  1.00 10.00      A   
ATOM   1165  CB  GLU A 123      -3.377   9.735 -23.940  1.00 10.00      A   
ATOM   1166  CG  GLU A 123      -1.964  10.254 -23.757  1.00 10.00      A   
ATOM   1167  CD  GLU A 123      -1.307  10.606 -25.069  1.00 10.00      A   
ATOM   1168  OE1 GLU A 123      -0.993   9.686 -25.845  1.00 10.00      A   
ATOM   1169  OE2 GLU A 123      -1.097  11.810 -25.331  1.00 10.00      A   
ATOM   1170  C   GLU A 123      -5.633   9.309 -22.928  1.00 10.00      A   
ATOM   1171  O   GLU A 123      -6.523  10.148 -23.079  1.00 10.00      A   
ATOM   1172  N   LEU A 124      -5.857   7.999 -22.980  1.00 10.00      A   
ATOM   1173  HN  LEU A 124      -5.101   7.377 -22.874  1.00 10.00      A   
ATOM   1174  CA  LEU A 124      -7.193   7.463 -23.216  1.00 10.00      A   
ATOM   1175  CB  LEU A 124      -7.151   5.945 -23.394  1.00 10.00      A   
ATOM   1176  CG  LEU A 124      -6.559   5.428 -24.709  1.00 10.00      A   
ATOM   1177  CD1 LEU A 124      -6.541   3.907 -24.718  1.00 10.00      A   
ATOM   1178  CD2 LEU A 124      -7.344   5.963 -25.897  1.00 10.00      A   
ATOM   1179  C   LEU A 124      -8.127   7.831 -22.069  1.00 10.00      A   
ATOM   1180  O   LEU A 124      -9.305   8.128 -22.282  1.00 10.00      A   
ATOM   1181  N   ILE A 125      -7.592   7.816 -20.856  1.00 10.00      A   
ATOM   1182  HN  ILE A 125      -6.647   7.561 -20.752  1.00 10.00      A   
ATOM   1183  CA  ILE A 125      -8.366   8.161 -19.672  1.00 10.00      A   
ATOM   1184  CB  ILE A 125      -7.521   7.972 -18.390  1.00 10.00      A   
ATOM   1185  CG1 ILE A 125      -7.251   6.488 -18.133  1.00 10.00      A   
ATOM   1186  CG2 ILE A 125      -8.190   8.613 -17.181  1.00 10.00      A   
ATOM   1187  CD1 ILE A 125      -6.276   6.233 -17.007  1.00 10.00      A   
ATOM   1188  C   ILE A 125      -8.820   9.613 -19.755  1.00 10.00      A   
ATOM   1189  O   ILE A 125      -9.991   9.928 -19.531  1.00 10.00      A   
ATOM   1190  N   ALA A 126      -7.881  10.481 -20.105  1.00 10.00      A   
ATOM   1191  HN  ALA A 126      -6.974  10.148 -20.287  1.00 10.00      A   
ATOM   1192  CA  ALA A 126      -8.137  11.912 -20.215  1.00 10.00      A   
ATOM   1193  CB  ALA A 126      -6.844  12.651 -20.519  1.00 10.00      A   
ATOM   1194  C   ALA A 126      -9.207  12.244 -21.257  1.00 10.00      A   
ATOM   1195  O   ALA A 126     -10.092  13.060 -21.008  1.00 10.00      A   
ATOM   1196  N   LYS A 127      -9.143  11.590 -22.408  1.00 10.00      A   
ATOM   1197  HN  LYS A 127      -8.435  10.923 -22.544  1.00 10.00      A   
ATOM   1198  CA  LYS A 127     -10.092  11.856 -23.484  1.00 10.00      A   
ATOM   1199  CB  LYS A 127      -9.491  11.491 -24.845  1.00 10.00      A   
ATOM   1200  CG  LYS A 127      -9.420   9.997 -25.132  1.00 10.00      A   
ATOM   1201  CD  LYS A 127      -8.716   9.716 -26.450  1.00 10.00      A   
ATOM   1202  CE  LYS A 127      -9.510  10.235 -27.642  1.00 10.00      A   
ATOM   1203  NZ  LYS A 127     -10.684   9.374 -27.954  1.00 10.00      A   
ATOM   1204  HZ1 LYS A 127     -10.374   8.401 -28.156  1.00 10.00      A   
ATOM   1205  HZ2 LYS A 127     -11.185   9.744 -28.785  1.00 10.00      A   
ATOM   1206  HZ3 LYS A 127     -11.343   9.358 -27.151  1.00 10.00      A   
ATOM   1207  C   LYS A 127     -11.439  11.159 -23.295  1.00 10.00      A   
ATOM   1208  O   LYS A 127     -12.384  11.422 -24.037  1.00 10.00      A   
ATOM   1209  N   SER A 128     -11.546  10.286 -22.308  1.00 10.00      A   
ATOM   1210  HN  SER A 128     -10.783  10.127 -21.712  1.00 10.00      A   
ATOM   1211  CA  SER A 128     -12.794   9.567 -22.095  1.00 10.00      A   
ATOM   1212  CB  SER A 128     -12.548   8.058 -22.083  1.00 10.00      A   
ATOM   1213  OG  SER A 128     -11.767   7.668 -23.206  1.00 10.00      A   
ATOM   1214  HG  SER A 128     -10.826   7.779 -22.992  1.00 10.00      A   
ATOM   1215  C   SER A 128     -13.531  10.007 -20.834  1.00 10.00      A   
ATOM   1216  O   SER A 128     -14.691  10.413 -20.896  1.00 10.00      A   
ATOM   1217  N   PHE A 129     -12.861   9.948 -19.694  1.00 10.00      A   
ATOM   1218  HN  PHE A 129     -11.921   9.667 -19.697  1.00 10.00      A   
ATOM   1219  CA  PHE A 129     -13.489  10.315 -18.431  1.00 10.00      A   
ATOM   1220  CB  PHE A 129     -13.021   9.390 -17.298  1.00 10.00      A   
ATOM   1221  CG  PHE A 129     -12.716   7.983 -17.747  1.00 10.00      A   
ATOM   1222  CD1 PHE A 129     -11.451   7.448 -17.583  1.00 10.00      A   
ATOM   1223  CD2 PHE A 129     -13.697   7.201 -18.343  1.00 10.00      A   
ATOM   1224  CE1 PHE A 129     -11.168   6.163 -18.004  1.00 10.00      A   
ATOM   1225  CE2 PHE A 129     -13.421   5.916 -18.766  1.00 10.00      A   
ATOM   1226  CZ  PHE A 129     -12.154   5.396 -18.597  1.00 10.00      A   
ATOM   1227  C   PHE A 129     -13.230  11.774 -18.077  1.00 10.00      A   
ATOM   1228  O   PHE A 129     -12.285  12.095 -17.361  1.00 10.00      A   
ATOM   1229  N   LYS A 130     -14.089  12.655 -18.571  1.00 10.00      A   
ATOM   1230  HN  LYS A 130     -14.831  12.337 -19.126  1.00 10.00      A   
ATOM   1231  CA  LYS A 130     -13.954  14.086 -18.308  1.00 10.00      A   
ATOM   1232  CB  LYS A 130     -14.785  14.908 -19.299  1.00 10.00      A   
ATOM   1233  CG  LYS A 130     -14.228  14.961 -20.716  1.00 10.00      A   
ATOM   1234  CD  LYS A 130     -14.674  13.764 -21.543  1.00 10.00      A   
ATOM   1235  CE  LYS A 130     -14.388  13.978 -23.021  1.00 10.00      A   
ATOM   1236  NZ  LYS A 130     -14.816  12.818 -23.851  1.00 10.00      A   
ATOM   1237  HZ1 LYS A 130     -14.090  12.072 -23.832  1.00 10.00      A   
ATOM   1238  HZ2 LYS A 130     -14.954  13.116 -24.837  1.00 10.00      A   
ATOM   1239  HZ3 LYS A 130     -15.711  12.426 -23.492  1.00 10.00      A   
ATOM   1240  C   LYS A 130     -14.366  14.413 -16.875  1.00 10.00      A   
ATOM   1241  O   LYS A 130     -14.154  15.523 -16.387  1.00 10.00      A   
ATOM   1242  N   ASN A 131     -14.943  13.428 -16.200  1.00 10.00      A   
ATOM   1243  HN  ASN A 131     -15.065  12.559 -16.637  1.00 10.00      A   
ATOM   1244  CA  ASN A 131     -15.389  13.599 -14.822  1.00 10.00      A   
ATOM   1245  CB  ASN A 131     -16.800  13.037 -14.637  1.00 10.00      A   
ATOM   1246  CG  ASN A 131     -17.850  13.842 -15.383  1.00 10.00      A   
ATOM   1247  OD1 ASN A 131     -17.808  15.076 -15.408  1.00 10.00      A   
ATOM   1248  ND2 ASN A 131     -18.793  13.152 -16.001  1.00 10.00      A   
ATOM   1249 HD21 ASN A 131     -18.765  12.176 -15.941  1.00 10.00      A   
ATOM   1250 HD22 ASN A 131     -19.478  13.646 -16.503  1.00 10.00      A   
ATOM   1251  C   ASN A 131     -14.418  12.918 -13.867  1.00 10.00      A   
ATOM   1252  O   ASN A 131     -14.748  12.644 -12.714  1.00 10.00      A   
ATOM   1253  N   PHE A 132     -13.213  12.667 -14.360  1.00 10.00      A   
ATOM   1254  HN  PHE A 132     -13.011  12.928 -15.283  1.00 10.00      A   
ATOM   1255  CA  PHE A 132     -12.177  12.026 -13.571  1.00 10.00      A   
ATOM   1256  CB  PHE A 132     -10.984  11.698 -14.466  1.00 10.00      A   
ATOM   1257  CG  PHE A 132     -10.138  10.568 -13.968  1.00 10.00      A   
ATOM   1258  CD1 PHE A 132     -10.712   9.354 -13.634  1.00 10.00      A   
ATOM   1259  CD2 PHE A 132      -8.770  10.717 -13.846  1.00 10.00      A   
ATOM   1260  CE1 PHE A 132      -9.934   8.308 -13.185  1.00 10.00      A   
ATOM   1261  CE2 PHE A 132      -7.986   9.675 -13.397  1.00 10.00      A   
ATOM   1262  CZ  PHE A 132      -8.569   8.468 -13.066  1.00 10.00      A   
ATOM   1263  C   PHE A 132     -11.736  12.937 -12.432  1.00 10.00      A   
ATOM   1264  O   PHE A 132     -11.419  14.107 -12.649  1.00 10.00      A   
ATOM   1265  N   LYS A 133     -11.710  12.393 -11.222  1.00 10.00      A   
ATOM   1266  HN  LYS A 133     -11.953  11.444 -11.117  1.00 10.00      A   
ATOM   1267  CA  LYS A 133     -11.327  13.165 -10.049  1.00 10.00      A   
ATOM   1268  CB  LYS A 133     -12.500  13.270  -9.070  1.00 10.00      A   
ATOM   1269  CG  LYS A 133     -13.782  13.835  -9.656  1.00 10.00      A   
ATOM   1270  CD  LYS A 133     -14.932  13.689  -8.674  1.00 10.00      A   
ATOM   1271  CE  LYS A 133     -16.238  14.190  -9.262  1.00 10.00      A   
ATOM   1272  NZ  LYS A 133     -17.399  13.847  -8.400  1.00 10.00      A   
ATOM   1273  HZ1 LYS A 133     -17.281  14.257  -7.452  1.00 10.00      A   
ATOM   1274  HZ2 LYS A 133     -17.487  12.809  -8.311  1.00 10.00      A   
ATOM   1275  HZ3 LYS A 133     -18.274  14.220  -8.817  1.00 10.00      A   
ATOM   1276  C   LYS A 133     -10.131  12.559  -9.320  1.00 10.00      A   
ATOM   1277  O   LYS A 133      -9.175  13.263  -8.998  1.00 10.00      A   
ATOM   1278  N   VAL A 134     -10.177  11.259  -9.061  1.00 10.00      A   
ATOM   1279  HN  VAL A 134     -10.939  10.728  -9.380  1.00 10.00      A   
ATOM   1280  CA  VAL A 134      -9.108  10.601  -8.320  1.00 10.00      A   
ATOM   1281  CB  VAL A 134      -9.657   9.921  -7.045  1.00 10.00      A   
ATOM   1282  CG1 VAL A 134      -8.536   9.320  -6.216  1.00 10.00      A   
ATOM   1283  CG2 VAL A 134     -10.478  10.898  -6.214  1.00 10.00      A   
ATOM   1284  C   VAL A 134      -8.358   9.564  -9.148  1.00 10.00      A   
ATOM   1285  O   VAL A 134      -8.960   8.667  -9.741  1.00 10.00      A   
ATOM   1286  N   LEU A 135      -7.036   9.698  -9.167  1.00 10.00      A   
ATOM   1287  HN  LEU A 135      -6.629  10.451  -8.679  1.00 10.00      A   
ATOM   1288  CA  LEU A 135      -6.165   8.775  -9.880  1.00 10.00      A   
ATOM   1289  CB  LEU A 135      -5.494   9.465 -11.074  1.00 10.00      A   
ATOM   1290  CG  LEU A 135      -4.537   8.600 -11.911  1.00 10.00      A   
ATOM   1291  CD1 LEU A 135      -5.230   7.337 -12.406  1.00 10.00      A   
ATOM   1292  CD2 LEU A 135      -3.974   9.396 -13.082  1.00 10.00      A   
ATOM   1293  C   LEU A 135      -5.109   8.231  -8.920  1.00 10.00      A   
ATOM   1294  O   LEU A 135      -4.204   8.953  -8.499  1.00 10.00      A   
ATOM   1295  N   VAL A 136      -5.246   6.967  -8.553  1.00 10.00      A   
ATOM   1296  HN  VAL A 136      -5.995   6.443  -8.906  1.00 10.00      A   
ATOM   1297  CA  VAL A 136      -4.307   6.337  -7.638  1.00 10.00      A   
ATOM   1298  CB  VAL A 136      -5.011   5.740  -6.399  1.00 10.00      A   
ATOM   1299  CG1 VAL A 136      -4.003   5.065  -5.479  1.00 10.00      A   
ATOM   1300  CG2 VAL A 136      -5.776   6.817  -5.646  1.00 10.00      A   
ATOM   1301  C   VAL A 136      -3.507   5.247  -8.341  1.00 10.00      A   
ATOM   1302  O   VAL A 136      -4.055   4.217  -8.744  1.00 10.00      A   
ATOM   1303  N   LEU A 137      -2.216   5.487  -8.493  1.00 10.00      A   
ATOM   1304  HN  LEU A 137      -1.841   6.339  -8.163  1.00 10.00      A   
ATOM   1305  CA  LEU A 137      -1.328   4.539  -9.135  1.00 10.00      A   
ATOM   1306  CB  LEU A 137      -0.785   5.126 -10.441  1.00 10.00      A   
ATOM   1307  CG  LEU A 137      -1.836   5.578 -11.460  1.00 10.00      A   
ATOM   1308  CD1 LEU A 137      -1.190   6.353 -12.592  1.00 10.00      A   
ATOM   1309  CD2 LEU A 137      -2.606   4.388 -12.004  1.00 10.00      A   
ATOM   1310  C   LEU A 137      -0.183   4.195  -8.194  1.00 10.00      A   
ATOM   1311  O   LEU A 137       0.782   4.950  -8.070  1.00 10.00      A   
ATOM   1312  N   SER A 138      -0.301   3.066  -7.517  1.00 10.00      A   
ATOM   1313  HN  SER A 138      -1.094   2.501  -7.661  1.00 10.00      A   
ATOM   1314  CA  SER A 138       0.719   2.632  -6.580  1.00 10.00      A   
ATOM   1315  CB  SER A 138       0.065   2.155  -5.284  1.00 10.00      A   
ATOM   1316  OG  SER A 138      -0.892   3.105  -4.839  1.00 10.00      A   
ATOM   1317  HG  SER A 138      -1.004   3.781  -5.517  1.00 10.00      A   
ATOM   1318  C   SER A 138       1.580   1.530  -7.185  1.00 10.00      A   
ATOM   1319  O   SER A 138       1.067   0.492  -7.600  1.00 10.00      A   
ATOM   1320  N   SER A 139       2.887   1.773  -7.245  1.00 10.00      A   
ATOM   1321  HN  SER A 139       3.227   2.624  -6.890  1.00 10.00      A   
ATOM   1322  CA  SER A 139       3.837   0.811  -7.809  1.00 10.00      A   
ATOM   1323  CB  SER A 139       3.882  -0.476  -6.977  1.00 10.00      A   
ATOM   1324  OG  SER A 139       4.428  -0.234  -5.688  1.00 10.00      A   
ATOM   1325  HG  SER A 139       3.714  -0.071  -5.057  1.00 10.00      A   
ATOM   1326  C   SER A 139       3.539   0.502  -9.279  1.00 10.00      A   
ATOM   1327  O   SER A 139       3.801  -0.603  -9.760  1.00 10.00      A   
ATOM   1328  N   CYS A 140       2.993   1.488  -9.986  1.00 10.00      A   
ATOM   1329  HN  CYS A 140       2.814   2.350  -9.547  1.00 10.00      A   
ATOM   1330  CA  CYS A 140       2.668   1.330 -11.395  1.00 10.00      A   
ATOM   1331  CB  CYS A 140       1.441   2.165 -11.766  1.00 10.00      A   
ATOM   1332  SG  CYS A 140      -0.085   1.609 -10.968  1.00 10.00      A   
ATOM   1333  HG  CYS A 140      -1.109   2.035 -11.696  1.00 10.00      A   
ATOM   1334  C   CYS A 140       3.865   1.696 -12.264  1.00 10.00      A   
ATOM   1335  O   CYS A 140       4.490   2.743 -12.081  1.00 10.00      A   
ATOM   1336  N   GLU A 141       4.184   0.827 -13.201  1.00 10.00      A   
ATOM   1337  HN  GLU A 141       3.633   0.024 -13.315  1.00 10.00      A   
ATOM   1338  CA  GLU A 141       5.316   1.037 -14.086  1.00 10.00      A   
ATOM   1339  CB  GLU A 141       6.340  -0.077 -13.870  1.00 10.00      A   
ATOM   1340  CG  GLU A 141       5.774  -1.470 -14.080  1.00 10.00      A   
ATOM   1341  CD  GLU A 141       6.738  -2.564 -13.696  1.00 10.00      A   
ATOM   1342  OE1 GLU A 141       7.608  -2.912 -14.522  1.00 10.00      A   
ATOM   1343  OE2 GLU A 141       6.616  -3.102 -12.575  1.00 10.00      A   
ATOM   1344  C   GLU A 141       4.863   1.042 -15.537  1.00 10.00      A   
ATOM   1345  O   GLU A 141       3.839   0.445 -15.869  1.00 10.00      A   
ATOM   1346  N   GLY A 142       5.607   1.738 -16.391  1.00 10.00      A   
ATOM   1347  HN  GLY A 142       6.383   2.237 -16.061  1.00 10.00      A   
ATOM   1348  CA  GLY A 142       5.268   1.766 -17.798  1.00 10.00      A   
ATOM   1349  C   GLY A 142       5.163   3.160 -18.391  1.00 10.00      A   
ATOM   1350  O   GLY A 142       5.590   3.379 -19.528  1.00 10.00      A   
ATOM   1351  N   PHE A 143       4.606   4.104 -17.644  1.00 10.00      A   
ATOM   1352  HN  PHE A 143       4.307   3.886 -16.733  1.00 10.00      A   
ATOM   1353  CA  PHE A 143       4.432   5.460 -18.155  1.00 10.00      A   
ATOM   1354  CB  PHE A 143       3.066   6.061 -17.789  1.00 10.00      A   
ATOM   1355  CG  PHE A 143       2.813   6.248 -16.319  1.00 10.00      A   
ATOM   1356  CD1 PHE A 143       3.236   7.397 -15.671  1.00 10.00      A   
ATOM   1357  CD2 PHE A 143       2.138   5.285 -15.589  1.00 10.00      A   
ATOM   1358  CE1 PHE A 143       2.992   7.581 -14.327  1.00 10.00      A   
ATOM   1359  CE2 PHE A 143       1.893   5.461 -14.242  1.00 10.00      A   
ATOM   1360  CZ  PHE A 143       2.321   6.611 -13.610  1.00 10.00      A   
ATOM   1361  C   PHE A 143       5.578   6.397 -17.798  1.00 10.00      A   
ATOM   1362  O   PHE A 143       6.468   6.058 -17.015  1.00 10.00      A   
ATOM   1363  N   SER A 144       5.549   7.574 -18.401  1.00 10.00      A   
ATOM   1364  HN  SER A 144       4.809   7.774 -19.019  1.00 10.00      A   
ATOM   1365  CA  SER A 144       6.560   8.582 -18.179  1.00 10.00      A   
ATOM   1366  CB  SER A 144       7.387   8.756 -19.455  1.00 10.00      A   
ATOM   1367  OG  SER A 144       6.562   9.123 -20.553  1.00 10.00      A   
ATOM   1368  HG  SER A 144       5.677   8.730 -20.444  1.00 10.00      A   
ATOM   1369  C   SER A 144       5.899   9.902 -17.796  1.00 10.00      A   
ATOM   1370  O   SER A 144       4.700   9.948 -17.525  1.00 10.00      A   
ATOM   1371  N   THR A 145       6.673  10.974 -17.780  1.00 10.00      A   
ATOM   1372  HN  THR A 145       7.629  10.882 -17.987  1.00 10.00      A   
ATOM   1373  CA  THR A 145       6.146  12.283 -17.442  1.00 10.00      A   
ATOM   1374  CB  THR A 145       7.282  13.273 -17.125  1.00 10.00      A   
ATOM   1375  OG1 THR A 145       8.292  13.194 -18.142  1.00 10.00      A   
ATOM   1376  HG1 THR A 145       8.068  13.805 -18.858  1.00 10.00      A   
ATOM   1377  CG2 THR A 145       7.908  12.956 -15.775  1.00 10.00      A   
ATOM   1378  C   THR A 145       5.284  12.837 -18.577  1.00 10.00      A   
ATOM   1379  O   THR A 145       4.605  13.849 -18.417  1.00 10.00      A   
ATOM   1380  N   ASP A 146       5.308  12.156 -19.722  1.00 10.00      A   
ATOM   1381  HN  ASP A 146       5.856  11.344 -19.781  1.00 10.00      A   
ATOM   1382  CA  ASP A 146       4.532  12.574 -20.888  1.00 10.00      A   
ATOM   1383  CB  ASP A 146       5.010  11.850 -22.150  1.00 10.00      A   
ATOM   1384  CG  ASP A 146       5.672  12.787 -23.141  1.00 10.00      A   
ATOM   1385  OD1 ASP A 146       6.606  13.516 -22.748  1.00 10.00      A   
ATOM   1386  OD2 ASP A 146       5.267  12.790 -24.323  1.00 10.00      A   
ATOM   1387  C   ASP A 146       3.047  12.326 -20.668  1.00 10.00      A   
ATOM   1388  O   ASP A 146       2.215  13.194 -20.934  1.00 10.00      A   
ATOM   1389  N   GLY A 147       2.720  11.133 -20.181  1.00 10.00      A   
ATOM   1390  HN  GLY A 147       3.427  10.464 -20.019  1.00 10.00      A   
ATOM   1391  CA  GLY A 147       1.336  10.792 -19.914  1.00 10.00      A   
ATOM   1392  C   GLY A 147       0.736  11.695 -18.853  1.00 10.00      A   
ATOM   1393  O   GLY A 147      -0.438  12.057 -18.924  1.00 10.00      A   
ATOM   1394  N   LEU A 148       1.552  12.073 -17.875  1.00 10.00      A   
ATOM   1395  HN  LEU A 148       2.478  11.749 -17.874  1.00 10.00      A   
ATOM   1396  CA  LEU A 148       1.104  12.950 -16.799  1.00 10.00      A   
ATOM   1397  CB  LEU A 148       2.173  13.059 -15.712  1.00 10.00      A   
ATOM   1398  CG  LEU A 148       2.504  11.764 -14.964  1.00 10.00      A   
ATOM   1399  CD1 LEU A 148       3.632  11.994 -13.968  1.00 10.00      A   
ATOM   1400  CD2 LEU A 148       1.267  11.222 -14.263  1.00 10.00      A   
ATOM   1401  C   LEU A 148       0.747  14.333 -17.343  1.00 10.00      A   
ATOM   1402  O   LEU A 148      -0.151  15.007 -16.826  1.00 10.00      A   
ATOM   1403  N   ALA A 149       1.444  14.741 -18.399  1.00 10.00      A   
ATOM   1404  HN  ALA A 149       2.148  14.157 -18.764  1.00 10.00      A   
ATOM   1405  CA  ALA A 149       1.195  16.031 -19.031  1.00 10.00      A   
ATOM   1406  CB  ALA A 149       2.279  16.337 -20.050  1.00 10.00      A   
ATOM   1407  C   ALA A 149      -0.180  16.036 -19.692  1.00 10.00      A   
ATOM   1408  O   ALA A 149      -0.907  17.028 -19.639  1.00 10.00      A   
ATOM   1409  N   ALA A 150      -0.527  14.911 -20.311  1.00 10.00      A   
ATOM   1410  HN  ALA A 150       0.108  14.165 -20.329  1.00 10.00      A   
ATOM   1411  CA  ALA A 150      -1.818  14.757 -20.969  1.00 10.00      A   
ATOM   1412  CB  ALA A 150      -1.878  13.424 -21.698  1.00 10.00      A   
ATOM   1413  C   ALA A 150      -2.931  14.838 -19.937  1.00 10.00      A   
ATOM   1414  O   ALA A 150      -3.975  15.447 -20.174  1.00 10.00      A   
ATOM   1415  N   ILE A 151      -2.696  14.221 -18.785  1.00 10.00      A   
ATOM   1416  HN  ILE A 151      -1.850  13.732 -18.671  1.00 10.00      A   
ATOM   1417  CA  ILE A 151      -3.661  14.234 -17.692  1.00 10.00      A   
ATOM   1418  CB  ILE A 151      -3.211  13.289 -16.547  1.00 10.00      A   
ATOM   1419  CG1 ILE A 151      -3.326  11.822 -16.977  1.00 10.00      A   
ATOM   1420  CG2 ILE A 151      -3.994  13.539 -15.259  1.00 10.00      A   
ATOM   1421  CD1 ILE A 151      -4.741  11.378 -17.290  1.00 10.00      A   
ATOM   1422  C   ILE A 151      -3.823  15.658 -17.156  1.00 10.00      A   
ATOM   1423  O   ILE A 151      -4.938  16.146 -16.980  1.00 10.00      A   
ATOM   1424  N   ALA A 152      -2.696  16.329 -16.942  1.00 10.00      A   
ATOM   1425  HN  ALA A 152      -1.839  15.894 -17.143  1.00 10.00      A   
ATOM   1426  CA  ALA A 152      -2.687  17.687 -16.414  1.00 10.00      A   
ATOM   1427  CB  ALA A 152      -1.254  18.153 -16.192  1.00 10.00      A   
ATOM   1428  C   ALA A 152      -3.435  18.676 -17.307  1.00 10.00      A   
ATOM   1429  O   ALA A 152      -4.066  19.608 -16.812  1.00 10.00      A   
ATOM   1430  N   ALA A 153      -3.382  18.461 -18.614  1.00 10.00      A   
ATOM   1431  HN  ALA A 153      -2.888  17.685 -18.955  1.00 10.00      A   
ATOM   1432  CA  ALA A 153      -4.035  19.365 -19.556  1.00 10.00      A   
ATOM   1433  CB  ALA A 153      -3.214  19.476 -20.832  1.00 10.00      A   
ATOM   1434  C   ALA A 153      -5.479  18.977 -19.882  1.00 10.00      A   
ATOM   1435  O   ALA A 153      -6.236  19.795 -20.411  1.00 10.00      A   
ATOM   1436  N   THR A 154      -5.881  17.752 -19.562  1.00 10.00      A   
ATOM   1437  HN  THR A 154      -5.271  17.146 -19.096  1.00 10.00      A   
ATOM   1438  CA  THR A 154      -7.237  17.314 -19.887  1.00 10.00      A   
ATOM   1439  CB  THR A 154      -7.242  16.051 -20.768  1.00 10.00      A   
ATOM   1440  OG1 THR A 154      -6.105  16.075 -21.646  1.00 10.00      A   
ATOM   1441  HG1 THR A 154      -5.294  15.982 -21.123  1.00 10.00      A   
ATOM   1442  CG2 THR A 154      -8.508  16.001 -21.611  1.00 10.00      A   
ATOM   1443  C   THR A 154      -8.130  17.109 -18.657  1.00 10.00      A   
ATOM   1444  O   THR A 154      -9.343  17.340 -18.724  1.00 10.00      A   
ATOM   1445  N   CYS A 155      -7.550  16.687 -17.542  1.00 10.00      A   
ATOM   1446  HN  CYS A 155      -6.578  16.529 -17.526  1.00 10.00      A   
ATOM   1447  CA  CYS A 155      -8.330  16.458 -16.332  1.00 10.00      A   
ATOM   1448  CB  CYS A 155      -7.615  15.488 -15.391  1.00 10.00      A   
ATOM   1449  SG  CYS A 155      -7.285  13.866 -16.111  1.00 10.00      A   
ATOM   1450  HG  CYS A 155      -8.412  13.419 -16.647  1.00 10.00      A   
ATOM   1451  C   CYS A 155      -8.635  17.769 -15.617  1.00 10.00      A   
ATOM   1452  O   CYS A 155      -7.922  18.172 -14.694  1.00 10.00      A   
ATOM   1453  N   ARG A 156      -9.694  18.433 -16.061  1.00 10.00      A   
ATOM   1454  HN  ARG A 156     -10.203  18.062 -16.813  1.00 10.00      A   
ATOM   1455  CA  ARG A 156     -10.115  19.706 -15.486  1.00 10.00      A   
ATOM   1456  CB  ARG A 156     -11.024  20.444 -16.472  1.00 10.00      A   
ATOM   1457  CG  ARG A 156     -12.252  19.649 -16.891  1.00 10.00      A   
ATOM   1458  CD  ARG A 156     -13.043  20.372 -17.969  1.00 10.00      A   
ATOM   1459  NE  ARG A 156     -13.474  21.700 -17.533  1.00 10.00      A   
ATOM   1460  HE  ARG A 156     -13.532  21.857 -16.560  1.00 10.00      A   
ATOM   1461  CZ  ARG A 156     -13.796  22.695 -18.363  1.00 10.00      A   
ATOM   1462  NH1 ARG A 156     -13.738  22.519 -19.679  1.00 10.00      A   
ATOM   1463 HH11 ARG A 156     -13.443  21.600 -20.076  1.00 10.00      A   
ATOM   1464 HH12 ARG A 156     -13.989  23.304 -20.324  1.00 10.00      A   
ATOM   1465  NH2 ARG A 156     -14.174  23.864 -17.873  1.00 10.00      A   
ATOM   1466 HH21 ARG A 156     -14.218  24.008 -16.842  1.00 10.00      A   
ATOM   1467 HH22 ARG A 156     -14.429  24.649 -18.516  1.00 10.00      A   
ATOM   1468  C   ARG A 156     -10.851  19.498 -14.162  1.00 10.00      A   
ATOM   1469  O   ARG A 156     -11.089  20.443 -13.410  1.00 10.00      A   
ATOM   1470  N   ASN A 157     -11.208  18.251 -13.889  1.00 10.00      A   
ATOM   1471  HN  ASN A 157     -10.988  17.542 -14.527  1.00 10.00      A   
ATOM   1472  CA  ASN A 157     -11.925  17.913 -12.667  1.00 10.00      A   
ATOM   1473  CB  ASN A 157     -13.211  17.154 -13.009  1.00 10.00      A   
ATOM   1474  CG  ASN A 157     -14.283  18.057 -13.588  1.00 10.00      A   
ATOM   1475  OD1 ASN A 157     -14.539  19.144 -13.074  1.00 10.00      A   
ATOM   1476  ND2 ASN A 157     -14.902  17.626 -14.675  1.00 10.00      A   
ATOM   1477 HD21 ASN A 157     -14.640  16.753 -15.051  1.00 10.00      A   
ATOM   1478 HD22 ASN A 157     -15.590  18.201 -15.072  1.00 10.00      A   
ATOM   1479  C   ASN A 157     -11.053  17.089 -11.727  1.00 10.00      A   
ATOM   1480  O   ASN A 157     -11.529  16.580 -10.714  1.00 10.00      A   
ATOM   1481  N   LEU A 158      -9.767  16.986 -12.061  1.00 10.00      A   
ATOM   1482  HN  LEU A 158      -9.446  17.449 -12.861  1.00 10.00      A   
ATOM   1483  CA  LEU A 158      -8.817  16.220 -11.259  1.00 10.00      A   
ATOM   1484  CB  LEU A 158      -7.438  16.205 -11.924  1.00 10.00      A   
ATOM   1485  CG  LEU A 158      -6.393  15.282 -11.290  1.00 10.00      A   
ATOM   1486  CD1 LEU A 158      -6.733  13.822 -11.549  1.00 10.00      A   
ATOM   1487  CD2 LEU A 158      -4.996  15.613 -11.792  1.00 10.00      A   
ATOM   1488  C   LEU A 158      -8.709  16.788  -9.850  1.00 10.00      A   
ATOM   1489  O   LEU A 158      -8.608  18.000  -9.666  1.00 10.00      A   
ATOM   1490  N   LYS A 159      -8.728  15.905  -8.868  1.00 10.00      A   
ATOM   1491  HN  LYS A 159      -8.790  14.952  -9.090  1.00 10.00      A   
ATOM   1492  CA  LYS A 159      -8.648  16.307  -7.473  1.00 10.00      A   
ATOM   1493  CB  LYS A 159      -9.964  15.989  -6.749  1.00 10.00      A   
ATOM   1494  CG  LYS A 159     -11.176  16.738  -7.285  1.00 10.00      A   
ATOM   1495  CD  LYS A 159     -12.478  16.183  -6.722  1.00 10.00      A   
ATOM   1496  CE  LYS A 159     -12.669  16.567  -5.263  1.00 10.00      A   
ATOM   1497  NZ  LYS A 159     -14.050  16.283  -4.793  1.00 10.00      A   
ATOM   1498  HZ1 LYS A 159     -14.283  15.281  -4.947  1.00 10.00      A   
ATOM   1499  HZ2 LYS A 159     -14.732  16.872  -5.311  1.00 10.00      A   
ATOM   1500  HZ3 LYS A 159     -14.133  16.494  -3.777  1.00 10.00      A   
ATOM   1501  C   LYS A 159      -7.487  15.622  -6.758  1.00 10.00      A   
ATOM   1502  O   LYS A 159      -6.738  16.256  -6.008  1.00 10.00      A   
ATOM   1503  N   GLU A 160      -7.328  14.330  -6.996  1.00 10.00      A   
ATOM   1504  HN  GLU A 160      -7.929  13.877  -7.628  1.00 10.00      A   
ATOM   1505  CA  GLU A 160      -6.268  13.573  -6.347  1.00 10.00      A   
ATOM   1506  CB  GLU A 160      -6.863  12.610  -5.319  1.00 10.00      A   
ATOM   1507  CG  GLU A 160      -7.504  13.303  -4.131  1.00 10.00      A   
ATOM   1508  CD  GLU A 160      -8.173  12.335  -3.179  1.00 10.00      A   
ATOM   1509  OE1 GLU A 160      -9.411  12.412  -3.022  1.00 10.00      A   
ATOM   1510  OE2 GLU A 160      -7.469  11.496  -2.585  1.00 10.00      A   
ATOM   1511  C   GLU A 160      -5.409  12.804  -7.339  1.00 10.00      A   
ATOM   1512  O   GLU A 160      -5.922  12.127  -8.233  1.00 10.00      A   
ATOM   1513  N   LEU A 161      -4.101  12.911  -7.165  1.00 10.00      A   
ATOM   1514  HN  LEU A 161      -3.766  13.477  -6.435  1.00 10.00      A   
ATOM   1515  CA  LEU A 161      -3.140  12.226  -8.014  1.00 10.00      A   
ATOM   1516  CB  LEU A 161      -2.490  13.226  -8.972  1.00 10.00      A   
ATOM   1517  CG  LEU A 161      -1.518  12.653 -10.007  1.00 10.00      A   
ATOM   1518  CD1 LEU A 161      -2.274  11.981 -11.141  1.00 10.00      A   
ATOM   1519  CD2 LEU A 161      -0.596  13.741 -10.540  1.00 10.00      A   
ATOM   1520  C   LEU A 161      -2.066  11.574  -7.144  1.00 10.00      A   
ATOM   1521  O   LEU A 161      -1.168  12.251  -6.630  1.00 10.00      A   
ATOM   1522  N   ASP A 162      -2.170  10.265  -6.966  1.00 10.00      A   
ATOM   1523  HN  ASP A 162      -2.904   9.778  -7.407  1.00 10.00      A   
ATOM   1524  CA  ASP A 162      -1.213   9.521  -6.151  1.00 10.00      A   
ATOM   1525  CB  ASP A 162      -1.931   8.724  -5.057  1.00 10.00      A   
ATOM   1526  CG  ASP A 162      -0.984   7.927  -4.174  1.00 10.00      A   
ATOM   1527  OD1 ASP A 162       0.195   8.317  -4.043  1.00 10.00      A   
ATOM   1528  OD2 ASP A 162      -1.420   6.912  -3.590  1.00 10.00      A   
ATOM   1529  C   ASP A 162      -0.382   8.588  -7.019  1.00 10.00      A   
ATOM   1530  O   ASP A 162      -0.928   7.781  -7.770  1.00 10.00      A   
ATOM   1531  N   LEU A 163       0.933   8.708  -6.917  1.00 10.00      A   
ATOM   1532  HN  LEU A 163       1.303   9.373  -6.296  1.00 10.00      A   
ATOM   1533  CA  LEU A 163       1.844   7.880  -7.697  1.00 10.00      A   
ATOM   1534  CB  LEU A 163       2.542   8.729  -8.768  1.00 10.00      A   
ATOM   1535  CG  LEU A 163       1.654   9.635  -9.624  1.00 10.00      A   
ATOM   1536  CD1 LEU A 163       2.502  10.636 -10.393  1.00 10.00      A   
ATOM   1537  CD2 LEU A 163       0.805   8.810 -10.577  1.00 10.00      A   
ATOM   1538  C   LEU A 163       2.897   7.239  -6.793  1.00 10.00      A   
ATOM   1539  O   LEU A 163       4.048   7.068  -7.195  1.00 10.00      A   
ATOM   1540  N   ARG A 164       2.500   6.877  -5.581  1.00 10.00      A   
ATOM   1541  HN  ARG A 164       1.563   7.021  -5.321  1.00 10.00      A   
ATOM   1542  CA  ARG A 164       3.424   6.272  -4.620  1.00 10.00      A   
ATOM   1543  CB  ARG A 164       2.749   6.033  -3.265  1.00 10.00      A   
ATOM   1544  CG  ARG A 164       1.537   5.114  -3.307  1.00 10.00      A   
ATOM   1545  CD  ARG A 164       1.131   4.667  -1.911  1.00 10.00      A   
ATOM   1546  NE  ARG A 164       2.035   3.651  -1.376  1.00 10.00      A   
ATOM   1547  HE  ARG A 164       2.947   3.604  -1.763  1.00 10.00      A   
ATOM   1548  CZ  ARG A 164       1.717   2.811  -0.390  1.00 10.00      A   
ATOM   1549  NH1 ARG A 164       0.519   2.862   0.186  1.00 10.00      A   
ATOM   1550 HH11 ARG A 164      -0.188   3.563  -0.130  1.00 10.00      A   
ATOM   1551 HH12 ARG A 164       0.281   2.206   0.958  1.00 10.00      A   
ATOM   1552  NH2 ARG A 164       2.593   1.885  -0.014  1.00 10.00      A   
ATOM   1553 HH21 ARG A 164       2.366   1.222   0.759  1.00 10.00      A   
ATOM   1554 HH22 ARG A 164       3.521   1.815  -0.504  1.00 10.00      A   
ATOM   1555  C   ARG A 164       4.085   4.991  -5.135  1.00 10.00      A   
ATOM   1556  O   ARG A 164       3.419   4.096  -5.659  1.00 10.00      A   
ATOM   1557  N   GLU A 165       5.412   4.939  -4.996  1.00 10.00      A   
ATOM   1558  HN  GLU A 165       5.871   5.713  -4.594  1.00 10.00      A   
ATOM   1559  CA  GLU A 165       6.222   3.781  -5.403  1.00 10.00      A   
ATOM   1560  CB  GLU A 165       5.883   2.542  -4.567  1.00 10.00      A   
ATOM   1561  CG  GLU A 165       6.293   2.639  -3.108  1.00 10.00      A   
ATOM   1562  CD  GLU A 165       5.104   2.691  -2.170  1.00 10.00      A   
ATOM   1563  OE1 GLU A 165       4.459   1.643  -1.953  1.00 10.00      A   
ATOM   1564  OE2 GLU A 165       4.809   3.778  -1.633  1.00 10.00      A   
ATOM   1565  C   GLU A 165       6.136   3.451  -6.898  1.00 10.00      A   
ATOM   1566  O   GLU A 165       6.603   2.395  -7.330  1.00 10.00      A   
ATOM   1567  N   SER A 166       5.566   4.351  -7.687  1.00 10.00      A   
ATOM   1568  HN  SER A 166       5.232   5.190  -7.301  1.00 10.00      A   
ATOM   1569  CA  SER A 166       5.428   4.119  -9.116  1.00 10.00      A   
ATOM   1570  CB  SER A 166       4.275   4.943  -9.694  1.00 10.00      A   
ATOM   1571  OG  SER A 166       3.028   4.333  -9.395  1.00 10.00      A   
ATOM   1572  HG  SER A 166       2.460   4.962  -8.926  1.00 10.00      A   
ATOM   1573  C   SER A 166       6.733   4.364  -9.874  1.00 10.00      A   
ATOM   1574  O   SER A 166       7.519   5.244  -9.521  1.00 10.00      A   
ATOM   1575  N   ASP A 167       6.949   3.554 -10.902  1.00 10.00      A   
ATOM   1576  HN  ASP A 167       6.271   2.881 -11.120  1.00 10.00      A   
ATOM   1577  CA  ASP A 167       8.136   3.643 -11.745  1.00 10.00      A   
ATOM   1578  CB  ASP A 167       8.573   2.232 -12.172  1.00 10.00      A   
ATOM   1579  CG  ASP A 167       9.571   2.204 -13.318  1.00 10.00      A   
ATOM   1580  OD1 ASP A 167      10.721   2.659 -13.137  1.00 10.00      A   
ATOM   1581  OD2 ASP A 167       9.214   1.696 -14.401  1.00 10.00      A   
ATOM   1582  C   ASP A 167       7.818   4.518 -12.951  1.00 10.00      A   
ATOM   1583  O   ASP A 167       7.391   4.037 -14.002  1.00 10.00      A   
ATOM   1584  N   VAL A 168       7.971   5.820 -12.766  1.00 10.00      A   
ATOM   1585  HN  VAL A 168       8.291   6.144 -11.896  1.00 10.00      A   
ATOM   1586  CA  VAL A 168       7.682   6.785 -13.822  1.00 10.00      A   
ATOM   1587  CB  VAL A 168       7.007   8.052 -13.248  1.00 10.00      A   
ATOM   1588  CG1 VAL A 168       6.499   8.949 -14.364  1.00 10.00      A   
ATOM   1589  CG2 VAL A 168       5.882   7.693 -12.291  1.00 10.00      A   
ATOM   1590  C   VAL A 168       8.958   7.203 -14.541  1.00 10.00      A   
ATOM   1591  O   VAL A 168       9.888   7.712 -13.917  1.00 10.00      A   
ATOM   1592  N   ASP A 169       9.012   6.975 -15.848  1.00 10.00      A   
ATOM   1593  HN  ASP A 169       8.251   6.538 -16.294  1.00 10.00      A   
ATOM   1594  CA  ASP A 169      10.186   7.357 -16.629  1.00 10.00      A   
ATOM   1595  CB  ASP A 169      10.124   6.775 -18.043  1.00 10.00      A   
ATOM   1596  CG  ASP A 169      11.408   7.001 -18.822  1.00 10.00      A   
ATOM   1597  OD1 ASP A 169      11.434   7.892 -19.697  1.00 10.00      A   
ATOM   1598  OD2 ASP A 169      12.392   6.278 -18.570  1.00 10.00      A   
ATOM   1599  C   ASP A 169      10.315   8.879 -16.674  1.00 10.00      A   
ATOM   1600  O   ASP A 169       9.423   9.578 -17.165  1.00 10.00      A   
ATOM   1601  N   ASP A 170      11.408   9.389 -16.132  1.00 10.00      A   
ATOM   1602  HN  ASP A 170      12.075   8.788 -15.747  1.00 10.00      A   
ATOM   1603  CA  ASP A 170      11.638  10.826 -16.090  1.00 10.00      A   
ATOM   1604  CB  ASP A 170      12.659  11.194 -15.014  1.00 10.00      A   
ATOM   1605  CG  ASP A 170      12.015  11.449 -13.668  1.00 10.00      A   
ATOM   1606  OD1 ASP A 170      11.239  12.416 -13.547  1.00 10.00      A   
ATOM   1607  OD2 ASP A 170      12.294  10.691 -12.719  1.00 10.00      A   
ATOM   1608  C   ASP A 170      12.074  11.386 -17.434  1.00 10.00      A   
ATOM   1609  O   ASP A 170      13.193  11.142 -17.891  1.00 10.00      A   
ATOM   1610  N   VAL A 171      11.179  12.128 -18.067  1.00 10.00      A   
ATOM   1611  HN  VAL A 171      10.297  12.261 -17.663  1.00 10.00      A   
ATOM   1612  CA  VAL A 171      11.474  12.755 -19.341  1.00 10.00      A   
ATOM   1613  CB  VAL A 171      10.319  12.582 -20.357  1.00 10.00      A   
ATOM   1614  CG1 VAL A 171      10.695  13.175 -21.705  1.00 10.00      A   
ATOM   1615  CG2 VAL A 171       9.943  11.116 -20.509  1.00 10.00      A   
ATOM   1616  C   VAL A 171      11.717  14.240 -19.096  1.00 10.00      A   
ATOM   1617  O   VAL A 171      12.761  14.783 -19.458  1.00 10.00      A   
ATOM   1618  N   SER A 172      10.757  14.878 -18.434  1.00 10.00      A   
ATOM   1619  HN  SER A 172       9.967  14.377 -18.139  1.00 10.00      A   
ATOM   1620  CA  SER A 172      10.843  16.293 -18.119  1.00 10.00      A   
ATOM   1621  CB  SER A 172      10.684  17.140 -19.388  1.00 10.00      A   
ATOM   1622  OG  SER A 172      11.092  18.480 -19.166  1.00 10.00      A   
ATOM   1623  HG  SER A 172      11.153  18.938 -20.015  1.00 10.00      A   
ATOM   1624  C   SER A 172       9.771  16.662 -17.102  1.00 10.00      A   
ATOM   1625  O   SER A 172       8.656  16.144 -17.150  1.00 10.00      A   
ATOM   1626  N   GLY A 173      10.108  17.560 -16.186  1.00 10.00      A   
ATOM   1627  HN  GLY A 173      11.010  17.945 -16.198  1.00 10.00      A   
ATOM   1628  CA  GLY A 173       9.160  17.978 -15.173  1.00 10.00      A   
ATOM   1629  C   GLY A 173       8.380  19.205 -15.595  1.00 10.00      A   
ATOM   1630  O   GLY A 173       7.903  19.968 -14.749  1.00 10.00      A   
ATOM   1631  N   HIS A 174       8.239  19.389 -16.905  1.00 10.00      A   
ATOM   1632  HN  HIS A 174       8.633  18.734 -17.523  1.00 10.00      A   
ATOM   1633  CA  HIS A 174       7.517  20.529 -17.450  1.00 10.00      A   
ATOM   1634  CB  HIS A 174       8.022  20.856 -18.862  1.00 10.00      A   
ATOM   1635  CG  HIS A 174       7.375  22.056 -19.484  1.00 10.00      A   
ATOM   1636  ND1 HIS A 174       7.502  23.306 -18.930  1.00 10.00      A   
ATOM   1637  CD2 HIS A 174       6.604  22.138 -20.599  1.00 10.00      A   
ATOM   1638  CE1 HIS A 174       6.814  24.119 -19.712  1.00 10.00      A   
ATOM   1639  NE2 HIS A 174       6.255  23.458 -20.729  1.00 10.00      A   
ATOM   1640  HE2 HIS A 174       5.697  23.848 -21.444  1.00 10.00      A   
ATOM   1641  C   HIS A 174       6.016  20.260 -17.470  1.00 10.00      A   
ATOM   1642  O   HIS A 174       5.213  21.180 -17.618  1.00 10.00      A   
ATOM   1643  N   TRP A 175       5.642  18.993 -17.305  1.00 10.00      A   
ATOM   1644  HN  TRP A 175       6.332  18.306 -17.203  1.00 10.00      A   
ATOM   1645  CA  TRP A 175       4.234  18.595 -17.302  1.00 10.00      A   
ATOM   1646  CB  TRP A 175       4.092  17.079 -17.141  1.00 10.00      A   
ATOM   1647  CG  TRP A 175       4.564  16.540 -15.822  1.00 10.00      A   
ATOM   1648  CD1 TRP A 175       5.823  16.114 -15.515  1.00 10.00      A   
ATOM   1649  CD2 TRP A 175       3.780  16.356 -14.636  1.00 10.00      A   
ATOM   1650  NE1 TRP A 175       5.872  15.677 -14.215  1.00 10.00      A   
ATOM   1651  HE1 TRP A 175       6.668  15.324 -13.764  1.00 10.00      A   
ATOM   1652  CE2 TRP A 175       4.630  15.818 -13.651  1.00 10.00      A   
ATOM   1653  CE3 TRP A 175       2.442  16.597 -14.310  1.00 10.00      A   
ATOM   1654  CZ2 TRP A 175       4.186  15.519 -12.365  1.00 10.00      A   
ATOM   1655  CZ3 TRP A 175       2.005  16.300 -13.034  1.00 10.00      A   
ATOM   1656  CH2 TRP A 175       2.873  15.766 -12.077  1.00 10.00      A   
ATOM   1657  C   TRP A 175       3.446  19.324 -16.218  1.00 10.00      A   
ATOM   1658  O   TRP A 175       2.224  19.462 -16.306  1.00 10.00      A   
ATOM   1659  N   LEU A 176       4.159  19.800 -15.205  1.00 10.00      A   
ATOM   1660  HN  LEU A 176       5.126  19.660 -15.204  1.00 10.00      A   
ATOM   1661  CA  LEU A 176       3.557  20.521 -14.099  1.00 10.00      A   
ATOM   1662  CB  LEU A 176       4.606  20.717 -12.997  1.00 10.00      A   
ATOM   1663  CG  LEU A 176       4.094  20.856 -11.560  1.00 10.00      A   
ATOM   1664  CD1 LEU A 176       3.152  19.712 -11.208  1.00 10.00      A   
ATOM   1665  CD2 LEU A 176       5.270  20.896 -10.592  1.00 10.00      A   
ATOM   1666  C   LEU A 176       3.021  21.871 -14.578  1.00 10.00      A   
ATOM   1667  O   LEU A 176       2.098  22.426 -13.985  1.00 10.00      A   
ATOM   1668  N   SER A 177       3.586  22.379 -15.673  1.00 10.00      A   
ATOM   1669  HN  SER A 177       4.311  21.884 -16.118  1.00 10.00      A   
ATOM   1670  CA  SER A 177       3.167  23.656 -16.231  1.00 10.00      A   
ATOM   1671  CB  SER A 177       4.344  24.313 -16.954  1.00 10.00      A   
ATOM   1672  OG  SER A 177       5.583  23.832 -16.447  1.00 10.00      A   
ATOM   1673  HG  SER A 177       6.055  23.369 -17.152  1.00 10.00      A   
ATOM   1674  C   SER A 177       1.996  23.476 -17.199  1.00 10.00      A   
ATOM   1675  O   SER A 177       1.488  24.449 -17.758  1.00 10.00      A   
ATOM   1676  N   HIS A 178       1.563  22.233 -17.387  1.00 10.00      A   
ATOM   1677  HN  HIS A 178       1.991  21.498 -16.900  1.00 10.00      A   
ATOM   1678  CA  HIS A 178       0.458  21.944 -18.291  1.00 10.00      A   
ATOM   1679  CB  HIS A 178       0.485  20.489 -18.765  1.00 10.00      A   
ATOM   1680  CG  HIS A 178       1.492  20.223 -19.842  1.00 10.00      A   
ATOM   1681  ND1 HIS A 178       1.114  19.729 -21.066  1.00 10.00      A   
ATOM   1682  CD2 HIS A 178       2.839  20.402 -19.831  1.00 10.00      A   
ATOM   1683  CE1 HIS A 178       2.225  19.615 -21.772  1.00 10.00      A   
ATOM   1684  NE2 HIS A 178       3.290  20.010 -21.067  1.00 10.00      A   
ATOM   1685  HE2 HIS A 178       4.222  20.022 -21.379  1.00 10.00      A   
ATOM   1686  C   HIS A 178      -0.882  22.269 -17.650  1.00 10.00      A   
ATOM   1687  O   HIS A 178      -1.881  22.452 -18.346  1.00 10.00      A   
ATOM   1688  N   PHE A 179      -0.895  22.348 -16.321  1.00 10.00      A   
ATOM   1689  HN  PHE A 179      -0.063  22.208 -15.829  1.00 10.00      A   
ATOM   1690  CA  PHE A 179      -2.113  22.657 -15.582  1.00 10.00      A   
ATOM   1691  CB  PHE A 179      -1.894  22.482 -14.076  1.00 10.00      A   
ATOM   1692  CG  PHE A 179      -1.969  21.062 -13.585  1.00 10.00      A   
ATOM   1693  CD1 PHE A 179      -0.833  20.409 -13.134  1.00 10.00      A   
ATOM   1694  CD2 PHE A 179      -3.178  20.383 -13.567  1.00 10.00      A   
ATOM   1695  CE1 PHE A 179      -0.899  19.107 -12.675  1.00 10.00      A   
ATOM   1696  CE2 PHE A 179      -3.251  19.081 -13.111  1.00 10.00      A   
ATOM   1697  CZ  PHE A 179      -2.111  18.442 -12.664  1.00 10.00      A   
ATOM   1698  C   PHE A 179      -2.560  24.084 -15.870  1.00 10.00      A   
ATOM   1699  O   PHE A 179      -1.823  25.035 -15.596  1.00 10.00      A   
ATOM   1700  N   PRO A 180      -3.774  24.250 -16.428  1.00 10.00      A   
ATOM   1701  CA  PRO A 180      -4.329  25.566 -16.768  1.00 10.00      A   
ATOM   1702  CB  PRO A 180      -5.629  25.231 -17.522  1.00 10.00      A   
ATOM   1703  CG  PRO A 180      -5.537  23.778 -17.848  1.00 10.00      A   
ATOM   1704  CD  PRO A 180      -4.705  23.165 -16.764  1.00 10.00      A   
ATOM   1705  C   PRO A 180      -4.657  26.382 -15.523  1.00 10.00      A   
ATOM   1706  O   PRO A 180      -4.916  25.822 -14.455  1.00 10.00      A   
ATOM   1707  N   ASP A 181      -4.661  27.707 -15.670  1.00 10.00      A   
ATOM   1708  HN  ASP A 181      -4.440  28.087 -16.547  1.00 10.00      A   
ATOM   1709  CA  ASP A 181      -4.963  28.617 -14.562  1.00 10.00      A   
ATOM   1710  CB  ASP A 181      -4.740  30.078 -14.975  1.00 10.00      A   
ATOM   1711  CG  ASP A 181      -3.363  30.603 -14.611  1.00 10.00      A   
ATOM   1712  OD1 ASP A 181      -2.386  30.256 -15.308  1.00 10.00      A   
ATOM   1713  OD2 ASP A 181      -3.251  31.379 -13.635  1.00 10.00      A   
ATOM   1714  C   ASP A 181      -6.390  28.431 -14.058  1.00 10.00      A   
ATOM   1715  O   ASP A 181      -6.743  28.894 -12.972  1.00 10.00      A   
ATOM   1716  N   THR A 182      -7.213  27.775 -14.866  1.00 10.00      A   
ATOM   1717  HN  THR A 182      -6.887  27.478 -15.742  1.00 10.00      A   
ATOM   1718  CA  THR A 182      -8.594  27.503 -14.505  1.00 10.00      A   
ATOM   1719  CB  THR A 182      -9.420  27.162 -15.758  1.00 10.00      A   
ATOM   1720  OG1 THR A 182      -8.531  26.793 -16.824  1.00 10.00      A   
ATOM   1721  HG1 THR A 182      -8.916  26.056 -17.314  1.00 10.00      A   
ATOM   1722  CG2 THR A 182     -10.258  28.351 -16.193  1.00 10.00      A   
ATOM   1723  C   THR A 182      -8.670  26.337 -13.520  1.00 10.00      A   
ATOM   1724  O   THR A 182      -9.619  26.230 -12.737  1.00 10.00      A   
ATOM   1725  N   TYR A 183      -7.655  25.474 -13.557  1.00 10.00      A   
ATOM   1726  HN  TYR A 183      -6.914  25.634 -14.181  1.00 10.00      A   
ATOM   1727  CA  TYR A 183      -7.594  24.315 -12.680  1.00 10.00      A   
ATOM   1728  CB  TYR A 183      -6.475  23.367 -13.120  1.00 10.00      A   
ATOM   1729  CG  TYR A 183      -6.288  22.175 -12.209  1.00 10.00      A   
ATOM   1730  CD1 TYR A 183      -7.140  21.083 -12.290  1.00 10.00      A   
ATOM   1731  CD2 TYR A 183      -5.269  22.144 -11.265  1.00 10.00      A   
ATOM   1732  CE1 TYR A 183      -6.986  19.996 -11.458  1.00 10.00      A   
ATOM   1733  CE2 TYR A 183      -5.106  21.055 -10.430  1.00 10.00      A   
ATOM   1734  CZ  TYR A 183      -5.970  19.985 -10.533  1.00 10.00      A   
ATOM   1735  OH  TYR A 183      -5.827  18.904  -9.704  1.00 10.00      A   
ATOM   1736  HH  TYR A 183      -6.650  18.401  -9.693  1.00 10.00      A   
ATOM   1737  C   TYR A 183      -7.374  24.760 -11.241  1.00 10.00      A   
ATOM   1738  O   TYR A 183      -6.343  25.357 -10.917  1.00 10.00      A   
ATOM   1739  N   THR A 184      -8.349  24.473 -10.393  1.00 10.00      A   
ATOM   1740  HN  THR A 184      -9.142  23.997 -10.724  1.00 10.00      A   
ATOM   1741  CA  THR A 184      -8.289  24.851  -8.991  1.00 10.00      A   
ATOM   1742  CB  THR A 184      -9.078  26.156  -8.777  1.00 10.00      A   
ATOM   1743  OG1 THR A 184     -10.179  26.196  -9.700  1.00 10.00      A   
ATOM   1744  HG1 THR A 184      -9.859  26.002 -10.591  1.00 10.00      A   
ATOM   1745  CG2 THR A 184      -8.189  27.365  -9.012  1.00 10.00      A   
ATOM   1746  C   THR A 184      -8.901  23.764  -8.110  1.00 10.00      A   
ATOM   1747  O   THR A 184      -9.270  24.009  -6.961  1.00 10.00      A   
ATOM   1748  N   SER A 185      -9.006  22.560  -8.652  1.00 10.00      A   
ATOM   1749  HN  SER A 185      -8.685  22.414  -9.565  1.00 10.00      A   
ATOM   1750  CA  SER A 185      -9.590  21.443  -7.925  1.00 10.00      A   
ATOM   1751  CB  SER A 185     -10.488  20.628  -8.859  1.00 10.00      A   
ATOM   1752  OG  SER A 185      -9.858  20.419 -10.115  1.00 10.00      A   
ATOM   1753  HG  SER A 185      -9.368  19.582 -10.092  1.00 10.00      A   
ATOM   1754  C   SER A 185      -8.518  20.551  -7.297  1.00 10.00      A   
ATOM   1755  O   SER A 185      -8.790  19.411  -6.920  1.00 10.00      A   
ATOM   1756  N   LEU A 186      -7.302  21.075  -7.182  1.00 10.00      A   
ATOM   1757  HN  LEU A 186      -7.142  21.990  -7.494  1.00 10.00      A   
ATOM   1758  CA  LEU A 186      -6.199  20.323  -6.599  1.00 10.00      A   
ATOM   1759  CB  LEU A 186      -4.885  21.070  -6.811  1.00 10.00      A   
ATOM   1760  CG  LEU A 186      -3.630  20.417  -6.243  1.00 10.00      A   
ATOM   1761  CD1 LEU A 186      -3.297  19.139  -6.999  1.00 10.00      A   
ATOM   1762  CD2 LEU A 186      -2.468  21.396  -6.291  1.00 10.00      A   
ATOM   1763  C   LEU A 186      -6.433  20.070  -5.111  1.00 10.00      A   
ATOM   1764  O   LEU A 186      -6.540  21.009  -4.322  1.00 10.00      A   
ATOM   1765  N   VAL A 187      -6.525  18.799  -4.741  1.00 10.00      A   
ATOM   1766  HN  VAL A 187      -6.445  18.094  -5.422  1.00 10.00      A   
ATOM   1767  CA  VAL A 187      -6.752  18.420  -3.356  1.00 10.00      A   
ATOM   1768  CB  VAL A 187      -8.040  17.583  -3.198  1.00 10.00      A   
ATOM   1769  CG1 VAL A 187      -8.253  17.195  -1.742  1.00 10.00      A   
ATOM   1770  CG2 VAL A 187      -9.245  18.348  -3.728  1.00 10.00      A   
ATOM   1771  C   VAL A 187      -5.564  17.648  -2.786  1.00 10.00      A   
ATOM   1772  O   VAL A 187      -5.015  18.018  -1.751  1.00 10.00      A   
ATOM   1773  N   SER A 188      -5.169  16.574  -3.452  1.00 10.00      A   
ATOM   1774  HN  SER A 188      -5.636  16.316  -4.279  1.00 10.00      A   
ATOM   1775  CA  SER A 188      -4.048  15.769  -2.986  1.00 10.00      A   
ATOM   1776  CB  SER A 188      -4.560  14.538  -2.237  1.00 10.00      A   
ATOM   1777  OG  SER A 188      -5.535  14.909  -1.277  1.00 10.00      A   
ATOM   1778  HG  SER A 188      -5.916  15.755  -1.526  1.00 10.00      A   
ATOM   1779  C   SER A 188      -3.155  15.351  -4.145  1.00 10.00      A   
ATOM   1780  O   SER A 188      -3.624  14.775  -5.125  1.00 10.00      A   
ATOM   1781  N   LEU A 189      -1.871  15.645  -4.033  1.00 10.00      A   
ATOM   1782  HN  LEU A 189      -1.550  16.108  -3.225  1.00 10.00      A   
ATOM   1783  CA  LEU A 189      -0.921  15.297  -5.074  1.00 10.00      A   
ATOM   1784  CB  LEU A 189      -0.550  16.540  -5.891  1.00 10.00      A   
ATOM   1785  CG  LEU A 189       0.294  16.303  -7.148  1.00 10.00      A   
ATOM   1786  CD1 LEU A 189      -0.404  16.855  -8.383  1.00 10.00      A   
ATOM   1787  CD2 LEU A 189       1.675  16.920  -6.991  1.00 10.00      A   
ATOM   1788  C   LEU A 189       0.325  14.655  -4.474  1.00 10.00      A   
ATOM   1789  O   LEU A 189       0.904  15.168  -3.512  1.00 10.00      A   
ATOM   1790  N   ASN A 190       0.729  13.527  -5.041  1.00 10.00      A   
ATOM   1791  HN  ASN A 190       0.218  13.164  -5.805  1.00 10.00      A   
ATOM   1792  CA  ASN A 190       1.904  12.807  -4.568  1.00 10.00      A   
ATOM   1793  CB  ASN A 190       1.495  11.555  -3.788  1.00 10.00      A   
ATOM   1794  CG  ASN A 190       2.683  10.705  -3.370  1.00 10.00      A   
ATOM   1795  OD1 ASN A 190       3.779  11.214  -3.139  1.00 10.00      A   
ATOM   1796  ND2 ASN A 190       2.473   9.404  -3.263  1.00 10.00      A   
ATOM   1797 HD21 ASN A 190       1.562   9.057  -3.455  1.00 10.00      A   
ATOM   1798 HD22 ASN A 190       3.226   8.833  -3.004  1.00 10.00      A   
ATOM   1799  C   ASN A 190       2.813  12.431  -5.731  1.00 10.00      A   
ATOM   1800  O   ASN A 190       2.541  11.484  -6.465  1.00 10.00      A   
ATOM   1801  N   ILE A 191       3.893  13.180  -5.894  1.00 10.00      A   
ATOM   1802  HN  ILE A 191       4.062  13.920  -5.267  1.00 10.00      A   
ATOM   1803  CA  ILE A 191       4.843  12.931  -6.974  1.00 10.00      A   
ATOM   1804  CB  ILE A 191       4.833  14.066  -8.023  1.00 10.00      A   
ATOM   1805  CG1 ILE A 191       4.989  15.432  -7.346  1.00 10.00      A   
ATOM   1806  CG2 ILE A 191       3.559  14.012  -8.850  1.00 10.00      A   
ATOM   1807  CD1 ILE A 191       5.217  16.573  -8.315  1.00 10.00      A   
ATOM   1808  C   ILE A 191       6.255  12.758  -6.424  1.00 10.00      A   
ATOM   1809  O   ILE A 191       7.237  13.145  -7.055  1.00 10.00      A   
ATOM   1810  N   SER A 192       6.347  12.136  -5.260  1.00 10.00      A   
ATOM   1811  HN  SER A 192       5.528  11.819  -4.828  1.00 10.00      A   
ATOM   1812  CA  SER A 192       7.623  11.911  -4.591  1.00 10.00      A   
ATOM   1813  CB  SER A 192       7.358  11.406  -3.174  1.00 10.00      A   
ATOM   1814  OG  SER A 192       6.327  10.427  -3.173  1.00 10.00      A   
ATOM   1815  HG  SER A 192       5.489  10.842  -2.921  1.00 10.00      A   
ATOM   1816  C   SER A 192       8.523  10.923  -5.342  1.00 10.00      A   
ATOM   1817  O   SER A 192       9.710  10.797  -5.038  1.00 10.00      A   
ATOM   1818  N   CYS A 193       7.960  10.249  -6.336  1.00 10.00      A   
ATOM   1819  HN  CYS A 193       7.024  10.424  -6.557  1.00 10.00      A   
ATOM   1820  CA  CYS A 193       8.694   9.261  -7.112  1.00 10.00      A   
ATOM   1821  CB  CYS A 193       7.710   8.284  -7.753  1.00 10.00      A   
ATOM   1822  SG  CYS A 193       6.104   9.019  -8.145  1.00 10.00      A   
ATOM   1823  HG  CYS A 193       5.158   8.188  -7.717  1.00 10.00      A   
ATOM   1824  C   CYS A 193       9.590   9.889  -8.181  1.00 10.00      A   
ATOM   1825  O   CYS A 193      10.645   9.344  -8.502  1.00 10.00      A   
ATOM   1826  N   LEU A 194       9.179  11.035  -8.712  1.00 10.00      A   
ATOM   1827  HN  LEU A 194       8.350  11.440  -8.385  1.00 10.00      A   
ATOM   1828  CA  LEU A 194       9.941  11.718  -9.763  1.00 10.00      A   
ATOM   1829  CB  LEU A 194       9.253  13.019 -10.179  1.00 10.00      A   
ATOM   1830  CG  LEU A 194       7.866  12.883 -10.809  1.00 10.00      A   
ATOM   1831  CD1 LEU A 194       7.308  14.255 -11.151  1.00 10.00      A   
ATOM   1832  CD2 LEU A 194       7.920  11.999 -12.049  1.00 10.00      A   
ATOM   1833  C   LEU A 194      11.381  11.995  -9.341  1.00 10.00      A   
ATOM   1834  O   LEU A 194      11.648  12.290  -8.174  1.00 10.00      A   
ATOM   1835  N   ALA A 195      12.308  11.902 -10.289  1.00 10.00      A   
ATOM   1836  HN  ALA A 195      12.038  11.651 -11.207  1.00 10.00      A   
ATOM   1837  CA  ALA A 195      13.722  12.135 -10.003  1.00 10.00      A   
ATOM   1838  CB  ALA A 195      14.524  10.861 -10.214  1.00 10.00      A   
ATOM   1839  C   ALA A 195      14.307  13.276 -10.834  1.00 10.00      A   
ATOM   1840  O   ALA A 195      15.494  13.588 -10.713  1.00 10.00      A   
ATOM   1841  N   SER A 196      13.487  13.890 -11.681  1.00 10.00      A   
ATOM   1842  HN  SER A 196      12.555  13.594 -11.753  1.00 10.00      A   
ATOM   1843  CA  SER A 196      13.952  14.992 -12.513  1.00 10.00      A   
ATOM   1844  CB  SER A 196      13.414  14.862 -13.941  1.00 10.00      A   
ATOM   1845  OG  SER A 196      11.995  14.852 -13.960  1.00 10.00      A   
ATOM   1846  HG  SER A 196      11.677  13.947 -13.788  1.00 10.00      A   
ATOM   1847  C   SER A 196      13.573  16.345 -11.912  1.00 10.00      A   
ATOM   1848  O   SER A 196      12.895  16.418 -10.883  1.00 10.00      A   
ATOM   1849  N   GLU A 197      14.014  17.412 -12.562  1.00 10.00      A   
ATOM   1850  HN  GLU A 197      14.537  17.284 -13.381  1.00 10.00      A   
ATOM   1851  CA  GLU A 197      13.736  18.765 -12.105  1.00 10.00      A   
ATOM   1852  CB  GLU A 197      14.722  19.744 -12.749  1.00 10.00      A   
ATOM   1853  CG  GLU A 197      14.536  21.192 -12.330  1.00 10.00      A   
ATOM   1854  CD  GLU A 197      15.240  22.156 -13.259  1.00 10.00      A   
ATOM   1855  OE1 GLU A 197      14.550  22.935 -13.947  1.00 10.00      A   
ATOM   1856  OE2 GLU A 197      16.490  22.128 -13.316  1.00 10.00      A   
ATOM   1857  C   GLU A 197      12.301  19.164 -12.439  1.00 10.00      A   
ATOM   1858  O   GLU A 197      11.881  19.097 -13.599  1.00 10.00      A   
ATOM   1859  N   VAL A 198      11.554  19.572 -11.424  1.00 10.00      A   
ATOM   1860  HN  VAL A 198      11.944  19.601 -10.520  1.00 10.00      A   
ATOM   1861  CA  VAL A 198      10.170  19.986 -11.619  1.00 10.00      A   
ATOM   1862  CB  VAL A 198       9.244  19.488 -10.490  1.00 10.00      A   
ATOM   1863  CG1 VAL A 198       9.019  17.989 -10.608  1.00 10.00      A   
ATOM   1864  CG2 VAL A 198       9.816  19.838  -9.125  1.00 10.00      A   
ATOM   1865  C   VAL A 198      10.065  21.502 -11.737  1.00 10.00      A   
ATOM   1866  O   VAL A 198      10.900  22.237 -11.196  1.00 10.00      A   
ATOM   1867  N   SER A 199       9.049  21.967 -12.455  1.00 10.00      A   
ATOM   1868  HN  SER A 199       8.430  21.331 -12.880  1.00 10.00      A   
ATOM   1869  CA  SER A 199       8.837  23.395 -12.645  1.00 10.00      A   
ATOM   1870  CB  SER A 199       7.875  23.655 -13.803  1.00 10.00      A   
ATOM   1871  OG  SER A 199       7.868  25.028 -14.159  1.00 10.00      A   
ATOM   1872  HG  SER A 199       7.751  25.105 -15.114  1.00 10.00      A   
ATOM   1873  C   SER A 199       8.333  24.058 -11.365  1.00 10.00      A   
ATOM   1874  O   SER A 199       7.159  23.929 -10.998  1.00 10.00      A   
ATOM   1875  N   PHE A 200       9.232  24.770 -10.695  1.00 10.00      A   
ATOM   1876  HN  PHE A 200      10.142  24.841 -11.055  1.00 10.00      A   
ATOM   1877  CA  PHE A 200       8.910  25.457  -9.451  1.00 10.00      A   
ATOM   1878  CB  PHE A 200      10.189  25.983  -8.775  1.00 10.00      A   
ATOM   1879  CG  PHE A 200       9.947  26.801  -7.530  1.00 10.00      A   
ATOM   1880  CD1 PHE A 200       9.715  26.183  -6.313  1.00 10.00      A   
ATOM   1881  CD2 PHE A 200       9.952  28.189  -7.579  1.00 10.00      A   
ATOM   1882  CE1 PHE A 200       9.491  26.931  -5.170  1.00 10.00      A   
ATOM   1883  CE2 PHE A 200       9.730  28.943  -6.440  1.00 10.00      A   
ATOM   1884  CZ  PHE A 200       9.499  28.313  -5.234  1.00 10.00      A   
ATOM   1885  C   PHE A 200       7.933  26.602  -9.694  1.00 10.00      A   
ATOM   1886  O   PHE A 200       6.984  26.785  -8.935  1.00 10.00      A   
ATOM   1887  N   SER A 201       8.162  27.357 -10.764  1.00 10.00      A   
ATOM   1888  HN  SER A 201       8.924  27.149 -11.344  1.00 10.00      A   
ATOM   1889  CA  SER A 201       7.317  28.496 -11.100  1.00 10.00      A   
ATOM   1890  CB  SER A 201       7.913  29.238 -12.294  1.00 10.00      A   
ATOM   1891  OG  SER A 201       9.331  29.153 -12.274  1.00 10.00      A   
ATOM   1892  HG  SER A 201       9.655  28.945 -13.161  1.00 10.00      A   
ATOM   1893  C   SER A 201       5.879  28.065 -11.392  1.00 10.00      A   
ATOM   1894  O   SER A 201       4.921  28.743 -11.005  1.00 10.00      A   
ATOM   1895  N   ALA A 202       5.733  26.930 -12.065  1.00 10.00      A   
ATOM   1896  HN  ALA A 202       6.531  26.436 -12.344  1.00 10.00      A   
ATOM   1897  CA  ALA A 202       4.419  26.407 -12.400  1.00 10.00      A   
ATOM   1898  CB  ALA A 202       4.537  25.264 -13.390  1.00 10.00      A   
ATOM   1899  C   ALA A 202       3.695  25.941 -11.146  1.00 10.00      A   
ATOM   1900  O   ALA A 202       2.517  26.245 -10.945  1.00 10.00      A   
ATOM   1901  N   LEU A 203       4.418  25.222 -10.296  1.00 10.00      A   
ATOM   1902  HN  LEU A 203       5.360  25.036 -10.507  1.00 10.00      A   
ATOM   1903  CA  LEU A 203       3.854  24.705  -9.058  1.00 10.00      A   
ATOM   1904  CB  LEU A 203       4.816  23.715  -8.401  1.00 10.00      A   
ATOM   1905  CG  LEU A 203       4.247  22.896  -7.239  1.00 10.00      A   
ATOM   1906  CD1 LEU A 203       3.015  22.121  -7.682  1.00 10.00      A   
ATOM   1907  CD2 LEU A 203       5.302  21.953  -6.680  1.00 10.00      A   
ATOM   1908  C   LEU A 203       3.523  25.837  -8.097  1.00 10.00      A   
ATOM   1909  O   LEU A 203       2.530  25.776  -7.369  1.00 10.00      A   
ATOM   1910  N   GLU A 204       4.357  26.869  -8.115  1.00 10.00      A   
ATOM   1911  HN  GLU A 204       5.129  26.845  -8.722  1.00 10.00      A   
ATOM   1912  CA  GLU A 204       4.178  28.030  -7.259  1.00 10.00      A   
ATOM   1913  CB  GLU A 204       5.239  29.078  -7.593  1.00 10.00      A   
ATOM   1914  CG  GLU A 204       5.479  30.102  -6.502  1.00 10.00      A   
ATOM   1915  CD  GLU A 204       5.163  31.508  -6.957  1.00 10.00      A   
ATOM   1916  OE1 GLU A 204       5.644  31.915  -8.038  1.00 10.00      A   
ATOM   1917  OE2 GLU A 204       4.435  32.219  -6.233  1.00 10.00      A   
ATOM   1918  C   GLU A 204       2.782  28.614  -7.435  1.00 10.00      A   
ATOM   1919  O   GLU A 204       2.032  28.759  -6.471  1.00 10.00      A   
ATOM   1920  N   ARG A 205       2.425  28.906  -8.678  1.00 10.00      A   
ATOM   1921  HN  ARG A 205       3.058  28.733  -9.407  1.00 10.00      A   
ATOM   1922  CA  ARG A 205       1.118  29.472  -8.989  1.00 10.00      A   
ATOM   1923  CB  ARG A 205       1.077  29.951 -10.439  1.00 10.00      A   
ATOM   1924  CG  ARG A 205       2.156  30.964 -10.775  1.00 10.00      A   
ATOM   1925  CD  ARG A 205       2.190  31.272 -12.260  1.00 10.00      A   
ATOM   1926  NE  ARG A 205       3.536  31.605 -12.706  1.00 10.00      A   
ATOM   1927  HE  ARG A 205       4.174  31.905 -12.017  1.00 10.00      A   
ATOM   1928  CZ  ARG A 205       3.951  31.515 -13.965  1.00 10.00      A   
ATOM   1929  NH1 ARG A 205       3.116  31.118 -14.923  1.00 10.00      A   
ATOM   1930 HH11 ARG A 205       3.449  31.049 -15.910  1.00 10.00      A   
ATOM   1931 HH12 ARG A 205       2.124  30.870 -14.693  1.00 10.00      A   
ATOM   1932  NH2 ARG A 205       5.199  31.826 -14.272  1.00 10.00      A   
ATOM   1933 HH21 ARG A 205       5.527  31.763 -15.261  1.00 10.00      A   
ATOM   1934 HH22 ARG A 205       5.862  32.133 -13.528  1.00 10.00      A   
ATOM   1935  C   ARG A 205       0.014  28.453  -8.745  1.00 10.00      A   
ATOM   1936  O   ARG A 205      -1.084  28.804  -8.316  1.00 10.00      A   
ATOM   1937  N   LEU A 206       0.321  27.188  -9.005  1.00 10.00      A   
ATOM   1938  HN  LEU A 206       1.223  26.975  -9.334  1.00 10.00      A   
ATOM   1939  CA  LEU A 206      -0.637  26.107  -8.818  1.00 10.00      A   
ATOM   1940  CB  LEU A 206      -0.010  24.773  -9.220  1.00 10.00      A   
ATOM   1941  CG  LEU A 206      -0.308  24.289 -10.636  1.00 10.00      A   
ATOM   1942  CD1 LEU A 206       0.643  23.168 -11.026  1.00 10.00      A   
ATOM   1943  CD2 LEU A 206      -1.749  23.823 -10.736  1.00 10.00      A   
ATOM   1944  C   LEU A 206      -1.126  26.038  -7.378  1.00 10.00      A   
ATOM   1945  O   LEU A 206      -2.329  26.076  -7.119  1.00 10.00      A   
ATOM   1946  N   VAL A 207      -0.182  25.965  -6.448  1.00 10.00      A   
ATOM   1947  HN  VAL A 207       0.763  25.962  -6.728  1.00 10.00      A   
ATOM   1948  CA  VAL A 207      -0.500  25.886  -5.026  1.00 10.00      A   
ATOM   1949  CB  VAL A 207       0.767  25.619  -4.180  1.00 10.00      A   
ATOM   1950  CG1 VAL A 207       0.423  25.491  -2.703  1.00 10.00      A   
ATOM   1951  CG2 VAL A 207       1.485  24.370  -4.665  1.00 10.00      A   
ATOM   1952  C   VAL A 207      -1.172  27.167  -4.535  1.00 10.00      A   
ATOM   1953  O   VAL A 207      -2.007  27.132  -3.634  1.00 10.00      A   
ATOM   1954  N   THR A 208      -0.820  28.293  -5.145  1.00 10.00      A   
ATOM   1955  HN  THR A 208      -0.171  28.255  -5.878  1.00 10.00      A   
ATOM   1956  CA  THR A 208      -1.374  29.587  -4.758  1.00 10.00      A   
ATOM   1957  CB  THR A 208      -0.629  30.739  -5.465  1.00 10.00      A   
ATOM   1958  OG1 THR A 208       0.777  30.626  -5.221  1.00 10.00      A   
ATOM   1959  HG1 THR A 208       1.125  29.856  -5.694  1.00 10.00      A   
ATOM   1960  CG2 THR A 208      -1.114  32.091  -4.964  1.00 10.00      A   
ATOM   1961  C   THR A 208      -2.870  29.698  -5.067  1.00 10.00      A   
ATOM   1962  O   THR A 208      -3.635  30.252  -4.275  1.00 10.00      A   
ATOM   1963  N   ARG A 209      -3.289  29.170  -6.211  1.00 10.00      A   
ATOM   1964  HN  ARG A 209      -2.645  28.723  -6.805  1.00 10.00      A   
ATOM   1965  CA  ARG A 209      -4.691  29.251  -6.608  1.00 10.00      A   
ATOM   1966  CB  ARG A 209      -4.821  29.443  -8.122  1.00 10.00      A   
ATOM   1967  CG  ARG A 209      -4.369  28.252  -8.957  1.00 10.00      A   
ATOM   1968  CD  ARG A 209      -4.555  28.526 -10.440  1.00 10.00      A   
ATOM   1969  NE  ARG A 209      -4.143  27.402 -11.285  1.00 10.00      A   
ATOM   1970  HE  ARG A 209      -4.761  26.635 -11.348  1.00 10.00      A   
ATOM   1971  CZ  ARG A 209      -3.001  27.372 -11.977  1.00 10.00      A   
ATOM   1972  NH1 ARG A 209      -2.158  28.398 -11.918  1.00 10.00      A   
ATOM   1973 HH11 ARG A 209      -2.387  29.231 -11.332  1.00 10.00      A   
ATOM   1974 HH12 ARG A 209      -1.265  28.376 -12.461  1.00 10.00      A   
ATOM   1975  NH2 ARG A 209      -2.715  26.324 -12.743  1.00 10.00      A   
ATOM   1976 HH21 ARG A 209      -3.378  25.523 -12.807  1.00 10.00      A   
ATOM   1977 HH22 ARG A 209      -1.827  26.301 -13.292  1.00 10.00      A   
ATOM   1978  C   ARG A 209      -5.520  28.050  -6.143  1.00 10.00      A   
ATOM   1979  O   ARG A 209      -6.730  28.009  -6.359  1.00 10.00      A   
ATOM   1980  N   CYS A 210      -4.881  27.082  -5.504  1.00 10.00      A   
ATOM   1981  HN  CYS A 210      -3.915  27.161  -5.344  1.00 10.00      A   
ATOM   1982  CA  CYS A 210      -5.592  25.903  -5.031  1.00 10.00      A   
ATOM   1983  CB  CYS A 210      -4.959  24.631  -5.594  1.00 10.00      A   
ATOM   1984  SG  CYS A 210      -4.885  24.586  -7.399  1.00 10.00      A   
ATOM   1985  HG  CYS A 210      -3.784  25.229  -7.768  1.00 10.00      A   
ATOM   1986  C   CYS A 210      -5.654  25.851  -3.508  1.00 10.00      A   
ATOM   1987  O   CYS A 210      -4.739  25.348  -2.860  1.00 10.00      A   
ATOM   1988  N   PRO A 211      -6.737  26.379  -2.914  1.00 10.00      A   
ATOM   1989  CA  PRO A 211      -6.918  26.379  -1.461  1.00 10.00      A   
ATOM   1990  CB  PRO A 211      -7.941  27.495  -1.255  1.00 10.00      A   
ATOM   1991  CG  PRO A 211      -8.779  27.455  -2.485  1.00 10.00      A   
ATOM   1992  CD  PRO A 211      -7.864  27.033  -3.607  1.00 10.00      A   
ATOM   1993  C   PRO A 211      -7.488  25.048  -0.977  1.00 10.00      A   
ATOM   1994  O   PRO A 211      -7.623  24.809   0.224  1.00 10.00      A   
ATOM   1995  N   ASN A 212      -7.811  24.184  -1.928  1.00 10.00      A   
ATOM   1996  HN  ASN A 212      -7.661  24.431  -2.862  1.00 10.00      A   
ATOM   1997  CA  ASN A 212      -8.370  22.875  -1.621  1.00 10.00      A   
ATOM   1998  CB  ASN A 212      -9.285  22.400  -2.754  1.00 10.00      A   
ATOM   1999  CG  ASN A 212     -10.618  23.117  -2.775  1.00 10.00      A   
ATOM   2000  OD1 ASN A 212     -11.132  23.534  -1.736  1.00 10.00      A   
ATOM   2001  ND2 ASN A 212     -11.184  23.277  -3.963  1.00 10.00      A   
ATOM   2002 HD21 ASN A 212     -10.717  22.928  -4.751  1.00 10.00      A   
ATOM   2003 HD22 ASN A 212     -12.054  23.732  -4.007  1.00 10.00      A   
ATOM   2004  C   ASN A 212      -7.264  21.862  -1.388  1.00 10.00      A   
ATOM   2005  O   ASN A 212      -7.529  20.707  -1.056  1.00 10.00      A   
ATOM   2006  N   LEU A 213      -6.023  22.304  -1.565  1.00 10.00      A   
ATOM   2007  HN  LEU A 213      -5.883  23.237  -1.827  1.00 10.00      A   
ATOM   2008  CA  LEU A 213      -4.866  21.442  -1.381  1.00 10.00      A   
ATOM   2009  CB  LEU A 213      -3.591  22.147  -1.852  1.00 10.00      A   
ATOM   2010  CG  LEU A 213      -2.322  21.294  -1.902  1.00 10.00      A   
ATOM   2011  CD1 LEU A 213      -2.516  20.086  -2.806  1.00 10.00      A   
ATOM   2012  CD2 LEU A 213      -1.134  22.123  -2.361  1.00 10.00      A   
ATOM   2013  C   LEU A 213      -4.736  21.004   0.074  1.00 10.00      A   
ATOM   2014  O   LEU A 213      -4.465  21.818   0.960  1.00 10.00      A   
ATOM   2015  N   LYS A 214      -4.961  19.718   0.307  1.00 10.00      A   
ATOM   2016  HN  LYS A 214      -5.194  19.136  -0.450  1.00 10.00      A   
ATOM   2017  CA  LYS A 214      -4.882  19.141   1.637  1.00 10.00      A   
ATOM   2018  CB  LYS A 214      -6.110  18.263   1.897  1.00 10.00      A   
ATOM   2019  CG  LYS A 214      -7.448  18.985   1.797  1.00 10.00      A   
ATOM   2020  CD  LYS A 214      -7.690  19.892   2.994  1.00 10.00      A   
ATOM   2021  CE  LYS A 214      -9.178  20.021   3.302  1.00 10.00      A   
ATOM   2022  NZ  LYS A 214      -9.925  20.702   2.210  1.00 10.00      A   
ATOM   2023  HZ1 LYS A 214      -9.596  21.683   2.105  1.00 10.00      A   
ATOM   2024  HZ2 LYS A 214     -10.944  20.714   2.424  1.00 10.00      A   
ATOM   2025  HZ3 LYS A 214      -9.780  20.198   1.311  1.00 10.00      A   
ATOM   2026  C   LYS A 214      -3.616  18.302   1.788  1.00 10.00      A   
ATOM   2027  O   LYS A 214      -3.046  18.213   2.872  1.00 10.00      A   
ATOM   2028  N   SER A 215      -3.172  17.694   0.696  1.00 10.00      A   
ATOM   2029  HN  SER A 215      -3.652  17.809  -0.152  1.00 10.00      A   
ATOM   2030  CA  SER A 215      -1.976  16.865   0.730  1.00 10.00      A   
ATOM   2031  CB  SER A 215      -2.344  15.376   0.722  1.00 10.00      A   
ATOM   2032  OG  SER A 215      -1.182  14.562   0.740  1.00 10.00      A   
ATOM   2033  HG  SER A 215      -1.284  13.856   1.400  1.00 10.00      A   
ATOM   2034  C   SER A 215      -1.046  17.198  -0.431  1.00 10.00      A   
ATOM   2035  O   SER A 215      -1.455  17.178  -1.594  1.00 10.00      A   
ATOM   2036  N   LEU A 216       0.204  17.511  -0.106  1.00 10.00      A   
ATOM   2037  HN  LEU A 216       0.467  17.512   0.842  1.00 10.00      A   
ATOM   2038  CA  LEU A 216       1.198  17.840  -1.116  1.00 10.00      A   
ATOM   2039  CB  LEU A 216       1.409  19.354  -1.188  1.00 10.00      A   
ATOM   2040  CG  LEU A 216       2.394  19.856  -2.245  1.00 10.00      A   
ATOM   2041  CD1 LEU A 216       1.878  19.566  -3.648  1.00 10.00      A   
ATOM   2042  CD2 LEU A 216       2.650  21.342  -2.059  1.00 10.00      A   
ATOM   2043  C   LEU A 216       2.518  17.129  -0.831  1.00 10.00      A   
ATOM   2044  O   LEU A 216       3.312  17.573   0.000  1.00 10.00      A   
ATOM   2045  N   LYS A 217       2.738  16.018  -1.511  1.00 10.00      A   
ATOM   2046  HN  LYS A 217       2.059  15.703  -2.152  1.00 10.00      A   
ATOM   2047  CA  LYS A 217       3.965  15.254  -1.343  1.00 10.00      A   
ATOM   2048  CB  LYS A 217       3.663  13.761  -1.186  1.00 10.00      A   
ATOM   2049  CG  LYS A 217       3.005  13.399   0.137  1.00 10.00      A   
ATOM   2050  CD  LYS A 217       2.756  11.904   0.248  1.00 10.00      A   
ATOM   2051  CE  LYS A 217       2.259  11.534   1.636  1.00 10.00      A   
ATOM   2052  NZ  LYS A 217       1.905  10.095   1.751  1.00 10.00      A   
ATOM   2053  HZ1 LYS A 217       2.708   9.502   1.461  1.00 10.00      A   
ATOM   2054  HZ2 LYS A 217       1.086   9.872   1.147  1.00 10.00      A   
ATOM   2055  HZ3 LYS A 217       1.663   9.868   2.734  1.00 10.00      A   
ATOM   2056  C   LYS A 217       4.897  15.492  -2.521  1.00 10.00      A   
ATOM   2057  O   LYS A 217       4.615  15.068  -3.646  1.00 10.00      A   
ATOM   2058  N   LEU A 218       6.002  16.174  -2.254  1.00 10.00      A   
ATOM   2059  HN  LEU A 218       6.174  16.465  -1.330  1.00 10.00      A   
ATOM   2060  CA  LEU A 218       6.977  16.491  -3.285  1.00 10.00      A   
ATOM   2061  CB  LEU A 218       7.592  17.864  -3.017  1.00 10.00      A   
ATOM   2062  CG  LEU A 218       6.603  19.025  -2.881  1.00 10.00      A   
ATOM   2063  CD1 LEU A 218       7.324  20.302  -2.473  1.00 10.00      A   
ATOM   2064  CD2 LEU A 218       5.847  19.231  -4.185  1.00 10.00      A   
ATOM   2065  C   LEU A 218       8.066  15.430  -3.360  1.00 10.00      A   
ATOM   2066  O   LEU A 218       8.136  14.536  -2.515  1.00 10.00      A   
ATOM   2067  N   ASN A 219       8.906  15.533  -4.382  1.00 10.00      A   
ATOM   2068  HN  ASN A 219       8.793  16.270  -5.017  1.00 10.00      A   
ATOM   2069  CA  ASN A 219       9.997  14.588  -4.588  1.00 10.00      A   
ATOM   2070  CB  ASN A 219      10.133  14.211  -6.070  1.00 10.00      A   
ATOM   2071  CG  ASN A 219      10.532  15.366  -6.979  1.00 10.00      A   
ATOM   2072  OD1 ASN A 219      10.252  16.531  -6.700  1.00 10.00      A   
ATOM   2073  ND2 ASN A 219      11.186  15.041  -8.084  1.00 10.00      A   
ATOM   2074 HD21 ASN A 219      11.373  14.092  -8.245  1.00 10.00      A   
ATOM   2075 HD22 ASN A 219      11.459  15.759  -8.697  1.00 10.00      A   
ATOM   2076  C   ASN A 219      11.314  15.126  -4.035  1.00 10.00      A   
ATOM   2077  O   ASN A 219      11.394  16.275  -3.591  1.00 10.00      A   
ATOM   2078  N   ARG A 220      12.350  14.294  -4.079  1.00 10.00      A   
ATOM   2079  HN  ARG A 220      12.227  13.402  -4.478  1.00 10.00      A   
ATOM   2080  CA  ARG A 220      13.671  14.658  -3.566  1.00 10.00      A   
ATOM   2081  CB  ARG A 220      14.578  13.419  -3.534  1.00 10.00      A   
ATOM   2082  CG  ARG A 220      15.826  13.546  -2.667  1.00 10.00      A   
ATOM   2083  CD  ARG A 220      16.666  12.275  -2.729  1.00 10.00      A   
ATOM   2084  NE  ARG A 220      18.010  12.456  -2.174  1.00 10.00      A   
ATOM   2085  HE  ARG A 220      18.081  12.885  -1.290  1.00 10.00      A   
ATOM   2086  CZ  ARG A 220      19.129  12.070  -2.789  1.00 10.00      A   
ATOM   2087  NH1 ARG A 220      19.073  11.472  -3.974  1.00 10.00      A   
ATOM   2088 HH11 ARG A 220      19.964  11.171  -4.452  1.00 10.00      A   
ATOM   2089 HH12 ARG A 220      18.156  11.306  -4.437  1.00 10.00      A   
ATOM   2090  NH2 ARG A 220      20.307  12.287  -2.224  1.00 10.00      A   
ATOM   2091 HH21 ARG A 220      20.363  12.767  -1.287  1.00 10.00      A   
ATOM   2092 HH22 ARG A 220      21.186  11.992  -2.711  1.00 10.00      A   
ATOM   2093  C   ARG A 220      14.309  15.773  -4.398  1.00 10.00      A   
ATOM   2094  O   ARG A 220      15.352  16.316  -4.034  1.00 10.00      A   
ATOM   2095  N   ALA A 221      13.672  16.116  -5.510  1.00 10.00      A   
ATOM   2096  HN  ALA A 221      12.848  15.645  -5.749  1.00 10.00      A   
ATOM   2097  CA  ALA A 221      14.168  17.159  -6.392  1.00 10.00      A   
ATOM   2098  CB  ALA A 221      13.652  16.958  -7.806  1.00 10.00      A   
ATOM   2099  C   ALA A 221      13.814  18.550  -5.882  1.00 10.00      A   
ATOM   2100  O   ALA A 221      14.161  19.553  -6.502  1.00 10.00      A   
ATOM   2101  N   VAL A 222      13.103  18.615  -4.770  1.00 10.00      A   
ATOM   2102  HN  VAL A 222      12.812  17.786  -4.335  1.00 10.00      A   
ATOM   2103  CA  VAL A 222      12.736  19.897  -4.188  1.00 10.00      A   
ATOM   2104  CB  VAL A 222      11.274  19.920  -3.695  1.00 10.00      A   
ATOM   2105  CG1 VAL A 222      10.922  21.285  -3.117  1.00 10.00      A   
ATOM   2106  CG2 VAL A 222      10.327  19.569  -4.832  1.00 10.00      A   
ATOM   2107  C   VAL A 222      13.683  20.241  -3.040  1.00 10.00      A   
ATOM   2108  O   VAL A 222      13.654  19.601  -1.987  1.00 10.00      A   
ATOM   2109  N   PRO A 223      14.564  21.230  -3.250  1.00 10.00      A   
ATOM   2110  CA  PRO A 223      15.529  21.663  -2.232  1.00 10.00      A   
ATOM   2111  CB  PRO A 223      16.356  22.735  -2.948  1.00 10.00      A   
ATOM   2112  CG  PRO A 223      15.500  23.190  -4.077  1.00 10.00      A   
ATOM   2113  CD  PRO A 223      14.700  21.994  -4.499  1.00 10.00      A   
ATOM   2114  C   PRO A 223      14.845  22.245  -0.991  1.00 10.00      A   
ATOM   2115  O   PRO A 223      13.753  22.815  -1.073  1.00 10.00      A   
ATOM   2116  N   LEU A 224      15.512  22.104   0.149  1.00 10.00      A   
ATOM   2117  HN  LEU A 224      16.385  21.657   0.129  1.00 10.00      A   
ATOM   2118  CA  LEU A 224      15.000  22.583   1.434  1.00 10.00      A   
ATOM   2119  CB  LEU A 224      15.994  22.216   2.543  1.00 10.00      A   
ATOM   2120  CG  LEU A 224      15.582  22.546   3.981  1.00 10.00      A   
ATOM   2121  CD1 LEU A 224      14.397  21.696   4.408  1.00 10.00      A   
ATOM   2122  CD2 LEU A 224      16.755  22.346   4.929  1.00 10.00      A   
ATOM   2123  C   LEU A 224      14.752  24.094   1.430  1.00 10.00      A   
ATOM   2124  O   LEU A 224      13.804  24.580   2.051  1.00 10.00      A   
ATOM   2125  N   GLU A 225      15.598  24.826   0.721  1.00 10.00      A   
ATOM   2126  HN  GLU A 225      16.334  24.374   0.237  1.00 10.00      A   
ATOM   2127  CA  GLU A 225      15.487  26.280   0.649  1.00 10.00      A   
ATOM   2128  CB  GLU A 225      16.676  26.889  -0.105  1.00 10.00      A   
ATOM   2129  CG  GLU A 225      18.028  26.275   0.227  1.00 10.00      A   
ATOM   2130  CD  GLU A 225      18.365  25.099  -0.666  1.00 10.00      A   
ATOM   2131  OE1 GLU A 225      17.913  23.974  -0.369  1.00 10.00      A   
ATOM   2132  OE2 GLU A 225      19.070  25.297  -1.675  1.00 10.00      A   
ATOM   2133  C   GLU A 225      14.179  26.744   0.007  1.00 10.00      A   
ATOM   2134  O   GLU A 225      13.693  27.832   0.304  1.00 10.00      A   
ATOM   2135  N   LYS A 226      13.590  25.906  -0.833  1.00 10.00      A   
ATOM   2136  HN  LYS A 226      13.980  25.016  -0.977  1.00 10.00      A   
ATOM   2137  CA  LYS A 226      12.358  26.269  -1.536  1.00 10.00      A   
ATOM   2138  CB  LYS A 226      12.383  25.723  -2.970  1.00 10.00      A   
ATOM   2139  CG  LYS A 226      13.485  26.294  -3.853  1.00 10.00      A   
ATOM   2140  CD  LYS A 226      13.113  27.665  -4.397  1.00 10.00      A   
ATOM   2141  CE  LYS A 226      14.257  28.274  -5.191  1.00 10.00      A   
ATOM   2142  NZ  LYS A 226      14.622  27.453  -6.378  1.00 10.00      A   
ATOM   2143  HZ1 LYS A 226      14.579  26.441  -6.144  1.00 10.00      A   
ATOM   2144  HZ2 LYS A 226      15.589  27.678  -6.686  1.00 10.00      A   
ATOM   2145  HZ3 LYS A 226      13.968  27.644  -7.167  1.00 10.00      A   
ATOM   2146  C   LYS A 226      11.091  25.794  -0.814  1.00 10.00      A   
ATOM   2147  O   LYS A 226       9.983  26.013  -1.295  1.00 10.00      A   
ATOM   2148  N   LEU A 227      11.249  25.163   0.340  1.00 10.00      A   
ATOM   2149  HN  LEU A 227      12.151  25.028   0.695  1.00 10.00      A   
ATOM   2150  CA  LEU A 227      10.098  24.655   1.087  1.00 10.00      A   
ATOM   2151  CB  LEU A 227      10.533  23.658   2.159  1.00 10.00      A   
ATOM   2152  CG  LEU A 227      10.905  22.256   1.679  1.00 10.00      A   
ATOM   2153  CD1 LEU A 227      11.159  21.350   2.873  1.00 10.00      A   
ATOM   2154  CD2 LEU A 227       9.811  21.680   0.792  1.00 10.00      A   
ATOM   2155  C   LEU A 227       9.253  25.761   1.714  1.00 10.00      A   
ATOM   2156  O   LEU A 227       8.022  25.697   1.695  1.00 10.00      A   
ATOM   2157  N   ALA A 228       9.915  26.773   2.261  1.00 10.00      A   
ATOM   2158  HN  ALA A 228      10.896  26.770   2.234  1.00 10.00      A   
ATOM   2159  CA  ALA A 228       9.225  27.889   2.913  1.00 10.00      A   
ATOM   2160  CB  ALA A 228      10.228  28.932   3.378  1.00 10.00      A   
ATOM   2161  C   ALA A 228       8.180  28.531   2.001  1.00 10.00      A   
ATOM   2162  O   ALA A 228       7.088  28.886   2.448  1.00 10.00      A   
ATOM   2163  N   THR A 229       8.520  28.662   0.727  1.00 10.00      A   
ATOM   2164  HN  THR A 229       9.395  28.338   0.435  1.00 10.00      A   
ATOM   2165  CA  THR A 229       7.630  29.267  -0.253  1.00 10.00      A   
ATOM   2166  CB  THR A 229       8.303  29.347  -1.634  1.00 10.00      A   
ATOM   2167  OG1 THR A 229       9.720  29.498  -1.453  1.00 10.00      A   
ATOM   2168  HG1 THR A 229       9.899  30.332  -1.002  1.00 10.00      A   
ATOM   2169  CG2 THR A 229       7.766  30.541  -2.412  1.00 10.00      A   
ATOM   2170  C   THR A 229       6.316  28.497  -0.371  1.00 10.00      A   
ATOM   2171  O   THR A 229       5.239  29.090  -0.345  1.00 10.00      A   
ATOM   2172  N   LEU A 230       6.410  27.174  -0.473  1.00 10.00      A   
ATOM   2173  HN  LEU A 230       7.296  26.754  -0.465  1.00 10.00      A   
ATOM   2174  CA  LEU A 230       5.222  26.329  -0.598  1.00 10.00      A   
ATOM   2175  CB  LEU A 230       5.602  24.891  -0.964  1.00 10.00      A   
ATOM   2176  CG  LEU A 230       6.130  24.675  -2.384  1.00 10.00      A   
ATOM   2177  CD1 LEU A 230       7.575  24.204  -2.355  1.00 10.00      A   
ATOM   2178  CD2 LEU A 230       5.259  23.683  -3.139  1.00 10.00      A   
ATOM   2179  C   LEU A 230       4.369  26.352   0.670  1.00 10.00      A   
ATOM   2180  O   LEU A 230       3.140  26.420   0.605  1.00 10.00      A   
ATOM   2181  N   LEU A 231       5.026  26.312   1.819  1.00 10.00      A   
ATOM   2182  HN  LEU A 231       6.009  26.261   1.809  1.00 10.00      A   
ATOM   2183  CA  LEU A 231       4.328  26.332   3.099  1.00 10.00      A   
ATOM   2184  CB  LEU A 231       5.322  26.124   4.238  1.00 10.00      A   
ATOM   2185  CG  LEU A 231       6.015  24.763   4.280  1.00 10.00      A   
ATOM   2186  CD1 LEU A 231       7.232  24.812   5.188  1.00 10.00      A   
ATOM   2187  CD2 LEU A 231       5.042  23.691   4.746  1.00 10.00      A   
ATOM   2188  C   LEU A 231       3.571  27.642   3.290  1.00 10.00      A   
ATOM   2189  O   LEU A 231       2.520  27.681   3.931  1.00 10.00      A   
ATOM   2190  N   GLN A 232       4.109  28.708   2.713  1.00 10.00      A   
ATOM   2191  HN  GLN A 232       4.952  28.611   2.222  1.00 10.00      A   
ATOM   2192  CA  GLN A 232       3.490  30.021   2.800  1.00 10.00      A   
ATOM   2193  CB  GLN A 232       4.517  31.120   2.514  1.00 10.00      A   
ATOM   2194  CG  GLN A 232       5.540  31.311   3.623  1.00 10.00      A   
ATOM   2195  CD  GLN A 232       5.030  32.194   4.744  1.00 10.00      A   
ATOM   2196  OE1 GLN A 232       3.825  32.329   4.944  1.00 10.00      A   
ATOM   2197  NE2 GLN A 232       5.943  32.792   5.495  1.00 10.00      A   
ATOM   2198 HE21 GLN A 232       6.892  32.632   5.291  1.00 10.00      A   
ATOM   2199 HE22 GLN A 232       5.637  33.370   6.223  1.00 10.00      A   
ATOM   2200  C   GLN A 232       2.320  30.128   1.827  1.00 10.00      A   
ATOM   2201  O   GLN A 232       1.484  31.024   1.947  1.00 10.00      A   
ATOM   2202  N   ARG A 233       2.263  29.209   0.866  1.00 10.00      A   
ATOM   2203  HN  ARG A 233       2.961  28.518   0.820  1.00 10.00      A   
ATOM   2204  CA  ARG A 233       1.196  29.205  -0.128  1.00 10.00      A   
ATOM   2205  CB  ARG A 233       1.708  28.681  -1.470  1.00 10.00      A   
ATOM   2206  CG  ARG A 233       2.673  29.611  -2.191  1.00 10.00      A   
ATOM   2207  CD  ARG A 233       2.091  31.005  -2.326  1.00 10.00      A   
ATOM   2208  NE  ARG A 233       2.768  31.798  -3.349  1.00 10.00      A   
ATOM   2209  HE  ARG A 233       3.253  31.309  -4.053  1.00 10.00      A   
ATOM   2210  CZ  ARG A 233       2.762  33.125  -3.387  1.00 10.00      A   
ATOM   2211  NH1 ARG A 233       2.133  33.812  -2.443  1.00 10.00      A   
ATOM   2212 HH11 ARG A 233       2.125  34.853  -2.474  1.00 10.00      A   
ATOM   2213 HH12 ARG A 233       1.642  33.318  -1.669  1.00 10.00      A   
ATOM   2214  NH2 ARG A 233       3.382  33.763  -4.371  1.00 10.00      A   
ATOM   2215 HH21 ARG A 233       3.386  34.806  -4.407  1.00 10.00      A   
ATOM   2216 HH22 ARG A 233       3.871  33.217  -5.131  1.00 10.00      A   
ATOM   2217  C   ARG A 233      -0.002  28.376   0.330  1.00 10.00      A   
ATOM   2218  O   ARG A 233      -1.145  28.703   0.011  1.00 10.00      A   
ATOM   2219  N   ALA A 234       0.258  27.306   1.068  1.00 10.00      A   
ATOM   2220  HN  ALA A 234       1.188  27.090   1.293  1.00 10.00      A   
ATOM   2221  CA  ALA A 234      -0.811  26.441   1.551  1.00 10.00      A   
ATOM   2222  CB  ALA A 234      -0.821  25.125   0.791  1.00 10.00      A   
ATOM   2223  C   ALA A 234      -0.705  26.191   3.050  1.00 10.00      A   
ATOM   2224  O   ALA A 234      -0.113  25.204   3.483  1.00 10.00      A   
ATOM   2225  N   PRO A 235      -1.279  27.087   3.866  1.00 10.00      A   
ATOM   2226  CA  PRO A 235      -1.253  26.953   5.325  1.00 10.00      A   
ATOM   2227  CB  PRO A 235      -1.544  28.374   5.801  1.00 10.00      A   
ATOM   2228  CG  PRO A 235      -2.399  28.962   4.728  1.00 10.00      A   
ATOM   2229  CD  PRO A 235      -1.974  28.317   3.434  1.00 10.00      A   
ATOM   2230  C   PRO A 235      -2.331  25.992   5.831  1.00 10.00      A   
ATOM   2231  O   PRO A 235      -2.375  25.656   7.014  1.00 10.00      A   
ATOM   2232  N   GLN A 236      -3.186  25.537   4.923  1.00 10.00      A   
ATOM   2233  HN  GLN A 236      -3.086  25.823   3.990  1.00 10.00      A   
ATOM   2234  CA  GLN A 236      -4.263  24.622   5.279  1.00 10.00      A   
ATOM   2235  CB  GLN A 236      -5.582  25.042   4.615  1.00 10.00      A   
ATOM   2236  CG  GLN A 236      -5.676  24.746   3.120  1.00 10.00      A   
ATOM   2237  CD  GLN A 236      -4.953  25.760   2.259  1.00 10.00      A   
ATOM   2238  OE1 GLN A 236      -4.817  26.924   2.626  1.00 10.00      A   
ATOM   2239  NE2 GLN A 236      -4.488  25.323   1.099  1.00 10.00      A   
ATOM   2240 HE21 GLN A 236      -4.628  24.379   0.870  1.00 10.00      A   
ATOM   2241 HE22 GLN A 236      -4.026  25.964   0.515  1.00 10.00      A   
ATOM   2242  C   GLN A 236      -3.913  23.184   4.909  1.00 10.00      A   
ATOM   2243  O   GLN A 236      -4.788  22.319   4.842  1.00 10.00      A   
ATOM   2244  N   LEU A 237      -2.630  22.941   4.664  1.00 10.00      A   
ATOM   2245  HN  LEU A 237      -1.983  23.674   4.737  1.00 10.00      A   
ATOM   2246  CA  LEU A 237      -2.156  21.612   4.300  1.00 10.00      A   
ATOM   2247  CB  LEU A 237      -0.692  21.685   3.849  1.00 10.00      A   
ATOM   2248  CG  LEU A 237      -0.225  20.613   2.859  1.00 10.00      A   
ATOM   2249  CD1 LEU A 237      -0.942  20.768   1.527  1.00 10.00      A   
ATOM   2250  CD2 LEU A 237       1.281  20.688   2.665  1.00 10.00      A   
ATOM   2251  C   LEU A 237      -2.291  20.657   5.483  1.00 10.00      A   
ATOM   2252  O   LEU A 237      -1.851  20.966   6.589  1.00 10.00      A   
ATOM   2253  N   GLU A 238      -2.909  19.506   5.243  1.00 10.00      A   
ATOM   2254  HN  GLU A 238      -3.244  19.325   4.339  1.00 10.00      A   
ATOM   2255  CA  GLU A 238      -3.100  18.501   6.280  1.00 10.00      A   
ATOM   2256  CB  GLU A 238      -4.415  17.741   6.072  1.00 10.00      A   
ATOM   2257  CG  GLU A 238      -5.672  18.594   6.128  1.00 10.00      A   
ATOM   2258  CD  GLU A 238      -6.930  17.756   6.253  1.00 10.00      A   
ATOM   2259  OE1 GLU A 238      -7.305  17.081   5.271  1.00 10.00      A   
ATOM   2260  OE2 GLU A 238      -7.551  17.762   7.337  1.00 10.00      A   
ATOM   2261  C   GLU A 238      -1.947  17.507   6.262  1.00 10.00      A   
ATOM   2262  O   GLU A 238      -1.512  17.020   7.306  1.00 10.00      A   
ATOM   2263  N   GLU A 239      -1.455  17.207   5.069  1.00 10.00      A   
ATOM   2264  HN  GLU A 239      -1.841  17.632   4.274  1.00 10.00      A   
ATOM   2265  CA  GLU A 239      -0.360  16.267   4.903  1.00 10.00      A   
ATOM   2266  CB  GLU A 239      -0.844  15.034   4.146  1.00 10.00      A   
ATOM   2267  CG  GLU A 239       0.200  13.944   4.002  1.00 10.00      A   
ATOM   2268  CD  GLU A 239      -0.410  12.620   3.614  1.00 10.00      A   
ATOM   2269  OE1 GLU A 239      -0.995  12.532   2.517  1.00 10.00      A   
ATOM   2270  OE2 GLU A 239      -0.302  11.661   4.407  1.00 10.00      A   
ATOM   2271  C   GLU A 239       0.802  16.924   4.164  1.00 10.00      A   
ATOM   2272  O   GLU A 239       0.665  17.329   3.007  1.00 10.00      A   
ATOM   2273  N   LEU A 240       1.943  17.018   4.833  1.00 10.00      A   
ATOM   2274  HN  LEU A 240       2.003  16.640   5.742  1.00 10.00      A   
ATOM   2275  CA  LEU A 240       3.119  17.640   4.248  1.00 10.00      A   
ATOM   2276  CB  LEU A 240       3.775  18.594   5.252  1.00 10.00      A   
ATOM   2277  CG  LEU A 240       5.138  19.164   4.857  1.00 10.00      A   
ATOM   2278  CD1 LEU A 240       4.999  20.107   3.674  1.00 10.00      A   
ATOM   2279  CD2 LEU A 240       5.783  19.870   6.039  1.00 10.00      A   
ATOM   2280  C   LEU A 240       4.132  16.602   3.794  1.00 10.00      A   
ATOM   2281  O   LEU A 240       4.698  15.873   4.612  1.00 10.00      A   
ATOM   2282  N   GLY A 241       4.349  16.529   2.491  1.00 10.00      A   
ATOM   2283  HN  GLY A 241       3.845  17.114   1.881  1.00 10.00      A   
ATOM   2284  CA  GLY A 241       5.318  15.602   1.953  1.00 10.00      A   
ATOM   2285  C   GLY A 241       6.559  16.345   1.514  1.00 10.00      A   
ATOM   2286  O   GLY A 241       6.614  16.879   0.405  1.00 10.00      A   
ATOM   2287  N   THR A 242       7.551  16.392   2.385  1.00 10.00      A   
ATOM   2288  HN  THR A 242       7.458  15.925   3.240  1.00 10.00      A   
ATOM   2289  CA  THR A 242       8.785  17.094   2.094  1.00 10.00      A   
ATOM   2290  CB  THR A 242       9.551  17.445   3.386  1.00 10.00      A   
ATOM   2291  OG1 THR A 242       9.636  16.288   4.228  1.00 10.00      A   
ATOM   2292  HG1 THR A 242       8.750  15.978   4.441  1.00 10.00      A   
ATOM   2293  CG2 THR A 242       8.852  18.564   4.139  1.00 10.00      A   
ATOM   2294  C   THR A 242       9.685  16.273   1.182  1.00 10.00      A   
ATOM   2295  O   THR A 242       9.646  15.044   1.199  1.00 10.00      A   
ATOM   2296  N   GLY A 243      10.474  16.962   0.378  1.00 10.00      A   
ATOM   2297  HN  GLY A 243      10.450  17.940   0.401  1.00 10.00      A   
ATOM   2298  CA  GLY A 243      11.384  16.291  -0.516  1.00 10.00      A   
ATOM   2299  C   GLY A 243      12.771  16.248   0.078  1.00 10.00      A   
ATOM   2300  O   GLY A 243      13.019  15.516   1.034  1.00 10.00      A   
ATOM   2301  N   GLY A 244      13.669  17.054  -0.462  1.00 10.00      A   
ATOM   2302  HN  GLY A 244      13.410  17.641  -1.203  1.00 10.00      A   
ATOM   2303  CA  GLY A 244      15.019  17.093   0.048  1.00 10.00      A   
ATOM   2304  C   GLY A 244      15.119  17.978   1.272  1.00 10.00      A   
ATOM   2305  O   GLY A 244      15.054  19.201   1.166  1.00 10.00      A   
ATOM   2306  N   TYR A 245      15.270  17.363   2.432  1.00 10.00      A   
ATOM   2307  HN  TYR A 245      15.320  16.379   2.449  1.00 10.00      A   
ATOM   2308  CA  TYR A 245      15.381  18.101   3.683  1.00 10.00      A   
ATOM   2309  CB  TYR A 245      14.727  17.322   4.828  1.00 10.00      A   
ATOM   2310  CG  TYR A 245      13.931  18.190   5.775  1.00 10.00      A   
ATOM   2311  CD1 TYR A 245      12.653  18.615   5.442  1.00 10.00      A   
ATOM   2312  CD2 TYR A 245      14.459  18.593   6.995  1.00 10.00      A   
ATOM   2313  CE1 TYR A 245      11.921  19.416   6.294  1.00 10.00      A   
ATOM   2314  CE2 TYR A 245      13.732  19.395   7.857  1.00 10.00      A   
ATOM   2315  CZ  TYR A 245      12.464  19.803   7.501  1.00 10.00      A   
ATOM   2316  OH  TYR A 245      11.732  20.602   8.352  1.00 10.00      A   
ATOM   2317  HH  TYR A 245      10.892  20.177   8.549  1.00 10.00      A   
ATOM   2318  C   TYR A 245      16.846  18.365   3.992  1.00 10.00      A   
ATOM   2319  O   TYR A 245      17.246  18.499   5.151  1.00 10.00      A   
ATOM   2320  N   THR A 246      17.635  18.441   2.937  1.00 10.00      A   
ATOM   2321  HN  THR A 246      17.241  18.344   2.044  1.00 10.00      A   
ATOM   2322  CA  THR A 246      19.058  18.677   3.050  1.00 10.00      A   
ATOM   2323  CB  THR A 246      19.840  17.525   2.370  1.00 10.00      A   
ATOM   2324  OG1 THR A 246      21.250  17.728   2.479  1.00 10.00      A   
ATOM   2325  HG1 THR A 246      21.439  18.265   3.263  1.00 10.00      A   
ATOM   2326  CG2 THR A 246      19.449  17.374   0.904  1.00 10.00      A   
ATOM   2327  C   THR A 246      19.417  20.028   2.421  1.00 10.00      A   
ATOM   2328  O   THR A 246      18.953  20.353   1.322  1.00 10.00      A   
ATOM   2329  N   ALA A 247      20.215  20.819   3.131  1.00 10.00      A   
ATOM   2330  HN  ALA A 247      20.538  20.514   4.007  1.00 10.00      A   
ATOM   2331  CA  ALA A 247      20.637  22.131   2.649  1.00 10.00      A   
ATOM   2332  CB  ALA A 247      19.479  23.118   2.690  1.00 10.00      A   
ATOM   2333  C   ALA A 247      21.786  22.653   3.495  1.00 10.00      A   
ATOM   2334  O   ALA A 247      22.019  22.156   4.594  1.00 10.00      A   
ATOM   2335  N   GLU A 248      22.505  23.636   2.964  1.00 10.00      A   
ATOM   2336  HN  GLU A 248      22.281  23.952   2.065  1.00 10.00      A   
ATOM   2337  CA  GLU A 248      23.625  24.247   3.670  1.00 10.00      A   
ATOM   2338  CB  GLU A 248      24.269  25.323   2.790  1.00 10.00      A   
ATOM   2339  CG  GLU A 248      25.517  25.968   3.369  1.00 10.00      A   
ATOM   2340  CD  GLU A 248      26.205  26.893   2.382  1.00 10.00      A   
ATOM   2341  OE1 GLU A 248      27.405  26.679   2.097  1.00 10.00      A   
ATOM   2342  OE2 GLU A 248      25.557  27.847   1.892  1.00 10.00      A   
ATOM   2343  C   GLU A 248      23.145  24.845   4.991  1.00 10.00      A   
ATOM   2344  O   GLU A 248      22.352  25.789   5.000  1.00 10.00      A   
ATOM   2345  N   VAL A 249      23.626  24.274   6.090  1.00 10.00      A   
ATOM   2346  HN  VAL A 249      24.264  23.533   5.994  1.00 10.00      A   
ATOM   2347  CA  VAL A 249      23.245  24.707   7.434  1.00 10.00      A   
ATOM   2348  CB  VAL A 249      23.999  23.916   8.521  1.00 10.00      A   
ATOM   2349  CG1 VAL A 249      23.504  24.294   9.910  1.00 10.00      A   
ATOM   2350  CG2 VAL A 249      23.869  22.418   8.286  1.00 10.00      A   
ATOM   2351  C   VAL A 249      23.479  26.198   7.651  1.00 10.00      A   
ATOM   2352  O   VAL A 249      24.615  26.647   7.810  1.00 10.00      A   
ATOM   2353  N   ARG A 250      22.392  26.952   7.646  1.00 10.00      A   
ATOM   2354  HN  ARG A 250      21.524  26.525   7.487  1.00 10.00      A   
ATOM   2355  CA  ARG A 250      22.441  28.388   7.848  1.00 10.00      A   
ATOM   2356  CB  ARG A 250      22.501  29.116   6.509  1.00 10.00      A   
ATOM   2357  CG  ARG A 250      23.869  29.097   5.855  1.00 10.00      A   
ATOM   2358  CD  ARG A 250      23.745  29.106   4.347  1.00 10.00      A   
ATOM   2359  NE  ARG A 250      22.955  30.232   3.862  1.00 10.00      A   
ATOM   2360  HE  ARG A 250      22.340  30.666   4.503  1.00 10.00      A   
ATOM   2361  CZ  ARG A 250      23.038  30.703   2.624  1.00 10.00      A   
ATOM   2362  NH1 ARG A 250      23.862  30.136   1.755  1.00 10.00      A   
ATOM   2363 HH11 ARG A 250      24.460  29.324   2.050  1.00 10.00      A   
ATOM   2364 HH12 ARG A 250      23.927  30.496   0.781  1.00 10.00      A   
ATOM   2365  NH2 ARG A 250      22.296  31.737   2.253  1.00 10.00      A   
ATOM   2366 HH21 ARG A 250      21.652  32.191   2.934  1.00 10.00      A   
ATOM   2367 HH22 ARG A 250      22.362  32.106   1.276  1.00 10.00      A   
ATOM   2368  C   ARG A 250      21.238  28.871   8.651  1.00 10.00      A   
ATOM   2369  O   ARG A 250      20.123  28.360   8.494  1.00 10.00      A   
ATOM   2370  N   PRO A 251      21.455  29.865   9.525  1.00 10.00      A   
ATOM   2371  CA  PRO A 251      20.398  30.432  10.368  1.00 10.00      A   
ATOM   2372  CB  PRO A 251      21.114  31.526  11.171  1.00 10.00      A   
ATOM   2373  CG  PRO A 251      22.559  31.180  11.097  1.00 10.00      A   
ATOM   2374  CD  PRO A 251      22.759  30.506   9.771  1.00 10.00      A   
ATOM   2375  C   PRO A 251      19.269  31.045   9.544  1.00 10.00      A   
ATOM   2376  O   PRO A 251      18.096  30.877   9.868  1.00 10.00      A   
ATOM   2377  N   ASP A 252      19.625  31.732   8.462  1.00 10.00      A   
ATOM   2378  HN  ASP A 252      20.578  31.810   8.236  1.00 10.00      A   
ATOM   2379  CA  ASP A 252      18.634  32.375   7.601  1.00 10.00      A   
ATOM   2380  CB  ASP A 252      19.304  33.186   6.484  1.00 10.00      A   
ATOM   2381  CG  ASP A 252      20.017  32.332   5.451  1.00 10.00      A   
ATOM   2382  OD1 ASP A 252      19.480  32.181   4.335  1.00 10.00      A   
ATOM   2383  OD2 ASP A 252      21.121  31.821   5.747  1.00 10.00      A   
ATOM   2384  C   ASP A 252      17.632  31.368   7.035  1.00 10.00      A   
ATOM   2385  O   ASP A 252      16.438  31.650   6.953  1.00 10.00      A   
ATOM   2386  N   VAL A 253      18.117  30.185   6.674  1.00 10.00      A   
ATOM   2387  HN  VAL A 253      19.077  30.010   6.776  1.00 10.00      A   
ATOM   2388  CA  VAL A 253      17.257  29.142   6.128  1.00 10.00      A   
ATOM   2389  CB  VAL A 253      18.088  28.035   5.442  1.00 10.00      A   
ATOM   2390  CG1 VAL A 253      17.186  27.062   4.694  1.00 10.00      A   
ATOM   2391  CG2 VAL A 253      19.118  28.646   4.501  1.00 10.00      A   
ATOM   2392  C   VAL A 253      16.412  28.525   7.242  1.00 10.00      A   
ATOM   2393  O   VAL A 253      15.222  28.245   7.064  1.00 10.00      A   
ATOM   2394  N   TYR A 254      17.038  28.348   8.402  1.00 10.00      A   
ATOM   2395  HN  TYR A 254      17.978  28.617   8.476  1.00 10.00      A   
ATOM   2396  CA  TYR A 254      16.380  27.773   9.570  1.00 10.00      A   
ATOM   2397  CB  TYR A 254      17.396  27.599  10.707  1.00 10.00      A   
ATOM   2398  CG  TYR A 254      16.884  26.834  11.909  1.00 10.00      A   
ATOM   2399  CD1 TYR A 254      16.406  25.536  11.783  1.00 10.00      A   
ATOM   2400  CD2 TYR A 254      16.892  27.407  13.174  1.00 10.00      A   
ATOM   2401  CE1 TYR A 254      15.950  24.832  12.881  1.00 10.00      A   
ATOM   2402  CE2 TYR A 254      16.437  26.711  14.279  1.00 10.00      A   
ATOM   2403  CZ  TYR A 254      15.967  25.424  14.127  1.00 10.00      A   
ATOM   2404  OH  TYR A 254      15.513  24.726  15.224  1.00 10.00      A   
ATOM   2405  HH  TYR A 254      15.028  25.320  15.804  1.00 10.00      A   
ATOM   2406  C   TYR A 254      15.214  28.649  10.024  1.00 10.00      A   
ATOM   2407  O   TYR A 254      14.117  28.152  10.295  1.00 10.00      A   
ATOM   2408  N   SER A 255      15.457  29.951  10.093  1.00 10.00      A   
ATOM   2409  HN  SER A 255      16.357  30.280   9.880  1.00 10.00      A   
ATOM   2410  CA  SER A 255      14.437  30.905  10.503  1.00 10.00      A   
ATOM   2411  CB  SER A 255      15.042  32.307  10.609  1.00 10.00      A   
ATOM   2412  OG  SER A 255      16.204  32.298  11.426  1.00 10.00      A   
ATOM   2413  HG  SER A 255      16.914  32.774  10.976  1.00 10.00      A   
ATOM   2414  C   SER A 255      13.254  30.907   9.536  1.00 10.00      A   
ATOM   2415  O   SER A 255      12.100  30.843   9.962  1.00 10.00      A   
ATOM   2416  N   GLY A 256      13.550  30.956   8.239  1.00 10.00      A   
ATOM   2417  HN  GLY A 256      14.491  30.989   7.963  1.00 10.00      A   
ATOM   2418  CA  GLY A 256      12.502  30.968   7.228  1.00 10.00      A   
ATOM   2419  C   GLY A 256      11.624  29.730   7.283  1.00 10.00      A   
ATOM   2420  O   GLY A 256      10.397  29.820   7.165  1.00 10.00      A   
ATOM   2421  N   LEU A 257      12.253  28.579   7.483  1.00 10.00      A   
ATOM   2422  HN  LEU A 257      13.229  28.577   7.574  1.00 10.00      A   
ATOM   2423  CA  LEU A 257      11.534  27.315   7.564  1.00 10.00      A   
ATOM   2424  CB  LEU A 257      12.518  26.149   7.664  1.00 10.00      A   
ATOM   2425  CG  LEU A 257      13.162  25.699   6.355  1.00 10.00      A   
ATOM   2426  CD1 LEU A 257      14.328  24.766   6.631  1.00 10.00      A   
ATOM   2427  CD2 LEU A 257      12.134  25.024   5.458  1.00 10.00      A   
ATOM   2428  C   LEU A 257      10.599  27.289   8.762  1.00 10.00      A   
ATOM   2429  O   LEU A 257       9.416  26.980   8.630  1.00 10.00      A   
ATOM   2430  N   SER A 258      11.143  27.628   9.925  1.00 10.00      A   
ATOM   2431  HN  SER A 258      12.093  27.877   9.949  1.00 10.00      A   
ATOM   2432  CA  SER A 258      10.383  27.635  11.167  1.00 10.00      A   
ATOM   2433  CB  SER A 258      11.271  28.094  12.326  1.00 10.00      A   
ATOM   2434  OG  SER A 258      12.474  27.334  12.365  1.00 10.00      A   
ATOM   2435  HG  SER A 258      13.109  27.696  11.730  1.00 10.00      A   
ATOM   2436  C   SER A 258       9.118  28.492  11.070  1.00 10.00      A   
ATOM   2437  O   SER A 258       8.050  28.082  11.528  1.00 10.00      A   
ATOM   2438  N   VAL A 259       9.234  29.667  10.461  1.00 10.00      A   
ATOM   2439  HN  VAL A 259      10.109  29.938  10.105  1.00 10.00      A   
ATOM   2440  CA  VAL A 259       8.093  30.565  10.308  1.00 10.00      A   
ATOM   2441  CB  VAL A 259       8.516  31.924   9.705  1.00 10.00      A   
ATOM   2442  CG1 VAL A 259       7.311  32.830   9.494  1.00 10.00      A   
ATOM   2443  CG2 VAL A 259       9.543  32.604  10.595  1.00 10.00      A   
ATOM   2444  C   VAL A 259       7.017  29.934   9.426  1.00 10.00      A   
ATOM   2445  O   VAL A 259       5.834  29.935   9.774  1.00 10.00      A   
ATOM   2446  N   ALA A 260       7.439  29.379   8.298  1.00 10.00      A   
ATOM   2447  HN  ALA A 260       8.399  29.390   8.090  1.00 10.00      A   
ATOM   2448  CA  ALA A 260       6.515  28.754   7.360  1.00 10.00      A   
ATOM   2449  CB  ALA A 260       7.211  28.459   6.043  1.00 10.00      A   
ATOM   2450  C   ALA A 260       5.889  27.486   7.942  1.00 10.00      A   
ATOM   2451  O   ALA A 260       4.690  27.263   7.802  1.00 10.00      A   
ATOM   2452  N   LEU A 261       6.704  26.671   8.607  1.00 10.00      A   
ATOM   2453  HN  LEU A 261       7.654  26.909   8.691  1.00 10.00      A   
ATOM   2454  CA  LEU A 261       6.229  25.427   9.211  1.00 10.00      A   
ATOM   2455  CB  LEU A 261       7.402  24.623   9.768  1.00 10.00      A   
ATOM   2456  CG  LEU A 261       8.238  23.865   8.737  1.00 10.00      A   
ATOM   2457  CD1 LEU A 261       9.582  23.467   9.327  1.00 10.00      A   
ATOM   2458  CD2 LEU A 261       7.491  22.638   8.244  1.00 10.00      A   
ATOM   2459  C   LEU A 261       5.205  25.693  10.310  1.00 10.00      A   
ATOM   2460  O   LEU A 261       4.330  24.872  10.571  1.00 10.00      A   
ATOM   2461  N   SER A 262       5.316  26.847  10.946  1.00 10.00      A   
ATOM   2462  HN  SER A 262       6.038  27.462  10.700  1.00 10.00      A   
ATOM   2463  CA  SER A 262       4.393  27.223  12.007  1.00 10.00      A   
ATOM   2464  CB  SER A 262       5.049  28.228  12.947  1.00 10.00      A   
ATOM   2465  OG  SER A 262       6.257  27.704  13.464  1.00 10.00      A   
ATOM   2466  HG  SER A 262       6.946  27.774  12.789  1.00 10.00      A   
ATOM   2467  C   SER A 262       3.109  27.806  11.432  1.00 10.00      A   
ATOM   2468  O   SER A 262       2.202  28.183  12.169  1.00 10.00      A   
ATOM   2469  N   GLY A 263       3.042  27.883  10.112  1.00 10.00      A   
ATOM   2470  HN  GLY A 263       3.809  27.581   9.572  1.00 10.00      A   
ATOM   2471  CA  GLY A 263       1.864  28.417   9.460  1.00 10.00      A   
ATOM   2472  C   GLY A 263       0.797  27.362   9.248  1.00 10.00      A   
ATOM   2473  O   GLY A 263      -0.393  27.634   9.408  1.00 10.00      A   
ATOM   2474  N   CYS A 264       1.224  26.155   8.890  1.00 10.00      A   
ATOM   2475  HN  CYS A 264       2.187  26.004   8.774  1.00 10.00      A   
ATOM   2476  CA  CYS A 264       0.303  25.053   8.652  1.00 10.00      A   
ATOM   2477  CB  CYS A 264       0.964  23.983   7.777  1.00 10.00      A   
ATOM   2478  SG  CYS A 264       1.758  24.635   6.286  1.00 10.00      A   
ATOM   2479  HG  CYS A 264       0.818  24.854   5.376  1.00 10.00      A   
ATOM   2480  C   CYS A 264      -0.197  24.454   9.970  1.00 10.00      A   
ATOM   2481  O   CYS A 264       0.347  23.468  10.478  1.00 10.00      A   
ATOM   2482  N   LYS A 265      -1.234  25.068  10.525  1.00 10.00      A   
ATOM   2483  HN  LYS A 265      -1.609  25.860  10.079  1.00 10.00      A   
ATOM   2484  CA  LYS A 265      -1.817  24.612  11.783  1.00 10.00      A   
ATOM   2485  CB  LYS A 265      -2.604  25.736  12.461  1.00 10.00      A   
ATOM   2486  CG  LYS A 265      -1.775  26.637  13.364  1.00 10.00      A   
ATOM   2487  CD  LYS A 265      -1.108  27.755  12.582  1.00 10.00      A   
ATOM   2488  CE  LYS A 265      -0.575  28.836  13.509  1.00 10.00      A   
ATOM   2489  NZ  LYS A 265       0.198  29.867  12.771  1.00 10.00      A   
ATOM   2490  HZ1 LYS A 265       1.070  29.448  12.386  1.00 10.00      A   
ATOM   2491  HZ2 LYS A 265       0.457  30.650  13.406  1.00 10.00      A   
ATOM   2492  HZ3 LYS A 265      -0.369  30.245  11.987  1.00 10.00      A   
ATOM   2493  C   LYS A 265      -2.717  23.400  11.571  1.00 10.00      A   
ATOM   2494  O   LYS A 265      -2.939  22.607  12.488  1.00 10.00      A   
ATOM   2495  N   GLU A 266      -3.214  23.250  10.351  1.00 10.00      A   
ATOM   2496  HN  GLU A 266      -2.984  23.907   9.660  1.00 10.00      A   
ATOM   2497  CA  GLU A 266      -4.101  22.143  10.012  1.00 10.00      A   
ATOM   2498  CB  GLU A 266      -5.034  22.539   8.866  1.00 10.00      A   
ATOM   2499  CG  GLU A 266      -5.752  23.867   9.076  1.00 10.00      A   
ATOM   2500  CD  GLU A 266      -6.383  23.993  10.452  1.00 10.00      A   
ATOM   2501  OE1 GLU A 266      -5.977  24.889  11.219  1.00 10.00      A   
ATOM   2502  OE2 GLU A 266      -7.294  23.202  10.774  1.00 10.00      A   
ATOM   2503  C   GLU A 266      -3.315  20.881   9.658  1.00 10.00      A   
ATOM   2504  O   GLU A 266      -3.892  19.837   9.347  1.00 10.00      A   
ATOM   2505  N   LEU A 267      -1.995  20.980   9.725  1.00 10.00      A   
ATOM   2506  HN  LEU A 267      -1.596  21.834   9.990  1.00 10.00      A   
ATOM   2507  CA  LEU A 267      -1.125  19.856   9.416  1.00 10.00      A   
ATOM   2508  CB  LEU A 267       0.335  20.316   9.374  1.00 10.00      A   
ATOM   2509  CG  LEU A 267       1.304  19.433   8.588  1.00 10.00      A   
ATOM   2510  CD1 LEU A 267       0.932  19.412   7.115  1.00 10.00      A   
ATOM   2511  CD2 LEU A 267       2.734  19.915   8.772  1.00 10.00      A   
ATOM   2512  C   LEU A 267      -1.301  18.740  10.445  1.00 10.00      A   
ATOM   2513  O   LEU A 267      -1.246  18.983  11.652  1.00 10.00      A   
ATOM   2514  N   ARG A 268      -1.535  17.530   9.963  1.00 10.00      A   
ATOM   2515  HN  ARG A 268      -1.589  17.412   8.988  1.00 10.00      A   
ATOM   2516  CA  ARG A 268      -1.726  16.373  10.834  1.00 10.00      A   
ATOM   2517  CB  ARG A 268      -3.178  15.889  10.779  1.00 10.00      A   
ATOM   2518  CG  ARG A 268      -4.179  16.854  11.390  1.00 10.00      A   
ATOM   2519  CD  ARG A 268      -3.832  17.164  12.836  1.00 10.00      A   
ATOM   2520  NE  ARG A 268      -4.798  18.071  13.442  1.00 10.00      A   
ATOM   2521  HE  ARG A 268      -5.614  17.669  13.825  1.00 10.00      A   
ATOM   2522  CZ  ARG A 268      -4.649  19.393  13.492  1.00 10.00      A   
ATOM   2523  NH1 ARG A 268      -3.570  19.967  12.971  1.00 10.00      A   
ATOM   2524 HH11 ARG A 268      -3.452  21.007  13.011  1.00 10.00      A   
ATOM   2525 HH12 ARG A 268      -2.832  19.382  12.515  1.00 10.00      A   
ATOM   2526  NH2 ARG A 268      -5.584  20.140  14.057  1.00 10.00      A   
ATOM   2527 HH21 ARG A 268      -6.438  19.692  14.455  1.00 10.00      A   
ATOM   2528 HH22 ARG A 268      -5.476  21.179  14.103  1.00 10.00      A   
ATOM   2529  C   ARG A 268      -0.790  15.227  10.465  1.00 10.00      A   
ATOM   2530  O   ARG A 268      -0.465  14.383  11.302  1.00 10.00      A   
ATOM   2531  N   CYS A 269      -0.352  15.203   9.216  1.00 10.00      A   
ATOM   2532  HN  CYS A 269      -0.621  15.913   8.594  1.00 10.00      A   
ATOM   2533  CA  CYS A 269       0.533  14.153   8.742  1.00 10.00      A   
ATOM   2534  CB  CYS A 269      -0.193  13.266   7.730  1.00 10.00      A   
ATOM   2535  SG  CYS A 269       0.750  11.826   7.180  1.00 10.00      A   
ATOM   2536  HG  CYS A 269       0.573  11.703   5.866  1.00 10.00      A   
ATOM   2537  C   CYS A 269       1.790  14.745   8.117  1.00 10.00      A   
ATOM   2538  O   CYS A 269       1.724  15.737   7.388  1.00 10.00      A   
ATOM   2539  N   LEU A 270       2.931  14.136   8.412  1.00 10.00      A   
ATOM   2540  HN  LEU A 270       2.913  13.351   9.004  1.00 10.00      A   
ATOM   2541  CA  LEU A 270       4.208  14.590   7.881  1.00 10.00      A   
ATOM   2542  CB  LEU A 270       5.031  15.262   8.987  1.00 10.00      A   
ATOM   2543  CG  LEU A 270       6.270  16.049   8.546  1.00 10.00      A   
ATOM   2544  CD1 LEU A 270       6.452  17.285   9.414  1.00 10.00      A   
ATOM   2545  CD2 LEU A 270       7.510  15.174   8.607  1.00 10.00      A   
ATOM   2546  C   LEU A 270       4.968  13.413   7.280  1.00 10.00      A   
ATOM   2547  O   LEU A 270       5.078  12.354   7.900  1.00 10.00      A   
ATOM   2548  N   SER A 271       5.466  13.592   6.068  1.00 10.00      A   
ATOM   2549  HN  SER A 271       5.330  14.456   5.618  1.00 10.00      A   
ATOM   2550  CA  SER A 271       6.212  12.550   5.381  1.00 10.00      A   
ATOM   2551  CB  SER A 271       5.280  11.737   4.474  1.00 10.00      A   
ATOM   2552  OG  SER A 271       4.133  11.288   5.182  1.00 10.00      A   
ATOM   2553  HG  SER A 271       4.182  11.589   6.093  1.00 10.00      A   
ATOM   2554  C   SER A 271       7.359  13.144   4.561  1.00 10.00      A   
ATOM   2555  O   SER A 271       7.473  14.369   4.429  1.00 10.00      A   
ATOM   2556  N   GLY A 272       8.205  12.271   4.025  1.00 10.00      A   
ATOM   2557  HN  GLY A 272       8.073  11.313   4.190  1.00 10.00      A   
ATOM   2558  CA  GLY A 272       9.329  12.710   3.221  1.00 10.00      A   
ATOM   2559  C   GLY A 272      10.627  12.684   4.000  1.00 10.00      A   
ATOM   2560  O   GLY A 272      11.079  11.620   4.420  1.00 10.00      A   
ATOM   2561  N   PHE A 273      11.215  13.861   4.193  1.00 10.00      A   
ATOM   2562  HN  PHE A 273      10.786  14.667   3.827  1.00 10.00      A   
ATOM   2563  CA  PHE A 273      12.468  14.005   4.936  1.00 10.00      A   
ATOM   2564  CB  PHE A 273      12.314  13.543   6.389  1.00 10.00      A   
ATOM   2565  CG  PHE A 273      11.936  14.643   7.341  1.00 10.00      A   
ATOM   2566  CD1 PHE A 273      10.920  15.533   7.032  1.00 10.00      A   
ATOM   2567  CD2 PHE A 273      12.602  14.789   8.548  1.00 10.00      A   
ATOM   2568  CE1 PHE A 273      10.578  16.546   7.907  1.00 10.00      A   
ATOM   2569  CE2 PHE A 273      12.265  15.798   9.429  1.00 10.00      A   
ATOM   2570  CZ  PHE A 273      11.250  16.678   9.107  1.00 10.00      A   
ATOM   2571  C   PHE A 273      13.653  13.319   4.259  1.00 10.00      A   
ATOM   2572  O   PHE A 273      14.484  12.696   4.920  1.00 10.00      A   
ATOM   2573  N   TRP A 274      13.736  13.442   2.940  1.00 10.00      A   
ATOM   2574  HN  TRP A 274      13.046  13.952   2.461  1.00 10.00      A   
ATOM   2575  CA  TRP A 274      14.838  12.851   2.189  1.00 10.00      A   
ATOM   2576  CB  TRP A 274      14.576  12.926   0.685  1.00 10.00      A   
ATOM   2577  CG  TRP A 274      14.025  11.669   0.093  1.00 10.00      A   
ATOM   2578  CD1 TRP A 274      14.726  10.550  -0.248  1.00 10.00      A   
ATOM   2579  CD2 TRP A 274      12.659  11.406  -0.241  1.00 10.00      A   
ATOM   2580  NE1 TRP A 274      13.883   9.606  -0.776  1.00 10.00      A   
ATOM   2581  HE1 TRP A 274      14.150   8.714  -1.098  1.00 10.00      A   
ATOM   2582  CE2 TRP A 274      12.605  10.106  -0.779  1.00 10.00      A   
ATOM   2583  CE3 TRP A 274      11.477  12.142  -0.134  1.00 10.00      A   
ATOM   2584  CZ2 TRP A 274      11.414   9.528  -1.210  1.00 10.00      A   
ATOM   2585  CZ3 TRP A 274      10.297  11.567  -0.563  1.00 10.00      A   
ATOM   2586  CH2 TRP A 274      10.273  10.273  -1.094  1.00 10.00      A   
ATOM   2587  C   TRP A 274      16.124  13.593   2.510  1.00 10.00      A   
ATOM   2588  O   TRP A 274      16.194  14.811   2.339  1.00 10.00      A   
ATOM   2589  N   ASP A 275      17.126  12.857   2.985  1.00 10.00      A   
ATOM   2590  HN  ASP A 275      16.989  11.896   3.101  1.00 10.00      A   
ATOM   2591  CA  ASP A 275      18.421  13.439   3.348  1.00 10.00      A   
ATOM   2592  CB  ASP A 275      19.088  14.146   2.153  1.00 10.00      A   
ATOM   2593  CG  ASP A 275      19.488  13.225   1.010  1.00 10.00      A   
ATOM   2594  OD1 ASP A 275      20.060  13.728   0.014  1.00 10.00      A   
ATOM   2595  OD2 ASP A 275      19.229  12.006   1.087  1.00 10.00      A   
ATOM   2596  C   ASP A 275      18.238  14.426   4.500  1.00 10.00      A   
ATOM   2597  O   ASP A 275      18.880  15.477   4.546  1.00 10.00      A   
ATOM   2598  N   ALA A 276      17.338  14.078   5.416  1.00 10.00      A   
ATOM   2599  HN  ALA A 276      16.850  13.235   5.301  1.00 10.00      A   
ATOM   2600  CA  ALA A 276      17.039  14.912   6.575  1.00 10.00      A   
ATOM   2601  CB  ALA A 276      16.010  14.240   7.467  1.00 10.00      A   
ATOM   2602  C   ALA A 276      18.289  15.262   7.372  1.00 10.00      A   
ATOM   2603  O   ALA A 276      19.090  14.391   7.726  1.00 10.00      A   
ATOM   2604  N   VAL A 277      18.443  16.547   7.646  1.00 10.00      A   
ATOM   2605  HN  VAL A 277      17.767  17.184   7.329  1.00 10.00      A   
ATOM   2606  CA  VAL A 277      19.581  17.047   8.398  1.00 10.00      A   
ATOM   2607  CB  VAL A 277      20.097  18.365   7.774  1.00 10.00      A   
ATOM   2608  CG1 VAL A 277      21.238  18.958   8.585  1.00 10.00      A   
ATOM   2609  CG2 VAL A 277      20.523  18.140   6.335  1.00 10.00      A   
ATOM   2610  C   VAL A 277      19.174  17.304   9.848  1.00 10.00      A   
ATOM   2611  O   VAL A 277      18.227  18.044  10.099  1.00 10.00      A   
ATOM   2612  N   PRO A 278      19.881  16.688  10.818  1.00 10.00      A   
ATOM   2613  CA  PRO A 278      19.598  16.864  12.251  1.00 10.00      A   
ATOM   2614  CB  PRO A 278      20.801  16.207  12.927  1.00 10.00      A   
ATOM   2615  CG  PRO A 278      21.255  15.178  11.956  1.00 10.00      A   
ATOM   2616  CD  PRO A 278      20.991  15.747  10.591  1.00 10.00      A   
ATOM   2617  C   PRO A 278      19.535  18.336  12.644  1.00 10.00      A   
ATOM   2618  O   PRO A 278      18.724  18.735  13.481  1.00 10.00      A   
ATOM   2619  N   ALA A 279      20.388  19.141  12.013  1.00 10.00      A   
ATOM   2620  HN  ALA A 279      21.012  18.754  11.351  1.00 10.00      A   
ATOM   2621  CA  ALA A 279      20.444  20.573  12.288  1.00 10.00      A   
ATOM   2622  CB  ALA A 279      21.606  21.202  11.544  1.00 10.00      A   
ATOM   2623  C   ALA A 279      19.138  21.296  11.943  1.00 10.00      A   
ATOM   2624  O   ALA A 279      18.922  22.429  12.372  1.00 10.00      A   
ATOM   2625  N   TYR A 280      18.268  20.642  11.183  1.00 10.00      A   
ATOM   2626  HN  TYR A 280      18.478  19.727  10.889  1.00 10.00      A   
ATOM   2627  CA  TYR A 280      17.000  21.246  10.782  1.00 10.00      A   
ATOM   2628  CB  TYR A 280      16.942  21.401   9.261  1.00 10.00      A   
ATOM   2629  CG  TYR A 280      17.731  22.582   8.743  1.00 10.00      A   
ATOM   2630  CD1 TYR A 280      19.031  22.432   8.274  1.00 10.00      A   
ATOM   2631  CD2 TYR A 280      17.171  23.850   8.723  1.00 10.00      A   
ATOM   2632  CE1 TYR A 280      19.748  23.516   7.798  1.00 10.00      A   
ATOM   2633  CE2 TYR A 280      17.880  24.936   8.252  1.00 10.00      A   
ATOM   2634  CZ  TYR A 280      19.166  24.765   7.791  1.00 10.00      A   
ATOM   2635  OH  TYR A 280      19.869  25.851   7.320  1.00 10.00      A   
ATOM   2636  HH  TYR A 280      19.739  26.603   7.915  1.00 10.00      A   
ATOM   2637  C   TYR A 280      15.800  20.447  11.281  1.00 10.00      A   
ATOM   2638  O   TYR A 280      14.677  20.654  10.832  1.00 10.00      A   
ATOM   2639  N   LEU A 281      16.043  19.548  12.227  1.00 10.00      A   
ATOM   2640  HN  LEU A 281      16.960  19.439  12.558  1.00 10.00      A   
ATOM   2641  CA  LEU A 281      14.979  18.710  12.787  1.00 10.00      A   
ATOM   2642  CB  LEU A 281      15.538  17.450  13.453  1.00 10.00      A   
ATOM   2643  CG  LEU A 281      16.216  16.434  12.530  1.00 10.00      A   
ATOM   2644  CD1 LEU A 281      16.544  15.158  13.289  1.00 10.00      A   
ATOM   2645  CD2 LEU A 281      15.345  16.134  11.317  1.00 10.00      A   
ATOM   2646  C   LEU A 281      14.034  19.460  13.742  1.00 10.00      A   
ATOM   2647  O   LEU A 281      12.818  19.339  13.612  1.00 10.00      A   
ATOM   2648  N   PRO A 282      14.561  20.246  14.714  1.00 10.00      A   
ATOM   2649  CA  PRO A 282      13.721  20.985  15.682  1.00 10.00      A   
ATOM   2650  CB  PRO A 282      14.740  21.670  16.604  1.00 10.00      A   
ATOM   2651  CG  PRO A 282      15.998  20.900  16.418  1.00 10.00      A   
ATOM   2652  CD  PRO A 282      15.996  20.467  14.983  1.00 10.00      A   
ATOM   2653  C   PRO A 282      12.811  22.043  15.044  1.00 10.00      A   
ATOM   2654  O   PRO A 282      12.051  22.717  15.741  1.00 10.00      A   
ATOM   2655  N   ALA A 283      12.878  22.178  13.728  1.00 10.00      A   
ATOM   2656  HN  ALA A 283      13.489  21.602  13.221  1.00 10.00      A   
ATOM   2657  CA  ALA A 283      12.067  23.157  13.015  1.00 10.00      A   
ATOM   2658  CB  ALA A 283      12.586  23.342  11.597  1.00 10.00      A   
ATOM   2659  C   ALA A 283      10.591  22.764  13.001  1.00 10.00      A   
ATOM   2660  O   ALA A 283       9.720  23.601  12.767  1.00 10.00      A   
ATOM   2661  N   VAL A 284      10.316  21.490  13.262  1.00 10.00      A   
ATOM   2662  HN  VAL A 284      11.054  20.869  13.448  1.00 10.00      A   
ATOM   2663  CA  VAL A 284       8.945  20.985  13.271  1.00 10.00      A   
ATOM   2664  CB  VAL A 284       8.791  19.727  12.388  1.00 10.00      A   
ATOM   2665  CG1 VAL A 284       8.995  20.069  10.922  1.00 10.00      A   
ATOM   2666  CG2 VAL A 284       9.756  18.635  12.823  1.00 10.00      A   
ATOM   2667  C   VAL A 284       8.468  20.670  14.692  1.00 10.00      A   
ATOM   2668  O   VAL A 284       7.470  19.973  14.884  1.00 10.00      A   
ATOM   2669  N   TYR A 285       9.174  21.211  15.681  1.00 10.00      A   
ATOM   2670  HN  TYR A 285       9.942  21.775  15.457  1.00 10.00      A   
ATOM   2671  CA  TYR A 285       8.842  20.987  17.092  1.00 10.00      A   
ATOM   2672  CB  TYR A 285       9.851  21.692  18.005  1.00 10.00      A   
ATOM   2673  CG  TYR A 285      10.914  20.786  18.586  1.00 10.00      A   
ATOM   2674  CD1 TYR A 285      10.736  19.408  18.634  1.00 10.00      A   
ATOM   2675  CD2 TYR A 285      12.092  21.312  19.091  1.00 10.00      A   
ATOM   2676  CE1 TYR A 285      11.707  18.582  19.171  1.00 10.00      A   
ATOM   2677  CE2 TYR A 285      13.068  20.495  19.629  1.00 10.00      A   
ATOM   2678  CZ  TYR A 285      12.873  19.131  19.668  1.00 10.00      A   
ATOM   2679  OH  TYR A 285      13.843  18.316  20.209  1.00 10.00      A   
ATOM   2680  HH  TYR A 285      14.222  18.745  20.990  1.00 10.00      A   
ATOM   2681  C   TYR A 285       7.422  21.437  17.448  1.00 10.00      A   
ATOM   2682  O   TYR A 285       6.724  20.773  18.216  1.00 10.00      A   
ATOM   2683  N   SER A 286       6.999  22.560  16.895  1.00 10.00      A   
ATOM   2684  HN  SER A 286       7.594  23.055  16.290  1.00 10.00      A   
ATOM   2685  CA  SER A 286       5.671  23.088  17.175  1.00 10.00      A   
ATOM   2686  CB  SER A 286       5.636  24.594  16.911  1.00 10.00      A   
ATOM   2687  OG  SER A 286       6.844  25.217  17.325  1.00 10.00      A   
ATOM   2688  HG  SER A 286       6.790  25.423  18.265  1.00 10.00      A   
ATOM   2689  C   SER A 286       4.595  22.387  16.348  1.00 10.00      A   
ATOM   2690  O   SER A 286       3.409  22.670  16.496  1.00 10.00      A   
ATOM   2691  N   VAL A 287       5.006  21.469  15.490  1.00 10.00      A   
ATOM   2692  HN  VAL A 287       5.965  21.271  15.421  1.00 10.00      A   
ATOM   2693  CA  VAL A 287       4.066  20.752  14.642  1.00 10.00      A   
ATOM   2694  CB  VAL A 287       4.512  20.755  13.169  1.00 10.00      A   
ATOM   2695  CG1 VAL A 287       3.385  20.271  12.276  1.00 10.00      A   
ATOM   2696  CG2 VAL A 287       4.966  22.146  12.747  1.00 10.00      A   
ATOM   2697  C   VAL A 287       3.868  19.314  15.106  1.00 10.00      A   
ATOM   2698  O   VAL A 287       2.741  18.822  15.143  1.00 10.00      A   
ATOM   2699  N   CYS A 288       4.960  18.656  15.490  1.00 10.00      A   
ATOM   2700  HN  CYS A 288       5.830  19.118  15.469  1.00 10.00      A   
ATOM   2701  CA  CYS A 288       4.916  17.263  15.935  1.00 10.00      A   
ATOM   2702  CB  CYS A 288       6.314  16.776  16.321  1.00 10.00      A   
ATOM   2703  SG  CYS A 288       7.008  17.591  17.775  1.00 10.00      A   
ATOM   2704  HG  CYS A 288       6.448  17.042  18.847  1.00 10.00      A   
ATOM   2705  C   CYS A 288       3.934  17.036  17.087  1.00 10.00      A   
ATOM   2706  O   CYS A 288       3.410  15.936  17.257  1.00 10.00      A   
ATOM   2707  N   SER A 289       3.660  18.089  17.850  1.00 10.00      A   
ATOM   2708  HN  SER A 289       4.084  18.950  17.643  1.00 10.00      A   
ATOM   2709  CA  SER A 289       2.755  18.009  18.990  1.00 10.00      A   
ATOM   2710  CB  SER A 289       2.882  19.281  19.825  1.00 10.00      A   
ATOM   2711  OG  SER A 289       3.766  20.203  19.202  1.00 10.00      A   
ATOM   2712  HG  SER A 289       4.663  20.067  19.535  1.00 10.00      A   
ATOM   2713  C   SER A 289       1.297  17.776  18.570  1.00 10.00      A   
ATOM   2714  O   SER A 289       0.448  17.475  19.409  1.00 10.00      A   
ATOM   2715  N   ARG A 290       1.009  17.919  17.277  1.00 10.00      A   
ATOM   2716  HN  ARG A 290       1.724  18.176  16.654  1.00 10.00      A   
ATOM   2717  CA  ARG A 290      -0.343  17.714  16.761  1.00 10.00      A   
ATOM   2718  CB  ARG A 290      -0.951  19.036  16.277  1.00 10.00      A   
ATOM   2719  CG  ARG A 290      -0.248  19.663  15.083  1.00 10.00      A   
ATOM   2720  CD  ARG A 290      -0.875  20.997  14.717  1.00 10.00      A   
ATOM   2721  NE  ARG A 290      -0.082  21.728  13.729  1.00 10.00      A   
ATOM   2722  HE  ARG A 290      -0.147  21.439  12.791  1.00 10.00      A   
ATOM   2723  CZ  ARG A 290       0.719  22.751  14.035  1.00 10.00      A   
ATOM   2724  NH1 ARG A 290       0.833  23.158  15.293  1.00 10.00      A   
ATOM   2725 HH11 ARG A 290       0.294  22.680  16.051  1.00 10.00      A   
ATOM   2726 HH12 ARG A 290       1.460  23.959  15.532  1.00 10.00      A   
ATOM   2727  NH2 ARG A 290       1.395  23.382  13.083  1.00 10.00      A   
ATOM   2728 HH21 ARG A 290       1.302  23.085  12.086  1.00 10.00      A   
ATOM   2729 HH22 ARG A 290       2.019  24.186  13.328  1.00 10.00      A   
ATOM   2730  C   ARG A 290      -0.356  16.686  15.633  1.00 10.00      A   
ATOM   2731  O   ARG A 290      -1.390  16.461  14.999  1.00 10.00      A   
ATOM   2732  N   LEU A 291       0.792  16.058  15.395  1.00 10.00      A   
ATOM   2733  HN  LEU A 291       1.574  16.266  15.948  1.00 10.00      A   
ATOM   2734  CA  LEU A 291       0.912  15.061  14.336  1.00 10.00      A   
ATOM   2735  CB  LEU A 291       2.299  15.117  13.692  1.00 10.00      A   
ATOM   2736  CG  LEU A 291       2.726  16.463  13.105  1.00 10.00      A   
ATOM   2737  CD1 LEU A 291       4.113  16.354  12.492  1.00 10.00      A   
ATOM   2738  CD2 LEU A 291       1.722  16.944  12.073  1.00 10.00      A   
ATOM   2739  C   LEU A 291       0.645  13.655  14.862  1.00 10.00      A   
ATOM   2740  O   LEU A 291       1.007  13.328  15.994  1.00 10.00      A   
ATOM   2741  N   THR A 292      -0.001  12.841  14.040  1.00 10.00      A   
ATOM   2742  HN  THR A 292      -0.287  13.181  13.165  1.00 10.00      A   
ATOM   2743  CA  THR A 292      -0.319  11.466  14.404  1.00 10.00      A   
ATOM   2744  CB  THR A 292      -1.817  11.187  14.213  1.00 10.00      A   
ATOM   2745  OG1 THR A 292      -2.227  11.671  12.923  1.00 10.00      A   
ATOM   2746  HG1 THR A 292      -3.035  11.213  12.651  1.00 10.00      A   
ATOM   2747  CG2 THR A 292      -2.627  11.881  15.296  1.00 10.00      A   
ATOM   2748  C   THR A 292       0.479  10.478  13.556  1.00 10.00      A   
ATOM   2749  O   THR A 292       0.764   9.356  13.982  1.00 10.00      A   
ATOM   2750  N   THR A 293       0.838  10.903  12.354  1.00 10.00      A   
ATOM   2751  HN  THR A 293       0.592  11.808  12.075  1.00 10.00      A   
ATOM   2752  CA  THR A 293       1.595  10.067  11.437  1.00 10.00      A   
ATOM   2753  CB  THR A 293       0.800   9.820  10.141  1.00 10.00      A   
ATOM   2754  OG1 THR A 293      -0.565   9.534  10.480  1.00 10.00      A   
ATOM   2755  HG1 THR A 293      -0.852  10.127  11.181  1.00 10.00      A   
ATOM   2756  CG2 THR A 293       1.380   8.644   9.363  1.00 10.00      A   
ATOM   2757  C   THR A 293       2.926  10.722  11.101  1.00 10.00      A   
ATOM   2758  O   THR A 293       2.964  11.859  10.626  1.00 10.00      A   
ATOM   2759  N   LEU A 294       4.007  10.002  11.361  1.00 10.00      A   
ATOM   2760  HN  LEU A 294       3.904   9.098  11.734  1.00 10.00      A   
ATOM   2761  CA  LEU A 294       5.344  10.508  11.101  1.00 10.00      A   
ATOM   2762  CB  LEU A 294       6.041  10.840  12.423  1.00 10.00      A   
ATOM   2763  CG  LEU A 294       7.151  11.892  12.364  1.00 10.00      A   
ATOM   2764  CD1 LEU A 294       6.619  13.200  11.800  1.00 10.00      A   
ATOM   2765  CD2 LEU A 294       7.754  12.109  13.744  1.00 10.00      A   
ATOM   2766  C   LEU A 294       6.166   9.495  10.309  1.00 10.00      A   
ATOM   2767  O   LEU A 294       6.556   8.446  10.830  1.00 10.00      A   
ATOM   2768  N   ASN A 295       6.402   9.800   9.041  1.00 10.00      A   
ATOM   2769  HN  ASN A 295       6.046  10.639   8.676  1.00 10.00      A   
ATOM   2770  CA  ASN A 295       7.179   8.920   8.176  1.00 10.00      A   
ATOM   2771  CB  ASN A 295       6.494   8.747   6.814  1.00 10.00      A   
ATOM   2772  CG  ASN A 295       7.089   7.625   5.978  1.00 10.00      A   
ATOM   2773  OD1 ASN A 295       8.283   7.332   6.049  1.00 10.00      A   
ATOM   2774  ND2 ASN A 295       6.250   6.987   5.175  1.00 10.00      A   
ATOM   2775 HD21 ASN A 295       5.306   7.266   5.174  1.00 10.00      A   
ATOM   2776 HD22 ASN A 295       6.602   6.264   4.616  1.00 10.00      A   
ATOM   2777  C   ASN A 295       8.590   9.470   8.003  1.00 10.00      A   
ATOM   2778  O   ASN A 295       8.822  10.382   7.209  1.00 10.00      A   
ATOM   2779  N   LEU A 296       9.524   8.913   8.761  1.00 10.00      A   
ATOM   2780  HN  LEU A 296       9.271   8.179   9.366  1.00 10.00      A   
ATOM   2781  CA  LEU A 296      10.916   9.336   8.716  1.00 10.00      A   
ATOM   2782  CB  LEU A 296      11.378   9.787  10.107  1.00 10.00      A   
ATOM   2783  CG  LEU A 296      10.504  10.826  10.814  1.00 10.00      A   
ATOM   2784  CD1 LEU A 296      11.006  11.059  12.229  1.00 10.00      A   
ATOM   2785  CD2 LEU A 296      10.472  12.130  10.031  1.00 10.00      A   
ATOM   2786  C   LEU A 296      11.800   8.195   8.225  1.00 10.00      A   
ATOM   2787  O   LEU A 296      12.970   8.091   8.598  1.00 10.00      A   
ATOM   2788  N   SER A 297      11.242   7.354   7.366  1.00 10.00      A   
ATOM   2789  HN  SER A 297      10.307   7.493   7.099  1.00 10.00      A   
ATOM   2790  CA  SER A 297      11.974   6.213   6.818  1.00 10.00      A   
ATOM   2791  CB  SER A 297      11.018   5.281   6.077  1.00 10.00      A   
ATOM   2792  OG  SER A 297       9.772   5.197   6.748  1.00 10.00      A   
ATOM   2793  HG  SER A 297       9.157   5.834   6.362  1.00 10.00      A   
ATOM   2794  C   SER A 297      13.101   6.651   5.882  1.00 10.00      A   
ATOM   2795  O   SER A 297      13.938   5.844   5.485  1.00 10.00      A   
ATOM   2796  N   TYR A 298      13.116   7.926   5.523  1.00 10.00      A   
ATOM   2797  HN  TYR A 298      12.416   8.528   5.855  1.00 10.00      A   
ATOM   2798  CA  TYR A 298      14.145   8.452   4.635  1.00 10.00      A   
ATOM   2799  CB  TYR A 298      13.499   9.147   3.433  1.00 10.00      A   
ATOM   2800  CG  TYR A 298      12.356   8.377   2.803  1.00 10.00      A   
ATOM   2801  CD1 TYR A 298      11.036   8.765   3.004  1.00 10.00      A   
ATOM   2802  CD2 TYR A 298      12.595   7.268   2.003  1.00 10.00      A   
ATOM   2803  CE1 TYR A 298       9.986   8.075   2.425  1.00 10.00      A   
ATOM   2804  CE2 TYR A 298      11.553   6.570   1.423  1.00 10.00      A   
ATOM   2805  CZ  TYR A 298      10.252   6.977   1.633  1.00 10.00      A   
ATOM   2806  OH  TYR A 298       9.212   6.288   1.047  1.00 10.00      A   
ATOM   2807  HH  TYR A 298       9.321   5.340   1.206  1.00 10.00      A   
ATOM   2808  C   TYR A 298      15.048   9.432   5.379  1.00 10.00      A   
ATOM   2809  O   TYR A 298      15.942  10.047   4.792  1.00 10.00      A   
ATOM   2810  N   ALA A 299      14.821   9.557   6.682  1.00 10.00      A   
ATOM   2811  HN  ALA A 299      14.127   9.008   7.101  1.00 10.00      A   
ATOM   2812  CA  ALA A 299      15.591  10.468   7.514  1.00 10.00      A   
ATOM   2813  CB  ALA A 299      14.723  11.028   8.629  1.00 10.00      A   
ATOM   2814  C   ALA A 299      16.824   9.785   8.089  1.00 10.00      A   
ATOM   2815  O   ALA A 299      16.726   8.971   9.011  1.00 10.00      A   
ATOM   2816  N   THR A 300      17.977  10.108   7.531  1.00 10.00      A   
ATOM   2817  HN  THR A 300      17.986  10.748   6.790  1.00 10.00      A   
ATOM   2818  CA  THR A 300      19.238   9.542   7.983  1.00 10.00      A   
ATOM   2819  CB  THR A 300      20.268   9.542   6.839  1.00 10.00      A   
ATOM   2820  OG1 THR A 300      20.107  10.740   6.070  1.00 10.00      A   
ATOM   2821  HG1 THR A 300      20.544  11.466   6.530  1.00 10.00      A   
ATOM   2822  CG2 THR A 300      20.067   8.338   5.938  1.00 10.00      A   
ATOM   2823  C   THR A 300      19.794  10.368   9.135  1.00 10.00      A   
ATOM   2824  O   THR A 300      20.626  11.249   8.928  1.00 10.00      A   
ATOM   2825  N   VAL A 301      19.308  10.105  10.342  1.00 10.00      A   
ATOM   2826  HN  VAL A 301      18.630   9.405  10.442  1.00 10.00      A   
ATOM   2827  CA  VAL A 301      19.757  10.832  11.525  1.00 10.00      A   
ATOM   2828  CB  VAL A 301      18.700  11.853  12.006  1.00 10.00      A   
ATOM   2829  CG1 VAL A 301      18.556  12.989  11.007  1.00 10.00      A   
ATOM   2830  CG2 VAL A 301      17.357  11.176  12.236  1.00 10.00      A   
ATOM   2831  C   VAL A 301      20.083   9.869  12.666  1.00 10.00      A   
ATOM   2832  O   VAL A 301      19.686   8.701  12.637  1.00 10.00      A   
ATOM   2833  N   GLN A 302      20.819  10.359  13.659  1.00 10.00      A   
ATOM   2834  HN  GLN A 302      21.126  11.290  13.605  1.00 10.00      A   
ATOM   2835  CA  GLN A 302      21.197   9.544  14.815  1.00 10.00      A   
ATOM   2836  CB  GLN A 302      22.366  10.170  15.585  1.00 10.00      A   
ATOM   2837  CG  GLN A 302      23.654  10.352  14.790  1.00 10.00      A   
ATOM   2838  CD  GLN A 302      24.035   9.138  13.965  1.00 10.00      A   
ATOM   2839  OE1 GLN A 302      24.599   8.170  14.481  1.00 10.00      A   
ATOM   2840  NE2 GLN A 302      23.750   9.190  12.675  1.00 10.00      A   
ATOM   2841 HE21 GLN A 302      23.315  10.007  12.325  1.00 10.00      A   
ATOM   2842 HE22 GLN A 302      23.979   8.419  12.118  1.00 10.00      A   
ATOM   2843  C   GLN A 302      20.017   9.348  15.765  1.00 10.00      A   
ATOM   2844  O   GLN A 302      19.054  10.120  15.745  1.00 10.00      A   
ATOM   2845  N   SER A 303      20.114   8.329  16.609  1.00 10.00      A   
ATOM   2846  HN  SER A 303      20.914   7.761  16.577  1.00 10.00      A   
ATOM   2847  CA  SER A 303      19.072   8.017  17.575  1.00 10.00      A   
ATOM   2848  CB  SER A 303      19.477   6.791  18.407  1.00 10.00      A   
ATOM   2849  OG  SER A 303      18.469   6.433  19.337  1.00 10.00      A   
ATOM   2850  HG  SER A 303      17.949   5.702  18.977  1.00 10.00      A   
ATOM   2851  C   SER A 303      18.793   9.211  18.487  1.00 10.00      A   
ATOM   2852  O   SER A 303      17.637   9.532  18.764  1.00 10.00      A   
ATOM   2853  N   TYR A 304      19.857   9.883  18.921  1.00 10.00      A   
ATOM   2854  HN  TYR A 304      20.750   9.587  18.640  1.00 10.00      A   
ATOM   2855  CA  TYR A 304      19.741  11.038  19.808  1.00 10.00      A   
ATOM   2856  CB  TYR A 304      21.121  11.643  20.082  1.00 10.00      A   
ATOM   2857  CG  TYR A 304      21.108  12.752  21.108  1.00 10.00      A   
ATOM   2858  CD1 TYR A 304      20.730  12.500  22.420  1.00 10.00      A   
ATOM   2859  CD2 TYR A 304      21.475  14.049  20.769  1.00 10.00      A   
ATOM   2860  CE1 TYR A 304      20.715  13.505  23.366  1.00 10.00      A   
ATOM   2861  CE2 TYR A 304      21.463  15.060  21.710  1.00 10.00      A   
ATOM   2862  CZ  TYR A 304      21.082  14.783  23.006  1.00 10.00      A   
ATOM   2863  OH  TYR A 304      21.070  15.786  23.948  1.00 10.00      A   
ATOM   2864  HH  TYR A 304      20.727  16.597  23.544  1.00 10.00      A   
ATOM   2865  C   TYR A 304      18.801  12.102  19.241  1.00 10.00      A   
ATOM   2866  O   TYR A 304      17.948  12.633  19.954  1.00 10.00      A   
ATOM   2867  N   ASP A 305      18.958  12.408  17.959  1.00 10.00      A   
ATOM   2868  HN  ASP A 305      19.652  11.945  17.439  1.00 10.00      A   
ATOM   2869  CA  ASP A 305      18.124  13.414  17.307  1.00 10.00      A   
ATOM   2870  CB  ASP A 305      18.758  13.922  16.014  1.00 10.00      A   
ATOM   2871  CG  ASP A 305      19.582  15.172  16.240  1.00 10.00      A   
ATOM   2872  OD1 ASP A 305      18.995  16.265  16.366  1.00 10.00      A   
ATOM   2873  OD2 ASP A 305      20.820  15.068  16.312  1.00 10.00      A   
ATOM   2874  C   ASP A 305      16.711  12.907  17.060  1.00 10.00      A   
ATOM   2875  O   ASP A 305      15.760  13.688  17.013  1.00 10.00      A   
ATOM   2876  N   LEU A 306      16.575  11.597  16.916  1.00 10.00      A   
ATOM   2877  HN  LEU A 306      17.373  11.027  16.956  1.00 10.00      A   
ATOM   2878  CA  LEU A 306      15.278  10.980  16.695  1.00 10.00      A   
ATOM   2879  CB  LEU A 306      15.459   9.535  16.224  1.00 10.00      A   
ATOM   2880  CG  LEU A 306      15.747   9.330  14.737  1.00 10.00      A   
ATOM   2881  CD1 LEU A 306      16.299   7.934  14.492  1.00 10.00      A   
ATOM   2882  CD2 LEU A 306      14.483   9.549  13.920  1.00 10.00      A   
ATOM   2883  C   LEU A 306      14.457  11.000  17.981  1.00 10.00      A   
ATOM   2884  O   LEU A 306      13.271  11.345  17.971  1.00 10.00      A   
ATOM   2885  N   VAL A 307      15.104  10.639  19.084  1.00 10.00      A   
ATOM   2886  HN  VAL A 307      16.051  10.372  19.012  1.00 10.00      A   
ATOM   2887  CA  VAL A 307      14.459  10.607  20.396  1.00 10.00      A   
ATOM   2888  CB  VAL A 307      15.411  10.074  21.493  1.00 10.00      A   
ATOM   2889  CG1 VAL A 307      14.758  10.154  22.864  1.00 10.00      A   
ATOM   2890  CG2 VAL A 307      15.824   8.642  21.192  1.00 10.00      A   
ATOM   2891  C   VAL A 307      13.943  11.990  20.793  1.00 10.00      A   
ATOM   2892  O   VAL A 307      12.823  12.126  21.287  1.00 10.00      A   
ATOM   2893  N   LYS A 308      14.760  13.011  20.561  1.00 10.00      A   
ATOM   2894  HN  LYS A 308      15.636  12.832  20.157  1.00 10.00      A   
ATOM   2895  CA  LYS A 308      14.399  14.388  20.896  1.00 10.00      A   
ATOM   2896  CB  LYS A 308      15.484  15.362  20.437  1.00 10.00      A   
ATOM   2897  CG  LYS A 308      16.688  15.437  21.361  1.00 10.00      A   
ATOM   2898  CD  LYS A 308      17.669  16.501  20.897  1.00 10.00      A   
ATOM   2899  CE  LYS A 308      18.304  16.119  19.572  1.00 10.00      A   
ATOM   2900  NZ  LYS A 308      19.039  17.245  18.937  1.00 10.00      A   
ATOM   2901  HZ1 LYS A 308      19.965  17.374  19.391  1.00 10.00      A   
ATOM   2902  HZ2 LYS A 308      18.497  18.127  19.023  1.00 10.00      A   
ATOM   2903  HZ3 LYS A 308      19.186  17.041  17.922  1.00 10.00      A   
ATOM   2904  C   LYS A 308      13.051  14.788  20.302  1.00 10.00      A   
ATOM   2905  O   LYS A 308      12.208  15.369  20.986  1.00 10.00      A   
ATOM   2906  N   LEU A 309      12.845  14.457  19.034  1.00 10.00      A   
ATOM   2907  HN  LEU A 309      13.547  13.979  18.546  1.00 10.00      A   
ATOM   2908  CA  LEU A 309      11.603  14.788  18.350  1.00 10.00      A   
ATOM   2909  CB  LEU A 309      11.779  14.647  16.835  1.00 10.00      A   
ATOM   2910  CG  LEU A 309      10.618  15.137  15.965  1.00 10.00      A   
ATOM   2911  CD1 LEU A 309      10.460  16.645  16.076  1.00 10.00      A   
ATOM   2912  CD2 LEU A 309      10.823  14.722  14.517  1.00 10.00      A   
ATOM   2913  C   LEU A 309      10.450  13.912  18.835  1.00 10.00      A   
ATOM   2914  O   LEU A 309       9.322  14.381  18.993  1.00 10.00      A   
ATOM   2915  N   LEU A 310      10.746  12.646  19.102  1.00 10.00      A   
ATOM   2916  HN  LEU A 310      11.672  12.340  18.993  1.00 10.00      A   
ATOM   2917  CA  LEU A 310       9.731  11.698  19.558  1.00 10.00      A   
ATOM   2918  CB  LEU A 310      10.276  10.268  19.571  1.00 10.00      A   
ATOM   2919  CG  LEU A 310      10.595   9.657  18.205  1.00 10.00      A   
ATOM   2920  CD1 LEU A 310      11.118   8.236  18.359  1.00 10.00      A   
ATOM   2921  CD2 LEU A 310       9.367   9.682  17.312  1.00 10.00      A   
ATOM   2922  C   LEU A 310       9.177  12.073  20.927  1.00 10.00      A   
ATOM   2923  O   LEU A 310       8.011  11.812  21.222  1.00 10.00      A   
ATOM   2924  N   CYS A 311      10.011  12.701  21.751  1.00 10.00      A   
ATOM   2925  HN  CYS A 311      10.931  12.878  21.458  1.00 10.00      A   
ATOM   2926  CA  CYS A 311       9.598  13.122  23.086  1.00 10.00      A   
ATOM   2927  CB  CYS A 311      10.790  13.676  23.870  1.00 10.00      A   
ATOM   2928  SG  CYS A 311      12.148  12.505  24.095  1.00 10.00      A   
ATOM   2929  HG  CYS A 311      12.459  12.005  22.903  1.00 10.00      A   
ATOM   2930  C   CYS A 311       8.488  14.168  23.007  1.00 10.00      A   
ATOM   2931  O   CYS A 311       7.687  14.316  23.931  1.00 10.00      A   
ATOM   2932  N   GLN A 312       8.431  14.878  21.887  1.00 10.00      A   
ATOM   2933  HN  GLN A 312       9.080  14.698  21.173  1.00 10.00      A   
ATOM   2934  CA  GLN A 312       7.421  15.909  21.689  1.00 10.00      A   
ATOM   2935  CB  GLN A 312       8.028  17.146  21.028  1.00 10.00      A   
ATOM   2936  CG  GLN A 312       8.924  17.964  21.939  1.00 10.00      A   
ATOM   2937  CD  GLN A 312       8.553  19.433  21.957  1.00 10.00      A   
ATOM   2938  OE1 GLN A 312       9.424  20.299  22.024  1.00 10.00      A   
ATOM   2939  NE2 GLN A 312       7.262  19.731  21.918  1.00 10.00      A   
ATOM   2940 HE21 GLN A 312       6.614  18.996  21.879  1.00 10.00      A   
ATOM   2941 HE22 GLN A 312       7.007  20.679  21.942  1.00 10.00      A   
ATOM   2942  C   GLN A 312       6.253  15.391  20.855  1.00 10.00      A   
ATOM   2943  O   GLN A 312       5.496  16.173  20.277  1.00 10.00      A   
ATOM   2944  N   CYS A 313       6.112  14.073  20.795  1.00 10.00      A   
ATOM   2945  HN  CYS A 313       6.746  13.501  21.279  1.00 10.00      A   
ATOM   2946  CA  CYS A 313       5.034  13.452  20.042  1.00 10.00      A   
ATOM   2947  CB  CYS A 313       5.601  12.551  18.943  1.00 10.00      A   
ATOM   2948  SG  CYS A 313       6.701  13.394  17.781  1.00 10.00      A   
ATOM   2949  HG  CYS A 313       7.697  13.940  18.474  1.00 10.00      A   
ATOM   2950  C   CYS A 313       4.125  12.649  20.972  1.00 10.00      A   
ATOM   2951  O   CYS A 313       4.309  11.443  21.149  1.00 10.00      A   
ATOM   2952  N   PRO A 314       3.144  13.316  21.600  1.00 10.00      A   
ATOM   2953  CA  PRO A 314       2.212  12.669  22.517  1.00 10.00      A   
ATOM   2954  CB  PRO A 314       1.830  13.817  23.448  1.00 10.00      A   
ATOM   2955  CG  PRO A 314       1.873  15.034  22.582  1.00 10.00      A   
ATOM   2956  CD  PRO A 314       2.879  14.763  21.490  1.00 10.00      A   
ATOM   2957  C   PRO A 314       0.965  12.136  21.811  1.00 10.00      A   
ATOM   2958  O   PRO A 314       0.113  11.502  22.436  1.00 10.00      A   
ATOM   2959  N   LYS A 315       0.856  12.398  20.513  1.00 10.00      A   
ATOM   2960  HN  LYS A 315       1.570  12.904  20.063  1.00 10.00      A   
ATOM   2961  CA  LYS A 315      -0.298  11.952  19.741  1.00 10.00      A   
ATOM   2962  CB  LYS A 315      -1.056  13.147  19.163  1.00 10.00      A   
ATOM   2963  CG  LYS A 315      -1.389  14.234  20.171  1.00 10.00      A   
ATOM   2964  CD  LYS A 315      -2.114  15.397  19.509  1.00 10.00      A   
ATOM   2965  CE  LYS A 315      -3.586  15.088  19.286  1.00 10.00      A   
ATOM   2966  NZ  LYS A 315      -4.346  15.028  20.563  1.00 10.00      A   
ATOM   2967  HZ1 LYS A 315      -4.341  15.958  21.027  1.00 10.00      A   
ATOM   2968  HZ2 LYS A 315      -3.916  14.334  21.205  1.00 10.00      A   
ATOM   2969  HZ3 LYS A 315      -5.334  14.749  20.381  1.00 10.00      A   
ATOM   2970  C   LYS A 315       0.122  11.032  18.602  1.00 10.00      A   
ATOM   2971  O   LYS A 315      -0.664  10.753  17.702  1.00 10.00      A   
ATOM   2972  N   LEU A 316       1.359  10.563  18.650  1.00 10.00      A   
ATOM   2973  HN  LEU A 316       1.932  10.814  19.399  1.00 10.00      A   
ATOM   2974  CA  LEU A 316       1.886   9.683  17.616  1.00 10.00      A   
ATOM   2975  CB  LEU A 316       3.376   9.425  17.841  1.00 10.00      A   
ATOM   2976  CG  LEU A 316       4.150   8.821  16.665  1.00 10.00      A   
ATOM   2977  CD1 LEU A 316       4.031   9.706  15.433  1.00 10.00      A   
ATOM   2978  CD2 LEU A 316       5.609   8.619  17.039  1.00 10.00      A   
ATOM   2979  C   LEU A 316       1.118   8.363  17.565  1.00 10.00      A   
ATOM   2980  O   LEU A 316       1.032   7.642  18.561  1.00 10.00      A   
ATOM   2981  N   GLN A 317       0.563   8.057  16.398  1.00 10.00      A   
ATOM   2982  HN  GLN A 317       0.682   8.670  15.638  1.00 10.00      A   
ATOM   2983  CA  GLN A 317      -0.207   6.832  16.207  1.00 10.00      A   
ATOM   2984  CB  GLN A 317      -1.615   7.153  15.712  1.00 10.00      A   
ATOM   2985  CG  GLN A 317      -2.492   7.841  16.740  1.00 10.00      A   
ATOM   2986  CD  GLN A 317      -3.858   8.198  16.194  1.00 10.00      A   
ATOM   2987  OE1 GLN A 317      -4.007   8.526  15.018  1.00 10.00      A   
ATOM   2988  NE2 GLN A 317      -4.868   8.123  17.045  1.00 10.00      A   
ATOM   2989 HE21 GLN A 317      -4.673   7.851  17.976  1.00 10.00      A   
ATOM   2990 HE22 GLN A 317      -5.764   8.346  16.723  1.00 10.00      A   
ATOM   2991  C   GLN A 317       0.489   5.894  15.226  1.00 10.00      A   
ATOM   2992  O   GLN A 317       0.553   4.682  15.445  1.00 10.00      A   
ATOM   2993  N   ARG A 318       1.003   6.455  14.141  1.00 10.00      A   
ATOM   2994  HN  ARG A 318       0.921   7.428  14.016  1.00 10.00      A   
ATOM   2995  CA  ARG A 318       1.697   5.664  13.134  1.00 10.00      A   
ATOM   2996  CB  ARG A 318       0.923   5.674  11.812  1.00 10.00      A   
ATOM   2997  CG  ARG A 318       1.270   4.512  10.897  1.00 10.00      A   
ATOM   2998  CD  ARG A 318       0.756   4.722   9.479  1.00 10.00      A   
ATOM   2999  NE  ARG A 318      -0.702   4.605   9.378  1.00 10.00      A   
ATOM   3000  HE  ARG A 318      -1.234   5.401   9.613  1.00 10.00      A   
ATOM   3001  CZ  ARG A 318      -1.344   3.500   8.982  1.00 10.00      A   
ATOM   3002  NH1 ARG A 318      -0.666   2.404   8.659  1.00 10.00      A   
ATOM   3003 HH11 ARG A 318      -1.172   1.544   8.348  1.00 10.00      A   
ATOM   3004 HH12 ARG A 318       0.378   2.389   8.723  1.00 10.00      A   
ATOM   3005  NH2 ARG A 318      -2.669   3.492   8.912  1.00 10.00      A   
ATOM   3006 HH21 ARG A 318      -3.217   4.345   9.164  1.00 10.00      A   
ATOM   3007 HH22 ARG A 318      -3.170   2.630   8.603  1.00 10.00      A   
ATOM   3008  C   ARG A 318       3.107   6.203  12.926  1.00 10.00      A   
ATOM   3009  O   ARG A 318       3.288   7.310  12.412  1.00 10.00      A   
ATOM   3010  N   LEU A 319       4.101   5.429  13.335  1.00 10.00      A   
ATOM   3011  HN  LEU A 319       3.898   4.556  13.743  1.00 10.00      A   
ATOM   3012  CA  LEU A 319       5.489   5.843  13.197  1.00 10.00      A   
ATOM   3013  CB  LEU A 319       6.171   5.909  14.563  1.00 10.00      A   
ATOM   3014  CG  LEU A 319       7.641   6.330  14.565  1.00 10.00      A   
ATOM   3015  CD1 LEU A 319       7.789   7.788  14.153  1.00 10.00      A   
ATOM   3016  CD2 LEU A 319       8.258   6.093  15.932  1.00 10.00      A   
ATOM   3017  C   LEU A 319       6.276   4.931  12.265  1.00 10.00      A   
ATOM   3018  O   LEU A 319       6.296   3.707  12.430  1.00 10.00      A   
ATOM   3019  N   TRP A 320       6.913   5.545  11.282  1.00 10.00      A   
ATOM   3020  HN  TRP A 320       6.831   6.523  11.201  1.00 10.00      A   
ATOM   3021  CA  TRP A 320       7.737   4.836  10.316  1.00 10.00      A   
ATOM   3022  CB  TRP A 320       7.189   5.048   8.898  1.00 10.00      A   
ATOM   3023  CG  TRP A 320       5.989   4.213   8.549  1.00 10.00      A   
ATOM   3024  CD1 TRP A 320       4.994   3.795   9.386  1.00 10.00      A   
ATOM   3025  CD2 TRP A 320       5.656   3.701   7.253  1.00 10.00      A   
ATOM   3026  NE1 TRP A 320       4.069   3.052   8.692  1.00 10.00      A   
ATOM   3027  HE1 TRP A 320       3.255   2.634   9.079  1.00 10.00      A   
ATOM   3028  CE2 TRP A 320       4.451   2.982   7.379  1.00 10.00      A   
ATOM   3029  CE3 TRP A 320       6.261   3.781   5.997  1.00 10.00      A   
ATOM   3030  CZ2 TRP A 320       3.843   2.349   6.298  1.00 10.00      A   
ATOM   3031  CZ3 TRP A 320       5.657   3.155   4.926  1.00 10.00      A   
ATOM   3032  CH2 TRP A 320       4.459   2.447   5.082  1.00 10.00      A   
ATOM   3033  C   TRP A 320       9.151   5.403  10.397  1.00 10.00      A   
ATOM   3034  O   TRP A 320       9.367   6.572  10.080  1.00 10.00      A   
ATOM   3035  N   VAL A 321      10.104   4.596  10.844  1.00 10.00      A   
ATOM   3036  HN  VAL A 321       9.879   3.666  11.078  1.00 10.00      A   
ATOM   3037  CA  VAL A 321      11.487   5.057  10.979  1.00 10.00      A   
ATOM   3038  CB  VAL A 321      11.808   5.518  12.418  1.00 10.00      A   
ATOM   3039  CG1 VAL A 321      11.255   6.911  12.679  1.00 10.00      A   
ATOM   3040  CG2 VAL A 321      11.263   4.527  13.433  1.00 10.00      A   
ATOM   3041  C   VAL A 321      12.488   3.984  10.570  1.00 10.00      A   
ATOM   3042  O   VAL A 321      12.112   2.877  10.177  1.00 10.00      A   
ATOM   3043  N   LEU A 322      13.765   4.325  10.674  1.00 10.00      A   
ATOM   3044  HN  LEU A 322      13.992   5.223  11.007  1.00 10.00      A   
ATOM   3045  CA  LEU A 322      14.839   3.409  10.325  1.00 10.00      A   
ATOM   3046  CB  LEU A 322      15.988   4.165   9.657  1.00 10.00      A   
ATOM   3047  CG  LEU A 322      15.717   4.704   8.253  1.00 10.00      A   
ATOM   3048  CD1 LEU A 322      16.848   5.616   7.807  1.00 10.00      A   
ATOM   3049  CD2 LEU A 322      15.535   3.558   7.268  1.00 10.00      A   
ATOM   3050  C   LEU A 322      15.360   2.691  11.562  1.00 10.00      A   
ATOM   3051  O   LEU A 322      14.990   3.027  12.691  1.00 10.00      A   
ATOM   3052  N   ASP A 323      16.242   1.722  11.343  1.00 10.00      A   
ATOM   3053  HN  ASP A 323      16.506   1.518  10.419  1.00 10.00      A   
ATOM   3054  CA  ASP A 323      16.830   0.946  12.432  1.00 10.00      A   
ATOM   3055  CB  ASP A 323      17.464  -0.361  11.927  1.00 10.00      A   
ATOM   3056  CG  ASP A 323      18.657  -0.169  11.008  1.00 10.00      A   
ATOM   3057  OD1 ASP A 323      18.757   0.894  10.362  1.00 10.00      A   
ATOM   3058  OD2 ASP A 323      19.491  -1.096  10.914  1.00 10.00      A   
ATOM   3059  C   ASP A 323      17.819   1.778  13.245  1.00 10.00      A   
ATOM   3060  O   ASP A 323      18.325   1.335  14.279  1.00 10.00      A   
ATOM   3061  N   TYR A 324      18.070   2.996  12.784  1.00 10.00      A   
ATOM   3062  HN  TYR A 324      17.633   3.287  11.956  1.00 10.00      A   
ATOM   3063  CA  TYR A 324      18.978   3.909  13.469  1.00 10.00      A   
ATOM   3064  CB  TYR A 324      19.302   5.107  12.581  1.00 10.00      A   
ATOM   3065  CG  TYR A 324      20.659   5.030  11.923  1.00 10.00      A   
ATOM   3066  CD1 TYR A 324      21.814   5.306  12.641  1.00 10.00      A   
ATOM   3067  CD2 TYR A 324      20.786   4.684  10.585  1.00 10.00      A   
ATOM   3068  CE1 TYR A 324      23.058   5.243  12.046  1.00 10.00      A   
ATOM   3069  CE2 TYR A 324      22.025   4.616   9.981  1.00 10.00      A   
ATOM   3070  CZ  TYR A 324      23.159   4.897  10.714  1.00 10.00      A   
ATOM   3071  OH  TYR A 324      24.396   4.835  10.114  1.00 10.00      A   
ATOM   3072  HH  TYR A 324      24.813   3.990  10.328  1.00 10.00      A   
ATOM   3073  C   TYR A 324      18.375   4.385  14.790  1.00 10.00      A   
ATOM   3074  O   TYR A 324      19.066   4.979  15.615  1.00 10.00      A   
ATOM   3075  N   ILE A 325      17.081   4.124  14.976  1.00 10.00      A   
ATOM   3076  HN  ILE A 325      16.583   3.661  14.269  1.00 10.00      A   
ATOM   3077  CA  ILE A 325      16.380   4.511  16.200  1.00 10.00      A   
ATOM   3078  CB  ILE A 325      14.857   4.242  16.099  1.00 10.00      A   
ATOM   3079  CG1 ILE A 325      14.113   4.803  17.315  1.00 10.00      A   
ATOM   3080  CG2 ILE A 325      14.566   2.757  15.920  1.00 10.00      A   
ATOM   3081  CD1 ILE A 325      14.158   6.311  17.415  1.00 10.00      A   
ATOM   3082  C   ILE A 325      16.968   3.770  17.401  1.00 10.00      A   
ATOM   3083  O   ILE A 325      16.992   4.290  18.521  1.00 10.00      A   
ATOM   3084  N   GLU A 326      17.452   2.560  17.141  1.00 10.00      A   
ATOM   3085  HN  GLU A 326      17.391   2.222  16.223  1.00 10.00      A   
ATOM   3086  CA  GLU A 326      18.068   1.714  18.160  1.00 10.00      A   
ATOM   3087  CB  GLU A 326      19.356   2.337  18.704  1.00 10.00      A   
ATOM   3088  CG  GLU A 326      20.400   2.602  17.632  1.00 10.00      A   
ATOM   3089  CD  GLU A 326      21.775   2.876  18.197  1.00 10.00      A   
ATOM   3090  OE1 GLU A 326      21.872   3.511  19.267  1.00 10.00      A   
ATOM   3091  OE2 GLU A 326      22.769   2.463  17.561  1.00 10.00      A   
ATOM   3092  C   GLU A 326      17.110   1.344  19.293  1.00 10.00      A   
ATOM   3093  O   GLU A 326      15.940   1.742  19.307  1.00 10.00      A   
ATOM   3094  N   ASP A 327      17.627   0.583  20.249  1.00 10.00      A   
ATOM   3095  HN  ASP A 327      18.569   0.318  20.186  1.00 10.00      A   
ATOM   3096  CA  ASP A 327      16.837   0.128  21.394  1.00 10.00      A   
ATOM   3097  CB  ASP A 327      17.612  -0.918  22.198  1.00 10.00      A   
ATOM   3098  CG  ASP A 327      17.062  -2.318  22.037  1.00 10.00      A   
ATOM   3099  OD1 ASP A 327      16.385  -2.804  22.966  1.00 10.00      A   
ATOM   3100  OD2 ASP A 327      17.321  -2.943  20.986  1.00 10.00      A   
ATOM   3101  C   ASP A 327      16.463   1.285  22.304  1.00 10.00      A   
ATOM   3102  O   ASP A 327      15.354   1.338  22.840  1.00 10.00      A   
ATOM   3103  N   ALA A 328      17.395   2.213  22.468  1.00 10.00      A   
ATOM   3104  HN  ALA A 328      18.256   2.108  22.008  1.00 10.00      A   
ATOM   3105  CA  ALA A 328      17.189   3.373  23.319  1.00 10.00      A   
ATOM   3106  CB  ALA A 328      18.450   4.219  23.358  1.00 10.00      A   
ATOM   3107  C   ALA A 328      15.999   4.210  22.862  1.00 10.00      A   
ATOM   3108  O   ALA A 328      15.140   4.573  23.667  1.00 10.00      A   
ATOM   3109  N   GLY A 329      15.945   4.500  21.565  1.00 10.00      A   
ATOM   3110  HN  GLY A 329      16.648   4.166  20.966  1.00 10.00      A   
ATOM   3111  CA  GLY A 329      14.861   5.301  21.027  1.00 10.00      A   
ATOM   3112  C   GLY A 329      13.499   4.668  21.240  1.00 10.00      A   
ATOM   3113  O   GLY A 329      12.511   5.367  21.483  1.00 10.00      A   
ATOM   3114  N   LEU A 330      13.455   3.342  21.170  1.00 10.00      A   
ATOM   3115  HN  LEU A 330      14.283   2.848  20.996  1.00 10.00      A   
ATOM   3116  CA  LEU A 330      12.214   2.598  21.347  1.00 10.00      A   
ATOM   3117  CB  LEU A 330      12.410   1.151  20.909  1.00 10.00      A   
ATOM   3118  CG  LEU A 330      12.677   0.948  19.421  1.00 10.00      A   
ATOM   3119  CD1 LEU A 330      13.328  -0.396  19.176  1.00 10.00      A   
ATOM   3120  CD2 LEU A 330      11.388   1.066  18.629  1.00 10.00      A   
ATOM   3121  C   LEU A 330      11.735   2.647  22.791  1.00 10.00      A   
ATOM   3122  O   LEU A 330      10.535   2.742  23.053  1.00 10.00      A   
ATOM   3123  N   GLU A 331      12.680   2.595  23.720  1.00 10.00      A   
ATOM   3124  HN  GLU A 331      13.620   2.529  23.441  1.00 10.00      A   
ATOM   3125  CA  GLU A 331      12.367   2.628  25.142  1.00 10.00      A   
ATOM   3126  CB  GLU A 331      13.636   2.429  25.968  1.00 10.00      A   
ATOM   3127  CG  GLU A 331      13.386   2.292  27.456  1.00 10.00      A   
ATOM   3128  CD  GLU A 331      14.605   2.639  28.278  1.00 10.00      A   
ATOM   3129  OE1 GLU A 331      15.264   3.655  27.974  1.00 10.00      A   
ATOM   3130  OE2 GLU A 331      14.902   1.908  29.246  1.00 10.00      A   
ATOM   3131  C   GLU A 331      11.689   3.945  25.524  1.00 10.00      A   
ATOM   3132  O   GLU A 331      10.703   3.960  26.261  1.00 10.00      A   
ATOM   3133  N   VAL A 332      12.219   5.048  25.009  1.00 10.00      A   
ATOM   3134  HN  VAL A 332      13.009   4.975  24.427  1.00 10.00      A   
ATOM   3135  CA  VAL A 332      11.664   6.369  25.293  1.00 10.00      A   
ATOM   3136  CB  VAL A 332      12.638   7.491  24.874  1.00 10.00      A   
ATOM   3137  CG1 VAL A 332      12.136   8.850  25.336  1.00 10.00      A   
ATOM   3138  CG2 VAL A 332      14.030   7.220  25.428  1.00 10.00      A   
ATOM   3139  C   VAL A 332      10.332   6.556  24.566  1.00 10.00      A   
ATOM   3140  O   VAL A 332       9.440   7.267  25.039  1.00 10.00      A   
ATOM   3141  N   LEU A 333      10.205   5.903  23.420  1.00 10.00      A   
ATOM   3142  HN  LEU A 333      10.952   5.353  23.100  1.00 10.00      A   
ATOM   3143  CA  LEU A 333       8.991   5.979  22.616  1.00 10.00      A   
ATOM   3144  CB  LEU A 333       9.192   5.228  21.297  1.00 10.00      A   
ATOM   3145  CG  LEU A 333       7.991   5.177  20.352  1.00 10.00      A   
ATOM   3146  CD1 LEU A 333       7.797   6.516  19.662  1.00 10.00      A   
ATOM   3147  CD2 LEU A 333       8.161   4.065  19.332  1.00 10.00      A   
ATOM   3148  C   LEU A 333       7.804   5.384  23.367  1.00 10.00      A   
ATOM   3149  O   LEU A 333       6.728   5.980  23.415  1.00 10.00      A   
ATOM   3150  N   ALA A 334       8.025   4.223  23.978  1.00 10.00      A   
ATOM   3151  HN  ALA A 334       8.921   3.824  23.926  1.00 10.00      A   
ATOM   3152  CA  ALA A 334       6.984   3.515  24.717  1.00 10.00      A   
ATOM   3153  CB  ALA A 334       7.489   2.151  25.154  1.00 10.00      A   
ATOM   3154  C   ALA A 334       6.479   4.303  25.923  1.00 10.00      A   
ATOM   3155  O   ALA A 334       5.367   4.071  26.404  1.00 10.00      A   
ATOM   3156  N   SER A 335       7.296   5.219  26.426  1.00 10.00      A   
ATOM   3157  HN  SER A 335       8.182   5.351  26.029  1.00 10.00      A   
ATOM   3158  CA  SER A 335       6.903   6.026  27.570  1.00 10.00      A   
ATOM   3159  CB  SER A 335       8.088   6.251  28.515  1.00 10.00      A   
ATOM   3160  OG  SER A 335       9.319   6.200  27.814  1.00 10.00      A   
ATOM   3161  HG  SER A 335       9.790   7.035  27.942  1.00 10.00      A   
ATOM   3162  C   SER A 335       6.292   7.357  27.139  1.00 10.00      A   
ATOM   3163  O   SER A 335       5.672   8.052  27.939  1.00 10.00      A   
ATOM   3164  N   THR A 336       6.439   7.694  25.867  1.00 10.00      A   
ATOM   3165  HN  THR A 336       6.906   7.085  25.258  1.00 10.00      A   
ATOM   3166  CA  THR A 336       5.913   8.952  25.357  1.00 10.00      A   
ATOM   3167  CB  THR A 336       6.963   9.692  24.500  1.00 10.00      A   
ATOM   3168  OG1 THR A 336       8.219   9.733  25.199  1.00 10.00      A   
ATOM   3169  HG1 THR A 336       8.586   8.839  25.255  1.00 10.00      A   
ATOM   3170  CG2 THR A 336       6.510  11.113  24.217  1.00 10.00      A   
ATOM   3171  C   THR A 336       4.624   8.760  24.553  1.00 10.00      A   
ATOM   3172  O   THR A 336       3.576   9.317  24.893  1.00 10.00      A   
ATOM   3173  N   CYS A 337       4.697   7.955  23.504  1.00 10.00      A   
ATOM   3174  HN  CYS A 337       5.543   7.494  23.309  1.00 10.00      A   
ATOM   3175  CA  CYS A 337       3.551   7.711  22.644  1.00 10.00      A   
ATOM   3176  CB  CYS A 337       4.019   7.486  21.207  1.00 10.00      A   
ATOM   3177  SG  CYS A 337       5.304   8.642  20.671  1.00 10.00      A   
ATOM   3178  HG  CYS A 337       4.916   9.873  20.998  1.00 10.00      A   
ATOM   3179  C   CYS A 337       2.730   6.525  23.143  1.00 10.00      A   
ATOM   3180  O   CYS A 337       3.142   5.369  23.031  1.00 10.00      A   
ATOM   3181  N   LYS A 338       1.568   6.819  23.704  1.00 10.00      A   
ATOM   3182  HN  LYS A 338       1.288   7.759  23.767  1.00 10.00      A   
ATOM   3183  CA  LYS A 338       0.700   5.777  24.233  1.00 10.00      A   
ATOM   3184  CB  LYS A 338       0.113   6.187  25.588  1.00 10.00      A   
ATOM   3185  CG  LYS A 338       1.151   6.463  26.665  1.00 10.00      A   
ATOM   3186  CD  LYS A 338       1.930   5.210  27.021  1.00 10.00      A   
ATOM   3187  CE  LYS A 338       2.899   5.472  28.160  1.00 10.00      A   
ATOM   3188  NZ  LYS A 338       3.649   4.244  28.532  1.00 10.00      A   
ATOM   3189  HZ1 LYS A 338       4.216   4.415  29.387  1.00 10.00      A   
ATOM   3190  HZ2 LYS A 338       4.288   3.966  27.757  1.00 10.00      A   
ATOM   3191  HZ3 LYS A 338       2.986   3.464  28.719  1.00 10.00      A   
ATOM   3192  C   LYS A 338      -0.419   5.428  23.258  1.00 10.00      A   
ATOM   3193  O   LYS A 338      -1.043   4.377  23.378  1.00 10.00      A   
ATOM   3194  N   ASP A 339      -0.664   6.294  22.283  1.00 10.00      A   
ATOM   3195  HN  ASP A 339      -0.130   7.112  22.217  1.00 10.00      A   
ATOM   3196  CA  ASP A 339      -1.720   6.049  21.307  1.00 10.00      A   
ATOM   3197  CB  ASP A 339      -2.504   7.327  20.985  1.00 10.00      A   
ATOM   3198  CG  ASP A 339      -3.980   7.051  20.759  1.00 10.00      A   
ATOM   3199  OD1 ASP A 339      -4.645   6.568  21.701  1.00 10.00      A   
ATOM   3200  OD2 ASP A 339      -4.490   7.322  19.649  1.00 10.00      A   
ATOM   3201  C   ASP A 339      -1.170   5.430  20.031  1.00 10.00      A   
ATOM   3202  O   ASP A 339      -1.844   5.413  19.004  1.00 10.00      A   
ATOM   3203  N   LEU A 340       0.053   4.912  20.107  1.00 10.00      A   
ATOM   3204  HN  LEU A 340       0.537   4.956  20.957  1.00 10.00      A   
ATOM   3205  CA  LEU A 340       0.700   4.284  18.958  1.00 10.00      A   
ATOM   3206  CB  LEU A 340       2.156   3.942  19.289  1.00 10.00      A   
ATOM   3207  CG  LEU A 340       3.079   3.641  18.103  1.00 10.00      A   
ATOM   3208  CD1 LEU A 340       3.409   4.915  17.340  1.00 10.00      A   
ATOM   3209  CD2 LEU A 340       4.353   2.952  18.574  1.00 10.00      A   
ATOM   3210  C   LEU A 340      -0.057   3.027  18.536  1.00 10.00      A   
ATOM   3211  O   LEU A 340      -0.420   2.203  19.375  1.00 10.00      A   
ATOM   3212  N   ARG A 341      -0.305   2.898  17.241  1.00 10.00      A   
ATOM   3213  HN  ARG A 341       0.007   3.598  16.626  1.00 10.00      A   
ATOM   3214  CA  ARG A 341      -1.031   1.752  16.702  1.00 10.00      A   
ATOM   3215  CB  ARG A 341      -2.227   2.223  15.870  1.00 10.00      A   
ATOM   3216  CG  ARG A 341      -2.959   3.425  16.434  1.00 10.00      A   
ATOM   3217  CD  ARG A 341      -3.789   3.049  17.646  1.00 10.00      A   
ATOM   3218  NE  ARG A 341      -4.435   4.216  18.243  1.00 10.00      A   
ATOM   3219  HE  ARG A 341      -3.846   4.908  18.628  1.00 10.00      A   
ATOM   3220  CZ  ARG A 341      -5.753   4.396  18.285  1.00 10.00      A   
ATOM   3221  NH1 ARG A 341      -6.568   3.487  17.758  1.00 10.00      A   
ATOM   3222 HH11 ARG A 341      -7.599   3.629  17.794  1.00 10.00      A   
ATOM   3223 HH12 ARG A 341      -6.182   2.628  17.300  1.00 10.00      A   
ATOM   3224  NH2 ARG A 341      -6.252   5.486  18.854  1.00 10.00      A   
ATOM   3225 HH21 ARG A 341      -5.605   6.206  19.271  1.00 10.00      A   
ATOM   3226 HH22 ARG A 341      -7.284   5.637  18.891  1.00 10.00      A   
ATOM   3227  C   ARG A 341      -0.127   0.913  15.813  1.00 10.00      A   
ATOM   3228  O   ARG A 341      -0.124  -0.319  15.888  1.00 10.00      A   
ATOM   3229  N   GLU A 342       0.641   1.588  14.971  1.00 10.00      A   
ATOM   3230  HN  GLU A 342       0.608   2.570  14.969  1.00 10.00      A   
ATOM   3231  CA  GLU A 342       1.535   0.906  14.052  1.00 10.00      A   
ATOM   3232  CB  GLU A 342       1.035   1.065  12.617  1.00 10.00      A   
ATOM   3233  CG  GLU A 342       1.901   0.372  11.582  1.00 10.00      A   
ATOM   3234  CD  GLU A 342       1.463   0.657  10.167  1.00 10.00      A   
ATOM   3235  OE1 GLU A 342       0.626  -0.096   9.633  1.00 10.00      A   
ATOM   3236  OE2 GLU A 342       1.976   1.624   9.569  1.00 10.00      A   
ATOM   3237  C   GLU A 342       2.964   1.421  14.165  1.00 10.00      A   
ATOM   3238  O   GLU A 342       3.197   2.625  14.303  1.00 10.00      A   
ATOM   3239  N   LEU A 343       3.910   0.497  14.110  1.00 10.00      A   
ATOM   3240  HN  LEU A 343       3.649  -0.448  14.011  1.00 10.00      A   
ATOM   3241  CA  LEU A 343       5.321   0.831  14.191  1.00 10.00      A   
ATOM   3242  CB  LEU A 343       5.858   0.527  15.592  1.00 10.00      A   
ATOM   3243  CG  LEU A 343       7.322   0.896  15.850  1.00 10.00      A   
ATOM   3244  CD1 LEU A 343       7.535   2.395  15.697  1.00 10.00      A   
ATOM   3245  CD2 LEU A 343       7.763   0.424  17.226  1.00 10.00      A   
ATOM   3246  C   LEU A 343       6.096   0.039  13.149  1.00 10.00      A   
ATOM   3247  O   LEU A 343       6.211  -1.185  13.245  1.00 10.00      A   
ATOM   3248  N   ARG A 344       6.599   0.728  12.137  1.00 10.00      A   
ATOM   3249  HN  ARG A 344       6.469   1.704  12.106  1.00 10.00      A   
ATOM   3250  CA  ARG A 344       7.356   0.075  11.079  1.00 10.00      A   
ATOM   3251  CB  ARG A 344       6.691   0.274   9.713  1.00 10.00      A   
ATOM   3252  CG  ARG A 344       5.304  -0.343   9.620  1.00 10.00      A   
ATOM   3253  CD  ARG A 344       4.835  -0.526   8.183  1.00 10.00      A   
ATOM   3254  NE  ARG A 344       3.375  -0.585   8.121  1.00 10.00      A   
ATOM   3255  HE  ARG A 344       2.881  -0.070   8.803  1.00 10.00      A   
ATOM   3256  CZ  ARG A 344       2.660  -1.254   7.212  1.00 10.00      A   
ATOM   3257  NH1 ARG A 344       3.254  -1.939   6.244  1.00 10.00      A   
ATOM   3258 HH11 ARG A 344       2.669  -2.452   5.537  1.00 10.00      A   
ATOM   3259 HH12 ARG A 344       4.290  -1.970   6.177  1.00 10.00      A   
ATOM   3260  NH2 ARG A 344       1.341  -1.262   7.310  1.00 10.00      A   
ATOM   3261 HH21 ARG A 344       0.870  -0.750   8.097  1.00 10.00      A   
ATOM   3262 HH22 ARG A 344       0.757  -1.783   6.609  1.00 10.00      A   
ATOM   3263  C   ARG A 344       8.796   0.563  11.061  1.00 10.00      A   
ATOM   3264  O   ARG A 344       9.057   1.751  10.861  1.00 10.00      A   
ATOM   3265  N   VAL A 345       9.723  -0.359  11.287  1.00 10.00      A   
ATOM   3266  HN  VAL A 345       9.445  -1.290  11.443  1.00 10.00      A   
ATOM   3267  CA  VAL A 345      11.141  -0.037  11.306  1.00 10.00      A   
ATOM   3268  CB  VAL A 345      11.819  -0.554  12.593  1.00 10.00      A   
ATOM   3269  CG1 VAL A 345      13.274  -0.123  12.642  1.00 10.00      A   
ATOM   3270  CG2 VAL A 345      11.076  -0.057  13.824  1.00 10.00      A   
ATOM   3271  C   VAL A 345      11.845  -0.624  10.086  1.00 10.00      A   
ATOM   3272  O   VAL A 345      11.851  -1.842   9.885  1.00 10.00      A   
ATOM   3273  N   PHE A 346      12.423   0.250   9.274  1.00 10.00      A   
ATOM   3274  HN  PHE A 346      12.371   1.212   9.491  1.00 10.00      A   
ATOM   3275  CA  PHE A 346      13.136  -0.165   8.075  1.00 10.00      A   
ATOM   3276  CB  PHE A 346      12.783   0.761   6.904  1.00 10.00      A   
ATOM   3277  CG  PHE A 346      11.336   0.721   6.495  1.00 10.00      A   
ATOM   3278  CD1 PHE A 346      10.410   1.562   7.093  1.00 10.00      A   
ATOM   3279  CD2 PHE A 346      10.904  -0.153   5.514  1.00 10.00      A   
ATOM   3280  CE1 PHE A 346       9.081   1.532   6.719  1.00 10.00      A   
ATOM   3281  CE2 PHE A 346       9.577  -0.188   5.135  1.00 10.00      A   
ATOM   3282  CZ  PHE A 346       8.662   0.656   5.739  1.00 10.00      A   
ATOM   3283  C   PHE A 346      14.640  -0.126   8.320  1.00 10.00      A   
ATOM   3284  O   PHE A 346      15.138   0.781   8.979  1.00 10.00      A   
ATOM   3285  N   PRO A 347      15.384  -1.112   7.807  1.00 10.00      A   
ATOM   3286  CA  PRO A 347      16.838  -1.161   7.977  1.00 10.00      A   
ATOM   3287  CB  PRO A 347      17.196  -2.585   7.546  1.00 10.00      A   
ATOM   3288  CG  PRO A 347      16.119  -2.970   6.590  1.00 10.00      A   
ATOM   3289  CD  PRO A 347      14.871  -2.250   7.029  1.00 10.00      A   
ATOM   3290  C   PRO A 347      17.539  -0.140   7.085  1.00 10.00      A   
ATOM   3291  O   PRO A 347      17.181   0.024   5.916  1.00 10.00      A   
ATOM   3292  N   SER A 348      18.525   0.549   7.650  1.00 10.00      A   
ATOM   3293  HN  SER A 348      18.737   0.388   8.602  1.00 10.00      A   
ATOM   3294  CA  SER A 348      19.295   1.552   6.921  1.00 10.00      A   
ATOM   3295  CB  SER A 348      20.403   2.104   7.820  1.00 10.00      A   
ATOM   3296  OG  SER A 348      20.827   1.118   8.750  1.00 10.00      A   
ATOM   3297  HG  SER A 348      20.166   1.044   9.464  1.00 10.00      A   
ATOM   3298  C   SER A 348      19.887   0.952   5.647  1.00 10.00      A   
ATOM   3299  O   SER A 348      19.448   1.265   4.537  1.00 10.00      A   
ATOM   3300  N   GLU A 349      20.884   0.096   5.815  1.00 10.00      A   
ATOM   3301  HN  GLU A 349      21.209  -0.088   6.724  1.00 10.00      A   
ATOM   3302  CA  GLU A 349      21.516  -0.575   4.691  1.00 10.00      A   
ATOM   3303  CB  GLU A 349      23.001  -0.199   4.567  1.00 10.00      A   
ATOM   3304  CG  GLU A 349      23.264   1.272   4.260  1.00 10.00      A   
ATOM   3305  CD  GLU A 349      23.062   1.639   2.797  1.00 10.00      A   
ATOM   3306  OE1 GLU A 349      24.029   2.119   2.161  1.00 10.00      A   
ATOM   3307  OE2 GLU A 349      21.935   1.479   2.281  1.00 10.00      A   
ATOM   3308  C   GLU A 349      21.351  -2.084   4.846  1.00 10.00      A   
ATOM   3309  O   GLU A 349      22.127  -2.742   5.545  1.00 10.00      A   
ATOM   3310  N   PRO A 350      20.311  -2.644   4.213  1.00 10.00      A   
ATOM   3311  CA  PRO A 350      20.013  -4.083   4.259  1.00 10.00      A   
ATOM   3312  CB  PRO A 350      18.572  -4.150   3.750  1.00 10.00      A   
ATOM   3313  CG  PRO A 350      18.451  -2.983   2.833  1.00 10.00      A   
ATOM   3314  CD  PRO A 350      19.332  -1.905   3.400  1.00 10.00      A   
ATOM   3315  C   PRO A 350      20.941  -4.888   3.345  1.00 10.00      A   
ATOM   3316  O   PRO A 350      20.525  -5.850   2.700  1.00 10.00      A   
ATOM   3317  N   PHE A 351      22.203  -4.480   3.305  1.00 10.00      A   
ATOM   3318  HN  PHE A 351      22.466  -3.710   3.851  1.00 10.00      A   
ATOM   3319  CA  PHE A 351      23.213  -5.139   2.490  1.00 10.00      A   
ATOM   3320  CB  PHE A 351      23.616  -4.253   1.305  1.00 10.00      A   
ATOM   3321  CG  PHE A 351      22.465  -3.587   0.606  1.00 10.00      A   
ATOM   3322  CD1 PHE A 351      22.165  -2.259   0.859  1.00 10.00      A   
ATOM   3323  CD2 PHE A 351      21.681  -4.286  -0.299  1.00 10.00      A   
ATOM   3324  CE1 PHE A 351      21.107  -1.640   0.226  1.00 10.00      A   
ATOM   3325  CE2 PHE A 351      20.620  -3.671  -0.936  1.00 10.00      A   
ATOM   3326  CZ  PHE A 351      20.332  -2.347  -0.673  1.00 10.00      A   
ATOM   3327  C   PHE A 351      24.437  -5.410   3.350  1.00 10.00      A   
ATOM   3328  O   PHE A 351      25.534  -5.641   2.841  1.00 10.00      A   
ATOM   3329  N   VAL A 352      24.232  -5.368   4.665  1.00 10.00      A   
ATOM   3330  HN  VAL A 352      23.328  -5.187   5.001  1.00 10.00      A   
ATOM   3331  CA  VAL A 352      25.308  -5.588   5.618  1.00 10.00      A   
ATOM   3332  CB  VAL A 352      25.567  -4.318   6.466  1.00 10.00      A   
ATOM   3333  CG1 VAL A 352      26.870  -4.428   7.239  1.00 10.00      A   
ATOM   3334  CG2 VAL A 352      25.559  -3.065   5.603  1.00 10.00      A   
ATOM   3335  C   VAL A 352      24.968  -6.737   6.562  1.00 10.00      A   
ATOM   3336  O   VAL A 352      23.896  -6.752   7.167  1.00 10.00      A   
ATOM   3337  N   MET A 353      25.881  -7.695   6.669  1.00 10.00      A   
ATOM   3338  HN  MET A 353      26.713  -7.629   6.136  1.00 10.00      A   
ATOM   3339  CA  MET A 353      25.697  -8.841   7.550  1.00 10.00      A   
ATOM   3340  CB  MET A 353      26.590  -9.999   7.094  1.00 10.00      A   
ATOM   3341  CG  MET A 353      26.442 -11.275   7.904  1.00 10.00      A   
ATOM   3342  SD  MET A 353      27.442 -12.626   7.248  1.00 10.00      A   
ATOM   3343  CE  MET A 353      27.113 -13.902   8.462  1.00 10.00      A   
ATOM   3344  C   MET A 353      26.025  -8.442   8.986  1.00 10.00      A   
ATOM   3345  O   MET A 353      25.426  -8.938   9.943  1.00 10.00      A   
ATOM   3346  N   GLU A 354      26.987  -7.537   9.123  1.00 10.00      A   
ATOM   3347  HN  GLU A 354      27.444  -7.201   8.318  1.00 10.00      A   
ATOM   3348  CA  GLU A 354      27.399  -7.041  10.428  1.00 10.00      A   
ATOM   3349  CB  GLU A 354      28.767  -6.362  10.329  1.00 10.00      A   
ATOM   3350  CG  GLU A 354      29.916  -7.302  10.011  1.00 10.00      A   
ATOM   3351  CD  GLU A 354      30.160  -8.319  11.105  1.00 10.00      A   
ATOM   3352  OE1 GLU A 354      30.406  -9.497  10.782  1.00 10.00      A   
ATOM   3353  OE2 GLU A 354      30.112  -7.945  12.299  1.00 10.00      A   
ATOM   3354  C   GLU A 354      26.382  -6.040  10.975  1.00 10.00      A   
ATOM   3355  O   GLU A 354      25.903  -5.167  10.247  1.00 10.00      A   
ATOM   3356  N   PRO A 355      26.025  -6.160  12.261  1.00 10.00      A   
ATOM   3357  CA  PRO A 355      25.085  -5.249  12.903  1.00 10.00      A   
ATOM   3358  CB  PRO A 355      24.633  -6.025  14.139  1.00 10.00      A   
ATOM   3359  CG  PRO A 355      25.782  -6.917  14.471  1.00 10.00      A   
ATOM   3360  CD  PRO A 355      26.502  -7.208  13.183  1.00 10.00      A   
ATOM   3361  C   PRO A 355      25.771  -3.942  13.301  1.00 10.00      A   
ATOM   3362  O   PRO A 355      26.495  -3.880  14.294  1.00 10.00      A   
ATOM   3363  N   ASN A 356      25.555  -2.906  12.502  1.00 10.00      A   
ATOM   3364  HN  ASN A 356      24.981  -3.019  11.717  1.00 10.00      A   
ATOM   3365  CA  ASN A 356      26.152  -1.603  12.760  1.00 10.00      A   
ATOM   3366  CB  ASN A 356      26.284  -0.766  11.483  1.00 10.00      A   
ATOM   3367  CG  ASN A 356      25.207  -1.041  10.448  1.00 10.00      A   
ATOM   3368  OD1 ASN A 356      24.047  -1.294  10.779  1.00 10.00      A   
ATOM   3369  ND2 ASN A 356      25.596  -1.020   9.185  1.00 10.00      A   
ATOM   3370 HD21 ASN A 356      26.544  -0.835   8.994  1.00 10.00      A   
ATOM   3371 HD22 ASN A 356      24.927  -1.171   8.488  1.00 10.00      A   
ATOM   3372  C   ASN A 356      25.411  -0.837  13.846  1.00 10.00      A   
ATOM   3373  O   ASN A 356      26.026  -0.338  14.782  1.00 10.00      A   
ATOM   3374  N   VAL A 357      24.097  -0.745  13.730  1.00 10.00      A   
ATOM   3375  HN  VAL A 357      23.652  -1.161  12.963  1.00 10.00      A   
ATOM   3376  CA  VAL A 357      23.299  -0.036  14.727  1.00 10.00      A   
ATOM   3377  CB  VAL A 357      21.928   0.402  14.168  1.00 10.00      A   
ATOM   3378  CG1 VAL A 357      22.100   1.395  13.030  1.00 10.00      A   
ATOM   3379  CG2 VAL A 357      21.112  -0.801  13.715  1.00 10.00      A   
ATOM   3380  C   VAL A 357      23.092  -0.903  15.966  1.00 10.00      A   
ATOM   3381  O   VAL A 357      23.074  -2.134  15.873  1.00 10.00      A   
ATOM   3382  N   ALA A 358      22.942  -0.268  17.124  1.00 10.00      A   
ATOM   3383  HN  ALA A 358      22.971   0.721  17.145  1.00 10.00      A   
ATOM   3384  CA  ALA A 358      22.735  -0.997  18.373  1.00 10.00      A   
ATOM   3385  CB  ALA A 358      23.330  -0.236  19.547  1.00 10.00      A   
ATOM   3386  C   ALA A 358      21.254  -1.275  18.599  1.00 10.00      A   
ATOM   3387  O   ALA A 358      20.667  -0.864  19.603  1.00 10.00      A   
ATOM   3388  N   LEU A 359      20.658  -1.977  17.656  1.00 10.00      A   
ATOM   3389  HN  LEU A 359      21.187  -2.288  16.888  1.00 10.00      A   
ATOM   3390  CA  LEU A 359      19.249  -2.319  17.730  1.00 10.00      A   
ATOM   3391  CB  LEU A 359      18.505  -1.815  16.491  1.00 10.00      A   
ATOM   3392  CG  LEU A 359      17.036  -2.227  16.375  1.00 10.00      A   
ATOM   3393  CD1 LEU A 359      16.223  -1.648  17.520  1.00 10.00      A   
ATOM   3394  CD2 LEU A 359      16.463  -1.803  15.034  1.00 10.00      A   
ATOM   3395  C   LEU A 359      19.086  -3.825  17.864  1.00 10.00      A   
ATOM   3396  O   LEU A 359      19.603  -4.588  17.047  1.00 10.00      A   
ATOM   3397  N   THR A 360      18.376  -4.253  18.897  1.00 10.00      A   
ATOM   3398  HN  THR A 360      17.982  -3.596  19.525  1.00 10.00      A   
ATOM   3399  CA  THR A 360      18.154  -5.668  19.123  1.00 10.00      A   
ATOM   3400  CB  THR A 360      18.727  -6.111  20.486  1.00 10.00      A   
ATOM   3401  OG1 THR A 360      18.097  -5.381  21.548  1.00 10.00      A   
ATOM   3402  HG1 THR A 360      17.814  -4.505  21.223  1.00 10.00      A   
ATOM   3403  CG2 THR A 360      20.225  -5.868  20.535  1.00 10.00      A   
ATOM   3404  C   THR A 360      16.663  -5.999  19.051  1.00 10.00      A   
ATOM   3405  O   THR A 360      15.871  -5.214  18.520  1.00 10.00      A   
ATOM   3406  N   GLU A 361      16.284  -7.154  19.577  1.00 10.00      A   
ATOM   3407  HN  GLU A 361      16.960  -7.746  19.989  1.00 10.00      A   
ATOM   3408  CA  GLU A 361      14.893  -7.582  19.571  1.00 10.00      A   
ATOM   3409  CB  GLU A 361      14.808  -9.112  19.536  1.00 10.00      A   
ATOM   3410  CG  GLU A 361      15.080  -9.791  20.872  1.00 10.00      A   
ATOM   3411  CD  GLU A 361      16.550 -10.059  21.127  1.00 10.00      A   
ATOM   3412  OE1 GLU A 361      16.879 -11.174  21.570  1.00 10.00      A   
ATOM   3413  OE2 GLU A 361      17.382  -9.152  20.900  1.00 10.00      A   
ATOM   3414  C   GLU A 361      14.161  -7.050  20.798  1.00 10.00      A   
ATOM   3415  O   GLU A 361      12.930  -7.026  20.842  1.00 10.00      A   
ATOM   3416  N   GLN A 362      14.924  -6.606  21.787  1.00 10.00      A   
ATOM   3417  HN  GLN A 362      15.900  -6.627  21.686  1.00 10.00      A   
ATOM   3418  CA  GLN A 362      14.349  -6.081  23.017  1.00 10.00      A   
ATOM   3419  CB  GLN A 362      15.448  -5.811  24.044  1.00 10.00      A   
ATOM   3420  CG  GLN A 362      14.937  -5.420  25.420  1.00 10.00      A   
ATOM   3421  CD  GLN A 362      14.023  -6.461  26.034  1.00 10.00      A   
ATOM   3422  OE1 GLN A 362      14.160  -7.660  25.785  1.00 10.00      A   
ATOM   3423  NE2 GLN A 362      13.080  -6.007  26.839  1.00 10.00      A   
ATOM   3424 HE21 GLN A 362      13.024  -5.039  26.986  1.00 10.00      A   
ATOM   3425 HE22 GLN A 362      12.477  -6.653  27.264  1.00 10.00      A   
ATOM   3426  C   GLN A 362      13.532  -4.823  22.747  1.00 10.00      A   
ATOM   3427  O   GLN A 362      12.592  -4.510  23.482  1.00 10.00      A   
ATOM   3428  N   GLY A 363      13.882  -4.119  21.675  1.00 10.00      A   
ATOM   3429  HN  GLY A 363      14.639  -4.420  21.128  1.00 10.00      A   
ATOM   3430  CA  GLY A 363      13.170  -2.912  21.316  1.00 10.00      A   
ATOM   3431  C   GLY A 363      11.688  -3.160  21.111  1.00 10.00      A   
ATOM   3432  O   GLY A 363      10.852  -2.465  21.687  1.00 10.00      A   
ATOM   3433  N   LEU A 364      11.366  -4.178  20.315  1.00 10.00      A   
ATOM   3434  HN  LEU A 364      12.082  -4.708  19.909  1.00 10.00      A   
ATOM   3435  CA  LEU A 364       9.976  -4.528  20.036  1.00 10.00      A   
ATOM   3436  CB  LEU A 364       9.912  -5.718  19.062  1.00 10.00      A   
ATOM   3437  CG  LEU A 364       8.776  -5.724  18.022  1.00 10.00      A   
ATOM   3438  CD1 LEU A 364       8.889  -6.939  17.111  1.00 10.00      A   
ATOM   3439  CD2 LEU A 364       7.406  -5.688  18.683  1.00 10.00      A   
ATOM   3440  C   LEU A 364       9.258  -4.882  21.336  1.00 10.00      A   
ATOM   3441  O   LEU A 364       8.113  -4.486  21.555  1.00 10.00      A   
ATOM   3442  N   VAL A 365       9.953  -5.609  22.201  1.00 10.00      A   
ATOM   3443  HN  VAL A 365      10.870  -5.864  21.973  1.00 10.00      A   
ATOM   3444  CA  VAL A 365       9.398  -6.033  23.482  1.00 10.00      A   
ATOM   3445  CB  VAL A 365      10.380  -6.957  24.244  1.00 10.00      A   
ATOM   3446  CG1 VAL A 365       9.729  -7.539  25.490  1.00 10.00      A   
ATOM   3447  CG2 VAL A 365      10.896  -8.069  23.340  1.00 10.00      A   
ATOM   3448  C   VAL A 365       9.069  -4.823  24.350  1.00 10.00      A   
ATOM   3449  O   VAL A 365       8.007  -4.754  24.963  1.00 10.00      A   
ATOM   3450  N   SER A 366       9.977  -3.862  24.370  1.00 10.00      A   
ATOM   3451  HN  SER A 366      10.793  -3.967  23.830  1.00 10.00      A   
ATOM   3452  CA  SER A 366       9.806  -2.656  25.171  1.00 10.00      A   
ATOM   3453  CB  SER A 366      11.087  -1.823  25.135  1.00 10.00      A   
ATOM   3454  OG  SER A 366      12.216  -2.627  25.438  1.00 10.00      A   
ATOM   3455  HG  SER A 366      12.398  -3.221  24.700  1.00 10.00      A   
ATOM   3456  C   SER A 366       8.609  -1.820  24.708  1.00 10.00      A   
ATOM   3457  O   SER A 366       7.840  -1.311  25.528  1.00 10.00      A   
ATOM   3458  N   VAL A 367       8.443  -1.694  23.395  1.00 10.00      A   
ATOM   3459  HN  VAL A 367       9.075  -2.132  22.787  1.00 10.00      A   
ATOM   3460  CA  VAL A 367       7.341  -0.909  22.841  1.00 10.00      A   
ATOM   3461  CB  VAL A 367       7.552  -0.552  21.352  1.00 10.00      A   
ATOM   3462  CG1 VAL A 367       6.540   0.495  20.910  1.00 10.00      A   
ATOM   3463  CG2 VAL A 367       8.963  -0.044  21.115  1.00 10.00      A   
ATOM   3464  C   VAL A 367       5.998  -1.622  23.015  1.00 10.00      A   
ATOM   3465  O   VAL A 367       4.993  -0.996  23.348  1.00 10.00      A   
ATOM   3466  N   SER A 368       5.993  -2.936  22.822  1.00 10.00      A   
ATOM   3467  HN  SER A 368       6.831  -3.392  22.591  1.00 10.00      A   
ATOM   3468  CA  SER A 368       4.767  -3.721  22.952  1.00 10.00      A   
ATOM   3469  CB  SER A 368       4.969  -5.148  22.431  1.00 10.00      A   
ATOM   3470  OG  SER A 368       6.176  -5.704  22.909  1.00 10.00      A   
ATOM   3471  HG  SER A 368       6.903  -5.421  22.344  1.00 10.00      A   
ATOM   3472  C   SER A 368       4.239  -3.715  24.390  1.00 10.00      A   
ATOM   3473  O   SER A 368       3.038  -3.888  24.622  1.00 10.00      A   
ATOM   3474  N   MET A 369       5.135  -3.505  25.351  1.00 10.00      A   
ATOM   3475  HN  MET A 369       6.083  -3.391  25.110  1.00 10.00      A   
ATOM   3476  CA  MET A 369       4.749  -3.460  26.754  1.00 10.00      A   
ATOM   3477  CB  MET A 369       5.941  -3.798  27.658  1.00 10.00      A   
ATOM   3478  CG  MET A 369       6.399  -5.245  27.576  1.00 10.00      A   
ATOM   3479  SD  MET A 369       7.827  -5.589  28.624  1.00 10.00      A   
ATOM   3480  CE  MET A 369       7.087  -5.471  30.249  1.00 10.00      A   
ATOM   3481  C   MET A 369       4.192  -2.087  27.115  1.00 10.00      A   
ATOM   3482  O   MET A 369       3.266  -1.972  27.917  1.00 10.00      A   
ATOM   3483  N   GLY A 370       4.748  -1.051  26.499  1.00 10.00      A   
ATOM   3484  HN  GLY A 370       5.468  -1.207  25.849  1.00 10.00      A   
ATOM   3485  CA  GLY A 370       4.311   0.303  26.778  1.00 10.00      A   
ATOM   3486  C   GLY A 370       3.074   0.715  26.000  1.00 10.00      A   
ATOM   3487  O   GLY A 370       2.204   1.397  26.537  1.00 10.00      A   
ATOM   3488  N   CYS A 371       2.995   0.307  24.742  1.00 10.00      A   
ATOM   3489  HN  CYS A 371       3.723  -0.242  24.365  1.00 10.00      A   
ATOM   3490  CA  CYS A 371       1.861   0.657  23.895  1.00 10.00      A   
ATOM   3491  CB  CYS A 371       2.365   1.051  22.503  1.00 10.00      A   
ATOM   3492  SG  CYS A 371       3.744   2.222  22.519  1.00 10.00      A   
ATOM   3493  HG  CYS A 371       3.244   3.448  22.612  1.00 10.00      A   
ATOM   3494  C   CYS A 371       0.856  -0.498  23.801  1.00 10.00      A   
ATOM   3495  O   CYS A 371       1.158  -1.548  23.228  1.00 10.00      A   
ATOM   3496  N   PRO A 372      -0.353  -0.319  24.367  1.00 10.00      A   
ATOM   3497  CA  PRO A 372      -1.395  -1.347  24.359  1.00 10.00      A   
ATOM   3498  CB  PRO A 372      -2.240  -0.964  25.570  1.00 10.00      A   
ATOM   3499  CG  PRO A 372      -2.151   0.522  25.626  1.00 10.00      A   
ATOM   3500  CD  PRO A 372      -0.795   0.898  25.078  1.00 10.00      A   
ATOM   3501  C   PRO A 372      -2.256  -1.337  23.094  1.00 10.00      A   
ATOM   3502  O   PRO A 372      -3.105  -2.209  22.909  1.00 10.00      A   
ATOM   3503  N   LYS A 373      -2.039  -0.358  22.228  1.00 10.00      A   
ATOM   3504  HN  LYS A 373      -1.341   0.307  22.423  1.00 10.00      A   
ATOM   3505  CA  LYS A 373      -2.812  -0.244  20.995  1.00 10.00      A   
ATOM   3506  CB  LYS A 373      -3.295   1.194  20.793  1.00 10.00      A   
ATOM   3507  CG  LYS A 373      -4.465   1.583  21.680  1.00 10.00      A   
ATOM   3508  CD  LYS A 373      -4.559   3.090  21.856  1.00 10.00      A   
ATOM   3509  CE  LYS A 373      -5.721   3.463  22.762  1.00 10.00      A   
ATOM   3510  NZ  LYS A 373      -5.492   4.757  23.455  1.00 10.00      A   
ATOM   3511  HZ1 LYS A 373      -6.345   5.038  23.983  1.00 10.00      A   
ATOM   3512  HZ2 LYS A 373      -5.257   5.501  22.762  1.00 10.00      A   
ATOM   3513  HZ3 LYS A 373      -4.704   4.670  24.124  1.00 10.00      A   
ATOM   3514  C   LYS A 373      -2.009  -0.713  19.789  1.00 10.00      A   
ATOM   3515  O   LYS A 373      -2.462  -0.600  18.647  1.00 10.00      A   
ATOM   3516  N   LEU A 374      -0.820  -1.239  20.049  1.00 10.00      A   
ATOM   3517  HN  LEU A 374      -0.518  -1.295  20.978  1.00 10.00      A   
ATOM   3518  CA  LEU A 374       0.042  -1.741  18.985  1.00 10.00      A   
ATOM   3519  CB  LEU A 374       1.439  -2.051  19.520  1.00 10.00      A   
ATOM   3520  CG  LEU A 374       2.488  -0.955  19.342  1.00 10.00      A   
ATOM   3521  CD1 LEU A 374       3.825  -1.425  19.887  1.00 10.00      A   
ATOM   3522  CD2 LEU A 374       2.619  -0.570  17.878  1.00 10.00      A   
ATOM   3523  C   LEU A 374      -0.556  -3.000  18.373  1.00 10.00      A   
ATOM   3524  O   LEU A 374      -0.818  -3.974  19.083  1.00 10.00      A   
ATOM   3525  N   GLU A 375      -0.789  -2.976  17.068  1.00 10.00      A   
ATOM   3526  HN  GLU A 375      -0.588  -2.162  16.556  1.00 10.00      A   
ATOM   3527  CA  GLU A 375      -1.362  -4.129  16.388  1.00 10.00      A   
ATOM   3528  CB  GLU A 375      -2.855  -3.929  16.142  1.00 10.00      A   
ATOM   3529  CG  GLU A 375      -3.194  -2.726  15.277  1.00 10.00      A   
ATOM   3530  CD  GLU A 375      -4.662  -2.661  14.934  1.00 10.00      A   
ATOM   3531  OE1 GLU A 375      -5.200  -3.663  14.412  1.00 10.00      A   
ATOM   3532  OE2 GLU A 375      -5.286  -1.610  15.186  1.00 10.00      A   
ATOM   3533  C   GLU A 375      -0.650  -4.437  15.076  1.00 10.00      A   
ATOM   3534  O   GLU A 375      -0.733  -5.554  14.567  1.00 10.00      A   
ATOM   3535  N   SER A 376       0.035  -3.447  14.528  1.00 10.00      A   
ATOM   3536  HN  SER A 376       0.056  -2.577  14.968  1.00 10.00      A   
ATOM   3537  CA  SER A 376       0.755  -3.617  13.280  1.00 10.00      A   
ATOM   3538  CB  SER A 376       0.107  -2.765  12.193  1.00 10.00      A   
ATOM   3539  OG  SER A 376      -1.304  -2.892  12.241  1.00 10.00      A   
ATOM   3540  HG  SER A 376      -1.707  -2.063  11.963  1.00 10.00      A   
ATOM   3541  C   SER A 376       2.212  -3.227  13.467  1.00 10.00      A   
ATOM   3542  O   SER A 376       2.533  -2.054  13.664  1.00 10.00      A   
ATOM   3543  N   VAL A 377       3.093  -4.214  13.433  1.00 10.00      A   
ATOM   3544  HN  VAL A 377       2.780  -5.134  13.273  1.00 10.00      A   
ATOM   3545  CA  VAL A 377       4.515  -3.963  13.625  1.00 10.00      A   
ATOM   3546  CB  VAL A 377       5.003  -4.448  15.011  1.00 10.00      A   
ATOM   3547  CG1 VAL A 377       6.459  -4.069  15.236  1.00 10.00      A   
ATOM   3548  CG2 VAL A 377       4.130  -3.894  16.129  1.00 10.00      A   
ATOM   3549  C   VAL A 377       5.374  -4.612  12.541  1.00 10.00      A   
ATOM   3550  O   VAL A 377       5.184  -5.780  12.188  1.00 10.00      A   
ATOM   3551  N   LEU A 378       6.315  -3.836  12.023  1.00 10.00      A   
ATOM   3552  HN  LEU A 378       6.397  -2.911  12.349  1.00 10.00      A   
ATOM   3553  CA  LEU A 378       7.251  -4.302  11.013  1.00 10.00      A   
ATOM   3554  CB  LEU A 378       7.166  -3.432   9.755  1.00 10.00      A   
ATOM   3555  CG  LEU A 378       8.149  -3.769   8.629  1.00 10.00      A   
ATOM   3556  CD1 LEU A 378       7.672  -4.977   7.839  1.00 10.00      A   
ATOM   3557  CD2 LEU A 378       8.352  -2.569   7.719  1.00 10.00      A   
ATOM   3558  C   LEU A 378       8.643  -4.212  11.617  1.00 10.00      A   
ATOM   3559  O   LEU A 378       9.125  -3.115  11.917  1.00 10.00      A   
ATOM   3560  N   TYR A 379       9.287  -5.352  11.795  1.00 10.00      A   
ATOM   3561  HN  TYR A 379       8.877  -6.196  11.489  1.00 10.00      A   
ATOM   3562  CA  TYR A 379      10.597  -5.376  12.423  1.00 10.00      A   
ATOM   3563  CB  TYR A 379      10.480  -6.070  13.781  1.00 10.00      A   
ATOM   3564  CG  TYR A 379      11.317  -5.467  14.889  1.00 10.00      A   
ATOM   3565  CD1 TYR A 379      11.040  -4.200  15.390  1.00 10.00      A   
ATOM   3566  CD2 TYR A 379      12.366  -6.178  15.456  1.00 10.00      A   
ATOM   3567  CE1 TYR A 379      11.785  -3.661  16.419  1.00 10.00      A   
ATOM   3568  CE2 TYR A 379      13.121  -5.645  16.482  1.00 10.00      A   
ATOM   3569  CZ  TYR A 379      12.826  -4.384  16.961  1.00 10.00      A   
ATOM   3570  OH  TYR A 379      13.562  -3.849  17.997  1.00 10.00      A   
ATOM   3571  HH  TYR A 379      14.442  -4.251  18.009  1.00 10.00      A   
ATOM   3572  C   TYR A 379      11.646  -6.084  11.573  1.00 10.00      A   
ATOM   3573  O   TYR A 379      11.471  -7.239  11.176  1.00 10.00      A   
ATOM   3574  N   PHE A 380      12.730  -5.374  11.292  1.00 10.00      A   
ATOM   3575  HN  PHE A 380      12.781  -4.448  11.605  1.00 10.00      A   
ATOM   3576  CA  PHE A 380      13.844  -5.918  10.524  1.00 10.00      A   
ATOM   3577  CB  PHE A 380      14.101  -5.073   9.270  1.00 10.00      A   
ATOM   3578  CG  PHE A 380      13.299  -5.487   8.070  1.00 10.00      A   
ATOM   3579  CD1 PHE A 380      11.979  -5.089   7.930  1.00 10.00      A   
ATOM   3580  CD2 PHE A 380      13.868  -6.268   7.079  1.00 10.00      A   
ATOM   3581  CE1 PHE A 380      11.243  -5.463   6.823  1.00 10.00      A   
ATOM   3582  CE2 PHE A 380      13.137  -6.649   5.970  1.00 10.00      A   
ATOM   3583  CZ  PHE A 380      11.822  -6.245   5.842  1.00 10.00      A   
ATOM   3584  C   PHE A 380      15.091  -5.928  11.405  1.00 10.00      A   
ATOM   3585  O   PHE A 380      15.825  -4.942  11.475  1.00 10.00      A   
ATOM   3586  N   CYS A 381      15.316  -7.031  12.094  1.00 10.00      A   
ATOM   3587  HN  CYS A 381      14.707  -7.793  11.992  1.00 10.00      A   
ATOM   3588  CA  CYS A 381      16.459  -7.141  12.990  1.00 10.00      A   
ATOM   3589  CB  CYS A 381      15.985  -7.432  14.416  1.00 10.00      A   
ATOM   3590  SG  CYS A 381      14.789  -8.783  14.538  1.00 10.00      A   
ATOM   3591  HG  CYS A 381      15.227  -9.635  15.464  1.00 10.00      A   
ATOM   3592  C   CYS A 381      17.457  -8.198  12.529  1.00 10.00      A   
ATOM   3593  O   CYS A 381      17.193  -8.954  11.596  1.00 10.00      A   
ATOM   3594  N   ARG A 382      18.608  -8.238  13.189  1.00 10.00      A   
ATOM   3595  HN  ARG A 382      18.758  -7.603  13.926  1.00 10.00      A   
ATOM   3596  CA  ARG A 382      19.651  -9.204  12.862  1.00 10.00      A   
ATOM   3597  CB  ARG A 382      21.028  -8.529  12.841  1.00 10.00      A   
ATOM   3598  CG  ARG A 382      21.350  -7.753  11.570  1.00 10.00      A   
ATOM   3599  CD  ARG A 382      20.807  -6.333  11.621  1.00 10.00      A   
ATOM   3600  NE  ARG A 382      21.572  -5.418  10.767  1.00 10.00      A   
ATOM   3601  HE  ARG A 382      22.316  -5.802  10.250  1.00 10.00      A   
ATOM   3602  CZ  ARG A 382      21.302  -4.115  10.644  1.00 10.00      A   
ATOM   3603  NH1 ARG A 382      20.286  -3.577  11.301  1.00 10.00      A   
ATOM   3604 HH11 ARG A 382      19.688  -4.166  11.920  1.00 10.00      A   
ATOM   3605 HH12 ARG A 382      20.067  -2.549  11.196  1.00 10.00      A   
ATOM   3606  NH2 ARG A 382      22.058  -3.348   9.865  1.00 10.00      A   
ATOM   3607 HH21 ARG A 382      21.847  -2.325   9.782  1.00 10.00      A   
ATOM   3608 HH22 ARG A 382      22.860  -3.754   9.340  1.00 10.00      A   
ATOM   3609  C   ARG A 382      19.661 -10.343  13.878  1.00 10.00      A   
ATOM   3610  O   ARG A 382      20.434 -11.296  13.751  1.00 10.00      A   
ATOM   3611  N   GLN A 383      18.800 -10.239  14.888  1.00 10.00      A   
ATOM   3612  HN  GLN A 383      18.195  -9.469  14.929  1.00 10.00      A   
ATOM   3613  CA  GLN A 383      18.722 -11.255  15.931  1.00 10.00      A   
ATOM   3614  CB  GLN A 383      19.745 -10.962  17.039  1.00 10.00      A   
ATOM   3615  CG  GLN A 383      19.342  -9.851  17.995  1.00 10.00      A   
ATOM   3616  CD  GLN A 383      20.450  -9.482  18.959  1.00 10.00      A   
ATOM   3617  OE1 GLN A 383      21.626  -9.468  18.597  1.00 10.00      A   
ATOM   3618  NE2 GLN A 383      20.085  -9.203  20.198  1.00 10.00      A   
ATOM   3619 HE21 GLN A 383      19.123  -9.253  20.425  1.00 10.00      A   
ATOM   3620 HE22 GLN A 383      20.785  -8.965  20.843  1.00 10.00      A   
ATOM   3621  C   GLN A 383      17.315 -11.327  16.525  1.00 10.00      A   
ATOM   3622  O   GLN A 383      16.536 -10.379  16.408  1.00 10.00      A   
ATOM   3623  N   MET A 384      17.001 -12.449  17.162  1.00 10.00      A   
ATOM   3624  HN  MET A 384      17.671 -13.168  17.221  1.00 10.00      A   
ATOM   3625  CA  MET A 384      15.694 -12.650  17.780  1.00 10.00      A   
ATOM   3626  CB  MET A 384      14.611 -12.839  16.709  1.00 10.00      A   
ATOM   3627  CG  MET A 384      13.215 -13.084  17.266  1.00 10.00      A   
ATOM   3628  SD  MET A 384      12.599 -11.696  18.238  1.00 10.00      A   
ATOM   3629  CE  MET A 384      12.434 -10.444  16.967  1.00 10.00      A   
ATOM   3630  C   MET A 384      15.724 -13.866  18.697  1.00 10.00      A   
ATOM   3631  O   MET A 384      16.302 -14.897  18.346  1.00 10.00      A   
ATOM   3632  N   THR A 385      15.121 -13.743  19.871  1.00 10.00      A   
ATOM   3633  HN  THR A 385      14.695 -12.892  20.106  1.00 10.00      A   
ATOM   3634  CA  THR A 385      15.074 -14.842  20.823  1.00 10.00      A   
ATOM   3635  CB  THR A 385      15.645 -14.425  22.192  1.00 10.00      A   
ATOM   3636  OG1 THR A 385      15.304 -13.055  22.467  1.00 10.00      A   
ATOM   3637  HG1 THR A 385      15.953 -12.466  22.039  1.00 10.00      A   
ATOM   3638  CG2 THR A 385      17.151 -14.599  22.224  1.00 10.00      A   
ATOM   3639  C   THR A 385      13.646 -15.336  21.017  1.00 10.00      A   
ATOM   3640  O   THR A 385      12.687 -14.575  20.850  1.00 10.00      A   
ATOM   3641  N   ASN A 386      13.510 -16.609  21.374  1.00 10.00      A   
ATOM   3642  HN  ASN A 386      14.322 -17.164  21.483  1.00 10.00      A   
ATOM   3643  CA  ASN A 386      12.196 -17.211  21.605  1.00 10.00      A   
ATOM   3644  CB  ASN A 386      12.324 -18.710  21.899  1.00 10.00      A   
ATOM   3645  CG  ASN A 386      12.424 -19.556  20.645  1.00 10.00      A   
ATOM   3646  OD1 ASN A 386      11.409 -19.908  20.040  1.00 10.00      A   
ATOM   3647  ND2 ASN A 386      13.644 -19.891  20.244  1.00 10.00      A   
ATOM   3648 HD21 ASN A 386      14.411 -19.574  20.773  1.00 10.00      A   
ATOM   3649 HD22 ASN A 386      13.731 -20.453  19.443  1.00 10.00      A   
ATOM   3650  C   ASN A 386      11.481 -16.521  22.759  1.00 10.00      A   
ATOM   3651  O   ASN A 386      10.287 -16.216  22.673  1.00 10.00      A   
ATOM   3652  N   ALA A 387      12.230 -16.255  23.826  1.00 10.00      A   
ATOM   3653  HN  ALA A 387      13.179 -16.509  23.815  1.00 10.00      A   
ATOM   3654  CA  ALA A 387      11.689 -15.603  25.012  1.00 10.00      A   
ATOM   3655  CB  ALA A 387      12.765 -15.474  26.078  1.00 10.00      A   
ATOM   3656  C   ALA A 387      11.098 -14.237  24.677  1.00 10.00      A   
ATOM   3657  O   ALA A 387      10.054 -13.851  25.214  1.00 10.00      A   
ATOM   3658  N   ALA A 388      11.757 -13.517  23.775  1.00 10.00      A   
ATOM   3659  HN  ALA A 388      12.571 -13.881  23.373  1.00 10.00      A   
ATOM   3660  CA  ALA A 388      11.293 -12.200  23.363  1.00 10.00      A   
ATOM   3661  CB  ALA A 388      12.309 -11.543  22.446  1.00 10.00      A   
ATOM   3662  C   ALA A 388       9.937 -12.298  22.672  1.00 10.00      A   
ATOM   3663  O   ALA A 388       9.004 -11.564  23.004  1.00 10.00      A   
ATOM   3664  N   LEU A 389       9.836 -13.224  21.723  1.00 10.00      A   
ATOM   3665  HN  LEU A 389      10.618 -13.781  21.519  1.00 10.00      A   
ATOM   3666  CA  LEU A 389       8.601 -13.439  20.972  1.00 10.00      A   
ATOM   3667  CB  LEU A 389       8.799 -14.524  19.909  1.00 10.00      A   
ATOM   3668  CG  LEU A 389       9.708 -14.163  18.733  1.00 10.00      A   
ATOM   3669  CD1 LEU A 389      10.013 -15.395  17.899  1.00 10.00      A   
ATOM   3670  CD2 LEU A 389       9.066 -13.085  17.872  1.00 10.00      A   
ATOM   3671  C   LEU A 389       7.444 -13.807  21.897  1.00 10.00      A   
ATOM   3672  O   LEU A 389       6.336 -13.288  21.750  1.00 10.00      A   
ATOM   3673  N   ILE A 390       7.706 -14.695  22.853  1.00 10.00      A   
ATOM   3674  HN  ILE A 390       8.610 -15.077  22.918  1.00 10.00      A   
ATOM   3675  CA  ILE A 390       6.680 -15.121  23.804  1.00 10.00      A   
ATOM   3676  CB  ILE A 390       7.203 -16.220  24.755  1.00 10.00      A   
ATOM   3677  CG1 ILE A 390       7.612 -17.459  23.952  1.00 10.00      A   
ATOM   3678  CG2 ILE A 390       6.150 -16.584  25.794  1.00 10.00      A   
ATOM   3679  CD1 ILE A 390       8.342 -18.507  24.766  1.00 10.00      A   
ATOM   3680  C   ILE A 390       6.166 -13.933  24.617  1.00 10.00      A   
ATOM   3681  O   ILE A 390       4.956 -13.768  24.802  1.00 10.00      A   
ATOM   3682  N   THR A 391       7.088 -13.097  25.074  1.00 10.00      A   
ATOM   3683  HN  THR A 391       8.033 -13.270  24.875  1.00 10.00      A   
ATOM   3684  CA  THR A 391       6.736 -11.923  25.858  1.00 10.00      A   
ATOM   3685  CB  THR A 391       8.001 -11.191  26.345  1.00 10.00      A   
ATOM   3686  OG1 THR A 391       8.889 -12.142  26.954  1.00 10.00      A   
ATOM   3687  HG1 THR A 391       9.406 -12.588  26.269  1.00 10.00      A   
ATOM   3688  CG2 THR A 391       7.649 -10.124  27.366  1.00 10.00      A   
ATOM   3689  C   THR A 391       5.853 -10.968  25.047  1.00 10.00      A   
ATOM   3690  O   THR A 391       4.843 -10.472  25.547  1.00 10.00      A   
ATOM   3691  N   ILE A 392       6.225 -10.737  23.790  1.00 10.00      A   
ATOM   3692  HN  ILE A 392       7.030 -11.176  23.441  1.00 10.00      A   
ATOM   3693  CA  ILE A 392       5.465  -9.845  22.914  1.00 10.00      A   
ATOM   3694  CB  ILE A 392       6.165  -9.637  21.550  1.00 10.00      A   
ATOM   3695  CG1 ILE A 392       7.562  -9.045  21.748  1.00 10.00      A   
ATOM   3696  CG2 ILE A 392       5.331  -8.741  20.639  1.00 10.00      A   
ATOM   3697  CD1 ILE A 392       8.408  -9.045  20.493  1.00 10.00      A   
ATOM   3698  C   ILE A 392       4.064 -10.391  22.672  1.00 10.00      A   
ATOM   3699  O   ILE A 392       3.081  -9.664  22.785  1.00 10.00      A   
ATOM   3700  N   ALA A 393       3.984 -11.679  22.359  1.00 10.00      A   
ATOM   3701  HN  ALA A 393       4.810 -12.208  22.307  1.00 10.00      A   
ATOM   3702  CA  ALA A 393       2.708 -12.332  22.087  1.00 10.00      A   
ATOM   3703  CB  ALA A 393       2.932 -13.786  21.707  1.00 10.00      A   
ATOM   3704  C   ALA A 393       1.761 -12.239  23.279  1.00 10.00      A   
ATOM   3705  O   ALA A 393       0.559 -12.022  23.118  1.00 10.00      A   
ATOM   3706  N   ARG A 394       2.310 -12.415  24.472  1.00 10.00      A   
ATOM   3707  HN  ARG A 394       3.275 -12.592  24.535  1.00 10.00      A   
ATOM   3708  CA  ARG A 394       1.515 -12.355  25.689  1.00 10.00      A   
ATOM   3709  CB  ARG A 394       2.267 -12.985  26.858  1.00 10.00      A   
ATOM   3710  CG  ARG A 394       2.486 -14.479  26.713  1.00 10.00      A   
ATOM   3711  CD  ARG A 394       3.275 -15.040  27.884  1.00 10.00      A   
ATOM   3712  NE  ARG A 394       2.602 -14.800  29.157  1.00 10.00      A   
ATOM   3713  HE  ARG A 394       2.404 -13.861  29.391  1.00 10.00      A   
ATOM   3714  CZ  ARG A 394       2.244 -15.760  30.011  1.00 10.00      A   
ATOM   3715  NH1 ARG A 394       2.499 -17.033  29.733  1.00 10.00      A   
ATOM   3716 HH11 ARG A 394       2.981 -17.290  28.843  1.00 10.00      A   
ATOM   3717 HH12 ARG A 394       2.224 -17.782  30.405  1.00 10.00      A   
ATOM   3718  NH2 ARG A 394       1.619 -15.441  31.134  1.00 10.00      A   
ATOM   3719 HH21 ARG A 394       1.412 -14.440  31.346  1.00 10.00      A   
ATOM   3720 HH22 ARG A 394       1.327 -16.185  31.812  1.00 10.00      A   
ATOM   3721  C   ARG A 394       1.115 -10.923  26.024  1.00 10.00      A   
ATOM   3722  O   ARG A 394      -0.034 -10.659  26.385  1.00 10.00      A   
ATOM   3723  N   ASN A 395       2.062 -10.004  25.891  1.00 10.00      A   
ATOM   3724  HN  ASN A 395       2.957 -10.277  25.586  1.00 10.00      A   
ATOM   3725  CA  ASN A 395       1.808  -8.596  26.188  1.00 10.00      A   
ATOM   3726  CB  ASN A 395       3.109  -7.791  26.224  1.00 10.00      A   
ATOM   3727  CG  ASN A 395       3.590  -7.500  27.636  1.00 10.00      A   
ATOM   3728  OD1 ASN A 395       4.363  -8.265  28.219  1.00 10.00      A   
ATOM   3729  ND2 ASN A 395       3.138  -6.390  28.194  1.00 10.00      A   
ATOM   3730 HD21 ASN A 395       2.523  -5.828  27.677  1.00 10.00      A   
ATOM   3731 HD22 ASN A 395       3.440  -6.168  29.103  1.00 10.00      A   
ATOM   3732  C   ASN A 395       0.831  -7.977  25.196  1.00 10.00      A   
ATOM   3733  O   ASN A 395      -0.055  -7.218  25.587  1.00 10.00      A   
ATOM   3734  N   ARG A 396       0.990  -8.309  23.919  1.00 10.00      A   
ATOM   3735  HN  ARG A 396       1.715  -8.929  23.671  1.00 10.00      A   
ATOM   3736  CA  ARG A 396       0.122  -7.784  22.873  1.00 10.00      A   
ATOM   3737  CB  ARG A 396       0.944  -7.013  21.832  1.00 10.00      A   
ATOM   3738  CG  ARG A 396       1.554  -5.717  22.344  1.00 10.00      A   
ATOM   3739  CD  ARG A 396       0.610  -4.536  22.167  1.00 10.00      A   
ATOM   3740  NE  ARG A 396      -0.656  -4.730  22.871  1.00 10.00      A   
ATOM   3741  HE  ARG A 396      -1.433  -5.009  22.328  1.00 10.00      A   
ATOM   3742  CZ  ARG A 396      -0.822  -4.550  24.182  1.00 10.00      A   
ATOM   3743  NH1 ARG A 396       0.199  -4.164  24.942  1.00 10.00      A   
ATOM   3744 HH11 ARG A 396       0.071  -4.031  25.968  1.00 10.00      A   
ATOM   3745 HH12 ARG A 396       1.136  -3.988  24.512  1.00 10.00      A   
ATOM   3746  NH2 ARG A 396      -2.016  -4.745  24.730  1.00 10.00      A   
ATOM   3747 HH21 ARG A 396      -2.825  -5.040  24.136  1.00 10.00      A   
ATOM   3748 HH22 ARG A 396      -2.152  -4.603  25.756  1.00 10.00      A   
ATOM   3749  C   ARG A 396      -0.656  -8.904  22.186  1.00 10.00      A   
ATOM   3750  O   ARG A 396      -0.259  -9.380  21.123  1.00 10.00      A   
ATOM   3751  N   PRO A 397      -1.777  -9.343  22.783  1.00 10.00      A   
ATOM   3752  CA  PRO A 397      -2.606 -10.409  22.215  1.00 10.00      A   
ATOM   3753  CB  PRO A 397      -3.339 -10.942  23.443  1.00 10.00      A   
ATOM   3754  CG  PRO A 397      -3.495  -9.754  24.332  1.00 10.00      A   
ATOM   3755  CD  PRO A 397      -2.321  -8.848  24.061  1.00 10.00      A   
ATOM   3756  C   PRO A 397      -3.602  -9.857  21.197  1.00 10.00      A   
ATOM   3757  O   PRO A 397      -4.437 -10.585  20.657  1.00 10.00      A   
ATOM   3758  N   ASN A 398      -3.499  -8.561  20.940  1.00 10.00      A   
ATOM   3759  HN  ASN A 398      -2.812  -8.041  21.405  1.00 10.00      A   
ATOM   3760  CA  ASN A 398      -4.375  -7.884  19.994  1.00 10.00      A   
ATOM   3761  CB  ASN A 398      -4.851  -6.547  20.581  1.00 10.00      A   
ATOM   3762  CG  ASN A 398      -3.722  -5.542  20.743  1.00 10.00      A   
ATOM   3763  OD1 ASN A 398      -2.957  -5.602  21.708  1.00 10.00      A   
ATOM   3764  ND2 ASN A 398      -3.608  -4.613  19.806  1.00 10.00      A   
ATOM   3765 HD21 ASN A 398      -4.255  -4.617  19.063  1.00 10.00      A   
ATOM   3766 HD22 ASN A 398      -2.875  -3.964  19.883  1.00 10.00      A   
ATOM   3767  C   ASN A 398      -3.653  -7.644  18.671  1.00 10.00      A   
ATOM   3768  O   ASN A 398      -4.165  -6.946  17.795  1.00 10.00      A   
ATOM   3769  N   MET A 399      -2.465  -8.224  18.537  1.00 10.00      A   
ATOM   3770  HN  MET A 399      -2.120  -8.773  19.270  1.00 10.00      A   
ATOM   3771  CA  MET A 399      -1.662  -8.076  17.325  1.00 10.00      A   
ATOM   3772  CB  MET A 399      -0.330  -8.817  17.474  1.00 10.00      A   
ATOM   3773  CG  MET A 399       0.646  -8.595  16.327  1.00 10.00      A   
ATOM   3774  SD  MET A 399       1.415  -6.965  16.370  1.00 10.00      A   
ATOM   3775  CE  MET A 399       2.347  -7.070  17.895  1.00 10.00      A   
ATOM   3776  C   MET A 399      -2.417  -8.602  16.107  1.00 10.00      A   
ATOM   3777  O   MET A 399      -2.876  -9.744  16.096  1.00 10.00      A   
ATOM   3778  N   THR A 400      -2.549  -7.763  15.091  1.00 10.00      A   
ATOM   3779  HN  THR A 400      -2.160  -6.865  15.154  1.00 10.00      A   
ATOM   3780  CA  THR A 400      -3.258  -8.142  13.882  1.00 10.00      A   
ATOM   3781  CB  THR A 400      -4.332  -7.093  13.519  1.00 10.00      A   
ATOM   3782  OG1 THR A 400      -3.774  -5.775  13.618  1.00 10.00      A   
ATOM   3783  HG1 THR A 400      -4.374  -5.204  14.131  1.00 10.00      A   
ATOM   3784  CG2 THR A 400      -5.530  -7.196  14.450  1.00 10.00      A   
ATOM   3785  C   THR A 400      -2.295  -8.307  12.706  1.00 10.00      A   
ATOM   3786  O   THR A 400      -2.552  -9.081  11.778  1.00 10.00      A   
ATOM   3787  N   ARG A 401      -1.186  -7.581  12.745  1.00 10.00      A   
ATOM   3788  HN  ARG A 401      -1.026  -6.983  13.512  1.00 10.00      A   
ATOM   3789  CA  ARG A 401      -0.202  -7.643  11.677  1.00 10.00      A   
ATOM   3790  CB  ARG A 401      -0.339  -6.422  10.765  1.00 10.00      A   
ATOM   3791  CG  ARG A 401      -1.598  -6.427   9.913  1.00 10.00      A   
ATOM   3792  CD  ARG A 401      -2.157  -5.025   9.727  1.00 10.00      A   
ATOM   3793  NE  ARG A 401      -3.088  -4.656  10.794  1.00 10.00      A   
ATOM   3794  HE  ARG A 401      -2.767  -4.737  11.721  1.00 10.00      A   
ATOM   3795  CZ  ARG A 401      -4.319  -4.200  10.575  1.00 10.00      A   
ATOM   3796  NH1 ARG A 401      -4.766  -4.055   9.334  1.00 10.00      A   
ATOM   3797 HH11 ARG A 401      -5.727  -3.698   9.157  1.00 10.00      A   
ATOM   3798 HH12 ARG A 401      -4.149  -4.291   8.519  1.00 10.00      A   
ATOM   3799  NH2 ARG A 401      -5.114  -3.890  11.596  1.00 10.00      A   
ATOM   3800 HH21 ARG A 401      -4.779  -3.997  12.584  1.00 10.00      A   
ATOM   3801 HH22 ARG A 401      -6.082  -3.536  11.419  1.00 10.00      A   
ATOM   3802  C   ARG A 401       1.213  -7.736  12.233  1.00 10.00      A   
ATOM   3803  O   ARG A 401       1.786  -6.737  12.667  1.00 10.00      A   
ATOM   3804  N   PHE A 402       1.773  -8.936  12.212  1.00 10.00      A   
ATOM   3805  HN  PHE A 402       1.273  -9.694  11.832  1.00 10.00      A   
ATOM   3806  CA  PHE A 402       3.118  -9.160  12.716  1.00 10.00      A   
ATOM   3807  CB  PHE A 402       3.120 -10.317  13.719  1.00 10.00      A   
ATOM   3808  CG  PHE A 402       4.320 -10.351  14.621  1.00 10.00      A   
ATOM   3809  CD1 PHE A 402       4.337  -9.612  15.793  1.00 10.00      A   
ATOM   3810  CD2 PHE A 402       5.426 -11.125  14.302  1.00 10.00      A   
ATOM   3811  CE1 PHE A 402       5.431  -9.644  16.632  1.00 10.00      A   
ATOM   3812  CE2 PHE A 402       6.524 -11.161  15.137  1.00 10.00      A   
ATOM   3813  CZ  PHE A 402       6.527 -10.419  16.304  1.00 10.00      A   
ATOM   3814  C   PHE A 402       4.063  -9.467  11.563  1.00 10.00      A   
ATOM   3815  O   PHE A 402       4.162 -10.611  11.114  1.00 10.00      A   
ATOM   3816  N   ARG A 403       4.745  -8.438  11.082  1.00 10.00      A   
ATOM   3817  HN  ARG A 403       4.629  -7.553  11.492  1.00 10.00      A   
ATOM   3818  CA  ARG A 403       5.676  -8.588   9.973  1.00 10.00      A   
ATOM   3819  CB  ARG A 403       5.398  -7.538   8.890  1.00 10.00      A   
ATOM   3820  CG  ARG A 403       3.977  -7.573   8.341  1.00 10.00      A   
ATOM   3821  CD  ARG A 403       3.616  -6.281   7.614  1.00 10.00      A   
ATOM   3822  NE  ARG A 403       4.058  -6.274   6.219  1.00 10.00      A   
ATOM   3823  HE  ARG A 403       4.880  -6.781   5.995  1.00 10.00      A   
ATOM   3824  CZ  ARG A 403       3.413  -5.643   5.234  1.00 10.00      A   
ATOM   3825  NH1 ARG A 403       2.297  -4.973   5.489  1.00 10.00      A   
ATOM   3826 HH11 ARG A 403       1.914  -4.938   6.458  1.00 10.00      A   
ATOM   3827 HH12 ARG A 403       1.796  -4.474   4.718  1.00 10.00      A   
ATOM   3828  NH2 ARG A 403       3.883  -5.692   3.998  1.00 10.00      A   
ATOM   3829 HH21 ARG A 403       4.761  -6.223   3.793  1.00 10.00      A   
ATOM   3830 HH22 ARG A 403       3.373  -5.209   3.218  1.00 10.00      A   
ATOM   3831  C   ARG A 403       7.116  -8.489  10.468  1.00 10.00      A   
ATOM   3832  O   ARG A 403       7.685  -7.397  10.560  1.00 10.00      A   
ATOM   3833  N   LEU A 404       7.684  -9.636  10.815  1.00 10.00      A   
ATOM   3834  HN  LEU A 404       7.170 -10.467  10.729  1.00 10.00      A   
ATOM   3835  CA  LEU A 404       9.050  -9.703  11.310  1.00 10.00      A   
ATOM   3836  CB  LEU A 404       9.102 -10.504  12.619  1.00 10.00      A   
ATOM   3837  CG  LEU A 404      10.497 -10.829  13.163  1.00 10.00      A   
ATOM   3838  CD1 LEU A 404      11.183  -9.573  13.677  1.00 10.00      A   
ATOM   3839  CD2 LEU A 404      10.421 -11.888  14.252  1.00 10.00      A   
ATOM   3840  C   LEU A 404       9.966 -10.342  10.270  1.00 10.00      A   
ATOM   3841  O   LEU A 404       9.580 -11.294   9.591  1.00 10.00      A   
ATOM   3842  N   CYS A 405      11.169  -9.806  10.141  1.00 10.00      A   
ATOM   3843  HN  CYS A 405      11.411  -9.028  10.694  1.00 10.00      A   
ATOM   3844  CA  CYS A 405      12.136 -10.328   9.195  1.00 10.00      A   
ATOM   3845  CB  CYS A 405      12.048  -9.574   7.867  1.00 10.00      A   
ATOM   3846  SG  CYS A 405      12.634 -10.517   6.440  1.00 10.00      A   
ATOM   3847  HG  CYS A 405      13.960 -10.489   6.443  1.00 10.00      A   
ATOM   3848  C   CYS A 405      13.550 -10.236   9.760  1.00 10.00      A   
ATOM   3849  O   CYS A 405      13.999  -9.166  10.183  1.00 10.00      A   
ATOM   3850  N   ILE A 406      14.238 -11.367   9.785  1.00 10.00      A   
ATOM   3851  HN  ILE A 406      13.817 -12.193   9.459  1.00 10.00      A   
ATOM   3852  CA  ILE A 406      15.604 -11.417  10.275  1.00 10.00      A   
ATOM   3853  CB  ILE A 406      15.858 -12.680  11.122  1.00 10.00      A   
ATOM   3854  CG1 ILE A 406      14.852 -12.746  12.275  1.00 10.00      A   
ATOM   3855  CG2 ILE A 406      17.284 -12.684  11.660  1.00 10.00      A   
ATOM   3856  CD1 ILE A 406      14.927 -14.023  13.083  1.00 10.00      A   
ATOM   3857  C   ILE A 406      16.557 -11.388   9.089  1.00 10.00      A   
ATOM   3858  O   ILE A 406      16.376 -12.134   8.128  1.00 10.00      A   
ATOM   3859  N   ILE A 407      17.561 -10.522   9.159  1.00 10.00      A   
ATOM   3860  HN  ILE A 407      17.654  -9.966   9.966  1.00 10.00      A   
ATOM   3861  CA  ILE A 407      18.533 -10.364   8.079  1.00 10.00      A   
ATOM   3862  CB  ILE A 407      19.568  -9.267   8.411  1.00 10.00      A   
ATOM   3863  CG1 ILE A 407      18.860  -7.959   8.786  1.00 10.00      A   
ATOM   3864  CG2 ILE A 407      20.520  -9.038   7.243  1.00 10.00      A   
ATOM   3865  CD1 ILE A 407      17.921  -7.434   7.718  1.00 10.00      A   
ATOM   3866  C   ILE A 407      19.254 -11.669   7.737  1.00 10.00      A   
ATOM   3867  O   ILE A 407      19.515 -11.951   6.567  1.00 10.00      A   
ATOM   3868  N   GLU A 408      19.556 -12.467   8.748  1.00 10.00      A   
ATOM   3869  HN  GLU A 408      19.302 -12.208   9.656  1.00 10.00      A   
ATOM   3870  CA  GLU A 408      20.255 -13.730   8.534  1.00 10.00      A   
ATOM   3871  CB  GLU A 408      21.142 -14.064   9.736  1.00 10.00      A   
ATOM   3872  CG  GLU A 408      22.382 -14.879   9.392  1.00 10.00      A   
ATOM   3873  CD  GLU A 408      23.190 -14.276   8.253  1.00 10.00      A   
ATOM   3874  OE1 GLU A 408      23.318 -13.034   8.194  1.00 10.00      A   
ATOM   3875  OE2 GLU A 408      23.696 -15.049   7.406  1.00 10.00      A   
ATOM   3876  C   GLU A 408      19.278 -14.868   8.245  1.00 10.00      A   
ATOM   3877  O   GLU A 408      18.358 -15.124   9.028  1.00 10.00      A   
ATOM   3878  N   PRO A 409      19.459 -15.555   7.103  1.00 10.00      A   
ATOM   3879  CA  PRO A 409      18.599 -16.672   6.703  1.00 10.00      A   
ATOM   3880  CB  PRO A 409      19.105 -17.054   5.304  1.00 10.00      A   
ATOM   3881  CG  PRO A 409      19.950 -15.909   4.862  1.00 10.00      A   
ATOM   3882  CD  PRO A 409      20.515 -15.299   6.111  1.00 10.00      A   
ATOM   3883  C   PRO A 409      18.751 -17.856   7.647  1.00 10.00      A   
ATOM   3884  O   PRO A 409      19.851 -18.389   7.813  1.00 10.00      A   
ATOM   3885  N   LYS A 410      17.641 -18.252   8.263  1.00 10.00      A   
ATOM   3886  HN  LYS A 410      16.804 -17.771   8.086  1.00 10.00      A   
ATOM   3887  CA  LYS A 410      17.619 -19.377   9.197  1.00 10.00      A   
ATOM   3888  CB  LYS A 410      18.060 -20.684   8.523  1.00 10.00      A   
ATOM   3889  CG  LYS A 410      17.050 -21.240   7.532  1.00 10.00      A   
ATOM   3890  CD  LYS A 410      17.545 -22.523   6.888  1.00 10.00      A   
ATOM   3891  CE  LYS A 410      16.511 -23.076   5.923  1.00 10.00      A   
ATOM   3892  NZ  LYS A 410      16.975 -24.320   5.254  1.00 10.00      A   
ATOM   3893  HZ1 LYS A 410      17.218 -25.038   5.964  1.00 10.00      A   
ATOM   3894  HZ2 LYS A 410      17.809 -24.128   4.665  1.00 10.00      A   
ATOM   3895  HZ3 LYS A 410      16.220 -24.696   4.644  1.00 10.00      A   
ATOM   3896  C   LYS A 410      18.446 -19.093  10.450  1.00 10.00      A   
ATOM   3897  O   LYS A 410      19.116 -19.979  10.977  1.00 10.00      A   
ATOM   3898  N   ALA A 411      18.389 -17.851  10.920  1.00 10.00      A   
ATOM   3899  HN  ALA A 411      17.851 -17.185  10.446  1.00 10.00      A   
ATOM   3900  CA  ALA A 411      19.117 -17.454  12.119  1.00 10.00      A   
ATOM   3901  CB  ALA A 411      19.194 -15.938  12.217  1.00 10.00      A   
ATOM   3902  C   ALA A 411      18.444 -18.033  13.360  1.00 10.00      A   
ATOM   3903  O   ALA A 411      17.280 -17.733  13.642  1.00 10.00      A   
ATOM   3904  N   PRO A 412      19.161 -18.876  14.113  1.00 10.00      A   
ATOM   3905  CA  PRO A 412      18.624 -19.504  15.317  1.00 10.00      A   
ATOM   3906  CB  PRO A 412      19.544 -20.708  15.503  1.00 10.00      A   
ATOM   3907  CG  PRO A 412      20.856 -20.250  14.970  1.00 10.00      A   
ATOM   3908  CD  PRO A 412      20.552 -19.289  13.850  1.00 10.00      A   
ATOM   3909  C   PRO A 412      18.713 -18.592  16.533  1.00 10.00      A   
ATOM   3910  O   PRO A 412      19.287 -17.505  16.467  1.00 10.00      A   
ATOM   3911  N   ASP A 413      18.127 -19.042  17.639  1.00 10.00      A   
ATOM   3912  HN  ASP A 413      17.670 -19.913  17.612  1.00 10.00      A   
ATOM   3913  CA  ASP A 413      18.147 -18.295  18.895  1.00 10.00      A   
ATOM   3914  CB  ASP A 413      17.323 -19.056  19.945  1.00 10.00      A   
ATOM   3915  CG  ASP A 413      17.039 -18.253  21.197  1.00 10.00      A   
ATOM   3916  OD1 ASP A 413      17.990 -17.969  21.950  1.00 10.00      A   
ATOM   3917  OD2 ASP A 413      15.859 -17.921  21.439  1.00 10.00      A   
ATOM   3918  C   ASP A 413      19.596 -18.163  19.364  1.00 10.00      A   
ATOM   3919  O   ASP A 413      20.299 -19.160  19.492  1.00 10.00      A   
ATOM   3920  N   TYR A 414      20.047 -16.941  19.609  1.00 10.00      A   
ATOM   3921  HN  TYR A 414      19.448 -16.175  19.504  1.00 10.00      A   
ATOM   3922  CA  TYR A 414      21.427 -16.719  20.024  1.00 10.00      A   
ATOM   3923  CB  TYR A 414      21.896 -15.300  19.681  1.00 10.00      A   
ATOM   3924  CG  TYR A 414      21.195 -14.199  20.442  1.00 10.00      A   
ATOM   3925  CD1 TYR A 414      21.637 -13.812  21.700  1.00 10.00      A   
ATOM   3926  CD2 TYR A 414      20.096 -13.541  19.904  1.00 10.00      A   
ATOM   3927  CE1 TYR A 414      21.008 -12.807  22.404  1.00 10.00      A   
ATOM   3928  CE2 TYR A 414      19.461 -12.533  20.604  1.00 10.00      A   
ATOM   3929  CZ  TYR A 414      19.920 -12.171  21.854  1.00 10.00      A   
ATOM   3930  OH  TYR A 414      19.289 -11.166  22.556  1.00 10.00      A   
ATOM   3931  HH  TYR A 414      18.360 -11.094  22.255  1.00 10.00      A   
ATOM   3932  C   TYR A 414      21.678 -17.051  21.495  1.00 10.00      A   
ATOM   3933  O   TYR A 414      22.808 -16.937  21.982  1.00 10.00      A   
ATOM   3934  N   LEU A 415      20.630 -17.446  22.208  1.00 10.00      A   
ATOM   3935  HN  LEU A 415      19.743 -17.498  21.781  1.00 10.00      A   
ATOM   3936  CA  LEU A 415      20.758 -17.797  23.613  1.00 10.00      A   
ATOM   3937  CB  LEU A 415      19.695 -17.088  24.459  1.00 10.00      A   
ATOM   3938  CG  LEU A 415      19.973 -15.628  24.814  1.00 10.00      A   
ATOM   3939  CD1 LEU A 415      18.863 -15.076  25.694  1.00 10.00      A   
ATOM   3940  CD2 LEU A 415      21.323 -15.496  25.500  1.00 10.00      A   
ATOM   3941  C   LEU A 415      20.657 -19.301  23.813  1.00 10.00      A   
ATOM   3942  O   LEU A 415      21.577 -19.930  24.340  1.00 10.00      A   
ATOM   3943  N   THR A 416      19.545 -19.876  23.377  1.00 10.00      A   
ATOM   3944  HN  THR A 416      18.851 -19.322  22.946  1.00 10.00      A   
ATOM   3945  CA  THR A 416      19.320 -21.305  23.528  1.00 10.00      A   
ATOM   3946  CB  THR A 416      17.827 -21.603  23.756  1.00 10.00      A   
ATOM   3947  OG1 THR A 416      17.051 -20.976  22.723  1.00 10.00      A   
ATOM   3948  HG1 THR A 416      16.112 -21.041  22.942  1.00 10.00      A   
ATOM   3949  CG2 THR A 416      17.380 -21.070  25.110  1.00 10.00      A   
ATOM   3950  C   THR A 416      19.807 -22.089  22.315  1.00 10.00      A   
ATOM   3951  O   THR A 416      19.923 -23.315  22.369  1.00 10.00      A   
ATOM   3952  N   LEU A 417      20.093 -21.377  21.225  1.00 10.00      A   
ATOM   3953  HN  LEU A 417      19.983 -20.402  21.255  1.00 10.00      A   
ATOM   3954  CA  LEU A 417      20.560 -21.995  19.984  1.00 10.00      A   
ATOM   3955  CB  LEU A 417      21.914 -22.688  20.178  1.00 10.00      A   
ATOM   3956  CG  LEU A 417      23.067 -21.786  20.629  1.00 10.00      A   
ATOM   3957  CD1 LEU A 417      24.302 -22.615  20.947  1.00 10.00      A   
ATOM   3958  CD2 LEU A 417      23.376 -20.734  19.570  1.00 10.00      A   
ATOM   3959  C   LEU A 417      19.512 -22.951  19.428  1.00 10.00      A   
ATOM   3960  O   LEU A 417      19.832 -23.979  18.830  1.00 10.00      A   
ATOM   3961  N   GLU A 418      18.253 -22.582  19.619  1.00 10.00      A   
ATOM   3962  HN  GLU A 418      18.073 -21.738  20.083  1.00 10.00      A   
ATOM   3963  CA  GLU A 418      17.130 -23.385  19.165  1.00 10.00      A   
ATOM   3964  CB  GLU A 418      16.246 -23.740  20.362  1.00 10.00      A   
ATOM   3965  CG  GLU A 418      16.869 -24.708  21.347  1.00 10.00      A   
ATOM   3966  CD  GLU A 418      15.984 -24.946  22.549  1.00 10.00      A   
ATOM   3967  OE1 GLU A 418      16.474 -25.515  23.544  1.00 10.00      A   
ATOM   3968  OE2 GLU A 418      14.795 -24.555  22.509  1.00 10.00      A   
ATOM   3969  C   GLU A 418      16.294 -22.620  18.143  1.00 10.00      A   
ATOM   3970  O   GLU A 418      16.397 -21.392  18.034  1.00 10.00      A   
ATOM   3971  N   PRO A 419      15.467 -23.337  17.363  1.00 10.00      A   
ATOM   3972  CA  PRO A 419      14.585 -22.722  16.367  1.00 10.00      A   
ATOM   3973  CB  PRO A 419      13.931 -23.922  15.674  1.00 10.00      A   
ATOM   3974  CG  PRO A 419      14.807 -25.080  15.997  1.00 10.00      A   
ATOM   3975  CD  PRO A 419      15.341 -24.804  17.366  1.00 10.00      A   
ATOM   3976  C   PRO A 419      13.523 -21.847  17.040  1.00 10.00      A   
ATOM   3977  O   PRO A 419      13.279 -21.966  18.242  1.00 10.00      A   
ATOM   3978  N   LEU A 420      12.889 -20.976  16.271  1.00 10.00      A   
ATOM   3979  HN  LEU A 420      13.108 -20.938  15.310  1.00 10.00      A   
ATOM   3980  CA  LEU A 420      11.875 -20.068  16.808  1.00 10.00      A   
ATOM   3981  CB  LEU A 420      11.917 -18.723  16.075  1.00 10.00      A   
ATOM   3982  CG  LEU A 420      13.223 -17.931  16.180  1.00 10.00      A   
ATOM   3983  CD1 LEU A 420      13.189 -16.720  15.262  1.00 10.00      A   
ATOM   3984  CD2 LEU A 420      13.484 -17.507  17.617  1.00 10.00      A   
ATOM   3985  C   LEU A 420      10.467 -20.655  16.742  1.00 10.00      A   
ATOM   3986  O   LEU A 420       9.479 -19.914  16.754  1.00 10.00      A   
ATOM   3987  N   ASP A 421      10.376 -21.981  16.677  1.00 10.00      A   
ATOM   3988  HN  ASP A 421      11.198 -22.516  16.662  1.00 10.00      A   
ATOM   3989  CA  ASP A 421       9.083 -22.659  16.608  1.00 10.00      A   
ATOM   3990  CB  ASP A 421       9.258 -24.180  16.487  1.00 10.00      A   
ATOM   3991  CG  ASP A 421       9.883 -24.622  15.174  1.00 10.00      A   
ATOM   3992  OD1 ASP A 421       9.161 -25.146  14.301  1.00 10.00      A   
ATOM   3993  OD2 ASP A 421      11.108 -24.478  15.017  1.00 10.00      A   
ATOM   3994  C   ASP A 421       8.221 -22.327  17.826  1.00 10.00      A   
ATOM   3995  O   ASP A 421       6.998 -22.210  17.720  1.00 10.00      A   
ATOM   3996  N   ILE A 422       8.871 -22.156  18.976  1.00 10.00      A   
ATOM   3997  HN  ILE A 422       9.846 -22.241  18.989  1.00 10.00      A   
ATOM   3998  CA  ILE A 422       8.170 -21.841  20.215  1.00 10.00      A   
ATOM   3999  CB  ILE A 422       9.083 -22.028  21.442  1.00 10.00      A   
ATOM   4000  CG1 ILE A 422       9.784 -23.384  21.390  1.00 10.00      A   
ATOM   4001  CG2 ILE A 422       8.276 -21.898  22.727  1.00 10.00      A   
ATOM   4002  CD1 ILE A 422      10.807 -23.577  22.488  1.00 10.00      A   
ATOM   4003  C   ILE A 422       7.671 -20.402  20.208  1.00 10.00      A   
ATOM   4004  O   ILE A 422       6.489 -20.140  20.438  1.00 10.00      A   
ATOM   4005  N   GLY A 423       8.585 -19.477  19.935  1.00 10.00      A   
ATOM   4006  HN  GLY A 423       9.508 -19.761  19.747  1.00 10.00      A   
ATOM   4007  CA  GLY A 423       8.245 -18.064  19.913  1.00 10.00      A   
ATOM   4008  C   GLY A 423       7.133 -17.734  18.935  1.00 10.00      A   
ATOM   4009  O   GLY A 423       6.134 -17.120  19.308  1.00 10.00      A   
ATOM   4010  N   PHE A 424       7.293 -18.157  17.690  1.00 10.00      A   
ATOM   4011  HN  PHE A 424       8.102 -18.665  17.456  1.00 10.00      A   
ATOM   4012  CA  PHE A 424       6.290 -17.895  16.665  1.00 10.00      A   
ATOM   4013  CB  PHE A 424       6.827 -18.247  15.274  1.00 10.00      A   
ATOM   4014  CG  PHE A 424       7.501 -17.094  14.584  1.00 10.00      A   
ATOM   4015  CD1 PHE A 424       8.878 -17.055  14.447  1.00 10.00      A   
ATOM   4016  CD2 PHE A 424       6.753 -16.048  14.071  1.00 10.00      A   
ATOM   4017  CE1 PHE A 424       9.498 -15.995  13.814  1.00 10.00      A   
ATOM   4018  CE2 PHE A 424       7.366 -14.984  13.436  1.00 10.00      A   
ATOM   4019  CZ  PHE A 424       8.741 -14.956  13.307  1.00 10.00      A   
ATOM   4020  C   PHE A 424       4.994 -18.648  16.961  1.00 10.00      A   
ATOM   4021  O   PHE A 424       3.897 -18.185  16.624  1.00 10.00      A   
ATOM   4022  N   GLY A 425       5.131 -19.812  17.594  1.00 10.00      A   
ATOM   4023  HN  GLY A 425       6.029 -20.137  17.816  1.00 10.00      A   
ATOM   4024  CA  GLY A 425       3.974 -20.611  17.947  1.00 10.00      A   
ATOM   4025  C   GLY A 425       3.121 -19.913  18.980  1.00 10.00      A   
ATOM   4026  O   GLY A 425       1.893 -19.993  18.944  1.00 10.00      A   
ATOM   4027  N   ALA A 426       3.775 -19.203  19.891  1.00 10.00      A   
ATOM   4028  HN  ALA A 426       4.759 -19.176  19.861  1.00 10.00      A   
ATOM   4029  CA  ALA A 426       3.076 -18.473  20.937  1.00 10.00      A   
ATOM   4030  CB  ALA A 426       4.041 -18.058  22.037  1.00 10.00      A   
ATOM   4031  C   ALA A 426       2.363 -17.257  20.352  1.00 10.00      A   
ATOM   4032  O   ALA A 426       1.304 -16.851  20.838  1.00 10.00      A   
ATOM   4033  N   ILE A 427       2.945 -16.694  19.291  1.00 10.00      A   
ATOM   4034  HN  ILE A 427       3.786 -17.072  18.953  1.00 10.00      A   
ATOM   4035  CA  ILE A 427       2.375 -15.531  18.619  1.00 10.00      A   
ATOM   4036  CB  ILE A 427       3.253 -15.066  17.428  1.00 10.00      A   
ATOM   4037  CG1 ILE A 427       4.662 -14.676  17.891  1.00 10.00      A   
ATOM   4038  CG2 ILE A 427       2.598 -13.912  16.669  1.00 10.00      A   
ATOM   4039  CD1 ILE A 427       4.731 -13.374  18.667  1.00 10.00      A   
ATOM   4040  C   ILE A 427       0.973 -15.851  18.113  1.00 10.00      A   
ATOM   4041  O   ILE A 427      -0.003 -15.213  18.501  1.00 10.00      A   
ATOM   4042  N   VAL A 428       0.876 -16.877  17.275  1.00 10.00      A   
ATOM   4043  HN  VAL A 428       1.685 -17.373  17.032  1.00 10.00      A   
ATOM   4044  CA  VAL A 428      -0.405 -17.282  16.702  1.00 10.00      A   
ATOM   4045  CB  VAL A 428      -0.241 -18.319  15.565  1.00 10.00      A   
ATOM   4046  CG1 VAL A 428       0.497 -17.708  14.383  1.00 10.00      A   
ATOM   4047  CG2 VAL A 428       0.484 -19.564  16.057  1.00 10.00      A   
ATOM   4048  C   VAL A 428      -1.364 -17.820  17.764  1.00 10.00      A   
ATOM   4049  O   VAL A 428      -2.580 -17.817  17.571  1.00 10.00      A   
ATOM   4050  N   GLU A 429      -0.815 -18.274  18.881  1.00 10.00      A   
ATOM   4051  HN  GLU A 429       0.158 -18.250  18.977  1.00 10.00      A   
ATOM   4052  CA  GLU A 429      -1.622 -18.810  19.966  1.00 10.00      A   
ATOM   4053  CB  GLU A 429      -0.750 -19.607  20.938  1.00 10.00      A   
ATOM   4054  CG  GLU A 429      -1.534 -20.405  21.968  1.00 10.00      A   
ATOM   4055  CD  GLU A 429      -0.640 -21.164  22.926  1.00 10.00      A   
ATOM   4056  OE1 GLU A 429      -0.415 -22.371  22.703  1.00 10.00      A   
ATOM   4057  OE2 GLU A 429      -0.161 -20.557  23.910  1.00 10.00      A   
ATOM   4058  C   GLU A 429      -2.356 -17.698  20.708  1.00 10.00      A   
ATOM   4059  O   GLU A 429      -3.570 -17.770  20.914  1.00 10.00      A   
ATOM   4060  N   HIS A 430      -1.617 -16.662  21.090  1.00 10.00      A   
ATOM   4061  HN  HIS A 430      -0.656 -16.654  20.877  1.00 10.00      A   
ATOM   4062  CA  HIS A 430      -2.195 -15.538  21.820  1.00 10.00      A   
ATOM   4063  CB  HIS A 430      -1.142 -14.848  22.693  1.00 10.00      A   
ATOM   4064  CG  HIS A 430      -0.790 -15.616  23.930  1.00 10.00      A   
ATOM   4065  ND1 HIS A 430      -1.344 -15.306  25.152  1.00 10.00      A   
ATOM   4066  CD2 HIS A 430       0.049 -16.672  24.077  1.00 10.00      A   
ATOM   4067  CE1 HIS A 430      -0.839 -16.175  26.010  1.00 10.00      A   
ATOM   4068  NE2 HIS A 430       0.007 -17.020  25.403  1.00 10.00      A   
ATOM   4069  HE2 HIS A 430       0.500 -17.755  25.826  1.00 10.00      A   
ATOM   4070  C   HIS A 430      -2.872 -14.534  20.895  1.00 10.00      A   
ATOM   4071  O   HIS A 430      -3.940 -14.009  21.211  1.00 10.00      A   
ATOM   4072  N   CYS A 431      -2.261 -14.266  19.753  1.00 10.00      A   
ATOM   4073  HN  CYS A 431      -1.419 -14.723  19.534  1.00 10.00      A   
ATOM   4074  CA  CYS A 431      -2.824 -13.318  18.802  1.00 10.00      A   
ATOM   4075  CB  CYS A 431      -1.730 -12.689  17.934  1.00 10.00      A   
ATOM   4076  SG  CYS A 431      -0.315 -12.064  18.871  1.00 10.00      A   
ATOM   4077  HG  CYS A 431      -0.228 -12.766  19.992  1.00 10.00      A   
ATOM   4078  C   CYS A 431      -3.883 -13.992  17.940  1.00 10.00      A   
ATOM   4079  O   CYS A 431      -3.599 -14.478  16.845  1.00 10.00      A   
ATOM   4080  N   LYS A 432      -5.103 -14.034  18.457  1.00 10.00      A   
ATOM   4081  HN  LYS A 432      -5.257 -13.649  19.347  1.00 10.00      A   
ATOM   4082  CA  LYS A 432      -6.217 -14.650  17.751  1.00 10.00      A   
ATOM   4083  CB  LYS A 432      -7.406 -14.828  18.694  1.00 10.00      A   
ATOM   4084  CG  LYS A 432      -7.072 -15.527  20.001  1.00 10.00      A   
ATOM   4085  CD  LYS A 432      -8.158 -15.288  21.031  1.00 10.00      A   
ATOM   4086  CE  LYS A 432      -7.756 -15.808  22.400  1.00 10.00      A   
ATOM   4087  NZ  LYS A 432      -8.605 -15.228  23.476  1.00 10.00      A   
ATOM   4088  HZ1 LYS A 432      -9.607 -15.386  23.262  1.00 10.00      A   
ATOM   4089  HZ2 LYS A 432      -8.439 -14.201  23.554  1.00 10.00      A   
ATOM   4090  HZ3 LYS A 432      -8.382 -15.678  24.388  1.00 10.00      A   
ATOM   4091  C   LYS A 432      -6.635 -13.805  16.555  1.00 10.00      A   
ATOM   4092  O   LYS A 432      -7.105 -14.332  15.546  1.00 10.00      A   
ATOM   4093  N   ASP A 433      -6.437 -12.498  16.667  1.00 10.00      A   
ATOM   4094  HN  ASP A 433      -6.035 -12.147  17.488  1.00 10.00      A   
ATOM   4095  CA  ASP A 433      -6.801 -11.567  15.605  1.00 10.00      A   
ATOM   4096  CB  ASP A 433      -7.236 -10.218  16.189  1.00 10.00      A   
ATOM   4097  CG  ASP A 433      -8.632 -10.259  16.786  1.00 10.00      A   
ATOM   4098  OD1 ASP A 433      -8.752 -10.322  18.030  1.00 10.00      A   
ATOM   4099  OD2 ASP A 433      -9.618 -10.231  16.015  1.00 10.00      A   
ATOM   4100  C   ASP A 433      -5.665 -11.374  14.607  1.00 10.00      A   
ATOM   4101  O   ASP A 433      -5.687 -10.442  13.803  1.00 10.00      A   
ATOM   4102  N   LEU A 434      -4.676 -12.255  14.660  1.00 10.00      A   
ATOM   4103  HN  LEU A 434      -4.714 -12.972  15.322  1.00 10.00      A   
ATOM   4104  CA  LEU A 434      -3.540 -12.180  13.751  1.00 10.00      A   
ATOM   4105  CB  LEU A 434      -2.442 -13.162  14.166  1.00 10.00      A   
ATOM   4106  CG  LEU A 434      -1.109 -13.035  13.428  1.00 10.00      A   
ATOM   4107  CD1 LEU A 434      -0.491 -11.666  13.666  1.00 10.00      A   
ATOM   4108  CD2 LEU A 434      -0.158 -14.139  13.861  1.00 10.00      A   
ATOM   4109  C   LEU A 434      -3.989 -12.455  12.323  1.00 10.00      A   
ATOM   4110  O   LEU A 434      -4.464 -13.544  12.009  1.00 10.00      A   
ATOM   4111  N   ARG A 435      -3.846 -11.454  11.471  1.00 10.00      A   
ATOM   4112  HN  ARG A 435      -3.451 -10.609  11.790  1.00 10.00      A   
ATOM   4113  CA  ARG A 435      -4.256 -11.570  10.076  1.00 10.00      A   
ATOM   4114  CB  ARG A 435      -4.971 -10.298   9.632  1.00 10.00      A   
ATOM   4115  CG  ARG A 435      -6.277 -10.006  10.350  1.00 10.00      A   
ATOM   4116  CD  ARG A 435      -6.943  -8.782   9.747  1.00 10.00      A   
ATOM   4117  NE  ARG A 435      -6.984  -8.871   8.288  1.00 10.00      A   
ATOM   4118  HE  ARG A 435      -7.579  -9.561   7.894  1.00 10.00      A   
ATOM   4119  CZ  ARG A 435      -6.273  -8.097   7.463  1.00 10.00      A   
ATOM   4120  NH1 ARG A 435      -5.463  -7.159   7.930  1.00 10.00      A   
ATOM   4121 HH11 ARG A 435      -5.368  -7.004   8.951  1.00 10.00      A   
ATOM   4122 HH12 ARG A 435      -4.909  -6.566   7.259  1.00 10.00      A   
ATOM   4123  NH2 ARG A 435      -6.365  -8.271   6.160  1.00 10.00      A   
ATOM   4124 HH21 ARG A 435      -5.806  -7.657   5.513  1.00 10.00      A   
ATOM   4125 HH22 ARG A 435      -6.985  -9.013   5.773  1.00 10.00      A   
ATOM   4126  C   ARG A 435      -3.063 -11.803   9.158  1.00 10.00      A   
ATOM   4127  O   ARG A 435      -3.067 -12.715   8.333  1.00 10.00      A   
ATOM   4128  N   ARG A 436      -2.046 -10.970   9.302  1.00 10.00      A   
ATOM   4129  HN  ARG A 436      -2.091 -10.277   9.993  1.00 10.00      A   
ATOM   4130  CA  ARG A 436      -0.857 -11.071   8.476  1.00 10.00      A   
ATOM   4131  CB  ARG A 436      -0.614  -9.747   7.750  1.00 10.00      A   
ATOM   4132  CG  ARG A 436       0.494  -9.786   6.713  1.00 10.00      A   
ATOM   4133  CD  ARG A 436       0.504  -8.501   5.906  1.00 10.00      A   
ATOM   4134  NE  ARG A 436       1.545  -8.494   4.887  1.00 10.00      A   
ATOM   4135  HE  ARG A 436       2.410  -8.905   5.120  1.00 10.00      A   
ATOM   4136  CZ  ARG A 436       1.393  -7.971   3.670  1.00 10.00      A   
ATOM   4137  NH1 ARG A 436       0.240  -7.421   3.308  1.00 10.00      A   
ATOM   4138 HH11 ARG A 436       0.140  -7.016   2.346  1.00 10.00      A   
ATOM   4139 HH12 ARG A 436      -0.566  -7.390   3.967  1.00 10.00      A   
ATOM   4140  NH2 ARG A 436       2.401  -7.993   2.809  1.00 10.00      A   
ATOM   4141 HH21 ARG A 436       3.314  -8.418   3.082  1.00 10.00      A   
ATOM   4142 HH22 ARG A 436       2.285  -7.576   1.854  1.00 10.00      A   
ATOM   4143  C   ARG A 436       0.351 -11.456   9.323  1.00 10.00      A   
ATOM   4144  O   ARG A 436       0.626 -10.830  10.351  1.00 10.00      A   
ATOM   4145  N   LEU A 437       1.058 -12.495   8.893  1.00 10.00      A   
ATOM   4146  HN  LEU A 437       0.781 -12.957   8.069  1.00 10.00      A   
ATOM   4147  CA  LEU A 437       2.229 -12.976   9.602  1.00 10.00      A   
ATOM   4148  CB  LEU A 437       1.877 -14.223  10.416  1.00 10.00      A   
ATOM   4149  CG  LEU A 437       3.031 -14.901  11.156  1.00 10.00      A   
ATOM   4150  CD1 LEU A 437       3.476 -14.066  12.346  1.00 10.00      A   
ATOM   4151  CD2 LEU A 437       2.634 -16.298  11.597  1.00 10.00      A   
ATOM   4152  C   LEU A 437       3.370 -13.284   8.638  1.00 10.00      A   
ATOM   4153  O   LEU A 437       3.153 -13.787   7.535  1.00 10.00      A   
ATOM   4154  N   SER A 438       4.576 -12.949   9.054  1.00 10.00      A   
ATOM   4155  HN  SER A 438       4.671 -12.512   9.928  1.00 10.00      A   
ATOM   4156  CA  SER A 438       5.763 -13.199   8.258  1.00 10.00      A   
ATOM   4157  CB  SER A 438       6.348 -11.880   7.755  1.00 10.00      A   
ATOM   4158  OG  SER A 438       5.437 -11.226   6.887  1.00 10.00      A   
ATOM   4159  HG  SER A 438       5.793 -10.358   6.642  1.00 10.00      A   
ATOM   4160  C   SER A 438       6.784 -13.980   9.080  1.00 10.00      A   
ATOM   4161  O   SER A 438       7.104 -13.602  10.207  1.00 10.00      A   
ATOM   4162  N   LEU A 439       7.282 -15.074   8.517  1.00 10.00      A   
ATOM   4163  HN  LEU A 439       6.999 -15.321   7.605  1.00 10.00      A   
ATOM   4164  CA  LEU A 439       8.245 -15.917   9.214  1.00 10.00      A   
ATOM   4165  CB  LEU A 439       7.959 -17.391   8.931  1.00 10.00      A   
ATOM   4166  CG  LEU A 439       6.581 -17.911   9.347  1.00 10.00      A   
ATOM   4167  CD1 LEU A 439       6.394 -19.341   8.872  1.00 10.00      A   
ATOM   4168  CD2 LEU A 439       6.402 -17.825  10.853  1.00 10.00      A   
ATOM   4169  C   LEU A 439       9.687 -15.581   8.834  1.00 10.00      A   
ATOM   4170  O   LEU A 439       9.959 -15.117   7.723  1.00 10.00      A   
ATOM   4171  N   SER A 440      10.600 -15.814   9.772  1.00 10.00      A   
ATOM   4172  HN  SER A 440      10.309 -16.167  10.638  1.00 10.00      A   
ATOM   4173  CA  SER A 440      12.021 -15.564   9.571  1.00 10.00      A   
ATOM   4174  CB  SER A 440      12.310 -14.061   9.560  1.00 10.00      A   
ATOM   4175  OG  SER A 440      12.001 -13.488   8.300  1.00 10.00      A   
ATOM   4176  HG  SER A 440      11.208 -13.918   7.942  1.00 10.00      A   
ATOM   4177  C   SER A 440      12.822 -16.242  10.678  1.00 10.00      A   
ATOM   4178  O   SER A 440      12.354 -16.338  11.811  1.00 10.00      A   
ATOM   4179  N   GLY A 441      14.013 -16.718  10.347  1.00 10.00      A   
ATOM   4180  HN  GLY A 441      14.321 -16.637   9.420  1.00 10.00      A   
ATOM   4181  CA  GLY A 441      14.850 -17.383  11.329  1.00 10.00      A   
ATOM   4182  C   GLY A 441      14.806 -18.891  11.179  1.00 10.00      A   
ATOM   4183  O   GLY A 441      14.230 -19.405  10.218  1.00 10.00      A   
ATOM   4184  N   LEU A 442      15.426 -19.599  12.109  1.00 10.00      A   
ATOM   4185  HN  LEU A 442      15.880 -19.133  12.843  1.00 10.00      A   
ATOM   4186  CA  LEU A 442      15.443 -21.050  12.073  1.00 10.00      A   
ATOM   4187  CB  LEU A 442      16.550 -21.605  12.974  1.00 10.00      A   
ATOM   4188  CG  LEU A 442      16.871 -23.092  12.807  1.00 10.00      A   
ATOM   4189  CD1 LEU A 442      17.517 -23.347  11.455  1.00 10.00      A   
ATOM   4190  CD2 LEU A 442      17.769 -23.575  13.934  1.00 10.00      A   
ATOM   4191  C   LEU A 442      14.089 -21.586  12.513  1.00 10.00      A   
ATOM   4192  O   LEU A 442      13.685 -21.397  13.659  1.00 10.00      A   
ATOM   4193  N   LEU A 443      13.385 -22.228  11.598  1.00 10.00      A   
ATOM   4194  HN  LEU A 443      13.754 -22.332  10.695  1.00 10.00      A   
ATOM   4195  CA  LEU A 443      12.073 -22.777  11.895  1.00 10.00      A   
ATOM   4196  CB  LEU A 443      10.988 -21.869  11.311  1.00 10.00      A   
ATOM   4197  CG  LEU A 443      10.935 -20.438  11.848  1.00 10.00      A   
ATOM   4198  CD1 LEU A 443      10.179 -19.535  10.887  1.00 10.00      A   
ATOM   4199  CD2 LEU A 443      10.285 -20.413  13.219  1.00 10.00      A   
ATOM   4200  C   LEU A 443      11.929 -24.173  11.308  1.00 10.00      A   
ATOM   4201  O   LEU A 443      12.288 -24.407  10.149  1.00 10.00      A   
ATOM   4202  N   THR A 444      11.405 -25.096  12.103  1.00 10.00      A   
ATOM   4203  HN  THR A 444      11.135 -24.847  13.017  1.00 10.00      A   
ATOM   4204  CA  THR A 444      11.209 -26.467  11.653  1.00 10.00      A   
ATOM   4205  CB  THR A 444      11.585 -27.489  12.748  1.00 10.00      A   
ATOM   4206  OG1 THR A 444      10.791 -27.275  13.928  1.00 10.00      A   
ATOM   4207  HG1 THR A 444      10.419 -26.373  13.918  1.00 10.00      A   
ATOM   4208  CG2 THR A 444      13.060 -27.376  13.107  1.00 10.00      A   
ATOM   4209  C   THR A 444       9.762 -26.674  11.200  1.00 10.00      A   
ATOM   4210  O   THR A 444       9.089 -25.718  10.818  1.00 10.00      A   
ATOM   4211  N   ASP A 445       9.279 -27.911  11.254  1.00 10.00      A   
ATOM   4212  HN  ASP A 445       9.848 -28.641  11.585  1.00 10.00      A   
ATOM   4213  CA  ASP A 445       7.910 -28.209  10.837  1.00 10.00      A   
ATOM   4214  CB  ASP A 445       7.836 -29.589  10.175  1.00 10.00      A   
ATOM   4215  CG  ASP A 445       7.907 -29.536   8.660  1.00 10.00      A   
ATOM   4216  OD1 ASP A 445       7.673 -30.576   8.012  1.00 10.00      A   
ATOM   4217  OD2 ASP A 445       8.215 -28.461   8.111  1.00 10.00      A   
ATOM   4218  C   ASP A 445       6.948 -28.151  12.019  1.00 10.00      A   
ATOM   4219  O   ASP A 445       5.760 -28.454  11.886  1.00 10.00      A   
ATOM   4220  N   LYS A 446       7.460 -27.743  13.173  1.00 10.00      A   
ATOM   4221  HN  LYS A 446       8.405 -27.484  13.210  1.00 10.00      A   
ATOM   4222  CA  LYS A 446       6.651 -27.659  14.381  1.00 10.00      A   
ATOM   4223  CB  LYS A 446       7.530 -27.803  15.629  1.00 10.00      A   
ATOM   4224  CG  LYS A 446       6.759 -28.069  16.915  1.00 10.00      A   
ATOM   4225  CD  LYS A 446       5.901 -29.322  16.804  1.00 10.00      A   
ATOM   4226  CE  LYS A 446       5.150 -29.592  18.097  1.00 10.00      A   
ATOM   4227  NZ  LYS A 446       4.281 -30.795  17.998  1.00 10.00      A   
ATOM   4228  HZ1 LYS A 446       3.489 -30.617  17.340  1.00 10.00      A   
ATOM   4229  HZ2 LYS A 446       3.890 -31.031  18.932  1.00 10.00      A   
ATOM   4230  HZ3 LYS A 446       4.831 -31.606  17.650  1.00 10.00      A   
ATOM   4231  C   LYS A 446       5.868 -26.351  14.420  1.00 10.00      A   
ATOM   4232  O   LYS A 446       4.682 -26.337  14.752  1.00 10.00      A   
ATOM   4233  N   VAL A 447       6.531 -25.257  14.068  1.00 10.00      A   
ATOM   4234  HN  VAL A 447       7.485 -25.330  13.833  1.00 10.00      A   
ATOM   4235  CA  VAL A 447       5.895 -23.945  14.055  1.00 10.00      A   
ATOM   4236  CB  VAL A 447       6.882 -22.814  13.673  1.00 10.00      A   
ATOM   4237  CG1 VAL A 447       7.470 -23.021  12.284  1.00 10.00      A   
ATOM   4238  CG2 VAL A 447       6.216 -21.449  13.785  1.00 10.00      A   
ATOM   4239  C   VAL A 447       4.682 -23.928  13.125  1.00 10.00      A   
ATOM   4240  O   VAL A 447       3.635 -23.379  13.468  1.00 10.00      A   
ATOM   4241  N   PHE A 448       4.817 -24.568  11.967  1.00 10.00      A   
ATOM   4242  HN  PHE A 448       5.670 -25.009  11.764  1.00 10.00      A   
ATOM   4243  CA  PHE A 448       3.732 -24.633  10.992  1.00 10.00      A   
ATOM   4244  CB  PHE A 448       4.210 -25.297   9.700  1.00 10.00      A   
ATOM   4245  CG  PHE A 448       5.259 -24.505   8.977  1.00 10.00      A   
ATOM   4246  CD1 PHE A 448       6.589 -24.883   9.032  1.00 10.00      A   
ATOM   4247  CD2 PHE A 448       4.916 -23.377   8.255  1.00 10.00      A   
ATOM   4248  CE1 PHE A 448       7.556 -24.148   8.380  1.00 10.00      A   
ATOM   4249  CE2 PHE A 448       5.876 -22.639   7.598  1.00 10.00      A   
ATOM   4250  CZ  PHE A 448       7.201 -23.025   7.662  1.00 10.00      A   
ATOM   4251  C   PHE A 448       2.548 -25.392  11.569  1.00 10.00      A   
ATOM   4252  O   PHE A 448       1.391 -25.048  11.323  1.00 10.00      A   
ATOM   4253  N   GLU A 449       2.858 -26.414  12.352  1.00 10.00      A   
ATOM   4254  HN  GLU A 449       3.802 -26.630  12.499  1.00 10.00      A   
ATOM   4255  CA  GLU A 449       1.844 -27.223  13.002  1.00 10.00      A   
ATOM   4256  CB  GLU A 449       2.511 -28.386  13.740  1.00 10.00      A   
ATOM   4257  CG  GLU A 449       1.550 -29.323  14.448  1.00 10.00      A   
ATOM   4258  CD  GLU A 449       2.270 -30.323  15.321  1.00 10.00      A   
ATOM   4259  OE1 GLU A 449       3.016 -31.162  14.779  1.00 10.00      A   
ATOM   4260  OE2 GLU A 449       2.093 -30.274  16.558  1.00 10.00      A   
ATOM   4261  C   GLU A 449       1.056 -26.353  13.979  1.00 10.00      A   
ATOM   4262  O   GLU A 449      -0.175 -26.421  14.044  1.00 10.00      A   
ATOM   4263  N   TYR A 450       1.782 -25.516  14.718  1.00 10.00      A   
ATOM   4264  HN  TYR A 450       2.757 -25.506  14.606  1.00 10.00      A   
ATOM   4265  CA  TYR A 450       1.170 -24.607  15.678  1.00 10.00      A   
ATOM   4266  CB  TYR A 450       2.240 -23.886  16.506  1.00 10.00      A   
ATOM   4267  CG  TYR A 450       2.875 -24.725  17.592  1.00 10.00      A   
ATOM   4268  CD1 TYR A 450       4.256 -24.827  17.707  1.00 10.00      A   
ATOM   4269  CD2 TYR A 450       2.092 -25.405  18.513  1.00 10.00      A   
ATOM   4270  CE1 TYR A 450       4.835 -25.584  18.710  1.00 10.00      A   
ATOM   4271  CE2 TYR A 450       2.660 -26.164  19.517  1.00 10.00      A   
ATOM   4272  CZ  TYR A 450       4.031 -26.250  19.612  1.00 10.00      A   
ATOM   4273  OH  TYR A 450       4.600 -27.009  20.611  1.00 10.00      A   
ATOM   4274  HH  TYR A 450       4.093 -27.826  20.717  1.00 10.00      A   
ATOM   4275  C   TYR A 450       0.325 -23.575  14.940  1.00 10.00      A   
ATOM   4276  O   TYR A 450      -0.784 -23.237  15.364  1.00 10.00      A   
ATOM   4277  N   ILE A 451       0.868 -23.080  13.830  1.00 10.00      A   
ATOM   4278  HN  ILE A 451       1.767 -23.384  13.567  1.00 10.00      A   
ATOM   4279  CA  ILE A 451       0.186 -22.091  13.001  1.00 10.00      A   
ATOM   4280  CB  ILE A 451       1.036 -21.678  11.773  1.00 10.00      A   
ATOM   4281  CG1 ILE A 451       2.267 -20.888  12.223  1.00 10.00      A   
ATOM   4282  CG2 ILE A 451       0.212 -20.859  10.785  1.00 10.00      A   
ATOM   4283  CD1 ILE A 451       3.270 -20.622  11.121  1.00 10.00      A   
ATOM   4284  C   ILE A 451      -1.171 -22.607  12.538  1.00 10.00      A   
ATOM   4285  O   ILE A 451      -2.189 -21.962  12.759  1.00 10.00      A   
ATOM   4286  N   GLY A 452      -1.180 -23.784  11.924  1.00 10.00      A   
ATOM   4287  HN  GLY A 452      -0.332 -24.267  11.794  1.00 10.00      A   
ATOM   4288  CA  GLY A 452      -2.420 -24.357  11.433  1.00 10.00      A   
ATOM   4289  C   GLY A 452      -3.417 -24.665  12.535  1.00 10.00      A   
ATOM   4290  O   GLY A 452      -4.613 -24.792  12.282  1.00 10.00      A   
ATOM   4291  N   THR A 453      -2.936 -24.770  13.761  1.00 10.00      A   
ATOM   4292  HN  THR A 453      -1.978 -24.633  13.912  1.00 10.00      A   
ATOM   4293  CA  THR A 453      -3.801 -25.079  14.889  1.00 10.00      A   
ATOM   4294  CB  THR A 453      -3.056 -25.932  15.940  1.00 10.00      A   
ATOM   4295  OG1 THR A 453      -2.475 -27.081  15.306  1.00 10.00      A   
ATOM   4296  HG1 THR A 453      -1.851 -26.794  14.624  1.00 10.00      A   
ATOM   4297  CG2 THR A 453      -4.007 -26.402  17.030  1.00 10.00      A   
ATOM   4298  C   THR A 453      -4.372 -23.819  15.553  1.00 10.00      A   
ATOM   4299  O   THR A 453      -5.554 -23.776  15.903  1.00 10.00      A   
ATOM   4300  N   TYR A 454      -3.548 -22.788  15.706  1.00 10.00      A   
ATOM   4301  HN  TYR A 454      -2.627 -22.849  15.366  1.00 10.00      A   
ATOM   4302  CA  TYR A 454      -3.990 -21.565  16.371  1.00 10.00      A   
ATOM   4303  CB  TYR A 454      -2.916 -21.046  17.332  1.00 10.00      A   
ATOM   4304  CG  TYR A 454      -2.322 -22.095  18.249  1.00 10.00      A   
ATOM   4305  CD1 TYR A 454      -0.947 -22.206  18.392  1.00 10.00      A   
ATOM   4306  CD2 TYR A 454      -3.129 -22.967  18.972  1.00 10.00      A   
ATOM   4307  CE1 TYR A 454      -0.389 -23.152  19.229  1.00 10.00      A   
ATOM   4308  CE2 TYR A 454      -2.578 -23.919  19.810  1.00 10.00      A   
ATOM   4309  CZ  TYR A 454      -1.206 -24.004  19.934  1.00 10.00      A   
ATOM   4310  OH  TYR A 454      -0.648 -24.944  20.771  1.00 10.00      A   
ATOM   4311  HH  TYR A 454      -0.195 -24.491  21.496  1.00 10.00      A   
ATOM   4312  C   TYR A 454      -4.411 -20.457  15.406  1.00 10.00      A   
ATOM   4313  O   TYR A 454      -5.416 -19.782  15.633  1.00 10.00      A   
ATOM   4314  N   ALA A 455      -3.650 -20.269  14.336  1.00 10.00      A   
ATOM   4315  HN  ALA A 455      -2.879 -20.858  14.181  1.00 10.00      A   
ATOM   4316  CA  ALA A 455      -3.944 -19.216  13.369  1.00 10.00      A   
ATOM   4317  CB  ALA A 455      -2.702 -18.849  12.571  1.00 10.00      A   
ATOM   4318  C   ALA A 455      -5.099 -19.589  12.447  1.00 10.00      A   
ATOM   4319  O   ALA A 455      -4.945 -20.369  11.506  1.00 10.00      A   
ATOM   4320  N   LYS A 456      -6.261 -19.028  12.730  1.00 10.00      A   
ATOM   4321  HN  LYS A 456      -6.325 -18.429  13.506  1.00 10.00      A   
ATOM   4322  CA  LYS A 456      -7.446 -19.289  11.931  1.00 10.00      A   
ATOM   4323  CB  LYS A 456      -8.596 -19.776  12.816  1.00 10.00      A   
ATOM   4324  CG  LYS A 456      -8.283 -21.025  13.629  1.00 10.00      A   
ATOM   4325  CD  LYS A 456      -7.952 -22.213  12.736  1.00 10.00      A   
ATOM   4326  CE  LYS A 456      -7.773 -23.480  13.559  1.00 10.00      A   
ATOM   4327  NZ  LYS A 456      -7.305 -24.624  12.736  1.00 10.00      A   
ATOM   4328  HZ1 LYS A 456      -7.252 -25.486  13.315  1.00 10.00      A   
ATOM   4329  HZ2 LYS A 456      -6.357 -24.426  12.349  1.00 10.00      A   
ATOM   4330  HZ3 LYS A 456      -7.961 -24.793  11.946  1.00 10.00      A   
ATOM   4331  C   LYS A 456      -7.863 -18.041  11.160  1.00 10.00      A   
ATOM   4332  O   LYS A 456      -8.486 -18.135  10.102  1.00 10.00      A   
ATOM   4333  N   LYS A 457      -7.497 -16.875  11.688  1.00 10.00      A   
ATOM   4334  HN  LYS A 457      -6.982 -16.870  12.524  1.00 10.00      A   
ATOM   4335  CA  LYS A 457      -7.835 -15.598  11.061  1.00 10.00      A   
ATOM   4336  CB  LYS A 457      -8.130 -14.531  12.119  1.00 10.00      A   
ATOM   4337  CG  LYS A 457      -9.339 -14.819  12.989  1.00 10.00      A   
ATOM   4338  CD  LYS A 457      -9.730 -13.592  13.798  1.00 10.00      A   
ATOM   4339  CE  LYS A 457     -10.647 -13.954  14.953  1.00 10.00      A   
ATOM   4340  NZ  LYS A 457     -11.857 -14.683  14.494  1.00 10.00      A   
ATOM   4341  HZ1 LYS A 457     -11.605 -15.649  14.196  1.00 10.00      A   
ATOM   4342  HZ2 LYS A 457     -12.288 -14.188  13.688  1.00 10.00      A   
ATOM   4343  HZ3 LYS A 457     -12.554 -14.738  15.262  1.00 10.00      A   
ATOM   4344  C   LYS A 457      -6.711 -15.104  10.163  1.00 10.00      A   
ATOM   4345  O   LYS A 457      -6.832 -14.060   9.525  1.00 10.00      A   
ATOM   4346  N   MET A 458      -5.618 -15.853  10.121  1.00 10.00      A   
ATOM   4347  HN  MET A 458      -5.580 -16.673  10.650  1.00 10.00      A   
ATOM   4348  CA  MET A 458      -4.475 -15.478   9.300  1.00 10.00      A   
ATOM   4349  CB  MET A 458      -3.269 -16.362   9.606  1.00 10.00      A   
ATOM   4350  CG  MET A 458      -1.956 -15.828   9.054  1.00 10.00      A   
ATOM   4351  SD  MET A 458      -0.569 -16.935   9.368  1.00 10.00      A   
ATOM   4352  CE  MET A 458      -1.128 -18.402   8.513  1.00 10.00      A   
ATOM   4353  C   MET A 458      -4.838 -15.554   7.824  1.00 10.00      A   
ATOM   4354  O   MET A 458      -5.029 -16.640   7.274  1.00 10.00      A   
ATOM   4355  N   GLU A 459      -4.946 -14.392   7.200  1.00 10.00      A   
ATOM   4356  HN  GLU A 459      -4.774 -13.568   7.703  1.00 10.00      A   
ATOM   4357  CA  GLU A 459      -5.313 -14.296   5.794  1.00 10.00      A   
ATOM   4358  CB  GLU A 459      -6.123 -13.017   5.541  1.00 10.00      A   
ATOM   4359  CG  GLU A 459      -7.311 -12.826   6.477  1.00 10.00      A   
ATOM   4360  CD  GLU A 459      -8.246 -11.721   6.027  1.00 10.00      A   
ATOM   4361  OE1 GLU A 459      -9.130 -11.992   5.188  1.00 10.00      A   
ATOM   4362  OE2 GLU A 459      -8.103 -10.574   6.501  1.00 10.00      A   
ATOM   4363  C   GLU A 459      -4.085 -14.331   4.887  1.00 10.00      A   
ATOM   4364  O   GLU A 459      -4.181 -14.678   3.707  1.00 10.00      A   
ATOM   4365  N   MET A 460      -2.930 -13.983   5.434  1.00 10.00      A   
ATOM   4366  HN  MET A 460      -2.901 -13.720   6.382  1.00 10.00      A   
ATOM   4367  CA  MET A 460      -1.701 -13.980   4.650  1.00 10.00      A   
ATOM   4368  CB  MET A 460      -1.442 -12.591   4.056  1.00 10.00      A   
ATOM   4369  CG  MET A 460      -0.177 -12.494   3.217  1.00 10.00      A   
ATOM   4370  SD  MET A 460       0.005 -10.884   2.435  1.00 10.00      A   
ATOM   4371  CE  MET A 460       1.653 -11.042   1.761  1.00 10.00      A   
ATOM   4372  C   MET A 460      -0.502 -14.431   5.472  1.00 10.00      A   
ATOM   4373  O   MET A 460      -0.318 -13.996   6.612  1.00 10.00      A   
ATOM   4374  N   LEU A 461       0.315 -15.295   4.881  1.00 10.00      A   
ATOM   4375  HN  LEU A 461       0.116 -15.591   3.965  1.00 10.00      A   
ATOM   4376  CA  LEU A 461       1.501 -15.808   5.547  1.00 10.00      A   
ATOM   4377  CB  LEU A 461       1.253 -17.227   6.062  1.00 10.00      A   
ATOM   4378  CG  LEU A 461       2.459 -17.950   6.665  1.00 10.00      A   
ATOM   4379  CD1 LEU A 461       2.926 -17.259   7.936  1.00 10.00      A   
ATOM   4380  CD2 LEU A 461       2.129 -19.410   6.931  1.00 10.00      A   
ATOM   4381  C   LEU A 461       2.703 -15.799   4.605  1.00 10.00      A   
ATOM   4382  O   LEU A 461       2.643 -16.345   3.498  1.00 10.00      A   
ATOM   4383  N   SER A 462       3.780 -15.166   5.045  1.00 10.00      A   
ATOM   4384  HN  SER A 462       3.744 -14.720   5.920  1.00 10.00      A   
ATOM   4385  CA  SER A 462       5.007 -15.096   4.267  1.00 10.00      A   
ATOM   4386  CB  SER A 462       5.581 -13.678   4.327  1.00 10.00      A   
ATOM   4387  OG  SER A 462       4.574 -12.733   4.668  1.00 10.00      A   
ATOM   4388  HG  SER A 462       4.704 -12.439   5.582  1.00 10.00      A   
ATOM   4389  C   SER A 462       6.028 -16.096   4.815  1.00 10.00      A   
ATOM   4390  O   SER A 462       6.475 -15.969   5.957  1.00 10.00      A   
ATOM   4391  N   VAL A 463       6.376 -17.098   4.012  1.00 10.00      A   
ATOM   4392  HN  VAL A 463       5.972 -17.157   3.114  1.00 10.00      A   
ATOM   4393  CA  VAL A 463       7.337 -18.120   4.428  1.00 10.00      A   
ATOM   4394  CB  VAL A 463       6.747 -19.542   4.289  1.00 10.00      A   
ATOM   4395  CG1 VAL A 463       7.703 -20.584   4.849  1.00 10.00      A   
ATOM   4396  CG2 VAL A 463       5.393 -19.637   4.974  1.00 10.00      A   
ATOM   4397  C   VAL A 463       8.632 -18.030   3.619  1.00 10.00      A   
ATOM   4398  O   VAL A 463       8.616 -18.084   2.391  1.00 10.00      A   
ATOM   4399  N   ALA A 464       9.752 -17.898   4.316  1.00 10.00      A   
ATOM   4400  HN  ALA A 464       9.709 -17.865   5.297  1.00 10.00      A   
ATOM   4401  CA  ALA A 464      11.050 -17.807   3.666  1.00 10.00      A   
ATOM   4402  CB  ALA A 464      11.434 -16.353   3.447  1.00 10.00      A   
ATOM   4403  C   ALA A 464      12.112 -18.530   4.485  1.00 10.00      A   
ATOM   4404  O   ALA A 464      12.382 -18.160   5.630  1.00 10.00      A   
ATOM   4405  N   PHE A 465      12.692 -19.572   3.891  1.00 10.00      A   
ATOM   4406  HN  PHE A 465      12.411 -19.812   2.980  1.00 10.00      A   
ATOM   4407  CA  PHE A 465      13.731 -20.373   4.543  1.00 10.00      A   
ATOM   4408  CB  PHE A 465      15.011 -19.555   4.764  1.00 10.00      A   
ATOM   4409  CG  PHE A 465      15.836 -19.341   3.526  1.00 10.00      A   
ATOM   4410  CD1 PHE A 465      15.617 -18.244   2.713  1.00 10.00      A   
ATOM   4411  CD2 PHE A 465      16.835 -20.237   3.180  1.00 10.00      A   
ATOM   4412  CE1 PHE A 465      16.379 -18.038   1.578  1.00 10.00      A   
ATOM   4413  CE2 PHE A 465      17.604 -20.039   2.046  1.00 10.00      A   
ATOM   4414  CZ  PHE A 465      17.376 -18.936   1.244  1.00 10.00      A   
ATOM   4415  C   PHE A 465      13.242 -20.975   5.859  1.00 10.00      A   
ATOM   4416  O   PHE A 465      13.743 -20.634   6.936  1.00 10.00      A   
ATOM   4417  N   ALA A 466      12.271 -21.876   5.768  1.00 10.00      A   
ATOM   4418  HN  ALA A 466      11.919 -22.119   4.884  1.00 10.00      A   
ATOM   4419  CA  ALA A 466      11.715 -22.517   6.949  1.00 10.00      A   
ATOM   4420  CB  ALA A 466      10.689 -21.604   7.608  1.00 10.00      A   
ATOM   4421  C   ALA A 466      11.076 -23.854   6.594  1.00 10.00      A   
ATOM   4422  O   ALA A 466      10.815 -24.137   5.424  1.00 10.00      A   
ATOM   4423  N   GLY A 467      10.835 -24.673   7.611  1.00 10.00      A   
ATOM   4424  HN  GLY A 467      11.092 -24.400   8.519  1.00 10.00      A   
ATOM   4425  CA  GLY A 467      10.221 -25.968   7.399  1.00 10.00      A   
ATOM   4426  C   GLY A 467      11.241 -27.082   7.378  1.00 10.00      A   
ATOM   4427  O   GLY A 467      12.446 -26.824   7.350  1.00 10.00      A   
ATOM   4428  N   ASP A 468      10.769 -28.317   7.418  1.00 10.00      A   
ATOM   4429  HN  ASP A 468       9.789 -28.456   7.486  1.00 10.00      A   
ATOM   4430  CA  ASP A 468      11.656 -29.473   7.384  1.00 10.00      A   
ATOM   4431  CB  ASP A 468      11.765 -30.139   8.762  1.00 10.00      A   
ATOM   4432  CG  ASP A 468      13.100 -30.835   8.960  1.00 10.00      A   
ATOM   4433  OD1 ASP A 468      13.151 -32.079   8.870  1.00 10.00      A   
ATOM   4434  OD2 ASP A 468      14.109 -30.137   9.207  1.00 10.00      A   
ATOM   4435  C   ASP A 468      11.195 -30.482   6.340  1.00 10.00      A   
ATOM   4436  O   ASP A 468      12.009 -31.078   5.633  1.00 10.00      A   
ATOM   4437  N   SER A 469       9.886 -30.666   6.237  1.00 10.00      A   
ATOM   4438  HN  SER A 469       9.277 -30.162   6.826  1.00 10.00      A   
ATOM   4439  CA  SER A 469       9.320 -31.592   5.274  1.00 10.00      A   
ATOM   4440  CB  SER A 469       9.072 -32.960   5.922  1.00 10.00      A   
ATOM   4441  OG  SER A 469       8.039 -32.908   6.899  1.00 10.00      A   
ATOM   4442  HG  SER A 469       8.041 -32.032   7.335  1.00 10.00      A   
ATOM   4443  C   SER A 469       8.032 -31.019   4.690  1.00 10.00      A   
ATOM   4444  O   SER A 469       7.759 -29.831   4.838  1.00 10.00      A   
ATOM   4445  N   ASP A 470       7.237 -31.861   4.046  1.00 10.00      A   
ATOM   4446  HN  ASP A 470       7.498 -32.802   3.970  1.00 10.00      A   
ATOM   4447  CA  ASP A 470       5.983 -31.417   3.447  1.00 10.00      A   
ATOM   4448  CB  ASP A 470       5.492 -32.429   2.409  1.00 10.00      A   
ATOM   4449  CG  ASP A 470       6.035 -32.162   1.021  1.00 10.00      A   
ATOM   4450  OD1 ASP A 470       5.325 -31.530   0.211  1.00 10.00      A   
ATOM   4451  OD2 ASP A 470       7.168 -32.597   0.731  1.00 10.00      A   
ATOM   4452  C   ASP A 470       4.913 -31.200   4.509  1.00 10.00      A   
ATOM   4453  O   ASP A 470       3.891 -30.567   4.253  1.00 10.00      A   
ATOM   4454  N   LEU A 471       5.161 -31.722   5.705  1.00 10.00      A   
ATOM   4455  HN  LEU A 471       6.005 -32.198   5.849  1.00 10.00      A   
ATOM   4456  CA  LEU A 471       4.221 -31.599   6.816  1.00 10.00      A   
ATOM   4457  CB  LEU A 471       4.732 -32.346   8.051  1.00 10.00      A   
ATOM   4458  CG  LEU A 471       4.663 -33.873   7.997  1.00 10.00      A   
ATOM   4459  CD1 LEU A 471       5.287 -34.475   9.247  1.00 10.00      A   
ATOM   4460  CD2 LEU A 471       3.223 -34.334   7.851  1.00 10.00      A   
ATOM   4461  C   LEU A 471       3.946 -30.140   7.164  1.00 10.00      A   
ATOM   4462  O   LEU A 471       2.810 -29.774   7.470  1.00 10.00      A   
ATOM   4463  N   GLY A 472       4.987 -29.313   7.118  1.00 10.00      A   
ATOM   4464  HN  GLY A 472       5.874 -29.664   6.880  1.00 10.00      A   
ATOM   4465  CA  GLY A 472       4.835 -27.904   7.431  1.00 10.00      A   
ATOM   4466  C   GLY A 472       3.765 -27.231   6.588  1.00 10.00      A   
ATOM   4467  O   GLY A 472       2.824 -26.638   7.120  1.00 10.00      A   
ATOM   4468  N   MET A 473       3.889 -27.351   5.273  1.00 10.00      A   
ATOM   4469  HN  MET A 473       4.639 -27.869   4.907  1.00 10.00      A   
ATOM   4470  CA  MET A 473       2.928 -26.740   4.359  1.00 10.00      A   
ATOM   4471  CB  MET A 473       3.424 -26.834   2.911  1.00 10.00      A   
ATOM   4472  CG  MET A 473       2.645 -25.977   1.925  1.00 10.00      A   
ATOM   4473  SD  MET A 473       3.445 -25.866   0.311  1.00 10.00      A   
ATOM   4474  CE  MET A 473       3.498 -27.593  -0.170  1.00 10.00      A   
ATOM   4475  C   MET A 473       1.554 -27.394   4.500  1.00 10.00      A   
ATOM   4476  O   MET A 473       0.521 -26.721   4.426  1.00 10.00      A   
ATOM   4477  N   HIS A 474       1.555 -28.701   4.734  1.00 10.00      A   
ATOM   4478  HN  HIS A 474       2.414 -29.171   4.803  1.00 10.00      A   
ATOM   4479  CA  HIS A 474       0.320 -29.461   4.892  1.00 10.00      A   
ATOM   4480  CB  HIS A 474       0.636 -30.958   5.008  1.00 10.00      A   
ATOM   4481  CG  HIS A 474      -0.568 -31.849   5.027  1.00 10.00      A   
ATOM   4482  ND1 HIS A 474      -1.605 -31.674   4.145  1.00 10.00      A   
ATOM   4483  CD2 HIS A 474      -0.842 -32.905   5.831  1.00 10.00      A   
ATOM   4484  CE1 HIS A 474      -2.484 -32.621   4.425  1.00 10.00      A   
ATOM   4485  NE2 HIS A 474      -2.063 -33.388   5.437  1.00 10.00      A   
ATOM   4486  HE2 HIS A 474      -2.541 -34.153   5.829  1.00 10.00      A   
ATOM   4487  C   HIS A 474      -0.465 -28.991   6.113  1.00 10.00      A   
ATOM   4488  O   HIS A 474      -1.686 -28.836   6.057  1.00 10.00      A   
ATOM   4489  N   HIS A 475       0.243 -28.745   7.211  1.00 10.00      A   
ATOM   4490  HN  HIS A 475       1.221 -28.860   7.189  1.00 10.00      A   
ATOM   4491  CA  HIS A 475      -0.392 -28.298   8.448  1.00 10.00      A   
ATOM   4492  CB  HIS A 475       0.588 -28.357   9.624  1.00 10.00      A   
ATOM   4493  CG  HIS A 475       0.563 -29.658  10.368  1.00 10.00      A   
ATOM   4494  ND1 HIS A 475      -0.264 -29.909  11.437  1.00 10.00      A   
ATOM   4495  HD1 HIS A 475      -0.909 -29.282  11.827  1.00 10.00      A   
ATOM   4496  CD2 HIS A 475       1.276 -30.796  10.174  1.00 10.00      A   
ATOM   4497  CE1 HIS A 475      -0.032 -31.159  11.857  1.00 10.00      A   
ATOM   4498  NE2 HIS A 475       0.894 -31.744  11.120  1.00 10.00      A   
ATOM   4499  C   HIS A 475      -0.964 -26.893   8.307  1.00 10.00      A   
ATOM   4500  O   HIS A 475      -1.963 -26.556   8.937  1.00 10.00      A   
ATOM   4501  N   VAL A 476      -0.333 -26.082   7.470  1.00 10.00      A   
ATOM   4502  HN  VAL A 476       0.462 -26.410   6.996  1.00 10.00      A   
ATOM   4503  CA  VAL A 476      -0.783 -24.714   7.250  1.00 10.00      A   
ATOM   4504  CB  VAL A 476       0.316 -23.840   6.610  1.00 10.00      A   
ATOM   4505  CG1 VAL A 476      -0.215 -22.455   6.266  1.00 10.00      A   
ATOM   4506  CG2 VAL A 476       1.507 -23.728   7.545  1.00 10.00      A   
ATOM   4507  C   VAL A 476      -2.050 -24.664   6.399  1.00 10.00      A   
ATOM   4508  O   VAL A 476      -3.052 -24.073   6.801  1.00 10.00      A   
ATOM   4509  N   LEU A 477      -2.008 -25.304   5.235  1.00 10.00      A   
ATOM   4510  HN  LEU A 477      -1.191 -25.786   4.981  1.00 10.00      A   
ATOM   4511  CA  LEU A 477      -3.148 -25.305   4.327  1.00 10.00      A   
ATOM   4512  CB  LEU A 477      -2.761 -25.813   2.936  1.00 10.00      A   
ATOM   4513  CG  LEU A 477      -1.959 -24.837   2.072  1.00 10.00      A   
ATOM   4514  CD1 LEU A 477      -1.894 -25.320   0.635  1.00 10.00      A   
ATOM   4515  CD2 LEU A 477      -2.557 -23.442   2.142  1.00 10.00      A   
ATOM   4516  C   LEU A 477      -4.344 -26.066   4.887  1.00 10.00      A   
ATOM   4517  O   LEU A 477      -5.488 -25.653   4.702  1.00 10.00      A   
ATOM   4518  N   SER A 478      -4.087 -27.168   5.582  1.00 10.00      A   
ATOM   4519  HN  SER A 478      -3.155 -27.465   5.699  1.00 10.00      A   
ATOM   4520  CA  SER A 478      -5.165 -27.959   6.166  1.00 10.00      A   
ATOM   4521  CB  SER A 478      -4.780 -29.441   6.216  1.00 10.00      A   
ATOM   4522  OG  SER A 478      -4.507 -29.954   4.921  1.00 10.00      A   
ATOM   4523  HG  SER A 478      -4.162 -29.246   4.363  1.00 10.00      A   
ATOM   4524  C   SER A 478      -5.518 -27.457   7.566  1.00 10.00      A   
ATOM   4525  O   SER A 478      -6.343 -28.052   8.260  1.00 10.00      A   
ATOM   4526  N   GLY A 479      -4.895 -26.357   7.972  1.00 10.00      A   
ATOM   4527  HN  GLY A 479      -4.249 -25.922   7.375  1.00 10.00      A   
ATOM   4528  CA  GLY A 479      -5.154 -25.804   9.290  1.00 10.00      A   
ATOM   4529  C   GLY A 479      -5.800 -24.433   9.245  1.00 10.00      A   
ATOM   4530  O   GLY A 479      -6.796 -24.186   9.929  1.00 10.00      A   
ATOM   4531  N   CYS A 480      -5.236 -23.538   8.445  1.00 10.00      A   
ATOM   4532  HN  CYS A 480      -4.443 -23.790   7.927  1.00 10.00      A   
ATOM   4533  CA  CYS A 480      -5.765 -22.187   8.319  1.00 10.00      A   
ATOM   4534  CB  CYS A 480      -4.780 -21.296   7.569  1.00 10.00      A   
ATOM   4535  SG  CYS A 480      -3.135 -21.239   8.314  1.00 10.00      A   
ATOM   4536  HG  CYS A 480      -2.497 -22.351   7.979  1.00 10.00      A   
ATOM   4537  C   CYS A 480      -7.120 -22.198   7.621  1.00 10.00      A   
ATOM   4538  O   CYS A 480      -7.316 -22.909   6.634  1.00 10.00      A   
ATOM   4539  N   ASP A 481      -8.048 -21.398   8.136  1.00 10.00      A   
ATOM   4540  HN  ASP A 481      -7.822 -20.842   8.910  1.00 10.00      A   
ATOM   4541  CA  ASP A 481      -9.397 -21.337   7.581  1.00 10.00      A   
ATOM   4542  CB  ASP A 481     -10.433 -21.459   8.703  1.00 10.00      A   
ATOM   4543  CG  ASP A 481     -11.832 -21.774   8.205  1.00 10.00      A   
ATOM   4544  OD1 ASP A 481     -11.969 -22.355   7.109  1.00 10.00      A   
ATOM   4545  OD2 ASP A 481     -12.807 -21.457   8.926  1.00 10.00      A   
ATOM   4546  C   ASP A 481      -9.636 -20.060   6.777  1.00 10.00      A   
ATOM   4547  O   ASP A 481     -10.457 -20.042   5.863  1.00 10.00      A   
ATOM   4548  N   SER A 482      -8.924 -18.993   7.108  1.00 10.00      A   
ATOM   4549  HN  SER A 482      -8.276 -19.049   7.839  1.00 10.00      A   
ATOM   4550  CA  SER A 482      -9.101 -17.728   6.399  1.00 10.00      A   
ATOM   4551  CB  SER A 482      -9.369 -16.593   7.391  1.00 10.00      A   
ATOM   4552  OG  SER A 482     -10.262 -17.007   8.417  1.00 10.00      A   
ATOM   4553  HG  SER A 482      -9.769 -17.510   9.081  1.00 10.00      A   
ATOM   4554  C   SER A 482      -7.888 -17.394   5.535  1.00 10.00      A   
ATOM   4555  O   SER A 482      -7.633 -16.229   5.237  1.00 10.00      A   
ATOM   4556  N   LEU A 483      -7.147 -18.418   5.125  1.00 10.00      A   
ATOM   4557  HN  LEU A 483      -7.414 -19.328   5.368  1.00 10.00      A   
ATOM   4558  CA  LEU A 483      -5.958 -18.212   4.303  1.00 10.00      A   
ATOM   4559  CB  LEU A 483      -5.121 -19.489   4.206  1.00 10.00      A   
ATOM   4560  CG  LEU A 483      -3.688 -19.394   4.742  1.00 10.00      A   
ATOM   4561  CD1 LEU A 483      -2.923 -20.667   4.431  1.00 10.00      A   
ATOM   4562  CD2 LEU A 483      -2.967 -18.188   4.163  1.00 10.00      A   
ATOM   4563  C   LEU A 483      -6.327 -17.719   2.907  1.00 10.00      A   
ATOM   4564  O   LEU A 483      -7.100 -18.361   2.194  1.00 10.00      A   
ATOM   4565  N   ARG A 484      -5.772 -16.575   2.528  1.00 10.00      A   
ATOM   4566  HN  ARG A 484      -5.171 -16.105   3.149  1.00 10.00      A   
ATOM   4567  CA  ARG A 484      -6.037 -15.990   1.225  1.00 10.00      A   
ATOM   4568  CB  ARG A 484      -6.544 -14.558   1.387  1.00 10.00      A   
ATOM   4569  CG  ARG A 484      -7.973 -14.445   1.885  1.00 10.00      A   
ATOM   4570  CD  ARG A 484      -8.283 -13.027   2.337  1.00 10.00      A   
ATOM   4571  NE  ARG A 484      -7.465 -12.030   1.641  1.00 10.00      A   
ATOM   4572  HE  ARG A 484      -7.103 -12.279   0.763  1.00 10.00      A   
ATOM   4573  CZ  ARG A 484      -7.202 -10.810   2.131  1.00 10.00      A   
ATOM   4574  NH1 ARG A 484      -7.701 -10.450   3.304  1.00 10.00      A   
ATOM   4575 HH11 ARG A 484      -7.496  -9.501   3.687  1.00 10.00      A   
ATOM   4576 HH12 ARG A 484      -8.306 -11.112   3.855  1.00 10.00      A   
ATOM   4577  NH2 ARG A 484      -6.421  -9.964   1.463  1.00 10.00      A   
ATOM   4578 HH21 ARG A 484      -6.216  -9.009   1.854  1.00 10.00      A   
ATOM   4579 HH22 ARG A 484      -5.998 -10.230   0.546  1.00 10.00      A   
ATOM   4580  C   ARG A 484      -4.780 -15.977   0.367  1.00 10.00      A   
ATOM   4581  O   ARG A 484      -4.778 -16.476  -0.759  1.00 10.00      A   
ATOM   4582  N   LYS A 485      -3.712 -15.402   0.909  1.00 10.00      A   
ATOM   4583  HN  LYS A 485      -3.769 -15.052   1.826  1.00 10.00      A   
ATOM   4584  CA  LYS A 485      -2.450 -15.297   0.194  1.00 10.00      A   
ATOM   4585  CB  LYS A 485      -2.066 -13.825   0.015  1.00 10.00      A   
ATOM   4586  CG  LYS A 485      -3.155 -12.984  -0.641  1.00 10.00      A   
ATOM   4587  CD  LYS A 485      -2.647 -11.608  -1.043  1.00 10.00      A   
ATOM   4588  CE  LYS A 485      -2.527 -10.669   0.147  1.00 10.00      A   
ATOM   4589  NZ  LYS A 485      -2.294  -9.262  -0.280  1.00 10.00      A   
ATOM   4590  HZ1 LYS A 485      -3.200  -8.818  -0.560  1.00 10.00      A   
ATOM   4591  HZ2 LYS A 485      -1.648  -9.231  -1.092  1.00 10.00      A   
ATOM   4592  HZ3 LYS A 485      -1.884  -8.714   0.496  1.00 10.00      A   
ATOM   4593  C   LYS A 485      -1.343 -16.041   0.928  1.00 10.00      A   
ATOM   4594  O   LYS A 485      -1.090 -15.791   2.109  1.00 10.00      A   
ATOM   4595  N   LEU A 486      -0.693 -16.954   0.223  1.00 10.00      A   
ATOM   4596  HN  LEU A 486      -0.939 -17.098  -0.718  1.00 10.00      A   
ATOM   4597  CA  LEU A 486       0.391 -17.733   0.797  1.00 10.00      A   
ATOM   4598  CB  LEU A 486      -0.053 -19.173   1.073  1.00 10.00      A   
ATOM   4599  CG  LEU A 486       0.982 -20.090   1.737  1.00 10.00      A   
ATOM   4600  CD1 LEU A 486       1.352 -19.576   3.119  1.00 10.00      A   
ATOM   4601  CD2 LEU A 486       0.463 -21.518   1.819  1.00 10.00      A   
ATOM   4602  C   LEU A 486       1.600 -17.720  -0.131  1.00 10.00      A   
ATOM   4603  O   LEU A 486       1.546 -18.243  -1.245  1.00 10.00      A   
ATOM   4604  N   GLU A 487       2.678 -17.106   0.326  1.00 10.00      A   
ATOM   4605  HN  GLU A 487       2.652 -16.691   1.215  1.00 10.00      A   
ATOM   4606  CA  GLU A 487       3.902 -17.021  -0.457  1.00 10.00      A   
ATOM   4607  CB  GLU A 487       4.278 -15.563  -0.717  1.00 10.00      A   
ATOM   4608  CG  GLU A 487       3.613 -14.571   0.224  1.00 10.00      A   
ATOM   4609  CD  GLU A 487       2.852 -13.500  -0.521  1.00 10.00      A   
ATOM   4610  OE1 GLU A 487       3.364 -12.368  -0.629  1.00 10.00      A   
ATOM   4611  OE2 GLU A 487       1.745 -13.786  -1.022  1.00 10.00      A   
ATOM   4612  C   GLU A 487       5.041 -17.751   0.241  1.00 10.00      A   
ATOM   4613  O   GLU A 487       5.413 -17.413   1.368  1.00 10.00      A   
ATOM   4614  N   ILE A 488       5.590 -18.753  -0.435  1.00 10.00      A   
ATOM   4615  HN  ILE A 488       5.255 -18.962  -1.339  1.00 10.00      A   
ATOM   4616  CA  ILE A 488       6.678 -19.547   0.112  1.00 10.00      A   
ATOM   4617  CB  ILE A 488       6.234 -21.009   0.353  1.00 10.00      A   
ATOM   4618  CG1 ILE A 488       5.001 -21.054   1.264  1.00 10.00      A   
ATOM   4619  CG2 ILE A 488       7.369 -21.823   0.952  1.00 10.00      A   
ATOM   4620  CD1 ILE A 488       4.347 -22.417   1.341  1.00 10.00      A   
ATOM   4621  C   ILE A 488       7.880 -19.539  -0.830  1.00 10.00      A   
ATOM   4622  O   ILE A 488       7.758 -19.866  -2.010  1.00 10.00      A   
ATOM   4623  N   ARG A 489       9.034 -19.146  -0.313  1.00 10.00      A   
ATOM   4624  HN  ARG A 489       9.069 -18.867   0.630  1.00 10.00      A   
ATOM   4625  CA  ARG A 489      10.247 -19.114  -1.115  1.00 10.00      A   
ATOM   4626  CB  ARG A 489      10.676 -17.674  -1.417  1.00 10.00      A   
ATOM   4627  CG  ARG A 489      11.296 -16.941  -0.238  1.00 10.00      A   
ATOM   4628  CD  ARG A 489      12.290 -15.887  -0.701  1.00 10.00      A   
ATOM   4629  NE  ARG A 489      13.409 -16.471  -1.447  1.00 10.00      A   
ATOM   4630  HE  ARG A 489      13.523 -17.449  -1.399  1.00 10.00      A   
ATOM   4631  CZ  ARG A 489      14.269 -15.765  -2.180  1.00 10.00      A   
ATOM   4632  NH1 ARG A 489      14.153 -14.446  -2.270  1.00 10.00      A   
ATOM   4633 HH11 ARG A 489      13.383 -13.955  -1.768  1.00 10.00      A   
ATOM   4634 HH12 ARG A 489      14.834 -13.891  -2.843  1.00 10.00      A   
ATOM   4635  NH2 ARG A 489      15.247 -16.386  -2.822  1.00 10.00      A   
ATOM   4636 HH21 ARG A 489      15.925 -15.848  -3.404  1.00 10.00      A   
ATOM   4637 HH22 ARG A 489      15.337 -17.431  -2.740  1.00 10.00      A   
ATOM   4638  C   ARG A 489      11.379 -19.880  -0.437  1.00 10.00      A   
ATOM   4639  O   ARG A 489      11.552 -19.795   0.785  1.00 10.00      A   
ATOM   4640  N   ASP A 490      12.125 -20.635  -1.245  1.00 10.00      A   
ATOM   4641  HN  ASP A 490      11.893 -20.664  -2.202  1.00 10.00      A   
ATOM   4642  CA  ASP A 490      13.267 -21.433  -0.781  1.00 10.00      A   
ATOM   4643  CB  ASP A 490      14.508 -20.564  -0.540  1.00 10.00      A   
ATOM   4644  CG  ASP A 490      15.122 -20.035  -1.823  1.00 10.00      A   
ATOM   4645  OD1 ASP A 490      16.038 -20.688  -2.366  1.00 10.00      A   
ATOM   4646  OD2 ASP A 490      14.692 -18.958  -2.295  1.00 10.00      A   
ATOM   4647  C   ASP A 490      12.931 -22.251   0.459  1.00 10.00      A   
ATOM   4648  O   ASP A 490      13.367 -21.934   1.568  1.00 10.00      A   
ATOM   4649  N   CYS A 491      12.142 -23.295   0.268  1.00 10.00      A   
ATOM   4650  HN  CYS A 491      11.834 -23.502  -0.639  1.00 10.00      A   
ATOM   4651  CA  CYS A 491      11.733 -24.159   1.362  1.00 10.00      A   
ATOM   4652  CB  CYS A 491      10.383 -23.704   1.927  1.00 10.00      A   
ATOM   4653  SG  CYS A 491      10.410 -22.064   2.693  1.00 10.00      A   
ATOM   4654  HG  CYS A 491      11.008 -21.232   1.849  1.00 10.00      A   
ATOM   4655  C   CYS A 491      11.661 -25.612   0.891  1.00 10.00      A   
ATOM   4656  O   CYS A 491      11.495 -25.869  -0.305  1.00 10.00      A   
ATOM   4657  N   PRO A 492      11.784 -26.580   1.817  1.00 10.00      A   
ATOM   4658  CA  PRO A 492      11.741 -28.015   1.485  1.00 10.00      A   
ATOM   4659  CB  PRO A 492      12.242 -28.686   2.764  1.00 10.00      A   
ATOM   4660  CG  PRO A 492      11.855 -27.738   3.845  1.00 10.00      A   
ATOM   4661  CD  PRO A 492      11.999 -26.361   3.262  1.00 10.00      A   
ATOM   4662  C   PRO A 492      10.338 -28.522   1.147  1.00 10.00      A   
ATOM   4663  O   PRO A 492      10.135 -29.724   0.979  1.00 10.00      A   
ATOM   4664  N   PHE A 493       9.377 -27.612   1.054  1.00 10.00      A   
ATOM   4665  HN  PHE A 493       9.598 -26.672   1.195  1.00 10.00      A   
ATOM   4666  CA  PHE A 493       8.006 -27.981   0.730  1.00 10.00      A   
ATOM   4667  CB  PHE A 493       7.058 -26.805   0.984  1.00 10.00      A   
ATOM   4668  CG  PHE A 493       7.093 -26.273   2.392  1.00 10.00      A   
ATOM   4669  CD1 PHE A 493       6.968 -24.916   2.637  1.00 10.00      A   
ATOM   4670  CD2 PHE A 493       7.255 -27.127   3.468  1.00 10.00      A   
ATOM   4671  CE1 PHE A 493       7.004 -24.424   3.926  1.00 10.00      A   
ATOM   4672  CE2 PHE A 493       7.291 -26.642   4.758  1.00 10.00      A   
ATOM   4673  CZ  PHE A 493       7.165 -25.289   4.988  1.00 10.00      A   
ATOM   4674  C   PHE A 493       7.922 -28.419  -0.725  1.00 10.00      A   
ATOM   4675  O   PHE A 493       8.474 -27.761  -1.611  1.00 10.00      A   
ATOM   4676  N   GLY A 494       7.244 -29.523  -0.971  1.00 10.00      A   
ATOM   4677  HN  GLY A 494       6.807 -30.004  -0.233  1.00 10.00      A   
ATOM   4678  CA  GLY A 494       7.139 -30.023  -2.317  1.00 10.00      A   
ATOM   4679  C   GLY A 494       5.722 -30.212  -2.790  1.00 10.00      A   
ATOM   4680  O   GLY A 494       4.826 -29.445  -2.437  1.00 10.00      A   
ATOM   4681  N   ASP A 495       5.522 -31.243  -3.590  1.00 10.00      A   
ATOM   4682  HN  ASP A 495       6.280 -31.824  -3.819  1.00 10.00      A   
ATOM   4683  CA  ASP A 495       4.215 -31.536  -4.146  1.00 10.00      A   
ATOM   4684  CB  ASP A 495       4.331 -31.976  -5.610  1.00 10.00      A   
ATOM   4685  CG  ASP A 495       5.408 -33.017  -5.841  1.00 10.00      A   
ATOM   4686  OD1 ASP A 495       6.476 -32.663  -6.389  1.00 10.00      A   
ATOM   4687  OD2 ASP A 495       5.200 -34.195  -5.480  1.00 10.00      A   
ATOM   4688  C   ASP A 495       3.438 -32.562  -3.336  1.00 10.00      A   
ATOM   4689  O   ASP A 495       2.291 -32.866  -3.655  1.00 10.00      A   
ATOM   4690  N   LYS A 496       4.043 -33.078  -2.271  1.00 10.00      A   
ATOM   4691  HN  LYS A 496       4.948 -32.780  -2.035  1.00 10.00      A   
ATOM   4692  CA  LYS A 496       3.373 -34.067  -1.431  1.00 10.00      A   
ATOM   4693  CB  LYS A 496       4.343 -34.681  -0.420  1.00 10.00      A   
ATOM   4694  CG  LYS A 496       5.539 -35.381  -1.040  1.00 10.00      A   
ATOM   4695  CD  LYS A 496       6.447 -35.963   0.026  1.00 10.00      A   
ATOM   4696  CE  LYS A 496       7.739 -36.472  -0.582  1.00 10.00      A   
ATOM   4697  NZ  LYS A 496       8.536 -35.375  -1.184  1.00 10.00      A   
ATOM   4698  HZ1 LYS A 496       8.663 -34.607  -0.494  1.00 10.00      A   
ATOM   4699  HZ2 LYS A 496       8.050 -34.994  -2.023  1.00 10.00      A   
ATOM   4700  HZ3 LYS A 496       9.472 -35.729  -1.466  1.00 10.00      A   
ATOM   4701  C   LYS A 496       2.202 -33.421  -0.700  1.00 10.00      A   
ATOM   4702  O   LYS A 496       1.086 -33.945  -0.686  1.00 10.00      A   
ATOM   4703  N   ALA A 497       2.464 -32.274  -0.092  1.00 10.00      A   
ATOM   4704  HN  ALA A 497       3.383 -31.915  -0.114  1.00 10.00      A   
ATOM   4705  CA  ALA A 497       1.428 -31.540   0.617  1.00 10.00      A   
ATOM   4706  CB  ALA A 497       2.049 -30.594   1.625  1.00 10.00      A   
ATOM   4707  C   ALA A 497       0.584 -30.759  -0.379  1.00 10.00      A   
ATOM   4708  O   ALA A 497      -0.610 -30.553  -0.172  1.00 10.00      A   
ATOM   4709  N   LEU A 498       1.226 -30.345  -1.466  1.00 10.00      A   
ATOM   4710  HN  LEU A 498       2.179 -30.557  -1.557  1.00 10.00      A   
ATOM   4711  CA  LEU A 498       0.571 -29.583  -2.521  1.00 10.00      A   
ATOM   4712  CB  LEU A 498       1.580 -29.248  -3.627  1.00 10.00      A   
ATOM   4713  CG  LEU A 498       1.053 -28.416  -4.798  1.00 10.00      A   
ATOM   4714  CD1 LEU A 498       1.124 -26.932  -4.474  1.00 10.00      A   
ATOM   4715  CD2 LEU A 498       1.814 -28.731  -6.078  1.00 10.00      A   
ATOM   4716  C   LEU A 498      -0.606 -30.353  -3.118  1.00 10.00      A   
ATOM   4717  O   LEU A 498      -1.709 -29.819  -3.246  1.00 10.00      A   
ATOM   4718  N   LEU A 499      -0.371 -31.613  -3.470  1.00 10.00      A   
ATOM   4719  HN  LEU A 499       0.524 -31.995  -3.328  1.00 10.00      A   
ATOM   4720  CA  LEU A 499      -1.411 -32.443  -4.065  1.00 10.00      A   
ATOM   4721  CB  LEU A 499      -0.812 -33.685  -4.727  1.00 10.00      A   
ATOM   4722  CG  LEU A 499       0.076 -33.438  -5.953  1.00 10.00      A   
ATOM   4723  CD1 LEU A 499       0.562 -34.754  -6.536  1.00 10.00      A   
ATOM   4724  CD2 LEU A 499      -0.665 -32.629  -7.007  1.00 10.00      A   
ATOM   4725  C   LEU A 499      -2.472 -32.828  -3.039  1.00 10.00      A   
ATOM   4726  O   LEU A 499      -3.626 -33.075  -3.391  1.00 10.00      A   
ATOM   4727  N   ALA A 500      -2.078 -32.857  -1.768  1.00 10.00      A   
ATOM   4728  HN  ALA A 500      -1.146 -32.643  -1.552  1.00 10.00      A   
ATOM   4729  CA  ALA A 500      -2.997 -33.206  -0.686  1.00 10.00      A   
ATOM   4730  CB  ALA A 500      -2.226 -33.685   0.536  1.00 10.00      A   
ATOM   4731  C   ALA A 500      -3.883 -32.019  -0.317  1.00 10.00      A   
ATOM   4732  O   ALA A 500      -4.873 -32.168   0.398  1.00 10.00      A   
ATOM   4733  N   ASN A 501      -3.521 -30.842  -0.810  1.00 10.00      A   
ATOM   4734  HN  ASN A 501      -2.725 -30.789  -1.383  1.00 10.00      A   
ATOM   4735  CA  ASN A 501      -4.274 -29.623  -0.527  1.00 10.00      A   
ATOM   4736  CB  ASN A 501      -3.430 -28.649   0.305  1.00 10.00      A   
ATOM   4737  CG  ASN A 501      -3.264 -29.091   1.743  1.00 10.00      A   
ATOM   4738  OD1 ASN A 501      -4.076 -28.757   2.607  1.00 10.00      A   
ATOM   4739  ND2 ASN A 501      -2.200 -29.823   2.015  1.00 10.00      A   
ATOM   4740 HD21 ASN A 501      -1.579 -30.031   1.277  1.00 10.00      A   
ATOM   4741 HD22 ASN A 501      -2.074 -30.144   2.938  1.00 10.00      A   
ATOM   4742  C   ASN A 501      -4.698 -28.953  -1.826  1.00 10.00      A   
ATOM   4743  O   ASN A 501      -4.611 -27.731  -1.969  1.00 10.00      A   
ATOM   4744  N   ALA A 502      -5.165 -29.762  -2.766  1.00 10.00      A   
ATOM   4745  HN  ALA A 502      -5.226 -30.725  -2.579  1.00 10.00      A   
ATOM   4746  CA  ALA A 502      -5.592 -29.266  -4.068  1.00 10.00      A   
ATOM   4747  CB  ALA A 502      -5.699 -30.415  -5.058  1.00 10.00      A   
ATOM   4748  C   ALA A 502      -6.912 -28.502  -3.984  1.00 10.00      A   
ATOM   4749  O   ALA A 502      -7.055 -27.426  -4.567  1.00 10.00      A   
ATOM   4750  N   SER A 503      -7.868 -29.050  -3.247  1.00 10.00      A   
ATOM   4751  HN  SER A 503      -7.696 -29.903  -2.790  1.00 10.00      A   
ATOM   4752  CA  SER A 503      -9.176 -28.425  -3.103  1.00 10.00      A   
ATOM   4753  CB  SER A 503     -10.151 -29.406  -2.456  1.00 10.00      A   
ATOM   4754  OG  SER A 503      -9.966 -30.707  -2.994  1.00 10.00      A   
ATOM   4755  HG  SER A 503      -9.985 -31.353  -2.277  1.00 10.00      A   
ATOM   4756  C   SER A 503      -9.106 -27.125  -2.303  1.00 10.00      A   
ATOM   4757  O   SER A 503      -9.888 -26.200  -2.535  1.00 10.00      A   
ATOM   4758  N   LYS A 504      -8.156 -27.046  -1.379  1.00 10.00      A   
ATOM   4759  HN  LYS A 504      -7.557 -27.813  -1.243  1.00 10.00      A   
ATOM   4760  CA  LYS A 504      -7.993 -25.856  -0.552  1.00 10.00      A   
ATOM   4761  CB  LYS A 504      -6.966 -26.099   0.559  1.00 10.00      A   
ATOM   4762  CG  LYS A 504      -6.837 -24.952   1.552  1.00 10.00      A   
ATOM   4763  CD  LYS A 504      -8.185 -24.594   2.159  1.00 10.00      A   
ATOM   4764  CE  LYS A 504      -8.129 -23.264   2.893  1.00 10.00      A   
ATOM   4765  NZ  LYS A 504      -9.478 -22.647   3.008  1.00 10.00      A   
ATOM   4766  HZ1 LYS A 504      -9.417 -21.740   3.516  1.00 10.00      A   
ATOM   4767  HZ2 LYS A 504     -10.121 -23.278   3.526  1.00 10.00      A   
ATOM   4768  HZ3 LYS A 504      -9.874 -22.475   2.060  1.00 10.00      A   
ATOM   4769  C   LYS A 504      -7.605 -24.639  -1.389  1.00 10.00      A   
ATOM   4770  O   LYS A 504      -7.979 -23.508  -1.067  1.00 10.00      A   
ATOM   4771  N   LEU A 505      -6.896 -24.879  -2.486  1.00 10.00      A   
ATOM   4772  HN  LEU A 505      -6.669 -25.807  -2.715  1.00 10.00      A   
ATOM   4773  CA  LEU A 505      -6.449 -23.801  -3.367  1.00 10.00      A   
ATOM   4774  CB  LEU A 505      -5.535 -24.342  -4.470  1.00 10.00      A   
ATOM   4775  CG  LEU A 505      -4.218 -24.969  -4.007  1.00 10.00      A   
ATOM   4776  CD1 LEU A 505      -3.369 -25.375  -5.200  1.00 10.00      A   
ATOM   4777  CD2 LEU A 505      -3.459 -24.015  -3.099  1.00 10.00      A   
ATOM   4778  C   LEU A 505      -7.624 -23.041  -3.976  1.00 10.00      A   
ATOM   4779  O   LEU A 505      -7.494 -21.877  -4.350  1.00 10.00      A   
ATOM   4780  N   GLU A 506      -8.777 -23.692  -4.048  1.00 10.00      A   
ATOM   4781  HN  GLU A 506      -8.828 -24.613  -3.713  1.00 10.00      A   
ATOM   4782  CA  GLU A 506      -9.970 -23.075  -4.616  1.00 10.00      A   
ATOM   4783  CB  GLU A 506     -11.035 -24.130  -4.912  1.00 10.00      A   
ATOM   4784  CG  GLU A 506     -11.986 -23.743  -6.029  1.00 10.00      A   
ATOM   4785  CD  GLU A 506     -12.943 -24.854  -6.390  1.00 10.00      A   
ATOM   4786  OE1 GLU A 506     -14.003 -24.966  -5.739  1.00 10.00      A   
ATOM   4787  OE2 GLU A 506     -12.641 -25.619  -7.330  1.00 10.00      A   
ATOM   4788  C   GLU A 506     -10.534 -21.985  -3.703  1.00 10.00      A   
ATOM   4789  O   GLU A 506     -11.354 -21.166  -4.127  1.00 10.00      A   
ATOM   4790  N   THR A 507     -10.085 -21.965  -2.455  1.00 10.00      A   
ATOM   4791  HN  THR A 507      -9.419 -22.629  -2.175  1.00 10.00      A   
ATOM   4792  CA  THR A 507     -10.554 -20.967  -1.501  1.00 10.00      A   
ATOM   4793  CB  THR A 507     -11.040 -21.601  -0.179  1.00 10.00      A   
ATOM   4794  OG1 THR A 507     -10.080 -22.553   0.291  1.00 10.00      A   
ATOM   4795  HG1 THR A 507      -9.385 -22.665  -0.371  1.00 10.00      A   
ATOM   4796  CG2 THR A 507     -12.382 -22.295  -0.372  1.00 10.00      A   
ATOM   4797  C   THR A 507      -9.481 -19.918  -1.213  1.00 10.00      A   
ATOM   4798  O   THR A 507      -9.643 -19.077  -0.333  1.00 10.00      A   
ATOM   4799  N   MET A 508      -8.391 -19.967  -1.965  1.00 10.00      A   
ATOM   4800  HN  MET A 508      -8.322 -20.644  -2.673  1.00 10.00      A   
ATOM   4801  CA  MET A 508      -7.298 -19.022  -1.782  1.00 10.00      A   
ATOM   4802  CB  MET A 508      -5.985 -19.766  -1.560  1.00 10.00      A   
ATOM   4803  CG  MET A 508      -5.864 -20.394  -0.184  1.00 10.00      A   
ATOM   4804  SD  MET A 508      -4.355 -21.356   0.013  1.00 10.00      A   
ATOM   4805  CE  MET A 508      -3.118 -20.137  -0.425  1.00 10.00      A   
ATOM   4806  C   MET A 508      -7.179 -18.114  -2.993  1.00 10.00      A   
ATOM   4807  O   MET A 508      -7.557 -18.498  -4.097  1.00 10.00      A   
ATOM   4808  N   ARG A 509      -6.653 -16.914  -2.790  1.00 10.00      A   
ATOM   4809  HN  ARG A 509      -6.343 -16.669  -1.889  1.00 10.00      A   
ATOM   4810  CA  ARG A 509      -6.497 -15.966  -3.884  1.00 10.00      A   
ATOM   4811  CB  ARG A 509      -6.237 -14.546  -3.355  1.00 10.00      A   
ATOM   4812  CG  ARG A 509      -6.076 -13.487  -4.446  1.00 10.00      A   
ATOM   4813  CD  ARG A 509      -5.453 -12.196  -3.917  1.00 10.00      A   
ATOM   4814  NE  ARG A 509      -6.394 -11.401  -3.118  1.00 10.00      A   
ATOM   4815  HE  ARG A 509      -7.327 -11.705  -3.096  1.00 10.00      A   
ATOM   4816  CZ  ARG A 509      -6.063 -10.292  -2.435  1.00 10.00      A   
ATOM   4817  NH1 ARG A 509      -4.815  -9.829  -2.459  1.00 10.00      A   
ATOM   4818 HH11 ARG A 509      -4.077 -10.319  -3.010  1.00 10.00      A   
ATOM   4819 HH12 ARG A 509      -4.564  -8.961  -1.908  1.00 10.00      A   
ATOM   4820  NH2 ARG A 509      -6.993  -9.637  -1.739  1.00 10.00      A   
ATOM   4821 HH21 ARG A 509      -7.980  -9.972  -1.726  1.00 10.00      A   
ATOM   4822 HH22 ARG A 509      -6.730  -8.774  -1.196  1.00 10.00      A   
ATOM   4823  C   ARG A 509      -5.362 -16.401  -4.806  1.00 10.00      A   
ATOM   4824  O   ARG A 509      -5.551 -16.550  -6.015  1.00 10.00      A   
ATOM   4825  N   SER A 510      -4.195 -16.628  -4.220  1.00 10.00      A   
ATOM   4826  HN  SER A 510      -4.119 -16.531  -3.250  1.00 10.00      A   
ATOM   4827  CA  SER A 510      -3.028 -17.026  -4.980  1.00 10.00      A   
ATOM   4828  CB  SER A 510      -2.377 -15.791  -5.618  1.00 10.00      A   
ATOM   4829  OG  SER A 510      -2.519 -14.637  -4.797  1.00 10.00      A   
ATOM   4830  HG  SER A 510      -1.694 -14.482  -4.317  1.00 10.00      A   
ATOM   4831  C   SER A 510      -2.012 -17.763  -4.109  1.00 10.00      A   
ATOM   4832  O   SER A 510      -1.862 -17.471  -2.921  1.00 10.00      A   
ATOM   4833  N   LEU A 511      -1.335 -18.733  -4.706  1.00 10.00      A   
ATOM   4834  HN  LEU A 511      -1.536 -18.945  -5.647  1.00 10.00      A   
ATOM   4835  CA  LEU A 511      -0.311 -19.504  -4.020  1.00 10.00      A   
ATOM   4836  CB  LEU A 511      -0.700 -20.983  -3.945  1.00 10.00      A   
ATOM   4837  CG  LEU A 511       0.368 -21.926  -3.382  1.00 10.00      A   
ATOM   4838  CD1 LEU A 511       0.545 -21.717  -1.889  1.00 10.00      A   
ATOM   4839  CD2 LEU A 511       0.031 -23.374  -3.691  1.00 10.00      A   
ATOM   4840  C   LEU A 511       1.006 -19.357  -4.772  1.00 10.00      A   
ATOM   4841  O   LEU A 511       1.123 -19.795  -5.920  1.00 10.00      A   
ATOM   4842  N   TRP A 512       1.983 -18.733  -4.136  1.00 10.00      A   
ATOM   4843  HN  TRP A 512       1.833 -18.408  -3.218  1.00 10.00      A   
ATOM   4844  CA  TRP A 512       3.283 -18.525  -4.758  1.00 10.00      A   
ATOM   4845  CB  TRP A 512       3.686 -17.047  -4.674  1.00 10.00      A   
ATOM   4846  CG  TRP A 512       5.129 -16.801  -5.002  1.00 10.00      A   
ATOM   4847  CD1 TRP A 512       6.157 -16.635  -4.118  1.00 10.00      A   
ATOM   4848  CD2 TRP A 512       5.704 -16.697  -6.306  1.00 10.00      A   
ATOM   4849  NE1 TRP A 512       7.334 -16.438  -4.791  1.00 10.00      A   
ATOM   4850  HE1 TRP A 512       8.216 -16.298  -4.376  1.00 10.00      A   
ATOM   4851  CE2 TRP A 512       7.082 -16.469  -6.138  1.00 10.00      A   
ATOM   4852  CE3 TRP A 512       5.185 -16.768  -7.599  1.00 10.00      A   
ATOM   4853  CZ2 TRP A 512       7.949 -16.324  -7.217  1.00 10.00      A   
ATOM   4854  CZ3 TRP A 512       6.048 -16.622  -8.667  1.00 10.00      A   
ATOM   4855  CH2 TRP A 512       7.413 -16.399  -8.471  1.00 10.00      A   
ATOM   4856  C   TRP A 512       4.346 -19.402  -4.111  1.00 10.00      A   
ATOM   4857  O   TRP A 512       4.489 -19.413  -2.891  1.00 10.00      A   
ATOM   4858  N   MET A 513       5.076 -20.143  -4.934  1.00 10.00      A   
ATOM   4859  HN  MET A 513       4.900 -20.104  -5.901  1.00 10.00      A   
ATOM   4860  CA  MET A 513       6.138 -21.010  -4.451  1.00 10.00      A   
ATOM   4861  CB  MET A 513       5.657 -22.462  -4.350  1.00 10.00      A   
ATOM   4862  CG  MET A 513       4.589 -22.698  -3.293  1.00 10.00      A   
ATOM   4863  SD  MET A 513       4.091 -24.428  -3.174  1.00 10.00      A   
ATOM   4864  CE  MET A 513       5.571 -25.160  -2.475  1.00 10.00      A   
ATOM   4865  C   MET A 513       7.342 -20.917  -5.379  1.00 10.00      A   
ATOM   4866  O   MET A 513       7.251 -21.245  -6.565  1.00 10.00      A   
ATOM   4867  N   SER A 514       8.457 -20.443  -4.855  1.00 10.00      A   
ATOM   4868  HN  SER A 514       8.465 -20.164  -3.915  1.00 10.00      A   
ATOM   4869  CA  SER A 514       9.667 -20.318  -5.643  1.00 10.00      A   
ATOM   4870  CB  SER A 514      10.013 -18.845  -5.859  1.00 10.00      A   
ATOM   4871  OG  SER A 514       9.892 -18.102  -4.655  1.00 10.00      A   
ATOM   4872  HG  SER A 514      10.758 -18.046  -4.227  1.00 10.00      A   
ATOM   4873  C   SER A 514      10.828 -21.058  -4.992  1.00 10.00      A   
ATOM   4874  O   SER A 514      10.985 -21.029  -3.770  1.00 10.00      A   
ATOM   4875  N   SER A 515      11.615 -21.744  -5.815  1.00 10.00      A   
ATOM   4876  HN  SER A 515      11.407 -21.746  -6.777  1.00 10.00      A   
ATOM   4877  CA  SER A 515      12.778 -22.495  -5.347  1.00 10.00      A   
ATOM   4878  CB  SER A 515      13.847 -21.536  -4.827  1.00 10.00      A   
ATOM   4879  OG  SER A 515      14.144 -20.542  -5.795  1.00 10.00      A   
ATOM   4880  HG  SER A 515      13.408 -20.468  -6.415  1.00 10.00      A   
ATOM   4881  C   SER A 515      12.416 -23.548  -4.294  1.00 10.00      A   
ATOM   4882  O   SER A 515      13.157 -23.772  -3.332  1.00 10.00      A   
ATOM   4883  N   CYS A 516      11.276 -24.193  -4.484  1.00 10.00      A   
ATOM   4884  HN  CYS A 516      10.730 -23.978  -5.271  1.00 10.00      A   
ATOM   4885  CA  CYS A 516      10.815 -25.223  -3.567  1.00 10.00      A   
ATOM   4886  CB  CYS A 516       9.333 -25.026  -3.256  1.00 10.00      A   
ATOM   4887  SG  CYS A 516       8.966 -23.461  -2.424  1.00 10.00      A   
ATOM   4888  HG  CYS A 516       9.569 -22.486  -3.100  1.00 10.00      A   
ATOM   4889  C   CYS A 516      11.076 -26.608  -4.155  1.00 10.00      A   
ATOM   4890  O   CYS A 516      11.937 -26.763  -5.020  1.00 10.00      A   
ATOM   4891  N   SER A 517      10.353 -27.615  -3.689  1.00 10.00      A   
ATOM   4892  HN  SER A 517       9.681 -27.445  -2.990  1.00 10.00      A   
ATOM   4893  CA  SER A 517      10.539 -28.973  -4.180  1.00 10.00      A   
ATOM   4894  CB  SER A 517      10.789 -29.913  -3.001  1.00 10.00      A   
ATOM   4895  OG  SER A 517      11.711 -29.340  -2.084  1.00 10.00      A   
ATOM   4896  HG  SER A 517      12.081 -28.536  -2.463  1.00 10.00      A   
ATOM   4897  C   SER A 517       9.336 -29.449  -4.996  1.00 10.00      A   
ATOM   4898  O   SER A 517       8.931 -30.608  -4.905  1.00 10.00      A   
ATOM   4899  N   VAL A 518       8.778 -28.560  -5.807  1.00 10.00      A   
ATOM   4900  HN  VAL A 518       9.156 -27.657  -5.864  1.00 10.00      A   
ATOM   4901  CA  VAL A 518       7.624 -28.902  -6.632  1.00 10.00      A   
ATOM   4902  CB  VAL A 518       6.682 -27.697  -6.831  1.00 10.00      A   
ATOM   4903  CG1 VAL A 518       5.432 -28.119  -7.591  1.00 10.00      A   
ATOM   4904  CG2 VAL A 518       6.311 -27.079  -5.490  1.00 10.00      A   
ATOM   4905  C   VAL A 518       8.071 -29.424  -7.996  1.00 10.00      A   
ATOM   4906  O   VAL A 518       8.642 -28.684  -8.800  1.00 10.00      A   
ATOM   4907  N   SER A 519       7.813 -30.700  -8.249  1.00 10.00      A   
ATOM   4908  HN  SER A 519       7.344 -31.235  -7.573  1.00 10.00      A   
ATOM   4909  CA  SER A 519       8.192 -31.326  -9.509  1.00 10.00      A   
ATOM   4910  CB  SER A 519       8.131 -32.851  -9.381  1.00 10.00      A   
ATOM   4911  OG  SER A 519       6.871 -33.271  -8.878  1.00 10.00      A   
ATOM   4912  HG  SER A 519       6.770 -32.965  -7.957  1.00 10.00      A   
ATOM   4913  C   SER A 519       7.293 -30.851 -10.648  1.00 10.00      A   
ATOM   4914  O   SER A 519       6.127 -30.499 -10.430  1.00 10.00      A   
ATOM   4915  N   PHE A 520       7.840 -30.835 -11.860  1.00 10.00      A   
ATOM   4916  HN  PHE A 520       8.778 -31.105 -11.960  1.00 10.00      A   
ATOM   4917  CA  PHE A 520       7.095 -30.409 -13.040  1.00 10.00      A   
ATOM   4918  CB  PHE A 520       8.009 -30.341 -14.266  1.00 10.00      A   
ATOM   4919  CG  PHE A 520       7.306 -29.930 -15.532  1.00 10.00      A   
ATOM   4920  CD1 PHE A 520       6.653 -28.711 -15.617  1.00 10.00      A   
ATOM   4921  CD2 PHE A 520       7.298 -30.766 -16.636  1.00 10.00      A   
ATOM   4922  CE1 PHE A 520       6.005 -28.338 -16.779  1.00 10.00      A   
ATOM   4923  CE2 PHE A 520       6.653 -30.399 -17.800  1.00 10.00      A   
ATOM   4924  CZ  PHE A 520       6.006 -29.183 -17.874  1.00 10.00      A   
ATOM   4925  C   PHE A 520       5.906 -31.331 -13.309  1.00 10.00      A   
ATOM   4926  O   PHE A 520       4.838 -30.875 -13.732  1.00 10.00      A   
ATOM   4927  N   GLY A 521       6.092 -32.624 -13.055  1.00 10.00      A   
ATOM   4928  HN  GLY A 521       6.962 -32.929 -12.717  1.00 10.00      A   
ATOM   4929  CA  GLY A 521       5.028 -33.582 -13.269  1.00 10.00      A   
ATOM   4930  C   GLY A 521       3.807 -33.274 -12.424  1.00 10.00      A   
ATOM   4931  O   GLY A 521       2.673 -33.394 -12.887  1.00 10.00      A   
ATOM   4932  N   ALA A 522       4.042 -32.857 -11.187  1.00 10.00      A   
ATOM   4933  HN  ALA A 522       4.971 -32.772 -10.876  1.00 10.00      A   
ATOM   4934  CA  ALA A 522       2.953 -32.527 -10.275  1.00 10.00      A   
ATOM   4935  CB  ALA A 522       3.463 -32.383  -8.857  1.00 10.00      A   
ATOM   4936  C   ALA A 522       2.238 -31.257 -10.711  1.00 10.00      A   
ATOM   4937  O   ALA A 522       1.035 -31.113 -10.500  1.00 10.00      A   
ATOM   4938  N   CYS A 523       2.982 -30.341 -11.323  1.00 10.00      A   
ATOM   4939  HN  CYS A 523       3.937 -30.514 -11.455  1.00 10.00      A   
ATOM   4940  CA  CYS A 523       2.416 -29.083 -11.796  1.00 10.00      A   
ATOM   4941  CB  CYS A 523       3.503 -28.200 -12.413  1.00 10.00      A   
ATOM   4942  SG  CYS A 523       4.890 -27.836 -11.312  1.00 10.00      A   
ATOM   4943  HG  CYS A 523       5.243 -28.965 -10.711  1.00 10.00      A   
ATOM   4944  C   CYS A 523       1.309 -29.342 -12.814  1.00 10.00      A   
ATOM   4945  O   CYS A 523       0.252 -28.711 -12.779  1.00 10.00      A   
ATOM   4946  N   LYS A 524       1.558 -30.293 -13.706  1.00 10.00      A   
ATOM   4947  HN  LYS A 524       2.415 -30.766 -13.668  1.00 10.00      A   
ATOM   4948  CA  LYS A 524       0.593 -30.657 -14.733  1.00 10.00      A   
ATOM   4949  CB  LYS A 524       1.270 -31.472 -15.839  1.00 10.00      A   
ATOM   4950  CG  LYS A 524       2.371 -30.731 -16.583  1.00 10.00      A   
ATOM   4951  CD  LYS A 524       2.936 -31.572 -17.717  1.00 10.00      A   
ATOM   4952  CE  LYS A 524       3.695 -32.781 -17.194  1.00 10.00      A   
ATOM   4953  NZ  LYS A 524       4.042 -33.733 -18.280  1.00 10.00      A   
ATOM   4954  HZ1 LYS A 524       3.181 -34.046 -18.773  1.00 10.00      A   
ATOM   4955  HZ2 LYS A 524       4.525 -34.573 -17.882  1.00 10.00      A   
ATOM   4956  HZ3 LYS A 524       4.678 -33.278 -18.968  1.00 10.00      A   
ATOM   4957  C   LYS A 524      -0.556 -31.458 -14.125  1.00 10.00      A   
ATOM   4958  O   LYS A 524      -1.717 -31.273 -14.492  1.00 10.00      A   
ATOM   4959  N   LEU A 525      -0.220 -32.342 -13.188  1.00 10.00      A   
ATOM   4960  HN  LEU A 525       0.726 -32.444 -12.944  1.00 10.00      A   
ATOM   4961  CA  LEU A 525      -1.214 -33.176 -12.521  1.00 10.00      A   
ATOM   4962  CB  LEU A 525      -0.525 -34.154 -11.564  1.00 10.00      A   
ATOM   4963  CG  LEU A 525      -1.374 -35.319 -11.051  1.00 10.00      A   
ATOM   4964  CD1 LEU A 525      -1.833 -36.204 -12.204  1.00 10.00      A   
ATOM   4965  CD2 LEU A 525      -0.595 -36.130 -10.028  1.00 10.00      A   
ATOM   4966  C   LEU A 525      -2.228 -32.321 -11.764  1.00 10.00      A   
ATOM   4967  O   LEU A 525      -3.427 -32.617 -11.761  1.00 10.00      A   
ATOM   4968  N   LEU A 526      -1.740 -31.262 -11.129  1.00 10.00      A   
ATOM   4969  HN  LEU A 526      -0.770 -31.095 -11.154  1.00 10.00      A   
ATOM   4970  CA  LEU A 526      -2.595 -30.353 -10.374  1.00 10.00      A   
ATOM   4971  CB  LEU A 526      -1.749 -29.327  -9.615  1.00 10.00      A   
ATOM   4972  CG  LEU A 526      -2.503 -28.421  -8.641  1.00 10.00      A   
ATOM   4973  CD1 LEU A 526      -3.036 -29.226  -7.466  1.00 10.00      A   
ATOM   4974  CD2 LEU A 526      -1.603 -27.296  -8.156  1.00 10.00      A   
ATOM   4975  C   LEU A 526      -3.584 -29.647 -11.294  1.00 10.00      A   
ATOM   4976  O   LEU A 526      -4.768 -29.524 -10.968  1.00 10.00      A   
ATOM   4977  N   GLY A 527      -3.094 -29.208 -12.450  1.00 10.00      A   
ATOM   4978  HN  GLY A 527      -2.142 -29.345 -12.651  1.00 10.00      A   
ATOM   4979  CA  GLY A 527      -3.941 -28.523 -13.412  1.00 10.00      A   
ATOM   4980  C   GLY A 527      -4.987 -29.441 -14.020  1.00 10.00      A   
ATOM   4981  O   GLY A 527      -6.035 -28.987 -14.482  1.00 10.00      A   
ATOM   4982  N   GLN A 528      -4.697 -30.737 -14.027  1.00 10.00      A   
ATOM   4983  HN  GLN A 528      -3.835 -31.035 -13.673  1.00 10.00      A   
ATOM   4984  CA  GLN A 528      -5.623 -31.722 -14.566  1.00 10.00      A   
ATOM   4985  CB  GLN A 528      -4.914 -33.058 -14.805  1.00 10.00      A   
ATOM   4986  CG  GLN A 528      -4.000 -33.079 -16.017  1.00 10.00      A   
ATOM   4987  CD  GLN A 528      -4.745 -32.860 -17.317  1.00 10.00      A   
ATOM   4988  OE1 GLN A 528      -5.930 -33.181 -17.434  1.00 10.00      A   
ATOM   4989  NE2 GLN A 528      -4.051 -32.324 -18.305  1.00 10.00      A   
ATOM   4990 HE21 GLN A 528      -3.109 -32.099 -18.140  1.00 10.00      A   
ATOM   4991 HE22 GLN A 528      -4.502 -32.169 -19.162  1.00 10.00      A   
ATOM   4992  C   GLN A 528      -6.806 -31.923 -13.624  1.00 10.00      A   
ATOM   4993  O   GLN A 528      -7.940 -32.114 -14.062  1.00 10.00      A   
ATOM   4994  N   LYS A 529      -6.538 -31.857 -12.327  1.00 10.00      A   
ATOM   4995  HN  LYS A 529      -5.621 -31.669 -12.037  1.00 10.00      A   
ATOM   4996  CA  LYS A 529      -7.576 -32.051 -11.326  1.00 10.00      A   
ATOM   4997  CB  LYS A 529      -6.974 -32.575 -10.016  1.00 10.00      A   
ATOM   4998  CG  LYS A 529      -7.999 -32.832  -8.920  1.00 10.00      A   
ATOM   4999  CD  LYS A 529      -7.331 -33.227  -7.614  1.00 10.00      A   
ATOM   5000  CE  LYS A 529      -8.330 -33.250  -6.467  1.00 10.00      A   
ATOM   5001  NZ  LYS A 529      -9.273 -34.394  -6.566  1.00 10.00      A   
ATOM   5002  HZ1 LYS A 529      -9.654 -34.462  -7.533  1.00 10.00      A   
ATOM   5003  HZ2 LYS A 529     -10.067 -34.263  -5.906  1.00 10.00      A   
ATOM   5004  HZ3 LYS A 529      -8.782 -35.283  -6.331  1.00 10.00      A   
ATOM   5005  C   LYS A 529      -8.364 -30.768 -11.075  1.00 10.00      A   
ATOM   5006  O   LYS A 529      -9.587 -30.801 -10.933  1.00 10.00      A   
ATOM   5007  N   MET A 530      -7.673 -29.637 -11.036  1.00 10.00      A   
ATOM   5008  HN  MET A 530      -6.701 -29.656 -11.191  1.00 10.00      A   
ATOM   5009  CA  MET A 530      -8.331 -28.362 -10.781  1.00 10.00      A   
ATOM   5010  CB  MET A 530      -7.647 -27.625  -9.626  1.00 10.00      A   
ATOM   5011  CG  MET A 530      -7.570 -28.421  -8.331  1.00 10.00      A   
ATOM   5012  SD  MET A 530      -9.188 -28.790  -7.626  1.00 10.00      A   
ATOM   5013  CE  MET A 530      -9.596 -27.226  -6.856  1.00 10.00      A   
ATOM   5014  C   MET A 530      -8.358 -27.484 -12.028  1.00 10.00      A   
ATOM   5015  O   MET A 530      -7.390 -26.786 -12.325  1.00 10.00      A   
ATOM   5016  N   PRO A 531      -9.481 -27.491 -12.766  1.00 10.00      A   
ATOM   5017  CA  PRO A 531      -9.635 -26.704 -13.996  1.00 10.00      A   
ATOM   5018  CB  PRO A 531     -10.883 -27.311 -14.661  1.00 10.00      A   
ATOM   5019  CG  PRO A 531     -11.234 -28.518 -13.851  1.00 10.00      A   
ATOM   5020  CD  PRO A 531     -10.687 -28.272 -12.479  1.00 10.00      A   
ATOM   5021  C   PRO A 531      -9.858 -25.215 -13.721  1.00 10.00      A   
ATOM   5022  O   PRO A 531      -9.805 -24.391 -14.640  1.00 10.00      A   
ATOM   5023  N   LYS A 532     -10.122 -24.872 -12.461  1.00 10.00      A   
ATOM   5024  HN  LYS A 532     -10.174 -25.573 -11.779  1.00 10.00      A   
ATOM   5025  CA  LYS A 532     -10.346 -23.481 -12.070  1.00 10.00      A   
ATOM   5026  CB  LYS A 532     -11.472 -23.388 -11.036  1.00 10.00      A   
ATOM   5027  CG  LYS A 532     -12.827 -23.863 -11.533  1.00 10.00      A   
ATOM   5028  CD  LYS A 532     -13.928 -23.518 -10.543  1.00 10.00      A   
ATOM   5029  CE  LYS A 532     -15.287 -23.997 -11.027  1.00 10.00      A   
ATOM   5030  NZ  LYS A 532     -15.613 -25.366 -10.542  1.00 10.00      A   
ATOM   5031  HZ1 LYS A 532     -16.111 -25.314  -9.630  1.00 10.00      A   
ATOM   5032  HZ2 LYS A 532     -14.744 -25.921 -10.410  1.00 10.00      A   
ATOM   5033  HZ3 LYS A 532     -16.223 -25.855 -11.227  1.00 10.00      A   
ATOM   5034  C   LYS A 532      -9.077 -22.865 -11.492  1.00 10.00      A   
ATOM   5035  O   LYS A 532      -9.058 -21.691 -11.117  1.00 10.00      A   
ATOM   5036  N   LEU A 533      -8.021 -23.662 -11.423  1.00 10.00      A   
ATOM   5037  HN  LEU A 533      -8.090 -24.577 -11.767  1.00 10.00      A   
ATOM   5038  CA  LEU A 533      -6.753 -23.209 -10.877  1.00 10.00      A   
ATOM   5039  CB  LEU A 533      -6.246 -24.182  -9.809  1.00 10.00      A   
ATOM   5040  CG  LEU A 533      -6.691 -23.919  -8.365  1.00 10.00      A   
ATOM   5041  CD1 LEU A 533      -6.209 -22.560  -7.884  1.00 10.00      A   
ATOM   5042  CD2 LEU A 533      -8.199 -24.047  -8.212  1.00 10.00      A   
ATOM   5043  C   LEU A 533      -5.711 -23.057 -11.975  1.00 10.00      A   
ATOM   5044  O   LEU A 533      -5.339 -24.028 -12.631  1.00 10.00      A   
ATOM   5045  N   ASN A 534      -5.251 -21.833 -12.172  1.00 10.00      A   
ATOM   5046  HN  ASN A 534      -5.596 -21.096 -11.617  1.00 10.00      A   
ATOM   5047  CA  ASN A 534      -4.244 -21.552 -13.182  1.00 10.00      A   
ATOM   5048  CB  ASN A 534      -4.340 -20.101 -13.664  1.00 10.00      A   
ATOM   5049  CG  ASN A 534      -5.179 -19.930 -14.915  1.00 10.00      A   
ATOM   5050  OD1 ASN A 534      -5.477 -20.892 -15.626  1.00 10.00      A   
ATOM   5051  ND2 ASN A 534      -5.546 -18.689 -15.204  1.00 10.00      A   
ATOM   5052 HD21 ASN A 534      -5.255 -17.969 -14.603  1.00 10.00      A   
ATOM   5053 HD22 ASN A 534      -6.102 -18.540 -16.005  1.00 10.00      A   
ATOM   5054  C   ASN A 534      -2.854 -21.807 -12.622  1.00 10.00      A   
ATOM   5055  O   ASN A 534      -2.364 -21.050 -11.782  1.00 10.00      A   
ATOM   5056  N   VAL A 535      -2.239 -22.890 -13.071  1.00 10.00      A   
ATOM   5057  HN  VAL A 535      -2.704 -23.468 -13.712  1.00 10.00      A   
ATOM   5058  CA  VAL A 535      -0.897 -23.247 -12.636  1.00 10.00      A   
ATOM   5059  CB  VAL A 535      -0.717 -24.780 -12.547  1.00 10.00      A   
ATOM   5060  CG1 VAL A 535       0.610 -25.126 -11.884  1.00 10.00      A   
ATOM   5061  CG2 VAL A 535      -1.874 -25.418 -11.790  1.00 10.00      A   
ATOM   5062  C   VAL A 535       0.124 -22.678 -13.618  1.00 10.00      A   
ATOM   5063  O   VAL A 535       0.452 -23.313 -14.623  1.00 10.00      A   
ATOM   5064  N   GLU A 536       0.594 -21.471 -13.345  1.00 10.00      A   
ATOM   5065  HN  GLU A 536       0.284 -21.005 -12.538  1.00 10.00      A   
ATOM   5066  CA  GLU A 536       1.569 -20.820 -14.205  1.00 10.00      A   
ATOM   5067  CB  GLU A 536       1.372 -19.300 -14.214  1.00 10.00      A   
ATOM   5068  CG  GLU A 536       0.076 -18.848 -14.870  1.00 10.00      A   
ATOM   5069  CD  GLU A 536       0.064 -17.369 -15.213  1.00 10.00      A   
ATOM   5070  OE1 GLU A 536       1.119 -16.714 -15.101  1.00 10.00      A   
ATOM   5071  OE2 GLU A 536      -1.006 -16.858 -15.618  1.00 10.00      A   
ATOM   5072  C   GLU A 536       2.993 -21.166 -13.787  1.00 10.00      A   
ATOM   5073  O   GLU A 536       3.465 -20.755 -12.722  1.00 10.00      A   
ATOM   5074  N   VAL A 537       3.662 -21.942 -14.621  1.00 10.00      A   
ATOM   5075  HN  VAL A 537       3.215 -22.262 -15.434  1.00 10.00      A   
ATOM   5076  CA  VAL A 537       5.040 -22.336 -14.367  1.00 10.00      A   
ATOM   5077  CB  VAL A 537       5.384 -23.677 -15.051  1.00 10.00      A   
ATOM   5078  CG1 VAL A 537       6.849 -24.037 -14.841  1.00 10.00      A   
ATOM   5079  CG2 VAL A 537       4.478 -24.787 -14.533  1.00 10.00      A   
ATOM   5080  C   VAL A 537       5.981 -21.249 -14.868  1.00 10.00      A   
ATOM   5081  O   VAL A 537       5.931 -20.871 -16.035  1.00 10.00      A   
ATOM   5082  N   ILE A 538       6.819 -20.742 -13.975  1.00 10.00      A   
ATOM   5083  HN  ILE A 538       6.812 -21.095 -13.060  1.00 10.00      A   
ATOM   5084  CA  ILE A 538       7.759 -19.684 -14.311  1.00 10.00      A   
ATOM   5085  CB  ILE A 538       7.564 -18.457 -13.392  1.00 10.00      A   
ATOM   5086  CG1 ILE A 538       6.069 -18.195 -13.169  1.00 10.00      A   
ATOM   5087  CG2 ILE A 538       8.230 -17.229 -13.993  1.00 10.00      A   
ATOM   5088  CD1 ILE A 538       5.778 -17.105 -12.163  1.00 10.00      A   
ATOM   5089  C   ILE A 538       9.201 -20.186 -14.214  1.00 10.00      A   
ATOM   5090  O   ILE A 538       9.814 -20.182 -13.143  1.00 10.00      A   
ATOM   5091  N   ASP A 539       9.731 -20.622 -15.340  1.00 10.00      A   
ATOM   5092  HN  ASP A 539       9.199 -20.588 -16.162  1.00 10.00      A   
ATOM   5093  CA  ASP A 539      11.090 -21.137 -15.403  1.00 10.00      A   
ATOM   5094  CB  ASP A 539      11.062 -22.613 -15.803  1.00 10.00      A   
ATOM   5095  CG  ASP A 539      12.277 -23.384 -15.328  1.00 10.00      A   
ATOM   5096  OD1 ASP A 539      12.162 -24.130 -14.326  1.00 10.00      A   
ATOM   5097  OD2 ASP A 539      13.344 -23.269 -15.963  1.00 10.00      A   
ATOM   5098  C   ASP A 539      11.891 -20.335 -16.421  1.00 10.00      A   
ATOM   5099  O   ASP A 539      11.363 -19.948 -17.465  1.00 10.00      A   
ATOM   5100  N   GLU A 540      13.155 -20.073 -16.123  1.00 10.00      A   
ATOM   5101  HN  GLU A 540      13.541 -20.416 -15.276  1.00 10.00      A   
ATOM   5102  CA  GLU A 540      13.992 -19.293 -17.029  1.00 10.00      A   
ATOM   5103  CB  GLU A 540      14.709 -18.160 -16.287  1.00 10.00      A   
ATOM   5104  CG  GLU A 540      13.796 -17.047 -15.799  1.00 10.00      A   
ATOM   5105  CD  GLU A 540      14.566 -15.829 -15.335  1.00 10.00      A   
ATOM   5106  OE1 GLU A 540      15.191 -15.889 -14.257  1.00 10.00      A   
ATOM   5107  OE2 GLU A 540      14.564 -14.808 -16.054  1.00 10.00      A   
ATOM   5108  C   GLU A 540      15.003 -20.161 -17.765  1.00 10.00      A   
ATOM   5109  O   GLU A 540      15.857 -19.649 -18.492  1.00 10.00      A   
ATOM   5110  N   ARG A 541      14.915 -21.471 -17.584  1.00 10.00      A   
ATOM   5111  HN  ARG A 541      14.212 -21.837 -16.993  1.00 10.00      A   
ATOM   5112  CA  ARG A 541      15.844 -22.382 -18.243  1.00 10.00      A   
ATOM   5113  CB  ARG A 541      16.189 -23.558 -17.335  1.00 10.00      A   
ATOM   5114  CG  ARG A 541      16.912 -23.157 -16.064  1.00 10.00      A   
ATOM   5115  CD  ARG A 541      16.270 -23.791 -14.844  1.00 10.00      A   
ATOM   5116  NE  ARG A 541      16.586 -25.213 -14.719  1.00 10.00      A   
ATOM   5117  HE  ARG A 541      17.336 -25.560 -15.260  1.00 10.00      A   
ATOM   5118  CZ  ARG A 541      15.926 -26.055 -13.921  1.00 10.00      A   
ATOM   5119  NH1 ARG A 541      14.910 -25.619 -13.184  1.00 10.00      A   
ATOM   5120 HH11 ARG A 541      14.623 -24.618 -13.233  1.00 10.00      A   
ATOM   5121 HH12 ARG A 541      14.395 -26.273 -12.558  1.00 10.00      A   
ATOM   5122  NH2 ARG A 541      16.283 -27.330 -13.863  1.00 10.00      A   
ATOM   5123 HH21 ARG A 541      15.777 -27.990 -13.237  1.00 10.00      A   
ATOM   5124 HH22 ARG A 541      17.080 -27.679 -14.442  1.00 10.00      A   
ATOM   5125  C   ARG A 541      15.289 -22.871 -19.573  1.00 10.00      A   
ATOM   5126  O   ARG A 541      15.988 -23.522 -20.351  1.00 10.00      A   
ATOM   5127  N   GLY A 542      14.035 -22.543 -19.837  1.00 10.00      A   
ATOM   5128  HN  GLY A 542      13.524 -22.022 -19.178  1.00 10.00      A   
ATOM   5129  CA  GLY A 542      13.406 -22.955 -21.074  1.00 10.00      A   
ATOM   5130  C   GLY A 542      12.196 -23.820 -20.823  1.00 10.00      A   
ATOM   5131  O   GLY A 542      11.706 -23.886 -19.697  1.00 10.00      A   
ATOM   5132  N   ALA A 543      11.719 -24.481 -21.870  1.00 10.00      A   
ATOM   5133  HN  ALA A 543      12.172 -24.387 -22.735  1.00 10.00      A   
ATOM   5134  CA  ALA A 543      10.554 -25.349 -21.767  1.00 10.00      A   
ATOM   5135  CB  ALA A 543      10.173 -25.884 -23.140  1.00 10.00      A   
ATOM   5136  C   ALA A 543      10.830 -26.498 -20.807  1.00 10.00      A   
ATOM   5137  O   ALA A 543      11.675 -27.353 -21.080  1.00 10.00      A   
ATOM   5138  N   PRO A 544      10.108 -26.542 -19.677  1.00 10.00      A   
ATOM   5139  CA  PRO A 544      10.277 -27.581 -18.656  1.00 10.00      A   
ATOM   5140  CB  PRO A 544       9.352 -27.130 -17.519  1.00 10.00      A   
ATOM   5141  CG  PRO A 544       9.041 -25.700 -17.810  1.00 10.00      A   
ATOM   5142  CD  PRO A 544       9.068 -25.575 -19.302  1.00 10.00      A   
ATOM   5143  C   PRO A 544       9.857 -28.954 -19.169  1.00 10.00      A   
ATOM   5144  O   PRO A 544      10.243 -29.980 -18.611  1.00 10.00      A   
ATOM   5145  N   ASP A 545       9.075 -28.964 -20.243  1.00 10.00      A   
ATOM   5146  HN  ASP A 545       8.803 -28.109 -20.640  1.00 10.00      A   
ATOM   5147  CA  ASP A 545       8.603 -30.208 -20.845  1.00 10.00      A   
ATOM   5148  CB  ASP A 545       7.516 -29.915 -21.879  1.00 10.00      A   
ATOM   5149  CG  ASP A 545       6.890 -31.166 -22.470  1.00 10.00      A   
ATOM   5150  OD1 ASP A 545       6.331 -31.980 -21.705  1.00 10.00      A   
ATOM   5151  OD2 ASP A 545       6.934 -31.325 -23.709  1.00 10.00      A   
ATOM   5152  C   ASP A 545       9.758 -30.974 -21.485  1.00 10.00      A   
ATOM   5153  O   ASP A 545       9.682 -32.186 -21.689  1.00 10.00      A   
ATOM   5154  N   SER A 546      10.832 -30.256 -21.794  1.00 10.00      A   
ATOM   5155  HN  SER A 546      10.822 -29.289 -21.628  1.00 10.00      A   
ATOM   5156  CA  SER A 546      12.017 -30.853 -22.393  1.00 10.00      A   
ATOM   5157  CB  SER A 546      12.810 -29.772 -23.125  1.00 10.00      A   
ATOM   5158  OG  SER A 546      11.940 -28.793 -23.673  1.00 10.00      A   
ATOM   5159  HG  SER A 546      12.155 -27.931 -23.296  1.00 10.00      A   
ATOM   5160  C   SER A 546      12.886 -31.493 -21.313  1.00 10.00      A   
ATOM   5161  O   SER A 546      13.881 -32.157 -21.604  1.00 10.00      A   
ATOM   5162  N   ARG A 547      12.487 -31.297 -20.065  1.00 10.00      A   
ATOM   5163  HN  ARG A 547      11.665 -30.785 -19.903  1.00 10.00      A   
ATOM   5164  CA  ARG A 547      13.208 -31.835 -18.924  1.00 10.00      A   
ATOM   5165  CB  ARG A 547      13.532 -30.709 -17.931  1.00 10.00      A   
ATOM   5166  CG  ARG A 547      14.052 -29.431 -18.567  1.00 10.00      A   
ATOM   5167  CD  ARG A 547      14.578 -28.468 -17.516  1.00 10.00      A
[truncated: 221,457 more chars]
