# Supplementary material for: Flexibility of intrinsically disordered degrons in AUX/IAA proteins reinforces auxin co-receptor assemblies
Source: Nat Commun. 2020 May 8;11:2277. doi: 10.1038/s41467-020-16147-2 (PMC7210949; doi:10.1038/s41467-020-16147-2)
Supplement: Supplementary file 11 — Supplementary Data 8 [file 41467_2020_16147_MOESM11_ESM.gz › disvis_haddock_files/IAA07/cluster4_2.pdb]

REMARK FILENAME="complex_2w.pdb0"
REMARK ===============================================================
REMARK HADDOCK run for complex
REMARK initial structure: complex_2.pdb
REMARK final NOE weights: unambig 50 amb: 50
REMARK ===============================================================
REMARK            total,bonds,angles,improper,dihe,vdw,elec,air,cdih,coup,rdcs,vean,dani,xpcs,rg
REMARK energies: -85.6646, 0, 0, 0, 0, -53.713, -271.3, 239.348, 0, 0, 0, 0, 0, 0, 0
REMARK ===============================================================
REMARK            bonds,angles,impropers,dihe,air,cdih,coup,rdcs,vean,dani,xpcs
REMARK rms-dev.: 0,0,0,0,0.609936,0,0, 0, 0, 0, 0
REMARK ===============================================================
REMARK               air,cdih,coup,rdcs,vean,dani,xpcs
REMARK               >0.3,>5,>1,>0,>5,>0.2,>0.2
REMARK violations.: 9, 0, 0, 0, 0, 0, 0
REMARK ===============================================================
REMARK                        CVpartition#,violations,rms
REMARK AIRs cross-validation: 2, 35, 2.08984
REMARK ===============================================================
REMARK NCS energy: 0
REMARK ===============================================================
REMARK Symmetry energy: 0
REMARK ===============================================================
REMARK Desolvation energy: 27.6253
REMARK Internal energy free molecules: -22537.1
REMARK Internal energy complex: -33661.5
REMARK Binding energy: -11421.8
REMARK ===============================================================
REMARK buried surface area: 2262.71
REMARK ===============================================================
REMARK water - chain1: 0 0 0
REMARK water - chain2: 0 0 0
REMARK water - chain3: 0 0 0
REMARK water - chain4: 0 0 0
REMARK water - chain5: 0 0 0
REMARK water - chain6: 0 0 0
REMARK ===============================================================
REMARK water - water: 0 0 0
REMARK ===============================================================
REMARK DATE:10-Dec-2019  16:10:21       created by user: enmr049
REMARK VERSION:1.3U
ATOM      1  N   PHE A   9     -41.641   3.263   1.347  1.00 10.00      A   
ATOM      2  HN  PHE A   9     -42.500   3.454   1.790  1.00 10.00      A   
ATOM      3  CA  PHE A   9     -41.102   1.908   1.405  1.00 10.00      A   
ATOM      4  CB  PHE A   9     -39.801   1.808   0.602  1.00 10.00      A   
ATOM      5  CG  PHE A   9     -39.839   2.514  -0.721  1.00 10.00      A   
ATOM      6  CD1 PHE A   9     -39.059   3.638  -0.939  1.00 10.00      A   
ATOM      7  CD2 PHE A   9     -40.650   2.056  -1.746  1.00 10.00      A   
ATOM      8  CE1 PHE A   9     -39.086   4.293  -2.154  1.00 10.00      A   
ATOM      9  CE2 PHE A   9     -40.682   2.705  -2.963  1.00 10.00      A   
ATOM     10  CZ  PHE A   9     -39.898   3.825  -3.167  1.00 10.00      A   
ATOM     11  C   PHE A   9     -40.845   1.500   2.851  1.00 10.00      A   
ATOM     12  O   PHE A   9     -40.350   2.301   3.646  1.00 10.00      A   
ATOM     13  N   PRO A  10     -41.199   0.258   3.212  1.00 10.00      A   
ATOM     14  CA  PRO A  10     -40.993  -0.262   4.567  1.00 10.00      A   
ATOM     15  CB  PRO A  10     -41.557  -1.687   4.501  1.00 10.00      A   
ATOM     16  CG  PRO A  10     -42.457  -1.690   3.316  1.00 10.00      A   
ATOM     17  CD  PRO A  10     -41.846  -0.734   2.338  1.00 10.00      A   
ATOM     18  C   PRO A  10     -39.512  -0.307   4.937  1.00 10.00      A   
ATOM     19  O   PRO A  10     -38.639  -0.396   4.063  1.00 10.00      A   
ATOM     20  N   GLU A  11     -39.244  -0.260   6.237  1.00 10.00      A   
ATOM     21  HN  GLU A  11     -39.992  -0.202   6.868  1.00 10.00      A   
ATOM     22  CA  GLU A  11     -37.883  -0.289   6.765  1.00 10.00      A   
ATOM     23  CB  GLU A  11     -37.913  -0.324   8.300  1.00 10.00      A   
ATOM     24  CG  GLU A  11     -38.620   0.855   8.956  1.00 10.00      A   
ATOM     25  CD  GLU A  11     -37.733   2.074   9.110  1.00 10.00      A   
ATOM     26  OE1 GLU A  11     -36.535   1.908   9.419  1.00 10.00      A   
ATOM     27  OE2 GLU A  11     -38.239   3.206   8.945  1.00 10.00      A   
ATOM     28  C   GLU A  11     -37.111  -1.499   6.247  1.00 10.00      A   
ATOM     29  O   GLU A  11     -35.955  -1.383   5.831  1.00 10.00      A   
ATOM     30  N   GLU A  12     -37.763  -2.654   6.273  1.00 10.00      A   
ATOM     31  HN  GLU A  12     -38.686  -2.668   6.619  1.00 10.00      A   
ATOM     32  CA  GLU A  12     -37.157  -3.904   5.818  1.00 10.00      A   
ATOM     33  CB  GLU A  12     -38.112  -5.075   6.065  1.00 10.00      A   
ATOM     34  CG  GLU A  12     -39.517  -4.851   5.526  1.00 10.00      A   
ATOM     35  CD  GLU A  12     -40.555  -5.666   6.256  1.00 10.00      A   
ATOM     36  OE1 GLU A  12     -41.118  -5.163   7.248  1.00 10.00      A   
ATOM     37  OE2 GLU A  12     -40.816  -6.815   5.846  1.00 10.00      A   
ATOM     38  C   GLU A  12     -36.758  -3.842   4.343  1.00 10.00      A   
ATOM     39  O   GLU A  12     -35.667  -4.270   3.970  1.00 10.00      A   
ATOM     40  N   VAL A  13     -37.636  -3.289   3.514  1.00 10.00      A   
ATOM     41  HN  VAL A  13     -38.478  -2.946   3.871  1.00 10.00      A   
ATOM     42  CA  VAL A  13     -37.367  -3.175   2.084  1.00 10.00      A   
ATOM     43  CB  VAL A  13     -38.581  -2.611   1.314  1.00 10.00      A   
ATOM     44  CG1 VAL A  13     -38.240  -2.383  -0.153  1.00 10.00      A   
ATOM     45  CG2 VAL A  13     -39.771  -3.549   1.441  1.00 10.00      A   
ATOM     46  C   VAL A  13     -36.152  -2.283   1.846  1.00 10.00      A   
ATOM     47  O   VAL A  13     -35.255  -2.629   1.079  1.00 10.00      A   
ATOM     48  N   LEU A  14     -36.118  -1.144   2.526  1.00 10.00      A   
ATOM     49  HN  LEU A  14     -36.862  -0.925   3.130  1.00 10.00      A   
ATOM     50  CA  LEU A  14     -35.011  -0.208   2.393  1.00 10.00      A   
ATOM     51  CB  LEU A  14     -35.283   1.067   3.188  1.00 10.00      A   
ATOM     52  CG  LEU A  14     -36.404   1.953   2.640  1.00 10.00      A   
ATOM     53  CD1 LEU A  14     -36.715   3.090   3.595  1.00 10.00      A   
ATOM     54  CD2 LEU A  14     -36.046   2.486   1.262  1.00 10.00      A   
ATOM     55  C   LEU A  14     -33.690  -0.850   2.807  1.00 10.00      A   
ATOM     56  O   LEU A  14     -32.657  -0.612   2.183  1.00 10.00      A   
ATOM     57  N   GLU A  15     -33.734  -1.685   3.844  1.00 10.00      A   
ATOM     58  HN  GLU A  15     -34.588  -1.842   4.296  1.00 10.00      A   
ATOM     59  CA  GLU A  15     -32.541  -2.371   4.323  1.00 10.00      A   
ATOM     60  CB  GLU A  15     -32.847  -3.176   5.592  1.00 10.00      A   
ATOM     61  CG  GLU A  15     -31.606  -3.705   6.299  1.00 10.00      A   
ATOM     62  CD  GLU A  15     -31.913  -4.803   7.297  1.00 10.00      A   
ATOM     63  OE1 GLU A  15     -31.810  -5.993   6.932  1.00 10.00      A   
ATOM     64  OE2 GLU A  15     -32.241  -4.483   8.458  1.00 10.00      A   
ATOM     65  C   GLU A  15     -32.001  -3.294   3.232  1.00 10.00      A   
ATOM     66  O   GLU A  15     -30.790  -3.374   3.013  1.00 10.00      A   
ATOM     67  N   HIS A  16     -32.916  -3.970   2.539  1.00 10.00      A   
ATOM     68  HN  HIS A  16     -33.866  -3.850   2.762  1.00 10.00      A   
ATOM     69  CA  HIS A  16     -32.553  -4.881   1.462  1.00 10.00      A   
ATOM     70  CB  HIS A  16     -33.788  -5.652   0.969  1.00 10.00      A   
ATOM     71  CG  HIS A  16     -33.476  -7.012   0.417  1.00 10.00      A   
ATOM     72  ND1 HIS A  16     -33.755  -8.154   1.132  1.00 10.00      A   
ATOM     73  CD2 HIS A  16     -32.905  -7.357  -0.767  1.00 10.00      A   
ATOM     74  CE1 HIS A  16     -33.353  -9.162   0.378  1.00 10.00      A   
ATOM     75  NE2 HIS A  16     -32.833  -8.728  -0.775  1.00 10.00      A   
ATOM     76  HE2 HIS A  16     -32.461  -9.291  -1.501  1.00 10.00      A   
ATOM     77  C   HIS A  16     -31.915  -4.103   0.313  1.00 10.00      A   
ATOM     78  O   HIS A  16     -30.894  -4.515  -0.238  1.00 10.00      A   
ATOM     79  N   VAL A  17     -32.509  -2.965  -0.020  1.00 10.00      A   
ATOM     80  HN  VAL A  17     -33.321  -2.691   0.467  1.00 10.00      A   
ATOM     81  CA  VAL A  17     -32.003  -2.119  -1.096  1.00 10.00      A   
ATOM     82  CB  VAL A  17     -32.966  -0.944  -1.387  1.00 10.00      A   
ATOM     83  CG1 VAL A  17     -32.403  -0.040  -2.472  1.00 10.00      A   
ATOM     84  CG2 VAL A  17     -34.340  -1.459  -1.788  1.00 10.00      A   
ATOM     85  C   VAL A  17     -30.620  -1.558  -0.761  1.00 10.00      A   
ATOM     86  O   VAL A  17     -29.708  -1.590  -1.588  1.00 10.00      A   
ATOM     87  N   PHE A  18     -30.465  -1.072   0.465  1.00 10.00      A   
ATOM     88  HN  PHE A  18     -31.223  -1.110   1.092  1.00 10.00      A   
ATOM     89  CA  PHE A  18     -29.208  -0.476   0.907  1.00 10.00      A   
ATOM     90  CB  PHE A  18     -29.387   0.272   2.237  1.00 10.00      A   
ATOM     91  CG  PHE A  18     -30.334   1.444   2.173  1.00 10.00      A   
ATOM     92  CD1 PHE A  18     -30.883   1.971   3.331  1.00 10.00      A   
ATOM     93  CD2 PHE A  18     -30.679   2.014   0.957  1.00 10.00      A   
ATOM     94  CE1 PHE A  18     -31.758   3.041   3.278  1.00 10.00      A   
ATOM     95  CE2 PHE A  18     -31.552   3.082   0.895  1.00 10.00      A   
ATOM     96  CZ  PHE A  18     -32.092   3.595   2.058  1.00 10.00      A   
ATOM     97  C   PHE A  18     -28.076  -1.498   1.019  1.00 10.00      A   
ATOM     98  O   PHE A  18     -26.902  -1.128   1.016  1.00 10.00      A   
ATOM     99  N   SER A  19     -28.424  -2.781   1.105  1.00 10.00      A   
ATOM    100  HN  SER A  19     -29.375  -3.022   1.107  1.00 10.00      A   
ATOM    101  CA  SER A  19     -27.419  -3.835   1.218  1.00 10.00      A   
ATOM    102  CB  SER A  19     -28.014  -5.107   1.841  1.00 10.00      A   
ATOM    103  OG  SER A  19     -28.872  -5.795   0.941  1.00 10.00      A   
ATOM    104  HG  SER A  19     -29.439  -5.158   0.480  1.00 10.00      A   
ATOM    105  C   SER A  19     -26.750  -4.134  -0.128  1.00 10.00      A   
ATOM    106  O   SER A  19     -25.865  -4.990  -0.221  1.00 10.00      A   
ATOM    107  N   PHE A  20     -27.175  -3.421  -1.168  1.00 10.00      A   
ATOM    108  HN  PHE A  20     -27.879  -2.752  -1.035  1.00 10.00      A   
ATOM    109  CA  PHE A  20     -26.616  -3.603  -2.499  1.00 10.00      A   
ATOM    110  CB  PHE A  20     -27.719  -3.629  -3.560  1.00 10.00      A   
ATOM    111  CG  PHE A  20     -28.553  -4.876  -3.543  1.00 10.00      A   
ATOM    112  CD1 PHE A  20     -29.928  -4.801  -3.409  1.00 10.00      A   
ATOM    113  CD2 PHE A  20     -27.963  -6.121  -3.658  1.00 10.00      A   
ATOM    114  CE1 PHE A  20     -30.700  -5.946  -3.389  1.00 10.00      A   
ATOM    115  CE2 PHE A  20     -28.729  -7.271  -3.639  1.00 10.00      A   
ATOM    116  CZ  PHE A  20     -30.101  -7.183  -3.503  1.00 10.00      A   
ATOM    117  C   PHE A  20     -25.609  -2.504  -2.817  1.00 10.00      A   
ATOM    118  O   PHE A  20     -24.894  -2.569  -3.814  1.00 10.00      A   
ATOM    119  N   ILE A  21     -25.559  -1.493  -1.965  1.00 10.00      A   
ATOM    120  HN  ILE A  21     -26.150  -1.496  -1.180  1.00 10.00      A   
ATOM    121  CA  ILE A  21     -24.636  -0.383  -2.156  1.00 10.00      A   
ATOM    122  CB  ILE A  21     -25.378   0.964  -2.248  1.00 10.00      A   
ATOM    123  CG1 ILE A  21     -26.556   0.862  -3.219  1.00 10.00      A   
ATOM    124  CG2 ILE A  21     -24.419   2.063  -2.685  1.00 10.00      A   
ATOM    125  CD1 ILE A  21     -27.501   2.041  -3.162  1.00 10.00      A   
ATOM    126  C   ILE A  21     -23.655  -0.328  -0.997  1.00 10.00      A   
ATOM    127  O   ILE A  21     -23.932   0.278   0.032  1.00 10.00      A   
ATOM    128  N   GLN A  22     -22.508  -0.965  -1.159  1.00 10.00      A   
ATOM    129  HN  GLN A  22     -22.329  -1.436  -2.002  1.00 10.00      A   
ATOM    130  CA  GLN A  22     -21.510  -0.984  -0.100  1.00 10.00      A   
ATOM    131  CB  GLN A  22     -20.991  -2.404   0.134  1.00 10.00      A   
ATOM    132  CG  GLN A  22     -22.083  -3.406   0.489  1.00 10.00      A   
ATOM    133  CD  GLN A  22     -22.890  -2.993   1.710  1.00 10.00      A   
ATOM    134  OE1 GLN A  22     -23.887  -2.277   1.607  1.00 10.00      A   
ATOM    135  NE2 GLN A  22     -22.471  -3.448   2.876  1.00 10.00      A   
ATOM    136 HE21 GLN A  22     -21.675  -4.025   2.890  1.00 10.00      A   
ATOM    137 HE22 GLN A  22     -22.973  -3.204   3.677  1.00 10.00      A   
ATOM    138  C   GLN A  22     -20.373  -0.009  -0.380  1.00 10.00      A   
ATOM    139  O   GLN A  22     -19.333  -0.042   0.277  1.00 10.00      A   
ATOM    140  N   LEU A  23     -20.576   0.852  -1.370  1.00 10.00      A   
ATOM    141  HN  LEU A  23     -21.421   0.815  -1.864  1.00 10.00      A   
ATOM    142  CA  LEU A  23     -19.582   1.857  -1.732  1.00 10.00      A   
ATOM    143  CB  LEU A  23     -19.716   2.228  -3.212  1.00 10.00      A   
ATOM    144  CG  LEU A  23     -18.606   3.111  -3.794  1.00 10.00      A   
ATOM    145  CD1 LEU A  23     -17.315   2.323  -3.944  1.00 10.00      A   
ATOM    146  CD2 LEU A  23     -19.033   3.703  -5.127  1.00 10.00      A   
ATOM    147  C   LEU A  23     -19.792   3.095  -0.867  1.00 10.00      A   
ATOM    148  O   LEU A  23     -20.813   3.772  -0.988  1.00 10.00      A   
ATOM    149  N   ASP A  24     -18.827   3.381   0.001  1.00 10.00      A   
ATOM    150  HN  ASP A  24     -18.031   2.805   0.029  1.00 10.00      A   
ATOM    151  CA  ASP A  24     -18.908   4.524   0.919  1.00 10.00      A   
ATOM    152  CB  ASP A  24     -17.660   4.622   1.806  1.00 10.00      A   
ATOM    153  CG  ASP A  24     -17.673   3.616   2.943  1.00 10.00      A   
ATOM    154  OD1 ASP A  24     -17.021   2.554   2.816  1.00 10.00      A   
ATOM    155  OD2 ASP A  24     -18.348   3.871   3.959  1.00 10.00      A   
ATOM    156  C   ASP A  24     -19.174   5.847   0.200  1.00 10.00      A   
ATOM    157  O   ASP A  24     -19.854   6.724   0.733  1.00 10.00      A   
ATOM    158  N   LYS A  25     -18.653   5.982  -1.014  1.00 10.00      A   
ATOM    159  HN  LYS A  25     -18.112   5.256  -1.382  1.00 10.00      A   
ATOM    160  CA  LYS A  25     -18.848   7.196  -1.804  1.00 10.00      A   
ATOM    161  CB  LYS A  25     -18.098   7.095  -3.137  1.00 10.00      A   
ATOM    162  CG  LYS A  25     -17.655   8.433  -3.716  1.00 10.00      A   
ATOM    163  CD  LYS A  25     -16.463   8.992  -2.958  1.00 10.00      A   
ATOM    164  CE  LYS A  25     -16.119  10.399  -3.420  1.00 10.00      A   
ATOM    165  NZ  LYS A  25     -15.659  10.442  -4.835  1.00 10.00      A   
ATOM    166  HZ1 LYS A  25     -15.547  11.427  -5.144  1.00 10.00      A   
ATOM    167  HZ2 LYS A  25     -16.351   9.979  -5.453  1.00 10.00      A   
ATOM    168  HZ3 LYS A  25     -14.747   9.953  -4.931  1.00 10.00      A   
ATOM    169  C   LYS A  25     -20.338   7.451  -2.055  1.00 10.00      A   
ATOM    170  O   LYS A  25     -20.814   8.582  -1.939  1.00 10.00      A   
ATOM    171  N   ASP A  26     -21.072   6.390  -2.374  1.00 10.00      A   
ATOM    172  HN  ASP A  26     -20.646   5.509  -2.419  1.00 10.00      A   
ATOM    173  CA  ASP A  26     -22.503   6.499  -2.640  1.00 10.00      A   
ATOM    174  CB  ASP A  26     -22.959   5.410  -3.614  1.00 10.00      A   
ATOM    175  CG  ASP A  26     -22.671   5.754  -5.058  1.00 10.00      A   
ATOM    176  OD1 ASP A  26     -22.961   6.895  -5.471  1.00 10.00      A   
ATOM    177  OD2 ASP A  26     -22.155   4.885  -5.793  1.00 10.00      A   
ATOM    178  C   ASP A  26     -23.293   6.390  -1.347  1.00 10.00      A   
ATOM    179  O   ASP A  26     -24.380   6.949  -1.221  1.00 10.00      A   
ATOM    180  N   ARG A  27     -22.729   5.664  -0.389  1.00 10.00      A   
ATOM    181  HN  ARG A  27     -21.862   5.240  -0.568  1.00 10.00      A   
ATOM    182  CA  ARG A  27     -23.354   5.461   0.912  1.00 10.00      A   
ATOM    183  CB  ARG A  27     -22.461   4.588   1.800  1.00 10.00      A   
ATOM    184  CG  ARG A  27     -22.772   3.104   1.742  1.00 10.00      A   
ATOM    185  CD  ARG A  27     -24.115   2.803   2.382  1.00 10.00      A   
ATOM    186  NE  ARG A  27     -24.403   1.371   2.424  1.00 10.00      A   
ATOM    187  HE  ARG A  27     -24.131   0.832   1.639  1.00 10.00      A   
ATOM    188  CZ  ARG A  27     -24.990   0.762   3.449  1.00 10.00      A   
ATOM    189  NH1 ARG A  27     -25.356   1.461   4.519  1.00 10.00      A   
ATOM    190 HH11 ARG A  27     -25.168   2.499   4.569  1.00 10.00      A   
ATOM    191 HH12 ARG A  27     -25.827   0.992   5.319  1.00 10.00      A   
ATOM    192  NH2 ARG A  27     -25.202  -0.547   3.409  1.00 10.00      A   
ATOM    193 HH21 ARG A  27     -24.901  -1.101   2.571  1.00 10.00      A   
ATOM    194 HH22 ARG A  27     -25.663  -1.032   4.208  1.00 10.00      A   
ATOM    195  C   ARG A  27     -23.635   6.787   1.611  1.00 10.00      A   
ATOM    196  O   ARG A  27     -24.685   6.967   2.224  1.00 10.00      A   
ATOM    197  N   ASN A  28     -22.691   7.716   1.510  1.00 10.00      A   
ATOM    198  HN  ASN A  28     -21.874   7.510   1.010  1.00 10.00      A   
ATOM    199  CA  ASN A  28     -22.836   9.027   2.135  1.00 10.00      A   
ATOM    200  CB  ASN A  28     -21.567   9.859   1.969  1.00 10.00      A   
ATOM    201  CG  ASN A  28     -20.421   9.366   2.829  1.00 10.00      A   
ATOM    202  OD1 ASN A  28     -20.614   8.583   3.764  1.00 10.00      A   
ATOM    203  ND2 ASN A  28     -19.225   9.838   2.534  1.00 10.00      A   
ATOM    204 HD21 ASN A  28     -19.148  10.474   1.782  1.00 10.00      A   
ATOM    205 HD22 ASN A  28     -18.461   9.540   3.070  1.00 10.00      A   
ATOM    206  C   ASN A  28     -24.025   9.784   1.563  1.00 10.00      A   
ATOM    207  O   ASN A  28     -24.734  10.491   2.283  1.00 10.00      A   
ATOM    208  N   SER A  29     -24.244   9.622   0.267  1.00 10.00      A   
ATOM    209  HN  SER A  29     -23.641   9.049  -0.253  1.00 10.00      A   
ATOM    210  CA  SER A  29     -25.347  10.278  -0.417  1.00 10.00      A   
ATOM    211  CB  SER A  29     -25.212  10.052  -1.919  1.00 10.00      A   
ATOM    212  OG  SER A  29     -23.843  10.027  -2.284  1.00 10.00      A   
ATOM    213  HG  SER A  29     -23.759   9.715  -3.191  1.00 10.00      A   
ATOM    214  C   SER A  29     -26.689   9.752   0.086  1.00 10.00      A   
ATOM    215  O   SER A  29     -27.665  10.499   0.181  1.00 10.00      A   
ATOM    216  N   VAL A  30     -26.727   8.463   0.423  1.00 10.00      A   
ATOM    217  HN  VAL A  30     -25.915   7.920   0.320  1.00 10.00      A   
ATOM    218  CA  VAL A  30     -27.942   7.833   0.936  1.00 10.00      A   
ATOM    219  CB  VAL A  30     -27.751   6.312   1.123  1.00 10.00      A   
ATOM    220  CG1 VAL A  30     -29.043   5.652   1.578  1.00 10.00      A   
ATOM    221  CG2 VAL A  30     -27.251   5.670  -0.163  1.00 10.00      A   
ATOM    222  C   VAL A  30     -28.331   8.462   2.273  1.00 10.00      A   
ATOM    223  O   VAL A  30     -29.509   8.647   2.570  1.00 10.00      A   
ATOM    224  N   SER A  31     -27.325   8.816   3.060  1.00 10.00      A   
ATOM    225  HN  SER A  31     -26.408   8.648   2.762  1.00 10.00      A   
ATOM    226  CA  SER A  31     -27.545   9.431   4.361  1.00 10.00      A   
ATOM    227  CB  SER A  31     -26.392   9.091   5.314  1.00 10.00      A   
ATOM    228  OG  SER A  31     -25.129   9.405   4.741  1.00 10.00      A   
ATOM    229  HG  SER A  31     -25.261   9.852   3.896  1.00 10.00      A   
ATOM    230  C   SER A  31     -27.709  10.947   4.256  1.00 10.00      A   
ATOM    231  O   SER A  31     -27.673  11.650   5.263  1.00 10.00      A   
ATOM    232  N   LEU A  32     -27.897  11.453   3.039  1.00 10.00      A   
ATOM    233  HN  LEU A  32     -27.931  10.851   2.264  1.00 10.00      A   
ATOM    234  CA  LEU A  32     -28.048  12.891   2.837  1.00 10.00      A   
ATOM    235  CB  LEU A  32     -26.812  13.463   2.147  1.00 10.00      A   
ATOM    236  CG  LEU A  32     -25.646  13.831   3.058  1.00 10.00      A   
ATOM    237  CD1 LEU A  32     -24.408  14.131   2.234  1.00 10.00      A   
ATOM    238  CD2 LEU A  32     -26.012  15.020   3.931  1.00 10.00      A   
ATOM    239  C   LEU A  32     -29.302  13.241   2.042  1.00 10.00      A   
ATOM    240  O   LEU A  32     -29.484  14.388   1.634  1.00 10.00      A   
ATOM    241  N   VAL A  33     -30.165  12.259   1.819  1.00 10.00      A   
ATOM    242  HN  VAL A  33     -29.969  11.359   2.157  1.00 10.00      A   
ATOM    243  CA  VAL A  33     -31.399  12.498   1.072  1.00 10.00      A   
ATOM    244  CB  VAL A  33     -31.828  11.276   0.238  1.00 10.00      A   
ATOM    245  CG1 VAL A  33     -30.841  11.048  -0.889  1.00 10.00      A   
ATOM    246  CG2 VAL A  33     -31.939  10.032   1.104  1.00 10.00      A   
ATOM    247  C   VAL A  33     -32.537  12.946   1.990  1.00 10.00      A   
ATOM    248  O   VAL A  33     -33.288  13.871   1.665  1.00 10.00      A   
ATOM    249  N   CYS A  34     -32.641  12.300   3.140  1.00 10.00      A   
ATOM    250  HN  CYS A  34     -32.003  11.586   3.342  1.00 10.00      A   
ATOM    251  CA  CYS A  34     -33.664  12.613   4.126  1.00 10.00      A   
ATOM    252  CB  CYS A  34     -35.027  12.072   3.684  1.00 10.00      A   
ATOM    253  SG  CYS A  34     -35.074  10.287   3.395  1.00 10.00      A   
ATOM    254  HG  CYS A  34     -35.331  10.088   2.110  1.00 10.00      A   
ATOM    255  C   CYS A  34     -33.255  12.005   5.462  1.00 10.00      A   
ATOM    256  O   CYS A  34     -32.382  11.135   5.501  1.00 10.00      A   
ATOM    257  N   LYS A  35     -33.878  12.449   6.548  1.00 10.00      A   
ATOM    258  HN  LYS A  35     -34.584  13.137   6.454  1.00 10.00      A   
ATOM    259  CA  LYS A  35     -33.539  11.945   7.878  1.00 10.00      A   
ATOM    260  CB  LYS A  35     -34.176  12.793   8.981  1.00 10.00      A   
ATOM    261  CG  LYS A  35     -33.390  12.796  10.282  1.00 10.00      A   
ATOM    262  CD  LYS A  35     -33.567  14.102  11.036  1.00 10.00      A   
ATOM    263  CE  LYS A  35     -32.541  14.237  12.148  1.00 10.00      A   
ATOM    264  NZ  LYS A  35     -32.691  15.517  12.890  1.00 10.00      A   
ATOM    265  HZ1 LYS A  35     -32.405  16.324  12.289  1.00 10.00      A   
ATOM    266  HZ2 LYS A  35     -32.094  15.510  13.741  1.00 10.00      A   
ATOM    267  HZ3 LYS A  35     -33.682  15.650  13.177  1.00 10.00      A   
ATOM    268  C   LYS A  35     -33.901  10.471   8.044  1.00 10.00      A   
ATOM    269  O   LYS A  35     -33.157   9.709   8.662  1.00 10.00      A   
ATOM    270  N   SER A  36     -35.031  10.068   7.475  1.00 10.00      A   
ATOM    271  HN  SER A  36     -35.583  10.717   6.992  1.00 10.00      A   
ATOM    272  CA  SER A  36     -35.476   8.684   7.563  1.00 10.00      A   
ATOM    273  CB  SER A  36     -36.845   8.511   6.907  1.00 10.00      A   
ATOM    274  OG  SER A  36     -37.812   9.311   7.567  1.00 10.00      A   
ATOM    275  HG  SER A  36     -37.921   8.996   8.476  1.00 10.00      A   
ATOM    276  C   SER A  36     -34.451   7.721   6.961  1.00 10.00      A   
ATOM    277  O   SER A  36     -34.097   6.720   7.580  1.00 10.00      A   
ATOM    278  N   TRP A  37     -33.963   8.035   5.763  1.00 10.00      A   
ATOM    279  HN  TRP A  37     -34.277   8.847   5.312  1.00 10.00      A   
ATOM    280  CA  TRP A  37     -32.974   7.187   5.107  1.00 10.00      A   
ATOM    281  CB  TRP A  37     -32.817   7.539   3.625  1.00 10.00      A   
ATOM    282  CG  TRP A  37     -33.923   7.019   2.756  1.00 10.00      A   
ATOM    283  CD1 TRP A  37     -35.217   6.783   3.126  1.00 10.00      A   
ATOM    284  CD2 TRP A  37     -33.839   6.680   1.365  1.00 10.00      A   
ATOM    285  NE1 TRP A  37     -35.941   6.320   2.056  1.00 10.00      A   
ATOM    286  HE1 TRP A  37     -36.894   6.079   2.075  1.00 10.00      A   
ATOM    287  CE2 TRP A  37     -35.117   6.245   0.963  1.00 10.00      A   
ATOM    288  CE3 TRP A  37     -32.807   6.700   0.421  1.00 10.00      A   
ATOM    289  CZ2 TRP A  37     -35.392   5.838  -0.342  1.00 10.00      A   
ATOM    290  CZ3 TRP A  37     -33.080   6.294  -0.872  1.00 10.00      A   
ATOM    291  CH2 TRP A  37     -34.361   5.868  -1.241  1.00 10.00      A   
ATOM    292  C   TRP A  37     -31.633   7.263   5.829  1.00 10.00      A   
ATOM    293  O   TRP A  37     -30.928   6.265   5.947  1.00 10.00      A   
ATOM    294  N   TYR A  38     -31.300   8.449   6.326  1.00 10.00      A   
ATOM    295  HN  TYR A  38     -31.911   9.207   6.199  1.00 10.00      A   
ATOM    296  CA  TYR A  38     -30.050   8.657   7.050  1.00 10.00      A   
ATOM    297  CB  TYR A  38     -29.885  10.145   7.402  1.00 10.00      A   
ATOM    298  CG  TYR A  38     -29.054  10.420   8.639  1.00 10.00      A   
ATOM    299  CD1 TYR A  38     -29.656  10.860   9.810  1.00 10.00      A   
ATOM    300  CD2 TYR A  38     -27.675  10.244   8.638  1.00 10.00      A   
ATOM    301  CE1 TYR A  38     -28.914  11.115  10.947  1.00 10.00      A   
ATOM    302  CE2 TYR A  38     -26.923  10.496   9.773  1.00 10.00      A   
ATOM    303  CZ  TYR A  38     -27.548  10.932  10.923  1.00 10.00      A   
ATOM    304  OH  TYR A  38     -26.803  11.185  12.056  1.00 10.00      A   
ATOM    305  HH  TYR A  38     -27.351  11.038  12.838  1.00 10.00      A   
ATOM    306  C   TYR A  38     -30.005   7.787   8.306  1.00 10.00      A   
ATOM    307  O   TYR A  38     -28.979   7.177   8.620  1.00 10.00      A   
ATOM    308  N   GLU A  39     -31.130   7.721   9.009  1.00 10.00      A   
ATOM    309  HN  GLU A  39     -31.915   8.232   8.709  1.00 10.00      A   
ATOM    310  CA  GLU A  39     -31.225   6.924  10.227  1.00 10.00      A   
ATOM    311  CB  GLU A  39     -32.491   7.271  11.012  1.00 10.00      A   
ATOM    312  CG  GLU A  39     -32.409   8.597  11.761  1.00 10.00      A   
ATOM    313  CD  GLU A  39     -31.347   8.602  12.848  1.00 10.00      A   
ATOM    314  OE1 GLU A  39     -31.027   9.691  13.376  1.00 10.00      A   
ATOM    315  OE2 GLU A  39     -30.834   7.517  13.193  1.00 10.00      A   
ATOM    316  C   GLU A  39     -31.160   5.426   9.931  1.00 10.00      A   
ATOM    317  O   GLU A  39     -30.761   4.635  10.784  1.00 10.00      A   
ATOM    318  N   ILE A  40     -31.554   5.041   8.723  1.00 10.00      A   
ATOM    319  HN  ILE A  40     -31.882   5.714   8.088  1.00 10.00      A   
ATOM    320  CA  ILE A  40     -31.517   3.641   8.319  1.00 10.00      A   
ATOM    321  CB  ILE A  40     -32.574   3.328   7.235  1.00 10.00      A   
ATOM    322  CG1 ILE A  40     -33.984   3.591   7.771  1.00 10.00      A   
ATOM    323  CG2 ILE A  40     -32.448   1.889   6.747  1.00 10.00      A   
ATOM    324  CD1 ILE A  40     -35.063   3.527   6.712  1.00 10.00      A   
ATOM    325  C   ILE A  40     -30.129   3.288   7.789  1.00 10.00      A   
ATOM    326  O   ILE A  40     -29.611   2.203   8.044  1.00 10.00      A   
ATOM    327  N   GLU A  41     -29.532   4.223   7.058  1.00 10.00      A   
ATOM    328  HN  GLU A  41     -30.008   5.067   6.893  1.00 10.00      A   
ATOM    329  CA  GLU A  41     -28.203   4.045   6.480  1.00 10.00      A   
ATOM    330  CB  GLU A  41     -27.789   5.331   5.747  1.00 10.00      A   
ATOM    331  CG  GLU A  41     -26.691   5.161   4.707  1.00 10.00      A   
ATOM    332  CD  GLU A  41     -25.306   5.068   5.312  1.00 10.00      A   
ATOM    333  OE1 GLU A  41     -24.821   6.074   5.876  1.00 10.00      A   
ATOM    334  OE2 GLU A  41     -24.698   3.983   5.224  1.00 10.00      A   
ATOM    335  C   GLU A  41     -27.185   3.707   7.567  1.00 10.00      A   
ATOM    336  O   GLU A  41     -26.415   2.749   7.447  1.00 10.00      A   
ATOM    337  N   ARG A  42     -27.221   4.480   8.645  1.00 10.00      A   
ATOM    338  HN  ARG A  42     -27.878   5.208   8.682  1.00 10.00      A   
ATOM    339  CA  ARG A  42     -26.304   4.294   9.767  1.00 10.00      A   
ATOM    340  CB  ARG A  42     -26.461   5.423  10.792  1.00 10.00      A   
ATOM    341  CG  ARG A  42     -27.853   5.543  11.390  1.00 10.00      A   
ATOM    342  CD  ARG A  42     -27.925   6.644  12.440  1.00 10.00      A   
ATOM    343  NE  ARG A  42     -27.267   6.265  13.691  1.00 10.00      A   
ATOM    344  HE  ARG A  42     -26.328   5.966  13.635  1.00 10.00      A   
ATOM    345  CZ  ARG A  42     -27.864   6.296  14.889  1.00 10.00      A   
ATOM    346  NH1 ARG A  42     -29.126   6.685  14.995  1.00 10.00      A   
ATOM    347 HH11 ARG A  42     -29.670   6.978  14.139  1.00 10.00      A   
ATOM    348 HH12 ARG A  42     -29.586   6.708  15.928  1.00 10.00      A   
ATOM    349  NH2 ARG A  42     -27.192   5.956  15.985  1.00 10.00      A   
ATOM    350 HH21 ARG A  42     -26.186   5.664  15.927  1.00 10.00      A   
ATOM    351 HH22 ARG A  42     -27.662   5.979  16.918  1.00 10.00      A   
ATOM    352  C   ARG A  42     -26.457   2.926  10.438  1.00 10.00      A   
ATOM    353  O   ARG A  42     -25.554   2.467  11.137  1.00 10.00      A   
ATOM    354  N   TRP A  43     -27.585   2.269  10.209  1.00 10.00      A   
ATOM    355  HN  TRP A  43     -28.259   2.665   9.615  1.00 10.00      A   
ATOM    356  CA  TRP A  43     -27.840   0.966  10.807  1.00 10.00      A   
ATOM    357  CB  TRP A  43     -29.235   0.918  11.439  1.00 10.00      A   
ATOM    358  CG  TRP A  43     -29.330   1.617  12.763  1.00 10.00      A   
ATOM    359  CD1 TRP A  43     -29.561   2.943  12.970  1.00 10.00      A   
ATOM    360  CD2 TRP A  43     -29.201   1.027  14.063  1.00 10.00      A   
ATOM    361  NE1 TRP A  43     -29.581   3.220  14.313  1.00 10.00      A   
ATOM    362  HE1 TRP A  43     -29.731   4.106  14.710  1.00 10.00      A   
ATOM    363  CE2 TRP A  43     -29.365   2.060  15.007  1.00 10.00      A   
ATOM    364  CE3 TRP A  43     -28.963  -0.273  14.522  1.00 10.00      A   
ATOM    365  CZ2 TRP A  43     -29.299   1.836  16.378  1.00 10.00      A   
ATOM    366  CZ3 TRP A  43     -28.899  -0.493  15.884  1.00 10.00      A   
ATOM    367  CH2 TRP A  43     -29.067   0.556  16.797  1.00 10.00      A   
ATOM    368  C   TRP A  43     -27.683  -0.166   9.797  1.00 10.00      A   
ATOM    369  O   TRP A  43     -27.957  -1.323  10.111  1.00 10.00      A   
ATOM    370  N   CYS A  44     -27.239   0.160   8.589  1.00 10.00      A   
ATOM    371  HN  CYS A  44     -27.037   1.099   8.384  1.00 10.00      A   
ATOM    372  CA  CYS A  44     -27.059  -0.860   7.563  1.00 10.00      A   
ATOM    373  CB  CYS A  44     -28.130  -0.775   6.471  1.00 10.00      A   
ATOM    374  SG  CYS A  44     -28.273   0.835   5.669  1.00 10.00      A   
ATOM    375  HG  CYS A  44     -28.989   1.618   6.467  1.00 10.00      A   
ATOM    376  C   CYS A  44     -25.653  -0.876   6.966  1.00 10.00      A   
ATOM    377  O   CYS A  44     -25.316  -1.776   6.197  1.00 10.00      A   
ATOM    378  N   ARG A  45     -24.834   0.127   7.286  1.00 10.00      A   
ATOM    379  HN  ARG A  45     -25.149   0.848   7.872  1.00 10.00      A   
ATOM    380  CA  ARG A  45     -23.465   0.152   6.780  1.00 10.00      A   
ATOM    381  CB  ARG A  45     -22.876   1.568   6.769  1.00 10.00      A   
ATOM    382  CG  ARG A  45     -21.919   1.813   5.607  1.00 10.00      A   
ATOM    383  CD  ARG A  45     -21.137   3.113   5.755  1.00 10.00      A   
ATOM    384  NE  ARG A  45     -21.967   4.301   5.564  1.00 10.00      A   
ATOM    385  HE  ARG A  45     -22.930   4.223   5.796  1.00 10.00      A   
ATOM    386  CZ  ARG A  45     -21.516   5.463   5.073  1.00 10.00      A   
ATOM    387  NH1 ARG A  45     -20.242   5.600   4.706  1.00 10.00      A   
ATOM    388 HH11 ARG A  45     -19.903   6.510   4.333  1.00 10.00      A   
ATOM    389 HH12 ARG A  45     -19.577   4.789   4.778  1.00 10.00      A   
ATOM    390  NH2 ARG A  45     -22.342   6.494   4.949  1.00 10.00      A   
ATOM    391 HH21 ARG A  45     -23.352   6.399   5.234  1.00 10.00      A   
ATOM    392 HH22 ARG A  45     -21.995   7.403   4.565  1.00 10.00      A   
ATOM    393  C   ARG A  45     -22.620  -0.789   7.632  1.00 10.00      A   
ATOM    394  O   ARG A  45     -22.730  -0.786   8.861  1.00 10.00      A   
ATOM    395  N   ARG A  46     -21.805  -1.607   6.986  1.00 10.00      A   
ATOM    396  HN  ARG A  46     -21.756  -1.566   6.009  1.00 10.00      A   
ATOM    397  CA  ARG A  46     -20.994  -2.575   7.707  1.00 10.00      A   
ATOM    398  CB  ARG A  46     -21.260  -3.986   7.175  1.00 10.00      A   
ATOM    399  CG  ARG A  46     -22.732  -4.330   7.009  1.00 10.00      A   
ATOM    400  CD  ARG A  46     -22.903  -5.736   6.462  1.00 10.00      A   
ATOM    401  NE  ARG A  46     -24.266  -5.988   5.997  1.00 10.00      A   
ATOM    402  HE  ARG A  46     -24.992  -5.505   6.450  1.00 10.00      A   
ATOM    403  CZ  ARG A  46     -24.569  -6.837   5.018  1.00 10.00      A   
ATOM    404  NH1 ARG A  46     -23.608  -7.516   4.403  1.00 10.00      A   
ATOM    405 HH11 ARG A  46     -22.612  -7.390   4.690  1.00 10.00      A   
ATOM    406 HH12 ARG A  46     -23.842  -8.181   3.634  1.00 10.00      A   
ATOM    407  NH2 ARG A  46     -25.831  -7.008   4.655  1.00 10.00      A   
ATOM    408 HH21 ARG A  46     -26.591  -6.477   5.138  1.00 10.00      A   
ATOM    409 HH22 ARG A  46     -26.070  -7.674   3.891  1.00 10.00      A   
ATOM    410  C   ARG A  46     -19.506  -2.271   7.636  1.00 10.00      A   
ATOM    411  O   ARG A  46     -18.700  -2.984   8.234  1.00 10.00      A   
ATOM    412  N   LYS A  47     -19.137  -1.218   6.925  1.00 10.00      A   
ATOM    413  HN  LYS A  47     -19.818  -0.653   6.503  1.00 10.00      A   
ATOM    414  CA  LYS A  47     -17.734  -0.862   6.794  1.00 10.00      A   
ATOM    415  CB  LYS A  47     -17.149  -1.394   5.481  1.00 10.00      A   
ATOM    416  CG  LYS A  47     -17.699  -0.730   4.228  1.00 10.00      A   
ATOM    417  CD  LYS A  47     -16.972  -1.208   2.978  1.00 10.00      A   
ATOM    418  CE  LYS A  47     -15.503  -0.817   2.997  1.00 10.00      A   
ATOM    419  NZ  LYS A  47     -15.294   0.598   2.594  1.00 10.00      A   
ATOM    420  HZ1 LYS A  47     -15.277   0.676   1.556  1.00 10.00      A   
ATOM    421  HZ2 LYS A  47     -14.389   0.948   2.969  1.00 10.00      A   
ATOM    422  HZ3 LYS A  47     -16.068   1.201   2.958  1.00 10.00      A   
ATOM    423  C   LYS A  47     -17.537   0.642   6.896  1.00 10.00      A   
ATOM    424  O   LYS A  47     -18.445   1.415   6.597  1.00 10.00      A   
ATOM    425  N   VAL A  48     -16.360   1.043   7.341  1.00 10.00      A   
ATOM    426  HN  VAL A  48     -15.687   0.371   7.585  1.00 10.00      A   
ATOM    427  CA  VAL A  48     -16.029   2.455   7.474  1.00 10.00      A   
ATOM    428  CB  VAL A  48     -16.122   2.950   8.939  1.00 10.00      A   
ATOM    429  CG1 VAL A  48     -17.571   3.089   9.381  1.00 10.00      A   
ATOM    430  CG2 VAL A  48     -15.360   2.037   9.887  1.00 10.00      A   
ATOM    431  C   VAL A  48     -14.628   2.723   6.933  1.00 10.00      A   
ATOM    432  O   VAL A  48     -13.657   2.077   7.342  1.00 10.00      A   
ATOM    433  N   PHE A  49     -14.529   3.647   5.993  1.00 10.00      A   
ATOM    434  HN  PHE A  49     -15.337   4.111   5.681  1.00 10.00      A   
ATOM    435  CA  PHE A  49     -13.246   3.996   5.412  1.00 10.00      A   
ATOM    436  CB  PHE A  49     -13.343   4.065   3.888  1.00 10.00      A   
ATOM    437  CG  PHE A  49     -12.009   4.063   3.195  1.00 10.00      A   
ATOM    438  CD1 PHE A  49     -11.392   2.869   2.866  1.00 10.00      A   
ATOM    439  CD2 PHE A  49     -11.375   5.251   2.870  1.00 10.00      A   
ATOM    440  CE1 PHE A  49     -10.170   2.855   2.225  1.00 10.00      A   
ATOM    441  CE2 PHE A  49     -10.150   5.245   2.230  1.00 10.00      A   
ATOM    442  CZ  PHE A  49      -9.548   4.045   1.907  1.00 10.00      A   
ATOM    443  C   PHE A  49     -12.777   5.331   5.967  1.00 10.00      A   
ATOM    444  O   PHE A  49     -13.272   6.388   5.570  1.00 10.00      A   
ATOM    445  N   ILE A  50     -11.832   5.275   6.888  1.00 10.00      A   
ATOM    446  HN  ILE A  50     -11.473   4.396   7.155  1.00 10.00      A   
ATOM    447  CA  ILE A  50     -11.300   6.481   7.510  1.00 10.00      A   
ATOM    448  CB  ILE A  50     -11.345   6.398   9.055  1.00 10.00      A   
ATOM    449  CG1 ILE A  50     -12.723   5.933   9.542  1.00 10.00      A   
ATOM    450  CG2 ILE A  50     -10.991   7.740   9.678  1.00 10.00      A   
ATOM    451  CD1 ILE A  50     -13.855   6.886   9.208  1.00 10.00      A   
ATOM    452  C   ILE A  50      -9.863   6.734   7.051  1.00 10.00      A   
ATOM    453  O   ILE A  50      -8.930   6.064   7.496  1.00 10.00      A   
ATOM    454  N   GLY A  51      -9.693   7.691   6.148  1.00 10.00      A   
ATOM    455  HN  GLY A  51     -10.474   8.183   5.817  1.00 10.00      A   
ATOM    456  CA  GLY A  51      -8.372   8.014   5.643  1.00 10.00      A   
ATOM    457  C   GLY A  51      -7.467   8.567   6.725  1.00 10.00      A   
ATOM    458  O   GLY A  51      -6.301   8.196   6.816  1.00 10.00      A   
ATOM    459  N   ASN A  52      -8.013   9.452   7.548  1.00 10.00      A   
ATOM    460  HN  ASN A  52      -8.953   9.698   7.425  1.00 10.00      A   
ATOM    461  CA  ASN A  52      -7.257  10.058   8.639  1.00 10.00      A   
ATOM    462  CB  ASN A  52      -7.137  11.576   8.444  1.00 10.00      A   
ATOM    463  CG  ASN A  52      -6.100  12.215   9.353  1.00 10.00      A   
ATOM    464  OD1 ASN A  52      -5.926  11.809  10.502  1.00 10.00      A   
ATOM    465  ND2 ASN A  52      -5.394  13.212   8.837  1.00 10.00      A   
ATOM    466 HD21 ASN A  52      -5.579  13.482   7.911  1.00 10.00      A   
ATOM    467 HD22 ASN A  52      -4.717  13.641   9.398  1.00 10.00      A   
ATOM    468  C   ASN A  52      -7.920   9.738   9.975  1.00 10.00      A   
ATOM    469  O   ASN A  52      -9.011  10.227  10.272  1.00 10.00      A   
ATOM    470  N   CYS A  53      -7.253   8.918  10.778  1.00 10.00      A   
ATOM    471  HN  CYS A  53      -6.380   8.567  10.482  1.00 10.00      A   
ATOM    472  CA  CYS A  53      -7.776   8.502  12.078  1.00 10.00      A   
ATOM    473  CB  CYS A  53      -6.888   7.418  12.688  1.00 10.00      A   
ATOM    474  SG  CYS A  53      -5.166   7.914  12.932  1.00 10.00      A   
ATOM    475  HG  CYS A  53      -4.399   6.881  12.606  1.00 10.00      A   
ATOM    476  C   CYS A  53      -7.925   9.660  13.065  1.00 10.00      A   
ATOM    477  O   CYS A  53      -8.528   9.500  14.126  1.00 10.00      A   
ATOM    478  N   TYR A  54      -7.371  10.818  12.735  1.00 10.00      A   
ATOM    479  HN  TYR A  54      -6.883  10.898  11.884  1.00 10.00      A   
ATOM    480  CA  TYR A  54      -7.462  11.966  13.619  1.00 10.00      A   
ATOM    481  CB  TYR A  54      -6.082  12.562  13.880  1.00 10.00      A   
ATOM    482  CG  TYR A  54      -5.237  11.707  14.795  1.00 10.00      A   
ATOM    483  CD1 TYR A  54      -3.896  11.472  14.525  1.00 10.00      A   
ATOM    484  CD2 TYR A  54      -5.786  11.132  15.934  1.00 10.00      A   
ATOM    485  CE1 TYR A  54      -3.126  10.689  15.366  1.00 10.00      A   
ATOM    486  CE2 TYR A  54      -5.027  10.348  16.777  1.00 10.00      A   
ATOM    487  CZ  TYR A  54      -3.698  10.131  16.492  1.00 10.00      A   
ATOM    488  OH  TYR A  54      -2.937   9.354  17.336  1.00 10.00      A   
ATOM    489  HH  TYR A  54      -2.715   9.873  18.131  1.00 10.00      A   
ATOM    490  C   TYR A  54      -8.440  13.012  13.104  1.00 10.00      A   
ATOM    491  O   TYR A  54      -8.547  14.111  13.655  1.00 10.00      A   
ATOM    492  N   ALA A  55      -9.160  12.667  12.047  1.00 10.00      A   
ATOM    493  HN  ALA A  55      -9.022  11.785  11.636  1.00 10.00      A   
ATOM    494  CA  ALA A  55     -10.148  13.570  11.476  1.00 10.00      A   
ATOM    495  CB  ALA A  55     -10.288  13.325   9.982  1.00 10.00      A   
ATOM    496  C   ALA A  55     -11.486  13.377  12.177  1.00 10.00      A   
ATOM    497  O   ALA A  55     -12.407  14.185  12.034  1.00 10.00      A   
ATOM    498  N   VAL A  56     -11.572  12.299  12.944  1.00 10.00      A   
ATOM    499  HN  VAL A  56     -10.789  11.715  13.029  1.00 10.00      A   
ATOM    500  CA  VAL A  56     -12.777  11.958  13.678  1.00 10.00      A   
ATOM    501  CB  VAL A  56     -13.792  11.225  12.763  1.00 10.00      A   
ATOM    502  CG1 VAL A  56     -13.246   9.886  12.283  1.00 10.00      A   
ATOM    503  CG2 VAL A  56     -15.138  11.053  13.450  1.00 10.00      A   
ATOM    504  C   VAL A  56     -12.416  11.072  14.871  1.00 10.00      A   
ATOM    505  O   VAL A  56     -11.440  10.326  14.817  1.00 10.00      A   
ATOM    506  N   SER A  57     -13.178  11.174  15.950  1.00 10.00      A   
ATOM    507  HN  SER A  57     -13.930  11.802  15.952  1.00 10.00      A   
ATOM    508  CA  SER A  57     -12.930  10.365  17.132  1.00 10.00      A   
ATOM    509  CB  SER A  57     -13.219  11.169  18.408  1.00 10.00      A   
ATOM    510  OG  SER A  57     -14.549  11.661  18.426  1.00 10.00      A   
ATOM    511  HG  SER A  57     -14.582  12.518  17.985  1.00 10.00      A   
ATOM    512  C   SER A  57     -13.764   9.083  17.075  1.00 10.00      A   
ATOM    513  O   SER A  57     -14.809   9.049  16.414  1.00 10.00      A   
ATOM    514  N   PRO A  58     -13.306   8.005  17.745  1.00 10.00      A   
ATOM    515  CA  PRO A  58     -14.009   6.714  17.761  1.00 10.00      A   
ATOM    516  CB  PRO A  58     -13.210   5.878  18.763  1.00 10.00      A   
ATOM    517  CG  PRO A  58     -11.852   6.487  18.769  1.00 10.00      A   
ATOM    518  CD  PRO A  58     -12.056   7.956  18.530  1.00 10.00      A   
ATOM    519  C   PRO A  58     -15.465   6.830  18.216  1.00 10.00      A   
ATOM    520  O   PRO A  58     -16.345   6.171  17.660  1.00 10.00      A   
ATOM    521  N   ALA A  59     -15.711   7.674  19.219  1.00 10.00      A   
ATOM    522  HN  ALA A  59     -14.960   8.170  19.617  1.00 10.00      A   
ATOM    523  CA  ALA A  59     -17.053   7.875  19.758  1.00 10.00      A   
ATOM    524  CB  ALA A  59     -17.026   8.897  20.883  1.00 10.00      A   
ATOM    525  C   ALA A  59     -18.054   8.292  18.685  1.00 10.00      A   
ATOM    526  O   ALA A  59     -19.184   7.804  18.665  1.00 10.00      A   
ATOM    527  N   THR A  60     -17.636   9.184  17.793  1.00 10.00      A   
ATOM    528  HN  THR A  60     -16.717   9.532  17.853  1.00 10.00      A   
ATOM    529  CA  THR A  60     -18.504   9.666  16.728  1.00 10.00      A   
ATOM    530  CB  THR A  60     -17.822  10.803  15.948  1.00 10.00      A   
ATOM    531  OG1 THR A  60     -17.345  11.788  16.875  1.00 10.00      A   
ATOM    532  HG1 THR A  60     -18.052  12.016  17.490  1.00 10.00      A   
ATOM    533  CG2 THR A  60     -18.792  11.451  14.972  1.00 10.00      A   
ATOM    534  C   THR A  60     -18.890   8.544  15.760  1.00 10.00      A   
ATOM    535  O   THR A  60     -20.064   8.382  15.419  1.00 10.00      A   
ATOM    536  N   VAL A  61     -17.899   7.766  15.340  1.00 10.00      A   
ATOM    537  HN  VAL A  61     -16.991   7.931  15.675  1.00 10.00      A   
ATOM    538  CA  VAL A  61     -18.122   6.671  14.398  1.00 10.00      A   
ATOM    539  CB  VAL A  61     -16.791   6.004  13.987  1.00 10.00      A   
ATOM    540  CG1 VAL A  61     -16.994   5.069  12.803  1.00 10.00      A   
ATOM    541  CG2 VAL A  61     -15.742   7.057  13.664  1.00 10.00      A   
ATOM    542  C   VAL A  61     -19.055   5.614  14.989  1.00 10.00      A   
ATOM    543  O   VAL A  61     -20.016   5.190  14.346  1.00 10.00      A   
ATOM    544  N   ILE A  62     -18.777   5.221  16.228  1.00 10.00      A   
ATOM    545  HN  ILE A  62     -18.016   5.626  16.695  1.00 10.00      A   
ATOM    546  CA  ILE A  62     -19.570   4.211  16.920  1.00 10.00      A   
ATOM    547  CB  ILE A  62     -18.898   3.801  18.251  1.00 10.00      A   
ATOM    548  CG1 ILE A  62     -17.548   3.133  17.983  1.00 10.00      A   
ATOM    549  CG2 ILE A  62     -19.800   2.874  19.053  1.00 10.00      A   
ATOM    550  CD1 ILE A  62     -16.744   2.862  19.234  1.00 10.00      A   
ATOM    551  C   ILE A  62     -20.989   4.706  17.195  1.00 10.00      A   
ATOM    552  O   ILE A  62     -21.952   3.936  17.149  1.00 10.00      A   
ATOM    553  N   ARG A  63     -21.112   5.994  17.478  1.00 10.00      A   
ATOM    554  HN  ARG A  63     -20.306   6.558  17.500  1.00 10.00      A   
ATOM    555  CA  ARG A  63     -22.409   6.595  17.763  1.00 10.00      A   
ATOM    556  CB  ARG A  63     -22.237   8.056  18.182  1.00 10.00      A   
ATOM    557  CG  ARG A  63     -23.494   8.699  18.745  1.00 10.00      A   
ATOM    558  CD  ARG A  63     -23.443   8.767  20.260  1.00 10.00      A   
ATOM    559  NE  ARG A  63     -22.394   9.673  20.724  1.00 10.00      A   
ATOM    560  HE  ARG A  63     -22.396  10.589  20.359  1.00 10.00      A   
ATOM    561  CZ  ARG A  63     -21.456   9.341  21.607  1.00 10.00      A   
ATOM    562  NH1 ARG A  63     -21.436   8.114  22.128  1.00 10.00      A   
ATOM    563 HH11 ARG A  63     -20.701   7.854  22.824  1.00 10.00      A   
ATOM    564 HH12 ARG A  63     -22.152   7.409  21.843  1.00 10.00      A   
ATOM    565  NH2 ARG A  63     -20.537  10.229  21.964  1.00 10.00      A   
ATOM    566 HH21 ARG A  63     -20.549  11.190  21.549  1.00 10.00      A   
ATOM    567 HH22 ARG A  63     -19.800   9.975  22.658  1.00 10.00      A   
ATOM    568  C   ARG A  63     -23.329   6.510  16.548  1.00 10.00      A   
ATOM    569  O   ARG A  63     -24.493   6.118  16.657  1.00 10.00      A   
ATOM    570  N   ARG A  64     -22.797   6.860  15.386  1.00 10.00      A   
ATOM    571  HN  ARG A  64     -21.854   7.126  15.348  1.00 10.00      A   
ATOM    572  CA  ARG A  64     -23.587   6.834  14.168  1.00 10.00      A   
ATOM    573  CB  ARG A  64     -23.008   7.767  13.104  1.00 10.00      A   
ATOM    574  CG  ARG A  64     -23.849   7.842  11.837  1.00 10.00      A   
ATOM    575  CD  ARG A  64     -23.378   8.958  10.923  1.00 10.00      A   
ATOM    576  NE  ARG A  64     -23.699   8.691   9.522  1.00 10.00      A   
ATOM    577  HE  ARG A  64     -24.414   8.047   9.338  1.00 10.00      A   
ATOM    578  CZ  ARG A  64     -23.085   9.275   8.495  1.00 10.00      A   
ATOM    579  NH1 ARG A  64     -22.117  10.160   8.704  1.00 10.00      A   
ATOM    580 HH11 ARG A  64     -21.641  10.613   7.892  1.00 10.00      A   
ATOM    581 HH12 ARG A  64     -21.826  10.412   9.682  1.00 10.00      A   
ATOM    582  NH2 ARG A  64     -23.411   8.951   7.249  1.00 10.00      A   
ATOM    583 HH21 ARG A  64     -24.153   8.240   7.064  1.00 10.00      A   
ATOM    584 HH22 ARG A  64     -22.924   9.408   6.446  1.00 10.00      A   
ATOM    585  C   ARG A  64     -23.737   5.418  13.628  1.00 10.00      A   
ATOM    586  O   ARG A  64     -24.850   4.972  13.351  1.00 10.00      A   
ATOM    587  N   PHE A  65     -22.627   4.710  13.503  1.00 10.00      A   
ATOM    588  HN  PHE A  65     -21.770   5.104  13.781  1.00 10.00      A   
ATOM    589  CA  PHE A  65     -22.640   3.349  12.980  1.00 10.00      A   
ATOM    590  CB  PHE A  65     -21.643   3.211  11.831  1.00 10.00      A   
ATOM    591  CG  PHE A  65     -21.915   4.123  10.678  1.00 10.00      A   
ATOM    592  CD1 PHE A  65     -21.219   5.311  10.547  1.00 10.00      A   
ATOM    593  CD2 PHE A  65     -22.862   3.794   9.725  1.00 10.00      A   
ATOM    594  CE1 PHE A  65     -21.461   6.156   9.488  1.00 10.00      A   
ATOM    595  CE2 PHE A  65     -23.111   4.635   8.661  1.00 10.00      A   
ATOM    596  CZ  PHE A  65     -22.408   5.818   8.545  1.00 10.00      A   
ATOM    597  C   PHE A  65     -22.320   2.325  14.063  1.00 10.00      A   
ATOM    598  O   PHE A  65     -21.161   2.134  14.431  1.00 10.00      A   
ATOM    599  N   PRO A  66     -23.348   1.658  14.600  1.00 10.00      A   
ATOM    600  CA  PRO A  66     -23.181   0.651  15.638  1.00 10.00      A   
ATOM    601  CB  PRO A  66     -24.432   0.876  16.482  1.00 10.00      A   
ATOM    602  CG  PRO A  66     -25.480   1.327  15.507  1.00 10.00      A   
ATOM    603  CD  PRO A  66     -24.768   1.865  14.285  1.00 10.00      A   
ATOM    604  C   PRO A  66     -23.167  -0.779  15.083  1.00 10.00      A   
ATOM    605  O   PRO A  66     -23.128  -1.745  15.849  1.00 10.00      A   
ATOM    606  N   LYS A  67     -23.179  -0.907  13.759  1.00 10.00      A   
ATOM    607  HN  LYS A  67     -23.177  -0.099  13.198  1.00 10.00      A   
ATOM    608  CA  LYS A  67     -23.189  -2.218  13.117  1.00 10.00      A   
ATOM    609  CB  LYS A  67     -24.466  -2.397  12.285  1.00 10.00      A   
ATOM    610  CG  LYS A  67     -25.694  -2.820  13.075  1.00 10.00      A   
ATOM    611  CD  LYS A  67     -26.782  -3.322  12.137  1.00 10.00      A   
ATOM    612  CE  LYS A  67     -28.105  -3.522  12.852  1.00 10.00      A   
ATOM    613  NZ  LYS A  67     -29.193  -3.885  11.907  1.00 10.00      A   
ATOM    614  HZ1 LYS A  67     -30.074  -4.076  12.425  1.00 10.00      A   
ATOM    615  HZ2 LYS A  67     -28.937  -4.734  11.373  1.00 10.00      A   
ATOM    616  HZ3 LYS A  67     -29.361  -3.105  11.236  1.00 10.00      A   
ATOM    617  C   LYS A  67     -21.970  -2.432  12.223  1.00 10.00      A   
ATOM    618  O   LYS A  67     -21.996  -3.278  11.326  1.00 10.00      A   
ATOM    619  N   VAL A  68     -20.901  -1.684  12.470  1.00 10.00      A   
ATOM    620  HN  VAL A  68     -20.925  -1.040  13.205  1.00 10.00      A   
ATOM    621  CA  VAL A  68     -19.686  -1.812  11.671  1.00 10.00      A   
ATOM    622  CB  VAL A  68     -18.679  -0.682  11.957  1.00 10.00      A   
ATOM    623  CG1 VAL A  68     -17.486  -0.784  11.018  1.00 10.00      A   
ATOM    624  CG2 VAL A  68     -19.348   0.671  11.812  1.00 10.00      A   
ATOM    625  C   VAL A  68     -19.010  -3.156  11.912  1.00 10.00      A   
ATOM    626  O   VAL A  68     -18.817  -3.564  13.058  1.00 10.00      A   
ATOM    627  N   ARG A  69     -18.662  -3.837  10.827  1.00 10.00      A   
ATOM    628  HN  ARG A  69     -18.854  -3.455   9.942  1.00 10.00      A   
ATOM    629  CA  ARG A  69     -18.010  -5.134  10.912  1.00 10.00      A   
ATOM    630  CB  ARG A  69     -18.847  -6.191  10.193  1.00 10.00      A   
ATOM    631  CG  ARG A  69     -20.208  -6.422  10.823  1.00 10.00      A   
ATOM    632  CD  ARG A  69     -21.028  -7.416  10.020  1.00 10.00      A   
ATOM    633  NE  ARG A  69     -22.266  -7.761  10.705  1.00 10.00      A   
ATOM    634  HE  ARG A  69     -22.962  -7.066  10.751  1.00 10.00      A   
ATOM    635  CZ  ARG A  69     -22.511  -8.949  11.261  1.00 10.00      A   
ATOM    636  NH1 ARG A  69     -21.600  -9.919  11.207  1.00 10.00      A   
ATOM    637 HH11 ARG A  69     -21.794 -10.846  11.647  1.00 10.00      A   
ATOM    638 HH12 ARG A  69     -20.684  -9.758  10.716  1.00 10.00      A   
ATOM    639  NH2 ARG A  69     -23.668  -9.171  11.871  1.00 10.00      A   
ATOM    640 HH21 ARG A  69     -23.861 -10.097  12.308  1.00 10.00      A   
ATOM    641 HH22 ARG A  69     -24.394  -8.418  11.913  1.00 10.00      A   
ATOM    642  C   ARG A  69     -16.611  -5.086  10.312  1.00 10.00      A   
ATOM    643  O   ARG A  69     -15.777  -5.949  10.586  1.00 10.00      A   
ATOM    644  N   SER A  70     -16.358  -4.072   9.502  1.00 10.00      A   
ATOM    645  HN  SER A  70     -17.062  -3.411   9.326  1.00 10.00      A   
ATOM    646  CA  SER A  70     -15.064  -3.908   8.865  1.00 10.00      A   
ATOM    647  CB  SER A  70     -15.153  -4.241   7.372  1.00 10.00      A   
ATOM    648  OG  SER A  70     -13.869  -4.460   6.809  1.00 10.00      A   
ATOM    649  HG  SER A  70     -13.885  -5.272   6.288  1.00 10.00      A   
ATOM    650  C   SER A  70     -14.559  -2.486   9.067  1.00 10.00      A   
ATOM    651  O   SER A  70     -15.126  -1.526   8.535  1.00 10.00      A   
ATOM    652  N   VAL A  71     -13.501  -2.356   9.855  1.00 10.00      A   
ATOM    653  HN  VAL A  71     -13.097  -3.163  10.246  1.00 10.00      A   
ATOM    654  CA  VAL A  71     -12.910  -1.057  10.141  1.00 10.00      A   
ATOM    655  CB  VAL A  71     -12.728  -0.813  11.659  1.00 10.00      A   
ATOM    656  CG1 VAL A  71     -14.059  -0.488  12.316  1.00 10.00      A   
ATOM    657  CG2 VAL A  71     -12.079  -2.009  12.343  1.00 10.00      A   
ATOM    658  C   VAL A  71     -11.571  -0.891   9.424  1.00 10.00      A   
ATOM    659  O   VAL A  71     -10.670  -1.721   9.567  1.00 10.00      A   
ATOM    660  N   GLU A  72     -11.447   0.179   8.650  1.00 10.00      A   
ATOM    661  HN  GLU A  72     -12.199   0.807   8.571  1.00 10.00      A   
ATOM    662  CA  GLU A  72     -10.224   0.458   7.914  1.00 10.00      A   
ATOM    663  CB  GLU A  72     -10.407   0.113   6.436  1.00 10.00      A   
ATOM    664  CG  GLU A  72      -9.151   0.252   5.591  1.00 10.00      A   
ATOM    665  CD  GLU A  72      -9.246  -0.528   4.298  1.00 10.00      A   
ATOM    666  OE1 GLU A  72     -10.298  -0.452   3.628  1.00 10.00      A   
ATOM    667  OE2 GLU A  72      -8.273  -1.233   3.948  1.00 10.00      A   
ATOM    668  C   GLU A  72      -9.851   1.923   8.073  1.00 10.00      A   
ATOM    669  O   GLU A  72     -10.590   2.810   7.639  1.00 10.00      A   
ATOM    670  N   LEU A  73      -8.712   2.170   8.700  1.00 10.00      A   
ATOM    671  HN  LEU A  73      -8.154   1.419   8.999  1.00 10.00      A   
ATOM    672  CA  LEU A  73      -8.259   3.529   8.930  1.00 10.00      A   
ATOM    673  CB  LEU A  73      -8.766   4.066  10.276  1.00 10.00      A   
ATOM    674  CG  LEU A  73      -8.565   3.158  11.494  1.00 10.00      A   
ATOM    675  CD1 LEU A  73      -8.118   3.969  12.698  1.00 10.00      A   
ATOM    676  CD2 LEU A  73      -9.843   2.397  11.810  1.00 10.00      A   
ATOM    677  C   LEU A  73      -6.744   3.657   8.838  1.00 10.00      A   
ATOM    678  O   LEU A  73      -6.002   2.719   9.141  1.00 10.00      A   
ATOM    679  N   LYS A  74      -6.299   4.827   8.408  1.00 10.00      A   
ATOM    680  HN  LYS A  74      -6.948   5.530   8.181  1.00 10.00      A   
ATOM    681  CA  LYS A  74      -4.882   5.118   8.274  1.00 10.00      A   
ATOM    682  CB  LYS A  74      -4.569   5.559   6.844  1.00 10.00      A   
ATOM    683  CG  LYS A  74      -5.338   4.798   5.775  1.00 10.00      A   
ATOM    684  CD  LYS A  74      -5.270   5.509   4.434  1.00 10.00      A   
ATOM    685  CE  LYS A  74      -6.244   4.906   3.435  1.00 10.00      A   
ATOM    686  NZ  LYS A  74      -6.052   5.456   2.071  1.00 10.00      A   
ATOM    687  HZ1 LYS A  74      -6.962   5.755   1.669  1.00 10.00      A   
ATOM    688  HZ2 LYS A  74      -5.637   4.732   1.448  1.00 10.00      A   
ATOM    689  HZ3 LYS A  74      -5.412   6.280   2.100  1.00 10.00      A   
ATOM    690  C   LYS A  74      -4.517   6.228   9.246  1.00 10.00      A   
ATOM    691  O   LYS A  74      -5.400   6.916   9.768  1.00 10.00      A   
ATOM    692  N   GLY A  75      -3.231   6.401   9.497  1.00 10.00      A   
ATOM    693  HN  GLY A  75      -2.570   5.825   9.055  1.00 10.00      A   
ATOM    694  CA  GLY A  75      -2.799   7.432  10.419  1.00 10.00      A   
ATOM    695  C   GLY A  75      -1.652   8.269   9.890  1.00 10.00      A   
ATOM    696  O   GLY A  75      -1.848   9.410   9.465  1.00 10.00      A   
ATOM    697  N   LYS A  76      -0.457   7.698   9.911  1.00 10.00      A   
ATOM    698  HN  LYS A  76      -0.374   6.776  10.242  1.00 10.00      A   
ATOM    699  CA  LYS A  76       0.736   8.390   9.446  1.00 10.00      A   
ATOM    700  CB  LYS A  76       1.996   7.637   9.876  1.00 10.00      A   
ATOM    701  CG  LYS A  76       2.117   7.451  11.379  1.00 10.00      A   
ATOM    702  CD  LYS A  76       3.308   6.579  11.736  1.00 10.00      A   
ATOM    703  CE  LYS A  76       3.346   6.269  13.223  1.00 10.00      A   
ATOM    704  NZ  LYS A  76       4.517   5.428  13.575  1.00 10.00      A   
ATOM    705  HZ1 LYS A  76       4.883   5.698  14.506  1.00 10.00      A   
ATOM    706  HZ2 LYS A  76       5.270   5.550  12.870  1.00 10.00      A   
ATOM    707  HZ3 LYS A  76       4.248   4.416  13.604  1.00 10.00      A   
ATOM    708  C   LYS A  76       0.721   8.572   7.934  1.00 10.00      A   
ATOM    709  O   LYS A  76       0.349   7.656   7.194  1.00 10.00      A   
ATOM    710  N   PRO A  77       1.130   9.758   7.465  1.00 10.00      A   
ATOM    711  CA  PRO A  77       1.160  10.082   6.034  1.00 10.00      A   
ATOM    712  CB  PRO A  77       1.424  11.586   6.017  1.00 10.00      A   
ATOM    713  CG  PRO A  77       2.133  11.862   7.296  1.00 10.00      A   
ATOM    714  CD  PRO A  77       1.585  10.889   8.297  1.00 10.00      A   
ATOM    715  C   PRO A  77       2.261   9.343   5.273  1.00 10.00      A   
ATOM    716  O   PRO A  77       3.099   8.663   5.867  1.00 10.00      A   
ATOM    717  N   HIS A  78       2.253   9.510   3.958  1.00 10.00      A   
ATOM    718  HN  HIS A  78       1.563  10.088   3.560  1.00 10.00      A   
ATOM    719  CA  HIS A  78       3.217   8.872   3.066  1.00 10.00      A   
ATOM    720  CB  HIS A  78       2.888   9.245   1.611  1.00 10.00      A   
ATOM    721  CG  HIS A  78       3.983   9.026   0.611  1.00 10.00      A   
ATOM    722  ND1 HIS A  78       4.653  10.055  -0.013  1.00 10.00      A   
ATOM    723  HD1 HIS A  78       4.509  11.025   0.146  1.00 10.00      A   
ATOM    724  CD2 HIS A  78       4.509   7.877   0.109  1.00 10.00      A   
ATOM    725  CE1 HIS A  78       5.535   9.518  -0.860  1.00 10.00      A   
ATOM    726  NE2 HIS A  78       5.491   8.198  -0.827  1.00 10.00      A   
ATOM    727  C   HIS A  78       4.669   9.212   3.430  1.00 10.00      A   
ATOM    728  O   HIS A  78       5.515   8.321   3.517  1.00 10.00      A   
ATOM    729  N   PHE A  79       4.952  10.490   3.671  1.00 10.00      A   
ATOM    730  HN  PHE A  79       4.238  11.161   3.599  1.00 10.00      A   
ATOM    731  CA  PHE A  79       6.310  10.920   4.011  1.00 10.00      A   
ATOM    732  CB  PHE A  79       6.430  12.446   4.021  1.00 10.00      A   
ATOM    733  CG  PHE A  79       6.804  13.041   2.694  1.00 10.00      A   
ATOM    734  CD1 PHE A  79       7.137  12.232   1.619  1.00 10.00      A   
ATOM    735  CD2 PHE A  79       6.822  14.413   2.521  1.00 10.00      A   
ATOM    736  CE1 PHE A  79       7.484  12.781   0.400  1.00 10.00      A   
ATOM    737  CE2 PHE A  79       7.169  14.971   1.305  1.00 10.00      A   
ATOM    738  CZ  PHE A  79       7.498  14.153   0.242  1.00 10.00      A   
ATOM    739  C   PHE A  79       6.827  10.323   5.323  1.00 10.00      A   
ATOM    740  O   PHE A  79       8.025  10.377   5.608  1.00 10.00      A   
ATOM    741  N   ALA A  80       5.938   9.724   6.107  1.00 10.00      A   
ATOM    742  HN  ALA A  80       5.000   9.669   5.820  1.00 10.00      A   
ATOM    743  CA  ALA A  80       6.335   9.129   7.377  1.00 10.00      A   
ATOM    744  CB  ALA A  80       5.127   8.906   8.274  1.00 10.00      A   
ATOM    745  C   ALA A  80       7.092   7.821   7.160  1.00 10.00      A   
ATOM    746  O   ALA A  80       7.763   7.322   8.061  1.00 10.00      A   
ATOM    747  N   ASP A  81       6.998   7.283   5.951  1.00 10.00      A   
ATOM    748  HN  ASP A  81       6.464   7.740   5.263  1.00 10.00      A   
ATOM    749  CA  ASP A  81       7.665   6.030   5.613  1.00 10.00      A   
ATOM    750  CB  ASP A  81       7.015   5.418   4.371  1.00 10.00      A   
ATOM    751  CG  ASP A  81       6.710   3.945   4.525  1.00 10.00      A   
ATOM    752  OD1 ASP A  81       7.621   3.177   4.906  1.00 10.00      A   
ATOM    753  OD2 ASP A  81       5.561   3.540   4.239  1.00 10.00      A   
ATOM    754  C   ASP A  81       9.150   6.260   5.348  1.00 10.00      A   
ATOM    755  O   ASP A  81       9.937   5.316   5.265  1.00 10.00      A   
ATOM    756  N   PHE A  82       9.530   7.525   5.221  1.00 10.00      A   
ATOM    757  HN  PHE A  82       8.859   8.233   5.303  1.00 10.00      A   
ATOM    758  CA  PHE A  82      10.916   7.890   4.952  1.00 10.00      A   
ATOM    759  CB  PHE A  82      10.986   8.865   3.776  1.00 10.00      A   
ATOM    760  CG  PHE A  82      10.212   8.400   2.577  1.00 10.00      A   
ATOM    761  CD1 PHE A  82      10.470   7.164   2.008  1.00 10.00      A   
ATOM    762  CD2 PHE A  82       9.221   9.194   2.025  1.00 10.00      A   
ATOM    763  CE1 PHE A  82       9.752   6.725   0.912  1.00 10.00      A   
ATOM    764  CE2 PHE A  82       8.501   8.766   0.928  1.00 10.00      A   
ATOM    765  CZ  PHE A  82       8.767   7.529   0.371  1.00 10.00      A   
ATOM    766  C   PHE A  82      11.590   8.479   6.186  1.00 10.00      A   
ATOM    767  O   PHE A  82      12.600   9.179   6.082  1.00 10.00      A   
ATOM    768  N   ASN A  83      11.009   8.191   7.351  1.00 10.00      A   
ATOM    769  HN  ASN A  83      10.205   7.630   7.346  1.00 10.00      A   
ATOM    770  CA  ASN A  83      11.532   8.659   8.640  1.00 10.00      A   
ATOM    771  CB  ASN A  83      12.913   8.054   8.930  1.00 10.00      A   
ATOM    772  CG  ASN A  83      13.090   7.668  10.386  1.00 10.00      A   
ATOM    773  OD1 ASN A  83      13.539   8.469  11.209  1.00 10.00      A   
ATOM    774  ND2 ASN A  83      12.734   6.437  10.716  1.00 10.00      A   
ATOM    775 HD21 ASN A  83      12.381   5.854  10.009  1.00 10.00      A   
ATOM    776 HD22 ASN A  83      12.841   6.155  11.648  1.00 10.00      A   
ATOM    777  C   ASN A  83      11.577  10.182   8.733  1.00 10.00      A   
ATOM    778  O   ASN A  83      12.338  10.748   9.519  1.00 10.00      A   
ATOM    779  N   LEU A  84      10.757  10.849   7.931  1.00 10.00      A   
ATOM    780  HN  LEU A  84      10.184  10.353   7.311  1.00 10.00      A   
ATOM    781  CA  LEU A  84      10.700  12.305   7.949  1.00 10.00      A   
ATOM    782  CB  LEU A  84      10.098  12.845   6.651  1.00 10.00      A   
ATOM    783  CG  LEU A  84      10.995  12.768   5.413  1.00 10.00      A   
ATOM    784  CD1 LEU A  84      10.248  13.235   4.176  1.00 10.00      A   
ATOM    785  CD2 LEU A  84      12.263  13.587   5.611  1.00 10.00      A   
ATOM    786  C   LEU A  84       9.889  12.776   9.149  1.00 10.00      A   
ATOM    787  O   LEU A  84      10.013  13.916   9.596  1.00 10.00      A   
ATOM    788  N   VAL A  85       9.062  11.879   9.665  1.00 10.00      A   
ATOM    789  HN  VAL A  85       9.021  10.987   9.267  1.00 10.00      A   
ATOM    790  CA  VAL A  85       8.228  12.169  10.814  1.00 10.00      A   
ATOM    791  CB  VAL A  85       6.782  11.672  10.590  1.00 10.00      A   
ATOM    792  CG1 VAL A  85       5.908  11.981  11.795  1.00 10.00      A   
ATOM    793  CG2 VAL A  85       6.196  12.295   9.332  1.00 10.00      A   
ATOM    794  C   VAL A  85       8.814  11.497  12.050  1.00 10.00      A   
ATOM    795  O   VAL A  85       8.947  10.270  12.092  1.00 10.00      A   
ATOM    796  N   PRO A  86       9.202  12.301  13.054  1.00 10.00      A   
ATOM    797  CA  PRO A  86       9.785  11.798  14.307  1.00 10.00      A   
ATOM    798  CB  PRO A  86       9.952  13.062  15.156  1.00 10.00      A   
ATOM    799  CG  PRO A  86      10.023  14.172  14.167  1.00 10.00      A   
ATOM    800  CD  PRO A  86       9.113  13.772  13.043  1.00 10.00      A   
ATOM    801  C   PRO A  86       8.866  10.802  15.013  1.00 10.00      A   
ATOM    802  O   PRO A  86       7.638  10.894  14.920  1.00 10.00      A   
ATOM    803  N   ASP A  87       9.470   9.842  15.707  1.00 10.00      A   
ATOM    804  HN  ASP A  87      10.450   9.820  15.740  1.00 10.00      A   
ATOM    805  CA  ASP A  87       8.713   8.831  16.434  1.00 10.00      A   
ATOM    806  CB  ASP A  87       9.612   7.665  16.861  1.00 10.00      A   
ATOM    807  CG  ASP A  87       9.972   6.742  15.715  1.00 10.00      A   
ATOM    808  OD1 ASP A  87      11.172   6.424  15.549  1.00 10.00      A   
ATOM    809  OD2 ASP A  87       9.060   6.324  14.971  1.00 10.00      A   
ATOM    810  C   ASP A  87       8.030   9.439  17.652  1.00 10.00      A   
ATOM    811  O   ASP A  87       8.596  10.303  18.326  1.00 10.00      A   
ATOM    812  N   GLY A  88       6.809   8.999  17.923  1.00 10.00      A   
ATOM    813  HN  GLY A  88       6.405   8.320  17.345  1.00 10.00      A   
ATOM    814  CA  GLY A  88       6.070   9.508  19.060  1.00 10.00      A   
ATOM    815  C   GLY A  88       5.050  10.551  18.663  1.00 10.00      A   
ATOM    816  O   GLY A  88       4.389  11.140  19.520  1.00 10.00      A   
ATOM    817  N   TRP A  89       4.916  10.778  17.360  1.00 10.00      A   
ATOM    818  HN  TRP A  89       5.471  10.273  16.726  1.00 10.00      A   
ATOM    819  CA  TRP A  89       3.968  11.761  16.852  1.00 10.00      A   
ATOM    820  CB  TRP A  89       4.146  11.981  15.341  1.00 10.00      A   
ATOM    821  CG  TRP A  89       3.052  12.809  14.728  1.00 10.00      A   
ATOM    822  CD1 TRP A  89       2.867  14.158  14.856  1.00 10.00      A   
ATOM    823  CD2 TRP A  89       1.981  12.338  13.898  1.00 10.00      A   
ATOM    824  NE1 TRP A  89       1.743  14.550  14.169  1.00 10.00      A   
ATOM    825  HE1 TRP A  89       1.388  15.472  14.116  1.00 10.00      A   
ATOM    826  CE2 TRP A  89       1.185  13.452  13.571  1.00 10.00      A   
ATOM    827  CE3 TRP A  89       1.617  11.081  13.405  1.00 10.00      A   
ATOM    828  CZ2 TRP A  89       0.048  13.349  12.774  1.00 10.00      A   
ATOM    829  CZ3 TRP A  89       0.490  10.981  12.611  1.00 10.00      A   
ATOM    830  CH2 TRP A  89      -0.281  12.108  12.303  1.00 10.00      A   
ATOM    831  C   TRP A  89       2.529  11.365  17.173  1.00 10.00      A   
ATOM    832  O   TRP A  89       1.818  12.088  17.873  1.00 10.00      A   
ATOM    833  N   GLY A  90       2.109  10.214  16.670  1.00 10.00      A   
ATOM    834  HN  GLY A  90       2.723   9.669  16.134  1.00 10.00      A   
ATOM    835  CA  GLY A  90       0.759   9.753  16.906  1.00 10.00      A   
ATOM    836  C   GLY A  90       0.417   8.550  16.057  1.00 10.00      A   
ATOM    837  O   GLY A  90       1.311   7.877  15.543  1.00 10.00      A   
ATOM    838  N   GLY A  91      -0.870   8.289  15.898  1.00 10.00      A   
ATOM    839  HN  GLY A  91      -1.538   8.874  16.324  1.00 10.00      A   
ATOM    840  CA  GLY A  91      -1.306   7.153  15.115  1.00 10.00      A   
ATOM    841  C   GLY A  91      -1.576   5.965  16.004  1.00 10.00      A   
ATOM    842  O   GLY A  91      -1.403   4.819  15.598  1.00 10.00      A   
ATOM    843  N   TYR A  92      -1.995   6.248  17.227  1.00 10.00      A   
ATOM    844  HN  TYR A  92      -2.129   7.184  17.478  1.00 10.00      A   
ATOM    845  CA  TYR A  92      -2.281   5.207  18.200  1.00 10.00      A   
ATOM    846  CB  TYR A  92      -2.155   5.763  19.622  1.00 10.00      A   
ATOM    847  CG  TYR A  92      -0.827   6.438  19.890  1.00 10.00      A   
ATOM    848  CD1 TYR A  92      -0.749   7.814  20.058  1.00 10.00      A   
ATOM    849  CD2 TYR A  92       0.351   5.704  19.965  1.00 10.00      A   
ATOM    850  CE1 TYR A  92       0.460   8.440  20.294  1.00 10.00      A   
ATOM    851  CE2 TYR A  92       1.566   6.321  20.201  1.00 10.00      A   
ATOM    852  CZ  TYR A  92       1.615   7.691  20.363  1.00 10.00      A   
ATOM    853  OH  TYR A  92       2.819   8.315  20.600  1.00 10.00      A   
ATOM    854  HH  TYR A  92       2.676   9.066  21.192  1.00 10.00      A   
ATOM    855  C   TYR A  92      -3.669   4.623  17.976  1.00 10.00      A   
ATOM    856  O   TYR A  92      -4.651   5.356  17.882  1.00 10.00      A   
ATOM    857  N   VAL A  93      -3.750   3.303  17.893  1.00 10.00      A   
ATOM    858  HN  VAL A  93      -2.933   2.763  17.994  1.00 10.00      A   
ATOM    859  CA  VAL A  93      -5.026   2.632  17.670  1.00 10.00      A   
ATOM    860  CB  VAL A  93      -4.871   1.425  16.714  1.00 10.00      A   
ATOM    861  CG1 VAL A  93      -4.169   0.257  17.397  1.00 10.00      A   
ATOM    862  CG2 VAL A  93      -6.214   1.000  16.141  1.00 10.00      A   
ATOM    863  C   VAL A  93      -5.656   2.185  18.991  1.00 10.00      A   
ATOM    864  O   VAL A  93      -6.808   1.746  19.026  1.00 10.00      A   
ATOM    865  N   TYR A  94      -4.897   2.326  20.079  1.00 10.00      A   
ATOM    866  HN  TYR A  94      -3.993   2.695  19.978  1.00 10.00      A   
ATOM    867  CA  TYR A  94      -5.361   1.939  21.415  1.00 10.00      A   
ATOM    868  CB  TYR A  94      -4.352   2.344  22.498  1.00 10.00      A   
ATOM    869  CG  TYR A  94      -4.609   1.713  23.852  1.00 10.00      A   
ATOM    870  CD1 TYR A  94      -4.431   0.349  24.053  1.00 10.00      A   
ATOM    871  CD2 TYR A  94      -5.019   2.486  24.932  1.00 10.00      A   
ATOM    872  CE1 TYR A  94      -4.654  -0.225  25.291  1.00 10.00      A   
ATOM    873  CE2 TYR A  94      -5.245   1.919  26.173  1.00 10.00      A   
ATOM    874  CZ  TYR A  94      -5.061   0.565  26.346  1.00 10.00      A   
ATOM    875  OH  TYR A  94      -5.278  -0.002  27.582  1.00 10.00      A   
ATOM    876  HH  TYR A  94      -6.055   0.401  27.987  1.00 10.00      A   
ATOM    877  C   TYR A  94      -6.771   2.459  21.741  1.00 10.00      A   
ATOM    878  O   TYR A  94      -7.645   1.669  22.100  1.00 10.00      A   
ATOM    879  N   PRO A  95      -7.028   3.787  21.618  1.00 10.00      A   
ATOM    880  CA  PRO A  95      -8.349   4.363  21.908  1.00 10.00      A   
ATOM    881  CB  PRO A  95      -8.182   5.852  21.579  1.00 10.00      A   
ATOM    882  CG  PRO A  95      -6.716   6.095  21.664  1.00 10.00      A   
ATOM    883  CD  PRO A  95      -6.065   4.826  21.204  1.00 10.00      A   
ATOM    884  C   PRO A  95      -9.440   3.750  21.033  1.00 10.00      A   
ATOM    885  O   PRO A  95     -10.567   3.535  21.485  1.00 10.00      A   
ATOM    886  N   TRP A  96      -9.093   3.453  19.785  1.00 10.00      A   
ATOM    887  HN  TRP A  96      -8.175   3.634  19.494  1.00 10.00      A   
ATOM    888  CA  TRP A  96     -10.033   2.855  18.842  1.00 10.00      A   
ATOM    889  CB  TRP A  96      -9.442   2.820  17.429  1.00 10.00      A   
ATOM    890  CG  TRP A  96      -9.352   4.166  16.775  1.00 10.00      A   
ATOM    891  CD1 TRP A  96      -8.374   5.103  16.952  1.00 10.00      A   
ATOM    892  CD2 TRP A  96     -10.279   4.726  15.838  1.00 10.00      A   
ATOM    893  NE1 TRP A  96      -8.637   6.211  16.186  1.00 10.00      A   
ATOM    894  HE1 TRP A  96      -8.082   7.020  16.144  1.00 10.00      A   
ATOM    895  CE2 TRP A  96      -9.800   6.005  15.492  1.00 10.00      A   
ATOM    896  CE3 TRP A  96     -11.465   4.272  15.256  1.00 10.00      A   
ATOM    897  CZ2 TRP A  96     -10.468   6.833  14.594  1.00 10.00      A   
ATOM    898  CZ3 TRP A  96     -12.126   5.095  14.365  1.00 10.00      A   
ATOM    899  CH2 TRP A  96     -11.625   6.360  14.041  1.00 10.00      A   
ATOM    900  C   TRP A  96     -10.414   1.449  19.288  1.00 10.00      A   
ATOM    901  O   TRP A  96     -11.596   1.108  19.365  1.00 10.00      A   
ATOM    902  N   ILE A  97      -9.408   0.643  19.599  1.00 10.00      A   
ATOM    903  HN  ILE A  97      -8.483   0.978  19.518  1.00 10.00      A   
ATOM    904  CA  ILE A  97      -9.630  -0.726  20.047  1.00 10.00      A   
ATOM    905  CB  ILE A  97      -8.294  -1.474  20.249  1.00 10.00      A   
ATOM    906  CG1 ILE A  97      -7.499  -1.508  18.941  1.00 10.00      A   
ATOM    907  CG2 ILE A  97      -8.526  -2.887  20.768  1.00 10.00      A   
ATOM    908  CD1 ILE A  97      -8.203  -2.231  17.813  1.00 10.00      A   
ATOM    909  C   ILE A  97     -10.422  -0.744  21.350  1.00 10.00      A   
ATOM    910  O   ILE A  97     -11.372  -1.514  21.500  1.00 10.00      A   
ATOM    911  N   GLU A  98     -10.040   0.135  22.270  1.00 10.00      A   
ATOM    912  HN  GLU A  98      -9.286   0.737  22.070  1.00 10.00      A   
ATOM    913  CA  GLU A  98     -10.694   0.238  23.569  1.00 10.00      A   
ATOM    914  CB  GLU A  98      -9.972   1.268  24.437  1.00 10.00      A   
ATOM    915  CG  GLU A  98     -10.490   1.358  25.862  1.00 10.00      A   
ATOM    916  CD  GLU A  98      -9.967   2.571  26.595  1.00 10.00      A   
ATOM    917  OE1 GLU A  98     -10.438   3.691  26.306  1.00 10.00      A   
ATOM    918  OE2 GLU A  98      -9.093   2.409  27.468  1.00 10.00      A   
ATOM    919  C   GLU A  98     -12.163   0.623  23.421  1.00 10.00      A   
ATOM    920  O   GLU A  98     -13.000   0.246  24.242  1.00 10.00      A   
ATOM    921  N   ALA A  99     -12.472   1.379  22.380  1.00 10.00      A   
ATOM    922  HN  ALA A  99     -11.763   1.669  21.766  1.00 10.00      A   
ATOM    923  CA  ALA A  99     -13.839   1.808  22.138  1.00 10.00      A   
ATOM    924  CB  ALA A  99     -13.855   3.131  21.385  1.00 10.00      A   
ATOM    925  C   ALA A  99     -14.639   0.742  21.390  1.00 10.00      A   
ATOM    926  O   ALA A  99     -15.771   0.437  21.757  1.00 10.00      A   
ATOM    927  N   MET A 100     -14.040   0.164  20.355  1.00 10.00      A   
ATOM    928  HN  MET A 100     -13.124   0.433  20.120  1.00 10.00      A   
ATOM    929  CA  MET A 100     -14.709  -0.852  19.548  1.00 10.00      A   
ATOM    930  CB  MET A 100     -13.870  -1.225  18.323  1.00 10.00      A   
ATOM    931  CG  MET A 100     -13.628  -0.086  17.348  1.00 10.00      A   
ATOM    932  SD  MET A 100     -12.846  -0.641  15.821  1.00 10.00      A   
ATOM    933  CE  MET A 100     -11.463  -1.579  16.467  1.00 10.00      A   
ATOM    934  C   MET A 100     -15.039  -2.112  20.342  1.00 10.00      A   
ATOM    935  O   MET A 100     -16.085  -2.722  20.127  1.00 10.00      A   
ATOM    936  N   SER A 101     -14.162  -2.485  21.266  1.00 10.00      A   
ATOM    937  HN  SER A 101     -13.365  -1.935  21.421  1.00 10.00      A   
ATOM    938  CA  SER A 101     -14.355  -3.695  22.063  1.00 10.00      A   
ATOM    939  CB  SER A 101     -13.134  -3.976  22.940  1.00 10.00      A   
ATOM    940  OG  SER A 101     -12.586  -2.776  23.453  1.00 10.00      A   
ATOM    941  HG  SER A 101     -12.041  -2.357  22.772  1.00 10.00      A   
ATOM    942  C   SER A 101     -15.637  -3.678  22.898  1.00 10.00      A   
ATOM    943  O   SER A 101     -16.162  -4.734  23.253  1.00 10.00      A   
ATOM    944  N   SER A 102     -16.141  -2.494  23.206  1.00 10.00      A   
ATOM    945  HN  SER A 102     -15.680  -1.678  22.913  1.00 10.00      A   
ATOM    946  CA  SER A 102     -17.354  -2.373  24.000  1.00 10.00      A   
ATOM    947  CB  SER A 102     -17.126  -1.384  25.142  1.00 10.00      A   
ATOM    948  OG  SER A 102     -16.012  -0.549  24.871  1.00 10.00      A   
ATOM    949  HG  SER A 102     -16.246   0.365  25.068  1.00 10.00      A   
ATOM    950  C   SER A 102     -18.551  -1.946  23.149  1.00 10.00      A   
ATOM    951  O   SER A 102     -19.582  -1.527  23.675  1.00 10.00      A   
ATOM    952  N   SER A 103     -18.426  -2.060  21.833  1.00 10.00      A   
ATOM    953  HN  SER A 103     -17.590  -2.408  21.455  1.00 10.00      A   
ATOM    954  CA  SER A 103     -19.510  -1.667  20.942  1.00 10.00      A   
ATOM    955  CB  SER A 103     -19.292  -0.242  20.439  1.00 10.00      A   
ATOM    956  OG  SER A 103     -19.199   0.666  21.524  1.00 10.00      A   
ATOM    957  HG  SER A 103     -19.846   0.421  22.201  1.00 10.00      A   
ATOM    958  C   SER A 103     -19.682  -2.631  19.769  1.00 10.00      A   
ATOM    959  O   SER A 103     -20.755  -3.208  19.583  1.00 10.00      A   
ATOM    960  N   TYR A 104     -18.624  -2.817  18.989  1.00 10.00      A   
ATOM    961  HN  TYR A 104     -17.778  -2.368  19.208  1.00 10.00      A   
ATOM    962  CA  TYR A 104     -18.682  -3.696  17.830  1.00 10.00      A   
ATOM    963  CB  TYR A 104     -17.674  -3.262  16.762  1.00 10.00      A   
ATOM    964  CG  TYR A 104     -17.881  -1.857  16.252  1.00 10.00      A   
ATOM    965  CD1 TYR A 104     -16.818  -0.972  16.160  1.00 10.00      A   
ATOM    966  CD2 TYR A 104     -19.137  -1.414  15.858  1.00 10.00      A   
ATOM    967  CE1 TYR A 104     -16.996   0.313  15.690  1.00 10.00      A   
ATOM    968  CE2 TYR A 104     -19.327  -0.130  15.388  1.00 10.00      A   
ATOM    969  CZ  TYR A 104     -18.254   0.732  15.307  1.00 10.00      A   
ATOM    970  OH  TYR A 104     -18.436   2.012  14.833  1.00 10.00      A   
ATOM    971  HH  TYR A 104     -19.385   2.208  14.788  1.00 10.00      A   
ATOM    972  C   TYR A 104     -18.444  -5.146  18.218  1.00 10.00      A   
ATOM    973  O   TYR A 104     -17.345  -5.666  18.069  1.00 10.00      A   
ATOM    974  N   THR A 105     -19.477  -5.796  18.719  1.00 10.00      A   
ATOM    975  HN  THR A 105     -20.333  -5.330  18.831  1.00 10.00      A   
ATOM    976  CA  THR A 105     -19.373  -7.185  19.122  1.00 10.00      A   
ATOM    977  CB  THR A 105     -20.586  -7.592  19.974  1.00 10.00      A   
ATOM    978  OG1 THR A 105     -21.142  -6.424  20.604  1.00 10.00      A   
ATOM    979  HG1 THR A 105     -20.553  -6.133  21.312  1.00 10.00      A   
ATOM    980  CG2 THR A 105     -20.168  -8.582  21.049  1.00 10.00      A   
ATOM    981  C   THR A 105     -19.288  -8.103  17.903  1.00 10.00      A   
ATOM    982  O   THR A 105     -18.822  -9.240  17.998  1.00 10.00      A   
ATOM    983  N   TRP A 106     -19.730  -7.601  16.757  1.00 10.00      A   
ATOM    984  HN  TRP A 106     -20.069  -6.681  16.735  1.00 10.00      A   
ATOM    985  CA  TRP A 106     -19.719  -8.384  15.531  1.00 10.00      A   
ATOM    986  CB  TRP A 106     -21.086  -8.353  14.845  1.00 10.00      A   
ATOM    987  CG  TRP A 106     -22.125  -9.168  15.557  1.00 10.00      A   
ATOM    988  CD1 TRP A 106     -23.380  -8.765  15.916  1.00 10.00      A   
ATOM    989  CD2 TRP A 106     -21.996 -10.523  16.004  1.00 10.00      A   
ATOM    990  NE1 TRP A 106     -24.046  -9.794  16.542  1.00 10.00      A   
ATOM    991  HE1 TRP A 106     -24.968  -9.757  16.887  1.00 10.00      A   
ATOM    992  CE2 TRP A 106     -23.213 -10.878  16.615  1.00 10.00      A   
ATOM    993  CE3 TRP A 106     -20.971 -11.472  15.945  1.00 10.00      A   
ATOM    994  CZ2 TRP A 106     -23.429 -12.140  17.164  1.00 10.00      A   
ATOM    995  CZ3 TRP A 106     -21.187 -12.722  16.489  1.00 10.00      A   
ATOM    996  CH2 TRP A 106     -22.406 -13.045  17.092  1.00 10.00      A   
ATOM    997  C   TRP A 106     -18.623  -7.944  14.569  1.00 10.00      A   
ATOM    998  O   TRP A 106     -18.755  -8.108  13.356  1.00 10.00      A   
ATOM    999  N   LEU A 107     -17.545  -7.387  15.110  1.00 10.00      A   
ATOM   1000  HN  LEU A 107     -17.500  -7.273  16.083  1.00 10.00      A   
ATOM   1001  CA  LEU A 107     -16.426  -6.945  14.288  1.00 10.00      A   
ATOM   1002  CB  LEU A 107     -15.433  -6.130  15.120  1.00 10.00      A   
ATOM   1003  CG  LEU A 107     -14.514  -5.199  14.331  1.00 10.00      A   
ATOM   1004  CD1 LEU A 107     -15.327  -4.152  13.588  1.00 10.00      A   
ATOM   1005  CD2 LEU A 107     -13.506  -4.537  15.252  1.00 10.00      A   
ATOM   1006  C   LEU A 107     -15.735  -8.156  13.664  1.00 10.00      A   
ATOM   1007  O   LEU A 107     -15.435  -9.129  14.358  1.00 10.00      A   
ATOM   1008  N   GLU A 108     -15.486  -8.094  12.358  1.00 10.00      A   
ATOM   1009  HN  GLU A 108     -15.723  -7.281  11.861  1.00 10.00      A   
ATOM   1010  CA  GLU A 108     -14.865  -9.208  11.652  1.00 10.00      A   
ATOM   1011  CB  GLU A 108     -15.803  -9.749  10.563  1.00 10.00      A   
ATOM   1012  CG  GLU A 108     -17.249  -9.945  10.988  1.00 10.00      A   
ATOM   1013  CD  GLU A 108     -18.127 -10.434   9.851  1.00 10.00      A   
ATOM   1014  OE1 GLU A 108     -17.654 -11.249   9.031  1.00 10.00      A   
ATOM   1015  OE2 GLU A 108     -19.297 -10.006   9.763  1.00 10.00      A   
ATOM   1016  C   GLU A 108     -13.540  -8.830  11.002  1.00 10.00      A   
ATOM   1017  O   GLU A 108     -12.582  -9.604  11.040  1.00 10.00      A   
ATOM   1018  N   GLU A 109     -13.480  -7.651  10.400  1.00 10.00      A   
ATOM   1019  HN  GLU A 109     -14.258  -7.049  10.429  1.00 10.00      A   
ATOM   1020  CA  GLU A 109     -12.271  -7.228   9.706  1.00 10.00      A   
ATOM   1021  CB  GLU A 109     -12.548  -7.099   8.205  1.00 10.00      A   
ATOM   1022  CG  GLU A 109     -13.076  -8.373   7.564  1.00 10.00      A   
ATOM   1023  CD  GLU A 109     -13.663  -8.148   6.188  1.00 10.00      A   
ATOM   1024  OE1 GLU A 109     -13.347  -7.116   5.558  1.00 10.00      A   
ATOM   1025  OE2 GLU A 109     -14.443  -9.005   5.725  1.00 10.00      A   
ATOM   1026  C   GLU A 109     -11.696  -5.922  10.245  1.00 10.00      A   
ATOM   1027  O   GLU A 109     -12.420  -4.945  10.451  1.00 10.00      A   
ATOM   1028  N   ILE A 110     -10.388  -5.925  10.476  1.00 10.00      A   
ATOM   1029  HN  ILE A 110      -9.881  -6.758  10.329  1.00 10.00      A   
ATOM   1030  CA  ILE A 110      -9.671  -4.750  10.952  1.00 10.00      A   
ATOM   1031  CB  ILE A 110      -9.154  -4.934  12.398  1.00 10.00      A   
ATOM   1032  CG1 ILE A 110     -10.322  -5.037  13.382  1.00 10.00      A   
ATOM   1033  CG2 ILE A 110      -8.234  -3.785  12.782  1.00 10.00      A   
ATOM   1034  CD1 ILE A 110      -9.901  -5.201  14.829  1.00 10.00      A   
ATOM   1035  C   ILE A 110      -8.485  -4.480  10.027  1.00 10.00      A   
ATOM   1036  O   ILE A 110      -7.633  -5.349   9.826  1.00 10.00      A   
ATOM   1037  N   ARG A 111      -8.444  -3.289   9.452  1.00 10.00      A   
ATOM   1038  HN  ARG A 111      -9.157  -2.636   9.644  1.00 10.00      A   
ATOM   1039  CA  ARG A 111      -7.373  -2.914   8.543  1.00 10.00      A   
ATOM   1040  CB  ARG A 111      -7.914  -2.835   7.113  1.00 10.00      A   
ATOM   1041  CG  ARG A 111      -8.655  -4.091   6.671  1.00 10.00      A   
ATOM   1042  CD  ARG A 111      -9.619  -3.809   5.531  1.00 10.00      A   
ATOM   1043  NE  ARG A 111     -10.498  -4.946   5.260  1.00 10.00      A   
ATOM   1044  HE  ARG A 111     -11.354  -4.980   5.748  1.00 10.00      A   
ATOM   1045  CZ  ARG A 111     -10.217  -5.920   4.390  1.00 10.00      A   
ATOM   1046  NH1 ARG A 111      -9.078  -5.895   3.699  1.00 10.00      A   
ATOM   1047 HH11 ARG A 111      -8.395  -5.115   3.831  1.00 10.00      A   
ATOM   1048 HH12 ARG A 111      -8.866  -6.656   3.018  1.00 10.00      A   
ATOM   1049  NH2 ARG A 111     -11.070  -6.926   4.216  1.00 10.00      A   
ATOM   1050 HH21 ARG A 111     -11.975  -6.960   4.760  1.00 10.00      A   
ATOM   1051 HH22 ARG A 111     -10.850  -7.690   3.538  1.00 10.00      A   
ATOM   1052  C   ARG A 111      -6.756  -1.578   8.962  1.00 10.00      A   
ATOM   1053  O   ARG A 111      -7.465  -0.588   9.165  1.00 10.00      A   
ATOM   1054  N   LEU A 112      -5.438  -1.564   9.109  1.00 10.00      A   
ATOM   1055  HN  LEU A 112      -4.928  -2.392   8.946  1.00 10.00      A   
ATOM   1056  CA  LEU A 112      -4.719  -0.362   9.507  1.00 10.00      A   
ATOM   1057  CB  LEU A 112      -4.226  -0.482  10.950  1.00 10.00      A   
ATOM   1058  CG  LEU A 112      -5.291  -0.470  12.044  1.00 10.00      A   
ATOM   1059  CD1 LEU A 112      -4.648  -0.693  13.400  1.00 10.00      A   
ATOM   1060  CD2 LEU A 112      -6.058   0.841  12.030  1.00 10.00      A   
ATOM   1061  C   LEU A 112      -3.526  -0.124   8.596  1.00 10.00      A   
ATOM   1062  O   LEU A 112      -2.874  -1.068   8.147  1.00 10.00      A   
ATOM   1063  N   LYS A 113      -3.243   1.138   8.330  1.00 10.00      A   
ATOM   1064  HN  LYS A 113      -3.804   1.843   8.717  1.00 10.00      A   
ATOM   1065  CA  LYS A 113      -2.120   1.510   7.484  1.00 10.00      A   
ATOM   1066  CB  LYS A 113      -2.600   1.943   6.096  1.00 10.00      A   
ATOM   1067  CG  LYS A 113      -1.478   2.098   5.083  1.00 10.00      A   
ATOM   1068  CD  LYS A 113      -1.901   2.965   3.915  1.00 10.00      A   
ATOM   1069  CE  LYS A 113      -0.764   3.141   2.927  1.00 10.00      A   
ATOM   1070  NZ  LYS A 113      -1.008   4.285   2.019  1.00 10.00      A   
ATOM   1071  HZ1 LYS A 113      -0.236   4.369   1.323  1.00 10.00      A   
ATOM   1072  HZ2 LYS A 113      -1.064   5.170   2.564  1.00 10.00      A   
ATOM   1073  HZ3 LYS A 113      -1.907   4.154   1.514  1.00 10.00      A   
ATOM   1074  C   LYS A 113      -1.321   2.635   8.137  1.00 10.00      A   
ATOM   1075  O   LYS A 113      -1.860   3.712   8.403  1.00 10.00      A   
ATOM   1076  N   ARG A 114      -0.042   2.366   8.400  1.00 10.00      A   
ATOM   1077  HN  ARG A 114       0.307   1.475   8.172  1.00 10.00      A   
ATOM   1078  CA  ARG A 114       0.857   3.334   9.030  1.00 10.00      A   
ATOM   1079  CB  ARG A 114       1.186   4.509   8.093  1.00 10.00      A   
ATOM   1080  CG  ARG A 114       1.953   4.109   6.837  1.00 10.00      A   
ATOM   1081  CD  ARG A 114       2.290   5.308   5.957  1.00 10.00      A   
ATOM   1082  NE  ARG A 114       2.924   4.895   4.698  1.00 10.00      A   
ATOM   1083  HE  ARG A 114       3.759   4.371   4.760  1.00 10.00      A   
ATOM   1084  CZ  ARG A 114       2.449   5.200   3.486  1.00 10.00      A   
ATOM   1085  NH1 ARG A 114       1.343   5.917   3.354  1.00 10.00      A   
ATOM   1086 HH11 ARG A 114       0.829   6.265   4.187  1.00 10.00      A   
ATOM   1087 HH12 ARG A 114       0.986   6.143   2.389  1.00 10.00      A   
ATOM   1088  NH2 ARG A 114       3.068   4.775   2.399  1.00 10.00      A   
ATOM   1089 HH21 ARG A 114       3.935   4.203   2.472  1.00 10.00      A   
ATOM   1090 HH22 ARG A 114       2.678   5.019   1.453  1.00 10.00      A   
ATOM   1091  C   ARG A 114       0.296   3.808  10.370  1.00 10.00      A   
ATOM   1092  O   ARG A 114      -0.018   4.986  10.554  1.00 10.00      A   
ATOM   1093  N   MET A 115       0.160   2.869  11.296  1.00 10.00      A   
ATOM   1094  HN  MET A 115       0.442   1.953  11.090  1.00 10.00      A   
ATOM   1095  CA  MET A 115      -0.370   3.159  12.621  1.00 10.00      A   
ATOM   1096  CB  MET A 115      -1.836   2.711  12.720  1.00 10.00      A   
ATOM   1097  CG  MET A 115      -2.817   3.569  11.932  1.00 10.00      A   
ATOM   1098  SD  MET A 115      -3.409   4.996  12.863  1.00 10.00      A   
ATOM   1099  CE  MET A 115      -4.388   4.193  14.131  1.00 10.00      A   
ATOM   1100  C   MET A 115       0.459   2.455  13.690  1.00 10.00      A   
ATOM   1101  O   MET A 115       1.203   1.516  13.398  1.00 10.00      A   
ATOM   1102  N   VAL A 116       0.332   2.916  14.925  1.00 10.00      A   
ATOM   1103  HN  VAL A 116      -0.277   3.672  15.094  1.00 10.00      A   
ATOM   1104  CA  VAL A 116       1.054   2.329  16.042  1.00 10.00      A   
ATOM   1105  CB  VAL A 116       1.526   3.399  17.052  1.00 10.00      A   
ATOM   1106  CG1 VAL A 116       2.332   2.765  18.178  1.00 10.00      A   
ATOM   1107  CG2 VAL A 116       2.338   4.480  16.355  1.00 10.00      A   
ATOM   1108  C   VAL A 116       0.164   1.321  16.756  1.00 10.00      A   
ATOM   1109  O   VAL A 116      -0.764   1.690  17.481  1.00 10.00      A   
ATOM   1110  N   VAL A 117       0.449   0.052  16.545  1.00 10.00      A   
ATOM   1111  HN  VAL A 117       1.222  -0.174  15.985  1.00 10.00      A   
ATOM   1112  CA  VAL A 117      -0.323  -1.018  17.151  1.00 10.00      A   
ATOM   1113  CB  VAL A 117      -0.704  -2.089  16.104  1.00 10.00      A   
ATOM   1114  CG1 VAL A 117      -1.563  -3.180  16.729  1.00 10.00      A   
ATOM   1115  CG2 VAL A 117      -1.416  -1.452  14.921  1.00 10.00      A   
ATOM   1116  C   VAL A 117       0.490  -1.672  18.253  1.00 10.00      A   
ATOM   1117  O   VAL A 117       1.569  -2.188  18.000  1.00 10.00      A   
ATOM   1118  N   THR A 118      -0.017  -1.638  19.472  1.00 10.00      A   
ATOM   1119  HN  THR A 118      -0.886  -1.213  19.622  1.00 10.00      A   
ATOM   1120  CA  THR A 118       0.682  -2.236  20.598  1.00 10.00      A   
ATOM   1121  CB  THR A 118       0.501  -1.389  21.877  1.00 10.00      A   
ATOM   1122  OG1 THR A 118      -0.854  -0.922  21.962  1.00 10.00      A   
ATOM   1123  HG1 THR A 118      -0.891  -0.165  22.559  1.00 10.00      A   
ATOM   1124  CG2 THR A 118       1.440  -0.197  21.871  1.00 10.00      A   
ATOM   1125  C   THR A 118       0.178  -3.655  20.852  1.00 10.00      A   
ATOM   1126  O   THR A 118      -0.905  -4.029  20.388  1.00 10.00      A   
ATOM   1127  N   ASP A 119       0.959  -4.439  21.594  1.00 10.00      A   
ATOM   1128  HN  ASP A 119       1.804  -4.079  21.944  1.00 10.00      A   
ATOM   1129  CA  ASP A 119       0.586  -5.816  21.920  1.00 10.00      A   
ATOM   1130  CB  ASP A 119       1.699  -6.514  22.718  1.00 10.00      A   
ATOM   1131  CG  ASP A 119       2.996  -6.696  21.945  1.00 10.00      A   
ATOM   1132  OD1 ASP A 119       3.103  -7.662  21.161  1.00 10.00      A   
ATOM   1133  OD2 ASP A 119       3.925  -5.877  22.128  1.00 10.00      A   
ATOM   1134  C   ASP A 119      -0.698  -5.807  22.740  1.00 10.00      A   
ATOM   1135  O   ASP A 119      -1.514  -6.728  22.666  1.00 10.00      A   
ATOM   1136  N   ASP A 120      -0.864  -4.737  23.516  1.00 10.00      A   
ATOM   1137  HN  ASP A 120      -0.157  -4.055  23.530  1.00 10.00      A   
ATOM   1138  CA  ASP A 120      -2.041  -4.548  24.359  1.00 10.00      A   
ATOM   1139  CB  ASP A 120      -1.953  -3.204  25.091  1.00 10.00      A   
ATOM   1140  CG  ASP A 120      -1.009  -3.214  26.277  1.00 10.00      A   
ATOM   1141  OD1 ASP A 120      -1.485  -3.079  27.425  1.00 10.00      A   
ATOM   1142  OD2 ASP A 120       0.215  -3.342  26.067  1.00 10.00      A   
ATOM   1143  C   ASP A 120      -3.312  -4.570  23.519  1.00 10.00      A   
ATOM   1144  O   ASP A 120      -4.293  -5.233  23.865  1.00 10.00      A   
ATOM   1145  N   CYS A 121      -3.279  -3.846  22.404  1.00 10.00      A   
ATOM   1146  HN  CYS A 121      -2.461  -3.355  22.182  1.00 10.00      A   
ATOM   1147  CA  CYS A 121      -4.419  -3.764  21.500  1.00 10.00      A   
ATOM   1148  CB  CYS A 121      -4.121  -2.783  20.365  1.00 10.00      A   
ATOM   1149  SG  CYS A 121      -3.632  -1.135  20.922  1.00 10.00      A   
ATOM   1150  HG  CYS A 121      -2.365  -1.184  21.317  1.00 10.00      A   
ATOM   1151  C   CYS A 121      -4.769  -5.138  20.939  1.00 10.00      A   
ATOM   1152  O   CYS A 121      -5.935  -5.530  20.920  1.00 10.00      A   
ATOM   1153  N   LEU A 122      -3.745  -5.874  20.513  1.00 10.00      A   
ATOM   1154  HN  LEU A 122      -2.840  -5.508  20.580  1.00 10.00      A   
ATOM   1155  CA  LEU A 122      -3.925  -7.206  19.951  1.00 10.00      A   
ATOM   1156  CB  LEU A 122      -2.584  -7.771  19.470  1.00 10.00      A   
ATOM   1157  CG  LEU A 122      -1.893  -6.992  18.345  1.00 10.00      A   
ATOM   1158  CD1 LEU A 122      -0.485  -7.514  18.109  1.00 10.00      A   
ATOM   1159  CD2 LEU A 122      -2.711  -7.061  17.063  1.00 10.00      A   
ATOM   1160  C   LEU A 122      -4.582  -8.148  20.959  1.00 10.00      A   
ATOM   1161  O   LEU A 122      -5.471  -8.926  20.606  1.00 10.00      A   
ATOM   1162  N   GLU A 123      -4.156  -8.056  22.216  1.00 10.00      A   
ATOM   1163  HN  GLU A 123      -3.451  -7.406  22.436  1.00 10.00      A   
ATOM   1164  CA  GLU A 123      -4.705  -8.893  23.279  1.00 10.00      A   
ATOM   1165  CB  GLU A 123      -3.962  -8.635  24.594  1.00 10.00      A   
ATOM   1166  CG  GLU A 123      -2.732  -9.505  24.798  1.00 10.00      A   
ATOM   1167  CD  GLU A 123      -2.975 -10.630  25.780  1.00 10.00      A   
ATOM   1168  OE1 GLU A 123      -2.470 -10.544  26.919  1.00 10.00      A   
ATOM   1169  OE2 GLU A 123      -3.678 -11.598  25.422  1.00 10.00      A   
ATOM   1170  C   GLU A 123      -6.200  -8.635  23.469  1.00 10.00      A   
ATOM   1171  O   GLU A 123      -6.965  -9.551  23.788  1.00 10.00      A   
ATOM   1172  N   LEU A 124      -6.609  -7.384  23.265  1.00 10.00      A   
ATOM   1173  HN  LEU A 124      -5.952  -6.705  22.999  1.00 10.00      A   
ATOM   1174  CA  LEU A 124      -8.009  -6.994  23.420  1.00 10.00      A   
ATOM   1175  CB  LEU A 124      -8.135  -5.468  23.498  1.00 10.00      A   
ATOM   1176  CG  LEU A 124      -7.356  -4.782  24.621  1.00 10.00      A   
ATOM   1177  CD1 LEU A 124      -7.379  -3.272  24.445  1.00 10.00      A   
ATOM   1178  CD2 LEU A 124      -7.916  -5.173  25.980  1.00 10.00      A   
ATOM   1179  C   LEU A 124      -8.859  -7.520  22.267  1.00 10.00      A   
ATOM   1180  O   LEU A 124      -9.980  -7.990  22.470  1.00 10.00      A   
ATOM   1181  N   ILE A 125      -8.308  -7.453  21.062  1.00 10.00      A   
ATOM   1182  HN  ILE A 125      -7.396  -7.097  20.974  1.00 10.00      A   
ATOM   1183  CA  ILE A 125      -9.010  -7.902  19.864  1.00 10.00      A   
ATOM   1184  CB  ILE A 125      -8.138  -7.698  18.603  1.00 10.00      A   
ATOM   1185  CG1 ILE A 125      -7.805  -6.218  18.406  1.00 10.00      A   
ATOM   1186  CG2 ILE A 125      -8.828  -8.259  17.367  1.00 10.00      A   
ATOM   1187  CD1 ILE A 125      -6.750  -5.965  17.348  1.00 10.00      A   
ATOM   1188  C   ILE A 125      -9.402  -9.375  19.961  1.00 10.00      A   
ATOM   1189  O   ILE A 125     -10.556  -9.741  19.724  1.00 10.00      A   
ATOM   1190  N   ALA A 126      -8.442 -10.206  20.341  1.00 10.00      A   
ATOM   1191  HN  ALA A 126      -7.555  -9.840  20.560  1.00 10.00      A   
ATOM   1192  CA  ALA A 126      -8.657 -11.648  20.441  1.00 10.00      A   
ATOM   1193  CB  ALA A 126      -7.339 -12.348  20.739  1.00 10.00      A   
ATOM   1194  C   ALA A 126      -9.721 -12.043  21.472  1.00 10.00      A   
ATOM   1195  O   ALA A 126     -10.419 -13.045  21.295  1.00 10.00      A   
ATOM   1196  N   LYS A 127      -9.857 -11.259  22.533  1.00 10.00      A   
ATOM   1197  HN  LYS A 127      -9.307 -10.453  22.606  1.00 10.00      A   
ATOM   1198  CA  LYS A 127     -10.814 -11.576  23.590  1.00 10.00      A   
ATOM   1199  CB  LYS A 127     -10.261 -11.187  24.968  1.00 10.00      A   
ATOM   1200  CG  LYS A 127     -10.063  -9.690  25.167  1.00 10.00      A   
ATOM   1201  CD  LYS A 127      -9.362  -9.378  26.482  1.00 10.00      A   
ATOM   1202  CE  LYS A 127     -10.296  -9.525  27.676  1.00 10.00      A   
ATOM   1203  NZ  LYS A 127     -11.386  -8.508  27.669  1.00 10.00      A   
ATOM   1204  HZ1 LYS A 127     -11.027  -7.602  27.308  1.00 10.00      A   
ATOM   1205  HZ2 LYS A 127     -11.744  -8.359  28.633  1.00 10.00      A   
ATOM   1206  HZ3 LYS A 127     -12.172  -8.822  27.068  1.00 10.00      A   
ATOM   1207  C   LYS A 127     -12.192 -10.958  23.371  1.00 10.00      A   
ATOM   1208  O   LYS A 127     -13.205 -11.555  23.727  1.00 10.00      A   
ATOM   1209  N   SER A 128     -12.244  -9.779  22.778  1.00 10.00      A   
ATOM   1210  HN  SER A 128     -11.411  -9.346  22.485  1.00 10.00      A   
ATOM   1211  CA  SER A 128     -13.520  -9.107  22.565  1.00 10.00      A   
ATOM   1212  CB  SER A 128     -13.355  -7.592  22.667  1.00 10.00      A   
ATOM   1213  OG  SER A 128     -12.769  -7.233  23.910  1.00 10.00      A   
ATOM   1214  HG  SER A 128     -13.282  -7.623  24.629  1.00 10.00      A   
ATOM   1215  C   SER A 128     -14.202  -9.492  21.252  1.00 10.00      A   
ATOM   1216  O   SER A 128     -15.435  -9.523  21.171  1.00 10.00      A   
ATOM   1217  N   PHE A 129     -13.414  -9.805  20.233  1.00 10.00      A   
ATOM   1218  HN  PHE A 129     -12.439  -9.813  20.357  1.00 10.00      A   
ATOM   1219  CA  PHE A 129     -13.972 -10.157  18.936  1.00 10.00      A   
ATOM   1220  CB  PHE A 129     -13.364  -9.295  17.822  1.00 10.00      A   
ATOM   1221  CG  PHE A 129     -13.283  -7.832  18.170  1.00 10.00      A   
ATOM   1222  CD1 PHE A 129     -12.072  -7.162  18.125  1.00 10.00      A   
ATOM   1223  CD2 PHE A 129     -14.414  -7.130  18.557  1.00 10.00      A   
ATOM   1224  CE1 PHE A 129     -11.988  -5.824  18.455  1.00 10.00      A   
ATOM   1225  CE2 PHE A 129     -14.337  -5.791  18.887  1.00 10.00      A   
ATOM   1226  CZ  PHE A 129     -13.123  -5.139  18.838  1.00 10.00      A   
ATOM   1227  C   PHE A 129     -13.801 -11.641  18.629  1.00 10.00      A   
ATOM   1228  O   PHE A 129     -12.733 -12.083  18.211  1.00 10.00      A   
ATOM   1229  N   LYS A 130     -14.865 -12.408  18.849  1.00 10.00      A   
ATOM   1230  HN  LYS A 130     -15.683 -11.997  19.207  1.00 10.00      A   
ATOM   1231  CA  LYS A 130     -14.852 -13.839  18.579  1.00 10.00      A   
ATOM   1232  CB  LYS A 130     -15.895 -14.569  19.440  1.00 10.00      A   
ATOM   1233  CG  LYS A 130     -15.415 -14.964  20.831  1.00 10.00      A   
ATOM   1234  CD  LYS A 130     -15.537 -13.814  21.816  1.00 10.00      A   
ATOM   1235  CE  LYS A 130     -15.247 -14.273  23.234  1.00 10.00      A   
ATOM   1236  NZ  LYS A 130     -15.336 -13.152  24.207  1.00 10.00      A   
ATOM   1237  HZ1 LYS A 130     -14.663 -12.399  23.949  1.00 10.00      A   
ATOM   1238  HZ2 LYS A 130     -15.109 -13.486  25.165  1.00 10.00      A   
ATOM   1239  HZ3 LYS A 130     -16.297 -12.752  24.209  1.00 10.00      A   
ATOM   1240  C   LYS A 130     -15.133 -14.084  17.102  1.00 10.00      A   
ATOM   1241  O   LYS A 130     -14.823 -15.144  16.561  1.00 10.00      A   
ATOM   1242  N   ASN A 131     -15.716 -13.081  16.457  1.00 10.00      A   
ATOM   1243  HN  ASN A 131     -15.932 -12.262  16.952  1.00 10.00      A   
ATOM   1244  CA  ASN A 131     -16.049 -13.161  15.039  1.00 10.00      A   
ATOM   1245  CB  ASN A 131     -17.389 -12.465  14.771  1.00 10.00      A   
ATOM   1246  CG  ASN A 131     -18.021 -12.860  13.446  1.00 10.00      A   
ATOM   1247  OD1 ASN A 131     -17.771 -13.945  12.916  1.00 10.00      A   
ATOM   1248  ND2 ASN A 131     -18.855 -11.982  12.905  1.00 10.00      A   
ATOM   1249 HD21 ASN A 131     -19.015 -11.141  13.380  1.00 10.00      A   
ATOM   1250 HD22 ASN A 131     -19.279 -12.212  12.051  1.00 10.00      A   
ATOM   1251  C   ASN A 131     -14.940 -12.531  14.196  1.00 10.00      A   
ATOM   1252  O   ASN A 131     -15.128 -12.219  13.020  1.00 10.00      A   
ATOM   1253  N   PHE A 132     -13.779 -12.349  14.819  1.00 10.00      A   
ATOM   1254  HN  PHE A 132     -13.697 -12.616  15.756  1.00 10.00      A   
ATOM   1255  CA  PHE A 132     -12.628 -11.768  14.148  1.00 10.00      A   
ATOM   1256  CB  PHE A 132     -11.504 -11.516  15.150  1.00 10.00      A   
ATOM   1257  CG  PHE A 132     -10.429 -10.613  14.628  1.00 10.00      A   
ATOM   1258  CD1 PHE A 132     -10.750  -9.378  14.092  1.00 10.00      A   
ATOM   1259  CD2 PHE A 132      -9.102 -10.999  14.673  1.00 10.00      A   
ATOM   1260  CE1 PHE A 132      -9.763  -8.545  13.610  1.00 10.00      A   
ATOM   1261  CE2 PHE A 132      -8.109 -10.169  14.194  1.00 10.00      A   
ATOM   1262  CZ  PHE A 132      -8.442  -8.940  13.662  1.00 10.00      A   
ATOM   1263  C   PHE A 132     -12.145 -12.691  13.036  1.00 10.00      A   
ATOM   1264  O   PHE A 132     -11.954 -13.889  13.252  1.00 10.00      A   
ATOM   1265  N   LYS A 133     -11.952 -12.133  11.850  1.00 10.00      A   
ATOM   1266  HN  LYS A 133     -12.111 -11.169  11.741  1.00 10.00      A   
ATOM   1267  CA  LYS A 133     -11.518 -12.922  10.708  1.00 10.00      A   
ATOM   1268  CB  LYS A 133     -12.651 -13.063   9.692  1.00 10.00      A   
ATOM   1269  CG  LYS A 133     -13.900 -13.745  10.222  1.00 10.00      A   
ATOM   1270  CD  LYS A 133     -15.061 -13.576   9.260  1.00 10.00      A   
ATOM   1271  CE  LYS A 133     -16.331 -14.196   9.813  1.00 10.00      A   
ATOM   1272  NZ  LYS A 133     -17.514 -13.860   8.983  1.00 10.00      A   
ATOM   1273  HZ1 LYS A 133     -18.361 -14.325   9.367  1.00 10.00      A   
ATOM   1274  HZ2 LYS A 133     -17.368 -14.177   8.005  1.00 10.00      A   
ATOM   1275  HZ3 LYS A 133     -17.667 -12.826   8.979  1.00 10.00      A   
ATOM   1276  C   LYS A 133     -10.290 -12.349  10.007  1.00 10.00      A   
ATOM   1277  O   LYS A 133      -9.327 -13.067   9.756  1.00 10.00      A   
ATOM   1278  N   VAL A 134     -10.316 -11.062   9.684  1.00 10.00      A   
ATOM   1279  HN  VAL A 134     -11.086 -10.510   9.942  1.00 10.00      A   
ATOM   1280  CA  VAL A 134      -9.204 -10.453   8.960  1.00 10.00      A   
ATOM   1281  CB  VAL A 134      -9.657  -9.901   7.586  1.00 10.00      A   
ATOM   1282  CG1 VAL A 134      -8.474  -9.369   6.790  1.00 10.00      A   
ATOM   1283  CG2 VAL A 134     -10.394 -10.968   6.792  1.00 10.00      A   
ATOM   1284  C   VAL A 134      -8.507  -9.342   9.738  1.00 10.00      A   
ATOM   1285  O   VAL A 134      -9.153  -8.435  10.269  1.00 10.00      A   
ATOM   1286  N   LEU A 135      -7.181  -9.428   9.786  1.00 10.00      A   
ATOM   1287  HN  LEU A 135      -6.738 -10.194   9.352  1.00 10.00      A   
ATOM   1288  CA  LEU A 135      -6.354  -8.428  10.452  1.00 10.00      A   
ATOM   1289  CB  LEU A 135      -5.762  -8.973  11.755  1.00 10.00      A   
ATOM   1290  CG  LEU A 135      -4.894  -7.998  12.566  1.00 10.00      A   
ATOM   1291  CD1 LEU A 135      -5.686  -6.758  12.960  1.00 10.00      A   
ATOM   1292  CD2 LEU A 135      -4.335  -8.688  13.802  1.00 10.00      A   
ATOM   1293  C   LEU A 135      -5.231  -8.002   9.515  1.00 10.00      A   
ATOM   1294  O   LEU A 135      -4.314  -8.777   9.235  1.00 10.00      A   
ATOM   1295  N   VAL A 136      -5.317  -6.782   9.018  1.00 10.00      A   
ATOM   1296  HN  VAL A 136      -6.075  -6.212   9.278  1.00 10.00      A   
ATOM   1297  CA  VAL A 136      -4.315  -6.256   8.103  1.00 10.00      A   
ATOM   1298  CB  VAL A 136      -4.941  -5.859   6.747  1.00 10.00      A   
ATOM   1299  CG1 VAL A 136      -3.893  -5.272   5.814  1.00 10.00      A   
ATOM   1300  CG2 VAL A 136      -5.624  -7.055   6.098  1.00 10.00      A   
ATOM   1301  C   VAL A 136      -3.615  -5.043   8.706  1.00 10.00      A   
ATOM   1302  O   VAL A 136      -4.245  -4.018   8.963  1.00 10.00      A   
ATOM   1303  N   LEU A 137      -2.319  -5.175   8.949  1.00 10.00      A   
ATOM   1304  HN  LEU A 137      -1.877  -6.031   8.743  1.00 10.00      A   
ATOM   1305  CA  LEU A 137      -1.526  -4.088   9.502  1.00 10.00      A   
ATOM   1306  CB  LEU A 137      -0.964  -4.465  10.877  1.00 10.00      A   
ATOM   1307  CG  LEU A 137      -1.978  -4.886  11.945  1.00 10.00      A   
ATOM   1308  CD1 LEU A 137      -1.271  -5.303  13.227  1.00 10.00      A   
ATOM   1309  CD2 LEU A 137      -2.970  -3.767  12.219  1.00 10.00      A   
ATOM   1310  C   LEU A 137      -0.384  -3.761   8.551  1.00 10.00      A   
ATOM   1311  O   LEU A 137       0.650  -4.434   8.550  1.00 10.00      A   
ATOM   1312  N   SER A 138      -0.582  -2.746   7.728  1.00 10.00      A   
ATOM   1313  HN  SER A 138      -1.432  -2.253   7.768  1.00 10.00      A   
ATOM   1314  CA  SER A 138       0.428  -2.336   6.767  1.00 10.00      A   
ATOM   1315  CB  SER A 138      -0.230  -1.949   5.435  1.00 10.00      A   
ATOM   1316  OG  SER A 138       0.733  -1.758   4.409  1.00 10.00      A   
ATOM   1317  HG  SER A 138       1.583  -2.102   4.700  1.00 10.00      A   
ATOM   1318  C   SER A 138       1.240  -1.172   7.320  1.00 10.00      A   
ATOM   1319  O   SER A 138       0.670  -0.169   7.755  1.00 10.00      A   
ATOM   1320  N   SER A 139       2.564  -1.328   7.330  1.00 10.00      A   
ATOM   1321  HN  SER A 139       2.943  -2.169   6.992  1.00 10.00      A   
ATOM   1322  CA  SER A 139       3.472  -0.295   7.826  1.00 10.00      A   
ATOM   1323  CB  SER A 139       3.464   0.915   6.889  1.00 10.00      A   
ATOM   1324  OG  SER A 139       3.465   0.505   5.529  1.00 10.00      A   
ATOM   1325  HG  SER A 139       4.204   0.918   5.071  1.00 10.00      A   
ATOM   1326  C   SER A 139       3.135   0.118   9.262  1.00 10.00      A   
ATOM   1327  O   SER A 139       3.123   1.306   9.597  1.00 10.00      A   
ATOM   1328  N   CYS A 140       2.848  -0.866  10.104  1.00 10.00      A   
ATOM   1329  HN  CYS A 140       2.871  -1.797   9.783  1.00 10.00      A   
ATOM   1330  CA  CYS A 140       2.511  -0.607  11.494  1.00 10.00      A   
ATOM   1331  CB  CYS A 140       1.165  -1.248  11.835  1.00 10.00      A   
ATOM   1332  SG  CYS A 140      -0.200  -0.698  10.780  1.00 10.00      A   
ATOM   1333  HG  CYS A 140       0.257  -0.608   9.536  1.00 10.00      A   
ATOM   1334  C   CYS A 140       3.603  -1.127  12.422  1.00 10.00      A   
ATOM   1335  O   CYS A 140       4.190  -2.178  12.175  1.00 10.00      A   
ATOM   1336  N   GLU A 141       3.887  -0.384  13.480  1.00 10.00      A   
ATOM   1337  HN  GLU A 141       3.400   0.455  13.623  1.00 10.00      A   
ATOM   1338  CA  GLU A 141       4.908  -0.779  14.438  1.00 10.00      A   
ATOM   1339  CB  GLU A 141       6.241  -0.065  14.155  1.00 10.00      A   
ATOM   1340  CG  GLU A 141       6.130   1.196  13.308  1.00 10.00      A   
ATOM   1341  CD  GLU A 141       5.684   2.406  14.100  1.00 10.00      A   
ATOM   1342  OE1 GLU A 141       6.519   2.986  14.835  1.00 10.00      A   
ATOM   1343  OE2 GLU A 141       4.506   2.798  13.977  1.00 10.00      A   
ATOM   1344  C   GLU A 141       4.443  -0.533  15.868  1.00 10.00      A   
ATOM   1345  O   GLU A 141       3.423   0.122  16.090  1.00 10.00      A   
ATOM   1346  N   GLY A 142       5.186  -1.074  16.829  1.00 10.00      A   
ATOM   1347  HN  GLY A 142       5.983  -1.590  16.589  1.00 10.00      A   
ATOM   1348  CA  GLY A 142       4.839  -0.904  18.223  1.00 10.00      A   
ATOM   1349  C   GLY A 142       4.408  -2.196  18.888  1.00 10.00      A   
ATOM   1350  O   GLY A 142       4.077  -2.203  20.076  1.00 10.00      A   
ATOM   1351  N   PHE A 143       4.411  -3.292  18.135  1.00 10.00      A   
ATOM   1352  HN  PHE A 143       4.683  -3.230  17.196  1.00 10.00      A   
ATOM   1353  CA  PHE A 143       4.011  -4.587  18.676  1.00 10.00      A   
ATOM   1354  CB  PHE A 143       2.716  -5.096  18.021  1.00 10.00      A   
ATOM   1355  CG  PHE A 143       2.780  -5.231  16.523  1.00 10.00      A   
ATOM   1356  CD1 PHE A 143       2.931  -6.473  15.930  1.00 10.00      A   
ATOM   1357  CD2 PHE A 143       2.680  -4.115  15.706  1.00 10.00      A   
ATOM   1358  CE1 PHE A 143       2.983  -6.600  14.555  1.00 10.00      A   
ATOM   1359  CE2 PHE A 143       2.733  -4.235  14.331  1.00 10.00      A   
ATOM   1360  CZ  PHE A 143       2.884  -5.478  13.753  1.00 10.00      A   
ATOM   1361  C   PHE A 143       5.125  -5.620  18.549  1.00 10.00      A   
ATOM   1362  O   PHE A 143       6.067  -5.444  17.773  1.00 10.00      A   
ATOM   1363  N   SER A 144       5.009  -6.698  19.311  1.00 10.00      A   
ATOM   1364  HN  SER A 144       4.224  -6.790  19.902  1.00 10.00      A   
ATOM   1365  CA  SER A 144       6.003  -7.756  19.299  1.00 10.00      A   
ATOM   1366  CB  SER A 144       6.589  -7.917  20.705  1.00 10.00      A   
ATOM   1367  OG  SER A 144       6.446  -6.716  21.453  1.00 10.00      A   
ATOM   1368  HG  SER A 144       5.498  -6.511  21.551  1.00 10.00      A   
ATOM   1369  C   SER A 144       5.385  -9.073  18.829  1.00 10.00      A   
ATOM   1370  O   SER A 144       4.199  -9.130  18.502  1.00 10.00      A   
ATOM   1371  N   THR A 145       6.184 -10.133  18.809  1.00 10.00      A   
ATOM   1372  HN  THR A 145       7.123 -10.033  19.073  1.00 10.00      A   
ATOM   1373  CA  THR A 145       5.708 -11.441  18.384  1.00 10.00      A   
ATOM   1374  CB  THR A 145       6.890 -12.383  18.083  1.00 10.00      A   
ATOM   1375  OG1 THR A 145       8.024 -11.996  18.873  1.00 10.00      A   
ATOM   1376  HG1 THR A 145       7.849 -12.196  19.802  1.00 10.00      A   
ATOM   1377  CG2 THR A 145       7.265 -12.304  16.613  1.00 10.00      A   
ATOM   1378  C   THR A 145       4.782 -12.079  19.426  1.00 10.00      A   
ATOM   1379  O   THR A 145       4.203 -13.143  19.194  1.00 10.00      A   
ATOM   1380  N   ASP A 146       4.639 -11.423  20.572  1.00 10.00      A   
ATOM   1381  HN  ASP A 146       5.115 -10.581  20.699  1.00 10.00      A   
ATOM   1382  CA  ASP A 146       3.785 -11.923  21.641  1.00 10.00      A   
ATOM   1383  CB  ASP A 146       4.175 -11.314  22.991  1.00 10.00      A   
ATOM   1384  CG  ASP A 146       3.616 -12.101  24.162  1.00 10.00      A   
ATOM   1385  OD1 ASP A 146       4.205 -13.147  24.507  1.00 10.00      A   
ATOM   1386  OD2 ASP A 146       2.588 -11.682  24.743  1.00 10.00      A   
ATOM   1387  C   ASP A 146       2.330 -11.623  21.333  1.00 10.00      A   
ATOM   1388  O   ASP A 146       1.463 -12.481  21.498  1.00 10.00      A   
ATOM   1389  N   GLY A 147       2.071 -10.401  20.872  1.00 10.00      A   
ATOM   1390  HN  GLY A 147       2.808  -9.753  20.783  1.00 10.00      A   
ATOM   1391  CA  GLY A 147       0.720 -10.002  20.526  1.00 10.00      A   
ATOM   1392  C   GLY A 147       0.157 -10.843  19.400  1.00 10.00      A   
ATOM   1393  O   GLY A 147      -1.035 -11.157  19.378  1.00 10.00      A   
ATOM   1394  N   LEU A 148       1.025 -11.217  18.466  1.00 10.00      A   
ATOM   1395  HN  LEU A 148       1.957 -10.920  18.534  1.00 10.00      A   
ATOM   1396  CA  LEU A 148       0.626 -12.047  17.337  1.00 10.00      A   
ATOM   1397  CB  LEU A 148       1.800 -12.221  16.370  1.00 10.00      A   
ATOM   1398  CG  LEU A 148       2.424 -10.938  15.817  1.00 10.00      A   
ATOM   1399  CD1 LEU A 148       3.605 -11.266  14.916  1.00 10.00      A   
ATOM   1400  CD2 LEU A 148       1.387 -10.115  15.066  1.00 10.00      A   
ATOM   1401  C   LEU A 148       0.167 -13.409  17.839  1.00 10.00      A   
ATOM   1402  O   LEU A 148      -0.797 -13.982  17.332  1.00 10.00      A   
ATOM   1403  N   ALA A 149       0.865 -13.907  18.855  1.00 10.00      A   
ATOM   1404  HN  ALA A 149       1.625 -13.394  19.205  1.00 10.00      A   
ATOM   1405  CA  ALA A 149       0.541 -15.194  19.459  1.00 10.00      A   
ATOM   1406  CB  ALA A 149       1.627 -15.596  20.443  1.00 10.00      A   
ATOM   1407  C   ALA A 149      -0.811 -15.128  20.161  1.00 10.00      A   
ATOM   1408  O   ALA A 149      -1.582 -16.087  20.134  1.00 10.00      A   
ATOM   1409  N   ALA A 150      -1.084 -13.983  20.787  1.00 10.00      A   
ATOM   1410  HN  ALA A 150      -0.412 -13.266  20.780  1.00 10.00      A   
ATOM   1411  CA  ALA A 150      -2.345 -13.765  21.488  1.00 10.00      A   
ATOM   1412  CB  ALA A 150      -2.359 -12.385  22.126  1.00 10.00      A   
ATOM   1413  C   ALA A 150      -3.513 -13.914  20.519  1.00 10.00      A   
ATOM   1414  O   ALA A 150      -4.530 -14.531  20.840  1.00 10.00      A   
ATOM   1415  N   ILE A 151      -3.349 -13.353  19.327  1.00 10.00      A   
ATOM   1416  HN  ILE A 151      -2.514 -12.869  19.138  1.00 10.00      A   
ATOM   1417  CA  ILE A 151      -4.371 -13.438  18.297  1.00 10.00      A   
ATOM   1418  CB  ILE A 151      -4.053 -12.493  17.115  1.00 10.00      A   
ATOM   1419  CG1 ILE A 151      -4.184 -11.026  17.542  1.00 10.00      A   
ATOM   1420  CG2 ILE A 151      -4.942 -12.791  15.914  1.00 10.00      A   
ATOM   1421  CD1 ILE A 151      -5.605 -10.590  17.821  1.00 10.00      A   
ATOM   1422  C   ILE A 151      -4.468 -14.873  17.784  1.00 10.00      A   
ATOM   1423  O   ILE A 151      -5.554 -15.441  17.694  1.00 10.00      A   
ATOM   1424  N   ALA A 152      -3.313 -15.457  17.493  1.00 10.00      A   
ATOM   1425  HN  ALA A 152      -2.482 -14.952  17.632  1.00 10.00      A   
ATOM   1426  CA  ALA A 152      -3.229 -16.815  16.967  1.00 10.00      A   
ATOM   1427  CB  ALA A 152      -1.773 -17.184  16.729  1.00 10.00      A   
ATOM   1428  C   ALA A 152      -3.889 -17.860  17.868  1.00 10.00      A   
ATOM   1429  O   ALA A 152      -4.619 -18.728  17.391  1.00 10.00      A   
ATOM   1430  N   ALA A 153      -3.638 -17.775  19.166  1.00 10.00      A   
ATOM   1431  HN  ALA A 153      -3.064 -17.048  19.497  1.00 10.00      A   
ATOM   1432  CA  ALA A 153      -4.178 -18.743  20.116  1.00 10.00      A   
ATOM   1433  CB  ALA A 153      -3.286 -18.821  21.344  1.00 10.00      A   
ATOM   1434  C   ALA A 153      -5.620 -18.463  20.530  1.00 10.00      A   
ATOM   1435  O   ALA A 153      -6.206 -19.240  21.288  1.00 10.00      A   
ATOM   1436  N   THR A 154      -6.209 -17.381  20.040  1.00 10.00      A   
ATOM   1437  HN  THR A 154      -5.723 -16.804  19.413  1.00 10.00      A   
ATOM   1438  CA  THR A 154      -7.577 -17.055  20.422  1.00 10.00      A   
ATOM   1439  CB  THR A 154      -7.644 -15.797  21.310  1.00 10.00      A   
ATOM   1440  OG1 THR A 154      -6.496 -15.761  22.169  1.00 10.00      A   
ATOM   1441  HG1 THR A 154      -5.767 -15.312  21.710  1.00 10.00      A   
ATOM   1442  CG2 THR A 154      -8.901 -15.821  22.165  1.00 10.00      A   
ATOM   1443  C   THR A 154      -8.526 -16.917  19.229  1.00 10.00      A   
ATOM   1444  O   THR A 154      -9.675 -17.360  19.294  1.00 10.00      A   
ATOM   1445  N   CYS A 155      -8.060 -16.310  18.149  1.00 10.00      A   
ATOM   1446  HN  CYS A 155      -7.132 -15.983  18.137  1.00 10.00      A   
ATOM   1447  CA  CYS A 155      -8.894 -16.121  16.971  1.00 10.00      A   
ATOM   1448  CB  CYS A 155      -8.437 -14.901  16.171  1.00 10.00      A   
ATOM   1449  SG  CYS A 155      -8.390 -13.367  17.128  1.00 10.00      A   
ATOM   1450  HG  CYS A 155      -9.377 -12.591  16.702  1.00 10.00      A   
ATOM   1451  C   CYS A 155      -8.943 -17.374  16.098  1.00 10.00      A   
ATOM   1452  O   CYS A 155      -8.090 -17.591  15.237  1.00 10.00      A   
ATOM   1453  N   ARG A 156      -9.963 -18.193  16.327  1.00 10.00      A   
ATOM   1454  HN  ARG A 156     -10.617 -17.953  17.020  1.00 10.00      A   
ATOM   1455  CA  ARG A 156     -10.144 -19.433  15.580  1.00 10.00      A   
ATOM   1456  CB  ARG A 156     -10.965 -20.432  16.405  1.00 10.00      A   
ATOM   1457  CG  ARG A 156     -12.346 -19.924  16.796  1.00 10.00      A   
ATOM   1458  CD  ARG A 156     -13.050 -20.887  17.730  1.00 10.00      A   
ATOM   1459  NE  ARG A 156     -14.358 -20.379  18.130  1.00 10.00      A   
ATOM   1460  HE  ARG A 156     -15.016 -20.215  17.416  1.00 10.00      A   
ATOM   1461  CZ  ARG A 156     -14.709 -20.136  19.387  1.00 10.00      A   
ATOM   1462  NH1 ARG A 156     -13.851 -20.354  20.382  1.00 10.00      A   
ATOM   1463 HH11 ARG A 156     -12.894 -20.720  20.182  1.00 10.00      A   
ATOM   1464 HH12 ARG A 156     -14.132 -20.161  21.368  1.00 10.00      A   
ATOM   1465  NH2 ARG A 156     -15.912 -19.648  19.648  1.00 10.00      A   
ATOM   1466 HH21 ARG A 156     -16.583 -19.452  18.870  1.00 10.00      A   
ATOM   1467 HH22 ARG A 156     -16.196 -19.460  20.629  1.00 10.00      A   
ATOM   1468  C   ARG A 156     -10.847 -19.165  14.254  1.00 10.00      A   
ATOM   1469  O   ARG A 156     -10.832 -20.000  13.345  1.00 10.00      A   
ATOM   1470  N   ASN A 157     -11.464 -17.998  14.151  1.00 10.00      A   
ATOM   1471  HN  ASN A 157     -11.433 -17.369  14.906  1.00 10.00      A   
ATOM   1472  CA  ASN A 157     -12.186 -17.620  12.948  1.00 10.00      A   
ATOM   1473  CB  ASN A 157     -13.470 -16.867  13.311  1.00 10.00      A   
ATOM   1474  CG  ASN A 157     -14.575 -17.787  13.807  1.00 10.00      A   
ATOM   1475  OD1 ASN A 157     -14.800 -18.865  13.256  1.00 10.00      A   
ATOM   1476  ND2 ASN A 157     -15.268 -17.375  14.860  1.00 10.00      A   
ATOM   1477 HD21 ASN A 157     -15.035 -16.507  15.263  1.00 10.00      A   
ATOM   1478 HD22 ASN A 157     -15.992 -17.949  15.193  1.00 10.00      A   
ATOM   1479  C   ASN A 157     -11.311 -16.786  12.019  1.00 10.00      A   
ATOM   1480  O   ASN A 157     -11.782 -16.271  11.002  1.00 10.00      A   
ATOM   1481  N   LEU A 158     -10.032 -16.680  12.369  1.00 10.00      A   
ATOM   1482  HN  LEU A 158      -9.723 -17.142  13.172  1.00 10.00      A   
ATOM   1483  CA  LEU A 158      -9.070 -15.913  11.583  1.00 10.00      A   
ATOM   1484  CB  LEU A 158      -7.702 -15.924  12.276  1.00 10.00      A   
ATOM   1485  CG  LEU A 158      -6.630 -15.002  11.691  1.00 10.00      A   
ATOM   1486  CD1 LEU A 158      -6.936 -13.549  12.019  1.00 10.00      A   
ATOM   1487  CD2 LEU A 158      -5.252 -15.393  12.198  1.00 10.00      A   
ATOM   1488  C   LEU A 158      -8.949 -16.492  10.174  1.00 10.00      A   
ATOM   1489  O   LEU A 158      -8.805 -17.701  10.006  1.00 10.00      A   
ATOM   1490  N   LYS A 159      -9.016 -15.627   9.171  1.00 10.00      A   
ATOM   1491  HN  LYS A 159      -9.128 -14.672   9.372  1.00 10.00      A   
ATOM   1492  CA  LYS A 159      -8.924 -16.054   7.781  1.00 10.00      A   
ATOM   1493  CB  LYS A 159     -10.180 -15.639   6.997  1.00 10.00      A   
ATOM   1494  CG  LYS A 159     -11.475 -16.283   7.471  1.00 10.00      A   
ATOM   1495  CD  LYS A 159     -12.648 -15.903   6.576  1.00 10.00      A   
ATOM   1496  CE  LYS A 159     -12.501 -16.496   5.180  1.00 10.00      A   
ATOM   1497  NZ  LYS A 159     -13.575 -16.034   4.253  1.00 10.00      A   
ATOM   1498  HZ1 LYS A 159     -14.503 -16.392   4.564  1.00 10.00      A   
ATOM   1499  HZ2 LYS A 159     -13.391 -16.382   3.290  1.00 10.00      A   
ATOM   1500  HZ3 LYS A 159     -13.608 -14.996   4.230  1.00 10.00      A   
ATOM   1501  C   LYS A 159      -7.691 -15.478   7.098  1.00 10.00      A   
ATOM   1502  O   LYS A 159      -6.919 -16.207   6.473  1.00 10.00      A   
ATOM   1503  N   GLU A 160      -7.509 -14.167   7.213  1.00 10.00      A   
ATOM   1504  HN  GLU A 160      -8.137 -13.637   7.748  1.00 10.00      A   
ATOM   1505  CA  GLU A 160      -6.381 -13.502   6.571  1.00 10.00      A   
ATOM   1506  CB  GLU A 160      -6.861 -12.641   5.396  1.00 10.00      A   
ATOM   1507  CG  GLU A 160      -7.716 -13.394   4.385  1.00 10.00      A   
ATOM   1508  CD  GLU A 160      -8.096 -12.557   3.180  1.00 10.00      A   
ATOM   1509  OE1 GLU A 160      -7.548 -12.801   2.084  1.00 10.00      A   
ATOM   1510  OE2 GLU A 160      -8.958 -11.666   3.317  1.00 10.00      A   
ATOM   1511  C   GLU A 160      -5.578 -12.655   7.553  1.00 10.00      A   
ATOM   1512  O   GLU A 160      -6.145 -11.901   8.344  1.00 10.00      A   
ATOM   1513  N   LEU A 161      -4.257 -12.789   7.489  1.00 10.00      A   
ATOM   1514  HN  LEU A 161      -3.875 -13.428   6.849  1.00 10.00      A   
ATOM   1515  CA  LEU A 161      -3.355 -12.036   8.346  1.00 10.00      A   
ATOM   1516  CB  LEU A 161      -2.755 -12.957   9.414  1.00 10.00      A   
ATOM   1517  CG  LEU A 161      -2.196 -12.271  10.663  1.00 10.00      A   
ATOM   1518  CD1 LEU A 161      -3.316 -11.662  11.489  1.00 10.00      A   
ATOM   1519  CD2 LEU A 161      -1.374 -13.243  11.497  1.00 10.00      A   
ATOM   1520  C   LEU A 161      -2.244 -11.396   7.513  1.00 10.00      A   
ATOM   1521  O   LEU A 161      -1.368 -12.087   6.985  1.00 10.00      A   
ATOM   1522  N   ASP A 162      -2.291 -10.078   7.387  1.00 10.00      A   
ATOM   1523  HN  ASP A 162      -3.008  -9.580   7.836  1.00 10.00      A   
ATOM   1524  CA  ASP A 162      -1.289  -9.350   6.615  1.00 10.00      A   
ATOM   1525  CB  ASP A 162      -1.922  -8.653   5.402  1.00 10.00      A   
ATOM   1526  CG  ASP A 162      -0.908  -7.927   4.526  1.00 10.00      A   
ATOM   1527  OD1 ASP A 162       0.299  -8.236   4.612  1.00 10.00      A   
ATOM   1528  OD2 ASP A 162      -1.317  -7.049   3.741  1.00 10.00      A   
ATOM   1529  C   ASP A 162      -0.553  -8.344   7.491  1.00 10.00      A   
ATOM   1530  O   ASP A 162      -1.166  -7.635   8.291  1.00 10.00      A   
ATOM   1531  N   LEU A 163       0.765  -8.297   7.338  1.00 10.00      A   
ATOM   1532  HN  LEU A 163       1.182  -8.890   6.675  1.00 10.00      A   
ATOM   1533  CA  LEU A 163       1.610  -7.391   8.107  1.00 10.00      A   
ATOM   1534  CB  LEU A 163       2.260  -8.148   9.269  1.00 10.00      A   
ATOM   1535  CG  LEU A 163       1.338  -8.509  10.433  1.00 10.00      A   
ATOM   1536  CD1 LEU A 163       1.965  -9.578  11.314  1.00 10.00      A   
ATOM   1537  CD2 LEU A 163       1.016  -7.271  11.247  1.00 10.00      A   
ATOM   1538  C   LEU A 163       2.693  -6.789   7.217  1.00 10.00      A   
ATOM   1539  O   LEU A 163       3.810  -6.527   7.669  1.00 10.00      A   
ATOM   1540  N   ARG A 164       2.355  -6.574   5.952  1.00 10.00      A   
ATOM   1541  HN  ARG A 164       1.440  -6.801   5.657  1.00 10.00      A   
ATOM   1542  CA  ARG A 164       3.297  -6.023   4.982  1.00 10.00      A   
ATOM   1543  CB  ARG A 164       2.662  -5.933   3.587  1.00 10.00      A   
ATOM   1544  CG  ARG A 164       1.510  -4.945   3.470  1.00 10.00      A   
ATOM   1545  CD  ARG A 164       0.713  -5.181   2.198  1.00 10.00      A   
ATOM   1546  NE  ARG A 164      -0.051  -4.002   1.794  1.00 10.00      A   
ATOM   1547  HE  ARG A 164       0.452  -3.250   1.409  1.00 10.00      A   
ATOM   1548  CZ  ARG A 164      -1.376  -3.884   1.918  1.00 10.00      A   
ATOM   1549  NH1 ARG A 164      -2.095  -4.867   2.448  1.00 10.00      A   
ATOM   1550 HH11 ARG A 164      -1.630  -5.751   2.786  1.00 10.00      A   
ATOM   1551 HH12 ARG A 164      -3.130  -4.770   2.534  1.00 10.00      A   
ATOM   1552  NH2 ARG A 164      -1.977  -2.775   1.510  1.00 10.00      A   
ATOM   1553 HH21 ARG A 164      -3.012  -2.672   1.597  1.00 10.00      A   
ATOM   1554 HH22 ARG A 164      -1.415  -1.997   1.100  1.00 10.00      A   
ATOM   1555  C   ARG A 164       3.890  -4.676   5.405  1.00 10.00      A   
ATOM   1556  O   ARG A 164       3.175  -3.780   5.866  1.00 10.00      A   
ATOM   1557  N   GLU A 165       5.215  -4.567   5.258  1.00 10.00      A   
ATOM   1558  HN  GLU A 165       5.711  -5.339   4.911  1.00 10.00      A   
ATOM   1559  CA  GLU A 165       5.964  -3.347   5.581  1.00 10.00      A   
ATOM   1560  CB  GLU A 165       5.545  -2.183   4.676  1.00 10.00      A   
ATOM   1561  CG  GLU A 165       6.538  -1.858   3.566  1.00 10.00      A   
ATOM   1562  CD  GLU A 165       6.754  -3.010   2.607  1.00 10.00      A   
ATOM   1563  OE1 GLU A 165       5.929  -3.186   1.683  1.00 10.00      A   
ATOM   1564  OE2 GLU A 165       7.757  -3.741   2.763  1.00 10.00      A   
ATOM   1565  C   GLU A 165       5.895  -2.953   7.059  1.00 10.00      A   
ATOM   1566  O   GLU A 165       6.157  -1.802   7.416  1.00 10.00      A   
ATOM   1567  N   SER A 166       5.560  -3.899   7.918  1.00 10.00      A   
ATOM   1568  HN  SER A 166       5.355  -4.800   7.591  1.00 10.00      A   
ATOM   1569  CA  SER A 166       5.477  -3.621   9.338  1.00 10.00      A   
ATOM   1570  CB  SER A 166       4.190  -4.207   9.915  1.00 10.00      A   
ATOM   1571  OG  SER A 166       3.053  -3.545   9.382  1.00 10.00      A   
ATOM   1572  HG  SER A 166       2.394  -4.200   9.110  1.00 10.00      A   
ATOM   1573  C   SER A 166       6.698  -4.150  10.083  1.00 10.00      A   
ATOM   1574  O   SER A 166       7.004  -5.344  10.032  1.00 10.00      A   
ATOM   1575  N   ASP A 167       7.403  -3.245  10.757  1.00 10.00      A   
ATOM   1576  HN  ASP A 167       7.111  -2.311  10.748  1.00 10.00      A   
ATOM   1577  CA  ASP A 167       8.586  -3.610  11.525  1.00 10.00      A   
ATOM   1578  CB  ASP A 167       9.497  -2.399  11.765  1.00 10.00      A   
ATOM   1579  CG  ASP A 167      10.672  -2.720  12.678  1.00 10.00      A   
ATOM   1580  OD1 ASP A 167      11.573  -3.481  12.254  1.00 10.00      A   
ATOM   1581  OD2 ASP A 167      10.708  -2.204  13.817  1.00 10.00      A   
ATOM   1582  C   ASP A 167       8.163  -4.208  12.852  1.00 10.00      A   
ATOM   1583  O   ASP A 167       7.790  -3.492  13.778  1.00 10.00      A   
ATOM   1584  N   VAL A 168       8.186  -5.522  12.927  1.00 10.00      A   
ATOM   1585  HN  VAL A 168       8.470  -6.040  12.145  1.00 10.00      A   
ATOM   1586  CA  VAL A 168       7.802  -6.220  14.141  1.00 10.00      A   
ATOM   1587  CB  VAL A 168       7.057  -7.537  13.822  1.00 10.00      A   
ATOM   1588  CG1 VAL A 168       6.404  -8.115  15.071  1.00 10.00      A   
ATOM   1589  CG2 VAL A 168       6.029  -7.330  12.719  1.00 10.00      A   
ATOM   1590  C   VAL A 168       9.039  -6.544  14.966  1.00 10.00      A   
ATOM   1591  O   VAL A 168      10.083  -6.895  14.415  1.00 10.00      A   
ATOM   1592  N   ASP A 169       8.930  -6.392  16.281  1.00 10.00      A   
ATOM   1593  HN  ASP A 169       8.085  -6.061  16.658  1.00 10.00      A   
ATOM   1594  CA  ASP A 169      10.036  -6.704  17.175  1.00 10.00      A   
ATOM   1595  CB  ASP A 169       9.791  -6.131  18.572  1.00 10.00      A   
ATOM   1596  CG  ASP A 169      10.582  -4.863  18.829  1.00 10.00      A   
ATOM   1597  OD1 ASP A 169      11.558  -4.913  19.608  1.00 10.00      A   
ATOM   1598  OD2 ASP A 169      10.237  -3.809  18.256  1.00 10.00      A   
ATOM   1599  C   ASP A 169      10.216  -8.214  17.237  1.00 10.00      A   
ATOM   1600  O   ASP A 169       9.560  -8.902  18.027  1.00 10.00      A   
ATOM   1601  N   ASP A 170      11.081  -8.711  16.364  1.00 10.00      A   
ATOM   1602  HN  ASP A 170      11.543  -8.091  15.760  1.00 10.00      A   
ATOM   1603  CA  ASP A 170      11.361 -10.139  16.253  1.00 10.00      A   
ATOM   1604  CB  ASP A 170      12.281 -10.421  15.065  1.00 10.00      A   
ATOM   1605  CG  ASP A 170      11.553 -10.540  13.744  1.00 10.00      A   
ATOM   1606  OD1 ASP A 170      10.671 -11.412  13.622  1.00 10.00      A   
ATOM   1607  OD2 ASP A 170      11.890  -9.786  12.810  1.00 10.00      A   
ATOM   1608  C   ASP A 170      11.985 -10.714  17.515  1.00 10.00      A   
ATOM   1609  O   ASP A 170      13.199 -10.623  17.725  1.00 10.00      A   
ATOM   1610  N   VAL A 171      11.149 -11.292  18.363  1.00 10.00      A   
ATOM   1611  HN  VAL A 171      10.188 -11.285  18.164  1.00 10.00      A   
ATOM   1612  CA  VAL A 171      11.619 -11.915  19.589  1.00 10.00      A   
ATOM   1613  CB  VAL A 171      10.631 -11.715  20.759  1.00 10.00      A   
ATOM   1614  CG1 VAL A 171      11.185 -12.316  22.048  1.00 10.00      A   
ATOM   1615  CG2 VAL A 171      10.327 -10.238  20.949  1.00 10.00      A   
ATOM   1616  C   VAL A 171      11.821 -13.405  19.345  1.00 10.00      A   
ATOM   1617  O   VAL A 171      12.888 -13.957  19.617  1.00 10.00      A   
ATOM   1618  N   SER A 172      10.795 -14.048  18.802  1.00 10.00      A   
ATOM   1619  HN  SER A 172       9.978 -13.551  18.588  1.00 10.00      A   
ATOM   1620  CA  SER A 172      10.849 -15.474  18.515  1.00 10.00      A   
ATOM   1621  CB  SER A 172      10.679 -16.287  19.805  1.00 10.00      A   
ATOM   1622  OG  SER A 172      10.779 -17.680  19.550  1.00 10.00      A   
ATOM   1623  HG  SER A 172      11.468 -18.055  20.113  1.00 10.00      A   
ATOM   1624  C   SER A 172       9.762 -15.857  17.521  1.00 10.00      A   
ATOM   1625  O   SER A 172       8.660 -15.309  17.550  1.00 10.00      A   
ATOM   1626  N   GLY A 173      10.081 -16.804  16.648  1.00 10.00      A   
ATOM   1627  HN  GLY A 173      10.980 -17.195  16.673  1.00 10.00      A   
ATOM   1628  CA  GLY A 173       9.125 -17.268  15.662  1.00 10.00      A   
ATOM   1629  C   GLY A 173       8.299 -18.422  16.194  1.00 10.00      A   
ATOM   1630  O   GLY A 173       7.582 -19.086  15.445  1.00 10.00      A   
ATOM   1631  N   HIS A 174       8.385 -18.642  17.505  1.00 10.00      A   
ATOM   1632  HN  HIS A 174       8.963 -18.061  18.045  1.00 10.00      A   
ATOM   1633  CA  HIS A 174       7.658 -19.721  18.166  1.00 10.00      A   
ATOM   1634  CB  HIS A 174       8.191 -19.911  19.595  1.00 10.00      A   
ATOM   1635  CG  HIS A 174       7.491 -20.977  20.384  1.00 10.00      A   
ATOM   1636  ND1 HIS A 174       7.663 -22.311  20.103  1.00 10.00      A   
ATOM   1637  CD2 HIS A 174       6.621 -20.845  21.412  1.00 10.00      A   
ATOM   1638  CE1 HIS A 174       6.894 -22.960  20.962  1.00 10.00      A   
ATOM   1639  NE2 HIS A 174       6.245 -22.113  21.768  1.00 10.00      A   
ATOM   1640  HE2 HIS A 174       5.604 -22.348  22.477  1.00 10.00      A   
ATOM   1641  C   HIS A 174       6.151 -19.449  18.182  1.00 10.00      A   
ATOM   1642  O   HIS A 174       5.348 -20.354  18.418  1.00 10.00      A   
ATOM   1643  N   TRP A 175       5.774 -18.204  17.903  1.00 10.00      A   
ATOM   1644  HN  TRP A 175       6.462 -17.538  17.699  1.00 10.00      A   
ATOM   1645  CA  TRP A 175       4.367 -17.801  17.888  1.00 10.00      A   
ATOM   1646  CB  TRP A 175       4.235 -16.302  17.590  1.00 10.00      A   
ATOM   1647  CG  TRP A 175       4.597 -15.919  16.184  1.00 10.00      A   
ATOM   1648  CD1 TRP A 175       5.853 -15.766  15.671  1.00 10.00      A   
ATOM   1649  CD2 TRP A 175       3.690 -15.642  15.109  1.00 10.00      A   
ATOM   1650  NE1 TRP A 175       5.786 -15.415  14.345  1.00 10.00      A   
ATOM   1651  HE1 TRP A 175       6.558 -15.246  13.757  1.00 10.00      A   
ATOM   1652  CE2 TRP A 175       4.468 -15.333  13.975  1.00 10.00      A   
ATOM   1653  CE3 TRP A 175       2.296 -15.626  14.996  1.00 10.00      A   
ATOM   1654  CZ2 TRP A 175       3.898 -15.013  12.746  1.00 10.00      A   
ATOM   1655  CZ3 TRP A 175       1.733 -15.309  13.774  1.00 10.00      A   
ATOM   1656  CH2 TRP A 175       2.533 -15.007  12.665  1.00 10.00      A   
ATOM   1657  C   TRP A 175       3.558 -18.619  16.878  1.00 10.00      A   
ATOM   1658  O   TRP A 175       2.334 -18.695  16.963  1.00 10.00      A   
ATOM   1659  N   LEU A 176       4.255 -19.233  15.930  1.00 10.00      A   
ATOM   1660  HN  LEU A 176       5.231 -19.136  15.920  1.00 10.00      A   
ATOM   1661  CA  LEU A 176       3.617 -20.051  14.908  1.00 10.00      A   
ATOM   1662  CB  LEU A 176       4.646 -20.439  13.841  1.00 10.00      A   
ATOM   1663  CG  LEU A 176       4.117 -21.182  12.615  1.00 10.00      A   
ATOM   1664  CD1 LEU A 176       2.952 -20.429  11.996  1.00 10.00      A   
ATOM   1665  CD2 LEU A 176       5.228 -21.374  11.598  1.00 10.00      A   
ATOM   1666  C   LEU A 176       2.996 -21.302  15.534  1.00 10.00      A   
ATOM   1667  O   LEU A 176       2.023 -21.854  15.020  1.00 10.00      A   
ATOM   1668  N   SER A 177       3.553 -21.727  16.664  1.00 10.00      A   
ATOM   1669  HN  SER A 177       4.317 -21.233  17.037  1.00 10.00      A   
ATOM   1670  CA  SER A 177       3.063 -22.905  17.368  1.00 10.00      A   
ATOM   1671  CB  SER A 177       4.205 -23.542  18.159  1.00 10.00      A   
ATOM   1672  OG  SER A 177       5.428 -23.446  17.445  1.00 10.00      A   
ATOM   1673  HG  SER A 177       6.050 -22.914  17.954  1.00 10.00      A   
ATOM   1674  C   SER A 177       1.906 -22.545  18.304  1.00 10.00      A   
ATOM   1675  O   SER A 177       1.430 -23.378  19.082  1.00 10.00      A   
ATOM   1676  N   HIS A 178       1.456 -21.298  18.225  1.00 10.00      A   
ATOM   1677  HN  HIS A 178       1.878 -20.674  17.595  1.00 10.00      A   
ATOM   1678  CA  HIS A 178       0.358 -20.830  19.056  1.00 10.00      A   
ATOM   1679  CB  HIS A 178       0.525 -19.353  19.424  1.00 10.00      A   
ATOM   1680  CG  HIS A 178       1.404 -19.130  20.618  1.00 10.00      A   
ATOM   1681  ND1 HIS A 178       0.904 -18.587  21.776  1.00 10.00      A   
ATOM   1682  CD2 HIS A 178       2.731 -19.379  20.778  1.00 10.00      A   
ATOM   1683  CE1 HIS A 178       1.924 -18.514  22.613  1.00 10.00      A   
ATOM   1684  NE2 HIS A 178       3.045 -18.980  22.053  1.00 10.00      A   
ATOM   1685  HE2 HIS A 178       3.932 -19.028  22.478  1.00 10.00      A   
ATOM   1686  C   HIS A 178      -0.979 -21.072  18.381  1.00 10.00      A   
ATOM   1687  O   HIS A 178      -2.024 -21.007  19.022  1.00 10.00      A   
ATOM   1688  N   PHE A 179      -0.941 -21.349  17.085  1.00 10.00      A   
ATOM   1689  HN  PHE A 179      -0.077 -21.381  16.623  1.00 10.00      A   
ATOM   1690  CA  PHE A 179      -2.155 -21.614  16.338  1.00 10.00      A   
ATOM   1691  CB  PHE A 179      -1.887 -21.549  14.833  1.00 10.00      A   
ATOM   1692  CG  PHE A 179      -1.668 -20.166  14.291  1.00 10.00      A   
ATOM   1693  CD1 PHE A 179      -0.392 -19.633  14.209  1.00 10.00      A   
ATOM   1694  CD2 PHE A 179      -2.739 -19.404  13.850  1.00 10.00      A   
ATOM   1695  CE1 PHE A 179      -0.188 -18.365  13.699  1.00 10.00      A   
ATOM   1696  CE2 PHE A 179      -2.543 -18.135  13.340  1.00 10.00      A   
ATOM   1697  CZ  PHE A 179      -1.265 -17.613  13.261  1.00 10.00      A   
ATOM   1698  C   PHE A 179      -2.684 -22.994  16.698  1.00 10.00      A   
ATOM   1699  O   PHE A 179      -1.993 -23.999  16.495  1.00 10.00      A   
ATOM   1700  N   PRO A 180      -3.912 -23.063  17.238  1.00 10.00      A   
ATOM   1701  CA  PRO A 180      -4.535 -24.328  17.632  1.00 10.00      A   
ATOM   1702  CB  PRO A 180      -5.953 -23.926  18.069  1.00 10.00      A   
ATOM   1703  CG  PRO A 180      -6.152 -22.547  17.534  1.00 10.00      A   
ATOM   1704  CD  PRO A 180      -4.793 -21.915  17.489  1.00 10.00      A   
ATOM   1705  C   PRO A 180      -4.599 -25.301  16.463  1.00 10.00      A   
ATOM   1706  O   PRO A 180      -4.822 -24.900  15.319  1.00 10.00      A   
ATOM   1707  N   ASP A 181      -4.416 -26.579  16.752  1.00 10.00      A   
ATOM   1708  HN  ASP A 181      -4.278 -26.842  17.691  1.00 10.00      A   
ATOM   1709  CA  ASP A 181      -4.436 -27.608  15.720  1.00 10.00      A   
ATOM   1710  CB  ASP A 181      -4.044 -28.967  16.297  1.00 10.00      A   
ATOM   1711  CG  ASP A 181      -2.744 -29.489  15.712  1.00 10.00      A   
ATOM   1712  OD1 ASP A 181      -1.662 -29.001  16.116  1.00 10.00      A   
ATOM   1713  OD2 ASP A 181      -2.792 -30.393  14.845  1.00 10.00      A   
ATOM   1714  C   ASP A 181      -5.800 -27.684  15.046  1.00 10.00      A   
ATOM   1715  O   ASP A 181      -5.926 -28.157  13.916  1.00 10.00      A   
ATOM   1716  N   THR A 182      -6.816 -27.211  15.750  1.00 10.00      A   
ATOM   1717  HN  THR A 182      -6.652 -26.877  16.657  1.00 10.00      A   
ATOM   1718  CA  THR A 182      -8.171 -27.193  15.231  1.00 10.00      A   
ATOM   1719  CB  THR A 182      -9.188 -27.058  16.379  1.00 10.00      A   
ATOM   1720  OG1 THR A 182      -8.606 -26.288  17.447  1.00 10.00      A   
ATOM   1721  HG1 THR A 182      -8.777 -25.348  17.295  1.00 10.00      A   
ATOM   1722  CG2 THR A 182      -9.560 -28.432  16.909  1.00 10.00      A   
ATOM   1723  C   THR A 182      -8.362 -26.043  14.245  1.00 10.00      A   
ATOM   1724  O   THR A 182      -9.348 -25.997  13.509  1.00 10.00      A   
ATOM   1725  N   TYR A 183      -7.409 -25.115  14.233  1.00 10.00      A   
ATOM   1726  HN  TYR A 183      -6.639 -25.210  14.835  1.00 10.00      A   
ATOM   1727  CA  TYR A 183      -7.474 -23.969  13.341  1.00 10.00      A   
ATOM   1728  CB  TYR A 183      -6.565 -22.838  13.828  1.00 10.00      A   
ATOM   1729  CG  TYR A 183      -6.441 -21.694  12.849  1.00 10.00      A   
ATOM   1730  CD1 TYR A 183      -7.532 -20.895  12.543  1.00 10.00      A   
ATOM   1731  CD2 TYR A 183      -5.231 -21.423  12.225  1.00 10.00      A   
ATOM   1732  CE1 TYR A 183      -7.422 -19.859  11.638  1.00 10.00      A   
ATOM   1733  CE2 TYR A 183      -5.111 -20.388  11.322  1.00 10.00      A   
ATOM   1734  CZ  TYR A 183      -6.209 -19.611  11.031  1.00 10.00      A   
ATOM   1735  OH  TYR A 183      -6.095 -18.583  10.128  1.00 10.00      A   
ATOM   1736  HH  TYR A 183      -6.933 -18.110  10.078  1.00 10.00      A   
ATOM   1737  C   TYR A 183      -7.109 -24.371  11.922  1.00 10.00      A   
ATOM   1738  O   TYR A 183      -5.963 -24.722  11.636  1.00 10.00      A   
ATOM   1739  N   THR A 184      -8.089 -24.315  11.040  1.00 10.00      A   
ATOM   1740  HN  THR A 184      -8.982 -24.040  11.339  1.00 10.00      A   
ATOM   1741  CA  THR A 184      -7.890 -24.680   9.648  1.00 10.00      A   
ATOM   1742  CB  THR A 184      -8.540 -26.051   9.388  1.00 10.00      A   
ATOM   1743  OG1 THR A 184      -9.805 -26.103  10.069  1.00 10.00      A   
ATOM   1744  HG1 THR A 184      -9.819 -26.873  10.653  1.00 10.00      A   
ATOM   1745  CG2 THR A 184      -7.652 -27.171   9.912  1.00 10.00      A   
ATOM   1746  C   THR A 184      -8.525 -23.644   8.722  1.00 10.00      A   
ATOM   1747  O   THR A 184      -8.755 -23.904   7.541  1.00 10.00      A   
ATOM   1748  N   SER A 185      -8.786 -22.460   9.261  1.00 10.00      A   
ATOM   1749  HN  SER A 185      -8.555 -22.302  10.199  1.00 10.00      A   
ATOM   1750  CA  SER A 185      -9.423 -21.388   8.501  1.00 10.00      A   
ATOM   1751  CB  SER A 185     -10.360 -20.609   9.427  1.00 10.00      A   
ATOM   1752  OG  SER A 185     -10.630 -21.350  10.610  1.00 10.00      A   
ATOM   1753  HG  SER A 185     -10.762 -20.739  11.345  1.00 10.00      A   
ATOM   1754  C   SER A 185      -8.411 -20.437   7.856  1.00 10.00      A   
ATOM   1755  O   SER A 185      -8.767 -19.330   7.447  1.00 10.00      A   
ATOM   1756  N   LEU A 186      -7.166 -20.878   7.745  1.00 10.00      A   
ATOM   1757  HN  LEU A 186      -6.951 -21.779   8.055  1.00 10.00      A   
ATOM   1758  CA  LEU A 186      -6.115 -20.055   7.155  1.00 10.00      A   
ATOM   1759  CB  LEU A 186      -4.732 -20.638   7.465  1.00 10.00      A   
ATOM   1760  CG  LEU A 186      -3.531 -19.865   6.914  1.00 10.00      A   
ATOM   1761  CD1 LEU A 186      -3.456 -18.473   7.527  1.00 10.00      A   
ATOM   1762  CD2 LEU A 186      -2.243 -20.633   7.162  1.00 10.00      A   
ATOM   1763  C   LEU A 186      -6.305 -19.908   5.646  1.00 10.00      A   
ATOM   1764  O   LEU A 186      -6.303 -20.898   4.910  1.00 10.00      A   
ATOM   1765  N   VAL A 187      -6.486 -18.667   5.197  1.00 10.00      A   
ATOM   1766  HN  VAL A 187      -6.505 -17.924   5.842  1.00 10.00      A   
ATOM   1767  CA  VAL A 187      -6.674 -18.378   3.778  1.00 10.00      A   
ATOM   1768  CB  VAL A 187      -7.992 -17.612   3.524  1.00 10.00      A   
ATOM   1769  CG1 VAL A 187      -8.218 -17.405   2.032  1.00 10.00      A   
ATOM   1770  CG2 VAL A 187      -9.172 -18.342   4.146  1.00 10.00      A   
ATOM   1771  C   VAL A 187      -5.502 -17.564   3.219  1.00 10.00      A   
ATOM   1772  O   VAL A 187      -4.879 -17.952   2.228  1.00 10.00      A   
ATOM   1773  N   SER A 188      -5.193 -16.441   3.856  1.00 10.00      A   
ATOM   1774  HN  SER A 188      -5.702 -16.183   4.653  1.00 10.00      A   
ATOM   1775  CA  SER A 188      -4.103 -15.590   3.401  1.00 10.00      A   
ATOM   1776  CB  SER A 188      -4.652 -14.321   2.742  1.00 10.00      A   
ATOM   1777  OG  SER A 188      -5.653 -14.628   1.782  1.00 10.00      A   
ATOM   1778  HG  SER A 188      -6.376 -13.980   1.860  1.00 10.00      A   
ATOM   1779  C   SER A 188      -3.164 -15.233   4.547  1.00 10.00      A   
ATOM   1780  O   SER A 188      -3.603 -14.776   5.599  1.00 10.00      A   
ATOM   1781  N   LEU A 189      -1.874 -15.456   4.336  1.00 10.00      A   
ATOM   1782  HN  LEU A 189      -1.590 -15.842   3.475  1.00 10.00      A   
ATOM   1783  CA  LEU A 189      -0.866 -15.161   5.343  1.00 10.00      A   
ATOM   1784  CB  LEU A 189      -0.441 -16.448   6.053  1.00 10.00      A   
ATOM   1785  CG  LEU A 189       0.502 -16.285   7.243  1.00 10.00      A   
ATOM   1786  CD1 LEU A 189      -0.245 -15.737   8.450  1.00 10.00      A   
ATOM   1787  CD2 LEU A 189       1.170 -17.609   7.569  1.00 10.00      A   
ATOM   1788  C   LEU A 189       0.351 -14.485   4.714  1.00 10.00      A   
ATOM   1789  O   LEU A 189       0.877 -14.947   3.698  1.00 10.00      A   
ATOM   1790  N   ASN A 190       0.781 -13.380   5.313  1.00 10.00      A   
ATOM   1791  HN  ASN A 190       0.298 -13.045   6.101  1.00 10.00      A   
ATOM   1792  CA  ASN A 190       1.939 -12.638   4.831  1.00 10.00      A   
ATOM   1793  CB  ASN A 190       1.491 -11.320   4.189  1.00 10.00      A   
ATOM   1794  CG  ASN A 190       2.637 -10.534   3.584  1.00 10.00      A   
ATOM   1795  OD1 ASN A 190       3.664 -11.093   3.208  1.00 10.00      A   
ATOM   1796  ND2 ASN A 190       2.469  -9.231   3.484  1.00 10.00      A   
ATOM   1797 HD21 ASN A 190       1.613  -8.842   3.807  1.00 10.00      A   
ATOM   1798 HD22 ASN A 190       3.184  -8.703   3.080  1.00 10.00      A   
ATOM   1799  C   ASN A 190       2.899 -12.370   5.987  1.00 10.00      A   
ATOM   1800  O   ASN A 190       2.680 -11.458   6.789  1.00 10.00      A   
ATOM   1801  N   ILE A 191       3.957 -13.169   6.076  1.00 10.00      A   
ATOM   1802  HN  ILE A 191       4.089 -13.872   5.395  1.00 10.00      A   
ATOM   1803  CA  ILE A 191       4.933 -13.034   7.160  1.00 10.00      A   
ATOM   1804  CB  ILE A 191       5.039 -14.335   7.991  1.00 10.00      A   
ATOM   1805  CG1 ILE A 191       5.409 -15.519   7.092  1.00 10.00      A   
ATOM   1806  CG2 ILE A 191       3.742 -14.611   8.736  1.00 10.00      A   
ATOM   1807  CD1 ILE A 191       5.923 -16.728   7.841  1.00 10.00      A   
ATOM   1808  C   ILE A 191       6.329 -12.677   6.645  1.00 10.00      A   
ATOM   1809  O   ILE A 191       7.323 -12.875   7.346  1.00 10.00      A   
ATOM   1810  N   SER A 192       6.402 -12.119   5.442  1.00 10.00      A   
ATOM   1811  HN  SER A 192       5.576 -11.950   4.940  1.00 10.00      A   
ATOM   1812  CA  SER A 192       7.682 -11.756   4.834  1.00 10.00      A   
ATOM   1813  CB  SER A 192       7.474 -11.429   3.359  1.00 10.00      A   
ATOM   1814  OG  SER A 192       6.468 -10.448   3.204  1.00 10.00      A   
ATOM   1815  HG  SER A 192       6.886  -9.600   3.031  1.00 10.00      A   
ATOM   1816  C   SER A 192       8.368 -10.576   5.537  1.00 10.00      A   
ATOM   1817  O   SER A 192       9.494 -10.211   5.197  1.00 10.00      A   
ATOM   1818  N   CYS A 193       7.691  -9.984   6.508  1.00 10.00      A   
ATOM   1819  HN  CYS A 193       6.803 -10.319   6.746  1.00 10.00      A   
ATOM   1820  CA  CYS A 193       8.239  -8.846   7.237  1.00 10.00      A   
ATOM   1821  CB  CYS A 193       7.107  -7.906   7.650  1.00 10.00      A   
ATOM   1822  SG  CYS A 193       5.631  -8.760   8.258  1.00 10.00      A   
ATOM   1823  HG  CYS A 193       4.645  -7.868   8.323  1.00 10.00      A   
ATOM   1824  C   CYS A 193       9.013  -9.289   8.473  1.00 10.00      A   
ATOM   1825  O   CYS A 193       9.779  -8.515   9.045  1.00 10.00      A   
ATOM   1826  N   LEU A 194       8.810 -10.528   8.883  1.00 10.00      A   
ATOM   1827  HN  LEU A 194       8.209 -11.110   8.377  1.00 10.00      A   
ATOM   1828  CA  LEU A 194       9.481 -11.055  10.058  1.00 10.00      A   
ATOM   1829  CB  LEU A 194       8.664 -12.197  10.657  1.00 10.00      A   
ATOM   1830  CG  LEU A 194       7.230 -11.860  11.058  1.00 10.00      A   
ATOM   1831  CD1 LEU A 194       6.449 -13.130  11.339  1.00 10.00      A   
ATOM   1832  CD2 LEU A 194       7.213 -10.945  12.271  1.00 10.00      A   
ATOM   1833  C   LEU A 194      10.865 -11.559   9.694  1.00 10.00      A   
ATOM   1834  O   LEU A 194      11.048 -12.182   8.650  1.00 10.00      A   
ATOM   1835  N   ALA A 195      11.840 -11.286  10.541  1.00 10.00      A   
ATOM   1836  HN  ALA A 195      11.645 -10.757  11.358  1.00 10.00      A   
ATOM   1837  CA  ALA A 195      13.201 -11.730  10.293  1.00 10.00      A   
ATOM   1838  CB  ALA A 195      14.181 -10.571  10.396  1.00 10.00      A   
ATOM   1839  C   ALA A 195      13.580 -12.869  11.235  1.00 10.00      A   
ATOM   1840  O   ALA A 195      14.725 -13.328  11.246  1.00 10.00      A   
ATOM   1841  N   SER A 196      12.611 -13.319  12.027  1.00 10.00      A   
ATOM   1842  HN  SER A 196      11.722 -12.899  11.987  1.00 10.00      A   
ATOM   1843  CA  SER A 196      12.837 -14.412  12.958  1.00 10.00      A   
ATOM   1844  CB  SER A 196      11.945 -14.271  14.195  1.00 10.00      A   
ATOM   1845  OG  SER A 196      10.604 -13.989  13.833  1.00 10.00      A   
ATOM   1846  HG  SER A 196      10.496 -13.024  13.721  1.00 10.00      A   
ATOM   1847  C   SER A 196      12.590 -15.753  12.276  1.00 10.00      A   
ATOM   1848  O   SER A 196      11.824 -15.841  11.314  1.00 10.00      A   
ATOM   1849  N   GLU A 197      13.241 -16.792  12.767  1.00 10.00      A   
ATOM   1850  HN  GLU A 197      13.839 -16.663  13.532  1.00 10.00      A   
ATOM   1851  CA  GLU A 197      13.089 -18.121  12.202  1.00 10.00      A   
ATOM   1852  CB  GLU A 197      14.377 -18.923  12.385  1.00 10.00      A   
ATOM   1853  CG  GLU A 197      14.310 -20.355  11.881  1.00 10.00      A   
ATOM   1854  CD  GLU A 197      15.205 -21.269  12.686  1.00 10.00      A   
ATOM   1855  OE1 GLU A 197      16.047 -21.971  12.091  1.00 10.00      A   
ATOM   1856  OE2 GLU A 197      15.081 -21.280  13.927  1.00 10.00      A   
ATOM   1857  C   GLU A 197      11.912 -18.844  12.843  1.00 10.00      A   
ATOM   1858  O   GLU A 197      11.967 -19.227  14.013  1.00 10.00      A   
ATOM   1859  N   VAL A 198      10.839 -19.004  12.082  1.00 10.00      A   
ATOM   1860  HN  VAL A 198      10.844 -18.654  11.166  1.00 10.00      A   
ATOM   1861  CA  VAL A 198       9.653 -19.690  12.574  1.00 10.00      A   
ATOM   1862  CB  VAL A 198       8.383 -19.271  11.795  1.00 10.00      A   
ATOM   1863  CG1 VAL A 198       8.021 -17.826  12.099  1.00 10.00      A   
ATOM   1864  CG2 VAL A 198       8.570 -19.471  10.296  1.00 10.00      A   
ATOM   1865  C   VAL A 198       9.839 -21.200  12.480  1.00 10.00      A   
ATOM   1866  O   VAL A 198      10.621 -21.681  11.660  1.00 10.00      A   
ATOM   1867  N   SER A 199       9.142 -21.941  13.330  1.00 10.00      A   
ATOM   1868  HN  SER A 199       8.552 -21.501  13.977  1.00 10.00      A   
ATOM   1869  CA  SER A 199       9.237 -23.394  13.329  1.00 10.00      A   
ATOM   1870  CB  SER A 199       8.463 -23.980  14.516  1.00 10.00      A   
ATOM   1871  OG  SER A 199       8.583 -25.392  14.566  1.00 10.00      A   
ATOM   1872  HG  SER A 199       9.326 -25.632  15.132  1.00 10.00      A   
ATOM   1873  C   SER A 199       8.704 -23.965  12.016  1.00 10.00      A   
ATOM   1874  O   SER A 199       7.542 -23.751  11.663  1.00 10.00      A   
ATOM   1875  N   PHE A 200       9.559 -24.687  11.297  1.00 10.00      A   
ATOM   1876  HN  PHE A 200      10.469 -24.830  11.640  1.00 10.00      A   
ATOM   1877  CA  PHE A 200       9.181 -25.285  10.024  1.00 10.00      A   
ATOM   1878  CB  PHE A 200      10.411 -25.860   9.315  1.00 10.00      A   
ATOM   1879  CG  PHE A 200      10.105 -26.506   7.993  1.00 10.00      A   
ATOM   1880  CD1 PHE A 200       9.802 -25.732   6.883  1.00 10.00      A   
ATOM   1881  CD2 PHE A 200      10.121 -27.884   7.862  1.00 10.00      A   
ATOM   1882  CE1 PHE A 200       9.518 -26.325   5.667  1.00 10.00      A   
ATOM   1883  CE2 PHE A 200       9.839 -28.482   6.649  1.00 10.00      A   
ATOM   1884  CZ  PHE A 200       9.538 -27.700   5.551  1.00 10.00      A   
ATOM   1885  C   PHE A 200       8.133 -26.367  10.241  1.00 10.00      A   
ATOM   1886  O   PHE A 200       7.188 -26.494   9.465  1.00 10.00      A   
ATOM   1887  N   SER A 201       8.300 -27.120  11.318  1.00 10.00      A   
ATOM   1888  HN  SER A 201       9.074 -26.954  11.900  1.00 10.00      A   
ATOM   1889  CA  SER A 201       7.383 -28.193  11.663  1.00 10.00      A   
ATOM   1890  CB  SER A 201       7.876 -28.884  12.931  1.00 10.00      A   
ATOM   1891  OG  SER A 201       9.291 -29.007  12.898  1.00 10.00      A   
ATOM   1892  HG  SER A 201       9.537 -29.672  12.240  1.00 10.00      A   
ATOM   1893  C   SER A 201       5.963 -27.666  11.853  1.00 10.00      A   
ATOM   1894  O   SER A 201       5.004 -28.264  11.373  1.00 10.00      A   
ATOM   1895  N   ALA A 202       5.837 -26.533  12.538  1.00 10.00      A   
ATOM   1896  HN  ALA A 202       6.641 -26.092  12.889  1.00 10.00      A   
ATOM   1897  CA  ALA A 202       4.528 -25.934  12.775  1.00 10.00      A   
ATOM   1898  CB  ALA A 202       4.625 -24.836  13.826  1.00 10.00      A   
ATOM   1899  C   ALA A 202       3.950 -25.382  11.478  1.00 10.00      A   
ATOM   1900  O   ALA A 202       2.756 -25.527  11.206  1.00 10.00      A   
ATOM   1901  N   LEU A 203       4.815 -24.761  10.680  1.00 10.00      A   
ATOM   1902  HN  LEU A 203       5.752 -24.685  10.966  1.00 10.00      A   
ATOM   1903  CA  LEU A 203       4.421 -24.182   9.403  1.00 10.00      A   
ATOM   1904  CB  LEU A 203       5.617 -23.462   8.766  1.00 10.00      A   
ATOM   1905  CG  LEU A 203       5.347 -22.675   7.478  1.00 10.00      A   
ATOM   1906  CD1 LEU A 203       4.358 -21.546   7.730  1.00 10.00      A   
ATOM   1907  CD2 LEU A 203       6.647 -22.139   6.895  1.00 10.00      A   
ATOM   1908  C   LEU A 203       3.903 -25.260   8.462  1.00 10.00      A   
ATOM   1909  O   LEU A 203       2.833 -25.119   7.868  1.00 10.00      A   
ATOM   1910  N   GLU A 204       4.663 -26.342   8.351  1.00 10.00      A   
ATOM   1911  HN  GLU A 204       5.494 -26.397   8.877  1.00 10.00      A   
ATOM   1912  CA  GLU A 204       4.303 -27.452   7.483  1.00 10.00      A   
ATOM   1913  CB  GLU A 204       5.373 -28.544   7.547  1.00 10.00      A   
ATOM   1914  CG  GLU A 204       5.063 -29.772   6.709  1.00 10.00      A   
ATOM   1915  CD  GLU A 204       6.168 -30.803   6.764  1.00 10.00      A   
ATOM   1916  OE1 GLU A 204       6.563 -31.206   7.879  1.00 10.00      A   
ATOM   1917  OE2 GLU A 204       6.643 -31.224   5.689  1.00 10.00      A   
ATOM   1918  C   GLU A 204       2.934 -28.018   7.855  1.00 10.00      A   
ATOM   1919  O   GLU A 204       2.058 -28.174   6.998  1.00 10.00      A   
ATOM   1920  N   ARG A 205       2.745 -28.298   9.140  1.00 10.00      A   
ATOM   1921  HN  ARG A 205       3.470 -28.129   9.780  1.00 10.00      A   
ATOM   1922  CA  ARG A 205       1.483 -28.848   9.622  1.00 10.00      A   
ATOM   1923  CB  ARG A 205       1.566 -29.190  11.114  1.00 10.00      A   
ATOM   1924  CG  ARG A 205       2.575 -30.273  11.452  1.00 10.00      A   
ATOM   1925  CD  ARG A 205       2.393 -30.776  12.875  1.00 10.00      A   
ATOM   1926  NE  ARG A 205       2.582 -29.728  13.880  1.00 10.00      A   
ATOM   1927  HE  ARG A 205       3.482 -29.336  13.956  1.00 10.00      A   
ATOM   1928  CZ  ARG A 205       1.618 -29.285  14.691  1.00 10.00      A   
ATOM   1929  NH1 ARG A 205       0.397 -29.796  14.621  1.00 10.00      A   
ATOM   1930 HH11 ARG A 205      -0.364 -29.449  15.256  1.00 10.00      A   
ATOM   1931 HH12 ARG A 205       0.186 -30.548  13.930  1.00 10.00      A   
ATOM   1932  NH2 ARG A 205       1.889 -28.346  15.590  1.00 10.00      A   
ATOM   1933 HH21 ARG A 205       1.143 -27.992  16.227  1.00 10.00      A   
ATOM   1934 HH22 ARG A 205       2.857 -27.958  15.661  1.00 10.00      A   
ATOM   1935  C   ARG A 205       0.320 -27.892   9.367  1.00 10.00      A   
ATOM   1936  O   ARG A 205      -0.753 -28.307   8.926  1.00 10.00      A   
ATOM   1937  N   LEU A 206       0.543 -26.613   9.635  1.00 10.00      A   
ATOM   1938  HN  LEU A 206       1.424 -26.343   9.975  1.00 10.00      A   
ATOM   1939  CA  LEU A 206      -0.484 -25.595   9.442  1.00 10.00      A   
ATOM   1940  CB  LEU A 206       0.000 -24.242   9.954  1.00 10.00      A   
ATOM   1941  CG  LEU A 206      -0.785 -23.652  11.124  1.00 10.00      A   
ATOM   1942  CD1 LEU A 206       0.059 -22.630  11.863  1.00 10.00      A   
ATOM   1943  CD2 LEU A 206      -2.082 -23.020  10.636  1.00 10.00      A   
ATOM   1944  C   LEU A 206      -0.912 -25.485   7.983  1.00 10.00      A   
ATOM   1945  O   LEU A 206      -2.107 -25.451   7.687  1.00 10.00      A   
ATOM   1946  N   VAL A 207       0.062 -25.448   7.080  1.00 10.00      A   
ATOM   1947  HN  VAL A 207       0.998 -25.486   7.383  1.00 10.00      A   
ATOM   1948  CA  VAL A 207      -0.216 -25.345   5.652  1.00 10.00      A   
ATOM   1949  CB  VAL A 207       1.083 -25.115   4.841  1.00 10.00      A   
ATOM   1950  CG1 VAL A 207       0.815 -25.168   3.345  1.00 10.00      A   
ATOM   1951  CG2 VAL A 207       1.708 -23.779   5.220  1.00 10.00      A   
ATOM   1952  C   VAL A 207      -0.945 -26.588   5.134  1.00 10.00      A   
ATOM   1953  O   VAL A 207      -1.890 -26.486   4.353  1.00 10.00      A   
ATOM   1954  N   THR A 208      -0.518 -27.756   5.594  1.00 10.00      A   
ATOM   1955  HN  THR A 208       0.225 -27.774   6.237  1.00 10.00      A   
ATOM   1956  CA  THR A 208      -1.117 -29.014   5.161  1.00 10.00      A   
ATOM   1957  CB  THR A 208      -0.257 -30.218   5.589  1.00 10.00      A   
ATOM   1958  OG1 THR A 208       1.116 -29.944   5.285  1.00 10.00      A   
ATOM   1959  HG1 THR A 208       1.501 -29.405   5.991  1.00 10.00      A   
ATOM   1960  CG2 THR A 208      -0.682 -31.478   4.852  1.00 10.00      A   
ATOM   1961  C   THR A 208      -2.556 -29.189   5.664  1.00 10.00      A   
ATOM   1962  O   THR A 208      -3.395 -29.788   4.982  1.00 10.00      A   
ATOM   1963  N   ARG A 209      -2.853 -28.656   6.841  1.00 10.00      A   
ATOM   1964  HN  ARG A 209      -2.160 -28.172   7.343  1.00 10.00      A   
ATOM   1965  CA  ARG A 209      -4.189 -28.790   7.404  1.00 10.00      A   
ATOM   1966  CB  ARG A 209      -4.163 -28.875   8.937  1.00 10.00      A   
ATOM   1967  CG  ARG A 209      -3.817 -27.583   9.658  1.00 10.00      A   
ATOM   1968  CD  ARG A 209      -3.632 -27.838  11.149  1.00 10.00      A   
ATOM   1969  NE  ARG A 209      -3.509 -26.597  11.919  1.00 10.00      A   
ATOM   1970  HE  ARG A 209      -4.158 -25.883  11.726  1.00 10.00      A   
ATOM   1971  CZ  ARG A 209      -2.596 -26.395  12.872  1.00 10.00      A   
ATOM   1972  NH1 ARG A 209      -1.720 -27.350  13.178  1.00 10.00      A   
ATOM   1973 HH11 ARG A 209      -1.737 -28.267  12.678  1.00 10.00      A   
ATOM   1974 HH12 ARG A 209      -1.011 -27.187  13.927  1.00 10.00      A   
ATOM   1975  NH2 ARG A 209      -2.570 -25.241  13.527  1.00 10.00      A   
ATOM   1976 HH21 ARG A 209      -3.262 -24.494  13.304  1.00 10.00      A   
ATOM   1977 HH22 ARG A 209      -1.858 -25.078  14.271  1.00 10.00      A   
ATOM   1978  C   ARG A 209      -5.161 -27.722   6.900  1.00 10.00      A   
ATOM   1979  O   ARG A 209      -6.375 -27.869   7.047  1.00 10.00      A   
ATOM   1980  N   CYS A 210      -4.634 -26.656   6.304  1.00 10.00      A   
ATOM   1981  HN  CYS A 210      -3.661 -26.586   6.211  1.00 10.00      A   
ATOM   1982  CA  CYS A 210      -5.473 -25.588   5.782  1.00 10.00      A   
ATOM   1983  CB  CYS A 210      -4.974 -24.229   6.268  1.00 10.00      A   
ATOM   1984  SG  CYS A 210      -4.740 -24.137   8.056  1.00 10.00      A   
ATOM   1985  HG  CYS A 210      -3.532 -24.621   8.325  1.00 10.00      A   
ATOM   1986  C   CYS A 210      -5.522 -25.622   4.252  1.00 10.00      A   
ATOM   1987  O   CYS A 210      -4.612 -25.141   3.582  1.00 10.00      A   
ATOM   1988  N   PRO A 211      -6.594 -26.188   3.682  1.00 10.00      A   
ATOM   1989  CA  PRO A 211      -6.754 -26.291   2.229  1.00 10.00      A   
ATOM   1990  CB  PRO A 211      -7.738 -27.450   2.096  1.00 10.00      A   
ATOM   1991  CG  PRO A 211      -8.609 -27.320   3.298  1.00 10.00      A   
ATOM   1992  CD  PRO A 211      -7.738 -26.780   4.401  1.00 10.00      A   
ATOM   1993  C   PRO A 211      -7.359 -25.023   1.631  1.00 10.00      A   
ATOM   1994  O   PRO A 211      -7.627 -24.947   0.431  1.00 10.00      A   
ATOM   1995  N   ASN A 212      -7.582 -24.031   2.479  1.00 10.00      A   
ATOM   1996  HN  ASN A 212      -7.352 -24.148   3.423  1.00 10.00      A   
ATOM   1997  CA  ASN A 212      -8.158 -22.767   2.044  1.00 10.00      A   
ATOM   1998  CB  ASN A 212      -9.114 -22.237   3.115  1.00 10.00      A   
ATOM   1999  CG  ASN A 212     -10.346 -21.563   2.544  1.00 10.00      A   
ATOM   2000  OD1 ASN A 212     -10.352 -21.090   1.408  1.00 10.00      A   
ATOM   2001  ND2 ASN A 212     -11.408 -21.525   3.333  1.00 10.00      A   
ATOM   2002 HD21 ASN A 212     -11.340 -21.934   4.224  1.00 10.00      A   
ATOM   2003 HD22 ASN A 212     -12.216 -21.078   3.004  1.00 10.00      A   
ATOM   2004  C   ASN A 212      -7.050 -21.756   1.794  1.00 10.00      A   
ATOM   2005  O   ASN A 212      -7.306 -20.622   1.395  1.00 10.00      A   
ATOM   2006  N   LEU A 213      -5.813 -22.187   2.020  1.00 10.00      A   
ATOM   2007  HN  LEU A 213      -5.678 -23.110   2.316  1.00 10.00      A   
ATOM   2008  CA  LEU A 213      -4.653 -21.327   1.837  1.00 10.00      A   
ATOM   2009  CB  LEU A 213      -3.388 -22.018   2.353  1.00 10.00      A   
ATOM   2010  CG  LEU A 213      -2.133 -21.147   2.453  1.00 10.00      A   
ATOM   2011  CD1 LEU A 213      -2.378 -19.957   3.366  1.00 10.00      A   
ATOM   2012  CD2 LEU A 213      -0.956 -21.966   2.952  1.00 10.00      A   
ATOM   2013  C   LEU A 213      -4.491 -20.924   0.376  1.00 10.00      A   
ATOM   2014  O   LEU A 213      -4.255 -21.768  -0.491  1.00 10.00      A   
ATOM   2015  N   LYS A 214      -4.642 -19.631   0.110  1.00 10.00      A   
ATOM   2016  HN  LYS A 214      -4.855 -19.013   0.850  1.00 10.00      A   
ATOM   2017  CA  LYS A 214      -4.519 -19.101  -1.240  1.00 10.00      A   
ATOM   2018  CB  LYS A 214      -5.816 -18.402  -1.656  1.00 10.00      A   
ATOM   2019  CG  LYS A 214      -6.946 -19.349  -2.021  1.00 10.00      A   
ATOM   2020  CD  LYS A 214      -6.627 -20.115  -3.293  1.00 10.00      A   
ATOM   2021  CE  LYS A 214      -7.638 -21.216  -3.550  1.00 10.00      A   
ATOM   2022  NZ  LYS A 214      -7.311 -21.993  -4.776  1.00 10.00      A   
ATOM   2023  HZ1 LYS A 214      -7.614 -21.474  -5.623  1.00 10.00      A   
ATOM   2024  HZ2 LYS A 214      -7.796 -22.911  -4.759  1.00 10.00      A   
ATOM   2025  HZ3 LYS A 214      -6.284 -22.158  -4.835  1.00 10.00      A   
ATOM   2026  C   LYS A 214      -3.352 -18.130  -1.348  1.00 10.00      A   
ATOM   2027  O   LYS A 214      -2.768 -17.964  -2.420  1.00 10.00      A   
ATOM   2028  N   SER A 215      -3.007 -17.498  -0.240  1.00 10.00      A   
ATOM   2029  HN  SER A 215      -3.487 -17.691   0.593  1.00 10.00      A   
ATOM   2030  CA  SER A 215      -1.917 -16.539  -0.220  1.00 10.00      A   
ATOM   2031  CB  SER A 215      -2.461 -15.117  -0.033  1.00 10.00      A   
ATOM   2032  OG  SER A 215      -1.646 -14.160  -0.693  1.00 10.00      A   
ATOM   2033  HG  SER A 215      -2.205 -13.593  -1.238  1.00 10.00      A   
ATOM   2034  C   SER A 215      -0.938 -16.885   0.894  1.00 10.00      A   
ATOM   2035  O   SER A 215      -1.288 -16.847   2.074  1.00 10.00      A   
ATOM   2036  N   LEU A 216       0.283 -17.234   0.518  1.00 10.00      A   
ATOM   2037  HN  LEU A 216       0.510 -17.239  -0.439  1.00 10.00      A   
ATOM   2038  CA  LEU A 216       1.303 -17.592   1.493  1.00 10.00      A   
ATOM   2039  CB  LEU A 216       1.482 -19.109   1.590  1.00 10.00      A   
ATOM   2040  CG  LEU A 216       2.466 -19.601   2.657  1.00 10.00      A   
ATOM   2041  CD1 LEU A 216       1.894 -19.399   4.053  1.00 10.00      A   
ATOM   2042  CD2 LEU A 216       2.828 -21.058   2.428  1.00 10.00      A   
ATOM   2043  C   LEU A 216       2.635 -16.921   1.178  1.00 10.00      A   
ATOM   2044  O   LEU A 216       3.369 -17.357   0.291  1.00 10.00      A   
ATOM   2045  N   LYS A 217       2.929 -15.848   1.891  1.00 10.00      A   
ATOM   2046  HN  LYS A 217       2.290 -15.535   2.570  1.00 10.00      A   
ATOM   2047  CA  LYS A 217       4.179 -15.132   1.706  1.00 10.00      A   
ATOM   2048  CB  LYS A 217       3.943 -13.630   1.529  1.00 10.00      A   
ATOM   2049  CG  LYS A 217       3.459 -13.230   0.142  1.00 10.00      A   
ATOM   2050  CD  LYS A 217       1.981 -12.876   0.146  1.00 10.00      A   
ATOM   2051  CE  LYS A 217       1.527 -12.395  -1.222  1.00 10.00      A   
ATOM   2052  NZ  LYS A 217       0.096 -11.992  -1.224  1.00 10.00      A   
ATOM   2053  HZ1 LYS A 217      -0.221 -11.786  -2.204  1.00 10.00      A   
ATOM   2054  HZ2 LYS A 217      -0.034 -11.144  -0.644  1.00 10.00      A   
ATOM   2055  HZ3 LYS A 217      -0.496 -12.754  -0.834  1.00 10.00      A   
ATOM   2056  C   LYS A 217       5.096 -15.402   2.887  1.00 10.00      A   
ATOM   2057  O   LYS A 217       4.867 -14.897   3.986  1.00 10.00      A   
ATOM   2058  N   LEU A 218       6.114 -16.220   2.658  1.00 10.00      A   
ATOM   2059  HN  LEU A 218       6.244 -16.577   1.752  1.00 10.00      A   
ATOM   2060  CA  LEU A 218       7.063 -16.593   3.693  1.00 10.00      A   
ATOM   2061  CB  LEU A 218       7.753 -17.908   3.320  1.00 10.00      A   
ATOM   2062  CG  LEU A 218       6.837 -19.049   2.872  1.00 10.00      A   
ATOM   2063  CD1 LEU A 218       7.631 -20.114   2.134  1.00 10.00      A   
ATOM   2064  CD2 LEU A 218       6.104 -19.648   4.062  1.00 10.00      A   
ATOM   2065  C   LEU A 218       8.109 -15.506   3.889  1.00 10.00      A   
ATOM   2066  O   LEU A 218       8.158 -14.532   3.136  1.00 10.00      A   
ATOM   2067  N   ASN A 219       8.950 -15.682   4.893  1.00 10.00      A   
ATOM   2068  HN  ASN A 219       8.875 -16.486   5.449  1.00 10.00      A   
ATOM   2069  CA  ASN A 219       9.996 -14.719   5.187  1.00 10.00      A   
ATOM   2070  CB  ASN A 219       9.975 -14.305   6.664  1.00 10.00      A   
ATOM   2071  CG  ASN A 219      10.473 -15.372   7.620  1.00 10.00      A   
ATOM   2072  OD1 ASN A 219      10.355 -16.571   7.367  1.00 10.00      A   
ATOM   2073  ND2 ASN A 219      11.030 -14.932   8.736  1.00 10.00      A   
ATOM   2074 HD21 ASN A 219      11.088 -13.957   8.869  1.00 10.00      A   
ATOM   2075 HD22 ASN A 219      11.358 -15.589   9.389  1.00 10.00      A   
ATOM   2076  C   ASN A 219      11.363 -15.246   4.769  1.00 10.00      A   
ATOM   2077  O   ASN A 219      11.492 -16.401   4.365  1.00 10.00      A   
ATOM   2078  N   ARG A 220      12.378 -14.399   4.885  1.00 10.00      A   
ATOM   2079  HN  ARG A 220      12.204 -13.500   5.242  1.00 10.00      A   
ATOM   2080  CA  ARG A 220      13.743 -14.755   4.498  1.00 10.00      A   
ATOM   2081  CB  ARG A 220      14.663 -13.541   4.632  1.00 10.00      A   
ATOM   2082  CG  ARG A 220      15.917 -13.612   3.780  1.00 10.00      A   
ATOM   2083  CD  ARG A 220      16.854 -12.466   4.105  1.00 10.00      A   
ATOM   2084  NE  ARG A 220      17.772 -12.167   3.009  1.00 10.00      A   
ATOM   2085  HE  ARG A 220      18.161 -12.927   2.520  1.00 10.00      A   
ATOM   2086  CZ  ARG A 220      18.102 -10.930   2.641  1.00 10.00      A   
ATOM   2087  NH1 ARG A 220      17.585  -9.883   3.282  1.00 10.00      A   
ATOM   2088 HH11 ARG A 220      17.848  -8.916   2.999  1.00 10.00      A   
ATOM   2089 HH12 ARG A 220      16.917 -10.023   4.072  1.00 10.00      A   
ATOM   2090  NH2 ARG A 220      18.937 -10.738   1.628  1.00 10.00      A   
ATOM   2091 HH21 ARG A 220      19.343 -11.558   1.105  1.00 10.00      A   
ATOM   2092 HH22 ARG A 220      19.197  -9.771   1.341  1.00 10.00      A   
ATOM   2093  C   ARG A 220      14.300 -15.925   5.312  1.00 10.00      A   
ATOM   2094  O   ARG A 220      15.213 -16.617   4.864  1.00 10.00      A   
ATOM   2095  N   ALA A 221      13.736 -16.155   6.495  1.00 10.00      A   
ATOM   2096  HN  ALA A 221      12.991 -15.593   6.784  1.00 10.00      A   
ATOM   2097  CA  ALA A 221      14.195 -17.232   7.367  1.00 10.00      A   
ATOM   2098  CB  ALA A 221      13.535 -17.144   8.731  1.00 10.00      A   
ATOM   2099  C   ALA A 221      13.970 -18.607   6.746  1.00 10.00      A   
ATOM   2100  O   ALA A 221      14.638 -19.574   7.110  1.00 10.00      A   
ATOM   2101  N   VAL A 222      13.026 -18.692   5.816  1.00 10.00      A   
ATOM   2102  HN  VAL A 222      12.517 -17.887   5.568  1.00 10.00      A   
ATOM   2103  CA  VAL A 222      12.735 -19.949   5.146  1.00 10.00      A   
ATOM   2104  CB  VAL A 222      11.302 -19.979   4.573  1.00 10.00      A   
ATOM   2105  CG1 VAL A 222      10.994 -21.337   3.956  1.00 10.00      A   
ATOM   2106  CG2 VAL A 222      10.283 -19.637   5.648  1.00 10.00      A   
ATOM   2107  C   VAL A 222      13.738 -20.179   4.017  1.00 10.00      A   
ATOM   2108  O   VAL A 222      13.842 -19.365   3.094  1.00 10.00      A   
ATOM   2109  N   PRO A 223      14.502 -21.280   4.091  1.00 10.00      A   
ATOM   2110  CA  PRO A 223      15.508 -21.621   3.085  1.00 10.00      A   
ATOM   2111  CB  PRO A 223      16.327 -22.719   3.765  1.00 10.00      A   
ATOM   2112  CG  PRO A 223      15.375 -23.365   4.708  1.00 10.00      A   
ATOM   2113  CD  PRO A 223      14.447 -22.278   5.177  1.00 10.00      A   
ATOM   2114  C   PRO A 223      14.892 -22.152   1.794  1.00 10.00      A   
ATOM   2115  O   PRO A 223      13.724 -22.552   1.763  1.00 10.00      A   
ATOM   2116  N   LEU A 224      15.697 -22.177   0.741  1.00 10.00      A   
ATOM   2117  HN  LEU A 224      16.628 -21.883   0.849  1.00 10.00      A   
ATOM   2118  CA  LEU A 224      15.253 -22.647  -0.563  1.00 10.00      A   
ATOM   2119  CB  LEU A 224      16.237 -22.185  -1.643  1.00 10.00      A   
ATOM   2120  CG  LEU A 224      15.819 -22.420  -3.094  1.00 10.00      A   
ATOM   2121  CD1 LEU A 224      14.717 -21.455  -3.499  1.00 10.00      A   
ATOM   2122  CD2 LEU A 224      17.014 -22.285  -4.019  1.00 10.00      A   
ATOM   2123  C   LEU A 224      15.148 -24.166  -0.567  1.00 10.00      A   
ATOM   2124  O   LEU A 224      14.292 -24.746  -1.235  1.00 10.00      A   
ATOM   2125  N   GLU A 225      16.012 -24.797   0.218  1.00 10.00      A   
ATOM   2126  HN  GLU A 225      16.658 -24.259   0.742  1.00 10.00      A   
ATOM   2127  CA  GLU A 225      16.058 -26.250   0.322  1.00 10.00      A   
ATOM   2128  CB  GLU A 225      17.268 -26.685   1.156  1.00 10.00      A   
ATOM   2129  CG  GLU A 225      18.601 -26.157   0.641  1.00 10.00      A   
ATOM   2130  CD  GLU A 225      19.045 -24.882   1.334  1.00 10.00      A   
ATOM   2131  OE1 GLU A 225      18.233 -23.936   1.428  1.00 10.00      A   
ATOM   2132  OE2 GLU A 225      20.210 -24.824   1.790  1.00 10.00      A   
ATOM   2133  C   GLU A 225      14.771 -26.832   0.913  1.00 10.00      A   
ATOM   2134  O   GLU A 225      14.434 -27.994   0.669  1.00 10.00      A   
ATOM   2135  N   LYS A 226      14.050 -26.025   1.682  1.00 10.00      A   
ATOM   2136  HN  LYS A 226      14.357 -25.104   1.837  1.00 10.00      A   
ATOM   2137  CA  LYS A 226      12.810 -26.477   2.302  1.00 10.00      A   
ATOM   2138  CB  LYS A 226      12.805 -26.168   3.802  1.00 10.00      A   
ATOM   2139  CG  LYS A 226      13.923 -26.840   4.585  1.00 10.00      A   
ATOM   2140  CD  LYS A 226      13.863 -28.356   4.461  1.00 10.00      A   
ATOM   2141  CE  LYS A 226      14.952 -29.020   5.290  1.00 10.00      A   
ATOM   2142  NZ  LYS A 226      14.990 -30.494   5.094  1.00 10.00      A   
ATOM   2143  HZ1 LYS A 226      14.027 -30.887   5.129  1.00 10.00      A   
ATOM   2144  HZ2 LYS A 226      15.560 -30.943   5.838  1.00 10.00      A   
ATOM   2145  HZ3 LYS A 226      15.413 -30.721   4.172  1.00 10.00      A   
ATOM   2146  C   LYS A 226      11.584 -25.865   1.623  1.00 10.00      A   
ATOM   2147  O   LYS A 226      10.465 -25.974   2.124  1.00 10.00      A   
ATOM   2148  N   LEU A 227      11.792 -25.220   0.483  1.00 10.00      A   
ATOM   2149  HN  LEU A 227      12.703 -25.151   0.128  1.00 10.00      A   
ATOM   2150  CA  LEU A 227      10.692 -24.608  -0.249  1.00 10.00      A   
ATOM   2151  CB  LEU A 227      11.230 -23.640  -1.301  1.00 10.00      A   
ATOM   2152  CG  LEU A 227      10.627 -22.233  -1.307  1.00 10.00      A   
ATOM   2153  CD1 LEU A 227      11.240 -21.402  -2.419  1.00 10.00      A   
ATOM   2154  CD2 LEU A 227       9.110 -22.273  -1.434  1.00 10.00      A   
ATOM   2155  C   LEU A 227       9.852 -25.685  -0.930  1.00 10.00      A   
ATOM   2156  O   LEU A 227       8.621 -25.632  -0.921  1.00 10.00      A   
ATOM   2157  N   ALA A 228      10.536 -26.673  -1.500  1.00 10.00      A   
ATOM   2158  HN  ALA A 228      11.512 -26.659  -1.454  1.00 10.00      A   
ATOM   2159  CA  ALA A 228       9.880 -27.778  -2.194  1.00 10.00      A   
ATOM   2160  CB  ALA A 228      10.919 -28.730  -2.766  1.00 10.00      A   
ATOM   2161  C   ALA A 228       8.930 -28.528  -1.269  1.00 10.00      A   
ATOM   2162  O   ALA A 228       7.861 -28.969  -1.689  1.00 10.00      A   
ATOM   2163  N   THR A 229       9.321 -28.650  -0.006  1.00 10.00      A   
ATOM   2164  HN  THR A 229      10.177 -28.257   0.271  1.00 10.00      A   
ATOM   2165  CA  THR A 229       8.516 -29.343   0.987  1.00 10.00      A   
ATOM   2166  CB  THR A 229       9.261 -29.393   2.330  1.00 10.00      A   
ATOM   2167  OG1 THR A 229      10.644 -29.074   2.101  1.00 10.00      A   
ATOM   2168  HG1 THR A 229      11.118 -29.871   1.836  1.00 10.00      A   
ATOM   2169  CG2 THR A 229       9.161 -30.783   2.941  1.00 10.00      A   
ATOM   2170  C   THR A 229       7.178 -28.635   1.179  1.00 10.00      A   
ATOM   2171  O   THR A 229       6.127 -29.271   1.222  1.00 10.00      A   
ATOM   2172  N   LEU A 230       7.229 -27.311   1.265  1.00 10.00      A   
ATOM   2173  HN  LEU A 230       8.101 -26.863   1.206  1.00 10.00      A   
ATOM   2174  CA  LEU A 230       6.029 -26.503   1.447  1.00 10.00      A   
ATOM   2175  CB  LEU A 230       6.400 -25.087   1.899  1.00 10.00      A   
ATOM   2176  CG  LEU A 230       7.040 -24.963   3.285  1.00 10.00      A   
ATOM   2177  CD1 LEU A 230       7.656 -23.584   3.466  1.00 10.00      A   
ATOM   2178  CD2 LEU A 230       6.016 -25.243   4.375  1.00 10.00      A   
ATOM   2179  C   LEU A 230       5.194 -26.461   0.167  1.00 10.00      A   
ATOM   2180  O   LEU A 230       3.962 -26.481   0.214  1.00 10.00      A   
ATOM   2181  N   LEU A 231       5.871 -26.421  -0.975  1.00 10.00      A   
ATOM   2182  HN  LEU A 231       6.854 -26.398  -0.946  1.00 10.00      A   
ATOM   2183  CA  LEU A 231       5.198 -26.395  -2.268  1.00 10.00      A   
ATOM   2184  CB  LEU A 231       6.215 -26.219  -3.400  1.00 10.00      A   
ATOM   2185  CG  LEU A 231       6.852 -24.832  -3.524  1.00 10.00      A   
ATOM   2186  CD1 LEU A 231       8.048 -24.865  -4.464  1.00 10.00      A   
ATOM   2187  CD2 LEU A 231       5.823 -23.820  -3.999  1.00 10.00      A   
ATOM   2188  C   LEU A 231       4.391 -27.672  -2.480  1.00 10.00      A   
ATOM   2189  O   LEU A 231       3.355 -27.666  -3.142  1.00 10.00      A   
ATOM   2190  N   GLN A 232       4.875 -28.761  -1.899  1.00 10.00      A   
ATOM   2191  HN  GLN A 232       5.716 -28.694  -1.397  1.00 10.00      A   
ATOM   2192  CA  GLN A 232       4.215 -30.057  -1.996  1.00 10.00      A   
ATOM   2193  CB  GLN A 232       5.174 -31.157  -1.524  1.00 10.00      A   
ATOM   2194  CG  GLN A 232       6.189 -31.622  -2.556  1.00 10.00      A   
ATOM   2195  CD  GLN A 232       5.588 -32.559  -3.585  1.00 10.00      A   
ATOM   2196  OE1 GLN A 232       4.538 -33.160  -3.358  1.00 10.00      A   
ATOM   2197  NE2 GLN A 232       6.261 -32.712  -4.711  1.00 10.00      A   
ATOM   2198 HE21 GLN A 232       7.106 -32.222  -4.817  1.00 10.00      A   
ATOM   2199 HE22 GLN A 232       5.893 -33.313  -5.391  1.00 10.00      A   
ATOM   2200  C   GLN A 232       2.963 -30.098  -1.123  1.00 10.00      A   
ATOM   2201  O   GLN A 232       2.145 -31.009  -1.244  1.00 10.00      A   
ATOM   2202  N   ARG A 233       2.816 -29.107  -0.250  1.00 10.00      A   
ATOM   2203  HN  ARG A 233       3.484 -28.388  -0.229  1.00 10.00      A   
ATOM   2204  CA  ARG A 233       1.682 -29.054   0.664  1.00 10.00      A   
ATOM   2205  CB  ARG A 233       2.091 -28.464   2.019  1.00 10.00      A   
ATOM   2206  CG  ARG A 233       3.285 -29.134   2.684  1.00 10.00      A   
ATOM   2207  CD  ARG A 233       3.066 -30.626   2.870  1.00 10.00      A   
ATOM   2208  NE  ARG A 233       4.200 -31.260   3.537  1.00 10.00      A   
ATOM   2209  HE  ARG A 233       4.740 -30.698   4.135  1.00 10.00      A   
ATOM   2210  CZ  ARG A 233       4.539 -32.539   3.383  1.00 10.00      A   
ATOM   2211  NH1 ARG A 233       3.825 -33.328   2.584  1.00 10.00      A   
ATOM   2212 HH11 ARG A 233       4.089 -34.332   2.459  1.00 10.00      A   
ATOM   2213 HH12 ARG A 233       2.994 -32.949   2.081  1.00 10.00      A   
ATOM   2214  NH2 ARG A 233       5.582 -33.031   4.041  1.00 10.00      A   
ATOM   2215 HH21 ARG A 233       5.855 -34.031   3.922  1.00 10.00      A   
ATOM   2216 HH22 ARG A 233       6.137 -32.411   4.692  1.00 10.00      A   
ATOM   2217  C   ARG A 233       0.500 -28.270   0.096  1.00 10.00      A   
ATOM   2218  O   ARG A 233      -0.639 -28.733   0.162  1.00 10.00      A   
ATOM   2219  N   ALA A 234       0.763 -27.092  -0.465  1.00 10.00      A   
ATOM   2220  HN  ALA A 234       1.691 -26.775  -0.519  1.00 10.00      A   
ATOM   2221  CA  ALA A 234      -0.308 -26.265  -1.010  1.00 10.00      A   
ATOM   2222  CB  ALA A 234      -0.368 -24.924  -0.295  1.00 10.00      A   
ATOM   2223  C   ALA A 234      -0.193 -26.066  -2.519  1.00 10.00      A   
ATOM   2224  O   ALA A 234       0.459 -25.127  -2.984  1.00 10.00      A   
ATOM   2225  N   PRO A 235      -0.839 -26.941  -3.309  1.00 10.00      A   
ATOM   2226  CA  PRO A 235      -0.821 -26.856  -4.768  1.00 10.00      A   
ATOM   2227  CB  PRO A 235      -1.058 -28.305  -5.180  1.00 10.00      A   
ATOM   2228  CG  PRO A 235      -1.933 -28.861  -4.103  1.00 10.00      A   
ATOM   2229  CD  PRO A 235      -1.620 -28.101  -2.840  1.00 10.00      A   
ATOM   2230  C   PRO A 235      -1.941 -25.965  -5.310  1.00 10.00      A   
ATOM   2231  O   PRO A 235      -2.037 -25.736  -6.518  1.00 10.00      A   
ATOM   2232  N   GLN A 236      -2.778 -25.455  -4.412  1.00 10.00      A   
ATOM   2233  HN  GLN A 236      -2.649 -25.668  -3.462  1.00 10.00      A   
ATOM   2234  CA  GLN A 236      -3.887 -24.594  -4.808  1.00 10.00      A   
ATOM   2235  CB  GLN A 236      -5.207 -25.057  -4.175  1.00 10.00      A   
ATOM   2236  CG  GLN A 236      -5.398 -24.661  -2.715  1.00 10.00      A   
ATOM   2237  CD  GLN A 236      -4.604 -25.524  -1.756  1.00 10.00      A   
ATOM   2238  OE1 GLN A 236      -4.391 -26.711  -1.998  1.00 10.00      A   
ATOM   2239  NE2 GLN A 236      -4.145 -24.928  -0.666  1.00 10.00      A   
ATOM   2240 HE21 GLN A 236      -4.340 -23.973  -0.540  1.00 10.00      A   
ATOM   2241 HE22 GLN A 236      -3.629 -25.468  -0.024  1.00 10.00      A   
ATOM   2242  C   GLN A 236      -3.606 -23.128  -4.475  1.00 10.00      A   
ATOM   2243  O   GLN A 236      -4.499 -22.282  -4.548  1.00 10.00      A   
ATOM   2244  N   LEU A 237      -2.357 -22.839  -4.127  1.00 10.00      A   
ATOM   2245  HN  LEU A 237      -1.689 -23.556  -4.123  1.00 10.00      A   
ATOM   2246  CA  LEU A 237      -1.943 -21.486  -3.768  1.00 10.00      A   
ATOM   2247  CB  LEU A 237      -0.533 -21.523  -3.174  1.00 10.00      A   
ATOM   2248  CG  LEU A 237      -0.166 -20.392  -2.211  1.00 10.00      A   
ATOM   2249  CD1 LEU A 237      -0.819 -20.614  -0.858  1.00 10.00      A   
ATOM   2250  CD2 LEU A 237       1.343 -20.291  -2.065  1.00 10.00      A   
ATOM   2251  C   LEU A 237      -1.962 -20.569  -4.989  1.00 10.00      A   
ATOM   2252  O   LEU A 237      -1.605 -20.989  -6.088  1.00 10.00      A   
ATOM   2253  N   GLU A 238      -2.384 -19.323  -4.794  1.00 10.00      A   
ATOM   2254  HN  GLU A 238      -2.667 -19.045  -3.895  1.00 10.00      A   
ATOM   2255  CA  GLU A 238      -2.440 -18.352  -5.883  1.00 10.00      A   
ATOM   2256  CB  GLU A 238      -3.746 -17.561  -5.842  1.00 10.00      A   
ATOM   2257  CG  GLU A 238      -4.999 -18.407  -5.963  1.00 10.00      A   
ATOM   2258  CD  GLU A 238      -6.225 -17.573  -6.275  1.00 10.00      A   
ATOM   2259  OE1 GLU A 238      -6.759 -16.912  -5.357  1.00 10.00      A   
ATOM   2260  OE2 GLU A 238      -6.663 -17.572  -7.446  1.00 10.00      A   
ATOM   2261  C   GLU A 238      -1.254 -17.392  -5.816  1.00 10.00      A   
ATOM   2262  O   GLU A 238      -0.595 -17.126  -6.824  1.00 10.00      A   
ATOM   2263  N   GLU A 239      -0.995 -16.861  -4.632  1.00 10.00      A   
ATOM   2264  HN  GLU A 239      -1.558 -17.104  -3.861  1.00 10.00      A   
ATOM   2265  CA  GLU A 239       0.113 -15.937  -4.436  1.00 10.00      A   
ATOM   2266  CB  GLU A 239      -0.382 -14.616  -3.845  1.00 10.00      A   
ATOM   2267  CG  GLU A 239      -1.287 -13.829  -4.775  1.00 10.00      A   
ATOM   2268  CD  GLU A 239      -1.656 -12.475  -4.216  1.00 10.00      A   
ATOM   2269  OE1 GLU A 239      -0.756 -11.770  -3.717  1.00 10.00      A   
ATOM   2270  OE2 GLU A 239      -2.848 -12.111  -4.270  1.00 10.00      A   
ATOM   2271  C   GLU A 239       1.163 -16.562  -3.531  1.00 10.00      A   
ATOM   2272  O   GLU A 239       0.900 -16.842  -2.359  1.00 10.00      A   
ATOM   2273  N   LEU A 240       2.350 -16.775  -4.079  1.00 10.00      A   
ATOM   2274  HN  LEU A 240       2.502 -16.509  -5.013  1.00 10.00      A   
ATOM   2275  CA  LEU A 240       3.439 -17.384  -3.332  1.00 10.00      A   
ATOM   2276  CB  LEU A 240       4.019 -18.564  -4.116  1.00 10.00      A   
ATOM   2277  CG  LEU A 240       5.280 -19.212  -3.542  1.00 10.00      A   
ATOM   2278  CD1 LEU A 240       4.993 -19.876  -2.204  1.00 10.00      A   
ATOM   2279  CD2 LEU A 240       5.855 -20.214  -4.528  1.00 10.00      A   
ATOM   2280  C   LEU A 240       4.541 -16.382  -3.004  1.00 10.00      A   
ATOM   2281  O   LEU A 240       5.002 -15.635  -3.871  1.00 10.00      A   
ATOM   2282  N   GLY A 241       4.944 -16.366  -1.743  1.00 10.00      A   
ATOM   2283  HN  GLY A 241       4.499 -16.958  -1.090  1.00 10.00      A   
ATOM   2284  CA  GLY A 241       6.008 -15.492  -1.303  1.00 10.00      A   
ATOM   2285  C   GLY A 241       7.217 -16.297  -0.883  1.00 10.00      A   
ATOM   2286  O   GLY A 241       7.235 -16.873   0.199  1.00 10.00      A   
ATOM   2287  N   THR A 242       8.213 -16.359  -1.751  1.00 10.00      A   
ATOM   2288  HN  THR A 242       8.131 -15.880  -2.600  1.00 10.00      A   
ATOM   2289  CA  THR A 242       9.427 -17.117  -1.478  1.00 10.00      A   
ATOM   2290  CB  THR A 242      10.134 -17.496  -2.791  1.00 10.00      A   
ATOM   2291  OG1 THR A 242      10.201 -16.348  -3.653  1.00 10.00      A   
ATOM   2292  HG1 THR A 242       9.578 -15.680  -3.346  1.00 10.00      A   
ATOM   2293  CG2 THR A 242       9.376 -18.607  -3.495  1.00 10.00      A   
ATOM   2294  C   THR A 242      10.395 -16.339  -0.586  1.00 10.00      A   
ATOM   2295  O   THR A 242      10.525 -15.120  -0.715  1.00 10.00      A   
ATOM   2296  N   GLY A 243      11.065 -17.044   0.319  1.00 10.00      A   
ATOM   2297  HN  GLY A 243      10.912 -18.011   0.390  1.00 10.00      A   
ATOM   2298  CA  GLY A 243      12.013 -16.405   1.210  1.00 10.00      A   
ATOM   2299  C   GLY A 243      13.425 -16.419   0.658  1.00 10.00      A   
ATOM   2300  O   GLY A 243      13.677 -15.900  -0.432  1.00 10.00      A   
ATOM   2301  N   GLY A 244      14.339 -17.044   1.394  1.00 10.00      A   
ATOM   2302  HN  GLY A 244      14.062 -17.489   2.225  1.00 10.00      A   
ATOM   2303  CA  GLY A 244      15.725 -17.108   0.974  1.00 10.00      A   
ATOM   2304  C   GLY A 244      15.908 -17.932  -0.282  1.00 10.00      A   
ATOM   2305  O   GLY A 244      15.726 -19.151  -0.269  1.00 10.00      A   
ATOM   2306  N   TYR A 245      16.260 -17.270  -1.370  1.00 10.00      A   
ATOM   2307  HN  TYR A 245      16.389 -16.292  -1.317  1.00 10.00      A   
ATOM   2308  CA  TYR A 245      16.458 -17.943  -2.645  1.00 10.00      A   
ATOM   2309  CB  TYR A 245      16.039 -17.029  -3.801  1.00 10.00      A   
ATOM   2310  CG  TYR A 245      15.003 -17.630  -4.726  1.00 10.00      A   
ATOM   2311  CD1 TYR A 245      13.649 -17.441  -4.493  1.00 10.00      A   
ATOM   2312  CD2 TYR A 245      15.380 -18.385  -5.832  1.00 10.00      A   
ATOM   2313  CE1 TYR A 245      12.698 -17.983  -5.332  1.00 10.00      A   
ATOM   2314  CE2 TYR A 245      14.433 -18.932  -6.677  1.00 10.00      A   
ATOM   2315  CZ  TYR A 245      13.093 -18.727  -6.420  1.00 10.00      A   
ATOM   2316  OH  TYR A 245      12.143 -19.269  -7.259  1.00 10.00      A   
ATOM   2317  HH  TYR A 245      11.395 -18.655  -7.336  1.00 10.00      A   
ATOM   2318  C   TYR A 245      17.910 -18.380  -2.819  1.00 10.00      A   
ATOM   2319  O   TYR A 245      18.235 -19.119  -3.745  1.00 10.00      A   
ATOM   2320  N   THR A 246      18.779 -17.911  -1.933  1.00 10.00      A   
ATOM   2321  HN  THR A 246      18.467 -17.310  -1.229  1.00 10.00      A   
ATOM   2322  CA  THR A 246      20.191 -18.262  -1.996  1.00 10.00      A   
ATOM   2323  CB  THR A 246      21.081 -17.217  -1.277  1.00 10.00      A   
ATOM   2324  OG1 THR A 246      22.470 -17.540  -1.437  1.00 10.00      A   
ATOM   2325  HG1 THR A 246      22.989 -16.724  -1.420  1.00 10.00      A   
ATOM   2326  CG2 THR A 246      20.743 -17.105   0.204  1.00 10.00      A   
ATOM   2327  C   THR A 246      20.422 -19.665  -1.437  1.00 10.00      A   
ATOM   2328  O   THR A 246      20.010 -19.978  -0.314  1.00 10.00      A   
ATOM   2329  N   ALA A 247      21.053 -20.517  -2.236  1.00 10.00      A   
ATOM   2330  HN  ALA A 247      21.349 -20.220  -3.124  1.00 10.00      A   
ATOM   2331  CA  ALA A 247      21.328 -21.886  -1.828  1.00 10.00      A   
ATOM   2332  CB  ALA A 247      20.051 -22.719  -1.873  1.00 10.00      A   
ATOM   2333  C   ALA A 247      22.391 -22.516  -2.717  1.00 10.00      A   
ATOM   2334  O   ALA A 247      22.629 -22.053  -3.831  1.00 10.00      A   
ATOM   2335  N   GLU A 248      23.020 -23.571  -2.216  1.00 10.00      A   
ATOM   2336  HN  GLU A 248      22.788 -23.873  -1.313  1.00 10.00      A   
ATOM   2337  CA  GLU A 248      24.048 -24.292  -2.953  1.00 10.00      A   
ATOM   2338  CB  GLU A 248      24.550 -25.457  -2.098  1.00 10.00      A   
ATOM   2339  CG  GLU A 248      25.647 -26.296  -2.733  1.00 10.00      A   
ATOM   2340  CD  GLU A 248      25.946 -27.538  -1.921  1.00 10.00      A   
ATOM   2341  OE1 GLU A 248      26.013 -27.440  -0.676  1.00 10.00      A   
ATOM   2342  OE2 GLU A 248      26.104 -28.626  -2.518  1.00 10.00      A   
ATOM   2343  C   GLU A 248      23.488 -24.817  -4.275  1.00 10.00      A   
ATOM   2344  O   GLU A 248      22.482 -25.530  -4.288  1.00 10.00      A   
ATOM   2345  N   VAL A 249      24.131 -24.446  -5.377  1.00 10.00      A   
ATOM   2346  HN  VAL A 249      24.912 -23.862  -5.297  1.00 10.00      A   
ATOM   2347  CA  VAL A 249      23.701 -24.871  -6.704  1.00 10.00      A   
ATOM   2348  CB  VAL A 249      24.514 -24.170  -7.812  1.00 10.00      A   
ATOM   2349  CG1 VAL A 249      23.948 -24.492  -9.188  1.00 10.00      A   
ATOM   2350  CG2 VAL A 249      24.549 -22.667  -7.582  1.00 10.00      A   
ATOM   2351  C   VAL A 249      23.817 -26.385  -6.864  1.00 10.00      A   
ATOM   2352  O   VAL A 249      24.911 -26.920  -7.043  1.00 10.00      A   
ATOM   2353  N   ARG A 250      22.682 -27.062  -6.780  1.00 10.00      A   
ATOM   2354  HN  ARG A 250      21.848 -26.569  -6.614  1.00 10.00      A   
ATOM   2355  CA  ARG A 250      22.629 -28.510  -6.910  1.00 10.00      A   
ATOM   2356  CB  ARG A 250      22.364 -29.155  -5.547  1.00 10.00      A   
ATOM   2357  CG  ARG A 250      23.376 -28.817  -4.468  1.00 10.00      A   
ATOM   2358  CD  ARG A 250      23.135 -29.642  -3.217  1.00 10.00      A   
ATOM   2359  NE  ARG A 250      23.143 -31.073  -3.505  1.00 10.00      A   
ATOM   2360  HE  ARG A 250      22.280 -31.488  -3.769  1.00 10.00      A   
ATOM   2361  CZ  ARG A 250      24.232 -31.838  -3.445  1.00 10.00      A   
ATOM   2362  NH1 ARG A 250      25.404 -31.309  -3.107  1.00 10.00      A   
ATOM   2363 HH11 ARG A 250      25.479 -30.284  -2.887  1.00 10.00      A   
ATOM   2364 HH12 ARG A 250      26.258 -31.910  -3.062  1.00 10.00      A   
ATOM   2365  NH2 ARG A 250      24.144 -33.130  -3.734  1.00 10.00      A   
ATOM   2366 HH21 ARG A 250      23.225 -33.546  -4.008  1.00 10.00      A   
ATOM   2367 HH22 ARG A 250      24.993 -33.737  -3.692  1.00 10.00      A   
ATOM   2368  C   ARG A 250      21.518 -28.924  -7.867  1.00 10.00      A   
ATOM   2369  O   ARG A 250      20.390 -28.429  -7.766  1.00 10.00      A   
ATOM   2370  N   PRO A 251      21.821 -29.831  -8.809  1.00 10.00      A   
ATOM   2371  CA  PRO A 251      20.835 -30.335  -9.773  1.00 10.00      A   
ATOM   2372  CB  PRO A 251      21.623 -31.358 -10.596  1.00 10.00      A   
ATOM   2373  CG  PRO A 251      23.056 -30.993 -10.407  1.00 10.00      A   
ATOM   2374  CD  PRO A 251      23.154 -30.419  -9.025  1.00 10.00      A   
ATOM   2375  C   PRO A 251      19.668 -31.020  -9.057  1.00 10.00      A   
ATOM   2376  O   PRO A 251      18.517 -30.917  -9.484  1.00 10.00      A   
ATOM   2377  N   ASP A 252      19.977 -31.697  -7.951  1.00 10.00      A   
ATOM   2378  HN  ASP A 252      20.916 -31.730  -7.656  1.00 10.00      A   
ATOM   2379  CA  ASP A 252      18.966 -32.390  -7.159  1.00 10.00      A   
ATOM   2380  CB  ASP A 252      19.607 -33.203  -6.021  1.00 10.00      A   
ATOM   2381  CG  ASP A 252      20.726 -32.464  -5.307  1.00 10.00      A   
ATOM   2382  OD1 ASP A 252      20.545 -32.071  -4.136  1.00 10.00      A   
ATOM   2383  OD2 ASP A 252      21.800 -32.276  -5.917  1.00 10.00      A   
ATOM   2384  C   ASP A 252      17.943 -31.404  -6.610  1.00 10.00      A   
ATOM   2385  O   ASP A 252      16.735 -31.635  -6.690  1.00 10.00      A   
ATOM   2386  N   VAL A 253      18.432 -30.292  -6.077  1.00 10.00      A   
ATOM   2387  HN  VAL A 253      19.401 -30.161  -6.054  1.00 10.00      A   
ATOM   2388  CA  VAL A 253      17.564 -29.264  -5.524  1.00 10.00      A   
ATOM   2389  CB  VAL A 253      18.367 -28.203  -4.740  1.00 10.00      A   
ATOM   2390  CG1 VAL A 253      17.442 -27.168  -4.120  1.00 10.00      A   
ATOM   2391  CG2 VAL A 253      19.217 -28.864  -3.667  1.00 10.00      A   
ATOM   2392  C   VAL A 253      16.766 -28.595  -6.641  1.00 10.00      A   
ATOM   2393  O   VAL A 253      15.596 -28.242  -6.462  1.00 10.00      A   
ATOM   2394  N   TYR A 254      17.404 -28.443  -7.803  1.00 10.00      A   
ATOM   2395  HN  TYR A 254      18.335 -28.749  -7.879  1.00 10.00      A   
ATOM   2396  CA  TYR A 254      16.757 -27.831  -8.961  1.00 10.00      A   
ATOM   2397  CB  TYR A 254      17.733 -27.713 -10.142  1.00 10.00      A   
ATOM   2398  CG  TYR A 254      17.096 -27.181 -11.411  1.00 10.00      A   
ATOM   2399  CD1 TYR A 254      16.860 -25.821 -11.577  1.00 10.00      A   
ATOM   2400  CD2 TYR A 254      16.725 -28.041 -12.439  1.00 10.00      A   
ATOM   2401  CE1 TYR A 254      16.270 -25.334 -12.731  1.00 10.00      A   
ATOM   2402  CE2 TYR A 254      16.135 -27.562 -13.596  1.00 10.00      A   
ATOM   2403  CZ  TYR A 254      15.911 -26.209 -13.735  1.00 10.00      A   
ATOM   2404  OH  TYR A 254      15.315 -25.731 -14.881  1.00 10.00      A   
ATOM   2405  HH  TYR A 254      15.954 -25.208 -15.379  1.00 10.00      A   
ATOM   2406  C   TYR A 254      15.528 -28.633  -9.371  1.00 10.00      A   
ATOM   2407  O   TYR A 254      14.453 -28.073  -9.593  1.00 10.00      A   
ATOM   2408  N   SER A 255      15.690 -29.946  -9.458  1.00 10.00      A   
ATOM   2409  HN  SER A 255      16.574 -30.336  -9.271  1.00 10.00      A   
ATOM   2410  CA  SER A 255      14.595 -30.823  -9.833  1.00 10.00      A   
ATOM   2411  CB  SER A 255      15.105 -32.249 -10.024  1.00 10.00      A   
ATOM   2412  OG  SER A 255      16.195 -32.275 -10.931  1.00 10.00      A   
ATOM   2413  HG  SER A 255      16.067 -31.594 -11.607  1.00 10.00      A   
ATOM   2414  C   SER A 255      13.485 -30.792  -8.786  1.00 10.00      A   
ATOM   2415  O   SER A 255      12.304 -30.832  -9.126  1.00 10.00      A   
ATOM   2416  N   GLY A 256      13.873 -30.716  -7.516  1.00 10.00      A   
ATOM   2417  HN  GLY A 256      14.834 -30.690  -7.308  1.00 10.00      A   
ATOM   2418  CA  GLY A 256      12.901 -30.678  -6.439  1.00 10.00      A   
ATOM   2419  C   GLY A 256      12.007 -29.455  -6.520  1.00 10.00      A   
ATOM   2420  O   GLY A 256      10.782 -29.563  -6.438  1.00 10.00      A   
ATOM   2421  N   LEU A 257      12.625 -28.293  -6.696  1.00 10.00      A   
ATOM   2422  HN  LEU A 257      13.607 -28.282  -6.761  1.00 10.00      A   
ATOM   2423  CA  LEU A 257      11.894 -27.034  -6.789  1.00 10.00      A   
ATOM   2424  CB  LEU A 257      12.863 -25.852  -6.799  1.00 10.00      A   
ATOM   2425  CG  LEU A 257      13.675 -25.639  -5.526  1.00 10.00      A   
ATOM   2426  CD1 LEU A 257      14.792 -24.646  -5.785  1.00 10.00      A   
ATOM   2427  CD2 LEU A 257      12.780 -25.149  -4.399  1.00 10.00      A   
ATOM   2428  C   LEU A 257      11.014 -26.985  -8.030  1.00 10.00      A   
ATOM   2429  O   LEU A 257       9.830 -26.660  -7.947  1.00 10.00      A   
ATOM   2430  N   SER A 258      11.593 -27.337  -9.172  1.00 10.00      A   
ATOM   2431  HN  SER A 258      12.531 -27.628  -9.161  1.00 10.00      A   
ATOM   2432  CA  SER A 258      10.877 -27.313 -10.442  1.00 10.00      A   
ATOM   2433  CB  SER A 258      11.823 -27.652 -11.595  1.00 10.00      A   
ATOM   2434  OG  SER A 258      12.983 -26.835 -11.544  1.00 10.00      A   
ATOM   2435  HG  SER A 258      13.672 -27.291 -11.048  1.00 10.00      A   
ATOM   2436  C   SER A 258       9.657 -28.238 -10.449  1.00 10.00      A   
ATOM   2437  O   SER A 258       8.576 -27.837 -10.878  1.00 10.00      A   
ATOM   2438  N   VAL A 259       9.826 -29.464  -9.957  1.00 10.00      A   
ATOM   2439  HN  VAL A 259      10.706 -29.722  -9.604  1.00 10.00      A   
ATOM   2440  CA  VAL A 259       8.727 -30.432  -9.922  1.00 10.00      A   
ATOM   2441  CB  VAL A 259       9.208 -31.849  -9.535  1.00 10.00      A   
ATOM   2442  CG1 VAL A 259       8.031 -32.780  -9.265  1.00 10.00      A   
ATOM   2443  CG2 VAL A 259      10.091 -32.425 -10.631  1.00 10.00      A   
ATOM   2444  C   VAL A 259       7.617 -29.976  -8.973  1.00 10.00      A   
ATOM   2445  O   VAL A 259       6.430 -30.124  -9.271  1.00 10.00      A   
ATOM   2446  N   ALA A 260       8.006 -29.415  -7.837  1.00 10.00      A   
ATOM   2447  HN  ALA A 260       8.967 -29.321  -7.651  1.00 10.00      A   
ATOM   2448  CA  ALA A 260       7.042 -28.940  -6.857  1.00 10.00      A   
ATOM   2449  CB  ALA A 260       7.742 -28.577  -5.558  1.00 10.00      A   
ATOM   2450  C   ALA A 260       6.262 -27.746  -7.399  1.00 10.00      A   
ATOM   2451  O   ALA A 260       5.056 -27.624  -7.175  1.00 10.00      A   
ATOM   2452  N   LEU A 261       6.961 -26.879  -8.124  1.00 10.00      A   
ATOM   2453  HN  LEU A 261       7.921 -27.038  -8.263  1.00 10.00      A   
ATOM   2454  CA  LEU A 261       6.351 -25.689  -8.706  1.00 10.00      A   
ATOM   2455  CB  LEU A 261       7.420 -24.712  -9.192  1.00 10.00      A   
ATOM   2456  CG  LEU A 261       8.033 -23.814  -8.122  1.00 10.00      A   
ATOM   2457  CD1 LEU A 261       9.296 -23.153  -8.646  1.00 10.00      A   
ATOM   2458  CD2 LEU A 261       7.024 -22.768  -7.672  1.00 10.00      A   
ATOM   2459  C   LEU A 261       5.390 -26.025  -9.838  1.00 10.00      A   
ATOM   2460  O   LEU A 261       4.396 -25.327 -10.040  1.00 10.00      A   
ATOM   2461  N   SER A 262       5.672 -27.097 -10.569  1.00 10.00      A   
ATOM   2462  HN  SER A 262       6.467 -27.629 -10.360  1.00 10.00      A   
ATOM   2463  CA  SER A 262       4.814 -27.499 -11.676  1.00 10.00      A   
ATOM   2464  CB  SER A 262       5.544 -28.436 -12.644  1.00 10.00      A   
ATOM   2465  OG  SER A 262       6.585 -29.143 -11.996  1.00 10.00      A   
ATOM   2466  HG  SER A 262       7.334 -28.550 -11.849  1.00 10.00      A   
ATOM   2467  C   SER A 262       3.511 -28.118 -11.174  1.00 10.00      A   
ATOM   2468  O   SER A 262       2.578 -28.346 -11.947  1.00 10.00      A   
ATOM   2469  N   GLY A 263       3.451 -28.388  -9.874  1.00 10.00      A   
ATOM   2470  HN  GLY A 263       4.228 -28.200  -9.305  1.00 10.00      A   
ATOM   2471  CA  GLY A 263       2.256 -28.954  -9.296  1.00 10.00      A   
ATOM   2472  C   GLY A 263       1.245 -27.873  -8.975  1.00 10.00      A   
ATOM   2473  O   GLY A 263       0.038 -28.108  -8.987  1.00 10.00      A   
ATOM   2474  N   CYS A 264       1.747 -26.675  -8.717  1.00 10.00      A   
ATOM   2475  HN  CYS A 264       2.719 -26.546  -8.758  1.00 10.00      A   
ATOM   2476  CA  CYS A 264       0.901 -25.545  -8.383  1.00 10.00      A   
ATOM   2477  CB  CYS A 264       1.598 -24.664  -7.344  1.00 10.00      A   
ATOM   2478  SG  CYS A 264       2.451 -25.592  -6.045  1.00 10.00      A   
ATOM   2479  HG  CYS A 264       2.910 -24.721  -5.156  1.00 10.00      A   
ATOM   2480  C   CYS A 264       0.568 -24.739  -9.637  1.00 10.00      A   
ATOM   2481  O   CYS A 264       1.315 -23.844 -10.039  1.00 10.00      A   
ATOM   2482  N   LYS A 265      -0.552 -25.072 -10.265  1.00 10.00      A   
ATOM   2483  HN  LYS A 265      -1.100 -25.809  -9.912  1.00 10.00      A   
ATOM   2484  CA  LYS A 265      -0.979 -24.376 -11.473  1.00 10.00      A   
ATOM   2485  CB  LYS A 265      -1.676 -25.337 -12.444  1.00 10.00      A   
ATOM   2486  CG  LYS A 265      -0.862 -26.573 -12.799  1.00 10.00      A   
ATOM   2487  CD  LYS A 265      -1.439 -27.815 -12.143  1.00 10.00      A   
ATOM   2488  CE  LYS A 265      -0.590 -29.040 -12.428  1.00 10.00      A   
ATOM   2489  NZ  LYS A 265      -1.117 -30.251 -11.746  1.00 10.00      A   
ATOM   2490  HZ1 LYS A 265      -1.421 -30.015 -10.779  1.00 10.00      A   
ATOM   2491  HZ2 LYS A 265      -0.378 -30.982 -11.698  1.00 10.00      A   
ATOM   2492  HZ3 LYS A 265      -1.931 -30.632 -12.270  1.00 10.00      A   
ATOM   2493  C   LYS A 265      -1.901 -23.210 -11.124  1.00 10.00      A   
ATOM   2494  O   LYS A 265      -2.364 -22.481 -12.000  1.00 10.00      A   
ATOM   2495  N   GLU A 266      -2.143 -23.025  -9.836  1.00 10.00      A   
ATOM   2496  HN  GLU A 266      -1.727 -23.625  -9.181  1.00 10.00      A   
ATOM   2497  CA  GLU A 266      -3.023 -21.962  -9.368  1.00 10.00      A   
ATOM   2498  CB  GLU A 266      -3.724 -22.384  -8.078  1.00 10.00      A   
ATOM   2499  CG  GLU A 266      -4.152 -23.842  -8.040  1.00 10.00      A   
ATOM   2500  CD  GLU A 266      -5.170 -24.189  -9.100  1.00 10.00      A   
ATOM   2501  OE1 GLU A 266      -4.780 -24.789 -10.124  1.00 10.00      A   
ATOM   2502  OE2 GLU A 266      -6.368 -23.874  -8.905  1.00 10.00      A   
ATOM   2503  C   GLU A 266      -2.259 -20.664  -9.132  1.00 10.00      A   
ATOM   2504  O   GLU A 266      -2.861 -19.608  -8.933  1.00 10.00      A   
ATOM   2505  N   LEU A 267      -0.933 -20.747  -9.161  1.00 10.00      A   
ATOM   2506  HN  LEU A 267      -0.514 -21.612  -9.337  1.00 10.00      A   
ATOM   2507  CA  LEU A 267      -0.090 -19.581  -8.936  1.00 10.00      A   
ATOM   2508  CB  LEU A 267       1.390 -19.975  -8.881  1.00 10.00      A   
ATOM   2509  CG  LEU A 267       1.841 -20.761  -7.646  1.00 10.00      A   
ATOM   2510  CD1 LEU A 267       3.311 -21.137  -7.754  1.00 10.00      A   
ATOM   2511  CD2 LEU A 267       1.587 -19.959  -6.381  1.00 10.00      A   
ATOM   2512  C   LEU A 267      -0.323 -18.505  -9.993  1.00 10.00      A   
ATOM   2513  O   LEU A 267      -0.303 -18.779 -11.197  1.00 10.00      A   
ATOM   2514  N   ARG A 268      -0.575 -17.290  -9.532  1.00 10.00      A   
ATOM   2515  HN  ARG A 268      -0.610 -17.152  -8.558  1.00 10.00      A   
ATOM   2516  CA  ARG A 268      -0.814 -16.158 -10.415  1.00 10.00      A   
ATOM   2517  CB  ARG A 268      -2.272 -15.691 -10.308  1.00 10.00      A   
ATOM   2518  CG  ARG A 268      -3.304 -16.711 -10.767  1.00 10.00      A   
ATOM   2519  CD  ARG A 268      -3.145 -17.045 -12.242  1.00 10.00      A   
ATOM   2520  NE  ARG A 268      -4.113 -18.051 -12.675  1.00 10.00      A   
ATOM   2521  HE  ARG A 268      -4.992 -17.726 -12.985  1.00 10.00      A   
ATOM   2522  CZ  ARG A 268      -3.878 -19.360 -12.670  1.00 10.00      A   
ATOM   2523  NH1 ARG A 268      -2.708 -19.827 -12.259  1.00 10.00      A   
ATOM   2524 HH11 ARG A 268      -2.531 -20.857 -12.256  1.00 10.00      A   
ATOM   2525 HH12 ARG A 268      -1.961 -19.171 -11.935  1.00 10.00      A   
ATOM   2526  NH2 ARG A 268      -4.815 -20.209 -13.069  1.00 10.00      A   
ATOM   2527 HH21 ARG A 268      -5.744 -19.853 -13.391  1.00 10.00      A   
ATOM   2528 HH22 ARG A 268      -4.633 -21.239 -13.064  1.00 10.00      A   
ATOM   2529  C   ARG A 268       0.116 -15.004 -10.061  1.00 10.00      A   
ATOM   2530  O   ARG A 268       0.367 -14.120 -10.880  1.00 10.00      A   
ATOM   2531  N   CYS A 269       0.630 -15.021  -8.838  1.00 10.00      A   
ATOM   2532  HN  CYS A 269       0.409 -15.758  -8.233  1.00 10.00      A   
ATOM   2533  CA  CYS A 269       1.525 -13.972  -8.376  1.00 10.00      A   
ATOM   2534  CB  CYS A 269       0.775 -12.993  -7.468  1.00 10.00      A   
ATOM   2535  SG  CYS A 269       1.804 -11.683  -6.762  1.00 10.00      A   
ATOM   2536  HG  CYS A 269       1.008 -10.856  -6.100  1.00 10.00      A   
ATOM   2537  C   CYS A 269       2.721 -14.557  -7.635  1.00 10.00      A   
ATOM   2538  O   CYS A 269       2.565 -15.411  -6.756  1.00 10.00      A   
ATOM   2539  N   LEU A 270       3.912 -14.105  -8.001  1.00 10.00      A   
ATOM   2540  HN  LEU A 270       3.967 -13.437  -8.719  1.00 10.00      A   
ATOM   2541  CA  LEU A 270       5.137 -14.562  -7.366  1.00 10.00      A   
ATOM   2542  CB  LEU A 270       6.050 -15.269  -8.369  1.00 10.00      A   
ATOM   2543  CG  LEU A 270       5.830 -16.774  -8.531  1.00 10.00      A   
ATOM   2544  CD1 LEU A 270       6.842 -17.358  -9.503  1.00 10.00      A   
ATOM   2545  CD2 LEU A 270       5.908 -17.478  -7.185  1.00 10.00      A   
ATOM   2546  C   LEU A 270       5.863 -13.390  -6.727  1.00 10.00      A   
ATOM   2547  O   LEU A 270       6.041 -12.344  -7.353  1.00 10.00      A   
ATOM   2548  N   SER A 271       6.254 -13.554  -5.475  1.00 10.00      A   
ATOM   2549  HN  SER A 271       6.064 -14.405  -5.018  1.00 10.00      A   
ATOM   2550  CA  SER A 271       6.956 -12.504  -4.753  1.00 10.00      A   
ATOM   2551  CB  SER A 271       5.970 -11.711  -3.895  1.00 10.00      A   
ATOM   2552  OG  SER A 271       4.877 -11.245  -4.681  1.00 10.00      A   
ATOM   2553  HG  SER A 271       4.908 -11.668  -5.551  1.00 10.00      A   
ATOM   2554  C   SER A 271       8.080 -13.082  -3.893  1.00 10.00      A   
ATOM   2555  O   SER A 271       8.130 -14.291  -3.647  1.00 10.00      A   
ATOM   2556  N   GLY A 272       8.983 -12.216  -3.445  1.00 10.00      A   
ATOM   2557  HN  GLY A 272       8.895 -11.267  -3.678  1.00 10.00      A   
ATOM   2558  CA  GLY A 272      10.100 -12.654  -2.629  1.00 10.00      A   
ATOM   2559  C   GLY A 272      11.401 -12.581  -3.396  1.00 10.00      A   
ATOM   2560  O   GLY A 272      11.857 -11.491  -3.736  1.00 10.00      A   
ATOM   2561  N   PHE A 273      11.990 -13.742  -3.671  1.00 10.00      A   
ATOM   2562  HN  PHE A 273      11.563 -14.572  -3.361  1.00 10.00      A   
ATOM   2563  CA  PHE A 273      13.244 -13.832  -4.425  1.00 10.00      A   
ATOM   2564  CB  PHE A 273      13.104 -13.211  -5.820  1.00 10.00      A   
ATOM   2565  CG  PHE A 273      12.213 -13.974  -6.757  1.00 10.00      A   
ATOM   2566  CD1 PHE A 273      10.853 -13.713  -6.809  1.00 10.00      A   
ATOM   2567  CD2 PHE A 273      12.737 -14.947  -7.592  1.00 10.00      A   
ATOM   2568  CE1 PHE A 273      10.034 -14.409  -7.676  1.00 10.00      A   
ATOM   2569  CE2 PHE A 273      11.925 -15.648  -8.461  1.00 10.00      A   
ATOM   2570  CZ  PHE A 273      10.571 -15.377  -8.504  1.00 10.00      A   
ATOM   2571  C   PHE A 273      14.434 -13.213  -3.688  1.00 10.00      A   
ATOM   2572  O   PHE A 273      15.336 -12.658  -4.319  1.00 10.00      A   
ATOM   2573  N   TRP A 274      14.443 -13.320  -2.361  1.00 10.00      A   
ATOM   2574  HN  TRP A 274      13.700 -13.774  -1.911  1.00 10.00      A   
ATOM   2575  CA  TRP A 274      15.541 -12.781  -1.561  1.00 10.00      A   
ATOM   2576  CB  TRP A 274      15.250 -12.941  -0.068  1.00 10.00      A   
ATOM   2577  CG  TRP A 274      14.501 -11.796   0.534  1.00 10.00      A   
ATOM   2578  CD1 TRP A 274      15.000 -10.567   0.845  1.00 10.00      A   
ATOM   2579  CD2 TRP A 274      13.120 -11.773   0.903  1.00 10.00      A   
ATOM   2580  NE1 TRP A 274      14.016  -9.779   1.386  1.00 10.00      A   
ATOM   2581  HE1 TRP A 274      14.132  -8.854   1.688  1.00 10.00      A   
ATOM   2582  CE2 TRP A 274      12.850 -10.497   1.432  1.00 10.00      A   
ATOM   2583  CE3 TRP A 274      12.087 -12.708   0.838  1.00 10.00      A   
ATOM   2584  CZ2 TRP A 274      11.588 -10.131   1.892  1.00 10.00      A   
ATOM   2585  CZ3 TRP A 274      10.836 -12.345   1.294  1.00 10.00      A   
ATOM   2586  CH2 TRP A 274      10.597 -11.068   1.814  1.00 10.00      A   
ATOM   2587  C   TRP A 274      16.833 -13.505  -1.913  1.00 10.00      A   
ATOM   2588  O   TRP A 274      16.973 -14.700  -1.638  1.00 10.00      A   
ATOM   2589  N   ASP A 275      17.764 -12.778  -2.532  1.00 10.00      A   
ATOM   2590  HN  ASP A 275      17.581 -11.831  -2.720  1.00 10.00      A   
ATOM   2591  CA  ASP A 275      19.044 -13.348  -2.955  1.00 10.00      A   
ATOM   2592  CB  ASP A 275      19.831 -13.935  -1.776  1.00 10.00      A   
ATOM   2593  CG  ASP A 275      20.698 -12.913  -1.075  1.00 10.00      A   
ATOM   2594  OD1 ASP A 275      20.178 -12.195  -0.193  1.00 10.00      A   
ATOM   2595  OD2 ASP A 275      21.901 -12.819  -1.396  1.00 10.00      A   
ATOM   2596  C   ASP A 275      18.812 -14.410  -4.024  1.00 10.00      A   
ATOM   2597  O   ASP A 275      19.413 -15.485  -4.001  1.00 10.00      A   
ATOM   2598  N   ALA A 276      17.908 -14.098  -4.945  1.00 10.00      A   
ATOM   2599  HN  ALA A 276      17.463 -13.228  -4.888  1.00 10.00      A   
ATOM   2600  CA  ALA A 276      17.549 -15.000  -6.031  1.00 10.00      A   
ATOM   2601  CB  ALA A 276      16.478 -14.367  -6.903  1.00 10.00      A   
ATOM   2602  C   ALA A 276      18.753 -15.386  -6.878  1.00 10.00      A   
ATOM   2603  O   ALA A 276      19.304 -14.561  -7.601  1.00 10.00      A   
ATOM   2604  N   VAL A 277      19.147 -16.646  -6.783  1.00 10.00      A   
ATOM   2605  HN  VAL A 277      18.666 -17.252  -6.187  1.00 10.00      A   
ATOM   2606  CA  VAL A 277      20.274 -17.154  -7.544  1.00 10.00      A   
ATOM   2607  CB  VAL A 277      20.812 -18.467  -6.934  1.00 10.00      A   
ATOM   2608  CG1 VAL A 277      22.031 -18.962  -7.696  1.00 10.00      A   
ATOM   2609  CG2 VAL A 277      21.148 -18.276  -5.462  1.00 10.00      A   
ATOM   2610  C   VAL A 277      19.839 -17.405  -8.987  1.00 10.00      A   
ATOM   2611  O   VAL A 277      18.877 -18.138  -9.227  1.00 10.00      A   
ATOM   2612  N   PRO A 278      20.536 -16.790  -9.961  1.00 10.00      A   
ATOM   2613  CA  PRO A 278      20.223 -16.934 -11.393  1.00 10.00      A   
ATOM   2614  CB  PRO A 278      21.382 -16.214 -12.084  1.00 10.00      A   
ATOM   2615  CG  PRO A 278      21.840 -15.216 -11.081  1.00 10.00      A   
ATOM   2616  CD  PRO A 278      21.675 -15.877  -9.743  1.00 10.00      A   
ATOM   2617  C   PRO A 278      20.159 -18.390 -11.853  1.00 10.00      A   
ATOM   2618  O   PRO A 278      19.445 -18.723 -12.798  1.00 10.00      A   
ATOM   2619  N   ALA A 279      20.907 -19.255 -11.184  1.00 10.00      A   
ATOM   2620  HN  ALA A 279      21.463 -18.929 -10.447  1.00 10.00      A   
ATOM   2621  CA  ALA A 279      20.931 -20.672 -11.524  1.00 10.00      A   
ATOM   2622  CB  ALA A 279      22.089 -21.364 -10.822  1.00 10.00      A   
ATOM   2623  C   ALA A 279      19.605 -21.353 -11.178  1.00 10.00      A   
ATOM   2624  O   ALA A 279      19.264 -22.396 -11.741  1.00 10.00      A   
ATOM   2625  N   TYR A 280      18.850 -20.754 -10.265  1.00 10.00      A   
ATOM   2626  HN  TYR A 280      19.155 -19.909  -9.864  1.00 10.00      A   
ATOM   2627  CA  TYR A 280      17.573 -21.313  -9.846  1.00 10.00      A   
ATOM   2628  CB  TYR A 280      17.505 -21.434  -8.321  1.00 10.00      A   
ATOM   2629  CG  TYR A 280      18.211 -22.668  -7.801  1.00 10.00      A   
ATOM   2630  CD1 TYR A 280      19.430 -22.575  -7.139  1.00 10.00      A   
ATOM   2631  CD2 TYR A 280      17.661 -23.927  -7.986  1.00 10.00      A   
ATOM   2632  CE1 TYR A 280      20.077 -23.708  -6.677  1.00 10.00      A   
ATOM   2633  CE2 TYR A 280      18.299 -25.062  -7.527  1.00 10.00      A   
ATOM   2634  CZ  TYR A 280      19.505 -24.948  -6.875  1.00 10.00      A   
ATOM   2635  OH  TYR A 280      20.144 -26.080  -6.421  1.00 10.00      A   
ATOM   2636  HH  TYR A 280      20.058 -26.784  -7.080  1.00 10.00      A   
ATOM   2637  C   TYR A 280      16.391 -20.524 -10.403  1.00 10.00      A   
ATOM   2638  O   TYR A 280      15.259 -20.669  -9.948  1.00 10.00      A   
ATOM   2639  N   LEU A 281      16.662 -19.698 -11.401  1.00 10.00      A   
ATOM   2640  HN  LEU A 281      17.586 -19.623 -11.722  1.00 10.00      A   
ATOM   2641  CA  LEU A 281      15.620 -18.895 -12.034  1.00 10.00      A   
ATOM   2642  CB  LEU A 281      16.211 -17.717 -12.812  1.00 10.00      A   
ATOM   2643  CG  LEU A 281      16.953 -16.659 -11.992  1.00 10.00      A   
ATOM   2644  CD1 LEU A 281      17.341 -15.480 -12.872  1.00 10.00      A   
ATOM   2645  CD2 LEU A 281      16.119 -16.200 -10.804  1.00 10.00      A   
ATOM   2646  C   LEU A 281      14.681 -19.725 -12.927  1.00 10.00      A   
ATOM   2647  O   LEU A 281      13.462 -19.553 -12.861  1.00 10.00      A   
ATOM   2648  N   PRO A 282      15.215 -20.636 -13.777  1.00 10.00      A   
ATOM   2649  CA  PRO A 282      14.386 -21.473 -14.668  1.00 10.00      A   
ATOM   2650  CB  PRO A 282      15.412 -22.251 -15.503  1.00 10.00      A   
ATOM   2651  CG  PRO A 282      16.677 -21.478 -15.372  1.00 10.00      A   
ATOM   2652  CD  PRO A 282      16.651 -20.900 -13.992  1.00 10.00      A   
ATOM   2653  C   PRO A 282      13.458 -22.439 -13.918  1.00 10.00      A   
ATOM   2654  O   PRO A 282      12.685 -23.176 -14.534  1.00 10.00      A   
ATOM   2655  N   ALA A 283      13.528 -22.431 -12.593  1.00 10.00      A   
ATOM   2656  HN  ALA A 283      14.154 -21.821 -12.152  1.00 10.00      A   
ATOM   2657  CA  ALA A 283      12.689 -23.301 -11.785  1.00 10.00      A   
ATOM   2658  CB  ALA A 283      13.124 -23.264 -10.329  1.00 10.00      A   
ATOM   2659  C   ALA A 283      11.219 -22.906 -11.926  1.00 10.00      A   
ATOM   2660  O   ALA A 283      10.335 -23.762 -11.948  1.00 10.00      A   
ATOM   2661  N   VAL A 284      10.965 -21.606 -12.071  1.00 10.00      A   
ATOM   2662  HN  VAL A 284      11.712 -20.967 -12.083  1.00 10.00      A   
ATOM   2663  CA  VAL A 284       9.599 -21.107 -12.209  1.00 10.00      A   
ATOM   2664  CB  VAL A 284       9.417 -19.741 -11.514  1.00 10.00      A   
ATOM   2665  CG1 VAL A 284       9.734 -19.849 -10.030  1.00 10.00      A   
ATOM   2666  CG2 VAL A 284      10.285 -18.679 -12.171  1.00 10.00      A   
ATOM   2667  C   VAL A 284       9.174 -20.998 -13.673  1.00 10.00      A   
ATOM   2668  O   VAL A 284       8.157 -20.375 -13.990  1.00 10.00      A   
ATOM   2669  N   TYR A 285       9.931 -21.635 -14.561  1.00 10.00      A   
ATOM   2670  HN  TYR A 285      10.704 -22.151 -14.245  1.00 10.00      A   
ATOM   2671  CA  TYR A 285       9.642 -21.597 -15.995  1.00 10.00      A   
ATOM   2672  CB  TYR A 285      10.803 -22.190 -16.795  1.00 10.00      A   
ATOM   2673  CG  TYR A 285      11.775 -21.170 -17.348  1.00 10.00      A   
ATOM   2674  CD1 TYR A 285      11.686 -19.826 -17.008  1.00 10.00      A   
ATOM   2675  CD2 TYR A 285      12.784 -21.559 -18.217  1.00 10.00      A   
ATOM   2676  CE1 TYR A 285      12.573 -18.899 -17.518  1.00 10.00      A   
ATOM   2677  CE2 TYR A 285      13.676 -20.640 -18.730  1.00 10.00      A   
ATOM   2678  CZ  TYR A 285      13.566 -19.313 -18.379  1.00 10.00      A   
ATOM   2679  OH  TYR A 285      14.454 -18.394 -18.896  1.00 10.00      A   
ATOM   2680  HH  TYR A 285      14.595 -18.582 -19.833  1.00 10.00      A   
ATOM   2681  C   TYR A 285       8.352 -22.334 -16.337  1.00 10.00      A   
ATOM   2682  O   TYR A 285       7.867 -22.259 -17.466  1.00 10.00      A   
ATOM   2683  N   SER A 286       7.808 -23.058 -15.371  1.00 10.00      A   
ATOM   2684  HN  SER A 286       8.248 -23.105 -14.495  1.00 10.00      A   
ATOM   2685  CA  SER A 286       6.579 -23.797 -15.579  1.00 10.00      A   
ATOM   2686  CB  SER A 286       6.704 -25.176 -14.933  1.00 10.00      A   
ATOM   2687  OG  SER A 286       7.904 -25.266 -14.175  1.00 10.00      A   
ATOM   2688  HG  SER A 286       8.626 -25.551 -14.746  1.00 10.00      A   
ATOM   2689  C   SER A 286       5.383 -23.043 -15.000  1.00 10.00      A   
ATOM   2690  O   SER A 286       4.269 -23.558 -14.988  1.00 10.00      A   
ATOM   2691  N   VAL A 287       5.616 -21.819 -14.519  1.00 10.00      A   
ATOM   2692  HN  VAL A 287       6.526 -21.456 -14.555  1.00 10.00      A   
ATOM   2693  CA  VAL A 287       4.545 -21.012 -13.932  1.00 10.00      A   
ATOM   2694  CB  VAL A 287       4.740 -20.854 -12.401  1.00 10.00      A   
ATOM   2695  CG1 VAL A 287       3.471 -20.345 -11.739  1.00 10.00      A   
ATOM   2696  CG2 VAL A 287       5.192 -22.161 -11.762  1.00 10.00      A   
ATOM   2697  C   VAL A 287       4.455 -19.616 -14.567  1.00 10.00      A   
ATOM   2698  O   VAL A 287       3.404 -18.971 -14.532  1.00 10.00      A   
ATOM   2699  N   CYS A 288       5.549 -19.166 -15.167  1.00 10.00      A   
ATOM   2700  HN  CYS A 288       6.341 -19.742 -15.207  1.00 10.00      A   
ATOM   2701  CA  CYS A 288       5.612 -17.838 -15.777  1.00 10.00      A   
ATOM   2702  CB  CYS A 288       7.013 -17.572 -16.333  1.00 10.00      A   
ATOM   2703  SG  CYS A 288       7.712 -18.935 -17.292  1.00 10.00      A   
ATOM   2704  HG  CYS A 288       7.856 -18.517 -18.543  1.00 10.00      A   
ATOM   2705  C   CYS A 288       4.549 -17.600 -16.854  1.00 10.00      A   
ATOM   2706  O   CYS A 288       4.110 -16.466 -17.063  1.00 10.00      A   
ATOM   2707  N   SER A 289       4.110 -18.665 -17.508  1.00 10.00      A   
ATOM   2708  HN  SER A 289       4.464 -19.546 -17.271  1.00 10.00      A   
ATOM   2709  CA  SER A 289       3.115 -18.560 -18.571  1.00 10.00      A   
ATOM   2710  CB  SER A 289       3.076 -19.846 -19.402  1.00 10.00      A   
ATOM   2711  OG  SER A 289       4.382 -20.225 -19.823  1.00 10.00      A   
ATOM   2712  HG  SER A 289       4.808 -19.481 -20.267  1.00 10.00      A   
ATOM   2713  C   SER A 289       1.720 -18.212 -18.046  1.00 10.00      A   
ATOM   2714  O   SER A 289       0.804 -17.960 -18.830  1.00 10.00      A   
ATOM   2715  N   ARG A 290       1.555 -18.193 -16.726  1.00 10.00      A   
ATOM   2716  HN  ARG A 290       2.317 -18.408 -16.141  1.00 10.00      A   
ATOM   2717  CA  ARG A 290       0.265 -17.865 -16.126  1.00 10.00      A   
ATOM   2718  CB  ARG A 290      -0.438 -19.122 -15.604  1.00 10.00      A   
ATOM   2719  CG  ARG A 290       0.350 -19.887 -14.557  1.00 10.00      A   
ATOM   2720  CD  ARG A 290      -0.325 -21.201 -14.212  1.00 10.00      A   
ATOM   2721  NE  ARG A 290       0.524 -22.038 -13.363  1.00 10.00      A   
ATOM   2722  HE  ARG A 290       0.490 -21.880 -12.396  1.00 10.00      A   
ATOM   2723  CZ  ARG A 290       1.331 -22.985 -13.835  1.00 10.00      A   
ATOM   2724  NH1 ARG A 290       1.397 -23.212 -15.141  1.00 10.00      A   
ATOM   2725 HH11 ARG A 290       0.812 -22.652 -15.806  1.00 10.00      A   
ATOM   2726 HH12 ARG A 290       2.035 -23.949 -15.514  1.00 10.00      A   
ATOM   2727  NH2 ARG A 290       2.066 -23.720 -13.005  1.00 10.00      A   
ATOM   2728 HH21 ARG A 290       2.016 -23.564 -11.973  1.00 10.00      A   
ATOM   2729 HH22 ARG A 290       2.702 -24.463 -13.385  1.00 10.00      A   
ATOM   2730  C   ARG A 290       0.417 -16.838 -15.010  1.00 10.00      A   
ATOM   2731  O   ARG A 290      -0.515 -16.603 -14.238  1.00 10.00      A   
ATOM   2732  N   LEU A 291       1.585 -16.220 -14.937  1.00 10.00      A   
ATOM   2733  HN  LEU A 291       2.282 -16.436 -15.591  1.00 10.00      A   
ATOM   2734  CA  LEU A 291       1.856 -15.222 -13.912  1.00 10.00      A   
ATOM   2735  CB  LEU A 291       3.344 -15.198 -13.563  1.00 10.00      A   
ATOM   2736  CG  LEU A 291       3.863 -16.329 -12.675  1.00 10.00      A   
ATOM   2737  CD1 LEU A 291       5.377 -16.252 -12.567  1.00 10.00      A   
ATOM   2738  CD2 LEU A 291       3.225 -16.264 -11.296  1.00 10.00      A   
ATOM   2739  C   LEU A 291       1.410 -13.834 -14.356  1.00 10.00      A   
ATOM   2740  O   LEU A 291       1.878 -13.316 -15.370  1.00 10.00      A   
ATOM   2741  N   THR A 292       0.501 -13.244 -13.597  1.00 10.00      A   
ATOM   2742  HN  THR A 292       0.156 -13.714 -12.807  1.00 10.00      A   
ATOM   2743  CA  THR A 292      -0.005 -11.916 -13.896  1.00 10.00      A   
ATOM   2744  CB  THR A 292      -1.505 -11.823 -13.560  1.00 10.00      A   
ATOM   2745  OG1 THR A 292      -1.921 -13.025 -12.898  1.00 10.00      A   
ATOM   2746  HG1 THR A 292      -2.475 -13.536 -13.497  1.00 10.00      A   
ATOM   2747  CG2 THR A 292      -2.330 -11.644 -14.823  1.00 10.00      A   
ATOM   2748  C   THR A 292       0.758 -10.863 -13.087  1.00 10.00      A   
ATOM   2749  O   THR A 292       0.941  -9.723 -13.532  1.00 10.00      A   
ATOM   2750  N   THR A 293       1.215 -11.254 -11.906  1.00 10.00      A   
ATOM   2751  HN  THR A 293       1.057 -12.177 -11.613  1.00 10.00      A   
ATOM   2752  CA  THR A 293       1.947 -10.351 -11.032  1.00 10.00      A   
ATOM   2753  CB  THR A 293       1.137 -10.057  -9.755  1.00 10.00      A   
ATOM   2754  OG1 THR A 293      -0.265  -9.983 -10.071  1.00 10.00      A   
ATOM   2755  HG1 THR A 293      -0.743  -9.593  -9.328  1.00 10.00      A   
ATOM   2756  CG2 THR A 293       1.583  -8.740  -9.139  1.00 10.00      A   
ATOM   2757  C   THR A 293       3.295 -10.952 -10.641  1.00 10.00      A   
ATOM   2758  O   THR A 293       3.368 -12.107 -10.216  1.00 10.00      A   
ATOM   2759  N   LEU A 294       4.357 -10.171 -10.791  1.00 10.00      A   
ATOM   2760  HN  LEU A 294       4.241  -9.259 -11.145  1.00 10.00      A   
ATOM   2761  CA  LEU A 294       5.694 -10.638 -10.451  1.00 10.00      A   
ATOM   2762  CB  LEU A 294       6.436 -11.093 -11.711  1.00 10.00      A   
ATOM   2763  CG  LEU A 294       7.840 -11.671 -11.506  1.00 10.00      A   
ATOM   2764  CD1 LEU A 294       7.793 -12.915 -10.631  1.00 10.00      A   
ATOM   2765  CD2 LEU A 294       8.487 -11.983 -12.846  1.00 10.00      A   
ATOM   2766  C   LEU A 294       6.496  -9.556  -9.736  1.00 10.00      A   
ATOM   2767  O   LEU A 294       6.631  -8.437 -10.234  1.00 10.00      A   
ATOM   2768  N   ASN A 295       7.018  -9.899  -8.565  1.00 10.00      A   
ATOM   2769  HN  ASN A 295       6.860 -10.806  -8.218  1.00 10.00      A   
ATOM   2770  CA  ASN A 295       7.819  -8.976  -7.778  1.00 10.00      A   
ATOM   2771  CB  ASN A 295       7.228  -8.814  -6.377  1.00 10.00      A   
ATOM   2772  CG  ASN A 295       7.834  -7.658  -5.598  1.00 10.00      A   
ATOM   2773  OD1 ASN A 295       9.003  -7.308  -5.775  1.00 10.00      A   
ATOM   2774  ND2 ASN A 295       7.038  -7.055  -4.729  1.00 10.00      A   
ATOM   2775 HD21 ASN A 295       6.113  -7.380  -4.642  1.00 10.00      A   
ATOM   2776 HD22 ASN A 295       7.401  -6.309  -4.206  1.00 10.00      A   
ATOM   2777  C   ASN A 295       9.254  -9.481  -7.686  1.00 10.00      A   
ATOM   2778  O   ASN A 295       9.523 -10.514  -7.076  1.00 10.00      A   
ATOM   2779  N   LEU A 296      10.166  -8.742  -8.293  1.00 10.00      A   
ATOM   2780  HN  LEU A 296       9.884  -7.915  -8.749  1.00 10.00      A   
ATOM   2781  CA  LEU A 296      11.577  -9.102  -8.299  1.00 10.00      A   
ATOM   2782  CB  LEU A 296      12.038  -9.401  -9.731  1.00 10.00      A   
ATOM   2783  CG  LEU A 296      11.513 -10.695 -10.358  1.00 10.00      A   
ATOM   2784  CD1 LEU A 296      11.722 -10.687 -11.864  1.00 10.00      A   
ATOM   2785  CD2 LEU A 296      12.189 -11.904  -9.734  1.00 10.00      A   
ATOM   2786  C   LEU A 296      12.419  -7.978  -7.703  1.00 10.00      A   
ATOM   2787  O   LEU A 296      13.602  -7.846  -8.012  1.00 10.00      A   
ATOM   2788  N   SER A 297      11.806  -7.183  -6.834  1.00 10.00      A   
ATOM   2789  HN  SER A 297      10.863  -7.348  -6.618  1.00 10.00      A   
ATOM   2790  CA  SER A 297      12.494  -6.061  -6.202  1.00 10.00      A   
ATOM   2791  CB  SER A 297      11.489  -5.159  -5.482  1.00 10.00      A   
ATOM   2792  OG  SER A 297      10.345  -4.931  -6.288  1.00 10.00      A   
ATOM   2793  HG  SER A 297       9.704  -5.636  -6.141  1.00 10.00      A   
ATOM   2794  C   SER A 297      13.586  -6.523  -5.233  1.00 10.00      A   
ATOM   2795  O   SER A 297      14.480  -5.754  -4.873  1.00 10.00      A   
ATOM   2796  N   TYR A 298      13.518  -7.784  -4.827  1.00 10.00      A   
ATOM   2797  HN  TYR A 298      12.803  -8.359  -5.170  1.00 10.00      A   
ATOM   2798  CA  TYR A 298      14.494  -8.341  -3.897  1.00 10.00      A   
ATOM   2799  CB  TYR A 298      13.794  -9.143  -2.792  1.00 10.00      A   
ATOM   2800  CG  TYR A 298      12.832  -8.340  -1.937  1.00 10.00      A   
ATOM   2801  CD1 TYR A 298      11.467  -8.613  -1.948  1.00 10.00      A   
ATOM   2802  CD2 TYR A 298      13.285  -7.311  -1.118  1.00 10.00      A   
ATOM   2803  CE1 TYR A 298      10.583  -7.884  -1.173  1.00 10.00      A   
ATOM   2804  CE2 TYR A 298      12.407  -6.579  -0.339  1.00 10.00      A   
ATOM   2805  CZ  TYR A 298      11.059  -6.867  -0.370  1.00 10.00      A   
ATOM   2806  OH  TYR A 298      10.185  -6.137   0.406  1.00 10.00      A   
ATOM   2807  HH  TYR A 298      10.283  -5.197   0.199  1.00 10.00      A   
ATOM   2808  C   TYR A 298      15.503  -9.225  -4.625  1.00 10.00      A   
ATOM   2809  O   TYR A 298      16.373  -9.834  -4.001  1.00 10.00      A   
ATOM   2810  N   ALA A 299      15.388  -9.279  -5.946  1.00 10.00      A   
ATOM   2811  HN  ALA A 299      14.699  -8.742  -6.390  1.00 10.00      A   
ATOM   2812  CA  ALA A 299      16.281 -10.092  -6.760  1.00 10.00      A   
ATOM   2813  CB  ALA A 299      15.588 -10.525  -8.045  1.00 10.00      A   
ATOM   2814  C   ALA A 299      17.567  -9.336  -7.074  1.00 10.00      A   
ATOM   2815  O   ALA A 299      17.548  -8.124  -7.285  1.00 10.00      A   
ATOM   2816  N   THR A 300      18.678 -10.058  -7.109  1.00 10.00      A   
ATOM   2817  HN  THR A 300      18.631 -11.021  -6.934  1.00 10.00      A   
ATOM   2818  CA  THR A 300      19.975  -9.461  -7.386  1.00 10.00      A   
ATOM   2819  CB  THR A 300      21.037 -10.024  -6.421  1.00 10.00      A   
ATOM   2820  OG1 THR A 300      21.005 -11.460  -6.464  1.00 10.00      A   
ATOM   2821  HG1 THR A 300      21.616 -11.773  -7.153  1.00 10.00      A   
ATOM   2822  CG2 THR A 300      20.765  -9.561  -4.997  1.00 10.00      A   
ATOM   2823  C   THR A 300      20.418  -9.752  -8.812  1.00 10.00      A   
ATOM   2824  O   THR A 300      21.529  -9.402  -9.209  1.00 10.00      A   
ATOM   2825  N   VAL A 301      19.531 -10.382  -9.575  1.00 10.00      A   
ATOM   2826  HN  VAL A 301      18.653 -10.592  -9.200  1.00 10.00      A   
ATOM   2827  CA  VAL A 301      19.815 -10.760 -10.955  1.00 10.00      A   
ATOM   2828  CB  VAL A 301      18.674 -11.597 -11.561  1.00 10.00      A   
ATOM   2829  CG1 VAL A 301      18.546 -12.912 -10.808  1.00 10.00      A   
ATOM   2830  CG2 VAL A 301      17.361 -10.831 -11.517  1.00 10.00      A   
ATOM   2831  C   VAL A 301      20.122  -9.556 -11.843  1.00 10.00      A   
ATOM   2832  O   VAL A 301      19.726  -8.428 -11.545  1.00 10.00      A   
ATOM   2833  N   GLN A 302      20.816  -9.815 -12.944  1.00 10.00      A   
ATOM   2834  HN  GLN A 302      21.060 -10.744 -13.146  1.00 10.00      A   
ATOM   2835  CA  GLN A 302      21.215  -8.764 -13.867  1.00 10.00      A   
ATOM   2836  CB  GLN A 302      22.616  -9.055 -14.418  1.00 10.00      A   
ATOM   2837  CG  GLN A 302      23.562  -9.696 -13.412  1.00 10.00      A   
ATOM   2838  CD  GLN A 302      23.972  -8.757 -12.293  1.00 10.00      A   
ATOM   2839  OE1 GLN A 302      24.161  -7.557 -12.507  1.00 10.00      A   
ATOM   2840  NE2 GLN A 302      24.104  -9.295 -11.090  1.00 10.00      A   
ATOM   2841 HE21 GLN A 302      23.936 -10.263 -10.988  1.00 10.00      A   
ATOM   2842 HE22 GLN A 302      24.356  -8.712 -10.348  1.00 10.00      A   
ATOM   2843  C   GLN A 302      20.211  -8.608 -15.009  1.00 10.00      A   
ATOM   2844  O   GLN A 302      19.175  -9.279 -15.039  1.00 10.00      A   
ATOM   2845  N   SER A 303      20.539  -7.732 -15.952  1.00 10.00      A   
ATOM   2846  HN  SER A 303      21.389  -7.248 -15.868  1.00 10.00      A   
ATOM   2847  CA  SER A 303      19.684  -7.444 -17.101  1.00 10.00      A   
ATOM   2848  CB  SER A 303      20.371  -6.433 -18.023  1.00 10.00      A   
ATOM   2849  OG  SER A 303      19.509  -6.000 -19.062  1.00 10.00      A   
ATOM   2850  HG  SER A 303      18.922  -5.309 -18.719  1.00 10.00      A   
ATOM   2851  C   SER A 303      19.300  -8.694 -17.893  1.00 10.00      A   
ATOM   2852  O   SER A 303      18.115  -8.999 -18.047  1.00 10.00      A   
ATOM   2853  N   TYR A 304      20.300  -9.420 -18.383  1.00 10.00      A   
ATOM   2854  HN  TYR A 304      21.227  -9.148 -18.198  1.00 10.00      A   
ATOM   2855  CA  TYR A 304      20.054 -10.617 -19.182  1.00 10.00      A   
ATOM   2856  CB  TYR A 304      21.360 -11.181 -19.744  1.00 10.00      A   
ATOM   2857  CG  TYR A 304      21.206 -11.866 -21.083  1.00 10.00      A   
ATOM   2858  CD1 TYR A 304      21.335 -11.150 -22.266  1.00 10.00      A   
ATOM   2859  CD2 TYR A 304      20.932 -13.226 -21.168  1.00 10.00      A   
ATOM   2860  CE1 TYR A 304      21.195 -11.766 -23.495  1.00 10.00      A   
ATOM   2861  CE2 TYR A 304      20.793 -13.852 -22.394  1.00 10.00      A   
ATOM   2862  CZ  TYR A 304      20.925 -13.117 -23.554  1.00 10.00      A   
ATOM   2863  OH  TYR A 304      20.787 -13.737 -24.778  1.00 10.00      A   
ATOM   2864  HH  TYR A 304      19.989 -14.285 -24.772  1.00 10.00      A   
ATOM   2865  C   TYR A 304      19.298 -11.684 -18.397  1.00 10.00      A   
ATOM   2866  O   TYR A 304      18.489 -12.422 -18.960  1.00 10.00      A   
ATOM   2867  N   ASP A 305      19.552 -11.751 -17.095  1.00 10.00      A   
ATOM   2868  HN  ASP A 305      20.193 -11.122 -16.701  1.00 10.00      A   
ATOM   2869  CA  ASP A 305      18.885 -12.729 -16.238  1.00 10.00      A   
ATOM   2870  CB  ASP A 305      19.477 -12.736 -14.826  1.00 10.00      A   
ATOM   2871  CG  ASP A 305      20.839 -13.393 -14.767  1.00 10.00      A   
ATOM   2872  OD1 ASP A 305      20.991 -14.516 -15.305  1.00 10.00      A   
ATOM   2873  OD2 ASP A 305      21.766 -12.786 -14.188  1.00 10.00      A   
ATOM   2874  C   ASP A 305      17.393 -12.454 -16.184  1.00 10.00      A   
ATOM   2875  O   ASP A 305      16.576 -13.373 -16.253  1.00 10.00      A   
ATOM   2876  N   LEU A 306      17.049 -11.182 -16.075  1.00 10.00      A   
ATOM   2877  HN  LEU A 306      17.756 -10.501 -16.025  1.00 10.00      A   
ATOM   2878  CA  LEU A 306      15.656 -10.765 -16.024  1.00 10.00      A   
ATOM   2879  CB  LEU A 306      15.563  -9.283 -15.659  1.00 10.00      A   
ATOM   2880  CG  LEU A 306      15.854  -8.933 -14.200  1.00 10.00      A   
ATOM   2881  CD1 LEU A 306      16.304  -7.487 -14.073  1.00 10.00      A   
ATOM   2882  CD2 LEU A 306      14.624  -9.183 -13.341  1.00 10.00      A   
ATOM   2883  C   LEU A 306      14.976 -11.008 -17.363  1.00 10.00      A   
ATOM   2884  O   LEU A 306      13.866 -11.540 -17.419  1.00 10.00      A   
ATOM   2885  N   VAL A 307      15.664 -10.630 -18.436  1.00 10.00      A   
ATOM   2886  HN  VAL A 307      16.553 -10.227 -18.309  1.00 10.00      A   
ATOM   2887  CA  VAL A 307      15.147 -10.787 -19.798  1.00 10.00      A   
ATOM   2888  CB  VAL A 307      16.185 -10.319 -20.845  1.00 10.00      A   
ATOM   2889  CG1 VAL A 307      15.731 -10.644 -22.259  1.00 10.00      A   
ATOM   2890  CG2 VAL A 307      16.451  -8.826 -20.704  1.00 10.00      A   
ATOM   2891  C   VAL A 307      14.739 -12.236 -20.092  1.00 10.00      A   
ATOM   2892  O   VAL A 307      13.706 -12.481 -20.720  1.00 10.00      A   
ATOM   2893  N   LYS A 308      15.542 -13.185 -19.618  1.00 10.00      A   
ATOM   2894  HN  LYS A 308      16.341 -12.925 -19.112  1.00 10.00      A   
ATOM   2895  CA  LYS A 308      15.273 -14.605 -19.839  1.00 10.00      A   
ATOM   2896  CB  LYS A 308      16.343 -15.472 -19.168  1.00 10.00      A   
ATOM   2897  CG  LYS A 308      17.674 -15.501 -19.910  1.00 10.00      A   
ATOM   2898  CD  LYS A 308      18.714 -16.340 -19.177  1.00 10.00      A   
ATOM   2899  CE  LYS A 308      19.117 -15.702 -17.857  1.00 10.00      A   
ATOM   2900  NZ  LYS A 308      20.199 -16.459 -17.169  1.00 10.00      A   
ATOM   2901  HZ1 LYS A 308      21.007 -16.592 -17.814  1.00 10.00      A   
ATOM   2902  HZ2 LYS A 308      19.855 -17.392 -16.867  1.00 10.00      A   
ATOM   2903  HZ3 LYS A 308      20.527 -15.933 -16.328  1.00 10.00      A   
ATOM   2904  C   LYS A 308      13.873 -15.015 -19.372  1.00 10.00      A   
ATOM   2905  O   LYS A 308      13.133 -15.671 -20.109  1.00 10.00      A   
ATOM   2906  N   LEU A 309      13.507 -14.613 -18.160  1.00 10.00      A   
ATOM   2907  HN  LEU A 309      14.132 -14.083 -17.621  1.00 10.00      A   
ATOM   2908  CA  LEU A 309      12.201 -14.950 -17.610  1.00 10.00      A   
ATOM   2909  CB  LEU A 309      12.218 -14.850 -16.081  1.00 10.00      A   
ATOM   2910  CG  LEU A 309      10.898 -15.145 -15.363  1.00 10.00      A   
ATOM   2911  CD1 LEU A 309      10.540 -16.619 -15.463  1.00 10.00      A   
ATOM   2912  CD2 LEU A 309      10.962 -14.703 -13.910  1.00 10.00      A   
ATOM   2913  C   LEU A 309      11.109 -14.051 -18.179  1.00 10.00      A   
ATOM   2914  O   LEU A 309      10.004 -14.512 -18.468  1.00 10.00      A   
ATOM   2915  N   LEU A 310      11.430 -12.772 -18.352  1.00 10.00      A   
ATOM   2916  HN  LEU A 310      12.341 -12.470 -18.127  1.00 10.00      A   
ATOM   2917  CA  LEU A 310      10.471 -11.797 -18.866  1.00 10.00      A   
ATOM   2918  CB  LEU A 310      11.068 -10.389 -18.859  1.00 10.00      A   
ATOM   2919  CG  LEU A 310      11.372  -9.802 -17.478  1.00 10.00      A   
ATOM   2920  CD1 LEU A 310      12.004  -8.427 -17.612  1.00 10.00      A   
ATOM   2921  CD2 LEU A 310      10.114  -9.743 -16.623  1.00 10.00      A   
ATOM   2922  C   LEU A 310       9.945 -12.167 -20.250  1.00 10.00      A   
ATOM   2923  O   LEU A 310       8.791 -11.889 -20.576  1.00 10.00      A   
ATOM   2924  N   CYS A 311      10.785 -12.800 -21.058  1.00 10.00      A   
ATOM   2925  HN  CYS A 311      11.698 -12.978 -20.753  1.00 10.00      A   
ATOM   2926  CA  CYS A 311      10.388 -13.215 -22.400  1.00 10.00      A   
ATOM   2927  CB  CYS A 311      11.595 -13.707 -23.199  1.00 10.00      A   
ATOM   2928  SG  CYS A 311      12.794 -12.415 -23.595  1.00 10.00      A   
ATOM   2929  HG  CYS A 311      13.374 -12.040 -22.459  1.00 10.00      A   
ATOM   2930  C   CYS A 311       9.297 -14.286 -22.355  1.00 10.00      A   
ATOM   2931  O   CYS A 311       8.579 -14.496 -23.336  1.00 10.00      A   
ATOM   2932  N   GLN A 312       9.166 -14.948 -21.208  1.00 10.00      A   
ATOM   2933  HN  GLN A 312       9.761 -14.729 -20.459  1.00 10.00      A   
ATOM   2934  CA  GLN A 312       8.157 -15.984 -21.034  1.00 10.00      A   
ATOM   2935  CB  GLN A 312       8.741 -17.214 -20.338  1.00 10.00      A   
ATOM   2936  CG  GLN A 312       9.890 -17.864 -21.083  1.00 10.00      A   
ATOM   2937  CD  GLN A 312       9.932 -19.368 -20.894  1.00 10.00      A   
ATOM   2938  OE1 GLN A 312      11.008 -19.960 -20.813  1.00 10.00      A   
ATOM   2939  NE2 GLN A 312       8.766 -20.002 -20.843  1.00 10.00      A   
ATOM   2940 HE21 GLN A 312       7.941 -19.475 -20.927  1.00 10.00      A   
ATOM   2941 HE22 GLN A 312       8.774 -20.976 -20.728  1.00 10.00      A   
ATOM   2942  C   GLN A 312       6.972 -15.459 -20.233  1.00 10.00      A   
ATOM   2943  O   GLN A 312       6.170 -16.237 -19.718  1.00 10.00      A   
ATOM   2944  N   CYS A 313       6.866 -14.141 -20.124  1.00 10.00      A   
ATOM   2945  HN  CYS A 313       7.540 -13.565 -20.548  1.00 10.00      A   
ATOM   2946  CA  CYS A 313       5.774 -13.527 -19.386  1.00 10.00      A   
ATOM   2947  CB  CYS A 313       6.323 -12.684 -18.233  1.00 10.00      A   
ATOM   2948  SG  CYS A 313       7.469 -13.572 -17.154  1.00 10.00      A   
ATOM   2949  HG  CYS A 313       8.474 -14.018 -17.901  1.00 10.00      A   
ATOM   2950  C   CYS A 313       4.906 -12.671 -20.307  1.00 10.00      A   
ATOM   2951  O   CYS A 313       5.095 -11.459 -20.400  1.00 10.00      A   
ATOM   2952  N   PRO A 314       3.956 -13.293 -21.026  1.00 10.00      A   
ATOM   2953  CA  PRO A 314       3.068 -12.581 -21.940  1.00 10.00      A   
ATOM   2954  CB  PRO A 314       2.762 -13.648 -22.989  1.00 10.00      A   
ATOM   2955  CG  PRO A 314       2.797 -14.944 -22.241  1.00 10.00      A   
ATOM   2956  CD  PRO A 314       3.685 -14.746 -21.033  1.00 10.00      A   
ATOM   2957  C   PRO A 314       1.775 -12.119 -21.264  1.00 10.00      A   
ATOM   2958  O   PRO A 314       1.036 -11.301 -21.816  1.00 10.00      A   
ATOM   2959  N   LYS A 315       1.512 -12.635 -20.066  1.00 10.00      A   
ATOM   2960  HN  LYS A 315       2.153 -13.264 -19.666  1.00 10.00      A   
ATOM   2961  CA  LYS A 315       0.308 -12.282 -19.325  1.00 10.00      A   
ATOM   2962  CB  LYS A 315      -0.449 -13.543 -18.883  1.00 10.00      A   
ATOM   2963  CG  LYS A 315      -0.859 -14.459 -20.028  1.00 10.00      A   
ATOM   2964  CD  LYS A 315      -1.735 -15.604 -19.538  1.00 10.00      A   
ATOM   2965  CE  LYS A 315      -2.159 -16.513 -20.683  1.00 10.00      A   
ATOM   2966  NZ  LYS A 315      -2.901 -15.770 -21.737  1.00 10.00      A   
ATOM   2967  HZ1 LYS A 315      -2.236 -15.242 -22.339  1.00 10.00      A   
ATOM   2968  HZ2 LYS A 315      -3.563 -15.098 -21.300  1.00 10.00      A   
ATOM   2969  HZ3 LYS A 315      -3.441 -16.432 -22.332  1.00 10.00      A   
ATOM   2970  C   LYS A 315       0.653 -11.425 -18.113  1.00 10.00      A   
ATOM   2971  O   LYS A 315      -0.152 -11.276 -17.201  1.00 10.00      A   
ATOM   2972  N   LEU A 316       1.855 -10.863 -18.119  1.00 10.00      A   
ATOM   2973  HN  LEU A 316       2.443 -11.018 -18.884  1.00 10.00      A   
ATOM   2974  CA  LEU A 316       2.325 -10.020 -17.029  1.00 10.00      A   
ATOM   2975  CB  LEU A 316       3.845  -9.856 -17.124  1.00 10.00      A   
ATOM   2976  CG  LEU A 316       4.538  -9.158 -15.954  1.00 10.00      A   
ATOM   2977  CD1 LEU A 316       4.361  -9.959 -14.674  1.00 10.00      A   
ATOM   2978  CD2 LEU A 316       6.014  -8.965 -16.262  1.00 10.00      A   
ATOM   2979  C   LEU A 316       1.642  -8.655 -17.071  1.00 10.00      A   
ATOM   2980  O   LEU A 316       1.754  -7.923 -18.056  1.00 10.00      A   
ATOM   2981  N   GLN A 317       0.934  -8.323 -16.001  1.00 10.00      A   
ATOM   2982  HN  GLN A 317       0.880  -8.953 -15.248  1.00 10.00      A   
ATOM   2983  CA  GLN A 317       0.227  -7.053 -15.913  1.00 10.00      A   
ATOM   2984  CB  GLN A 317      -1.219  -7.271 -15.478  1.00 10.00      A   
ATOM   2985  CG  GLN A 317      -2.079  -7.993 -16.503  1.00 10.00      A   
ATOM   2986  CD  GLN A 317      -3.521  -8.138 -16.060  1.00 10.00      A   
ATOM   2987  OE1 GLN A 317      -3.808  -8.233 -14.866  1.00 10.00      A   
ATOM   2988  NE2 GLN A 317      -4.433  -8.157 -17.014  1.00 10.00      A   
ATOM   2989 HE21 GLN A 317      -4.130  -8.072 -17.954  1.00 10.00      A   
ATOM   2990 HE22 GLN A 317      -5.376  -8.246 -16.762  1.00 10.00      A   
ATOM   2991  C   GLN A 317       0.919  -6.095 -14.950  1.00 10.00      A   
ATOM   2992  O   GLN A 317       0.903  -4.881 -15.154  1.00 10.00      A   
ATOM   2993  N   ARG A 318       1.519  -6.637 -13.900  1.00 10.00      A   
ATOM   2994  HN  ARG A 318       1.499  -7.613 -13.784  1.00 10.00      A   
ATOM   2995  CA  ARG A 318       2.212  -5.816 -12.917  1.00 10.00      A   
ATOM   2996  CB  ARG A 318       1.408  -5.724 -11.617  1.00 10.00      A   
ATOM   2997  CG  ARG A 318       1.912  -4.657 -10.656  1.00 10.00      A   
ATOM   2998  CD  ARG A 318       1.348  -4.850  -9.257  1.00 10.00      A   
ATOM   2999  NE  ARG A 318      -0.114  -4.906  -9.258  1.00 10.00      A   
ATOM   3000  HE  ARG A 318      -0.584  -4.364  -9.930  1.00 10.00      A   
ATOM   3001  CZ  ARG A 318      -0.832  -5.623  -8.397  1.00 10.00      A   
ATOM   3002  NH1 ARG A 318      -0.231  -6.344  -7.461  1.00 10.00      A   
ATOM   3003 HH11 ARG A 318      -0.797  -6.905  -6.788  1.00 10.00      A   
ATOM   3004 HH12 ARG A 318       0.811  -6.352  -7.390  1.00 10.00      A   
ATOM   3005  NH2 ARG A 318      -2.155  -5.632  -8.487  1.00 10.00      A   
ATOM   3006 HH21 ARG A 318      -2.636  -5.083  -9.235  1.00 10.00      A   
ATOM   3007 HH22 ARG A 318      -2.723  -6.188  -7.808  1.00 10.00      A   
ATOM   3008  C   ARG A 318       3.601  -6.373 -12.638  1.00 10.00      A   
ATOM   3009  O   ARG A 318       3.745  -7.523 -12.216  1.00 10.00      A   
ATOM   3010  N   LEU A 319       4.616  -5.558 -12.873  1.00 10.00      A   
ATOM   3011  HN  LEU A 319       4.437  -4.648 -13.200  1.00 10.00      A   
ATOM   3012  CA  LEU A 319       5.991  -5.981 -12.648  1.00 10.00      A   
ATOM   3013  CB  LEU A 319       6.723  -6.205 -13.974  1.00 10.00      A   
ATOM   3014  CG  LEU A 319       8.179  -6.673 -13.869  1.00 10.00      A   
ATOM   3015  CD1 LEU A 319       8.258  -8.086 -13.311  1.00 10.00      A   
ATOM   3016  CD2 LEU A 319       8.869  -6.590 -15.219  1.00 10.00      A   
ATOM   3017  C   LEU A 319       6.757  -4.987 -11.786  1.00 10.00      A   
ATOM   3018  O   LEU A 319       6.793  -3.786 -12.075  1.00 10.00      A   
ATOM   3019  N   TRP A 320       7.354  -5.500 -10.719  1.00 10.00      A   
ATOM   3020  HN  TRP A 320       7.264  -6.460 -10.542  1.00 10.00      A   
ATOM   3021  CA  TRP A 320       8.148  -4.689  -9.806  1.00 10.00      A   
ATOM   3022  CB  TRP A 320       7.595  -4.789  -8.379  1.00 10.00      A   
ATOM   3023  CG  TRP A 320       6.300  -4.063  -8.145  1.00 10.00      A   
ATOM   3024  CD1 TRP A 320       5.399  -3.638  -9.082  1.00 10.00      A   
ATOM   3025  CD2 TRP A 320       5.758  -3.689  -6.875  1.00 10.00      A   
ATOM   3026  NE1 TRP A 320       4.337  -3.019  -8.472  1.00 10.00      A   
ATOM   3027  HE1 TRP A 320       3.554  -2.619  -8.935  1.00 10.00      A   
ATOM   3028  CE2 TRP A 320       4.534  -3.040  -7.117  1.00 10.00      A   
ATOM   3029  CE3 TRP A 320       6.190  -3.840  -5.554  1.00 10.00      A   
ATOM   3030  CZ2 TRP A 320       3.739  -2.542  -6.089  1.00 10.00      A   
ATOM   3031  CZ3 TRP A 320       5.397  -3.347  -4.535  1.00 10.00      A   
ATOM   3032  CH2 TRP A 320       4.185  -2.706  -4.807  1.00 10.00      A   
ATOM   3033  C   TRP A 320       9.585  -5.200  -9.834  1.00 10.00      A   
ATOM   3034  O   TRP A 320       9.858  -6.308  -9.372  1.00 10.00      A   
ATOM   3035  N   VAL A 321      10.498  -4.411 -10.383  1.00 10.00      A   
ATOM   3036  HN  VAL A 321      10.239  -3.516 -10.701  1.00 10.00      A   
ATOM   3037  CA  VAL A 321      11.893  -4.831 -10.489  1.00 10.00      A   
ATOM   3038  CB  VAL A 321      12.250  -5.313 -11.915  1.00 10.00      A   
ATOM   3039  CG1 VAL A 321      11.633  -6.671 -12.211  1.00 10.00      A   
ATOM   3040  CG2 VAL A 321      11.831  -4.286 -12.959  1.00 10.00      A   
ATOM   3041  C   VAL A 321      12.850  -3.712 -10.111  1.00 10.00      A   
ATOM   3042  O   VAL A 321      12.436  -2.594  -9.803  1.00 10.00      A   
ATOM   3043  N   LEU A 322      14.136  -4.029 -10.139  1.00 10.00      A   
ATOM   3044  HN  LEU A 322      14.398  -4.938 -10.391  1.00 10.00      A   
ATOM   3045  CA  LEU A 322      15.169  -3.061  -9.816  1.00 10.00      A   
ATOM   3046  CB  LEU A 322      16.322  -3.727  -9.052  1.00 10.00      A   
ATOM   3047  CG  LEU A 322      16.029  -4.189  -7.619  1.00 10.00      A   
ATOM   3048  CD1 LEU A 322      17.262  -4.826  -6.995  1.00 10.00      A   
ATOM   3049  CD2 LEU A 322      15.536  -3.032  -6.762  1.00 10.00      A   
ATOM   3050  C   LEU A 322      15.703  -2.406 -11.086  1.00 10.00      A   
ATOM   3051  O   LEU A 322      15.312  -2.766 -12.198  1.00 10.00      A   
ATOM   3052  N   ASP A 323      16.621  -1.465 -10.912  1.00 10.00      A   
ATOM   3053  HN  ASP A 323      16.898  -1.237  -9.995  1.00 10.00      A   
ATOM   3054  CA  ASP A 323      17.235  -0.751 -12.030  1.00 10.00      A   
ATOM   3055  CB  ASP A 323      17.880   0.575 -11.582  1.00 10.00      A   
ATOM   3056  CG  ASP A 323      18.815   0.451 -10.391  1.00 10.00      A   
ATOM   3057  OD1 ASP A 323      19.035  -0.675  -9.907  1.00 10.00      A   
ATOM   3058  OD2 ASP A 323      19.332   1.492  -9.926  1.00 10.00      A   
ATOM   3059  C   ASP A 323      18.240  -1.629 -12.769  1.00 10.00      A   
ATOM   3060  O   ASP A 323      18.785  -1.236 -13.800  1.00 10.00      A   
ATOM   3061  N   TYR A 324      18.458  -2.834 -12.245  1.00 10.00      A   
ATOM   3062  HN  TYR A 324      17.991  -3.081 -11.422  1.00 10.00      A   
ATOM   3063  CA  TYR A 324      19.382  -3.790 -12.847  1.00 10.00      A   
ATOM   3064  CB  TYR A 324      19.514  -5.036 -11.965  1.00 10.00      A   
ATOM   3065  CG  TYR A 324      20.635  -4.973 -10.950  1.00 10.00      A   
ATOM   3066  CD1 TYR A 324      20.378  -4.687  -9.616  1.00 10.00      A   
ATOM   3067  CD2 TYR A 324      21.952  -5.204 -11.328  1.00 10.00      A   
ATOM   3068  CE1 TYR A 324      21.402  -4.632  -8.687  1.00 10.00      A   
ATOM   3069  CE2 TYR A 324      22.981  -5.151 -10.406  1.00 10.00      A   
ATOM   3070  CZ  TYR A 324      22.701  -4.863  -9.087  1.00 10.00      A   
ATOM   3071  OH  TYR A 324      23.727  -4.805  -8.163  1.00 10.00      A   
ATOM   3072  HH  TYR A 324      23.374  -4.959  -7.272  1.00 10.00      A   
ATOM   3073  C   TYR A 324      18.910  -4.210 -14.236  1.00 10.00      A   
ATOM   3074  O   TYR A 324      19.694  -4.719 -15.037  1.00 10.00      A   
ATOM   3075  N   ILE A 325      17.625  -4.002 -14.507  1.00 10.00      A   
ATOM   3076  HN  ILE A 325      17.054  -3.601 -13.821  1.00 10.00      A   
ATOM   3077  CA  ILE A 325      17.042  -4.356 -15.796  1.00 10.00      A   
ATOM   3078  CB  ILE A 325      15.501  -4.196 -15.795  1.00 10.00      A   
ATOM   3079  CG1 ILE A 325      14.895  -4.681 -17.113  1.00 10.00      A   
ATOM   3080  CG2 ILE A 325      15.083  -2.760 -15.503  1.00 10.00      A   
ATOM   3081  CD1 ILE A 325      15.072  -6.163 -17.360  1.00 10.00      A   
ATOM   3082  C   ILE A 325      17.664  -3.541 -16.932  1.00 10.00      A   
ATOM   3083  O   ILE A 325      17.858  -4.050 -18.041  1.00 10.00      A   
ATOM   3084  N   GLU A 326      17.991  -2.285 -16.635  1.00 10.00      A   
ATOM   3085  HN  GLU A 326      17.827  -1.958 -15.725  1.00 10.00      A   
ATOM   3086  CA  GLU A 326      18.599  -1.377 -17.603  1.00 10.00      A   
ATOM   3087  CB  GLU A 326      19.961  -1.893 -18.075  1.00 10.00      A   
ATOM   3088  CG  GLU A 326      20.945  -2.102 -16.934  1.00 10.00      A   
ATOM   3089  CD  GLU A 326      22.308  -2.560 -17.396  1.00 10.00      A   
ATOM   3090  OE1 GLU A 326      22.405  -3.656 -17.989  1.00 10.00      A   
ATOM   3091  OE2 GLU A 326      23.293  -1.834 -17.151  1.00 10.00      A   
ATOM   3092  C   GLU A 326      17.668  -1.035 -18.772  1.00 10.00      A   
ATOM   3093  O   GLU A 326      16.639  -1.682 -18.979  1.00 10.00      A   
ATOM   3094  N   ASP A 327      18.036  -0.001 -19.526  1.00 10.00      A   
ATOM   3095  HN  ASP A 327      18.867   0.476 -19.304  1.00 10.00      A   
ATOM   3096  CA  ASP A 327      17.243   0.458 -20.668  1.00 10.00      A   
ATOM   3097  CB  ASP A 327      17.920   1.647 -21.359  1.00 10.00      A   
ATOM   3098  CG  ASP A 327      17.959   2.905 -20.511  1.00 10.00      A   
ATOM   3099  OD1 ASP A 327      16.889   3.461 -20.202  1.00 10.00      A   
ATOM   3100  OD2 ASP A 327      19.069   3.357 -20.159  1.00 10.00      A   
ATOM   3101  C   ASP A 327      17.016  -0.654 -21.685  1.00 10.00      A   
ATOM   3102  O   ASP A 327      15.905  -0.829 -22.197  1.00 10.00      A   
ATOM   3103  N   ALA A 328      18.073  -1.401 -21.977  1.00 10.00      A   
ATOM   3104  HN  ALA A 328      18.929  -1.207 -21.540  1.00 10.00      A   
ATOM   3105  CA  ALA A 328      18.001  -2.497 -22.935  1.00 10.00      A   
ATOM   3106  CB  ALA A 328      19.377  -3.096 -23.165  1.00 10.00      A   
ATOM   3107  C   ALA A 328      17.021  -3.570 -22.474  1.00 10.00      A   
ATOM   3108  O   ALA A 328      16.279  -4.136 -23.278  1.00 10.00      A   
ATOM   3109  N   GLY A 329      17.006  -3.833 -21.173  1.00 10.00      A   
ATOM   3110  HN  GLY A 329      17.601  -3.336 -20.574  1.00 10.00      A   
ATOM   3111  CA  GLY A 329      16.110  -4.833 -20.630  1.00 10.00      A   
ATOM   3112  C   GLY A 329      14.661  -4.396 -20.702  1.00 10.00      A   
ATOM   3113  O   GLY A 329      13.758  -5.216 -20.862  1.00 10.00      A   
ATOM   3114  N   LEU A 330      14.435  -3.094 -20.583  1.00 10.00      A   
ATOM   3115  HN  LEU A 330      15.195  -2.486 -20.438  1.00 10.00      A   
ATOM   3116  CA  LEU A 330      13.089  -2.543 -20.644  1.00 10.00      A   
ATOM   3117  CB  LEU A 330      13.066  -1.132 -20.060  1.00 10.00      A   
ATOM   3118  CG  LEU A 330      13.283  -1.025 -18.548  1.00 10.00      A   
ATOM   3119  CD1 LEU A 330      13.546   0.416 -18.146  1.00 10.00      A   
ATOM   3120  CD2 LEU A 330      12.082  -1.573 -17.795  1.00 10.00      A   
ATOM   3121  C   LEU A 330      12.575  -2.524 -22.078  1.00 10.00      A   
ATOM   3122  O   LEU A 330      11.369  -2.545 -22.316  1.00 10.00      A   
ATOM   3123  N   GLU A 331      13.498  -2.513 -23.032  1.00 10.00      A   
ATOM   3124  HN  GLU A 331      14.445  -2.529 -22.776  1.00 10.00      A   
ATOM   3125  CA  GLU A 331      13.147  -2.478 -24.446  1.00 10.00      A   
ATOM   3126  CB  GLU A 331      14.382  -2.186 -25.297  1.00 10.00      A   
ATOM   3127  CG  GLU A 331      14.063  -1.702 -26.699  1.00 10.00      A   
ATOM   3128  CD  GLU A 331      15.305  -1.459 -27.528  1.00 10.00      A   
ATOM   3129  OE1 GLU A 331      16.085  -0.546 -27.185  1.00 10.00      A   
ATOM   3130  OE2 GLU A 331      15.506  -2.177 -28.532  1.00 10.00      A   
ATOM   3131  C   GLU A 331      12.491  -3.784 -24.899  1.00 10.00      A   
ATOM   3132  O   GLU A 331      11.579  -3.774 -25.730  1.00 10.00      A   
ATOM   3133  N   VAL A 332      12.950  -4.908 -24.360  1.00 10.00      A   
ATOM   3134  HN  VAL A 332      13.681  -4.866 -23.702  1.00 10.00      A   
ATOM   3135  CA  VAL A 332      12.385  -6.204 -24.735  1.00 10.00      A   
ATOM   3136  CB  VAL A 332      13.360  -7.376 -24.506  1.00 10.00      A   
ATOM   3137  CG1 VAL A 332      14.583  -7.230 -25.396  1.00 10.00      A   
ATOM   3138  CG2 VAL A 332      13.761  -7.472 -23.046  1.00 10.00      A   
ATOM   3139  C   VAL A 332      11.062  -6.463 -24.015  1.00 10.00      A   
ATOM   3140  O   VAL A 332      10.254  -7.294 -24.441  1.00 10.00      A   
ATOM   3141  N   LEU A 333      10.840  -5.731 -22.934  1.00 10.00      A   
ATOM   3142  HN  LEU A 333      11.518  -5.082 -22.654  1.00 10.00      A   
ATOM   3143  CA  LEU A 333       9.617  -5.865 -22.152  1.00 10.00      A   
ATOM   3144  CB  LEU A 333       9.732  -5.049 -20.862  1.00 10.00      A   
ATOM   3145  CG  LEU A 333       8.531  -5.082 -19.912  1.00 10.00      A   
ATOM   3146  CD1 LEU A 333       8.488  -6.390 -19.139  1.00 10.00      A   
ATOM   3147  CD2 LEU A 333       8.570  -3.896 -18.960  1.00 10.00      A   
ATOM   3148  C   LEU A 333       8.423  -5.379 -22.967  1.00 10.00      A   
ATOM   3149  O   LEU A 333       7.354  -5.991 -22.960  1.00 10.00      A   
ATOM   3150  N   ALA A 334       8.639  -4.290 -23.701  1.00 10.00      A   
ATOM   3151  HN  ALA A 334       9.527  -3.874 -23.679  1.00 10.00      A   
ATOM   3152  CA  ALA A 334       7.602  -3.689 -24.536  1.00 10.00      A   
ATOM   3153  CB  ALA A 334       8.035  -2.307 -24.993  1.00 10.00      A   
ATOM   3154  C   ALA A 334       7.268  -4.566 -25.738  1.00 10.00      A   
ATOM   3155  O   ALA A 334       6.289  -4.328 -26.443  1.00 10.00      A   
ATOM   3156  N   SER A 335       8.091  -5.569 -25.982  1.00 10.00      A   
ATOM   3157  HN  SER A 335       8.882  -5.690 -25.412  1.00 10.00      A   
ATOM   3158  CA  SER A 335       7.862  -6.481 -27.091  1.00 10.00      A   
ATOM   3159  CB  SER A 335       9.177  -6.767 -27.812  1.00 10.00      A   
ATOM   3160  OG  SER A 335       9.850  -5.554 -28.111  1.00 10.00      A   
ATOM   3161  HG  SER A 335       9.221  -4.929 -28.500  1.00 10.00      A   
ATOM   3162  C   SER A 335       7.226  -7.779 -26.600  1.00 10.00      A   
ATOM   3163  O   SER A 335       6.806  -8.622 -27.395  1.00 10.00      A   
ATOM   3164  N   THR A 336       7.131  -7.921 -25.287  1.00 10.00      A   
ATOM   3165  HN  THR A 336       7.439  -7.197 -24.701  1.00 10.00      A   
ATOM   3166  CA  THR A 336       6.561  -9.120 -24.699  1.00 10.00      A   
ATOM   3167  CB  THR A 336       7.556  -9.798 -23.740  1.00 10.00      A   
ATOM   3168  OG1 THR A 336       8.866  -9.786 -24.331  1.00 10.00      A   
ATOM   3169  HG1 THR A 336       9.199  -8.878 -24.350  1.00 10.00      A   
ATOM   3170  CG2 THR A 336       7.142 -11.236 -23.474  1.00 10.00      A   
ATOM   3171  C   THR A 336       5.240  -8.836 -23.982  1.00 10.00      A   
ATOM   3172  O   THR A 336       4.184  -9.310 -24.404  1.00 10.00      A   
ATOM   3173  N   CYS A 337       5.296  -8.043 -22.921  1.00 10.00      A   
ATOM   3174  HN  CYS A 337       6.156  -7.649 -22.658  1.00 10.00      A   
ATOM   3175  CA  CYS A 337       4.104  -7.725 -22.144  1.00 10.00      A   
ATOM   3176  CB  CYS A 337       4.480  -7.449 -20.690  1.00 10.00      A   
ATOM   3177  SG  CYS A 337       5.734  -8.569 -20.030  1.00 10.00      A   
ATOM   3178  HG  CYS A 337       5.314  -9.813 -20.233  1.00 10.00      A   
ATOM   3179  C   CYS A 337       3.364  -6.531 -22.728  1.00 10.00      A   
ATOM   3180  O   CYS A 337       3.793  -5.387 -22.575  1.00 10.00      A   
ATOM   3181  N   LYS A 338       2.254  -6.804 -23.396  1.00 10.00      A   
ATOM   3182  HN  LYS A 338       1.964  -7.741 -23.480  1.00 10.00      A   
ATOM   3183  CA  LYS A 338       1.447  -5.754 -24.008  1.00 10.00      A   
ATOM   3184  CB  LYS A 338       0.844  -6.236 -25.331  1.00 10.00      A   
ATOM   3185  CG  LYS A 338       1.798  -6.181 -26.514  1.00 10.00      A   
ATOM   3186  CD  LYS A 338       2.159  -4.746 -26.862  1.00 10.00      A   
ATOM   3187  CE  LYS A 338       3.194  -4.686 -27.974  1.00 10.00      A   
ATOM   3188  NZ  LYS A 338       4.045  -3.470 -27.875  1.00 10.00      A   
ATOM   3189  HZ1 LYS A 338       4.512  -3.281 -28.785  1.00 10.00      A   
ATOM   3190  HZ2 LYS A 338       4.781  -3.608 -27.149  1.00 10.00      A   
ATOM   3191  HZ3 LYS A 338       3.464  -2.645 -27.615  1.00 10.00      A   
ATOM   3192  C   LYS A 338       0.339  -5.292 -23.067  1.00 10.00      A   
ATOM   3193  O   LYS A 338      -0.108  -4.146 -23.133  1.00 10.00      A   
ATOM   3194  N   ASP A 339      -0.091  -6.182 -22.185  1.00 10.00      A   
ATOM   3195  HN  ASP A 339       0.301  -7.080 -22.181  1.00 10.00      A   
ATOM   3196  CA  ASP A 339      -1.149  -5.869 -21.237  1.00 10.00      A   
ATOM   3197  CB  ASP A 339      -2.025  -7.101 -20.988  1.00 10.00      A   
ATOM   3198  CG  ASP A 339      -3.396  -6.738 -20.446  1.00 10.00      A   
ATOM   3199  OD1 ASP A 339      -3.984  -5.744 -20.922  1.00 10.00      A   
ATOM   3200  OD2 ASP A 339      -3.902  -7.441 -19.548  1.00 10.00      A   
ATOM   3201  C   ASP A 339      -0.588  -5.338 -19.919  1.00 10.00      A   
ATOM   3202  O   ASP A 339      -1.248  -5.394 -18.880  1.00 10.00      A   
ATOM   3203  N   LEU A 340       0.634  -4.823 -19.965  1.00 10.00      A   
ATOM   3204  HN  LEU A 340       1.114  -4.807 -20.819  1.00 10.00      A   
ATOM   3205  CA  LEU A 340       1.277  -4.277 -18.776  1.00 10.00      A   
ATOM   3206  CB  LEU A 340       2.744  -3.950 -19.061  1.00 10.00      A   
ATOM   3207  CG  LEU A 340       3.598  -3.550 -17.854  1.00 10.00      A   
ATOM   3208  CD1 LEU A 340       3.814  -4.738 -16.924  1.00 10.00      A   
ATOM   3209  CD2 LEU A 340       4.929  -2.978 -18.310  1.00 10.00      A   
ATOM   3210  C   LEU A 340       0.535  -3.033 -18.301  1.00 10.00      A   
ATOM   3211  O   LEU A 340       0.414  -2.053 -19.035  1.00 10.00      A   
ATOM   3212  N   ARG A 341       0.036  -3.085 -17.077  1.00 10.00      A   
ATOM   3213  HN  ARG A 341       0.193  -3.889 -16.531  1.00 10.00      A   
ATOM   3214  CA  ARG A 341      -0.720  -1.975 -16.514  1.00 10.00      A   
ATOM   3215  CB  ARG A 341      -1.896  -2.492 -15.678  1.00 10.00      A   
ATOM   3216  CG  ARG A 341      -2.631  -3.679 -16.269  1.00 10.00      A   
ATOM   3217  CD  ARG A 341      -3.446  -3.278 -17.483  1.00 10.00      A   
ATOM   3218  NE  ARG A 341      -4.088  -4.434 -18.111  1.00 10.00      A   
ATOM   3219  HE  ARG A 341      -3.514  -5.027 -18.652  1.00 10.00      A   
ATOM   3220  CZ  ARG A 341      -5.383  -4.724 -17.988  1.00 10.00      A   
ATOM   3221  NH1 ARG A 341      -6.176  -3.946 -17.262  1.00 10.00      A   
ATOM   3222 HH11 ARG A 341      -7.189  -4.170 -17.169  1.00 10.00      A   
ATOM   3223 HH12 ARG A 341      -5.788  -3.107 -16.774  1.00 10.00      A   
ATOM   3224  NH2 ARG A 341      -5.884  -5.802 -18.583  1.00 10.00      A   
ATOM   3225 HH21 ARG A 341      -5.260  -6.433 -19.151  1.00 10.00      A   
ATOM   3226 HH22 ARG A 341      -6.898  -6.031 -18.486  1.00 10.00      A   
ATOM   3227  C   ARG A 341       0.154  -1.105 -15.631  1.00 10.00      A   
ATOM   3228  O   ARG A 341       0.105   0.127 -15.713  1.00 10.00      A   
ATOM   3229  N   GLU A 342       0.949  -1.747 -14.785  1.00 10.00      A   
ATOM   3230  HN  GLU A 342       0.962  -2.729 -14.785  1.00 10.00      A   
ATOM   3231  CA  GLU A 342       1.808  -1.029 -13.865  1.00 10.00      A   
ATOM   3232  CB  GLU A 342       1.217  -1.087 -12.452  1.00 10.00      A   
ATOM   3233  CG  GLU A 342       1.934  -0.204 -11.445  1.00 10.00      A   
ATOM   3234  CD  GLU A 342       1.629  -0.579 -10.015  1.00 10.00      A   
ATOM   3235  OE1 GLU A 342       0.650  -0.046  -9.445  1.00 10.00      A   
ATOM   3236  OE2 GLU A 342       2.382  -1.390  -9.444  1.00 10.00      A   
ATOM   3237  C   GLU A 342       3.225  -1.592 -13.863  1.00 10.00      A   
ATOM   3238  O   GLU A 342       3.431  -2.811 -13.858  1.00 10.00      A   
ATOM   3239  N   LEU A 343       4.192  -0.688 -13.858  1.00 10.00      A   
ATOM   3240  HN  LEU A 343       3.949   0.265 -13.864  1.00 10.00      A   
ATOM   3241  CA  LEU A 343       5.600  -1.053 -13.834  1.00 10.00      A   
ATOM   3242  CB  LEU A 343       6.231  -0.893 -15.219  1.00 10.00      A   
ATOM   3243  CG  LEU A 343       7.715  -1.248 -15.320  1.00 10.00      A   
ATOM   3244  CD1 LEU A 343       7.926  -2.746 -15.149  1.00 10.00      A   
ATOM   3245  CD2 LEU A 343       8.290  -0.771 -16.641  1.00 10.00      A   
ATOM   3246  C   LEU A 343       6.336  -0.186 -12.819  1.00 10.00      A   
ATOM   3247  O   LEU A 343       6.309   1.045 -12.909  1.00 10.00      A   
ATOM   3248  N   ARG A 344       6.963  -0.819 -11.840  1.00 10.00      A   
ATOM   3249  HN  ARG A 344       6.944  -1.803 -11.809  1.00 10.00      A   
ATOM   3250  CA  ARG A 344       7.690  -0.086 -10.813  1.00 10.00      A   
ATOM   3251  CB  ARG A 344       7.052  -0.287  -9.435  1.00 10.00      A   
ATOM   3252  CG  ARG A 344       5.591   0.122  -9.376  1.00 10.00      A   
ATOM   3253  CD  ARG A 344       5.115   0.335  -7.949  1.00 10.00      A   
ATOM   3254  NE  ARG A 344       3.659   0.422  -7.888  1.00 10.00      A   
ATOM   3255  HE  ARG A 344       3.147  -0.168  -8.500  1.00 10.00      A   
ATOM   3256  CZ  ARG A 344       2.985   1.213  -7.059  1.00 10.00      A   
ATOM   3257  NH1 ARG A 344       3.628   1.991  -6.196  1.00 10.00      A   
ATOM   3258 HH11 ARG A 344       3.091   2.603  -5.549  1.00 10.00      A   
ATOM   3259 HH12 ARG A 344       4.670   1.984  -6.157  1.00 10.00      A   
ATOM   3260  NH2 ARG A 344       1.660   1.243  -7.113  1.00 10.00      A   
ATOM   3261 HH21 ARG A 344       1.150   0.643  -7.813  1.00 10.00      A   
ATOM   3262 HH22 ARG A 344       1.114   1.858  -6.461  1.00 10.00      A   
ATOM   3263  C   ARG A 344       9.162  -0.481 -10.791  1.00 10.00      A   
ATOM   3264  O   ARG A 344       9.501  -1.642 -10.565  1.00 10.00      A   
ATOM   3265  N   VAL A 345      10.027   0.488 -11.059  1.00 10.00      A   
ATOM   3266  HN  VAL A 345       9.690   1.389 -11.261  1.00 10.00      A   
ATOM   3267  CA  VAL A 345      11.465   0.258 -11.066  1.00 10.00      A   
ATOM   3268  CB  VAL A 345      12.118   0.808 -12.355  1.00 10.00      A   
ATOM   3269  CG1 VAL A 345      13.618   0.556 -12.356  1.00 10.00      A   
ATOM   3270  CG2 VAL A 345      11.474   0.178 -13.582  1.00 10.00      A   
ATOM   3271  C   VAL A 345      12.112   0.896  -9.838  1.00 10.00      A   
ATOM   3272  O   VAL A 345      12.038   2.111  -9.644  1.00 10.00      A   
ATOM   3273  N   PHE A 346      12.724   0.066  -9.004  1.00 10.00      A   
ATOM   3274  HN  PHE A 346      12.739  -0.898  -9.216  1.00 10.00      A   
ATOM   3275  CA  PHE A 346      13.380   0.533  -7.788  1.00 10.00      A   
ATOM   3276  CB  PHE A 346      13.038  -0.397  -6.615  1.00 10.00      A   
ATOM   3277  CG  PHE A 346      11.566  -0.576  -6.366  1.00 10.00      A   
ATOM   3278  CD1 PHE A 346      10.838  -1.526  -7.066  1.00 10.00      A   
ATOM   3279  CD2 PHE A 346      10.913   0.195  -5.423  1.00 10.00      A   
ATOM   3280  CE1 PHE A 346       9.489  -1.701  -6.829  1.00 10.00      A   
ATOM   3281  CE2 PHE A 346       9.564   0.028  -5.182  1.00 10.00      A   
ATOM   3282  CZ  PHE A 346       8.850  -0.922  -5.886  1.00 10.00      A   
ATOM   3283  C   PHE A 346      14.892   0.573  -7.985  1.00 10.00      A   
ATOM   3284  O   PHE A 346      15.451  -0.270  -8.678  1.00 10.00      A   
ATOM   3285  N   PRO A 347      15.580   1.562  -7.395  1.00 10.00      A   
ATOM   3286  CA  PRO A 347      17.033   1.673  -7.518  1.00 10.00      A   
ATOM   3287  CB  PRO A 347      17.313   3.106  -7.061  1.00 10.00      A   
ATOM   3288  CG  PRO A 347      16.203   3.429  -6.118  1.00 10.00      A   
ATOM   3289  CD  PRO A 347      15.002   2.644  -6.578  1.00 10.00      A   
ATOM   3290  C   PRO A 347      17.750   0.677  -6.610  1.00 10.00      A   
ATOM   3291  O   PRO A 347      17.334   0.451  -5.472  1.00 10.00      A   
ATOM   3292  N   SER A 348      18.810   0.069  -7.118  1.00 10.00      A   
ATOM   3293  HN  SER A 348      19.078   0.265  -8.046  1.00 10.00      A   
ATOM   3294  CA  SER A 348      19.579  -0.895  -6.341  1.00 10.00      A   
ATOM   3295  CB  SER A 348      20.612  -1.581  -7.235  1.00 10.00      A   
ATOM   3296  OG  SER A 348      21.051  -0.697  -8.254  1.00 10.00      A   
ATOM   3297  HG  SER A 348      20.363  -0.640  -8.945  1.00 10.00      A   
ATOM   3298  C   SER A 348      20.264  -0.211  -5.159  1.00 10.00      A   
ATOM   3299  O   SER A 348      19.988  -0.519  -3.997  1.00 10.00      A   
ATOM   3300  N   GLU A 349      21.148   0.722  -5.474  1.00 10.00      A   
ATOM   3301  HN  GLU A 349      21.321   0.906  -6.421  1.00 10.00      A   
ATOM   3302  CA  GLU A 349      21.868   1.482  -4.468  1.00 10.00      A   
ATOM   3303  CB  GLU A 349      23.312   0.984  -4.349  1.00 10.00      A   
ATOM   3304  CG  GLU A 349      23.622   0.325  -3.016  1.00 10.00      A   
ATOM   3305  CD  GLU A 349      24.686  -0.751  -3.119  1.00 10.00      A   
ATOM   3306  OE1 GLU A 349      24.483  -1.717  -3.886  1.00 10.00      A   
ATOM   3307  OE2 GLU A 349      25.716  -0.654  -2.417  1.00 10.00      A   
ATOM   3308  C   GLU A 349      21.831   2.963  -4.829  1.00 10.00      A   
ATOM   3309  O   GLU A 349      22.668   3.449  -5.589  1.00 10.00      A   
ATOM   3310  N   PRO A 350      20.835   3.702  -4.308  1.00 10.00      A   
ATOM   3311  CA  PRO A 350      20.677   5.137  -4.592  1.00 10.00      A   
ATOM   3312  CB  PRO A 350      19.285   5.456  -4.035  1.00 10.00      A   
ATOM   3313  CG  PRO A 350      19.082   4.452  -2.953  1.00 10.00      A   
ATOM   3314  CD  PRO A 350      19.781   3.199  -3.406  1.00 10.00      A   
ATOM   3315  C   PRO A 350      21.739   5.990  -3.896  1.00 10.00      A   
ATOM   3316  O   PRO A 350      21.748   7.215  -4.016  1.00 10.00      A   
ATOM   3317  N   PHE A 351      22.631   5.334  -3.169  1.00 10.00      A   
ATOM   3318  HN  PHE A 351      22.573   4.357  -3.109  1.00 10.00      A   
ATOM   3319  CA  PHE A 351      23.693   6.024  -2.453  1.00 10.00      A   
ATOM   3320  CB  PHE A 351      24.116   5.215  -1.225  1.00 10.00      A   
ATOM   3321  CG  PHE A 351      22.962   4.579  -0.509  1.00 10.00      A   
ATOM   3322  CD1 PHE A 351      22.775   3.208  -0.552  1.00 10.00      A   
ATOM   3323  CD2 PHE A 351      22.057   5.354   0.199  1.00 10.00      A   
ATOM   3324  CE1 PHE A 351      21.709   2.621   0.097  1.00 10.00      A   
ATOM   3325  CE2 PHE A 351      20.989   4.774   0.852  1.00 10.00      A   
ATOM   3326  CZ  PHE A 351      20.814   3.406   0.801  1.00 10.00      A   
ATOM   3327  C   PHE A 351      24.885   6.249  -3.370  1.00 10.00      A   
ATOM   3328  O   PHE A 351      25.771   7.050  -3.073  1.00 10.00      A   
ATOM   3329  N   VAL A 352      24.905   5.515  -4.477  1.00 10.00      A   
ATOM   3330  HN  VAL A 352      24.175   4.879  -4.639  1.00 10.00      A   
ATOM   3331  CA  VAL A 352      25.973   5.629  -5.462  1.00 10.00      A   
ATOM   3332  CB  VAL A 352      26.000   4.407  -6.408  1.00 10.00      A   
ATOM   3333  CG1 VAL A 352      27.274   4.381  -7.236  1.00 10.00      A   
ATOM   3334  CG2 VAL A 352      25.845   3.113  -5.627  1.00 10.00      A   
ATOM   3335  C   VAL A 352      25.761   6.897  -6.281  1.00 10.00      A   
ATOM   3336  O   VAL A 352      24.699   7.080  -6.887  1.00 10.00      A   
ATOM   3337  N   MET A 353      26.768   7.761  -6.293  1.00 10.00      A   
ATOM   3338  HN  MET A 353      27.604   7.522  -5.837  1.00 10.00      A   
ATOM   3339  CA  MET A 353      26.691   9.026  -7.013  1.00 10.00      A   
ATOM   3340  CB  MET A 353      27.979   9.838  -6.826  1.00 10.00      A   
ATOM   3341  CG  MET A 353      28.287  10.248  -5.395  1.00 10.00      A   
ATOM   3342  SD  MET A 353      29.698  11.368  -5.286  1.00 10.00      A   
ATOM   3343  CE  MET A 353      31.020  10.330  -5.912  1.00 10.00      A   
ATOM   3344  C   MET A 353      26.472   8.782  -8.498  1.00 10.00      A   
ATOM   3345  O   MET A 353      25.510   9.269  -9.091  1.00 10.00      A   
ATOM   3346  N   GLU A 354      27.357   7.998  -9.083  1.00 10.00      A   
ATOM   3347  HN  GLU A 354      28.071   7.592  -8.538  1.00 10.00      A   
ATOM   3348  CA  GLU A 354      27.287   7.695 -10.503  1.00 10.00      A   
ATOM   3349  CB  GLU A 354      28.690   7.405 -11.043  1.00 10.00      A   
ATOM   3350  CG  GLU A 354      29.661   8.561 -10.861  1.00 10.00      A   
ATOM   3351  CD  GLU A 354      29.303   9.770 -11.706  1.00 10.00      A   
ATOM   3352  OE1 GLU A 354      30.031  10.050 -12.679  1.00 10.00      A   
ATOM   3353  OE2 GLU A 354      28.306  10.457 -11.393  1.00 10.00      A   
ATOM   3354  C   GLU A 354      26.352   6.520 -10.767  1.00 10.00      A   
ATOM   3355  O   GLU A 354      26.130   5.687  -9.890  1.00 10.00      A   
ATOM   3356  N   PRO A 355      25.774   6.447 -11.973  1.00 10.00      A   
ATOM   3357  CA  PRO A 355      24.869   5.361 -12.349  1.00 10.00      A   
ATOM   3358  CB  PRO A 355      24.338   5.782 -13.729  1.00 10.00      A   
ATOM   3359  CG  PRO A 355      24.690   7.224 -13.861  1.00 10.00      A   
ATOM   3360  CD  PRO A 355      25.941   7.419 -13.058  1.00 10.00      A   
ATOM   3361  C   PRO A 355      25.600   4.024 -12.448  1.00 10.00      A   
ATOM   3362  O   PRO A 355      26.308   3.761 -13.425  1.00 10.00      A   
ATOM   3363  N   ASN A 356      25.450   3.199 -11.419  1.00 10.00      A   
ATOM   3364  HN  ASN A 356      24.914   3.488 -10.647  1.00 10.00      A   
ATOM   3365  CA  ASN A 356      26.082   1.881 -11.387  1.00 10.00      A   
ATOM   3366  CB  ASN A 356      25.905   1.210 -10.016  1.00 10.00      A   
ATOM   3367  CG  ASN A 356      24.456   1.137  -9.562  1.00 10.00      A   
ATOM   3368  OD1 ASN A 356      23.804   2.162  -9.349  1.00 10.00      A   
ATOM   3369  ND2 ASN A 356      23.944  -0.070  -9.399  1.00 10.00      A   
ATOM   3370 HD21 ASN A 356      24.518  -0.845  -9.577  1.00 10.00      A   
ATOM   3371 HD22 ASN A 356      23.009  -0.143  -9.103  1.00 10.00      A   
ATOM   3372  C   ASN A 356      25.549   0.993 -12.510  1.00 10.00      A   
ATOM   3373  O   ASN A 356      26.275   0.163 -13.059  1.00 10.00      A   
ATOM   3374  N   VAL A 357      24.287   1.194 -12.860  1.00 10.00      A   
ATOM   3375  HN  VAL A 357      23.771   1.882 -12.396  1.00 10.00      A   
ATOM   3376  CA  VAL A 357      23.651   0.435 -13.929  1.00 10.00      A   
ATOM   3377  CB  VAL A 357      22.418  -0.351 -13.432  1.00 10.00      A   
ATOM   3378  CG1 VAL A 357      22.841  -1.558 -12.603  1.00 10.00      A   
ATOM   3379  CG2 VAL A 357      21.492   0.554 -12.633  1.00 10.00      A   
ATOM   3380  C   VAL A 357      23.232   1.379 -15.052  1.00 10.00      A   
ATOM   3381  O   VAL A 357      23.092   2.588 -14.837  1.00 10.00      A   
ATOM   3382  N   ALA A 358      23.026   0.834 -16.239  1.00 10.00      A   
ATOM   3383  HN  ALA A 358      23.140  -0.139 -16.352  1.00 10.00      A   
ATOM   3384  CA  ALA A 358      22.634   1.636 -17.390  1.00 10.00      A   
ATOM   3385  CB  ALA A 358      23.156   1.022 -18.678  1.00 10.00      A   
ATOM   3386  C   ALA A 358      21.123   1.842 -17.454  1.00 10.00      A   
ATOM   3387  O   ALA A 358      20.426   1.198 -18.243  1.00 10.00      A   
ATOM   3388  N   LEU A 359      20.623   2.737 -16.616  1.00 10.00      A   
ATOM   3389  HN  LEU A 359      21.229   3.204 -16.004  1.00 10.00      A   
ATOM   3390  CA  LEU A 359      19.197   3.037 -16.583  1.00 10.00      A   
ATOM   3391  CB  LEU A 359      18.562   2.550 -15.281  1.00 10.00      A   
ATOM   3392  CG  LEU A 359      17.030   2.554 -15.244  1.00 10.00      A   
ATOM   3393  CD1 LEU A 359      16.474   1.208 -15.686  1.00 10.00      A   
ATOM   3394  CD2 LEU A 359      16.525   2.924 -13.860  1.00 10.00      A   
ATOM   3395  C   LEU A 359      18.949   4.531 -16.772  1.00 10.00      A   
ATOM   3396  O   LEU A 359      19.225   5.336 -15.878  1.00 10.00      A   
ATOM   3397  N   THR A 360      18.442   4.899 -17.941  1.00 10.00      A   
ATOM   3398  HN  THR A 360      18.252   4.209 -18.622  1.00 10.00      A   
ATOM   3399  CA  THR A 360      18.153   6.294 -18.244  1.00 10.00      A   
ATOM   3400  CB  THR A 360      18.969   6.783 -19.458  1.00 10.00      A   
ATOM   3401  OG1 THR A 360      18.714   5.943 -20.590  1.00 10.00      A   
ATOM   3402  HG1 THR A 360      18.689   5.013 -20.299  1.00 10.00      A   
ATOM   3403  CG2 THR A 360      20.452   6.735 -19.141  1.00 10.00      A   
ATOM   3404  C   THR A 360      16.657   6.485 -18.496  1.00 10.00      A   
ATOM   3405  O   THR A 360      15.835   5.738 -17.960  1.00 10.00      A   
ATOM   3406  N   GLU A 361      16.301   7.479 -19.303  1.00 10.00      A   
ATOM   3407  HN  GLU A 361      16.998   8.050 -19.707  1.00 10.00      A   
ATOM   3408  CA  GLU A 361      14.901   7.745 -19.609  1.00 10.00      A   
ATOM   3409  CB  GLU A 361      14.659   9.245 -19.828  1.00 10.00      A   
ATOM   3410  CG  GLU A 361      15.379   9.843 -21.026  1.00 10.00      A   
ATOM   3411  CD  GLU A 361      16.767  10.345 -20.692  1.00 10.00      A   
ATOM   3412  OE1 GLU A 361      16.943  11.571 -20.574  1.00 10.00      A   
ATOM   3413  OE2 GLU A 361      17.689   9.511 -20.560  1.00 10.00      A   
ATOM   3414  C   GLU A 361      14.445   6.954 -20.829  1.00 10.00      A   
ATOM   3415  O   GLU A 361      13.246   6.800 -21.069  1.00 10.00      A   
ATOM   3416  N   GLN A 362      15.412   6.438 -21.584  1.00 10.00      A   
ATOM   3417  HN  GLN A 362      16.345   6.570 -21.311  1.00 10.00      A   
ATOM   3418  CA  GLN A 362      15.130   5.671 -22.792  1.00 10.00      A   
ATOM   3419  CB  GLN A 362      16.433   5.209 -23.446  1.00 10.00      A   
ATOM   3420  CG  GLN A 362      16.259   4.587 -24.826  1.00 10.00      A   
ATOM   3421  CD  GLN A 362      15.601   5.523 -25.827  1.00 10.00      A   
ATOM   3422  OE1 GLN A 362      15.727   6.744 -25.733  1.00 10.00      A   
ATOM   3423  NE2 GLN A 362      14.896   4.958 -26.797  1.00 10.00      A   
ATOM   3424 HE21 GLN A 362      14.841   3.975 -26.819  1.00 10.00      A   
ATOM   3425 HE22 GLN A 362      14.459   5.542 -27.452  1.00 10.00      A   
ATOM   3426  C   GLN A 362      14.225   4.481 -22.494  1.00 10.00      A   
ATOM   3427  O   GLN A 362      13.291   4.204 -23.249  1.00 10.00      A   
ATOM   3428  N   GLY A 363      14.508   3.785 -21.399  1.00 10.00      A   
ATOM   3429  HN  GLY A 363      15.296   4.034 -20.858  1.00 10.00      A   
ATOM   3430  CA  GLY A 363      13.709   2.642 -21.006  1.00 10.00      A   
ATOM   3431  C   GLY A 363      12.252   3.000 -20.800  1.00 10.00      A   
ATOM   3432  O   GLY A 363      11.364   2.304 -21.290  1.00 10.00      A   
ATOM   3433  N   LEU A 364      12.008   4.099 -20.090  1.00 10.00      A   
ATOM   3434  HN  LEU A 364      12.766   4.614 -19.734  1.00 10.00      A   
ATOM   3435  CA  LEU A 364      10.644   4.555 -19.819  1.00 10.00      A   
ATOM   3436  CB  LEU A 364      10.655   5.809 -18.943  1.00 10.00      A   
ATOM   3437  CG  LEU A 364       9.672   5.836 -17.769  1.00 10.00      A   
ATOM   3438  CD1 LEU A 364       9.813   7.135 -16.997  1.00 10.00      A   
ATOM   3439  CD2 LEU A 364       8.238   5.651 -18.244  1.00 10.00      A   
ATOM   3440  C   LEU A 364       9.888   4.828 -21.117  1.00 10.00      A   
ATOM   3441  O   LEU A 364       8.737   4.414 -21.271  1.00 10.00      A   
ATOM   3442  N   VAL A 365      10.543   5.516 -22.048  1.00 10.00      A   
ATOM   3443  HN  VAL A 365      11.461   5.815 -21.861  1.00 10.00      A   
ATOM   3444  CA  VAL A 365       9.935   5.840 -23.336  1.00 10.00      A   
ATOM   3445  CB  VAL A 365      10.856   6.746 -24.187  1.00 10.00      A   
ATOM   3446  CG1 VAL A 365      10.171   7.157 -25.484  1.00 10.00      A   
ATOM   3447  CG2 VAL A 365      11.275   7.974 -23.395  1.00 10.00      A   
ATOM   3448  C   VAL A 365       9.619   4.566 -24.116  1.00 10.00      A   
ATOM   3449  O   VAL A 365       8.557   4.448 -24.724  1.00 10.00      A   
ATOM   3450  N   SER A 366      10.534   3.605 -24.063  1.00 10.00      A   
ATOM   3451  HN  SER A 366      11.343   3.749 -23.528  1.00 10.00      A   
ATOM   3452  CA  SER A 366      10.370   2.343 -24.769  1.00 10.00      A   
ATOM   3453  CB  SER A 366      11.649   1.505 -24.656  1.00 10.00      A   
ATOM   3454  OG  SER A 366      12.792   2.253 -25.050  1.00 10.00      A   
ATOM   3455  HG  SER A 366      13.000   2.906 -24.369  1.00 10.00      A   
ATOM   3456  C   SER A 366       9.172   1.551 -24.246  1.00 10.00      A   
ATOM   3457  O   SER A 366       8.379   1.024 -25.027  1.00 10.00      A   
ATOM   3458  N   VAL A 367       9.033   1.481 -22.926  1.00 10.00      A   
ATOM   3459  HN  VAL A 367       9.684   1.939 -22.348  1.00 10.00      A   
ATOM   3460  CA  VAL A 367       7.937   0.735 -22.318  1.00 10.00      A   
ATOM   3461  CB  VAL A 367       8.171   0.478 -20.813  1.00 10.00      A   
ATOM   3462  CG1 VAL A 367       7.107  -0.458 -20.263  1.00 10.00      A   
ATOM   3463  CG2 VAL A 367       9.554  -0.110 -20.579  1.00 10.00      A   
ATOM   3464  C   VAL A 367       6.592   1.426 -22.522  1.00 10.00      A   
ATOM   3465  O   VAL A 367       5.599   0.778 -22.849  1.00 10.00      A   
ATOM   3466  N   SER A 368       6.564   2.743 -22.351  1.00 10.00      A   
ATOM   3467  HN  SER A 368       7.393   3.218 -22.118  1.00 10.00      A   
ATOM   3468  CA  SER A 368       5.327   3.498 -22.506  1.00 10.00      A   
ATOM   3469  CB  SER A 368       5.504   4.939 -22.019  1.00 10.00      A   
ATOM   3470  OG  SER A 368       6.674   5.525 -22.560  1.00 10.00      A   
ATOM   3471  HG  SER A 368       7.443   5.242 -22.047  1.00 10.00      A   
ATOM   3472  C   SER A 368       4.811   3.456 -23.945  1.00 10.00      A   
ATOM   3473  O   SER A 368       3.602   3.463 -24.182  1.00 10.00      A   
ATOM   3474  N   MET A 369       5.733   3.420 -24.898  1.00 10.00      A   
ATOM   3475  HN  MET A 369       6.679   3.456 -24.644  1.00 10.00      A   
ATOM   3476  CA  MET A 369       5.380   3.360 -26.311  1.00 10.00      A   
ATOM   3477  CB  MET A 369       6.595   3.699 -27.180  1.00 10.00      A   
ATOM   3478  CG  MET A 369       6.566   5.082 -27.804  1.00 10.00      A   
ATOM   3479  SD  MET A 369       7.935   5.345 -28.948  1.00 10.00      A   
ATOM   3480  CE  MET A 369       7.599   7.020 -29.489  1.00 10.00      A   
ATOM   3481  C   MET A 369       4.881   1.972 -26.682  1.00 10.00      A   
ATOM   3482  O   MET A 369       4.015   1.816 -27.545  1.00 10.00      A   
ATOM   3483  N   GLY A 370       5.434   0.965 -26.022  1.00 10.00      A   
ATOM   3484  HN  GLY A 370       6.103   1.155 -25.330  1.00 10.00      A   
ATOM   3485  CA  GLY A 370       5.062  -0.401 -26.309  1.00 10.00      A   
ATOM   3486  C   GLY A 370       3.765  -0.837 -25.654  1.00 10.00      A   
ATOM   3487  O   GLY A 370       2.881  -1.373 -26.324  1.00 10.00      A   
ATOM   3488  N   CYS A 371       3.652  -0.616 -24.350  1.00 10.00      A   
ATOM   3489  HN  CYS A 371       4.384  -0.162 -23.876  1.00 10.00      A   
ATOM   3490  CA  CYS A 371       2.465  -1.017 -23.599  1.00 10.00      A   
ATOM   3491  CB  CYS A 371       2.854  -1.430 -22.177  1.00 10.00      A   
ATOM   3492  SG  CYS A 371       4.397  -2.373 -22.076  1.00 10.00      A   
ATOM   3493  HG  CYS A 371       4.086  -3.657 -21.922  1.00 10.00      A   
ATOM   3494  C   CYS A 371       1.415   0.090 -23.559  1.00 10.00      A   
ATOM   3495  O   CYS A 371       1.617   1.129 -22.931  1.00 10.00      A   
ATOM   3496  N   PRO A 372       0.273  -0.124 -24.226  1.00 10.00      A   
ATOM   3497  CA  PRO A 372      -0.813   0.853 -24.267  1.00 10.00      A   
ATOM   3498  CB  PRO A 372      -1.581   0.444 -25.524  1.00 10.00      A   
ATOM   3499  CG  PRO A 372      -1.404  -1.034 -25.589  1.00 10.00      A   
ATOM   3500  CD  PRO A 372      -0.044  -1.330 -25.013  1.00 10.00      A   
ATOM   3501  C   PRO A 372      -1.724   0.763 -23.043  1.00 10.00      A   
ATOM   3502  O   PRO A 372      -2.649   1.560 -22.885  1.00 10.00      A   
ATOM   3503  N   LYS A 373      -1.457  -0.210 -22.179  1.00 10.00      A   
ATOM   3504  HN  LYS A 373      -0.701  -0.809 -22.353  1.00 10.00      A   
ATOM   3505  CA  LYS A 373      -2.259  -0.408 -20.978  1.00 10.00      A   
ATOM   3506  CB  LYS A 373      -2.485  -1.900 -20.728  1.00 10.00      A   
ATOM   3507  CG  LYS A 373      -3.392  -2.583 -21.736  1.00 10.00      A   
ATOM   3508  CD  LYS A 373      -4.815  -2.053 -21.652  1.00 10.00      A   
ATOM   3509  CE  LYS A 373      -5.802  -3.007 -22.305  1.00 10.00      A   
ATOM   3510  NZ  LYS A 373      -6.065  -4.205 -21.463  1.00 10.00      A   
ATOM   3511  HZ1 LYS A 373      -5.178  -4.742 -21.304  1.00 10.00      A   
ATOM   3512  HZ2 LYS A 373      -6.752  -4.829 -21.932  1.00 10.00      A   
ATOM   3513  HZ3 LYS A 373      -6.451  -3.918 -20.542  1.00 10.00      A   
ATOM   3514  C   LYS A 373      -1.600   0.230 -19.760  1.00 10.00      A   
ATOM   3515  O   LYS A 373      -2.168   0.233 -18.668  1.00 10.00      A   
ATOM   3516  N   LEU A 374      -0.407   0.776 -19.961  1.00 10.00      A   
ATOM   3517  HN  LEU A 374      -0.018   0.750 -20.858  1.00 10.00      A   
ATOM   3518  CA  LEU A 374       0.341   1.415 -18.882  1.00 10.00      A   
ATOM   3519  CB  LEU A 374       1.751   1.778 -19.346  1.00 10.00      A   
ATOM   3520  CG  LEU A 374       2.820   0.702 -19.185  1.00 10.00      A   
ATOM   3521  CD1 LEU A 374       4.145   1.217 -19.708  1.00 10.00      A   
ATOM   3522  CD2 LEU A 374       2.947   0.285 -17.729  1.00 10.00      A   
ATOM   3523  C   LEU A 374      -0.362   2.667 -18.380  1.00 10.00      A   
ATOM   3524  O   LEU A 374      -0.526   3.635 -19.123  1.00 10.00      A   
ATOM   3525  N   GLU A 375      -0.774   2.639 -17.122  1.00 10.00      A   
ATOM   3526  HN  GLU A 375      -0.623   1.828 -16.587  1.00 10.00      A   
ATOM   3527  CA  GLU A 375      -1.450   3.773 -16.515  1.00 10.00      A   
ATOM   3528  CB  GLU A 375      -2.939   3.479 -16.335  1.00 10.00      A   
ATOM   3529  CG  GLU A 375      -3.244   2.342 -15.379  1.00 10.00      A   
ATOM   3530  CD  GLU A 375      -4.652   2.415 -14.835  1.00 10.00      A   
ATOM   3531  OE1 GLU A 375      -4.973   3.400 -14.140  1.00 10.00      A   
ATOM   3532  OE2 GLU A 375      -5.443   1.485 -15.091  1.00 10.00      A   
ATOM   3533  C   GLU A 375      -0.815   4.137 -15.176  1.00 10.00      A   
ATOM   3534  O   GLU A 375      -1.160   5.151 -14.565  1.00 10.00      A   
ATOM   3535  N   SER A 376       0.107   3.300 -14.723  1.00 10.00      A   
ATOM   3536  HN  SER A 376       0.335   2.508 -15.253  1.00 10.00      A   
ATOM   3537  CA  SER A 376       0.795   3.522 -13.463  1.00 10.00      A   
ATOM   3538  CB  SER A 376       0.120   2.708 -12.356  1.00 10.00      A   
ATOM   3539  OG  SER A 376       0.280   3.313 -11.086  1.00 10.00      A   
ATOM   3540  HG  SER A 376      -0.374   2.946 -10.480  1.00 10.00      A   
ATOM   3541  C   SER A 376       2.256   3.119 -13.604  1.00 10.00      A   
ATOM   3542  O   SER A 376       2.567   1.950 -13.850  1.00 10.00      A   
ATOM   3543  N   VAL A 377       3.153   4.087 -13.476  1.00 10.00      A   
ATOM   3544  HN  VAL A 377       2.852   5.002 -13.284  1.00 10.00      A   
ATOM   3545  CA  VAL A 377       4.578   3.819 -13.605  1.00 10.00      A   
ATOM   3546  CB  VAL A 377       5.129   4.276 -14.982  1.00 10.00      A   
ATOM   3547  CG1 VAL A 377       6.602   3.913 -15.133  1.00 10.00      A   
ATOM   3548  CG2 VAL A 377       4.319   3.689 -16.128  1.00 10.00      A   
ATOM   3549  C   VAL A 377       5.377   4.507 -12.501  1.00 10.00      A   
ATOM   3550  O   VAL A 377       5.139   5.673 -12.182  1.00 10.00      A   
ATOM   3551  N   LEU A 378       6.301   3.761 -11.911  1.00 10.00      A   
ATOM   3552  HN  LEU A 378       6.399   2.824 -12.188  1.00 10.00      A   
ATOM   3553  CA  LEU A 378       7.183   4.277 -10.872  1.00 10.00      A   
ATOM   3554  CB  LEU A 378       7.036   3.457  -9.586  1.00 10.00      A   
ATOM   3555  CG  LEU A 378       8.051   3.741  -8.474  1.00 10.00      A   
ATOM   3556  CD1 LEU A 378       7.799   5.099  -7.842  1.00 10.00      A   
ATOM   3557  CD2 LEU A 378       8.016   2.643  -7.424  1.00 10.00      A   
ATOM   3558  C   LEU A 378       8.610   4.185 -11.398  1.00 10.00      A   
ATOM   3559  O   LEU A 378       9.090   3.091 -11.711  1.00 10.00      A   
ATOM   3560  N   TYR A 379       9.289   5.317 -11.503  1.00 10.00      A   
ATOM   3561  HN  TYR A 379       8.878   6.160 -11.197  1.00 10.00      A   
ATOM   3562  CA  TYR A 379      10.638   5.327 -12.050  1.00 10.00      A   
ATOM   3563  CB  TYR A 379      10.596   5.887 -13.471  1.00 10.00      A   
ATOM   3564  CG  TYR A 379      11.597   5.282 -14.431  1.00 10.00      A   
ATOM   3565  CD1 TYR A 379      11.474   3.965 -14.854  1.00 10.00      A   
ATOM   3566  CD2 TYR A 379      12.646   6.038 -14.939  1.00 10.00      A   
ATOM   3567  CE1 TYR A 379      12.366   3.419 -15.756  1.00 10.00      A   
ATOM   3568  CE2 TYR A 379      13.546   5.497 -15.838  1.00 10.00      A   
ATOM   3569  CZ  TYR A 379      13.400   4.187 -16.244  1.00 10.00      A   
ATOM   3570  OH  TYR A 379      14.281   3.646 -17.150  1.00 10.00      A   
ATOM   3571  HH  TYR A 379      14.999   4.273 -17.318  1.00 10.00      A   
ATOM   3572  C   TYR A 379      11.620   6.137 -11.208  1.00 10.00      A   
ATOM   3573  O   TYR A 379      11.332   7.261 -10.801  1.00 10.00      A   
ATOM   3574  N   PHE A 380      12.781   5.547 -10.958  1.00 10.00      A   
ATOM   3575  HN  PHE A 380      12.933   4.642 -11.296  1.00 10.00      A   
ATOM   3576  CA  PHE A 380      13.840   6.193 -10.195  1.00 10.00      A   
ATOM   3577  CB  PHE A 380      14.052   5.473  -8.857  1.00 10.00      A   
ATOM   3578  CG  PHE A 380      13.198   5.985  -7.730  1.00 10.00      A   
ATOM   3579  CD1 PHE A 380      11.842   5.698  -7.676  1.00 10.00      A   
ATOM   3580  CD2 PHE A 380      13.754   6.754  -6.717  1.00 10.00      A   
ATOM   3581  CE1 PHE A 380      11.058   6.165  -6.638  1.00 10.00      A   
ATOM   3582  CE2 PHE A 380      12.975   7.224  -5.676  1.00 10.00      A   
ATOM   3583  CZ  PHE A 380      11.626   6.928  -5.637  1.00 10.00      A   
ATOM   3584  C   PHE A 380      15.129   6.156 -11.012  1.00 10.00      A   
ATOM   3585  O   PHE A 380      15.734   5.099 -11.172  1.00 10.00      A   
ATOM   3586  N   CYS A 381      15.542   7.298 -11.541  1.00 10.00      A   
ATOM   3587  HN  CYS A 381      15.030   8.119 -11.377  1.00 10.00      A   
ATOM   3588  CA  CYS A 381      16.752   7.355 -12.357  1.00 10.00      A   
ATOM   3589  CB  CYS A 381      16.386   7.454 -13.837  1.00 10.00      A   
ATOM   3590  SG  CYS A 381      15.186   8.754 -14.204  1.00 10.00      A   
ATOM   3591  HG  CYS A 381      15.712   9.555 -15.128  1.00 10.00      A   
ATOM   3592  C   CYS A 381      17.668   8.512 -11.962  1.00 10.00      A   
ATOM   3593  O   CYS A 381      17.333   9.324 -11.100  1.00 10.00      A   
ATOM   3594  N   ARG A 382      18.828   8.581 -12.606  1.00 10.00      A   
ATOM   3595  HN  ARG A 382      19.042   7.897 -13.277  1.00 10.00      A   
ATOM   3596  CA  ARG A 382      19.805   9.628 -12.328  1.00 10.00      A   
ATOM   3597  CB  ARG A 382      21.218   9.038 -12.275  1.00 10.00      A   
ATOM   3598  CG  ARG A 382      21.681   8.605 -10.891  1.00 10.00      A   
ATOM   3599  CD  ARG A 382      21.440   7.125 -10.650  1.00 10.00      A   
ATOM   3600  NE  ARG A 382      22.378   6.584  -9.669  1.00 10.00      A   
ATOM   3601  HE  ARG A 382      23.013   7.219  -9.256  1.00 10.00      A   
ATOM   3602  CZ  ARG A 382      22.434   5.302  -9.308  1.00 10.00      A   
ATOM   3603  NH1 ARG A 382      21.596   4.417  -9.843  1.00 10.00      A   
ATOM   3604 HH11 ARG A 382      20.891   4.720 -10.551  1.00 10.00      A   
ATOM   3605 HH12 ARG A 382      21.639   3.414  -9.561  1.00 10.00      A   
ATOM   3606  NH2 ARG A 382      23.334   4.907  -8.418  1.00 10.00      A   
ATOM   3607 HH21 ARG A 382      23.386   3.903  -8.127  1.00 10.00      A   
ATOM   3608 HH22 ARG A 382      24.001   5.600  -8.004  1.00 10.00      A   
ATOM   3609  C   ARG A 382      19.757  10.754 -13.364  1.00 10.00      A   
ATOM   3610  O   ARG A 382      20.466  11.750 -13.235  1.00 10.00      A   
ATOM   3611  N   GLN A 383      18.929  10.603 -14.388  1.00 10.00      A   
ATOM   3612  HN  GLN A 383      18.362   9.809 -14.434  1.00 10.00      A   
ATOM   3613  CA  GLN A 383      18.826  11.622 -15.431  1.00 10.00      A   
ATOM   3614  CB  GLN A 383      19.905  11.430 -16.508  1.00 10.00      A   
ATOM   3615  CG  GLN A 383      19.571  10.398 -17.576  1.00 10.00      A   
ATOM   3616  CD  GLN A 383      20.644  10.302 -18.641  1.00 10.00      A   
ATOM   3617  OE1 GLN A 383      21.832  10.478 -18.364  1.00 10.00      A   
ATOM   3618  NE2 GLN A 383      20.237  10.048 -19.872  1.00 10.00      A   
ATOM   3619 HE21 GLN A 383      19.265   9.933 -20.032  1.00 10.00      A   
ATOM   3620 HE22 GLN A 383      20.912   9.965 -20.574  1.00 10.00      A   
ATOM   3621  C   GLN A 383      17.439  11.625 -16.056  1.00 10.00      A   
ATOM   3622  O   GLN A 383      16.719  10.622 -15.997  1.00 10.00      A   
ATOM   3623  N   MET A 384      17.070  12.759 -16.640  1.00 10.00      A   
ATOM   3624  HN  MET A 384      17.693  13.521 -16.642  1.00 10.00      A   
ATOM   3625  CA  MET A 384      15.774  12.913 -17.284  1.00 10.00      A   
ATOM   3626  CB  MET A 384      14.675  13.118 -16.234  1.00 10.00      A   
ATOM   3627  CG  MET A 384      13.263  13.158 -16.800  1.00 10.00      A   
ATOM   3628  SD  MET A 384      12.878  11.722 -17.825  1.00 10.00      A   
ATOM   3629  CE  MET A 384      13.186  10.388 -16.669  1.00 10.00      A   
ATOM   3630  C   MET A 384      15.804  14.091 -18.250  1.00 10.00      A   
ATOM   3631  O   MET A 384      16.499  15.082 -18.013  1.00 10.00      A   
ATOM   3632  N   THR A 385      15.062  13.974 -19.341  1.00 10.00      A   
ATOM   3633  HN  THR A 385      14.539  13.155 -19.481  1.00 10.00      A   
ATOM   3634  CA  THR A 385      14.996  15.030 -20.340  1.00 10.00      A   
ATOM   3635  CB  THR A 385      15.623  14.579 -21.673  1.00 10.00      A   
ATOM   3636  OG1 THR A 385      15.339  13.191 -21.895  1.00 10.00      A   
ATOM   3637  HG1 THR A 385      15.934  12.648 -21.342  1.00 10.00      A   
ATOM   3638  CG2 THR A 385      17.128  14.787 -21.654  1.00 10.00      A   
ATOM   3639  C   THR A 385      13.551  15.453 -20.582  1.00 10.00      A   
ATOM   3640  O   THR A 385      12.621  14.661 -20.408  1.00 10.00      A   
ATOM   3641  N   ASN A 386      13.367  16.705 -20.975  1.00 10.00      A   
ATOM   3642  HN  ASN A 386      14.155  17.291 -21.085  1.00 10.00      A   
ATOM   3643  CA  ASN A 386      12.036  17.241 -21.245  1.00 10.00      A   
ATOM   3644  CB  ASN A 386      12.092  18.750 -21.492  1.00 10.00      A   
ATOM   3645  CG  ASN A 386      12.261  19.554 -20.220  1.00 10.00      A   
ATOM   3646  OD1 ASN A 386      11.289  19.871 -19.537  1.00 10.00      A   
ATOM   3647  ND2 ASN A 386      13.498  19.889 -19.895  1.00 10.00      A   
ATOM   3648 HD21 ASN A 386      14.228  19.592 -20.485  1.00 10.00      A   
ATOM   3649 HD22 ASN A 386      13.635  20.427 -19.085  1.00 10.00      A   
ATOM   3650  C   ASN A 386      11.408  16.552 -22.442  1.00 10.00      A   
ATOM   3651  O   ASN A 386      10.214  16.246 -22.440  1.00 10.00      A   
ATOM   3652  N   ALA A 387      12.225  16.301 -23.461  1.00 10.00      A   
ATOM   3653  HN  ALA A 387      13.168  16.578 -23.394  1.00 10.00      A   
ATOM   3654  CA  ALA A 387      11.768  15.642 -24.679  1.00 10.00      A   
ATOM   3655  CB  ALA A 387      12.918  15.484 -25.663  1.00 10.00      A   
ATOM   3656  C   ALA A 387      11.146  14.290 -24.364  1.00 10.00      A   
ATOM   3657  O   ALA A 387      10.098  13.938 -24.906  1.00 10.00      A   
ATOM   3658  N   ALA A 388      11.792  13.541 -23.479  1.00 10.00      A   
ATOM   3659  HN  ALA A 388      12.626  13.877 -23.087  1.00 10.00      A   
ATOM   3660  CA  ALA A 388      11.305  12.231 -23.083  1.00 10.00      A   
ATOM   3661  CB  ALA A 388      12.312  11.545 -22.177  1.00 10.00      A   
ATOM   3662  C   ALA A 388       9.955  12.351 -22.388  1.00 10.00      A   
ATOM   3663  O   ALA A 388       9.008  11.650 -22.737  1.00 10.00      A   
ATOM   3664  N   LEU A 389       9.875  13.264 -21.422  1.00 10.00      A   
ATOM   3665  HN  LEU A 389      10.673  13.802 -21.209  1.00 10.00      A   
ATOM   3666  CA  LEU A 389       8.646  13.494 -20.663  1.00 10.00      A   
ATOM   3667  CB  LEU A 389       8.851  14.624 -19.651  1.00 10.00      A   
ATOM   3668  CG  LEU A 389       9.585  14.255 -18.360  1.00 10.00      A   
ATOM   3669  CD1 LEU A 389      10.037  15.506 -17.619  1.00 10.00      A   
ATOM   3670  CD2 LEU A 389       8.697  13.401 -17.470  1.00 10.00      A   
ATOM   3671  C   LEU A 389       7.471  13.822 -21.577  1.00 10.00      A   
ATOM   3672  O   LEU A 389       6.390  13.252 -21.441  1.00 10.00      A   
ATOM   3673  N   ILE A 390       7.696  14.726 -22.519  1.00 10.00      A   
ATOM   3674  HN  ILE A 390       8.589  15.136 -22.588  1.00 10.00      A   
ATOM   3675  CA  ILE A 390       6.654  15.129 -23.451  1.00 10.00      A   
ATOM   3676  CB  ILE A 390       7.101  16.315 -24.328  1.00 10.00      A   
ATOM   3677  CG1 ILE A 390       7.422  17.530 -23.448  1.00 10.00      A   
ATOM   3678  CG2 ILE A 390       6.027  16.667 -25.344  1.00 10.00      A   
ATOM   3679  CD1 ILE A 390       8.096  18.669 -24.185  1.00 10.00      A   
ATOM   3680  C   ILE A 390       6.204  13.955 -24.323  1.00 10.00      A   
ATOM   3681  O   ILE A 390       5.006  13.744 -24.520  1.00 10.00      A   
ATOM   3682  N   THR A 391       7.165  13.182 -24.819  1.00 10.00      A   
ATOM   3683  HN  THR A 391       8.102  13.395 -24.619  1.00 10.00      A   
ATOM   3684  CA  THR A 391       6.863  12.028 -25.657  1.00 10.00      A   
ATOM   3685  CB  THR A 391       8.145  11.363 -26.196  1.00 10.00      A   
ATOM   3686  OG1 THR A 391       9.011  12.364 -26.741  1.00 10.00      A   
ATOM   3687  HG1 THR A 391       9.687  12.587 -26.086  1.00 10.00      A   
ATOM   3688  CG2 THR A 391       7.813  10.357 -27.283  1.00 10.00      A   
ATOM   3689  C   THR A 391       6.035  10.992 -24.893  1.00 10.00      A   
ATOM   3690  O   THR A 391       5.012  10.526 -25.386  1.00 10.00      A   
ATOM   3691  N   ILE A 392       6.473  10.659 -23.684  1.00 10.00      A   
ATOM   3692  HN  ILE A 392       7.289  11.083 -23.339  1.00 10.00      A   
ATOM   3693  CA  ILE A 392       5.779   9.680 -22.852  1.00 10.00      A   
ATOM   3694  CB  ILE A 392       6.531   9.438 -21.523  1.00 10.00      A   
ATOM   3695  CG1 ILE A 392       7.911   8.833 -21.797  1.00 10.00      A   
ATOM   3696  CG2 ILE A 392       5.725   8.542 -20.593  1.00 10.00      A   
ATOM   3697  CD1 ILE A 392       8.826   8.828 -20.595  1.00 10.00      A   
ATOM   3698  C   ILE A 392       4.345  10.116 -22.564  1.00 10.00      A   
ATOM   3699  O   ILE A 392       3.410   9.328 -22.708  1.00 10.00      A   
ATOM   3700  N   ALA A 393       4.179  11.377 -22.182  1.00 10.00      A   
ATOM   3701  HN  ALA A 393       4.966  11.961 -22.104  1.00 10.00      A   
ATOM   3702  CA  ALA A 393       2.862  11.920 -21.869  1.00 10.00      A   
ATOM   3703  CB  ALA A 393       2.991  13.354 -21.392  1.00 10.00      A   
ATOM   3704  C   ALA A 393       1.931  11.860 -23.071  1.00 10.00      A   
ATOM   3705  O   ALA A 393       0.769  11.477 -22.951  1.00 10.00      A   
ATOM   3706  N   ARG A 394       2.448  12.245 -24.230  1.00 10.00      A   
ATOM   3707  HN  ARG A 394       3.384  12.547 -24.263  1.00 10.00      A   
ATOM   3708  CA  ARG A 394       1.657  12.239 -25.452  1.00 10.00      A   
ATOM   3709  CB  ARG A 394       2.346  13.046 -26.552  1.00 10.00      A   
ATOM   3710  CG  ARG A 394       2.462  14.527 -26.225  1.00 10.00      A   
ATOM   3711  CD  ARG A 394       3.240  15.293 -27.283  1.00 10.00      A   
ATOM   3712  NE  ARG A 394       2.637  15.170 -28.608  1.00 10.00      A   
ATOM   3713  HE  ARG A 394       2.408  14.265 -28.913  1.00 10.00      A   
ATOM   3714  CZ  ARG A 394       2.374  16.203 -29.416  1.00 10.00      A   
ATOM   3715  NH1 ARG A 394       2.643  17.447 -29.030  1.00 10.00      A   
ATOM   3716 HH11 ARG A 394       3.058  17.631 -28.091  1.00 10.00      A   
ATOM   3717 HH12 ARG A 394       2.437  18.249 -29.667  1.00 10.00      A   
ATOM   3718  NH2 ARG A 394       1.844  15.983 -30.612  1.00 10.00      A   
ATOM   3719 HH21 ARG A 394       1.630  15.011 -30.924  1.00 10.00      A   
ATOM   3720 HH22 ARG A 394       1.638  16.784 -31.247  1.00 10.00      A   
ATOM   3721  C   ARG A 394       1.347  10.821 -25.920  1.00 10.00      A   
ATOM   3722  O   ARG A 394       0.316  10.576 -26.544  1.00 10.00      A   
ATOM   3723  N   ASN A 395       2.238   9.891 -25.617  1.00 10.00      A   
ATOM   3724  HN  ASN A 395       3.052  10.148 -25.126  1.00 10.00      A   
ATOM   3725  CA  ASN A 395       2.048   8.497 -26.005  1.00 10.00      A   
ATOM   3726  CB  ASN A 395       3.387   7.765 -26.100  1.00 10.00      A   
ATOM   3727  CG  ASN A 395       3.935   7.705 -27.514  1.00 10.00      A   
ATOM   3728  OD1 ASN A 395       5.068   8.114 -27.767  1.00 10.00      A   
ATOM   3729  ND2 ASN A 395       3.148   7.183 -28.447  1.00 10.00      A   
ATOM   3730 HD21 ASN A 395       2.259   6.865 -28.183  1.00 10.00      A   
ATOM   3731 HD22 ASN A 395       3.493   7.134 -29.367  1.00 10.00      A   
ATOM   3732  C   ASN A 395       1.124   7.769 -25.035  1.00 10.00      A   
ATOM   3733  O   ASN A 395       0.361   6.889 -25.433  1.00 10.00      A   
ATOM   3734  N   ARG A 396       1.190   8.139 -23.764  1.00 10.00      A   
ATOM   3735  HN  ARG A 396       1.811   8.855 -23.504  1.00 10.00      A   
ATOM   3736  CA  ARG A 396       0.359   7.513 -22.742  1.00 10.00      A   
ATOM   3737  CB  ARG A 396       1.226   6.789 -21.708  1.00 10.00      A   
ATOM   3738  CG  ARG A 396       1.985   5.587 -22.242  1.00 10.00      A   
ATOM   3739  CD  ARG A 396       1.174   4.303 -22.120  1.00 10.00      A   
ATOM   3740  NE  ARG A 396      -0.071   4.367 -22.880  1.00 10.00      A   
ATOM   3741  HE  ARG A 396      -0.890   4.609 -22.382  1.00 10.00      A   
ATOM   3742  CZ  ARG A 396      -0.167   4.110 -24.186  1.00 10.00      A   
ATOM   3743  NH1 ARG A 396       0.906   3.761 -24.888  1.00 10.00      A   
ATOM   3744 HH11 ARG A 396       0.821   3.568 -25.908  1.00 10.00      A   
ATOM   3745 HH12 ARG A 396       1.840   3.675 -24.423  1.00 10.00      A   
ATOM   3746  NH2 ARG A 396      -1.340   4.207 -24.791  1.00 10.00      A   
ATOM   3747 HH21 ARG A 396      -2.188   4.481 -24.248  1.00 10.00      A   
ATOM   3748 HH22 ARG A 396      -1.419   4.016 -25.818  1.00 10.00      A   
ATOM   3749  C   ARG A 396      -0.527   8.534 -22.034  1.00 10.00      A   
ATOM   3750  O   ARG A 396      -0.255   8.914 -20.899  1.00 10.00      A   
ATOM   3751  N   PRO A 397      -1.615   8.978 -22.683  1.00 10.00      A   
ATOM   3752  CA  PRO A 397      -2.535   9.957 -22.092  1.00 10.00      A   
ATOM   3753  CB  PRO A 397      -3.313  10.465 -23.304  1.00 10.00      A   
ATOM   3754  CG  PRO A 397      -3.334   9.307 -24.242  1.00 10.00      A   
ATOM   3755  CD  PRO A 397      -2.033   8.575 -24.039  1.00 10.00      A   
ATOM   3756  C   PRO A 397      -3.480   9.293 -21.094  1.00 10.00      A   
ATOM   3757  O   PRO A 397      -4.310   9.949 -20.460  1.00 10.00      A   
ATOM   3758  N   ASN A 398      -3.341   7.979 -20.970  1.00 10.00      A   
ATOM   3759  HN  ASN A 398      -2.659   7.526 -21.509  1.00 10.00      A   
ATOM   3760  CA  ASN A 398      -4.165   7.190 -20.064  1.00 10.00      A   
ATOM   3761  CB  ASN A 398      -4.494   5.829 -20.689  1.00 10.00      A   
ATOM   3762  CG  ASN A 398      -3.288   4.921 -20.812  1.00 10.00      A   
ATOM   3763  OD1 ASN A 398      -2.449   5.094 -21.700  1.00 10.00      A   
ATOM   3764  ND2 ASN A 398      -3.205   3.934 -19.942  1.00 10.00      A   
ATOM   3765 HD21 ASN A 398      -3.921   3.843 -19.281  1.00 10.00      A   
ATOM   3766 HD22 ASN A 398      -2.420   3.347 -19.978  1.00 10.00      A   
ATOM   3767  C   ASN A 398      -3.468   6.994 -18.726  1.00 10.00      A   
ATOM   3768  O   ASN A 398      -3.955   6.267 -17.861  1.00 10.00      A   
ATOM   3769  N   MET A 399      -2.328   7.647 -18.566  1.00 10.00      A   
ATOM   3770  HN  MET A 399      -2.002   8.219 -19.291  1.00 10.00      A   
ATOM   3771  CA  MET A 399      -1.553   7.551 -17.336  1.00 10.00      A   
ATOM   3772  CB  MET A 399      -0.187   8.212 -17.521  1.00 10.00      A   
ATOM   3773  CG  MET A 399       0.823   7.873 -16.440  1.00 10.00      A   
ATOM   3774  SD  MET A 399       1.425   6.178 -16.565  1.00 10.00      A   
ATOM   3775  CE  MET A 399       2.129   6.189 -18.212  1.00 10.00      A   
ATOM   3776  C   MET A 399      -2.305   8.209 -16.183  1.00 10.00      A   
ATOM   3777  O   MET A 399      -2.598   9.404 -16.220  1.00 10.00      A   
ATOM   3778  N   THR A 400      -2.628   7.424 -15.169  1.00 10.00      A   
ATOM   3779  HN  THR A 400      -2.372   6.474 -15.191  1.00 10.00      A   
ATOM   3780  CA  THR A 400      -3.351   7.935 -14.021  1.00 10.00      A   
ATOM   3781  CB  THR A 400      -4.449   6.951 -13.569  1.00 10.00      A   
ATOM   3782  OG1 THR A 400      -3.872   5.658 -13.328  1.00 10.00      A   
ATOM   3783  HG1 THR A 400      -4.310   4.996 -13.892  1.00 10.00      A   
ATOM   3784  CG2 THR A 400      -5.534   6.826 -14.626  1.00 10.00      A   
ATOM   3785  C   THR A 400      -2.406   8.193 -12.855  1.00 10.00      A   
ATOM   3786  O   THR A 400      -2.681   9.025 -11.987  1.00 10.00      A   
ATOM   3787  N   ARG A 401      -1.289   7.482 -12.838  1.00 10.00      A   
ATOM   3788  HN  ARG A 401      -1.116   6.844 -13.565  1.00 10.00      A   
ATOM   3789  CA  ARG A 401      -0.314   7.622 -11.771  1.00 10.00      A   
ATOM   3790  CB  ARG A 401      -0.498   6.505 -10.739  1.00 10.00      A   
ATOM   3791  CG  ARG A 401      -1.728   6.660  -9.859  1.00 10.00      A   
ATOM   3792  CD  ARG A 401      -2.332   5.312  -9.503  1.00 10.00      A   
ATOM   3793  NE  ARG A 401      -3.125   4.757 -10.604  1.00 10.00      A   
ATOM   3794  HE  ARG A 401      -2.973   5.123 -11.505  1.00 10.00      A   
ATOM   3795  CZ  ARG A 401      -4.032   3.797 -10.446  1.00 10.00      A   
ATOM   3796  NH1 ARG A 401      -4.257   3.281  -9.250  1.00 10.00      A   
ATOM   3797 HH11 ARG A 401      -4.963   2.528  -9.129  1.00 10.00      A   
ATOM   3798 HH12 ARG A 401      -3.725   3.622  -8.409  1.00 10.00      A   
ATOM   3799  NH2 ARG A 401      -4.718   3.344 -11.484  1.00 10.00      A   
ATOM   3800 HH21 ARG A 401      -4.558   3.737 -12.446  1.00 10.00      A   
ATOM   3801 HH22 ARG A 401      -5.427   2.591 -11.348  1.00 10.00      A   
ATOM   3802  C   ARG A 401       1.106   7.602 -12.320  1.00 10.00      A   
ATOM   3803  O   ARG A 401       1.570   6.582 -12.831  1.00 10.00      A   
ATOM   3804  N   PHE A 402       1.789   8.735 -12.223  1.00 10.00      A   
ATOM   3805  HN  PHE A 402       1.368   9.519 -11.806  1.00 10.00      A   
ATOM   3806  CA  PHE A 402       3.157   8.841 -12.705  1.00 10.00      A   
ATOM   3807  CB  PHE A 402       3.255   9.845 -13.858  1.00 10.00      A   
ATOM   3808  CG  PHE A 402       4.539   9.757 -14.636  1.00 10.00      A   
ATOM   3809  CD1 PHE A 402       4.869   8.603 -15.326  1.00 10.00      A   
ATOM   3810  CD2 PHE A 402       5.414  10.831 -14.682  1.00 10.00      A   
ATOM   3811  CE1 PHE A 402       6.044   8.517 -16.047  1.00 10.00      A   
ATOM   3812  CE2 PHE A 402       6.593  10.754 -15.400  1.00 10.00      A   
ATOM   3813  CZ  PHE A 402       6.909   9.594 -16.085  1.00 10.00      A   
ATOM   3814  C   PHE A 402       4.081   9.246 -11.567  1.00 10.00      A   
ATOM   3815  O   PHE A 402       4.119  10.408 -11.161  1.00 10.00      A   
ATOM   3816  N   ARG A 403       4.817   8.278 -11.048  1.00 10.00      A   
ATOM   3817  HN  ARG A 403       4.756   7.370 -11.425  1.00 10.00      A   
ATOM   3818  CA  ARG A 403       5.729   8.526  -9.945  1.00 10.00      A   
ATOM   3819  CB  ARG A 403       5.508   7.499  -8.827  1.00 10.00      A   
ATOM   3820  CG  ARG A 403       4.086   7.468  -8.291  1.00 10.00      A   
ATOM   3821  CD  ARG A 403       3.851   6.269  -7.388  1.00 10.00      A   
ATOM   3822  NE  ARG A 403       4.436   6.446  -6.055  1.00 10.00      A   
ATOM   3823  HE  ARG A 403       5.260   6.996  -5.989  1.00 10.00      A   
ATOM   3824  CZ  ARG A 403       3.922   5.930  -4.934  1.00 10.00      A   
ATOM   3825  NH1 ARG A 403       2.803   5.209  -4.972  1.00 10.00      A   
ATOM   3826 HH11 ARG A 403       2.311   5.043  -5.878  1.00 10.00      A   
ATOM   3827 HH12 ARG A 403       2.412   4.810  -4.092  1.00 10.00      A   
ATOM   3828  NH2 ARG A 403       4.531   6.121  -3.774  1.00 10.00      A   
ATOM   3829 HH21 ARG A 403       5.419   6.677  -3.735  1.00 10.00      A   
ATOM   3830 HH22 ARG A 403       4.131   5.716  -2.896  1.00 10.00      A   
ATOM   3831  C   ARG A 403       7.176   8.497 -10.423  1.00 10.00      A   
ATOM   3832  O   ARG A 403       7.797   7.437 -10.508  1.00 10.00      A   
ATOM   3833  N   LEU A 404       7.699   9.660 -10.763  1.00 10.00      A   
ATOM   3834  HN  LEU A 404       7.146  10.465 -10.704  1.00 10.00      A   
ATOM   3835  CA  LEU A 404       9.075   9.773 -11.226  1.00 10.00      A   
ATOM   3836  CB  LEU A 404       9.124  10.495 -12.577  1.00 10.00      A   
ATOM   3837  CG  LEU A 404      10.516  10.797 -13.142  1.00 10.00      A   
ATOM   3838  CD1 LEU A 404      11.243   9.514 -13.514  1.00 10.00      A   
ATOM   3839  CD2 LEU A 404      10.424  11.736 -14.335  1.00 10.00      A   
ATOM   3840  C   LEU A 404       9.909  10.527 -10.202  1.00 10.00      A   
ATOM   3841  O   LEU A 404       9.503  11.584  -9.712  1.00 10.00      A   
ATOM   3842  N   CYS A 405      11.065   9.986  -9.868  1.00 10.00      A   
ATOM   3843  HN  CYS A 405      11.339   9.126 -10.272  1.00 10.00      A   
ATOM   3844  CA  CYS A 405      11.932  10.634  -8.904  1.00 10.00      A   
ATOM   3845  CB  CYS A 405      11.708  10.051  -7.508  1.00 10.00      A   
ATOM   3846  SG  CYS A 405      12.178  11.146  -6.150  1.00 10.00      A   
ATOM   3847  HG  CYS A 405      13.422  10.849  -5.801  1.00 10.00      A   
ATOM   3848  C   CYS A 405      13.399  10.518  -9.301  1.00 10.00      A   
ATOM   3849  O   CYS A 405      13.960   9.420  -9.351  1.00 10.00      A   
ATOM   3850  N   ILE A 406      14.013  11.652  -9.614  1.00 10.00      A   
ATOM   3851  HN  ILE A 406      13.503  12.492  -9.608  1.00 10.00      A   
ATOM   3852  CA  ILE A 406      15.422  11.676  -9.981  1.00 10.00      A   
ATOM   3853  CB  ILE A 406      15.764  12.931 -10.808  1.00 10.00      A   
ATOM   3854  CG1 ILE A 406      14.779  13.085 -11.968  1.00 10.00      A   
ATOM   3855  CG2 ILE A 406      17.191  12.857 -11.333  1.00 10.00      A   
ATOM   3856  CD1 ILE A 406      14.928  14.385 -12.727  1.00 10.00      A   
ATOM   3857  C   ILE A 406      16.272  11.659  -8.713  1.00 10.00      A   
ATOM   3858  O   ILE A 406      15.892  12.255  -7.704  1.00 10.00      A   
ATOM   3859  N   ILE A 407      17.399  10.956  -8.753  1.00 10.00      A   
ATOM   3860  HN  ILE A 407      17.640  10.483  -9.581  1.00 10.00      A   
ATOM   3861  CA  ILE A 407      18.287  10.863  -7.597  1.00 10.00      A   
ATOM   3862  CB  ILE A 407      19.457   9.882  -7.851  1.00 10.00      A   
ATOM   3863  CG1 ILE A 407      18.920   8.491  -8.209  1.00 10.00      A   
ATOM   3864  CG2 ILE A 407      20.384   9.801  -6.643  1.00 10.00      A   
ATOM   3865  CD1 ILE A 407      18.031   7.874  -7.146  1.00 10.00      A   
ATOM   3866  C   ILE A 407      18.825  12.238  -7.199  1.00 10.00      A   
ATOM   3867  O   ILE A 407      18.761  12.626  -6.033  1.00 10.00      A   
ATOM   3868  N   GLU A 408      19.338  12.975  -8.175  1.00 10.00      A   
ATOM   3869  HN  GLU A 408      19.353  12.616  -9.088  1.00 10.00      A   
ATOM   3870  CA  GLU A 408      19.884  14.304  -7.925  1.00 10.00      A   
ATOM   3871  CB  GLU A 408      20.769  14.743  -9.095  1.00 10.00      A   
ATOM   3872  CG  GLU A 408      21.504  16.055  -8.866  1.00 10.00      A   
ATOM   3873  CD  GLU A 408      22.904  15.861  -8.322  1.00 10.00      A   
ATOM   3874  OE1 GLU A 408      23.154  14.833  -7.660  1.00 10.00      A   
ATOM   3875  OE2 GLU A 408      23.765  16.734  -8.566  1.00 10.00      A   
ATOM   3876  C   GLU A 408      18.769  15.322  -7.715  1.00 10.00      A   
ATOM   3877  O   GLU A 408      17.874  15.452  -8.551  1.00 10.00      A   
ATOM   3878  N   PRO A 409      18.798  16.049  -6.592  1.00 10.00      A   
ATOM   3879  CA  PRO A 409      17.799  17.069  -6.284  1.00 10.00      A   
ATOM   3880  CB  PRO A 409      18.067  17.415  -4.810  1.00 10.00      A   
ATOM   3881  CG  PRO A 409      19.041  16.392  -4.323  1.00 10.00      A   
ATOM   3882  CD  PRO A 409      19.805  15.942  -5.529  1.00 10.00      A   
ATOM   3883  C   PRO A 409      18.008  18.301  -7.157  1.00 10.00      A   
ATOM   3884  O   PRO A 409      19.141  18.764  -7.323  1.00 10.00      A   
ATOM   3885  N   LYS A 410      16.919  18.820  -7.717  1.00 10.00      A   
ATOM   3886  HN  LYS A 410      16.048  18.397  -7.541  1.00 10.00      A   
ATOM   3887  CA  LYS A 410      16.966  19.997  -8.586  1.00 10.00      A   
ATOM   3888  CB  LYS A 410      17.468  21.238  -7.839  1.00 10.00      A   
ATOM   3889  CG  LYS A 410      16.511  21.744  -6.774  1.00 10.00      A   
ATOM   3890  CD  LYS A 410      17.147  22.824  -5.921  1.00 10.00      A   
ATOM   3891  CE  LYS A 410      16.220  23.256  -4.798  1.00 10.00      A   
ATOM   3892  NZ  LYS A 410      16.928  24.082  -3.781  1.00 10.00      A   
ATOM   3893  HZ1 LYS A 410      17.261  24.973  -4.204  1.00 10.00      A   
ATOM   3894  HZ2 LYS A 410      17.749  23.563  -3.405  1.00 10.00      A   
ATOM   3895  HZ3 LYS A 410      16.288  24.305  -2.991  1.00 10.00      A   
ATOM   3896  C   LYS A 410      17.797  19.736  -9.840  1.00 10.00      A   
ATOM   3897  O   LYS A 410      18.531  20.608 -10.305  1.00 10.00      A   
ATOM   3898  N   ALA A 411      17.676  18.529 -10.382  1.00 10.00      A   
ATOM   3899  HN  ALA A 411      17.081  17.874  -9.961  1.00 10.00      A   
ATOM   3900  CA  ALA A 411      18.398  18.154 -11.587  1.00 10.00      A   
ATOM   3901  CB  ALA A 411      18.637  16.652 -11.613  1.00 10.00      A   
ATOM   3902  C   ALA A 411      17.616  18.587 -12.819  1.00 10.00      A   
ATOM   3903  O   ALA A 411      16.478  18.163 -13.022  1.00 10.00      A   
ATOM   3904  N   PRO A 412      18.195  19.471 -13.637  1.00 10.00      A   
ATOM   3905  CA  PRO A 412      17.559  19.965 -14.854  1.00 10.00      A   
ATOM   3906  CB  PRO A 412      18.329  21.265 -15.157  1.00 10.00      A   
ATOM   3907  CG  PRO A 412      19.338  21.425 -14.059  1.00 10.00      A   
ATOM   3908  CD  PRO A 412      19.514  20.074 -13.435  1.00 10.00      A   
ATOM   3909  C   PRO A 412      17.714  18.982 -16.013  1.00 10.00      A   
ATOM   3910  O   PRO A 412      18.189  17.858 -15.830  1.00 10.00      A   
ATOM   3911  N   ASP A 413      17.297  19.404 -17.199  1.00 10.00      A   
ATOM   3912  HN  ASP A 413      16.897  20.301 -17.274  1.00 10.00      A   
ATOM   3913  CA  ASP A 413      17.407  18.577 -18.397  1.00 10.00      A   
ATOM   3914  CB  ASP A 413      16.880  19.359 -19.600  1.00 10.00      A   
ATOM   3915  CG  ASP A 413      16.676  18.502 -20.827  1.00 10.00      A   
ATOM   3916  OD1 ASP A 413      17.676  18.089 -21.441  1.00 10.00      A   
ATOM   3917  OD2 ASP A 413      15.509  18.254 -21.191  1.00 10.00      A   
ATOM   3918  C   ASP A 413      18.870  18.209 -18.631  1.00 10.00      A   
ATOM   3919  O   ASP A 413      19.738  19.074 -18.606  1.00 10.00      A   
ATOM   3920  N   TYR A 414      19.146  16.934 -18.853  1.00 10.00      A   
ATOM   3921  HN  TYR A 414      18.416  16.278 -18.867  1.00 10.00      A   
ATOM   3922  CA  TYR A 414      20.517  16.483 -19.065  1.00 10.00      A   
ATOM   3923  CB  TYR A 414      20.642  14.972 -18.781  1.00 10.00      A   
ATOM   3924  CG  TYR A 414      21.180  14.120 -19.907  1.00 10.00      A   
ATOM   3925  CD1 TYR A 414      22.545  13.898 -20.043  1.00 10.00      A   
ATOM   3926  CD2 TYR A 414      20.324  13.518 -20.821  1.00 10.00      A   
ATOM   3927  CE1 TYR A 414      23.042  13.106 -21.056  1.00 10.00      A   
ATOM   3928  CE2 TYR A 414      20.816  12.724 -21.840  1.00 10.00      A   
ATOM   3929  CZ  TYR A 414      22.176  12.523 -21.952  1.00 10.00      A   
ATOM   3930  OH  TYR A 414      22.670  11.727 -22.959  1.00 10.00      A   
ATOM   3931  HH  TYR A 414      23.463  11.268 -22.645  1.00 10.00      A   
ATOM   3932  C   TYR A 414      21.081  16.900 -20.435  1.00 10.00      A   
ATOM   3933  O   TYR A 414      22.296  16.887 -20.648  1.00 10.00      A   
ATOM   3934  N   LEU A 415      20.211  17.300 -21.350  1.00 10.00      A   
ATOM   3935  HN  LEU A 415      19.248  17.336 -21.131  1.00 10.00      A   
ATOM   3936  CA  LEU A 415      20.650  17.704 -22.677  1.00 10.00      A   
ATOM   3937  CB  LEU A 415      19.794  17.043 -23.754  1.00 10.00      A   
ATOM   3938  CG  LEU A 415      19.999  15.542 -23.958  1.00 10.00      A   
ATOM   3939  CD1 LEU A 415      18.978  14.996 -24.946  1.00 10.00      A   
ATOM   3940  CD2 LEU A 415      21.415  15.258 -24.441  1.00 10.00      A   
ATOM   3941  C   LEU A 415      20.644  19.219 -22.864  1.00 10.00      A   
ATOM   3942  O   LEU A 415      21.609  19.781 -23.386  1.00 10.00      A   
ATOM   3943  N   THR A 416      19.563  19.878 -22.451  1.00 10.00      A   
ATOM   3944  HN  THR A 416      18.821  19.376 -22.035  1.00 10.00      A   
ATOM   3945  CA  THR A 416      19.450  21.331 -22.613  1.00 10.00      A   
ATOM   3946  CB  THR A 416      18.028  21.751 -23.042  1.00 10.00      A   
ATOM   3947  OG1 THR A 416      17.073  21.272 -22.086  1.00 10.00      A   
ATOM   3948  HG1 THR A 416      16.243  21.073 -22.533  1.00 10.00      A   
ATOM   3949  CG2 THR A 416      17.694  21.178 -24.411  1.00 10.00      A   
ATOM   3950  C   THR A 416      19.840  22.100 -21.351  1.00 10.00      A   
ATOM   3951  O   THR A 416      20.113  23.303 -21.408  1.00 10.00      A   
ATOM   3952  N   LEU A 417      19.867  21.394 -20.222  1.00 10.00      A   
ATOM   3953  HN  LEU A 417      19.655  20.438 -20.262  1.00 10.00      A   
ATOM   3954  CA  LEU A 417      20.209  21.986 -18.922  1.00 10.00      A   
ATOM   3955  CB  LEU A 417      21.581  22.666 -18.939  1.00 10.00      A   
ATOM   3956  CG  LEU A 417      22.793  21.737 -19.012  1.00 10.00      A   
ATOM   3957  CD1 LEU A 417      24.082  22.543 -18.989  1.00 10.00      A   
ATOM   3958  CD2 LEU A 417      22.768  20.736 -17.869  1.00 10.00      A   
ATOM   3959  C   LEU A 417      19.124  22.939 -18.424  1.00 10.00      A   
ATOM   3960  O   LEU A 417      19.331  23.704 -17.479  1.00 10.00      A   
ATOM   3961  N   GLU A 418      17.959  22.866 -19.048  1.00 10.00      A   
ATOM   3962  HN  GLU A 418      17.851  22.221 -19.780  1.00 10.00      A   
ATOM   3963  CA  GLU A 418      16.835  23.711 -18.679  1.00 10.00      A   
ATOM   3964  CB  GLU A 418      16.067  24.143 -19.928  1.00 10.00      A   
ATOM   3965  CG  GLU A 418      16.809  25.146 -20.790  1.00 10.00      A   
ATOM   3966  CD  GLU A 418      15.950  25.681 -21.910  1.00 10.00      A   
ATOM   3967  OE1 GLU A 418      14.964  26.389 -21.625  1.00 10.00      A   
ATOM   3968  OE2 GLU A 418      16.262  25.403 -23.087  1.00 10.00      A   
ATOM   3969  C   GLU A 418      15.911  22.977 -17.717  1.00 10.00      A   
ATOM   3970  O   GLU A 418      15.973  21.753 -17.609  1.00 10.00      A   
ATOM   3971  N   PRO A 419      15.057  23.712 -16.988  1.00 10.00      A   
ATOM   3972  CA  PRO A 419      14.110  23.113 -16.038  1.00 10.00      A   
ATOM   3973  CB  PRO A 419      13.347  24.319 -15.480  1.00 10.00      A   
ATOM   3974  CG  PRO A 419      14.244  25.484 -15.724  1.00 10.00      A   
ATOM   3975  CD  PRO A 419      14.953  25.183 -17.013  1.00 10.00      A   
ATOM   3976  C   PRO A 419      13.145  22.143 -16.724  1.00 10.00      A   
ATOM   3977  O   PRO A 419      12.927  22.211 -17.934  1.00 10.00      A   
ATOM   3978  N   LEU A 420      12.567  21.241 -15.943  1.00 10.00      A   
ATOM   3979  HN  LEU A 420      12.767  21.247 -14.978  1.00 10.00      A   
ATOM   3980  CA  LEU A 420      11.634  20.250 -16.472  1.00 10.00      A   
ATOM   3981  CB  LEU A 420      11.772  18.929 -15.710  1.00 10.00      A   
ATOM   3982  CG  LEU A 420      13.164  18.296 -15.704  1.00 10.00      A   
ATOM   3983  CD1 LEU A 420      13.229  17.160 -14.696  1.00 10.00      A   
ATOM   3984  CD2 LEU A 420      13.537  17.801 -17.094  1.00 10.00      A   
ATOM   3985  C   LEU A 420      10.196  20.746 -16.386  1.00 10.00      A   
ATOM   3986  O   LEU A 420       9.252  19.949 -16.409  1.00 10.00      A   
ATOM   3987  N   ASP A 421      10.035  22.064 -16.300  1.00 10.00      A   
ATOM   3988  HN  ASP A 421      10.829  22.637 -16.306  1.00 10.00      A   
ATOM   3989  CA  ASP A 421       8.713  22.684 -16.195  1.00 10.00      A   
ATOM   3990  CB  ASP A 421       8.826  24.212 -16.123  1.00 10.00      A   
ATOM   3991  CG  ASP A 421       9.418  24.730 -14.826  1.00 10.00      A   
ATOM   3992  OD1 ASP A 421       8.804  24.544 -13.760  1.00 10.00      A   
ATOM   3993  OD2 ASP A 421      10.494  25.360 -14.873  1.00 10.00      A   
ATOM   3994  C   ASP A 421       7.822  22.300 -17.371  1.00 10.00      A   
ATOM   3995  O   ASP A 421       6.659  21.935 -17.193  1.00 10.00      A   
ATOM   3996  N   ILE A 422       8.378  22.368 -18.573  1.00 10.00      A   
ATOM   3997  HN  ILE A 422       9.314  22.645 -18.650  1.00 10.00      A   
ATOM   3998  CA  ILE A 422       7.627  22.034 -19.777  1.00 10.00      A   
ATOM   3999  CB  ILE A 422       8.296  22.570 -21.062  1.00 10.00      A   
ATOM   4000  CG1 ILE A 422       9.779  22.188 -21.105  1.00 10.00      A   
ATOM   4001  CG2 ILE A 422       8.125  24.079 -21.159  1.00 10.00      A   
ATOM   4002  CD1 ILE A 422      10.443  22.440 -22.442  1.00 10.00      A   
ATOM   4003  C   ILE A 422       7.392  20.531 -19.895  1.00 10.00      A   
ATOM   4004  O   ILE A 422       6.374  20.101 -20.438  1.00 10.00      A   
ATOM   4005  N   GLY A 423       8.330  19.741 -19.378  1.00 10.00      A   
ATOM   4006  HN  GLY A 423       9.122  20.142 -18.961  1.00 10.00      A   
ATOM   4007  CA  GLY A 423       8.200  18.298 -19.427  1.00 10.00      A   
ATOM   4008  C   GLY A 423       7.004  17.814 -18.636  1.00 10.00      A   
ATOM   4009  O   GLY A 423       6.134  17.122 -19.164  1.00 10.00      A   
ATOM   4010  N   PHE A 424       6.942  18.202 -17.369  1.00 10.00      A   
ATOM   4011  HN  PHE A 424       7.660  18.767 -17.001  1.00 10.00      A   
ATOM   4012  CA  PHE A 424       5.832  17.807 -16.515  1.00 10.00      A   
ATOM   4013  CB  PHE A 424       6.144  18.067 -15.044  1.00 10.00      A   
ATOM   4014  CG  PHE A 424       7.007  17.010 -14.416  1.00 10.00      A   
ATOM   4015  CD1 PHE A 424       8.339  17.263 -14.132  1.00 10.00      A   
ATOM   4016  CD2 PHE A 424       6.484  15.765 -14.102  1.00 10.00      A   
ATOM   4017  CE1 PHE A 424       9.136  16.298 -13.547  1.00 10.00      A   
ATOM   4018  CE2 PHE A 424       7.276  14.793 -13.518  1.00 10.00      A   
ATOM   4019  CZ  PHE A 424       8.604  15.061 -13.240  1.00 10.00      A   
ATOM   4020  C   PHE A 424       4.555  18.518 -16.936  1.00 10.00      A   
ATOM   4021  O   PHE A 424       3.449  18.025 -16.700  1.00 10.00      A   
ATOM   4022  N   GLY A 425       4.718  19.673 -17.573  1.00 10.00      A   
ATOM   4023  HN  GLY A 425       5.626  20.022 -17.714  1.00 10.00      A   
ATOM   4024  CA  GLY A 425       3.575  20.426 -18.045  1.00 10.00      A   
ATOM   4025  C   GLY A 425       2.815  19.656 -19.102  1.00 10.00      A   
ATOM   4026  O   GLY A 425       1.589  19.696 -19.151  1.00 10.00      A   
ATOM   4027  N   ALA A 426       3.549  18.938 -19.942  1.00 10.00      A   
ATOM   4028  HN  ALA A 426       4.526  18.951 -19.855  1.00 10.00      A   
ATOM   4029  CA  ALA A 426       2.943  18.139 -20.994  1.00 10.00      A   
ATOM   4030  CB  ALA A 426       3.982  17.761 -22.040  1.00 10.00      A   
ATOM   4031  C   ALA A 426       2.298  16.893 -20.402  1.00 10.00      A   
ATOM   4032  O   ALA A 426       1.307  16.382 -20.927  1.00 10.00      A   
ATOM   4033  N   ILE A 427       2.865  16.413 -19.294  1.00 10.00      A   
ATOM   4034  HN  ILE A 427       3.651  16.867 -18.927  1.00 10.00      A   
ATOM   4035  CA  ILE A 427       2.347  15.233 -18.614  1.00 10.00      A   
ATOM   4036  CB  ILE A 427       3.192  14.881 -17.364  1.00 10.00      A   
ATOM   4037  CG1 ILE A 427       4.649  14.582 -17.740  1.00 10.00      A   
ATOM   4038  CG2 ILE A 427       2.581  13.717 -16.592  1.00 10.00      A   
ATOM   4039  CD1 ILE A 427       4.866  13.235 -18.396  1.00 10.00      A   
ATOM   4040  C   ILE A 427       0.902  15.466 -18.186  1.00 10.00      A   
ATOM   4041  O   ILE A 427       0.012  14.681 -18.507  1.00 10.00      A   
ATOM   4042  N   VAL A 428       0.671  16.571 -17.493  1.00 10.00      A   
ATOM   4043  HN  VAL A 428       1.420  17.180 -17.302  1.00 10.00      A   
ATOM   4044  CA  VAL A 428      -0.664  16.909 -17.009  1.00 10.00      A   
ATOM   4045  CB  VAL A 428      -0.614  17.961 -15.877  1.00 10.00      A   
ATOM   4046  CG1 VAL A 428       0.105  17.405 -14.659  1.00 10.00      A   
ATOM   4047  CG2 VAL A 428       0.061  19.240 -16.348  1.00 10.00      A   
ATOM   4048  C   VAL A 428      -1.571  17.407 -18.135  1.00 10.00      A   
ATOM   4049  O   VAL A 428      -2.790  17.429 -17.997  1.00 10.00      A   
ATOM   4050  N   GLU A 429      -0.965  17.793 -19.251  1.00 10.00      A   
ATOM   4051  HN  GLU A 429       0.014  17.739 -19.306  1.00 10.00      A   
ATOM   4052  CA  GLU A 429      -1.716  18.301 -20.396  1.00 10.00      A   
ATOM   4053  CB  GLU A 429      -0.792  19.055 -21.361  1.00 10.00      A   
ATOM   4054  CG  GLU A 429      -1.485  19.582 -22.609  1.00 10.00      A   
ATOM   4055  CD  GLU A 429      -0.518  20.129 -23.638  1.00 10.00      A   
ATOM   4056  OE1 GLU A 429      -0.511  21.357 -23.861  1.00 10.00      A   
ATOM   4057  OE2 GLU A 429       0.231  19.336 -24.241  1.00 10.00      A   
ATOM   4058  C   GLU A 429      -2.455  17.187 -21.134  1.00 10.00      A   
ATOM   4059  O   GLU A 429      -3.585  17.375 -21.588  1.00 10.00      A   
ATOM   4060  N   HIS A 430      -1.818  16.028 -21.254  1.00 10.00      A   
ATOM   4061  HN  HIS A 430      -0.919  15.931 -20.867  1.00 10.00      A   
ATOM   4062  CA  HIS A 430      -2.422  14.901 -21.958  1.00 10.00      A   
ATOM   4063  CB  HIS A 430      -1.389  14.156 -22.806  1.00 10.00      A   
ATOM   4064  CG  HIS A 430      -1.061  14.856 -24.089  1.00 10.00      A   
ATOM   4065  ND1 HIS A 430      -1.528  14.399 -25.301  1.00 10.00      A   
ATOM   4066  CD2 HIS A 430      -0.332  15.980 -24.288  1.00 10.00      A   
ATOM   4067  CE1 HIS A 430      -1.079  15.252 -26.204  1.00 10.00      A   
ATOM   4068  NE2 HIS A 430      -0.355  16.222 -25.635  1.00 10.00      A   
ATOM   4069  HE2 HIS A 430       0.068  16.979 -26.094  1.00 10.00      A   
ATOM   4070  C   HIS A 430      -3.145  13.944 -21.020  1.00 10.00      A   
ATOM   4071  O   HIS A 430      -4.170  13.366 -21.381  1.00 10.00      A   
ATOM   4072  N   CYS A 431      -2.628  13.782 -19.815  1.00 10.00      A   
ATOM   4073  HN  CYS A 431      -1.820  14.276 -19.564  1.00 10.00      A   
ATOM   4074  CA  CYS A 431      -3.243  12.882 -18.852  1.00 10.00      A   
ATOM   4075  CB  CYS A 431      -2.202  12.345 -17.869  1.00 10.00      A   
ATOM   4076  SG  CYS A 431      -0.671  11.777 -18.647  1.00 10.00      A   
ATOM   4077  HG  CYS A 431       0.088  12.843 -18.869  1.00 10.00      A   
ATOM   4078  C   CYS A 431      -4.393  13.563 -18.112  1.00 10.00      A   
ATOM   4079  O   CYS A 431      -4.201  14.177 -17.060  1.00 10.00      A   
ATOM   4080  N   LYS A 432      -5.593  13.443 -18.670  1.00 10.00      A   
ATOM   4081  HN  LYS A 432      -5.682  12.936 -19.505  1.00 10.00      A   
ATOM   4082  CA  LYS A 432      -6.782  14.040 -18.074  1.00 10.00      A   
ATOM   4083  CB  LYS A 432      -7.883  14.203 -19.123  1.00 10.00      A   
ATOM   4084  CG  LYS A 432      -7.488  15.067 -20.310  1.00 10.00      A   
ATOM   4085  CD  LYS A 432      -7.250  16.508 -19.892  1.00 10.00      A   
ATOM   4086  CE  LYS A 432      -6.629  17.314 -21.023  1.00 10.00      A   
ATOM   4087  NZ  LYS A 432      -7.472  17.315 -22.245  1.00 10.00      A   
ATOM   4088  HZ1 LYS A 432      -8.367  17.819 -22.066  1.00 10.00      A   
ATOM   4089  HZ2 LYS A 432      -7.689  16.341 -22.531  1.00 10.00      A   
ATOM   4090  HZ3 LYS A 432      -6.974  17.791 -23.028  1.00 10.00      A   
ATOM   4091  C   LYS A 432      -7.278  13.180 -16.921  1.00 10.00      A   
ATOM   4092  O   LYS A 432      -8.144  13.590 -16.149  1.00 10.00      A   
ATOM   4093  N   ASP A 433      -6.708  11.984 -16.815  1.00 10.00      A   
ATOM   4094  HN  ASP A 433      -6.023  11.726 -17.468  1.00 10.00      A   
ATOM   4095  CA  ASP A 433      -7.074  11.046 -15.760  1.00 10.00      A   
ATOM   4096  CB  ASP A 433      -7.394   9.665 -16.343  1.00 10.00      A   
ATOM   4097  CG  ASP A 433      -8.753   9.601 -17.000  1.00 10.00      A   
ATOM   4098  OD1 ASP A 433      -8.869   9.999 -18.178  1.00 10.00      A   
ATOM   4099  OD2 ASP A 433      -9.714   9.149 -16.344  1.00 10.00      A   
ATOM   4100  C   ASP A 433      -5.953  10.927 -14.740  1.00 10.00      A   
ATOM   4101  O   ASP A 433      -5.965  10.037 -13.889  1.00 10.00      A   
ATOM   4102  N   LEU A 434      -4.987  11.838 -14.833  1.00 10.00      A   
ATOM   4103  HN  LEU A 434      -5.052  12.529 -15.526  1.00 10.00      A   
ATOM   4104  CA  LEU A 434      -3.846  11.852 -13.925  1.00 10.00      A   
ATOM   4105  CB  LEU A 434      -2.775  12.832 -14.409  1.00 10.00      A   
ATOM   4106  CG  LEU A 434      -1.421  12.765 -13.695  1.00 10.00      A   
ATOM   4107  CD1 LEU A 434      -0.796  11.391 -13.860  1.00 10.00      A   
ATOM   4108  CD2 LEU A 434      -0.483  13.843 -14.208  1.00 10.00      A   
ATOM   4109  C   LEU A 434      -4.297  12.220 -12.518  1.00 10.00      A   
ATOM   4110  O   LEU A 434      -4.708  13.354 -12.265  1.00 10.00      A   
ATOM   4111  N   ARG A 435      -4.218  11.253 -11.616  1.00 10.00      A   
ATOM   4112  HN  ARG A 435      -3.866  10.375 -11.890  1.00 10.00      A   
ATOM   4113  CA  ARG A 435      -4.629  11.450 -10.238  1.00 10.00      A   
ATOM   4114  CB  ARG A 435      -5.428  10.243  -9.748  1.00 10.00      A   
ATOM   4115  CG  ARG A 435      -6.691   9.946 -10.540  1.00 10.00      A   
ATOM   4116  CD  ARG A 435      -7.232   8.570 -10.194  1.00 10.00      A   
ATOM   4117  NE  ARG A 435      -7.024   8.251  -8.783  1.00 10.00      A   
ATOM   4118  HE  ARG A 435      -7.373   8.901  -8.114  1.00 10.00      A   
ATOM   4119  CZ  ARG A 435      -6.398   7.158  -8.354  1.00 10.00      A   
ATOM   4120  NH1 ARG A 435      -5.927   6.278  -9.223  1.00 10.00      A   
ATOM   4121 HH11 ARG A 435      -6.044   6.436 -10.247  1.00 10.00      A   
ATOM   4122 HH12 ARG A 435      -5.445   5.419  -8.884  1.00 10.00      A   
ATOM   4123  NH2 ARG A 435      -6.222   6.961  -7.056  1.00 10.00      A   
ATOM   4124 HH21 ARG A 435      -5.719   6.103  -6.713  1.00 10.00      A   
ATOM   4125 HH22 ARG A 435      -6.575   7.658  -6.368  1.00 10.00      A   
ATOM   4126  C   ARG A 435      -3.434  11.660  -9.321  1.00 10.00      A   
ATOM   4127  O   ARG A 435      -3.488  12.470  -8.400  1.00 10.00      A   
ATOM   4128  N   ARG A 436      -2.363  10.920  -9.552  1.00 10.00      A   
ATOM   4129  HN  ARG A 436      -2.363  10.285 -10.302  1.00 10.00      A   
ATOM   4130  CA  ARG A 436      -1.180  11.043  -8.714  1.00 10.00      A   
ATOM   4131  CB  ARG A 436      -0.973   9.775  -7.882  1.00 10.00      A   
ATOM   4132  CG  ARG A 436       0.133   9.889  -6.844  1.00 10.00      A   
ATOM   4133  CD  ARG A 436       0.204   8.646  -5.971  1.00 10.00      A   
ATOM   4134  NE  ARG A 436       1.153   8.804  -4.867  1.00 10.00      A   
ATOM   4135  HE  ARG A 436       1.777   9.561  -4.916  1.00 10.00      A   
ATOM   4136  CZ  ARG A 436       1.214   7.986  -3.816  1.00 10.00      A   
ATOM   4137  NH1 ARG A 436       0.390   6.957  -3.714  1.00 10.00      A   
ATOM   4138 HH11 ARG A 436       0.458   6.326  -2.878  1.00 10.00      A   
ATOM   4139 HH12 ARG A 436      -0.319   6.769  -4.452  1.00 10.00      A   
ATOM   4140  NH2 ARG A 436       2.107   8.189  -2.856  1.00 10.00      A   
ATOM   4141 HH21 ARG A 436       2.772   8.986  -2.907  1.00 10.00      A   
ATOM   4142 HH22 ARG A 436       2.145   7.527  -2.033  1.00 10.00      A   
ATOM   4143  C   ARG A 436       0.058  11.345  -9.539  1.00 10.00      A   
ATOM   4144  O   ARG A 436       0.355  10.639 -10.504  1.00 10.00      A   
ATOM   4145  N   LEU A 437       0.775  12.389  -9.151  1.00 10.00      A   
ATOM   4146  HN  LEU A 437       0.480  12.911  -8.373  1.00 10.00      A   
ATOM   4147  CA  LEU A 437       1.983  12.790  -9.847  1.00 10.00      A   
ATOM   4148  CB  LEU A 437       1.685  13.942 -10.812  1.00 10.00      A   
ATOM   4149  CG  LEU A 437       2.876  14.500 -11.597  1.00 10.00      A   
ATOM   4150  CD1 LEU A 437       3.403  13.473 -12.587  1.00 10.00      A   
ATOM   4151  CD2 LEU A 437       2.495  15.788 -12.310  1.00 10.00      A   
ATOM   4152  C   LEU A 437       3.074  13.196  -8.858  1.00 10.00      A   
ATOM   4153  O   LEU A 437       2.836  13.980  -7.934  1.00 10.00      A   
ATOM   4154  N   SER A 438       4.261  12.643  -9.053  1.00 10.00      A   
ATOM   4155  HN  SER A 438       4.378  12.006  -9.790  1.00 10.00      A   
ATOM   4156  CA  SER A 438       5.401  12.945  -8.207  1.00 10.00      A   
ATOM   4157  CB  SER A 438       6.059  11.641  -7.751  1.00 10.00      A   
ATOM   4158  OG  SER A 438       5.071  10.688  -7.381  1.00 10.00      A   
ATOM   4159  HG  SER A 438       5.430  10.095  -6.701  1.00 10.00      A   
ATOM   4160  C   SER A 438       6.385  13.817  -8.988  1.00 10.00      A   
ATOM   4161  O   SER A 438       6.806  13.458 -10.090  1.00 10.00      A   
ATOM   4162  N   LEU A 439       6.723  14.974  -8.434  1.00 10.00      A   
ATOM   4163  HN  LEU A 439       6.354  15.213  -7.554  1.00 10.00      A   
ATOM   4164  CA  LEU A 439       7.629  15.903  -9.096  1.00 10.00      A   
ATOM   4165  CB  LEU A 439       7.165  17.345  -8.872  1.00 10.00      A   
ATOM   4166  CG  LEU A 439       5.754  17.683  -9.356  1.00 10.00      A   
ATOM   4167  CD1 LEU A 439       5.385  19.112  -8.990  1.00 10.00      A   
ATOM   4168  CD2 LEU A 439       5.632  17.462 -10.855  1.00 10.00      A   
ATOM   4169  C   LEU A 439       9.063  15.745  -8.613  1.00 10.00      A   
ATOM   4170  O   LEU A 439       9.311  15.496  -7.433  1.00 10.00      A   
ATOM   4171  N   SER A 440      10.000  15.887  -9.537  1.00 10.00      A   
ATOM   4172  HN  SER A 440       9.734  16.059 -10.463  1.00 10.00      A   
ATOM   4173  CA  SER A 440      11.416  15.790  -9.231  1.00 10.00      A   
ATOM   4174  CB  SER A 440      11.859  14.324  -9.161  1.00 10.00      A   
ATOM   4175  OG  SER A 440      11.375  13.581 -10.269  1.00 10.00      A   
ATOM   4176  HG  SER A 440      10.525  13.179 -10.040  1.00 10.00      A   
ATOM   4177  C   SER A 440      12.224  16.557 -10.273  1.00 10.00      A   
ATOM   4178  O   SER A 440      11.733  16.831 -11.371  1.00 10.00      A   
ATOM   4179  N   GLY A 441      13.447  16.921  -9.921  1.00 10.00      A   
ATOM   4180  HN  GLY A 441      13.778  16.689  -9.028  1.00 10.00      A   
ATOM   4181  CA  GLY A 441      14.296  17.654 -10.840  1.00 10.00      A   
ATOM   4182  C   GLY A 441      14.163  19.160 -10.686  1.00 10.00      A   
ATOM   4183  O   GLY A 441      13.547  19.644  -9.735  1.00 10.00      A   
ATOM   4184  N   LEU A 442      14.751  19.910 -11.611  1.00 10.00      A   
ATOM   4185  HN  LEU A 442      15.232  19.476 -12.350  1.00 10.00      A   
ATOM   4186  CA  LEU A 442      14.686  21.361 -11.552  1.00 10.00      A   
ATOM   4187  CB  LEU A 442      15.815  22.009 -12.354  1.00 10.00      A   
ATOM   4188  CG  LEU A 442      15.890  23.535 -12.279  1.00 10.00      A   
ATOM   4189  CD1 LEU A 442      16.242  23.988 -10.870  1.00 10.00      A   
ATOM   4190  CD2 LEU A 442      16.894  24.073 -13.283  1.00 10.00      A   
ATOM   4191  C   LEU A 442      13.341  21.859 -12.048  1.00 10.00      A   
ATOM   4192  O   LEU A 442      13.053  21.815 -13.246  1.00 10.00      A   
ATOM   4193  N   LEU A 443      12.516  22.307 -11.115  1.00 10.00      A   
ATOM   4194  HN  LEU A 443      12.799  22.282 -10.178  1.00 10.00      A   
ATOM   4195  CA  LEU A 443      11.199  22.823 -11.434  1.00 10.00      A   
ATOM   4196  CB  LEU A 443      10.124  21.862 -10.929  1.00 10.00      A   
ATOM   4197  CG  LEU A 443      10.160  20.449 -11.507  1.00 10.00      A   
ATOM   4198  CD1 LEU A 443       9.256  19.530 -10.708  1.00 10.00      A   
ATOM   4199  CD2 LEU A 443       9.746  20.466 -12.965  1.00 10.00      A   
ATOM   4200  C   LEU A 443      11.009  24.182 -10.784  1.00 10.00      A   
ATOM   4201  O   LEU A 443      11.482  24.414  -9.669  1.00 10.00      A   
ATOM   4202  N   THR A 444      10.320  25.070 -11.475  1.00 10.00      A   
ATOM   4203  HN  THR A 444       9.938  24.811 -12.348  1.00 10.00      A   
ATOM   4204  CA  THR A 444      10.072  26.406 -10.965  1.00 10.00      A   
ATOM   4205  CB  THR A 444      10.614  27.489 -11.926  1.00 10.00      A   
ATOM   4206  OG1 THR A 444       9.947  27.409 -13.198  1.00 10.00      A   
ATOM   4207  HG1 THR A 444      10.172  26.566 -13.638  1.00 10.00      A   
ATOM   4208  CG2 THR A 444      12.115  27.336 -12.127  1.00 10.00      A   
ATOM   4209  C   THR A 444       8.576  26.600 -10.768  1.00 10.00      A   
ATOM   4210  O   THR A 444       7.831  25.627 -10.663  1.00 10.00      A   
ATOM   4211  N   ASP A 445       8.132  27.844 -10.731  1.00 10.00      A   
ATOM   4212  HN  ASP A 445       8.767  28.584 -10.818  1.00 10.00      A   
ATOM   4213  CA  ASP A 445       6.715  28.134 -10.556  1.00 10.00      A   
ATOM   4214  CB  ASP A 445       6.504  29.577 -10.090  1.00 10.00      A   
ATOM   4215  CG  ASP A 445       6.811  29.776  -8.618  1.00 10.00      A   
ATOM   4216  OD1 ASP A 445       6.222  30.685  -8.001  1.00 10.00      A   
ATOM   4217  OD2 ASP A 445       7.651  29.035  -8.074  1.00 10.00      A   
ATOM   4218  C   ASP A 445       5.952  27.876 -11.852  1.00 10.00      A   
ATOM   4219  O   ASP A 445       4.721  27.858 -11.874  1.00 10.00      A   
ATOM   4220  N   LYS A 446       6.699  27.654 -12.931  1.00 10.00      A   
ATOM   4221  HN  LYS A 446       7.675  27.657 -12.841  1.00 10.00      A   
ATOM   4222  CA  LYS A 446       6.105  27.400 -14.235  1.00 10.00      A   
ATOM   4223  CB  LYS A 446       7.160  27.493 -15.339  1.00 10.00      A   
ATOM   4224  CG  LYS A 446       6.595  27.847 -16.703  1.00 10.00      A   
ATOM   4225  CD  LYS A 446       5.851  29.170 -16.660  1.00 10.00      A   
ATOM   4226  CE  LYS A 446       5.329  29.552 -18.033  1.00 10.00      A   
ATOM   4227  NZ  LYS A 446       4.414  30.720 -17.975  1.00 10.00      A   
ATOM   4228  HZ1 LYS A 446       3.578  30.490 -17.390  1.00 10.00      A   
ATOM   4229  HZ2 LYS A 446       4.094  30.974 -18.932  1.00 10.00      A   
ATOM   4230  HZ3 LYS A 446       4.902  31.540 -17.557  1.00 10.00      A   
ATOM   4231  C   LYS A 446       5.390  26.049 -14.279  1.00 10.00      A   
ATOM   4232  O   LYS A 446       4.266  25.954 -14.772  1.00 10.00      A   
ATOM   4233  N   VAL A 447       6.043  25.006 -13.772  1.00 10.00      A   
ATOM   4234  HN  VAL A 447       6.956  25.131 -13.419  1.00 10.00      A   
ATOM   4235  CA  VAL A 447       5.449  23.674 -13.754  1.00 10.00      A   
ATOM   4236  CB  VAL A 447       6.429  22.591 -13.238  1.00 10.00      A   
ATOM   4237  CG1 VAL A 447       6.736  22.761 -11.758  1.00 10.00      A   
ATOM   4238  CG2 VAL A 447       5.893  21.200 -13.527  1.00 10.00      A   
ATOM   4239  C   VAL A 447       4.160  23.664 -12.933  1.00 10.00      A   
ATOM   4240  O   VAL A 447       3.179  23.024 -13.309  1.00 10.00      A   
ATOM   4241  N   PHE A 448       4.162  24.399 -11.827  1.00 10.00      A   
ATOM   4242  HN  PHE A 448       4.972  24.895 -11.585  1.00 10.00      A   
ATOM   4243  CA  PHE A 448       2.992  24.484 -10.965  1.00 10.00      A   
ATOM   4244  CB  PHE A 448       3.330  25.217  -9.667  1.00 10.00      A   
ATOM   4245  CG  PHE A 448       4.353  24.512  -8.819  1.00 10.00      A   
ATOM   4246  CD1 PHE A 448       5.619  25.049  -8.650  1.00 10.00      A   
ATOM   4247  CD2 PHE A 448       4.050  23.314  -8.193  1.00 10.00      A   
ATOM   4248  CE1 PHE A 448       6.562  24.406  -7.876  1.00 10.00      A   
ATOM   4249  CE2 PHE A 448       4.989  22.665  -7.417  1.00 10.00      A   
ATOM   4250  CZ  PHE A 448       6.248  23.213  -7.257  1.00 10.00      A   
ATOM   4251  C   PHE A 448       1.865  25.193 -11.697  1.00 10.00      A   
ATOM   4252  O   PHE A 448       0.695  24.850 -11.543  1.00 10.00      A   
ATOM   4253  N   GLU A 449       2.239  26.179 -12.507  1.00 10.00      A   
ATOM   4254  HN  GLU A 449       3.192  26.410 -12.565  1.00 10.00      A   
ATOM   4255  CA  GLU A 449       1.282  26.935 -13.300  1.00 10.00      A   
ATOM   4256  CB  GLU A 449       2.001  28.066 -14.044  1.00 10.00      A   
ATOM   4257  CG  GLU A 449       1.082  29.033 -14.768  1.00 10.00      A   
ATOM   4258  CD  GLU A 449       1.847  30.132 -15.474  1.00 10.00      A   
ATOM   4259  OE1 GLU A 449       2.104  31.182 -14.852  1.00 10.00      A   
ATOM   4260  OE2 GLU A 449       2.189  29.958 -16.662  1.00 10.00      A   
ATOM   4261  C   GLU A 449       0.596  26.000 -14.295  1.00 10.00      A   
ATOM   4262  O   GLU A 449      -0.607  26.100 -14.531  1.00 10.00      A   
ATOM   4263  N   TYR A 450       1.372  25.077 -14.861  1.00 10.00      A   
ATOM   4264  HN  TYR A 450       2.328  25.050 -14.629  1.00 10.00      A   
ATOM   4265  CA  TYR A 450       0.845  24.111 -15.817  1.00 10.00      A   
ATOM   4266  CB  TYR A 450       1.986  23.393 -16.543  1.00 10.00      A   
ATOM   4267  CG  TYR A 450       2.761  24.266 -17.502  1.00 10.00      A   
ATOM   4268  CD1 TYR A 450       4.148  24.296 -17.473  1.00 10.00      A   
ATOM   4269  CD2 TYR A 450       2.106  25.056 -18.438  1.00 10.00      A   
ATOM   4270  CE1 TYR A 450       4.863  25.088 -18.348  1.00 10.00      A   
ATOM   4271  CE2 TYR A 450       2.814  25.852 -19.317  1.00 10.00      A   
ATOM   4272  CZ  TYR A 450       4.191  25.863 -19.266  1.00 10.00      A   
ATOM   4273  OH  TYR A 450       4.901  26.652 -20.142  1.00 10.00      A   
ATOM   4274  HH  TYR A 450       4.335  27.365 -20.460  1.00 10.00      A   
ATOM   4275  C   TYR A 450      -0.046  23.090 -15.118  1.00 10.00      A   
ATOM   4276  O   TYR A 450      -1.184  22.860 -15.528  1.00 10.00      A   
ATOM   4277  N   ILE A 451       0.477  22.490 -14.054  1.00 10.00      A   
ATOM   4278  HN  ILE A 451       1.393  22.721 -13.777  1.00 10.00      A   
ATOM   4279  CA  ILE A 451      -0.264  21.491 -13.292  1.00 10.00      A   
ATOM   4280  CB  ILE A 451       0.587  20.912 -12.140  1.00 10.00      A   
ATOM   4281  CG1 ILE A 451       1.826  20.208 -12.698  1.00 10.00      A   
ATOM   4282  CG2 ILE A 451      -0.232  19.952 -11.289  1.00 10.00      A   
ATOM   4283  CD1 ILE A 451       2.823  19.783 -11.642  1.00 10.00      A   
ATOM   4284  C   ILE A 451      -1.570  22.068 -12.738  1.00 10.00      A   
ATOM   4285  O   ILE A 451      -2.626  21.449 -12.859  1.00 10.00      A   
ATOM   4286  N   GLY A 452      -1.499  23.272 -12.180  1.00 10.00      A   
ATOM   4287  HN  GLY A 452      -0.633  23.743 -12.146  1.00 10.00      A   
ATOM   4288  CA  GLY A 452      -2.680  23.904 -11.615  1.00 10.00      A   
ATOM   4289  C   GLY A 452      -3.705  24.316 -12.659  1.00 10.00      A   
ATOM   4290  O   GLY A 452      -4.775  24.818 -12.326  1.00 10.00      A   
ATOM   4291  N   THR A 453      -3.384  24.115 -13.923  1.00 10.00      A   
ATOM   4292  HN  THR A 453      -2.514  23.726 -14.138  1.00 10.00      A   
ATOM   4293  CA  THR A 453      -4.294  24.468 -14.997  1.00 10.00      A   
ATOM   4294  CB  THR A 453      -3.636  25.460 -15.977  1.00 10.00      A   
ATOM   4295  OG1 THR A 453      -3.105  26.566 -15.232  1.00 10.00      A   
ATOM   4296  HG1 THR A 453      -2.166  26.406 -15.039  1.00 10.00      A   
ATOM   4297  CG2 THR A 453      -4.649  25.980 -16.986  1.00 10.00      A   
ATOM   4298  C   THR A 453      -4.781  23.230 -15.750  1.00 10.00      A   
ATOM   4299  O   THR A 453      -5.948  23.145 -16.130  1.00 10.00      A   
ATOM   4300  N   TYR A 454      -3.896  22.260 -15.933  1.00 10.00      A   
ATOM   4301  HN  TYR A 454      -2.985  22.365 -15.576  1.00 10.00      A   
ATOM   4302  CA  TYR A 454      -4.241  21.047 -16.662  1.00 10.00      A   
ATOM   4303  CB  TYR A 454      -3.086  20.631 -17.576  1.00 10.00      A   
ATOM   4304  CG  TYR A 454      -2.693  21.681 -18.593  1.00 10.00      A   
ATOM   4305  CD1 TYR A 454      -1.380  22.119 -18.694  1.00 10.00      A   
ATOM   4306  CD2 TYR A 454      -3.635  22.235 -19.452  1.00 10.00      A   
ATOM   4307  CE1 TYR A 454      -1.013  23.075 -19.620  1.00 10.00      A   
ATOM   4308  CE2 TYR A 454      -3.277  23.190 -20.381  1.00 10.00      A   
ATOM   4309  CZ  TYR A 454      -1.968  23.608 -20.461  1.00 10.00      A   
ATOM   4310  OH  TYR A 454      -1.612  24.557 -21.390  1.00 10.00      A   
ATOM   4311  HH  TYR A 454      -2.177  25.334 -21.287  1.00 10.00      A   
ATOM   4312  C   TYR A 454      -4.649  19.885 -15.749  1.00 10.00      A   
ATOM   4313  O   TYR A 454      -5.545  19.114 -16.086  1.00 10.00      A   
ATOM   4314  N   ALA A 455      -4.016  19.769 -14.588  1.00 10.00      A   
ATOM   4315  HN  ALA A 455      -3.348  20.440 -14.334  1.00 10.00      A   
ATOM   4316  CA  ALA A 455      -4.318  18.676 -13.666  1.00 10.00      A   
ATOM   4317  CB  ALA A 455      -3.087  18.275 -12.870  1.00 10.00      A   
ATOM   4318  C   ALA A 455      -5.482  19.012 -12.742  1.00 10.00      A   
ATOM   4319  O   ALA A 455      -5.299  19.581 -11.665  1.00 10.00      A   
ATOM   4320  N   LYS A 456      -6.682  18.657 -13.174  1.00 10.00      A   
ATOM   4321  HN  LYS A 456      -6.763  18.216 -14.050  1.00 10.00      A   
ATOM   4322  CA  LYS A 456      -7.880  18.914 -12.393  1.00 10.00      A   
ATOM   4323  CB  LYS A 456      -9.037  19.323 -13.303  1.00 10.00      A   
ATOM   4324  CG  LYS A 456      -8.813  20.638 -14.036  1.00 10.00      A   
ATOM   4325  CD  LYS A 456      -8.859  21.830 -13.089  1.00 10.00      A   
ATOM   4326  CE  LYS A 456      -8.526  23.127 -13.812  1.00 10.00      A   
ATOM   4327  NZ  LYS A 456      -8.797  24.320 -12.968  1.00 10.00      A   
ATOM   4328  HZ1 LYS A 456      -9.802  24.356 -12.708  1.00 10.00      A   
ATOM   4329  HZ2 LYS A 456      -8.557  25.187 -13.488  1.00 10.00      A   
ATOM   4330  HZ3 LYS A 456      -8.226  24.284 -12.095  1.00 10.00      A   
ATOM   4331  C   LYS A 456      -8.264  17.692 -11.567  1.00 10.00      A   
ATOM   4332  O   LYS A 456      -8.838  17.817 -10.482  1.00 10.00      A   
ATOM   4333  N   LYS A 457      -7.915  16.513 -12.070  1.00 10.00      A   
ATOM   4334  HN  LYS A 457      -7.418  16.484 -12.916  1.00 10.00      A   
ATOM   4335  CA  LYS A 457      -8.227  15.259 -11.396  1.00 10.00      A   
ATOM   4336  CB  LYS A 457      -8.491  14.147 -12.417  1.00 10.00      A   
ATOM   4337  CG  LYS A 457      -9.842  14.227 -13.111  1.00 10.00      A   
ATOM   4338  CD  LYS A 457     -10.989  14.092 -12.120  1.00 10.00      A   
ATOM   4339  CE  LYS A 457     -12.262  13.610 -12.798  1.00 10.00      A   
ATOM   4340  NZ  LYS A 457     -12.733  14.558 -13.840  1.00 10.00      A   
ATOM   4341  HZ1 LYS A 457     -11.962  14.775 -14.501  1.00 10.00      A   
ATOM   4342  HZ2 LYS A 457     -13.060  15.443 -13.402  1.00 10.00      A   
ATOM   4343  HZ3 LYS A 457     -13.521  14.138 -14.373  1.00 10.00      A   
ATOM   4344  C   LYS A 457      -7.103  14.837 -10.457  1.00 10.00      A   
ATOM   4345  O   LYS A 457      -7.104  13.720  -9.935  1.00 10.00      A   
ATOM   4346  N   MET A 458      -6.146  15.732 -10.255  1.00 10.00      A   
ATOM   4347  HN  MET A 458      -6.204  16.599 -10.705  1.00 10.00      A   
ATOM   4348  CA  MET A 458      -5.012  15.462  -9.380  1.00 10.00      A   
ATOM   4349  CB  MET A 458      -3.989  16.589  -9.475  1.00 10.00      A   
ATOM   4350  CG  MET A 458      -2.739  16.346  -8.646  1.00 10.00      A   
ATOM   4351  SD  MET A 458      -1.800  17.849  -8.332  1.00 10.00      A   
ATOM   4352  CE  MET A 458      -2.676  18.497  -6.911  1.00 10.00      A   
ATOM   4353  C   MET A 458      -5.474  15.319  -7.936  1.00 10.00      A   
ATOM   4354  O   MET A 458      -6.003  16.264  -7.353  1.00 10.00      A   
ATOM   4355  N   GLU A 459      -5.256  14.140  -7.371  1.00 10.00      A   
ATOM   4356  HN  GLU A 459      -4.804  13.440  -7.894  1.00 10.00      A   
ATOM   4357  CA  GLU A 459      -5.656  13.846  -6.004  1.00 10.00      A   
ATOM   4358  CB  GLU A 459      -6.407  12.510  -5.956  1.00 10.00      A   
ATOM   4359  CG  GLU A 459      -7.514  12.380  -6.991  1.00 10.00      A   
ATOM   4360  CD  GLU A 459      -8.416  11.182  -6.748  1.00 10.00      A   
ATOM   4361  OE1 GLU A 459      -9.517  11.365  -6.186  1.00 10.00      A   
ATOM   4362  OE2 GLU A 459      -8.043  10.053  -7.129  1.00 10.00      A   
ATOM   4363  C   GLU A 459      -4.447  13.793  -5.074  1.00 10.00      A   
ATOM   4364  O   GLU A 459      -4.574  13.980  -3.863  1.00 10.00      A   
ATOM   4365  N   MET A 460      -3.273  13.539  -5.636  1.00 10.00      A   
ATOM   4366  HN  MET A 460      -3.219  13.407  -6.609  1.00 10.00      A   
ATOM   4367  CA  MET A 460      -2.057  13.457  -4.842  1.00 10.00      A   
ATOM   4368  CB  MET A 460      -1.787  12.005  -4.426  1.00 10.00      A   
ATOM   4369  CG  MET A 460      -0.904  11.846  -3.195  1.00 10.00      A   
ATOM   4370  SD  MET A 460       0.846  12.120  -3.541  1.00 10.00      A   
ATOM   4371  CE  MET A 460       1.561  11.832  -1.924  1.00 10.00      A   
ATOM   4372  C   MET A 460      -0.872  14.024  -5.614  1.00 10.00      A   
ATOM   4373  O   MET A 460      -0.605  13.624  -6.748  1.00 10.00      A   
ATOM   4374  N   LEU A 461      -0.177  14.965  -4.994  1.00 10.00      A   
ATOM   4375  HN  LEU A 461      -0.450  15.243  -4.095  1.00 10.00      A   
ATOM   4376  CA  LEU A 461       0.983  15.594  -5.608  1.00 10.00      A   
ATOM   4377  CB  LEU A 461       0.642  17.010  -6.078  1.00 10.00      A   
ATOM   4378  CG  LEU A 461       1.735  17.743  -6.860  1.00 10.00      A   
ATOM   4379  CD1 LEU A 461       1.915  17.133  -8.242  1.00 10.00      A   
ATOM   4380  CD2 LEU A 461       1.416  19.225  -6.964  1.00 10.00      A   
ATOM   4381  C   LEU A 461       2.150  15.639  -4.630  1.00 10.00      A   
ATOM   4382  O   LEU A 461       1.987  16.038  -3.475  1.00 10.00      A   
ATOM   4383  N   SER A 462       3.317  15.221  -5.095  1.00 10.00      A   
ATOM   4384  HN  SER A 462       3.380  14.908  -6.026  1.00 10.00      A   
ATOM   4385  CA  SER A 462       4.515  15.217  -4.272  1.00 10.00      A   
ATOM   4386  CB  SER A 462       5.154  13.829  -4.317  1.00 10.00      A   
ATOM   4387  OG  SER A 462       4.160  12.818  -4.325  1.00 10.00      A   
ATOM   4388  HG  SER A 462       3.300  13.216  -4.159  1.00 10.00      A   
ATOM   4389  C   SER A 462       5.502  16.267  -4.777  1.00 10.00      A   
ATOM   4390  O   SER A 462       5.961  16.198  -5.920  1.00 10.00      A   
ATOM   4391  N   VAL A 463       5.809  17.248  -3.935  1.00 10.00      A   
ATOM   4392  HN  VAL A 463       5.402  17.257  -3.036  1.00 10.00      A   
ATOM   4393  CA  VAL A 463       6.736  18.312  -4.306  1.00 10.00      A   
ATOM   4394  CB  VAL A 463       6.079  19.705  -4.201  1.00 10.00      A   
ATOM   4395  CG1 VAL A 463       7.001  20.775  -4.764  1.00 10.00      A   
ATOM   4396  CG2 VAL A 463       4.734  19.728  -4.913  1.00 10.00      A   
ATOM   4397  C   VAL A 463       7.981  18.280  -3.424  1.00 10.00      A   
ATOM   4398  O   VAL A 463       7.891  18.394  -2.200  1.00 10.00      A   
ATOM   4399  N   ALA A 464       9.136  18.119  -4.045  1.00 10.00      A   
ATOM   4400  HN  ALA A 464       9.150  18.022  -5.021  1.00 10.00      A   
ATOM   4401  CA  ALA A 464      10.388  18.077  -3.310  1.00 10.00      A   
ATOM   4402  CB  ALA A 464      10.815  16.636  -3.078  1.00 10.00      A   
ATOM   4403  C   ALA A 464      11.481  18.842  -4.040  1.00 10.00      A   
ATOM   4404  O   ALA A 464      11.769  18.559  -5.207  1.00 10.00      A   
ATOM   4405  N   PHE A 465      12.077  19.815  -3.345  1.00 10.00      A   
ATOM   4406  HN  PHE A 465      11.779  19.991  -2.427  1.00 10.00      A   
ATOM   4407  CA  PHE A 465      13.154  20.634  -3.903  1.00 10.00      A   
ATOM   4408  CB  PHE A 465      14.421  19.793  -4.111  1.00 10.00      A   
ATOM   4409  CG  PHE A 465      14.969  19.161  -2.858  1.00 10.00      A   
ATOM   4410  CD1 PHE A 465      14.511  17.928  -2.424  1.00 10.00      A   
ATOM   4411  CD2 PHE A 465      15.949  19.801  -2.120  1.00 10.00      A   
ATOM   4412  CE1 PHE A 465      15.020  17.345  -1.277  1.00 10.00      A   
ATOM   4413  CE2 PHE A 465      16.463  19.225  -0.972  1.00 10.00      A   
ATOM   4414  CZ  PHE A 465      15.997  17.995  -0.549  1.00 10.00      A   
ATOM   4415  C   PHE A 465      12.735  21.286  -5.221  1.00 10.00      A   
ATOM   4416  O   PHE A 465      13.446  21.203  -6.223  1.00 10.00      A   
ATOM   4417  N   ALA A 466      11.578  21.931  -5.220  1.00 10.00      A   
ATOM   4418  HN  ALA A 466      11.055  21.982  -4.392  1.00 10.00      A   
ATOM   4419  CA  ALA A 466      11.072  22.581  -6.421  1.00 10.00      A   
ATOM   4420  CB  ALA A 466      10.099  21.663  -7.146  1.00 10.00      A   
ATOM   4421  C   ALA A 466      10.397  23.902  -6.078  1.00 10.00      A   
ATOM   4422  O   ALA A 466      10.101  24.168  -4.913  1.00 10.00      A   
ATOM   4423  N   GLY A 467      10.161  24.728  -7.092  1.00 10.00      A   
ATOM   4424  HN  GLY A 467      10.444  24.474  -7.999  1.00 10.00      A   
ATOM   4425  CA  GLY A 467       9.513  26.005  -6.869  1.00 10.00      A   
ATOM   4426  C   GLY A 467      10.495  27.156  -6.864  1.00 10.00      A   
ATOM   4427  O   GLY A 467      11.698  26.953  -6.681  1.00 10.00      A   
ATOM   4428  N   ASP A 468       9.986  28.355  -7.093  1.00 10.00      A   
ATOM   4429  HN  ASP A 468       9.014  28.439  -7.285  1.00 10.00      A   
ATOM   4430  CA  ASP A 468      10.810  29.559  -7.102  1.00 10.00      A   
ATOM   4431  CB  ASP A 468      10.955  30.099  -8.534  1.00 10.00      A   
ATOM   4432  CG  ASP A 468      11.781  31.372  -8.624  1.00 10.00      A   
ATOM   4433  OD1 ASP A 468      11.294  32.357  -9.222  1.00 10.00      A   
ATOM   4434  OD2 ASP A 468      12.922  31.393  -8.116  1.00 10.00      A   
ATOM   4435  C   ASP A 468      10.208  30.616  -6.181  1.00 10.00      A   
ATOM   4436  O   ASP A 468      10.925  31.320  -5.466  1.00 10.00      A   
ATOM   4437  N   SER A 469       8.885  30.717  -6.192  1.00 10.00      A   
ATOM   4438  HN  SER A 469       8.355  30.126  -6.784  1.00 10.00      A   
ATOM   4439  CA  SER A 469       8.184  31.673  -5.352  1.00 10.00      A   
ATOM   4440  CB  SER A 469       7.887  32.961  -6.129  1.00 10.00      A   
ATOM   4441  OG  SER A 469       7.751  32.707  -7.518  1.00 10.00      A   
ATOM   4442  HG  SER A 469       7.147  31.949  -7.653  1.00 10.00      A   
ATOM   4443  C   SER A 469       6.902  31.064  -4.788  1.00 10.00      A   
ATOM   4444  O   SER A 469       6.631  29.879  -4.988  1.00 10.00      A   
ATOM   4445  N   ASP A 470       6.120  31.875  -4.083  1.00 10.00      A   
ATOM   4446  HN  ASP A 470       6.393  32.804  -3.951  1.00 10.00      A   
ATOM   4447  CA  ASP A 470       4.868  31.411  -3.487  1.00 10.00      A   
ATOM   4448  CB  ASP A 470       4.339  32.422  -2.468  1.00 10.00      A   
ATOM   4449  CG  ASP A 470       4.811  32.146  -1.054  1.00 10.00      A   
ATOM   4450  OD1 ASP A 470       4.045  31.542  -0.277  1.00 10.00      A   
ATOM   4451  OD2 ASP A 470       5.943  32.549  -0.709  1.00 10.00      A   
ATOM   4452  C   ASP A 470       3.811  31.132  -4.548  1.00 10.00      A   
ATOM   4453  O   ASP A 470       2.849  30.395  -4.304  1.00 10.00      A   
ATOM   4454  N   LEU A 471       3.997  31.716  -5.730  1.00 10.00      A   
ATOM   4455  HN  LEU A 471       4.781  32.283  -5.863  1.00 10.00      A   
ATOM   4456  CA  LEU A 471       3.066  31.529  -6.834  1.00 10.00      A   
ATOM   4457  CB  LEU A 471       3.528  32.285  -8.081  1.00 10.00      A   
ATOM   4458  CG  LEU A 471       2.868  33.642  -8.326  1.00 10.00      A   
ATOM   4459  CD1 LEU A 471       3.559  34.365  -9.471  1.00 10.00      A   
ATOM   4460  CD2 LEU A 471       1.384  33.467  -8.617  1.00 10.00      A   
ATOM   4461  C   LEU A 471       2.895  30.049  -7.147  1.00 10.00      A   
ATOM   4462  O   LEU A 471       1.797  29.607  -7.495  1.00 10.00      A   
ATOM   4463  N   GLY A 472       3.980  29.294  -7.013  1.00 10.00      A   
ATOM   4464  HN  GLY A 472       4.833  29.718  -6.763  1.00 10.00      A   
ATOM   4465  CA  GLY A 472       3.937  27.870  -7.265  1.00 10.00      A   
ATOM   4466  C   GLY A 472       2.860  27.179  -6.451  1.00 10.00      A   
ATOM   4467  O   GLY A 472       2.020  26.467  -7.001  1.00 10.00      A   
ATOM   4468  N   MET A 473       2.871  27.398  -5.140  1.00 10.00      A   
ATOM   4469  HN  MET A 473       3.561  27.982  -4.757  1.00 10.00      A   
ATOM   4470  CA  MET A 473       1.880  26.793  -4.258  1.00 10.00      A   
ATOM   4471  CB  MET A 473       2.259  27.012  -2.795  1.00 10.00      A   
ATOM   4472  CG  MET A 473       1.334  26.316  -1.808  1.00 10.00      A   
ATOM   4473  SD  MET A 473       1.706  26.732  -0.098  1.00 10.00      A   
ATOM   4474  CE  MET A 473       0.453  25.796   0.764  1.00 10.00      A   
ATOM   4475  C   MET A 473       0.504  27.385  -4.536  1.00 10.00      A   
ATOM   4476  O   MET A 473      -0.516  26.704  -4.434  1.00 10.00      A   
ATOM   4477  N   HIS A 474       0.498  28.659  -4.901  1.00 10.00      A   
ATOM   4478  HN  HIS A 474       1.356  29.137  -4.948  1.00 10.00      A   
ATOM   4479  CA  HIS A 474      -0.732  29.376  -5.220  1.00 10.00      A   
ATOM   4480  CB  HIS A 474      -0.415  30.850  -5.538  1.00 10.00      A   
ATOM   4481  CG  HIS A 474      -1.586  31.669  -5.998  1.00 10.00      A   
ATOM   4482  ND1 HIS A 474      -2.421  32.293  -5.102  1.00 10.00      A   
ATOM   4483  CD2 HIS A 474      -2.002  31.942  -7.262  1.00 10.00      A   
ATOM   4484  CE1 HIS A 474      -3.321  32.931  -5.831  1.00 10.00      A   
ATOM   4485  NE2 HIS A 474      -3.107  32.745  -7.138  1.00 10.00      A   
ATOM   4486  HE2 HIS A 474      -3.649  33.107  -7.875  1.00 10.00      A   
ATOM   4487  C   HIS A 474      -1.457  28.714  -6.393  1.00 10.00      A   
ATOM   4488  O   HIS A 474      -2.667  28.484  -6.332  1.00 10.00      A   
ATOM   4489  N   HIS A 475      -0.707  28.390  -7.443  1.00 10.00      A   
ATOM   4490  HN  HIS A 475       0.260  28.581  -7.417  1.00 10.00      A   
ATOM   4491  CA  HIS A 475      -1.273  27.763  -8.634  1.00 10.00      A   
ATOM   4492  CB  HIS A 475      -0.226  27.656  -9.745  1.00 10.00      A   
ATOM   4493  CG  HIS A 475       0.027  28.940 -10.474  1.00 10.00      A   
ATOM   4494  ND1 HIS A 475      -0.884  29.546 -11.314  1.00 10.00      A   
ATOM   4495  HD1 HIS A 475      -1.784  29.212 -11.537  1.00 10.00      A   
ATOM   4496  CD2 HIS A 475       1.121  29.744 -10.474  1.00 10.00      A   
ATOM   4497  CE1 HIS A 475      -0.327  30.669 -11.787  1.00 10.00      A   
ATOM   4498  NE2 HIS A 475       0.890  30.835 -11.305  1.00 10.00      A   
ATOM   4499  C   HIS A 475      -1.852  26.386  -8.330  1.00 10.00      A   
ATOM   4500  O   HIS A 475      -2.800  25.947  -8.978  1.00 10.00      A   
ATOM   4501  N   VAL A 476      -1.286  25.711  -7.343  1.00 10.00      A   
ATOM   4502  HN  VAL A 476      -0.534  26.115  -6.855  1.00 10.00      A   
ATOM   4503  CA  VAL A 476      -1.760  24.387  -6.964  1.00 10.00      A   
ATOM   4504  CB  VAL A 476      -0.765  23.661  -6.029  1.00 10.00      A   
ATOM   4505  CG1 VAL A 476      -1.236  22.244  -5.739  1.00 10.00      A   
ATOM   4506  CG2 VAL A 476       0.633  23.650  -6.626  1.00 10.00      A   
ATOM   4507  C   VAL A 476      -3.118  24.476  -6.269  1.00 10.00      A   
ATOM   4508  O   VAL A 476      -4.105  23.900  -6.728  1.00 10.00      A   
ATOM   4509  N   LEU A 477      -3.159  25.226  -5.180  1.00 10.00      A   
ATOM   4510  HN  LEU A 477      -2.342  25.691  -4.894  1.00 10.00      A   
ATOM   4511  CA  LEU A 477      -4.378  25.384  -4.390  1.00 10.00      A   
ATOM   4512  CB  LEU A 477      -4.079  26.133  -3.089  1.00 10.00      A   
ATOM   4513  CG  LEU A 477      -2.992  25.537  -2.187  1.00 10.00      A   
ATOM   4514  CD1 LEU A 477      -2.780  26.415  -0.963  1.00 10.00      A   
ATOM   4515  CD2 LEU A 477      -3.346  24.117  -1.774  1.00 10.00      A   
ATOM   4516  C   LEU A 477      -5.492  26.097  -5.162  1.00 10.00      A   
ATOM   4517  O   LEU A 477      -6.660  25.721  -5.075  1.00 10.00      A   
ATOM   4518  N   SER A 478      -5.129  27.114  -5.927  1.00 10.00      A   
ATOM   4519  HN  SER A 478      -4.182  27.362  -5.980  1.00 10.00      A   
ATOM   4520  CA  SER A 478      -6.103  27.887  -6.691  1.00 10.00      A   
ATOM   4521  CB  SER A 478      -5.705  29.364  -6.681  1.00 10.00      A   
ATOM   4522  OG  SER A 478      -4.941  29.668  -5.522  1.00 10.00      A   
ATOM   4523  HG  SER A 478      -4.033  29.365  -5.655  1.00 10.00      A   
ATOM   4524  C   SER A 478      -6.235  27.381  -8.128  1.00 10.00      A   
ATOM   4525  O   SER A 478      -6.658  28.119  -9.018  1.00 10.00      A   
ATOM   4526  N   GLY A 479      -5.888  26.121  -8.347  1.00 10.00      A   
ATOM   4527  HN  GLY A 479      -5.567  25.574  -7.603  1.00 10.00      A   
ATOM   4528  CA  GLY A 479      -5.972  25.562  -9.682  1.00 10.00      A   
ATOM   4529  C   GLY A 479      -6.543  24.158  -9.717  1.00 10.00      A   
ATOM   4530  O   GLY A 479      -7.446  23.873 -10.510  1.00 10.00      A   
ATOM   4531  N   CYS A 480      -6.017  23.280  -8.871  1.00 10.00      A   
ATOM   4532  HN  CYS A 480      -5.299  23.570  -8.267  1.00 10.00      A   
ATOM   4533  CA  CYS A 480      -6.475  21.894  -8.819  1.00 10.00      A   
ATOM   4534  CB  CYS A 480      -5.463  21.022  -8.073  1.00 10.00      A   
ATOM   4535  SG  CYS A 480      -3.746  21.310  -8.555  1.00 10.00      A   
ATOM   4536  HG  CYS A 480      -3.422  22.535  -8.175  1.00 10.00      A   
ATOM   4537  C   CYS A 480      -7.864  21.788  -8.187  1.00 10.00      A   
ATOM   4538  O   CYS A 480      -8.229  22.584  -7.317  1.00 10.00      A   
ATOM   4539  N   ASP A 481      -8.633  20.798  -8.625  1.00 10.00      A   
ATOM   4540  HN  ASP A 481      -8.278  20.181  -9.302  1.00 10.00      A   
ATOM   4541  CA  ASP A 481      -9.989  20.599  -8.124  1.00 10.00      A   
ATOM   4542  CB  ASP A 481     -10.961  20.362  -9.281  1.00 10.00      A   
ATOM   4543  CG  ASP A 481     -12.019  21.439  -9.391  1.00 10.00      A   
ATOM   4544  OD1 ASP A 481     -12.720  21.706  -8.391  1.00 10.00      A   
ATOM   4545  OD2 ASP A 481     -12.156  22.023 -10.485  1.00 10.00      A   
ATOM   4546  C   ASP A 481     -10.059  19.428  -7.158  1.00 10.00      A   
ATOM   4547  O   ASP A 481     -10.524  19.573  -6.029  1.00 10.00      A   
ATOM   4548  N   SER A 482      -9.561  18.275  -7.595  1.00 10.00      A   
ATOM   4549  HN  SER A 482      -9.154  18.238  -8.487  1.00 10.00      A   
ATOM   4550  CA  SER A 482      -9.597  17.062  -6.782  1.00 10.00      A   
ATOM   4551  CB  SER A 482      -9.508  15.832  -7.685  1.00 10.00      A   
ATOM   4552  OG  SER A 482     -10.222  16.045  -8.892  1.00 10.00      A   
ATOM   4553  HG  SER A 482      -9.751  16.693  -9.434  1.00 10.00      A   
ATOM   4554  C   SER A 482      -8.502  17.023  -5.717  1.00 10.00      A   
ATOM   4555  O   SER A 482      -7.993  15.955  -5.379  1.00 10.00      A   
ATOM   4556  N   LEU A 483      -8.167  18.187  -5.173  1.00 10.00      A   
ATOM   4557  HN  LEU A 483      -8.632  18.994  -5.466  1.00 10.00      A   
ATOM   4558  CA  LEU A 483      -7.141  18.292  -4.144  1.00 10.00      A   
ATOM   4559  CB  LEU A 483      -6.961  19.752  -3.712  1.00 10.00      A   
ATOM   4560  CG  LEU A 483      -6.022  20.602  -4.575  1.00 10.00      A   
ATOM   4561  CD1 LEU A 483      -6.273  22.084  -4.343  1.00 10.00      A   
ATOM   4562  CD2 LEU A 483      -4.571  20.255  -4.283  1.00 10.00      A   
ATOM   4563  C   LEU A 483      -7.475  17.415  -2.940  1.00 10.00      A   
ATOM   4564  O   LEU A 483      -8.505  17.591  -2.286  1.00 10.00      A   
ATOM   4565  N   ARG A 484      -6.607  16.451  -2.677  1.00 10.00      A   
ATOM   4566  HN  ARG A 484      -5.819  16.348  -3.257  1.00 10.00      A   
ATOM   4567  CA  ARG A 484      -6.790  15.539  -1.561  1.00 10.00      A   
ATOM   4568  CB  ARG A 484      -7.092  14.126  -2.067  1.00 10.00      A   
ATOM   4569  CG  ARG A 484      -8.514  13.926  -2.566  1.00 10.00      A   
ATOM   4570  CD  ARG A 484      -8.665  12.602  -3.300  1.00 10.00      A   
ATOM   4571  NE  ARG A 484      -7.939  11.512  -2.644  1.00 10.00      A   
ATOM   4572  HE  ARG A 484      -7.342  11.754  -1.907  1.00 10.00      A   
ATOM   4573  CZ  ARG A 484      -8.042  10.227  -2.992  1.00 10.00      A   
ATOM   4574  NH1 ARG A 484      -8.838   9.860  -3.992  1.00 10.00      A   
ATOM   4575 HH11 ARG A 484      -8.919   8.853  -4.253  1.00 10.00      A   
ATOM   4576 HH12 ARG A 484      -9.378  10.578  -4.530  1.00 10.00      A   
ATOM   4577  NH2 ARG A 484      -7.330   9.309  -2.354  1.00 10.00      A   
ATOM   4578 HH21 ARG A 484      -7.407   8.298  -2.621  1.00 10.00      A   
ATOM   4579 HH22 ARG A 484      -6.679   9.569  -1.579  1.00 10.00      A   
ATOM   4580  C   ARG A 484      -5.562  15.519  -0.666  1.00 10.00      A   
ATOM   4581  O   ARG A 484      -5.612  15.954   0.485  1.00 10.00      A   
ATOM   4582  N   LYS A 485      -4.459  15.008  -1.197  1.00 10.00      A   
ATOM   4583  HN  LYS A 485      -4.478  14.681  -2.125  1.00 10.00      A   
ATOM   4584  CA  LYS A 485      -3.218  14.928  -0.444  1.00 10.00      A   
ATOM   4585  CB  LYS A 485      -2.795  13.469  -0.232  1.00 10.00      A   
ATOM   4586  CG  LYS A 485      -3.709  12.681   0.695  1.00 10.00      A   
ATOM   4587  CD  LYS A 485      -3.045  11.398   1.183  1.00 10.00      A   
ATOM   4588  CE  LYS A 485      -3.031  10.321   0.109  1.00 10.00      A   
ATOM   4589  NZ  LYS A 485      -2.555   9.017   0.637  1.00 10.00      A   
ATOM   4590  HZ1 LYS A 485      -1.633   9.133   1.102  1.00 10.00      A   
ATOM   4591  HZ2 LYS A 485      -2.453   8.333  -0.139  1.00 10.00      A   
ATOM   4592  HZ3 LYS A 485      -3.235   8.635   1.331  1.00 10.00      A   
ATOM   4593  C   LYS A 485      -2.110  15.699  -1.148  1.00 10.00      A   
ATOM   4594  O   LYS A 485      -1.892  15.537  -2.351  1.00 10.00      A   
ATOM   4595  N   LEU A 486      -1.422  16.545  -0.399  1.00 10.00      A   
ATOM   4596  HN  LEU A 486      -1.649  16.639   0.552  1.00 10.00      A   
ATOM   4597  CA  LEU A 486      -0.336  17.340  -0.947  1.00 10.00      A   
ATOM   4598  CB  LEU A 486      -0.825  18.759  -1.272  1.00 10.00      A   
ATOM   4599  CG  LEU A 486       0.211  19.733  -1.844  1.00 10.00      A   
ATOM   4600  CD1 LEU A 486       0.822  19.188  -3.124  1.00 10.00      A   
ATOM   4601  CD2 LEU A 486      -0.413  21.101  -2.087  1.00 10.00      A   
ATOM   4602  C   LEU A 486       0.834  17.382   0.029  1.00 10.00      A   
ATOM   4603  O   LEU A 486       0.699  17.849   1.163  1.00 10.00      A   
ATOM   4604  N   GLU A 487       1.975  16.871  -0.407  1.00 10.00      A   
ATOM   4605  HN  GLU A 487       2.022  16.508  -1.317  1.00 10.00      A   
ATOM   4606  CA  GLU A 487       3.165  16.843   0.425  1.00 10.00      A   
ATOM   4607  CB  GLU A 487       3.658  15.410   0.613  1.00 10.00      A   
ATOM   4608  CG  GLU A 487       2.610  14.462   1.163  1.00 10.00      A   
ATOM   4609  CD  GLU A 487       3.195  13.127   1.578  1.00 10.00      A   
ATOM   4610  OE1 GLU A 487       3.884  12.494   0.756  1.00 10.00      A   
ATOM   4611  OE2 GLU A 487       2.956  12.704   2.731  1.00 10.00      A   
ATOM   4612  C   GLU A 487       4.263  17.695  -0.188  1.00 10.00      A   
ATOM   4613  O   GLU A 487       4.660  17.479  -1.335  1.00 10.00      A   
ATOM   4614  N   ILE A 488       4.742  18.663   0.573  1.00 10.00      A   
ATOM   4615  HN  ILE A 488       4.384  18.781   1.482  1.00 10.00      A   
ATOM   4616  CA  ILE A 488       5.784  19.562   0.111  1.00 10.00      A   
ATOM   4617  CB  ILE A 488       5.264  21.013   0.054  1.00 10.00      A   
ATOM   4618  CG1 ILE A 488       3.997  21.105  -0.799  1.00 10.00      A   
ATOM   4619  CG2 ILE A 488       6.337  21.943  -0.483  1.00 10.00      A   
ATOM   4620  CD1 ILE A 488       3.265  22.421  -0.659  1.00 10.00      A   
ATOM   4621  C   ILE A 488       6.981  19.518   1.052  1.00 10.00      A   
ATOM   4622  O   ILE A 488       6.843  19.741   2.255  1.00 10.00      A   
ATOM   4623  N   ARG A 489       8.152  19.219   0.507  1.00 10.00      A   
ATOM   4624  HN  ARG A 489       8.200  19.023  -0.459  1.00 10.00      A   
ATOM   4625  CA  ARG A 489       9.364  19.173   1.310  1.00 10.00      A   
ATOM   4626  CB  ARG A 489       9.797  17.733   1.615  1.00 10.00      A   
ATOM   4627  CG  ARG A 489      10.420  16.985   0.445  1.00 10.00      A   
ATOM   4628  CD  ARG A 489      11.410  15.929   0.925  1.00 10.00      A   
ATOM   4629  NE  ARG A 489      12.542  16.516   1.647  1.00 10.00      A   
ATOM   4630  HE  ARG A 489      12.628  17.501   1.629  1.00 10.00      A   
ATOM   4631  CZ  ARG A 489      13.465  15.814   2.311  1.00 10.00      A   
ATOM   4632  NH1 ARG A 489      13.409  14.488   2.350  1.00 10.00      A   
ATOM   4633 HH11 ARG A 489      12.647  13.980   1.860  1.00 10.00      A   
ATOM   4634 HH12 ARG A 489      14.136  13.952   2.874  1.00 10.00      A   
ATOM   4635  NH2 ARG A 489      14.446  16.442   2.938  1.00 10.00      A   
ATOM   4636 HH21 ARG A 489      15.169  15.902   3.462  1.00 10.00      A   
ATOM   4637 HH22 ARG A 489      14.495  17.490   2.911  1.00 10.00      A   
ATOM   4638  C   ARG A 489      10.496  19.956   0.656  1.00 10.00      A   
ATOM   4639  O   ARG A 489      10.723  19.844  -0.553  1.00 10.00      A   
ATOM   4640  N   ASP A 490      11.172  20.770   1.465  1.00 10.00      A   
ATOM   4641  HN  ASP A 490      10.887  20.842   2.402  1.00 10.00      A   
ATOM   4642  CA  ASP A 490      12.304  21.580   1.015  1.00 10.00      A   
ATOM   4643  CB  ASP A 490      13.518  20.703   0.687  1.00 10.00      A   
ATOM   4644  CG  ASP A 490      14.150  20.092   1.914  1.00 10.00      A   
ATOM   4645  OD1 ASP A 490      15.102  20.690   2.456  1.00 10.00      A   
ATOM   4646  OD2 ASP A 490      13.700  19.006   2.345  1.00 10.00      A   
ATOM   4647  C   ASP A 490      11.942  22.454  -0.175  1.00 10.00      A   
ATOM   4648  O   ASP A 490      12.575  22.379  -1.228  1.00 10.00      A   
ATOM   4649  N   CYS A 491      10.920  23.280  -0.011  1.00 10.00      A   
ATOM   4650  HN  CYS A 491      10.456  23.309   0.852  1.00 10.00      A   
ATOM   4651  CA  CYS A 491      10.481  24.160  -1.080  1.00 10.00      A   
ATOM   4652  CB  CYS A 491       9.201  23.626  -1.720  1.00 10.00      A   
ATOM   4653  SG  CYS A 491       9.367  21.970  -2.430  1.00 10.00      A   
ATOM   4654  HG  CYS A 491      10.016  21.215  -1.555  1.00 10.00      A   
ATOM   4655  C   CYS A 491      10.288  25.584  -0.563  1.00 10.00      A   
ATOM   4656  O   CYS A 491       9.887  25.783   0.586  1.00 10.00      A   
ATOM   4657  N   PRO A 492      10.571  26.586  -1.409  1.00 10.00      A   
ATOM   4658  CA  PRO A 492      10.459  28.006  -1.046  1.00 10.00      A   
ATOM   4659  CB  PRO A 492      11.259  28.699  -2.149  1.00 10.00      A   
ATOM   4660  CG  PRO A 492      11.098  27.812  -3.333  1.00 10.00      A   
ATOM   4661  CD  PRO A 492      11.035  26.411  -2.797  1.00 10.00      A   
ATOM   4662  C   PRO A 492       9.018  28.528  -1.023  1.00 10.00      A   
ATOM   4663  O   PRO A 492       8.709  29.557  -1.625  1.00 10.00      A   
ATOM   4664  N   PHE A 493       8.144  27.817  -0.326  1.00 10.00      A   
ATOM   4665  HN  PHE A 493       8.448  27.001   0.126  1.00 10.00      A   
ATOM   4666  CA  PHE A 493       6.750  28.222  -0.197  1.00 10.00      A   
ATOM   4667  CB  PHE A 493       5.816  27.037  -0.460  1.00 10.00      A   
ATOM   4668  CG  PHE A 493       5.936  26.464  -1.847  1.00 10.00      A   
ATOM   4669  CD1 PHE A 493       5.871  25.098  -2.055  1.00 10.00      A   
ATOM   4670  CD2 PHE A 493       6.111  27.294  -2.943  1.00 10.00      A   
ATOM   4671  CE1 PHE A 493       5.981  24.568  -3.326  1.00 10.00      A   
ATOM   4672  CE2 PHE A 493       6.223  26.771  -4.217  1.00 10.00      A   
ATOM   4673  CZ  PHE A 493       6.157  25.407  -4.409  1.00 10.00      A   
ATOM   4674  C   PHE A 493       6.535  28.776   1.202  1.00 10.00      A   
ATOM   4675  O   PHE A 493       7.007  28.185   2.177  1.00 10.00      A   
ATOM   4676  N   GLY A 494       5.838  29.901   1.313  1.00 10.00      A   
ATOM   4677  HN  GLY A 494       5.448  30.322   0.508  1.00 10.00      A   
ATOM   4678  CA  GLY A 494       5.631  30.500   2.613  1.00 10.00      A   
ATOM   4679  C   GLY A 494       4.176  30.648   2.998  1.00 10.00      A   
ATOM   4680  O   GLY A 494       3.329  29.847   2.609  1.00 10.00      A   
ATOM   4681  N   ASP A 495       3.895  31.693   3.760  1.00 10.00      A   
ATOM   4682  HN  ASP A 495       4.617  32.312   3.998  1.00 10.00      A   
ATOM   4683  CA  ASP A 495       2.546  31.964   4.243  1.00 10.00      A   
ATOM   4684  CB  ASP A 495       2.608  32.753   5.553  1.00 10.00      A   
ATOM   4685  CG  ASP A 495       2.984  34.207   5.337  1.00 10.00      A   
ATOM   4686  OD1 ASP A 495       4.078  34.466   4.793  1.00 10.00      A   
ATOM   4687  OD2 ASP A 495       2.191  35.100   5.713  1.00 10.00      A   
ATOM   4688  C   ASP A 495       1.736  32.757   3.229  1.00 10.00      A   
ATOM   4689  O   ASP A 495       0.514  32.867   3.353  1.00 10.00      A   
ATOM   4690  N   LYS A 496       2.420  33.302   2.229  1.00 10.00      A   
ATOM   4691  HN  LYS A 496       3.385  33.149   2.174  1.00 10.00      A   
ATOM   4692  CA  LYS A 496       1.770  34.110   1.206  1.00 10.00      A   
ATOM   4693  CB  LYS A 496       2.783  34.632   0.190  1.00 10.00      A   
ATOM   4694  CG  LYS A 496       4.031  35.236   0.809  1.00 10.00      A   
ATOM   4695  CD  LYS A 496       4.971  35.767  -0.259  1.00 10.00      A   
ATOM   4696  CE  LYS A 496       6.393  35.895   0.264  1.00 10.00      A   
ATOM   4697  NZ  LYS A 496       6.960  34.578   0.655  1.00 10.00      A   
ATOM   4698  HZ1 LYS A 496       6.490  33.810   0.118  1.00 10.00      A   
ATOM   4699  HZ2 LYS A 496       6.819  34.415   1.670  1.00 10.00      A   
ATOM   4700  HZ3 LYS A 496       7.979  34.548   0.452  1.00 10.00      A   
ATOM   4701  C   LYS A 496       0.671  33.330   0.510  1.00 10.00      A   
ATOM   4702  O   LYS A 496      -0.491  33.736   0.529  1.00 10.00      A   
ATOM   4703  N   ALA A 497       1.033  32.197  -0.076  1.00 10.00      A   
ATOM   4704  HN  ALA A 497       1.981  31.916  -0.040  1.00 10.00      A   
ATOM   4705  CA  ALA A 497       0.064  31.362  -0.776  1.00 10.00      A   
ATOM   4706  CB  ALA A 497       0.772  30.427  -1.740  1.00 10.00      A   
ATOM   4707  C   ALA A 497      -0.794  30.566   0.207  1.00 10.00      A   
ATOM   4708  O   ALA A 497      -1.976  30.310  -0.042  1.00 10.00      A   
ATOM   4709  N   LEU A 498      -0.187  30.185   1.324  1.00 10.00      A   
ATOM   4710  HN  LEU A 498       0.756  30.423   1.454  1.00 10.00      A   
ATOM   4711  CA  LEU A 498      -0.869  29.407   2.354  1.00 10.00      A   
ATOM   4712  CB  LEU A 498       0.099  29.039   3.481  1.00 10.00      A   
ATOM   4713  CG  LEU A 498      -0.492  28.275   4.668  1.00 10.00      A   
ATOM   4714  CD1 LEU A 498      -0.935  26.875   4.258  1.00 10.00      A   
ATOM   4715  CD2 LEU A 498       0.513  28.213   5.805  1.00 10.00      A   
ATOM   4716  C   LEU A 498      -2.087  30.135   2.920  1.00 10.00      A   
ATOM   4717  O   LEU A 498      -3.187  29.587   2.950  1.00 10.00      A   
ATOM   4718  N   LEU A 499      -1.892  31.376   3.343  1.00 10.00      A   
ATOM   4719  HN  LEU A 499      -0.998  31.778   3.262  1.00 10.00      A   
ATOM   4720  CA  LEU A 499      -2.975  32.160   3.923  1.00 10.00      A   
ATOM   4721  CB  LEU A 499      -2.412  33.255   4.830  1.00 10.00      A   
ATOM   4722  CG  LEU A 499      -1.556  32.777   6.004  1.00 10.00      A   
ATOM   4723  CD1 LEU A 499      -0.888  33.955   6.695  1.00 10.00      A   
ATOM   4724  CD2 LEU A 499      -2.390  31.973   6.991  1.00 10.00      A   
ATOM   4725  C   LEU A 499      -3.884  32.768   2.859  1.00 10.00      A   
ATOM   4726  O   LEU A 499      -4.922  33.353   3.181  1.00 10.00      A   
ATOM   4727  N   ALA A 500      -3.502  32.630   1.596  1.00 10.00      A   
ATOM   4728  HN  ALA A 500      -2.668  32.153   1.396  1.00 10.00      A   
ATOM   4729  CA  ALA A 500      -4.299  33.174   0.499  1.00 10.00      A   
ATOM   4730  CB  ALA A 500      -3.438  33.409  -0.735  1.00 10.00      A   
ATOM   4731  C   ALA A 500      -5.476  32.264   0.166  1.00 10.00      A   
ATOM   4732  O   ALA A 500      -6.592  32.732  -0.069  1.00 10.00      A   
ATOM   4733  N   ASN A 501      -5.231  30.965   0.169  1.00 10.00      A   
ATOM   4734  HN  ASN A 501      -4.329  30.646   0.390  1.00 10.00      A   
ATOM   4735  CA  ASN A 501      -6.275  30.001  -0.147  1.00 10.00      A   
ATOM   4736  CB  ASN A 501      -5.980  29.306  -1.477  1.00 10.00      A   
ATOM   4737  CG  ASN A 501      -7.228  29.101  -2.311  1.00 10.00      A   
ATOM   4738  OD1 ASN A 501      -8.250  28.615  -1.821  1.00 10.00      A   
ATOM   4739  ND2 ASN A 501      -7.162  29.490  -3.573  1.00 10.00      A   
ATOM   4740 HD21 ASN A 501      -6.322  29.889  -3.895  1.00 10.00      A   
ATOM   4741 HD22 ASN A 501      -7.952  29.364  -4.138  1.00 10.00      A   
ATOM   4742  C   ASN A 501      -6.419  28.976   0.964  1.00 10.00      A   
ATOM   4743  O   ASN A 501      -6.281  27.775   0.738  1.00 10.00      A   
ATOM   4744  N   ALA A 502      -6.700  29.457   2.167  1.00 10.00      A   
ATOM   4745  HN  ALA A 502      -6.799  30.427   2.284  1.00 10.00      A   
ATOM   4746  CA  ALA A 502      -6.864  28.579   3.321  1.00 10.00      A   
ATOM   4747  CB  ALA A 502      -6.735  29.369   4.613  1.00 10.00      A   
ATOM   4748  C   ALA A 502      -8.210  27.863   3.271  1.00 10.00      A   
ATOM   4749  O   ALA A 502      -8.397  26.820   3.897  1.00 10.00      A   
ATOM   4750  N   SER A 503      -9.137  28.424   2.504  1.00 10.00      A   
ATOM   4751  HN  SER A 503      -8.916  29.245   2.016  1.00 10.00      A   
ATOM   4752  CA  SER A 503     -10.472  27.862   2.362  1.00 10.00      A   
ATOM   4753  CB  SER A 503     -11.359  28.854   1.609  1.00 10.00      A   
ATOM   4754  OG  SER A 503     -10.562  29.746   0.840  1.00 10.00      A   
ATOM   4755  HG  SER A 503     -10.591  29.477  -0.089  1.00 10.00      A   
ATOM   4756  C   SER A 503     -10.447  26.519   1.636  1.00 10.00      A   
ATOM   4757  O   SER A 503     -11.272  25.643   1.896  1.00 10.00      A   
ATOM   4758  N   LYS A 504      -9.483  26.351   0.739  1.00 10.00      A   
ATOM   4759  HN  LYS A 504      -8.833  27.073   0.590  1.00 10.00      A   
ATOM   4760  CA  LYS A 504      -9.362  25.116  -0.023  1.00 10.00      A   
ATOM   4761  CB  LYS A 504      -8.400  25.294  -1.200  1.00 10.00      A   
ATOM   4762  CG  LYS A 504      -8.461  24.180  -2.235  1.00 10.00      A   
ATOM   4763  CD  LYS A 504      -9.821  24.134  -2.914  1.00 10.00      A   
ATOM   4764  CE  LYS A 504      -9.972  22.888  -3.774  1.00 10.00      A   
ATOM   4765  NZ  LYS A 504     -11.211  22.922  -4.591  1.00 10.00      A   
ATOM   4766  HZ1 LYS A 504     -11.321  22.034  -5.121  1.00 10.00      A   
ATOM   4767  HZ2 LYS A 504     -11.171  23.710  -5.269  1.00 10.00      A   
ATOM   4768  HZ3 LYS A 504     -12.042  23.051  -3.980  1.00 10.00      A   
ATOM   4769  C   LYS A 504      -8.920  23.961   0.870  1.00 10.00      A   
ATOM   4770  O   LYS A 504      -9.180  22.797   0.562  1.00 10.00      A   
ATOM   4771  N   LEU A 505      -8.287  24.293   1.992  1.00 10.00      A   
ATOM   4772  HN  LEU A 505      -8.130  25.240   2.189  1.00 10.00      A   
ATOM   4773  CA  LEU A 505      -7.803  23.293   2.938  1.00 10.00      A   
ATOM   4774  CB  LEU A 505      -6.988  23.949   4.056  1.00 10.00      A   
ATOM   4775  CG  LEU A 505      -5.529  24.282   3.735  1.00 10.00      A   
ATOM   4776  CD1 LEU A 505      -4.904  25.087   4.864  1.00 10.00      A   
ATOM   4777  CD2 LEU A 505      -4.738  23.009   3.484  1.00 10.00      A   
ATOM   4778  C   LEU A 505      -8.944  22.469   3.529  1.00 10.00      A   
ATOM   4779  O   LEU A 505      -8.742  21.333   3.944  1.00 10.00      A   
ATOM   4780  N   GLU A 506     -10.144  23.040   3.559  1.00 10.00      A   
ATOM   4781  HN  GLU A 506     -10.248  23.956   3.225  1.00 10.00      A   
ATOM   4782  CA  GLU A 506     -11.306  22.337   4.090  1.00 10.00      A   
ATOM   4783  CB  GLU A 506     -12.470  23.306   4.296  1.00 10.00      A   
ATOM   4784  CG  GLU A 506     -12.134  24.477   5.202  1.00 10.00      A   
ATOM   4785  CD  GLU A 506     -13.367  25.201   5.692  1.00 10.00      A   
ATOM   4786  OE1 GLU A 506     -13.795  26.171   5.032  1.00 10.00      A   
ATOM   4787  OE2 GLU A 506     -13.918  24.802   6.738  1.00 10.00      A   
ATOM   4788  C   GLU A 506     -11.718  21.194   3.164  1.00 10.00      A   
ATOM   4789  O   GLU A 506     -12.348  20.226   3.589  1.00 10.00      A   
ATOM   4790  N   THR A 507     -11.347  21.308   1.897  1.00 10.00      A   
ATOM   4791  HN  THR A 507     -10.845  22.102   1.615  1.00 10.00      A   
ATOM   4792  CA  THR A 507     -11.671  20.288   0.909  1.00 10.00      A   
ATOM   4793  CB  THR A 507     -11.979  20.930  -0.456  1.00 10.00      A   
ATOM   4794  OG1 THR A 507     -11.658  22.332  -0.406  1.00 10.00      A   
ATOM   4795  HG1 THR A 507     -10.702  22.433  -0.305  1.00 10.00      A   
ATOM   4796  CG2 THR A 507     -13.451  20.763  -0.802  1.00 10.00      A   
ATOM   4797  C   THR A 507     -10.522  19.290   0.755  1.00 10.00      A   
ATOM   4798  O   THR A 507     -10.640  18.290   0.052  1.00 10.00      A   
ATOM   4799  N   MET A 508      -9.414  19.565   1.432  1.00 10.00      A   
ATOM   4800  HN  MET A 508      -9.386  20.363   2.003  1.00 10.00      A   
ATOM   4801  CA  MET A 508      -8.244  18.698   1.366  1.00 10.00      A   
ATOM   4802  CB  MET A 508      -6.972  19.531   1.192  1.00 10.00      A   
ATOM   4803  CG  MET A 508      -6.841  20.206  -0.162  1.00 10.00      A   
ATOM   4804  SD  MET A 508      -5.241  21.005  -0.393  1.00 10.00      A   
ATOM   4805  CE  MET A 508      -4.138  19.609  -0.189  1.00 10.00      A   
ATOM   4806  C   MET A 508      -8.133  17.854   2.627  1.00 10.00      A   
ATOM   4807  O   MET A 508      -8.503  18.300   3.711  1.00 10.00      A   
ATOM   4808  N   ARG A 509      -7.617  16.640   2.482  1.00 10.00      A   
ATOM   4809  HN  ARG A 509      -7.323  16.348   1.591  1.00 10.00      A   
ATOM   4810  CA  ARG A 509      -7.455  15.741   3.616  1.00 10.00      A   
ATOM   4811  CB  ARG A 509      -7.058  14.337   3.139  1.00 10.00      A   
ATOM   4812  CG  ARG A 509      -7.128  13.266   4.219  1.00 10.00      A   
ATOM   4813  CD  ARG A 509      -6.426  11.987   3.784  1.00 10.00      A   
ATOM   4814  NE  ARG A 509      -7.060  11.372   2.615  1.00 10.00      A   
ATOM   4815  HE  ARG A 509      -7.857  11.819   2.247  1.00 10.00      A   
ATOM   4816  CZ  ARG A 509      -6.635  10.246   2.037  1.00 10.00      A   
ATOM   4817  NH1 ARG A 509      -5.580   9.598   2.521  1.00 10.00      A   
ATOM   4818 HH11 ARG A 509      -5.076   9.961   3.355  1.00 10.00      A   
ATOM   4819 HH12 ARG A 509      -5.247   8.711   2.067  1.00 10.00      A   
ATOM   4820  NH2 ARG A 509      -7.263   9.782   0.970  1.00 10.00      A   
ATOM   4821 HH21 ARG A 509      -8.085  10.284   0.578  1.00 10.00      A   
ATOM   4822 HH22 ARG A 509      -6.925   8.899   0.510  1.00 10.00      A   
ATOM   4823  C   ARG A 509      -6.402  16.294   4.569  1.00 10.00      A   
ATOM   4824  O   ARG A 509      -6.716  16.692   5.691  1.00 10.00      A   
ATOM   4825  N   SER A 510      -5.161  16.350   4.098  1.00 10.00      A   
ATOM   4826  HN  SER A 510      -4.981  16.059   3.180  1.00 10.00      A   
ATOM   4827  CA  SER A 510      -4.061  16.851   4.904  1.00 10.00      A   
ATOM   4828  CB  SER A 510      -3.425  15.715   5.713  1.00 10.00      A   
ATOM   4829  OG  SER A 510      -4.233  14.546   5.698  1.00 10.00      A   
ATOM   4830  HG  SER A 510      -3.811  13.882   5.143  1.00 10.00      A   
ATOM   4831  C   SER A 510      -3.012  17.525   4.027  1.00 10.00      A   
ATOM   4832  O   SER A 510      -2.775  17.113   2.889  1.00 10.00      A   
ATOM   4833  N   LEU A 511      -2.409  18.574   4.557  1.00 10.00      A   
ATOM   4834  HN  LEU A 511      -2.674  18.870   5.462  1.00 10.00      A   
ATOM   4835  CA  LEU A 511      -1.373  19.308   3.855  1.00 10.00      A   
ATOM   4836  CB  LEU A 511      -1.785  20.771   3.684  1.00 10.00      A   
ATOM   4837  CG  LEU A 511      -0.750  21.697   3.042  1.00 10.00      A   
ATOM   4838  CD1 LEU A 511      -0.525  21.328   1.586  1.00 10.00      A   
ATOM   4839  CD2 LEU A 511      -1.185  23.146   3.163  1.00 10.00      A   
ATOM   4840  C   LEU A 511      -0.072  19.220   4.642  1.00 10.00      A   
ATOM   4841  O   LEU A 511      -0.020  19.609   5.814  1.00 10.00      A   
ATOM   4842  N   TRP A 512       0.968  18.696   4.009  1.00 10.00      A   
ATOM   4843  HN  TRP A 512       0.866  18.400   3.073  1.00 10.00      A   
ATOM   4844  CA  TRP A 512       2.261  18.553   4.660  1.00 10.00      A   
ATOM   4845  CB  TRP A 512       2.769  17.113   4.528  1.00 10.00      A   
ATOM   4846  CG  TRP A 512       4.168  16.914   5.030  1.00 10.00      A   
ATOM   4847  CD1 TRP A 512       5.321  17.032   4.312  1.00 10.00      A   
ATOM   4848  CD2 TRP A 512       4.561  16.562   6.361  1.00 10.00      A   
ATOM   4849  NE1 TRP A 512       6.405  16.784   5.111  1.00 10.00      A   
ATOM   4850  HE1 TRP A 512       7.345  16.817   4.823  1.00 10.00      A   
ATOM   4851  CE2 TRP A 512       5.966  16.488   6.376  1.00 10.00      A   
ATOM   4852  CE3 TRP A 512       3.859  16.303   7.541  1.00 10.00      A   
ATOM   4853  CZ2 TRP A 512       6.685  16.167   7.525  1.00 10.00      A   
ATOM   4854  CZ3 TRP A 512       4.571  15.984   8.679  1.00 10.00      A   
ATOM   4855  CH2 TRP A 512       5.969  15.919   8.663  1.00 10.00      A   
ATOM   4856  C   TRP A 512       3.274  19.520   4.067  1.00 10.00      A   
ATOM   4857  O   TRP A 512       3.464  19.559   2.851  1.00 10.00      A   
ATOM   4858  N   MET A 513       3.913  20.302   4.924  1.00 10.00      A   
ATOM   4859  HN  MET A 513       3.695  20.243   5.880  1.00 10.00      A   
ATOM   4860  CA  MET A 513       4.922  21.255   4.486  1.00 10.00      A   
ATOM   4861  CB  MET A 513       4.363  22.685   4.462  1.00 10.00      A   
ATOM   4862  CG  MET A 513       3.157  22.883   3.556  1.00 10.00      A   
ATOM   4863  SD  MET A 513       2.546  24.581   3.568  1.00 10.00      A   
ATOM   4864  CE  MET A 513       3.822  25.404   2.621  1.00 10.00      A   
ATOM   4865  C   MET A 513       6.139  21.186   5.407  1.00 10.00      A   
ATOM   4866  O   MET A 513       6.091  21.647   6.551  1.00 10.00      A   
ATOM   4867  N   SER A 514       7.211  20.573   4.927  1.00 10.00      A   
ATOM   4868  HN  SER A 514       7.178  20.182   4.025  1.00 10.00      A   
ATOM   4869  CA  SER A 514       8.434  20.454   5.710  1.00 10.00      A   
ATOM   4870  CB  SER A 514       8.819  18.987   5.899  1.00 10.00      A   
ATOM   4871  OG  SER A 514       8.783  18.284   4.669  1.00 10.00      A   
ATOM   4872  HG  SER A 514       9.623  18.406   4.213  1.00 10.00      A   
ATOM   4873  C   SER A 514       9.579  21.231   5.065  1.00 10.00      A   
ATOM   4874  O   SER A 514       9.717  21.250   3.838  1.00 10.00      A   
ATOM   4875  N   SER A 515      10.379  21.888   5.901  1.00 10.00      A   
ATOM   4876  HN  SER A 515      10.190  21.843   6.867  1.00 10.00      A   
ATOM   4877  CA  SER A 515      11.520  22.681   5.444  1.00 10.00      A   
ATOM   4878  CB  SER A 515      12.584  21.793   4.797  1.00 10.00      A   
ATOM   4879  OG  SER A 515      12.950  20.726   5.660  1.00 10.00      A   
ATOM   4880  HG  SER A 515      13.900  20.768   5.827  1.00 10.00      A   
ATOM   4881  C   SER A 515      11.079  23.794   4.500  1.00 10.00      A   
ATOM   4882  O   SER A 515      11.787  24.157   3.557  1.00 10.00      A   
ATOM   4883  N   CYS A 516       9.899  24.332   4.761  1.00 10.00      A   
ATOM   4884  HN  CYS A 516       9.382  24.006   5.531  1.00 10.00      A   
ATOM   4885  CA  CYS A 516       9.353  25.402   3.949  1.00 10.00      A   
ATOM   4886  CB  CYS A 516       7.887  25.121   3.615  1.00 10.00      A   
ATOM   4887  SG  CYS A 516       7.613  23.534   2.788  1.00 10.00      A   
ATOM   4888  HG  CYS A 516       8.489  22.662   3.276  1.00 10.00      A   
ATOM   4889  C   CYS A 516       9.509  26.740   4.666  1.00 10.00      A   
ATOM   4890  O   CYS A 516       9.973  26.793   5.808  1.00 10.00      A   
ATOM   4891  N   SER A 517       9.109  27.811   4.005  1.00 10.00      A   
ATOM   4892  HN  SER A 517       8.709  27.703   3.115  1.00 10.00      A   
ATOM   4893  CA  SER A 517       9.227  29.147   4.563  1.00 10.00      A   
ATOM   4894  CB  SER A 517       9.499  30.139   3.431  1.00 10.00      A   
ATOM   4895  OG  SER A 517      10.405  29.580   2.489  1.00 10.00      A   
ATOM   4896  HG  SER A 517      10.742  28.742   2.831  1.00 10.00      A   
ATOM   4897  C   SER A 517       7.973  29.538   5.349  1.00 10.00      A   
ATOM   4898  O   SER A 517       7.583  30.705   5.383  1.00 10.00      A   
ATOM   4899  N   VAL A 518       7.359  28.556   5.994  1.00 10.00      A   
ATOM   4900  HN  VAL A 518       7.740  27.655   5.958  1.00 10.00      A   
ATOM   4901  CA  VAL A 518       6.152  28.787   6.776  1.00 10.00      A   
ATOM   4902  CB  VAL A 518       5.351  27.486   6.987  1.00 10.00      A   
ATOM   4903  CG1 VAL A 518       3.996  27.784   7.612  1.00 10.00      A   
ATOM   4904  CG2 VAL A 518       5.184  26.736   5.674  1.00 10.00      A   
ATOM   4905  C   VAL A 518       6.509  29.376   8.132  1.00 10.00      A   
ATOM   4906  O   VAL A 518       7.101  28.701   8.974  1.00 10.00      A   
ATOM   4907  N   SER A 519       6.174  30.640   8.327  1.00 10.00      A   
ATOM   4908  HN  SER A 519       5.726  31.134   7.607  1.00 10.00      A   
ATOM   4909  CA  SER A 519       6.450  31.326   9.576  1.00 10.00      A   
ATOM   4910  CB  SER A 519       6.230  32.822   9.376  1.00 10.00      A   
ATOM   4911  OG  SER A 519       5.466  33.046   8.201  1.00 10.00      A   
ATOM   4912  HG  SER A 519       5.828  33.798   7.722  1.00 10.00      A   
ATOM   4913  C   SER A 519       5.542  30.805  10.689  1.00 10.00      A   
ATOM   4914  O   SER A 519       4.412  30.370  10.433  1.00 10.00      A   
ATOM   4915  N   PHE A 520       6.034  30.842  11.921  1.00 10.00      A   
ATOM   4916  HN  PHE A 520       6.943  31.188  12.068  1.00 10.00      A   
ATOM   4917  CA  PHE A 520       5.258  30.375  13.061  1.00 10.00      A   
ATOM   4918  CB  PHE A 520       6.109  30.366  14.334  1.00 10.00      A   
ATOM   4919  CG  PHE A 520       5.395  29.804  15.532  1.00 10.00      A   
ATOM   4920  CD1 PHE A 520       4.752  28.580  15.460  1.00 10.00      A   
ATOM   4921  CD2 PHE A 520       5.354  30.508  16.726  1.00 10.00      A   
ATOM   4922  CE1 PHE A 520       4.082  28.067  16.554  1.00 10.00      A   
ATOM   4923  CE2 PHE A 520       4.690  30.001  17.826  1.00 10.00      A   
ATOM   4924  CZ  PHE A 520       4.052  28.780  17.739  1.00 10.00      A   
ATOM   4925  C   PHE A 520       4.015  31.235  13.254  1.00 10.00      A   
ATOM   4926  O   PHE A 520       2.975  30.749  13.699  1.00 10.00      A   
ATOM   4927  N   GLY A 521       4.130  32.514  12.907  1.00 10.00      A   
ATOM   4928  HN  GLY A 521       4.988  32.842  12.561  1.00 10.00      A   
ATOM   4929  CA  GLY A 521       3.009  33.422  13.037  1.00 10.00      A   
ATOM   4930  C   GLY A 521       1.851  32.995  12.169  1.00 10.00      A   
ATOM   4931  O   GLY A 521       0.697  33.028  12.598  1.00 10.00      A   
ATOM   4932  N   ALA A 522       2.169  32.558  10.955  1.00 10.00      A   
ATOM   4933  HN  ALA A 522       3.110  32.539  10.689  1.00 10.00      A   
ATOM   4934  CA  ALA A 522       1.161  32.107  10.010  1.00 10.00      A   
ATOM   4935  CB  ALA A 522       1.799  31.805   8.665  1.00 10.00      A   
ATOM   4936  C   ALA A 522       0.457  30.873  10.538  1.00 10.00      A   
ATOM   4937  O   ALA A 522      -0.756  30.740  10.404  1.00 10.00      A   
ATOM   4938  N   CYS A 523       1.229  29.982  11.148  1.00 10.00      A   
ATOM   4939  HN  CYS A 523       2.189  30.155  11.211  1.00 10.00      A   
ATOM   4940  CA  CYS A 523       0.690  28.747  11.714  1.00 10.00      A   
ATOM   4941  CB  CYS A 523       1.817  27.885  12.289  1.00 10.00      A   
ATOM   4942  SG  CYS A 523       3.187  27.583  11.146  1.00 10.00      A   
ATOM   4943  HG  CYS A 523       3.695  28.764  10.793  1.00 10.00      A   
ATOM   4944  C   CYS A 523      -0.349  29.051  12.792  1.00 10.00      A   
ATOM   4945  O   CYS A 523      -1.383  28.382  12.885  1.00 10.00      A   
ATOM   4946  N   LYS A 524      -0.072  30.070  13.598  1.00 10.00      A   
ATOM   4947  HN  LYS A 524       0.765  30.565  13.474  1.00 10.00      A   
ATOM   4948  CA  LYS A 524      -0.982  30.473  14.656  1.00 10.00      A   
ATOM   4949  CB  LYS A 524      -0.279  31.403  15.645  1.00 10.00      A   
ATOM   4950  CG  LYS A 524       0.939  30.786  16.316  1.00 10.00      A   
ATOM   4951  CD  LYS A 524       1.460  31.666  17.442  1.00 10.00      A   
ATOM   4952  CE  LYS A 524       2.001  32.987  16.922  1.00 10.00      A   
ATOM   4953  NZ  LYS A 524       2.468  33.871  18.024  1.00 10.00      A   
ATOM   4954  HZ1 LYS A 524       1.682  34.081  18.673  1.00 10.00      A   
ATOM   4955  HZ2 LYS A 524       2.830  34.771  17.636  1.00 10.00      A   
ATOM   4956  HZ3 LYS A 524       3.230  33.405  18.560  1.00 10.00      A   
ATOM   4957  C   LYS A 524      -2.219  31.144  14.067  1.00 10.00      A   
ATOM   4958  O   LYS A 524      -3.343  30.863  14.480  1.00 10.00      A   
ATOM   4959  N   LEU A 525      -2.005  32.009  13.082  1.00 10.00      A   
ATOM   4960  HN  LEU A 525      -1.082  32.182  12.784  1.00 10.00      A   
ATOM   4961  CA  LEU A 525      -3.099  32.714  12.426  1.00 10.00      A   
ATOM   4962  CB  LEU A 525      -2.542  33.721  11.418  1.00 10.00      A   
ATOM   4963  CG  LEU A 525      -3.570  34.547  10.647  1.00 10.00      A   
ATOM   4964  CD1 LEU A 525      -4.214  35.577  11.558  1.00 10.00      A   
ATOM   4965  CD2 LEU A 525      -2.925  35.220   9.447  1.00 10.00      A   
ATOM   4966  C   LEU A 525      -4.034  31.730  11.726  1.00 10.00      A   
ATOM   4967  O   LEU A 525      -5.256  31.867  11.786  1.00 10.00      A   
ATOM   4968  N   LEU A 526      -3.449  30.732  11.073  1.00 10.00      A   
ATOM   4969  HN  LEU A 526      -2.466  30.682  11.061  1.00 10.00      A   
ATOM   4970  CA  LEU A 526      -4.214  29.716  10.364  1.00 10.00      A   
ATOM   4971  CB  LEU A 526      -3.271  28.774   9.610  1.00 10.00      A   
ATOM   4972  CG  LEU A 526      -3.920  27.852   8.576  1.00 10.00      A   
ATOM   4973  CD1 LEU A 526      -4.486  28.661   7.420  1.00 10.00      A   
ATOM   4974  CD2 LEU A 526      -2.922  26.825   8.068  1.00 10.00      A   
ATOM   4975  C   LEU A 526      -5.083  28.919  11.334  1.00 10.00      A   
ATOM   4976  O   LEU A 526      -6.233  28.602  11.037  1.00 10.00      A   
ATOM   4977  N   GLY A 527      -4.527  28.613  12.502  1.00 10.00      A   
ATOM   4978  HN  GLY A 527      -3.606  28.899  12.679  1.00 10.00      A   
ATOM   4979  CA  GLY A 527      -5.259  27.861  13.511  1.00 10.00      A   
ATOM   4980  C   GLY A 527      -6.439  28.633  14.074  1.00 10.00      A   
ATOM   4981  O   GLY A 527      -7.435  28.044  14.501  1.00 10.00      A   
ATOM   4982  N   GLN A 528      -6.321  29.955  14.080  1.00 10.00      A   
ATOM   4983  HN  GLN A 528      -5.495  30.359  13.740  1.00 10.00      A   
ATOM   4984  CA  GLN A 528      -7.380  30.819  14.576  1.00 10.00      A   
ATOM   4985  CB  GLN A 528      -6.801  32.158  15.034  1.00 10.00      A   
ATOM   4986  CG  GLN A 528      -5.944  32.087  16.288  1.00 10.00      A   
ATOM   4987  CD  GLN A 528      -5.415  33.451  16.692  1.00 10.00      A   
ATOM   4988  OE1 GLN A 528      -5.138  34.303  15.844  1.00 10.00      A   
ATOM   4989  NE2 GLN A 528      -5.292  33.681  17.990  1.00 10.00      A   
ATOM   4990 HE21 GLN A 528      -5.546  32.967  18.615  1.00 10.00      A   
ATOM   4991 HE22 GLN A 528      -4.956  34.561  18.275  1.00 10.00      A   
ATOM   4992  C   GLN A 528      -8.422  31.053  13.489  1.00 10.00      A   
ATOM   4993  O   GLN A 528      -9.625  31.036  13.751  1.00 10.00      A   
ATOM   4994  N   LYS A 529      -7.949  31.259  12.265  1.00 10.00      A   
ATOM   4995  HN  LYS A 529      -6.972  31.253  12.122  1.00 10.00      A   
ATOM   4996  CA  LYS A 529      -8.830  31.503  11.132  1.00 10.00      A   
ATOM   4997  CB  LYS A 529      -8.031  31.992   9.924  1.00 10.00      A   
ATOM   4998  CG  LYS A 529      -8.332  33.425   9.515  1.00 10.00      A   
ATOM   4999  CD  LYS A 529      -7.900  33.692   8.081  1.00 10.00      A   
ATOM   5000  CE  LYS A 529      -8.747  32.911   7.086  1.00 10.00      A   
ATOM   5001  NZ  LYS A 529     -10.162  33.362   7.081  1.00 10.00      A   
ATOM   5002  HZ1 LYS A 529     -10.233  34.328   6.703  1.00 10.00      A   
ATOM   5003  HZ2 LYS A 529     -10.546  33.356   8.047  1.00 10.00      A   
ATOM   5004  HZ3 LYS A 529     -10.734  32.727   6.489  1.00 10.00      A   
ATOM   5005  C   LYS A 529      -9.613  30.253  10.759  1.00 10.00      A   
ATOM   5006  O   LYS A 529     -10.769  30.334  10.346  1.00 10.00      A   
ATOM   5007  N   MET A 530      -8.978  29.099  10.900  1.00 10.00      A   
ATOM   5008  HN  MET A 530      -8.057  29.097  11.238  1.00 10.00      A   
ATOM   5009  CA  MET A 530      -9.612  27.831  10.573  1.00 10.00      A   
ATOM   5010  CB  MET A 530      -8.800  27.073   9.510  1.00 10.00      A   
ATOM   5011  CG  MET A 530      -8.191  27.939   8.413  1.00 10.00      A   
ATOM   5012  SD  MET A 530      -9.419  28.745   7.363  1.00 10.00      A   
ATOM   5013  CE  MET A 530     -10.251  27.322   6.658  1.00 10.00      A   
ATOM   5014  C   MET A 530      -9.750  26.970  11.824  1.00 10.00      A   
ATOM   5015  O   MET A 530      -8.880  26.153  12.125  1.00 10.00      A   
ATOM   5016  N   PRO A 531     -10.847  27.135  12.577  1.00 10.00      A   
ATOM   5017  CA  PRO A 531     -11.088  26.373  13.809  1.00 10.00      A   
ATOM   5018  CB  PRO A 531     -12.228  27.143  14.475  1.00 10.00      A   
ATOM   5019  CG  PRO A 531     -12.966  27.768  13.343  1.00 10.00      A   
ATOM   5020  CD  PRO A 531     -11.940  28.084  12.290  1.00 10.00      A   
ATOM   5021  C   PRO A 531     -11.511  24.929  13.541  1.00 10.00      A   
ATOM   5022  O   PRO A 531     -11.617  24.120  14.464  1.00 10.00      A   
ATOM   5023  N   LYS A 532     -11.758  24.608  12.277  1.00 10.00      A   
ATOM   5024  HN  LYS A 532     -11.666  25.296  11.582  1.00 10.00      A   
ATOM   5025  CA  LYS A 532     -12.167  23.263  11.896  1.00 10.00      A   
ATOM   5026  CB  LYS A 532     -13.237  23.318  10.805  1.00 10.00      A   
ATOM   5027  CG  LYS A 532     -14.575  23.873  11.268  1.00 10.00      A   
ATOM   5028  CD  LYS A 532     -15.600  23.831  10.147  1.00 10.00      A   
ATOM   5029  CE  LYS A 532     -16.947  24.374  10.595  1.00 10.00      A   
ATOM   5030  NZ  LYS A 532     -16.891  25.827  10.900  1.00 10.00      A   
ATOM   5031  HZ1 LYS A 532     -16.739  26.371  10.025  1.00 10.00      A   
ATOM   5032  HZ2 LYS A 532     -16.111  26.029  11.556  1.00 10.00      A   
ATOM   5033  HZ3 LYS A 532     -17.783  26.135  11.336  1.00 10.00      A   
ATOM   5034  C   LYS A 532     -10.977  22.437  11.424  1.00 10.00      A   
ATOM   5035  O   LYS A 532     -11.108  21.250  11.124  1.00 10.00      A   
ATOM   5036  N   LEU A 533      -9.813  23.065  11.367  1.00 10.00      A   
ATOM   5037  HN  LEU A 533      -9.758  24.006  11.639  1.00 10.00      A   
ATOM   5038  CA  LEU A 533      -8.609  22.385  10.926  1.00 10.00      A   
ATOM   5039  CB  LEU A 533      -8.028  23.061   9.683  1.00 10.00      A   
ATOM   5040  CG  LEU A 533      -8.540  22.549   8.335  1.00 10.00      A   
ATOM   5041  CD1 LEU A 533      -9.921  23.104   8.023  1.00 10.00      A   
ATOM   5042  CD2 LEU A 533      -7.557  22.888   7.231  1.00 10.00      A   
ATOM   5043  C   LEU A 533      -7.570  22.350  12.034  1.00 10.00      A   
ATOM   5044  O   LEU A 533      -7.452  23.290  12.821  1.00 10.00      A   
ATOM   5045  N   ASN A 534      -6.820  21.265  12.093  1.00 10.00      A   
ATOM   5046  HN  ASN A 534      -6.952  20.555  11.429  1.00 10.00      A   
ATOM   5047  CA  ASN A 534      -5.791  21.107  13.102  1.00 10.00      A   
ATOM   5048  CB  ASN A 534      -5.774  19.682  13.662  1.00 10.00      A   
ATOM   5049  CG  ASN A 534      -6.692  19.490  14.852  1.00 10.00      A   
ATOM   5050  OD1 ASN A 534      -7.156  20.453  15.464  1.00 10.00      A   
ATOM   5051  ND2 ASN A 534      -6.940  18.243  15.207  1.00 10.00      A   
ATOM   5052 HD21 ASN A 534      -6.510  17.517  14.696  1.00 10.00      A   
ATOM   5053 HD22 ASN A 534      -7.548  18.089  15.964  1.00 10.00      A   
ATOM   5054  C   ASN A 534      -4.430  21.442  12.528  1.00 10.00      A   
ATOM   5055  O   ASN A 534      -3.943  20.760  11.623  1.00 10.00      A   
ATOM   5056  N   VAL A 535      -3.834  22.508  13.039  1.00 10.00      A   
ATOM   5057  HN  VAL A 535      -4.290  23.019  13.737  1.00 10.00      A   
ATOM   5058  CA  VAL A 535      -2.519  22.935  12.595  1.00 10.00      A   
ATOM   5059  CB  VAL A 535      -2.425  24.474  12.495  1.00 10.00      A   
ATOM   5060  CG1 VAL A 535      -1.105  24.894  11.861  1.00 10.00      A   
ATOM   5061  CG2 VAL A 535      -3.597  25.027  11.702  1.00 10.00      A   
ATOM   5062  C   VAL A 535      -1.470  22.422  13.575  1.00 10.00      A   
ATOM   5063  O   VAL A 535      -1.153  23.084  14.566  1.00 10.00      A   
ATOM   5064  N   GLU A 536      -0.956  21.230  13.307  1.00 10.00      A   
ATOM   5065  HN  GLU A 536      -1.241  20.757  12.495  1.00 10.00      A   
ATOM   5066  CA  GLU A 536       0.037  20.613  14.167  1.00 10.00      A   
ATOM   5067  CB  GLU A 536      -0.053  19.084  14.100  1.00 10.00      A   
ATOM   5068  CG  GLU A 536      -1.362  18.506  14.613  1.00 10.00      A   
ATOM   5069  CD  GLU A 536      -1.178  17.151  15.270  1.00 10.00      A   
ATOM   5070  OE1 GLU A 536      -0.232  16.426  14.896  1.00 10.00      A   
ATOM   5071  OE2 GLU A 536      -1.972  16.807  16.172  1.00 10.00      A   
ATOM   5072  C   GLU A 536       1.442  21.069  13.806  1.00 10.00      A   
ATOM   5073  O   GLU A 536       1.943  20.777  12.718  1.00 10.00      A   
ATOM   5074  N   VAL A 537       2.057  21.807  14.714  1.00 10.00      A   
ATOM   5075  HN  VAL A 537       1.582  22.039  15.541  1.00 10.00      A   
ATOM   5076  CA  VAL A 537       3.411  22.294  14.516  1.00 10.00      A   
ATOM   5077  CB  VAL A 537       3.622  23.675  15.179  1.00 10.00      A   
ATOM   5078  CG1 VAL A 537       5.050  24.167  14.976  1.00 10.00      A   
ATOM   5079  CG2 VAL A 537       2.625  24.688  14.632  1.00 10.00      A   
ATOM   5080  C   VAL A 537       4.403  21.292  15.092  1.00 10.00      A   
ATOM   5081  O   VAL A 537       4.524  21.152  16.312  1.00 10.00      A   
ATOM   5082  N   ILE A 538       5.082  20.575  14.211  1.00 10.00      A   
ATOM   5083  HN  ILE A 538       4.927  20.723  13.251  1.00 10.00      A   
ATOM   5084  CA  ILE A 538       6.065  19.586  14.625  1.00 10.00      A   
ATOM   5085  CB  ILE A 538       6.147  18.409  13.629  1.00 10.00      A   
ATOM   5086  CG1 ILE A 538       4.746  17.849  13.352  1.00 10.00      A   
ATOM   5087  CG2 ILE A 538       7.063  17.317  14.170  1.00 10.00      A   
ATOM   5088  CD1 ILE A 538       4.702  16.804  12.260  1.00 10.00      A   
ATOM   5089  C   ILE A 538       7.424  20.257  14.747  1.00 10.00      A   
ATOM   5090  O   ILE A 538       8.149  20.406  13.759  1.00 10.00      A   
ATOM   5091  N   ASP A 539       7.759  20.671  15.954  1.00 10.00      A   
ATOM   5092  HN  ASP A 539       7.155  20.496  16.711  1.00 10.00      A   
ATOM   5093  CA  ASP A 539       9.012  21.363  16.196  1.00 10.00      A   
ATOM   5094  CB  ASP A 539       8.728  22.810  16.585  1.00 10.00      A   
ATOM   5095  CG  ASP A 539       9.921  23.706  16.358  1.00 10.00      A   
ATOM   5096  OD1 ASP A 539       9.933  24.438  15.341  1.00 10.00      A   
ATOM   5097  OD2 ASP A 539      10.847  23.687  17.188  1.00 10.00      A   
ATOM   5098  C   ASP A 539       9.833  20.678  17.281  1.00 10.00      A   
ATOM   5099  O   ASP A 539       9.318  20.331  18.344  1.00 10.00      A   
ATOM   5100  N   GLU A 540      11.113  20.484  17.009  1.00 10.00      A   
ATOM   5101  HN  GLU A 540      11.475  20.797  16.143  1.00 10.00      A   
ATOM   5102  CA  GLU A 540      12.000  19.837  17.961  1.00 10.00      A   
ATOM   5103  CB  GLU A 540      12.735  18.663  17.314  1.00 10.00      A   
ATOM   5104  CG  GLU A 540      11.842  17.497  16.935  1.00 10.00      A   
ATOM   5105  CD  GLU A 540      12.635  16.303  16.455  1.00 10.00      A   
ATOM   5106  OE1 GLU A 540      13.184  16.365  15.336  1.00 10.00      A   
ATOM   5107  OE2 GLU A 540      12.719  15.302  17.197  1.00 10.00      A   
ATOM   5108  C   GLU A 540      13.001  20.821  18.559  1.00 10.00      A   
ATOM   5109  O   GLU A 540      13.908  20.422  19.288  1.00 10.00      A   
ATOM   5110  N   ARG A 541      12.829  22.104  18.271  1.00 10.00      A   
ATOM   5111  HN  ARG A 541      12.068  22.377  17.703  1.00 10.00      A   
ATOM   5112  CA  ARG A 541      13.732  23.128  18.792  1.00 10.00      A   
ATOM   5113  CB  ARG A 541      13.864  24.299  17.813  1.00 10.00      A   
ATOM   5114  CG  ARG A 541      14.314  23.906  16.418  1.00 10.00      A   
ATOM   5115  CD  ARG A 541      13.270  24.293  15.385  1.00 10.00      A   
ATOM   5116  NE  ARG A 541      13.720  25.374  14.511  1.00 10.00      A   
ATOM   5117  HE  ARG A 541      14.678  25.602  14.536  1.00 10.00      A   
ATOM   5118  CZ  ARG A 541      12.917  26.052  13.694  1.00 10.00      A   
ATOM   5119  NH1 ARG A 541      11.618  25.775  13.641  1.00 10.00      A   
ATOM   5120 HH11 ARG A 541      11.211  25.020  14.252  1.00 10.00      A   
ATOM   5121 HH12 ARG A 541      10.999  26.306  12.993  1.00 10.00      A   
ATOM   5122  NH2 ARG A 541      13.408  27.017  12.926  1.00 10.00      A   
ATOM   5123 HH21 ARG A 541      12.781  27.550  12.283  1.00 10.00      A   
ATOM   5124 HH22 ARG A 541      14.428  27.249  12.960  1.00 10.00      A   
ATOM   5125  C   ARG A 541      13.238  23.636  20.141  1.00 10.00      A   
ATOM   5126  O   ARG A 541      13.830  24.536  20.739  1.00 10.00      A   
ATOM   5127  N   GLY A 542      12.138  23.062  20.606  1.00 10.00      A   
ATOM   5128  HN  GLY A 542      11.693  22.374  20.067  1.00 10.00      A   
ATOM   5129  CA  GLY A 542      11.572  23.455  21.879  1.00 10.00      A   
ATOM   5130  C   GLY A 542      10.370  24.348  21.693  1.00 10.00      A   
ATOM   5131  O   GLY A 542       9.838  24.436  20.588  1.00 10.00      A   
ATOM   5132  N   ALA A 543       9.957  25.025  22.757  1.00 10.00      A   
ATOM   5133  HN  ALA A 543      10.440  24.923  23.604  1.00 10.00      A   
ATOM   5134  CA  ALA A 543       8.808  25.920  22.703  1.00 10.00      A   
ATOM   5135  CB  ALA A 543       8.565  26.542  24.068  1.00 10.00      A   
ATOM   5136  C   ALA A 543       8.998  27.004  21.644  1.00 10.00      A   
ATOM   5137  O   ALA A 543       9.884  27.854  21.764  1.00 10.00      A   
ATOM   5138  N   PRO A 544       8.165  26.983  20.588  1.00 10.00      A   
ATOM   5139  CA  PRO A 544       8.238  27.949  19.486  1.00 10.00      A   
ATOM   5140  CB  PRO A 544       7.193  27.447  18.478  1.00 10.00      A   
ATOM   5141  CG  PRO A 544       6.889  26.049  18.894  1.00 10.00      A   
ATOM   5142  CD  PRO A 544       7.082  26.011  20.380  1.00 10.00      A   
ATOM   5143  C   PRO A 544       7.907  29.372  19.926  1.00 10.00      A   
ATOM   5144  O   PRO A 544       8.275  30.333  19.254  1.00 10.00      A   
ATOM   5145  N   ASP A 545       7.231  29.508  21.065  1.00 10.00      A   
ATOM   5146  HN  ASP A 545       6.977  28.705  21.574  1.00 10.00      A   
ATOM   5147  CA  ASP A 545       6.862  30.828  21.573  1.00 10.00      A   
ATOM   5148  CB  ASP A 545       5.799  30.731  22.665  1.00 10.00      A   
ATOM   5149  CG  ASP A 545       5.109  32.058  22.908  1.00 10.00      A   
ATOM   5150  OD1 ASP A 545       5.200  32.589  24.033  1.00 10.00      A   
ATOM   5151  OD2 ASP A 545       4.465  32.577  21.971  1.00 10.00      A   
ATOM   5152  C   ASP A 545       8.083  31.579  22.092  1.00 10.00      A   
ATOM   5153  O   ASP A 545       8.029  32.781  22.341  1.00 10.00      A   
ATOM   5154  N   SER A 546       9.187  30.863  22.252  1.00 10.00      A   
ATOM   5155  HN  SER A 546       9.172  29.903  22.049  1.00 10.00      A   
ATOM   5156  CA  SER A 546      10.423  31.465  22.726  1.00 10.00      A   
ATOM   5157  CB  SER A 546      11.240  30.438  23.508  1.00 10.00      A   
ATOM   5158  OG  SER A 546      10.420  29.735  24.429  1.00 10.00      A   
ATOM   5159  HG  SER A 546      10.707  28.815  24.469  1.00 10.00      A   
ATOM   5160  C   SER A 546      11.230  31.992  21.544  1.00 10.00      A   
ATOM   5161  O   SER A 546      12.320  32.546  21.707  1.00 10.00      A   
ATOM   5162  N   ARG A 547      10.677  31.812  20.356  1.00 10.00      A   
ATOM   5163  HN  ARG A 547       9.797  31.378  20.306  1.00 10.00      A   
ATOM   5164  CA  ARG A 547      11.307  32.254  19.124  1.00 10.00      A   
ATOM   5165  CB  ARG A 547      11.627  31.050  18.232  1.00 10.00      A   
ATOM   5166  CG  ARG A 547      12.639  30.090  18.834  1.00 10.00      A   
ATOM   5167  CD  ARG A 547      12.991  28.959  17.879  1.00 10.00      A
[truncated: 221,457 more chars]
