# Supplementary material for: Flexibility of intrinsically disordered degrons in AUX/IAA proteins reinforces auxin co-receptor assemblies
Source: Nat Commun. 2020 May 8;11:2277. doi: 10.1038/s41467-020-16147-2 (PMC7210949; doi:10.1038/s41467-020-16147-2)
Supplement: Supplementary file 11 — Supplementary Data 8 [file 41467_2020_16147_MOESM11_ESM.gz › disvis_haddock_files/IAA07/cluster4_3.pdb]

REMARK FILENAME="complex_18w.pdb0"
REMARK ===============================================================
REMARK HADDOCK run for complex
REMARK initial structure: complex_18.pdb
REMARK final NOE weights: unambig 50 amb: 50
REMARK ===============================================================
REMARK            total,bonds,angles,improper,dihe,vdw,elec,air,cdih,coup,rdcs,vean,dani,xpcs,rg
REMARK energies: -5.29667, 0, 0, 0, 0, -84.8242, -265.581, 345.109, 0, 0, 0, 0, 0, 0, 0
REMARK ===============================================================
REMARK            bonds,angles,impropers,dihe,air,cdih,coup,rdcs,vean,dani,xpcs
REMARK rms-dev.: 0,0,0,0,0.623304,0,0, 0, 0, 0, 0
REMARK ===============================================================
REMARK               air,cdih,coup,rdcs,vean,dani,xpcs
REMARK               >0.3,>5,>1,>0,>5,>0.2,>0.2
REMARK violations.: 12, 0, 0, 0, 0, 0, 0
REMARK ===============================================================
REMARK                        CVpartition#,violations,rms
REMARK AIRs cross-validation: 2, 28, 2.14421
REMARK ===============================================================
REMARK NCS energy: 0
REMARK ===============================================================
REMARK Symmetry energy: 0
REMARK ===============================================================
REMARK Desolvation energy: 58.3162
REMARK Internal energy free molecules: -22548.8
REMARK Internal energy complex: -33501.3
REMARK Binding energy: -11244.6
REMARK ===============================================================
REMARK buried surface area: 2589.67
REMARK ===============================================================
REMARK water - chain1: 0 0 0
REMARK water - chain2: 0 0 0
REMARK water - chain3: 0 0 0
REMARK water - chain4: 0 0 0
REMARK water - chain5: 0 0 0
REMARK water - chain6: 0 0 0
REMARK ===============================================================
REMARK water - water: 0 0 0
REMARK ===============================================================
REMARK DATE:10-Dec-2019  16:08:15       created by user: enm009
REMARK VERSION:1.3U
ATOM      1  N   PHE A   9     -41.476   3.349   2.300  1.00 10.00      A   
ATOM      2  HN  PHE A   9     -41.367   3.887   3.116  1.00 10.00      A   
ATOM      3  CA  PHE A   9     -41.055   1.959   2.319  1.00 10.00      A   
ATOM      4  CB  PHE A   9     -39.923   1.721   1.315  1.00 10.00      A   
ATOM      5  CG  PHE A   9     -40.358   1.814  -0.117  1.00 10.00      A   
ATOM      6  CD1 PHE A   9     -39.795   2.750  -0.966  1.00 10.00      A   
ATOM      7  CD2 PHE A   9     -41.335   0.963  -0.613  1.00 10.00      A   
ATOM      8  CE1 PHE A   9     -40.195   2.834  -2.285  1.00 10.00      A   
ATOM      9  CE2 PHE A   9     -41.740   1.041  -1.931  1.00 10.00      A   
ATOM     10  CZ  PHE A   9     -41.168   1.978  -2.768  1.00 10.00      A   
ATOM     11  C   PHE A   9     -40.623   1.536   3.719  1.00 10.00      A   
ATOM     12  O   PHE A   9     -39.986   2.307   4.442  1.00 10.00      A   
ATOM     13  N   PRO A  10     -40.988   0.311   4.118  1.00 10.00      A   
ATOM     14  CA  PRO A  10     -40.639  -0.238   5.432  1.00 10.00      A   
ATOM     15  CB  PRO A  10     -41.183  -1.670   5.375  1.00 10.00      A   
ATOM     16  CG  PRO A  10     -42.251  -1.629   4.340  1.00 10.00      A   
ATOM     17  CD  PRO A  10     -41.789  -0.632   3.319  1.00 10.00      A   
ATOM     18  C   PRO A  10     -39.129  -0.267   5.653  1.00 10.00      A   
ATOM     19  O   PRO A  10     -38.351  -0.378   4.698  1.00 10.00      A   
ATOM     20  N   GLU A  11     -38.730  -0.180   6.916  1.00 10.00      A   
ATOM     21  HN  GLU A  11     -39.411  -0.095   7.621  1.00 10.00      A   
ATOM     22  CA  GLU A  11     -37.321  -0.192   7.295  1.00 10.00      A   
ATOM     23  CB  GLU A  11     -37.199  -0.156   8.817  1.00 10.00      A   
ATOM     24  CG  GLU A  11     -37.989   0.960   9.485  1.00 10.00      A   
ATOM     25  CD  GLU A  11     -37.312   2.314   9.373  1.00 10.00      A   
ATOM     26  OE1 GLU A  11     -36.106   2.409   9.685  1.00 10.00      A   
ATOM     27  OE2 GLU A  11     -37.992   3.297   8.999  1.00 10.00      A   
ATOM     28  C   GLU A  11     -36.607  -1.429   6.748  1.00 10.00      A   
ATOM     29  O   GLU A  11     -35.510  -1.333   6.190  1.00 10.00      A   
ATOM     30  N   GLU A  12     -37.257  -2.581   6.886  1.00 10.00      A   
ATOM     31  HN  GLU A  12     -38.134  -2.579   7.330  1.00 10.00      A   
ATOM     32  CA  GLU A  12     -36.706  -3.852   6.422  1.00 10.00      A   
ATOM     33  CB  GLU A  12     -37.655  -4.999   6.777  1.00 10.00      A   
ATOM     34  CG  GLU A  12     -39.094  -4.765   6.343  1.00 10.00      A   
ATOM     35  CD  GLU A  12     -40.044  -5.831   6.843  1.00 10.00      A   
ATOM     36  OE1 GLU A  12     -39.631  -6.672   7.665  1.00 10.00      A   
ATOM     37  OE2 GLU A  12     -41.212  -5.831   6.410  1.00 10.00      A   
ATOM     38  C   GLU A  12     -36.417  -3.848   4.920  1.00 10.00      A   
ATOM     39  O   GLU A  12     -35.509  -4.537   4.457  1.00 10.00      A   
ATOM     40  N   VAL A  13     -37.192  -3.080   4.162  1.00 10.00      A   
ATOM     41  HN  VAL A  13     -37.900  -2.549   4.581  1.00 10.00      A   
ATOM     42  CA  VAL A  13     -37.000  -3.001   2.717  1.00 10.00      A   
ATOM     43  CB  VAL A  13     -38.246  -2.438   2.001  1.00 10.00      A   
ATOM     44  CG1 VAL A  13     -38.028  -2.419   0.498  1.00 10.00      A   
ATOM     45  CG2 VAL A  13     -39.480  -3.254   2.344  1.00 10.00      A   
ATOM     46  C   VAL A  13     -35.797  -2.120   2.392  1.00 10.00      A   
ATOM     47  O   VAL A  13     -34.904  -2.515   1.638  1.00 10.00      A   
ATOM     48  N   LEU A  14     -35.769  -0.936   2.994  1.00 10.00      A   
ATOM     49  HN  LEU A  14     -36.498  -0.696   3.606  1.00 10.00      A   
ATOM     50  CA  LEU A  14     -34.683   0.016   2.779  1.00 10.00      A   
ATOM     51  CB  LEU A  14     -34.960   1.323   3.525  1.00 10.00      A   
ATOM     52  CG  LEU A  14     -36.141   2.143   3.000  1.00 10.00      A   
ATOM     53  CD1 LEU A  14     -36.464   3.287   3.945  1.00 10.00      A   
ATOM     54  CD2 LEU A  14     -35.850   2.666   1.601  1.00 10.00      A   
ATOM     55  C   LEU A  14     -33.343  -0.571   3.197  1.00 10.00      A   
ATOM     56  O   LEU A  14     -32.335  -0.371   2.522  1.00 10.00      A   
ATOM     57  N   GLU A  15     -33.345  -1.309   4.304  1.00 10.00      A   
ATOM     58  HN  GLU A  15     -34.183  -1.416   4.807  1.00 10.00      A   
ATOM     59  CA  GLU A  15     -32.132  -1.946   4.801  1.00 10.00      A   
ATOM     60  CB  GLU A  15     -32.420  -2.703   6.099  1.00 10.00      A   
ATOM     61  CG  GLU A  15     -31.210  -3.410   6.690  1.00 10.00      A   
ATOM     62  CD  GLU A  15     -31.588  -4.437   7.737  1.00 10.00      A   
ATOM     63  OE1 GLU A  15     -32.582  -5.162   7.532  1.00 10.00      A   
ATOM     64  OE2 GLU A  15     -30.889  -4.529   8.767  1.00 10.00      A   
ATOM     65  C   GLU A  15     -31.570  -2.904   3.755  1.00 10.00      A   
ATOM     66  O   GLU A  15     -30.358  -2.995   3.561  1.00 10.00      A   
ATOM     67  N   HIS A  16     -32.460  -3.612   3.075  1.00 10.00      A   
ATOM     68  HN  HIS A  16     -33.410  -3.498   3.272  1.00 10.00      A   
ATOM     69  CA  HIS A  16     -32.053  -4.555   2.046  1.00 10.00      A   
ATOM     70  CB  HIS A  16     -33.214  -5.459   1.630  1.00 10.00      A   
ATOM     71  CG  HIS A  16     -32.773  -6.785   1.093  1.00 10.00      A   
ATOM     72  ND1 HIS A  16     -32.832  -7.925   1.862  1.00 10.00      A   
ATOM     73  CD2 HIS A  16     -32.266  -7.096  -0.127  1.00 10.00      A   
ATOM     74  CE1 HIS A  16     -32.363  -8.897   1.098  1.00 10.00      A   
ATOM     75  NE2 HIS A  16     -32.010  -8.441  -0.109  1.00 10.00      A   
ATOM     76  HE2 HIS A  16     -31.630  -8.976  -0.849  1.00 10.00      A   
ATOM     77  C   HIS A  16     -31.479  -3.824   0.839  1.00 10.00      A   
ATOM     78  O   HIS A  16     -30.451  -4.223   0.296  1.00 10.00      A   
ATOM     79  N   VAL A  17     -32.133  -2.742   0.437  1.00 10.00      A   
ATOM     80  HN  VAL A  17     -32.948  -2.471   0.914  1.00 10.00      A   
ATOM     81  CA  VAL A  17     -31.679  -1.950  -0.702  1.00 10.00      A   
ATOM     82  CB  VAL A  17     -32.636  -0.765  -0.977  1.00 10.00      A   
ATOM     83  CG1 VAL A  17     -32.158   0.057  -2.165  1.00 10.00      A   
ATOM     84  CG2 VAL A  17     -34.057  -1.254  -1.204  1.00 10.00      A   
ATOM     85  C   VAL A  17     -30.279  -1.396  -0.446  1.00 10.00      A   
ATOM     86  O   VAL A  17     -29.432  -1.373  -1.340  1.00 10.00      A   
ATOM     87  N   PHE A  18     -30.035  -0.980   0.789  1.00 10.00      A   
ATOM     88  HN  PHE A  18     -30.748  -1.051   1.466  1.00 10.00      A   
ATOM     89  CA  PHE A  18     -28.747  -0.403   1.169  1.00 10.00      A   
ATOM     90  CB  PHE A  18     -28.862   0.373   2.485  1.00 10.00      A   
ATOM     91  CG  PHE A  18     -29.818   1.535   2.448  1.00 10.00      A   
ATOM     92  CD1 PHE A  18     -30.284   2.098   3.626  1.00 10.00      A   
ATOM     93  CD2 PHE A  18     -30.256   2.063   1.242  1.00 10.00      A   
ATOM     94  CE1 PHE A  18     -31.165   3.161   3.603  1.00 10.00      A   
ATOM     95  CE2 PHE A  18     -31.136   3.127   1.212  1.00 10.00      A   
ATOM     96  CZ  PHE A  18     -31.592   3.675   2.395  1.00 10.00      A   
ATOM     97  C   PHE A  18     -27.619  -1.435   1.259  1.00 10.00      A   
ATOM     98  O   PHE A  18     -26.449  -1.068   1.388  1.00 10.00      A   
ATOM     99  N   SER A  19     -27.953  -2.717   1.182  1.00 10.00      A   
ATOM    100  HN  SER A  19     -28.894  -2.962   1.060  1.00 10.00      A   
ATOM    101  CA  SER A  19     -26.943  -3.768   1.266  1.00 10.00      A   
ATOM    102  CB  SER A  19     -27.567  -5.111   1.667  1.00 10.00      A   
ATOM    103  OG  SER A  19     -28.308  -5.690   0.602  1.00 10.00      A   
ATOM    104  HG  SER A  19     -29.144  -5.213   0.489  1.00 10.00      A   
ATOM    105  C   SER A  19     -26.163  -3.890  -0.042  1.00 10.00      A   
ATOM    106  O   SER A  19     -25.080  -4.478  -0.082  1.00 10.00      A   
ATOM    107  N   PHE A  20     -26.712  -3.316  -1.108  1.00 10.00      A   
ATOM    108  HN  PHE A  20     -27.575  -2.855  -1.012  1.00 10.00      A   
ATOM    109  CA  PHE A  20     -26.069  -3.355  -2.416  1.00 10.00      A   
ATOM    110  CB  PHE A  20     -27.122  -3.407  -3.527  1.00 10.00      A   
ATOM    111  CG  PHE A  20     -28.054  -4.585  -3.429  1.00 10.00      A   
ATOM    112  CD1 PHE A  20     -29.288  -4.462  -2.809  1.00 10.00      A   
ATOM    113  CD2 PHE A  20     -27.694  -5.818  -3.950  1.00 10.00      A   
ATOM    114  CE1 PHE A  20     -30.141  -5.544  -2.712  1.00 10.00      A   
ATOM    115  CE2 PHE A  20     -28.545  -6.902  -3.856  1.00 10.00      A   
ATOM    116  CZ  PHE A  20     -29.770  -6.764  -3.236  1.00 10.00      A   
ATOM    117  C   PHE A  20     -25.157  -2.145  -2.597  1.00 10.00      A   
ATOM    118  O   PHE A  20     -24.469  -2.015  -3.608  1.00 10.00      A   
ATOM    119  N   ILE A  21     -25.157  -1.260  -1.606  1.00 10.00      A   
ATOM    120  HN  ILE A  21     -25.714  -1.426  -0.820  1.00 10.00      A   
ATOM    121  CA  ILE A  21     -24.331  -0.065  -1.642  1.00 10.00      A   
ATOM    122  CB  ILE A  21     -25.181   1.216  -1.501  1.00 10.00      A   
ATOM    123  CG1 ILE A  21     -26.271   1.234  -2.573  1.00 10.00      A   
ATOM    124  CG2 ILE A  21     -24.303   2.456  -1.613  1.00 10.00      A   
ATOM    125  CD1 ILE A  21     -27.238   2.388  -2.454  1.00 10.00      A   
ATOM    126  C   ILE A  21     -23.299  -0.130  -0.520  1.00 10.00      A   
ATOM    127  O   ILE A  21     -23.607   0.140   0.641  1.00 10.00      A   
ATOM    128  N   GLN A  22     -22.082  -0.513  -0.872  1.00 10.00      A   
ATOM    129  HN  GLN A  22     -21.905  -0.732  -1.810  1.00 10.00      A   
ATOM    130  CA  GLN A  22     -21.006  -0.635   0.098  1.00 10.00      A   
ATOM    131  CB  GLN A  22     -20.339  -2.005  -0.016  1.00 10.00      A   
ATOM    132  CG  GLN A  22     -20.919  -3.039   0.932  1.00 10.00      A   
ATOM    133  CD  GLN A  22     -20.558  -2.743   2.373  1.00 10.00      A   
ATOM    134  OE1 GLN A  22     -21.353  -2.958   3.286  1.00 10.00      A   
ATOM    135  NE2 GLN A  22     -19.346  -2.249   2.589  1.00 10.00      A   
ATOM    136 HE21 GLN A  22     -18.760  -2.105   1.815  1.00 10.00      A   
ATOM    137 HE22 GLN A  22     -19.092  -2.039   3.509  1.00 10.00      A   
ATOM    138  C   GLN A  22     -19.970   0.477  -0.038  1.00 10.00      A   
ATOM    139  O   GLN A  22     -19.216   0.743   0.900  1.00 10.00      A   
ATOM    140  N   LEU A  23     -19.930   1.118  -1.202  1.00 10.00      A   
ATOM    141  HN  LEU A  23     -20.553   0.858  -1.908  1.00 10.00      A   
ATOM    142  CA  LEU A  23     -18.982   2.199  -1.454  1.00 10.00      A   
ATOM    143  CB  LEU A  23     -19.046   2.624  -2.922  1.00 10.00      A   
ATOM    144  CG  LEU A  23     -18.060   3.706  -3.369  1.00 10.00      A   
ATOM    145  CD1 LEU A  23     -16.625   3.221  -3.244  1.00 10.00      A   
ATOM    146  CD2 LEU A  23     -18.357   4.145  -4.794  1.00 10.00      A   
ATOM    147  C   LEU A  23     -19.254   3.392  -0.540  1.00 10.00      A   
ATOM    148  O   LEU A  23     -20.378   3.899  -0.485  1.00 10.00      A   
ATOM    149  N   ASP A  24     -18.217   3.825   0.172  1.00 10.00      A   
ATOM    150  HN  ASP A  24     -17.354   3.360   0.083  1.00 10.00      A   
ATOM    151  CA  ASP A  24     -18.312   4.954   1.101  1.00 10.00      A   
ATOM    152  CB  ASP A  24     -16.934   5.306   1.681  1.00 10.00      A   
ATOM    153  CG  ASP A  24     -16.195   4.122   2.269  1.00 10.00      A   
ATOM    154  OD1 ASP A  24     -16.012   4.078   3.505  1.00 10.00      A   
ATOM    155  OD2 ASP A  24     -15.775   3.238   1.494  1.00 10.00      A   
ATOM    156  C   ASP A  24     -18.886   6.189   0.420  1.00 10.00      A   
ATOM    157  O   ASP A  24     -19.811   6.817   0.931  1.00 10.00      A   
ATOM    158  N   LYS A  25     -18.331   6.529  -0.739  1.00 10.00      A   
ATOM    159  HN  LYS A  25     -17.592   5.987  -1.088  1.00 10.00      A   
ATOM    160  CA  LYS A  25     -18.774   7.696  -1.499  1.00 10.00      A   
ATOM    161  CB  LYS A  25     -17.936   7.877  -2.769  1.00 10.00      A   
ATOM    162  CG  LYS A  25     -16.490   8.263  -2.495  1.00 10.00      A   
ATOM    163  CD  LYS A  25     -15.716   8.512  -3.779  1.00 10.00      A   
ATOM    164  CE  LYS A  25     -14.322   9.051  -3.491  1.00 10.00      A   
ATOM    165  NZ  LYS A  25     -14.339  10.499  -3.144  1.00 10.00      A   
ATOM    166  HZ1 LYS A  25     -13.374  10.823  -2.917  1.00 10.00      A   
ATOM    167  HZ2 LYS A  25     -14.953  10.670  -2.317  1.00 10.00      A   
ATOM    168  HZ3 LYS A  25     -14.697  11.055  -3.945  1.00 10.00      A   
ATOM    169  C   LYS A  25     -20.263   7.634  -1.834  1.00 10.00      A   
ATOM    170  O   LYS A  25     -20.960   8.650  -1.786  1.00 10.00      A   
ATOM    171  N   ASP A  26     -20.749   6.442  -2.150  1.00 10.00      A   
ATOM    172  HN  ASP A  26     -20.154   5.663  -2.142  1.00 10.00      A   
ATOM    173  CA  ASP A  26     -22.156   6.263  -2.491  1.00 10.00      A   
ATOM    174  CB  ASP A  26     -22.377   4.936  -3.223  1.00 10.00      A   
ATOM    175  CG  ASP A  26     -22.306   5.083  -4.729  1.00 10.00      A   
ATOM    176  OD1 ASP A  26     -22.848   6.076  -5.255  1.00 10.00      A   
ATOM    177  OD2 ASP A  26     -21.708   4.209  -5.393  1.00 10.00      A   
ATOM    178  C   ASP A  26     -23.017   6.330  -1.238  1.00 10.00      A   
ATOM    179  O   ASP A  26     -24.071   6.969  -1.223  1.00 10.00      A   
ATOM    180  N   ARG A  27     -22.540   5.688  -0.180  1.00 10.00      A   
ATOM    181  HN  ARG A  27     -21.681   5.214  -0.262  1.00 10.00      A   
ATOM    182  CA  ARG A  27     -23.246   5.658   1.094  1.00 10.00      A   
ATOM    183  CB  ARG A  27     -22.517   4.743   2.082  1.00 10.00      A   
ATOM    184  CG  ARG A  27     -22.939   3.284   2.013  1.00 10.00      A   
ATOM    185  CD  ARG A  27     -24.393   3.121   2.422  1.00 10.00      A   
ATOM    186  NE  ARG A  27     -24.773   1.720   2.594  1.00 10.00      A   
ATOM    187  HE  ARG A  27     -24.772   1.154   1.788  1.00 10.00      A   
ATOM    188  CZ  ARG A  27     -25.102   1.178   3.760  1.00 10.00      A   
ATOM    189  NH1 ARG A  27     -25.090   1.912   4.867  1.00 10.00      A   
ATOM    190 HH11 ARG A  27     -24.818   2.932   4.824  1.00 10.00      A   
ATOM    191 HH12 ARG A  27     -25.352   1.493   5.780  1.00 10.00      A   
ATOM    192  NH2 ARG A  27     -25.471  -0.100   3.818  1.00 10.00      A   
ATOM    193 HH21 ARG A  27     -25.511  -0.674   2.941  1.00 10.00      A   
ATOM    194 HH22 ARG A  27     -25.719  -0.536   4.732  1.00 10.00      A   
ATOM    195  C   ARG A  27     -23.386   7.059   1.682  1.00 10.00      A   
ATOM    196  O   ARG A  27     -24.415   7.397   2.261  1.00 10.00      A   
ATOM    197  N   ASN A  28     -22.349   7.872   1.513  1.00 10.00      A   
ATOM    198  HN  ASN A  28     -21.554   7.541   1.036  1.00 10.00      A   
ATOM    199  CA  ASN A  28     -22.347   9.238   2.031  1.00 10.00      A   
ATOM    200  CB  ASN A  28     -20.988   9.912   1.821  1.00 10.00      A   
ATOM    201  CG  ASN A  28     -19.916   9.385   2.754  1.00 10.00      A   
ATOM    202  OD1 ASN A  28     -20.210   8.786   3.795  1.00 10.00      A   
ATOM    203  ND2 ASN A  28     -18.665   9.624   2.403  1.00 10.00      A   
ATOM    204 HD21 ASN A  28     -18.499  10.131   1.571  1.00 10.00      A   
ATOM    205 HD22 ASN A  28     -17.946   9.286   2.986  1.00 10.00      A   
ATOM    206  C   ASN A  28     -23.458  10.091   1.424  1.00 10.00      A   
ATOM    207  O   ASN A  28     -23.971  11.006   2.070  1.00 10.00      A   
ATOM    208  N   SER A  29     -23.824   9.797   0.187  1.00 10.00      A   
ATOM    209  HN  SER A  29     -23.380   9.058  -0.282  1.00 10.00      A   
ATOM    210  CA  SER A  29     -24.873  10.544  -0.491  1.00 10.00      A   
ATOM    211  CB  SER A  29     -24.819  10.284  -1.998  1.00 10.00      A   
ATOM    212  OG  SER A  29     -23.493  10.414  -2.495  1.00 10.00      A   
ATOM    213  HG  SER A  29     -23.257   9.611  -2.983  1.00 10.00      A   
ATOM    214  C   SER A  29     -26.245  10.169   0.075  1.00 10.00      A   
ATOM    215  O   SER A  29     -27.150  11.000   0.151  1.00 10.00      A   
ATOM    216  N   VAL A  30     -26.373   8.918   0.507  1.00 10.00      A   
ATOM    217  HN  VAL A  30     -25.603   8.312   0.450  1.00 10.00      A   
ATOM    218  CA  VAL A  30     -27.624   8.420   1.067  1.00 10.00      A   
ATOM    219  CB  VAL A  30     -27.595   6.886   1.232  1.00 10.00      A   
ATOM    220  CG1 VAL A  30     -28.948   6.360   1.687  1.00 10.00      A   
ATOM    221  CG2 VAL A  30     -27.174   6.226  -0.072  1.00 10.00      A   
ATOM    222  C   VAL A  30     -27.919   9.068   2.416  1.00 10.00      A   
ATOM    223  O   VAL A  30     -29.070   9.350   2.740  1.00 10.00      A   
ATOM    224  N   SER A  31     -26.873   9.327   3.190  1.00 10.00      A   
ATOM    225  HN  SER A  31     -25.971   9.093   2.876  1.00 10.00      A   
ATOM    226  CA  SER A  31     -27.026   9.937   4.503  1.00 10.00      A   
ATOM    227  CB  SER A  31     -25.774   9.693   5.353  1.00 10.00      A   
ATOM    228  OG  SER A  31     -24.718   9.147   4.576  1.00 10.00      A   
ATOM    229  HG  SER A  31     -24.730   8.178   4.662  1.00 10.00      A   
ATOM    230  C   SER A  31     -27.312  11.436   4.412  1.00 10.00      A   
ATOM    231  O   SER A  31     -27.404  12.119   5.430  1.00 10.00      A   
ATOM    232  N   LEU A  32     -27.465  11.942   3.198  1.00 10.00      A   
ATOM    233  HN  LEU A  32     -27.389  11.350   2.418  1.00 10.00      A   
ATOM    234  CA  LEU A  32     -27.724  13.357   3.001  1.00 10.00      A   
ATOM    235  CB  LEU A  32     -26.539  14.015   2.291  1.00 10.00      A   
ATOM    236  CG  LEU A  32     -25.360  14.424   3.174  1.00 10.00      A   
ATOM    237  CD1 LEU A  32     -24.120  14.661   2.326  1.00 10.00      A   
ATOM    238  CD2 LEU A  32     -25.704  15.671   3.972  1.00 10.00      A   
ATOM    239  C   LEU A  32     -29.013  13.614   2.225  1.00 10.00      A   
ATOM    240  O   LEU A  32     -29.276  14.744   1.808  1.00 10.00      A   
ATOM    241  N   VAL A  33     -29.817  12.577   2.021  1.00 10.00      A   
ATOM    242  HN  VAL A  33     -29.563  11.693   2.363  1.00 10.00      A   
ATOM    243  CA  VAL A  33     -31.071  12.739   1.293  1.00 10.00      A   
ATOM    244  CB  VAL A  33     -31.484  11.477   0.501  1.00 10.00      A   
ATOM    245  CG1 VAL A  33     -30.426  11.122  -0.527  1.00 10.00      A   
ATOM    246  CG2 VAL A  33     -31.754  10.300   1.425  1.00 10.00      A   
ATOM    247  C   VAL A  33     -32.204  13.178   2.218  1.00 10.00      A   
ATOM    248  O   VAL A  33     -33.056  13.980   1.830  1.00 10.00      A   
ATOM    249  N   CYS A  34     -32.191  12.656   3.440  1.00 10.00      A   
ATOM    250  HN  CYS A  34     -31.472  12.036   3.682  1.00 10.00      A   
ATOM    251  CA  CYS A  34     -33.198  12.977   4.444  1.00 10.00      A   
ATOM    252  CB  CYS A  34     -34.572  12.428   4.036  1.00 10.00      A   
ATOM    253  SG  CYS A  34     -34.636  10.632   3.829  1.00 10.00      A   
ATOM    254  HG  CYS A  34     -35.145  10.377   2.630  1.00 10.00      A   
ATOM    255  C   CYS A  34     -32.776  12.379   5.781  1.00 10.00      A   
ATOM    256  O   CYS A  34     -31.937  11.475   5.815  1.00 10.00      A   
ATOM    257  N   LYS A  35     -33.350  12.870   6.872  1.00 10.00      A   
ATOM    258  HN  LYS A  35     -34.021  13.591   6.782  1.00 10.00      A   
ATOM    259  CA  LYS A  35     -33.008  12.373   8.201  1.00 10.00      A   
ATOM    260  CB  LYS A  35     -33.590  13.273   9.300  1.00 10.00      A   
ATOM    261  CG  LYS A  35     -32.892  14.623   9.423  1.00 10.00      A   
ATOM    262  CD  LYS A  35     -33.515  15.494  10.504  1.00 10.00      A   
ATOM    263  CE  LYS A  35     -33.278  14.923  11.893  1.00 10.00      A   
ATOM    264  NZ  LYS A  35     -31.948  15.304  12.437  1.00 10.00      A   
ATOM    265  HZ1 LYS A  35     -31.191  14.922  11.837  1.00 10.00      A   
ATOM    266  HZ2 LYS A  35     -31.834  14.925  13.397  1.00 10.00      A   
ATOM    267  HZ3 LYS A  35     -31.857  16.347  12.473  1.00 10.00      A   
ATOM    268  C   LYS A  35     -33.435  10.917   8.396  1.00 10.00      A   
ATOM    269  O   LYS A  35     -32.789  10.166   9.127  1.00 10.00      A   
ATOM    270  N   SER A  36     -34.510  10.522   7.721  1.00 10.00      A   
ATOM    271  HN  SER A  36     -34.974  11.168   7.147  1.00 10.00      A   
ATOM    272  CA  SER A  36     -35.023   9.162   7.815  1.00 10.00      A   
ATOM    273  CB  SER A  36     -36.326   9.037   7.015  1.00 10.00      A   
ATOM    274  OG  SER A  36     -36.875   7.729   7.096  1.00 10.00      A   
ATOM    275  HG  SER A  36     -36.751   7.379   7.990  1.00 10.00      A   
ATOM    276  C   SER A  36     -33.990   8.155   7.318  1.00 10.00      A   
ATOM    277  O   SER A  36     -33.609   7.230   8.038  1.00 10.00      A   
ATOM    278  N   TRP A  37     -33.523   8.352   6.092  1.00 10.00      A   
ATOM    279  HN  TRP A  37     -33.846   9.120   5.577  1.00 10.00      A   
ATOM    280  CA  TRP A  37     -32.541   7.457   5.497  1.00 10.00      A   
ATOM    281  CB  TRP A  37     -32.405   7.698   3.992  1.00 10.00      A   
ATOM    282  CG  TRP A  37     -33.581   7.221   3.187  1.00 10.00      A   
ATOM    283  CD1 TRP A  37     -34.854   7.004   3.634  1.00 10.00      A   
ATOM    284  CD2 TRP A  37     -33.590   6.901   1.790  1.00 10.00      A   
ATOM    285  NE1 TRP A  37     -35.653   6.574   2.605  1.00 10.00      A   
ATOM    286  HE1 TRP A  37     -36.606   6.353   2.679  1.00 10.00      A   
ATOM    287  CE2 TRP A  37     -34.902   6.502   1.461  1.00 10.00      A   
ATOM    288  CE3 TRP A  37     -32.618   6.915   0.787  1.00 10.00      A   
ATOM    289  CZ2 TRP A  37     -35.263   6.120   0.171  1.00 10.00      A   
ATOM    290  CZ3 TRP A  37     -32.978   6.536  -0.492  1.00 10.00      A   
ATOM    291  CH2 TRP A  37     -34.288   6.144  -0.788  1.00 10.00      A   
ATOM    292  C   TRP A  37     -31.192   7.593   6.189  1.00 10.00      A   
ATOM    293  O   TRP A  37     -30.417   6.641   6.245  1.00 10.00      A   
ATOM    294  N   TYR A  38     -30.924   8.779   6.725  1.00 10.00      A   
ATOM    295  HN  TYR A  38     -31.582   9.501   6.635  1.00 10.00      A   
ATOM    296  CA  TYR A  38     -29.675   9.047   7.431  1.00 10.00      A   
ATOM    297  CB  TYR A  38     -29.628  10.517   7.867  1.00 10.00      A   
ATOM    298  CG  TYR A  38     -28.440  10.896   8.728  1.00 10.00      A   
ATOM    299  CD1 TYR A  38     -28.621  11.470   9.979  1.00 10.00      A   
ATOM    300  CD2 TYR A  38     -27.140  10.692   8.285  1.00 10.00      A   
ATOM    301  CE1 TYR A  38     -27.539  11.832  10.762  1.00 10.00      A   
ATOM    302  CE2 TYR A  38     -26.054  11.046   9.061  1.00 10.00      A   
ATOM    303  CZ  TYR A  38     -26.258  11.618  10.296  1.00 10.00      A   
ATOM    304  OH  TYR A  38     -25.177  11.978  11.070  1.00 10.00      A   
ATOM    305  HH  TYR A  38     -25.268  11.586  11.946  1.00 10.00      A   
ATOM    306  C   TYR A  38     -29.532   8.128   8.642  1.00 10.00      A   
ATOM    307  O   TYR A  38     -28.467   7.552   8.877  1.00 10.00      A   
ATOM    308  N   GLU A  39     -30.623   7.965   9.384  1.00 10.00      A   
ATOM    309  HN  GLU A  39     -31.453   8.428   9.126  1.00 10.00      A   
ATOM    310  CA  GLU A  39     -30.624   7.122  10.570  1.00 10.00      A   
ATOM    311  CB  GLU A  39     -31.846   7.424  11.433  1.00 10.00      A   
ATOM    312  CG  GLU A  39     -31.908   8.864  11.918  1.00 10.00      A   
ATOM    313  CD  GLU A  39     -30.984   9.133  13.088  1.00 10.00      A   
ATOM    314  OE1 GLU A  39     -31.494   9.427  14.191  1.00 10.00      A   
ATOM    315  OE2 GLU A  39     -29.748   9.062  12.916  1.00 10.00      A   
ATOM    316  C   GLU A  39     -30.575   5.640  10.207  1.00 10.00      A   
ATOM    317  O   GLU A  39     -30.115   4.813  10.991  1.00 10.00      A   
ATOM    318  N   ILE A  40     -31.055   5.305   9.020  1.00 10.00      A   
ATOM    319  HN  ILE A  40     -31.429   6.001   8.442  1.00 10.00      A   
ATOM    320  CA  ILE A  40     -31.047   3.921   8.565  1.00 10.00      A   
ATOM    321  CB  ILE A  40     -32.124   3.665   7.492  1.00 10.00      A   
ATOM    322  CG1 ILE A  40     -33.507   4.041   8.032  1.00 10.00      A   
ATOM    323  CG2 ILE A  40     -32.101   2.205   7.052  1.00 10.00      A   
ATOM    324  CD1 ILE A  40     -34.594   4.051   6.979  1.00 10.00      A   
ATOM    325  C   ILE A  40     -29.675   3.553   8.007  1.00 10.00      A   
ATOM    326  O   ILE A  40     -29.137   2.484   8.298  1.00 10.00      A   
ATOM    327  N   GLU A  41     -29.115   4.459   7.210  1.00 10.00      A   
ATOM    328  HN  GLU A  41     -29.608   5.289   7.018  1.00 10.00      A   
ATOM    329  CA  GLU A  41     -27.805   4.268   6.594  1.00 10.00      A   
ATOM    330  CB  GLU A  41     -27.438   5.520   5.783  1.00 10.00      A   
ATOM    331  CG  GLU A  41     -26.414   5.300   4.680  1.00 10.00      A   
ATOM    332  CD  GLU A  41     -24.983   5.452   5.156  1.00 10.00      A   
ATOM    333  OE1 GLU A  41     -24.537   6.599   5.372  1.00 10.00      A   
ATOM    334  OE2 GLU A  41     -24.290   4.425   5.296  1.00 10.00      A   
ATOM    335  C   GLU A  41     -26.738   3.996   7.652  1.00 10.00      A   
ATOM    336  O   GLU A  41     -25.963   3.042   7.540  1.00 10.00      A   
ATOM    337  N   ARG A  42     -26.726   4.820   8.691  1.00 10.00      A   
ATOM    338  HN  ARG A  42     -27.393   5.543   8.736  1.00 10.00      A   
ATOM    339  CA  ARG A  42     -25.750   4.685   9.766  1.00 10.00      A   
ATOM    340  CB  ARG A  42     -25.821   5.872  10.731  1.00 10.00      A   
ATOM    341  CG  ARG A  42     -27.198   6.120  11.322  1.00 10.00      A   
ATOM    342  CD  ARG A  42     -27.173   7.248  12.338  1.00 10.00      A   
ATOM    343  NE  ARG A  42     -26.680   6.797  13.638  1.00 10.00      A   
ATOM    344  HE  ARG A  42     -25.847   6.267  13.645  1.00 10.00      A   
ATOM    345  CZ  ARG A  42     -27.289   7.057  14.794  1.00 10.00      A   
ATOM    346  NH1 ARG A  42     -28.413   7.764  14.816  1.00 10.00      A   
ATOM    347 HH11 ARG A  42     -28.832   8.128  13.921  1.00 10.00      A   
ATOM    348 HH12 ARG A  42     -28.891   7.962  15.722  1.00 10.00      A   
ATOM    349  NH2 ARG A  42     -26.775   6.609  15.938  1.00 10.00      A   
ATOM    350 HH21 ARG A  42     -25.891   6.054  15.938  1.00 10.00      A   
ATOM    351 HH22 ARG A  42     -27.258   6.813  16.843  1.00 10.00      A   
ATOM    352  C   ARG A  42     -25.888   3.365  10.521  1.00 10.00      A   
ATOM    353  O   ARG A  42     -24.930   2.883  11.126  1.00 10.00      A   
ATOM    354  N   TRP A  43     -27.072   2.772  10.466  1.00 10.00      A   
ATOM    355  HN  TRP A  43     -27.793   3.184   9.943  1.00 10.00      A   
ATOM    356  CA  TRP A  43     -27.324   1.516  11.155  1.00 10.00      A   
ATOM    357  CB  TRP A  43     -28.713   1.516  11.797  1.00 10.00      A   
ATOM    358  CG  TRP A  43     -28.738   2.116  13.172  1.00 10.00      A   
ATOM    359  CD1 TRP A  43     -28.819   3.442  13.491  1.00 10.00      A   
ATOM    360  CD2 TRP A  43     -28.679   1.411  14.418  1.00 10.00      A   
ATOM    361  NE1 TRP A  43     -28.814   3.605  14.855  1.00 10.00      A   
ATOM    362  HE1 TRP A  43     -28.865   4.467  15.331  1.00 10.00      A   
ATOM    363  CE2 TRP A  43     -28.730   2.373  15.447  1.00 10.00      A   
ATOM    364  CE3 TRP A  43     -28.591   0.060  14.762  1.00 10.00      A   
ATOM    365  CZ2 TRP A  43     -28.697   2.025  16.795  1.00 10.00      A   
ATOM    366  CZ3 TRP A  43     -28.555  -0.282  16.099  1.00 10.00      A   
ATOM    367  CH2 TRP A  43     -28.609   0.696  17.098  1.00 10.00      A   
ATOM    368  C   TRP A  43     -27.147   0.306  10.239  1.00 10.00      A   
ATOM    369  O   TRP A  43     -27.384  -0.827  10.657  1.00 10.00      A   
ATOM    370  N   CYS A  44     -26.728   0.536   8.998  1.00 10.00      A   
ATOM    371  HN  CYS A  44     -26.560   1.457   8.707  1.00 10.00      A   
ATOM    372  CA  CYS A  44     -26.531  -0.563   8.058  1.00 10.00      A   
ATOM    373  CB  CYS A  44     -27.694  -0.677   7.069  1.00 10.00      A   
ATOM    374  SG  CYS A  44     -28.018   0.821   6.118  1.00 10.00      A   
ATOM    375  HG  CYS A  44     -28.654   1.674   6.914  1.00 10.00      A   
ATOM    376  C   CYS A  44     -25.193  -0.494   7.321  1.00 10.00      A   
ATOM    377  O   CYS A  44     -24.952  -1.279   6.402  1.00 10.00      A   
ATOM    378  N   ARG A  45     -24.331   0.445   7.701  1.00 10.00      A   
ATOM    379  HN  ARG A  45     -24.571   1.060   8.425  1.00 10.00      A   
ATOM    380  CA  ARG A  45     -23.023   0.561   7.060  1.00 10.00      A   
ATOM    381  CB  ARG A  45     -22.473   1.991   7.110  1.00 10.00      A   
ATOM    382  CG  ARG A  45     -21.431   2.269   6.033  1.00 10.00      A   
ATOM    383  CD  ARG A  45     -20.769   3.629   6.204  1.00 10.00      A   
ATOM    384  NE  ARG A  45     -21.600   4.724   5.706  1.00 10.00      A   
ATOM    385  HE  ARG A  45     -22.585   4.596   5.733  1.00 10.00      A   
ATOM    386  CZ  ARG A  45     -21.112   5.866   5.207  1.00 10.00      A   
ATOM    387  NH1 ARG A  45     -19.801   6.062   5.129  1.00 10.00      A   
ATOM    388 HH11 ARG A  45     -19.428   6.956   4.738  1.00 10.00      A   
ATOM    389 HH12 ARG A  45     -19.135   5.331   5.456  1.00 10.00      A   
ATOM    390  NH2 ARG A  45     -21.941   6.824   4.815  1.00 10.00      A   
ATOM    391 HH21 ARG A  45     -22.983   6.692   4.903  1.00 10.00      A   
ATOM    392 HH22 ARG A  45     -21.564   7.714   4.416  1.00 10.00      A   
ATOM    393  C   ARG A  45     -22.052  -0.424   7.700  1.00 10.00      A   
ATOM    394  O   ARG A  45     -21.761  -0.336   8.893  1.00 10.00      A   
ATOM    395  N   ARG A  46     -21.552  -1.354   6.900  1.00 10.00      A   
ATOM    396  HN  ARG A  46     -21.794  -1.344   5.950  1.00 10.00      A   
ATOM    397  CA  ARG A  46     -20.653  -2.393   7.394  1.00 10.00      A   
ATOM    398  CB  ARG A  46     -20.838  -3.673   6.574  1.00 10.00      A   
ATOM    399  CG  ARG A  46     -22.280  -4.150   6.478  1.00 10.00      A   
ATOM    400  CD  ARG A  46     -22.442  -5.239   5.426  1.00 10.00      A   
ATOM    401  NE  ARG A  46     -23.799  -5.790   5.415  1.00 10.00      A   
ATOM    402  HE  ARG A  46     -24.443  -5.411   6.057  1.00 10.00      A   
ATOM    403  CZ  ARG A  46     -24.210  -6.755   4.588  1.00 10.00      A   
ATOM    404  NH1 ARG A  46     -23.372  -7.273   3.700  1.00 10.00      A   
ATOM    405 HH11 ARG A  46     -22.391  -6.928   3.641  1.00 10.00      A   
ATOM    406 HH12 ARG A  46     -23.691  -8.027   3.051  1.00 10.00      A   
ATOM    407  NH2 ARG A  46     -25.458  -7.200   4.659  1.00 10.00      A   
ATOM    408 HH21 ARG A  46     -26.122  -6.794   5.357  1.00 10.00      A   
ATOM    409 HH22 ARG A  46     -25.782  -7.961   4.020  1.00 10.00      A   
ATOM    410  C   ARG A  46     -19.177  -1.988   7.386  1.00 10.00      A   
ATOM    411  O   ARG A  46     -18.395  -2.471   8.214  1.00 10.00      A   
ATOM    412  N   LYS A  47     -18.793  -1.105   6.476  1.00 10.00      A   
ATOM    413  HN  LYS A  47     -19.460  -0.704   5.878  1.00 10.00      A   
ATOM    414  CA  LYS A  47     -17.395  -0.698   6.368  1.00 10.00      A   
ATOM    415  CB  LYS A  47     -16.745  -1.398   5.160  1.00 10.00      A   
ATOM    416  CG  LYS A  47     -15.631  -0.631   4.464  1.00 10.00      A   
ATOM    417  CD  LYS A  47     -16.068  -0.190   3.076  1.00 10.00      A   
ATOM    418  CE  LYS A  47     -14.877   0.158   2.201  1.00 10.00      A   
ATOM    419  NZ  LYS A  47     -14.227   1.425   2.622  1.00 10.00      A   
ATOM    420  HZ1 LYS A  47     -13.347   1.567   2.092  1.00 10.00      A   
ATOM    421  HZ2 LYS A  47     -14.001   1.388   3.633  1.00 10.00      A   
ATOM    422  HZ3 LYS A  47     -14.865   2.239   2.440  1.00 10.00      A   
ATOM    423  C   LYS A  47     -17.223   0.818   6.296  1.00 10.00      A   
ATOM    424  O   LYS A  47     -18.008   1.516   5.654  1.00 10.00      A   
ATOM    425  N   VAL A  48     -16.186   1.315   6.963  1.00 10.00      A   
ATOM    426  HN  VAL A  48     -15.609   0.703   7.471  1.00 10.00      A   
ATOM    427  CA  VAL A  48     -15.875   2.738   6.969  1.00 10.00      A   
ATOM    428  CB  VAL A  48     -16.325   3.446   8.267  1.00 10.00      A   
ATOM    429  CG1 VAL A  48     -17.769   3.899   8.162  1.00 10.00      A   
ATOM    430  CG2 VAL A  48     -16.121   2.555   9.486  1.00 10.00      A   
ATOM    431  C   VAL A  48     -14.380   2.956   6.782  1.00 10.00      A   
ATOM    432  O   VAL A  48     -13.562   2.364   7.490  1.00 10.00      A   
ATOM    433  N   PHE A  49     -14.028   3.790   5.820  1.00 10.00      A   
ATOM    434  HN  PHE A  49     -14.728   4.222   5.278  1.00 10.00      A   
ATOM    435  CA  PHE A  49     -12.632   4.087   5.543  1.00 10.00      A   
ATOM    436  CB  PHE A  49     -12.368   4.099   4.030  1.00 10.00      A   
ATOM    437  CG  PHE A  49     -11.082   4.775   3.647  1.00 10.00      A   
ATOM    438  CD1 PHE A  49      -9.860   4.185   3.932  1.00 10.00      A   
ATOM    439  CD2 PHE A  49     -11.096   6.005   3.011  1.00 10.00      A   
ATOM    440  CE1 PHE A  49      -8.677   4.809   3.590  1.00 10.00      A   
ATOM    441  CE2 PHE A  49      -9.919   6.634   2.664  1.00 10.00      A   
ATOM    442  CZ  PHE A  49      -8.706   6.036   2.954  1.00 10.00      A   
ATOM    443  C   PHE A  49     -12.235   5.423   6.165  1.00 10.00      A   
ATOM    444  O   PHE A  49     -12.840   6.455   5.878  1.00 10.00      A   
ATOM    445  N   ILE A  50     -11.219   5.395   7.015  1.00 10.00      A   
ATOM    446  HN  ILE A  50     -10.766   4.535   7.191  1.00 10.00      A   
ATOM    447  CA  ILE A  50     -10.737   6.597   7.680  1.00 10.00      A   
ATOM    448  CB  ILE A  50     -10.593   6.391   9.209  1.00 10.00      A   
ATOM    449  CG1 ILE A  50     -11.849   5.740   9.809  1.00 10.00      A   
ATOM    450  CG2 ILE A  50     -10.280   7.706   9.907  1.00 10.00      A   
ATOM    451  CD1 ILE A  50     -13.113   6.569   9.679  1.00 10.00      A   
ATOM    452  C   ILE A  50      -9.385   7.001   7.095  1.00 10.00      A   
ATOM    453  O   ILE A  50      -8.366   6.365   7.370  1.00 10.00      A   
ATOM    454  N   GLY A  51      -9.385   8.048   6.279  1.00 10.00      A   
ATOM    455  HN  GLY A  51     -10.229   8.513   6.094  1.00 10.00      A   
ATOM    456  CA  GLY A  51      -8.157   8.510   5.658  1.00 10.00      A   
ATOM    457  C   GLY A  51      -7.140   9.017   6.663  1.00 10.00      A   
ATOM    458  O   GLY A  51      -5.939   8.811   6.500  1.00 10.00      A   
ATOM    459  N   ASN A  52      -7.626   9.689   7.697  1.00 10.00      A   
ATOM    460  HN  ASN A  52      -8.593   9.825   7.761  1.00 10.00      A   
ATOM    461  CA  ASN A  52      -6.766  10.229   8.743  1.00 10.00      A   
ATOM    462  CB  ASN A  52      -6.620  11.749   8.585  1.00 10.00      A   
ATOM    463  CG  ASN A  52      -5.463  12.322   9.381  1.00 10.00      A   
ATOM    464  OD1 ASN A  52      -5.200  11.903  10.507  1.00 10.00      A   
ATOM    465  ND2 ASN A  52      -4.752  13.281   8.797  1.00 10.00      A   
ATOM    466 HD21 ASN A  52      -5.006  13.569   7.894  1.00 10.00      A   
ATOM    467 HD22 ASN A  52      -3.992  13.658   9.291  1.00 10.00      A   
ATOM    468  C   ASN A  52      -7.345   9.886  10.108  1.00 10.00      A   
ATOM    469  O   ASN A  52      -8.441  10.332  10.454  1.00 10.00      A   
ATOM    470  N   CYS A  53      -6.600   9.106  10.883  1.00 10.00      A   
ATOM    471  HN  CYS A  53      -5.719   8.813  10.557  1.00 10.00      A   
ATOM    472  CA  CYS A  53      -7.042   8.671  12.207  1.00 10.00      A   
ATOM    473  CB  CYS A  53      -6.076   7.630  12.786  1.00 10.00      A   
ATOM    474  SG  CYS A  53      -4.349   8.165  12.833  1.00 10.00      A   
ATOM    475  HG  CYS A  53      -3.580   7.107  12.609  1.00 10.00      A   
ATOM    476  C   CYS A  53      -7.225   9.830  13.191  1.00 10.00      A   
ATOM    477  O   CYS A  53      -7.841   9.659  14.241  1.00 10.00      A   
ATOM    478  N   TYR A  54      -6.701  11.006  12.857  1.00 10.00      A   
ATOM    479  HN  TYR A  54      -6.221  11.101  12.002  1.00 10.00      A   
ATOM    480  CA  TYR A  54      -6.822  12.158  13.736  1.00 10.00      A   
ATOM    481  CB  TYR A  54      -5.454  12.790  14.010  1.00 10.00      A   
ATOM    482  CG  TYR A  54      -4.546  11.890  14.825  1.00 10.00      A   
ATOM    483  CD1 TYR A  54      -3.256  11.586  14.403  1.00 10.00      A   
ATOM    484  CD2 TYR A  54      -4.993  11.328  16.015  1.00 10.00      A   
ATOM    485  CE1 TYR A  54      -2.441  10.747  15.145  1.00 10.00      A   
ATOM    486  CE2 TYR A  54      -4.185  10.493  16.764  1.00 10.00      A   
ATOM    487  CZ  TYR A  54      -2.911  10.204  16.326  1.00 10.00      A   
ATOM    488  OH  TYR A  54      -2.107   9.360  17.066  1.00 10.00      A   
ATOM    489  HH  TYR A  54      -1.781   9.827  17.857  1.00 10.00      A   
ATOM    490  C   TYR A  54      -7.831  13.174  13.209  1.00 10.00      A   
ATOM    491  O   TYR A  54      -7.951  14.279  13.737  1.00 10.00      A   
ATOM    492  N   ALA A  55      -8.564  12.791  12.167  1.00 10.00      A   
ATOM    493  HN  ALA A  55      -8.415  11.901  11.775  1.00 10.00      A   
ATOM    494  CA  ALA A  55      -9.577  13.664  11.586  1.00 10.00      A   
ATOM    495  CB  ALA A  55      -9.767  13.353  10.108  1.00 10.00      A   
ATOM    496  C   ALA A  55     -10.895  13.506  12.338  1.00 10.00      A   
ATOM    497  O   ALA A  55     -11.703  14.434  12.403  1.00 10.00      A   
ATOM    498  N   VAL A  56     -11.088  12.329  12.921  1.00 10.00      A   
ATOM    499  HN  VAL A  56     -10.386  11.648  12.860  1.00 10.00      A   
ATOM    500  CA  VAL A  56     -12.298  12.020  13.671  1.00 10.00      A   
ATOM    501  CB  VAL A  56     -13.266  11.155  12.829  1.00 10.00      A   
ATOM    502  CG1 VAL A  56     -12.708   9.757  12.598  1.00 10.00      A   
ATOM    503  CG2 VAL A  56     -14.654  11.097  13.451  1.00 10.00      A   
ATOM    504  C   VAL A  56     -11.936  11.287  14.963  1.00 10.00      A   
ATOM    505  O   VAL A  56     -10.880  10.656  15.050  1.00 10.00      A   
ATOM    506  N   SER A  57     -12.796  11.391  15.965  1.00 10.00      A   
ATOM    507  HN  SER A  57     -13.613  11.911  15.841  1.00 10.00      A   
ATOM    508  CA  SER A  57     -12.565  10.742  17.246  1.00 10.00      A   
ATOM    509  CB  SER A  57     -13.153  11.594  18.375  1.00 10.00      A   
ATOM    510  OG  SER A  57     -12.904  12.973  18.154  1.00 10.00      A   
ATOM    511  HG  SER A  57     -12.051  13.211  18.531  1.00 10.00      A   
ATOM    512  C   SER A  57     -13.197   9.349  17.264  1.00 10.00      A   
ATOM    513  O   SER A  57     -14.234   9.120  16.629  1.00 10.00      A   
ATOM    514  N   PRO A  58     -12.574   8.396  17.980  1.00 10.00      A   
ATOM    515  CA  PRO A  58     -13.082   7.024  18.092  1.00 10.00      A   
ATOM    516  CB  PRO A  58     -12.145   6.380  19.122  1.00 10.00      A   
ATOM    517  CG  PRO A  58     -10.888   7.172  19.031  1.00 10.00      A   
ATOM    518  CD  PRO A  58     -11.308   8.579  18.716  1.00 10.00      A   
ATOM    519  C   PRO A  58     -14.523   6.993  18.601  1.00 10.00      A   
ATOM    520  O   PRO A  58     -15.332   6.172  18.166  1.00 10.00      A   
ATOM    521  N   ALA A  59     -14.837   7.905  19.520  1.00 10.00      A   
ATOM    522  HN  ALA A  59     -14.143   8.524  19.833  1.00 10.00      A   
ATOM    523  CA  ALA A  59     -16.178   7.997  20.085  1.00 10.00      A   
ATOM    524  CB  ALA A  59     -16.217   9.043  21.186  1.00 10.00      A   
ATOM    525  C   ALA A  59     -17.205   8.327  19.006  1.00 10.00      A   
ATOM    526  O   ALA A  59     -18.295   7.754  18.974  1.00 10.00      A   
ATOM    527  N   THR A  60     -16.843   9.245  18.117  1.00 10.00      A   
ATOM    528  HN  THR A  60     -15.960   9.660  18.192  1.00 10.00      A   
ATOM    529  CA  THR A  60     -17.722   9.658  17.033  1.00 10.00      A   
ATOM    530  CB  THR A  60     -17.135  10.869  16.284  1.00 10.00      A   
ATOM    531  OG1 THR A  60     -16.303  11.622  17.181  1.00 10.00      A   
ATOM    532  HG1 THR A  60     -16.748  12.445  17.418  1.00 10.00      A   
ATOM    533  CG2 THR A  60     -18.248  11.760  15.764  1.00 10.00      A   
ATOM    534  C   THR A  60     -17.944   8.514  16.044  1.00 10.00      A   
ATOM    535  O   THR A  60     -19.008   8.403  15.432  1.00 10.00      A   
ATOM    536  N   VAL A  61     -16.935   7.662  15.913  1.00 10.00      A   
ATOM    537  HN  VAL A  61     -16.121   7.812  16.440  1.00 10.00      A   
ATOM    538  CA  VAL A  61     -16.992   6.516  15.014  1.00 10.00      A   
ATOM    539  CB  VAL A  61     -15.606   5.835  14.908  1.00 10.00      A   
ATOM    540  CG1 VAL A  61     -15.695   4.468  14.244  1.00 10.00      A   
ATOM    541  CG2 VAL A  61     -14.646   6.734  14.150  1.00 10.00      A   
ATOM    542  C   VAL A  61     -18.050   5.506  15.466  1.00 10.00      A   
ATOM    543  O   VAL A  61     -18.829   4.998  14.656  1.00 10.00      A   
ATOM    544  N   ILE A  62     -18.094   5.246  16.764  1.00 10.00      A   
ATOM    545  HN  ILE A  62     -17.459   5.695  17.363  1.00 10.00      A   
ATOM    546  CA  ILE A  62     -19.046   4.292  17.320  1.00 10.00      A   
ATOM    547  CB  ILE A  62     -18.532   3.702  18.651  1.00 10.00      A   
ATOM    548  CG1 ILE A  62     -17.069   3.282  18.523  1.00 10.00      A   
ATOM    549  CG2 ILE A  62     -19.384   2.514  19.071  1.00 10.00      A   
ATOM    550  CD1 ILE A  62     -16.374   3.069  19.848  1.00 10.00      A   
ATOM    551  C   ILE A  62     -20.414   4.933  17.556  1.00 10.00      A   
ATOM    552  O   ILE A  62     -21.438   4.249  17.566  1.00 10.00      A   
ATOM    553  N   ARG A  63     -20.428   6.243  17.749  1.00 10.00      A   
ATOM    554  HN  ARG A  63     -19.579   6.740  17.724  1.00 10.00      A   
ATOM    555  CA  ARG A  63     -21.673   6.963  18.005  1.00 10.00      A   
ATOM    556  CB  ARG A  63     -21.392   8.415  18.391  1.00 10.00      A   
ATOM    557  CG  ARG A  63     -22.636   9.199  18.780  1.00 10.00      A   
ATOM    558  CD  ARG A  63     -22.836   9.210  20.285  1.00 10.00      A   
ATOM    559  NE  ARG A  63     -21.959  10.178  20.932  1.00 10.00      A   
ATOM    560  HE  ARG A  63     -21.902  11.075  20.529  1.00 10.00      A   
ATOM    561  CZ  ARG A  63     -21.236   9.923  22.019  1.00 10.00      A   
ATOM    562  NH1 ARG A  63     -21.278   8.724  22.586  1.00 10.00      A   
ATOM    563 HH11 ARG A  63     -20.711   8.531  23.439  1.00 10.00      A   
ATOM    564 HH12 ARG A  63     -21.877   7.968  22.185  1.00 10.00      A   
ATOM    565  NH2 ARG A  63     -20.478  10.873  22.543  1.00 10.00      A   
ATOM    566 HH21 ARG A  63     -20.447  11.821  22.107  1.00 10.00      A   
ATOM    567 HH22 ARG A  63     -19.904  10.679  23.395  1.00 10.00      A   
ATOM    568  C   ARG A  63     -22.621   6.929  16.806  1.00 10.00      A   
ATOM    569  O   ARG A  63     -23.803   6.602  16.944  1.00 10.00      A   
ATOM    570  N   ARG A  64     -22.108   7.275  15.633  1.00 10.00      A   
ATOM    571  HN  ARG A  64     -21.156   7.511  15.569  1.00 10.00      A   
ATOM    572  CA  ARG A  64     -22.929   7.300  14.435  1.00 10.00      A   
ATOM    573  CB  ARG A  64     -22.371   8.283  13.407  1.00 10.00      A   
ATOM    574  CG  ARG A  64     -23.120   8.295  12.088  1.00 10.00      A   
ATOM    575  CD  ARG A  64     -22.604   9.389  11.174  1.00 10.00      A   
ATOM    576  NE  ARG A  64     -22.843   9.084   9.766  1.00 10.00      A   
ATOM    577  HE  ARG A  64     -23.205   8.196   9.556  1.00 10.00      A   
ATOM    578  CZ  ARG A  64     -22.593   9.930   8.771  1.00 10.00      A   
ATOM    579  NH1 ARG A  64     -22.100  11.140   9.021  1.00 10.00      A   
ATOM    580 HH11 ARG A  64     -21.905  11.796   8.231  1.00 10.00      A   
ATOM    581 HH12 ARG A  64     -21.906  11.447  10.011  1.00 10.00      A   
ATOM    582  NH2 ARG A  64     -22.830   9.570   7.513  1.00 10.00      A   
ATOM    583 HH21 ARG A  64     -23.216   8.626   7.295  1.00 10.00      A   
ATOM    584 HH22 ARG A  64     -22.625  10.238   6.734  1.00 10.00      A   
ATOM    585  C   ARG A  64     -23.119   5.908  13.843  1.00 10.00      A   
ATOM    586  O   ARG A  64     -24.252   5.489  13.600  1.00 10.00      A   
ATOM    587  N   PHE A  65     -22.019   5.194  13.624  1.00 10.00      A   
ATOM    588  HN  PHE A  65     -21.143   5.580  13.850  1.00 10.00      A   
ATOM    589  CA  PHE A  65     -22.080   3.843  13.060  1.00 10.00      A   
ATOM    590  CB  PHE A  65     -21.061   3.673  11.929  1.00 10.00      A   
ATOM    591  CG  PHE A  65     -21.251   4.609  10.768  1.00 10.00      A   
ATOM    592  CD1 PHE A  65     -20.263   5.516  10.426  1.00 10.00      A   
ATOM    593  CD2 PHE A  65     -22.413   4.583  10.019  1.00 10.00      A   
ATOM    594  CE1 PHE A  65     -20.425   6.383   9.363  1.00 10.00      A   
ATOM    595  CE2 PHE A  65     -22.583   5.447   8.953  1.00 10.00      A   
ATOM    596  CZ  PHE A  65     -21.588   6.347   8.626  1.00 10.00      A   
ATOM    597  C   PHE A  65     -21.836   2.787  14.141  1.00 10.00      A   
ATOM    598  O   PHE A  65     -20.692   2.455  14.446  1.00 10.00      A   
ATOM    599  N   PRO A  66     -22.912   2.232  14.726  1.00 10.00      A   
ATOM    600  CA  PRO A  66     -22.819   1.229  15.783  1.00 10.00      A   
ATOM    601  CB  PRO A  66     -24.024   1.601  16.647  1.00 10.00      A   
ATOM    602  CG  PRO A  66     -25.043   2.134  15.684  1.00 10.00      A   
ATOM    603  CD  PRO A  66     -24.313   2.545  14.424  1.00 10.00      A   
ATOM    604  C   PRO A  66     -22.981  -0.196  15.249  1.00 10.00      A   
ATOM    605  O   PRO A  66     -23.338  -1.115  15.995  1.00 10.00      A   
ATOM    606  N   LYS A  67     -22.719  -0.379  13.959  1.00 10.00      A   
ATOM    607  HN  LYS A  67     -22.431   0.386  13.417  1.00 10.00      A   
ATOM    608  CA  LYS A  67     -22.844  -1.689  13.332  1.00 10.00      A   
ATOM    609  CB  LYS A  67     -24.242  -1.859  12.720  1.00 10.00      A   
ATOM    610  CG  LYS A  67     -24.701  -3.308  12.610  1.00 10.00      A   
ATOM    611  CD  LYS A  67     -26.130  -3.415  12.092  1.00 10.00      A   
ATOM    612  CE  LYS A  67     -27.144  -2.935  13.123  1.00 10.00      A   
ATOM    613  NZ  LYS A  67     -28.540  -3.049  12.620  1.00 10.00      A   
ATOM    614  HZ1 LYS A  67     -29.217  -2.787  13.365  1.00 10.00      A   
ATOM    615  HZ2 LYS A  67     -28.735  -4.028  12.329  1.00 10.00      A   
ATOM    616  HZ3 LYS A  67     -28.681  -2.422  11.801  1.00 10.00      A   
ATOM    617  C   LYS A  67     -21.766  -1.887  12.268  1.00 10.00      A   
ATOM    618  O   LYS A  67     -22.044  -2.343  11.159  1.00 10.00      A   
ATOM    619  N   VAL A  68     -20.532  -1.554  12.616  1.00 10.00      A   
ATOM    620  HN  VAL A  68     -20.363  -1.225  13.519  1.00 10.00      A   
ATOM    621  CA  VAL A  68     -19.414  -1.685  11.692  1.00 10.00      A   
ATOM    622  CB  VAL A  68     -18.402  -0.538  11.882  1.00 10.00      A   
ATOM    623  CG1 VAL A  68     -17.329  -0.573  10.806  1.00 10.00      A   
ATOM    624  CG2 VAL A  68     -19.115   0.803  11.883  1.00 10.00      A   
ATOM    625  C   VAL A  68     -18.698  -3.011  11.909  1.00 10.00      A   
ATOM    626  O   VAL A  68     -18.549  -3.466  13.047  1.00 10.00      A   
ATOM    627  N   ARG A  69     -18.268  -3.637  10.821  1.00 10.00      A   
ATOM    628  HN  ARG A  69     -18.440  -3.239   9.935  1.00 10.00      A   
ATOM    629  CA  ARG A  69     -17.563  -4.910  10.907  1.00 10.00      A   
ATOM    630  CB  ARG A  69     -18.400  -6.035  10.299  1.00 10.00      A   
ATOM    631  CG  ARG A  69     -19.716  -6.275  11.022  1.00 10.00      A   
ATOM    632  CD  ARG A  69     -20.451  -7.471  10.450  1.00 10.00      A   
ATOM    633  NE  ARG A  69     -21.697  -7.738  11.161  1.00 10.00      A   
ATOM    634  HE  ARG A  69     -22.269  -6.962  11.375  1.00 10.00      A   
ATOM    635  CZ  ARG A  69     -22.092  -8.950  11.547  1.00 10.00      A   
ATOM    636  NH1 ARG A  69     -21.332 -10.020  11.305  1.00 10.00      A   
ATOM    637 HH11 ARG A  69     -21.644 -10.971  11.606  1.00 10.00      A   
ATOM    638 HH12 ARG A  69     -20.410  -9.912  10.812  1.00 10.00      A   
ATOM    639  NH2 ARG A  69     -23.251  -9.085  12.173  1.00 10.00      A   
ATOM    640 HH21 ARG A  69     -23.580 -10.024  12.477  1.00 10.00      A   
ATOM    641 HH22 ARG A  69     -23.840  -8.243  12.366  1.00 10.00      A   
ATOM    642  C   ARG A  69     -16.193  -4.835  10.240  1.00 10.00      A   
ATOM    643  O   ARG A  69     -15.330  -5.683  10.476  1.00 10.00      A   
ATOM    644  N   SER A  70     -15.991  -3.813   9.422  1.00 10.00      A   
ATOM    645  HN  SER A  70     -16.708  -3.160   9.281  1.00 10.00      A   
ATOM    646  CA  SER A  70     -14.727  -3.629   8.728  1.00 10.00      A   
ATOM    647  CB  SER A  70     -14.865  -4.038   7.255  1.00 10.00      A   
ATOM    648  OG  SER A  70     -13.603  -4.098   6.609  1.00 10.00      A   
ATOM    649  HG  SER A  70     -13.464  -4.990   6.246  1.00 10.00      A   
ATOM    650  C   SER A  70     -14.266  -2.179   8.846  1.00 10.00      A   
ATOM    651  O   SER A  70     -14.894  -1.269   8.294  1.00 10.00      A   
ATOM    652  N   VAL A  71     -13.183  -1.966   9.584  1.00 10.00      A   
ATOM    653  HN  VAL A  71     -12.723  -2.731   9.995  1.00 10.00      A   
ATOM    654  CA  VAL A  71     -12.642  -0.622   9.778  1.00 10.00      A   
ATOM    655  CB  VAL A  71     -12.629  -0.201  11.269  1.00 10.00      A   
ATOM    656  CG1 VAL A  71     -12.357   1.288  11.411  1.00 10.00      A   
ATOM    657  CG2 VAL A  71     -13.932  -0.570  11.960  1.00 10.00      A   
ATOM    658  C   VAL A  71     -11.224  -0.534   9.215  1.00 10.00      A   
ATOM    659  O   VAL A  71     -10.402  -1.425   9.436  1.00 10.00      A   
ATOM    660  N   GLU A  72     -10.951   0.535   8.480  1.00 10.00      A   
ATOM    661  HN  GLU A  72     -11.652   1.207   8.334  1.00 10.00      A   
ATOM    662  CA  GLU A  72      -9.641   0.750   7.885  1.00 10.00      A   
ATOM    663  CB  GLU A  72      -9.693   0.410   6.394  1.00 10.00      A   
ATOM    664  CG  GLU A  72      -8.378   0.577   5.649  1.00 10.00      A   
ATOM    665  CD  GLU A  72      -8.398  -0.121   4.309  1.00 10.00      A   
ATOM    666  OE1 GLU A  72      -9.292   0.180   3.492  1.00 10.00      A   
ATOM    667  OE2 GLU A  72      -7.530  -0.988   4.075  1.00 10.00      A   
ATOM    668  C   GLU A  72      -9.232   2.202   8.072  1.00 10.00      A   
ATOM    669  O   GLU A  72      -9.934   3.109   7.623  1.00 10.00      A   
ATOM    670  N   LEU A  73      -8.108   2.430   8.739  1.00 10.00      A   
ATOM    671  HN  LEU A  73      -7.573   1.670   9.063  1.00 10.00      A   
ATOM    672  CA  LEU A  73      -7.644   3.787   8.983  1.00 10.00      A   
ATOM    673  CB  LEU A  73      -8.054   4.276  10.377  1.00 10.00      A   
ATOM    674  CG  LEU A  73      -7.691   3.381  11.560  1.00 10.00      A   
ATOM    675  CD1 LEU A  73      -7.234   4.223  12.738  1.00 10.00      A   
ATOM    676  CD2 LEU A  73      -8.880   2.530  11.964  1.00 10.00      A   
ATOM    677  C   LEU A  73      -6.140   3.923   8.794  1.00 10.00      A   
ATOM    678  O   LEU A  73      -5.380   2.984   9.048  1.00 10.00      A   
ATOM    679  N   LYS A  74      -5.723   5.104   8.350  1.00 10.00      A   
ATOM    680  HN  LYS A  74      -6.389   5.807   8.173  1.00 10.00      A   
ATOM    681  CA  LYS A  74      -4.315   5.400   8.124  1.00 10.00      A   
ATOM    682  CB  LYS A  74      -4.112   5.971   6.719  1.00 10.00      A   
ATOM    683  CG  LYS A  74      -4.663   5.095   5.603  1.00 10.00      A   
ATOM    684  CD  LYS A  74      -4.612   5.807   4.262  1.00 10.00      A   
ATOM    685  CE  LYS A  74      -5.134   4.913   3.151  1.00 10.00      A   
ATOM    686  NZ  LYS A  74      -4.996   5.544   1.817  1.00 10.00      A   
ATOM    687  HZ1 LYS A  74      -5.756   6.233   1.656  1.00 10.00      A   
ATOM    688  HZ2 LYS A  74      -5.036   4.821   1.072  1.00 10.00      A   
ATOM    689  HZ3 LYS A  74      -4.085   6.037   1.751  1.00 10.00      A   
ATOM    690  C   LYS A  74      -3.831   6.399   9.170  1.00 10.00      A   
ATOM    691  O   LYS A  74      -4.628   7.178   9.697  1.00 10.00      A   
ATOM    692  N   GLY A  75      -2.533   6.373   9.471  1.00 10.00      A   
ATOM    693  HN  GLY A  75      -1.943   5.739   9.012  1.00 10.00      A   
ATOM    694  CA  GLY A  75      -1.987   7.283  10.467  1.00 10.00      A   
ATOM    695  C   GLY A  75      -0.875   8.159   9.928  1.00 10.00      A   
ATOM    696  O   GLY A  75      -1.099   9.325   9.594  1.00 10.00      A   
ATOM    697  N   LYS A  76       0.327   7.600   9.855  1.00 10.00      A   
ATOM    698  HN  LYS A  76       0.435   6.669  10.144  1.00 10.00      A   
ATOM    699  CA  LYS A  76       1.487   8.328   9.352  1.00 10.00      A   
ATOM    700  CB  LYS A  76       2.773   7.517   9.553  1.00 10.00      A   
ATOM    701  CG  LYS A  76       3.261   7.418  10.988  1.00 10.00      A   
ATOM    702  CD  LYS A  76       4.562   6.634  11.055  1.00 10.00      A   
ATOM    703  CE  LYS A  76       5.198   6.715  12.432  1.00 10.00      A   
ATOM    704  NZ  LYS A  76       6.542   6.081  12.454  1.00 10.00      A   
ATOM    705  HZ1 LYS A  76       7.036   6.318  13.334  1.00 10.00      A   
ATOM    706  HZ2 LYS A  76       7.111   6.413  11.650  1.00 10.00      A   
ATOM    707  HZ3 LYS A  76       6.451   5.041  12.391  1.00 10.00      A   
ATOM    708  C   LYS A  76       1.320   8.646   7.868  1.00 10.00      A   
ATOM    709  O   LYS A  76       0.856   7.805   7.094  1.00 10.00      A   
ATOM    710  N   PRO A  77       1.692   9.865   7.458  1.00 10.00      A   
ATOM    711  CA  PRO A  77       1.591  10.297   6.065  1.00 10.00      A   
ATOM    712  CB  PRO A  77       1.944  11.789   6.111  1.00 10.00      A   
ATOM    713  CG  PRO A  77       1.913  12.168   7.551  1.00 10.00      A   
ATOM    714  CD  PRO A  77       2.234  10.922   8.316  1.00 10.00      A   
ATOM    715  C   PRO A  77       2.565   9.539   5.158  1.00 10.00      A   
ATOM    716  O   PRO A  77       3.377   8.740   5.627  1.00 10.00      A   
ATOM    717  N   HIS A  78       2.493   9.814   3.863  1.00 10.00      A   
ATOM    718  HN  HIS A  78       1.862  10.498   3.559  1.00 10.00      A   
ATOM    719  CA  HIS A  78       3.335   9.148   2.876  1.00 10.00      A   
ATOM    720  CB  HIS A  78       2.838   9.484   1.463  1.00 10.00      A   
ATOM    721  CG  HIS A  78       3.755   9.095   0.347  1.00 10.00      A   
ATOM    722  ND1 HIS A  78       4.394  10.003  -0.461  1.00 10.00      A   
ATOM    723  HD1 HIS A  78       4.329  10.988  -0.385  1.00 10.00      A   
ATOM    724  CD2 HIS A  78       4.126   7.869  -0.102  1.00 10.00      A   
ATOM    725  CE1 HIS A  78       5.113   9.324  -1.363  1.00 10.00      A   
ATOM    726  NE2 HIS A  78       4.986   8.020  -1.185  1.00 10.00      A   
ATOM    727  C   HIS A  78       4.818   9.486   3.057  1.00 10.00      A   
ATOM    728  O   HIS A  78       5.657   8.586   3.136  1.00 10.00      A   
ATOM    729  N   PHE A  79       5.139  10.775   3.152  1.00 10.00      A   
ATOM    730  HN  PHE A  79       4.428  11.455   3.084  1.00 10.00      A   
ATOM    731  CA  PHE A  79       6.530  11.208   3.324  1.00 10.00      A   
ATOM    732  CB  PHE A  79       6.657  12.730   3.228  1.00 10.00      A   
ATOM    733  CG  PHE A  79       6.860  13.260   1.834  1.00 10.00      A   
ATOM    734  CD1 PHE A  79       6.754  12.427   0.728  1.00 10.00      A   
ATOM    735  CD2 PHE A  79       7.154  14.600   1.629  1.00 10.00      A   
ATOM    736  CE1 PHE A  79       6.939  12.918  -0.551  1.00 10.00      A   
ATOM    737  CE2 PHE A  79       7.339  15.098   0.353  1.00 10.00      A   
ATOM    738  CZ  PHE A  79       7.231  14.256  -0.737  1.00 10.00      A   
ATOM    739  C   PHE A  79       7.146  10.703   4.632  1.00 10.00      A   
ATOM    740  O   PHE A  79       8.364  10.767   4.821  1.00 10.00      A   
ATOM    741  N   ALA A  80       6.309  10.187   5.528  1.00 10.00      A   
ATOM    742  HN  ALA A  80       5.352  10.143   5.318  1.00 10.00      A   
ATOM    743  CA  ALA A  80       6.782   9.674   6.808  1.00 10.00      A   
ATOM    744  CB  ALA A  80       5.619   9.452   7.763  1.00 10.00      A   
ATOM    745  C   ALA A  80       7.569   8.383   6.626  1.00 10.00      A   
ATOM    746  O   ALA A  80       8.432   8.055   7.441  1.00 10.00      A   
ATOM    747  N   ASP A  81       7.286   7.668   5.540  1.00 10.00      A   
ATOM    748  HN  ASP A  81       6.606   7.999   4.908  1.00 10.00      A   
ATOM    749  CA  ASP A  81       7.962   6.406   5.254  1.00 10.00      A   
ATOM    750  CB  ASP A  81       7.193   5.601   4.203  1.00 10.00      A   
ATOM    751  CG  ASP A  81       6.849   4.198   4.671  1.00 10.00      A   
ATOM    752  OD1 ASP A  81       7.729   3.520   5.254  1.00 10.00      A   
ATOM    753  OD2 ASP A  81       5.698   3.767   4.453  1.00 10.00      A   
ATOM    754  C   ASP A  81       9.394   6.642   4.792  1.00 10.00      A   
ATOM    755  O   ASP A  81      10.193   5.709   4.699  1.00 10.00      A   
ATOM    756  N   PHE A  82       9.718   7.896   4.503  1.00 10.00      A   
ATOM    757  HN  PHE A  82       9.037   8.600   4.587  1.00 10.00      A   
ATOM    758  CA  PHE A  82      11.056   8.250   4.053  1.00 10.00      A   
ATOM    759  CB  PHE A  82      10.989   9.237   2.886  1.00 10.00      A   
ATOM    760  CG  PHE A  82      10.092   8.774   1.770  1.00 10.00      A   
ATOM    761  CD1 PHE A  82      10.261   7.523   1.198  1.00 10.00      A   
ATOM    762  CD2 PHE A  82       9.076   9.587   1.297  1.00 10.00      A   
ATOM    763  CE1 PHE A  82       9.433   7.097   0.178  1.00 10.00      A   
ATOM    764  CE2 PHE A  82       8.246   9.166   0.276  1.00 10.00      A   
ATOM    765  CZ  PHE A  82       8.425   7.919  -0.283  1.00 10.00      A   
ATOM    766  C   PHE A  82      11.883   8.815   5.205  1.00 10.00      A   
ATOM    767  O   PHE A  82      12.922   9.436   4.989  1.00 10.00      A   
ATOM    768  N   ASN A  83      11.395   8.594   6.425  1.00 10.00      A   
ATOM    769  HN  ASN A  83      10.548   8.108   6.509  1.00 10.00      A   
ATOM    770  CA  ASN A  83      12.063   9.051   7.646  1.00 10.00      A   
ATOM    771  CB  ASN A  83      13.428   8.375   7.844  1.00 10.00      A   
ATOM    772  CG  ASN A  83      13.344   7.121   8.690  1.00 10.00      A   
ATOM    773  OD1 ASN A  83      13.174   7.192   9.904  1.00 10.00      A   
ATOM    774  ND2 ASN A  83      13.484   5.963   8.060  1.00 10.00      A   
ATOM    775 HD21 ASN A  83      13.634   5.977   7.090  1.00 10.00      A   
ATOM    776 HD22 ASN A  83      13.426   5.138   8.588  1.00 10.00      A   
ATOM    777  C   ASN A  83      12.184  10.572   7.717  1.00 10.00      A   
ATOM    778  O   ASN A  83      13.242  11.105   8.051  1.00 10.00      A   
ATOM    779  N   LEU A  84      11.094  11.267   7.405  1.00 10.00      A   
ATOM    780  HN  LEU A  84      10.285  10.788   7.124  1.00 10.00      A   
ATOM    781  CA  LEU A  84      11.078  12.726   7.453  1.00 10.00      A   
ATOM    782  CB  LEU A  84      10.453  13.310   6.181  1.00 10.00      A   
ATOM    783  CG  LEU A  84      11.218  13.062   4.878  1.00 10.00      A   
ATOM    784  CD1 LEU A  84      10.472  13.674   3.701  1.00 10.00      A   
ATOM    785  CD2 LEU A  84      12.633  13.616   4.966  1.00 10.00      A   
ATOM    786  C   LEU A  84      10.316  13.209   8.684  1.00 10.00      A   
ATOM    787  O   LEU A  84      10.103  14.406   8.873  1.00 10.00      A   
ATOM    788  N   VAL A  85       9.914  12.260   9.520  1.00 10.00      A   
ATOM    789  HN  VAL A  85      10.138  11.331   9.319  1.00 10.00      A   
ATOM    790  CA  VAL A  85       9.171  12.557  10.741  1.00 10.00      A   
ATOM    791  CB  VAL A  85       7.707  12.065  10.653  1.00 10.00      A   
ATOM    792  CG1 VAL A  85       6.875  12.622  11.802  1.00 10.00      A   
ATOM    793  CG2 VAL A  85       7.083  12.423   9.312  1.00 10.00      A   
ATOM    794  C   VAL A  85       9.839  11.871  11.931  1.00 10.00      A   
ATOM    795  O   VAL A  85      10.114  10.672  11.882  1.00 10.00      A   
ATOM    796  N   PRO A  86      10.121  12.626  13.008  1.00 10.00      A   
ATOM    797  CA  PRO A  86      10.757  12.088  14.219  1.00 10.00      A   
ATOM    798  CB  PRO A  86      10.914  13.315  15.127  1.00 10.00      A   
ATOM    799  CG  PRO A  86      10.807  14.483  14.211  1.00 10.00      A   
ATOM    800  CD  PRO A  86       9.857  14.066  13.129  1.00 10.00      A   
ATOM    801  C   PRO A  86       9.886  11.034  14.902  1.00 10.00      A   
ATOM    802  O   PRO A  86       8.654  11.133  14.904  1.00 10.00      A   
ATOM    803  N   ASP A  87      10.538  10.040  15.493  1.00 10.00      A   
ATOM    804  HN  ASP A  87      11.519  10.043  15.477  1.00 10.00      A   
ATOM    805  CA  ASP A  87       9.845   8.951  16.177  1.00 10.00      A   
ATOM    806  CB  ASP A  87      10.835   7.863  16.617  1.00 10.00      A   
ATOM    807  CG  ASP A  87      11.409   7.076  15.454  1.00 10.00      A   
ATOM    808  OD1 ASP A  87      12.606   7.259  15.142  1.00 10.00      A   
ATOM    809  OD2 ASP A  87      10.669   6.271  14.850  1.00 10.00      A   
ATOM    810  C   ASP A  87       9.060   9.457  17.382  1.00 10.00      A   
ATOM    811  O   ASP A  87       9.516  10.350  18.103  1.00 10.00      A   
ATOM    812  N   GLY A  88       7.877   8.895  17.590  1.00 10.00      A   
ATOM    813  HN  GLY A  88       7.563   8.197  16.976  1.00 10.00      A   
ATOM    814  CA  GLY A  88       7.048   9.293  18.714  1.00 10.00      A   
ATOM    815  C   GLY A  88       6.066  10.395  18.366  1.00 10.00      A   
ATOM    816  O   GLY A  88       5.524  11.050  19.257  1.00 10.00      A   
ATOM    817  N   TRP A  89       5.831  10.598  17.076  1.00 10.00      A   
ATOM    818  HN  TRP A  89       6.280  10.029  16.413  1.00 10.00      A   
ATOM    819  CA  TRP A  89       4.911  11.635  16.618  1.00 10.00      A   
ATOM    820  CB  TRP A  89       5.061  11.871  15.109  1.00 10.00      A   
ATOM    821  CG  TRP A  89       3.966  12.705  14.512  1.00 10.00      A   
ATOM    822  CD1 TRP A  89       3.728  14.030  14.736  1.00 10.00      A   
ATOM    823  CD2 TRP A  89       2.961  12.267  13.590  1.00 10.00      A   
ATOM    824  NE1 TRP A  89       2.634  14.443  14.020  1.00 10.00      A   
ATOM    825  HE1 TRP A  89       2.261  15.356  14.020  1.00 10.00      A   
ATOM    826  CE2 TRP A  89       2.145  13.379  13.305  1.00 10.00      A   
ATOM    827  CE3 TRP A  89       2.671  11.042  12.981  1.00 10.00      A   
ATOM    828  CZ2 TRP A  89       1.059  13.302  12.437  1.00 10.00      A   
ATOM    829  CZ3 TRP A  89       1.593  10.969  12.119  1.00 10.00      A   
ATOM    830  CH2 TRP A  89       0.801  12.093  11.854  1.00 10.00      A   
ATOM    831  C   TRP A  89       3.468  11.280  16.974  1.00 10.00      A   
ATOM    832  O   TRP A  89       2.727  12.105  17.520  1.00 10.00      A   
ATOM    833  N   GLY A  90       3.081  10.051  16.667  1.00 10.00      A   
ATOM    834  HN  GLY A  90       3.713   9.443  16.234  1.00 10.00      A   
ATOM    835  CA  GLY A  90       1.742   9.597  16.952  1.00 10.00      A   
ATOM    836  C   GLY A  90       1.371   8.419  16.082  1.00 10.00      A   
ATOM    837  O   GLY A  90       2.250   7.760  15.520  1.00 10.00      A   
ATOM    838  N   GLY A  91       0.079   8.161  15.955  1.00 10.00      A   
ATOM    839  HN  GLY A  91      -0.582   8.730  16.417  1.00 10.00      A   
ATOM    840  CA  GLY A  91      -0.373   7.051  15.148  1.00 10.00      A   
ATOM    841  C   GLY A  91      -0.627   5.823  15.991  1.00 10.00      A   
ATOM    842  O   GLY A  91      -0.541   4.698  15.502  1.00 10.00      A   
ATOM    843  N   TYR A  92      -0.932   6.039  17.263  1.00 10.00      A   
ATOM    844  HN  TYR A  92      -0.991   6.959  17.590  1.00 10.00      A   
ATOM    845  CA  TYR A  92      -1.200   4.938  18.179  1.00 10.00      A   
ATOM    846  CB  TYR A  92      -1.118   5.402  19.636  1.00 10.00      A   
ATOM    847  CG  TYR A  92       0.264   5.794  20.108  1.00 10.00      A   
ATOM    848  CD1 TYR A  92       0.530   7.093  20.524  1.00 10.00      A   
ATOM    849  CD2 TYR A  92       1.299   4.869  20.150  1.00 10.00      A   
ATOM    850  CE1 TYR A  92       1.784   7.460  20.965  1.00 10.00      A   
ATOM    851  CE2 TYR A  92       2.558   5.229  20.591  1.00 10.00      A   
ATOM    852  CZ  TYR A  92       2.794   6.526  20.997  1.00 10.00      A   
ATOM    853  OH  TYR A  92       4.044   6.890  21.438  1.00 10.00      A   
ATOM    854  HH  TYR A  92       4.710   6.403  20.940  1.00 10.00      A   
ATOM    855  C   TYR A  92      -2.581   4.355  17.911  1.00 10.00      A   
ATOM    856  O   TYR A  92      -3.542   5.095  17.678  1.00 10.00      A   
ATOM    857  N   VAL A  93      -2.678   3.036  17.940  1.00 10.00      A   
ATOM    858  HN  VAL A  93      -1.873   2.497  18.123  1.00 10.00      A   
ATOM    859  CA  VAL A  93      -3.945   2.362  17.699  1.00 10.00      A   
ATOM    860  CB  VAL A  93      -3.764   1.123  16.788  1.00 10.00      A   
ATOM    861  CG1 VAL A  93      -3.125  -0.037  17.538  1.00 10.00      A   
ATOM    862  CG2 VAL A  93      -5.082   0.709  16.149  1.00 10.00      A   
ATOM    863  C   VAL A  93      -4.608   1.959  19.021  1.00 10.00      A   
ATOM    864  O   VAL A  93      -5.779   1.566  19.051  1.00 10.00      A   
ATOM    865  N   TYR A  94      -3.856   2.098  20.110  1.00 10.00      A   
ATOM    866  HN  TYR A  94      -2.944   2.445  20.012  1.00 10.00      A   
ATOM    867  CA  TYR A  94      -4.334   1.748  21.444  1.00 10.00      A   
ATOM    868  CB  TYR A  94      -3.298   2.107  22.521  1.00 10.00      A   
ATOM    869  CG  TYR A  94      -3.399   1.284  23.788  1.00 10.00      A   
ATOM    870  CD1 TYR A  94      -2.516   0.239  24.028  1.00 10.00      A   
ATOM    871  CD2 TYR A  94      -4.373   1.550  24.743  1.00 10.00      A   
ATOM    872  CE1 TYR A  94      -2.600  -0.517  25.181  1.00 10.00      A   
ATOM    873  CE2 TYR A  94      -4.464   0.799  25.899  1.00 10.00      A   
ATOM    874  CZ  TYR A  94      -3.576  -0.234  26.113  1.00 10.00      A   
ATOM    875  OH  TYR A  94      -3.659  -0.986  27.264  1.00 10.00      A   
ATOM    876  HH  TYR A  94      -2.825  -0.921  27.748  1.00 10.00      A   
ATOM    877  C   TYR A  94      -5.701   2.369  21.763  1.00 10.00      A   
ATOM    878  O   TYR A  94      -6.641   1.636  22.066  1.00 10.00      A   
ATOM    879  N   PRO A  95      -5.847   3.717  21.681  1.00 10.00      A   
ATOM    880  CA  PRO A  95      -7.120   4.391  21.983  1.00 10.00      A   
ATOM    881  CB  PRO A  95      -6.839   5.865  21.670  1.00 10.00      A   
ATOM    882  CG  PRO A  95      -5.363   5.996  21.777  1.00 10.00      A   
ATOM    883  CD  PRO A  95      -4.802   4.689  21.298  1.00 10.00      A   
ATOM    884  C   PRO A  95      -8.268   3.881  21.116  1.00 10.00      A   
ATOM    885  O   PRO A  95      -9.407   3.782  21.572  1.00 10.00      A   
ATOM    886  N   TRP A  96      -7.958   3.538  19.875  1.00 10.00      A   
ATOM    887  HN  TRP A  96      -7.024   3.602  19.582  1.00 10.00      A   
ATOM    888  CA  TRP A  96      -8.962   3.043  18.947  1.00 10.00      A   
ATOM    889  CB  TRP A  96      -8.395   3.005  17.526  1.00 10.00      A   
ATOM    890  CG  TRP A  96      -8.333   4.351  16.875  1.00 10.00      A   
ATOM    891  CD1 TRP A  96      -7.291   5.233  16.902  1.00 10.00      A   
ATOM    892  CD2 TRP A  96      -9.362   4.969  16.097  1.00 10.00      A   
ATOM    893  NE1 TRP A  96      -7.612   6.364  16.192  1.00 10.00      A   
ATOM    894  HE1 TRP A  96      -7.029   7.144  16.067  1.00 10.00      A   
ATOM    895  CE2 TRP A  96      -8.879   6.224  15.685  1.00 10.00      A   
ATOM    896  CE3 TRP A  96     -10.647   4.581  15.711  1.00 10.00      A   
ATOM    897  CZ2 TRP A  96      -9.638   7.095  14.905  1.00 10.00      A   
ATOM    898  CZ3 TRP A  96     -11.397   5.442  14.936  1.00 10.00      A   
ATOM    899  CH2 TRP A  96     -10.891   6.685  14.540  1.00 10.00      A   
ATOM    900  C   TRP A  96      -9.465   1.666  19.365  1.00 10.00      A   
ATOM    901  O   TRP A  96     -10.670   1.453  19.524  1.00 10.00      A   
ATOM    902  N   ILE A  97      -8.536   0.744  19.576  1.00 10.00      A   
ATOM    903  HN  ILE A  97      -7.586   0.982  19.464  1.00 10.00      A   
ATOM    904  CA  ILE A  97      -8.886  -0.612  19.978  1.00 10.00      A   
ATOM    905  CB  ILE A  97      -7.661  -1.553  19.928  1.00 10.00      A   
ATOM    906  CG1 ILE A  97      -7.067  -1.581  18.517  1.00 10.00      A   
ATOM    907  CG2 ILE A  97      -8.035  -2.960  20.373  1.00 10.00      A   
ATOM    908  CD1 ILE A  97      -8.028  -2.082  17.461  1.00 10.00      A   
ATOM    909  C   ILE A  97      -9.502  -0.627  21.378  1.00 10.00      A   
ATOM    910  O   ILE A  97     -10.388  -1.430  21.668  1.00 10.00      A   
ATOM    911  N   GLU A  98      -9.038   0.283  22.229  1.00 10.00      A   
ATOM    912  HN  GLU A  98      -8.329   0.896  21.929  1.00 10.00      A   
ATOM    913  CA  GLU A  98      -9.522   0.396  23.602  1.00 10.00      A   
ATOM    914  CB  GLU A  98      -8.737   1.488  24.330  1.00 10.00      A   
ATOM    915  CG  GLU A  98      -8.556   1.251  25.816  1.00 10.00      A   
ATOM    916  CD  GLU A  98      -9.313   2.251  26.659  1.00 10.00      A   
ATOM    917  OE1 GLU A  98      -9.000   3.457  26.584  1.00 10.00      A   
ATOM    918  OE2 GLU A  98     -10.219   1.834  27.412  1.00 10.00      A   
ATOM    919  C   GLU A  98     -11.016   0.713  23.651  1.00 10.00      A   
ATOM    920  O   GLU A  98     -11.717   0.322  24.584  1.00 10.00      A   
ATOM    921  N   ALA A  99     -11.503   1.415  22.640  1.00 10.00      A   
ATOM    922  HN  ALA A  99     -10.904   1.693  21.917  1.00 10.00      A   
ATOM    923  CA  ALA A  99     -12.910   1.783  22.587  1.00 10.00      A   
ATOM    924  CB  ALA A  99     -13.073   3.199  22.051  1.00 10.00      A   
ATOM    925  C   ALA A  99     -13.724   0.802  21.752  1.00 10.00      A   
ATOM    926  O   ALA A  99     -14.837   0.436  22.118  1.00 10.00      A   
ATOM    927  N   MET A 100     -13.153   0.355  20.640  1.00 10.00      A   
ATOM    928  HN  MET A 100     -12.238   0.648  20.420  1.00 10.00      A   
ATOM    929  CA  MET A 100     -13.847  -0.558  19.735  1.00 10.00      A   
ATOM    930  CB  MET A 100     -13.155  -0.601  18.369  1.00 10.00      A   
ATOM    931  CG  MET A 100     -13.188   0.716  17.604  1.00 10.00      A   
ATOM    932  SD  MET A 100     -12.682   0.537  15.880  1.00 10.00      A   
ATOM    933  CE  MET A 100     -10.972   0.041  16.076  1.00 10.00      A   
ATOM    934  C   MET A 100     -13.997  -1.976  20.290  1.00 10.00      A   
ATOM    935  O   MET A 100     -14.862  -2.726  19.841  1.00 10.00      A   
ATOM    936  N   SER A 101     -13.174  -2.331  21.270  1.00 10.00      A   
ATOM    937  HN  SER A 101     -12.528  -1.677  21.612  1.00 10.00      A   
ATOM    938  CA  SER A 101     -13.197  -3.668  21.855  1.00 10.00      A   
ATOM    939  CB  SER A 101     -12.075  -3.815  22.880  1.00 10.00      A   
ATOM    940  OG  SER A 101     -11.840  -2.588  23.553  1.00 10.00      A   
ATOM    941  HG  SER A 101     -11.165  -2.087  23.076  1.00 10.00      A   
ATOM    942  C   SER A 101     -14.540  -4.049  22.478  1.00 10.00      A   
ATOM    943  O   SER A 101     -15.067  -5.126  22.205  1.00 10.00      A   
ATOM    944  N   SER A 102     -15.091  -3.175  23.305  1.00 10.00      A   
ATOM    945  HN  SER A 102     -14.630  -2.327  23.489  1.00 10.00      A   
ATOM    946  CA  SER A 102     -16.355  -3.456  23.972  1.00 10.00      A   
ATOM    947  CB  SER A 102     -16.349  -2.829  25.369  1.00 10.00      A   
ATOM    948  OG  SER A 102     -15.022  -2.496  25.763  1.00 10.00      A   
ATOM    949  HG  SER A 102     -14.932  -1.535  25.799  1.00 10.00      A   
ATOM    950  C   SER A 102     -17.559  -2.971  23.168  1.00 10.00      A   
ATOM    951  O   SER A 102     -18.701  -3.299  23.493  1.00 10.00      A   
ATOM    952  N   SER A 103     -17.308  -2.198  22.124  1.00 10.00      A   
ATOM    953  HN  SER A 103     -16.380  -1.982  21.896  1.00 10.00      A   
ATOM    954  CA  SER A 103     -18.385  -1.668  21.304  1.00 10.00      A   
ATOM    955  CB  SER A 103     -18.070  -0.237  20.871  1.00 10.00      A   
ATOM    956  OG  SER A 103     -17.753   0.566  21.994  1.00 10.00      A   
ATOM    957  HG  SER A 103     -18.035   0.114  22.800  1.00 10.00      A   
ATOM    958  C   SER A 103     -18.686  -2.547  20.093  1.00 10.00      A   
ATOM    959  O   SER A 103     -19.838  -2.915  19.854  1.00 10.00      A   
ATOM    960  N   TYR A 104     -17.657  -2.893  19.335  1.00 10.00      A   
ATOM    961  HN  TYR A 104     -16.751  -2.613  19.589  1.00 10.00      A   
ATOM    962  CA  TYR A 104     -17.839  -3.708  18.148  1.00 10.00      A   
ATOM    963  CB  TYR A 104     -16.912  -3.253  17.022  1.00 10.00      A   
ATOM    964  CG  TYR A 104     -17.215  -1.869  16.496  1.00 10.00      A   
ATOM    965  CD1 TYR A 104     -16.269  -0.861  16.571  1.00 10.00      A   
ATOM    966  CD2 TYR A 104     -18.448  -1.572  15.927  1.00 10.00      A   
ATOM    967  CE1 TYR A 104     -16.539   0.406  16.092  1.00 10.00      A   
ATOM    968  CE2 TYR A 104     -18.728  -0.308  15.446  1.00 10.00      A   
ATOM    969  CZ  TYR A 104     -17.768   0.677  15.533  1.00 10.00      A   
ATOM    970  OH  TYR A 104     -18.031   1.938  15.051  1.00 10.00      A   
ATOM    971  HH  TYR A 104     -18.986   2.084  15.016  1.00 10.00      A   
ATOM    972  C   TYR A 104     -17.622  -5.179  18.455  1.00 10.00      A   
ATOM    973  O   TYR A 104     -16.533  -5.713  18.266  1.00 10.00      A   
ATOM    974  N   THR A 105     -18.673  -5.829  18.921  1.00 10.00      A   
ATOM    975  HN  THR A 105     -19.519  -5.344  19.034  1.00 10.00      A   
ATOM    976  CA  THR A 105     -18.615  -7.241  19.265  1.00 10.00      A   
ATOM    977  CB  THR A 105     -19.799  -7.607  20.180  1.00 10.00      A   
ATOM    978  OG1 THR A 105     -20.084  -6.499  21.049  1.00 10.00      A   
ATOM    979  HG1 THR A 105     -19.286  -6.264  21.535  1.00 10.00      A   
ATOM    980  CG2 THR A 105     -19.482  -8.836  21.019  1.00 10.00      A   
ATOM    981  C   THR A 105     -18.672  -8.103  18.004  1.00 10.00      A   
ATOM    982  O   THR A 105     -18.325  -9.287  18.023  1.00 10.00      A   
ATOM    983  N   TRP A 106     -19.080  -7.493  16.903  1.00 10.00      A   
ATOM    984  HN  TRP A 106     -19.302  -6.537  16.938  1.00 10.00      A   
ATOM    985  CA  TRP A 106     -19.196  -8.202  15.641  1.00 10.00      A   
ATOM    986  CB  TRP A 106     -20.593  -8.016  15.039  1.00 10.00      A   
ATOM    987  CG  TRP A 106     -21.703  -8.553  15.897  1.00 10.00      A   
ATOM    988  CD1 TRP A 106     -22.288  -7.937  16.966  1.00 10.00      A   
ATOM    989  CD2 TRP A 106     -22.366  -9.815  15.753  1.00 10.00      A   
ATOM    990  NE1 TRP A 106     -23.273  -8.732  17.491  1.00 10.00      A   
ATOM    991  HE1 TRP A 106     -23.838  -8.507  18.263  1.00 10.00      A   
ATOM    992  CE2 TRP A 106     -23.341  -9.890  16.767  1.00 10.00      A   
ATOM    993  CE3 TRP A 106     -22.231 -10.885  14.868  1.00 10.00      A   
ATOM    994  CZ2 TRP A 106     -24.176 -10.994  16.917  1.00 10.00      A   
ATOM    995  CZ3 TRP A 106     -23.061 -11.978  15.019  1.00 10.00      A   
ATOM    996  CH2 TRP A 106     -24.022 -12.025  16.036  1.00 10.00      A   
ATOM    997  C   TRP A 106     -18.122  -7.764  14.652  1.00 10.00      A   
ATOM    998  O   TRP A 106     -18.248  -7.994  13.453  1.00 10.00      A   
ATOM    999  N   LEU A 107     -17.070  -7.126  15.158  1.00 10.00      A   
ATOM   1000  HN  LEU A 107     -17.031  -6.952  16.124  1.00 10.00      A   
ATOM   1001  CA  LEU A 107     -15.977  -6.677  14.305  1.00 10.00      A   
ATOM   1002  CB  LEU A 107     -14.978  -5.824  15.091  1.00 10.00      A   
ATOM   1003  CG  LEU A 107     -14.066  -4.919  14.258  1.00 10.00      A   
ATOM   1004  CD1 LEU A 107     -14.885  -3.900  13.483  1.00 10.00      A   
ATOM   1005  CD2 LEU A 107     -13.046  -4.222  15.141  1.00 10.00      A   
ATOM   1006  C   LEU A 107     -15.284  -7.886  13.687  1.00 10.00      A   
ATOM   1007  O   LEU A 107     -14.983  -8.858  14.385  1.00 10.00      A   
ATOM   1008  N   GLU A 108     -15.037  -7.828  12.386  1.00 10.00      A   
ATOM   1009  HN  GLU A 108     -15.282  -7.021  11.886  1.00 10.00      A   
ATOM   1010  CA  GLU A 108     -14.417  -8.941  11.684  1.00 10.00      A   
ATOM   1011  CB  GLU A 108     -15.390  -9.513  10.650  1.00 10.00      A   
ATOM   1012  CG  GLU A 108     -16.752  -9.897  11.207  1.00 10.00      A   
ATOM   1013  CD  GLU A 108     -17.680 -10.437  10.142  1.00 10.00      A   
ATOM   1014  OE1 GLU A 108     -17.212 -11.181   9.260  1.00 10.00      A   
ATOM   1015  OE2 GLU A 108     -18.887 -10.126  10.174  1.00 10.00      A   
ATOM   1016  C   GLU A 108     -13.115  -8.555  10.990  1.00 10.00      A   
ATOM   1017  O   GLU A 108     -12.166  -9.339  10.963  1.00 10.00      A   
ATOM   1018  N   GLU A 109     -13.062  -7.356  10.424  1.00 10.00      A   
ATOM   1019  HN  GLU A 109     -13.837  -6.754  10.484  1.00 10.00      A   
ATOM   1020  CA  GLU A 109     -11.874  -6.920   9.708  1.00 10.00      A   
ATOM   1021  CB  GLU A 109     -12.206  -6.645   8.240  1.00 10.00      A   
ATOM   1022  CG  GLU A 109     -12.656  -7.868   7.457  1.00 10.00      A   
ATOM   1023  CD  GLU A 109     -13.026  -7.540   6.025  1.00 10.00      A   
ATOM   1024  OE1 GLU A 109     -12.777  -6.399   5.586  1.00 10.00      A   
ATOM   1025  OE2 GLU A 109     -13.565  -8.421   5.328  1.00 10.00      A   
ATOM   1026  C   GLU A 109     -11.225  -5.688  10.322  1.00 10.00      A   
ATOM   1027  O   GLU A 109     -11.902  -4.724  10.689  1.00 10.00      A   
ATOM   1028  N   ILE A 110      -9.904  -5.741  10.426  1.00 10.00      A   
ATOM   1029  HN  ILE A 110      -9.442  -6.562  10.143  1.00 10.00      A   
ATOM   1030  CA  ILE A 110      -9.106  -4.637  10.951  1.00 10.00      A   
ATOM   1031  CB  ILE A 110      -8.502  -4.958  12.339  1.00 10.00      A   
ATOM   1032  CG1 ILE A 110      -9.614  -5.120  13.384  1.00 10.00      A   
ATOM   1033  CG2 ILE A 110      -7.522  -3.871  12.759  1.00 10.00      A   
ATOM   1034  CD1 ILE A 110      -9.122  -5.326  14.802  1.00 10.00      A   
ATOM   1035  C   ILE A 110      -7.980  -4.327   9.967  1.00 10.00      A   
ATOM   1036  O   ILE A 110      -7.124  -5.173   9.706  1.00 10.00      A   
ATOM   1037  N   ARG A 111      -8.003  -3.133   9.394  1.00 10.00      A   
ATOM   1038  HN  ARG A 111      -8.720  -2.503   9.622  1.00 10.00      A   
ATOM   1039  CA  ARG A 111      -6.986  -2.734   8.429  1.00 10.00      A   
ATOM   1040  CB  ARG A 111      -7.603  -2.594   7.037  1.00 10.00      A   
ATOM   1041  CG  ARG A 111      -8.461  -3.777   6.614  1.00 10.00      A   
ATOM   1042  CD  ARG A 111      -9.307  -3.438   5.400  1.00 10.00      A   
ATOM   1043  NE  ARG A 111     -10.199  -4.535   5.025  1.00 10.00      A   
ATOM   1044  HE  ARG A 111     -10.891  -4.797   5.676  1.00 10.00      A   
ATOM   1045  CZ  ARG A 111     -10.134  -5.183   3.865  1.00 10.00      A   
ATOM   1046  NH1 ARG A 111      -9.219  -4.849   2.963  1.00 10.00      A   
ATOM   1047 HH11 ARG A 111      -8.548  -4.077   3.161  1.00 10.00      A   
ATOM   1048 HH12 ARG A 111      -9.168  -5.358   2.052  1.00 10.00      A   
ATOM   1049  NH2 ARG A 111     -10.988  -6.162   3.601  1.00 10.00      A   
ATOM   1050 HH21 ARG A 111     -11.721  -6.424   4.311  1.00 10.00      A   
ATOM   1051 HH22 ARG A 111     -10.936  -6.678   2.696  1.00 10.00      A   
ATOM   1052  C   ARG A 111      -6.326  -1.423   8.842  1.00 10.00      A   
ATOM   1053  O   ARG A 111      -7.008  -0.473   9.233  1.00 10.00      A   
ATOM   1054  N   LEU A 112      -5.002  -1.385   8.768  1.00 10.00      A   
ATOM   1055  HN  LEU A 112      -4.515  -2.188   8.480  1.00 10.00      A   
ATOM   1056  CA  LEU A 112      -4.241  -0.200   9.131  1.00 10.00      A   
ATOM   1057  CB  LEU A 112      -3.677  -0.357  10.545  1.00 10.00      A   
ATOM   1058  CG  LEU A 112      -4.678  -0.386  11.696  1.00 10.00      A   
ATOM   1059  CD1 LEU A 112      -3.977  -0.786  12.984  1.00 10.00      A   
ATOM   1060  CD2 LEU A 112      -5.339   0.971  11.854  1.00 10.00      A   
ATOM   1061  C   LEU A 112      -3.068   0.013   8.183  1.00 10.00      A   
ATOM   1062  O   LEU A 112      -2.556  -0.937   7.587  1.00 10.00      A   
ATOM   1063  N   LYS A 113      -2.644   1.263   8.058  1.00 10.00      A   
ATOM   1064  HN  LYS A 113      -3.113   1.973   8.543  1.00 10.00      A   
ATOM   1065  CA  LYS A 113      -1.506   1.614   7.219  1.00 10.00      A   
ATOM   1066  CB  LYS A 113      -1.932   2.067   5.818  1.00 10.00      A   
ATOM   1067  CG  LYS A 113      -0.794   2.041   4.803  1.00 10.00      A   
ATOM   1068  CD  LYS A 113      -1.073   2.929   3.598  1.00 10.00      A   
ATOM   1069  CE  LYS A 113       0.049   2.831   2.570  1.00 10.00      A   
ATOM   1070  NZ  LYS A 113      -0.091   3.832   1.477  1.00 10.00      A   
ATOM   1071  HZ1 LYS A 113       0.699   3.746   0.802  1.00 10.00      A   
ATOM   1072  HZ2 LYS A 113      -0.087   4.797   1.870  1.00 10.00      A   
ATOM   1073  HZ3 LYS A 113      -0.986   3.686   0.968  1.00 10.00      A   
ATOM   1074  C   LYS A 113      -0.672   2.696   7.895  1.00 10.00      A   
ATOM   1075  O   LYS A 113      -1.185   3.763   8.240  1.00 10.00      A   
ATOM   1076  N   ARG A 114       0.609   2.395   8.094  1.00 10.00      A   
ATOM   1077  HN  ARG A 114       0.938   1.515   7.794  1.00 10.00      A   
ATOM   1078  CA  ARG A 114       1.545   3.317   8.737  1.00 10.00      A   
ATOM   1079  CB  ARG A 114       1.845   4.522   7.837  1.00 10.00      A   
ATOM   1080  CG  ARG A 114       2.606   4.177   6.564  1.00 10.00      A   
ATOM   1081  CD  ARG A 114       2.778   5.393   5.662  1.00 10.00      A   
ATOM   1082  NE  ARG A 114       3.277   5.013   4.341  1.00 10.00      A   
ATOM   1083  HE  ARG A 114       4.129   4.505   4.309  1.00 10.00      A   
ATOM   1084  CZ  ARG A 114       2.663   5.307   3.192  1.00 10.00      A   
ATOM   1085  NH1 ARG A 114       1.525   5.996   3.208  1.00 10.00      A   
ATOM   1086 HH11 ARG A 114       1.115   6.308   4.110  1.00 10.00      A   
ATOM   1087 HH12 ARG A 114       1.030   6.230   2.307  1.00 10.00      A   
ATOM   1088  NH2 ARG A 114       3.175   4.889   2.042  1.00 10.00      A   
ATOM   1089 HH21 ARG A 114       4.055   4.334   2.030  1.00 10.00      A   
ATOM   1090 HH22 ARG A 114       2.693   5.110   1.131  1.00 10.00      A   
ATOM   1091  C   ARG A 114       1.034   3.758  10.110  1.00 10.00      A   
ATOM   1092  O   ARG A 114       0.827   4.945  10.364  1.00 10.00      A   
ATOM   1093  N   MET A 115       0.830   2.790  10.987  1.00 10.00      A   
ATOM   1094  HN  MET A 115       1.033   1.868  10.732  1.00 10.00      A   
ATOM   1095  CA  MET A 115       0.334   3.058  12.328  1.00 10.00      A   
ATOM   1096  CB  MET A 115      -1.137   2.645  12.444  1.00 10.00      A   
ATOM   1097  CG  MET A 115      -2.114   3.586  11.762  1.00 10.00      A   
ATOM   1098  SD  MET A 115      -2.685   4.918  12.838  1.00 10.00      A   
ATOM   1099  CE  MET A 115      -3.597   4.001  14.077  1.00 10.00      A   
ATOM   1100  C   MET A 115       1.156   2.298  13.352  1.00 10.00      A   
ATOM   1101  O   MET A 115       1.847   1.333  13.011  1.00 10.00      A   
ATOM   1102  N   VAL A 116       1.085   2.740  14.600  1.00 10.00      A   
ATOM   1103  HN  VAL A 116       0.514   3.521  14.804  1.00 10.00      A   
ATOM   1104  CA  VAL A 116       1.808   2.101  15.682  1.00 10.00      A   
ATOM   1105  CB  VAL A 116       2.369   3.126  16.693  1.00 10.00      A   
ATOM   1106  CG1 VAL A 116       3.204   2.431  17.757  1.00 10.00      A   
ATOM   1107  CG2 VAL A 116       3.193   4.184  15.979  1.00 10.00      A   
ATOM   1108  C   VAL A 116       0.879   1.140  16.405  1.00 10.00      A   
ATOM   1109  O   VAL A 116      -0.045   1.559  17.102  1.00 10.00      A   
ATOM   1110  N   VAL A 117       1.119  -0.144  16.211  1.00 10.00      A   
ATOM   1111  HN  VAL A 117       1.883  -0.404  15.649  1.00 10.00      A   
ATOM   1112  CA  VAL A 117       0.313  -1.177  16.833  1.00 10.00      A   
ATOM   1113  CB  VAL A 117      -0.077  -2.273  15.816  1.00 10.00      A   
ATOM   1114  CG1 VAL A 117      -1.036  -3.275  16.436  1.00 10.00      A   
ATOM   1115  CG2 VAL A 117      -0.676  -1.657  14.560  1.00 10.00      A   
ATOM   1116  C   VAL A 117       1.092  -1.808  17.975  1.00 10.00      A   
ATOM   1117  O   VAL A 117       2.118  -2.431  17.756  1.00 10.00      A   
ATOM   1118  N   THR A 118       0.622  -1.618  19.189  1.00 10.00      A   
ATOM   1119  HN  THR A 118      -0.185  -1.080  19.315  1.00 10.00      A   
ATOM   1120  CA  THR A 118       1.283  -2.176  20.351  1.00 10.00      A   
ATOM   1121  CB  THR A 118       0.924  -1.359  21.604  1.00 10.00      A   
ATOM   1122  OG1 THR A 118       0.763   0.017  21.230  1.00 10.00      A   
ATOM   1123  HG1 THR A 118       1.270   0.574  21.836  1.00 10.00      A   
ATOM   1124  CG2 THR A 118       2.016  -1.465  22.653  1.00 10.00      A   
ATOM   1125  C   THR A 118       0.862  -3.630  20.557  1.00 10.00      A   
ATOM   1126  O   THR A 118      -0.249  -4.016  20.188  1.00 10.00      A   
ATOM   1127  N   ASP A 119       1.752  -4.432  21.142  1.00 10.00      A   
ATOM   1128  HN  ASP A 119       2.628  -4.066  21.399  1.00 10.00      A   
ATOM   1129  CA  ASP A 119       1.461  -5.846  21.399  1.00 10.00      A   
ATOM   1130  CB  ASP A 119       2.615  -6.526  22.152  1.00 10.00      A   
ATOM   1131  CG  ASP A 119       3.937  -6.515  21.406  1.00 10.00      A   
ATOM   1132  OD1 ASP A 119       4.080  -7.257  20.411  1.00 10.00      A   
ATOM   1133  OD2 ASP A 119       4.853  -5.770  21.827  1.00 10.00      A   
ATOM   1134  C   ASP A 119       0.184  -5.978  22.224  1.00 10.00      A   
ATOM   1135  O   ASP A 119      -0.628  -6.878  21.995  1.00 10.00      A   
ATOM   1136  N   ASP A 120       0.017  -5.060  23.172  1.00 10.00      A   
ATOM   1137  HN  ASP A 120       0.713  -4.378  23.297  1.00 10.00      A   
ATOM   1138  CA  ASP A 120      -1.152  -5.038  24.049  1.00 10.00      A   
ATOM   1139  CB  ASP A 120      -1.080  -3.831  24.996  1.00 10.00      A   
ATOM   1140  CG  ASP A 120       0.169  -3.806  25.855  1.00 10.00      A   
ATOM   1141  OD1 ASP A 120       0.064  -4.055  27.079  1.00 10.00      A   
ATOM   1142  OD2 ASP A 120       1.260  -3.527  25.316  1.00 10.00      A   
ATOM   1143  C   ASP A 120      -2.447  -4.954  23.246  1.00 10.00      A   
ATOM   1144  O   ASP A 120      -3.445  -5.592  23.584  1.00 10.00      A   
ATOM   1145  N   CYS A 121      -2.420  -4.165  22.180  1.00 10.00      A   
ATOM   1146  HN  CYS A 121      -1.588  -3.702  21.953  1.00 10.00      A   
ATOM   1147  CA  CYS A 121      -3.585  -3.982  21.327  1.00 10.00      A   
ATOM   1148  CB  CYS A 121      -3.315  -2.897  20.283  1.00 10.00      A   
ATOM   1149  SG  CYS A 121      -2.570  -1.393  20.962  1.00 10.00      A   
ATOM   1150  HG  CYS A 121      -3.420  -0.881  21.846  1.00 10.00      A   
ATOM   1151  C   CYS A 121      -3.966  -5.292  20.647  1.00 10.00      A   
ATOM   1152  O   CYS A 121      -5.142  -5.646  20.578  1.00 10.00      A   
ATOM   1153  N   LEU A 122      -2.963  -6.017  20.163  1.00 10.00      A   
ATOM   1154  HN  LEU A 122      -2.046  -5.682  20.253  1.00 10.00      A   
ATOM   1155  CA  LEU A 122      -3.192  -7.292  19.494  1.00 10.00      A   
ATOM   1156  CB  LEU A 122      -1.890  -7.851  18.919  1.00 10.00      A   
ATOM   1157  CG  LEU A 122      -1.270  -7.058  17.766  1.00 10.00      A   
ATOM   1158  CD1 LEU A 122       0.042  -7.688  17.327  1.00 10.00      A   
ATOM   1159  CD2 LEU A 122      -2.238  -6.965  16.595  1.00 10.00      A   
ATOM   1160  C   LEU A 122      -3.848  -8.297  20.432  1.00 10.00      A   
ATOM   1161  O   LEU A 122      -4.799  -8.985  20.053  1.00 10.00      A   
ATOM   1162  N   GLU A 123      -3.351  -8.368  21.663  1.00 10.00      A   
ATOM   1163  HN  GLU A 123      -2.585  -7.800  21.907  1.00 10.00      A   
ATOM   1164  CA  GLU A 123      -3.916  -9.281  22.654  1.00 10.00      A   
ATOM   1165  CB  GLU A 123      -3.114  -9.252  23.957  1.00 10.00      A   
ATOM   1166  CG  GLU A 123      -1.674  -9.713  23.814  1.00 10.00      A   
ATOM   1167  CD  GLU A 123      -1.088 -10.208  25.119  1.00 10.00      A   
ATOM   1168  OE1 GLU A 123      -1.196  -9.491  26.136  1.00 10.00      A   
ATOM   1169  OE2 GLU A 123      -0.517 -11.317  25.134  1.00 10.00      A   
ATOM   1170  C   GLU A 123      -5.371  -8.916  22.930  1.00 10.00      A   
ATOM   1171  O   GLU A 123      -6.234  -9.785  23.061  1.00 10.00      A   
ATOM   1172  N   LEU A 124      -5.635  -7.616  22.997  1.00 10.00      A   
ATOM   1173  HN  LEU A 124      -4.903  -6.975  22.874  1.00 10.00      A   
ATOM   1174  CA  LEU A 124      -6.979  -7.120  23.244  1.00 10.00      A   
ATOM   1175  CB  LEU A 124      -6.975  -5.601  23.429  1.00 10.00      A   
ATOM   1176  CG  LEU A 124      -8.259  -4.989  24.002  1.00 10.00      A   
ATOM   1177  CD1 LEU A 124      -8.518  -5.501  25.413  1.00 10.00      A   
ATOM   1178  CD2 LEU A 124      -8.182  -3.470  23.985  1.00 10.00      A   
ATOM   1179  C   LEU A 124      -7.905  -7.512  22.101  1.00 10.00      A   
ATOM   1180  O   LEU A 124      -9.043  -7.911  22.331  1.00 10.00      A   
ATOM   1181  N   ILE A 125      -7.403  -7.406  20.873  1.00 10.00      A   
ATOM   1182  HN  ILE A 125      -6.482  -7.074  20.760  1.00 10.00      A   
ATOM   1183  CA  ILE A 125      -8.178  -7.760  19.688  1.00 10.00      A   
ATOM   1184  CB  ILE A 125      -7.342  -7.566  18.397  1.00 10.00      A   
ATOM   1185  CG1 ILE A 125      -7.099  -6.080  18.128  1.00 10.00      A   
ATOM   1186  CG2 ILE A 125      -8.018  -8.218  17.201  1.00 10.00      A   
ATOM   1187  CD1 ILE A 125      -6.122  -5.813  17.005  1.00 10.00      A   
ATOM   1188  C   ILE A 125      -8.643  -9.213  19.764  1.00 10.00      A   
ATOM   1189  O   ILE A 125      -9.825  -9.511  19.590  1.00 10.00      A   
ATOM   1190  N   ALA A 126      -7.700 -10.101  20.045  1.00 10.00      A   
ATOM   1191  HN  ALA A 126      -6.780  -9.785  20.192  1.00 10.00      A   
ATOM   1192  CA  ALA A 126      -7.978 -11.528  20.129  1.00 10.00      A   
ATOM   1193  CB  ALA A 126      -6.685 -12.302  20.334  1.00 10.00      A   
ATOM   1194  C   ALA A 126      -8.988 -11.879  21.220  1.00 10.00      A   
ATOM   1195  O   ALA A 126      -9.794 -12.792  21.050  1.00 10.00      A   
ATOM   1196  N   LYS A 127      -8.957 -11.159  22.334  1.00 10.00      A   
ATOM   1197  HN  LYS A 127      -8.307 -10.425  22.418  1.00 10.00      A   
ATOM   1198  CA  LYS A 127      -9.864 -11.448  23.442  1.00 10.00      A   
ATOM   1199  CB  LYS A 127      -9.194 -11.159  24.792  1.00 10.00      A   
ATOM   1200  CG  LYS A 127      -9.115  -9.685  25.158  1.00 10.00      A   
ATOM   1201  CD  LYS A 127      -8.188  -9.456  26.342  1.00 10.00      A   
ATOM   1202  CE  LYS A 127      -8.725 -10.089  27.618  1.00 10.00      A   
ATOM   1203  NZ  LYS A 127      -9.646  -9.179  28.352  1.00 10.00      A   
ATOM   1204  HZ1 LYS A 127      -9.201  -8.248  28.490  1.00 10.00      A   
ATOM   1205  HZ2 LYS A 127      -9.874  -9.578  29.283  1.00 10.00      A   
ATOM   1206  HZ3 LYS A 127     -10.529  -9.053  27.820  1.00 10.00      A   
ATOM   1207  C   LYS A 127     -11.199 -10.710  23.333  1.00 10.00      A   
ATOM   1208  O   LYS A 127     -12.152 -11.033  24.049  1.00 10.00      A   
ATOM   1209  N   SER A 128     -11.280  -9.731  22.442  1.00 10.00      A   
ATOM   1210  HN  SER A 128     -10.503  -9.523  21.879  1.00 10.00      A   
ATOM   1211  CA  SER A 128     -12.507  -8.959  22.285  1.00 10.00      A   
ATOM   1212  CB  SER A 128     -12.198  -7.463  22.251  1.00 10.00      A   
ATOM   1213  OG  SER A 128     -11.331  -7.101  23.312  1.00 10.00      A   
ATOM   1214  HG  SER A 128     -10.434  -7.397  23.100  1.00 10.00      A   
ATOM   1215  C   SER A 128     -13.290  -9.353  21.037  1.00 10.00      A   
ATOM   1216  O   SER A 128     -14.518  -9.464  21.071  1.00 10.00      A   
ATOM   1217  N   PHE A 129     -12.586  -9.554  19.937  1.00 10.00      A   
ATOM   1218  HN  PHE A 129     -11.606  -9.474  19.966  1.00 10.00      A   
ATOM   1219  CA  PHE A 129     -13.232  -9.905  18.684  1.00 10.00      A   
ATOM   1220  CB  PHE A 129     -12.654  -9.088  17.521  1.00 10.00      A   
ATOM   1221  CG  PHE A 129     -12.461  -7.632  17.851  1.00 10.00      A   
ATOM   1222  CD1 PHE A 129     -11.228  -7.029  17.679  1.00 10.00      A   
ATOM   1223  CD2 PHE A 129     -13.508  -6.872  18.346  1.00 10.00      A   
ATOM   1224  CE1 PHE A 129     -11.039  -5.694  17.992  1.00 10.00      A   
ATOM   1225  CE2 PHE A 129     -13.330  -5.536  18.661  1.00 10.00      A   
ATOM   1226  CZ  PHE A 129     -12.092  -4.947  18.484  1.00 10.00      A   
ATOM   1227  C   PHE A 129     -13.142 -11.402  18.409  1.00 10.00      A   
ATOM   1228  O   PHE A 129     -12.093 -11.917  18.019  1.00 10.00      A   
ATOM   1229  N   LYS A 130     -14.251 -12.098  18.622  1.00 10.00      A   
ATOM   1230  HN  LYS A 130     -15.056 -11.631  18.932  1.00 10.00      A   
ATOM   1231  CA  LYS A 130     -14.306 -13.540  18.397  1.00 10.00      A   
ATOM   1232  CB  LYS A 130     -15.286 -14.211  19.368  1.00 10.00      A   
ATOM   1233  CG  LYS A 130     -14.734 -14.458  20.767  1.00 10.00      A   
ATOM   1234  CD  LYS A 130     -14.727 -13.191  21.605  1.00 10.00      A   
ATOM   1235  CE  LYS A 130     -14.472 -13.502  23.071  1.00 10.00      A   
ATOM   1236  NZ  LYS A 130     -14.646 -12.302  23.934  1.00 10.00      A   
ATOM   1237  HZ1 LYS A 130     -14.804 -12.594  24.921  1.00 10.00      A   
ATOM   1238  HZ2 LYS A 130     -15.464 -11.745  23.617  1.00 10.00      A   
ATOM   1239  HZ3 LYS A 130     -13.792 -11.704  23.896  1.00 10.00      A   
ATOM   1240  C   LYS A 130     -14.712 -13.833  16.960  1.00 10.00      A   
ATOM   1241  O   LYS A 130     -14.665 -14.975  16.504  1.00 10.00      A   
ATOM   1242  N   ASN A 131     -15.113 -12.788  16.253  1.00 10.00      A   
ATOM   1243  HN  ASN A 131     -15.132 -11.906  16.681  1.00 10.00      A   
ATOM   1244  CA  ASN A 131     -15.529 -12.906  14.862  1.00 10.00      A   
ATOM   1245  CB  ASN A 131     -16.858 -12.179  14.648  1.00 10.00      A   
ATOM   1246  CG  ASN A 131     -18.047 -12.992  15.126  1.00 10.00      A   
ATOM   1247  OD1 ASN A 131     -18.232 -14.143  14.723  1.00 10.00      A   
ATOM   1248  ND2 ASN A 131     -18.857 -12.409  15.988  1.00 10.00      A   
ATOM   1249 HD21 ASN A 131     -18.654 -11.492  16.272  1.00 10.00      A   
ATOM   1250 HD22 ASN A 131     -19.626 -12.919  16.320  1.00 10.00      A   
ATOM   1251  C   ASN A 131     -14.460 -12.343  13.936  1.00 10.00      A   
ATOM   1252  O   ASN A 131     -14.692 -12.152  12.741  1.00 10.00      A   
ATOM   1253  N   PHE A 132     -13.290 -12.090  14.510  1.00 10.00      A   
ATOM   1254  HN  PHE A 132     -13.185 -12.282  15.463  1.00 10.00      A   
ATOM   1255  CA  PHE A 132     -12.154 -11.547  13.778  1.00 10.00      A   
ATOM   1256  CB  PHE A 132     -10.984 -11.358  14.743  1.00 10.00      A   
ATOM   1257  CG  PHE A 132      -9.872 -10.523  14.194  1.00 10.00      A   
ATOM   1258  CD1 PHE A 132     -10.131  -9.275  13.657  1.00 10.00      A   
ATOM   1259  CD2 PHE A 132      -8.567 -10.982  14.220  1.00 10.00      A   
ATOM   1260  CE1 PHE A 132      -9.108  -8.501  13.157  1.00 10.00      A   
ATOM   1261  CE2 PHE A 132      -7.539 -10.212  13.721  1.00 10.00      A   
ATOM   1262  CZ  PHE A 132      -7.810  -8.968  13.190  1.00 10.00      A   
ATOM   1263  C   PHE A 132     -11.748 -12.480  12.643  1.00 10.00      A   
ATOM   1264  O   PHE A 132     -11.567 -13.675  12.857  1.00 10.00      A   
ATOM   1265  N   LYS A 133     -11.598 -11.933  11.445  1.00 10.00      A   
ATOM   1266  HN  LYS A 133     -11.736 -10.964  11.338  1.00 10.00      A   
ATOM   1267  CA  LYS A 133     -11.241 -12.736  10.285  1.00 10.00      A   
ATOM   1268  CB  LYS A 133     -12.418 -12.818   9.310  1.00 10.00      A   
ATOM   1269  CG  LYS A 133     -13.600 -13.634   9.800  1.00 10.00      A   
ATOM   1270  CD  LYS A 133     -14.791 -13.469   8.874  1.00 10.00      A   
ATOM   1271  CE  LYS A 133     -15.980 -14.274   9.363  1.00 10.00      A   
ATOM   1272  NZ  LYS A 133     -17.256 -13.776   8.797  1.00 10.00      A   
ATOM   1273  HZ1 LYS A 133     -18.058 -14.292   9.210  1.00 10.00      A   
ATOM   1274  HZ2 LYS A 133     -17.267 -13.910   7.767  1.00 10.00      A   
ATOM   1275  HZ3 LYS A 133     -17.365 -12.758   9.003  1.00 10.00      A   
ATOM   1276  C   LYS A 133     -10.024 -12.202   9.539  1.00 10.00      A   
ATOM   1277  O   LYS A 133      -9.127 -12.964   9.190  1.00 10.00      A   
ATOM   1278  N   VAL A 134      -9.991 -10.904   9.272  1.00 10.00      A   
ATOM   1279  HN  VAL A 134     -10.712 -10.320   9.594  1.00 10.00      A   
ATOM   1280  CA  VAL A 134      -8.885 -10.332   8.513  1.00 10.00      A   
ATOM   1281  CB  VAL A 134      -9.368  -9.763   7.160  1.00 10.00      A   
ATOM   1282  CG1 VAL A 134      -8.196  -9.242   6.342  1.00 10.00      A   
ATOM   1283  CG2 VAL A 134     -10.134 -10.818   6.377  1.00 10.00      A   
ATOM   1284  C   VAL A 134      -8.129  -9.251   9.275  1.00 10.00      A   
ATOM   1285  O   VAL A 134      -8.724  -8.308   9.799  1.00 10.00      A   
ATOM   1286  N   LEU A 135      -6.811  -9.400   9.317  1.00 10.00      A   
ATOM   1287  HN  LEU A 135      -6.408 -10.184   8.878  1.00 10.00      A   
ATOM   1288  CA  LEU A 135      -5.931  -8.443   9.971  1.00 10.00      A   
ATOM   1289  CB  LEU A 135      -5.200  -9.091  11.155  1.00 10.00      A   
ATOM   1290  CG  LEU A 135      -4.271  -8.176  11.961  1.00 10.00      A   
ATOM   1291  CD1 LEU A 135      -5.011  -6.930  12.420  1.00 10.00      A   
ATOM   1292  CD2 LEU A 135      -3.683  -8.918  13.150  1.00 10.00      A   
ATOM   1293  C   LEU A 135      -4.922  -7.924   8.954  1.00 10.00      A   
ATOM   1294  O   LEU A 135      -3.982  -8.631   8.582  1.00 10.00      A   
ATOM   1295  N   VAL A 136      -5.134  -6.698   8.488  1.00 10.00      A   
ATOM   1296  HN  VAL A 136      -5.896  -6.179   8.832  1.00 10.00      A   
ATOM   1297  CA  VAL A 136      -4.251  -6.092   7.503  1.00 10.00      A   
ATOM   1298  CB  VAL A 136      -5.028  -5.523   6.294  1.00 10.00      A   
ATOM   1299  CG1 VAL A 136      -4.078  -4.860   5.304  1.00 10.00      A   
ATOM   1300  CG2 VAL A 136      -5.818  -6.625   5.606  1.00 10.00      A   
ATOM   1301  C   VAL A 136      -3.424  -4.988   8.136  1.00 10.00      A   
ATOM   1302  O   VAL A 136      -3.935  -3.911   8.443  1.00 10.00      A   
ATOM   1303  N   LEU A 137      -2.153  -5.267   8.341  1.00 10.00      A   
ATOM   1304  HN  LEU A 137      -1.806  -6.153   8.081  1.00 10.00      A   
ATOM   1305  CA  LEU A 137      -1.250  -4.301   8.928  1.00 10.00      A   
ATOM   1306  CB  LEU A 137      -0.608  -4.861  10.201  1.00 10.00      A   
ATOM   1307  CG  LEU A 137      -1.566  -5.216  11.344  1.00 10.00      A   
ATOM   1308  CD1 LEU A 137      -0.801  -5.782  12.529  1.00 10.00      A   
ATOM   1309  CD2 LEU A 137      -2.375  -4.000  11.765  1.00 10.00      A   
ATOM   1310  C   LEU A 137      -0.186  -3.908   7.916  1.00 10.00      A   
ATOM   1311  O   LEU A 137       0.805  -4.614   7.736  1.00 10.00      A   
ATOM   1312  N   SER A 138      -0.412  -2.794   7.238  1.00 10.00      A   
ATOM   1313  HN  SER A 138      -1.236  -2.286   7.409  1.00 10.00      A   
ATOM   1314  CA  SER A 138       0.521  -2.307   6.236  1.00 10.00      A   
ATOM   1315  CB  SER A 138      -0.246  -1.746   5.038  1.00 10.00      A   
ATOM   1316  OG  SER A 138      -1.489  -2.409   4.870  1.00 10.00      A   
ATOM   1317  HG  SER A 138      -2.169  -1.943   5.364  1.00 10.00      A   
ATOM   1318  C   SER A 138       1.425  -1.230   6.821  1.00 10.00      A   
ATOM   1319  O   SER A 138       0.944  -0.229   7.355  1.00 10.00      A   
ATOM   1320  N   SER A 139       2.731  -1.459   6.738  1.00 10.00      A   
ATOM   1321  HN  SER A 139       3.035  -2.303   6.333  1.00 10.00      A   
ATOM   1322  CA  SER A 139       3.733  -0.515   7.238  1.00 10.00      A   
ATOM   1323  CB  SER A 139       3.760   0.742   6.368  1.00 10.00      A   
ATOM   1324  OG  SER A 139       3.431   0.434   5.022  1.00 10.00      A   
ATOM   1325  HG  SER A 139       3.658  -0.480   4.838  1.00 10.00      A   
ATOM   1326  C   SER A 139       3.504  -0.155   8.711  1.00 10.00      A   
ATOM   1327  O   SER A 139       3.715   0.986   9.131  1.00 10.00      A   
ATOM   1328  N   CYS A 140       3.077  -1.136   9.493  1.00 10.00      A   
ATOM   1329  HN  CYS A 140       2.951  -2.035   9.113  1.00 10.00      A   
ATOM   1330  CA  CYS A 140       2.820  -0.923  10.907  1.00 10.00      A   
ATOM   1331  CB  CYS A 140       1.619  -1.743  11.369  1.00 10.00      A   
ATOM   1332  SG  CYS A 140       0.084  -1.338  10.505  1.00 10.00      A   
ATOM   1333  HG  CYS A 140       0.391  -1.039   9.251  1.00 10.00      A   
ATOM   1334  C   CYS A 140       4.055  -1.254  11.731  1.00 10.00      A   
ATOM   1335  O   CYS A 140       4.869  -2.085  11.333  1.00 10.00      A   
ATOM   1336  N   GLU A 141       4.193  -0.602  12.875  1.00 10.00      A   
ATOM   1337  HN  GLU A 141       3.503   0.045  13.151  1.00 10.00      A   
ATOM   1338  CA  GLU A 141       5.345  -0.819  13.734  1.00 10.00      A   
ATOM   1339  CB  GLU A 141       6.347   0.317  13.518  1.00 10.00      A   
ATOM   1340  CG  GLU A 141       5.721   1.703  13.598  1.00 10.00      A   
ATOM   1341  CD  GLU A 141       6.685   2.805  13.231  1.00 10.00      A   
ATOM   1342  OE1 GLU A 141       7.635   3.046  14.001  1.00 10.00      A   
ATOM   1343  OE2 GLU A 141       6.490   3.445  12.177  1.00 10.00      A   
ATOM   1344  C   GLU A 141       4.939  -0.873  15.202  1.00 10.00      A   
ATOM   1345  O   GLU A 141       3.776  -0.657  15.539  1.00 10.00      A   
ATOM   1346  N   GLY A 142       5.903  -1.168  16.063  1.00 10.00      A   
ATOM   1347  HN  GLY A 142       6.804  -1.352  15.729  1.00 10.00      A   
ATOM   1348  CA  GLY A 142       5.644  -1.227  17.486  1.00 10.00      A   
ATOM   1349  C   GLY A 142       5.519  -2.640  18.013  1.00 10.00      A   
ATOM   1350  O   GLY A 142       6.207  -3.014  18.966  1.00 10.00      A   
ATOM   1351  N   PHE A 143       4.641  -3.421  17.400  1.00 10.00      A   
ATOM   1352  HN  PHE A 143       4.126  -3.061  16.650  1.00 10.00      A   
ATOM   1353  CA  PHE A 143       4.405  -4.795  17.822  1.00 10.00      A   
ATOM   1354  CB  PHE A 143       3.088  -5.335  17.253  1.00 10.00      A   
ATOM   1355  CG  PHE A 143       3.013  -5.368  15.749  1.00 10.00      A   
ATOM   1356  CD1 PHE A 143       3.178  -6.559  15.060  1.00 10.00      A   
ATOM   1357  CD2 PHE A 143       2.764  -4.211  15.026  1.00 10.00      A   
ATOM   1358  CE1 PHE A 143       3.098  -6.597  13.682  1.00 10.00      A   
ATOM   1359  CE2 PHE A 143       2.685  -4.241  13.648  1.00 10.00      A   
ATOM   1360  CZ  PHE A 143       2.852  -5.436  12.975  1.00 10.00      A   
ATOM   1361  C   PHE A 143       5.556  -5.729  17.477  1.00 10.00      A   
ATOM   1362  O   PHE A 143       6.347  -5.479  16.557  1.00 10.00      A   
ATOM   1363  N   SER A 144       5.631  -6.814  18.224  1.00 10.00      A   
ATOM   1364  HN  SER A 144       4.962  -6.949  18.939  1.00 10.00      A   
ATOM   1365  CA  SER A 144       6.654  -7.817  18.030  1.00 10.00      A   
ATOM   1366  CB  SER A 144       7.475  -7.942  19.309  1.00 10.00      A   
ATOM   1367  OG  SER A 144       6.639  -8.247  20.414  1.00 10.00      A   
ATOM   1368  HG  SER A 144       5.799  -7.757  20.337  1.00 10.00      A   
ATOM   1369  C   SER A 144       5.999  -9.152  17.697  1.00 10.00      A   
ATOM   1370  O   SER A 144       4.784  -9.219  17.481  1.00 10.00      A   
ATOM   1371  N   THR A 145       6.796 -10.211  17.672  1.00 10.00      A   
ATOM   1372  HN  THR A 145       7.756 -10.095  17.844  1.00 10.00      A   
ATOM   1373  CA  THR A 145       6.285 -11.543  17.385  1.00 10.00      A   
ATOM   1374  CB  THR A 145       7.437 -12.522  17.096  1.00 10.00      A   
ATOM   1375  OG1 THR A 145       8.592 -12.130  17.856  1.00 10.00      A   
ATOM   1376  HG1 THR A 145       8.577 -12.580  18.711  1.00 10.00      A   
ATOM   1377  CG2 THR A 145       7.787 -12.496  15.616  1.00 10.00      A   
ATOM   1378  C   THR A 145       5.436 -12.055  18.553  1.00 10.00      A   
ATOM   1379  O   THR A 145       4.653 -12.994  18.408  1.00 10.00      A   
ATOM   1380  N   ASP A 146       5.589 -11.404  19.704  1.00 10.00      A   
ATOM   1381  HN  ASP A 146       6.221 -10.655  19.739  1.00 10.00      A   
ATOM   1382  CA  ASP A 146       4.850 -11.762  20.909  1.00 10.00      A   
ATOM   1383  CB  ASP A 146       5.346 -10.925  22.092  1.00 10.00      A   
ATOM   1384  CG  ASP A 146       4.984 -11.529  23.431  1.00 10.00      A   
ATOM   1385  OD1 ASP A 146       5.594 -12.548  23.809  1.00 10.00      A   
ATOM   1386  OD2 ASP A 146       4.101 -10.986  24.122  1.00 10.00      A   
ATOM   1387  C   ASP A 146       3.358 -11.530  20.702  1.00 10.00      A   
ATOM   1388  O   ASP A 146       2.532 -12.398  21.000  1.00 10.00      A   
ATOM   1389  N   GLY A 147       3.021 -10.358  20.171  1.00 10.00      A   
ATOM   1390  HN  GLY A 147       3.724  -9.709  19.959  1.00 10.00      A   
ATOM   1391  CA  GLY A 147       1.634 -10.022  19.914  1.00 10.00      A   
ATOM   1392  C   GLY A 147       1.031 -10.892  18.827  1.00 10.00      A   
ATOM   1393  O   GLY A 147      -0.154 -11.223  18.870  1.00 10.00      A   
ATOM   1394  N   LEU A 148       1.851 -11.267  17.853  1.00 10.00      A   
ATOM   1395  HN  LEU A 148       2.785 -10.969  17.877  1.00 10.00      A   
ATOM   1396  CA  LEU A 148       1.399 -12.114  16.753  1.00 10.00      A   
ATOM   1397  CB  LEU A 148       2.497 -12.258  15.698  1.00 10.00      A   
ATOM   1398  CG  LEU A 148       2.953 -10.968  15.014  1.00 10.00      A   
ATOM   1399  CD1 LEU A 148       4.114 -11.243  14.069  1.00 10.00      A   
ATOM   1400  CD2 LEU A 148       1.800 -10.312  14.268  1.00 10.00      A   
ATOM   1401  C   LEU A 148       0.994 -13.487  17.275  1.00 10.00      A   
ATOM   1402  O   LEU A 148       0.008 -14.069  16.821  1.00 10.00      A   
ATOM   1403  N   ALA A 149       1.753 -13.989  18.248  1.00 10.00      A   
ATOM   1404  HN  ALA A 149       2.524 -13.472  18.565  1.00 10.00      A   
ATOM   1405  CA  ALA A 149       1.478 -15.285  18.853  1.00 10.00      A   
ATOM   1406  CB  ALA A 149       2.604 -15.682  19.794  1.00 10.00      A   
ATOM   1407  C   ALA A 149       0.150 -15.255  19.595  1.00 10.00      A   
ATOM   1408  O   ALA A 149      -0.581 -16.246  19.626  1.00 10.00      A   
ATOM   1409  N   ALA A 150      -0.166 -14.103  20.179  1.00 10.00      A   
ATOM   1410  HN  ALA A 150       0.455 -13.348  20.112  1.00 10.00      A   
ATOM   1411  CA  ALA A 150      -1.411 -13.936  20.910  1.00 10.00      A   
ATOM   1412  CB  ALA A 150      -1.447 -12.584  21.604  1.00 10.00      A   
ATOM   1413  C   ALA A 150      -2.592 -14.092  19.961  1.00 10.00      A   
ATOM   1414  O   ALA A 150      -3.591 -14.729  20.293  1.00 10.00      A   
ATOM   1415  N   ILE A 151      -2.461 -13.512  18.771  1.00 10.00      A   
ATOM   1416  HN  ILE A 151      -1.642 -13.005  18.573  1.00 10.00      A   
ATOM   1417  CA  ILE A 151      -3.501 -13.602  17.754  1.00 10.00      A   
ATOM   1418  CB  ILE A 151      -3.157 -12.723  16.528  1.00 10.00      A   
ATOM   1419  CG1 ILE A 151      -3.045 -11.246  16.923  1.00 10.00      A   
ATOM   1420  CG2 ILE A 151      -4.179 -12.905  15.410  1.00 10.00      A   
ATOM   1421  CD1 ILE A 151      -4.356 -10.623  17.353  1.00 10.00      A   
ATOM   1422  C   ILE A 151      -3.632 -15.052  17.295  1.00 10.00      A   
ATOM   1423  O   ILE A 151      -4.732 -15.596  17.210  1.00 10.00      A   
ATOM   1424  N   ALA A 152      -2.486 -15.671  17.041  1.00 10.00      A   
ATOM   1425  HN  ALA A 152      -1.647 -15.175  17.164  1.00 10.00      A   
ATOM   1426  CA  ALA A 152      -2.418 -17.052  16.580  1.00 10.00      A   
ATOM   1427  CB  ALA A 152      -0.964 -17.456  16.368  1.00 10.00      A   
ATOM   1428  C   ALA A 152      -3.098 -18.026  17.540  1.00 10.00      A   
ATOM   1429  O   ALA A 152      -3.903 -18.858  17.123  1.00 10.00      A   
ATOM   1430  N   ALA A 153      -2.791 -17.903  18.826  1.00 10.00      A   
ATOM   1431  HN  ALA A 153      -2.171 -17.191  19.104  1.00 10.00      A   
ATOM   1432  CA  ALA A 153      -3.341 -18.804  19.836  1.00 10.00      A   
ATOM   1433  CB  ALA A 153      -2.396 -18.911  21.025  1.00 10.00      A   
ATOM   1434  C   ALA A 153      -4.748 -18.426  20.305  1.00 10.00      A   
ATOM   1435  O   ALA A 153      -5.277 -19.041  21.233  1.00 10.00      A   
ATOM   1436  N   THR A 154      -5.371 -17.443  19.677  1.00 10.00      A   
ATOM   1437  HN  THR A 154      -4.936 -16.984  18.927  1.00 10.00      A   
ATOM   1438  CA  THR A 154      -6.704 -17.044  20.097  1.00 10.00      A   
ATOM   1439  CB  THR A 154      -6.683 -15.735  20.904  1.00 10.00      A   
ATOM   1440  OG1 THR A 154      -5.540 -15.727  21.774  1.00 10.00      A   
ATOM   1441  HG1 THR A 154      -4.764 -15.418  21.278  1.00 10.00      A   
ATOM   1442  CG2 THR A 154      -7.948 -15.607  21.737  1.00 10.00      A   
ATOM   1443  C   THR A 154      -7.693 -16.923  18.939  1.00 10.00      A   
ATOM   1444  O   THR A 154      -8.798 -17.459  19.006  1.00 10.00      A   
ATOM   1445  N   CYS A 155      -7.294 -16.231  17.882  1.00 10.00      A   
ATOM   1446  HN  CYS A 155      -6.382 -15.861  17.862  1.00 10.00      A   
ATOM   1447  CA  CYS A 155      -8.164 -16.026  16.737  1.00 10.00      A   
ATOM   1448  CB  CYS A 155      -7.716 -14.806  15.933  1.00 10.00      A   
ATOM   1449  SG  CYS A 155      -7.739 -13.263  16.872  1.00 10.00      A   
ATOM   1450  HG  CYS A 155      -8.866 -13.230  17.568  1.00 10.00      A   
ATOM   1451  C   CYS A 155      -8.243 -17.261  15.847  1.00 10.00      A   
ATOM   1452  O   CYS A 155      -7.406 -17.467  14.968  1.00 10.00      A   
ATOM   1453  N   ARG A 156      -9.253 -18.085  16.095  1.00 10.00      A   
ATOM   1454  HN  ARG A 156      -9.865 -17.875  16.836  1.00 10.00      A   
ATOM   1455  CA  ARG A 156      -9.476 -19.293  15.308  1.00 10.00      A   
ATOM   1456  CB  ARG A 156     -10.169 -20.364  16.157  1.00 10.00      A   
ATOM   1457  CG  ARG A 156     -11.564 -19.972  16.626  1.00 10.00      A   
ATOM   1458  CD  ARG A 156     -12.201 -21.057  17.475  1.00 10.00      A   
ATOM   1459  NE  ARG A 156     -13.556 -20.696  17.883  1.00 10.00      A   
ATOM   1460  HE  ARG A 156     -14.203 -20.497  17.165  1.00 10.00      A   
ATOM   1461  CZ  ARG A 156     -13.958 -20.621  19.152  1.00 10.00      A   
ATOM   1462  NH1 ARG A 156     -13.105 -20.885  20.134  1.00 10.00      A   
ATOM   1463 HH11 ARG A 156     -12.123 -21.150  19.916  1.00 10.00      A   
ATOM   1464 HH12 ARG A 156     -13.416 -20.827  21.129  1.00 10.00      A   
ATOM   1465  NH2 ARG A 156     -15.209 -20.285  19.443  1.00 10.00      A   
ATOM   1466 HH21 ARG A 156     -15.892 -20.076  18.679  1.00 10.00      A   
ATOM   1467 HH22 ARG A 156     -15.515 -20.228  20.438  1.00 10.00      A   
ATOM   1468  C   ARG A 156     -10.344 -18.947  14.105  1.00 10.00      A   
ATOM   1469  O   ARG A 156     -10.434 -19.701  13.134  1.00 10.00      A   
ATOM   1470  N   ASN A 157     -10.987 -17.792  14.195  1.00 10.00      A   
ATOM   1471  HN  ASN A 157     -10.882 -17.257  15.009  1.00 10.00      A   
ATOM   1472  CA  ASN A 157     -11.853 -17.301  13.135  1.00 10.00      A   
ATOM   1473  CB  ASN A 157     -12.912 -16.365  13.726  1.00 10.00      A   
ATOM   1474  CG  ASN A 157     -14.327 -16.723  13.320  1.00 10.00      A   
ATOM   1475  OD1 ASN A 157     -14.566 -17.265  12.240  1.00 10.00      A   
ATOM   1476  ND2 ASN A 157     -15.283 -16.422  14.186  1.00 10.00      A   
ATOM   1477 HD21 ASN A 157     -15.026 -15.979  15.031  1.00 10.00      A   
ATOM   1478 HD22 ASN A 157     -16.206 -16.655  13.956  1.00 10.00      A   
ATOM   1479  C   ASN A 157     -11.026 -16.557  12.090  1.00 10.00      A   
ATOM   1480  O   ASN A 157     -11.518 -16.230  11.008  1.00 10.00      A   
ATOM   1481  N   LEU A 158      -9.763 -16.301  12.430  1.00 10.00      A   
ATOM   1482  HN  LEU A 158      -9.444 -16.604  13.301  1.00 10.00      A   
ATOM   1483  CA  LEU A 158      -8.838 -15.592  11.548  1.00 10.00      A   
ATOM   1484  CB  LEU A 158      -7.478 -15.433  12.236  1.00 10.00      A   
ATOM   1485  CG  LEU A 158      -6.414 -14.621  11.492  1.00 10.00      A   
ATOM   1486  CD1 LEU A 158      -6.782 -13.145  11.464  1.00 10.00      A   
ATOM   1487  CD2 LEU A 158      -5.046 -14.823  12.129  1.00 10.00      A   
ATOM   1488  C   LEU A 158      -8.670 -16.330  10.225  1.00 10.00      A   
ATOM   1489  O   LEU A 158      -8.547 -17.552  10.198  1.00 10.00      A   
ATOM   1490  N   LYS A 159      -8.655 -15.579   9.139  1.00 10.00      A   
ATOM   1491  HN  LYS A 159      -8.737 -14.606   9.233  1.00 10.00      A   
ATOM   1492  CA  LYS A 159      -8.514 -16.151   7.814  1.00 10.00      A   
ATOM   1493  CB  LYS A 159      -9.782 -15.902   6.991  1.00 10.00      A   
ATOM   1494  CG  LYS A 159     -10.990 -16.702   7.443  1.00 10.00      A   
ATOM   1495  CD  LYS A 159     -12.252 -16.270   6.712  1.00 10.00      A   
ATOM   1496  CE  LYS A 159     -12.131 -16.465   5.206  1.00 10.00      A   
ATOM   1497  NZ  LYS A 159     -11.956 -15.175   4.485  1.00 10.00      A   
ATOM   1498  HZ1 LYS A 159     -10.995 -14.793   4.653  1.00 10.00      A   
ATOM   1499  HZ2 LYS A 159     -12.655 -14.482   4.815  1.00 10.00      A   
ATOM   1500  HZ3 LYS A 159     -12.084 -15.313   3.465  1.00 10.00      A   
ATOM   1501  C   LYS A 159      -7.310 -15.576   7.080  1.00 10.00      A   
ATOM   1502  O   LYS A 159      -6.442 -16.315   6.605  1.00 10.00      A   
ATOM   1503  N   GLU A 160      -7.241 -14.255   7.007  1.00 10.00      A   
ATOM   1504  HN  GLU A 160      -7.925 -13.709   7.452  1.00 10.00      A   
ATOM   1505  CA  GLU A 160      -6.156 -13.600   6.295  1.00 10.00      A   
ATOM   1506  CB  GLU A 160      -6.698 -12.836   5.080  1.00 10.00      A   
ATOM   1507  CG  GLU A 160      -7.288 -13.729   3.995  1.00 10.00      A   
ATOM   1508  CD  GLU A 160      -8.753 -13.452   3.724  1.00 10.00      A   
ATOM   1509  OE1 GLU A 160      -9.608 -13.994   4.454  1.00 10.00      A   
ATOM   1510  OE2 GLU A 160      -9.050 -12.701   2.770  1.00 10.00      A   
ATOM   1511  C   GLU A 160      -5.328 -12.681   7.190  1.00 10.00      A   
ATOM   1512  O   GLU A 160      -5.856 -11.766   7.823  1.00 10.00      A   
ATOM   1513  N   LEU A 161      -4.027 -12.944   7.238  1.00 10.00      A   
ATOM   1514  HN  LEU A 161      -3.675 -13.703   6.718  1.00 10.00      A   
ATOM   1515  CA  LEU A 161      -3.098 -12.146   8.026  1.00 10.00      A   
ATOM   1516  CB  LEU A 161      -2.366 -13.022   9.049  1.00 10.00      A   
ATOM   1517  CG  LEU A 161      -1.360 -12.305   9.958  1.00 10.00      A   
ATOM   1518  CD1 LEU A 161      -2.052 -11.217  10.764  1.00 10.00      A   
ATOM   1519  CD2 LEU A 161      -0.663 -13.293  10.881  1.00 10.00      A   
ATOM   1520  C   LEU A 161      -2.098 -11.474   7.089  1.00 10.00      A   
ATOM   1521  O   LEU A 161      -1.274 -12.144   6.459  1.00 10.00      A   
ATOM   1522  N   ASP A 162      -2.184 -10.156   6.982  1.00 10.00      A   
ATOM   1523  HN  ASP A 162      -2.851  -9.670   7.523  1.00 10.00      A   
ATOM   1524  CA  ASP A 162      -1.304  -9.399   6.099  1.00 10.00      A   
ATOM   1525  CB  ASP A 162      -2.131  -8.653   5.041  1.00 10.00      A   
ATOM   1526  CG  ASP A 162      -1.289  -7.824   4.085  1.00 10.00      A   
ATOM   1527  OD1 ASP A 162      -1.817  -6.833   3.529  1.00 10.00      A   
ATOM   1528  OD2 ASP A 162      -0.103  -8.162   3.883  1.00 10.00      A   
ATOM   1529  C   ASP A 162      -0.449  -8.417   6.892  1.00 10.00      A   
ATOM   1530  O   ASP A 162      -0.970  -7.615   7.666  1.00 10.00      A   
ATOM   1531  N   LEU A 163       0.866  -8.495   6.698  1.00 10.00      A   
ATOM   1532  HN  LEU A 163       1.216  -9.163   6.071  1.00 10.00      A   
ATOM   1533  CA  LEU A 163       1.805  -7.615   7.386  1.00 10.00      A   
ATOM   1534  CB  LEU A 163       2.629  -8.414   8.400  1.00 10.00      A   
ATOM   1535  CG  LEU A 163       1.853  -9.136   9.501  1.00 10.00      A   
ATOM   1536  CD1 LEU A 163       2.787 -10.019  10.309  1.00 10.00      A   
ATOM   1537  CD2 LEU A 163       1.160  -8.136  10.410  1.00 10.00      A   
ATOM   1538  C   LEU A 163       2.745  -6.957   6.377  1.00 10.00      A   
ATOM   1539  O   LEU A 163       3.924  -6.725   6.665  1.00 10.00      A   
ATOM   1540  N   ARG A 164       2.211  -6.641   5.203  1.00 10.00      A   
ATOM   1541  HN  ARG A 164       1.255  -6.819   5.052  1.00 10.00      A   
ATOM   1542  CA  ARG A 164       2.995  -6.035   4.129  1.00 10.00      A   
ATOM   1543  CB  ARG A 164       2.152  -5.805   2.870  1.00 10.00      A   
ATOM   1544  CG  ARG A 164       0.886  -4.995   3.098  1.00 10.00      A   
ATOM   1545  CD  ARG A 164       0.211  -4.658   1.779  1.00 10.00      A   
ATOM   1546  NE  ARG A 164      -1.221  -4.438   1.949  1.00 10.00      A   
ATOM   1547  HE  ARG A 164      -1.712  -5.095   2.498  1.00 10.00      A   
ATOM   1548  CZ  ARG A 164      -1.885  -3.405   1.421  1.00 10.00      A   
ATOM   1549  NH1 ARG A 164      -1.242  -2.492   0.704  1.00 10.00      A   
ATOM   1550 HH11 ARG A 164      -0.213  -2.574   0.547  1.00 10.00      A   
ATOM   1551 HH12 ARG A 164      -1.761  -1.686   0.296  1.00 10.00      A   
ATOM   1552  NH2 ARG A 164      -3.198  -3.296   1.611  1.00 10.00      A   
ATOM   1553 HH21 ARG A 164      -3.720  -2.487   1.201  1.00 10.00      A   
ATOM   1554 HH22 ARG A 164      -3.712  -4.013   2.172  1.00 10.00      A   
ATOM   1555  C   ARG A 164       3.714  -4.746   4.538  1.00 10.00      A   
ATOM   1556  O   ARG A 164       3.104  -3.808   5.063  1.00 10.00      A   
ATOM   1557  N   GLU A 165       5.029  -4.733   4.304  1.00 10.00      A   
ATOM   1558  HN  GLU A 165       5.443  -5.538   3.920  1.00 10.00      A   
ATOM   1559  CA  GLU A 165       5.885  -3.577   4.589  1.00 10.00      A   
ATOM   1560  CB  GLU A 165       5.529  -2.390   3.682  1.00 10.00      A   
ATOM   1561  CG  GLU A 165       6.115  -2.468   2.281  1.00 10.00      A   
ATOM   1562  CD  GLU A 165       5.477  -3.545   1.431  1.00 10.00      A   
ATOM   1563  OE1 GLU A 165       4.476  -3.250   0.742  1.00 10.00      A   
ATOM   1564  OE2 GLU A 165       5.981  -4.689   1.440  1.00 10.00      A   
ATOM   1565  C   GLU A 165       5.876  -3.142   6.051  1.00 10.00      A   
ATOM   1566  O   GLU A 165       6.264  -2.016   6.362  1.00 10.00      A   
ATOM   1567  N   SER A 166       5.456  -4.023   6.943  1.00 10.00      A   
ATOM   1568  HN  SER A 166       5.174  -4.914   6.647  1.00 10.00      A   
ATOM   1569  CA  SER A 166       5.405  -3.692   8.356  1.00 10.00      A   
ATOM   1570  CB  SER A 166       4.291  -4.459   9.057  1.00 10.00      A   
ATOM   1571  OG  SER A 166       3.042  -3.840   8.822  1.00 10.00      A   
ATOM   1572  HG  SER A 166       2.439  -4.475   8.409  1.00 10.00      A   
ATOM   1573  C   SER A 166       6.737  -3.930   9.048  1.00 10.00      A   
ATOM   1574  O   SER A 166       7.431  -4.906   8.769  1.00 10.00      A   
ATOM   1575  N   ASP A 167       7.076  -3.030   9.959  1.00 10.00      A   
ATOM   1576  HN  ASP A 167       6.455  -2.289  10.148  1.00 10.00      A   
ATOM   1577  CA  ASP A 167       8.322  -3.119  10.710  1.00 10.00      A   
ATOM   1578  CB  ASP A 167       8.830  -1.719  11.072  1.00 10.00      A   
ATOM   1579  CG  ASP A 167      10.342  -1.612  11.047  1.00 10.00      A   
ATOM   1580  OD1 ASP A 167      10.929  -1.126  12.040  1.00 10.00      A   
ATOM   1581  OD2 ASP A 167      10.952  -2.000  10.025  1.00 10.00      A   
ATOM   1582  C   ASP A 167       8.106  -3.949  11.968  1.00 10.00      A   
ATOM   1583  O   ASP A 167       8.187  -3.446  13.091  1.00 10.00      A   
ATOM   1584  N   VAL A 168       7.817  -5.227  11.766  1.00 10.00      A   
ATOM   1585  HN  VAL A 168       7.785  -5.564  10.845  1.00 10.00      A   
ATOM   1586  CA  VAL A 168       7.564  -6.145  12.866  1.00 10.00      A   
ATOM   1587  CB  VAL A 168       6.990  -7.485  12.360  1.00 10.00      A   
ATOM   1588  CG1 VAL A 168       6.565  -8.366  13.527  1.00 10.00      A   
ATOM   1589  CG2 VAL A 168       5.826  -7.251  11.410  1.00 10.00      A   
ATOM   1590  C   VAL A 168       8.845  -6.424  13.643  1.00 10.00      A   
ATOM   1591  O   VAL A 168       9.864  -6.798  13.058  1.00 10.00      A   
ATOM   1592  N   ASP A 169       8.786  -6.242  14.956  1.00 10.00      A   
ATOM   1593  HN  ASP A 169       7.941  -5.952  15.361  1.00 10.00      A   
ATOM   1594  CA  ASP A 169       9.938  -6.484  15.816  1.00 10.00      A   
ATOM   1595  CB  ASP A 169       9.805  -5.708  17.128  1.00 10.00      A   
ATOM   1596  CG  ASP A 169      11.118  -5.553  17.873  1.00 10.00      A   
ATOM   1597  OD1 ASP A 169      11.083  -5.330  19.101  1.00 10.00      A   
ATOM   1598  OD2 ASP A 169      12.190  -5.646  17.243  1.00 10.00      A   
ATOM   1599  C   ASP A 169      10.067  -7.981  16.079  1.00 10.00      A   
ATOM   1600  O   ASP A 169       9.711  -8.481  17.149  1.00 10.00      A   
ATOM   1601  N   ASP A 170      10.540  -8.692  15.066  1.00 10.00      A   
ATOM   1602  HN  ASP A 170      10.786  -8.226  14.237  1.00 10.00      A   
ATOM   1603  CA  ASP A 170      10.709 -10.140  15.136  1.00 10.00      A   
ATOM   1604  CB  ASP A 170      10.931 -10.700  13.728  1.00 10.00      A   
ATOM   1605  CG  ASP A 170      11.170 -12.198  13.692  1.00 10.00      A   
ATOM   1606  OD1 ASP A 170      11.712 -12.679  12.679  1.00 10.00      A   
ATOM   1607  OD2 ASP A 170      10.807 -12.900  14.660  1.00 10.00      A   
ATOM   1608  C   ASP A 170      11.863 -10.529  16.055  1.00 10.00      A   
ATOM   1609  O   ASP A 170      12.984 -10.050  15.893  1.00 10.00      A   
ATOM   1610  N   VAL A 171      11.573 -11.401  17.014  1.00 10.00      A   
ATOM   1611  HN  VAL A 171      10.658 -11.750  17.076  1.00 10.00      A   
ATOM   1612  CA  VAL A 171      12.571 -11.864  17.970  1.00 10.00      A   
ATOM   1613  CB  VAL A 171      12.138 -11.536  19.421  1.00 10.00      A   
ATOM   1614  CG1 VAL A 171      13.227 -11.902  20.417  1.00 10.00      A   
ATOM   1615  CG2 VAL A 171      11.761 -10.070  19.553  1.00 10.00      A   
ATOM   1616  C   VAL A 171      12.784 -13.372  17.849  1.00 10.00      A   
ATOM   1617  O   VAL A 171      13.874 -13.883  18.113  1.00 10.00      A   
ATOM   1618  N   SER A 172      11.741 -14.079  17.437  1.00 10.00      A   
ATOM   1619  HN  SER A 172      10.911 -13.615  17.197  1.00 10.00      A   
ATOM   1620  CA  SER A 172      11.802 -15.528  17.300  1.00 10.00      A   
ATOM   1621  CB  SER A 172      11.833 -16.185  18.686  1.00 10.00      A   
ATOM   1622  OG  SER A 172      12.009 -17.592  18.603  1.00 10.00      A   
ATOM   1623  HG  SER A 172      12.744 -17.789  18.009  1.00 10.00      A   
ATOM   1624  C   SER A 172      10.600 -16.035  16.510  1.00 10.00      A   
ATOM   1625  O   SER A 172       9.463 -15.633  16.767  1.00 10.00      A   
ATOM   1626  N   GLY A 173      10.856 -16.948  15.581  1.00 10.00      A   
ATOM   1627  HN  GLY A 173      11.776 -17.264  15.461  1.00 10.00      A   
ATOM   1628  CA  GLY A 173       9.799 -17.492  14.749  1.00 10.00      A   
ATOM   1629  C   GLY A 173       9.078 -18.668  15.384  1.00 10.00      A   
ATOM   1630  O   GLY A 173       8.635 -19.583  14.684  1.00 10.00      A   
ATOM   1631  N   HIS A 174       8.956 -18.643  16.708  1.00 10.00      A   
ATOM   1632  HN  HIS A 174       9.342 -17.893  17.209  1.00 10.00      A   
ATOM   1633  CA  HIS A 174       8.274 -19.710  17.432  1.00 10.00      A   
ATOM   1634  CB  HIS A 174       8.932 -19.975  18.788  1.00 10.00      A   
ATOM   1635  CG  HIS A 174       8.877 -21.416  19.200  1.00 10.00      A   
ATOM   1636  ND1 HIS A 174       9.905 -22.282  18.905  1.00 10.00      A   
ATOM   1637  CD2 HIS A 174       7.902 -22.089  19.860  1.00 10.00      A   
ATOM   1638  CE1 HIS A 174       9.537 -23.455  19.386  1.00 10.00      A   
ATOM   1639  NE2 HIS A 174       8.334 -23.384  19.969  1.00 10.00      A   
ATOM   1640  HE2 HIS A 174       7.846 -24.124  20.386  1.00 10.00      A   
ATOM   1641  C   HIS A 174       6.799 -19.366  17.616  1.00 10.00      A   
ATOM   1642  O   HIS A 174       6.003 -20.192  18.059  1.00 10.00      A   
ATOM   1643  N   TRP A 175       6.442 -18.143  17.250  1.00 10.00      A   
ATOM   1644  HN  TRP A 175       7.125 -17.534  16.893  1.00 10.00      A   
ATOM   1645  CA  TRP A 175       5.064 -17.675  17.360  1.00 10.00      A   
ATOM   1646  CB  TRP A 175       4.988 -16.179  17.044  1.00 10.00      A   
ATOM   1647  CG  TRP A 175       5.390 -15.841  15.640  1.00 10.00      A   
ATOM   1648  CD1 TRP A 175       6.660 -15.713  15.163  1.00 10.00      A   
ATOM   1649  CD2 TRP A 175       4.517 -15.593  14.530  1.00 10.00      A   
ATOM   1650  NE1 TRP A 175       6.636 -15.401  13.829  1.00 10.00      A   
ATOM   1651  HE1 TRP A 175       7.430 -15.254  13.264  1.00 10.00      A   
ATOM   1652  CE2 TRP A 175       5.333 -15.318  13.414  1.00 10.00      A   
ATOM   1653  CE3 TRP A 175       3.127 -15.576  14.372  1.00 10.00      A   
ATOM   1654  CZ2 TRP A 175       4.807 -15.029  12.159  1.00 10.00      A   
ATOM   1655  CZ3 TRP A 175       2.606 -15.290  13.125  1.00 10.00      A   
ATOM   1656  CH2 TRP A 175       3.444 -15.021  12.035  1.00 10.00      A   
ATOM   1657  C   TRP A 175       4.149 -18.450  16.414  1.00 10.00      A   
ATOM   1658  O   TRP A 175       2.945 -18.556  16.639  1.00 10.00      A   
ATOM   1659  N   LEU A 176       4.741 -19.001  15.361  1.00 10.00      A   
ATOM   1660  HN  LEU A 176       5.703 -18.885  15.249  1.00 10.00      A   
ATOM   1661  CA  LEU A 176       4.004 -19.764  14.364  1.00 10.00      A   
ATOM   1662  CB  LEU A 176       4.907 -20.043  13.162  1.00 10.00      A   
ATOM   1663  CG  LEU A 176       4.207 -20.401  11.853  1.00 10.00      A   
ATOM   1664  CD1 LEU A 176       3.357 -19.240  11.364  1.00 10.00      A   
ATOM   1665  CD2 LEU A 176       5.238 -20.784  10.807  1.00 10.00      A   
ATOM   1666  C   LEU A 176       3.484 -21.074  14.948  1.00 10.00      A   
ATOM   1667  O   LEU A 176       2.502 -21.640  14.464  1.00 10.00      A   
ATOM   1668  N   SER A 177       4.133 -21.537  16.005  1.00 10.00      A   
ATOM   1669  HN  SER A 177       4.895 -21.032  16.358  1.00 10.00      A   
ATOM   1670  CA  SER A 177       3.749 -22.779  16.658  1.00 10.00      A   
ATOM   1671  CB  SER A 177       4.957 -23.384  17.378  1.00 10.00      A   
ATOM   1672  OG  SER A 177       6.108 -23.334  16.552  1.00 10.00      A   
ATOM   1673  HG  SER A 177       6.509 -24.208  16.514  1.00 10.00      A   
ATOM   1674  C   SER A 177       2.603 -22.567  17.649  1.00 10.00      A   
ATOM   1675  O   SER A 177       2.156 -23.508  18.305  1.00 10.00      A   
ATOM   1676  N   HIS A 178       2.129 -21.328  17.758  1.00 10.00      A   
ATOM   1677  HN  HIS A 178       2.519 -20.616  17.211  1.00 10.00      A   
ATOM   1678  CA  HIS A 178       1.039 -21.005  18.672  1.00 10.00      A   
ATOM   1679  CB  HIS A 178       1.131 -19.555  19.159  1.00 10.00      A   
ATOM   1680  CG  HIS A 178       2.135 -19.350  20.256  1.00 10.00      A   
ATOM   1681  ND1 HIS A 178       1.741 -19.092  21.551  1.00 10.00      A   
ATOM   1682  CD2 HIS A 178       3.490 -19.382  20.198  1.00 10.00      A   
ATOM   1683  CE1 HIS A 178       2.855 -18.976  22.252  1.00 10.00      A   
ATOM   1684  NE2 HIS A 178       3.936 -19.142  21.473  1.00 10.00      A   
ATOM   1685  HE2 HIS A 178       4.874 -19.103  21.760  1.00 10.00      A   
ATOM   1686  C   HIS A 178      -0.324 -21.284  18.038  1.00 10.00      A   
ATOM   1687  O   HIS A 178      -1.331 -21.400  18.741  1.00 10.00      A   
ATOM   1688  N   PHE A 179      -0.351 -21.406  16.712  1.00 10.00      A   
ATOM   1689  HN  PHE A 179       0.485 -21.320  16.206  1.00 10.00      A   
ATOM   1690  CA  PHE A 179      -1.588 -21.686  15.993  1.00 10.00      A   
ATOM   1691  CB  PHE A 179      -1.340 -21.639  14.483  1.00 10.00      A   
ATOM   1692  CG  PHE A 179      -1.334 -20.257  13.890  1.00 10.00      A   
ATOM   1693  CD1 PHE A 179      -0.145 -19.631  13.558  1.00 10.00      A   
ATOM   1694  CD2 PHE A 179      -2.524 -19.595  13.650  1.00 10.00      A   
ATOM   1695  CE1 PHE A 179      -0.148 -18.369  12.996  1.00 10.00      A   
ATOM   1696  CE2 PHE A 179      -2.534 -18.332  13.092  1.00 10.00      A   
ATOM   1697  CZ  PHE A 179      -1.345 -17.718  12.763  1.00 10.00      A   
ATOM   1698  C   PHE A 179      -2.112 -23.069  16.372  1.00 10.00      A   
ATOM   1699  O   PHE A 179      -1.434 -24.074  16.136  1.00 10.00      A   
ATOM   1700  N   PRO A 180      -3.317 -23.140  16.962  1.00 10.00      A   
ATOM   1701  CA  PRO A 180      -3.926 -24.408  17.381  1.00 10.00      A   
ATOM   1702  CB  PRO A 180      -5.318 -24.005  17.891  1.00 10.00      A   
ATOM   1703  CG  PRO A 180      -5.544 -22.625  17.373  1.00 10.00      A   
ATOM   1704  CD  PRO A 180      -4.188 -21.994  17.256  1.00 10.00      A   
ATOM   1705  C   PRO A 180      -4.058 -25.374  16.211  1.00 10.00      A   
ATOM   1706  O   PRO A 180      -4.368 -24.958  15.093  1.00 10.00      A   
ATOM   1707  N   ASP A 181      -3.831 -26.658  16.467  1.00 10.00      A   
ATOM   1708  HN  ASP A 181      -3.603 -26.929  17.385  1.00 10.00      A   
ATOM   1709  CA  ASP A 181      -3.913 -27.683  15.427  1.00 10.00      A   
ATOM   1710  CB  ASP A 181      -3.458 -29.040  15.968  1.00 10.00      A   
ATOM   1711  CG  ASP A 181      -2.138 -29.503  15.383  1.00 10.00      A   
ATOM   1712  OD1 ASP A 181      -1.085 -29.296  16.031  1.00 10.00      A   
ATOM   1713  OD2 ASP A 181      -2.146 -30.094  14.283  1.00 10.00      A   
ATOM   1714  C   ASP A 181      -5.321 -27.791  14.842  1.00 10.00      A   
ATOM   1715  O   ASP A 181      -5.512 -28.316  13.749  1.00 10.00      A   
ATOM   1716  N   THR A 182      -6.302 -27.287  15.573  1.00 10.00      A   
ATOM   1717  HN  THR A 182      -6.092 -26.899  16.449  1.00 10.00      A   
ATOM   1718  CA  THR A 182      -7.690 -27.313  15.125  1.00 10.00      A   
ATOM   1719  CB  THR A 182      -8.656 -27.261  16.326  1.00 10.00      A   
ATOM   1720  OG1 THR A 182      -8.006 -26.615  17.433  1.00 10.00      A   
ATOM   1721  HG1 THR A 182      -8.556 -25.886  17.747  1.00 10.00      A   
ATOM   1722  CG2 THR A 182      -9.069 -28.667  16.736  1.00 10.00      A   
ATOM   1723  C   THR A 182      -7.986 -26.145  14.177  1.00 10.00      A   
ATOM   1724  O   THR A 182      -9.057 -26.077  13.567  1.00 10.00      A   
ATOM   1725  N   TYR A 183      -7.033 -25.231  14.058  1.00 10.00      A   
ATOM   1726  HN  TYR A 183      -6.199 -25.344  14.564  1.00 10.00      A   
ATOM   1727  CA  TYR A 183      -7.182 -24.068  13.193  1.00 10.00      A   
ATOM   1728  CB  TYR A 183      -6.245 -22.949  13.656  1.00 10.00      A   
ATOM   1729  CG  TYR A 183      -6.182 -21.757  12.728  1.00 10.00      A   
ATOM   1730  CD1 TYR A 183      -7.242 -20.869  12.639  1.00 10.00      A   
ATOM   1731  CD2 TYR A 183      -5.057 -21.517  11.947  1.00 10.00      A   
ATOM   1732  CE1 TYR A 183      -7.188 -19.777  11.800  1.00 10.00      A   
ATOM   1733  CE2 TYR A 183      -4.995 -20.426  11.101  1.00 10.00      A   
ATOM   1734  CZ  TYR A 183      -6.063 -19.559  11.034  1.00 10.00      A   
ATOM   1735  OH  TYR A 183      -6.009 -18.472  10.196  1.00 10.00      A   
ATOM   1736  HH  TYR A 183      -6.876 -18.041  10.180  1.00 10.00      A   
ATOM   1737  C   TYR A 183      -6.886 -24.427  11.742  1.00 10.00      A   
ATOM   1738  O   TYR A 183      -5.780 -24.872  11.418  1.00 10.00      A   
ATOM   1739  N   THR A 184      -7.880 -24.236  10.878  1.00 10.00      A   
ATOM   1740  HN  THR A 184      -8.741 -23.904  11.209  1.00 10.00      A   
ATOM   1741  CA  THR A 184      -7.742 -24.535   9.454  1.00 10.00      A   
ATOM   1742  CB  THR A 184      -8.505 -25.822   9.105  1.00 10.00      A   
ATOM   1743  OG1 THR A 184      -9.792 -25.784   9.739  1.00 10.00      A   
ATOM   1744  HG1 THR A 184     -10.467 -25.562   9.085  1.00 10.00      A   
ATOM   1745  CG2 THR A 184      -7.744 -27.042   9.590  1.00 10.00      A   
ATOM   1746  C   THR A 184      -8.316 -23.405   8.607  1.00 10.00      A   
ATOM   1747  O   THR A 184      -8.539 -23.559   7.405  1.00 10.00      A   
ATOM   1748  N   SER A 185      -8.547 -22.265   9.237  1.00 10.00      A   
ATOM   1749  HN  SER A 185      -8.333 -22.193  10.187  1.00 10.00      A   
ATOM   1750  CA  SER A 185      -9.118 -21.117   8.553  1.00 10.00      A   
ATOM   1751  CB  SER A 185      -9.925 -20.283   9.547  1.00 10.00      A   
ATOM   1752  OG  SER A 185     -10.333 -21.082  10.650  1.00 10.00      A   
ATOM   1753  HG  SER A 185     -10.444 -20.519  11.431  1.00 10.00      A   
ATOM   1754  C   SER A 185      -8.050 -20.255   7.876  1.00 10.00      A   
ATOM   1755  O   SER A 185      -8.331 -19.138   7.451  1.00 10.00      A   
ATOM   1756  N   LEU A 186      -6.833 -20.776   7.772  1.00 10.00      A   
ATOM   1757  HN  LEU A 186      -6.663 -21.672   8.120  1.00 10.00      A   
ATOM   1758  CA  LEU A 186      -5.743 -20.042   7.146  1.00 10.00      A   
ATOM   1759  CB  LEU A 186      -4.403 -20.708   7.467  1.00 10.00      A   
ATOM   1760  CG  LEU A 186      -3.156 -20.079   6.839  1.00 10.00      A   
ATOM   1761  CD1 LEU A 186      -2.902 -18.692   7.411  1.00 10.00      A   
ATOM   1762  CD2 LEU A 186      -1.942 -20.977   7.036  1.00 10.00      A   
ATOM   1763  C   LEU A 186      -5.949 -19.946   5.636  1.00 10.00      A   
ATOM   1764  O   LEU A 186      -5.888 -20.950   4.925  1.00 10.00      A   
ATOM   1765  N   VAL A 187      -6.213 -18.735   5.163  1.00 10.00      A   
ATOM   1766  HN  VAL A 187      -6.262 -17.979   5.789  1.00 10.00      A   
ATOM   1767  CA  VAL A 187      -6.440 -18.494   3.746  1.00 10.00      A   
ATOM   1768  CB  VAL A 187      -7.740 -17.697   3.514  1.00 10.00      A   
ATOM   1769  CG1 VAL A 187      -7.961 -17.450   2.030  1.00 10.00      A   
ATOM   1770  CG2 VAL A 187      -8.931 -18.424   4.113  1.00 10.00      A   
ATOM   1771  C   VAL A 187      -5.267 -17.732   3.130  1.00 10.00      A   
ATOM   1772  O   VAL A 187      -4.798 -18.063   2.038  1.00 10.00      A   
ATOM   1773  N   SER A 188      -4.799 -16.711   3.830  1.00 10.00      A   
ATOM   1774  HN  SER A 188      -5.209 -16.492   4.694  1.00 10.00      A   
ATOM   1775  CA  SER A 188      -3.689 -15.909   3.343  1.00 10.00      A   
ATOM   1776  CB  SER A 188      -4.204 -14.674   2.591  1.00 10.00      A   
ATOM   1777  OG  SER A 188      -3.144 -13.946   1.992  1.00 10.00      A   
ATOM   1778  HG  SER A 188      -2.751 -13.362   2.647  1.00 10.00      A   
ATOM   1779  C   SER A 188      -2.759 -15.501   4.481  1.00 10.00      A   
ATOM   1780  O   SER A 188      -3.207 -15.005   5.516  1.00 10.00      A   
ATOM   1781  N   LEU A 189      -1.467 -15.714   4.281  1.00 10.00      A   
ATOM   1782  HN  LEU A 189      -1.175 -16.118   3.433  1.00 10.00      A   
ATOM   1783  CA  LEU A 189      -0.469 -15.369   5.277  1.00 10.00      A   
ATOM   1784  CB  LEU A 189       0.017 -16.627   6.001  1.00 10.00      A   
ATOM   1785  CG  LEU A 189       1.049 -16.420   7.112  1.00 10.00      A   
ATOM   1786  CD1 LEU A 189       0.470 -15.574   8.235  1.00 10.00      A   
ATOM   1787  CD2 LEU A 189       1.538 -17.759   7.647  1.00 10.00      A   
ATOM   1788  C   LEU A 189       0.702 -14.636   4.633  1.00 10.00      A   
ATOM   1789  O   LEU A 189       1.453 -15.212   3.842  1.00 10.00      A   
ATOM   1790  N   ASN A 190       0.840 -13.360   4.957  1.00 10.00      A   
ATOM   1791  HN  ASN A 190       0.192 -12.950   5.574  1.00 10.00      A   
ATOM   1792  CA  ASN A 190       1.921 -12.547   4.419  1.00 10.00      A   
ATOM   1793  CB  ASN A 190       1.374 -11.355   3.626  1.00 10.00      A   
ATOM   1794  CG  ASN A 190       2.478 -10.474   3.064  1.00 10.00      A   
ATOM   1795  OD1 ASN A 190       3.574 -10.948   2.757  1.00 10.00      A   
ATOM   1796  ND2 ASN A 190       2.203  -9.187   2.930  1.00 10.00      A   
ATOM   1797 HD21 ASN A 190       1.298  -8.866   3.194  1.00 10.00      A   
ATOM   1798 HD22 ASN A 190       2.901  -8.599   2.574  1.00 10.00      A   
ATOM   1799  C   ASN A 190       2.853 -12.068   5.526  1.00 10.00      A   
ATOM   1800  O   ASN A 190       2.628 -11.023   6.137  1.00 10.00      A   
ATOM   1801  N   ILE A 191       3.897 -12.846   5.779  1.00 10.00      A   
ATOM   1802  HN  ILE A 191       4.015 -13.669   5.257  1.00 10.00      A   
ATOM   1803  CA  ILE A 191       4.874 -12.518   6.811  1.00 10.00      A   
ATOM   1804  CB  ILE A 191       4.840 -13.537   7.971  1.00 10.00      A   
ATOM   1805  CG1 ILE A 191       4.843 -14.977   7.437  1.00 10.00      A   
ATOM   1806  CG2 ILE A 191       3.625 -13.295   8.854  1.00 10.00      A   
ATOM   1807  CD1 ILE A 191       5.006 -16.036   8.511  1.00 10.00      A   
ATOM   1808  C   ILE A 191       6.279 -12.456   6.219  1.00 10.00      A   
ATOM   1809  O   ILE A 191       7.233 -13.001   6.772  1.00 10.00      A   
ATOM   1810  N   SER A 192       6.398 -11.763   5.096  1.00 10.00      A   
ATOM   1811  HN  SER A 192       5.605 -11.325   4.721  1.00 10.00      A   
ATOM   1812  CA  SER A 192       7.669 -11.627   4.400  1.00 10.00      A   
ATOM   1813  CB  SER A 192       7.403 -11.351   2.916  1.00 10.00      A   
ATOM   1814  OG  SER A 192       6.285 -10.482   2.750  1.00 10.00      A   
ATOM   1815  HG  SER A 192       5.474 -11.004   2.656  1.00 10.00      A   
ATOM   1816  C   SER A 192       8.533 -10.519   5.005  1.00 10.00      A   
ATOM   1817  O   SER A 192       9.582 -10.175   4.465  1.00 10.00      A   
ATOM   1818  N   CYS A 193       8.098  -9.989   6.144  1.00 10.00      A   
ATOM   1819  HN  CYS A 193       7.277 -10.337   6.544  1.00 10.00      A   
ATOM   1820  CA  CYS A 193       8.807  -8.909   6.821  1.00 10.00      A   
ATOM   1821  CB  CYS A 193       7.814  -7.796   7.166  1.00 10.00      A   
ATOM   1822  SG  CYS A 193       6.186  -8.403   7.671  1.00 10.00      A   
ATOM   1823  HG  CYS A 193       5.265  -7.689   7.028  1.00 10.00      A   
ATOM   1824  C   CYS A 193       9.508  -9.400   8.089  1.00 10.00      A   
ATOM   1825  O   CYS A 193       9.846  -8.608   8.968  1.00 10.00      A   
ATOM   1826  N   LEU A 194       9.735 -10.701   8.180  1.00 10.00      A   
ATOM   1827  HN  LEU A 194       9.461 -11.288   7.445  1.00 10.00      A   
ATOM   1828  CA  LEU A 194      10.393 -11.276   9.349  1.00 10.00      A   
ATOM   1829  CB  LEU A 194      10.001 -12.743   9.529  1.00 10.00      A   
ATOM   1830  CG  LEU A 194       8.517 -13.012   9.805  1.00 10.00      A   
ATOM   1831  CD1 LEU A 194       8.248 -14.507   9.891  1.00 10.00      A   
ATOM   1832  CD2 LEU A 194       8.068 -12.305  11.075  1.00 10.00      A   
ATOM   1833  C   LEU A 194      11.911 -11.119   9.263  1.00 10.00      A   
ATOM   1834  O   LEU A 194      12.441 -10.694   8.234  1.00 10.00      A   
ATOM   1835  N   ALA A 195      12.603 -11.461  10.342  1.00 10.00      A   
ATOM   1836  HN  ALA A 195      12.124 -11.816  11.128  1.00 10.00      A   
ATOM   1837  CA  ALA A 195      14.057 -11.340  10.391  1.00 10.00      A   
ATOM   1838  CB  ALA A 195      14.456 -10.204  11.318  1.00 10.00      A   
ATOM   1839  C   ALA A 195      14.709 -12.644  10.838  1.00 10.00      A   
ATOM   1840  O   ALA A 195      15.860 -12.929  10.495  1.00 10.00      A   
ATOM   1841  N   SER A 196      13.971 -13.426  11.609  1.00 10.00      A   
ATOM   1842  HN  SER A 196      13.063 -13.133  11.855  1.00 10.00      A   
ATOM   1843  CA  SER A 196      14.457 -14.700  12.113  1.00 10.00      A   
ATOM   1844  CB  SER A 196      14.169 -14.818  13.614  1.00 10.00      A   
ATOM   1845  OG  SER A 196      14.333 -13.574  14.270  1.00 10.00      A   
ATOM   1846  HG  SER A 196      13.534 -13.046  14.144  1.00 10.00      A   
ATOM   1847  C   SER A 196      13.777 -15.853  11.384  1.00 10.00      A   
ATOM   1848  O   SER A 196      12.783 -15.661  10.679  1.00 10.00      A   
ATOM   1849  N   GLU A 197      14.318 -17.050  11.558  1.00 10.00      A   
ATOM   1850  HN  GLU A 197      15.122 -17.136  12.113  1.00 10.00      A   
ATOM   1851  CA  GLU A 197      13.762 -18.235  10.937  1.00 10.00      A   
ATOM   1852  CB  GLU A 197      14.849 -19.302  10.790  1.00 10.00      A   
ATOM   1853  CG  GLU A 197      14.375 -20.594  10.145  1.00 10.00      A   
ATOM   1854  CD  GLU A 197      15.202 -21.794  10.557  1.00 10.00      A   
ATOM   1855  OE1 GLU A 197      15.779 -21.777  11.669  1.00 10.00      A   
ATOM   1856  OE2 GLU A 197      15.267 -22.771   9.780  1.00 10.00      A   
ATOM   1857  C   GLU A 197      12.596 -18.774  11.765  1.00 10.00      A   
ATOM   1858  O   GLU A 197      12.647 -18.773  12.996  1.00 10.00      A   
ATOM   1859  N   VAL A 198      11.543 -19.212  11.090  1.00 10.00      A   
ATOM   1860  HN  VAL A 198      11.553 -19.177  10.111  1.00 10.00      A   
ATOM   1861  CA  VAL A 198      10.379 -19.757  11.772  1.00 10.00      A   
ATOM   1862  CB  VAL A 198       9.047 -19.347  11.098  1.00 10.00      A   
ATOM   1863  CG1 VAL A 198       8.804 -17.852  11.245  1.00 10.00      A   
ATOM   1864  CG2 VAL A 198       9.020 -19.761   9.630  1.00 10.00      A   
ATOM   1865  C   VAL A 198      10.468 -21.275  11.837  1.00 10.00      A   
ATOM   1866  O   VAL A 198      11.253 -21.894  11.116  1.00 10.00      A   
ATOM   1867  N   SER A 199       9.679 -21.869  12.716  1.00 10.00      A   
ATOM   1868  HN  SER A 199       9.098 -21.318  13.281  1.00 10.00      A   
ATOM   1869  CA  SER A 199       9.658 -23.315  12.873  1.00 10.00      A   
ATOM   1870  CB  SER A 199       8.793 -23.699  14.082  1.00 10.00      A   
ATOM   1871  OG  SER A 199       8.956 -25.064  14.433  1.00 10.00      A   
ATOM   1872  HG  SER A 199       9.895 -25.290  14.402  1.00 10.00      A   
ATOM   1873  C   SER A 199       9.120 -23.984  11.608  1.00 10.00      A   
ATOM   1874  O   SER A 199       7.932 -23.866  11.287  1.00 10.00      A   
ATOM   1875  N   PHE A 200       9.994 -24.690  10.900  1.00 10.00      A   
ATOM   1876  HN  PHE A 200      10.922 -24.749  11.212  1.00 10.00      A   
ATOM   1877  CA  PHE A 200       9.614 -25.377   9.672  1.00 10.00      A   
ATOM   1878  CB  PHE A 200      10.847 -25.945   8.968  1.00 10.00      A   
ATOM   1879  CG  PHE A 200      10.566 -26.506   7.604  1.00 10.00      A   
ATOM   1880  CD1 PHE A 200      10.028 -25.708   6.607  1.00 10.00      A   
ATOM   1881  CD2 PHE A 200      10.844 -27.832   7.316  1.00 10.00      A   
ATOM   1882  CE1 PHE A 200       9.773 -26.221   5.351  1.00 10.00      A   
ATOM   1883  CE2 PHE A 200      10.591 -28.353   6.062  1.00 10.00      A   
ATOM   1884  CZ  PHE A 200      10.056 -27.547   5.077  1.00 10.00      A   
ATOM   1885  C   PHE A 200       8.605 -26.485   9.952  1.00 10.00      A   
ATOM   1886  O   PHE A 200       7.722 -26.751   9.135  1.00 10.00      A   
ATOM   1887  N   SER A 201       8.738 -27.123  11.108  1.00 10.00      A   
ATOM   1888  HN  SER A 201       9.469 -26.874  11.716  1.00 10.00      A   
ATOM   1889  CA  SER A 201       7.832 -28.191  11.498  1.00 10.00      A   
ATOM   1890  CB  SER A 201       8.300 -28.796  12.817  1.00 10.00      A   
ATOM   1891  OG  SER A 201       9.218 -27.923  13.457  1.00 10.00      A   
ATOM   1892  HG  SER A 201       9.371 -28.227  14.360  1.00 10.00      A   
ATOM   1893  C   SER A 201       6.409 -27.661  11.630  1.00 10.00      A   
ATOM   1894  O   SER A 201       5.458 -28.242  11.097  1.00 10.00      A   
ATOM   1895  N   ALA A 202       6.278 -26.538  12.318  1.00 10.00      A   
ATOM   1896  HN  ALA A 202       7.075 -26.118  12.702  1.00 10.00      A   
ATOM   1897  CA  ALA A 202       4.982 -25.912  12.514  1.00 10.00      A   
ATOM   1898  CB  ALA A 202       5.065 -24.821  13.566  1.00 10.00      A   
ATOM   1899  C   ALA A 202       4.457 -25.352  11.203  1.00 10.00      A   
ATOM   1900  O   ALA A 202       3.275 -25.492  10.893  1.00 10.00      A   
ATOM   1901  N   LEU A 203       5.348 -24.734  10.433  1.00 10.00      A   
ATOM   1902  HN  LEU A 203       6.277 -24.663  10.744  1.00 10.00      A   
ATOM   1903  CA  LEU A 203       4.990 -24.151   9.147  1.00 10.00      A   
ATOM   1904  CB  LEU A 203       6.217 -23.477   8.521  1.00 10.00      A   
ATOM   1905  CG  LEU A 203       6.029 -22.828   7.144  1.00 10.00      A   
ATOM   1906  CD1 LEU A 203       5.008 -21.704   7.208  1.00 10.00      A   
ATOM   1907  CD2 LEU A 203       7.357 -22.319   6.604  1.00 10.00      A   
ATOM   1908  C   LEU A 203       4.434 -25.212   8.202  1.00 10.00      A   
ATOM   1909  O   LEU A 203       3.370 -25.031   7.610  1.00 10.00      A   
ATOM   1910  N   GLU A 204       5.159 -26.318   8.073  1.00 10.00      A   
ATOM   1911  HN  GLU A 204       6.001 -26.400   8.574  1.00 10.00      A   
ATOM   1912  CA  GLU A 204       4.747 -27.407   7.203  1.00 10.00      A   
ATOM   1913  CB  GLU A 204       5.770 -28.542   7.235  1.00 10.00      A   
ATOM   1914  CG  GLU A 204       5.541 -29.602   6.170  1.00 10.00      A   
ATOM   1915  CD  GLU A 204       6.145 -30.947   6.521  1.00 10.00      A   
ATOM   1916  OE1 GLU A 204       6.757 -31.075   7.603  1.00 10.00      A   
ATOM   1917  OE2 GLU A 204       5.999 -31.889   5.719  1.00 10.00      A   
ATOM   1918  C   GLU A 204       3.373 -27.938   7.587  1.00 10.00      A   
ATOM   1919  O   GLU A 204       2.465 -27.984   6.759  1.00 10.00      A   
ATOM   1920  N   ARG A 205       3.215 -28.315   8.849  1.00 10.00      A   
ATOM   1921  HN  ARG A 205       3.968 -28.222   9.475  1.00 10.00      A   
ATOM   1922  CA  ARG A 205       1.947 -28.858   9.327  1.00 10.00      A   
ATOM   1923  CB  ARG A 205       2.067 -29.375  10.758  1.00 10.00      A   
ATOM   1924  CG  ARG A 205       2.730 -30.740  10.857  1.00 10.00      A   
ATOM   1925  CD  ARG A 205       2.321 -31.466  12.127  1.00 10.00      A   
ATOM   1926  NE  ARG A 205       2.997 -30.926  13.307  1.00 10.00      A   
ATOM   1927  HE  ARG A 205       3.980 -30.979  13.323  1.00 10.00      A   
ATOM   1928  CZ  ARG A 205       2.368 -30.380  14.342  1.00 10.00      A   
ATOM   1929  NH1 ARG A 205       1.041 -30.305  14.352  1.00 10.00      A   
ATOM   1930 HH11 ARG A 205       0.541 -29.877  15.165  1.00 10.00      A   
ATOM   1931 HH12 ARG A 205       0.486 -30.673  13.548  1.00 10.00      A   
ATOM   1932  NH2 ARG A 205       3.066 -29.911  15.368  1.00 10.00      A   
ATOM   1933 HH21 ARG A 205       2.575 -29.477  16.185  1.00 10.00      A   
ATOM   1934 HH22 ARG A 205       4.107 -29.970  15.366  1.00 10.00      A   
ATOM   1935  C   ARG A 205       0.810 -27.849   9.202  1.00 10.00      A   
ATOM   1936  O   ARG A 205      -0.320 -28.216   8.872  1.00 10.00      A   
ATOM   1937  N   LEU A 206       1.113 -26.578   9.445  1.00 10.00      A   
ATOM   1938  HN  LEU A 206       2.034 -26.343   9.703  1.00 10.00      A   
ATOM   1939  CA  LEU A 206       0.113 -25.520   9.347  1.00 10.00      A   
ATOM   1940  CB  LEU A 206       0.705 -24.175   9.772  1.00 10.00      A   
ATOM   1941  CG  LEU A 206       0.056 -23.506  10.985  1.00 10.00      A   
ATOM   1942  CD1 LEU A 206       0.938 -22.384  11.508  1.00 10.00      A   
ATOM   1943  CD2 LEU A 206      -1.330 -22.979  10.635  1.00 10.00      A   
ATOM   1944  C   LEU A 206      -0.417 -25.418   7.925  1.00 10.00      A   
ATOM   1945  O   LEU A 206      -1.624 -25.372   7.701  1.00 10.00      A   
ATOM   1946  N   VAL A 207       0.501 -25.389   6.972  1.00 10.00      A   
ATOM   1947  HN  VAL A 207       1.453 -25.419   7.226  1.00 10.00      A   
ATOM   1948  CA  VAL A 207       0.149 -25.289   5.562  1.00 10.00      A   
ATOM   1949  CB  VAL A 207       1.409 -25.058   4.691  1.00 10.00      A   
ATOM   1950  CG1 VAL A 207       1.076 -25.128   3.207  1.00 10.00      A   
ATOM   1951  CG2 VAL A 207       2.054 -23.722   5.026  1.00 10.00      A   
ATOM   1952  C   VAL A 207      -0.588 -26.541   5.077  1.00 10.00      A   
ATOM   1953  O   VAL A 207      -1.527 -26.452   4.288  1.00 10.00      A   
ATOM   1954  N   THR A 208      -0.163 -27.696   5.564  1.00 10.00      A   
ATOM   1955  HN  THR A 208       0.577 -27.700   6.208  1.00 10.00      A   
ATOM   1956  CA  THR A 208      -0.762 -28.962   5.167  1.00 10.00      A   
ATOM   1957  CB  THR A 208       0.060 -30.154   5.702  1.00 10.00      A   
ATOM   1958  OG1 THR A 208       1.443 -29.966   5.378  1.00 10.00      A   
ATOM   1959  HG1 THR A 208       1.815 -29.278   5.945  1.00 10.00      A   
ATOM   1960  CG2 THR A 208      -0.417 -31.458   5.083  1.00 10.00      A   
ATOM   1961  C   THR A 208      -2.215 -29.093   5.628  1.00 10.00      A   
ATOM   1962  O   THR A 208      -3.088 -29.469   4.841  1.00 10.00      A   
ATOM   1963  N   ARG A 209      -2.479 -28.761   6.890  1.00 10.00      A   
ATOM   1964  HN  ARG A 209      -1.752 -28.433   7.463  1.00 10.00      A   
ATOM   1965  CA  ARG A 209      -3.825 -28.882   7.445  1.00 10.00      A   
ATOM   1966  CB  ARG A 209      -3.804 -28.962   8.976  1.00 10.00      A   
ATOM   1967  CG  ARG A 209      -3.547 -27.643   9.681  1.00 10.00      A   
ATOM   1968  CD  ARG A 209      -3.477 -27.846  11.181  1.00 10.00      A   
ATOM   1969  NE  ARG A 209      -3.369 -26.586  11.911  1.00 10.00      A   
ATOM   1970  HE  ARG A 209      -4.146 -25.974  11.872  1.00 10.00      A   
ATOM   1971  CZ  ARG A 209      -2.296 -26.224  12.618  1.00 10.00      A   
ATOM   1972  NH1 ARG A 209      -1.237 -27.026  12.683  1.00 10.00      A   
ATOM   1973 HH11 ARG A 209      -1.239 -27.939  12.179  1.00 10.00      A   
ATOM   1974 HH12 ARG A 209      -0.400 -26.750  13.242  1.00 10.00      A   
ATOM   1975  NH2 ARG A 209      -2.290 -25.074  13.276  1.00 10.00      A   
ATOM   1976 HH21 ARG A 209      -3.128 -24.452  13.244  1.00 10.00      A   
ATOM   1977 HH22 ARG A 209      -1.458 -24.786  13.834  1.00 10.00      A   
ATOM   1978  C   ARG A 209      -4.779 -27.794   6.964  1.00 10.00      A   
ATOM   1979  O   ARG A 209      -5.990 -27.919   7.125  1.00 10.00      A   
ATOM   1980  N   CYS A 210      -4.241 -26.735   6.375  1.00 10.00      A   
ATOM   1981  HN  CYS A 210      -3.269 -26.687   6.269  1.00 10.00      A   
ATOM   1982  CA  CYS A 210      -5.072 -25.641   5.880  1.00 10.00      A   
ATOM   1983  CB  CYS A 210      -4.525 -24.294   6.343  1.00 10.00      A   
ATOM   1984  SG  CYS A 210      -4.293 -24.177   8.131  1.00 10.00      A   
ATOM   1985  HG  CYS A 210      -3.095 -24.682   8.411  1.00 10.00      A   
ATOM   1986  C   CYS A 210      -5.192 -25.680   4.357  1.00 10.00      A   
ATOM   1987  O   CYS A 210      -4.321 -25.190   3.641  1.00 10.00      A   
ATOM   1988  N   PRO A 211      -6.287 -26.257   3.840  1.00 10.00      A   
ATOM   1989  CA  PRO A 211      -6.513 -26.373   2.399  1.00 10.00      A   
ATOM   1990  CB  PRO A 211      -7.526 -27.514   2.314  1.00 10.00      A   
ATOM   1991  CG  PRO A 211      -8.326 -27.391   3.567  1.00 10.00      A   
ATOM   1992  CD  PRO A 211      -7.397 -26.839   4.618  1.00 10.00      A   
ATOM   1993  C   PRO A 211      -7.101 -25.096   1.804  1.00 10.00      A   
ATOM   1994  O   PRO A 211      -7.238 -24.972   0.586  1.00 10.00      A   
ATOM   1995  N   ASN A 212      -7.447 -24.147   2.668  1.00 10.00      A   
ATOM   1996  HN  ASN A 212      -7.320 -24.304   3.629  1.00 10.00      A   
ATOM   1997  CA  ASN A 212      -8.017 -22.883   2.219  1.00 10.00      A   
ATOM   1998  CB  ASN A 212      -9.027 -22.340   3.234  1.00 10.00      A   
ATOM   1999  CG  ASN A 212     -10.260 -21.759   2.566  1.00 10.00      A   
ATOM   2000  OD1 ASN A 212     -10.195 -21.269   1.437  1.00 10.00      A   
ATOM   2001  ND2 ASN A 212     -11.391 -21.808   3.256  1.00 10.00      A   
ATOM   2002 HD21 ASN A 212     -11.374 -22.212   4.153  1.00 10.00      A   
ATOM   2003 HD22 ASN A 212     -12.205 -21.447   2.839  1.00 10.00      A   
ATOM   2004  C   ASN A 212      -6.922 -21.860   1.949  1.00 10.00      A   
ATOM   2005  O   ASN A 212      -7.193 -20.731   1.539  1.00 10.00      A   
ATOM   2006  N   LEU A 213      -5.682 -22.264   2.185  1.00 10.00      A   
ATOM   2007  HN  LEU A 213      -5.531 -23.166   2.525  1.00 10.00      A   
ATOM   2008  CA  LEU A 213      -4.545 -21.393   1.955  1.00 10.00      A   
ATOM   2009  CB  LEU A 213      -3.274 -22.000   2.550  1.00 10.00      A   
ATOM   2010  CG  LEU A 213      -1.992 -21.162   2.440  1.00 10.00      A   
ATOM   2011  CD1 LEU A 213      -2.110 -19.871   3.235  1.00 10.00      A   
ATOM   2012  CD2 LEU A 213      -0.794 -21.974   2.908  1.00 10.00      A   
ATOM   2013  C   LEU A 213      -4.372 -21.167   0.465  1.00 10.00      A   
ATOM   2014  O   LEU A 213      -4.059 -22.094  -0.282  1.00 10.00      A   
ATOM   2015  N   LYS A 214      -4.620 -19.943   0.032  1.00 10.00      A   
ATOM   2016  HN  LYS A 214      -4.903 -19.257   0.676  1.00 10.00      A   
ATOM   2017  CA  LYS A 214      -4.499 -19.591  -1.371  1.00 10.00      A   
ATOM   2018  CB  LYS A 214      -5.787 -18.933  -1.872  1.00 10.00      A   
ATOM   2019  CG  LYS A 214      -7.038 -19.772  -1.664  1.00 10.00      A   
ATOM   2020  CD  LYS A 214      -7.059 -20.997  -2.566  1.00 10.00      A   
ATOM   2021  CE  LYS A 214      -8.322 -21.815  -2.332  1.00 10.00      A   
ATOM   2022  NZ  LYS A 214      -8.501 -22.884  -3.350  1.00 10.00      A   
ATOM   2023  HZ1 LYS A 214      -8.584 -22.463  -4.299  1.00 10.00      A   
ATOM   2024  HZ2 LYS A 214      -9.366 -23.429  -3.151  1.00 10.00      A   
ATOM   2025  HZ3 LYS A 214      -7.691 -23.530  -3.343  1.00 10.00      A   
ATOM   2026  C   LYS A 214      -3.312 -18.666  -1.606  1.00 10.00      A   
ATOM   2027  O   LYS A 214      -2.707 -18.679  -2.678  1.00 10.00      A   
ATOM   2028  N   SER A 215      -2.969 -17.872  -0.606  1.00 10.00      A   
ATOM   2029  HN  SER A 215      -3.468 -17.912   0.238  1.00 10.00      A   
ATOM   2030  CA  SER A 215      -1.858 -16.945  -0.733  1.00 10.00      A   
ATOM   2031  CB  SER A 215      -2.377 -15.511  -0.890  1.00 10.00      A   
ATOM   2032  OG  SER A 215      -3.317 -15.429  -1.952  1.00 10.00      A   
ATOM   2033  HG  SER A 215      -4.001 -14.791  -1.723  1.00 10.00      A   
ATOM   2034  C   SER A 215      -0.908 -17.053   0.455  1.00 10.00      A   
ATOM   2035  O   SER A 215      -1.295 -16.822   1.601  1.00 10.00      A   
ATOM   2036  N   LEU A 216       0.335 -17.414   0.177  1.00 10.00      A   
ATOM   2037  HN  LEU A 216       0.586 -17.578  -0.759  1.00 10.00      A   
ATOM   2038  CA  LEU A 216       1.343 -17.557   1.216  1.00 10.00      A   
ATOM   2039  CB  LEU A 216       1.592 -19.036   1.529  1.00 10.00      A   
ATOM   2040  CG  LEU A 216       2.627 -19.332   2.620  1.00 10.00      A   
ATOM   2041  CD1 LEU A 216       2.114 -18.892   3.982  1.00 10.00      A   
ATOM   2042  CD2 LEU A 216       2.994 -20.806   2.631  1.00 10.00      A   
ATOM   2043  C   LEU A 216       2.642 -16.888   0.790  1.00 10.00      A   
ATOM   2044  O   LEU A 216       3.223 -17.232  -0.239  1.00 10.00      A   
ATOM   2045  N   LYS A 217       3.082 -15.915   1.572  1.00 10.00      A   
ATOM   2046  HN  LYS A 217       2.564 -15.676   2.376  1.00 10.00      A   
ATOM   2047  CA  LYS A 217       4.317 -15.198   1.288  1.00 10.00      A   
ATOM   2048  CB  LYS A 217       4.058 -13.687   1.217  1.00 10.00      A   
ATOM   2049  CG  LYS A 217       2.828 -13.299   0.406  1.00 10.00      A   
ATOM   2050  CD  LYS A 217       3.196 -12.837  -0.998  1.00 10.00      A   
ATOM   2051  CE  LYS A 217       1.953 -12.679  -1.859  1.00 10.00      A   
ATOM   2052  NZ  LYS A 217       2.211 -11.909  -3.104  1.00 10.00      A   
ATOM   2053  HZ1 LYS A 217       3.042 -12.293  -3.605  1.00 10.00      A   
ATOM   2054  HZ2 LYS A 217       2.386 -10.908  -2.880  1.00 10.00      A   
ATOM   2055  HZ3 LYS A 217       1.379 -11.967  -3.735  1.00 10.00      A   
ATOM   2056  C   LYS A 217       5.343 -15.510   2.371  1.00 10.00      A   
ATOM   2057  O   LYS A 217       5.168 -15.122   3.531  1.00 10.00      A   
ATOM   2058  N   LEU A 218       6.393 -16.232   1.993  1.00 10.00      A   
ATOM   2059  HN  LEU A 218       6.468 -16.513   1.051  1.00 10.00      A   
ATOM   2060  CA  LEU A 218       7.445 -16.620   2.922  1.00 10.00      A   
ATOM   2061  CB  LEU A 218       8.192 -17.848   2.395  1.00 10.00      A   
ATOM   2062  CG  LEU A 218       7.346 -19.091   2.108  1.00 10.00      A   
ATOM   2063  CD1 LEU A 218       8.135 -20.077   1.261  1.00 10.00      A   
ATOM   2064  CD2 LEU A 218       6.894 -19.748   3.403  1.00 10.00      A   
ATOM   2065  C   LEU A 218       8.429 -15.479   3.152  1.00 10.00      A   
ATOM   2066  O   LEU A 218       8.337 -14.426   2.515  1.00 10.00      A   
ATOM   2067  N   ASN A 219       9.369 -15.695   4.063  1.00 10.00      A   
ATOM   2068  HN  ASN A 219       9.395 -16.559   4.527  1.00 10.00      A   
ATOM   2069  CA  ASN A 219      10.372 -14.693   4.386  1.00 10.00      A   
ATOM   2070  CB  ASN A 219      10.417 -14.413   5.894  1.00 10.00      A   
ATOM   2071  CG  ASN A 219      10.895 -15.588   6.731  1.00 10.00      A   
ATOM   2072  OD1 ASN A 219      10.704 -16.751   6.373  1.00 10.00      A   
ATOM   2073  ND2 ASN A 219      11.525 -15.290   7.854  1.00 10.00      A   
ATOM   2074 HD21 ASN A 219      11.651 -14.344   8.077  1.00 10.00      A   
ATOM   2075 HD22 ASN A 219      11.840 -16.025   8.425  1.00 10.00      A   
ATOM   2076  C   ASN A 219      11.746 -15.100   3.865  1.00 10.00      A   
ATOM   2077  O   ASN A 219      11.945 -16.235   3.433  1.00 10.00      A   
ATOM   2078  N   ARG A 220      12.689 -14.170   3.929  1.00 10.00      A   
ATOM   2079  HN  ARG A 220      12.463 -13.293   4.313  1.00 10.00      A   
ATOM   2080  CA  ARG A 220      14.053 -14.388   3.449  1.00 10.00      A   
ATOM   2081  CB  ARG A 220      14.836 -13.074   3.542  1.00 10.00      A   
ATOM   2082  CG  ARG A 220      16.055 -12.990   2.641  1.00 10.00      A   
ATOM   2083  CD  ARG A 220      16.722 -11.631   2.771  1.00 10.00      A   
ATOM   2084  NE  ARG A 220      17.913 -11.517   1.936  1.00 10.00      A   
ATOM   2085  HE  ARG A 220      17.839 -11.820   1.000  1.00 10.00      A   
ATOM   2086  CZ  ARG A 220      19.080 -11.035   2.358  1.00 10.00      A   
ATOM   2087  NH1 ARG A 220      19.220 -10.615   3.614  1.00 10.00      A   
ATOM   2088 HH11 ARG A 220      20.148 -10.241   3.948  1.00 10.00      A   
ATOM   2089 HH12 ARG A 220      18.412 -10.652   4.273  1.00 10.00      A   
ATOM   2090  NH2 ARG A 220      20.096 -10.960   1.513  1.00 10.00      A   
ATOM   2091 HH21 ARG A 220      19.981 -11.283   0.520  1.00 10.00      A   
ATOM   2092 HH22 ARG A 220      21.015 -10.577   1.821  1.00 10.00      A   
ATOM   2093  C   ARG A 220      14.776 -15.487   4.230  1.00 10.00      A   
ATOM   2094  O   ARG A 220      15.809 -15.993   3.793  1.00 10.00      A   
ATOM   2095  N   ALA A 221      14.233 -15.851   5.383  1.00 10.00      A   
ATOM   2096  HN  ALA A 221      13.416 -15.401   5.686  1.00 10.00      A   
ATOM   2097  CA  ALA A 221      14.834 -16.880   6.226  1.00 10.00      A   
ATOM   2098  CB  ALA A 221      14.301 -16.780   7.642  1.00 10.00      A   
ATOM   2099  C   ALA A 221      14.615 -18.283   5.680  1.00 10.00      A   
ATOM   2100  O   ALA A 221      15.283 -19.226   6.096  1.00 10.00      A   
ATOM   2101  N   VAL A 222      13.674 -18.427   4.764  1.00 10.00      A   
ATOM   2102  HN  VAL A 222      13.170 -17.641   4.464  1.00 10.00      A   
ATOM   2103  CA  VAL A 222      13.390 -19.728   4.176  1.00 10.00      A   
ATOM   2104  CB  VAL A 222      11.930 -19.830   3.670  1.00 10.00      A   
ATOM   2105  CG1 VAL A 222      11.675 -21.187   3.026  1.00 10.00      A   
ATOM   2106  CG2 VAL A 222      10.946 -19.590   4.804  1.00 10.00      A   
ATOM   2107  C   VAL A 222      14.346 -19.996   3.018  1.00 10.00      A   
ATOM   2108  O   VAL A 222      14.354 -19.254   2.035  1.00 10.00      A   
ATOM   2109  N   PRO A 223      15.180 -21.046   3.132  1.00 10.00      A   
ATOM   2110  CA  PRO A 223      16.136 -21.411   2.082  1.00 10.00      A   
ATOM   2111  CB  PRO A 223      16.941 -22.556   2.707  1.00 10.00      A   
ATOM   2112  CG  PRO A 223      16.062 -23.106   3.777  1.00 10.00      A   
ATOM   2113  CD  PRO A 223      15.254 -21.951   4.292  1.00 10.00      A   
ATOM   2114  C   PRO A 223      15.420 -21.890   0.822  1.00 10.00      A   
ATOM   2115  O   PRO A 223      14.195 -22.053   0.815  1.00 10.00      A   
ATOM   2116  N   LEU A 224      16.180 -22.146  -0.234  1.00 10.00      A   
ATOM   2117  HN  LEU A 224      17.157 -22.045  -0.168  1.00 10.00      A   
ATOM   2118  CA  LEU A 224      15.588 -22.585  -1.488  1.00 10.00      A   
ATOM   2119  CB  LEU A 224      16.460 -22.165  -2.676  1.00 10.00      A   
ATOM   2120  CG  LEU A 224      15.832 -22.317  -4.065  1.00 10.00      A   
ATOM   2121  CD1 LEU A 224      14.543 -21.519  -4.161  1.00 10.00      A   
ATOM   2122  CD2 LEU A 224      16.807 -21.877  -5.144  1.00 10.00      A   
ATOM   2123  C   LEU A 224      15.350 -24.091  -1.500  1.00 10.00      A   
ATOM   2124  O   LEU A 224      14.421 -24.573  -2.143  1.00 10.00      A   
ATOM   2125  N   GLU A 225      16.175 -24.826  -0.766  1.00 10.00      A   
ATOM   2126  HN  GLU A 225      16.896 -24.379  -0.260  1.00 10.00      A   
ATOM   2127  CA  GLU A 225      16.067 -26.282  -0.708  1.00 10.00      A   
ATOM   2128  CB  GLU A 225      17.385 -26.899  -0.226  1.00 10.00      A   
ATOM   2129  CG  GLU A 225      18.629 -26.344  -0.909  1.00 10.00      A   
ATOM   2130  CD  GLU A 225      19.318 -25.268  -0.093  1.00 10.00      A   
ATOM   2131  OE1 GLU A 225      18.692 -24.217   0.169  1.00 10.00      A   
ATOM   2132  OE2 GLU A 225      20.490 -25.467   0.292  1.00 10.00      A   
ATOM   2133  C   GLU A 225      14.905 -26.758   0.175  1.00 10.00      A   
ATOM   2134  O   GLU A 225      14.721 -27.963   0.369  1.00 10.00      A   
ATOM   2135  N   LYS A 226      14.115 -25.825   0.695  1.00 10.00      A   
ATOM   2136  HN  LYS A 226      14.287 -24.882   0.489  1.00 10.00      A   
ATOM   2137  CA  LYS A 226      12.984 -26.175   1.552  1.00 10.00      A   
ATOM   2138  CB  LYS A 226      13.175 -25.595   2.959  1.00 10.00      A   
ATOM   2139  CG  LYS A 226      14.377 -26.149   3.711  1.00 10.00      A   
ATOM   2140  CD  LYS A 226      14.179 -27.604   4.104  1.00 10.00      A   
ATOM   2141  CE  LYS A 226      15.385 -28.141   4.861  1.00 10.00      A   
ATOM   2142  NZ  LYS A 226      15.440 -27.643   6.261  1.00 10.00      A   
ATOM   2143  HZ1 LYS A 226      15.032 -26.692   6.321  1.00 10.00      A   
ATOM   2144  HZ2 LYS A 226      16.429 -27.597   6.585  1.00 10.00      A   
ATOM   2145  HZ3 LYS A 226      14.911 -28.281   6.893  1.00 10.00      A   
ATOM   2146  C   LYS A 226      11.673 -25.668   0.961  1.00 10.00      A   
ATOM   2147  O   LYS A 226      10.661 -25.591   1.655  1.00 10.00      A   
ATOM   2148  N   LEU A 227      11.691 -25.346  -0.326  1.00 10.00      A   
ATOM   2149  HN  LEU A 227      12.519 -25.469  -0.842  1.00 10.00      A   
ATOM   2150  CA  LEU A 227      10.502 -24.828  -0.992  1.00 10.00      A   
ATOM   2151  CB  LEU A 227      10.889 -23.920  -2.160  1.00 10.00      A   
ATOM   2152  CG  LEU A 227      10.629 -22.424  -1.974  1.00 10.00      A   
ATOM   2153  CD1 LEU A 227      11.076 -21.658  -3.208  1.00 10.00      A   
ATOM   2154  CD2 LEU A 227       9.158 -22.163  -1.690  1.00 10.00      A   
ATOM   2155  C   LEU A 227       9.580 -25.940  -1.479  1.00 10.00      A   
ATOM   2156  O   LEU A 227       8.367 -25.881  -1.276  1.00 10.00      A   
ATOM   2157  N   ALA A 228      10.158 -26.955  -2.111  1.00 10.00      A   
ATOM   2158  HN  ALA A 228      11.138 -26.957  -2.219  1.00 10.00      A   
ATOM   2159  CA  ALA A 228       9.384 -28.074  -2.651  1.00 10.00      A   
ATOM   2160  CB  ALA A 228      10.296 -29.075  -3.347  1.00 10.00      A   
ATOM   2161  C   ALA A 228       8.549 -28.762  -1.578  1.00 10.00      A   
ATOM   2162  O   ALA A 228       7.447 -29.240  -1.848  1.00 10.00      A   
ATOM   2163  N   THR A 229       9.066 -28.779  -0.359  1.00 10.00      A   
ATOM   2164  HN  THR A 229       9.934 -28.346  -0.201  1.00 10.00      A   
ATOM   2165  CA  THR A 229       8.390 -29.406   0.758  1.00 10.00      A   
ATOM   2166  CB  THR A 229       9.252 -29.272   2.026  1.00 10.00      A   
ATOM   2167  OG1 THR A 229      10.631 -29.140   1.640  1.00 10.00      A   
ATOM   2168  HG1 THR A 229      11.049 -30.010   1.636  1.00 10.00      A   
ATOM   2169  CG2 THR A 229       9.093 -30.495   2.912  1.00 10.00      A   
ATOM   2170  C   THR A 229       7.015 -28.782   1.007  1.00 10.00      A   
ATOM   2171  O   THR A 229       6.066 -29.478   1.361  1.00 10.00      A   
ATOM   2172  N   LEU A 230       6.910 -27.473   0.793  1.00 10.00      A   
ATOM   2173  HN  LEU A 230       7.695 -26.973   0.481  1.00 10.00      A   
ATOM   2174  CA  LEU A 230       5.653 -26.762   1.006  1.00 10.00      A   
ATOM   2175  CB  LEU A 230       5.911 -25.332   1.483  1.00 10.00      A   
ATOM   2176  CG  LEU A 230       6.516 -25.185   2.881  1.00 10.00      A   
ATOM   2177  CD1 LEU A 230       6.959 -23.752   3.118  1.00 10.00      A   
ATOM   2178  CD2 LEU A 230       5.516 -25.615   3.946  1.00 10.00      A   
ATOM   2179  C   LEU A 230       4.782 -26.753  -0.246  1.00 10.00      A   
ATOM   2180  O   LEU A 230       3.556 -26.858  -0.158  1.00 10.00      A   
ATOM   2181  N   LEU A 231       5.421 -26.660  -1.411  1.00 10.00      A   
ATOM   2182  HN  LEU A 231       6.402 -26.605  -1.416  1.00 10.00      A   
ATOM   2183  CA  LEU A 231       4.704 -26.628  -2.682  1.00 10.00      A   
ATOM   2184  CB  LEU A 231       5.667 -26.365  -3.839  1.00 10.00      A   
ATOM   2185  CG  LEU A 231       6.618 -25.178  -3.675  1.00 10.00      A   
ATOM   2186  CD1 LEU A 231       7.531 -25.058  -4.884  1.00 10.00      A   
ATOM   2187  CD2 LEU A 231       5.842 -23.892  -3.455  1.00 10.00      A   
ATOM   2188  C   LEU A 231       3.933 -27.926  -2.917  1.00 10.00      A   
ATOM   2189  O   LEU A 231       2.903 -27.936  -3.589  1.00 10.00      A   
ATOM   2190  N   GLN A 232       4.437 -29.019  -2.355  1.00 10.00      A   
ATOM   2191  HN  GLN A 232       5.273 -28.952  -1.840  1.00 10.00      A   
ATOM   2192  CA  GLN A 232       3.787 -30.316  -2.496  1.00 10.00      A   
ATOM   2193  CB  GLN A 232       4.784 -31.448  -2.236  1.00 10.00      A   
ATOM   2194  CG  GLN A 232       5.842 -31.623  -3.312  1.00 10.00      A   
ATOM   2195  CD  GLN A 232       5.315 -32.326  -4.545  1.00 10.00      A   
ATOM   2196  OE1 GLN A 232       4.138 -32.211  -4.885  1.00 10.00      A   
ATOM   2197  NE2 GLN A 232       6.181 -33.067  -5.216  1.00 10.00      A   
ATOM   2198 HE21 GLN A 232       7.106 -33.120  -4.880  1.00 10.00      A   
ATOM   2199 HE22 GLN A 232       5.873 -33.527  -6.031  1.00 10.00      A   
ATOM   2200  C   GLN A 232       2.607 -30.443  -1.537  1.00 10.00      A   
ATOM   2201  O   GLN A 232       1.673 -31.208  -1.780  1.00 10.00      A   
ATOM   2202  N   ARG A 233       2.650 -29.670  -0.458  1.00 10.00      A   
ATOM   2203  HN  ARG A 233       3.398 -29.045  -0.352  1.00 10.00      A   
ATOM   2204  CA  ARG A 233       1.604 -29.702   0.558  1.00 10.00      A   
ATOM   2205  CB  ARG A 233       2.126 -29.145   1.889  1.00 10.00      A   
ATOM   2206  CG  ARG A 233       3.231 -29.964   2.532  1.00 10.00      A   
ATOM   2207  CD  ARG A 233       2.766 -31.370   2.866  1.00 10.00      A   
ATOM   2208  NE  ARG A 233       3.701 -32.062   3.757  1.00 10.00      A   
ATOM   2209  HE  ARG A 233       4.293 -31.502   4.313  1.00 10.00      A   
ATOM   2210  CZ  ARG A 233       3.785 -33.386   3.873  1.00 10.00      A   
ATOM   2211  NH1 ARG A 233       2.987 -34.174   3.157  1.00 10.00      A   
ATOM   2212 HH11 ARG A 233       3.054 -35.214   3.249  1.00 10.00      A   
ATOM   2213 HH12 ARG A 233       2.288 -33.760   2.501  1.00 10.00      A   
ATOM   2214  NH2 ARG A 233       4.666 -33.919   4.703  1.00 10.00      A   
ATOM   2215 HH21 ARG A 233       4.739 -34.955   4.796  1.00 10.00      A   
ATOM   2216 HH22 ARG A 233       5.293 -33.295   5.271  1.00 10.00      A   
ATOM   2217  C   ARG A 233       0.381 -28.906   0.122  1.00 10.00      A   
ATOM   2218  O   ARG A 233      -0.756 -29.336   0.326  1.00 10.00      A   
ATOM   2219  N   ALA A 234       0.617 -27.746  -0.479  1.00 10.00      A   
ATOM   2220  HN  ALA A 234       1.547 -27.460  -0.630  1.00 10.00      A   
ATOM   2221  CA  ALA A 234      -0.474 -26.887  -0.923  1.00 10.00      A   
ATOM   2222  CB  ALA A 234      -0.549 -25.639  -0.058  1.00 10.00      A   
ATOM   2223  C   ALA A 234      -0.348 -26.513  -2.398  1.00 10.00      A   
ATOM   2224  O   ALA A 234       0.178 -25.451  -2.738  1.00 10.00      A   
ATOM   2225  N   PRO A 235      -0.839 -27.378  -3.298  1.00 10.00      A   
ATOM   2226  CA  PRO A 235      -0.787 -27.137  -4.740  1.00 10.00      A   
ATOM   2227  CB  PRO A 235      -0.886 -28.552  -5.317  1.00 10.00      A   
ATOM   2228  CG  PRO A 235      -1.729 -29.297  -4.334  1.00 10.00      A   
ATOM   2229  CD  PRO A 235      -1.475 -28.674  -2.983  1.00 10.00      A   
ATOM   2230  C   PRO A 235      -1.964 -26.282  -5.217  1.00 10.00      A   
ATOM   2231  O   PRO A 235      -2.102 -26.002  -6.408  1.00 10.00      A   
ATOM   2232  N   GLN A 236      -2.803 -25.861  -4.278  1.00 10.00      A   
ATOM   2233  HN  GLN A 236      -2.635 -26.109  -3.344  1.00 10.00      A   
ATOM   2234  CA  GLN A 236      -3.973 -25.052  -4.600  1.00 10.00      A   
ATOM   2235  CB  GLN A 236      -5.178 -25.478  -3.744  1.00 10.00      A   
ATOM   2236  CG  GLN A 236      -5.210 -24.892  -2.337  1.00 10.00      A   
ATOM   2237  CD  GLN A 236      -4.316 -25.635  -1.361  1.00 10.00      A   
ATOM   2238  OE1 GLN A 236      -4.087 -26.836  -1.502  1.00 10.00      A   
ATOM   2239  NE2 GLN A 236      -3.813 -24.927  -0.362  1.00 10.00      A   
ATOM   2240 HE21 GLN A 236      -4.042 -23.968  -0.307  1.00 10.00      A   
ATOM   2241 HE22 GLN A 236      -3.227 -25.383   0.281  1.00 10.00      A   
ATOM   2242  C   GLN A 236      -3.695 -23.557  -4.431  1.00 10.00      A   
ATOM   2243  O   GLN A 236      -4.615 -22.737  -4.471  1.00 10.00      A   
ATOM   2244  N   LEU A 237      -2.428 -23.207  -4.255  1.00 10.00      A   
ATOM   2245  HN  LEU A 237      -1.735 -23.899  -4.259  1.00 10.00      A   
ATOM   2246  CA  LEU A 237      -2.041 -21.816  -4.062  1.00 10.00      A   
ATOM   2247  CB  LEU A 237      -0.591 -21.721  -3.583  1.00 10.00      A   
ATOM   2248  CG  LEU A 237      -0.375 -21.052  -2.224  1.00 10.00      A   
ATOM   2249  CD1 LEU A 237      -0.815 -21.965  -1.093  1.00 10.00      A   
ATOM   2250  CD2 LEU A 237       1.076 -20.642  -2.053  1.00 10.00      A   
ATOM   2251  C   LEU A 237      -2.243 -20.970  -5.316  1.00 10.00      A   
ATOM   2252  O   LEU A 237      -2.071 -21.444  -6.440  1.00 10.00      A   
ATOM   2253  N   GLU A 238      -2.614 -19.712  -5.101  1.00 10.00      A   
ATOM   2254  HN  GLU A 238      -2.742 -19.408  -4.173  1.00 10.00      A   
ATOM   2255  CA  GLU A 238      -2.833 -18.760  -6.182  1.00 10.00      A   
ATOM   2256  CB  GLU A 238      -4.157 -18.014  -5.987  1.00 10.00      A   
ATOM   2257  CG  GLU A 238      -5.362 -18.902  -5.715  1.00 10.00      A   
ATOM   2258  CD  GLU A 238      -6.653 -18.116  -5.646  1.00 10.00      A   
ATOM   2259  OE1 GLU A 238      -6.598 -16.888  -5.426  1.00 10.00      A   
ATOM   2260  OE2 GLU A 238      -7.729 -18.722  -5.820  1.00 10.00      A   
ATOM   2261  C   GLU A 238      -1.685 -17.753  -6.206  1.00 10.00      A   
ATOM   2262  O   GLU A 238      -1.167 -17.396  -7.267  1.00 10.00      A   
ATOM   2263  N   GLU A 239      -1.291 -17.299  -5.020  1.00 10.00      A   
ATOM   2264  HN  GLU A 239      -1.743 -17.629  -4.209  1.00 10.00      A   
ATOM   2265  CA  GLU A 239      -0.199 -16.343  -4.879  1.00 10.00      A   
ATOM   2266  CB  GLU A 239      -0.691 -15.020  -4.280  1.00 10.00      A   
ATOM   2267  CG  GLU A 239      -1.185 -14.012  -5.305  1.00 10.00      A   
ATOM   2268  CD  GLU A 239      -1.186 -12.596  -4.775  1.00 10.00      A   
ATOM   2269  OE1 GLU A 239      -0.099 -12.074  -4.449  1.00 10.00      A   
ATOM   2270  OE2 GLU A 239      -2.272 -11.991  -4.692  1.00 10.00      A   
ATOM   2271  C   GLU A 239       0.890 -16.935  -3.998  1.00 10.00      A   
ATOM   2272  O   GLU A 239       0.659 -17.225  -2.824  1.00 10.00      A   
ATOM   2273  N   LEU A 240       2.069 -17.120  -4.563  1.00 10.00      A   
ATOM   2274  HN  LEU A 240       2.201 -16.854  -5.499  1.00 10.00      A   
ATOM   2275  CA  LEU A 240       3.177 -17.698  -3.824  1.00 10.00      A   
ATOM   2276  CB  LEU A 240       3.687 -18.959  -4.523  1.00 10.00      A   
ATOM   2277  CG  LEU A 240       4.985 -19.556  -3.972  1.00 10.00      A   
ATOM   2278  CD1 LEU A 240       4.759 -20.180  -2.604  1.00 10.00      A   
ATOM   2279  CD2 LEU A 240       5.570 -20.566  -4.947  1.00 10.00      A   
ATOM   2280  C   LEU A 240       4.316 -16.703  -3.644  1.00 10.00      A   
ATOM   2281  O   LEU A 240       4.789 -16.097  -4.607  1.00 10.00      A   
ATOM   2282  N   GLY A 241       4.736 -16.529  -2.404  1.00 10.00      A   
ATOM   2283  HN  GLY A 241       4.293 -17.022  -1.671  1.00 10.00      A   
ATOM   2284  CA  GLY A 241       5.833 -15.641  -2.100  1.00 10.00      A   
ATOM   2285  C   GLY A 241       7.031 -16.442  -1.651  1.00 10.00      A   
ATOM   2286  O   GLY A 241       7.022 -17.020  -0.568  1.00 10.00      A   
ATOM   2287  N   THR A 242       8.045 -16.497  -2.490  1.00 10.00      A   
ATOM   2288  HN  THR A 242       7.993 -15.995  -3.331  1.00 10.00      A   
ATOM   2289  CA  THR A 242       9.249 -17.251  -2.189  1.00 10.00      A   
ATOM   2290  CB  THR A 242      10.006 -17.623  -3.481  1.00 10.00      A   
ATOM   2291  OG1 THR A 242      10.240 -16.445  -4.268  1.00 10.00      A   
ATOM   2292  HG1 THR A 242       9.421 -15.939  -4.348  1.00 10.00      A   
ATOM   2293  CG2 THR A 242       9.195 -18.615  -4.300  1.00 10.00      A   
ATOM   2294  C   THR A 242      10.166 -16.459  -1.266  1.00 10.00      A   
ATOM   2295  O   THR A 242      10.099 -15.231  -1.219  1.00 10.00      A   
ATOM   2296  N   GLY A 243      11.005 -17.159  -0.526  1.00 10.00      A   
ATOM   2297  HN  GLY A 243      11.011 -18.140  -0.594  1.00 10.00      A   
ATOM   2298  CA  GLY A 243      11.922 -16.493   0.371  1.00 10.00      A   
ATOM   2299  C   GLY A 243      13.300 -16.389  -0.237  1.00 10.00      A   
ATOM   2300  O   GLY A 243      13.500 -15.673  -1.223  1.00 10.00      A   
ATOM   2301  N   GLY A 244      14.248 -17.113   0.337  1.00 10.00      A   
ATOM   2302  HN  GLY A 244      14.027 -17.682   1.110  1.00 10.00      A   
ATOM   2303  CA  GLY A 244      15.594 -17.099  -0.174  1.00 10.00      A   
ATOM   2304  C   GLY A 244      15.697 -17.925  -1.433  1.00 10.00      A   
ATOM   2305  O   GLY A 244      15.455 -19.132  -1.413  1.00 10.00      A   
ATOM   2306  N   TYR A 245      16.045 -17.276  -2.528  1.00 10.00      A   
ATOM   2307  HN  TYR A 245      16.240 -16.314  -2.474  1.00 10.00      A   
ATOM   2308  CA  TYR A 245      16.168 -17.955  -3.807  1.00 10.00      A   
ATOM   2309  CB  TYR A 245      15.607 -17.084  -4.932  1.00 10.00      A   
ATOM   2310  CG  TYR A 245      14.897 -17.868  -6.013  1.00 10.00      A   
ATOM   2311  CD1 TYR A 245      13.624 -18.379  -5.799  1.00 10.00      A   
ATOM   2312  CD2 TYR A 245      15.497 -18.099  -7.244  1.00 10.00      A   
ATOM   2313  CE1 TYR A 245      12.968 -19.096  -6.778  1.00 10.00      A   
ATOM   2314  CE2 TYR A 245      14.846 -18.813  -8.231  1.00 10.00      A   
ATOM   2315  CZ  TYR A 245      13.582 -19.311  -7.991  1.00 10.00      A   
ATOM   2316  OH  TYR A 245      12.927 -20.024  -8.971  1.00 10.00      A   
ATOM   2317  HH  TYR A 245      13.574 -20.383  -9.596  1.00 10.00      A   
ATOM   2318  C   TYR A 245      17.626 -18.307  -4.070  1.00 10.00      A   
ATOM   2319  O   TYR A 245      18.064 -18.421  -5.217  1.00 10.00      A   
ATOM   2320  N   THR A 246      18.371 -18.479  -2.989  1.00 10.00      A   
ATOM   2321  HN  THR A 246      17.960 -18.375  -2.108  1.00 10.00      A   
ATOM   2322  CA  THR A 246      19.778 -18.818  -3.065  1.00 10.00      A   
ATOM   2323  CB  THR A 246      20.596 -17.927  -2.108  1.00 10.00      A   
ATOM   2324  OG1 THR A 246      19.927 -17.849  -0.839  1.00 10.00      A   
ATOM   2325  HG1 THR A 246      20.456 -17.319  -0.231  1.00 10.00      A   
ATOM   2326  CG2 THR A 246      20.719 -16.528  -2.679  1.00 10.00      A   
ATOM   2327  C   THR A 246      19.992 -20.287  -2.698  1.00 10.00      A   
ATOM   2328  O   THR A 246      19.557 -20.740  -1.636  1.00 10.00      A   
ATOM   2329  N   ALA A 247      20.660 -21.031  -3.569  1.00 10.00      A   
ATOM   2330  HN  ALA A 247      20.991 -20.627  -4.397  1.00 10.00      A   
ATOM   2331  CA  ALA A 247      20.924 -22.438  -3.315  1.00 10.00      A   
ATOM   2332  CB  ALA A 247      19.667 -23.268  -3.515  1.00 10.00      A   
ATOM   2333  C   ALA A 247      22.033 -22.960  -4.207  1.00 10.00      A   
ATOM   2334  O   ALA A 247      22.259 -22.442  -5.300  1.00 10.00      A   
ATOM   2335  N   GLU A 248      22.723 -23.983  -3.729  1.00 10.00      A   
ATOM   2336  HN  GLU A 248      22.498 -24.338  -2.844  1.00 10.00      A   
ATOM   2337  CA  GLU A 248      23.797 -24.602  -4.485  1.00 10.00      A   
ATOM   2338  CB  GLU A 248      24.518 -25.627  -3.610  1.00 10.00      A   
ATOM   2339  CG  GLU A 248      25.436 -26.573  -4.364  1.00 10.00      A   
ATOM   2340  CD  GLU A 248      25.492 -27.936  -3.716  1.00 10.00      A   
ATOM   2341  OE1 GLU A 248      26.533 -28.615  -3.836  1.00 10.00      A   
ATOM   2342  OE2 GLU A 248      24.493 -28.339  -3.089  1.00 10.00      A   
ATOM   2343  C   GLU A 248      23.214 -25.270  -5.726  1.00 10.00      A   
ATOM   2344  O   GLU A 248      22.235 -26.018  -5.633  1.00 10.00      A   
ATOM   2345  N   VAL A 249      23.803 -24.984  -6.877  1.00 10.00      A   
ATOM   2346  HN  VAL A 249      24.581 -24.386  -6.876  1.00 10.00      A   
ATOM   2347  CA  VAL A 249      23.331 -25.530  -8.146  1.00 10.00      A   
ATOM   2348  CB  VAL A 249      24.095 -24.936  -9.349  1.00 10.00      A   
ATOM   2349  CG1 VAL A 249      23.445 -25.350 -10.664  1.00 10.00      A   
ATOM   2350  CG2 VAL A 249      24.184 -23.418  -9.242  1.00 10.00      A   
ATOM   2351  C   VAL A 249      23.429 -27.053  -8.186  1.00 10.00      A   
ATOM   2352  O   VAL A 249      24.522 -27.613  -8.264  1.00 10.00      A   
ATOM   2353  N   ARG A 250      22.280 -27.713  -8.124  1.00 10.00      A   
ATOM   2354  HN  ARG A 250      21.442 -27.201  -8.043  1.00 10.00      A   
ATOM   2355  CA  ARG A 250      22.209 -29.167  -8.167  1.00 10.00      A   
ATOM   2356  CB  ARG A 250      22.069 -29.749  -6.760  1.00 10.00      A   
ATOM   2357  CG  ARG A 250      23.368 -29.804  -5.980  1.00 10.00      A   
ATOM   2358  CD  ARG A 250      23.305 -30.847  -4.879  1.00 10.00      A   
ATOM   2359  NE  ARG A 250      23.033 -32.179  -5.411  1.00 10.00      A   
ATOM   2360  HE  ARG A 250      22.086 -32.410  -5.581  1.00 10.00      A   
ATOM   2361  CZ  ARG A 250      23.977 -33.087  -5.674  1.00 10.00      A   
ATOM   2362  NH1 ARG A 250      25.262 -32.810  -5.454  1.00 10.00      A   
ATOM   2363 HH11 ARG A 250      25.543 -31.878  -5.076  1.00 10.00      A   
ATOM   2364 HH12 ARG A 250      25.993 -33.522  -5.659  1.00 10.00      A   
ATOM   2365  NH2 ARG A 250      23.633 -34.269  -6.163  1.00 10.00      A   
ATOM   2366 HH21 ARG A 250      22.622 -34.487  -6.344  1.00 10.00      A   
ATOM   2367 HH22 ARG A 250      24.363 -34.985  -6.369  1.00 10.00      A   
ATOM   2368  C   ARG A 250      21.032 -29.610  -9.022  1.00 10.00      A   
ATOM   2369  O   ARG A 250      19.947 -29.033  -8.931  1.00 10.00      A   
ATOM   2370  N   PRO A 251      21.229 -30.646  -9.857  1.00 10.00      A   
ATOM   2371  CA  PRO A 251      20.178 -31.164 -10.743  1.00 10.00      A   
ATOM   2372  CB  PRO A 251      20.853 -32.338 -11.468  1.00 10.00      A   
ATOM   2373  CG  PRO A 251      22.314 -32.094 -11.324  1.00 10.00      A   
ATOM   2374  CD  PRO A 251      22.490 -31.393 -10.008  1.00 10.00      A   
ATOM   2375  C   PRO A 251      18.965 -31.661  -9.963  1.00 10.00      A   
ATOM   2376  O   PRO A 251      17.825 -31.339 -10.301  1.00 10.00      A   
ATOM   2377  N   ASP A 252      19.220 -32.425  -8.906  1.00 10.00      A   
ATOM   2378  HN  ASP A 252      20.151 -32.609  -8.669  1.00 10.00      A   
ATOM   2379  CA  ASP A 252      18.151 -32.980  -8.075  1.00 10.00      A   
ATOM   2380  CB  ASP A 252      18.702 -33.917  -6.990  1.00 10.00      A   
ATOM   2381  CG  ASP A 252      20.056 -33.496  -6.447  1.00 10.00      A   
ATOM   2382  OD1 ASP A 252      20.980 -34.335  -6.428  1.00 10.00      A   
ATOM   2383  OD2 ASP A 252      20.210 -32.329  -6.036  1.00 10.00      A   
ATOM   2384  C   ASP A 252      17.289 -31.884  -7.454  1.00 10.00      A   
ATOM   2385  O   ASP A 252      16.058 -31.979  -7.446  1.00 10.00      A   
ATOM   2386  N   VAL A 253      17.938 -30.850  -6.932  1.00 10.00      A   
ATOM   2387  HN  VAL A 253      18.919 -30.850  -6.942  1.00 10.00      A   
ATOM   2388  CA  VAL A 253      17.233 -29.728  -6.321  1.00 10.00      A   
ATOM   2389  CB  VAL A 253      18.204 -28.727  -5.654  1.00 10.00      A   
ATOM   2390  CG1 VAL A 253      17.439 -27.593  -4.981  1.00 10.00      A   
ATOM   2391  CG2 VAL A 253      19.095 -29.434  -4.647  1.00 10.00      A   
ATOM   2392  C   VAL A 253      16.393 -29.001  -7.364  1.00 10.00      A   
ATOM   2393  O   VAL A 253      15.223 -28.699  -7.128  1.00 10.00      A   
ATOM   2394  N   TYR A 254      16.993 -28.752  -8.524  1.00 10.00      A   
ATOM   2395  HN  TYR A 254      17.926 -29.034  -8.650  1.00 10.00      A   
ATOM   2396  CA  TYR A 254      16.312 -28.064  -9.613  1.00 10.00      A   
ATOM   2397  CB  TYR A 254      17.276 -27.833 -10.780  1.00 10.00      A   
ATOM   2398  CG  TYR A 254      16.689 -27.033 -11.922  1.00 10.00      A   
ATOM   2399  CD1 TYR A 254      16.516 -25.659 -11.820  1.00 10.00      A   
ATOM   2400  CD2 TYR A 254      16.305 -27.655 -13.102  1.00 10.00      A   
ATOM   2401  CE1 TYR A 254      15.976 -24.928 -12.863  1.00 10.00      A   
ATOM   2402  CE2 TYR A 254      15.766 -26.934 -14.149  1.00 10.00      A   
ATOM   2403  CZ  TYR A 254      15.603 -25.571 -14.024  1.00 10.00      A   
ATOM   2404  OH  TYR A 254      15.066 -24.849 -15.068  1.00 10.00      A   
ATOM   2405  HH  TYR A 254      14.250 -25.267 -15.358  1.00 10.00      A   
ATOM   2406  C   TYR A 254      15.085 -28.847 -10.076  1.00 10.00      A   
ATOM   2407  O   TYR A 254      14.013 -28.270 -10.296  1.00 10.00      A   
ATOM   2408  N   SER A 255      15.246 -30.161 -10.222  1.00 10.00      A   
ATOM   2409  HN  SER A 255      16.129 -30.562 -10.047  1.00 10.00      A   
ATOM   2410  CA  SER A 255      14.148 -31.020 -10.644  1.00 10.00      A   
ATOM   2411  CB  SER A 255      14.631 -32.460 -10.839  1.00 10.00      A   
ATOM   2412  OG  SER A 255      15.698 -32.525 -11.771  1.00 10.00      A   
ATOM   2413  HG  SER A 255      15.898 -31.638 -12.094  1.00 10.00      A   
ATOM   2414  C   SER A 255      13.007 -30.980  -9.630  1.00 10.00      A   
ATOM   2415  O   SER A 255      11.850 -30.779  -9.995  1.00 10.00      A   
ATOM   2416  N   GLY A 256      13.351 -31.134  -8.355  1.00 10.00      A   
ATOM   2417  HN  GLY A 256      14.299 -31.256  -8.125  1.00 10.00      A   
ATOM   2418  CA  GLY A 256      12.351 -31.117  -7.298  1.00 10.00      A   
ATOM   2419  C   GLY A 256      11.558 -29.828  -7.271  1.00 10.00      A   
ATOM   2420  O   GLY A 256      10.332 -29.847  -7.155  1.00 10.00      A   
ATOM   2421  N   LEU A 257      12.260 -28.708  -7.392  1.00 10.00      A   
ATOM   2422  HN  LEU A 257      13.239 -28.763  -7.479  1.00 10.00      A   
ATOM   2423  CA  LEU A 257      11.622 -27.400  -7.386  1.00 10.00      A   
ATOM   2424  CB  LEU A 257      12.681 -26.292  -7.423  1.00 10.00      A   
ATOM   2425  CG  LEU A 257      13.516 -26.108  -6.150  1.00 10.00      A   
ATOM   2426  CD1 LEU A 257      14.639 -25.108  -6.388  1.00 10.00      A   
ATOM   2427  CD2 LEU A 257      12.635 -25.653  -4.996  1.00 10.00      A   
ATOM   2428  C   LEU A 257      10.665 -27.254  -8.563  1.00 10.00      A   
ATOM   2429  O   LEU A 257       9.517 -26.836  -8.394  1.00 10.00      A   
ATOM   2430  N   SER A 258      11.135 -27.630  -9.746  1.00 10.00      A   
ATOM   2431  HN  SER A 258      12.051 -27.978  -9.807  1.00 10.00      A   
ATOM   2432  CA  SER A 258      10.327 -27.539 -10.953  1.00 10.00      A   
ATOM   2433  CB  SER A 258      11.153 -27.901 -12.188  1.00 10.00      A   
ATOM   2434  OG  SER A 258      12.330 -27.112 -12.263  1.00 10.00      A   
ATOM   2435  HG  SER A 258      12.950 -27.400 -11.579  1.00 10.00      A   
ATOM   2436  C   SER A 258       9.087 -28.423 -10.867  1.00 10.00      A   
ATOM   2437  O   SER A 258       7.994 -28.001 -11.248  1.00 10.00      A   
ATOM   2438  N   VAL A 259       9.256 -29.639 -10.357  1.00 10.00      A   
ATOM   2439  HN  VAL A 259      10.154 -29.914 -10.062  1.00 10.00      A   
ATOM   2440  CA  VAL A 259       8.148 -30.577 -10.221  1.00 10.00      A   
ATOM   2441  CB  VAL A 259       8.633 -31.973  -9.760  1.00 10.00      A   
ATOM   2442  CG1 VAL A 259       7.461 -32.866  -9.375  1.00 10.00      A   
ATOM   2443  CG2 VAL A 259       9.461 -32.635 -10.851  1.00 10.00      A   
ATOM   2444  C   VAL A 259       7.104 -30.039  -9.244  1.00 10.00      A   
ATOM   2445  O   VAL A 259       5.909 -30.023  -9.543  1.00 10.00      A   
ATOM   2446  N   ALA A 260       7.570 -29.571  -8.091  1.00 10.00      A   
ATOM   2447  HN  ALA A 260       8.538 -29.601  -7.922  1.00 10.00      A   
ATOM   2448  CA  ALA A 260       6.688 -29.026  -7.067  1.00 10.00      A   
ATOM   2449  CB  ALA A 260       7.481 -28.693  -5.814  1.00 10.00      A   
ATOM   2450  C   ALA A 260       5.943 -27.793  -7.574  1.00 10.00      A   
ATOM   2451  O   ALA A 260       4.749 -27.628  -7.317  1.00 10.00      A   
ATOM   2452  N   LEU A 261       6.649 -26.941  -8.308  1.00 10.00      A   
ATOM   2453  HN  LEU A 261       7.597 -27.129  -8.479  1.00 10.00      A   
ATOM   2454  CA  LEU A 261       6.057 -25.728  -8.858  1.00 10.00      A   
ATOM   2455  CB  LEU A 261       7.141 -24.781  -9.381  1.00 10.00      A   
ATOM   2456  CG  LEU A 261       7.799 -23.877  -8.337  1.00 10.00      A   
ATOM   2457  CD1 LEU A 261       9.162 -23.415  -8.822  1.00 10.00      A   
ATOM   2458  CD2 LEU A 261       6.906 -22.683  -8.031  1.00 10.00      A   
ATOM   2459  C   LEU A 261       5.049 -26.050  -9.957  1.00 10.00      A   
ATOM   2460  O   LEU A 261       4.190 -25.231 -10.289  1.00 10.00      A   
ATOM   2461  N   SER A 262       5.148 -27.244 -10.518  1.00 10.00      A   
ATOM   2462  HN  SER A 262       5.859 -27.857 -10.226  1.00 10.00      A   
ATOM   2463  CA  SER A 262       4.232 -27.659 -11.570  1.00 10.00      A   
ATOM   2464  CB  SER A 262       4.866 -28.742 -12.441  1.00 10.00      A   
ATOM   2465  OG  SER A 262       6.038 -28.253 -13.070  1.00 10.00      A   
ATOM   2466  HG  SER A 262       6.734 -28.157 -12.404  1.00 10.00      A   
ATOM   2467  C   SER A 262       2.900 -28.134 -10.992  1.00 10.00      A   
ATOM   2468  O   SER A 262       1.902 -28.238 -11.708  1.00 10.00      A   
ATOM   2469  N   GLY A 263       2.890 -28.407  -9.694  1.00 10.00      A   
ATOM   2470  HN  GLY A 263       3.716 -28.299  -9.176  1.00 10.00      A   
ATOM   2471  CA  GLY A 263       1.684 -28.866  -9.034  1.00 10.00      A   
ATOM   2472  C   GLY A 263       0.680 -27.750  -8.839  1.00 10.00      A   
ATOM   2473  O   GLY A 263      -0.531 -27.967  -8.903  1.00 10.00      A   
ATOM   2474  N   CYS A 264       1.188 -26.551  -8.608  1.00 10.00      A   
ATOM   2475  HN  CYS A 264       2.162 -26.446  -8.570  1.00 10.00      A   
ATOM   2476  CA  CYS A 264       0.342 -25.390  -8.407  1.00 10.00      A   
ATOM   2477  CB  CYS A 264       1.055 -24.373  -7.516  1.00 10.00      A   
ATOM   2478  SG  CYS A 264       2.857 -24.529  -7.511  1.00 10.00      A   
ATOM   2479  HG  CYS A 264       3.270 -24.577  -8.774  1.00 10.00      A   
ATOM   2480  C   CYS A 264      -0.051 -24.757  -9.739  1.00 10.00      A   
ATOM   2481  O   CYS A 264       0.645 -23.876 -10.253  1.00 10.00      A   
ATOM   2482  N   LYS A 265      -1.164 -25.217 -10.302  1.00 10.00      A   
ATOM   2483  HN  LYS A 265      -1.672 -25.927  -9.848  1.00 10.00      A   
ATOM   2484  CA  LYS A 265      -1.653 -24.694 -11.576  1.00 10.00      A   
ATOM   2485  CB  LYS A 265      -2.512 -25.731 -12.318  1.00 10.00      A   
ATOM   2486  CG  LYS A 265      -1.723 -26.765 -13.112  1.00 10.00      A   
ATOM   2487  CD  LYS A 265      -1.408 -27.993 -12.274  1.00 10.00      A   
ATOM   2488  CE  LYS A 265      -0.847 -29.117 -13.134  1.00 10.00      A   
ATOM   2489  NZ  LYS A 265      -0.556 -30.338 -12.334  1.00 10.00      A   
ATOM   2490  HZ1 LYS A 265       0.207 -30.149 -11.651  1.00 10.00      A   
ATOM   2491  HZ2 LYS A 265      -0.257 -31.117 -12.956  1.00 10.00      A   
ATOM   2492  HZ3 LYS A 265      -1.404 -30.635 -11.813  1.00 10.00      A   
ATOM   2493  C   LYS A 265      -2.452 -23.411 -11.367  1.00 10.00      A   
ATOM   2494  O   LYS A 265      -2.569 -22.586 -12.273  1.00 10.00      A   
ATOM   2495  N   GLU A 266      -2.972 -23.234 -10.159  1.00 10.00      A   
ATOM   2496  HN  GLU A 266      -2.818 -23.915  -9.471  1.00 10.00      A   
ATOM   2497  CA  GLU A 266      -3.777 -22.059  -9.830  1.00 10.00      A   
ATOM   2498  CB  GLU A 266      -4.714 -22.345  -8.651  1.00 10.00      A   
ATOM   2499  CG  GLU A 266      -6.030 -22.997  -9.049  1.00 10.00      A   
ATOM   2500  CD  GLU A 266      -5.840 -24.278  -9.837  1.00 10.00      A   
ATOM   2501  OE1 GLU A 266      -5.394 -25.284  -9.244  1.00 10.00      A   
ATOM   2502  OE2 GLU A 266      -6.134 -24.282 -11.051  1.00 10.00      A   
ATOM   2503  C   GLU A 266      -2.928 -20.819  -9.552  1.00 10.00      A   
ATOM   2504  O   GLU A 266      -3.467 -19.748  -9.257  1.00 10.00      A   
ATOM   2505  N   LEU A 267      -1.606 -20.960  -9.654  1.00 10.00      A   
ATOM   2506  HN  LEU A 267      -1.237 -21.832  -9.893  1.00 10.00      A   
ATOM   2507  CA  LEU A 267      -0.698 -19.842  -9.415  1.00 10.00      A   
ATOM   2508  CB  LEU A 267       0.760 -20.306  -9.403  1.00 10.00      A   
ATOM   2509  CG  LEU A 267       1.281 -20.894  -8.093  1.00 10.00      A   
ATOM   2510  CD1 LEU A 267       2.764 -21.194  -8.214  1.00 10.00      A   
ATOM   2511  CD2 LEU A 267       1.032 -19.937  -6.940  1.00 10.00      A   
ATOM   2512  C   LEU A 267      -0.883 -18.753 -10.462  1.00 10.00      A   
ATOM   2513  O   LEU A 267      -0.846 -19.024 -11.663  1.00 10.00      A   
ATOM   2514  N   ARG A 268      -1.101 -17.528 -10.000  1.00 10.00      A   
ATOM   2515  HN  ARG A 268      -1.145 -17.387  -9.026  1.00 10.00      A   
ATOM   2516  CA  ARG A 268      -1.289 -16.390 -10.893  1.00 10.00      A   
ATOM   2517  CB  ARG A 268      -2.718 -15.842 -10.786  1.00 10.00      A   
ATOM   2518  CG  ARG A 268      -3.814 -16.848 -11.078  1.00 10.00      A   
ATOM   2519  CD  ARG A 268      -3.761 -17.335 -12.514  1.00 10.00      A   
ATOM   2520  NE  ARG A 268      -4.768 -18.365 -12.767  1.00 10.00      A   
ATOM   2521  HE  ARG A 268      -5.706 -18.072 -12.818  1.00 10.00      A   
ATOM   2522  CZ  ARG A 268      -4.486 -19.655 -12.918  1.00 10.00      A   
ATOM   2523  NH1 ARG A 268      -3.229 -20.076 -12.842  1.00 10.00      A   
ATOM   2524 HH11 ARG A 268      -3.009 -21.093 -12.959  1.00 10.00      A   
ATOM   2525 HH12 ARG A 268      -2.452 -19.398 -12.657  1.00 10.00      A   
ATOM   2526  NH2 ARG A 268      -5.460 -20.535 -13.120  1.00 10.00      A   
ATOM   2527 HH21 ARG A 268      -6.458 -20.223 -13.159  1.00 10.00      A   
ATOM   2528 HH22 ARG A 268      -5.234 -21.549 -13.238  1.00 10.00      A   
ATOM   2529  C   ARG A 268      -0.297 -15.277 -10.570  1.00 10.00      A   
ATOM   2530  O   ARG A 268      -0.115 -14.350 -11.359  1.00 10.00      A   
ATOM   2531  N   CYS A 269       0.351 -15.370  -9.410  1.00 10.00      A   
ATOM   2532  HN  CYS A 269       0.181 -16.136  -8.816  1.00 10.00      A   
ATOM   2533  CA  CYS A 269       1.316 -14.356  -9.003  1.00 10.00      A   
ATOM   2534  CB  CYS A 269       0.619 -13.245  -8.212  1.00 10.00      A   
ATOM   2535  SG  CYS A 269       1.731 -11.986  -7.533  1.00 10.00      A   
ATOM   2536  HG  CYS A 269       0.996 -11.126  -6.838  1.00 10.00      A   
ATOM   2537  C   CYS A 269       2.438 -14.965  -8.171  1.00 10.00      A   
ATOM   2538  O   CYS A 269       2.200 -15.810  -7.302  1.00 10.00      A   
ATOM   2539  N   LEU A 270       3.662 -14.535  -8.443  1.00 10.00      A   
ATOM   2540  HN  LEU A 270       3.785 -13.864  -9.147  1.00 10.00      A   
ATOM   2541  CA  LEU A 270       4.827 -15.016  -7.719  1.00 10.00      A   
ATOM   2542  CB  LEU A 270       5.730 -15.853  -8.622  1.00 10.00      A   
ATOM   2543  CG  LEU A 270       5.158 -17.188  -9.094  1.00 10.00      A   
ATOM   2544  CD1 LEU A 270       6.139 -17.884 -10.022  1.00 10.00      A   
ATOM   2545  CD2 LEU A 270       4.818 -18.076  -7.910  1.00 10.00      A   
ATOM   2546  C   LEU A 270       5.602 -13.835  -7.149  1.00 10.00      A   
ATOM   2547  O   LEU A 270       5.837 -12.845  -7.842  1.00 10.00      A   
ATOM   2548  N   SER A 271       5.965 -13.925  -5.884  1.00 10.00      A   
ATOM   2549  HN  SER A 271       5.736 -14.734  -5.370  1.00 10.00      A   
ATOM   2550  CA  SER A 271       6.699 -12.856  -5.229  1.00 10.00      A   
ATOM   2551  CB  SER A 271       5.778 -12.154  -4.227  1.00 10.00      A   
ATOM   2552  OG  SER A 271       4.421 -12.223  -4.654  1.00 10.00      A   
ATOM   2553  HG  SER A 271       4.396 -12.418  -5.599  1.00 10.00      A   
ATOM   2554  C   SER A 271       7.926 -13.416  -4.515  1.00 10.00      A   
ATOM   2555  O   SER A 271       8.111 -14.637  -4.459  1.00 10.00      A   
ATOM   2556  N   GLY A 272       8.772 -12.528  -3.999  1.00 10.00      A   
ATOM   2557  HN  GLY A 272       8.602 -11.571  -4.119  1.00 10.00      A   
ATOM   2558  CA  GLY A 272       9.961 -12.956  -3.288  1.00 10.00      A   
ATOM   2559  C   GLY A 272      11.195 -12.908  -4.155  1.00 10.00      A   
ATOM   2560  O   GLY A 272      11.570 -11.842  -4.648  1.00 10.00      A   
ATOM   2561  N   PHE A 273      11.813 -14.068  -4.343  1.00 10.00      A   
ATOM   2562  HN  PHE A 273      11.439 -14.873  -3.919  1.00 10.00      A   
ATOM   2563  CA  PHE A 273      13.017 -14.197  -5.162  1.00 10.00      A   
ATOM   2564  CB  PHE A 273      12.750 -13.763  -6.611  1.00 10.00      A   
ATOM   2565  CG  PHE A 273      11.751 -14.619  -7.339  1.00 10.00      A   
ATOM   2566  CD1 PHE A 273      10.398 -14.312  -7.313  1.00 10.00      A   
ATOM   2567  CD2 PHE A 273      12.163 -15.729  -8.054  1.00 10.00      A   
ATOM   2568  CE1 PHE A 273       9.481 -15.099  -7.984  1.00 10.00      A   
ATOM   2569  CE2 PHE A 273      11.252 -16.521  -8.728  1.00 10.00      A   
ATOM   2570  CZ  PHE A 273       9.907 -16.206  -8.694  1.00 10.00      A   
ATOM   2571  C   PHE A 273      14.198 -13.423  -4.577  1.00 10.00      A   
ATOM   2572  O   PHE A 273      14.979 -12.823  -5.316  1.00 10.00      A   
ATOM   2573  N   TRP A 274      14.333 -13.456  -3.252  1.00 10.00      A   
ATOM   2574  HN  TRP A 274      13.685 -13.966  -2.717  1.00 10.00      A   
ATOM   2575  CA  TRP A 274      15.422 -12.756  -2.572  1.00 10.00      A   
ATOM   2576  CB  TRP A 274      15.277 -12.869  -1.052  1.00 10.00      A   
ATOM   2577  CG  TRP A 274      14.452 -11.785  -0.426  1.00 10.00      A   
ATOM   2578  CD1 TRP A 274      14.869 -10.530  -0.084  1.00 10.00      A   
ATOM   2579  CD2 TRP A 274      13.069 -11.863  -0.051  1.00 10.00      A   
ATOM   2580  NE1 TRP A 274      13.835  -9.826   0.483  1.00 10.00      A   
ATOM   2581  HE1 TRP A 274      13.883  -8.902   0.812  1.00 10.00      A   
ATOM   2582  CE2 TRP A 274      12.719 -10.620   0.511  1.00 10.00      A   
ATOM   2583  CE3 TRP A 274      12.094 -12.861  -0.137  1.00 10.00      A   
ATOM   2584  CZ2 TRP A 274      11.438 -10.347   0.985  1.00 10.00      A   
ATOM   2585  CZ3 TRP A 274      10.823 -12.587   0.333  1.00 10.00      A   
ATOM   2586  CH2 TRP A 274      10.507 -11.342   0.886  1.00 10.00      A   
ATOM   2587  C   TRP A 274      16.785 -13.288  -3.008  1.00 10.00      A   
ATOM   2588  O   TRP A 274      17.142 -14.431  -2.697  1.00 10.00      A   
ATOM   2589  N   ASP A 275      17.528 -12.451  -3.740  1.00 10.00      A   
ATOM   2590  HN  ASP A 275      17.160 -11.564  -3.962  1.00 10.00      A   
ATOM   2591  CA  ASP A 275      18.860 -12.803  -4.244  1.00 10.00      A   
ATOM   2592  CB  ASP A 275      19.852 -13.073  -3.100  1.00 10.00      A   
ATOM   2593  CG  ASP A 275      20.097 -11.869  -2.208  1.00 10.00      A   
ATOM   2594  OD1 ASP A 275      20.850 -10.958  -2.612  1.00 10.00      A   
ATOM   2595  OD2 ASP A 275      19.556 -11.836  -1.077  1.00 10.00      A   
ATOM   2596  C   ASP A 275      18.768 -14.007  -5.179  1.00 10.00      A   
ATOM   2597  O   ASP A 275      19.616 -14.902  -5.157  1.00 10.00      A   
ATOM   2598  N   ALA A 276      17.718 -14.003  -5.995  1.00 10.00      A   
ATOM   2599  HN  ALA A 276      17.097 -13.246  -5.951  1.00 10.00      A   
ATOM   2600  CA  ALA A 276      17.444 -15.074  -6.947  1.00 10.00      A   
ATOM   2601  CB  ALA A 276      16.277 -14.687  -7.846  1.00 10.00      A   
ATOM   2602  C   ALA A 276      18.654 -15.465  -7.792  1.00 10.00      A   
ATOM   2603  O   ALA A 276      19.192 -14.647  -8.542  1.00 10.00      A   
ATOM   2604  N   VAL A 277      19.064 -16.727  -7.666  1.00 10.00      A   
ATOM   2605  HN  VAL A 277      18.604 -17.313  -7.027  1.00 10.00      A   
ATOM   2606  CA  VAL A 277      20.184 -17.263  -8.430  1.00 10.00      A   
ATOM   2607  CB  VAL A 277      20.766 -18.526  -7.752  1.00 10.00      A   
ATOM   2608  CG1 VAL A 277      21.893 -19.132  -8.577  1.00 10.00      A   
ATOM   2609  CG2 VAL A 277      21.247 -18.210  -6.344  1.00 10.00      A   
ATOM   2610  C   VAL A 277      19.705 -17.617  -9.840  1.00 10.00      A   
ATOM   2611  O   VAL A 277      18.731 -18.361 -10.001  1.00 10.00      A   
ATOM   2612  N   PRO A 278      20.391 -17.093 -10.870  1.00 10.00      A   
ATOM   2613  CA  PRO A 278      20.044 -17.312 -12.283  1.00 10.00      A   
ATOM   2614  CB  PRO A 278      21.249 -16.746 -13.035  1.00 10.00      A   
ATOM   2615  CG  PRO A 278      21.796 -15.709 -12.120  1.00 10.00      A   
ATOM   2616  CD  PRO A 278      21.576 -16.229 -10.727  1.00 10.00      A   
ATOM   2617  C   PRO A 278      19.832 -18.779 -12.656  1.00 10.00      A   
ATOM   2618  O   PRO A 278      18.952 -19.101 -13.457  1.00 10.00      A   
ATOM   2619  N   ALA A 279      20.621 -19.662 -12.065  1.00 10.00      A   
ATOM   2620  HN  ALA A 279      21.290 -19.342 -11.419  1.00 10.00      A   
ATOM   2621  CA  ALA A 279      20.533 -21.091 -12.351  1.00 10.00      A   
ATOM   2622  CB  ALA A 279      21.647 -21.842 -11.646  1.00 10.00      A   
ATOM   2623  C   ALA A 279      19.176 -21.693 -11.987  1.00 10.00      A   
ATOM   2624  O   ALA A 279      18.762 -22.695 -12.570  1.00 10.00      A   
ATOM   2625  N   TYR A 280      18.477 -21.083 -11.041  1.00 10.00      A   
ATOM   2626  HN  TYR A 280      18.830 -20.264 -10.624  1.00 10.00      A   
ATOM   2627  CA  TYR A 280      17.185 -21.604 -10.615  1.00 10.00      A   
ATOM   2628  CB  TYR A 280      17.143 -21.769  -9.095  1.00 10.00      A   
ATOM   2629  CG  TYR A 280      17.939 -22.953  -8.591  1.00 10.00      A   
ATOM   2630  CD1 TYR A 280      19.236 -22.794  -8.122  1.00 10.00      A   
ATOM   2631  CD2 TYR A 280      17.393 -24.230  -8.590  1.00 10.00      A   
ATOM   2632  CE1 TYR A 280      19.968 -23.873  -7.670  1.00 10.00      A   
ATOM   2633  CE2 TYR A 280      18.116 -25.314  -8.137  1.00 10.00      A   
ATOM   2634  CZ  TYR A 280      19.402 -25.129  -7.680  1.00 10.00      A   
ATOM   2635  OH  TYR A 280      20.128 -26.207  -7.239  1.00 10.00      A   
ATOM   2636  HH  TYR A 280      20.702 -25.932  -6.510  1.00 10.00      A   
ATOM   2637  C   TYR A 280      16.017 -20.753 -11.106  1.00 10.00      A   
ATOM   2638  O   TYR A 280      14.879 -20.942 -10.679  1.00 10.00      A   
ATOM   2639  N   LEU A 281      16.296 -19.831 -12.015  1.00 10.00      A   
ATOM   2640  HN  LEU A 281      17.218 -19.739 -12.335  1.00 10.00      A   
ATOM   2641  CA  LEU A 281      15.259 -18.957 -12.558  1.00 10.00      A   
ATOM   2642  CB  LEU A 281      15.852 -17.787 -13.351  1.00 10.00      A   
ATOM   2643  CG  LEU A 281      16.656 -16.759 -12.555  1.00 10.00      A   
ATOM   2644  CD1 LEU A 281      16.956 -15.547 -13.418  1.00 10.00      A   
ATOM   2645  CD2 LEU A 281      15.916 -16.353 -11.289  1.00 10.00      A   
ATOM   2646  C   LEU A 281      14.220 -19.708 -13.402  1.00 10.00      A   
ATOM   2647  O   LEU A 281      13.017 -19.530 -13.197  1.00 10.00      A   
ATOM   2648  N   PRO A 282      14.649 -20.564 -14.362  1.00 10.00      A   
ATOM   2649  CA  PRO A 282      13.721 -21.313 -15.224  1.00 10.00      A   
ATOM   2650  CB  PRO A 282      14.624 -21.901 -16.323  1.00 10.00      A   
ATOM   2651  CG  PRO A 282      15.941 -21.215 -16.170  1.00 10.00      A   
ATOM   2652  CD  PRO A 282      16.047 -20.851 -14.721  1.00 10.00      A   
ATOM   2653  C   PRO A 282      12.959 -22.428 -14.497  1.00 10.00      A   
ATOM   2654  O   PRO A 282      12.392 -23.318 -15.132  1.00 10.00      A   
ATOM   2655  N   ALA A 283      12.940 -22.382 -13.171  1.00 10.00      A   
ATOM   2656  HN  ALA A 283      13.419 -21.662 -12.709  1.00 10.00      A   
ATOM   2657  CA  ALA A 283      12.224 -23.381 -12.389  1.00 10.00      A   
ATOM   2658  CB  ALA A 283      12.675 -23.348 -10.940  1.00 10.00      A   
ATOM   2659  C   ALA A 283      10.723 -23.130 -12.489  1.00 10.00      A   
ATOM   2660  O   ALA A 283       9.919 -24.059 -12.427  1.00 10.00      A   
ATOM   2661  N   VAL A 284      10.368 -21.860 -12.674  1.00 10.00      A   
ATOM   2662  HN  VAL A 284      11.072 -21.179 -12.732  1.00 10.00      A   
ATOM   2663  CA  VAL A 284       8.974 -21.442 -12.794  1.00 10.00      A   
ATOM   2664  CB  VAL A 284       8.715 -20.134 -12.009  1.00 10.00      A   
ATOM   2665  CG1 VAL A 284       8.917 -20.355 -10.518  1.00 10.00      A   
ATOM   2666  CG2 VAL A 284       9.613 -19.008 -12.509  1.00 10.00      A   
ATOM   2667  C   VAL A 284       8.615 -21.209 -14.259  1.00 10.00      A   
ATOM   2668  O   VAL A 284       7.663 -20.493 -14.577  1.00 10.00      A   
ATOM   2669  N   TYR A 285       9.377 -21.840 -15.142  1.00 10.00      A   
ATOM   2670  HN  TYR A 285      10.090 -22.428 -14.811  1.00 10.00      A   
ATOM   2671  CA  TYR A 285       9.182 -21.705 -16.584  1.00 10.00      A   
ATOM   2672  CB  TYR A 285      10.258 -22.477 -17.352  1.00 10.00      A   
ATOM   2673  CG  TYR A 285      10.877 -21.699 -18.494  1.00 10.00      A   
ATOM   2674  CD1 TYR A 285      11.429 -20.442 -18.283  1.00 10.00      A   
ATOM   2675  CD2 TYR A 285      10.915 -22.222 -19.781  1.00 10.00      A   
ATOM   2676  CE1 TYR A 285      12.001 -19.727 -19.322  1.00 10.00      A   
ATOM   2677  CE2 TYR A 285      11.486 -21.514 -20.825  1.00 10.00      A   
ATOM   2678  CZ  TYR A 285      12.027 -20.267 -20.589  1.00 10.00      A   
ATOM   2679  OH  TYR A 285      12.592 -19.555 -21.626  1.00 10.00      A   
ATOM   2680  HH  TYR A 285      13.527 -19.419 -21.450  1.00 10.00      A   
ATOM   2681  C   TYR A 285       7.792 -22.149 -17.031  1.00 10.00      A   
ATOM   2682  O   TYR A 285       7.243 -21.616 -17.993  1.00 10.00      A   
ATOM   2683  N   SER A 286       7.224 -23.125 -16.333  1.00 10.00      A   
ATOM   2684  HN  SER A 286       7.715 -23.530 -15.583  1.00 10.00      A   
ATOM   2685  CA  SER A 286       5.897 -23.625 -16.672  1.00 10.00      A   
ATOM   2686  CB  SER A 286       5.816 -25.126 -16.403  1.00 10.00      A   
ATOM   2687  OG  SER A 286       6.348 -25.443 -15.127  1.00 10.00      A   
ATOM   2688  HG  SER A 286       7.257 -25.754 -15.230  1.00 10.00      A   
ATOM   2689  C   SER A 286       4.805 -22.886 -15.900  1.00 10.00      A   
ATOM   2690  O   SER A 286       3.615 -23.133 -16.094  1.00 10.00      A   
ATOM   2691  N   VAL A 287       5.214 -21.972 -15.029  1.00 10.00      A   
ATOM   2692  HN  VAL A 287       6.174 -21.802 -14.930  1.00 10.00      A   
ATOM   2693  CA  VAL A 287       4.269 -21.212 -14.221  1.00 10.00      A   
ATOM   2694  CB  VAL A 287       4.754 -21.072 -12.762  1.00 10.00      A   
ATOM   2695  CG1 VAL A 287       3.650 -20.501 -11.885  1.00 10.00      A   
ATOM   2696  CG2 VAL A 287       5.228 -22.412 -12.222  1.00 10.00      A   
ATOM   2697  C   VAL A 287       4.027 -19.821 -14.806  1.00 10.00      A   
ATOM   2698  O   VAL A 287       2.932 -19.270 -14.685  1.00 10.00      A   
ATOM   2699  N   CYS A 288       5.038 -19.268 -15.474  1.00 10.00      A   
ATOM   2700  HN  CYS A 288       5.877 -19.765 -15.576  1.00 10.00      A   
ATOM   2701  CA  CYS A 288       4.934 -17.933 -16.060  1.00 10.00      A   
ATOM   2702  CB  CYS A 288       6.320 -17.373 -16.390  1.00 10.00      A   
ATOM   2703  SG  CYS A 288       7.441 -18.563 -17.159  1.00 10.00      A   
ATOM   2704  HG  CYS A 288       8.525 -18.645 -16.402  1.00 10.00      A   
ATOM   2705  C   CYS A 288       4.025 -17.903 -17.287  1.00 10.00      A   
ATOM   2706  O   CYS A 288       3.956 -16.905 -17.998  1.00 10.00      A   
ATOM   2707  N   SER A 289       3.328 -19.002 -17.533  1.00 10.00      A   
ATOM   2708  HN  SER A 289       3.435 -19.777 -16.944  1.00 10.00      A   
ATOM   2709  CA  SER A 289       2.414 -19.087 -18.658  1.00 10.00      A   
ATOM   2710  CB  SER A 289       2.420 -20.509 -19.221  1.00 10.00      A   
ATOM   2711  OG  SER A 289       3.737 -21.040 -19.225  1.00 10.00      A   
ATOM   2712  HG  SER A 289       4.368 -20.323 -19.379  1.00 10.00      A   
ATOM   2713  C   SER A 289       1.007 -18.696 -18.215  1.00 10.00      A   
ATOM   2714  O   SER A 289       0.061 -18.716 -19.005  1.00 10.00      A   
ATOM   2715  N   ARG A 290       0.880 -18.335 -16.944  1.00 10.00      A   
ATOM   2716  HN  ARG A 290       1.674 -18.337 -16.367  1.00 10.00      A   
ATOM   2717  CA  ARG A 290      -0.404 -17.948 -16.380  1.00 10.00      A   
ATOM   2718  CB  ARG A 290      -1.117 -19.189 -15.840  1.00 10.00      A   
ATOM   2719  CG  ARG A 290      -0.298 -19.983 -14.834  1.00 10.00      A   
ATOM   2720  CD  ARG A 290      -0.813 -21.404 -14.701  1.00 10.00      A   
ATOM   2721  NE  ARG A 290      -0.038 -22.180 -13.737  1.00 10.00      A   
ATOM   2722  HE  ARG A 290      -0.094 -21.913 -12.793  1.00 10.00      A   
ATOM   2723  CZ  ARG A 290       0.726 -23.220 -14.066  1.00 10.00      A   
ATOM   2724  NH1 ARG A 290       0.815 -23.606 -15.332  1.00 10.00      A   
ATOM   2725 HH11 ARG A 290       0.285 -23.100 -16.073  1.00 10.00      A   
ATOM   2726 HH12 ARG A 290       1.417 -24.418 -15.593  1.00 10.00      A   
ATOM   2727  NH2 ARG A 290       1.391 -23.881 -13.126  1.00 10.00      A   
ATOM   2728 HH21 ARG A 290       1.315 -23.593 -12.126  1.00 10.00      A   
ATOM   2729 HH22 ARG A 290       1.996 -24.697 -13.385  1.00 10.00      A   
ATOM   2730  C   ARG A 290      -0.220 -16.924 -15.264  1.00 10.00      A   
ATOM   2731  O   ARG A 290      -1.059 -16.801 -14.374  1.00 10.00      A   
ATOM   2732  N   LEU A 291       0.873 -16.175 -15.324  1.00 10.00      A   
ATOM   2733  HN  LEU A 291       1.488 -16.283 -16.077  1.00 10.00      A   
ATOM   2734  CA  LEU A 291       1.157 -15.175 -14.301  1.00 10.00      A   
ATOM   2735  CB  LEU A 291       2.637 -15.179 -13.915  1.00 10.00      A   
ATOM   2736  CG  LEU A 291       3.188 -16.468 -13.306  1.00 10.00      A   
ATOM   2737  CD1 LEU A 291       4.658 -16.303 -12.956  1.00 10.00      A   
ATOM   2738  CD2 LEU A 291       2.386 -16.883 -12.083  1.00 10.00      A   
ATOM   2739  C   LEU A 291       0.750 -13.784 -14.758  1.00 10.00      A   
ATOM   2740  O   LEU A 291       1.342 -13.224 -15.678  1.00 10.00      A   
ATOM   2741  N   THR A 292      -0.269 -13.239 -14.116  1.00 10.00      A   
ATOM   2742  HN  THR A 292      -0.717 -13.747 -13.405  1.00 10.00      A   
ATOM   2743  CA  THR A 292      -0.754 -11.911 -14.439  1.00 10.00      A   
ATOM   2744  CB  THR A 292      -2.264 -11.809 -14.158  1.00 10.00      A   
ATOM   2745  OG1 THR A 292      -2.626 -12.779 -13.158  1.00 10.00      A   
ATOM   2746  HG1 THR A 292      -3.436 -12.500 -12.717  1.00 10.00      A   
ATOM   2747  CG2 THR A 292      -3.051 -12.088 -15.428  1.00 10.00      A   
ATOM   2748  C   THR A 292      -0.002 -10.869 -13.612  1.00 10.00      A   
ATOM   2749  O   THR A 292       0.038  -9.683 -13.953  1.00 10.00      A   
ATOM   2750  N   THR A 293       0.605 -11.328 -12.524  1.00 10.00      A   
ATOM   2751  HN  THR A 293       0.536 -12.283 -12.308  1.00 10.00      A   
ATOM   2752  CA  THR A 293       1.360 -10.463 -11.633  1.00 10.00      A   
ATOM   2753  CB  THR A 293       0.560 -10.194 -10.342  1.00 10.00      A   
ATOM   2754  OG1 THR A 293      -0.801  -9.870 -10.670  1.00 10.00      A   
ATOM   2755  HG1 THR A 293      -0.871  -9.688 -11.613  1.00 10.00      A   
ATOM   2756  CG2 THR A 293       1.172  -9.048  -9.552  1.00 10.00      A   
ATOM   2757  C   THR A 293       2.692 -11.120 -11.271  1.00 10.00      A   
ATOM   2758  O   THR A 293       2.738 -12.302 -10.926  1.00 10.00      A   
ATOM   2759  N   LEU A 294       3.772 -10.365 -11.370  1.00 10.00      A   
ATOM   2760  HN  LEU A 294       3.682  -9.430 -11.668  1.00 10.00      A   
ATOM   2761  CA  LEU A 294       5.096 -10.887 -11.052  1.00 10.00      A   
ATOM   2762  CB  LEU A 294       5.780 -11.425 -12.314  1.00 10.00      A   
ATOM   2763  CG  LEU A 294       7.101 -12.172 -12.103  1.00 10.00      A   
ATOM   2764  CD1 LEU A 294       6.893 -13.406 -11.240  1.00 10.00      A   
ATOM   2765  CD2 LEU A 294       7.727 -12.546 -13.438  1.00 10.00      A   
ATOM   2766  C   LEU A 294       5.961  -9.815 -10.401  1.00 10.00      A   
ATOM   2767  O   LEU A 294       6.044  -8.688 -10.893  1.00 10.00      A   
ATOM   2768  N   ASN A 295       6.597 -10.173  -9.294  1.00 10.00      A   
ATOM   2769  HN  ASN A 295       6.490 -11.090  -8.961  1.00 10.00      A   
ATOM   2770  CA  ASN A 295       7.460  -9.249  -8.565  1.00 10.00      A   
ATOM   2771  CB  ASN A 295       6.891  -8.959  -7.169  1.00 10.00      A   
ATOM   2772  CG  ASN A 295       7.799  -8.091  -6.308  1.00 10.00      A   
ATOM   2773  OD1 ASN A 295       8.681  -7.390  -6.803  1.00 10.00      A   
ATOM   2774  ND2 ASN A 295       7.573  -8.115  -5.005  1.00 10.00      A   
ATOM   2775 HD21 ASN A 295       6.842  -8.677  -4.667  1.00 10.00      A   
ATOM   2776 HD22 ASN A 295       8.143  -7.566  -4.428  1.00 10.00      A   
ATOM   2777  C   ASN A 295       8.874  -9.808  -8.462  1.00 10.00      A   
ATOM   2778  O   ASN A 295       9.095 -10.860  -7.867  1.00 10.00      A   
ATOM   2779  N   LEU A 296       9.823  -9.102  -9.057  1.00 10.00      A   
ATOM   2780  HN  LEU A 296       9.577  -8.265  -9.519  1.00 10.00      A   
ATOM   2781  CA  LEU A 296      11.219  -9.522  -9.045  1.00 10.00      A   
ATOM   2782  CB  LEU A 296      11.674  -9.887 -10.464  1.00 10.00      A   
ATOM   2783  CG  LEU A 296      10.994 -11.099 -11.109  1.00 10.00      A   
ATOM   2784  CD1 LEU A 296      11.411 -11.234 -12.565  1.00 10.00      A   
ATOM   2785  CD2 LEU A 296      11.322 -12.372 -10.343  1.00 10.00      A   
ATOM   2786  C   LEU A 296      12.098  -8.406  -8.496  1.00 10.00      A   
ATOM   2787  O   LEU A 296      13.280  -8.312  -8.823  1.00 10.00      A   
ATOM   2788  N   SER A 297      11.520  -7.570  -7.638  1.00 10.00      A   
ATOM   2789  HN  SER A 297      10.577  -7.706  -7.399  1.00 10.00      A   
ATOM   2790  CA  SER A 297      12.241  -6.445  -7.050  1.00 10.00      A   
ATOM   2791  CB  SER A 297      11.247  -5.416  -6.512  1.00 10.00      A   
ATOM   2792  OG  SER A 297      10.213  -5.184  -7.452  1.00 10.00      A   
ATOM   2793  HG  SER A 297       9.505  -5.828  -7.320  1.00 10.00      A   
ATOM   2794  C   SER A 297      13.209  -6.879  -5.944  1.00 10.00      A   
ATOM   2795  O   SER A 297      13.662  -6.057  -5.152  1.00 10.00      A   
ATOM   2796  N   TYR A 298      13.523  -8.167  -5.889  1.00 10.00      A   
ATOM   2797  HN  TYR A 298      13.128  -8.782  -6.542  1.00 10.00      A   
ATOM   2798  CA  TYR A 298      14.441  -8.682  -4.881  1.00 10.00      A   
ATOM   2799  CB  TYR A 298      13.683  -9.459  -3.797  1.00 10.00      A   
ATOM   2800  CG  TYR A 298      12.566  -8.683  -3.129  1.00 10.00      A   
ATOM   2801  CD1 TYR A 298      11.239  -8.888  -3.490  1.00 10.00      A   
ATOM   2802  CD2 TYR A 298      12.835  -7.752  -2.133  1.00 10.00      A   
ATOM   2803  CE1 TYR A 298      10.217  -8.187  -2.882  1.00 10.00      A   
ATOM   2804  CE2 TYR A 298      11.817  -7.048  -1.518  1.00 10.00      A   
ATOM   2805  CZ  TYR A 298      10.508  -7.270  -1.896  1.00 10.00      A   
ATOM   2806  OH  TYR A 298       9.490  -6.572  -1.289  1.00 10.00      A   
ATOM   2807  HH  TYR A 298       9.726  -5.635  -1.241  1.00 10.00      A   
ATOM   2808  C   TYR A 298      15.509  -9.569  -5.512  1.00 10.00      A   
ATOM   2809  O   TYR A 298      16.305 -10.194  -4.812  1.00 10.00      A   
ATOM   2810  N   ALA A 299      15.535  -9.602  -6.839  1.00 10.00      A   
ATOM   2811  HN  ALA A 299      14.902  -9.046  -7.344  1.00 10.00      A   
ATOM   2812  CA  ALA A 299      16.500 -10.426  -7.563  1.00 10.00      A   
ATOM   2813  CB  ALA A 299      15.940 -10.822  -8.923  1.00 10.00      A   
ATOM   2814  C   ALA A 299      17.842  -9.707  -7.722  1.00 10.00      A   
ATOM   2815  O   ALA A 299      17.934  -8.497  -7.513  1.00 10.00      A   
ATOM   2816  N   THR A 300      18.880 -10.457  -8.079  1.00 10.00      A   
ATOM   2817  HN  THR A 300      18.761 -11.421  -8.194  1.00 10.00      A   
ATOM   2818  CA  THR A 300      20.208  -9.891  -8.271  1.00 10.00      A   
ATOM   2819  CB  THR A 300      21.171 -10.385  -7.174  1.00 10.00      A   
ATOM   2820  OG1 THR A 300      20.892 -11.764  -6.894  1.00 10.00      A   
ATOM   2821  HG1 THR A 300      21.715 -12.264  -6.888  1.00 10.00      A   
ATOM   2822  CG2 THR A 300      20.990  -9.572  -5.900  1.00 10.00      A   
ATOM   2823  C   THR A 300      20.758 -10.284  -9.640  1.00 10.00      A   
ATOM   2824  O   THR A 300      21.970 -10.261  -9.871  1.00 10.00      A   
ATOM   2825  N   VAL A 301      19.857 -10.635 -10.548  1.00 10.00      A   
ATOM   2826  HN  VAL A 301      18.906 -10.604 -10.314  1.00 10.00      A   
ATOM   2827  CA  VAL A 301      20.241 -11.051 -11.891  1.00 10.00      A   
ATOM   2828  CB  VAL A 301      19.210 -12.025 -12.498  1.00 10.00      A   
ATOM   2829  CG1 VAL A 301      19.104 -13.282 -11.650  1.00 10.00      A   
ATOM   2830  CG2 VAL A 301      17.849 -11.354 -12.629  1.00 10.00      A   
ATOM   2831  C   VAL A 301      20.418  -9.858 -12.825  1.00 10.00      A   
ATOM   2832  O   VAL A 301      20.219  -8.712 -12.430  1.00 10.00      A   
ATOM   2833  N   GLN A 302      20.787 -10.141 -14.068  1.00 10.00      A   
ATOM   2834  HN  GLN A 302      20.921 -11.078 -14.324  1.00 10.00      A   
ATOM   2835  CA  GLN A 302      20.990  -9.098 -15.068  1.00 10.00      A   
ATOM   2836  CB  GLN A 302      22.345  -9.276 -15.756  1.00 10.00      A   
ATOM   2837  CG  GLN A 302      23.533  -9.166 -14.813  1.00 10.00      A   
ATOM   2838  CD  GLN A 302      23.782  -7.742 -14.349  1.00 10.00      A   
ATOM   2839  OE1 GLN A 302      24.561  -7.002 -14.952  1.00 10.00      A   
ATOM   2840  NE2 GLN A 302      23.120  -7.348 -13.276  1.00 10.00      A   
ATOM   2841 HE21 GLN A 302      22.509  -7.982 -12.846  1.00 10.00      A   
ATOM   2842 HE22 GLN A 302      23.268  -6.435 -12.952  1.00 10.00      A   
ATOM   2843  C   GLN A 302      19.872  -9.117 -16.101  1.00 10.00      A   
ATOM   2844  O   GLN A 302      19.047 -10.033 -16.110  1.00 10.00      A   
ATOM   2845  N   SER A 303      19.860  -8.112 -16.973  1.00 10.00      A   
ATOM   2846  HN  SER A 303      20.554  -7.421 -16.910  1.00 10.00      A   
ATOM   2847  CA  SER A 303      18.846  -7.991 -18.014  1.00 10.00      A   
ATOM   2848  CB  SER A 303      19.144  -6.776 -18.896  1.00 10.00      A   
ATOM   2849  OG  SER A 303      17.986  -6.353 -19.597  1.00 10.00      A   
ATOM   2850  HG  SER A 303      17.789  -5.431 -19.372  1.00 10.00      A   
ATOM   2851  C   SER A 303      18.776  -9.256 -18.865  1.00 10.00      A   
ATOM   2852  O   SER A 303      17.693  -9.688 -19.259  1.00 10.00      A   
ATOM   2853  N   TYR A 304      19.941  -9.848 -19.125  1.00 10.00      A   
ATOM   2854  HN  TYR A 304      20.763  -9.438 -18.777  1.00 10.00      A   
ATOM   2855  CA  TYR A 304      20.043 -11.070 -19.922  1.00 10.00      A   
ATOM   2856  CB  TYR A 304      21.496 -11.568 -19.925  1.00 10.00      A   
ATOM   2857  CG  TYR A 304      21.721 -12.881 -20.650  1.00 10.00      A   
ATOM   2858  CD1 TYR A 304      21.610 -12.964 -22.031  1.00 10.00      A   
ATOM   2859  CD2 TYR A 304      22.056 -14.033 -19.949  1.00 10.00      A   
ATOM   2860  CE1 TYR A 304      21.825 -14.157 -22.690  1.00 10.00      A   
ATOM   2861  CE2 TYR A 304      22.271 -15.231 -20.601  1.00 10.00      A   
ATOM   2862  CZ  TYR A 304      22.156 -15.285 -21.971  1.00 10.00      A   
ATOM   2863  OH  TYR A 304      22.374 -16.473 -22.628  1.00 10.00      A   
ATOM   2864  HH  TYR A 304      21.828 -17.164 -22.230  1.00 10.00      A   
ATOM   2865  C   TYR A 304      19.122 -12.169 -19.393  1.00 10.00      A   
ATOM   2866  O   TYR A 304      18.424 -12.833 -20.161  1.00 10.00      A   
ATOM   2867  N   ASP A 305      19.116 -12.349 -18.081  1.00 10.00      A   
ATOM   2868  HN  ASP A 305      19.668 -11.766 -17.517  1.00 10.00      A   
ATOM   2869  CA  ASP A 305      18.295 -13.379 -17.454  1.00 10.00      A   
ATOM   2870  CB  ASP A 305      18.825 -13.733 -16.067  1.00 10.00      A   
ATOM   2871  CG  ASP A 305      20.074 -14.585 -16.133  1.00 10.00      A   
ATOM   2872  OD1 ASP A 305      19.953 -15.801 -16.391  1.00 10.00      A   
ATOM   2873  OD2 ASP A 305      21.183 -14.041 -15.942  1.00 10.00      A   
ATOM   2874  C   ASP A 305      16.837 -12.959 -17.381  1.00 10.00      A   
ATOM   2875  O   ASP A 305      15.934 -13.793 -17.461  1.00 10.00      A   
ATOM   2876  N   LEU A 306      16.611 -11.662 -17.237  1.00 10.00      A   
ATOM   2877  HN  LEU A 306      17.372 -11.048 -17.167  1.00 10.00      A   
ATOM   2878  CA  LEU A 306      15.260 -11.128 -17.169  1.00 10.00      A   
ATOM   2879  CB  LEU A 306      15.282  -9.651 -16.763  1.00 10.00      A   
ATOM   2880  CG  LEU A 306      15.683  -9.358 -15.316  1.00 10.00      A   
ATOM   2881  CD1 LEU A 306      15.987  -7.883 -15.134  1.00 10.00      A   
ATOM   2882  CD2 LEU A 306      14.588  -9.802 -14.359  1.00 10.00      A   
ATOM   2883  C   LEU A 306      14.542 -11.310 -18.502  1.00 10.00      A   
ATOM   2884  O   LEU A 306      13.421 -11.811 -18.546  1.00 10.00      A   
ATOM   2885  N   VAL A 307      15.217 -10.937 -19.585  1.00 10.00      A   
ATOM   2886  HN  VAL A 307      16.123 -10.574 -19.475  1.00 10.00      A   
ATOM   2887  CA  VAL A 307      14.658 -11.047 -20.929  1.00 10.00      A   
ATOM   2888  CB  VAL A 307      15.665 -10.563 -22.000  1.00 10.00      A   
ATOM   2889  CG1 VAL A 307      15.157 -10.850 -23.406  1.00 10.00      A   
ATOM   2890  CG2 VAL A 307      15.930  -9.074 -21.835  1.00 10.00      A   
ATOM   2891  C   VAL A 307      14.236 -12.482 -21.233  1.00 10.00      A   
ATOM   2892  O   VAL A 307      13.139 -12.717 -21.736  1.00 10.00      A   
ATOM   2893  N   LYS A 308      15.098 -13.435 -20.886  1.00 10.00      A   
ATOM   2894  HN  LYS A 308      15.939 -13.180 -20.449  1.00 10.00      A   
ATOM   2895  CA  LYS A 308      14.831 -14.851 -21.132  1.00 10.00      A   
ATOM   2896  CB  LYS A 308      15.971 -15.719 -20.590  1.00 10.00      A   
ATOM   2897  CG  LYS A 308      17.252 -15.671 -21.411  1.00 10.00      A   
ATOM   2898  CD  LYS A 308      18.289 -16.654 -20.879  1.00 10.00      A   
ATOM   2899  CE  LYS A 308      18.681 -16.325 -19.447  1.00 10.00      A   
ATOM   2900  NZ  LYS A 308      19.479 -17.407 -18.821  1.00 10.00      A   
ATOM   2901  HZ1 LYS A 308      20.334 -17.594 -19.379  1.00 10.00      A   
ATOM   2902  HZ2 LYS A 308      18.917 -18.279 -18.766  1.00 10.00      A   
ATOM   2903  HZ3 LYS A 308      19.760 -17.129 -17.856  1.00 10.00      A   
ATOM   2904  C   LYS A 308      13.505 -15.306 -20.524  1.00 10.00      A   
ATOM   2905  O   LYS A 308      12.780 -16.098 -21.124  1.00 10.00      A   
ATOM   2906  N   LEU A 309      13.186 -14.802 -19.340  1.00 10.00      A   
ATOM   2907  HN  LEU A 309      13.786 -14.148 -18.916  1.00 10.00      A   
ATOM   2908  CA  LEU A 309      11.956 -15.187 -18.664  1.00 10.00      A   
ATOM   2909  CB  LEU A 309      12.136 -15.115 -17.143  1.00 10.00      A   
ATOM   2910  CG  LEU A 309      10.990 -15.678 -16.294  1.00 10.00      A   
ATOM   2911  CD1 LEU A 309      10.877 -17.186 -16.462  1.00 10.00      A   
ATOM   2912  CD2 LEU A 309      11.176 -15.315 -14.827  1.00 10.00      A   
ATOM   2913  C   LEU A 309      10.777 -14.322 -19.102  1.00 10.00      A   
ATOM   2914  O   LEU A 309       9.686 -14.831 -19.371  1.00 10.00      A   
ATOM   2915  N   LEU A 310      11.005 -13.019 -19.191  1.00 10.00      A   
ATOM   2916  HN  LEU A 310      11.906 -12.674 -18.998  1.00 10.00      A   
ATOM   2917  CA  LEU A 310       9.957 -12.079 -19.568  1.00 10.00      A   
ATOM   2918  CB  LEU A 310      10.403 -10.630 -19.351  1.00 10.00      A   
ATOM   2919  CG  LEU A 310      10.785 -10.255 -17.912  1.00 10.00      A   
ATOM   2920  CD1 LEU A 310      11.259  -8.811 -17.835  1.00 10.00      A   
ATOM   2921  CD2 LEU A 310       9.624 -10.494 -16.958  1.00 10.00      A   
ATOM   2922  C   LEU A 310       9.460 -12.306 -20.990  1.00 10.00      A   
ATOM   2923  O   LEU A 310       8.325 -11.966 -21.316  1.00 10.00      A   
ATOM   2924  N   CYS A 311      10.301 -12.897 -21.831  1.00 10.00      A   
ATOM   2925  HN  CYS A 311      11.205 -13.135 -21.521  1.00 10.00      A   
ATOM   2926  CA  CYS A 311       9.921 -13.176 -23.215  1.00 10.00      A   
ATOM   2927  CB  CYS A 311      11.129 -13.623 -24.037  1.00 10.00      A   
ATOM   2928  SG  CYS A 311      12.211 -12.271 -24.554  1.00 10.00      A   
ATOM   2929  HG  CYS A 311      12.418 -11.493 -23.495  1.00 10.00      A   
ATOM   2930  C   CYS A 311       8.808 -14.219 -23.299  1.00 10.00      A   
ATOM   2931  O   CYS A 311       8.166 -14.372 -24.336  1.00 10.00      A   
ATOM   2932  N   GLN A 312       8.582 -14.935 -22.208  1.00 10.00      A   
ATOM   2933  HN  GLN A 312       9.121 -14.771 -21.405  1.00 10.00      A   
ATOM   2934  CA  GLN A 312       7.543 -15.951 -22.175  1.00 10.00      A   
ATOM   2935  CB  GLN A 312       8.106 -17.306 -21.747  1.00 10.00      A   
ATOM   2936  CG  GLN A 312       8.533 -18.182 -22.911  1.00 10.00      A   
ATOM   2937  CD  GLN A 312       8.759 -19.626 -22.516  1.00 10.00      A   
ATOM   2938  OE1 GLN A 312       9.609 -20.303 -23.087  1.00 10.00      A   
ATOM   2939  NE2 GLN A 312       7.998 -20.112 -21.549  1.00 10.00      A   
ATOM   2940 HE21 GLN A 312       7.329 -19.522 -21.141  1.00 10.00      A   
ATOM   2941 HE22 GLN A 312       8.130 -21.044 -21.280  1.00 10.00      A   
ATOM   2942  C   GLN A 312       6.398 -15.534 -21.264  1.00 10.00      A   
ATOM   2943  O   GLN A 312       5.648 -16.377 -20.768  1.00 10.00      A   
ATOM   2944  N   CYS A 313       6.259 -14.229 -21.058  1.00 10.00      A   
ATOM   2945  HN  CYS A 313       6.880 -13.606 -21.495  1.00 10.00      A   
ATOM   2946  CA  CYS A 313       5.204 -13.693 -20.208  1.00 10.00      A   
ATOM   2947  CB  CYS A 313       5.822 -13.001 -18.990  1.00 10.00      A   
ATOM   2948  SG  CYS A 313       7.039 -13.994 -18.089  1.00 10.00      A   
ATOM   2949  HG  CYS A 313       8.039 -14.278 -18.916  1.00 10.00      A   
ATOM   2950  C   CYS A 313       4.330 -12.703 -20.991  1.00 10.00      A   
ATOM   2951  O   CYS A 313       4.436 -11.490 -20.809  1.00 10.00      A   
ATOM   2952  N   PRO A 314       3.459 -13.208 -21.883  1.00 10.00      A   
ATOM   2953  CA  PRO A 314       2.583 -12.360 -22.695  1.00 10.00      A   
ATOM   2954  CB  PRO A 314       2.255 -13.261 -23.882  1.00 10.00      A   
ATOM   2955  CG  PRO A 314       2.286 -14.646 -23.327  1.00 10.00      A   
ATOM   2956  CD  PRO A 314       3.274 -14.640 -22.189  1.00 10.00      A   
ATOM   2957  C   PRO A 314       1.300 -11.945 -21.967  1.00 10.00      A   
ATOM   2958  O   PRO A 314       0.637 -10.986 -22.365  1.00 10.00      A   
ATOM   2959  N   LYS A 315       0.957 -12.665 -20.901  1.00 10.00      A   
ATOM   2960  HN  LYS A 315       1.527 -13.414 -20.625  1.00 10.00      A   
ATOM   2961  CA  LYS A 315      -0.252 -12.367 -20.134  1.00 10.00      A   
ATOM   2962  CB  LYS A 315      -0.954 -13.657 -19.697  1.00 10.00      A   
ATOM   2963  CG  LYS A 315      -1.399 -14.547 -20.846  1.00 10.00      A   
ATOM   2964  CD  LYS A 315      -2.356 -15.626 -20.365  1.00 10.00      A   
ATOM   2965  CE  LYS A 315      -3.712 -15.042 -20.001  1.00 10.00      A   
ATOM   2966  NZ  LYS A 315      -4.501 -14.666 -21.205  1.00 10.00      A   
ATOM   2967  HZ1 LYS A 315      -4.760 -15.514 -21.743  1.00 10.00      A   
ATOM   2968  HZ2 LYS A 315      -3.942 -14.038 -21.820  1.00 10.00      A   
ATOM   2969  HZ3 LYS A 315      -5.372 -14.168 -20.924  1.00 10.00      A   
ATOM   2970  C   LYS A 315       0.062 -11.507 -18.916  1.00 10.00      A   
ATOM   2971  O   LYS A 315      -0.793 -11.286 -18.055  1.00 10.00      A   
ATOM   2972  N   LEU A 316       1.287 -11.018 -18.861  1.00 10.00      A   
ATOM   2973  HN  LEU A 316       1.908 -11.213 -19.594  1.00 10.00      A   
ATOM   2974  CA  LEU A 316       1.739 -10.192 -17.750  1.00 10.00      A   
ATOM   2975  CB  LEU A 316       3.246  -9.969 -17.856  1.00 10.00      A   
ATOM   2976  CG  LEU A 316       3.972  -9.558 -16.574  1.00 10.00      A   
ATOM   2977  CD1 LEU A 316       3.685 -10.545 -15.451  1.00 10.00      A   
ATOM   2978  CD2 LEU A 316       5.467  -9.466 -16.829  1.00 10.00      A   
ATOM   2979  C   LEU A 316       1.005  -8.854 -17.721  1.00 10.00      A   
ATOM   2980  O   LEU A 316       1.079  -8.073 -18.670  1.00 10.00      A   
ATOM   2981  N   GLN A 317       0.293  -8.605 -16.627  1.00 10.00      A   
ATOM   2982  HN  GLN A 317       0.275  -9.270 -15.909  1.00 10.00      A   
ATOM   2983  CA  GLN A 317      -0.461  -7.371 -16.464  1.00 10.00      A   
ATOM   2984  CB  GLN A 317      -1.861  -7.658 -15.918  1.00 10.00      A   
ATOM   2985  CG  GLN A 317      -2.749  -8.419 -16.886  1.00 10.00      A   
ATOM   2986  CD  GLN A 317      -4.150  -8.641 -16.362  1.00 10.00      A   
ATOM   2987  OE1 GLN A 317      -4.369  -8.793 -15.159  1.00 10.00      A   
ATOM   2988  NE2 GLN A 317      -5.113  -8.664 -17.270  1.00 10.00      A   
ATOM   2989 HE21 GLN A 317      -4.860  -8.538 -18.216  1.00 10.00      A   
ATOM   2990 HE22 GLN A 317      -6.033  -8.793 -16.964  1.00 10.00      A   
ATOM   2991  C   GLN A 317       0.275  -6.405 -15.546  1.00 10.00      A   
ATOM   2992  O   GLN A 317       0.395  -5.215 -15.840  1.00 10.00      A   
ATOM   2993  N   ARG A 318       0.767  -6.916 -14.432  1.00 10.00      A   
ATOM   2994  HN  ARG A 318       0.645  -7.873 -14.241  1.00 10.00      A   
ATOM   2995  CA  ARG A 318       1.490  -6.089 -13.483  1.00 10.00      A   
ATOM   2996  CB  ARG A 318       0.732  -5.976 -12.159  1.00 10.00      A   
ATOM   2997  CG  ARG A 318       1.437  -5.103 -11.133  1.00 10.00      A   
ATOM   2998  CD  ARG A 318       1.113  -5.535  -9.716  1.00 10.00      A   
ATOM   2999  NE  ARG A 318       0.008  -4.779  -9.137  1.00 10.00      A   
ATOM   3000  HE  ARG A 318      -0.209  -3.907  -9.548  1.00 10.00      A   
ATOM   3001  CZ  ARG A 318      -0.701  -5.192  -8.088  1.00 10.00      A   
ATOM   3002  NH1 ARG A 318      -0.419  -6.353  -7.501  1.00 10.00      A   
ATOM   3003 HH11 ARG A 318      -0.976  -6.677  -6.678  1.00 10.00      A   
ATOM   3004 HH12 ARG A 318       0.359  -6.947  -7.858  1.00 10.00      A   
ATOM   3005  NH2 ARG A 318      -1.697  -4.448  -7.623  1.00 10.00      A   
ATOM   3006 HH21 ARG A 318      -1.934  -3.535  -8.080  1.00 10.00      A   
ATOM   3007 HH22 ARG A 318      -2.244  -4.766  -6.797  1.00 10.00      A   
ATOM   3008  C   ARG A 318       2.880  -6.657 -13.247  1.00 10.00      A   
ATOM   3009  O   ARG A 318       3.025  -7.808 -12.826  1.00 10.00      A   
ATOM   3010  N   LEU A 319       3.900  -5.861 -13.520  1.00 10.00      A   
ATOM   3011  HN  LEU A 319       3.731  -4.950 -13.851  1.00 10.00      A   
ATOM   3012  CA  LEU A 319       5.267  -6.314 -13.335  1.00 10.00      A   
ATOM   3013  CB  LEU A 319       5.964  -6.526 -14.677  1.00 10.00      A   
ATOM   3014  CG  LEU A 319       7.421  -6.996 -14.614  1.00 10.00      A   
ATOM   3015  CD1 LEU A 319       7.516  -8.399 -14.038  1.00 10.00      A   
ATOM   3016  CD2 LEU A 319       8.070  -6.932 -15.986  1.00 10.00      A   
ATOM   3017  C   LEU A 319       6.074  -5.361 -12.470  1.00 10.00      A   
ATOM   3018  O   LEU A 319       6.214  -4.179 -12.785  1.00 10.00      A   
ATOM   3019  N   TRP A 320       6.572  -5.885 -11.364  1.00 10.00      A   
ATOM   3020  HN  TRP A 320       6.378  -6.828 -11.152  1.00 10.00      A   
ATOM   3021  CA  TRP A 320       7.402  -5.118 -10.453  1.00 10.00      A   
ATOM   3022  CB  TRP A 320       6.937  -5.309  -9.005  1.00 10.00      A   
ATOM   3023  CG  TRP A 320       5.612  -4.678  -8.690  1.00 10.00      A   
ATOM   3024  CD1 TRP A 320       4.804  -3.986  -9.545  1.00 10.00      A   
ATOM   3025  CD2 TRP A 320       4.944  -4.676  -7.422  1.00 10.00      A   
ATOM   3026  NE1 TRP A 320       3.674  -3.559  -8.890  1.00 10.00      A   
ATOM   3027  HE1 TRP A 320       2.933  -3.037  -9.298  1.00 10.00      A   
ATOM   3028  CE2 TRP A 320       3.736  -3.967  -7.584  1.00 10.00      A   
ATOM   3029  CE3 TRP A 320       5.249  -5.204  -6.166  1.00 10.00      A   
ATOM   3030  CZ2 TRP A 320       2.834  -3.773  -6.538  1.00 10.00      A   
ATOM   3031  CZ3 TRP A 320       4.356  -5.011  -5.128  1.00 10.00      A   
ATOM   3032  CH2 TRP A 320       3.161  -4.302  -5.320  1.00 10.00      A   
ATOM   3033  C   TRP A 320       8.834  -5.600 -10.613  1.00 10.00      A   
ATOM   3034  O   TRP A 320       9.197  -6.671 -10.122  1.00 10.00      A   
ATOM   3035  N   VAL A 321       9.636  -4.830 -11.328  1.00 10.00      A   
ATOM   3036  HN  VAL A 321       9.302  -3.970 -11.665  1.00 10.00      A   
ATOM   3037  CA  VAL A 321      11.015  -5.210 -11.586  1.00 10.00      A   
ATOM   3038  CB  VAL A 321      11.289  -5.445 -13.087  1.00 10.00      A   
ATOM   3039  CG1 VAL A 321      10.904  -6.861 -13.484  1.00 10.00      A   
ATOM   3040  CG2 VAL A 321      10.549  -4.424 -13.941  1.00 10.00      A   
ATOM   3041  C   VAL A 321      12.011  -4.199 -11.053  1.00 10.00      A   
ATOM   3042  O   VAL A 321      11.647  -3.186 -10.459  1.00 10.00      A   
ATOM   3043  N   LEU A 322      13.276  -4.490 -11.281  1.00 10.00      A   
ATOM   3044  HN  LEU A 322      13.491  -5.307 -11.772  1.00 10.00      A   
ATOM   3045  CA  LEU A 322      14.357  -3.637 -10.835  1.00 10.00      A   
ATOM   3046  CB  LEU A 322      15.406  -4.491 -10.130  1.00 10.00      A   
ATOM   3047  CG  LEU A 322      15.008  -5.048  -8.764  1.00 10.00      A   
ATOM   3048  CD1 LEU A 322      16.034  -6.053  -8.276  1.00 10.00      A   
ATOM   3049  CD2 LEU A 322      14.838  -3.924  -7.755  1.00 10.00      A   
ATOM   3050  C   LEU A 322      14.976  -2.916 -12.024  1.00 10.00      A   
ATOM   3051  O   LEU A 322      14.668  -3.234 -13.173  1.00 10.00      A   
ATOM   3052  N   ASP A 323      15.858  -1.961 -11.749  1.00 10.00      A   
ATOM   3053  HN  ASP A 323      16.069  -1.763 -10.808  1.00 10.00      A   
ATOM   3054  CA  ASP A 323      16.514  -1.193 -12.806  1.00 10.00      A   
ATOM   3055  CB  ASP A 323      17.144   0.118 -12.298  1.00 10.00      A   
ATOM   3056  CG  ASP A 323      18.330  -0.047 -11.364  1.00 10.00      A   
ATOM   3057  OD1 ASP A 323      18.775  -1.188 -11.138  1.00 10.00      A   
ATOM   3058  OD2 ASP A 323      18.816   0.976 -10.838  1.00 10.00      A   
ATOM   3059  C   ASP A 323      17.484  -2.037 -13.630  1.00 10.00      A   
ATOM   3060  O   ASP A 323      18.010  -1.583 -14.644  1.00 10.00      A   
ATOM   3061  N   TYR A 324      17.682  -3.285 -13.201  1.00 10.00      A   
ATOM   3062  HN  TYR A 324      17.240  -3.576 -12.380  1.00 10.00      A   
ATOM   3063  CA  TYR A 324      18.553  -4.219 -13.907  1.00 10.00      A   
ATOM   3064  CB  TYR A 324      18.811  -5.473 -13.059  1.00 10.00      A   
ATOM   3065  CG  TYR A 324      19.692  -5.249 -11.852  1.00 10.00      A   
ATOM   3066  CD1 TYR A 324      19.281  -5.641 -10.584  1.00 10.00      A   
ATOM   3067  CD2 TYR A 324      20.936  -4.649 -11.978  1.00 10.00      A   
ATOM   3068  CE1 TYR A 324      20.084  -5.442  -9.476  1.00 10.00      A   
ATOM   3069  CE2 TYR A 324      21.747  -4.446 -10.879  1.00 10.00      A   
ATOM   3070  CZ  TYR A 324      21.319  -4.843  -9.629  1.00 10.00      A   
ATOM   3071  OH  TYR A 324      22.128  -4.641  -8.528  1.00 10.00      A   
ATOM   3072  HH  TYR A 324      22.575  -3.790  -8.610  1.00 10.00      A   
ATOM   3073  C   TYR A 324      17.931  -4.622 -15.245  1.00 10.00      A   
ATOM   3074  O   TYR A 324      18.578  -5.261 -16.074  1.00 10.00      A   
ATOM   3075  N   ILE A 325      16.661  -4.260 -15.438  1.00 10.00      A   
ATOM   3076  HN  ILE A 325      16.189  -3.779 -14.728  1.00 10.00      A   
ATOM   3077  CA  ILE A 325      15.954  -4.566 -16.674  1.00 10.00      A   
ATOM   3078  CB  ILE A 325      14.426  -4.327 -16.543  1.00 10.00      A   
ATOM   3079  CG1 ILE A 325      13.678  -4.875 -17.763  1.00 10.00      A   
ATOM   3080  CG2 ILE A 325      14.101  -2.853 -16.328  1.00 10.00      A   
ATOM   3081  CD1 ILE A 325      12.175  -4.917 -17.596  1.00 10.00      A   
ATOM   3082  C   ILE A 325      16.535  -3.753 -17.830  1.00 10.00      A   
ATOM   3083  O   ILE A 325      16.538  -4.197 -18.979  1.00 10.00      A   
ATOM   3084  N   GLU A 326      17.054  -2.571 -17.497  1.00 10.00      A   
ATOM   3085  HN  GLU A 326      17.034  -2.299 -16.555  1.00 10.00      A   
ATOM   3086  CA  GLU A 326      17.662  -1.672 -18.472  1.00 10.00      A   
ATOM   3087  CB  GLU A 326      18.937  -2.278 -19.059  1.00 10.00      A   
ATOM   3088  CG  GLU A 326      19.956  -2.659 -18.000  1.00 10.00      A   
ATOM   3089  CD  GLU A 326      21.247  -3.178 -18.581  1.00 10.00      A   
ATOM   3090  OE1 GLU A 326      21.228  -4.252 -19.221  1.00 10.00      A   
ATOM   3091  OE2 GLU A 326      22.290  -2.523 -18.394  1.00 10.00      A   
ATOM   3092  C   GLU A 326      16.694  -1.225 -19.567  1.00 10.00      A   
ATOM   3093  O   GLU A 326      15.526  -1.619 -19.592  1.00 10.00      A   
ATOM   3094  N   ASP A 327      17.197  -0.388 -20.464  1.00 10.00      A   
ATOM   3095  HN  ASP A 327      18.137  -0.109 -20.376  1.00 10.00      A   
ATOM   3096  CA  ASP A 327      16.409   0.149 -21.569  1.00 10.00      A   
ATOM   3097  CB  ASP A 327      17.198   1.261 -22.264  1.00 10.00      A   
ATOM   3098  CG  ASP A 327      16.324   2.250 -23.005  1.00 10.00      A   
ATOM   3099  OD1 ASP A 327      15.892   3.237 -22.378  1.00 10.00      A   
ATOM   3100  OD2 ASP A 327      16.095   2.063 -24.219  1.00 10.00      A   
ATOM   3101  C   ASP A 327      16.069  -0.936 -22.580  1.00 10.00      A   
ATOM   3102  O   ASP A 327      14.947  -1.005 -23.083  1.00 10.00      A   
ATOM   3103  N   ALA A 328      17.051  -1.777 -22.879  1.00 10.00      A   
ATOM   3104  HN  ALA A 328      17.927  -1.654 -22.451  1.00 10.00      A   
ATOM   3105  CA  ALA A 328      16.873  -2.865 -23.833  1.00 10.00      A   
ATOM   3106  CB  ALA A 328      18.173  -3.630 -24.007  1.00 10.00      A   
ATOM   3107  C   ALA A 328      15.762  -3.807 -23.389  1.00 10.00      A   
ATOM   3108  O   ALA A 328      14.888  -4.175 -24.178  1.00 10.00      A   
ATOM   3109  N   GLY A 329      15.794  -4.175 -22.111  1.00 10.00      A   
ATOM   3110  HN  GLY A 329      16.506  -3.827 -21.531  1.00 10.00      A   
ATOM   3111  CA  GLY A 329      14.795  -5.074 -21.568  1.00 10.00      A   
ATOM   3112  C   GLY A 329      13.396  -4.500 -21.641  1.00 10.00      A   
ATOM   3113  O   GLY A 329      12.433  -5.229 -21.877  1.00 10.00      A   
ATOM   3114  N   LEU A 330      13.286  -3.188 -21.460  1.00 10.00      A   
ATOM   3115  HN  LEU A 330      14.097  -2.661 -21.293  1.00 10.00      A   
ATOM   3116  CA  LEU A 330      11.994  -2.509 -21.506  1.00 10.00      A   
ATOM   3117  CB  LEU A 330      12.121  -1.055 -21.040  1.00 10.00      A   
ATOM   3118  CG  LEU A 330      12.411  -0.851 -19.550  1.00 10.00      A   
ATOM   3119  CD1 LEU A 330      12.729   0.606 -19.255  1.00 10.00      A   
ATOM   3120  CD2 LEU A 330      11.237  -1.319 -18.707  1.00 10.00      A   
ATOM   3121  C   LEU A 330      11.383  -2.574 -22.905  1.00 10.00      A   
ATOM   3122  O   LEU A 330      10.163  -2.696 -23.054  1.00 10.00      A   
ATOM   3123  N   GLU A 331      12.233  -2.500 -23.929  1.00 10.00      A   
ATOM   3124  HN  GLU A 331      13.192  -2.392 -23.750  1.00 10.00      A   
ATOM   3125  CA  GLU A 331      11.774  -2.564 -25.311  1.00 10.00      A   
ATOM   3126  CB  GLU A 331      12.878  -2.143 -26.286  1.00 10.00      A   
ATOM   3127  CG  GLU A 331      12.458  -2.211 -27.749  1.00 10.00      A   
ATOM   3128  CD  GLU A 331      13.562  -1.839 -28.713  1.00 10.00      A   
ATOM   3129  OE1 GLU A 331      14.710  -2.285 -28.520  1.00 10.00      A   
ATOM   3130  OE2 GLU A 331      13.277  -1.113 -29.687  1.00 10.00      A   
ATOM   3131  C   GLU A 331      11.281  -3.968 -25.647  1.00 10.00      A   
ATOM   3132  O   GLU A 331      10.204  -4.139 -26.223  1.00 10.00      A   
ATOM   3133  N   VAL A 332      12.069  -4.975 -25.274  1.00 10.00      A   
ATOM   3134  HN  VAL A 332      12.921  -4.776 -24.820  1.00 10.00      A   
ATOM   3135  CA  VAL A 332      11.703  -6.367 -25.531  1.00 10.00      A   
ATOM   3136  CB  VAL A 332      12.833  -7.345 -25.140  1.00 10.00      A   
ATOM   3137  CG1 VAL A 332      12.487  -8.764 -25.572  1.00 10.00      A   
ATOM   3138  CG2 VAL A 332      14.151  -6.912 -25.757  1.00 10.00      A   
ATOM   3139  C   VAL A 332      10.426  -6.727 -24.779  1.00 10.00      A   
ATOM   3140  O   VAL A 332       9.565  -7.441 -25.298  1.00 10.00      A   
ATOM   3141  N   LEU A 333      10.301  -6.205 -23.562  1.00 10.00      A   
ATOM   3142  HN  LEU A 333      11.023  -5.638 -23.211  1.00 10.00      A   
ATOM   3143  CA  LEU A 333       9.131  -6.448 -22.731  1.00 10.00      A   
ATOM   3144  CB  LEU A 333       9.319  -5.795 -21.360  1.00 10.00      A   
ATOM   3145  CG  LEU A 333       8.261  -6.107 -20.301  1.00 10.00      A   
ATOM   3146  CD1 LEU A 333       8.385  -7.550 -19.840  1.00 10.00      A   
ATOM   3147  CD2 LEU A 333       8.382  -5.150 -19.124  1.00 10.00      A   
ATOM   3148  C   LEU A 333       7.879  -5.892 -23.400  1.00 10.00      A   
ATOM   3149  O   LEU A 333       6.833  -6.540 -23.422  1.00 10.00      A   
ATOM   3150  N   ALA A 334       8.009  -4.699 -23.979  1.00 10.00      A   
ATOM   3151  HN  ALA A 334       8.879  -4.245 -23.944  1.00 10.00      A   
ATOM   3152  CA  ALA A 334       6.895  -4.042 -24.658  1.00 10.00      A   
ATOM   3153  CB  ALA A 334       7.242  -2.596 -24.981  1.00 10.00      A   
ATOM   3154  C   ALA A 334       6.503  -4.792 -25.926  1.00 10.00      A   
ATOM   3155  O   ALA A 334       5.455  -4.537 -26.515  1.00 10.00      A   
ATOM   3156  N   SER A 335       7.348  -5.722 -26.341  1.00 10.00      A   
ATOM   3157  HN  SER A 335       8.173  -5.883 -25.833  1.00 10.00      A   
ATOM   3158  CA  SER A 335       7.085  -6.509 -27.530  1.00 10.00      A   
ATOM   3159  CB  SER A 335       8.370  -6.655 -28.345  1.00 10.00      A   
ATOM   3160  OG  SER A 335       8.988  -5.391 -28.530  1.00 10.00      A   
ATOM   3161  HG  SER A 335       9.254  -5.036 -27.674  1.00 10.00      A   
ATOM   3162  C   SER A 335       6.529  -7.880 -27.154  1.00 10.00      A   
ATOM   3163  O   SER A 335       6.320  -8.733 -28.013  1.00 10.00      A   
ATOM   3164  N   THR A 336       6.273  -8.075 -25.864  1.00 10.00      A   
ATOM   3165  HN  THR A 336       6.433  -7.346 -25.229  1.00 10.00      A   
ATOM   3166  CA  THR A 336       5.748  -9.343 -25.373  1.00 10.00      A   
ATOM   3167  CB  THR A 336       6.795 -10.088 -24.523  1.00 10.00      A   
ATOM   3168  OG1 THR A 336       8.089  -9.974 -25.138  1.00 10.00      A   
ATOM   3169  HG1 THR A 336       8.297  -9.044 -25.282  1.00 10.00      A   
ATOM   3170  CG2 THR A 336       6.433 -11.560 -24.401  1.00 10.00      A   
ATOM   3171  C   THR A 336       4.484  -9.133 -24.537  1.00 10.00      A   
ATOM   3172  O   THR A 336       3.433  -9.712 -24.818  1.00 10.00      A   
ATOM   3173  N   CYS A 337       4.584  -8.289 -23.518  1.00 10.00      A   
ATOM   3174  HN  CYS A 337       5.440  -7.828 -23.354  1.00 10.00      A   
ATOM   3175  CA  CYS A 337       3.454  -8.016 -22.643  1.00 10.00      A   
ATOM   3176  CB  CYS A 337       3.946  -7.596 -21.259  1.00 10.00      A   
ATOM   3177  SG  CYS A 337       5.249  -8.659 -20.597  1.00 10.00      A   
ATOM   3178  HG  CYS A 337       4.843  -9.920 -20.701  1.00 10.00      A   
ATOM   3179  C   CYS A 337       2.545  -6.947 -23.240  1.00 10.00      A   
ATOM   3180  O   CYS A 337       2.700  -5.755 -22.977  1.00 10.00      A   
ATOM   3181  N   LYS A 338       1.598  -7.375 -24.059  1.00 10.00      A   
ATOM   3182  HN  LYS A 338       1.519  -8.338 -24.245  1.00 10.00      A   
ATOM   3183  CA  LYS A 338       0.669  -6.447 -24.688  1.00 10.00      A   
ATOM   3184  CB  LYS A 338       0.149  -7.004 -26.018  1.00 10.00      A   
ATOM   3185  CG  LYS A 338       1.216  -7.147 -27.094  1.00 10.00      A   
ATOM   3186  CD  LYS A 338       1.915  -5.824 -27.345  1.00 10.00      A   
ATOM   3187  CE  LYS A 338       2.965  -5.933 -28.437  1.00 10.00      A   
ATOM   3188  NZ  LYS A 338       3.691  -4.651 -28.617  1.00 10.00      A   
ATOM   3189  HZ1 LYS A 338       4.324  -4.708 -29.441  1.00 10.00      A   
ATOM   3190  HZ2 LYS A 338       4.261  -4.440 -27.770  1.00 10.00      A   
ATOM   3191  HZ3 LYS A 338       3.012  -3.875 -28.769  1.00 10.00      A   
ATOM   3192  C   LYS A 338      -0.489  -6.125 -23.748  1.00 10.00      A   
ATOM   3193  O   LYS A 338      -1.187  -5.124 -23.920  1.00 10.00      A   
ATOM   3194  N   ASP A 339      -0.672  -6.966 -22.738  1.00 10.00      A   
ATOM   3195  HN  ASP A 339      -0.069  -7.730 -22.638  1.00 10.00      A   
ATOM   3196  CA  ASP A 339      -1.748  -6.781 -21.772  1.00 10.00      A   
ATOM   3197  CB  ASP A 339      -2.431  -8.117 -21.462  1.00 10.00      A   
ATOM   3198  CG  ASP A 339      -3.879  -7.945 -21.048  1.00 10.00      A   
ATOM   3199  OD1 ASP A 339      -4.718  -7.656 -21.925  1.00 10.00      A   
ATOM   3200  OD2 ASP A 339      -4.189  -8.101 -19.847  1.00 10.00      A   
ATOM   3201  C   ASP A 339      -1.232  -6.141 -20.488  1.00 10.00      A   
ATOM   3202  O   ASP A 339      -1.884  -6.198 -19.447  1.00 10.00      A   
ATOM   3203  N   LEU A 340      -0.055  -5.530 -20.569  1.00 10.00      A   
ATOM   3204  HN  LEU A 340       0.425  -5.523 -21.423  1.00 10.00      A   
ATOM   3205  CA  LEU A 340       0.538  -4.872 -19.409  1.00 10.00      A   
ATOM   3206  CB  LEU A 340       1.972  -4.425 -19.707  1.00 10.00      A   
ATOM   3207  CG  LEU A 340       2.820  -4.009 -18.498  1.00 10.00      A   
ATOM   3208  CD1 LEU A 340       3.355  -5.228 -17.763  1.00 10.00      A   
ATOM   3209  CD2 LEU A 340       3.954  -3.088 -18.919  1.00 10.00      A   
ATOM   3210  C   LEU A 340      -0.310  -3.674 -18.992  1.00 10.00      A   
ATOM   3211  O   LEU A 340      -0.728  -2.874 -19.830  1.00 10.00      A   
ATOM   3212  N   ARG A 341      -0.575  -3.568 -17.700  1.00 10.00      A   
ATOM   3213  HN  ARG A 341      -0.216  -4.245 -17.084  1.00 10.00      A   
ATOM   3214  CA  ARG A 341      -1.383  -2.480 -17.164  1.00 10.00      A   
ATOM   3215  CB  ARG A 341      -2.574  -3.040 -16.378  1.00 10.00      A   
ATOM   3216  CG  ARG A 341      -3.188  -4.304 -16.954  1.00 10.00      A   
ATOM   3217  CD  ARG A 341      -3.905  -4.024 -18.259  1.00 10.00      A   
ATOM   3218  NE  ARG A 341      -4.529  -5.221 -18.805  1.00 10.00      A   
ATOM   3219  HE  ARG A 341      -3.928  -5.946 -19.105  1.00 10.00      A   
ATOM   3220  CZ  ARG A 341      -5.842  -5.386 -18.918  1.00 10.00      A   
ATOM   3221  NH1 ARG A 341      -6.677  -4.431 -18.520  1.00 10.00      A   
ATOM   3222 HH11 ARG A 341      -7.709  -4.565 -18.614  1.00 10.00      A   
ATOM   3223 HH12 ARG A 341      -6.307  -3.545 -18.110  1.00 10.00      A   
ATOM   3224  NH2 ARG A 341      -6.319  -6.507 -19.428  1.00 10.00      A   
ATOM   3225 HH21 ARG A 341      -5.659  -7.261 -19.746  1.00 10.00      A   
ATOM   3226 HH22 ARG A 341      -7.347  -6.648 -19.520  1.00 10.00      A   
ATOM   3227  C   ARG A 341      -0.559  -1.599 -16.233  1.00 10.00      A   
ATOM   3228  O   ARG A 341      -0.638  -0.372 -16.288  1.00 10.00      A   
ATOM   3229  N   GLU A 342       0.243  -2.236 -15.392  1.00 10.00      A   
ATOM   3230  HN  GLU A 342       0.305  -3.213 -15.438  1.00 10.00      A   
ATOM   3231  CA  GLU A 342       1.062  -1.521 -14.423  1.00 10.00      A   
ATOM   3232  CB  GLU A 342       0.501  -1.731 -13.015  1.00 10.00      A   
ATOM   3233  CG  GLU A 342       1.126  -0.846 -11.953  1.00 10.00      A   
ATOM   3234  CD  GLU A 342       0.900  -1.372 -10.555  1.00 10.00      A   
ATOM   3235  OE1 GLU A 342      -0.144  -1.055  -9.950  1.00 10.00      A   
ATOM   3236  OE2 GLU A 342       1.778  -2.093 -10.043  1.00 10.00      A   
ATOM   3237  C   GLU A 342       2.512  -1.990 -14.476  1.00 10.00      A   
ATOM   3238  O   GLU A 342       2.786  -3.185 -14.592  1.00 10.00      A   
ATOM   3239  N   LEU A 343       3.435  -1.045 -14.372  1.00 10.00      A   
ATOM   3240  HN  LEU A 343       3.151  -0.111 -14.258  1.00 10.00      A   
ATOM   3241  CA  LEU A 343       4.853  -1.352 -14.406  1.00 10.00      A   
ATOM   3242  CB  LEU A 343       5.413  -1.169 -15.821  1.00 10.00      A   
ATOM   3243  CG  LEU A 343       6.889  -1.532 -16.000  1.00 10.00      A   
ATOM   3244  CD1 LEU A 343       7.094  -3.036 -15.886  1.00 10.00      A   
ATOM   3245  CD2 LEU A 343       7.419  -1.013 -17.325  1.00 10.00      A   
ATOM   3246  C   LEU A 343       5.607  -0.457 -13.433  1.00 10.00      A   
ATOM   3247  O   LEU A 343       5.604   0.769 -13.573  1.00 10.00      A   
ATOM   3248  N   ARG A 344       6.238  -1.071 -12.444  1.00 10.00      A   
ATOM   3249  HN  ARG A 344       6.194  -2.053 -12.383  1.00 10.00      A   
ATOM   3250  CA  ARG A 344       7.006  -0.333 -11.448  1.00 10.00      A   
ATOM   3251  CB  ARG A 344       6.413  -0.528 -10.047  1.00 10.00      A   
ATOM   3252  CG  ARG A 344       4.952  -0.119  -9.932  1.00 10.00      A   
ATOM   3253  CD  ARG A 344       4.434  -0.223  -8.503  1.00 10.00      A   
ATOM   3254  NE  ARG A 344       2.974  -0.310  -8.479  1.00 10.00      A   
ATOM   3255  HE  ARG A 344       2.550  -0.929  -9.130  1.00 10.00      A   
ATOM   3256  CZ  ARG A 344       2.173   0.368  -7.650  1.00 10.00      A   
ATOM   3257  NH1 ARG A 344       2.670   1.206  -6.752  1.00 10.00      A   
ATOM   3258 HH11 ARG A 344       2.017   1.735  -6.114  1.00 10.00      A   
ATOM   3259 HH12 ARG A 344       3.690   1.342  -6.666  1.00 10.00      A   
ATOM   3260  NH2 ARG A 344       0.861   0.213  -7.739  1.00 10.00      A   
ATOM   3261 HH21 ARG A 344       0.445  -0.436  -8.455  1.00 10.00      A   
ATOM   3262 HH22 ARG A 344       0.228   0.744  -7.086  1.00 10.00      A   
ATOM   3263  C   ARG A 344       8.467  -0.771 -11.478  1.00 10.00      A   
ATOM   3264  O   ARG A 344       8.765  -1.960 -11.364  1.00 10.00      A   
ATOM   3265  N   VAL A 345       9.369   0.191 -11.647  1.00 10.00      A   
ATOM   3266  HN  VAL A 345       9.070   1.122 -11.723  1.00 10.00      A   
ATOM   3267  CA  VAL A 345      10.796  -0.096 -11.704  1.00 10.00      A   
ATOM   3268  CB  VAL A 345      11.444   0.475 -12.989  1.00 10.00      A   
ATOM   3269  CG1 VAL A 345      12.878  -0.015 -13.133  1.00 10.00      A   
ATOM   3270  CG2 VAL A 345      10.626   0.106 -14.219  1.00 10.00      A   
ATOM   3271  C   VAL A 345      11.503   0.483 -10.482  1.00 10.00      A   
ATOM   3272  O   VAL A 345      11.373   1.672 -10.188  1.00 10.00      A   
ATOM   3273  N   PHE A 346      12.235  -0.363  -9.768  1.00 10.00      A   
ATOM   3274  HN  PHE A 346      12.282  -1.305 -10.045  1.00 10.00      A   
ATOM   3275  CA  PHE A 346      12.963   0.061  -8.575  1.00 10.00      A   
ATOM   3276  CB  PHE A 346      12.589  -0.826  -7.386  1.00 10.00      A   
ATOM   3277  CG  PHE A 346      11.121  -0.818  -7.060  1.00 10.00      A   
ATOM   3278  CD1 PHE A 346      10.268  -1.759  -7.617  1.00 10.00      A   
ATOM   3279  CD2 PHE A 346      10.592   0.130  -6.202  1.00 10.00      A   
ATOM   3280  CE1 PHE A 346       8.917  -1.755  -7.325  1.00 10.00      A   
ATOM   3281  CE2 PHE A 346       9.241   0.139  -5.905  1.00 10.00      A   
ATOM   3282  CZ  PHE A 346       8.403  -0.805  -6.466  1.00 10.00      A   
ATOM   3283  C   PHE A 346      14.475   0.024  -8.810  1.00 10.00      A   
ATOM   3284  O   PHE A 346      15.002  -0.941  -9.364  1.00 10.00      A   
ATOM   3285  N   PRO A 347      15.193   1.079  -8.389  1.00 10.00      A   
ATOM   3286  CA  PRO A 347      16.649   1.179  -8.561  1.00 10.00      A   
ATOM   3287  CB  PRO A 347      16.978   2.608  -8.100  1.00 10.00      A   
ATOM   3288  CG  PRO A 347      15.667   3.316  -8.010  1.00 10.00      A   
ATOM   3289  CD  PRO A 347      14.643   2.263  -7.713  1.00 10.00      A   
ATOM   3290  C   PRO A 347      17.416   0.165  -7.709  1.00 10.00      A   
ATOM   3291  O   PRO A 347      16.901  -0.336  -6.706  1.00 10.00      A   
ATOM   3292  N   SER A 348      18.643  -0.138  -8.120  1.00 10.00      A   
ATOM   3293  HN  SER A 348      18.988   0.274  -8.945  1.00 10.00      A   
ATOM   3294  CA  SER A 348      19.489  -1.078  -7.394  1.00 10.00      A   
ATOM   3295  CB  SER A 348      20.399  -1.842  -8.361  1.00 10.00      A   
ATOM   3296  OG  SER A 348      20.787  -1.028  -9.460  1.00 10.00      A   
ATOM   3297  HG  SER A 348      20.116  -1.104 -10.168  1.00 10.00      A   
ATOM   3298  C   SER A 348      20.326  -0.361  -6.343  1.00 10.00      A   
ATOM   3299  O   SER A 348      20.247  -0.670  -5.152  1.00 10.00      A   
ATOM   3300  N   GLU A 349      21.126   0.599  -6.791  1.00 10.00      A   
ATOM   3301  HN  GLU A 349      21.133   0.802  -7.755  1.00 10.00      A   
ATOM   3302  CA  GLU A 349      21.985   1.366  -5.899  1.00 10.00      A   
ATOM   3303  CB  GLU A 349      23.446   0.939  -6.064  1.00 10.00      A   
ATOM   3304  CG  GLU A 349      24.327   1.233  -4.860  1.00 10.00      A   
ATOM   3305  CD  GLU A 349      24.358   0.091  -3.860  1.00 10.00      A   
ATOM   3306  OE1 GLU A 349      25.405  -0.586  -3.756  1.00 10.00      A   
ATOM   3307  OE2 GLU A 349      23.340  -0.137  -3.174  1.00 10.00      A   
ATOM   3308  C   GLU A 349      21.835   2.864  -6.165  1.00 10.00      A   
ATOM   3309  O   GLU A 349      22.591   3.449  -6.945  1.00 10.00      A   
ATOM   3310  N   PRO A 350      20.845   3.508  -5.526  1.00 10.00      A   
ATOM   3311  CA  PRO A 350      20.595   4.940  -5.691  1.00 10.00      A   
ATOM   3312  CB  PRO A 350      19.132   5.068  -5.268  1.00 10.00      A   
ATOM   3313  CG  PRO A 350      18.956   4.013  -4.231  1.00 10.00      A   
ATOM   3314  CD  PRO A 350      19.877   2.883  -4.604  1.00 10.00      A   
ATOM   3315  C   PRO A 350      21.486   5.776  -4.776  1.00 10.00      A   
ATOM   3316  O   PRO A 350      21.288   6.979  -4.624  1.00 10.00      A   
ATOM   3317  N   PHE A 351      22.476   5.125  -4.181  1.00 10.00      A   
ATOM   3318  HN  PHE A 351      22.587   4.167  -4.360  1.00 10.00      A   
ATOM   3319  CA  PHE A 351      23.405   5.787  -3.276  1.00 10.00      A   
ATOM   3320  CB  PHE A 351      23.614   4.943  -2.015  1.00 10.00      A   
ATOM   3321  CG  PHE A 351      22.328   4.525  -1.360  1.00 10.00      A   
ATOM   3322  CD1 PHE A 351      22.004   3.186  -1.232  1.00 10.00      A   
ATOM   3323  CD2 PHE A 351      21.440   5.472  -0.880  1.00 10.00      A   
ATOM   3324  CE1 PHE A 351      20.819   2.803  -0.638  1.00 10.00      A   
ATOM   3325  CE2 PHE A 351      20.253   5.096  -0.284  1.00 10.00      A   
ATOM   3326  CZ  PHE A 351      19.942   3.759  -0.163  1.00 10.00      A   
ATOM   3327  C   PHE A 351      24.737   6.042  -3.971  1.00 10.00      A   
ATOM   3328  O   PHE A 351      25.779   6.148  -3.326  1.00 10.00      A   
ATOM   3329  N   VAL A 352      24.689   6.124  -5.295  1.00 10.00      A   
ATOM   3330  HN  VAL A 352      23.825   6.019  -5.745  1.00 10.00      A   
ATOM   3331  CA  VAL A 352      25.872   6.373  -6.109  1.00 10.00      A   
ATOM   3332  CB  VAL A 352      26.306   5.090  -6.860  1.00 10.00      A   
ATOM   3333  CG1 VAL A 352      27.486   5.366  -7.774  1.00 10.00      A   
ATOM   3334  CG2 VAL A 352      26.648   3.972  -5.889  1.00 10.00      A   
ATOM   3335  C   VAL A 352      25.550   7.459  -7.131  1.00 10.00      A   
ATOM   3336  O   VAL A 352      24.418   7.527  -7.625  1.00 10.00      A   
ATOM   3337  N   MET A 353      26.528   8.306  -7.442  1.00 10.00      A   
ATOM   3338  HN  MET A 353      27.414   8.202  -7.023  1.00 10.00      A   
ATOM   3339  CA  MET A 353      26.322   9.380  -8.404  1.00 10.00      A   
ATOM   3340  CB  MET A 353      27.370  10.480  -8.212  1.00 10.00      A   
ATOM   3341  CG  MET A 353      27.316  11.579  -9.262  1.00 10.00      A   
ATOM   3342  SD  MET A 353      28.178  13.075  -8.744  1.00 10.00      A   
ATOM   3343  CE  MET A 353      27.018  13.728  -7.545  1.00 10.00      A   
ATOM   3344  C   MET A 353      26.354   8.854  -9.841  1.00 10.00      A   
ATOM   3345  O   MET A 353      25.639   9.348 -10.713  1.00 10.00      A   
ATOM   3346  N   GLU A 354      27.188   7.854 -10.078  1.00 10.00      A   
ATOM   3347  HN  GLU A 354      27.738   7.508  -9.341  1.00 10.00      A   
ATOM   3348  CA  GLU A 354      27.320   7.260 -11.404  1.00 10.00      A   
ATOM   3349  CB  GLU A 354      28.715   6.646 -11.571  1.00 10.00      A   
ATOM   3350  CG  GLU A 354      29.851   7.638 -11.399  1.00 10.00      A   
ATOM   3351  CD  GLU A 354      29.677   8.862 -12.271  1.00 10.00      A   
ATOM   3352  OE1 GLU A 354      29.834   8.747 -13.504  1.00 10.00      A   
ATOM   3353  OE2 GLU A 354      29.381   9.947 -11.731  1.00 10.00      A   
ATOM   3354  C   GLU A 354      26.257   6.191 -11.640  1.00 10.00      A   
ATOM   3355  O   GLU A 354      25.819   5.524 -10.701  1.00 10.00      A   
ATOM   3356  N   PRO A 355      25.806   6.036 -12.899  1.00 10.00      A   
ATOM   3357  CA  PRO A 355      24.807   5.033 -13.266  1.00 10.00      A   
ATOM   3358  CB  PRO A 355      24.277   5.541 -14.609  1.00 10.00      A   
ATOM   3359  CG  PRO A 355      25.413   6.301 -15.208  1.00 10.00      A   
ATOM   3360  CD  PRO A 355      26.225   6.847 -14.060  1.00 10.00      A   
ATOM   3361  C   PRO A 355      25.442   3.653 -13.436  1.00 10.00      A   
ATOM   3362  O   PRO A 355      26.403   3.486 -14.188  1.00 10.00      A   
ATOM   3363  N   ASN A 356      24.901   2.669 -12.737  1.00 10.00      A   
ATOM   3364  HN  ASN A 356      24.140   2.860 -12.150  1.00 10.00      A   
ATOM   3365  CA  ASN A 356      25.417   1.306 -12.802  1.00 10.00      A   
ATOM   3366  CB  ASN A 356      25.247   0.586 -11.457  1.00 10.00      A   
ATOM   3367  CG  ASN A 356      23.802   0.466 -10.995  1.00 10.00      A   
ATOM   3368  OD1 ASN A 356      22.963   1.324 -11.288  1.00 10.00      A   
ATOM   3369  ND2 ASN A 356      23.505  -0.590 -10.254  1.00 10.00      A   
ATOM   3370 HD21 ASN A 356      24.226  -1.226 -10.047  1.00 10.00      A   
ATOM   3371 HD22 ASN A 356      22.574  -0.700  -9.943  1.00 10.00      A   
ATOM   3372  C   ASN A 356      24.772   0.498 -13.923  1.00 10.00      A   
ATOM   3373  O   ASN A 356      25.399  -0.395 -14.492  1.00 10.00      A   
ATOM   3374  N   VAL A 357      23.528   0.824 -14.248  1.00 10.00      A   
ATOM   3375  HN  VAL A 357      23.093   1.564 -13.782  1.00 10.00      A   
ATOM   3376  CA  VAL A 357      22.795   0.116 -15.295  1.00 10.00      A   
ATOM   3377  CB  VAL A 357      21.558  -0.621 -14.736  1.00 10.00      A   
ATOM   3378  CG1 VAL A 357      21.974  -1.831 -13.914  1.00 10.00      A   
ATOM   3379  CG2 VAL A 357      20.704   0.324 -13.906  1.00 10.00      A   
ATOM   3380  C   VAL A 357      22.345   1.069 -16.396  1.00 10.00      A   
ATOM   3381  O   VAL A 357      22.292   2.285 -16.194  1.00 10.00      A   
ATOM   3382  N   ALA A 358      22.018   0.513 -17.554  1.00 10.00      A   
ATOM   3383  HN  ALA A 358      22.083  -0.464 -17.654  1.00 10.00      A   
ATOM   3384  CA  ALA A 358      21.572   1.309 -18.687  1.00 10.00      A   
ATOM   3385  CB  ALA A 358      21.954   0.633 -19.995  1.00 10.00      A   
ATOM   3386  C   ALA A 358      20.068   1.566 -18.623  1.00 10.00      A   
ATOM   3387  O   ALA A 358      19.319   1.202 -19.528  1.00 10.00      A   
ATOM   3388  N   LEU A 359      19.631   2.184 -17.536  1.00 10.00      A   
ATOM   3389  HN  LEU A 359      20.277   2.442 -16.843  1.00 10.00      A   
ATOM   3390  CA  LEU A 359      18.225   2.502 -17.350  1.00 10.00      A   
ATOM   3391  CB  LEU A 359      17.824   2.313 -15.885  1.00 10.00      A   
ATOM   3392  CG  LEU A 359      16.324   2.362 -15.591  1.00 10.00      A   
ATOM   3393  CD1 LEU A 359      15.679   1.008 -15.834  1.00 10.00      A   
ATOM   3394  CD2 LEU A 359      16.057   2.858 -14.179  1.00 10.00      A   
ATOM   3395  C   LEU A 359      17.978   3.942 -17.780  1.00 10.00      A   
ATOM   3396  O   LEU A 359      18.216   4.878 -17.014  1.00 10.00      A   
ATOM   3397  N   THR A 360      17.527   4.118 -19.007  1.00 10.00      A   
ATOM   3398  HN  THR A 360      17.361   3.336 -19.575  1.00 10.00      A   
ATOM   3399  CA  THR A 360      17.278   5.445 -19.539  1.00 10.00      A   
ATOM   3400  CB  THR A 360      17.963   5.624 -20.901  1.00 10.00      A   
ATOM   3401  OG1 THR A 360      18.065   4.347 -21.543  1.00 10.00      A   
ATOM   3402  HG1 THR A 360      17.172   4.026 -21.769  1.00 10.00      A   
ATOM   3403  CG2 THR A 360      19.359   6.194 -20.714  1.00 10.00      A   
ATOM   3404  C   THR A 360      15.789   5.762 -19.652  1.00 10.00      A   
ATOM   3405  O   THR A 360      14.938   4.873 -19.574  1.00 10.00      A   
ATOM   3406  N   GLU A 361      15.487   7.036 -19.851  1.00 10.00      A   
ATOM   3407  HN  GLU A 361      16.220   7.698 -19.928  1.00 10.00      A   
ATOM   3408  CA  GLU A 361      14.116   7.504 -19.968  1.00 10.00      A   
ATOM   3409  CB  GLU A 361      14.084   9.036 -19.928  1.00 10.00      A   
ATOM   3410  CG  GLU A 361      14.607   9.727 -21.185  1.00 10.00      A   
ATOM   3411  CD  GLU A 361      16.072   9.439 -21.481  1.00 10.00      A   
ATOM   3412  OE1 GLU A 361      16.444   9.382 -22.672  1.00 10.00      A   
ATOM   3413  OE2 GLU A 361      16.853   9.256 -20.527  1.00 10.00      A   
ATOM   3414  C   GLU A 361      13.443   6.982 -21.234  1.00 10.00      A   
ATOM   3415  O   GLU A 361      12.218   6.866 -21.288  1.00 10.00      A   
ATOM   3416  N   GLN A 362      14.254   6.652 -22.237  1.00 10.00      A   
ATOM   3417  HN  GLN A 362      15.221   6.764 -22.121  1.00 10.00      A   
ATOM   3418  CA  GLN A 362      13.752   6.133 -23.506  1.00 10.00      A   
ATOM   3419  CB  GLN A 362      14.925   5.823 -24.447  1.00 10.00      A   
ATOM   3420  CG  GLN A 362      14.553   5.138 -25.756  1.00 10.00      A   
ATOM   3421  CD  GLN A 362      13.642   5.967 -26.638  1.00 10.00      A   
ATOM   3422  OE1 GLN A 362      14.104   6.787 -27.430  1.00 10.00      A   
ATOM   3423  NE2 GLN A 362      12.345   5.748 -26.519  1.00 10.00      A   
ATOM   3424 HE21 GLN A 362      12.044   5.064 -25.873  1.00 10.00      A   
ATOM   3425 HE22 GLN A 362      11.732   6.268 -27.081  1.00 10.00      A   
ATOM   3426  C   GLN A 362      12.877   4.896 -23.283  1.00 10.00      A   
ATOM   3427  O   GLN A 362      11.844   4.727 -23.938  1.00 10.00      A   
ATOM   3428  N   GLY A 363      13.286   4.049 -22.347  1.00 10.00      A   
ATOM   3429  HN  GLY A 363      14.131   4.224 -21.879  1.00 10.00      A   
ATOM   3430  CA  GLY A 363      12.532   2.854 -22.035  1.00 10.00      A   
ATOM   3431  C   GLY A 363      11.105   3.168 -21.648  1.00 10.00      A   
ATOM   3432  O   GLY A 363      10.176   2.512 -22.113  1.00 10.00      A   
ATOM   3433  N   LEU A 364      10.931   4.194 -20.820  1.00 10.00      A   
ATOM   3434  HN  LEU A 364      11.718   4.693 -20.507  1.00 10.00      A   
ATOM   3435  CA  LEU A 364       9.601   4.605 -20.376  1.00 10.00      A   
ATOM   3436  CB  LEU A 364       9.710   5.822 -19.450  1.00 10.00      A   
ATOM   3437  CG  LEU A 364       8.695   5.928 -18.303  1.00 10.00      A   
ATOM   3438  CD1 LEU A 364       9.064   7.081 -17.382  1.00 10.00      A   
ATOM   3439  CD2 LEU A 364       7.278   6.105 -18.828  1.00 10.00      A   
ATOM   3440  C   LEU A 364       8.737   4.956 -21.586  1.00 10.00      A   
ATOM   3441  O   LEU A 364       7.573   4.556 -21.674  1.00 10.00      A   
ATOM   3442  N   VAL A 365       9.320   5.697 -22.519  1.00 10.00      A   
ATOM   3443  HN  VAL A 365      10.254   5.974 -22.390  1.00 10.00      A   
ATOM   3444  CA  VAL A 365       8.619   6.101 -23.731  1.00 10.00      A   
ATOM   3445  CB  VAL A 365       9.477   7.043 -24.602  1.00 10.00      A   
ATOM   3446  CG1 VAL A 365       8.627   7.687 -25.686  1.00 10.00      A   
ATOM   3447  CG2 VAL A 365      10.146   8.108 -23.741  1.00 10.00      A   
ATOM   3448  C   VAL A 365       8.233   4.873 -24.548  1.00 10.00      A   
ATOM   3449  O   VAL A 365       7.101   4.758 -25.011  1.00 10.00      A   
ATOM   3450  N   SER A 366       9.176   3.948 -24.695  1.00 10.00      A   
ATOM   3451  HN  SER A 366      10.062   4.098 -24.291  1.00 10.00      A   
ATOM   3452  CA  SER A 366       8.947   2.723 -25.448  1.00 10.00      A   
ATOM   3453  CB  SER A 366      10.230   1.893 -25.497  1.00 10.00      A   
ATOM   3454  OG  SER A 366      11.322   2.694 -25.918  1.00 10.00      A   
ATOM   3455  HG  SER A 366      12.142   2.367 -25.516  1.00 10.00      A   
ATOM   3456  C   SER A 366       7.797   1.909 -24.858  1.00 10.00      A   
ATOM   3457  O   SER A 366       6.991   1.341 -25.594  1.00 10.00      A   
ATOM   3458  N   VAL A 367       7.721   1.862 -23.528  1.00 10.00      A   
ATOM   3459  HN  VAL A 367       8.402   2.325 -22.990  1.00 10.00      A   
ATOM   3460  CA  VAL A 367       6.653   1.133 -22.853  1.00 10.00      A   
ATOM   3461  CB  VAL A 367       6.919   0.976 -21.338  1.00 10.00      A   
ATOM   3462  CG1 VAL A 367       5.842   0.120 -20.691  1.00 10.00      A   
ATOM   3463  CG2 VAL A 367       8.286   0.359 -21.101  1.00 10.00      A   
ATOM   3464  C   VAL A 367       5.319   1.846 -23.068  1.00 10.00      A   
ATOM   3465  O   VAL A 367       4.299   1.217 -23.341  1.00 10.00      A   
ATOM   3466  N   SER A 368       5.344   3.172 -22.980  1.00 10.00      A   
ATOM   3467  HN  SER A 368       6.190   3.622 -22.770  1.00 10.00      A   
ATOM   3468  CA  SER A 368       4.145   3.976 -23.172  1.00 10.00      A   
ATOM   3469  CB  SER A 368       4.435   5.429 -22.804  1.00 10.00      A   
ATOM   3470  OG  SER A 368       4.940   5.520 -21.485  1.00 10.00      A   
ATOM   3471  HG  SER A 368       5.861   5.232 -21.472  1.00 10.00      A   
ATOM   3472  C   SER A 368       3.638   3.895 -24.615  1.00 10.00      A   
ATOM   3473  O   SER A 368       2.439   4.027 -24.874  1.00 10.00      A   
ATOM   3474  N   MET A 369       4.557   3.687 -25.548  1.00 10.00      A   
ATOM   3475  HN  MET A 369       5.498   3.607 -25.278  1.00 10.00      A   
ATOM   3476  CA  MET A 369       4.213   3.590 -26.962  1.00 10.00      A   
ATOM   3477  CB  MET A 369       5.422   3.934 -27.835  1.00 10.00      A   
ATOM   3478  CG  MET A 369       5.780   5.412 -27.868  1.00 10.00      A   
ATOM   3479  SD  MET A 369       7.278   5.742 -28.816  1.00 10.00      A   
ATOM   3480  CE  MET A 369       6.732   5.311 -30.467  1.00 10.00      A   
ATOM   3481  C   MET A 369       3.708   2.197 -27.318  1.00 10.00      A   
ATOM   3482  O   MET A 369       3.101   1.999 -28.371  1.00 10.00      A   
ATOM   3483  N   GLY A 370       3.961   1.238 -26.437  1.00 10.00      A   
ATOM   3484  HN  GLY A 370       4.427   1.459 -25.604  1.00 10.00      A   
ATOM   3485  CA  GLY A 370       3.545  -0.125 -26.688  1.00 10.00      A   
ATOM   3486  C   GLY A 370       2.286  -0.516 -25.940  1.00 10.00      A   
ATOM   3487  O   GLY A 370       1.283  -0.874 -26.555  1.00 10.00      A   
ATOM   3488  N   CYS A 371       2.324  -0.433 -24.619  1.00 10.00      A   
ATOM   3489  HN  CYS A 371       3.140  -0.101 -24.180  1.00 10.00      A   
ATOM   3490  CA  CYS A 371       1.182  -0.813 -23.796  1.00 10.00      A   
ATOM   3491  CB  CYS A 371       1.661  -1.161 -22.392  1.00 10.00      A   
ATOM   3492  SG  CYS A 371       3.353  -1.790 -22.354  1.00 10.00      A   
ATOM   3493  HG  CYS A 371       3.355  -2.925 -21.668  1.00 10.00      A   
ATOM   3494  C   CYS A 371       0.132   0.293 -23.739  1.00 10.00      A   
ATOM   3495  O   CYS A 371       0.367   1.350 -23.156  1.00 10.00      A   
ATOM   3496  N   PRO A 372      -1.041   0.061 -24.352  1.00 10.00      A   
ATOM   3497  CA  PRO A 372      -2.132   1.041 -24.368  1.00 10.00      A   
ATOM   3498  CB  PRO A 372      -3.000   0.567 -25.530  1.00 10.00      A   
ATOM   3499  CG  PRO A 372      -2.782  -0.906 -25.595  1.00 10.00      A   
ATOM   3500  CD  PRO A 372      -1.387  -1.166 -25.097  1.00 10.00      A   
ATOM   3501  C   PRO A 372      -2.938   1.054 -23.070  1.00 10.00      A   
ATOM   3502  O   PRO A 372      -3.687   1.992 -22.797  1.00 10.00      A   
ATOM   3503  N   LYS A 373      -2.780   0.009 -22.273  1.00 10.00      A   
ATOM   3504  HN  LYS A 373      -2.172  -0.711 -22.547  1.00 10.00      A   
ATOM   3505  CA  LYS A 373      -3.494  -0.102 -21.005  1.00 10.00      A   
ATOM   3506  CB  LYS A 373      -3.924  -1.548 -20.761  1.00 10.00      A   
ATOM   3507  CG  LYS A 373      -5.137  -1.982 -21.567  1.00 10.00      A   
ATOM   3508  CD  LYS A 373      -6.421  -1.363 -21.033  1.00 10.00      A   
ATOM   3509  CE  LYS A 373      -7.632  -1.861 -21.803  1.00 10.00      A   
ATOM   3510  NZ  LYS A 373      -7.814  -3.332 -21.662  1.00 10.00      A   
ATOM   3511  HZ1 LYS A 373      -8.480  -3.679 -22.378  1.00 10.00      A   
ATOM   3512  HZ2 LYS A 373      -8.192  -3.560 -20.723  1.00 10.00      A   
ATOM   3513  HZ3 LYS A 373      -6.905  -3.821 -21.784  1.00 10.00      A   
ATOM   3514  C   LYS A 373      -2.643   0.395 -19.842  1.00 10.00      A   
ATOM   3515  O   LYS A 373      -2.960   0.144 -18.680  1.00 10.00      A   
ATOM   3516  N   LEU A 374      -1.572   1.103 -20.167  1.00 10.00      A   
ATOM   3517  HN  LEU A 374      -1.391   1.282 -21.112  1.00 10.00      A   
ATOM   3518  CA  LEU A 374      -0.666   1.638 -19.161  1.00 10.00      A   
ATOM   3519  CB  LEU A 374       0.702   1.923 -19.790  1.00 10.00      A   
ATOM   3520  CG  LEU A 374       1.932   1.365 -19.071  1.00 10.00      A   
ATOM   3521  CD1 LEU A 374       3.183   2.088 -19.542  1.00 10.00      A   
ATOM   3522  CD2 LEU A 374       1.786   1.466 -17.559  1.00 10.00      A   
ATOM   3523  C   LEU A 374      -1.230   2.922 -18.564  1.00 10.00      A   
ATOM   3524  O   LEU A 374      -1.427   3.908 -19.276  1.00 10.00      A   
ATOM   3525  N   GLU A 375      -1.495   2.901 -17.264  1.00 10.00      A   
ATOM   3526  HN  GLU A 375      -1.337   2.076 -16.758  1.00 10.00      A   
ATOM   3527  CA  GLU A 375      -2.029   4.072 -16.577  1.00 10.00      A   
ATOM   3528  CB  GLU A 375      -3.541   3.954 -16.393  1.00 10.00      A   
ATOM   3529  CG  GLU A 375      -3.983   2.768 -15.555  1.00 10.00      A   
ATOM   3530  CD  GLU A 375      -5.447   2.842 -15.197  1.00 10.00      A   
ATOM   3531  OE1 GLU A 375      -5.815   3.692 -14.357  1.00 10.00      A   
ATOM   3532  OE2 GLU A 375      -6.236   2.057 -15.753  1.00 10.00      A   
ATOM   3533  C   GLU A 375      -1.335   4.309 -15.235  1.00 10.00      A   
ATOM   3534  O   GLU A 375      -1.455   5.387 -14.643  1.00 10.00      A   
ATOM   3535  N   SER A 376      -0.613   3.301 -14.761  1.00 10.00      A   
ATOM   3536  HN  SER A 376      -0.561   2.470 -15.272  1.00 10.00      A   
ATOM   3537  CA  SER A 376       0.106   3.394 -13.498  1.00 10.00      A   
ATOM   3538  CB  SER A 376      -0.395   2.313 -12.533  1.00 10.00      A   
ATOM   3539  OG  SER A 376      -1.800   2.126 -12.652  1.00 10.00      A   
ATOM   3540  HG  SER A 376      -2.117   1.586 -11.915  1.00 10.00      A   
ATOM   3541  C   SER A 376       1.602   3.227 -13.753  1.00 10.00      A   
ATOM   3542  O   SER A 376       2.078   2.117 -14.010  1.00 10.00      A   
ATOM   3543  N   VAL A 377       2.337   4.332 -13.694  1.00 10.00      A   
ATOM   3544  HN  VAL A 377       1.902   5.189 -13.465  1.00 10.00      A   
ATOM   3545  CA  VAL A 377       3.774   4.307 -13.948  1.00 10.00      A   
ATOM   3546  CB  VAL A 377       4.143   5.133 -15.210  1.00 10.00      A   
ATOM   3547  CG1 VAL A 377       5.643   5.391 -15.289  1.00 10.00      A   
ATOM   3548  CG2 VAL A 377       3.667   4.427 -16.468  1.00 10.00      A   
ATOM   3549  C   VAL A 377       4.593   4.801 -12.755  1.00 10.00      A   
ATOM   3550  O   VAL A 377       4.340   5.876 -12.213  1.00 10.00      A   
ATOM   3551  N   LEU A 378       5.562   3.990 -12.352  1.00 10.00      A   
ATOM   3552  HN  LEU A 378       5.677   3.130 -12.809  1.00 10.00      A   
ATOM   3553  CA  LEU A 378       6.472   4.326 -11.262  1.00 10.00      A   
ATOM   3554  CB  LEU A 378       6.236   3.418 -10.050  1.00 10.00      A   
ATOM   3555  CG  LEU A 378       7.198   3.606  -8.871  1.00 10.00      A   
ATOM   3556  CD1 LEU A 378       7.082   5.007  -8.293  1.00 10.00      A   
ATOM   3557  CD2 LEU A 378       6.945   2.561  -7.797  1.00 10.00      A   
ATOM   3558  C   LEU A 378       7.891   4.151 -11.783  1.00 10.00      A   
ATOM   3559  O   LEU A 378       8.328   3.023 -12.027  1.00 10.00      A   
ATOM   3560  N   TYR A 379       8.603   5.253 -11.972  1.00 10.00      A   
ATOM   3561  HN  TYR A 379       8.216   6.127 -11.734  1.00 10.00      A   
ATOM   3562  CA  TYR A 379       9.952   5.188 -12.518  1.00 10.00      A   
ATOM   3563  CB  TYR A 379       9.904   5.587 -13.995  1.00 10.00      A   
ATOM   3564  CG  TYR A 379      11.039   5.060 -14.848  1.00 10.00      A   
ATOM   3565  CD1 TYR A 379      10.962   3.807 -15.443  1.00 10.00      A   
ATOM   3566  CD2 TYR A 379      12.178   5.822 -15.077  1.00 10.00      A   
ATOM   3567  CE1 TYR A 379      11.988   3.327 -16.238  1.00 10.00      A   
ATOM   3568  CE2 TYR A 379      13.206   5.350 -15.869  1.00 10.00      A   
ATOM   3569  CZ  TYR A 379      13.106   4.103 -16.448  1.00 10.00      A   
ATOM   3570  OH  TYR A 379      14.131   3.633 -17.237  1.00 10.00      A   
ATOM   3571  HH  TYR A 379      13.955   3.843 -18.161  1.00 10.00      A   
ATOM   3572  C   TYR A 379      10.928   6.090 -11.771  1.00 10.00      A   
ATOM   3573  O   TYR A 379      10.640   7.256 -11.497  1.00 10.00      A   
ATOM   3574  N   PHE A 380      12.087   5.530 -11.444  1.00 10.00      A   
ATOM   3575  HN  PHE A 380      12.236   4.586 -11.676  1.00 10.00      A   
ATOM   3576  CA  PHE A 380      13.146   6.258 -10.750  1.00 10.00      A   
ATOM   3577  CB  PHE A 380      13.466   5.583  -9.415  1.00 10.00      A   
ATOM   3578  CG  PHE A 380      12.556   5.951  -8.280  1.00 10.00      A   
ATOM   3579  CD1 PHE A 380      11.201   5.682  -8.338  1.00 10.00      A   
ATOM   3580  CD2 PHE A 380      13.064   6.559  -7.144  1.00 10.00      A   
ATOM   3581  CE1 PHE A 380      10.370   6.013  -7.286  1.00 10.00      A   
ATOM   3582  CE2 PHE A 380      12.239   6.893  -6.087  1.00 10.00      A   
ATOM   3583  CZ  PHE A 380      10.890   6.618  -6.159  1.00 10.00      A   
ATOM   3584  C   PHE A 380      14.399   6.268 -11.624  1.00 10.00      A   
ATOM   3585  O   PHE A 380      15.194   5.326 -11.590  1.00 10.00      A   
ATOM   3586  N   CYS A 381      14.576   7.320 -12.410  1.00 10.00      A   
ATOM   3587  HN  CYS A 381      13.938   8.064 -12.373  1.00 10.00      A   
ATOM   3588  CA  CYS A 381      15.717   7.403 -13.312  1.00 10.00      A   
ATOM   3589  CB  CYS A 381      15.259   7.866 -14.699  1.00 10.00      A   
ATOM   3590  SG  CYS A 381      14.266   9.378 -14.698  1.00 10.00      A   
ATOM   3591  HG  CYS A 381      14.804  10.215 -15.584  1.00 10.00      A   
ATOM   3592  C   CYS A 381      16.814   8.318 -12.787  1.00 10.00      A   
ATOM   3593  O   CYS A 381      16.707   8.887 -11.698  1.00 10.00      A   
ATOM   3594  N   ARG A 382      17.874   8.446 -13.576  1.00 10.00      A   
ATOM   3595  HN  ARG A 382      17.900   7.947 -14.423  1.00 10.00      A   
ATOM   3596  CA  ARG A 382      19.002   9.293 -13.224  1.00 10.00      A   
ATOM   3597  CB  ARG A 382      20.291   8.469 -13.164  1.00 10.00      A   
ATOM   3598  CG  ARG A 382      20.463   7.667 -11.881  1.00 10.00      A   
ATOM   3599  CD  ARG A 382      21.685   6.763 -11.956  1.00 10.00      A   
ATOM   3600  NE  ARG A 382      22.360   6.634 -10.666  1.00 10.00      A   
ATOM   3601  HE  ARG A 382      22.773   7.448 -10.294  1.00 10.00      A   
ATOM   3602  CZ  ARG A 382      22.442   5.497  -9.974  1.00 10.00      A   
ATOM   3603  NH1 ARG A 382      21.897   4.385 -10.438  1.00 10.00      A   
ATOM   3604 HH11 ARG A 382      21.398   4.385 -11.353  1.00 10.00      A   
ATOM   3605 HH12 ARG A 382      21.956   3.504  -9.884  1.00 10.00      A   
ATOM   3606  NH2 ARG A 382      23.083   5.472  -8.818  1.00 10.00      A   
ATOM   3607 HH21 ARG A 382      23.149   4.581  -8.273  1.00 10.00      A   
ATOM   3608 HH22 ARG A 382      23.527   6.343  -8.447  1.00 10.00      A   
ATOM   3609  C   ARG A 382      19.145  10.440 -14.224  1.00 10.00      A   
ATOM   3610  O   ARG A 382      20.038  11.281 -14.100  1.00 10.00      A   
ATOM   3611  N   GLN A 383      18.261  10.460 -15.213  1.00 10.00      A   
ATOM   3612  HN  GLN A 383      17.578   9.755 -15.254  1.00 10.00      A   
ATOM   3613  CA  GLN A 383      18.258  11.496 -16.241  1.00 10.00      A   
ATOM   3614  CB  GLN A 383      19.317  11.213 -17.314  1.00 10.00      A   
ATOM   3615  CG  GLN A 383      18.967  10.076 -18.257  1.00 10.00      A   
ATOM   3616  CD  GLN A 383      20.023   9.848 -19.315  1.00 10.00      A   
ATOM   3617  OE1 GLN A 383      21.221   9.977 -19.058  1.00 10.00      A   
ATOM   3618  NE2 GLN A 383      19.585   9.519 -20.513  1.00 10.00      A   
ATOM   3619 HE21 GLN A 383      18.605   9.434 -20.643  1.00 10.00      A   
ATOM   3620 HE22 GLN A 383      20.241   9.379 -21.230  1.00 10.00      A   
ATOM   3621  C   GLN A 383      16.868  11.570 -16.861  1.00 10.00      A   
ATOM   3622  O   GLN A 383      16.069  10.647 -16.692  1.00 10.00      A   
ATOM   3623  N   MET A 384      16.567  12.660 -17.549  1.00 10.00      A   
ATOM   3624  HN  MET A 384      17.232  13.380 -17.634  1.00 10.00      A   
ATOM   3625  CA  MET A 384      15.260  12.822 -18.172  1.00 10.00      A   
ATOM   3626  CB  MET A 384      14.224  13.246 -17.120  1.00 10.00      A   
ATOM   3627  CG  MET A 384      12.812  13.439 -17.653  1.00 10.00      A   
ATOM   3628  SD  MET A 384      12.219  12.024 -18.608  1.00 10.00      A   
ATOM   3629  CE  MET A 384      12.228  10.738 -17.360  1.00 10.00      A   
ATOM   3630  C   MET A 384      15.306  13.837 -19.309  1.00 10.00      A   
ATOM   3631  O   MET A 384      16.134  14.747 -19.307  1.00 10.00      A   
ATOM   3632  N   THR A 385      14.423  13.662 -20.285  1.00 10.00      A   
ATOM   3633  HN  THR A 385      13.797  12.909 -20.234  1.00 10.00      A   
ATOM   3634  CA  THR A 385      14.341  14.567 -21.420  1.00 10.00      A   
ATOM   3635  CB  THR A 385      14.645  13.836 -22.740  1.00 10.00      A   
ATOM   3636  OG1 THR A 385      15.148  12.527 -22.450  1.00 10.00      A   
ATOM   3637  HG1 THR A 385      15.420  12.488 -21.528  1.00 10.00      A   
ATOM   3638  CG2 THR A 385      15.685  14.600 -23.539  1.00 10.00      A   
ATOM   3639  C   THR A 385      12.946  15.180 -21.500  1.00 10.00      A   
ATOM   3640  O   THR A 385      11.944  14.479 -21.352  1.00 10.00      A   
ATOM   3641  N   ASN A 386      12.894  16.481 -21.736  1.00 10.00      A   
ATOM   3642  HN  ASN A 386      13.743  16.975 -21.858  1.00 10.00      A   
ATOM   3643  CA  ASN A 386      11.632  17.208 -21.835  1.00 10.00      A   
ATOM   3644  CB  ASN A 386      11.889  18.704 -22.023  1.00 10.00      A   
ATOM   3645  CG  ASN A 386      11.835  19.484 -20.725  1.00 10.00      A   
ATOM   3646  OD1 ASN A 386      11.045  19.181 -19.830  1.00 10.00      A   
ATOM   3647  ND2 ASN A 386      12.672  20.504 -20.616  1.00 10.00      A   
ATOM   3648 HD21 ASN A 386      13.269  20.690 -21.371  1.00 10.00      A   
ATOM   3649 HD22 ASN A 386      12.657  21.032 -19.783  1.00 10.00      A   
ATOM   3650  C   ASN A 386      10.793  16.690 -22.995  1.00 10.00      A   
ATOM   3651  O   ASN A 386       9.601  16.419 -22.840  1.00 10.00      A   
ATOM   3652  N   ALA A 387      11.428  16.552 -24.154  1.00 10.00      A   
ATOM   3653  HN  ALA A 387      12.380  16.791 -24.206  1.00 10.00      A   
ATOM   3654  CA  ALA A 387      10.753  16.066 -25.352  1.00 10.00      A   
ATOM   3655  CB  ALA A 387      11.703  16.072 -26.540  1.00 10.00      A   
ATOM   3656  C   ALA A 387      10.180  14.670 -25.131  1.00 10.00      A   
ATOM   3657  O   ALA A 387       9.075  14.366 -25.578  1.00 10.00      A   
ATOM   3658  N   ALA A 388      10.927  13.837 -24.415  1.00 10.00      A   
ATOM   3659  HN  ALA A 388      11.785  14.149 -24.066  1.00 10.00      A   
ATOM   3660  CA  ALA A 388      10.498  12.472 -24.129  1.00 10.00      A   
ATOM   3661  CB  ALA A 388      11.599  11.704 -23.414  1.00 10.00      A   
ATOM   3662  C   ALA A 388       9.211  12.467 -23.309  1.00 10.00      A   
ATOM   3663  O   ALA A 388       8.287  11.703 -23.593  1.00 10.00      A   
ATOM   3664  N   LEU A 389       9.147  13.341 -22.306  1.00 10.00      A   
ATOM   3665  HN  LEU A 389       9.909  13.934 -22.140  1.00 10.00      A   
ATOM   3666  CA  LEU A 389       7.967  13.443 -21.454  1.00 10.00      A   
ATOM   3667  CB  LEU A 389       8.185  14.468 -20.340  1.00 10.00      A   
ATOM   3668  CG  LEU A 389       9.101  14.036 -19.194  1.00 10.00      A   
ATOM   3669  CD1 LEU A 389       9.357  15.199 -18.248  1.00 10.00      A   
ATOM   3670  CD2 LEU A 389       8.499  12.859 -18.442  1.00 10.00      A   
ATOM   3671  C   LEU A 389       6.747  13.825 -22.283  1.00 10.00      A   
ATOM   3672  O   LEU A 389       5.645  13.322 -22.058  1.00 10.00      A   
ATOM   3673  N   ILE A 390       6.957  14.708 -23.252  1.00 10.00      A   
ATOM   3674  HN  ILE A 390       7.861  15.069 -23.384  1.00 10.00      A   
ATOM   3675  CA  ILE A 390       5.881  15.150 -24.128  1.00 10.00      A   
ATOM   3676  CB  ILE A 390       6.346  16.267 -25.092  1.00 10.00      A   
ATOM   3677  CG1 ILE A 390       6.876  17.473 -24.308  1.00 10.00      A   
ATOM   3678  CG2 ILE A 390       5.208  16.689 -26.017  1.00 10.00      A   
ATOM   3679  CD1 ILE A 390       7.543  18.528 -25.172  1.00 10.00      A   
ATOM   3680  C   ILE A 390       5.353  13.964 -24.934  1.00 10.00      A   
ATOM   3681  O   ILE A 390       4.142  13.791 -25.085  1.00 10.00      A   
ATOM   3682  N   THR A 391       6.276  13.150 -25.442  1.00 10.00      A   
ATOM   3683  HN  THR A 391       7.226  13.359 -25.299  1.00 10.00      A   
ATOM   3684  CA  THR A 391       5.921  11.963 -26.216  1.00 10.00      A   
ATOM   3685  CB  THR A 391       7.180  11.245 -26.739  1.00 10.00      A   
ATOM   3686  OG1 THR A 391       8.128  12.221 -27.189  1.00 10.00      A   
ATOM   3687  HG1 THR A 391       7.661  13.024 -27.456  1.00 10.00      A   
ATOM   3688  CG2 THR A 391       6.831  10.322 -27.898  1.00 10.00      A   
ATOM   3689  C   THR A 391       5.099  10.992 -25.365  1.00 10.00      A   
ATOM   3690  O   THR A 391       4.123  10.410 -25.838  1.00 10.00      A   
ATOM   3691  N   ILE A 392       5.489  10.843 -24.100  1.00 10.00      A   
ATOM   3692  HN  ILE A 392       6.273  11.343 -23.781  1.00 10.00      A   
ATOM   3693  CA  ILE A 392       4.789   9.955 -23.178  1.00 10.00      A   
ATOM   3694  CB  ILE A 392       5.520   9.859 -21.820  1.00 10.00      A   
ATOM   3695  CG1 ILE A 392       6.930   9.301 -22.012  1.00 10.00      A   
ATOM   3696  CG2 ILE A 392       4.735   8.998 -20.834  1.00 10.00      A   
ATOM   3697  CD1 ILE A 392       7.776   9.354 -20.761  1.00 10.00      A   
ATOM   3698  C   ILE A 392       3.359  10.441 -22.939  1.00 10.00      A   
ATOM   3699  O   ILE A 392       2.407   9.667 -23.032  1.00 10.00      A   
ATOM   3700  N   ALA A 393       3.223  11.730 -22.644  1.00 10.00      A   
ATOM   3701  HN  ALA A 393       4.028  12.294 -22.592  1.00 10.00      A   
ATOM   3702  CA  ALA A 393       1.920  12.333 -22.383  1.00 10.00      A   
ATOM   3703  CB  ALA A 393       2.082  13.787 -21.973  1.00 10.00      A   
ATOM   3704  C   ALA A 393       0.992  12.230 -23.585  1.00 10.00      A   
ATOM   3705  O   ALA A 393      -0.169  11.854 -23.446  1.00 10.00      A   
ATOM   3706  N   ARG A 394       1.515  12.540 -24.764  1.00 10.00      A   
ATOM   3707  HN  ARG A 394       2.464  12.795 -24.817  1.00 10.00      A   
ATOM   3708  CA  ARG A 394       0.716  12.502 -25.984  1.00 10.00      A   
ATOM   3709  CB  ARG A 394       1.409  13.252 -27.127  1.00 10.00      A   
ATOM   3710  CG  ARG A 394       1.604  14.739 -26.872  1.00 10.00      A   
ATOM   3711  CD  ARG A 394       1.833  15.497 -28.170  1.00 10.00      A   
ATOM   3712  NE  ARG A 394       0.634  15.516 -29.010  1.00 10.00      A   
ATOM   3713  HE  ARG A 394       0.390  14.678 -29.469  1.00 10.00      A   
ATOM   3714  CZ  ARG A 394      -0.138  16.589 -29.182  1.00 10.00      A   
ATOM   3715  NH1 ARG A 394       0.160  17.733 -28.572  1.00 10.00      A   
ATOM   3716 HH11 ARG A 394       1.001  17.797 -27.955  1.00 10.00      A   
ATOM   3717 HH12 ARG A 394      -0.444  18.574 -28.702  1.00 10.00      A   
ATOM   3718  NH2 ARG A 394      -1.213  16.519 -29.952  1.00 10.00      A   
ATOM   3719 HH21 ARG A 394      -1.465  15.621 -30.422  1.00 10.00      A   
ATOM   3720 HH22 ARG A 394      -1.813  17.360 -30.095  1.00 10.00      A   
ATOM   3721  C   ARG A 394       0.392  11.073 -26.419  1.00 10.00      A   
ATOM   3722  O   ARG A 394      -0.583  10.839 -27.135  1.00 10.00      A   
ATOM   3723  N   ASN A 395       1.214  10.117 -26.001  1.00 10.00      A   
ATOM   3724  HN  ASN A 395       1.984  10.351 -25.435  1.00 10.00      A   
ATOM   3725  CA  ASN A 395       0.993   8.725 -26.377  1.00 10.00      A   
ATOM   3726  CB  ASN A 395       2.315   7.975 -26.565  1.00 10.00      A   
ATOM   3727  CG  ASN A 395       2.270   6.966 -27.704  1.00 10.00      A   
ATOM   3728  OD1 ASN A 395       2.608   7.281 -28.847  1.00 10.00      A   
ATOM   3729  ND2 ASN A 395       1.860   5.746 -27.402  1.00 10.00      A   
ATOM   3730 HD21 ASN A 395       1.614   5.553 -26.471  1.00 10.00      A   
ATOM   3731 HD22 ASN A 395       1.820   5.079 -28.119  1.00 10.00      A   
ATOM   3732  C   ASN A 395       0.116   8.006 -25.362  1.00 10.00      A   
ATOM   3733  O   ASN A 395      -0.606   7.073 -25.709  1.00 10.00      A   
ATOM   3734  N   ARG A 396       0.178   8.443 -24.108  1.00 10.00      A   
ATOM   3735  HN  ARG A 396       0.773   9.193 -23.889  1.00 10.00      A   
ATOM   3736  CA  ARG A 396      -0.612   7.834 -23.041  1.00 10.00      A   
ATOM   3737  CB  ARG A 396       0.288   7.035 -22.088  1.00 10.00      A   
ATOM   3738  CG  ARG A 396       0.853   5.752 -22.669  1.00 10.00      A   
ATOM   3739  CD  ARG A 396      -0.058   4.565 -22.403  1.00 10.00      A   
ATOM   3740  NE  ARG A 396      -1.347   4.689 -23.080  1.00 10.00      A   
ATOM   3741  HE  ARG A 396      -2.093   5.089 -22.565  1.00 10.00      A   
ATOM   3742  CZ  ARG A 396      -1.566   4.299 -24.333  1.00 10.00      A   
ATOM   3743  NH1 ARG A 396      -0.581   3.763 -25.050  1.00 10.00      A   
ATOM   3744 HH11 ARG A 396      -0.752   3.453 -26.034  1.00 10.00      A   
ATOM   3745 HH12 ARG A 396       0.368   3.644 -24.629  1.00 10.00      A   
ATOM   3746  NH2 ARG A 396      -2.769   4.437 -24.875  1.00 10.00      A   
ATOM   3747 HH21 ARG A 396      -3.551   4.851 -24.321  1.00 10.00      A   
ATOM   3748 HH22 ARG A 396      -2.941   4.137 -25.859  1.00 10.00      A   
ATOM   3749  C   ARG A 396      -1.384   8.887 -22.246  1.00 10.00      A   
ATOM   3750  O   ARG A 396      -1.037   9.186 -21.104  1.00 10.00      A   
ATOM   3751  N   PRO A 397      -2.441   9.467 -22.832  1.00 10.00      A   
ATOM   3752  CA  PRO A 397      -3.255  10.481 -22.153  1.00 10.00      A   
ATOM   3753  CB  PRO A 397      -4.006  11.144 -23.306  1.00 10.00      A   
ATOM   3754  CG  PRO A 397      -4.149  10.064 -24.322  1.00 10.00      A   
ATOM   3755  CD  PRO A 397      -2.925   9.198 -24.199  1.00 10.00      A   
ATOM   3756  C   PRO A 397      -4.243   9.839 -21.179  1.00 10.00      A   
ATOM   3757  O   PRO A 397      -5.059  10.521 -20.553  1.00 10.00      A   
ATOM   3758  N   ASN A 398      -4.155   8.518 -21.055  1.00 10.00      A   
ATOM   3759  HN  ASN A 398      -3.481   8.038 -21.580  1.00 10.00      A   
ATOM   3760  CA  ASN A 398      -5.025   7.759 -20.163  1.00 10.00      A   
ATOM   3761  CB  ASN A 398      -5.495   6.459 -20.828  1.00 10.00      A   
ATOM   3762  CG  ASN A 398      -4.367   5.479 -21.120  1.00 10.00      A   
ATOM   3763  OD1 ASN A 398      -3.248   5.875 -21.452  1.00 10.00      A   
ATOM   3764  ND2 ASN A 398      -4.657   4.190 -21.004  1.00 10.00      A   
ATOM   3765 HD21 ASN A 398      -5.571   3.939 -20.741  1.00 10.00      A   
ATOM   3766 HD22 ASN A 398      -3.947   3.537 -21.186  1.00 10.00      A   
ATOM   3767  C   ASN A 398      -4.322   7.449 -18.847  1.00 10.00      A   
ATOM   3768  O   ASN A 398      -4.842   6.706 -18.012  1.00 10.00      A   
ATOM   3769  N   MET A 399      -3.135   8.015 -18.676  1.00 10.00      A   
ATOM   3770  HN  MET A 399      -2.767   8.574 -19.394  1.00 10.00      A   
ATOM   3771  CA  MET A 399      -2.352   7.821 -17.461  1.00 10.00      A   
ATOM   3772  CB  MET A 399      -0.981   8.481 -17.614  1.00 10.00      A   
ATOM   3773  CG  MET A 399       0.052   8.025 -16.595  1.00 10.00      A   
ATOM   3774  SD  MET A 399       0.768   6.421 -17.000  1.00 10.00      A   
ATOM   3775  CE  MET A 399       1.685   6.826 -18.485  1.00 10.00      A   
ATOM   3776  C   MET A 399      -3.085   8.411 -16.258  1.00 10.00      A   
ATOM   3777  O   MET A 399      -3.545   9.552 -16.300  1.00 10.00      A   
ATOM   3778  N   THR A 400      -3.198   7.635 -15.196  1.00 10.00      A   
ATOM   3779  HN  THR A 400      -2.803   6.738 -15.211  1.00 10.00      A   
ATOM   3780  CA  THR A 400      -3.892   8.086 -14.001  1.00 10.00      A   
ATOM   3781  CB  THR A 400      -4.988   7.081 -13.591  1.00 10.00      A   
ATOM   3782  OG1 THR A 400      -4.424   5.763 -13.552  1.00 10.00      A   
ATOM   3783  HG1 THR A 400      -5.011   5.144 -14.020  1.00 10.00      A   
ATOM   3784  CG2 THR A 400      -6.141   7.104 -14.585  1.00 10.00      A   
ATOM   3785  C   THR A 400      -2.926   8.277 -12.837  1.00 10.00      A   
ATOM   3786  O   THR A 400      -3.198   9.037 -11.905  1.00 10.00      A   
ATOM   3787  N   ARG A 401      -1.797   7.586 -12.896  1.00 10.00      A   
ATOM   3788  HN  ARG A 401      -1.635   7.004 -13.670  1.00 10.00      A   
ATOM   3789  CA  ARG A 401      -0.791   7.666 -11.844  1.00 10.00      A   
ATOM   3790  CB  ARG A 401      -0.878   6.436 -10.936  1.00 10.00      A   
ATOM   3791  CG  ARG A 401      -2.173   6.335 -10.147  1.00 10.00      A   
ATOM   3792  CD  ARG A 401      -2.596   4.887  -9.954  1.00 10.00      A   
ATOM   3793  NE  ARG A 401      -3.523   4.428 -10.993  1.00 10.00      A   
ATOM   3794  HE  ARG A 401      -3.444   4.836 -11.887  1.00 10.00      A   
ATOM   3795  CZ  ARG A 401      -4.453   3.502 -10.784  1.00 10.00      A   
ATOM   3796  NH1 ARG A 401      -4.580   2.946  -9.589  1.00 10.00      A   
ATOM   3797 HH11 ARG A 401      -5.309   2.222  -9.418  1.00 10.00      A   
ATOM   3798 HH12 ARG A 401      -3.944   3.230  -8.798  1.00 10.00      A   
ATOM   3799  NH2 ARG A 401      -5.254   3.119 -11.778  1.00 10.00      A   
ATOM   3800 HH21 ARG A 401      -5.163   3.549 -12.734  1.00 10.00      A   
ATOM   3801 HH22 ARG A 401      -5.974   2.384 -11.614  1.00 10.00      A   
ATOM   3802  C   ARG A 401       0.607   7.771 -12.437  1.00 10.00      A   
ATOM   3803  O   ARG A 401       1.142   6.790 -12.957  1.00 10.00      A   
ATOM   3804  N   PHE A 402       1.194   8.958 -12.364  1.00 10.00      A   
ATOM   3805  HN  PHE A 402       0.723   9.706 -11.924  1.00 10.00      A   
ATOM   3806  CA  PHE A 402       2.530   9.179 -12.901  1.00 10.00      A   
ATOM   3807  CB  PHE A 402       2.516  10.275 -13.970  1.00 10.00      A   
ATOM   3808  CG  PHE A 402       3.771  10.344 -14.797  1.00 10.00      A   
ATOM   3809  CD1 PHE A 402       3.960   9.482 -15.866  1.00 10.00      A   
ATOM   3810  CD2 PHE A 402       4.760  11.272 -14.508  1.00 10.00      A   
ATOM   3811  CE1 PHE A 402       5.108   9.542 -16.630  1.00 10.00      A   
ATOM   3812  CE2 PHE A 402       5.911  11.336 -15.269  1.00 10.00      A   
ATOM   3813  CZ  PHE A 402       6.087  10.470 -16.331  1.00 10.00      A   
ATOM   3814  C   PHE A 402       3.503   9.532 -11.784  1.00 10.00      A   
ATOM   3815  O   PHE A 402       3.511  10.655 -11.279  1.00 10.00      A   
ATOM   3816  N   ARG A 403       4.308   8.563 -11.389  1.00 10.00      A   
ATOM   3817  HN  ARG A 403       4.249   7.679 -11.823  1.00 10.00      A   
ATOM   3818  CA  ARG A 403       5.280   8.766 -10.329  1.00 10.00      A   
ATOM   3819  CB  ARG A 403       5.093   7.717  -9.230  1.00 10.00      A   
ATOM   3820  CG  ARG A 403       3.676   7.621  -8.682  1.00 10.00      A   
ATOM   3821  CD  ARG A 403       3.586   6.604  -7.551  1.00 10.00      A   
ATOM   3822  NE  ARG A 403       4.191   7.104  -6.317  1.00 10.00      A   
ATOM   3823  HE  ARG A 403       4.856   7.830  -6.404  1.00 10.00      A   
ATOM   3824  CZ  ARG A 403       3.911   6.636  -5.097  1.00 10.00      A   
ATOM   3825  NH1 ARG A 403       3.044   5.639  -4.944  1.00 10.00      A   
ATOM   3826 HH11 ARG A 403       2.575   5.212  -5.773  1.00 10.00      A   
ATOM   3827 HH12 ARG A 403       2.814   5.285  -3.985  1.00 10.00      A   
ATOM   3828  NH2 ARG A 403       4.495   7.174  -4.029  1.00 10.00      A   
ATOM   3829 HH21 ARG A 403       5.170   7.969  -4.145  1.00 10.00      A   
ATOM   3830 HH22 ARG A 403       4.283   6.815  -3.068  1.00 10.00      A   
ATOM   3831  C   ARG A 403       6.699   8.701 -10.884  1.00 10.00      A   
ATOM   3832  O   ARG A 403       7.218   7.620 -11.163  1.00 10.00      A   
ATOM   3833  N   LEU A 404       7.314   9.857 -11.068  1.00 10.00      A   
ATOM   3834  HN  LEU A 404       6.851  10.690 -10.838  1.00 10.00      A   
ATOM   3835  CA  LEU A 404       8.667   9.921 -11.592  1.00 10.00      A   
ATOM   3836  CB  LEU A 404       8.692  10.716 -12.899  1.00 10.00      A   
ATOM   3837  CG  LEU A 404      10.028  10.745 -13.646  1.00 10.00      A   
ATOM   3838  CD1 LEU A 404      10.320   9.394 -14.285  1.00 10.00      A   
ATOM   3839  CD2 LEU A 404      10.035  11.852 -14.689  1.00 10.00      A   
ATOM   3840  C   LEU A 404       9.593  10.568 -10.573  1.00 10.00      A   
ATOM   3841  O   LEU A 404       9.317  11.663 -10.076  1.00 10.00      A   
ATOM   3842  N   CYS A 405      10.687   9.896 -10.257  1.00 10.00      A   
ATOM   3843  HN  CYS A 405      10.861   9.023 -10.677  1.00 10.00      A   
ATOM   3844  CA  CYS A 405      11.632  10.429  -9.292  1.00 10.00      A   
ATOM   3845  CB  CYS A 405      11.421   9.797  -7.918  1.00 10.00      A   
ATOM   3846  SG  CYS A 405      12.106  10.754  -6.546  1.00 10.00      A   
ATOM   3847  HG  CYS A 405      13.371  10.387  -6.389  1.00 10.00      A   
ATOM   3848  C   CYS A 405      13.075  10.244  -9.741  1.00 10.00      A   
ATOM   3849  O   CYS A 405      13.599   9.130  -9.752  1.00 10.00      A   
ATOM   3850  N   ILE A 406      13.703  11.340 -10.129  1.00 10.00      A   
ATOM   3851  HN  ILE A 406      13.214  12.191 -10.141  1.00 10.00      A   
ATOM   3852  CA  ILE A 406      15.094  11.313 -10.550  1.00 10.00      A   
ATOM   3853  CB  ILE A 406      15.437  12.540 -11.425  1.00 10.00      A   
ATOM   3854  CG1 ILE A 406      14.452  12.645 -12.593  1.00 10.00      A   
ATOM   3855  CG2 ILE A 406      16.867  12.450 -11.946  1.00 10.00      A   
ATOM   3856  CD1 ILE A 406      14.515  13.962 -13.330  1.00 10.00      A   
ATOM   3857  C   ILE A 406      15.989  11.294  -9.311  1.00 10.00      A   
ATOM   3858  O   ILE A 406      15.769  12.063  -8.370  1.00 10.00      A   
ATOM   3859  N   ILE A 407      16.973  10.400  -9.302  1.00 10.00      A   
ATOM   3860  HN  ILE A 407      17.077   9.800 -10.079  1.00 10.00      A   
ATOM   3861  CA  ILE A 407      17.895  10.266  -8.171  1.00 10.00      A   
ATOM   3862  CB  ILE A 407      19.003   9.235  -8.465  1.00 10.00      A   
ATOM   3863  CG1 ILE A 407      18.389   7.892  -8.878  1.00 10.00      A   
ATOM   3864  CG2 ILE A 407      19.912   9.052  -7.259  1.00 10.00      A   
ATOM   3865  CD1 ILE A 407      17.450   7.290  -7.850  1.00 10.00      A   
ATOM   3866  C   ILE A 407      18.521  11.606  -7.781  1.00 10.00      A   
ATOM   3867  O   ILE A 407      18.476  12.007  -6.614  1.00 10.00      A   
ATOM   3868  N   GLU A 408      19.098  12.291  -8.759  1.00 10.00      A   
ATOM   3869  HN  GLU A 408      19.109  11.917  -9.662  1.00 10.00      A   
ATOM   3870  CA  GLU A 408      19.714  13.588  -8.521  1.00 10.00      A   
ATOM   3871  CB  GLU A 408      20.801  13.862  -9.564  1.00 10.00      A   
ATOM   3872  CG  GLU A 408      21.641  15.101  -9.284  1.00 10.00      A   
ATOM   3873  CD  GLU A 408      22.521  14.961  -8.052  1.00 10.00      A   
ATOM   3874  OE1 GLU A 408      23.465  14.140  -8.077  1.00 10.00      A   
ATOM   3875  OE2 GLU A 408      22.282  15.685  -7.061  1.00 10.00      A   
ATOM   3876  C   GLU A 408      18.648  14.683  -8.569  1.00 10.00      A   
ATOM   3877  O   GLU A 408      17.950  14.832  -9.575  1.00 10.00      A   
ATOM   3878  N   PRO A 409      18.485  15.442  -7.475  1.00 10.00      A   
ATOM   3879  CA  PRO A 409      17.498  16.523  -7.408  1.00 10.00      A   
ATOM   3880  CB  PRO A 409      17.453  16.864  -5.918  1.00 10.00      A   
ATOM   3881  CG  PRO A 409      18.803  16.493  -5.408  1.00 10.00      A   
ATOM   3882  CD  PRO A 409      19.244  15.305  -6.217  1.00 10.00      A   
ATOM   3883  C   PRO A 409      17.928  17.745  -8.217  1.00 10.00      A   
ATOM   3884  O   PRO A 409      19.122  17.975  -8.429  1.00 10.00      A   
ATOM   3885  N   LYS A 410      16.945  18.512  -8.676  1.00 10.00      A   
ATOM   3886  HN  LYS A 410      16.017  18.253  -8.480  1.00 10.00      A   
ATOM   3887  CA  LYS A 410      17.190  19.723  -9.458  1.00 10.00      A   
ATOM   3888  CB  LYS A 410      17.934  20.788  -8.643  1.00 10.00      A   
ATOM   3889  CG  LYS A 410      17.085  21.463  -7.581  1.00 10.00      A   
ATOM   3890  CD  LYS A 410      17.844  22.598  -6.924  1.00 10.00      A   
ATOM   3891  CE  LYS A 410      16.989  23.324  -5.908  1.00 10.00      A   
ATOM   3892  NZ  LYS A 410      17.712  24.481  -5.323  1.00 10.00      A   
ATOM   3893  HZ1 LYS A 410      17.832  25.229  -6.033  1.00 10.00      A   
ATOM   3894  HZ2 LYS A 410      18.652  24.183  -4.990  1.00 10.00      A   
ATOM   3895  HZ3 LYS A 410      17.180  24.863  -4.516  1.00 10.00      A   
ATOM   3896  C   LYS A 410      17.916  19.446 -10.772  1.00 10.00      A   
ATOM   3897  O   LYS A 410      18.588  20.323 -11.312  1.00 10.00      A   
ATOM   3898  N   ALA A 411      17.771  18.235 -11.291  1.00 10.00      A   
ATOM   3899  HN  ALA A 411      17.226  17.572 -10.821  1.00 10.00      A   
ATOM   3900  CA  ALA A 411      18.410  17.871 -12.546  1.00 10.00      A   
ATOM   3901  CB  ALA A 411      18.756  16.391 -12.559  1.00 10.00      A   
ATOM   3902  C   ALA A 411      17.503  18.223 -13.722  1.00 10.00      A   
ATOM   3903  O   ALA A 411      16.385  17.713 -13.830  1.00 10.00      A   
ATOM   3904  N   PRO A 412      17.957  19.120 -14.603  1.00 10.00      A   
ATOM   3905  CA  PRO A 412      17.185  19.542 -15.769  1.00 10.00      A   
ATOM   3906  CB  PRO A 412      17.825  20.886 -16.114  1.00 10.00      A   
ATOM   3907  CG  PRO A 412      19.253  20.719 -15.727  1.00 10.00      A   
ATOM   3908  CD  PRO A 412      19.264  19.802 -14.531  1.00 10.00      A   
ATOM   3909  C   PRO A 412      17.347  18.573 -16.938  1.00 10.00      A   
ATOM   3910  O   PRO A 412      17.865  17.469 -16.773  1.00 10.00      A   
ATOM   3911  N   ASP A 413      16.894  18.995 -18.113  1.00 10.00      A   
ATOM   3912  HN  ASP A 413      16.480  19.885 -18.173  1.00 10.00      A   
ATOM   3913  CA  ASP A 413      17.001  18.181 -19.319  1.00 10.00      A   
ATOM   3914  CB  ASP A 413      16.358  18.917 -20.496  1.00 10.00      A   
ATOM   3915  CG  ASP A 413      16.342  18.101 -21.772  1.00 10.00      A   
ATOM   3916  OD1 ASP A 413      17.332  18.149 -22.526  1.00 10.00      A   
ATOM   3917  OD2 ASP A 413      15.335  17.427 -22.039  1.00 10.00      A   
ATOM   3918  C   ASP A 413      18.476  17.905 -19.601  1.00 10.00      A   
ATOM   3919  O   ASP A 413      19.309  18.800 -19.472  1.00 10.00      A   
ATOM   3920  N   TYR A 414      18.804  16.675 -19.960  1.00 10.00      A   
ATOM   3921  HN  TYR A 414      18.101  15.998 -20.049  1.00 10.00      A   
ATOM   3922  CA  TYR A 414      20.200  16.310 -20.208  1.00 10.00      A   
ATOM   3923  CB  TYR A 414      20.477  14.827 -19.922  1.00 10.00      A   
ATOM   3924  CG  TYR A 414      19.906  13.846 -20.926  1.00 10.00      A   
ATOM   3925  CD1 TYR A 414      20.623  13.478 -22.060  1.00 10.00      A   
ATOM   3926  CD2 TYR A 414      18.661  13.266 -20.727  1.00 10.00      A   
ATOM   3927  CE1 TYR A 414      20.116  12.564 -22.964  1.00 10.00      A   
ATOM   3928  CE2 TYR A 414      18.145  12.356 -21.629  1.00 10.00      A   
ATOM   3929  CZ  TYR A 414      18.876  12.007 -22.745  1.00 10.00      A   
ATOM   3930  OH  TYR A 414      18.370  11.090 -23.639  1.00 10.00      A   
ATOM   3931  HH  TYR A 414      17.552  10.707 -23.282  1.00 10.00      A   
ATOM   3932  C   TYR A 414      20.726  16.723 -21.581  1.00 10.00      A   
ATOM   3933  O   TYR A 414      21.927  16.642 -21.830  1.00 10.00      A   
ATOM   3934  N   LEU A 415      19.850  17.164 -22.469  1.00 10.00      A   
ATOM   3935  HN  LEU A 415      18.897  17.226 -22.227  1.00 10.00      A   
ATOM   3936  CA  LEU A 415      20.275  17.570 -23.801  1.00 10.00      A   
ATOM   3937  CB  LEU A 415      19.442  16.874 -24.880  1.00 10.00      A   
ATOM   3938  CG  LEU A 415      19.744  15.393 -25.112  1.00 10.00      A   
ATOM   3939  CD1 LEU A 415      18.814  14.814 -26.165  1.00 10.00      A   
ATOM   3940  CD2 LEU A 415      21.196  15.208 -25.522  1.00 10.00      A   
ATOM   3941  C   LEU A 415      20.225  19.081 -23.977  1.00 10.00      A   
ATOM   3942  O   LEU A 415      21.188  19.692 -24.432  1.00 10.00      A   
ATOM   3943  N   THR A 416      19.108  19.683 -23.607  1.00 10.00      A   
ATOM   3944  HN  THR A 416      18.375  19.140 -23.225  1.00 10.00      A   
ATOM   3945  CA  THR A 416      18.934  21.124 -23.747  1.00 10.00      A   
ATOM   3946  CB  THR A 416      17.499  21.467 -24.178  1.00 10.00      A   
ATOM   3947  OG1 THR A 416      16.572  20.633 -23.471  1.00 10.00      A   
ATOM   3948  HG1 THR A 416      16.853  19.709 -23.531  1.00 10.00      A   
ATOM   3949  CG2 THR A 416      17.326  21.260 -25.672  1.00 10.00      A   
ATOM   3950  C   THR A 416      19.266  21.877 -22.463  1.00 10.00      A   
ATOM   3951  O   THR A 416      19.469  23.095 -22.483  1.00 10.00      A   
ATOM   3952  N   LEU A 417      19.318  21.144 -21.351  1.00 10.00      A   
ATOM   3953  HN  LEU A 417      19.157  20.181 -21.415  1.00 10.00      A   
ATOM   3954  CA  LEU A 417      19.618  21.720 -20.036  1.00 10.00      A   
ATOM   3955  CB  LEU A 417      20.994  22.392 -20.011  1.00 10.00      A   
ATOM   3956  CG  LEU A 417      22.192  21.483 -20.301  1.00 10.00      A   
ATOM   3957  CD1 LEU A 417      23.464  22.304 -20.435  1.00 10.00      A   
ATOM   3958  CD2 LEU A 417      22.344  20.426 -19.216  1.00 10.00      A   
ATOM   3959  C   LEU A 417      18.525  22.686 -19.589  1.00 10.00      A   
ATOM   3960  O   LEU A 417      18.768  23.595 -18.793  1.00 10.00      A   
ATOM   3961  N   GLU A 418      17.322  22.476 -20.103  1.00 10.00      A   
ATOM   3962  HN  GLU A 418      17.197  21.733 -20.729  1.00 10.00      A   
ATOM   3963  CA  GLU A 418      16.183  23.317 -19.766  1.00 10.00      A   
ATOM   3964  CB  GLU A 418      15.287  23.518 -20.994  1.00 10.00      A   
ATOM   3965  CG  GLU A 418      15.987  24.141 -22.190  1.00 10.00      A   
ATOM   3966  CD  GLU A 418      15.026  24.452 -23.318  1.00 10.00      A   
ATOM   3967  OE1 GLU A 418      14.919  25.632 -23.707  1.00 10.00      A   
ATOM   3968  OE2 GLU A 418      14.373  23.521 -23.826  1.00 10.00      A   
ATOM   3969  C   GLU A 418      15.375  22.686 -18.636  1.00 10.00      A   
ATOM   3970  O   GLU A 418      15.464  21.477 -18.408  1.00 10.00      A   
ATOM   3971  N   PRO A 419      14.600  23.495 -17.892  1.00 10.00      A   
ATOM   3972  CA  PRO A 419      13.766  22.998 -16.795  1.00 10.00      A   
ATOM   3973  CB  PRO A 419      13.067  24.256 -16.266  1.00 10.00      A   
ATOM   3974  CG  PRO A 419      13.909  25.390 -16.735  1.00 10.00      A   
ATOM   3975  CD  PRO A 419      14.489  24.955 -18.047  1.00 10.00      A   
ATOM   3976  C   PRO A 419      12.728  22.002 -17.306  1.00 10.00      A   
ATOM   3977  O   PRO A 419      12.284  22.095 -18.452  1.00 10.00      A   
ATOM   3978  N   LEU A 420      12.328  21.069 -16.449  1.00 10.00      A   
ATOM   3979  HN  LEU A 420      12.678  21.084 -15.528  1.00 10.00      A   
ATOM   3980  CA  LEU A 420      11.358  20.041 -16.823  1.00 10.00      A   
ATOM   3981  CB  LEU A 420      11.575  18.761 -16.009  1.00 10.00      A   
ATOM   3982  CG  LEU A 420      12.945  18.096 -16.163  1.00 10.00      A   
ATOM   3983  CD1 LEU A 420      13.046  16.878 -15.264  1.00 10.00      A   
ATOM   3984  CD2 LEU A 420      13.194  17.706 -17.612  1.00 10.00      A   
ATOM   3985  C   LEU A 420       9.923  20.542 -16.678  1.00 10.00      A   
ATOM   3986  O   LEU A 420       8.970  19.766 -16.770  1.00 10.00      A   
ATOM   3987  N   ASP A 421       9.784  21.848 -16.464  1.00 10.00      A   
ATOM   3988  HN  ASP A 421      10.590  22.402 -16.395  1.00 10.00      A   
ATOM   3989  CA  ASP A 421       8.482  22.493 -16.308  1.00 10.00      A   
ATOM   3990  CB  ASP A 421       8.659  24.010 -16.166  1.00 10.00      A   
ATOM   3991  CG  ASP A 421       9.312  24.414 -14.860  1.00 10.00      A   
ATOM   3992  OD1 ASP A 421       8.689  25.168 -14.084  1.00 10.00      A   
ATOM   3993  OD2 ASP A 421      10.448  23.981 -14.600  1.00 10.00      A   
ATOM   3994  C   ASP A 421       7.580  22.206 -17.504  1.00 10.00      A   
ATOM   3995  O   ASP A 421       6.413  21.859 -17.348  1.00 10.00      A   
ATOM   3996  N   ILE A 422       8.134  22.346 -18.698  1.00 10.00      A   
ATOM   3997  HN  ILE A 422       9.071  22.618 -18.756  1.00 10.00      A   
ATOM   3998  CA  ILE A 422       7.383  22.110 -19.926  1.00 10.00      A   
ATOM   3999  CB  ILE A 422       8.116  22.661 -21.166  1.00 10.00      A   
ATOM   4000  CG1 ILE A 422       9.576  22.198 -21.183  1.00 10.00      A   
ATOM   4001  CG2 ILE A 422       8.028  24.181 -21.200  1.00 10.00      A   
ATOM   4002  CD1 ILE A 422      10.303  22.515 -22.470  1.00 10.00      A   
ATOM   4003  C   ILE A 422       7.066  20.629 -20.121  1.00 10.00      A   
ATOM   4004  O   ILE A 422       6.001  20.277 -20.629  1.00 10.00      A   
ATOM   4005  N   GLY A 423       7.989  19.771 -19.705  1.00 10.00      A   
ATOM   4006  HN  GLY A 423       8.817  20.116 -19.311  1.00 10.00      A   
ATOM   4007  CA  GLY A 423       7.793  18.339 -19.833  1.00 10.00      A   
ATOM   4008  C   GLY A 423       6.605  17.858 -19.029  1.00 10.00      A   
ATOM   4009  O   GLY A 423       5.749  17.133 -19.539  1.00 10.00      A   
ATOM   4010  N   PHE A 424       6.538  18.281 -17.772  1.00 10.00      A   
ATOM   4011  HN  PHE A 424       7.250  18.863 -17.421  1.00 10.00      A   
ATOM   4012  CA  PHE A 424       5.436  17.896 -16.904  1.00 10.00      A   
ATOM   4013  CB  PHE A 424       5.807  18.064 -15.431  1.00 10.00      A   
ATOM   4014  CG  PHE A 424       6.731  16.996 -14.915  1.00 10.00      A   
ATOM   4015  CD1 PHE A 424       8.040  17.294 -14.576  1.00 10.00      A   
ATOM   4016  CD2 PHE A 424       6.287  15.692 -14.768  1.00 10.00      A   
ATOM   4017  CE1 PHE A 424       8.888  16.310 -14.099  1.00 10.00      A   
ATOM   4018  CE2 PHE A 424       7.128  14.705 -14.293  1.00 10.00      A   
ATOM   4019  CZ  PHE A 424       8.431  15.014 -13.958  1.00 10.00      A   
ATOM   4020  C   PHE A 424       4.174  18.684 -17.244  1.00 10.00      A   
ATOM   4021  O   PHE A 424       3.061  18.285 -16.891  1.00 10.00      A   
ATOM   4022  N   GLY A 425       4.356  19.799 -17.940  1.00 10.00      A   
ATOM   4023  HN  GLY A 425       5.268  20.070 -18.182  1.00 10.00      A   
ATOM   4024  CA  GLY A 425       3.228  20.620 -18.343  1.00 10.00      A   
ATOM   4025  C   GLY A 425       2.330  19.870 -19.308  1.00 10.00      A   
ATOM   4026  O   GLY A 425       1.105  19.909 -19.188  1.00 10.00      A   
ATOM   4027  N   ALA A 426       2.947  19.164 -20.255  1.00 10.00      A   
ATOM   4028  HN  ALA A 426       3.928  19.177 -20.295  1.00 10.00      A   
ATOM   4029  CA  ALA A 426       2.203  18.384 -21.236  1.00 10.00      A   
ATOM   4030  CB  ALA A 426       3.110  17.948 -22.378  1.00 10.00      A   
ATOM   4031  C   ALA A 426       1.563  17.169 -20.573  1.00 10.00      A   
ATOM   4032  O   ALA A 426       0.541  16.662 -21.033  1.00 10.00      A   
ATOM   4033  N   ILE A 427       2.174  16.713 -19.485  1.00 10.00      A   
ATOM   4034  HN  ILE A 427       2.989  17.162 -19.175  1.00 10.00      A   
ATOM   4035  CA  ILE A 427       1.668  15.569 -18.740  1.00 10.00      A   
ATOM   4036  CB  ILE A 427       2.576  15.243 -17.529  1.00 10.00      A   
ATOM   4037  CG1 ILE A 427       3.958  14.776 -18.001  1.00 10.00      A   
ATOM   4038  CG2 ILE A 427       1.940  14.203 -16.620  1.00 10.00      A   
ATOM   4039  CD1 ILE A 427       3.944  13.474 -18.778  1.00 10.00      A   
ATOM   4040  C   ILE A 427       0.245  15.835 -18.257  1.00 10.00      A   
ATOM   4041  O   ILE A 427      -0.679  15.086 -18.570  1.00 10.00      A   
ATOM   4042  N   VAL A 428       0.071  16.920 -17.518  1.00 10.00      A   
ATOM   4043  HN  VAL A 428       0.846  17.492 -17.321  1.00 10.00      A   
ATOM   4044  CA  VAL A 428      -1.240  17.281 -16.992  1.00 10.00      A   
ATOM   4045  CB  VAL A 428      -1.138  18.289 -15.824  1.00 10.00      A   
ATOM   4046  CG1 VAL A 428      -0.568  17.610 -14.592  1.00 10.00      A   
ATOM   4047  CG2 VAL A 428      -0.293  19.497 -16.210  1.00 10.00      A   
ATOM   4048  C   VAL A 428      -2.145  17.842 -18.086  1.00 10.00      A   
ATOM   4049  O   VAL A 428      -3.369  17.808 -17.970  1.00 10.00      A   
ATOM   4050  N   GLU A 429      -1.538  18.360 -19.152  1.00 10.00      A   
ATOM   4051  HN  GLU A 429      -0.558  18.372 -19.189  1.00 10.00      A   
ATOM   4052  CA  GLU A 429      -2.299  18.928 -20.258  1.00 10.00      A   
ATOM   4053  CB  GLU A 429      -1.378  19.665 -21.231  1.00 10.00      A   
ATOM   4054  CG  GLU A 429      -2.103  20.665 -22.117  1.00 10.00      A   
ATOM   4055  CD  GLU A 429      -1.460  20.825 -23.478  1.00 10.00      A   
ATOM   4056  OE1 GLU A 429      -0.370  21.423 -23.561  1.00 10.00      A   
ATOM   4057  OE2 GLU A 429      -2.053  20.359 -24.475  1.00 10.00      A   
ATOM   4058  C   GLU A 429      -3.078  17.848 -21.000  1.00 10.00      A   
ATOM   4059  O   GLU A 429      -4.206  18.069 -21.443  1.00 10.00      A   
ATOM   4060  N   HIS A 430      -2.469  16.680 -21.135  1.00 10.00      A   
ATOM   4061  HN  HIS A 430      -1.563  16.566 -20.773  1.00 10.00      A   
ATOM   4062  CA  HIS A 430      -3.106  15.571 -21.828  1.00 10.00      A   
ATOM   4063  CB  HIS A 430      -2.093  14.809 -22.687  1.00 10.00      A   
ATOM   4064  CG  HIS A 430      -1.730  15.526 -23.951  1.00 10.00      A   
ATOM   4065  ND1 HIS A 430      -2.130  15.059 -25.181  1.00 10.00      A   
ATOM   4066  CD2 HIS A 430      -1.028  16.676 -24.120  1.00 10.00      A   
ATOM   4067  CE1 HIS A 430      -1.671  15.927 -26.062  1.00 10.00      A   
ATOM   4068  NE2 HIS A 430      -1.001  16.920 -25.467  1.00 10.00      A   
ATOM   4069  HE2 HIS A 430      -0.589  17.693 -25.912  1.00 10.00      A   
ATOM   4070  C   HIS A 430      -3.818  14.627 -20.867  1.00 10.00      A   
ATOM   4071  O   HIS A 430      -4.935  14.186 -21.138  1.00 10.00      A   
ATOM   4072  N   CYS A 431      -3.186  14.334 -19.739  1.00 10.00      A   
ATOM   4073  HN  CYS A 431      -2.315  14.747 -19.552  1.00 10.00      A   
ATOM   4074  CA  CYS A 431      -3.765  13.431 -18.756  1.00 10.00      A   
ATOM   4075  CB  CYS A 431      -2.669  12.734 -17.950  1.00 10.00      A   
ATOM   4076  SG  CYS A 431      -1.354  12.007 -18.960  1.00 10.00      A   
ATOM   4077  HG  CYS A 431      -0.571  12.998 -19.377  1.00 10.00      A   
ATOM   4078  C   CYS A 431      -4.731  14.167 -17.832  1.00 10.00      A   
ATOM   4079  O   CYS A 431      -4.334  14.713 -16.800  1.00 10.00      A   
ATOM   4080  N   LYS A 432      -5.998  14.186 -18.222  1.00 10.00      A   
ATOM   4081  HN  LYS A 432      -6.238  13.748 -19.065  1.00 10.00      A   
ATOM   4082  CA  LYS A 432      -7.038  14.858 -17.444  1.00 10.00      A   
ATOM   4083  CB  LYS A 432      -8.204  15.267 -18.347  1.00 10.00      A   
ATOM   4084  CG  LYS A 432      -7.820  16.233 -19.458  1.00 10.00      A   
ATOM   4085  CD  LYS A 432      -7.597  17.639 -18.925  1.00 10.00      A   
ATOM   4086  CE  LYS A 432      -6.853  18.503 -19.933  1.00 10.00      A   
ATOM   4087  NZ  LYS A 432      -7.548  18.563 -21.246  1.00 10.00      A   
ATOM   4088  HZ1 LYS A 432      -8.401  19.156 -21.175  1.00 10.00      A   
ATOM   4089  HZ2 LYS A 432      -7.830  17.611 -21.548  1.00 10.00      A   
ATOM   4090  HZ3 LYS A 432      -6.917  18.970 -21.967  1.00 10.00      A   
ATOM   4091  C   LYS A 432      -7.541  13.983 -16.302  1.00 10.00      A   
ATOM   4092  O   LYS A 432      -8.185  14.470 -15.371  1.00 10.00      A   
ATOM   4093  N   ASP A 433      -7.244  12.693 -16.377  1.00 10.00      A   
ATOM   4094  HN  ASP A 433      -6.723  12.368 -17.142  1.00 10.00      A   
ATOM   4095  CA  ASP A 433      -7.663  11.745 -15.349  1.00 10.00      A   
ATOM   4096  CB  ASP A 433      -8.280  10.492 -15.975  1.00 10.00      A   
ATOM   4097  CG  ASP A 433      -9.780  10.610 -16.152  1.00 10.00      A   
ATOM   4098  OD1 ASP A 433     -10.356   9.823 -16.934  1.00 10.00      A   
ATOM   4099  OD2 ASP A 433     -10.398  11.489 -15.513  1.00 10.00      A   
ATOM   4100  C   ASP A 433      -6.492  11.373 -14.450  1.00 10.00      A   
ATOM   4101  O   ASP A 433      -6.532  10.383 -13.716  1.00 10.00      A   
ATOM   4102  N   LEU A 434      -5.441  12.177 -14.520  1.00 10.00      A   
ATOM   4103  HN  LEU A 434      -5.469  12.937 -15.134  1.00 10.00      A   
ATOM   4104  CA  LEU A 434      -4.254  11.965 -13.716  1.00 10.00      A   
ATOM   4105  CB  LEU A 434      -3.103  12.817 -14.255  1.00 10.00      A   
ATOM   4106  CG  LEU A 434      -1.721  12.550 -13.662  1.00 10.00      A   
ATOM   4107  CD1 LEU A 434      -1.190  11.199 -14.116  1.00 10.00      A   
ATOM   4108  CD2 LEU A 434      -0.762  13.659 -14.052  1.00 10.00      A   
ATOM   4109  C   LEU A 434      -4.545  12.334 -12.268  1.00 10.00      A   
ATOM   4110  O   LEU A 434      -4.572  13.511 -11.908  1.00 10.00      A   
ATOM   4111  N   ARG A 435      -4.775  11.321 -11.445  1.00 10.00      A   
ATOM   4112  HN  ARG A 435      -4.734  10.406 -11.798  1.00 10.00      A   
ATOM   4113  CA  ARG A 435      -5.085  11.533 -10.036  1.00 10.00      A   
ATOM   4114  CB  ARG A 435      -5.862  10.348  -9.458  1.00 10.00      A   
ATOM   4115  CG  ARG A 435      -6.889   9.728 -10.389  1.00 10.00      A   
ATOM   4116  CD  ARG A 435      -7.614   8.574  -9.712  1.00 10.00      A   
ATOM   4117  NE  ARG A 435      -6.691   7.596  -9.131  1.00 10.00      A   
ATOM   4118  HE  ARG A 435      -5.809   7.920  -8.843  1.00 10.00      A   
ATOM   4119  CZ  ARG A 435      -6.977   6.303  -8.966  1.00 10.00      A   
ATOM   4120  NH1 ARG A 435      -8.157   5.821  -9.343  1.00 10.00      A   
ATOM   4121 HH11 ARG A 435      -8.875   6.448  -9.770  1.00 10.00      A   
ATOM   4122 HH12 ARG A 435      -8.370   4.809  -9.209  1.00 10.00      A   
ATOM   4123  NH2 ARG A 435      -6.086   5.496  -8.412  1.00 10.00      A   
ATOM   4124 HH21 ARG A 435      -6.303   4.486  -8.282  1.00 10.00      A   
ATOM   4125 HH22 ARG A 435      -5.163   5.860  -8.096  1.00 10.00      A   
ATOM   4126  C   ARG A 435      -3.821  11.730  -9.210  1.00 10.00      A   
ATOM   4127  O   ARG A 435      -3.773  12.586  -8.329  1.00 10.00      A   
ATOM   4128  N   ARG A 436      -2.799  10.943  -9.495  1.00 10.00      A   
ATOM   4129  HN  ARG A 436      -2.871  10.308 -10.238  1.00 10.00      A   
ATOM   4130  CA  ARG A 436      -1.558  11.023  -8.745  1.00 10.00      A   
ATOM   4131  CB  ARG A 436      -1.262   9.680  -8.077  1.00 10.00      A   
ATOM   4132  CG  ARG A 436      -0.462   9.791  -6.795  1.00 10.00      A   
ATOM   4133  CD  ARG A 436      -0.589   8.531  -5.960  1.00 10.00      A   
ATOM   4134  NE  ARG A 436       0.101   8.655  -4.681  1.00 10.00      A   
ATOM   4135  HE  ARG A 436       0.265   9.565  -4.340  1.00 10.00      A   
ATOM   4136  CZ  ARG A 436       0.524   7.625  -3.957  1.00 10.00      A   
ATOM   4137  NH1 ARG A 436       0.316   6.381  -4.374  1.00 10.00      A   
ATOM   4138 HH11 ARG A 436       0.662   5.579  -3.796  1.00 10.00      A   
ATOM   4139 HH12 ARG A 436      -0.186   6.195  -5.273  1.00 10.00      A   
ATOM   4140  NH2 ARG A 436       1.144   7.833  -2.805  1.00 10.00      A   
ATOM   4141 HH21 ARG A 436       1.307   8.797  -2.460  1.00 10.00      A   
ATOM   4142 HH22 ARG A 436       1.475   7.017  -2.232  1.00 10.00      A   
ATOM   4143  C   ARG A 436      -0.402  11.440  -9.639  1.00 10.00      A   
ATOM   4144  O   ARG A 436      -0.218  10.884 -10.724  1.00 10.00      A   
ATOM   4145  N   LEU A 437       0.376  12.415  -9.176  1.00 10.00      A   
ATOM   4146  HN  LEU A 437       0.181  12.815  -8.297  1.00 10.00      A   
ATOM   4147  CA  LEU A 437       1.508  12.911  -9.939  1.00 10.00      A   
ATOM   4148  CB  LEU A 437       1.085  14.120 -10.780  1.00 10.00      A   
ATOM   4149  CG  LEU A 437       2.177  14.778 -11.626  1.00 10.00      A   
ATOM   4150  CD1 LEU A 437       2.708  13.815 -12.679  1.00 10.00      A   
ATOM   4151  CD2 LEU A 437       1.659  16.053 -12.273  1.00 10.00      A   
ATOM   4152  C   LEU A 437       2.679  13.282  -9.030  1.00 10.00      A   
ATOM   4153  O   LEU A 437       2.513  14.002  -8.046  1.00 10.00      A   
ATOM   4154  N   SER A 438       3.855  12.772  -9.364  1.00 10.00      A   
ATOM   4155  HN  SER A 438       3.910  12.176 -10.145  1.00 10.00      A   
ATOM   4156  CA  SER A 438       5.067  13.058  -8.612  1.00 10.00      A   
ATOM   4157  CB  SER A 438       5.604  11.780  -7.965  1.00 10.00      A   
ATOM   4158  OG  SER A 438       4.636  11.181  -7.120  1.00 10.00      A   
ATOM   4159  HG  SER A 438       4.981  10.333  -6.798  1.00 10.00      A   
ATOM   4160  C   SER A 438       6.110  13.658  -9.556  1.00 10.00      A   
ATOM   4161  O   SER A 438       6.367  13.111 -10.629  1.00 10.00      A   
ATOM   4162  N   LEU A 439       6.701  14.781  -9.167  1.00 10.00      A   
ATOM   4163  HN  LEU A 439       6.486  15.162  -8.288  1.00 10.00      A   
ATOM   4164  CA  LEU A 439       7.682  15.451 -10.010  1.00 10.00      A   
ATOM   4165  CB  LEU A 439       7.299  16.923 -10.201  1.00 10.00      A   
ATOM   4166  CG  LEU A 439       6.226  17.240 -11.245  1.00 10.00      A   
ATOM   4167  CD1 LEU A 439       4.856  16.779 -10.778  1.00 10.00      A   
ATOM   4168  CD2 LEU A 439       6.209  18.729 -11.545  1.00 10.00      A   
ATOM   4169  C   LEU A 439       9.082  15.371  -9.423  1.00 10.00      A   
ATOM   4170  O   LEU A 439       9.258  15.138  -8.225  1.00 10.00      A   
ATOM   4171  N   SER A 440      10.072  15.574 -10.282  1.00 10.00      A   
ATOM   4172  HN  SER A 440       9.853  15.749 -11.220  1.00 10.00      A   
ATOM   4173  CA  SER A 440      11.475  15.556  -9.890  1.00 10.00      A   
ATOM   4174  CB  SER A 440      11.985  14.126  -9.691  1.00 10.00      A   
ATOM   4175  OG  SER A 440      11.475  13.250 -10.683  1.00 10.00      A   
ATOM   4176  HG  SER A 440      10.585  12.966 -10.430  1.00 10.00      A   
ATOM   4177  C   SER A 440      12.308  16.291 -10.932  1.00 10.00      A   
ATOM   4178  O   SER A 440      11.854  16.492 -12.059  1.00 10.00      A   
ATOM   4179  N   GLY A 441      13.509  16.703 -10.553  1.00 10.00      A   
ATOM   4180  HN  GLY A 441      13.814  16.527  -9.635  1.00 10.00      A   
ATOM   4181  CA  GLY A 441      14.367  17.416 -11.480  1.00 10.00      A   
ATOM   4182  C   GLY A 441      14.298  18.918 -11.290  1.00 10.00      A   
ATOM   4183  O   GLY A 441      13.812  19.397 -10.265  1.00 10.00      A   
ATOM   4184  N   LEU A 442      14.790  19.666 -12.274  1.00 10.00      A   
ATOM   4185  HN  LEU A 442      15.158  19.231 -13.072  1.00 10.00      A   
ATOM   4186  CA  LEU A 442      14.774  21.118 -12.202  1.00 10.00      A   
ATOM   4187  CB  LEU A 442      15.877  21.732 -13.070  1.00 10.00      A   
ATOM   4188  CG  LEU A 442      16.009  23.257 -13.009  1.00 10.00      A   
ATOM   4189  CD1 LEU A 442      16.413  23.708 -11.614  1.00 10.00      A   
ATOM   4190  CD2 LEU A 442      16.998  23.761 -14.048  1.00 10.00      A   
ATOM   4191  C   LEU A 442      13.418  21.650 -12.626  1.00 10.00      A   
ATOM   4192  O   LEU A 442      13.044  21.560 -13.795  1.00 10.00      A   
ATOM   4193  N   LEU A 443      12.684  22.178 -11.665  1.00 10.00      A   
ATOM   4194  HN  LEU A 443      13.037  22.194 -10.748  1.00 10.00      A   
ATOM   4195  CA  LEU A 443      11.363  22.728 -11.922  1.00 10.00      A   
ATOM   4196  CB  LEU A 443      10.297  21.791 -11.359  1.00 10.00      A   
ATOM   4197  CG  LEU A 443      10.335  20.349 -11.858  1.00 10.00      A   
ATOM   4198  CD1 LEU A 443       9.812  19.406 -10.790  1.00 10.00      A   
ATOM   4199  CD2 LEU A 443       9.527  20.208 -13.134  1.00 10.00      A   
ATOM   4200  C   LEU A 443      11.223  24.101 -11.273  1.00 10.00      A   
ATOM   4201  O   LEU A 443      11.628  24.297 -10.125  1.00 10.00      A   
ATOM   4202  N   THR A 444      10.650  25.041 -12.002  1.00 10.00      A   
ATOM   4203  HN  THR A 444      10.338  24.821 -12.913  1.00 10.00      A   
ATOM   4204  CA  THR A 444      10.458  26.390 -11.496  1.00 10.00      A   
ATOM   4205  CB  THR A 444      10.898  27.435 -12.542  1.00 10.00      A   
ATOM   4206  OG1 THR A 444      10.059  27.364 -13.705  1.00 10.00      A   
ATOM   4207  HG1 THR A 444       9.691  26.465 -13.787  1.00 10.00      A   
ATOM   4208  CG2 THR A 444      12.346  27.206 -12.949  1.00 10.00      A   
ATOM   4209  C   THR A 444       8.992  26.616 -11.120  1.00 10.00      A   
ATOM   4210  O   THR A 444       8.252  25.659 -10.883  1.00 10.00      A   
ATOM   4211  N   ASP A 445       8.574  27.875 -11.051  1.00 10.00      A   
ATOM   4212  HN  ASP A 445       9.211  28.605 -11.223  1.00 10.00      A   
ATOM   4213  CA  ASP A 445       7.187  28.197 -10.713  1.00 10.00      A   
ATOM   4214  CB  ASP A 445       7.061  29.639 -10.212  1.00 10.00      A   
ATOM   4215  CG  ASP A 445       7.279  29.786  -8.719  1.00 10.00      A   
ATOM   4216  OD1 ASP A 445       7.319  30.937  -8.232  1.00 10.00      A   
ATOM   4217  OD2 ASP A 445       7.427  28.761  -8.027  1.00 10.00      A   
ATOM   4218  C   ASP A 445       6.277  28.001 -11.921  1.00 10.00      A   
ATOM   4219  O   ASP A 445       5.051  27.957 -11.795  1.00 10.00      A   
ATOM   4220  N   LYS A 446       6.888  27.858 -13.090  1.00 10.00      A   
ATOM   4221  HN  LYS A 446       7.872  27.853 -13.115  1.00 10.00      A   
ATOM   4222  CA  LYS A 446       6.144  27.687 -14.331  1.00 10.00      A   
ATOM   4223  CB  LYS A 446       7.062  27.808 -15.550  1.00 10.00      A   
ATOM   4224  CG  LYS A 446       6.322  28.053 -16.855  1.00 10.00      A   
ATOM   4225  CD  LYS A 446       5.482  29.320 -16.783  1.00 10.00      A   
ATOM   4226  CE  LYS A 446       4.756  29.581 -18.093  1.00 10.00      A   
ATOM   4227  NZ  LYS A 446       3.892  30.786 -18.016  1.00 10.00      A   
ATOM   4228  HZ1 LYS A 446       3.226  30.700 -17.209  1.00 10.00      A   
ATOM   4229  HZ2 LYS A 446       3.342  30.890 -18.893  1.00 10.00      A   
ATOM   4230  HZ3 LYS A 446       4.473  31.636 -17.881  1.00 10.00      A   
ATOM   4231  C   LYS A 446       5.372  26.371 -14.364  1.00 10.00      A   
ATOM   4232  O   LYS A 446       4.206  26.344 -14.756  1.00 10.00      A   
ATOM   4233  N   VAL A 447       6.025  25.285 -13.961  1.00 10.00      A   
ATOM   4234  HN  VAL A 447       6.973  25.368 -13.688  1.00 10.00      A   
ATOM   4235  CA  VAL A 447       5.393  23.967 -13.950  1.00 10.00      A   
ATOM   4236  CB  VAL A 447       6.365  22.845 -13.514  1.00 10.00      A   
ATOM   4237  CG1 VAL A 447       6.729  22.943 -12.037  1.00 10.00      A   
ATOM   4238  CG2 VAL A 447       5.790  21.481 -13.848  1.00 10.00      A   
ATOM   4239  C   VAL A 447       4.139  23.960 -13.078  1.00 10.00      A   
ATOM   4240  O   VAL A 447       3.142  23.312 -13.404  1.00 10.00      A   
ATOM   4241  N   PHE A 448       4.175  24.724 -11.995  1.00 10.00      A   
ATOM   4242  HN  PHE A 448       4.982  25.253 -11.807  1.00 10.00      A   
ATOM   4243  CA  PHE A 448       3.047  24.806 -11.088  1.00 10.00      A   
ATOM   4244  CB  PHE A 448       3.447  25.498  -9.786  1.00 10.00      A   
ATOM   4245  CG  PHE A 448       4.493  24.741  -9.018  1.00 10.00      A   
ATOM   4246  CD1 PHE A 448       5.719  25.317  -8.729  1.00 10.00      A   
ATOM   4247  CD2 PHE A 448       4.251  23.446  -8.598  1.00 10.00      A   
ATOM   4248  CE1 PHE A 448       6.684  24.617  -8.033  1.00 10.00      A   
ATOM   4249  CE2 PHE A 448       5.210  22.739  -7.900  1.00 10.00      A   
ATOM   4250  CZ  PHE A 448       6.428  23.326  -7.618  1.00 10.00      A   
ATOM   4251  C   PHE A 448       1.871  25.507 -11.757  1.00 10.00      A   
ATOM   4252  O   PHE A 448       0.712  25.190 -11.484  1.00 10.00      A   
ATOM   4253  N   GLU A 449       2.173  26.453 -12.648  1.00 10.00      A   
ATOM   4254  HN  GLU A 449       3.114  26.677 -12.813  1.00 10.00      A   
ATOM   4255  CA  GLU A 449       1.136  27.169 -13.374  1.00 10.00      A   
ATOM   4256  CB  GLU A 449       1.735  28.304 -14.207  1.00 10.00      A   
ATOM   4257  CG  GLU A 449       0.698  29.230 -14.824  1.00 10.00      A   
ATOM   4258  CD  GLU A 449       1.211  29.953 -16.053  1.00 10.00      A   
ATOM   4259  OE1 GLU A 449       2.215  30.684 -15.950  1.00 10.00      A   
ATOM   4260  OE2 GLU A 449       0.597  29.815 -17.131  1.00 10.00      A   
ATOM   4261  C   GLU A 449       0.396  26.191 -14.279  1.00 10.00      A   
ATOM   4262  O   GLU A 449      -0.827  26.257 -14.421  1.00 10.00      A   
ATOM   4263  N   TYR A 450       1.151  25.278 -14.883  1.00 10.00      A   
ATOM   4264  HN  TYR A 450       2.123  25.298 -14.741  1.00 10.00      A   
ATOM   4265  CA  TYR A 450       0.576  24.259 -15.752  1.00 10.00      A   
ATOM   4266  CB  TYR A 450       1.673  23.407 -16.401  1.00 10.00      A   
ATOM   4267  CG  TYR A 450       2.531  24.129 -17.415  1.00 10.00      A   
ATOM   4268  CD1 TYR A 450       3.875  24.369 -17.165  1.00 10.00      A   
ATOM   4269  CD2 TYR A 450       2.002  24.561 -18.622  1.00 10.00      A   
ATOM   4270  CE1 TYR A 450       4.670  25.020 -18.087  1.00 10.00      A   
ATOM   4271  CE2 TYR A 450       2.789  25.215 -19.550  1.00 10.00      A   
ATOM   4272  CZ  TYR A 450       4.121  25.442 -19.278  1.00 10.00      A   
ATOM   4273  OH  TYR A 450       4.907  26.090 -20.206  1.00 10.00      A   
ATOM   4274  HH  TYR A 450       4.411  26.828 -20.590  1.00 10.00      A   
ATOM   4275  C   TYR A 450      -0.333  23.352 -14.935  1.00 10.00      A   
ATOM   4276  O   TYR A 450      -1.472  23.079 -15.316  1.00 10.00      A   
ATOM   4277  N   ILE A 451       0.177  22.911 -13.795  1.00 10.00      A   
ATOM   4278  HN  ILE A 451       1.088  23.186 -13.544  1.00 10.00      A   
ATOM   4279  CA  ILE A 451      -0.566  22.031 -12.904  1.00 10.00      A   
ATOM   4280  CB  ILE A 451       0.301  21.600 -11.700  1.00 10.00      A   
ATOM   4281  CG1 ILE A 451       1.484  20.750 -12.173  1.00 10.00      A   
ATOM   4282  CG2 ILE A 451      -0.524  20.845 -10.670  1.00 10.00      A   
ATOM   4283  CD1 ILE A 451       2.483  20.426 -11.082  1.00 10.00      A   
ATOM   4284  C   ILE A 451      -1.863  22.690 -12.422  1.00 10.00      A   
ATOM   4285  O   ILE A 451      -2.930  22.080 -12.464  1.00 10.00      A   
ATOM   4286  N   GLY A 452      -1.774  23.945 -12.008  1.00 10.00      A   
ATOM   4287  HN  GLY A 452      -0.902  24.396 -12.021  1.00 10.00      A   
ATOM   4288  CA  GLY A 452      -2.945  24.654 -11.520  1.00 10.00      A   
ATOM   4289  C   GLY A 452      -3.972  24.963 -12.596  1.00 10.00      A   
ATOM   4290  O   GLY A 452      -5.106  25.334 -12.295  1.00 10.00      A   
ATOM   4291  N   THR A 453      -3.592  24.813 -13.850  1.00 10.00      A   
ATOM   4292  HN  THR A 453      -2.681  24.509 -14.046  1.00 10.00      A   
ATOM   4293  CA  THR A 453      -4.505  25.099 -14.941  1.00 10.00      A   
ATOM   4294  CB  THR A 453      -3.849  26.028 -15.984  1.00 10.00      A   
ATOM   4295  OG1 THR A 453      -3.179  27.098 -15.300  1.00 10.00      A   
ATOM   4296  HG1 THR A 453      -2.297  26.802 -15.026  1.00 10.00      A   
ATOM   4297  CG2 THR A 453      -4.899  26.620 -16.909  1.00 10.00      A   
ATOM   4298  C   THR A 453      -5.032  23.828 -15.616  1.00 10.00      A   
ATOM   4299  O   THR A 453      -6.170  23.797 -16.092  1.00 10.00      A   
ATOM   4300  N   TYR A 454      -4.222  22.775 -15.643  1.00 10.00      A   
ATOM   4301  HN  TYR A 454      -3.335  22.835 -15.222  1.00 10.00      A   
ATOM   4302  CA  TYR A 454      -4.625  21.528 -16.296  1.00 10.00      A   
ATOM   4303  CB  TYR A 454      -3.549  21.053 -17.276  1.00 10.00      A   
ATOM   4304  CG  TYR A 454      -3.172  22.067 -18.334  1.00 10.00      A   
ATOM   4305  CD1 TYR A 454      -1.871  22.538 -18.433  1.00 10.00      A   
ATOM   4306  CD2 TYR A 454      -4.114  22.549 -19.235  1.00 10.00      A   
ATOM   4307  CE1 TYR A 454      -1.516  23.461 -19.392  1.00 10.00      A   
ATOM   4308  CE2 TYR A 454      -3.766  23.476 -20.203  1.00 10.00      A   
ATOM   4309  CZ  TYR A 454      -2.463  23.928 -20.275  1.00 10.00      A   
ATOM   4310  OH  TYR A 454      -2.104  24.849 -21.235  1.00 10.00      A   
ATOM   4311  HH  TYR A 454      -2.831  25.468 -21.376  1.00 10.00      A   
ATOM   4312  C   TYR A 454      -4.969  20.407 -15.317  1.00 10.00      A   
ATOM   4313  O   TYR A 454      -5.884  19.626 -15.569  1.00 10.00      A   
ATOM   4314  N   ALA A 455      -4.252  20.326 -14.203  1.00 10.00      A   
ATOM   4315  HN  ALA A 455      -3.562  21.002 -14.019  1.00 10.00      A   
ATOM   4316  CA  ALA A 455      -4.495  19.271 -13.224  1.00 10.00      A   
ATOM   4317  CB  ALA A 455      -3.248  18.988 -12.405  1.00 10.00      A   
ATOM   4318  C   ALA A 455      -5.678  19.600 -12.322  1.00 10.00      A   
ATOM   4319  O   ALA A 455      -5.522  20.216 -11.267  1.00 10.00      A   
ATOM   4320  N   LYS A 456      -6.863  19.198 -12.751  1.00 10.00      A   
ATOM   4321  HN  LYS A 456      -6.927  18.732 -13.616  1.00 10.00      A   
ATOM   4322  CA  LYS A 456      -8.074  19.445 -11.980  1.00 10.00      A   
ATOM   4323  CB  LYS A 456      -9.187  19.967 -12.884  1.00 10.00      A   
ATOM   4324  CG  LYS A 456      -8.963  21.381 -13.389  1.00 10.00      A   
ATOM   4325  CD  LYS A 456      -8.995  22.380 -12.247  1.00 10.00      A   
ATOM   4326  CE  LYS A 456      -9.176  23.798 -12.757  1.00 10.00      A   
ATOM   4327  NZ  LYS A 456      -9.414  24.745 -11.640  1.00 10.00      A   
ATOM   4328  HZ1 LYS A 456      -9.629  25.692 -12.007  1.00 10.00      A   
ATOM   4329  HZ2 LYS A 456      -8.570  24.802 -11.031  1.00 10.00      A   
ATOM   4330  HZ3 LYS A 456     -10.221  24.418 -11.060  1.00 10.00      A   
ATOM   4331  C   LYS A 456      -8.530  18.188 -11.245  1.00 10.00      A   
ATOM   4332  O   LYS A 456      -9.350  18.254 -10.325  1.00 10.00      A   
ATOM   4333  N   LYS A 457      -7.992  17.045 -11.657  1.00 10.00      A   
ATOM   4334  HN  LYS A 457      -7.348  17.059 -12.397  1.00 10.00      A   
ATOM   4335  CA  LYS A 457      -8.335  15.771 -11.043  1.00 10.00      A   
ATOM   4336  CB  LYS A 457      -8.793  14.765 -12.099  1.00 10.00      A   
ATOM   4337  CG  LYS A 457     -10.206  14.994 -12.609  1.00 10.00      A   
ATOM   4338  CD  LYS A 457     -11.220  14.960 -11.475  1.00 10.00      A   
ATOM   4339  CE  LYS A 457     -12.636  14.790 -11.999  1.00 10.00      A   
ATOM   4340  NZ  LYS A 457     -12.980  15.813 -13.020  1.00 10.00      A   
ATOM   4341  HZ1 LYS A 457     -12.404  15.675 -13.871  1.00 10.00      A   
ATOM   4342  HZ2 LYS A 457     -12.800  16.770 -12.647  1.00 10.00      A   
ATOM   4343  HZ3 LYS A 457     -13.986  15.735 -13.278  1.00 10.00      A   
ATOM   4344  C   LYS A 457      -7.157  15.208 -10.262  1.00 10.00      A   
ATOM   4345  O   LYS A 457      -7.207  14.078  -9.772  1.00 10.00      A   
ATOM   4346  N   MET A 458      -6.092  15.997 -10.164  1.00 10.00      A   
ATOM   4347  HN  MET A 458      -6.110  16.876 -10.592  1.00 10.00      A   
ATOM   4348  CA  MET A 458      -4.900  15.589  -9.437  1.00 10.00      A   
ATOM   4349  CB  MET A 458      -3.708  16.460  -9.827  1.00 10.00      A   
ATOM   4350  CG  MET A 458      -2.380  15.952  -9.298  1.00 10.00      A   
ATOM   4351  SD  MET A 458      -1.090  17.205  -9.364  1.00 10.00      A   
ATOM   4352  CE  MET A 458      -1.803  18.453  -8.297  1.00 10.00      A   
ATOM   4353  C   MET A 458      -5.154  15.680  -7.941  1.00 10.00      A   
ATOM   4354  O   MET A 458      -5.175  16.769  -7.368  1.00 10.00      A   
ATOM   4355  N   GLU A 459      -5.351  14.529  -7.321  1.00 10.00      A   
ATOM   4356  HN  GLU A 459      -5.294  13.697  -7.838  1.00 10.00      A   
ATOM   4357  CA  GLU A 459      -5.644  14.451  -5.900  1.00 10.00      A   
ATOM   4358  CB  GLU A 459      -6.524  13.231  -5.618  1.00 10.00      A   
ATOM   4359  CG  GLU A 459      -7.831  13.247  -6.401  1.00 10.00      A   
ATOM   4360  CD  GLU A 459      -8.612  11.954  -6.303  1.00 10.00      A   
ATOM   4361  OE1 GLU A 459      -9.109  11.636  -5.207  1.00 10.00      A   
ATOM   4362  OE2 GLU A 459      -8.758  11.263  -7.331  1.00 10.00      A   
ATOM   4363  C   GLU A 459      -4.383  14.438  -5.037  1.00 10.00      A   
ATOM   4364  O   GLU A 459      -4.414  14.866  -3.884  1.00 10.00      A   
ATOM   4365  N   MET A 460      -3.277  13.945  -5.580  1.00 10.00      A   
ATOM   4366  HN  MET A 460      -3.296  13.609  -6.502  1.00 10.00      A   
ATOM   4367  CA  MET A 460      -2.027  13.907  -4.825  1.00 10.00      A   
ATOM   4368  CB  MET A 460      -1.736  12.523  -4.237  1.00 10.00      A   
ATOM   4369  CG  MET A 460      -0.395  12.447  -3.517  1.00 10.00      A   
ATOM   4370  SD  MET A 460      -0.190  10.963  -2.513  1.00 10.00      A   
ATOM   4371  CE  MET A 460       1.405  11.291  -1.761  1.00 10.00      A   
ATOM   4372  C   MET A 460      -0.849  14.399  -5.651  1.00 10.00      A   
ATOM   4373  O   MET A 460      -0.666  13.989  -6.802  1.00 10.00      A   
ATOM   4374  N   LEU A 461      -0.047  15.266  -5.046  1.00 10.00      A   
ATOM   4375  HN  LEU A 461      -0.245  15.532  -4.119  1.00 10.00      A   
ATOM   4376  CA  LEU A 461       1.120  15.831  -5.705  1.00 10.00      A   
ATOM   4377  CB  LEU A 461       0.813  17.246  -6.201  1.00 10.00      A   
ATOM   4378  CG  LEU A 461       1.977  18.002  -6.850  1.00 10.00      A   
ATOM   4379  CD1 LEU A 461       2.361  17.368  -8.176  1.00 10.00      A   
ATOM   4380  CD2 LEU A 461       1.627  19.468  -7.040  1.00 10.00      A   
ATOM   4381  C   LEU A 461       2.322  15.867  -4.766  1.00 10.00      A   
ATOM   4382  O   LEU A 461       2.232  16.382  -3.648  1.00 10.00      A   
ATOM   4383  N   SER A 462       3.434  15.316  -5.225  1.00 10.00      A   
ATOM   4384  HN  SER A 462       3.426  14.891  -6.110  1.00 10.00      A   
ATOM   4385  CA  SER A 462       4.663  15.299  -4.446  1.00 10.00      A   
ATOM   4386  CB  SER A 462       5.326  13.924  -4.561  1.00 10.00      A   
ATOM   4387  OG  SER A 462       4.354  12.892  -4.540  1.00 10.00      A   
ATOM   4388  HG  SER A 462       4.791  12.039  -4.642  1.00 10.00      A   
ATOM   4389  C   SER A 462       5.608  16.380  -4.966  1.00 10.00      A   
ATOM   4390  O   SER A 462       5.939  16.399  -6.156  1.00 10.00      A   
ATOM   4391  N   VAL A 463       6.025  17.289  -4.092  1.00 10.00      A   
ATOM   4392  HN  VAL A 463       5.732  17.226  -3.150  1.00 10.00      A   
ATOM   4393  CA  VAL A 463       6.914  18.377  -4.488  1.00 10.00      A   
ATOM   4394  CB  VAL A 463       6.249  19.759  -4.286  1.00 10.00      A   
ATOM   4395  CG1 VAL A 463       7.054  20.850  -4.973  1.00 10.00      A   
ATOM   4396  CG2 VAL A 463       4.814  19.759  -4.791  1.00 10.00      A   
ATOM   4397  C   VAL A 463       8.219  18.337  -3.699  1.00 10.00      A   
ATOM   4398  O   VAL A 463       8.205  18.204  -2.474  1.00 10.00      A   
ATOM   4399  N   ALA A 464       9.340  18.457  -4.403  1.00 10.00      A   
ATOM   4400  HN  ALA A 464       9.283  18.566  -5.381  1.00 10.00      A   
ATOM   4401  CA  ALA A 464      10.656  18.439  -3.767  1.00 10.00      A   
ATOM   4402  CB  ALA A 464      11.085  17.014  -3.468  1.00 10.00      A   
ATOM   4403  C   ALA A 464      11.700  19.115  -4.644  1.00 10.00      A   
ATOM   4404  O   ALA A 464      11.814  18.793  -5.828  1.00 10.00      A   
ATOM   4405  N   PHE A 465      12.447  20.053  -4.054  1.00 10.00      A   
ATOM   4406  HN  PHE A 465      12.278  20.270  -3.110  1.00 10.00      A   
ATOM   4407  CA  PHE A 465      13.507  20.780  -4.764  1.00 10.00      A   
ATOM   4408  CB  PHE A 465      14.700  19.863  -5.057  1.00 10.00      A   
ATOM   4409  CG  PHE A 465      15.378  19.325  -3.833  1.00 10.00      A   
ATOM   4410  CD1 PHE A 465      15.051  18.075  -3.334  1.00 10.00      A   
ATOM   4411  CD2 PHE A 465      16.345  20.069  -3.179  1.00 10.00      A   
ATOM   4412  CE1 PHE A 465      15.674  17.576  -2.206  1.00 10.00      A   
ATOM   4413  CE2 PHE A 465      16.974  19.578  -2.051  1.00 10.00      A   
ATOM   4414  CZ  PHE A 465      16.639  18.330  -1.563  1.00 10.00      A   
ATOM   4415  C   PHE A 465      13.001  21.415  -6.057  1.00 10.00      A   
ATOM   4416  O   PHE A 465      13.650  21.331  -7.099  1.00 10.00      A   
ATOM   4417  N   ALA A 466      11.854  22.064  -5.980  1.00 10.00      A   
ATOM   4418  HN  ALA A 466      11.393  22.122  -5.118  1.00 10.00      A   
ATOM   4419  CA  ALA A 466      11.261  22.704  -7.146  1.00 10.00      A   
ATOM   4420  CB  ALA A 466      10.282  21.754  -7.819  1.00 10.00      A   
ATOM   4421  C   ALA A 466      10.557  23.997  -6.758  1.00 10.00      A   
ATOM   4422  O   ALA A 466      10.217  24.198  -5.592  1.00 10.00      A   
ATOM   4423  N   GLY A 467      10.350  24.871  -7.733  1.00 10.00      A   
ATOM   4424  HN  GLY A 467      10.672  24.667  -8.642  1.00 10.00      A   
ATOM   4425  CA  GLY A 467       9.677  26.128  -7.473  1.00 10.00      A   
ATOM   4426  C   GLY A 467      10.631  27.301  -7.453  1.00 10.00      A   
ATOM   4427  O   GLY A 467      11.844  27.123  -7.309  1.00 10.00      A   
ATOM   4428  N   ASP A 468      10.081  28.496  -7.611  1.00 10.00      A   
ATOM   4429  HN  ASP A 468       9.102  28.559  -7.741  1.00 10.00      A   
ATOM   4430  CA  ASP A 468      10.869  29.721  -7.597  1.00 10.00      A   
ATOM   4431  CB  ASP A 468      10.608  30.559  -8.852  1.00 10.00      A   
ATOM   4432  CG  ASP A 468      11.331  30.059 -10.081  1.00 10.00      A   
ATOM   4433  OD1 ASP A 468      12.542  29.754  -9.987  1.00 10.00      A   
ATOM   4434  OD2 ASP A 468      10.692  29.982 -11.153  1.00 10.00      A   
ATOM   4435  C   ASP A 468      10.500  30.554  -6.379  1.00 10.00      A   
ATOM   4436  O   ASP A 468      11.360  30.957  -5.598  1.00 10.00      A   
ATOM   4437  N   SER A 469       9.206  30.788  -6.217  1.00 10.00      A   
ATOM   4438  HN  SER A 469       8.563  30.398  -6.860  1.00 10.00      A   
ATOM   4439  CA  SER A 469       8.699  31.582  -5.113  1.00 10.00      A   
ATOM   4440  CB  SER A 469       8.533  33.036  -5.566  1.00 10.00      A   
ATOM   4441  OG  SER A 469       7.827  33.114  -6.797  1.00 10.00      A   
ATOM   4442  HG  SER A 469       7.729  32.222  -7.177  1.00 10.00      A   
ATOM   4443  C   SER A 469       7.366  31.022  -4.624  1.00 10.00      A   
ATOM   4444  O   SER A 469       6.986  29.910  -4.986  1.00 10.00      A   
ATOM   4445  N   ASP A 470       6.658  31.798  -3.808  1.00 10.00      A   
ATOM   4446  HN  ASP A 470       7.023  32.673  -3.548  1.00 10.00      A   
ATOM   4447  CA  ASP A 470       5.361  31.381  -3.275  1.00 10.00      A   
ATOM   4448  CB  ASP A 470       4.874  32.366  -2.211  1.00 10.00      A   
ATOM   4449  CG  ASP A 470       5.206  31.940  -0.798  1.00 10.00      A   
ATOM   4450  OD1 ASP A 470       4.296  31.469  -0.089  1.00 10.00      A   
ATOM   4451  OD2 ASP A 470       6.373  32.092  -0.384  1.00 10.00      A   
ATOM   4452  C   ASP A 470       4.317  31.281  -4.380  1.00 10.00      A   
ATOM   4453  O   ASP A 470       3.274  30.651  -4.204  1.00 10.00      A   
ATOM   4454  N   LEU A 471       4.604  31.909  -5.516  1.00 10.00      A   
ATOM   4455  HN  LEU A 471       5.456  32.386  -5.590  1.00 10.00      A   
ATOM   4456  CA  LEU A 471       3.695  31.910  -6.655  1.00 10.00      A   
ATOM   4457  CB  LEU A 471       4.273  32.738  -7.803  1.00 10.00      A   
ATOM   4458  CG  LEU A 471       4.495  34.221  -7.506  1.00 10.00      A   
ATOM   4459  CD1 LEU A 471       5.139  34.916  -8.693  1.00 10.00      A   
ATOM   4460  CD2 LEU A 471       3.190  34.903  -7.122  1.00 10.00      A   
ATOM   4461  C   LEU A 471       3.380  30.502  -7.122  1.00 10.00      A   
ATOM   4462  O   LEU A 471       2.231  30.193  -7.439  1.00 10.00      A   
ATOM   4463  N   GLY A 472       4.395  29.644  -7.134  1.00 10.00      A   
ATOM   4464  HN  GLY A 472       5.289  29.946  -6.849  1.00 10.00      A   
ATOM   4465  CA  GLY A 472       4.200  28.272  -7.563  1.00 10.00      A   
ATOM   4466  C   GLY A 472       3.228  27.523  -6.672  1.00 10.00      A   
ATOM   4467  O   GLY A 472       2.329  26.836  -7.159  1.00 10.00      A   
ATOM   4468  N   MET A 473       3.397  27.669  -5.363  1.00 10.00      A   
ATOM   4469  HN  MET A 473       4.121  28.241  -5.037  1.00 10.00      A   
ATOM   4470  CA  MET A 473       2.520  27.006  -4.403  1.00 10.00      A   
ATOM   4471  CB  MET A 473       3.036  27.188  -2.967  1.00 10.00      A   
ATOM   4472  CG  MET A 473       2.234  26.441  -1.910  1.00 10.00      A   
ATOM   4473  SD  MET A 473       3.099  26.306  -0.332  1.00 10.00      A   
ATOM   4474  CE  MET A 473       3.172  28.023   0.173  1.00 10.00      A   
ATOM   4475  C   MET A 473       1.096  27.534  -4.535  1.00 10.00      A   
ATOM   4476  O   MET A 473       0.130  26.774  -4.456  1.00 10.00      A   
ATOM   4477  N   HIS A 474       0.976  28.839  -4.772  1.00 10.00      A   
ATOM   4478  HN  HIS A 474       1.787  29.390  -4.850  1.00 10.00      A   
ATOM   4479  CA  HIS A 474      -0.323  29.477  -4.925  1.00 10.00      A   
ATOM   4480  CB  HIS A 474      -0.151  30.995  -5.080  1.00 10.00      A   
ATOM   4481  CG  HIS A 474      -1.432  31.751  -5.266  1.00 10.00      A   
ATOM   4482  ND1 HIS A 474      -2.242  32.063  -4.199  1.00 10.00      A   
ATOM   4483  CD2 HIS A 474      -1.995  32.223  -6.407  1.00 10.00      A   
ATOM   4484  CE1 HIS A 474      -3.275  32.713  -4.709  1.00 10.00      A   
ATOM   4485  NE2 HIS A 474      -3.168  32.830  -6.036  1.00 10.00      A   
ATOM   4486  HE2 HIS A 474      -3.817  33.256  -6.642  1.00 10.00      A   
ATOM   4487  C   HIS A 474      -1.072  28.896  -6.125  1.00 10.00      A   
ATOM   4488  O   HIS A 474      -2.264  28.600  -6.038  1.00 10.00      A   
ATOM   4489  N   HIS A 475      -0.358  28.713  -7.234  1.00 10.00      A   
ATOM   4490  HN  HIS A 475       0.599  28.945  -7.232  1.00 10.00      A   
ATOM   4491  CA  HIS A 475      -0.953  28.177  -8.454  1.00 10.00      A   
ATOM   4492  CB  HIS A 475       0.052  28.212  -9.611  1.00 10.00      A   
ATOM   4493  CG  HIS A 475       0.003  29.471 -10.425  1.00 10.00      A   
ATOM   4494  ND1 HIS A 475      -0.886  29.685 -11.458  1.00 10.00      A   
ATOM   4495  HD1 HIS A 475      -1.568  29.056 -11.776  1.00 10.00      A   
ATOM   4496  CD2 HIS A 475       0.754  30.601 -10.339  1.00 10.00      A   
ATOM   4497  CE1 HIS A 475      -0.653  30.906 -11.956  1.00 10.00      A   
ATOM   4498  NE2 HIS A 475       0.334  31.507 -11.308  1.00 10.00      A   
ATOM   4499  C   HIS A 475      -1.489  26.762  -8.251  1.00 10.00      A   
ATOM   4500  O   HIS A 475      -2.372  26.314  -8.979  1.00 10.00      A   
ATOM   4501  N   VAL A 476      -0.969  26.069  -7.248  1.00 10.00      A   
ATOM   4502  HN  VAL A 476      -0.276  26.479  -6.690  1.00 10.00      A   
ATOM   4503  CA  VAL A 476      -1.408  24.711  -6.960  1.00 10.00      A   
ATOM   4504  CB  VAL A 476      -0.338  23.909  -6.187  1.00 10.00      A   
ATOM   4505  CG1 VAL A 476      -0.817  22.494  -5.899  1.00 10.00      A   
ATOM   4506  CG2 VAL A 476       0.966  23.875  -6.966  1.00 10.00      A   
ATOM   4507  C   VAL A 476      -2.722  24.714  -6.178  1.00 10.00      A   
ATOM   4508  O   VAL A 476      -3.740  24.212  -6.657  1.00 10.00      A   
ATOM   4509  N   LEU A 477      -2.703  25.313  -4.991  1.00 10.00      A   
ATOM   4510  HN  LEU A 477      -1.870  25.734  -4.680  1.00 10.00      A   
ATOM   4511  CA  LEU A 477      -3.888  25.364  -4.137  1.00 10.00      A   
ATOM   4512  CB  LEU A 477      -3.545  25.843  -2.726  1.00 10.00      A   
ATOM   4513  CG  LEU A 477      -3.042  24.772  -1.751  1.00 10.00      A   
ATOM   4514  CD1 LEU A 477      -2.686  25.397  -0.413  1.00 10.00      A   
ATOM   4515  CD2 LEU A 477      -4.083  23.678  -1.562  1.00 10.00      A   
ATOM   4516  C   LEU A 477      -5.012  26.206  -4.733  1.00 10.00      A   
ATOM   4517  O   LEU A 477      -6.186  25.931  -4.504  1.00 10.00      A   
ATOM   4518  N   SER A 478      -4.665  27.223  -5.503  1.00 10.00      A   
ATOM   4519  HN  SER A 478      -3.713  27.406  -5.665  1.00 10.00      A   
ATOM   4520  CA  SER A 478      -5.671  28.081  -6.108  1.00 10.00      A   
ATOM   4521  CB  SER A 478      -5.189  29.534  -6.134  1.00 10.00      A   
ATOM   4522  OG  SER A 478      -6.267  30.440  -5.961  1.00 10.00      A   
ATOM   4523  HG  SER A 478      -6.794  30.460  -6.768  1.00 10.00      A   
ATOM   4524  C   SER A 478      -6.023  27.607  -7.517  1.00 10.00      A   
ATOM   4525  O   SER A 478      -6.936  28.144  -8.155  1.00 10.00      A   
ATOM   4526  N   GLY A 479      -5.312  26.591  -7.992  1.00 10.00      A   
ATOM   4527  HN  GLY A 479      -4.614  26.188  -7.431  1.00 10.00      A   
ATOM   4528  CA  GLY A 479      -5.555  26.072  -9.326  1.00 10.00      A   
ATOM   4529  C   GLY A 479      -6.223  24.710  -9.329  1.00 10.00      A   
ATOM   4530  O   GLY A 479      -7.288  24.534  -9.932  1.00 10.00      A   
ATOM   4531  N   CYS A 480      -5.596  23.742  -8.670  1.00 10.00      A   
ATOM   4532  HN  CYS A 480      -4.746  23.942  -8.215  1.00 10.00      A   
ATOM   4533  CA  CYS A 480      -6.134  22.390  -8.597  1.00 10.00      A   
ATOM   4534  CB  CYS A 480      -5.125  21.453  -7.942  1.00 10.00      A   
ATOM   4535  SG  CYS A 480      -3.508  21.440  -8.748  1.00 10.00      A   
ATOM   4536  HG  CYS A 480      -3.704  21.376 -10.059  1.00 10.00      A   
ATOM   4537  C   CYS A 480      -7.451  22.378  -7.831  1.00 10.00      A   
ATOM   4538  O   CYS A 480      -7.527  22.838  -6.690  1.00 10.00      A   
ATOM   4539  N   ASP A 481      -8.479  21.844  -8.466  1.00 10.00      A   
ATOM   4540  HN  ASP A 481      -8.339  21.461  -9.357  1.00 10.00      A   
ATOM   4541  CA  ASP A 481      -9.809  21.797  -7.875  1.00 10.00      A   
ATOM   4542  CB  ASP A 481     -10.880  21.696  -8.962  1.00 10.00      A   
ATOM   4543  CG  ASP A 481     -11.638  22.993  -9.167  1.00 10.00      A   
ATOM   4544  OD1 ASP A 481     -12.620  23.232  -8.441  1.00 10.00      A   
ATOM   4545  OD2 ASP A 481     -11.263  23.777 -10.063  1.00 10.00      A   
ATOM   4546  C   ASP A 481      -9.969  20.655  -6.879  1.00 10.00      A   
ATOM   4547  O   ASP A 481     -10.407  20.870  -5.748  1.00 10.00      A   
ATOM   4548  N   SER A 482      -9.607  19.447  -7.293  1.00 10.00      A   
ATOM   4549  HN  SER A 482      -9.228  19.338  -8.191  1.00 10.00      A   
ATOM   4550  CA  SER A 482      -9.749  18.279  -6.436  1.00 10.00      A   
ATOM   4551  CB  SER A 482     -10.310  17.110  -7.248  1.00 10.00      A   
ATOM   4552  OG  SER A 482     -11.155  17.581  -8.287  1.00 10.00      A   
ATOM   4553  HG  SER A 482     -10.615  17.819  -9.056  1.00 10.00      A   
ATOM   4554  C   SER A 482      -8.430  17.885  -5.779  1.00 10.00      A   
ATOM   4555  O   SER A 482      -7.773  16.937  -6.207  1.00 10.00      A   
ATOM   4556  N   LEU A 483      -8.040  18.618  -4.749  1.00 10.00      A   
ATOM   4557  HN  LEU A 483      -8.595  19.369  -4.459  1.00 10.00      A   
ATOM   4558  CA  LEU A 483      -6.807  18.328  -4.035  1.00 10.00      A   
ATOM   4559  CB  LEU A 483      -6.058  19.616  -3.689  1.00 10.00      A   
ATOM   4560  CG  LEU A 483      -4.986  20.044  -4.690  1.00 10.00      A   
ATOM   4561  CD1 LEU A 483      -4.426  21.408  -4.329  1.00 10.00      A   
ATOM   4562  CD2 LEU A 483      -3.877  19.005  -4.764  1.00 10.00      A   
ATOM   4563  C   LEU A 483      -7.093  17.524  -2.773  1.00 10.00      A   
ATOM   4564  O   LEU A 483      -8.055  17.806  -2.058  1.00 10.00      A   
ATOM   4565  N   ARG A 484      -6.261  16.523  -2.511  1.00 10.00      A   
ATOM   4566  HN  ARG A 484      -5.520  16.347  -3.128  1.00 10.00      A   
ATOM   4567  CA  ARG A 484      -6.421  15.670  -1.341  1.00 10.00      A   
ATOM   4568  CB  ARG A 484      -6.864  14.266  -1.765  1.00 10.00      A   
ATOM   4569  CG  ARG A 484      -8.355  14.106  -2.016  1.00 10.00      A   
ATOM   4570  CD  ARG A 484      -8.680  12.681  -2.443  1.00 10.00      A   
ATOM   4571  NE  ARG A 484      -7.899  11.696  -1.696  1.00 10.00      A   
ATOM   4572  HE  ARG A 484      -7.809  11.840  -0.727  1.00 10.00      A   
ATOM   4573  CZ  ARG A 484      -7.324  10.626  -2.243  1.00 10.00      A   
ATOM   4574  NH1 ARG A 484      -7.437  10.374  -3.542  1.00 10.00      A   
ATOM   4575 HH11 ARG A 484      -6.979   9.530  -3.950  1.00 10.00      A   
ATOM   4576 HH12 ARG A 484      -7.999  11.015  -4.165  1.00 10.00      A   
ATOM   4577  NH2 ARG A 484      -6.624   9.802  -1.483  1.00 10.00      A   
ATOM   4578 HH21 ARG A 484      -6.165   8.961  -1.906  1.00 10.00      A   
ATOM   4579 HH22 ARG A 484      -6.527   9.976  -0.461  1.00 10.00      A   
ATOM   4580  C   ARG A 484      -5.129  15.578  -0.524  1.00 10.00      A   
ATOM   4581  O   ARG A 484      -5.096  15.950   0.649  1.00 10.00      A   
ATOM   4582  N   LYS A 485      -4.070  15.092  -1.154  1.00 10.00      A   
ATOM   4583  HN  LYS A 485      -4.150  14.846  -2.105  1.00 10.00      A   
ATOM   4584  CA  LYS A 485      -2.784  14.933  -0.487  1.00 10.00      A   
ATOM   4585  CB  LYS A 485      -2.351  13.458  -0.498  1.00 10.00      A   
ATOM   4586  CG  LYS A 485      -3.114  12.570   0.475  1.00 10.00      A   
ATOM   4587  CD  LYS A 485      -2.545  11.159   0.511  1.00 10.00      A   
ATOM   4588  CE  LYS A 485      -3.243  10.265  -0.499  1.00 10.00      A   
ATOM   4589  NZ  LYS A 485      -2.780   8.851  -0.441  1.00 10.00      A   
ATOM   4590  HZ1 LYS A 485      -2.925   8.457   0.512  1.00 10.00      A   
ATOM   4591  HZ2 LYS A 485      -1.773   8.786  -0.683  1.00 10.00      A   
ATOM   4592  HZ3 LYS A 485      -3.322   8.278  -1.121  1.00 10.00      A   
ATOM   4593  C   LYS A 485      -1.713  15.792  -1.148  1.00 10.00      A   
ATOM   4594  O   LYS A 485      -1.402  15.609  -2.326  1.00 10.00      A   
ATOM   4595  N   LEU A 486      -1.153  16.721  -0.386  1.00 10.00      A   
ATOM   4596  HN  LEU A 486      -1.438  16.807   0.550  1.00 10.00      A   
ATOM   4597  CA  LEU A 486      -0.108  17.604  -0.895  1.00 10.00      A   
ATOM   4598  CB  LEU A 486      -0.626  19.035  -1.059  1.00 10.00      A   
ATOM   4599  CG  LEU A 486       0.322  20.032  -1.735  1.00 10.00      A   
ATOM   4600  CD1 LEU A 486       0.771  19.521  -3.094  1.00 10.00      A   
ATOM   4601  CD2 LEU A 486      -0.351  21.386  -1.872  1.00 10.00      A   
ATOM   4602  C   LEU A 486       1.105  17.572   0.028  1.00 10.00      A   
ATOM   4603  O   LEU A 486       1.041  18.028   1.173  1.00 10.00      A   
ATOM   4604  N   GLU A 487       2.201  17.018  -0.466  1.00 10.00      A   
ATOM   4605  HN  GLU A 487       2.197  16.672  -1.387  1.00 10.00      A   
ATOM   4606  CA  GLU A 487       3.417  16.919   0.323  1.00 10.00      A   
ATOM   4607  CB  GLU A 487       3.805  15.451   0.521  1.00 10.00      A   
ATOM   4608  CG  GLU A 487       2.692  14.600   1.121  1.00 10.00      A   
ATOM   4609  CD  GLU A 487       3.133  13.188   1.446  1.00 10.00      A   
ATOM   4610  OE1 GLU A 487       3.613  12.487   0.533  1.00 10.00      A   
ATOM   4611  OE2 GLU A 487       2.993  12.774   2.620  1.00 10.00      A   
ATOM   4612  C   GLU A 487       4.543  17.716  -0.325  1.00 10.00      A   
ATOM   4613  O   GLU A 487       4.957  17.429  -1.452  1.00 10.00      A   
ATOM   4614  N   ILE A 488       5.020  18.726   0.388  1.00 10.00      A   
ATOM   4615  HN  ILE A 488       4.651  18.892   1.285  1.00 10.00      A   
ATOM   4616  CA  ILE A 488       6.079  19.592  -0.100  1.00 10.00      A   
ATOM   4617  CB  ILE A 488       5.600  21.061  -0.137  1.00 10.00      A   
ATOM   4618  CG1 ILE A 488       4.336  21.198  -0.991  1.00 10.00      A   
ATOM   4619  CG2 ILE A 488       6.703  21.970  -0.655  1.00 10.00      A   
ATOM   4620  CD1 ILE A 488       3.674  22.553  -0.895  1.00 10.00      A   
ATOM   4621  C   ILE A 488       7.307  19.499   0.795  1.00 10.00      A   
ATOM   4622  O   ILE A 488       7.224  19.712   2.006  1.00 10.00      A   
ATOM   4623  N   ARG A 489       8.444  19.175   0.202  1.00 10.00      A   
ATOM   4624  HN  ARG A 489       8.452  19.001  -0.766  1.00 10.00      A   
ATOM   4625  CA  ARG A 489       9.682  19.067   0.953  1.00 10.00      A   
ATOM   4626  CB  ARG A 489      10.049  17.601   1.211  1.00 10.00      A   
ATOM   4627  CG  ARG A 489      10.448  16.814  -0.028  1.00 10.00      A   
ATOM   4628  CD  ARG A 489      11.393  15.671   0.311  1.00 10.00      A   
ATOM   4629  NE  ARG A 489      12.624  16.148   0.940  1.00 10.00      A   
ATOM   4630  HE  ARG A 489      12.757  17.129   0.989  1.00 10.00      A   
ATOM   4631  CZ  ARG A 489      13.563  15.354   1.448  1.00 10.00      A   
ATOM   4632  NH1 ARG A 489      13.428  14.033   1.403  1.00 10.00      A   
ATOM   4633 HH11 ARG A 489      12.584  13.607   0.969  1.00 10.00      A   
ATOM   4634 HH12 ARG A 489      14.168  13.419   1.803  1.00 10.00      A   
ATOM   4635  NH2 ARG A 489      14.638  15.893   2.006  1.00 10.00      A   
ATOM   4636 HH21 ARG A 489      15.387  15.286   2.414  1.00 10.00      A   
ATOM   4637 HH22 ARG A 489      14.741  16.939   2.040  1.00 10.00      A   
ATOM   4638  C   ARG A 489      10.820  19.789   0.242  1.00 10.00      A   
ATOM   4639  O   ARG A 489      10.946  19.707  -0.982  1.00 10.00      A   
ATOM   4640  N   ASP A 490      11.622  20.506   1.018  1.00 10.00      A   
ATOM   4641  HN  ASP A 490      11.437  20.537   1.984  1.00 10.00      A   
ATOM   4642  CA  ASP A 490      12.772  21.244   0.497  1.00 10.00      A   
ATOM   4643  CB  ASP A 490      13.888  20.285   0.070  1.00 10.00      A   
ATOM   4644  CG  ASP A 490      14.456  19.485   1.222  1.00 10.00      A   
ATOM   4645  OD1 ASP A 490      15.514  19.872   1.756  1.00 10.00      A   
ATOM   4646  OD2 ASP A 490      13.846  18.467   1.605  1.00 10.00      A   
ATOM   4647  C   ASP A 490      12.387  22.142  -0.672  1.00 10.00      A   
ATOM   4648  O   ASP A 490      12.884  21.972  -1.788  1.00 10.00      A   
ATOM   4649  N   CYS A 491      11.500  23.089  -0.423  1.00 10.00      A   
ATOM   4650  HN  CYS A 491      11.141  23.186   0.484  1.00 10.00      A   
ATOM   4651  CA  CYS A 491      11.055  23.997  -1.463  1.00 10.00      A   
ATOM   4652  CB  CYS A 491       9.672  23.586  -1.969  1.00 10.00      A   
ATOM   4653  SG  CYS A 491       9.622  21.946  -2.735  1.00 10.00      A   
ATOM   4654  HG  CYS A 491      10.223  21.090  -1.916  1.00 10.00      A   
ATOM   4655  C   CYS A 491      11.048  25.437  -0.957  1.00 10.00      A   
ATOM   4656  O   CYS A 491      10.808  25.682   0.229  1.00 10.00      A   
ATOM   4657  N   PRO A 492      11.311  26.408  -1.852  1.00 10.00      A   
ATOM   4658  CA  PRO A 492      11.348  27.834  -1.500  1.00 10.00      A   
ATOM   4659  CB  PRO A 492      12.037  28.465  -2.712  1.00 10.00      A   
ATOM   4660  CG  PRO A 492      11.650  27.582  -3.847  1.00 10.00      A   
ATOM   4661  CD  PRO A 492      11.603  26.188  -3.285  1.00 10.00      A   
ATOM   4662  C   PRO A 492       9.956  28.440  -1.308  1.00 10.00      A   
ATOM   4663  O   PRO A 492       9.689  29.557  -1.749  1.00 10.00      A   
ATOM   4664  N   PHE A 493       9.080  27.706  -0.638  1.00 10.00      A   
ATOM   4665  HN  PHE A 493       9.355  26.829  -0.299  1.00 10.00      A   
ATOM   4666  CA  PHE A 493       7.729  28.171  -0.376  1.00 10.00      A   
ATOM   4667  CB  PHE A 493       6.721  27.038  -0.577  1.00 10.00      A   
ATOM   4668  CG  PHE A 493       6.651  26.510  -1.984  1.00 10.00      A   
ATOM   4669  CD1 PHE A 493       6.481  25.157  -2.218  1.00 10.00      A   
ATOM   4670  CD2 PHE A 493       6.748  27.365  -3.070  1.00 10.00      A   
ATOM   4671  CE1 PHE A 493       6.411  24.664  -3.508  1.00 10.00      A   
ATOM   4672  CE2 PHE A 493       6.681  26.879  -4.363  1.00 10.00      A   
ATOM   4673  CZ  PHE A 493       6.511  25.527  -4.581  1.00 10.00      A   
ATOM   4674  C   PHE A 493       7.634  28.698   1.048  1.00 10.00      A   
ATOM   4675  O   PHE A 493       8.080  28.038   1.991  1.00 10.00      A   
ATOM   4676  N   GLY A 494       7.074  29.892   1.196  1.00 10.00      A   
ATOM   4677  HN  GLY A 494       6.743  30.375   0.405  1.00 10.00      A   
ATOM   4678  CA  GLY A 494       6.934  30.488   2.505  1.00 10.00      A   
ATOM   4679  C   GLY A 494       5.516  30.394   3.023  1.00 10.00      A   
ATOM   4680  O   GLY A 494       4.865  29.357   2.890  1.00 10.00      A   
ATOM   4681  N   ASP A 495       5.034  31.480   3.606  1.00 10.00      A   
ATOM   4682  HN  ASP A 495       5.604  32.274   3.680  1.00 10.00      A   
ATOM   4683  CA  ASP A 495       3.683  31.521   4.157  1.00 10.00      A   
ATOM   4684  CB  ASP A 495       3.721  31.887   5.640  1.00 10.00      A   
ATOM   4685  CG  ASP A 495       4.347  33.243   5.910  1.00 10.00      A   
ATOM   4686  OD1 ASP A 495       5.583  33.304   6.094  1.00 10.00      A   
ATOM   4687  OD2 ASP A 495       3.613  34.254   5.950  1.00 10.00      A   
ATOM   4688  C   ASP A 495       2.793  32.498   3.401  1.00 10.00      A   
ATOM   4689  O   ASP A 495       1.632  32.697   3.757  1.00 10.00      A   
ATOM   4690  N   LYS A 496       3.326  33.069   2.333  1.00 10.00      A   
ATOM   4691  HN  LYS A 496       4.224  32.809   2.054  1.00 10.00      A   
ATOM   4692  CA  LYS A 496       2.587  34.036   1.538  1.00 10.00      A   
ATOM   4693  CB  LYS A 496       3.501  34.690   0.499  1.00 10.00      A   
ATOM   4694  CG  LYS A 496       4.854  35.128   1.034  1.00 10.00      A   
ATOM   4695  CD  LYS A 496       5.799  35.468  -0.104  1.00 10.00      A   
ATOM   4696  CE  LYS A 496       7.247  35.441   0.351  1.00 10.00      A   
ATOM   4697  NZ  LYS A 496       7.642  34.107   0.869  1.00 10.00      A   
ATOM   4698  HZ1 LYS A 496       7.195  33.353   0.301  1.00 10.00      A   
ATOM   4699  HZ2 LYS A 496       7.340  34.003   1.858  1.00 10.00      A   
ATOM   4700  HZ3 LYS A 496       8.675  33.996   0.818  1.00 10.00      A   
ATOM   4701  C   LYS A 496       1.413  33.357   0.845  1.00 10.00      A   
ATOM   4702  O   LYS A 496       0.260  33.742   1.035  1.00 10.00      A   
ATOM   4703  N   ALA A 497       1.712  32.322   0.067  1.00 10.00      A   
ATOM   4704  HN  ALA A 497       2.659  32.040  -0.020  1.00 10.00      A   
ATOM   4705  CA  ALA A 497       0.682  31.585  -0.655  1.00 10.00      A   
ATOM   4706  CB  ALA A 497       1.308  30.723  -1.739  1.00 10.00      A   
ATOM   4707  C   ALA A 497      -0.123  30.718   0.296  1.00 10.00      A   
ATOM   4708  O   ALA A 497      -1.301  30.449   0.062  1.00 10.00      A   
ATOM   4709  N   LEU A 498       0.524  30.287   1.370  1.00 10.00      A   
ATOM   4710  HN  LEU A 498       1.460  30.550   1.499  1.00 10.00      A   
ATOM   4711  CA  LEU A 498      -0.116  29.444   2.367  1.00 10.00      A   
ATOM   4712  CB  LEU A 498       0.908  29.003   3.421  1.00 10.00      A   
ATOM   4713  CG  LEU A 498       0.369  28.219   4.623  1.00 10.00      A   
ATOM   4714  CD1 LEU A 498      -0.250  26.900   4.185  1.00 10.00      A   
ATOM   4715  CD2 LEU A 498       1.467  27.985   5.647  1.00 10.00      A   
ATOM   4716  C   LEU A 498      -1.282  30.172   3.031  1.00 10.00      A   
ATOM   4717  O   LEU A 498      -2.390  29.649   3.109  1.00 10.00      A   
ATOM   4718  N   LEU A 499      -1.035  31.397   3.479  1.00 10.00      A   
ATOM   4719  HN  LEU A 499      -0.137  31.778   3.367  1.00 10.00      A   
ATOM   4720  CA  LEU A 499      -2.065  32.185   4.144  1.00 10.00      A   
ATOM   4721  CB  LEU A 499      -1.437  33.301   4.980  1.00 10.00      A   
ATOM   4722  CG  LEU A 499      -0.580  32.840   6.163  1.00 10.00      A   
ATOM   4723  CD1 LEU A 499       0.068  34.026   6.852  1.00 10.00      A   
ATOM   4724  CD2 LEU A 499      -1.412  32.041   7.153  1.00 10.00      A   
ATOM   4725  C   LEU A 499      -3.088  32.739   3.158  1.00 10.00      A   
ATOM   4726  O   LEU A 499      -4.150  33.218   3.554  1.00 10.00      A   
ATOM   4727  N   ALA A 500      -2.776  32.653   1.873  1.00 10.00      A   
ATOM   4728  HN  ALA A 500      -1.918  32.252   1.613  1.00 10.00      A   
ATOM   4729  CA  ALA A 500      -3.678  33.141   0.836  1.00 10.00      A   
ATOM   4730  CB  ALA A 500      -2.884  33.764  -0.302  1.00 10.00      A   
ATOM   4731  C   ALA A 500      -4.562  32.012   0.312  1.00 10.00      A   
ATOM   4732  O   ALA A 500      -5.441  32.226  -0.526  1.00 10.00      A   
ATOM   4733  N   ASN A 501      -4.320  30.805   0.812  1.00 10.00      A   
ATOM   4734  HN  ASN A 501      -3.607  30.698   1.481  1.00 10.00      A   
ATOM   4735  CA  ASN A 501      -5.087  29.631   0.399  1.00 10.00      A   
ATOM   4736  CB  ASN A 501      -4.267  28.763  -0.565  1.00 10.00      A   
ATOM   4737  CG  ASN A 501      -4.116  29.385  -1.941  1.00 10.00      A   
ATOM   4738  OD1 ASN A 501      -4.964  29.201  -2.815  1.00 10.00      A   
ATOM   4739  ND2 ASN A 501      -3.037  30.128  -2.140  1.00 10.00      A   
ATOM   4740 HD21 ASN A 501      -2.405  30.228  -1.397  1.00 10.00      A   
ATOM   4741 HD22 ASN A 501      -2.907  30.543  -3.024  1.00 10.00      A   
ATOM   4742  C   ASN A 501      -5.513  28.818   1.613  1.00 10.00      A   
ATOM   4743  O   ASN A 501      -5.663  27.599   1.547  1.00 10.00      A   
ATOM   4744  N   ALA A 502      -5.732  29.517   2.717  1.00 10.00      A   
ATOM   4745  HN  ALA A 502      -5.625  30.488   2.686  1.00 10.00      A   
ATOM   4746  CA  ALA A 502      -6.123  28.893   3.972  1.00 10.00      A   
ATOM   4747  CB  ALA A 502      -6.144  29.925   5.090  1.00 10.00      A   
ATOM   4748  C   ALA A 502      -7.464  28.163   3.882  1.00 10.00      A   
ATOM   4749  O   ALA A 502      -7.633  27.099   4.469  1.00 10.00      A   
ATOM   4750  N   SER A 503      -8.410  28.723   3.143  1.00 10.00      A   
ATOM   4751  HN  SER A 503      -8.225  29.565   2.676  1.00 10.00      A   
ATOM   4752  CA  SER A 503      -9.727  28.114   3.010  1.00 10.00      A   
ATOM   4753  CB  SER A 503     -10.711  29.107   2.390  1.00 10.00      A   
ATOM   4754  OG  SER A 503     -10.370  30.438   2.743  1.00 10.00      A   
ATOM   4755  HG  SER A 503     -10.534  30.570   3.686  1.00 10.00      A   
ATOM   4756  C   SER A 503      -9.679  26.820   2.194  1.00 10.00      A   
ATOM   4757  O   SER A 503     -10.464  25.901   2.426  1.00 10.00      A   
ATOM   4758  N   LYS A 504      -8.748  26.736   1.252  1.00 10.00      A   
ATOM   4759  HN  LYS A 504      -8.128  27.486   1.121  1.00 10.00      A   
ATOM   4760  CA  LYS A 504      -8.628  25.549   0.413  1.00 10.00      A   
ATOM   4761  CB  LYS A 504      -7.679  25.805  -0.760  1.00 10.00      A   
ATOM   4762  CG  LYS A 504      -7.789  24.776  -1.872  1.00 10.00      A   
ATOM   4763  CD  LYS A 504      -9.151  24.840  -2.545  1.00 10.00      A   
ATOM   4764  CE  LYS A 504      -9.296  23.764  -3.608  1.00 10.00      A   
ATOM   4765  NZ  LYS A 504     -10.578  23.886  -4.350  1.00 10.00      A   
ATOM   4766  HZ1 LYS A 504     -10.693  23.083  -5.002  1.00 10.00      A   
ATOM   4767  HZ2 LYS A 504     -10.591  24.770  -4.898  1.00 10.00      A   
ATOM   4768  HZ3 LYS A 504     -11.378  23.898  -3.687  1.00 10.00      A   
ATOM   4769  C   LYS A 504      -8.150  24.346   1.225  1.00 10.00      A   
ATOM   4770  O   LYS A 504      -8.406  23.190   0.866  1.00 10.00      A   
ATOM   4771  N   LEU A 505      -7.475  24.627   2.334  1.00 10.00      A   
ATOM   4772  HN  LEU A 505      -7.321  25.567   2.573  1.00 10.00      A   
ATOM   4773  CA  LEU A 505      -6.950  23.582   3.203  1.00 10.00      A   
ATOM   4774  CB  LEU A 505      -6.033  24.185   4.269  1.00 10.00      A   
ATOM   4775  CG  LEU A 505      -4.793  24.915   3.750  1.00 10.00      A   
ATOM   4776  CD1 LEU A 505      -4.056  25.600   4.891  1.00 10.00      A   
ATOM   4777  CD2 LEU A 505      -3.872  23.948   3.021  1.00 10.00      A   
ATOM   4778  C   LEU A 505      -8.070  22.772   3.855  1.00 10.00      A   
ATOM   4779  O   LEU A 505      -7.860  21.630   4.268  1.00 10.00      A   
ATOM   4780  N   GLU A 506      -9.259  23.358   3.935  1.00 10.00      A   
ATOM   4781  HN  GLU A 506      -9.370  24.270   3.587  1.00 10.00      A   
ATOM   4782  CA  GLU A 506     -10.404  22.678   4.530  1.00 10.00      A   
ATOM   4783  CB  GLU A 506     -11.536  23.665   4.833  1.00 10.00      A   
ATOM   4784  CG  GLU A 506     -11.244  24.648   5.957  1.00 10.00      A   
ATOM   4785  CD  GLU A 506     -12.473  25.441   6.360  1.00 10.00      A   
ATOM   4786  OE1 GLU A 506     -12.970  26.235   5.537  1.00 10.00      A   
ATOM   4787  OE2 GLU A 506     -12.959  25.265   7.498  1.00 10.00      A   
ATOM   4788  C   GLU A 506     -10.924  21.571   3.615  1.00 10.00      A   
ATOM   4789  O   GLU A 506     -11.542  20.613   4.075  1.00 10.00      A   
ATOM   4790  N   THR A 507     -10.671  21.706   2.317  1.00 10.00      A   
ATOM   4791  HN  THR A 507     -10.165  22.486   2.004  1.00 10.00      A   
ATOM   4792  CA  THR A 507     -11.127  20.719   1.347  1.00 10.00      A   
ATOM   4793  CB  THR A 507     -11.584  21.391   0.041  1.00 10.00      A   
ATOM   4794  OG1 THR A 507     -10.969  22.686  -0.071  1.00 10.00      A   
ATOM   4795  HG1 THR A 507     -10.005  22.590  -0.032  1.00 10.00      A   
ATOM   4796  CG2 THR A 507     -13.099  21.546   0.030  1.00 10.00      A   
ATOM   4797  C   THR A 507     -10.052  19.680   1.052  1.00 10.00      A   
ATOM   4798  O   THR A 507     -10.235  18.804   0.205  1.00 10.00      A   
ATOM   4799  N   MET A 508      -8.936  19.776   1.763  1.00 10.00      A   
ATOM   4800  HN  MET A 508      -8.855  20.489   2.433  1.00 10.00      A   
ATOM   4801  CA  MET A 508      -7.831  18.844   1.586  1.00 10.00      A   
ATOM   4802  CB  MET A 508      -6.536  19.619   1.339  1.00 10.00      A   
ATOM   4803  CG  MET A 508      -5.732  19.113   0.157  1.00 10.00      A   
ATOM   4804  SD  MET A 508      -4.236  20.071  -0.131  1.00 10.00      A   
ATOM   4805  CE  MET A 508      -3.411  19.885   1.445  1.00 10.00      A   
ATOM   4806  C   MET A 508      -7.685  17.965   2.822  1.00 10.00      A   
ATOM   4807  O   MET A 508      -8.164  18.323   3.897  1.00 10.00      A   
ATOM   4808  N   ARG A 509      -7.024  16.818   2.671  1.00 10.00      A   
ATOM   4809  HN  ARG A 509      -6.649  16.589   1.795  1.00 10.00      A   
ATOM   4810  CA  ARG A 509      -6.826  15.904   3.792  1.00 10.00      A   
ATOM   4811  CB  ARG A 509      -6.358  14.524   3.306  1.00 10.00      A   
ATOM   4812  CG  ARG A 509      -6.180  13.503   4.422  1.00 10.00      A   
ATOM   4813  CD  ARG A 509      -5.480  12.243   3.930  1.00 10.00      A   
ATOM   4814  NE  ARG A 509      -6.346  11.438   3.062  1.00 10.00      A   
ATOM   4815  HE  ARG A 509      -7.244  11.795   2.872  1.00 10.00      A   
ATOM   4816  CZ  ARG A 509      -5.991  10.267   2.521  1.00 10.00      A   
ATOM   4817  NH1 ARG A 509      -4.784   9.751   2.747  1.00 10.00      A   
ATOM   4818 HH11 ARG A 509      -4.098  10.255   3.355  1.00 10.00      A   
ATOM   4819 HH12 ARG A 509      -4.512   8.832   2.312  1.00 10.00      A   
ATOM   4820  NH2 ARG A 509      -6.851   9.611   1.753  1.00 10.00      A   
ATOM   4821 HH21 ARG A 509      -7.803  10.005   1.569  1.00 10.00      A   
ATOM   4822 HH22 ARG A 509      -6.582   8.688   1.327  1.00 10.00      A   
ATOM   4823  C   ARG A 509      -5.820  16.486   4.779  1.00 10.00      A   
ATOM   4824  O   ARG A 509      -6.185  16.902   5.881  1.00 10.00      A   
ATOM   4825  N   SER A 510      -4.558  16.527   4.370  1.00 10.00      A   
ATOM   4826  HN  SER A 510      -4.330  16.190   3.479  1.00 10.00      A   
ATOM   4827  CA  SER A 510      -3.497  17.058   5.209  1.00 10.00      A   
ATOM   4828  CB  SER A 510      -2.962  15.969   6.143  1.00 10.00      A   
ATOM   4829  OG  SER A 510      -3.577  14.716   5.890  1.00 10.00      A   
ATOM   4830  HG  SER A 510      -3.158  14.307   5.126  1.00 10.00      A   
ATOM   4831  C   SER A 510      -2.368  17.615   4.352  1.00 10.00      A   
ATOM   4832  O   SER A 510      -2.008  17.035   3.326  1.00 10.00      A   
ATOM   4833  N   LEU A 511      -1.830  18.744   4.771  1.00 10.00      A   
ATOM   4834  HN  LEU A 511      -2.180  19.160   5.590  1.00 10.00      A   
ATOM   4835  CA  LEU A 511      -0.738  19.392   4.065  1.00 10.00      A   
ATOM   4836  CB  LEU A 511      -1.028  20.887   3.881  1.00 10.00      A   
ATOM   4837  CG  LEU A 511       0.116  21.734   3.316  1.00 10.00      A   
ATOM   4838  CD1 LEU A 511       0.442  21.325   1.890  1.00 10.00      A   
ATOM   4839  CD2 LEU A 511      -0.221  23.214   3.389  1.00 10.00      A   
ATOM   4840  C   LEU A 511       0.568  19.206   4.826  1.00 10.00      A   
ATOM   4841  O   LEU A 511       0.673  19.573   6.000  1.00 10.00      A   
ATOM   4842  N   TRP A 512       1.557  18.633   4.155  1.00 10.00      A   
ATOM   4843  HN  TRP A 512       1.410  18.362   3.220  1.00 10.00      A   
ATOM   4844  CA  TRP A 512       2.856  18.409   4.766  1.00 10.00      A   
ATOM   4845  CB  TRP A 512       3.256  16.934   4.658  1.00 10.00      A   
ATOM   4846  CG  TRP A 512       4.672  16.666   5.081  1.00 10.00      A   
ATOM   4847  CD1 TRP A 512       5.773  16.622   4.275  1.00 10.00      A   
ATOM   4848  CD2 TRP A 512       5.135  16.406   6.409  1.00 10.00      A   
ATOM   4849  NE1 TRP A 512       6.891  16.364   5.022  1.00 10.00      A   
ATOM   4850  HE1 TRP A 512       7.802  16.294   4.670  1.00 10.00      A   
ATOM   4851  CE2 TRP A 512       6.529  16.220   6.334  1.00 10.00      A   
ATOM   4852  CE3 TRP A 512       4.507  16.314   7.654  1.00 10.00      A   
ATOM   4853  CZ2 TRP A 512       7.306  15.947   7.456  1.00 10.00      A   
ATOM   4854  CZ3 TRP A 512       5.278  16.041   8.767  1.00 10.00      A   
ATOM   4855  CH2 TRP A 512       6.663  15.862   8.662  1.00 10.00      A   
ATOM   4856  C   TRP A 512       3.910  19.288   4.107  1.00 10.00      A   
ATOM   4857  O   TRP A 512       4.070  19.267   2.887  1.00 10.00      A   
ATOM   4858  N   MET A 513       4.610  20.071   4.913  1.00 10.00      A   
ATOM   4859  HN  MET A 513       4.416  20.064   5.878  1.00 10.00      A   
ATOM   4860  CA  MET A 513       5.657  20.951   4.405  1.00 10.00      A   
ATOM   4861  CB  MET A 513       5.169  22.404   4.343  1.00 10.00      A   
ATOM   4862  CG  MET A 513       4.033  22.648   3.361  1.00 10.00      A   
ATOM   4863  SD  MET A 513       3.538  24.382   3.259  1.00 10.00      A   
ATOM   4864  CE  MET A 513       4.967  25.102   2.451  1.00 10.00      A   
ATOM   4865  C   MET A 513       6.896  20.860   5.285  1.00 10.00      A   
ATOM   4866  O   MET A 513       6.872  21.271   6.450  1.00 10.00      A   
ATOM   4867  N   SER A 514       7.970  20.310   4.740  1.00 10.00      A   
ATOM   4868  HN  SER A 514       7.926  19.983   3.815  1.00 10.00      A   
ATOM   4869  CA  SER A 514       9.212  20.166   5.486  1.00 10.00      A   
ATOM   4870  CB  SER A 514       9.534  18.685   5.696  1.00 10.00      A   
ATOM   4871  OG  SER A 514       9.364  17.949   4.494  1.00 10.00      A   
ATOM   4872  HG  SER A 514      10.192  17.962   3.995  1.00 10.00      A   
ATOM   4873  C   SER A 514      10.375  20.878   4.799  1.00 10.00      A   
ATOM   4874  O   SER A 514      10.468  20.896   3.567  1.00 10.00      A   
ATOM   4875  N   SER A 515      11.236  21.489   5.615  1.00 10.00      A   
ATOM   4876  HN  SER A 515      11.066  21.461   6.583  1.00 10.00      A   
ATOM   4877  CA  SER A 515      12.417  22.203   5.139  1.00 10.00      A   
ATOM   4878  CB  SER A 515      13.478  21.223   4.639  1.00 10.00      A   
ATOM   4879  OG  SER A 515      13.846  20.324   5.674  1.00 10.00      A   
ATOM   4880  HG  SER A 515      13.662  19.422   5.389  1.00 10.00      A   
ATOM   4881  C   SER A 515      12.091  23.268   4.092  1.00 10.00      A   
ATOM   4882  O   SER A 515      12.764  23.380   3.066  1.00 10.00      A   
ATOM   4883  N   CYS A 516      11.051  24.040   4.356  1.00 10.00      A   
ATOM   4884  HN  CYS A 516      10.533  23.880   5.176  1.00 10.00      A   
ATOM   4885  CA  CYS A 516      10.638  25.109   3.460  1.00 10.00      A   
ATOM   4886  CB  CYS A 516       9.151  24.969   3.125  1.00 10.00      A   
ATOM   4887  SG  CYS A 516       8.727  23.394   2.339  1.00 10.00      A   
ATOM   4888  HG  CYS A 516       9.394  22.435   2.971  1.00 10.00      A   
ATOM   4889  C   CYS A 516      10.946  26.465   4.099  1.00 10.00      A   
ATOM   4890  O   CYS A 516      11.894  26.584   4.880  1.00 10.00      A   
ATOM   4891  N   SER A 517      10.154  27.482   3.785  1.00 10.00      A   
ATOM   4892  HN  SER A 517       9.401  27.341   3.164  1.00 10.00      A   
ATOM   4893  CA  SER A 517      10.367  28.809   4.343  1.00 10.00      A   
ATOM   4894  CB  SER A 517      10.655  29.796   3.215  1.00 10.00      A   
ATOM   4895  OG  SER A 517      11.504  29.204   2.237  1.00 10.00      A   
ATOM   4896  HG  SER A 517      11.281  28.272   2.144  1.00 10.00      A   
ATOM   4897  C   SER A 517       9.149  29.254   5.159  1.00 10.00      A   
ATOM   4898  O   SER A 517       8.784  30.431   5.173  1.00 10.00      A   
ATOM   4899  N   VAL A 518       8.537  28.304   5.853  1.00 10.00      A   
ATOM   4900  HN  VAL A 518       8.902  27.394   5.837  1.00 10.00      A   
ATOM   4901  CA  VAL A 518       7.358  28.578   6.664  1.00 10.00      A   
ATOM   4902  CB  VAL A 518       6.553  27.294   6.940  1.00 10.00      A   
ATOM   4903  CG1 VAL A 518       5.246  27.618   7.648  1.00 10.00      A   
ATOM   4904  CG2 VAL A 518       6.293  26.542   5.646  1.00 10.00      A   
ATOM   4905  C   VAL A 518       7.747  29.226   7.987  1.00 10.00      A   
ATOM   4906  O   VAL A 518       8.335  28.583   8.857  1.00 10.00      A   
ATOM   4907  N   SER A 519       7.424  30.505   8.113  1.00 10.00      A   
ATOM   4908  HN  SER A 519       6.971  30.954   7.372  1.00 10.00      A   
ATOM   4909  CA  SER A 519       7.724  31.269   9.314  1.00 10.00      A   
ATOM   4910  CB  SER A 519       7.450  32.752   9.050  1.00 10.00      A   
ATOM   4911  OG  SER A 519       7.743  33.085   7.700  1.00 10.00      A   
ATOM   4912  HG  SER A 519       6.911  33.196   7.207  1.00 10.00      A   
ATOM   4913  C   SER A 519       6.899  30.775  10.506  1.00 10.00      A   
ATOM   4914  O   SER A 519       5.718  30.453  10.365  1.00 10.00      A   
ATOM   4915  N   PHE A 520       7.530  30.724  11.676  1.00 10.00      A   
ATOM   4916  HN  PHE A 520       8.478  30.988  11.719  1.00 10.00      A   
ATOM   4917  CA  PHE A 520       6.869  30.275  12.902  1.00 10.00      A   
ATOM   4918  CB  PHE A 520       7.867  30.296  14.070  1.00 10.00      A   
ATOM   4919  CG  PHE A 520       7.246  30.162  15.433  1.00 10.00      A   
ATOM   4920  CD1 PHE A 520       6.449  29.072  15.747  1.00 10.00      A   
ATOM   4921  CD2 PHE A 520       7.460  31.129  16.402  1.00 10.00      A   
ATOM   4922  CE1 PHE A 520       5.877  28.952  16.997  1.00 10.00      A   
ATOM   4923  CE2 PHE A 520       6.891  31.015  17.654  1.00 10.00      A   
ATOM   4924  CZ  PHE A 520       6.098  29.925  17.951  1.00 10.00      A   
ATOM   4925  C   PHE A 520       5.634  31.121  13.220  1.00 10.00      A   
ATOM   4926  O   PHE A 520       4.611  30.604  13.678  1.00 10.00      A   
ATOM   4927  N   GLY A 521       5.730  32.421  12.961  1.00 10.00      A   
ATOM   4928  HN  GLY A 521       6.566  32.775  12.586  1.00 10.00      A   
ATOM   4929  CA  GLY A 521       4.621  33.318  13.223  1.00 10.00      A   
ATOM   4930  C   GLY A 521       3.398  32.982  12.389  1.00 10.00      A   
ATOM   4931  O   GLY A 521       2.264  33.119  12.851  1.00 10.00      A   
ATOM   4932  N   ALA A 522       3.634  32.512  11.173  1.00 10.00      A   
ATOM   4933  HN  ALA A 522       4.560  32.397  10.879  1.00 10.00      A   
ATOM   4934  CA  ALA A 522       2.556  32.154  10.263  1.00 10.00      A   
ATOM   4935  CB  ALA A 522       3.104  31.865   8.881  1.00 10.00      A   
ATOM   4936  C   ALA A 522       1.784  30.949  10.778  1.00 10.00      A   
ATOM   4937  O   ALA A 522       0.561  30.892  10.658  1.00 10.00      A   
ATOM   4938  N   CYS A 523       2.505  29.992  11.348  1.00 10.00      A   
ATOM   4939  HN  CYS A 523       3.480  30.090  11.399  1.00 10.00      A   
ATOM   4940  CA  CYS A 523       1.885  28.792  11.891  1.00 10.00      A   
ATOM   4941  CB  CYS A 523       2.959  27.837  12.419  1.00 10.00      A   
ATOM   4942  SG  CYS A 523       4.318  27.545  11.261  1.00 10.00      A   
ATOM   4943  HG  CYS A 523       3.856  27.754  10.035  1.00 10.00      A   
ATOM   4944  C   CYS A 523       0.894  29.158  12.996  1.00 10.00      A   
ATOM   4945  O   CYS A 523      -0.187  28.576  13.101  1.00 10.00      A   
ATOM   4946  N   LYS A 524       1.267  30.144  13.803  1.00 10.00      A   
ATOM   4947  HN  LYS A 524       2.137  30.572  13.658  1.00 10.00      A   
ATOM   4948  CA  LYS A 524       0.415  30.605  14.892  1.00 10.00      A   
ATOM   4949  CB  LYS A 524       1.211  31.450  15.890  1.00 10.00      A   
ATOM   4950  CG  LYS A 524       2.342  30.707  16.583  1.00 10.00      A   
ATOM   4951  CD  LYS A 524       2.912  31.514  17.740  1.00 10.00      A   
ATOM   4952  CE  LYS A 524       3.629  32.764  17.250  1.00 10.00      A   
ATOM   4953  NZ  LYS A 524       4.237  33.531  18.371  1.00 10.00      A   
ATOM   4954  HZ1 LYS A 524       3.562  33.613  19.156  1.00 10.00      A   
ATOM   4955  HZ2 LYS A 524       4.498  34.492  18.053  1.00 10.00      A   
ATOM   4956  HZ3 LYS A 524       5.092  33.051  18.715  1.00 10.00      A   
ATOM   4957  C   LYS A 524      -0.752  31.416  14.343  1.00 10.00      A   
ATOM   4958  O   LYS A 524      -1.881  31.301  14.820  1.00 10.00      A   
ATOM   4959  N   LEU A 525      -0.470  32.223  13.329  1.00 10.00      A   
ATOM   4960  HN  LEU A 525       0.451  32.260  12.994  1.00 10.00      A   
ATOM   4961  CA  LEU A 525      -1.486  33.061  12.703  1.00 10.00      A   
ATOM   4962  CB  LEU A 525      -0.839  34.035  11.716  1.00 10.00      A   
ATOM   4963  CG  LEU A 525      -1.751  35.121  11.145  1.00 10.00      A   
ATOM   4964  CD1 LEU A 525      -2.297  36.001  12.259  1.00 10.00      A   
ATOM   4965  CD2 LEU A 525      -1.004  35.960  10.120  1.00 10.00      A   
ATOM   4966  C   LEU A 525      -2.537  32.207  11.993  1.00 10.00      A   
ATOM   4967  O   LEU A 525      -3.724  32.532  12.003  1.00 10.00      A   
ATOM   4968  N   LEU A 526      -2.092  31.114  11.382  1.00 10.00      A   
ATOM   4969  HN  LEU A 526      -1.128  30.919  11.393  1.00 10.00      A   
ATOM   4970  CA  LEU A 526      -2.989  30.209  10.674  1.00 10.00      A   
ATOM   4971  CB  LEU A 526      -2.194  29.150   9.905  1.00 10.00      A   
ATOM   4972  CG  LEU A 526      -3.013  28.200   9.029  1.00 10.00      A   
ATOM   4973  CD1 LEU A 526      -3.757  28.968   7.949  1.00 10.00      A   
ATOM   4974  CD2 LEU A 526      -2.117  27.140   8.412  1.00 10.00      A   
ATOM   4975  C   LEU A 526      -3.967  29.549  11.638  1.00 10.00      A   
ATOM   4976  O   LEU A 526      -5.160  29.448  11.347  1.00 10.00      A   
ATOM   4977  N   GLY A 527      -3.458  29.121  12.791  1.00 10.00      A   
ATOM   4978  HN  GLY A 527      -2.497  29.234  12.963  1.00 10.00      A   
ATOM   4979  CA  GLY A 527      -4.300  28.485  13.793  1.00 10.00      A   
ATOM   4980  C   GLY A 527      -5.310  29.450  14.385  1.00 10.00      A   
ATOM   4981  O   GLY A 527      -6.369  29.043  14.862  1.00 10.00      A   
ATOM   4982  N   GLN A 528      -4.979  30.735  14.347  1.00 10.00      A   
ATOM   4983  HN  GLN A 528      -4.118  30.993  13.961  1.00 10.00      A   
ATOM   4984  CA  GLN A 528      -5.856  31.775  14.869  1.00 10.00      A   
ATOM   4985  CB  GLN A 528      -5.031  32.980  15.329  1.00 10.00      A   
ATOM   4986  CG  GLN A 528      -5.236  33.350  16.790  1.00 10.00      A   
ATOM   4987  CD  GLN A 528      -6.494  34.167  17.029  1.00 10.00      A   
ATOM   4988  OE1 GLN A 528      -6.920  34.943  16.172  1.00 10.00      A   
ATOM   4989  NE2 GLN A 528      -7.099  33.996  18.190  1.00 10.00      A   
ATOM   4990 HE21 GLN A 528      -6.713  33.356  18.827  1.00 10.00      A   
ATOM   4991 HE22 GLN A 528      -7.907  34.518  18.375  1.00 10.00      A   
ATOM   4992  C   GLN A 528      -6.868  32.200  13.812  1.00 10.00      A   
ATOM   4993  O   GLN A 528      -7.779  32.982  14.082  1.00 10.00      A   
ATOM   4994  N   LYS A 529      -6.704  31.678  12.607  1.00 10.00      A   
ATOM   4995  HN  LYS A 529      -5.957  31.060  12.451  1.00 10.00      A   
ATOM   4996  CA  LYS A 529      -7.603  31.995  11.512  1.00 10.00      A   
ATOM   4997  CB  LYS A 529      -6.812  32.365  10.257  1.00 10.00      A   
ATOM   4998  CG  LYS A 529      -7.678  32.836   9.103  1.00 10.00      A   
ATOM   4999  CD  LYS A 529      -6.848  33.149   7.872  1.00 10.00      A   
ATOM   5000  CE  LYS A 529      -7.716  33.709   6.754  1.00 10.00      A   
ATOM   5001  NZ  LYS A 529      -8.329  35.015   7.119  1.00 10.00      A   
ATOM   5002  HZ1 LYS A 529      -8.879  34.925   8.001  1.00 10.00      A   
ATOM   5003  HZ2 LYS A 529      -8.962  35.336   6.359  1.00 10.00      A   
ATOM   5004  HZ3 LYS A 529      -7.590  35.732   7.258  1.00 10.00      A   
ATOM   5005  C   LYS A 529      -8.543  30.828  11.223  1.00 10.00      A   
ATOM   5006  O   LYS A 529      -9.754  31.014  11.086  1.00 10.00      A   
ATOM   5007  N   MET A 530      -7.982  29.628  11.129  1.00 10.00      A   
ATOM   5008  HN  MET A 530      -7.010  29.540  11.255  1.00 10.00      A   
ATOM   5009  CA  MET A 530      -8.772  28.432  10.852  1.00 10.00      A   
ATOM   5010  CB  MET A 530      -8.212  27.675   9.639  1.00 10.00      A   
ATOM   5011  CG  MET A 530      -7.850  28.547   8.441  1.00 10.00      A   
ATOM   5012  SD  MET A 530      -9.242  29.496   7.791  1.00 10.00      A   
ATOM   5013  CE  MET A 530     -10.343  28.181   7.272  1.00 10.00      A   
ATOM   5014  C   MET A 530      -8.793  27.520  12.076  1.00 10.00      A   
ATOM   5015  O   MET A 530      -7.878  26.722  12.282  1.00 10.00      A   
ATOM   5016  N   PRO A 531      -9.841  27.629  12.910  1.00 10.00      A   
ATOM   5017  CA  PRO A 531      -9.982  26.836  14.140  1.00 10.00      A   
ATOM   5018  CB  PRO A 531     -11.180  27.479  14.857  1.00 10.00      A   
ATOM   5019  CG  PRO A 531     -11.413  28.770  14.149  1.00 10.00      A   
ATOM   5020  CD  PRO A 531     -10.971  28.548  12.734  1.00 10.00      A   
ATOM   5021  C   PRO A 531     -10.259  25.353  13.895  1.00 10.00      A   
ATOM   5022  O   PRO A 531     -10.172  24.540  14.817  1.00 10.00      A   
ATOM   5023  N   LYS A 532     -10.605  24.999  12.667  1.00 10.00      A   
ATOM   5024  HN  LYS A 532     -10.670  25.687  11.969  1.00 10.00      A   
ATOM   5025  CA  LYS A 532     -10.892  23.604  12.335  1.00 10.00      A   
ATOM   5026  CB  LYS A 532     -12.035  23.493  11.326  1.00 10.00      A   
ATOM   5027  CG  LYS A 532     -13.354  24.073  11.806  1.00 10.00      A   
ATOM   5028  CD  LYS A 532     -14.455  23.856  10.782  1.00 10.00      A   
ATOM   5029  CE  LYS A 532     -15.747  24.518  11.221  1.00 10.00      A   
ATOM   5030  NZ  LYS A 532     -15.695  25.998  11.082  1.00 10.00      A   
ATOM   5031  HZ1 LYS A 532     -15.668  26.262  10.078  1.00 10.00      A   
ATOM   5032  HZ2 LYS A 532     -14.845  26.375  11.545  1.00 10.00      A   
ATOM   5033  HZ3 LYS A 532     -16.535  26.430  11.519  1.00 10.00      A   
ATOM   5034  C   LYS A 532      -9.655  22.910  11.786  1.00 10.00      A   
ATOM   5035  O   LYS A 532      -9.661  21.707  11.522  1.00 10.00      A   
ATOM   5036  N   LEU A 533      -8.591  23.671  11.613  1.00 10.00      A   
ATOM   5037  HN  LEU A 533      -8.633  24.619  11.856  1.00 10.00      A   
ATOM   5038  CA  LEU A 533      -7.356  23.127  11.093  1.00 10.00      A   
ATOM   5039  CB  LEU A 533      -6.731  24.091  10.086  1.00 10.00      A   
ATOM   5040  CG  LEU A 533      -7.076  23.862   8.611  1.00 10.00      A   
ATOM   5041  CD1 LEU A 533      -8.576  23.967   8.373  1.00 10.00      A   
ATOM   5042  CD2 LEU A 533      -6.328  24.858   7.740  1.00 10.00      A   
ATOM   5043  C   LEU A 533      -6.385  22.841  12.224  1.00 10.00      A   
ATOM   5044  O   LEU A 533      -6.201  23.666  13.121  1.00 10.00      A   
ATOM   5045  N   ASN A 534      -5.786  21.666  12.196  1.00 10.00      A   
ATOM   5046  HN  ASN A 534      -5.986  21.039  11.465  1.00 10.00      A   
ATOM   5047  CA  ASN A 534      -4.832  21.279  13.217  1.00 10.00      A   
ATOM   5048  CB  ASN A 534      -5.030  19.820  13.630  1.00 10.00      A   
ATOM   5049  CG  ASN A 534      -5.056  19.653  15.133  1.00 10.00      A   
ATOM   5050  OD1 ASN A 534      -5.506  20.542  15.857  1.00 10.00      A   
ATOM   5051  ND2 ASN A 534      -4.579  18.515  15.612  1.00 10.00      A   
ATOM   5052 HD21 ASN A 534      -4.240  17.844  14.976  1.00 10.00      A   
ATOM   5053 HD22 ASN A 534      -4.573  18.389  16.583  1.00 10.00      A   
ATOM   5054  C   ASN A 534      -3.423  21.499  12.706  1.00 10.00      A   
ATOM   5055  O   ASN A 534      -2.907  20.700  11.923  1.00 10.00      A   
ATOM   5056  N   VAL A 535      -2.820  22.597  13.131  1.00 10.00      A   
ATOM   5057  HN  VAL A 535      -3.291  23.183  13.761  1.00 10.00      A   
ATOM   5058  CA  VAL A 535      -1.471  22.942  12.714  1.00 10.00      A   
ATOM   5059  CB  VAL A 535      -1.263  24.480  12.650  1.00 10.00      A   
ATOM   5060  CG1 VAL A 535       0.067  24.823  11.987  1.00 10.00      A   
ATOM   5061  CG2 VAL A 535      -2.419  25.167  11.931  1.00 10.00      A   
ATOM   5062  C   VAL A 535      -0.455  22.341  13.679  1.00 10.00      A   
ATOM   5063  O   VAL A 535      -0.183  22.909  14.741  1.00 10.00      A   
ATOM   5064  N   GLU A 536       0.087  21.188  13.321  1.00 10.00      A   
ATOM   5065  HN  GLU A 536      -0.173  20.773  12.461  1.00 10.00      A   
ATOM   5066  CA  GLU A 536       1.069  20.522  14.158  1.00 10.00      A   
ATOM   5067  CB  GLU A 536       0.856  19.006  14.159  1.00 10.00      A   
ATOM   5068  CG  GLU A 536      -0.526  18.578  14.624  1.00 10.00      A   
ATOM   5069  CD  GLU A 536      -0.562  17.154  15.147  1.00 10.00      A   
ATOM   5070  OE1 GLU A 536       0.466  16.448  15.064  1.00 10.00      A   
ATOM   5071  OE2 GLU A 536      -1.625  16.737  15.656  1.00 10.00      A   
ATOM   5072  C   GLU A 536       2.480  20.858  13.696  1.00 10.00      A   
ATOM   5073  O   GLU A 536       2.922  20.419  12.631  1.00 10.00      A   
ATOM   5074  N   VAL A 537       3.169  21.666  14.482  1.00 10.00      A   
ATOM   5075  HN  VAL A 537       2.750  22.009  15.303  1.00 10.00      A   
ATOM   5076  CA  VAL A 537       4.534  22.053  14.163  1.00 10.00      A   
ATOM   5077  CB  VAL A 537       4.872  23.451  14.723  1.00 10.00      A   
ATOM   5078  CG1 VAL A 537       6.294  23.846  14.350  1.00 10.00      A   
ATOM   5079  CG2 VAL A 537       3.884  24.487  14.205  1.00 10.00      A   
ATOM   5080  C   VAL A 537       5.508  21.030  14.737  1.00 10.00      A   
ATOM   5081  O   VAL A 537       5.621  20.888  15.957  1.00 10.00      A   
ATOM   5082  N   ILE A 538       6.183  20.303  13.856  1.00 10.00      A   
ATOM   5083  HN  ILE A 538       6.035  20.457  12.899  1.00 10.00      A   
ATOM   5084  CA  ILE A 538       7.143  19.289  14.270  1.00 10.00      A   
ATOM   5085  CB  ILE A 538       6.968  17.980  13.473  1.00 10.00      A   
ATOM   5086  CG1 ILE A 538       5.483  17.632  13.340  1.00 10.00      A   
ATOM   5087  CG2 ILE A 538       7.708  16.851  14.167  1.00 10.00      A   
ATOM   5088  CD1 ILE A 538       5.203  16.497  12.385  1.00 10.00      A   
ATOM   5089  C   ILE A 538       8.563  19.807  14.079  1.00 10.00      A   
ATOM   5090  O   ILE A 538       9.118  19.751  12.974  1.00 10.00      A   
ATOM   5091  N   ASP A 539       9.148  20.305  15.156  1.00 10.00      A   
ATOM   5092  HN  ASP A 539       8.671  20.278  16.019  1.00 10.00      A   
ATOM   5093  CA  ASP A 539      10.491  20.860  15.110  1.00 10.00      A   
ATOM   5094  CB  ASP A 539      10.414  22.387  15.197  1.00 10.00      A   
ATOM   5095  CG  ASP A 539      11.729  23.065  14.905  1.00 10.00      A   
ATOM   5096  OD1 ASP A 539      11.920  23.552  13.767  1.00 10.00      A   
ATOM   5097  OD2 ASP A 539      12.571  23.125  15.818  1.00 10.00      A   
ATOM   5098  C   ASP A 539      11.348  20.289  16.242  1.00 10.00      A   
ATOM   5099  O   ASP A 539      10.900  20.211  17.388  1.00 10.00      A   
ATOM   5100  N   GLU A 540      12.577  19.890  15.916  1.00 10.00      A   
ATOM   5101  HN  GLU A 540      12.887  20.000  14.984  1.00 10.00      A   
ATOM   5102  CA  GLU A 540      13.482  19.294  16.896  1.00 10.00      A   
ATOM   5103  CB  GLU A 540      14.210  18.090  16.289  1.00 10.00      A   
ATOM   5104  CG  GLU A 540      13.309  17.014  15.713  1.00 10.00      A   
ATOM   5105  CD  GLU A 540      14.095  15.811  15.245  1.00 10.00      A   
ATOM   5106  OE1 GLU A 540      14.580  15.817  14.090  1.00 10.00      A   
ATOM   5107  OE2 GLU A 540      14.242  14.860  16.034  1.00 10.00      A   
ATOM   5108  C   GLU A 540      14.523  20.284  17.412  1.00 10.00      A   
ATOM   5109  O   GLU A 540      15.577  19.879  17.905  1.00 10.00      A   
ATOM   5110  N   ARG A 541      14.255  21.574  17.292  1.00 10.00      A   
ATOM   5111  HN  ARG A 541      13.413  21.864  16.865  1.00 10.00      A   
ATOM   5112  CA  ARG A 541      15.199  22.575  17.772  1.00 10.00      A   
ATOM   5113  CB  ARG A 541      15.415  23.678  16.733  1.00 10.00      A   
ATOM   5114  CG  ARG A 541      15.946  23.173  15.402  1.00 10.00      A   
ATOM   5115  CD  ARG A 541      15.163  23.751  14.236  1.00 10.00      A   
ATOM   5116  NE  ARG A 541      15.548  25.125  13.929  1.00 10.00      A   
ATOM   5117  HE  ARG A 541      16.436  25.423  14.236  1.00 10.00      A   
ATOM   5118  CZ  ARG A 541      14.778  25.985  13.261  1.00 10.00      A   
ATOM   5119  NH1 ARG A 541      13.575  25.619  12.837  1.00 10.00      A   
ATOM   5120 HH11 ARG A 541      13.217  24.651  13.033  1.00 10.00      A   
ATOM   5121 HH12 ARG A 541      12.978  26.296  12.302  1.00 10.00      A   
ATOM   5122  NH2 ARG A 541      15.214  27.216  13.035  1.00 10.00      A   
ATOM   5123 HH21 ARG A 541      14.620  27.893  12.506  1.00 10.00      A   
ATOM   5124 HH22 ARG A 541      16.152  27.518  13.382  1.00 10.00      A   
ATOM   5125  C   ARG A 541      14.745  23.160  19.107  1.00 10.00      A   
ATOM   5126  O   ARG A 541      15.265  24.180  19.565  1.00 10.00      A   
ATOM   5127  N   GLY A 542      13.787  22.494  19.733  1.00 10.00      A   
ATOM   5128  HN  GLY A 542      13.418  21.685  19.323  1.00 10.00      A   
ATOM   5129  CA  GLY A 542      13.274  22.952  21.004  1.00 10.00      A   
ATOM   5130  C   GLY A 542      12.048  23.817  20.818  1.00 10.00      A   
ATOM   5131  O   GLY A 542      11.444  23.808  19.748  1.00 10.00      A   
ATOM   5132  N   ALA A 543      11.688  24.571  21.842  1.00 10.00      A   
ATOM   5133  HN  ALA A 543      12.228  24.554  22.662  1.00 10.00      A   
ATOM   5134  CA  ALA A 543      10.519  25.439  21.773  1.00 10.00      A   
ATOM   5135  CB  ALA A 543      10.225  26.050  23.135  1.00 10.00      A   
ATOM   5136  C   ALA A 543      10.727  26.530  20.728  1.00 10.00      A   
ATOM   5137  O   ALA A 543      11.645  27.344  20.850  1.00 10.00      A   
ATOM   5138  N   PRO A 544       9.875  26.565  19.686  1.00 10.00      A   
ATOM   5139  CA  PRO A 544       9.976  27.553  18.608  1.00 10.00      A   
ATOM   5140  CB  PRO A 544       8.852  27.165  17.643  1.00 10.00      A   
ATOM   5141  CG  PRO A 544       7.908  26.348  18.457  1.00 10.00      A   
ATOM   5142  CD  PRO A 544       8.747  25.639  19.477  1.00 10.00      A   
ATOM   5143  C   PRO A 544       9.796  28.982  19.115  1.00 10.00      A   
ATOM   5144  O   PRO A 544      10.226  29.935  18.468  1.00 10.00      A   
ATOM   5145  N   ASP A 545       9.176  29.123  20.287  1.00 10.00      A   
ATOM   5146  HN  ASP A 545       8.854  28.323  20.754  1.00 10.00      A   
ATOM   5147  CA  ASP A 545       8.949  30.435  20.887  1.00 10.00      A   
ATOM   5148  CB  ASP A 545       7.960  30.327  22.052  1.00 10.00      A   
ATOM   5149  CG  ASP A 545       7.510  31.676  22.574  1.00 10.00      A   
ATOM   5150  OD1 ASP A 545       6.965  32.475  21.784  1.00 10.00      A   
ATOM   5151  OD2 ASP A 545       7.694  31.947  23.778  1.00 10.00      A   
ATOM   5152  C   ASP A 545      10.265  31.052  21.362  1.00 10.00      A   
ATOM   5153  O   ASP A 545      10.330  32.236  21.692  1.00 10.00      A   
ATOM   5154  N   SER A 546      11.317  30.245  21.391  1.00 10.00      A   
ATOM   5155  HN  SER A 546      11.206  29.304  21.131  1.00 10.00      A   
ATOM   5156  CA  SER A 546      12.631  30.711  21.806  1.00 10.00      A   
ATOM   5157  CB  SER A 546      13.452  29.542  22.343  1.00 10.00      A   
ATOM   5158  OG  SER A 546      12.669  28.704  23.179  1.00 10.00      A   
ATOM   5159  HG  SER A 546      12.421  27.911  22.685  1.00 10.00      A   
ATOM   5160  C   SER A 546      13.364  31.373  20.636  1.00 10.00      A   
ATOM   5161  O   SER A 546      14.553  31.697  20.728  1.00 10.00      A   
ATOM   5162  N   ARG A 547      12.643  31.568  19.541  1.00 10.00      A   
ATOM   5163  HN  ARG A 547      11.701  31.288  19.535  1.00 10.00      A   
ATOM   5164  CA  ARG A 547      13.186  32.190  18.349  1.00 10.00      A   
ATOM   5165  CB  ARG A 547      13.484  31.121  17.294  1.00 10.00      A   
ATOM   5166  CG  ARG A 547      14.883  30.538  17.362  1.00 10.00      A   
ATOM   5167  CD  ARG A 547      14.973  29.234  16.582  1.00 10.00      A
[truncated: 221,457 more chars]
