# Supplementary material for: Flexibility of intrinsically disordered degrons in AUX/IAA proteins reinforces auxin co-receptor assemblies
Source: Nat Commun. 2020 May 8;11:2277. doi: 10.1038/s41467-020-16147-2 (PMC7210949; doi:10.1038/s41467-020-16147-2)
Supplement: Supplementary file 11 — Supplementary Data 8 [file 41467_2020_16147_MOESM11_ESM.gz › disvis_haddock_files/IAA07/cluster4_4.pdb]

REMARK FILENAME="complex_153w.pdb0"
REMARK ===============================================================
REMARK HADDOCK run for complex
REMARK initial structure: complex_153.pdb
REMARK final NOE weights: unambig 50 amb: 50
REMARK ===============================================================
REMARK            total,bonds,angles,improper,dihe,vdw,elec,air,cdih,coup,rdcs,vean,dani,xpcs,rg
REMARK energies: 91.5254, 0, 0, 0, 0, -74.0324, -255.475, 421.033, 0, 0, 0, 0, 0, 0, 0
REMARK ===============================================================
REMARK            bonds,angles,impropers,dihe,air,cdih,coup,rdcs,vean,dani,xpcs
REMARK rms-dev.: 0,0,0,0,1.10196,0,0, 0, 0, 0, 0
REMARK ===============================================================
REMARK               air,cdih,coup,rdcs,vean,dani,xpcs
REMARK               >0.3,>5,>1,>0,>5,>0.2,>0.2
REMARK violations.: 15, 0, 0, 0, 0, 0, 0
REMARK ===============================================================
REMARK                        CVpartition#,violations,rms
REMARK AIRs cross-validation: 1, 27, 1.7573
REMARK ===============================================================
REMARK NCS energy: 0
REMARK ===============================================================
REMARK Symmetry energy: 0
REMARK ===============================================================
REMARK Desolvation energy: 42.7465
REMARK Internal energy free molecules: -22714.1
REMARK Internal energy complex: -33738.8
REMARK Binding energy: -11311.4
REMARK ===============================================================
REMARK buried surface area: 2631.5
REMARK ===============================================================
REMARK water - chain1: 0 0 0
REMARK water - chain2: 0 0 0
REMARK water - chain3: 0 0 0
REMARK water - chain4: 0 0 0
REMARK water - chain5: 0 0 0
REMARK water - chain6: 0 0 0
REMARK ===============================================================
REMARK water - water: 0 0 0
REMARK ===============================================================
REMARK DATE:10-Dec-2019  16:03:22       created by user: enmr049
REMARK VERSION:1.3U
ATOM      1  N   PHE A   9     -41.491  -4.590  -3.007  1.00 10.00      A   
ATOM      2  HN  PHE A   9     -41.533  -4.982  -3.907  1.00 10.00      A   
ATOM      3  CA  PHE A   9     -41.394  -3.144  -2.867  1.00 10.00      A   
ATOM      4  CB  PHE A   9     -40.539  -2.782  -1.650  1.00 10.00      A   
ATOM      5  CG  PHE A   9     -41.270  -2.950  -0.351  1.00 10.00      A   
ATOM      6  CD1 PHE A   9     -41.260  -4.162   0.319  1.00 10.00      A   
ATOM      7  CD2 PHE A   9     -41.982  -1.898   0.194  1.00 10.00      A   
ATOM      8  CE1 PHE A   9     -41.947  -4.321   1.507  1.00 10.00      A   
ATOM      9  CE2 PHE A   9     -42.669  -2.047   1.384  1.00 10.00      A   
ATOM     10  CZ  PHE A   9     -42.653  -3.262   2.041  1.00 10.00      A   
ATOM     11  C   PHE A   9     -40.844  -2.505  -4.141  1.00 10.00      A   
ATOM     12  O   PHE A   9     -40.155  -3.166  -4.923  1.00 10.00      A   
ATOM     13  N   PRO A  10     -41.168  -1.219  -4.379  1.00 10.00      A   
ATOM     14  CA  PRO A  10     -40.713  -0.473  -5.564  1.00 10.00      A   
ATOM     15  CB  PRO A  10     -41.307   0.926  -5.367  1.00 10.00      A   
ATOM     16  CG  PRO A  10     -42.444   0.725  -4.428  1.00 10.00      A   
ATOM     17  CD  PRO A  10     -42.027  -0.391  -3.516  1.00 10.00      A   
ATOM     18  C   PRO A  10     -39.189  -0.383  -5.671  1.00 10.00      A   
ATOM     19  O   PRO A  10     -38.493  -0.170  -4.670  1.00 10.00      A   
ATOM     20  N   GLU A  11     -38.688  -0.518  -6.897  1.00 10.00      A   
ATOM     21  HN  GLU A  11     -39.307  -0.656  -7.645  1.00 10.00      A   
ATOM     22  CA  GLU A  11     -37.253  -0.466  -7.177  1.00 10.00      A   
ATOM     23  CB  GLU A  11     -36.981  -0.726  -8.665  1.00 10.00      A   
ATOM     24  CG  GLU A  11     -37.985  -1.637  -9.355  1.00 10.00      A   
ATOM     25  CD  GLU A  11     -37.818  -3.097  -8.990  1.00 10.00      A   
ATOM     26  OE1 GLU A  11     -36.826  -3.710  -9.431  1.00 10.00      A   
ATOM     27  OE2 GLU A  11     -38.688  -3.641  -8.275  1.00 10.00      A   
ATOM     28  C   GLU A  11     -36.670   0.892  -6.799  1.00 10.00      A   
ATOM     29  O   GLU A  11     -35.535   0.984  -6.327  1.00 10.00      A   
ATOM     30  N   GLU A  12     -37.463   1.942  -7.000  1.00 10.00      A   
ATOM     31  HN  GLU A  12     -38.364   1.792  -7.365  1.00 10.00      A   
ATOM     32  CA  GLU A  12     -37.035   3.306  -6.695  1.00 10.00      A   
ATOM     33  CB  GLU A  12     -38.069   4.338  -7.167  1.00 10.00      A   
ATOM     34  CG  GLU A  12     -39.496   4.057  -6.718  1.00 10.00      A   
ATOM     35  CD  GLU A  12     -40.491   5.027  -7.323  1.00 10.00      A   
ATOM     36  OE1 GLU A  12     -40.914   4.814  -8.480  1.00 10.00      A   
ATOM     37  OE2 GLU A  12     -40.855   6.010  -6.649  1.00 10.00      A   
ATOM     38  C   GLU A  12     -36.700   3.489  -5.217  1.00 10.00      A   
ATOM     39  O   GLU A  12     -35.951   4.393  -4.852  1.00 10.00      A   
ATOM     40  N   VAL A  13     -37.253   2.629  -4.366  1.00 10.00      A   
ATOM     41  HN  VAL A  13     -37.845   1.928  -4.708  1.00 10.00      A   
ATOM     42  CA  VAL A  13     -36.981   2.695  -2.941  1.00 10.00      A   
ATOM     43  CB  VAL A  13     -38.175   2.199  -2.099  1.00 10.00      A   
ATOM     44  CG1 VAL A  13     -37.968   2.540  -0.631  1.00 10.00      A   
ATOM     45  CG2 VAL A  13     -39.479   2.791  -2.608  1.00 10.00      A   
ATOM     46  C   VAL A  13     -35.765   1.829  -2.625  1.00 10.00      A   
ATOM     47  O   VAL A  13     -34.878   2.227  -1.870  1.00 10.00      A   
ATOM     48  N   LEU A  14     -35.723   0.651  -3.246  1.00 10.00      A   
ATOM     49  HN  LEU A  14     -36.447   0.414  -3.860  1.00 10.00      A   
ATOM     50  CA  LEU A  14     -34.636  -0.303  -3.041  1.00 10.00      A   
ATOM     51  CB  LEU A  14     -34.927  -1.603  -3.795  1.00 10.00      A   
ATOM     52  CG  LEU A  14     -36.257  -2.288  -3.458  1.00 10.00      A   
ATOM     53  CD1 LEU A  14     -36.523  -3.448  -4.402  1.00 10.00      A   
ATOM     54  CD2 LEU A  14     -36.271  -2.760  -2.011  1.00 10.00      A   
ATOM     55  C   LEU A  14     -33.282   0.275  -3.433  1.00 10.00      A   
ATOM     56  O   LEU A  14     -32.288   0.057  -2.739  1.00 10.00      A   
ATOM     57  N   GLU A  15     -33.246   1.022  -4.534  1.00 10.00      A   
ATOM     58  HN  GLU A  15     -34.073   1.156  -5.051  1.00 10.00      A   
ATOM     59  CA  GLU A  15     -32.003   1.636  -4.997  1.00 10.00      A   
ATOM     60  CB  GLU A  15     -32.204   2.363  -6.332  1.00 10.00      A   
ATOM     61  CG  GLU A  15     -30.919   2.937  -6.911  1.00 10.00      A   
ATOM     62  CD  GLU A  15     -31.120   3.613  -8.251  1.00 10.00      A   
ATOM     63  OE1 GLU A  15     -31.389   4.832  -8.271  1.00 10.00      A   
ATOM     64  OE2 GLU A  15     -30.980   2.935  -9.292  1.00 10.00      A   
ATOM     65  C   GLU A  15     -31.454   2.602  -3.948  1.00 10.00      A   
ATOM     66  O   GLU A  15     -30.241   2.715  -3.763  1.00 10.00      A   
ATOM     67  N   HIS A  16     -32.354   3.283  -3.248  1.00 10.00      A   
ATOM     68  HN  HIS A  16     -33.308   3.143  -3.423  1.00 10.00      A   
ATOM     69  CA  HIS A  16     -31.948   4.229  -2.217  1.00 10.00      A   
ATOM     70  CB  HIS A  16     -33.087   5.179  -1.844  1.00 10.00      A   
ATOM     71  CG  HIS A  16     -32.619   6.401  -1.118  1.00 10.00      A   
ATOM     72  ND1 HIS A  16     -31.556   7.141  -1.581  1.00 10.00      A   
ATOM     73  CD2 HIS A  16     -33.087   6.960   0.024  1.00 10.00      A   
ATOM     74  CE1 HIS A  16     -31.397   8.126  -0.721  1.00 10.00      A   
ATOM     75  NE2 HIS A  16     -32.298   8.058   0.265  1.00 10.00      A   
ATOM     76  HE2 HIS A  16     -32.375   8.679   1.032  1.00 10.00      A   
ATOM     77  C   HIS A  16     -31.432   3.495  -0.987  1.00 10.00      A   
ATOM     78  O   HIS A  16     -30.472   3.931  -0.353  1.00 10.00      A   
ATOM     79  N   VAL A  17     -32.058   2.370  -0.667  1.00 10.00      A   
ATOM     80  HN  VAL A  17     -32.816   2.071  -1.216  1.00 10.00      A   
ATOM     81  CA  VAL A  17     -31.648   1.563   0.479  1.00 10.00      A   
ATOM     82  CB  VAL A  17     -32.611   0.373   0.707  1.00 10.00      A   
ATOM     83  CG1 VAL A  17     -32.146  -0.493   1.868  1.00 10.00      A   
ATOM     84  CG2 VAL A  17     -34.032   0.862   0.948  1.00 10.00      A   
ATOM     85  C   VAL A  17     -30.235   1.025   0.260  1.00 10.00      A   
ATOM     86  O   VAL A  17     -29.403   1.023   1.168  1.00 10.00      A   
ATOM     87  N   PHE A  18     -29.966   0.602  -0.967  1.00 10.00      A   
ATOM     88  HN  PHE A  18     -30.664   0.656  -1.655  1.00 10.00      A   
ATOM     89  CA  PHE A  18     -28.664   0.051  -1.321  1.00 10.00      A   
ATOM     90  CB  PHE A  18     -28.719  -0.653  -2.681  1.00 10.00      A   
ATOM     91  CG  PHE A  18     -29.666  -1.822  -2.745  1.00 10.00      A   
ATOM     92  CD1 PHE A  18     -30.141  -2.271  -3.967  1.00 10.00      A   
ATOM     93  CD2 PHE A  18     -30.088  -2.467  -1.591  1.00 10.00      A   
ATOM     94  CE1 PHE A  18     -31.015  -3.339  -4.038  1.00 10.00      A   
ATOM     95  CE2 PHE A  18     -30.961  -3.536  -1.656  1.00 10.00      A   
ATOM     96  CZ  PHE A  18     -31.426  -3.970  -2.882  1.00 10.00      A   
ATOM     97  C   PHE A  18     -27.576   1.125  -1.330  1.00 10.00      A   
ATOM     98  O   PHE A  18     -26.388   0.813  -1.229  1.00 10.00      A   
ATOM     99  N   SER A  19     -27.976   2.389  -1.428  1.00 10.00      A   
ATOM    100  HN  SER A  19     -28.934   2.588  -1.479  1.00 10.00      A   
ATOM    101  CA  SER A  19     -27.018   3.486  -1.462  1.00 10.00      A   
ATOM    102  CB  SER A  19     -27.684   4.781  -1.931  1.00 10.00      A   
ATOM    103  OG  SER A  19     -28.348   5.447  -0.870  1.00 10.00      A   
ATOM    104  HG  SER A  19     -29.156   4.964  -0.638  1.00 10.00      A   
ATOM    105  C   SER A  19     -26.334   3.680  -0.109  1.00 10.00      A   
ATOM    106  O   SER A  19     -25.299   4.346  -0.014  1.00 10.00      A   
ATOM    107  N   PHE A  20     -26.916   3.092   0.934  1.00 10.00      A   
ATOM    108  HN  PHE A  20     -27.744   2.584   0.799  1.00 10.00      A   
ATOM    109  CA  PHE A  20     -26.358   3.191   2.270  1.00 10.00      A   
ATOM    110  CB  PHE A  20     -27.470   3.309   3.312  1.00 10.00      A   
ATOM    111  CG  PHE A  20     -28.330   4.530   3.143  1.00 10.00      A   
ATOM    112  CD1 PHE A  20     -29.667   4.412   2.803  1.00 10.00      A   
ATOM    113  CD2 PHE A  20     -27.799   5.798   3.321  1.00 10.00      A   
ATOM    114  CE1 PHE A  20     -30.463   5.533   2.643  1.00 10.00      A   
ATOM    115  CE2 PHE A  20     -28.586   6.923   3.164  1.00 10.00      A   
ATOM    116  CZ  PHE A  20     -29.920   6.789   2.823  1.00 10.00      A   
ATOM    117  C   PHE A  20     -25.468   1.989   2.559  1.00 10.00      A   
ATOM    118  O   PHE A  20     -24.924   1.850   3.653  1.00 10.00      A   
ATOM    119  N   ILE A  21     -25.327   1.125   1.563  1.00 10.00      A   
ATOM    120  HN  ILE A  21     -25.796   1.294   0.716  1.00 10.00      A   
ATOM    121  CA  ILE A  21     -24.498  -0.062   1.681  1.00 10.00      A   
ATOM    122  CB  ILE A  21     -25.309  -1.354   1.450  1.00 10.00      A   
ATOM    123  CG1 ILE A  21     -26.558  -1.369   2.340  1.00 10.00      A   
ATOM    124  CG2 ILE A  21     -24.445  -2.579   1.722  1.00 10.00      A   
ATOM    125  CD1 ILE A  21     -27.518  -2.500   2.036  1.00 10.00      A   
ATOM    126  C   ILE A  21     -23.371   0.015   0.662  1.00 10.00      A   
ATOM    127  O   ILE A  21     -23.511  -0.434  -0.477  1.00 10.00      A   
ATOM    128  N   GLN A  22     -22.264   0.613   1.075  1.00 10.00      A   
ATOM    129  HN  GLN A  22     -22.225   0.965   1.991  1.00 10.00      A   
ATOM    130  CA  GLN A  22     -21.113   0.774   0.198  1.00 10.00      A   
ATOM    131  CB  GLN A  22     -20.517   2.174   0.340  1.00 10.00      A   
ATOM    132  CG  GLN A  22     -21.182   3.213  -0.549  1.00 10.00      A   
ATOM    133  CD  GLN A  22     -20.805   3.060  -2.012  1.00 10.00      A   
ATOM    134  OE1 GLN A  22     -21.637   3.228  -2.902  1.00 10.00      A   
ATOM    135  NE2 GLN A  22     -19.544   2.754  -2.275  1.00 10.00      A   
ATOM    136 HE21 GLN A  22     -18.923   2.642  -1.518  1.00 10.00      A   
ATOM    137 HE22 GLN A  22     -19.275   2.663  -3.213  1.00 10.00      A   
ATOM    138  C   GLN A  22     -20.049  -0.286   0.450  1.00 10.00      A   
ATOM    139  O   GLN A  22     -19.011  -0.304  -0.210  1.00 10.00      A   
ATOM    140  N   LEU A  23     -20.307  -1.170   1.402  1.00 10.00      A   
ATOM    141  HN  LEU A  23     -21.149  -1.110   1.891  1.00 10.00      A   
ATOM    142  CA  LEU A  23     -19.362  -2.231   1.727  1.00 10.00      A   
ATOM    143  CB  LEU A  23     -19.562  -2.744   3.153  1.00 10.00      A   
ATOM    144  CG  LEU A  23     -18.926  -1.899   4.263  1.00 10.00      A   
ATOM    145  CD1 LEU A  23     -19.708  -0.614   4.482  1.00 10.00      A   
ATOM    146  CD2 LEU A  23     -18.825  -2.691   5.554  1.00 10.00      A   
ATOM    147  C   LEU A  23     -19.462  -3.360   0.713  1.00 10.00      A   
ATOM    148  O   LEU A  23     -20.524  -3.964   0.546  1.00 10.00      A   
ATOM    149  N   ASP A  24     -18.347  -3.632   0.046  1.00 10.00      A   
ATOM    150  HN  ASP A  24     -17.535  -3.122   0.257  1.00 10.00      A   
ATOM    151  CA  ASP A  24     -18.275  -4.664  -0.987  1.00 10.00      A   
ATOM    152  CB  ASP A  24     -16.858  -4.758  -1.564  1.00 10.00      A   
ATOM    153  CG  ASP A  24     -16.300  -3.420  -2.013  1.00 10.00      A   
ATOM    154  OD1 ASP A  24     -16.948  -2.742  -2.838  1.00 10.00      A   
ATOM    155  OD2 ASP A  24     -15.201  -3.045  -1.549  1.00 10.00      A   
ATOM    156  C   ASP A  24     -18.717  -6.030  -0.474  1.00 10.00      A   
ATOM    157  O   ASP A  24     -19.481  -6.732  -1.137  1.00 10.00      A   
ATOM    158  N   LYS A  25     -18.238  -6.396   0.708  1.00 10.00      A   
ATOM    159  HN  LYS A  25     -17.630  -5.788   1.184  1.00 10.00      A   
ATOM    160  CA  LYS A  25     -18.579  -7.680   1.318  1.00 10.00      A   
ATOM    161  CB  LYS A  25     -17.862  -7.841   2.657  1.00 10.00      A   
ATOM    162  CG  LYS A  25     -16.383  -8.173   2.535  1.00 10.00      A   
ATOM    163  CD  LYS A  25     -15.698  -8.150   3.892  1.00 10.00      A   
ATOM    164  CE  LYS A  25     -14.341  -8.834   3.841  1.00 10.00      A   
ATOM    165  NZ  LYS A  25     -14.464 -10.319   3.801  1.00 10.00      A   
ATOM    166  HZ1 LYS A  25     -13.599 -10.737   3.406  1.00 10.00      A   
ATOM    167  HZ2 LYS A  25     -15.271 -10.598   3.209  1.00 10.00      A   
ATOM    168  HZ3 LYS A  25     -14.608 -10.691   4.764  1.00 10.00      A   
ATOM    169  C   LYS A  25     -20.086  -7.822   1.506  1.00 10.00      A   
ATOM    170  O   LYS A  25     -20.664  -8.868   1.207  1.00 10.00      A   
ATOM    171  N   ASP A  26     -20.720  -6.757   1.981  1.00 10.00      A   
ATOM    172  HN  ASP A  26     -20.208  -5.948   2.189  1.00 10.00      A   
ATOM    173  CA  ASP A  26     -22.162  -6.762   2.194  1.00 10.00      A   
ATOM    174  CB  ASP A  26     -22.603  -5.573   3.047  1.00 10.00      A   
ATOM    175  CG  ASP A  26     -22.363  -5.796   4.528  1.00 10.00      A   
ATOM    176  OD1 ASP A  26     -22.847  -6.813   5.071  1.00 10.00      A   
ATOM    177  OD2 ASP A  26     -21.683  -4.954   5.156  1.00 10.00      A   
ATOM    178  C   ASP A  26     -22.892  -6.761   0.860  1.00 10.00      A   
ATOM    179  O   ASP A  26     -23.886  -7.465   0.685  1.00 10.00      A   
ATOM    180  N   ARG A  27     -22.373  -5.980  -0.083  1.00 10.00      A   
ATOM    181  HN  ARG A  27     -21.569  -5.452   0.126  1.00 10.00      A   
ATOM    182  CA  ARG A  27     -22.952  -5.886  -1.419  1.00 10.00      A   
ATOM    183  CB  ARG A  27     -22.123  -4.949  -2.303  1.00 10.00      A   
ATOM    184  CG  ARG A  27     -22.545  -3.491  -2.243  1.00 10.00      A   
ATOM    185  CD  ARG A  27     -23.897  -3.298  -2.903  1.00 10.00      A   
ATOM    186  NE  ARG A  27     -24.379  -1.919  -2.810  1.00 10.00      A   
ATOM    187  HE  ARG A  27     -24.240  -1.446  -1.954  1.00 10.00      A   
ATOM    188  CZ  ARG A  27     -24.968  -1.277  -3.819  1.00 10.00      A   
ATOM    189  NH1 ARG A  27     -25.132  -1.875  -4.993  1.00 10.00      A   
ATOM    190 HH11 ARG A  27     -24.789  -2.863  -5.136  1.00 10.00      A   
ATOM    191 HH12 ARG A  27     -25.600  -1.378  -5.780  1.00 10.00      A   
ATOM    192  NH2 ARG A  27     -25.411  -0.037  -3.647  1.00 10.00      A   
ATOM    193 HH21 ARG A  27     -25.302   0.437  -2.721  1.00 10.00      A   
ATOM    194 HH22 ARG A  27     -25.871   0.474  -4.432  1.00 10.00      A   
ATOM    195  C   ARG A  27     -23.031  -7.268  -2.053  1.00 10.00      A   
ATOM    196  O   ARG A  27     -24.007  -7.602  -2.723  1.00 10.00      A   
ATOM    197  N   ASN A  28     -22.001  -8.075  -1.814  1.00 10.00      A   
ATOM    198  HN  ASN A  28     -21.249  -7.740  -1.274  1.00 10.00      A   
ATOM    199  CA  ASN A  28     -21.947  -9.433  -2.338  1.00 10.00      A   
ATOM    200  CB  ASN A  28     -20.633 -10.118  -1.947  1.00 10.00      A   
ATOM    201  CG  ASN A  28     -19.454  -9.644  -2.773  1.00 10.00      A   
ATOM    202  OD1 ASN A  28     -19.610  -9.262  -3.930  1.00 10.00      A   
ATOM    203  ND2 ASN A  28     -18.265  -9.677  -2.192  1.00 10.00      A   
ATOM    204 HD21 ASN A  28     -18.204 -10.006  -1.262  1.00 10.00      A   
ATOM    205 HD22 ASN A  28     -17.486  -9.369  -2.709  1.00 10.00      A   
ATOM    206  C   ASN A  28     -23.129 -10.251  -1.836  1.00 10.00      A   
ATOM    207  O   ASN A  28     -23.802 -10.929  -2.611  1.00 10.00      A   
ATOM    208  N   SER A  29     -23.392 -10.164  -0.541  1.00 10.00      A   
ATOM    209  HN  SER A  29     -22.826  -9.595   0.024  1.00 10.00      A   
ATOM    210  CA  SER A  29     -24.500 -10.893   0.065  1.00 10.00      A   
ATOM    211  CB  SER A  29     -24.422 -10.807   1.587  1.00 10.00      A   
ATOM    212  OG  SER A  29     -23.149 -11.234   2.047  1.00 10.00      A   
ATOM    213  HG  SER A  29     -22.729 -10.510   2.535  1.00 10.00      A   
ATOM    214  C   SER A  29     -25.852 -10.386  -0.444  1.00 10.00      A   
ATOM    215  O   SER A  29     -26.788 -11.167  -0.617  1.00 10.00      A   
ATOM    216  N   VAL A  30     -25.943  -9.082  -0.707  1.00 10.00      A   
ATOM    217  HN  VAL A  30     -25.160  -8.505  -0.553  1.00 10.00      A   
ATOM    218  CA  VAL A  30     -27.180  -8.483  -1.206  1.00 10.00      A   
ATOM    219  CB  VAL A  30     -27.076  -6.943  -1.292  1.00 10.00      A   
ATOM    220  CG1 VAL A  30     -28.366  -6.332  -1.824  1.00 10.00      A   
ATOM    221  CG2 VAL A  30     -26.731  -6.357   0.067  1.00 10.00      A   
ATOM    222  C   VAL A  30     -27.551  -9.051  -2.579  1.00 10.00      A   
ATOM    223  O   VAL A  30     -28.712  -9.361  -2.844  1.00 10.00      A   
ATOM    224  N   SER A  31     -26.553  -9.212  -3.439  1.00 10.00      A   
ATOM    225  HN  SER A  31     -25.644  -8.954  -3.170  1.00 10.00      A   
ATOM    226  CA  SER A  31     -26.776  -9.738  -4.782  1.00 10.00      A   
ATOM    227  CB  SER A  31     -25.581  -9.404  -5.678  1.00 10.00      A   
ATOM    228  OG  SER A  31     -24.354  -9.812  -5.085  1.00 10.00      A   
ATOM    229  HG  SER A  31     -24.512 -10.094  -4.174  1.00 10.00      A   
ATOM    230  C   SER A  31     -27.032 -11.249  -4.778  1.00 10.00      A   
ATOM    231  O   SER A  31     -27.152 -11.870  -5.834  1.00 10.00      A   
ATOM    232  N   LEU A  32     -27.122 -11.840  -3.594  1.00 10.00      A   
ATOM    233  HN  LEU A  32     -27.031 -11.301  -2.780  1.00 10.00      A   
ATOM    234  CA  LEU A  32     -27.348 -13.273  -3.479  1.00 10.00      A   
ATOM    235  CB  LEU A  32     -26.152 -13.951  -2.808  1.00 10.00      A   
ATOM    236  CG  LEU A  32     -24.950 -14.238  -3.708  1.00 10.00      A   
ATOM    237  CD1 LEU A  32     -23.667 -14.257  -2.893  1.00 10.00      A   
ATOM    238  CD2 LEU A  32     -25.138 -15.563  -4.430  1.00 10.00      A   
ATOM    239  C   LEU A  32     -28.638 -13.595  -2.734  1.00 10.00      A   
ATOM    240  O   LEU A  32     -28.832 -14.723  -2.280  1.00 10.00      A   
ATOM    241  N   VAL A  33     -29.523 -12.612  -2.607  1.00 10.00      A   
ATOM    242  HN  VAL A  33     -29.316 -11.727  -2.973  1.00 10.00      A   
ATOM    243  CA  VAL A  33     -30.790 -12.829  -1.917  1.00 10.00      A   
ATOM    244  CB  VAL A  33     -31.268 -11.596  -1.121  1.00 10.00      A   
ATOM    245  CG1 VAL A  33     -30.248 -11.217  -0.062  1.00 10.00      A   
ATOM    246  CG2 VAL A  33     -31.552 -10.416  -2.032  1.00 10.00      A   
ATOM    247  C   VAL A  33     -31.883 -13.314  -2.868  1.00 10.00      A   
ATOM    248  O   VAL A  33     -32.659 -14.204  -2.519  1.00 10.00      A   
ATOM    249  N   CYS A  34     -31.925 -12.738  -4.065  1.00 10.00      A   
ATOM    250  HN  CYS A  34     -31.267 -12.047  -4.283  1.00 10.00      A   
ATOM    251  CA  CYS A  34     -32.912 -13.110  -5.074  1.00 10.00      A   
ATOM    252  CB  CYS A  34     -34.319 -12.647  -4.676  1.00 10.00      A   
ATOM    253  SG  CYS A  34     -34.485 -10.863  -4.431  1.00 10.00      A   
ATOM    254  HG  CYS A  34     -35.178 -10.665  -3.316  1.00 10.00      A   
ATOM    255  C   CYS A  34     -32.521 -12.526  -6.431  1.00 10.00      A   
ATOM    256  O   CYS A  34     -31.650 -11.657  -6.510  1.00 10.00      A   
ATOM    257  N   LYS A  35     -33.166 -12.997  -7.488  1.00 10.00      A   
ATOM    258  HN  LYS A  35     -33.862 -13.692  -7.355  1.00 10.00      A   
ATOM    259  CA  LYS A  35     -32.880 -12.537  -8.846  1.00 10.00      A   
ATOM    260  CB  LYS A  35     -33.637 -13.419  -9.841  1.00 10.00      A   
ATOM    261  CG  LYS A  35     -32.946 -13.631 -11.176  1.00 10.00      A   
ATOM    262  CD  LYS A  35     -33.429 -14.917 -11.825  1.00 10.00      A   
ATOM    263  CE  LYS A  35     -32.917 -15.059 -13.246  1.00 10.00      A   
ATOM    264  NZ  LYS A  35     -33.129 -16.434 -13.770  1.00 10.00      A   
ATOM    265  HZ1 LYS A  35     -32.283 -17.023 -13.583  1.00 10.00      A   
ATOM    266  HZ2 LYS A  35     -33.294 -16.406 -14.794  1.00 10.00      A   
ATOM    267  HZ3 LYS A  35     -33.952 -16.875 -13.307  1.00 10.00      A   
ATOM    268  C   LYS A  35     -33.270 -11.073  -9.035  1.00 10.00      A   
ATOM    269  O   LYS A  35     -32.597 -10.324  -9.746  1.00 10.00      A   
ATOM    270  N   SER A  36     -34.352 -10.674  -8.385  1.00 10.00      A   
ATOM    271  HN  SER A  36     -34.836 -11.319  -7.825  1.00 10.00      A   
ATOM    272  CA  SER A  36     -34.844  -9.307  -8.478  1.00 10.00      A   
ATOM    273  CB  SER A  36     -36.181  -9.190  -7.747  1.00 10.00      A   
ATOM    274  OG  SER A  36     -36.992 -10.330  -7.993  1.00 10.00      A   
ATOM    275  HG  SER A  36     -36.780 -10.698  -8.860  1.00 10.00      A   
ATOM    276  C   SER A  36     -33.832  -8.314  -7.902  1.00 10.00      A   
ATOM    277  O   SER A  36     -33.404  -7.383  -8.584  1.00 10.00      A   
ATOM    278  N   TRP A  37     -33.436  -8.532  -6.653  1.00 10.00      A   
ATOM    279  HN  TRP A  37     -33.798  -9.299  -6.161  1.00 10.00      A   
ATOM    280  CA  TRP A  37     -32.477  -7.650  -5.993  1.00 10.00      A   
ATOM    281  CB  TRP A  37     -32.358  -7.974  -4.500  1.00 10.00      A   
ATOM    282  CG  TRP A  37     -33.552  -7.557  -3.686  1.00 10.00      A   
ATOM    283  CD1 TRP A  37     -34.849  -7.474  -4.110  1.00 10.00      A   
ATOM    284  CD2 TRP A  37     -33.563  -7.166  -2.305  1.00 10.00      A   
ATOM    285  NE1 TRP A  37     -35.661  -7.064  -3.087  1.00 10.00      A   
ATOM    286  HE1 TRP A  37     -36.634  -6.933  -3.148  1.00 10.00      A   
ATOM    287  CE2 TRP A  37     -34.898  -6.865  -1.966  1.00 10.00      A   
ATOM    288  CE3 TRP A  37     -32.575  -7.042  -1.323  1.00 10.00      A   
ATOM    289  CZ2 TRP A  37     -35.269  -6.450  -0.689  1.00 10.00      A   
ATOM    290  CZ3 TRP A  37     -32.945  -6.630  -0.057  1.00 10.00      A   
ATOM    291  CH2 TRP A  37     -34.279  -6.339   0.249  1.00 10.00      A   
ATOM    292  C   TRP A  37     -31.110  -7.707  -6.674  1.00 10.00      A   
ATOM    293  O   TRP A  37     -30.375  -6.722  -6.682  1.00 10.00      A   
ATOM    294  N   TYR A  38     -30.788  -8.861  -7.258  1.00 10.00      A   
ATOM    295  HN  TYR A  38     -31.421  -9.610  -7.213  1.00 10.00      A   
ATOM    296  CA  TYR A  38     -29.525  -9.053  -7.963  1.00 10.00      A   
ATOM    297  CB  TYR A  38     -29.469 -10.472  -8.538  1.00 10.00      A   
ATOM    298  CG  TYR A  38     -28.251 -10.779  -9.378  1.00 10.00      A   
ATOM    299  CD1 TYR A  38     -28.379 -11.083 -10.730  1.00 10.00      A   
ATOM    300  CD2 TYR A  38     -26.979 -10.777  -8.826  1.00 10.00      A   
ATOM    301  CE1 TYR A  38     -27.273 -11.377 -11.501  1.00 10.00      A   
ATOM    302  CE2 TYR A  38     -25.868 -11.068  -9.591  1.00 10.00      A   
ATOM    303  CZ  TYR A  38     -26.021 -11.365 -10.927  1.00 10.00      A   
ATOM    304  OH  TYR A  38     -24.916 -11.658 -11.689  1.00 10.00      A   
ATOM    305  HH  TYR A  38     -24.952 -11.146 -12.507  1.00 10.00      A   
ATOM    306  C   TYR A  38     -29.391  -8.023  -9.079  1.00 10.00      A   
ATOM    307  O   TYR A  38     -28.306  -7.492  -9.327  1.00 10.00      A   
ATOM    308  N   GLU A  39     -30.512  -7.740  -9.735  1.00 10.00      A   
ATOM    309  HN  GLU A  39     -31.343  -8.203  -9.485  1.00 10.00      A   
ATOM    310  CA  GLU A  39     -30.545  -6.763 -10.810  1.00 10.00      A   
ATOM    311  CB  GLU A  39     -31.883  -6.833 -11.548  1.00 10.00      A   
ATOM    312  CG  GLU A  39     -31.885  -7.755 -12.754  1.00 10.00      A   
ATOM    313  CD  GLU A  39     -31.019  -7.238 -13.884  1.00 10.00      A   
ATOM    314  OE1 GLU A  39     -29.842  -7.633 -13.961  1.00 10.00      A   
ATOM    315  OE2 GLU A  39     -31.521  -6.445 -14.712  1.00 10.00      A   
ATOM    316  C   GLU A  39     -30.336  -5.359 -10.256  1.00 10.00      A   
ATOM    317  O   GLU A  39     -29.388  -4.670 -10.622  1.00 10.00      A   
ATOM    318  N   ILE A  40     -31.208  -4.957  -9.338  1.00 10.00      A   
ATOM    319  HN  ILE A  40     -31.919  -5.575  -9.055  1.00 10.00      A   
ATOM    320  CA  ILE A  40     -31.139  -3.626  -8.736  1.00 10.00      A   
ATOM    321  CB  ILE A  40     -32.201  -3.454  -7.635  1.00 10.00      A   
ATOM    322  CG1 ILE A  40     -33.548  -3.997  -8.117  1.00 10.00      A   
ATOM    323  CG2 ILE A  40     -32.333  -1.987  -7.246  1.00 10.00      A   
ATOM    324  CD1 ILE A  40     -34.485  -4.381  -6.996  1.00 10.00      A   
ATOM    325  C   ILE A  40     -29.754  -3.335  -8.158  1.00 10.00      A   
ATOM    326  O   ILE A  40     -29.250  -2.216  -8.266  1.00 10.00      A   
ATOM    327  N   GLU A  41     -29.140  -4.351  -7.564  1.00 10.00      A   
ATOM    328  HN  GLU A  41     -29.594  -5.224  -7.520  1.00 10.00      A   
ATOM    329  CA  GLU A  41     -27.817  -4.217  -6.969  1.00 10.00      A   
ATOM    330  CB  GLU A  41     -27.437  -5.515  -6.246  1.00 10.00      A   
ATOM    331  CG  GLU A  41     -26.352  -5.373  -5.187  1.00 10.00      A   
ATOM    332  CD  GLU A  41     -24.954  -5.358  -5.775  1.00 10.00      A   
ATOM    333  OE1 GLU A  41     -24.506  -6.404  -6.282  1.00 10.00      A   
ATOM    334  OE2 GLU A  41     -24.296  -4.297  -5.724  1.00 10.00      A   
ATOM    335  C   GLU A  41     -26.770  -3.867  -8.027  1.00 10.00      A   
ATOM    336  O   GLU A  41     -26.031  -2.890  -7.879  1.00 10.00      A   
ATOM    337  N   ARG A  42     -26.737  -4.648  -9.105  1.00 10.00      A   
ATOM    338  HN  ARG A  42     -27.380  -5.384  -9.178  1.00 10.00      A   
ATOM    339  CA  ARG A  42     -25.772  -4.439 -10.182  1.00 10.00      A   
ATOM    340  CB  ARG A  42     -25.840  -5.576 -11.217  1.00 10.00      A   
ATOM    341  CG  ARG A  42     -27.001  -5.476 -12.194  1.00 10.00      A   
ATOM    342  CD  ARG A  42     -27.032  -6.648 -13.156  1.00 10.00      A   
ATOM    343  NE  ARG A  42     -26.277  -6.383 -14.382  1.00 10.00      A   
ATOM    344  HE  ARG A  42     -25.361  -6.034 -14.279  1.00 10.00      A   
ATOM    345  CZ  ARG A  42     -26.769  -6.573 -15.608  1.00 10.00      A   
ATOM    346  NH1 ARG A  42     -28.008  -7.015 -15.767  1.00 10.00      A   
ATOM    347 HH11 ARG A  42     -28.612  -7.218 -14.927  1.00 10.00      A   
ATOM    348 HH12 ARG A  42     -28.398  -7.161 -16.720  1.00 10.00      A   
ATOM    349  NH2 ARG A  42     -26.017  -6.335 -16.680  1.00 10.00      A   
ATOM    350 HH21 ARG A  42     -25.033  -5.996 -16.572  1.00 10.00      A   
ATOM    351 HH22 ARG A  42     -26.403  -6.489 -17.639  1.00 10.00      A   
ATOM    352  C   ARG A  42     -25.956  -3.081 -10.859  1.00 10.00      A   
ATOM    353  O   ARG A  42     -25.002  -2.495 -11.371  1.00 10.00      A   
ATOM    354  N   TRP A  43     -27.179  -2.579 -10.839  1.00 10.00      A   
ATOM    355  HN  TRP A  43     -27.897  -3.086 -10.402  1.00 10.00      A   
ATOM    356  CA  TRP A  43     -27.486  -1.303 -11.463  1.00 10.00      A   
ATOM    357  CB  TRP A  43     -28.917  -1.300 -12.014  1.00 10.00      A   
ATOM    358  CG  TRP A  43     -29.141  -2.222 -13.179  1.00 10.00      A   
ATOM    359  CD1 TRP A  43     -29.857  -3.384 -13.178  1.00 10.00      A   
ATOM    360  CD2 TRP A  43     -28.663  -2.051 -14.517  1.00 10.00      A   
ATOM    361  NE1 TRP A  43     -29.843  -3.955 -14.421  1.00 10.00      A   
ATOM    362  HE1 TRP A  43     -30.285  -4.801 -14.665  1.00 10.00      A   
ATOM    363  CE2 TRP A  43     -29.119  -3.157 -15.266  1.00 10.00      A   
ATOM    364  CE3 TRP A  43     -27.892  -1.078 -15.156  1.00 10.00      A   
ATOM    365  CZ2 TRP A  43     -28.831  -3.311 -16.618  1.00 10.00      A   
ATOM    366  CZ3 TRP A  43     -27.609  -1.233 -16.500  1.00 10.00      A   
ATOM    367  CH2 TRP A  43     -28.077  -2.342 -17.215  1.00 10.00      A   
ATOM    368  C   TRP A  43     -27.290  -0.122 -10.511  1.00 10.00      A   
ATOM    369  O   TRP A  43     -27.586   1.014 -10.874  1.00 10.00      A   
ATOM    370  N   CYS A  44     -26.806  -0.367  -9.297  1.00 10.00      A   
ATOM    371  HN  CYS A  44     -26.596  -1.288  -9.029  1.00 10.00      A   
ATOM    372  CA  CYS A  44     -26.604   0.728  -8.354  1.00 10.00      A   
ATOM    373  CB  CYS A  44     -27.742   0.804  -7.334  1.00 10.00      A   
ATOM    374  SG  CYS A  44     -27.881  -0.640  -6.261  1.00 10.00      A   
ATOM    375  HG  CYS A  44     -28.472  -1.602  -6.960  1.00 10.00      A   
ATOM    376  C   CYS A  44     -25.243   0.686  -7.653  1.00 10.00      A   
ATOM    377  O   CYS A  44     -24.969   1.509  -6.776  1.00 10.00      A   
ATOM    378  N   ARG A  45     -24.395  -0.270  -8.015  1.00 10.00      A   
ATOM    379  HN  ARG A  45     -24.657  -0.915  -8.704  1.00 10.00      A   
ATOM    380  CA  ARG A  45     -23.072  -0.364  -7.403  1.00 10.00      A   
ATOM    381  CB  ARG A  45     -22.526  -1.794  -7.429  1.00 10.00      A   
ATOM    382  CG  ARG A  45     -21.549  -2.074  -6.298  1.00 10.00      A   
ATOM    383  CD  ARG A  45     -20.807  -3.380  -6.498  1.00 10.00      A   
ATOM    384  NE  ARG A  45     -21.638  -4.542  -6.206  1.00 10.00      A   
ATOM    385  HE  ARG A  45     -22.625  -4.418  -6.238  1.00 10.00      A   
ATOM    386  CZ  ARG A  45     -21.158  -5.741  -5.891  1.00 10.00      A   
ATOM    387  NH1 ARG A  45     -19.851  -5.943  -5.816  1.00 10.00      A   
ATOM    388 HH11 ARG A  45     -19.485  -6.888  -5.570  1.00 10.00      A   
ATOM    389 HH12 ARG A  45     -19.186  -5.163  -6.002  1.00 10.00      A   
ATOM    390  NH2 ARG A  45     -21.989  -6.752  -5.679  1.00 10.00      A   
ATOM    391 HH21 ARG A  45     -23.033  -6.607  -5.766  1.00 10.00      A   
ATOM    392 HH22 ARG A  45     -21.619  -7.695  -5.437  1.00 10.00      A   
ATOM    393  C   ARG A  45     -22.111   0.590  -8.101  1.00 10.00      A   
ATOM    394  O   ARG A  45     -21.898   0.493  -9.309  1.00 10.00      A   
ATOM    395  N   ARG A  46     -21.522   1.500  -7.340  1.00 10.00      A   
ATOM    396  HN  ARG A  46     -21.690   1.498  -6.372  1.00 10.00      A   
ATOM    397  CA  ARG A  46     -20.617   2.489  -7.908  1.00 10.00      A   
ATOM    398  CB  ARG A  46     -20.930   3.879  -7.349  1.00 10.00      A   
ATOM    399  CG  ARG A  46     -22.399   4.130  -7.048  1.00 10.00      A   
ATOM    400  CD  ARG A  46     -22.555   4.858  -5.723  1.00 10.00      A   
ATOM    401  NE  ARG A  46     -23.938   5.242  -5.449  1.00 10.00      A   
ATOM    402  HE  ARG A  46     -24.603   5.087  -6.162  1.00 10.00      A   
ATOM    403  CZ  ARG A  46     -24.337   5.794  -4.305  1.00 10.00      A   
ATOM    404  NH1 ARG A  46     -23.456   6.023  -3.334  1.00 10.00      A   
ATOM    405 HH11 ARG A  46     -22.450   5.772  -3.468  1.00 10.00      A   
ATOM    406 HH12 ARG A  46     -23.760   6.454  -2.437  1.00 10.00      A   
ATOM    407  NH2 ARG A  46     -25.614   6.115  -4.135  1.00 10.00      A   
ATOM    408 HH21 ARG A  46     -26.307   5.932  -4.895  1.00 10.00      A   
ATOM    409 HH22 ARG A  46     -25.934   6.555  -3.245  1.00 10.00      A   
ATOM    410  C   ARG A  46     -19.159   2.151  -7.630  1.00 10.00      A   
ATOM    411  O   ARG A  46     -18.257   2.736  -8.229  1.00 10.00      A   
ATOM    412  N   LYS A  47     -18.928   1.221  -6.720  1.00 10.00      A   
ATOM    413  HN  LYS A  47     -19.688   0.790  -6.269  1.00 10.00      A   
ATOM    414  CA  LYS A  47     -17.573   0.830  -6.359  1.00 10.00      A   
ATOM    415  CB  LYS A  47     -17.286   1.245  -4.908  1.00 10.00      A   
ATOM    416  CG  LYS A  47     -15.920   0.827  -4.387  1.00 10.00      A   
ATOM    417  CD  LYS A  47     -15.882   0.828  -2.868  1.00 10.00      A   
ATOM    418  CE  LYS A  47     -14.526   0.372  -2.349  1.00 10.00      A   
ATOM    419  NZ  LYS A  47     -14.159  -0.988  -2.836  1.00 10.00      A   
ATOM    420  HZ1 LYS A  47     -14.501  -1.720  -2.166  1.00 10.00      A   
ATOM    421  HZ2 LYS A  47     -13.119  -1.064  -2.921  1.00 10.00      A   
ATOM    422  HZ3 LYS A  47     -14.584  -1.166  -3.767  1.00 10.00      A   
ATOM    423  C   LYS A  47     -17.366  -0.673  -6.509  1.00 10.00      A   
ATOM    424  O   LYS A  47     -18.213  -1.466  -6.104  1.00 10.00      A   
ATOM    425  N   VAL A  48     -16.245  -1.056  -7.105  1.00 10.00      A   
ATOM    426  HN  VAL A  48     -15.625  -0.372  -7.447  1.00 10.00      A   
ATOM    427  CA  VAL A  48     -15.913  -2.466  -7.281  1.00 10.00      A   
ATOM    428  CB  VAL A  48     -16.143  -2.962  -8.724  1.00 10.00      A   
ATOM    429  CG1 VAL A  48     -17.631  -3.063  -9.029  1.00 10.00      A   
ATOM    430  CG2 VAL A  48     -15.443  -2.063  -9.732  1.00 10.00      A   
ATOM    431  C   VAL A  48     -14.471  -2.737  -6.865  1.00 10.00      A   
ATOM    432  O   VAL A  48     -13.561  -1.979  -7.210  1.00 10.00      A   
ATOM    433  N   PHE A  49     -14.269  -3.807  -6.111  1.00 10.00      A   
ATOM    434  HN  PHE A  49     -15.030  -4.380  -5.873  1.00 10.00      A   
ATOM    435  CA  PHE A  49     -12.943  -4.174  -5.648  1.00 10.00      A   
ATOM    436  CB  PHE A  49     -12.902  -4.243  -4.116  1.00 10.00      A   
ATOM    437  CG  PHE A  49     -11.661  -4.896  -3.572  1.00 10.00      A   
ATOM    438  CD1 PHE A  49     -10.424  -4.286  -3.711  1.00 10.00      A   
ATOM    439  CD2 PHE A  49     -11.730  -6.124  -2.932  1.00 10.00      A   
ATOM    440  CE1 PHE A  49      -9.281  -4.888  -3.222  1.00 10.00      A   
ATOM    441  CE2 PHE A  49     -10.591  -6.732  -2.439  1.00 10.00      A   
ATOM    442  CZ  PHE A  49      -9.364  -6.114  -2.585  1.00 10.00      A   
ATOM    443  C   PHE A  49     -12.524  -5.504  -6.254  1.00 10.00      A   
ATOM    444  O   PHE A  49     -13.128  -6.539  -5.982  1.00 10.00      A   
ATOM    445  N   ILE A  50     -11.504  -5.466  -7.094  1.00 10.00      A   
ATOM    446  HN  ILE A  50     -11.077  -4.603  -7.296  1.00 10.00      A   
ATOM    447  CA  ILE A  50     -11.002  -6.670  -7.734  1.00 10.00      A   
ATOM    448  CB  ILE A  50     -10.874  -6.486  -9.261  1.00 10.00      A   
ATOM    449  CG1 ILE A  50     -12.202  -6.006  -9.862  1.00 10.00      A   
ATOM    450  CG2 ILE A  50     -10.436  -7.780  -9.923  1.00 10.00      A   
ATOM    451  CD1 ILE A  50     -13.336  -7.003  -9.736  1.00 10.00      A   
ATOM    452  C   ILE A  50      -9.648  -7.045  -7.140  1.00 10.00      A   
ATOM    453  O   ILE A  50      -8.665  -6.319  -7.309  1.00 10.00      A   
ATOM    454  N   GLY A  51      -9.614  -8.179  -6.441  1.00 10.00      A   
ATOM    455  HN  GLY A  51     -10.440  -8.706  -6.351  1.00 10.00      A   
ATOM    456  CA  GLY A  51      -8.391  -8.648  -5.801  1.00 10.00      A   
ATOM    457  C   GLY A  51      -7.233  -8.835  -6.761  1.00 10.00      A   
ATOM    458  O   GLY A  51      -6.080  -8.640  -6.391  1.00 10.00      A   
ATOM    459  N   ASN A  52      -7.539  -9.219  -7.990  1.00 10.00      A   
ATOM    460  HN  ASN A  52      -8.479  -9.358  -8.227  1.00 10.00      A   
ATOM    461  CA  ASN A  52      -6.517  -9.428  -9.005  1.00 10.00      A   
ATOM    462  CB  ASN A  52      -5.910 -10.828  -8.886  1.00 10.00      A   
ATOM    463  CG  ASN A  52      -4.828 -11.083  -9.916  1.00 10.00      A   
ATOM    464  OD1 ASN A  52      -5.085 -11.647 -10.975  1.00 10.00      A   
ATOM    465  ND2 ASN A  52      -3.613 -10.652  -9.619  1.00 10.00      A   
ATOM    466 HD21 ASN A  52      -3.477 -10.199  -8.763  1.00 10.00      A   
ATOM    467 HD22 ASN A  52      -2.897 -10.801 -10.270  1.00 10.00      A   
ATOM    468  C   ASN A  52      -7.111  -9.214 -10.391  1.00 10.00      A   
ATOM    469  O   ASN A  52      -8.175  -9.746 -10.704  1.00 10.00      A   
ATOM    470  N   CYS A  53      -6.412  -8.447 -11.215  1.00 10.00      A   
ATOM    471  HN  CYS A  53      -5.554  -8.079 -10.904  1.00 10.00      A   
ATOM    472  CA  CYS A  53      -6.867  -8.117 -12.568  1.00 10.00      A   
ATOM    473  CB  CYS A  53      -5.923  -7.098 -13.212  1.00 10.00      A   
ATOM    474  SG  CYS A  53      -4.171  -7.530 -13.098  1.00 10.00      A   
ATOM    475  HG  CYS A  53      -3.574  -6.624 -12.330  1.00 10.00      A   
ATOM    476  C   CYS A  53      -7.041  -9.333 -13.485  1.00 10.00      A   
ATOM    477  O   CYS A  53      -7.622  -9.217 -14.560  1.00 10.00      A   
ATOM    478  N   TYR A  54      -6.543 -10.489 -13.075  1.00 10.00      A   
ATOM    479  HN  TYR A  54      -6.075 -10.540 -12.215  1.00 10.00      A   
ATOM    480  CA  TYR A  54      -6.665 -11.687 -13.891  1.00 10.00      A   
ATOM    481  CB  TYR A  54      -5.296 -12.331 -14.105  1.00 10.00      A   
ATOM    482  CG  TYR A  54      -4.362 -11.489 -14.942  1.00 10.00      A   
ATOM    483  CD1 TYR A  54      -3.061 -11.233 -14.529  1.00 10.00      A   
ATOM    484  CD2 TYR A  54      -4.783 -10.955 -16.154  1.00 10.00      A   
ATOM    485  CE1 TYR A  54      -2.205 -10.470 -15.302  1.00 10.00      A   
ATOM    486  CE2 TYR A  54      -3.936 -10.188 -16.931  1.00 10.00      A   
ATOM    487  CZ  TYR A  54      -2.647  -9.949 -16.501  1.00 10.00      A   
ATOM    488  OH  TYR A  54      -1.793  -9.198 -17.281  1.00 10.00      A   
ATOM    489  HH  TYR A  54      -1.681  -9.640 -18.143  1.00 10.00      A   
ATOM    490  C   TYR A  54      -7.653 -12.690 -13.299  1.00 10.00      A   
ATOM    491  O   TYR A  54      -7.819 -13.792 -13.817  1.00 10.00      A   
ATOM    492  N   ALA A  55      -8.318 -12.301 -12.218  1.00 10.00      A   
ATOM    493  HN  ALA A  55      -8.148 -11.411 -11.843  1.00 10.00      A   
ATOM    494  CA  ALA A  55      -9.293 -13.172 -11.569  1.00 10.00      A   
ATOM    495  CB  ALA A  55      -9.499 -12.755 -10.121  1.00 10.00      A   
ATOM    496  C   ALA A  55     -10.619 -13.148 -12.325  1.00 10.00      A   
ATOM    497  O   ALA A  55     -11.426 -14.075 -12.227  1.00 10.00      A   
ATOM    498  N   VAL A  56     -10.829 -12.087 -13.091  1.00 10.00      A   
ATOM    499  HN  VAL A  56     -10.137 -11.395 -13.144  1.00 10.00      A   
ATOM    500  CA  VAL A  56     -12.051 -11.925 -13.864  1.00 10.00      A   
ATOM    501  CB  VAL A  56     -13.160 -11.252 -13.018  1.00 10.00      A   
ATOM    502  CG1 VAL A  56     -12.774  -9.830 -12.632  1.00 10.00      A   
ATOM    503  CG2 VAL A  56     -14.501 -11.282 -13.738  1.00 10.00      A   
ATOM    504  C   VAL A  56     -11.779 -11.096 -15.120  1.00 10.00      A   
ATOM    505  O   VAL A  56     -10.886 -10.248 -15.126  1.00 10.00      A   
ATOM    506  N   SER A  57     -12.531 -11.355 -16.185  1.00 10.00      A   
ATOM    507  HN  SER A  57     -13.218 -12.050 -16.133  1.00 10.00      A   
ATOM    508  CA  SER A  57     -12.365 -10.623 -17.429  1.00 10.00      A   
ATOM    509  CB  SER A  57     -13.082 -11.358 -18.562  1.00 10.00      A   
ATOM    510  OG  SER A  57     -12.975 -12.762 -18.399  1.00 10.00      A   
ATOM    511  HG  SER A  57     -12.252 -13.089 -18.948  1.00 10.00      A   
ATOM    512  C   SER A  57     -12.904  -9.201 -17.289  1.00 10.00      A   
ATOM    513  O   SER A  57     -13.904  -8.974 -16.602  1.00 10.00      A   
ATOM    514  N   PRO A  58     -12.235  -8.222 -17.921  1.00 10.00      A   
ATOM    515  CA  PRO A  58     -12.640  -6.811 -17.870  1.00 10.00      A   
ATOM    516  CB  PRO A  58     -11.678  -6.122 -18.843  1.00 10.00      A   
ATOM    517  CG  PRO A  58     -10.489  -7.018 -18.902  1.00 10.00      A   
ATOM    518  CD  PRO A  58     -11.010  -8.415 -18.724  1.00 10.00      A   
ATOM    519  C   PRO A  58     -14.080  -6.589 -18.323  1.00 10.00      A   
ATOM    520  O   PRO A  58     -14.841  -5.880 -17.664  1.00 10.00      A   
ATOM    521  N   ALA A  59     -14.455  -7.210 -19.439  1.00 10.00      A   
ATOM    522  HN  ALA A  59     -13.809  -7.784 -19.906  1.00 10.00      A   
ATOM    523  CA  ALA A  59     -15.797  -7.066 -19.985  1.00 10.00      A   
ATOM    524  CB  ALA A  59     -15.891  -7.738 -21.345  1.00 10.00      A   
ATOM    525  C   ALA A  59     -16.860  -7.615 -19.036  1.00 10.00      A   
ATOM    526  O   ALA A  59     -17.957  -7.064 -18.940  1.00 10.00      A   
ATOM    527  N   THR A  60     -16.525  -8.688 -18.327  1.00 10.00      A   
ATOM    528  HN  THR A  60     -15.631  -9.075 -18.439  1.00 10.00      A   
ATOM    529  CA  THR A  60     -17.451  -9.314 -17.389  1.00 10.00      A   
ATOM    530  CB  THR A  60     -16.811 -10.556 -16.746  1.00 10.00      A   
ATOM    531  OG1 THR A  60     -16.009 -11.215 -17.730  1.00 10.00      A   
ATOM    532  HG1 THR A  60     -16.584 -11.683 -18.349  1.00 10.00      A   
ATOM    533  CG2 THR A  60     -17.879 -11.515 -16.242  1.00 10.00      A   
ATOM    534  C   THR A  60     -17.877  -8.346 -16.287  1.00 10.00      A   
ATOM    535  O   THR A  60     -19.061  -8.243 -15.965  1.00 10.00      A   
ATOM    536  N   VAL A  61     -16.907  -7.625 -15.731  1.00 10.00      A   
ATOM    537  HN  VAL A  61     -15.987  -7.738 -16.054  1.00 10.00      A   
ATOM    538  CA  VAL A  61     -17.173  -6.667 -14.661  1.00 10.00      A   
ATOM    539  CB  VAL A  61     -15.862  -6.075 -14.090  1.00 10.00      A   
ATOM    540  CG1 VAL A  61     -16.146  -5.200 -12.875  1.00 10.00      A   
ATOM    541  CG2 VAL A  61     -14.883  -7.183 -13.735  1.00 10.00      A   
ATOM    542  C   VAL A  61     -18.051  -5.528 -15.164  1.00 10.00      A   
ATOM    543  O   VAL A  61     -19.050  -5.174 -14.536  1.00 10.00      A   
ATOM    544  N   ILE A  62     -17.676  -4.978 -16.311  1.00 10.00      A   
ATOM    545  HN  ILE A  62     -16.879  -5.325 -16.766  1.00 10.00      A   
ATOM    546  CA  ILE A  62     -18.402  -3.872 -16.913  1.00 10.00      A   
ATOM    547  CB  ILE A  62     -17.671  -3.345 -18.168  1.00 10.00      A   
ATOM    548  CG1 ILE A  62     -16.237  -2.929 -17.818  1.00 10.00      A   
ATOM    549  CG2 ILE A  62     -18.435  -2.181 -18.780  1.00 10.00      A   
ATOM    550  CD1 ILE A  62     -15.389  -2.573 -19.018  1.00 10.00      A   
ATOM    551  C   ILE A  62     -19.826  -4.279 -17.293  1.00 10.00      A   
ATOM    552  O   ILE A  62     -20.764  -3.496 -17.152  1.00 10.00      A   
ATOM    553  N   ARG A  63     -19.975  -5.501 -17.782  1.00 10.00      A   
ATOM    554  HN  ARG A  63     -19.183  -6.075 -17.883  1.00 10.00      A   
ATOM    555  CA  ARG A  63     -21.277  -6.007 -18.193  1.00 10.00      A   
ATOM    556  CB  ARG A  63     -21.129  -7.390 -18.827  1.00 10.00      A   
ATOM    557  CG  ARG A  63     -22.162  -7.695 -19.895  1.00 10.00      A   
ATOM    558  CD  ARG A  63     -21.513  -7.861 -21.259  1.00 10.00      A   
ATOM    559  NE  ARG A  63     -20.511  -8.926 -21.267  1.00 10.00      A   
ATOM    560  HE  ARG A  63     -20.686  -9.711 -20.703  1.00 10.00      A   
ATOM    561  CZ  ARG A  63     -19.394  -8.894 -21.993  1.00 10.00      A   
ATOM    562  NH1 ARG A  63     -19.142  -7.851 -22.777  1.00 10.00      A   
ATOM    563 HH11 ARG A  63     -18.268  -7.823 -23.351  1.00 10.00      A   
ATOM    564 HH12 ARG A  63     -19.814  -7.055 -22.824  1.00 10.00      A   
ATOM    565  NH2 ARG A  63     -18.517  -9.892 -21.911  1.00 10.00      A   
ATOM    566 HH21 ARG A  63     -18.698 -10.701 -21.273  1.00 10.00      A   
ATOM    567 HH22 ARG A  63     -17.643  -9.873 -22.481  1.00 10.00      A   
ATOM    568  C   ARG A  63     -22.247  -6.070 -17.017  1.00 10.00      A   
ATOM    569  O   ARG A  63     -23.411  -5.674 -17.133  1.00 10.00      A   
ATOM    570  N   ARG A  64     -21.771  -6.565 -15.885  1.00 10.00      A   
ATOM    571  HN  ARG A  64     -20.836  -6.866 -15.847  1.00 10.00      A   
ATOM    572  CA  ARG A  64     -22.613  -6.679 -14.706  1.00 10.00      A   
ATOM    573  CB  ARG A  64     -22.082  -7.721 -13.721  1.00 10.00      A   
ATOM    574  CG  ARG A  64     -23.030  -7.996 -12.566  1.00 10.00      A   
ATOM    575  CD  ARG A  64     -22.561  -9.162 -11.713  1.00 10.00      A   
ATOM    576  NE  ARG A  64     -22.999  -9.015 -10.325  1.00 10.00      A   
ATOM    577  HE  ARG A  64     -23.643  -8.301 -10.132  1.00 10.00      A   
ATOM    578  CZ  ARG A  64     -22.584  -9.785  -9.318  1.00 10.00      A   
ATOM    579  NH1 ARG A  64     -21.727 -10.773  -9.534  1.00 10.00      A   
ATOM    580 HH11 ARG A  64     -21.408 -11.371  -8.738  1.00 10.00      A   
ATOM    581 HH12 ARG A  64     -21.363 -10.967 -10.506  1.00 10.00      A   
ATOM    582  NH2 ARG A  64     -23.010  -9.551  -8.082  1.00 10.00      A   
ATOM    583 HH21 ARG A  64     -23.669  -8.766  -7.887  1.00 10.00      A   
ATOM    584 HH22 ARG A  64     -22.679 -10.155  -7.294  1.00 10.00      A   
ATOM    585  C   ARG A  64     -22.827  -5.331 -14.023  1.00 10.00      A   
ATOM    586  O   ARG A  64     -23.952  -4.988 -13.667  1.00 10.00      A   
ATOM    587  N   PHE A  65     -21.758  -4.559 -13.866  1.00 10.00      A   
ATOM    588  HN  PHE A  65     -20.886  -4.868 -14.203  1.00 10.00      A   
ATOM    589  CA  PHE A  65     -21.848  -3.253 -13.218  1.00 10.00      A   
ATOM    590  CB  PHE A  65     -20.956  -3.208 -11.975  1.00 10.00      A   
ATOM    591  CG  PHE A  65     -21.197  -4.323 -11.005  1.00 10.00      A   
ATOM    592  CD1 PHE A  65     -20.299  -5.371 -10.904  1.00 10.00      A   
ATOM    593  CD2 PHE A  65     -22.313  -4.324 -10.192  1.00 10.00      A   
ATOM    594  CE1 PHE A  65     -20.510  -6.401 -10.011  1.00 10.00      A   
ATOM    595  CE2 PHE A  65     -22.532  -5.351  -9.297  1.00 10.00      A   
ATOM    596  CZ  PHE A  65     -21.628  -6.391  -9.207  1.00 10.00      A   
ATOM    597  C   PHE A  65     -21.448  -2.134 -14.179  1.00 10.00      A   
ATOM    598  O   PHE A  65     -20.278  -1.766 -14.259  1.00 10.00      A   
ATOM    599  N   PRO A  66     -22.410  -1.574 -14.924  1.00 10.00      A   
ATOM    600  CA  PRO A  66     -22.152  -0.506 -15.882  1.00 10.00      A   
ATOM    601  CB  PRO A  66     -23.217  -0.757 -16.965  1.00 10.00      A   
ATOM    602  CG  PRO A  66     -24.193  -1.740 -16.377  1.00 10.00      A   
ATOM    603  CD  PRO A  66     -23.823  -1.945 -14.931  1.00 10.00      A   
ATOM    604  C   PRO A  66     -22.333   0.889 -15.279  1.00 10.00      A   
ATOM    605  O   PRO A  66     -22.443   1.877 -16.004  1.00 10.00      A   
ATOM    606  N   LYS A  67     -22.374   0.974 -13.954  1.00 10.00      A   
ATOM    607  HN  LYS A  67     -22.295   0.159 -13.413  1.00 10.00      A   
ATOM    608  CA  LYS A  67     -22.542   2.261 -13.288  1.00 10.00      A   
ATOM    609  CB  LYS A  67     -23.944   2.371 -12.676  1.00 10.00      A   
ATOM    610  CG  LYS A  67     -25.075   2.370 -13.695  1.00 10.00      A   
ATOM    611  CD  LYS A  67     -26.382   2.835 -13.074  1.00 10.00      A   
ATOM    612  CE  LYS A  67     -27.535   2.728 -14.056  1.00 10.00      A   
ATOM    613  NZ  LYS A  67     -28.793   3.302 -13.506  1.00 10.00      A   
ATOM    614  HZ1 LYS A  67     -29.590   3.097 -14.144  1.00 10.00      A   
ATOM    615  HZ2 LYS A  67     -28.704   4.334 -13.404  1.00 10.00      A   
ATOM    616  HZ3 LYS A  67     -29.000   2.892 -12.574  1.00 10.00      A   
ATOM    617  C   LYS A  67     -21.471   2.474 -12.222  1.00 10.00      A   
ATOM    618  O   LYS A  67     -21.686   3.177 -11.235  1.00 10.00      A   
ATOM    619  N   VAL A  68     -20.310   1.873 -12.440  1.00 10.00      A   
ATOM    620  HN  VAL A  68     -20.191   1.350 -13.259  1.00 10.00      A   
ATOM    621  CA  VAL A  68     -19.197   1.979 -11.503  1.00 10.00      A   
ATOM    622  CB  VAL A  68     -18.274   0.747 -11.598  1.00 10.00      A   
ATOM    623  CG1 VAL A  68     -17.084   0.879 -10.664  1.00 10.00      A   
ATOM    624  CG2 VAL A  68     -19.051  -0.515 -11.282  1.00 10.00      A   
ATOM    625  C   VAL A  68     -18.384   3.246 -11.764  1.00 10.00      A   
ATOM    626  O   VAL A  68     -18.087   3.581 -12.913  1.00 10.00      A   
ATOM    627  N   ARG A  69     -18.037   3.952 -10.691  1.00 10.00      A   
ATOM    628  HN  ARG A  69     -18.310   3.635  -9.801  1.00 10.00      A   
ATOM    629  CA  ARG A  69     -17.260   5.176 -10.799  1.00 10.00      A   
ATOM    630  CB  ARG A  69     -18.074   6.387 -10.336  1.00 10.00      A   
ATOM    631  CG  ARG A  69     -19.324   6.655 -11.158  1.00 10.00      A   
ATOM    632  CD  ARG A  69     -20.062   7.877 -10.641  1.00 10.00      A   
ATOM    633  NE  ARG A  69     -21.253   8.190 -11.430  1.00 10.00      A   
ATOM    634  HE  ARG A  69     -21.730   7.434 -11.851  1.00 10.00      A   
ATOM    635  CZ  ARG A  69     -21.717   9.428 -11.606  1.00 10.00      A   
ATOM    636  NH1 ARG A  69     -21.086  10.461 -11.055  1.00 10.00      A   
ATOM    637 HH11 ARG A  69     -21.444  11.432 -11.188  1.00 10.00      A   
ATOM    638 HH12 ARG A  69     -20.227  10.303 -10.484  1.00 10.00      A   
ATOM    639  NH2 ARG A  69     -22.814   9.625 -12.325  1.00 10.00      A   
ATOM    640 HH21 ARG A  69     -23.189  10.587 -12.469  1.00 10.00      A   
ATOM    641 HH22 ARG A  69     -23.308   8.810 -12.749  1.00 10.00      A   
ATOM    642  C   ARG A  69     -15.961   5.063 -10.007  1.00 10.00      A   
ATOM    643  O   ARG A  69     -15.073   5.902 -10.142  1.00 10.00      A   
ATOM    644  N   SER A  70     -15.856   4.018  -9.190  1.00 10.00      A   
ATOM    645  HN  SER A  70     -16.603   3.384  -9.127  1.00 10.00      A   
ATOM    646  CA  SER A  70     -14.667   3.784  -8.379  1.00 10.00      A   
ATOM    647  CB  SER A  70     -14.995   4.035  -6.901  1.00 10.00      A   
ATOM    648  OG  SER A  70     -13.819   4.192  -6.121  1.00 10.00      A   
ATOM    649  HG  SER A  70     -13.723   5.124  -5.865  1.00 10.00      A   
ATOM    650  C   SER A  70     -14.177   2.347  -8.587  1.00 10.00      A   
ATOM    651  O   SER A  70     -14.812   1.391  -8.131  1.00 10.00      A   
ATOM    652  N   VAL A  71     -13.056   2.194  -9.286  1.00 10.00      A   
ATOM    653  HN  VAL A  71     -12.578   2.987  -9.614  1.00 10.00      A   
ATOM    654  CA  VAL A  71     -12.516   0.870  -9.571  1.00 10.00      A   
ATOM    655  CB  VAL A  71     -12.391   0.632 -11.093  1.00 10.00      A   
ATOM    656  CG1 VAL A  71     -12.092  -0.829 -11.389  1.00 10.00      A   
ATOM    657  CG2 VAL A  71     -13.649   1.084 -11.821  1.00 10.00      A   
ATOM    658  C   VAL A  71     -11.148   0.656  -8.924  1.00 10.00      A   
ATOM    659  O   VAL A  71     -10.264   1.511  -9.015  1.00 10.00      A   
ATOM    660  N   GLU A  72     -10.987  -0.487  -8.270  1.00 10.00      A   
ATOM    661  HN  GLU A  72     -11.743  -1.115  -8.213  1.00 10.00      A   
ATOM    662  CA  GLU A  72      -9.726  -0.848  -7.629  1.00 10.00      A   
ATOM    663  CB  GLU A  72      -9.925  -1.067  -6.129  1.00 10.00      A   
ATOM    664  CG  GLU A  72     -10.485   0.128  -5.381  1.00 10.00      A   
ATOM    665  CD  GLU A  72     -10.568  -0.122  -3.890  1.00 10.00      A   
ATOM    666  OE1 GLU A  72     -11.613  -0.622  -3.426  1.00 10.00      A   
ATOM    667  OE2 GLU A  72      -9.594   0.187  -3.170  1.00 10.00      A   
ATOM    668  C   GLU A  72      -9.191  -2.131  -8.258  1.00 10.00      A   
ATOM    669  O   GLU A  72      -9.901  -3.136  -8.315  1.00 10.00      A   
ATOM    670  N   LEU A  73      -7.948  -2.104  -8.728  1.00 10.00      A   
ATOM    671  HN  LEU A  73      -7.415  -1.280  -8.641  1.00 10.00      A   
ATOM    672  CA  LEU A  73      -7.358  -3.273  -9.372  1.00 10.00      A   
ATOM    673  CB  LEU A  73      -7.380  -3.104 -10.895  1.00 10.00      A   
ATOM    674  CG  LEU A  73      -8.751  -2.943 -11.556  1.00 10.00      A   
ATOM    675  CD1 LEU A  73      -8.605  -2.310 -12.930  1.00 10.00      A   
ATOM    676  CD2 LEU A  73      -9.450  -4.287 -11.661  1.00 10.00      A   
ATOM    677  C   LEU A  73      -5.921  -3.513  -8.916  1.00 10.00      A   
ATOM    678  O   LEU A  73      -5.136  -2.575  -8.775  1.00 10.00      A   
ATOM    679  N   LYS A  74      -5.586  -4.778  -8.700  1.00 10.00      A   
ATOM    680  HN  LYS A  74      -6.264  -5.472  -8.828  1.00 10.00      A   
ATOM    681  CA  LYS A  74      -4.239  -5.174  -8.284  1.00 10.00      A   
ATOM    682  CB  LYS A  74      -4.282  -5.890  -6.932  1.00 10.00      A   
ATOM    683  CG  LYS A  74      -4.925  -5.086  -5.815  1.00 10.00      A   
ATOM    684  CD  LYS A  74      -4.855  -5.827  -4.490  1.00 10.00      A   
ATOM    685  CE  LYS A  74      -5.517  -5.032  -3.379  1.00 10.00      A   
ATOM    686  NZ  LYS A  74      -5.180  -5.572  -2.038  1.00 10.00      A   
ATOM    687  HZ1 LYS A  74      -5.902  -6.247  -1.723  1.00 10.00      A   
ATOM    688  HZ2 LYS A  74      -5.117  -4.802  -1.345  1.00 10.00      A   
ATOM    689  HZ3 LYS A  74      -4.264  -6.067  -2.074  1.00 10.00      A   
ATOM    690  C   LYS A  74      -3.634  -6.101  -9.336  1.00 10.00      A   
ATOM    691  O   LYS A  74      -4.367  -6.827 -10.016  1.00 10.00      A   
ATOM    692  N   GLY A  75      -2.310  -6.095  -9.469  1.00 10.00      A   
ATOM    693  HN  GLY A  75      -1.765  -5.521  -8.889  1.00 10.00      A   
ATOM    694  CA  GLY A  75      -1.673  -6.932 -10.471  1.00 10.00      A   
ATOM    695  C   GLY A  75      -0.575  -7.829  -9.932  1.00 10.00      A   
ATOM    696  O   GLY A  75      -0.821  -8.996  -9.622  1.00 10.00      A   
ATOM    697  N   LYS A  76       0.638  -7.291  -9.843  1.00 10.00      A   
ATOM    698  HN  LYS A  76       0.762  -6.349 -10.104  1.00 10.00      A   
ATOM    699  CA  LYS A  76       1.788  -8.048  -9.356  1.00 10.00      A   
ATOM    700  CB  LYS A  76       3.067  -7.221  -9.493  1.00 10.00      A   
ATOM    701  CG  LYS A  76       3.493  -6.922 -10.918  1.00 10.00      A   
ATOM    702  CD  LYS A  76       4.823  -6.190 -10.925  1.00 10.00      A   
ATOM    703  CE  LYS A  76       5.245  -5.803 -12.329  1.00 10.00      A   
ATOM    704  NZ  LYS A  76       6.568  -5.124 -12.335  1.00 10.00      A   
ATOM    705  HZ1 LYS A  76       6.874  -4.950 -13.311  1.00 10.00      A   
ATOM    706  HZ2 LYS A  76       7.282  -5.713 -11.861  1.00 10.00      A   
ATOM    707  HZ3 LYS A  76       6.508  -4.209 -11.837  1.00 10.00      A   
ATOM    708  C   LYS A  76       1.607  -8.463  -7.896  1.00 10.00      A   
ATOM    709  O   LYS A  76       1.016  -7.730  -7.104  1.00 10.00      A   
ATOM    710  N   PRO A  77       2.119  -9.649  -7.519  1.00 10.00      A   
ATOM    711  CA  PRO A  77       2.021 -10.149  -6.142  1.00 10.00      A   
ATOM    712  CB  PRO A  77       2.435 -11.616  -6.276  1.00 10.00      A   
ATOM    713  CG  PRO A  77       3.345 -11.638  -7.456  1.00 10.00      A   
ATOM    714  CD  PRO A  77       2.819 -10.597  -8.406  1.00 10.00      A   
ATOM    715  C   PRO A  77       2.986  -9.419  -5.203  1.00 10.00      A   
ATOM    716  O   PRO A  77       3.837  -8.643  -5.648  1.00 10.00      A   
ATOM    717  N   HIS A  78       2.864  -9.690  -3.908  1.00 10.00      A   
ATOM    718  HN  HIS A  78       2.183 -10.337  -3.621  1.00 10.00      A   
ATOM    719  CA  HIS A  78       3.712  -9.062  -2.893  1.00 10.00      A   
ATOM    720  CB  HIS A  78       3.229  -9.466  -1.494  1.00 10.00      A   
ATOM    721  CG  HIS A  78       4.004  -8.877  -0.350  1.00 10.00      A   
ATOM    722  ND1 HIS A  78       4.483  -9.617   0.709  1.00 10.00      A   
ATOM    723  HD1 HIS A  78       4.366 -10.596   0.840  1.00 10.00      A   
ATOM    724  CD2 HIS A  78       4.381  -7.598  -0.108  1.00 10.00      A   
ATOM    725  CE1 HIS A  78       5.123  -8.784   1.539  1.00 10.00      A   
ATOM    726  NE2 HIS A  78       5.091  -7.545   1.087  1.00 10.00      A   
ATOM    727  C   HIS A  78       5.187  -9.428  -3.086  1.00 10.00      A   
ATOM    728  O   HIS A  78       6.075  -8.592  -2.914  1.00 10.00      A   
ATOM    729  N   PHE A  79       5.445 -10.671  -3.473  1.00 10.00      A   
ATOM    730  HN  PHE A  79       4.699 -11.298  -3.609  1.00 10.00      A   
ATOM    731  CA  PHE A  79       6.816 -11.132  -3.684  1.00 10.00      A   
ATOM    732  CB  PHE A  79       6.886 -12.655  -3.807  1.00 10.00      A   
ATOM    733  CG  PHE A  79       7.154 -13.356  -2.500  1.00 10.00      A   
ATOM    734  CD1 PHE A  79       6.886 -12.734  -1.292  1.00 10.00      A   
ATOM    735  CD2 PHE A  79       7.672 -14.639  -2.482  1.00 10.00      A   
ATOM    736  CE1 PHE A  79       7.130 -13.379  -0.094  1.00 10.00      A   
ATOM    737  CE2 PHE A  79       7.917 -15.289  -1.289  1.00 10.00      A   
ATOM    738  CZ  PHE A  79       7.646 -14.658  -0.093  1.00 10.00      A   
ATOM    739  C   PHE A  79       7.496 -10.449  -4.871  1.00 10.00      A   
ATOM    740  O   PHE A  79       8.710 -10.568  -5.055  1.00 10.00      A   
ATOM    741  N   ALA A  80       6.718  -9.722  -5.668  1.00 10.00      A   
ATOM    742  HN  ALA A  80       5.758  -9.655  -5.469  1.00 10.00      A   
ATOM    743  CA  ALA A  80       7.258  -9.016  -6.823  1.00 10.00      A   
ATOM    744  CB  ALA A  80       6.145  -8.605  -7.775  1.00 10.00      A   
ATOM    745  C   ALA A  80       8.049  -7.793  -6.380  1.00 10.00      A   
ATOM    746  O   ALA A  80       8.954  -7.344  -7.079  1.00 10.00      A   
ATOM    747  N   ASP A  81       7.716  -7.279  -5.197  1.00 10.00      A   
ATOM    748  HN  ASP A  81       7.002  -7.707  -4.677  1.00 10.00      A   
ATOM    749  CA  ASP A  81       8.384  -6.102  -4.642  1.00 10.00      A   
ATOM    750  CB  ASP A  81       7.650  -5.630  -3.379  1.00 10.00      A   
ATOM    751  CG  ASP A  81       7.017  -4.259  -3.524  1.00 10.00      A   
ATOM    752  OD1 ASP A  81       5.769  -4.168  -3.488  1.00 10.00      A   
ATOM    753  OD2 ASP A  81       7.758  -3.264  -3.655  1.00 10.00      A   
ATOM    754  C   ASP A  81       9.835  -6.414  -4.291  1.00 10.00      A   
ATOM    755  O   ASP A  81      10.654  -5.512  -4.123  1.00 10.00      A   
ATOM    756  N   PHE A  82      10.154  -7.703  -4.203  1.00 10.00      A   
ATOM    757  HN  PHE A  82       9.466  -8.376  -4.384  1.00 10.00      A   
ATOM    758  CA  PHE A  82      11.501  -8.138  -3.846  1.00 10.00      A   
ATOM    759  CB  PHE A  82      11.442  -9.274  -2.817  1.00 10.00      A   
ATOM    760  CG  PHE A  82      10.464  -9.028  -1.701  1.00 10.00      A   
ATOM    761  CD1 PHE A  82      10.514  -7.853  -0.969  1.00 10.00      A   
ATOM    762  CD2 PHE A  82       9.494  -9.967  -1.389  1.00 10.00      A   
ATOM    763  CE1 PHE A  82       9.615  -7.617   0.053  1.00 10.00      A   
ATOM    764  CE2 PHE A  82       8.591  -9.739  -0.365  1.00 10.00      A   
ATOM    765  CZ  PHE A  82       8.651  -8.562   0.357  1.00 10.00      A   
ATOM    766  C   PHE A  82      12.307  -8.564  -5.072  1.00 10.00      A   
ATOM    767  O   PHE A  82      13.341  -9.221  -4.939  1.00 10.00      A   
ATOM    768  N   ASN A  83      11.826  -8.180  -6.256  1.00 10.00      A   
ATOM    769  HN  ASN A  83      10.997  -7.654  -6.280  1.00 10.00      A   
ATOM    770  CA  ASN A  83      12.490  -8.505  -7.527  1.00 10.00      A   
ATOM    771  CB  ASN A  83      13.933  -7.979  -7.564  1.00 10.00      A   
ATOM    772  CG  ASN A  83      14.044  -6.471  -7.476  1.00 10.00      A   
ATOM    773  OD1 ASN A  83      13.128  -5.740  -7.850  1.00 10.00      A   
ATOM    774  ND2 ASN A  83      15.176  -5.992  -6.983  1.00 10.00      A   
ATOM    775 HD21 ASN A  83      15.870  -6.631  -6.710  1.00 10.00      A   
ATOM    776 HD22 ASN A  83      15.274  -5.019  -6.910  1.00 10.00      A   
ATOM    777  C   ASN A  83      12.488 -10.006  -7.802  1.00 10.00      A   
ATOM    778  O   ASN A  83      13.305 -10.505  -8.575  1.00 10.00      A   
ATOM    779  N   LEU A  84      11.559 -10.721  -7.188  1.00 10.00      A   
ATOM    780  HN  LEU A  84      10.918 -10.272  -6.601  1.00 10.00      A   
ATOM    781  CA  LEU A  84      11.476 -12.167  -7.364  1.00 10.00      A   
ATOM    782  CB  LEU A  84      10.911 -12.833  -6.109  1.00 10.00      A   
ATOM    783  CG  LEU A  84      11.781 -12.751  -4.854  1.00 10.00      A   
ATOM    784  CD1 LEU A  84      11.078 -13.416  -3.681  1.00 10.00      A   
ATOM    785  CD2 LEU A  84      13.138 -13.395  -5.104  1.00 10.00      A   
ATOM    786  C   LEU A  84      10.638 -12.544  -8.577  1.00 10.00      A   
ATOM    787  O   LEU A  84      10.608 -13.705  -8.988  1.00 10.00      A   
ATOM    788  N   VAL A  85       9.955 -11.561  -9.138  1.00 10.00      A   
ATOM    789  HN  VAL A  85      10.028 -10.659  -8.768  1.00 10.00      A   
ATOM    790  CA  VAL A  85       9.115 -11.781 -10.306  1.00 10.00      A   
ATOM    791  CB  VAL A  85       7.670 -11.288 -10.079  1.00 10.00      A   
ATOM    792  CG1 VAL A  85       6.812 -11.543 -11.310  1.00 10.00      A   
ATOM    793  CG2 VAL A  85       7.060 -11.958  -8.859  1.00 10.00      A   
ATOM    794  C   VAL A  85       9.711 -11.080 -11.521  1.00 10.00      A   
ATOM    795  O   VAL A  85       9.796  -9.848 -11.555  1.00 10.00      A   
ATOM    796  N   PRO A  86      10.148 -11.866 -12.523  1.00 10.00      A   
ATOM    797  CA  PRO A  86      10.744 -11.336 -13.756  1.00 10.00      A   
ATOM    798  CB  PRO A  86      10.915 -12.577 -14.641  1.00 10.00      A   
ATOM    799  CG  PRO A  86      10.979 -13.716 -13.683  1.00 10.00      A   
ATOM    800  CD  PRO A  86      10.098 -13.340 -12.525  1.00 10.00      A   
ATOM    801  C   PRO A  86       9.840 -10.310 -14.439  1.00 10.00      A   
ATOM    802  O   PRO A  86       8.609 -10.415 -14.398  1.00 10.00      A   
ATOM    803  N   ASP A  87      10.462  -9.316 -15.053  1.00 10.00      A   
ATOM    804  HN  ASP A  87      11.441  -9.295 -15.050  1.00 10.00      A   
ATOM    805  CA  ASP A  87       9.736  -8.258 -15.741  1.00 10.00      A   
ATOM    806  CB  ASP A  87      10.645  -7.053 -16.012  1.00 10.00      A   
ATOM    807  CG  ASP A  87      11.067  -6.340 -14.742  1.00 10.00      A   
ATOM    808  OD1 ASP A  87      12.222  -6.534 -14.298  1.00 10.00      A   
ATOM    809  OD2 ASP A  87      10.246  -5.586 -14.175  1.00 10.00      A   
ATOM    810  C   ASP A  87       9.146  -8.775 -17.039  1.00 10.00      A   
ATOM    811  O   ASP A  87       9.795  -9.519 -17.770  1.00 10.00      A   
ATOM    812  N   GLY A  88       7.910  -8.394 -17.312  1.00 10.00      A   
ATOM    813  HN  GLY A  88       7.436  -7.809 -16.681  1.00 10.00      A   
ATOM    814  CA  GLY A  88       7.253  -8.832 -18.528  1.00 10.00      A   
ATOM    815  C   GLY A  88       6.319 -10.004 -18.294  1.00 10.00      A   
ATOM    816  O   GLY A  88       5.938 -10.700 -19.233  1.00 10.00      A   
ATOM    817  N   TRP A  89       5.953 -10.222 -17.040  1.00 10.00      A   
ATOM    818  HN  TRP A  89       6.292  -9.629 -16.336  1.00 10.00      A   
ATOM    819  CA  TRP A  89       5.060 -11.317 -16.681  1.00 10.00      A   
ATOM    820  CB  TRP A  89       5.222 -11.678 -15.195  1.00 10.00      A   
ATOM    821  CG  TRP A  89       4.079 -12.469 -14.633  1.00 10.00      A   
ATOM    822  CD1 TRP A  89       3.845 -13.804 -14.797  1.00 10.00      A   
ATOM    823  CD2 TRP A  89       3.006 -11.972 -13.821  1.00 10.00      A   
ATOM    824  NE1 TRP A  89       2.692 -14.166 -14.150  1.00 10.00      A   
ATOM    825  HE1 TRP A  89       2.304 -15.077 -14.131  1.00 10.00      A   
ATOM    826  CE2 TRP A  89       2.158 -13.061 -13.541  1.00 10.00      A   
ATOM    827  CE3 TRP A  89       2.682 -10.713 -13.309  1.00 10.00      A   
ATOM    828  CZ2 TRP A  89       1.005 -12.928 -12.771  1.00 10.00      A   
ATOM    829  CZ3 TRP A  89       1.539 -10.583 -12.543  1.00 10.00      A   
ATOM    830  CH2 TRP A  89       0.715 -11.684 -12.282  1.00 10.00      A   
ATOM    831  C   TRP A  89       3.606 -10.962 -16.986  1.00 10.00      A   
ATOM    832  O   TRP A  89       2.840 -11.792 -17.487  1.00 10.00      A   
ATOM    833  N   GLY A  90       3.234  -9.727 -16.686  1.00 10.00      A   
ATOM    834  HN  GLY A  90       3.892  -9.106 -16.308  1.00 10.00      A   
ATOM    835  CA  GLY A  90       1.877  -9.283 -16.920  1.00 10.00      A   
ATOM    836  C   GLY A  90       1.493  -8.127 -16.019  1.00 10.00      A   
ATOM    837  O   GLY A  90       2.359  -7.376 -15.567  1.00 10.00      A   
ATOM    838  N   GLY A  91       0.200  -7.988 -15.756  1.00 10.00      A   
ATOM    839  HN  GLY A  91      -0.443  -8.621 -16.154  1.00 10.00      A   
ATOM    840  CA  GLY A  91      -0.281  -6.914 -14.908  1.00 10.00      A   
ATOM    841  C   GLY A  91      -0.538  -5.656 -15.706  1.00 10.00      A   
ATOM    842  O   GLY A  91      -0.391  -4.543 -15.200  1.00 10.00      A   
ATOM    843  N   TYR A  92      -0.918  -5.836 -16.960  1.00 10.00      A   
ATOM    844  HN  TYR A  92      -1.033  -6.749 -17.295  1.00 10.00      A   
ATOM    845  CA  TYR A  92      -1.187  -4.718 -17.849  1.00 10.00      A   
ATOM    846  CB  TYR A  92      -0.970  -5.135 -19.308  1.00 10.00      A   
ATOM    847  CG  TYR A  92       0.356  -5.823 -19.545  1.00 10.00      A   
ATOM    848  CD1 TYR A  92       0.418  -7.176 -19.848  1.00 10.00      A   
ATOM    849  CD2 TYR A  92       1.550  -5.116 -19.455  1.00 10.00      A   
ATOM    850  CE1 TYR A  92       1.632  -7.809 -20.050  1.00 10.00      A   
ATOM    851  CE2 TYR A  92       2.766  -5.738 -19.658  1.00 10.00      A   
ATOM    852  CZ  TYR A  92       2.802  -7.084 -19.955  1.00 10.00      A   
ATOM    853  OH  TYR A  92       4.016  -7.707 -20.144  1.00 10.00      A   
ATOM    854  HH  TYR A  92       4.555  -7.593 -19.351  1.00 10.00      A   
ATOM    855  C   TYR A  92      -2.603  -4.196 -17.650  1.00 10.00      A   
ATOM    856  O   TYR A  92      -3.565  -4.961 -17.667  1.00 10.00      A   
ATOM    857  N   VAL A  93      -2.722  -2.891 -17.459  1.00 10.00      A   
ATOM    858  HN  VAL A  93      -1.914  -2.332 -17.453  1.00 10.00      A   
ATOM    859  CA  VAL A  93      -4.021  -2.264 -17.250  1.00 10.00      A   
ATOM    860  CB  VAL A  93      -3.909  -1.093 -16.244  1.00 10.00      A   
ATOM    861  CG1 VAL A  93      -3.162   0.090 -16.843  1.00 10.00      A   
ATOM    862  CG2 VAL A  93      -5.272  -0.678 -15.715  1.00 10.00      A   
ATOM    863  C   VAL A  93      -4.611  -1.777 -18.575  1.00 10.00      A   
ATOM    864  O   VAL A  93      -5.774  -1.381 -18.644  1.00 10.00      A   
ATOM    865  N   TYR A  94      -3.799  -1.837 -19.630  1.00 10.00      A   
ATOM    866  HN  TYR A  94      -2.886  -2.184 -19.505  1.00 10.00      A   
ATOM    867  CA  TYR A  94      -4.215  -1.405 -20.967  1.00 10.00      A   
ATOM    868  CB  TYR A  94      -3.116  -1.672 -22.006  1.00 10.00      A   
ATOM    869  CG  TYR A  94      -3.466  -1.258 -23.419  1.00 10.00      A   
ATOM    870  CD1 TYR A  94      -3.808   0.056 -23.726  1.00 10.00      A   
ATOM    871  CD2 TYR A  94      -3.455  -2.186 -24.448  1.00 10.00      A   
ATOM    872  CE1 TYR A  94      -4.132   0.429 -25.019  1.00 10.00      A   
ATOM    873  CE2 TYR A  94      -3.773  -1.823 -25.739  1.00 10.00      A   
ATOM    874  CZ  TYR A  94      -4.111  -0.519 -26.023  1.00 10.00      A   
ATOM    875  OH  TYR A  94      -4.430  -0.168 -27.319  1.00 10.00      A   
ATOM    876  HH  TYR A  94      -4.242   0.772 -27.458  1.00 10.00      A   
ATOM    877  C   TYR A  94      -5.568  -1.991 -21.406  1.00 10.00      A   
ATOM    878  O   TYR A  94      -6.453  -1.237 -21.807  1.00 10.00      A   
ATOM    879  N   PRO A  95      -5.765  -3.331 -21.350  1.00 10.00      A   
ATOM    880  CA  PRO A  95      -7.039  -3.953 -21.741  1.00 10.00      A   
ATOM    881  CB  PRO A  95      -6.841  -5.435 -21.407  1.00 10.00      A   
ATOM    882  CG  PRO A  95      -5.367  -5.630 -21.419  1.00 10.00      A   
ATOM    883  CD  PRO A  95      -4.773  -4.343 -20.929  1.00 10.00      A   
ATOM    884  C   PRO A  95      -8.216  -3.387 -20.947  1.00 10.00      A   
ATOM    885  O   PRO A  95      -9.291  -3.149 -21.495  1.00 10.00      A   
ATOM    886  N   TRP A  96      -7.996  -3.157 -19.659  1.00 10.00      A   
ATOM    887  HN  TRP A  96      -7.109  -3.347 -19.288  1.00 10.00      A   
ATOM    888  CA  TRP A  96      -9.030  -2.615 -18.789  1.00 10.00      A   
ATOM    889  CB  TRP A  96      -8.592  -2.698 -17.326  1.00 10.00      A   
ATOM    890  CG  TRP A  96      -8.566  -4.092 -16.784  1.00 10.00      A   
ATOM    891  CD1 TRP A  96      -7.574  -5.015 -16.943  1.00 10.00      A   
ATOM    892  CD2 TRP A  96      -9.575  -4.719 -15.984  1.00 10.00      A   
ATOM    893  NE1 TRP A  96      -7.903  -6.179 -16.297  1.00 10.00      A   
ATOM    894  HE1 TRP A  96      -7.351  -6.991 -16.269  1.00 10.00      A   
ATOM    895  CE2 TRP A  96      -9.128  -6.024 -15.698  1.00 10.00      A   
ATOM    896  CE3 TRP A  96     -10.812  -4.303 -15.483  1.00 10.00      A   
ATOM    897  CZ2 TRP A  96      -9.876  -6.917 -14.932  1.00 10.00      A   
ATOM    898  CZ3 TRP A  96     -11.552  -5.190 -14.723  1.00 10.00      A   
ATOM    899  CH2 TRP A  96     -11.082  -6.482 -14.455  1.00 10.00      A   
ATOM    900  C   TRP A  96      -9.343  -1.169 -19.160  1.00 10.00      A   
ATOM    901  O   TRP A  96     -10.502  -0.806 -19.368  1.00 10.00      A   
ATOM    902  N   ILE A  97      -8.293  -0.359 -19.267  1.00 10.00      A   
ATOM    903  HN  ILE A  97      -7.391  -0.726 -19.109  1.00 10.00      A   
ATOM    904  CA  ILE A  97      -8.426   1.055 -19.609  1.00 10.00      A   
ATOM    905  CB  ILE A  97      -7.051   1.774 -19.593  1.00 10.00      A   
ATOM    906  CG1 ILE A  97      -6.464   1.799 -18.178  1.00 10.00      A   
ATOM    907  CG2 ILE A  97      -7.146   3.187 -20.157  1.00 10.00      A   
ATOM    908  CD1 ILE A  97      -7.336   2.502 -17.158  1.00 10.00      A   
ATOM    909  C   ILE A  97      -9.091   1.234 -20.973  1.00 10.00      A   
ATOM    910  O   ILE A  97      -9.927   2.123 -21.155  1.00 10.00      A   
ATOM    911  N   GLU A  98      -8.733   0.371 -21.919  1.00 10.00      A   
ATOM    912  HN  GLU A  98      -8.072  -0.327 -21.706  1.00 10.00      A   
ATOM    913  CA  GLU A  98      -9.288   0.433 -23.265  1.00 10.00      A   
ATOM    914  CB  GLU A  98      -8.588  -0.577 -24.178  1.00 10.00      A   
ATOM    915  CG  GLU A  98      -8.893  -0.396 -25.655  1.00 10.00      A   
ATOM    916  CD  GLU A  98      -9.059  -1.716 -26.388  1.00 10.00      A   
ATOM    917  OE1 GLU A  98      -8.078  -2.478 -26.491  1.00 10.00      A   
ATOM    918  OE2 GLU A  98     -10.175  -1.991 -26.875  1.00 10.00      A   
ATOM    919  C   GLU A  98     -10.795   0.175 -23.261  1.00 10.00      A   
ATOM    920  O   GLU A  98     -11.564   0.895 -23.898  1.00 10.00      A   
ATOM    921  N   ALA A  99     -11.214  -0.850 -22.531  1.00 10.00      A   
ATOM    922  HN  ALA A  99     -10.557  -1.380 -22.028  1.00 10.00      A   
ATOM    923  CA  ALA A  99     -12.626  -1.209 -22.456  1.00 10.00      A   
ATOM    924  CB  ALA A  99     -12.787  -2.580 -21.816  1.00 10.00      A   
ATOM    925  C   ALA A  99     -13.424  -0.161 -21.686  1.00 10.00      A   
ATOM    926  O   ALA A  99     -14.591   0.090 -21.987  1.00 10.00      A   
ATOM    927  N   MET A 100     -12.780   0.457 -20.707  1.00 10.00      A   
ATOM    928  HN  MET A 100     -11.841   0.217 -20.530  1.00 10.00      A   
ATOM    929  CA  MET A 100     -13.426   1.471 -19.879  1.00 10.00      A   
ATOM    930  CB  MET A 100     -12.525   1.882 -18.714  1.00 10.00      A   
ATOM    931  CG  MET A 100     -12.465   0.873 -17.581  1.00 10.00      A   
ATOM    932  SD  MET A 100     -11.206   1.283 -16.358  1.00 10.00      A   
ATOM    933  CE  MET A 100     -11.388  -0.088 -15.220  1.00 10.00      A   
ATOM    934  C   MET A 100     -13.836   2.704 -20.684  1.00 10.00      A   
ATOM    935  O   MET A 100     -14.864   3.322 -20.390  1.00 10.00      A   
ATOM    936  N   SER A 101     -13.044   3.039 -21.703  1.00 10.00      A   
ATOM    937  HN  SER A 101     -12.250   2.486 -21.891  1.00 10.00      A   
ATOM    938  CA  SER A 101     -13.308   4.203 -22.549  1.00 10.00      A   
ATOM    939  CB  SER A 101     -12.295   4.257 -23.698  1.00 10.00      A   
ATOM    940  OG  SER A 101     -11.002   3.871 -23.262  1.00 10.00      A   
ATOM    941  HG  SER A 101     -10.684   4.505 -22.607  1.00 10.00      A   
ATOM    942  C   SER A 101     -14.718   4.187 -23.129  1.00 10.00      A   
ATOM    943  O   SER A 101     -15.400   5.209 -23.154  1.00 10.00      A   
ATOM    944  N   SER A 102     -15.156   3.025 -23.583  1.00 10.00      A   
ATOM    945  HN  SER A 102     -14.581   2.232 -23.516  1.00 10.00      A   
ATOM    946  CA  SER A 102     -16.473   2.892 -24.182  1.00 10.00      A   
ATOM    947  CB  SER A 102     -16.350   2.072 -25.466  1.00 10.00      A   
ATOM    948  OG  SER A 102     -15.321   1.103 -25.340  1.00 10.00      A   
ATOM    949  HG  SER A 102     -15.702   0.222 -25.440  1.00 10.00      A   
ATOM    950  C   SER A 102     -17.462   2.235 -23.227  1.00 10.00      A   
ATOM    951  O   SER A 102     -18.330   1.472 -23.651  1.00 10.00      A   
ATOM    952  N   SER A 103     -17.333   2.525 -21.940  1.00 10.00      A   
ATOM    953  HN  SER A 103     -16.627   3.145 -21.654  1.00 10.00      A   
ATOM    954  CA  SER A 103     -18.221   1.946 -20.943  1.00 10.00      A   
ATOM    955  CB  SER A 103     -17.649   0.621 -20.438  1.00 10.00      A   
ATOM    956  OG  SER A 103     -17.451  -0.291 -21.509  1.00 10.00      A   
ATOM    957  HG  SER A 103     -17.278   0.202 -22.318  1.00 10.00      A   
ATOM    958  C   SER A 103     -18.463   2.897 -19.770  1.00 10.00      A   
ATOM    959  O   SER A 103     -19.610   3.197 -19.432  1.00 10.00      A   
ATOM    960  N   TYR A 104     -17.383   3.368 -19.157  1.00 10.00      A   
ATOM    961  HN  TYR A 104     -16.492   3.120 -19.491  1.00 10.00      A   
ATOM    962  CA  TYR A 104     -17.486   4.267 -18.015  1.00 10.00      A   
ATOM    963  CB  TYR A 104     -16.615   3.789 -16.852  1.00 10.00      A   
ATOM    964  CG  TYR A 104     -16.925   2.400 -16.355  1.00 10.00      A   
ATOM    965  CD1 TYR A 104     -15.984   1.388 -16.449  1.00 10.00      A   
ATOM    966  CD2 TYR A 104     -18.154   2.104 -15.781  1.00 10.00      A   
ATOM    967  CE1 TYR A 104     -16.258   0.119 -15.984  1.00 10.00      A   
ATOM    968  CE2 TYR A 104     -18.438   0.837 -15.314  1.00 10.00      A   
ATOM    969  CZ  TYR A 104     -17.485  -0.152 -15.418  1.00 10.00      A   
ATOM    970  OH  TYR A 104     -17.757  -1.413 -14.951  1.00 10.00      A   
ATOM    971  HH  TYR A 104     -18.716  -1.522 -14.853  1.00 10.00      A   
ATOM    972  C   TYR A 104     -17.089   5.684 -18.393  1.00 10.00      A   
ATOM    973  O   TYR A 104     -15.941   6.085 -18.210  1.00 10.00      A   
ATOM    974  N   THR A 105     -18.035   6.435 -18.922  1.00 10.00      A   
ATOM    975  HN  THR A 105     -18.935   6.059 -19.055  1.00 10.00      A   
ATOM    976  CA  THR A 105     -17.781   7.811 -19.314  1.00 10.00      A   
ATOM    977  CB  THR A 105     -18.866   8.286 -20.294  1.00 10.00      A   
ATOM    978  OG1 THR A 105     -19.737   7.184 -20.596  1.00 10.00      A   
ATOM    979  HG1 THR A 105     -19.313   6.607 -21.242  1.00 10.00      A   
ATOM    980  CG2 THR A 105     -18.229   8.797 -21.579  1.00 10.00      A   
ATOM    981  C   THR A 105     -17.774   8.720 -18.084  1.00 10.00      A   
ATOM    982  O   THR A 105     -17.194   9.811 -18.092  1.00 10.00      A   
ATOM    983  N   TRP A 106     -18.407   8.251 -17.020  1.00 10.00      A   
ATOM    984  HN  TRP A 106     -18.839   7.370 -17.070  1.00 10.00      A   
ATOM    985  CA  TRP A 106     -18.488   9.006 -15.783  1.00 10.00      A   
ATOM    986  CB  TRP A 106     -19.932   9.036 -15.274  1.00 10.00      A   
ATOM    987  CG  TRP A 106     -20.819   9.981 -16.029  1.00 10.00      A   
ATOM    988  CD1 TRP A 106     -21.645   9.678 -17.074  1.00 10.00      A   
ATOM    989  CD2 TRP A 106     -20.971  11.388 -15.796  1.00 10.00      A   
ATOM    990  NE1 TRP A 106     -22.297  10.805 -17.505  1.00 10.00      A   
ATOM    991  HE1 TRP A 106     -22.945  10.843 -18.242  1.00 10.00      A   
ATOM    992  CE2 TRP A 106     -21.904  11.868 -16.735  1.00 10.00      A   
ATOM    993  CE3 TRP A 106     -20.412  12.287 -14.879  1.00 10.00      A   
ATOM    994  CZ2 TRP A 106     -22.291  13.205 -16.789  1.00 10.00      A   
ATOM    995  CZ3 TRP A 106     -20.797  13.616 -14.935  1.00 10.00      A   
ATOM    996  CH2 TRP A 106     -21.728  14.062 -15.882  1.00 10.00      A   
ATOM    997  C   TRP A 106     -17.555   8.445 -14.713  1.00 10.00      A   
ATOM    998  O   TRP A 106     -17.796   8.620 -13.520  1.00 10.00      A   
ATOM    999  N   LEU A 107     -16.493   7.767 -15.139  1.00 10.00      A   
ATOM   1000  HN  LEU A 107     -16.355   7.644 -16.102  1.00 10.00      A   
ATOM   1001  CA  LEU A 107     -15.529   7.201 -14.199  1.00 10.00      A   
ATOM   1002  CB  LEU A 107     -14.547   6.276 -14.922  1.00 10.00      A   
ATOM   1003  CG  LEU A 107     -13.789   5.271 -14.050  1.00 10.00      A   
ATOM   1004  CD1 LEU A 107     -14.757   4.348 -13.327  1.00 10.00      A   
ATOM   1005  CD2 LEU A 107     -12.825   4.462 -14.898  1.00 10.00      A   
ATOM   1006  C   LEU A 107     -14.791   8.327 -13.481  1.00 10.00      A   
ATOM   1007  O   LEU A 107     -14.337   9.283 -14.116  1.00 10.00      A   
ATOM   1008  N   GLU A 108     -14.680   8.218 -12.160  1.00 10.00      A   
ATOM   1009  HN  GLU A 108     -15.051   7.430 -11.708  1.00 10.00      A   
ATOM   1010  CA  GLU A 108     -14.029   9.254 -11.370  1.00 10.00      A   
ATOM   1011  CB  GLU A 108     -15.034   9.897 -10.412  1.00 10.00      A   
ATOM   1012  CG  GLU A 108     -16.274  10.450 -11.095  1.00 10.00      A   
ATOM   1013  CD  GLU A 108     -17.328  10.916 -10.113  1.00 10.00      A   
ATOM   1014  OE1 GLU A 108     -17.639  12.130 -10.094  1.00 10.00      A   
ATOM   1015  OE2 GLU A 108     -17.858  10.074  -9.361  1.00 10.00      A   
ATOM   1016  C   GLU A 108     -12.815   8.752 -10.589  1.00 10.00      A   
ATOM   1017  O   GLU A 108     -11.825   9.474 -10.454  1.00 10.00      A   
ATOM   1018  N   GLU A 109     -12.879   7.530 -10.079  1.00 10.00      A   
ATOM   1019  HN  GLU A 109     -13.679   6.978 -10.235  1.00 10.00      A   
ATOM   1020  CA  GLU A 109     -11.779   6.987  -9.287  1.00 10.00      A   
ATOM   1021  CB  GLU A 109     -12.263   6.611  -7.888  1.00 10.00      A   
ATOM   1022  CG  GLU A 109     -12.305   7.755  -6.895  1.00 10.00      A   
ATOM   1023  CD  GLU A 109     -12.332   7.251  -5.469  1.00 10.00      A   
ATOM   1024  OE1 GLU A 109     -11.302   7.366  -4.769  1.00 10.00      A   
ATOM   1025  OE2 GLU A 109     -13.381   6.723  -5.044  1.00 10.00      A   
ATOM   1026  C   GLU A 109     -11.119   5.769  -9.920  1.00 10.00      A   
ATOM   1027  O   GLU A 109     -11.788   4.801 -10.287  1.00 10.00      A   
ATOM   1028  N   ILE A 110      -9.799   5.825 -10.031  1.00 10.00      A   
ATOM   1029  HN  ILE A 110      -9.331   6.642  -9.740  1.00 10.00      A   
ATOM   1030  CA  ILE A 110      -9.015   4.726 -10.575  1.00 10.00      A   
ATOM   1031  CB  ILE A 110      -8.489   5.016 -12.000  1.00 10.00      A   
ATOM   1032  CG1 ILE A 110      -9.651   5.054 -12.995  1.00 10.00      A   
ATOM   1033  CG2 ILE A 110      -7.458   3.972 -12.424  1.00 10.00      A   
ATOM   1034  CD1 ILE A 110      -9.226   5.314 -14.423  1.00 10.00      A   
ATOM   1035  C   ILE A 110      -7.841   4.438  -9.648  1.00 10.00      A   
ATOM   1036  O   ILE A 110      -6.933   5.258  -9.510  1.00 10.00      A   
ATOM   1037  N   ARG A 111      -7.880   3.287  -8.991  1.00 10.00      A   
ATOM   1038  HN  ARG A 111      -8.644   2.684  -9.129  1.00 10.00      A   
ATOM   1039  CA  ARG A 111      -6.814   2.886  -8.077  1.00 10.00      A   
ATOM   1040  CB  ARG A 111      -7.356   2.695  -6.657  1.00 10.00      A   
ATOM   1041  CG  ARG A 111      -8.047   3.923  -6.091  1.00 10.00      A   
ATOM   1042  CD  ARG A 111      -8.583   3.677  -4.692  1.00 10.00      A   
ATOM   1043  NE  ARG A 111      -9.366   4.815  -4.217  1.00 10.00      A   
ATOM   1044  HE  ARG A 111      -9.849   5.341  -4.894  1.00 10.00      A   
ATOM   1045  CZ  ARG A 111      -9.464   5.176  -2.939  1.00 10.00      A   
ATOM   1046  NH1 ARG A 111      -8.828   4.488  -1.996  1.00 10.00      A   
ATOM   1047 HH11 ARG A 111      -8.253   3.654  -2.251  1.00 10.00      A   
ATOM   1048 HH12 ARG A 111      -8.900   4.775  -0.994  1.00 10.00      A   
ATOM   1049  NH2 ARG A 111     -10.208   6.220  -2.609  1.00 10.00      A   
ATOM   1050 HH21 ARG A 111     -10.718   6.759  -3.357  1.00 10.00      A   
ATOM   1051 HH22 ARG A 111     -10.296   6.510  -1.611  1.00 10.00      A   
ATOM   1052  C   ARG A 111      -6.155   1.601  -8.568  1.00 10.00      A   
ATOM   1053  O   ARG A 111      -6.834   0.598  -8.806  1.00 10.00      A   
ATOM   1054  N   LEU A 112      -4.837   1.635  -8.716  1.00 10.00      A   
ATOM   1055  HN  LEU A 112      -4.351   2.462  -8.492  1.00 10.00      A   
ATOM   1056  CA  LEU A 112      -4.085   0.485  -9.192  1.00 10.00      A   
ATOM   1057  CB  LEU A 112      -3.649   0.712 -10.645  1.00 10.00      A   
ATOM   1058  CG  LEU A 112      -4.771   0.840 -11.679  1.00 10.00      A   
ATOM   1059  CD1 LEU A 112      -4.267   1.534 -12.934  1.00 10.00      A   
ATOM   1060  CD2 LEU A 112      -5.332  -0.528 -12.019  1.00 10.00      A   
ATOM   1061  C   LEU A 112      -2.851   0.242  -8.337  1.00 10.00      A   
ATOM   1062  O   LEU A 112      -2.130   1.182  -8.000  1.00 10.00      A   
ATOM   1063  N   LYS A 113      -2.623  -1.014  -7.972  1.00 10.00      A   
ATOM   1064  HN  LYS A 113      -3.267  -1.713  -8.227  1.00 10.00      A   
ATOM   1065  CA  LYS A 113      -1.454  -1.376  -7.186  1.00 10.00      A   
ATOM   1066  CB  LYS A 113      -1.824  -1.835  -5.771  1.00 10.00      A   
ATOM   1067  CG  LYS A 113      -0.613  -1.952  -4.851  1.00 10.00      A   
ATOM   1068  CD  LYS A 113      -0.962  -2.561  -3.503  1.00 10.00      A   
ATOM   1069  CE  LYS A 113       0.275  -2.654  -2.617  1.00 10.00      A   
ATOM   1070  NZ  LYS A 113       0.032  -3.434  -1.374  1.00 10.00      A   
ATOM   1071  HZ1 LYS A 113       0.931  -3.594  -0.869  1.00 10.00      A   
ATOM   1072  HZ2 LYS A 113      -0.386  -4.356  -1.604  1.00 10.00      A   
ATOM   1073  HZ3 LYS A 113      -0.618  -2.919  -0.748  1.00 10.00      A   
ATOM   1074  C   LYS A 113      -0.634  -2.447  -7.901  1.00 10.00      A   
ATOM   1075  O   LYS A 113      -1.171  -3.475  -8.321  1.00 10.00      A   
ATOM   1076  N   ARG A 114       0.664  -2.180  -8.048  1.00 10.00      A   
ATOM   1077  HN  ARG A 114       1.010  -1.325  -7.705  1.00 10.00      A   
ATOM   1078  CA  ARG A 114       1.589  -3.098  -8.709  1.00 10.00      A   
ATOM   1079  CB  ARG A 114       1.821  -4.354  -7.859  1.00 10.00      A   
ATOM   1080  CG  ARG A 114       2.598  -4.109  -6.574  1.00 10.00      A   
ATOM   1081  CD  ARG A 114       2.821  -5.408  -5.816  1.00 10.00      A   
ATOM   1082  NE  ARG A 114       3.380  -5.180  -4.484  1.00 10.00      A   
ATOM   1083  HE  ARG A 114       4.300  -4.829  -4.432  1.00 10.00      A   
ATOM   1084  CZ  ARG A 114       2.723  -5.407  -3.350  1.00 10.00      A   
ATOM   1085  NH1 ARG A 114       1.480  -5.867  -3.378  1.00 10.00      A   
ATOM   1086 HH11 ARG A 114       1.003  -6.054  -4.287  1.00 10.00      A   
ATOM   1087 HH12 ARG A 114       0.965  -6.051  -2.485  1.00 10.00      A   
ATOM   1088  NH2 ARG A 114       3.319  -5.163  -2.191  1.00 10.00      A   
ATOM   1089 HH21 ARG A 114       4.297  -4.801  -2.176  1.00 10.00      A   
ATOM   1090 HH22 ARG A 114       2.810  -5.325  -1.281  1.00 10.00      A   
ATOM   1091  C   ARG A 114       1.099  -3.459 -10.112  1.00 10.00      A   
ATOM   1092  O   ARG A 114       1.029  -4.629 -10.483  1.00 10.00      A   
ATOM   1093  N   MET A 115       0.757  -2.438 -10.885  1.00 10.00      A   
ATOM   1094  HN  MET A 115       0.856  -1.526 -10.543  1.00 10.00      A   
ATOM   1095  CA  MET A 115       0.261  -2.636 -12.243  1.00 10.00      A   
ATOM   1096  CB  MET A 115      -1.168  -2.105 -12.373  1.00 10.00      A   
ATOM   1097  CG  MET A 115      -2.205  -2.913 -11.610  1.00 10.00      A   
ATOM   1098  SD  MET A 115      -2.686  -4.428 -12.465  1.00 10.00      A   
ATOM   1099  CE  MET A 115      -3.588  -3.761 -13.863  1.00 10.00      A   
ATOM   1100  C   MET A 115       1.159  -1.936 -13.254  1.00 10.00      A   
ATOM   1101  O   MET A 115       1.832  -0.957 -12.928  1.00 10.00      A   
ATOM   1102  N   VAL A 116       1.173  -2.439 -14.478  1.00 10.00      A   
ATOM   1103  HN  VAL A 116       0.613  -3.223 -14.686  1.00 10.00      A   
ATOM   1104  CA  VAL A 116       1.985  -1.848 -15.532  1.00 10.00      A   
ATOM   1105  CB  VAL A 116       2.510  -2.908 -16.531  1.00 10.00      A   
ATOM   1106  CG1 VAL A 116       3.442  -2.279 -17.559  1.00 10.00      A   
ATOM   1107  CG2 VAL A 116       3.211  -4.044 -15.795  1.00 10.00      A   
ATOM   1108  C   VAL A 116       1.169  -0.790 -16.268  1.00 10.00      A   
ATOM   1109  O   VAL A 116       0.370  -1.101 -17.155  1.00 10.00      A   
ATOM   1110  N   VAL A 117       1.348   0.455 -15.868  1.00 10.00      A   
ATOM   1111  HN  VAL A 117       1.997   0.636 -15.153  1.00 10.00      A   
ATOM   1112  CA  VAL A 117       0.635   1.566 -16.470  1.00 10.00      A   
ATOM   1113  CB  VAL A 117       0.183   2.583 -15.400  1.00 10.00      A   
ATOM   1114  CG1 VAL A 117      -0.551   3.755 -16.039  1.00 10.00      A   
ATOM   1115  CG2 VAL A 117      -0.687   1.907 -14.349  1.00 10.00      A   
ATOM   1116  C   VAL A 117       1.534   2.274 -17.468  1.00 10.00      A   
ATOM   1117  O   VAL A 117       2.606   2.742 -17.110  1.00 10.00      A   
ATOM   1118  N   THR A 118       1.103   2.331 -18.714  1.00 10.00      A   
ATOM   1119  HN  THR A 118       0.248   1.919 -18.942  1.00 10.00      A   
ATOM   1120  CA  THR A 118       1.871   2.992 -19.756  1.00 10.00      A   
ATOM   1121  CB  THR A 118       1.866   2.162 -21.053  1.00 10.00      A   
ATOM   1122  OG1 THR A 118       0.528   1.730 -21.350  1.00 10.00      A   
ATOM   1123  HG1 THR A 118       0.544   1.177 -22.145  1.00 10.00      A   
ATOM   1124  CG2 THR A 118       2.766   0.945 -20.903  1.00 10.00      A   
ATOM   1125  C   THR A 118       1.309   4.382 -20.036  1.00 10.00      A   
ATOM   1126  O   THR A 118       0.195   4.702 -19.614  1.00 10.00      A   
ATOM   1127  N   ASP A 119       2.076   5.203 -20.752  1.00 10.00      A   
ATOM   1128  HN  ASP A 119       2.949   4.886 -21.067  1.00 10.00      A   
ATOM   1129  CA  ASP A 119       1.650   6.562 -21.087  1.00 10.00      A   
ATOM   1130  CB  ASP A 119       2.749   7.324 -21.843  1.00 10.00      A   
ATOM   1131  CG  ASP A 119       4.093   7.305 -21.137  1.00 10.00      A   
ATOM   1132  OD1 ASP A 119       4.297   8.104 -20.197  1.00 10.00      A   
ATOM   1133  OD2 ASP A 119       4.957   6.485 -21.522  1.00 10.00      A   
ATOM   1134  C   ASP A 119       0.378   6.510 -21.924  1.00 10.00      A   
ATOM   1135  O   ASP A 119      -0.471   7.397 -21.847  1.00 10.00      A   
ATOM   1136  N   ASP A 120       0.253   5.444 -22.710  1.00 10.00      A   
ATOM   1137  HN  ASP A 120       0.973   4.783 -22.725  1.00 10.00      A   
ATOM   1138  CA  ASP A 120      -0.918   5.238 -23.556  1.00 10.00      A   
ATOM   1139  CB  ASP A 120      -0.779   3.945 -24.363  1.00 10.00      A   
ATOM   1140  CG  ASP A 120       0.326   3.998 -25.395  1.00 10.00      A   
ATOM   1141  OD1 ASP A 120       0.224   4.809 -26.335  1.00 10.00      A   
ATOM   1142  OD2 ASP A 120       1.297   3.217 -25.278  1.00 10.00      A   
ATOM   1143  C   ASP A 120      -2.173   5.157 -22.703  1.00 10.00      A   
ATOM   1144  O   ASP A 120      -3.174   5.814 -22.984  1.00 10.00      A   
ATOM   1145  N   CYS A 121      -2.100   4.356 -21.646  1.00 10.00      A   
ATOM   1146  HN  CYS A 121      -1.263   3.882 -21.469  1.00 10.00      A   
ATOM   1147  CA  CYS A 121      -3.222   4.177 -20.734  1.00 10.00      A   
ATOM   1148  CB  CYS A 121      -2.854   3.182 -19.633  1.00 10.00      A   
ATOM   1149  SG  CYS A 121      -2.214   1.601 -20.237  1.00 10.00      A   
ATOM   1150  HG  CYS A 121      -1.068   1.831 -20.874  1.00 10.00      A   
ATOM   1151  C   CYS A 121      -3.628   5.511 -20.121  1.00 10.00      A   
ATOM   1152  O   CYS A 121      -4.814   5.827 -20.023  1.00 10.00      A   
ATOM   1153  N   LEU A 122      -2.634   6.304 -19.741  1.00 10.00      A   
ATOM   1154  HN  LEU A 122      -1.707   6.004 -19.866  1.00 10.00      A   
ATOM   1155  CA  LEU A 122      -2.884   7.610 -19.147  1.00 10.00      A   
ATOM   1156  CB  LEU A 122      -1.582   8.225 -18.628  1.00 10.00      A   
ATOM   1157  CG  LEU A 122      -0.954   7.531 -17.416  1.00 10.00      A   
ATOM   1158  CD1 LEU A 122       0.411   8.116 -17.105  1.00 10.00      A   
ATOM   1159  CD2 LEU A 122      -1.867   7.631 -16.204  1.00 10.00      A   
ATOM   1160  C   LEU A 122      -3.574   8.547 -20.138  1.00 10.00      A   
ATOM   1161  O   LEU A 122      -4.516   9.258 -19.782  1.00 10.00      A   
ATOM   1162  N   GLU A 123      -3.120   8.532 -21.390  1.00 10.00      A   
ATOM   1163  HN  GLU A 123      -2.364   7.947 -21.623  1.00 10.00      A   
ATOM   1164  CA  GLU A 123      -3.719   9.372 -22.423  1.00 10.00      A   
ATOM   1165  CB  GLU A 123      -2.924   9.311 -23.726  1.00 10.00      A   
ATOM   1166  CG  GLU A 123      -1.869  10.399 -23.857  1.00 10.00      A   
ATOM   1167  CD  GLU A 123      -1.567  10.754 -25.300  1.00 10.00      A   
ATOM   1168  OE1 GLU A 123      -0.375  10.790 -25.676  1.00 10.00      A   
ATOM   1169  OE2 GLU A 123      -2.525  11.000 -26.067  1.00 10.00      A   
ATOM   1170  C   GLU A 123      -5.168   8.967 -22.666  1.00 10.00      A   
ATOM   1171  O   GLU A 123      -6.033   9.815 -22.870  1.00 10.00      A   
ATOM   1172  N   LEU A 124      -5.425   7.664 -22.631  1.00 10.00      A   
ATOM   1173  HN  LEU A 124      -4.687   7.034 -22.476  1.00 10.00      A   
ATOM   1174  CA  LEU A 124      -6.772   7.144 -22.829  1.00 10.00      A   
ATOM   1175  CB  LEU A 124      -6.761   5.614 -22.892  1.00 10.00      A   
ATOM   1176  CG  LEU A 124      -6.023   4.988 -24.074  1.00 10.00      A   
ATOM   1177  CD1 LEU A 124      -5.991   3.475 -23.934  1.00 10.00      A   
ATOM   1178  CD2 LEU A 124      -6.678   5.391 -25.385  1.00 10.00      A   
ATOM   1179  C   LEU A 124      -7.687   7.620 -21.706  1.00 10.00      A   
ATOM   1180  O   LEU A 124      -8.861   7.919 -21.927  1.00 10.00      A   
ATOM   1181  N   ILE A 125      -7.133   7.700 -20.506  1.00 10.00      A   
ATOM   1182  HN  ILE A 125      -6.189   7.440 -20.400  1.00 10.00      A   
ATOM   1183  CA  ILE A 125      -7.881   8.154 -19.339  1.00 10.00      A   
ATOM   1184  CB  ILE A 125      -7.026   8.043 -18.052  1.00 10.00      A   
ATOM   1185  CG1 ILE A 125      -6.808   6.575 -17.675  1.00 10.00      A   
ATOM   1186  CG2 ILE A 125      -7.663   8.805 -16.897  1.00 10.00      A   
ATOM   1187  CD1 ILE A 125      -5.830   6.372 -16.541  1.00 10.00      A   
ATOM   1188  C   ILE A 125      -8.334   9.602 -19.522  1.00 10.00      A   
ATOM   1189  O   ILE A 125      -9.507   9.925 -19.343  1.00 10.00      A   
ATOM   1190  N   ALA A 126      -7.402  10.455 -19.917  1.00 10.00      A   
ATOM   1191  HN  ALA A 126      -6.495  10.124 -20.085  1.00 10.00      A   
ATOM   1192  CA  ALA A 126      -7.680  11.873 -20.104  1.00 10.00      A   
ATOM   1193  CB  ALA A 126      -6.380  12.642 -20.276  1.00 10.00      A   
ATOM   1194  C   ALA A 126      -8.620  12.144 -21.279  1.00 10.00      A   
ATOM   1195  O   ALA A 126      -9.335  13.145 -21.285  1.00 10.00      A   
ATOM   1196  N   LYS A 127      -8.621  11.266 -22.273  1.00 10.00      A   
ATOM   1197  HN  LYS A 127      -8.030  10.482 -22.228  1.00 10.00      A   
ATOM   1198  CA  LYS A 127      -9.474  11.462 -23.441  1.00 10.00      A   
ATOM   1199  CB  LYS A 127      -8.837  10.873 -24.710  1.00 10.00      A   
ATOM   1200  CG  LYS A 127      -8.878   9.355 -24.800  1.00 10.00      A   
ATOM   1201  CD  LYS A 127      -7.967   8.835 -25.904  1.00 10.00      A   
ATOM   1202  CE  LYS A 127      -8.616   8.944 -27.275  1.00 10.00      A   
ATOM   1203  NZ  LYS A 127      -9.727   7.970 -27.447  1.00 10.00      A   
ATOM   1204  HZ1 LYS A 127      -9.387   7.001 -27.272  1.00 10.00      A   
ATOM   1205  HZ2 LYS A 127     -10.105   8.020 -28.415  1.00 10.00      A   
ATOM   1206  HZ3 LYS A 127     -10.496   8.179 -26.782  1.00 10.00      A   
ATOM   1207  C   LYS A 127     -10.892  10.929 -23.234  1.00 10.00      A   
ATOM   1208  O   LYS A 127     -11.845  11.428 -23.839  1.00 10.00      A   
ATOM   1209  N   SER A 128     -11.036   9.943 -22.363  1.00 10.00      A   
ATOM   1210  HN  SER A 128     -10.250   9.611 -21.878  1.00 10.00      A   
ATOM   1211  CA  SER A 128     -12.343   9.340 -22.115  1.00 10.00      A   
ATOM   1212  CB  SER A 128     -12.224   7.813 -22.073  1.00 10.00      A   
ATOM   1213  OG  SER A 128     -11.233   7.351 -22.978  1.00 10.00      A   
ATOM   1214  HG  SER A 128     -10.359   7.413 -22.558  1.00 10.00      A   
ATOM   1215  C   SER A 128     -13.006   9.848 -20.835  1.00 10.00      A   
ATOM   1216  O   SER A 128     -14.127  10.362 -20.863  1.00 10.00      A   
ATOM   1217  N   PHE A 129     -12.308   9.721 -19.716  1.00 10.00      A   
ATOM   1218  HN  PHE A 129     -11.398   9.357 -19.755  1.00 10.00      A   
ATOM   1219  CA  PHE A 129     -12.853  10.131 -18.430  1.00 10.00      A   
ATOM   1220  CB  PHE A 129     -12.206   9.341 -17.287  1.00 10.00      A   
ATOM   1221  CG  PHE A 129     -11.985   7.885 -17.603  1.00 10.00      A   
ATOM   1222  CD1 PHE A 129     -10.741   7.309 -17.421  1.00 10.00      A   
ATOM   1223  CD2 PHE A 129     -13.014   7.098 -18.089  1.00 10.00      A   
ATOM   1224  CE1 PHE A 129     -10.526   5.976 -17.718  1.00 10.00      A   
ATOM   1225  CE2 PHE A 129     -12.807   5.763 -18.387  1.00 10.00      A   
ATOM   1226  CZ  PHE A 129     -11.560   5.203 -18.200  1.00 10.00      A   
ATOM   1227  C   PHE A 129     -12.711  11.631 -18.207  1.00 10.00      A   
ATOM   1228  O   PHE A 129     -11.699  12.113 -17.698  1.00 10.00      A   
ATOM   1229  N   LYS A 130     -13.733  12.369 -18.603  1.00 10.00      A   
ATOM   1230  HN  LYS A 130     -14.499  11.930 -19.025  1.00 10.00      A   
ATOM   1231  CA  LYS A 130     -13.739  13.816 -18.446  1.00 10.00      A   
ATOM   1232  CB  LYS A 130     -14.747  14.460 -19.404  1.00 10.00      A   
ATOM   1233  CG  LYS A 130     -14.132  15.008 -20.686  1.00 10.00      A   
ATOM   1234  CD  LYS A 130     -13.053  14.084 -21.234  1.00 10.00      A   
ATOM   1235  CE  LYS A 130     -12.582  14.524 -22.611  1.00 10.00      A   
ATOM   1236  NZ  LYS A 130     -13.303  13.819 -23.706  1.00 10.00      A   
ATOM   1237  HZ1 LYS A 130     -12.987  12.826 -23.763  1.00 10.00      A   
ATOM   1238  HZ2 LYS A 130     -13.113  14.283 -24.616  1.00 10.00      A   
ATOM   1239  HZ3 LYS A 130     -14.330  13.838 -23.531  1.00 10.00      A   
ATOM   1240  C   LYS A 130     -14.050  14.199 -17.005  1.00 10.00      A   
ATOM   1241  O   LYS A 130     -13.707  15.287 -16.548  1.00 10.00      A   
ATOM   1242  N   ASN A 131     -14.680  13.285 -16.286  1.00 10.00      A   
ATOM   1243  HN  ASN A 131     -14.900  12.427 -16.700  1.00 10.00      A   
ATOM   1244  CA  ASN A 131     -15.043  13.522 -14.894  1.00 10.00      A   
ATOM   1245  CB  ASN A 131     -16.463  13.024 -14.603  1.00 10.00      A   
ATOM   1246  CG  ASN A 131     -17.260  14.006 -13.765  1.00 10.00      A   
ATOM   1247  OD1 ASN A 131     -17.616  15.088 -14.236  1.00 10.00      A   
ATOM   1248  ND2 ASN A 131     -17.563  13.643 -12.527  1.00 10.00      A   
ATOM   1249 HD21 ASN A 131     -17.262  12.762 -12.207  1.00 10.00      A   
ATOM   1250 HD22 ASN A 131     -18.088  14.265 -11.981  1.00 10.00      A   
ATOM   1251  C   ASN A 131     -14.041  12.859 -13.956  1.00 10.00      A   
ATOM   1252  O   ASN A 131     -14.312  12.676 -12.771  1.00 10.00      A   
ATOM   1253  N   PHE A 132     -12.880  12.505 -14.505  1.00 10.00      A   
ATOM   1254  HN  PHE A 132     -12.736  12.683 -15.458  1.00 10.00      A   
ATOM   1255  CA  PHE A 132     -11.811  11.867 -13.738  1.00 10.00      A   
ATOM   1256  CB  PHE A 132     -10.633  11.557 -14.663  1.00 10.00      A   
ATOM   1257  CG  PHE A 132      -9.601  10.661 -14.055  1.00 10.00      A   
ATOM   1258  CD1 PHE A 132      -9.946   9.405 -13.583  1.00 10.00      A   
ATOM   1259  CD2 PHE A 132      -8.284  11.072 -13.959  1.00 10.00      A   
ATOM   1260  CE1 PHE A 132      -8.995   8.579 -13.026  1.00 10.00      A   
ATOM   1261  CE2 PHE A 132      -7.326  10.251 -13.403  1.00 10.00      A   
ATOM   1262  CZ  PHE A 132      -7.684   9.003 -12.937  1.00 10.00      A   
ATOM   1263  C   PHE A 132     -11.358  12.788 -12.610  1.00 10.00      A   
ATOM   1264  O   PHE A 132     -11.090  13.968 -12.844  1.00 10.00      A   
ATOM   1265  N   LYS A 133     -11.270  12.260 -11.390  1.00 10.00      A   
ATOM   1266  HN  LYS A 133     -11.471  11.309 -11.259  1.00 10.00      A   
ATOM   1267  CA  LYS A 133     -10.880  13.076 -10.244  1.00 10.00      A   
ATOM   1268  CB  LYS A 133     -12.090  13.338  -9.344  1.00 10.00      A   
ATOM   1269  CG  LYS A 133     -13.235  14.075 -10.008  1.00 10.00      A   
ATOM   1270  CD  LYS A 133     -14.488  13.994  -9.164  1.00 10.00      A   
ATOM   1271  CE  LYS A 133     -15.610  14.819  -9.759  1.00 10.00      A   
ATOM   1272  NZ  LYS A 133     -16.909  14.495  -9.122  1.00 10.00      A   
ATOM   1273  HZ1 LYS A 133     -17.638  15.162  -9.435  1.00 10.00      A   
ATOM   1274  HZ2 LYS A 133     -16.827  14.550  -8.086  1.00 10.00      A   
ATOM   1275  HZ3 LYS A 133     -17.204  13.526  -9.385  1.00 10.00      A   
ATOM   1276  C   LYS A 133      -9.777  12.445  -9.401  1.00 10.00      A   
ATOM   1277  O   LYS A 133      -8.876  13.144  -8.934  1.00 10.00      A   
ATOM   1278  N   VAL A 134      -9.840  11.136  -9.193  1.00 10.00      A   
ATOM   1279  HN  VAL A 134     -10.554  10.609  -9.616  1.00 10.00      A   
ATOM   1280  CA  VAL A 134      -8.854  10.467  -8.351  1.00 10.00      A   
ATOM   1281  CB  VAL A 134      -9.529   9.803  -7.129  1.00 10.00      A   
ATOM   1282  CG1 VAL A 134      -8.493   9.201  -6.191  1.00 10.00      A   
ATOM   1283  CG2 VAL A 134     -10.413  10.795  -6.387  1.00 10.00      A   
ATOM   1284  C   VAL A 134      -8.029   9.425  -9.104  1.00 10.00      A   
ATOM   1285  O   VAL A 134      -8.571   8.483  -9.685  1.00 10.00      A   
ATOM   1286  N   LEU A 135      -6.715   9.602  -9.071  1.00 10.00      A   
ATOM   1287  HN  LEU A 135      -6.351  10.386  -8.598  1.00 10.00      A   
ATOM   1288  CA  LEU A 135      -5.789   8.683  -9.709  1.00 10.00      A   
ATOM   1289  CB  LEU A 135      -5.062   9.366 -10.870  1.00 10.00      A   
ATOM   1290  CG  LEU A 135      -4.074   8.498 -11.656  1.00 10.00      A   
ATOM   1291  CD1 LEU A 135      -4.751   7.232 -12.169  1.00 10.00      A   
ATOM   1292  CD2 LEU A 135      -3.470   9.285 -12.809  1.00 10.00      A   
ATOM   1293  C   LEU A 135      -4.780   8.190  -8.678  1.00 10.00      A   
ATOM   1294  O   LEU A 135      -3.896   8.938  -8.256  1.00 10.00      A   
ATOM   1295  N   VAL A 136      -4.937   6.946  -8.250  1.00 10.00      A   
ATOM   1296  HN  VAL A 136      -5.667   6.398  -8.618  1.00 10.00      A   
ATOM   1297  CA  VAL A 136      -4.042   6.365  -7.260  1.00 10.00      A   
ATOM   1298  CB  VAL A 136      -4.802   5.854  -6.012  1.00 10.00      A   
ATOM   1299  CG1 VAL A 136      -3.831   5.290  -4.983  1.00 10.00      A   
ATOM   1300  CG2 VAL A 136      -5.636   6.965  -5.396  1.00 10.00      A   
ATOM   1301  C   VAL A 136      -3.233   5.225  -7.865  1.00 10.00      A   
ATOM   1302  O   VAL A 136      -3.761   4.145  -8.138  1.00 10.00      A   
ATOM   1303  N   LEU A 137      -1.958   5.479  -8.088  1.00 10.00      A   
ATOM   1304  HN  LEU A 137      -1.601   6.370  -7.865  1.00 10.00      A   
ATOM   1305  CA  LEU A 137      -1.066   4.485  -8.649  1.00 10.00      A   
ATOM   1306  CB  LEU A 137      -0.392   5.019  -9.911  1.00 10.00      A   
ATOM   1307  CG  LEU A 137      -1.321   5.380 -11.068  1.00 10.00      A   
ATOM   1308  CD1 LEU A 137      -0.516   5.849 -12.266  1.00 10.00      A   
ATOM   1309  CD2 LEU A 137      -2.195   4.195 -11.440  1.00 10.00      A   
ATOM   1310  C   LEU A 137      -0.020   4.089  -7.624  1.00 10.00      A   
ATOM   1311  O   LEU A 137       0.891   4.857  -7.319  1.00 10.00      A   
ATOM   1312  N   SER A 138      -0.165   2.898  -7.076  1.00 10.00      A   
ATOM   1313  HN  SER A 138      -0.915   2.323  -7.361  1.00 10.00      A   
ATOM   1314  CA  SER A 138       0.763   2.407  -6.078  1.00 10.00      A   
ATOM   1315  CB  SER A 138      -0.013   1.878  -4.875  1.00 10.00      A   
ATOM   1316  OG  SER A 138      -1.131   2.703  -4.613  1.00 10.00      A   
ATOM   1317  HG  SER A 138      -1.473   3.044  -5.443  1.00 10.00      A   
ATOM   1318  C   SER A 138       1.653   1.318  -6.661  1.00 10.00      A   
ATOM   1319  O   SER A 138       1.158   0.312  -7.171  1.00 10.00      A   
ATOM   1320  N   SER A 139       2.962   1.540  -6.608  1.00 10.00      A   
ATOM   1321  HN  SER A 139       3.286   2.376  -6.204  1.00 10.00      A   
ATOM   1322  CA  SER A 139       3.940   0.582  -7.123  1.00 10.00      A   
ATOM   1323  CB  SER A 139       3.953  -0.681  -6.259  1.00 10.00      A   
ATOM   1324  OG  SER A 139       4.093  -0.349  -4.887  1.00 10.00      A   
ATOM   1325  HG  SER A 139       5.032  -0.283  -4.670  1.00 10.00      A   
ATOM   1326  C   SER A 139       3.701   0.239  -8.595  1.00 10.00      A   
ATOM   1327  O   SER A 139       3.911  -0.895  -9.024  1.00 10.00      A   
ATOM   1328  N   CYS A 140       3.265   1.225  -9.364  1.00 10.00      A   
ATOM   1329  HN  CYS A 140       3.127   2.116  -8.973  1.00 10.00      A   
ATOM   1330  CA  CYS A 140       3.004   1.028 -10.782  1.00 10.00      A   
ATOM   1331  CB  CYS A 140       1.704   1.725 -11.187  1.00 10.00      A   
ATOM   1332  SG  CYS A 140       0.253   1.183 -10.249  1.00 10.00      A   
ATOM   1333  HG  CYS A 140       0.608   1.070  -8.975  1.00 10.00      A   
ATOM   1334  C   CYS A 140       4.180   1.548 -11.605  1.00 10.00      A   
ATOM   1335  O   CYS A 140       4.831   2.513 -11.216  1.00 10.00      A   
ATOM   1336  N   GLU A 141       4.458   0.912 -12.730  1.00 10.00      A   
ATOM   1337  HN  GLU A 141       3.894   0.159 -13.012  1.00 10.00      A   
ATOM   1338  CA  GLU A 141       5.575   1.321 -13.568  1.00 10.00      A   
ATOM   1339  CB  GLU A 141       6.802   0.463 -13.255  1.00 10.00      A   
ATOM   1340  CG  GLU A 141       6.630  -1.011 -13.591  1.00 10.00      A   
ATOM   1341  CD  GLU A 141       7.621  -1.896 -12.871  1.00 10.00      A   
ATOM   1342  OE1 GLU A 141       8.777  -2.007 -13.335  1.00 10.00      A   
ATOM   1343  OE2 GLU A 141       7.240  -2.506 -11.852  1.00 10.00      A   
ATOM   1344  C   GLU A 141       5.229   1.207 -15.047  1.00 10.00      A   
ATOM   1345  O   GLU A 141       4.217   0.603 -15.409  1.00 10.00      A   
ATOM   1346  N   GLY A 142       6.075   1.791 -15.891  1.00 10.00      A   
ATOM   1347  HN  GLY A 142       6.861   2.258 -15.534  1.00 10.00      A   
ATOM   1348  CA  GLY A 142       5.859   1.736 -17.325  1.00 10.00      A   
ATOM   1349  C   GLY A 142       5.475   3.076 -17.925  1.00 10.00      A   
ATOM   1350  O   GLY A 142       5.408   3.215 -19.149  1.00 10.00      A   
ATOM   1351  N   PHE A 143       5.222   4.062 -17.078  1.00 10.00      A   
ATOM   1352  HN  PHE A 143       5.310   3.904 -16.117  1.00 10.00      A   
ATOM   1353  CA  PHE A 143       4.828   5.382 -17.551  1.00 10.00      A   
ATOM   1354  CB  PHE A 143       3.465   5.811 -16.984  1.00 10.00      A   
ATOM   1355  CG  PHE A 143       3.376   5.872 -15.480  1.00 10.00      A   
ATOM   1356  CD1 PHE A 143       3.287   7.090 -14.829  1.00 10.00      A   
ATOM   1357  CD2 PHE A 143       3.375   4.712 -14.718  1.00 10.00      A   
ATOM   1358  CE1 PHE A 143       3.199   7.154 -13.452  1.00 10.00      A   
ATOM   1359  CE2 PHE A 143       3.289   4.770 -13.340  1.00 10.00      A   
ATOM   1360  CZ  PHE A 143       3.200   5.993 -12.705  1.00 10.00      A   
ATOM   1361  C   PHE A 143       5.904   6.425 -17.279  1.00 10.00      A   
ATOM   1362  O   PHE A 143       6.753   6.242 -16.407  1.00 10.00      A   
ATOM   1363  N   SER A 144       5.867   7.511 -18.039  1.00 10.00      A   
ATOM   1364  HN  SER A 144       5.157   7.599 -18.721  1.00 10.00      A   
ATOM   1365  CA  SER A 144       6.837   8.581 -17.898  1.00 10.00      A   
ATOM   1366  CB  SER A 144       7.696   8.651 -19.161  1.00 10.00      A   
ATOM   1367  OG  SER A 144       6.888   8.829 -20.315  1.00 10.00      A   
ATOM   1368  HG  SER A 144       6.003   8.457 -20.156  1.00 10.00      A   
ATOM   1369  C   SER A 144       6.131   9.915 -17.678  1.00 10.00      A   
ATOM   1370  O   SER A 144       4.925   9.957 -17.419  1.00 10.00      A   
ATOM   1371  N   THR A 145       6.881  11.003 -17.798  1.00 10.00      A   
ATOM   1372  HN  THR A 145       7.836  10.908 -18.005  1.00 10.00      A   
ATOM   1373  CA  THR A 145       6.332  12.339 -17.621  1.00 10.00      A   
ATOM   1374  CB  THR A 145       7.458  13.388 -17.600  1.00 10.00      A   
ATOM   1375  OG1 THR A 145       8.357  13.130 -18.685  1.00 10.00      A   
ATOM   1376  HG1 THR A 145       8.225  13.789 -19.380  1.00 10.00      A   
ATOM   1377  CG2 THR A 145       8.234  13.302 -16.296  1.00 10.00      A   
ATOM   1378  C   THR A 145       5.346  12.682 -18.736  1.00 10.00      A   
ATOM   1379  O   THR A 145       4.494  13.559 -18.573  1.00 10.00      A   
ATOM   1380  N   ASP A 146       5.476  11.983 -19.864  1.00 10.00      A   
ATOM   1381  HN  ASP A 146       6.187  11.309 -19.925  1.00 10.00      A   
ATOM   1382  CA  ASP A 146       4.601  12.189 -21.013  1.00 10.00      A   
ATOM   1383  CB  ASP A 146       4.972  11.209 -22.130  1.00 10.00      A   
ATOM   1384  CG  ASP A 146       4.626  11.707 -23.526  1.00 10.00      A   
ATOM   1385  OD1 ASP A 146       3.568  12.348 -23.703  1.00 10.00      A   
ATOM   1386  OD2 ASP A 146       5.417  11.445 -24.462  1.00 10.00      A   
ATOM   1387  C   ASP A 146       3.148  11.973 -20.600  1.00 10.00      A   
ATOM   1388  O   ASP A 146       2.302  12.853 -20.775  1.00 10.00      A   
ATOM   1389  N   GLY A 147       2.873  10.804 -20.024  1.00 10.00      A   
ATOM   1390  HN  GLY A 147       3.589  10.142 -19.909  1.00 10.00      A   
ATOM   1391  CA  GLY A 147       1.530  10.495 -19.575  1.00 10.00      A   
ATOM   1392  C   GLY A 147       1.089  11.407 -18.445  1.00 10.00      A   
ATOM   1393  O   GLY A 147      -0.080  11.781 -18.357  1.00 10.00      A   
ATOM   1394  N   LEU A 148       2.035  11.769 -17.582  1.00 10.00      A   
ATOM   1395  HN  LEU A 148       2.947  11.433 -17.709  1.00 10.00      A   
ATOM   1396  CA  LEU A 148       1.753  12.649 -16.453  1.00 10.00      A   
ATOM   1397  CB  LEU A 148       3.003  12.836 -15.591  1.00 10.00      A   
ATOM   1398  CG  LEU A 148       3.559  11.585 -14.909  1.00 10.00      A   
ATOM   1399  CD1 LEU A 148       4.829  11.924 -14.149  1.00 10.00      A   
ATOM   1400  CD2 LEU A 148       2.526  10.978 -13.974  1.00 10.00      A   
ATOM   1401  C   LEU A 148       1.258  14.003 -16.943  1.00 10.00      A   
ATOM   1402  O   LEU A 148       0.288  14.549 -16.416  1.00 10.00      A   
ATOM   1403  N   ALA A 149       1.921  14.526 -17.968  1.00 10.00      A   
ATOM   1404  HN  ALA A 149       2.684  14.032 -18.344  1.00 10.00      A   
ATOM   1405  CA  ALA A 149       1.557  15.810 -18.551  1.00 10.00      A   
ATOM   1406  CB  ALA A 149       2.626  16.264 -19.532  1.00 10.00      A   
ATOM   1407  C   ALA A 149       0.201  15.722 -19.246  1.00 10.00      A   
ATOM   1408  O   ALA A 149      -0.585  16.671 -19.219  1.00 10.00      A   
ATOM   1409  N   ALA A 150      -0.067  14.570 -19.854  1.00 10.00      A   
ATOM   1410  HN  ALA A 150       0.601  13.852 -19.833  1.00 10.00      A   
ATOM   1411  CA  ALA A 150      -1.326  14.343 -20.554  1.00 10.00      A   
ATOM   1412  CB  ALA A 150      -1.339  12.963 -21.190  1.00 10.00      A   
ATOM   1413  C   ALA A 150      -2.499  14.493 -19.597  1.00 10.00      A   
ATOM   1414  O   ALA A 150      -3.489  15.151 -19.909  1.00 10.00      A   
ATOM   1415  N   ILE A 151      -2.377  13.885 -18.426  1.00 10.00      A   
ATOM   1416  HN  ILE A 151      -1.562  13.367 -18.240  1.00 10.00      A   
ATOM   1417  CA  ILE A 151      -3.423  13.961 -17.413  1.00 10.00      A   
ATOM   1418  CB  ILE A 151      -3.123  13.006 -16.232  1.00 10.00      A   
ATOM   1419  CG1 ILE A 151      -3.158  11.544 -16.690  1.00 10.00      A   
ATOM   1420  CG2 ILE A 151      -4.083  13.232 -15.068  1.00 10.00      A   
ATOM   1421  CD1 ILE A 151      -4.524  11.068 -17.135  1.00 10.00      A   
ATOM   1422  C   ILE A 151      -3.543  15.387 -16.883  1.00 10.00      A   
ATOM   1423  O   ILE A 151      -4.641  15.936 -16.768  1.00 10.00      A   
ATOM   1424  N   ALA A 152      -2.395  15.989 -16.608  1.00 10.00      A   
ATOM   1425  HN  ALA A 152      -1.560  15.505 -16.779  1.00 10.00      A   
ATOM   1426  CA  ALA A 152      -2.320  17.339 -16.069  1.00 10.00      A   
ATOM   1427  CB  ALA A 152      -0.866  17.706 -15.812  1.00 10.00      A   
ATOM   1428  C   ALA A 152      -2.972  18.382 -16.975  1.00 10.00      A   
ATOM   1429  O   ALA A 152      -3.706  19.248 -16.500  1.00 10.00      A   
ATOM   1430  N   ALA A 153      -2.715  18.291 -18.272  1.00 10.00      A   
ATOM   1431  HN  ALA A 153      -2.139  17.562 -18.597  1.00 10.00      A   
ATOM   1432  CA  ALA A 153      -3.249  19.254 -19.229  1.00 10.00      A   
ATOM   1433  CB  ALA A 153      -2.281  19.431 -20.390  1.00 10.00      A   
ATOM   1434  C   ALA A 153      -4.638  18.890 -19.755  1.00 10.00      A   
ATOM   1435  O   ALA A 153      -5.102  19.468 -20.742  1.00 10.00      A   
ATOM   1436  N   THR A 154      -5.312  17.946 -19.115  1.00 10.00      A   
ATOM   1437  HN  THR A 154      -4.917  17.511 -18.329  1.00 10.00      A   
ATOM   1438  CA  THR A 154      -6.639  17.556 -19.575  1.00 10.00      A   
ATOM   1439  CB  THR A 154      -6.603  16.269 -20.424  1.00 10.00      A   
ATOM   1440  OG1 THR A 154      -5.433  16.270 -21.251  1.00 10.00      A   
ATOM   1441  HG1 THR A 154      -4.686  15.912 -20.744  1.00 10.00      A   
ATOM   1442  CG2 THR A 154      -7.836  16.183 -21.311  1.00 10.00      A   
ATOM   1443  C   THR A 154      -7.631  17.384 -18.430  1.00 10.00      A   
ATOM   1444  O   THR A 154      -8.731  17.945 -18.461  1.00 10.00      A   
ATOM   1445  N   CYS A 155      -7.252  16.612 -17.421  1.00 10.00      A   
ATOM   1446  HN  CYS A 155      -6.352  16.213 -17.428  1.00 10.00      A   
ATOM   1447  CA  CYS A 155      -8.133  16.357 -16.289  1.00 10.00      A   
ATOM   1448  CB  CYS A 155      -7.671  15.129 -15.504  1.00 10.00      A   
ATOM   1449  SG  CYS A 155      -7.517  13.634 -16.509  1.00 10.00      A   
ATOM   1450  HG  CYS A 155      -8.680  13.428 -17.114  1.00 10.00      A   
ATOM   1451  C   CYS A 155      -8.257  17.573 -15.377  1.00 10.00      A   
ATOM   1452  O   CYS A 155      -7.519  17.718 -14.404  1.00 10.00      A   
ATOM   1453  N   ARG A 156      -9.200  18.448 -15.707  1.00 10.00      A   
ATOM   1454  HN  ARG A 156      -9.741  18.278 -16.508  1.00 10.00      A   
ATOM   1455  CA  ARG A 156      -9.441  19.657 -14.927  1.00 10.00      A   
ATOM   1456  CB  ARG A 156     -10.181  20.701 -15.771  1.00 10.00      A   
ATOM   1457  CG  ARG A 156     -11.465  20.192 -16.407  1.00 10.00      A   
ATOM   1458  CD  ARG A 156     -11.987  21.154 -17.459  1.00 10.00      A   
ATOM   1459  NE  ARG A 156     -12.501  22.389 -16.873  1.00 10.00      A   
ATOM   1460  HE  ARG A 156     -12.763  22.363 -15.924  1.00 10.00      A   
ATOM   1461  CZ  ARG A 156     -12.626  23.533 -17.537  1.00 10.00      A   
ATOM   1462  NH1 ARG A 156     -12.274  23.611 -18.815  1.00 10.00      A   
ATOM   1463 HH11 ARG A 156     -11.892  22.771 -19.309  1.00 10.00      A   
ATOM   1464 HH12 ARG A 156     -12.372  24.513 -19.330  1.00 10.00      A   
ATOM   1465  NH2 ARG A 156     -13.111  24.606 -16.919  1.00 10.00      A   
ATOM   1466 HH21 ARG A 156     -13.396  24.548 -15.917  1.00 10.00      A   
ATOM   1467 HH22 ARG A 156     -13.207  25.509 -17.431  1.00 10.00      A   
ATOM   1468  C   ARG A 156     -10.233  19.329 -13.667  1.00 10.00      A   
ATOM   1469  O   ARG A 156     -10.328  20.138 -12.747  1.00 10.00      A   
ATOM   1470  N   ASN A 157     -10.803  18.131 -13.638  1.00 10.00      A   
ATOM   1471  HN  ASN A 157     -10.694  17.534 -14.406  1.00 10.00      A   
ATOM   1472  CA  ASN A 157     -11.583  17.678 -12.496  1.00 10.00      A   
ATOM   1473  CB  ASN A 157     -12.777  16.828 -12.956  1.00 10.00      A   
ATOM   1474  CG  ASN A 157     -13.884  17.647 -13.592  1.00 10.00      A   
ATOM   1475  OD1 ASN A 157     -14.803  18.105 -12.915  1.00 10.00      A   
ATOM   1476  ND2 ASN A 157     -13.819  17.816 -14.901  1.00 10.00      A   
ATOM   1477 HD21 ASN A 157     -13.073  17.407 -15.384  1.00 10.00      A   
ATOM   1478 HD22 ASN A 157     -14.517  18.352 -15.334  1.00 10.00      A   
ATOM   1479  C   ASN A 157     -10.706  16.876 -11.542  1.00 10.00      A   
ATOM   1480  O   ASN A 157     -11.161  16.435 -10.486  1.00 10.00      A   
ATOM   1481  N   LEU A 158      -9.443  16.699 -11.930  1.00 10.00      A   
ATOM   1482  HN  LEU A 158      -9.151  17.091 -12.776  1.00 10.00      A   
ATOM   1483  CA  LEU A 158      -8.477  15.954 -11.128  1.00 10.00      A   
ATOM   1484  CB  LEU A 158      -7.125  15.892 -11.843  1.00 10.00      A   
ATOM   1485  CG  LEU A 158      -6.011  15.108 -11.141  1.00 10.00      A   
ATOM   1486  CD1 LEU A 158      -6.316  13.618 -11.136  1.00 10.00      A   
ATOM   1487  CD2 LEU A 158      -4.664  15.385 -11.799  1.00 10.00      A   
ATOM   1488  C   LEU A 158      -8.313  16.606  -9.767  1.00 10.00      A   
ATOM   1489  O   LEU A 158      -8.065  17.807  -9.667  1.00 10.00      A   
ATOM   1490  N   LYS A 159      -8.459  15.815  -8.723  1.00 10.00      A   
ATOM   1491  HN  LYS A 159      -8.640  14.861  -8.866  1.00 10.00      A   
ATOM   1492  CA  LYS A 159      -8.345  16.319  -7.369  1.00 10.00      A   
ATOM   1493  CB  LYS A 159      -9.663  16.113  -6.617  1.00 10.00      A   
ATOM   1494  CG  LYS A 159     -10.884  16.763  -7.248  1.00 10.00      A   
ATOM   1495  CD  LYS A 159     -12.144  16.420  -6.464  1.00 10.00      A   
ATOM   1496  CE  LYS A 159     -12.101  17.020  -5.068  1.00 10.00      A   
ATOM   1497  NZ  LYS A 159     -12.886  16.221  -4.092  1.00 10.00      A   
ATOM   1498  HZ1 LYS A 159     -12.927  16.711  -3.176  1.00 10.00      A   
ATOM   1499  HZ2 LYS A 159     -12.437  15.296  -3.951  1.00 10.00      A   
ATOM   1500  HZ3 LYS A 159     -13.856  16.075  -4.441  1.00 10.00      A   
ATOM   1501  C   LYS A 159      -7.242  15.604  -6.606  1.00 10.00      A   
ATOM   1502  O   LYS A 159      -6.457  16.235  -5.896  1.00 10.00      A   
ATOM   1503  N   GLU A 160      -7.178  14.288  -6.754  1.00 10.00      A   
ATOM   1504  HN  GLU A 160      -7.787  13.839  -7.381  1.00 10.00      A   
ATOM   1505  CA  GLU A 160      -6.194  13.501  -6.028  1.00 10.00      A   
ATOM   1506  CB  GLU A 160      -6.888  12.562  -5.031  1.00 10.00      A   
ATOM   1507  CG  GLU A 160      -8.153  13.141  -4.410  1.00 10.00      A   
ATOM   1508  CD  GLU A 160      -8.691  12.317  -3.261  1.00 10.00      A   
ATOM   1509  OE1 GLU A 160      -9.021  12.910  -2.212  1.00 10.00      A   
ATOM   1510  OE2 GLU A 160      -8.800  11.082  -3.398  1.00 10.00      A   
ATOM   1511  C   GLU A 160      -5.278  12.712  -6.952  1.00 10.00      A   
ATOM   1512  O   GLU A 160      -5.733  11.875  -7.737  1.00 10.00      A   
ATOM   1513  N   LEU A 161      -3.986  12.994  -6.852  1.00 10.00      A   
ATOM   1514  HN  LEU A 161      -3.701  13.699  -6.230  1.00 10.00      A   
ATOM   1515  CA  LEU A 161      -2.977  12.311  -7.644  1.00 10.00      A   
ATOM   1516  CB  LEU A 161      -2.299  13.298  -8.600  1.00 10.00      A   
ATOM   1517  CG  LEU A 161      -1.200  12.727  -9.502  1.00 10.00      A   
ATOM   1518  CD1 LEU A 161      -1.771  11.700 -10.468  1.00 10.00      A   
ATOM   1519  CD2 LEU A 161      -0.482  13.840 -10.252  1.00 10.00      A   
ATOM   1520  C   LEU A 161      -1.946  11.667  -6.716  1.00 10.00      A   
ATOM   1521  O   LEU A 161      -1.124  12.358  -6.105  1.00 10.00      A   
ATOM   1522  N   ASP A 162      -2.007  10.345  -6.600  1.00 10.00      A   
ATOM   1523  HN  ASP A 162      -2.680   9.849  -7.122  1.00 10.00      A   
ATOM   1524  CA  ASP A 162      -1.085   9.599  -5.743  1.00 10.00      A   
ATOM   1525  CB  ASP A 162      -1.843   8.858  -4.629  1.00 10.00      A   
ATOM   1526  CG  ASP A 162      -0.920   8.178  -3.623  1.00 10.00      A   
ATOM   1527  OD1 ASP A 162       0.238   8.620  -3.475  1.00 10.00      A   
ATOM   1528  OD2 ASP A 162      -1.357   7.208  -2.962  1.00 10.00      A   
ATOM   1529  C   ASP A 162      -0.279   8.611  -6.572  1.00 10.00      A   
ATOM   1530  O   ASP A 162      -0.844   7.807  -7.313  1.00 10.00      A   
ATOM   1531  N   LEU A 163       1.039   8.681  -6.451  1.00 10.00      A   
ATOM   1532  HN  LEU A 163       1.425   9.341  -5.837  1.00 10.00      A   
ATOM   1533  CA  LEU A 163       1.930   7.802  -7.194  1.00 10.00      A   
ATOM   1534  CB  LEU A 163       2.678   8.603  -8.270  1.00 10.00      A   
ATOM   1535  CG  LEU A 163       1.825   9.463  -9.212  1.00 10.00      A   
ATOM   1536  CD1 LEU A 163       2.699  10.461  -9.959  1.00 10.00      A   
ATOM   1537  CD2 LEU A 163       1.052   8.593 -10.192  1.00 10.00      A   
ATOM   1538  C   LEU A 163       2.935   7.142  -6.250  1.00 10.00      A   
ATOM   1539  O   LEU A 163       4.082   6.894  -6.624  1.00 10.00      A   
ATOM   1540  N   ARG A 164       2.498   6.851  -5.031  1.00 10.00      A   
ATOM   1541  HN  ARG A 164       1.568   7.061  -4.795  1.00 10.00      A   
ATOM   1542  CA  ARG A 164       3.366   6.235  -4.029  1.00 10.00      A   
ATOM   1543  CB  ARG A 164       2.644   6.050  -2.688  1.00 10.00      A   
ATOM   1544  CG  ARG A 164       1.489   5.062  -2.704  1.00 10.00      A   
ATOM   1545  CD  ARG A 164       0.741   5.091  -1.381  1.00 10.00      A   
ATOM   1546  NE  ARG A 164      -0.035   3.869  -1.152  1.00 10.00      A   
ATOM   1547  HE  ARG A 164       0.414   3.133  -0.682  1.00 10.00      A   
ATOM   1548  CZ  ARG A 164      -1.302   3.707  -1.535  1.00 10.00      A   
ATOM   1549  NH1 ARG A 164      -1.949   4.685  -2.163  1.00 10.00      A   
ATOM   1550 HH11 ARG A 164      -1.468   5.600  -2.368  1.00 10.00      A   
ATOM   1551 HH12 ARG A 164      -2.934   4.551  -2.462  1.00 10.00      A   
ATOM   1552  NH2 ARG A 164      -1.921   2.559  -1.289  1.00 10.00      A   
ATOM   1553 HH21 ARG A 164      -2.915   2.424  -1.587  1.00 10.00      A   
ATOM   1554 HH22 ARG A 164      -1.421   1.784  -0.799  1.00 10.00      A   
ATOM   1555  C   ARG A 164       4.013   4.926  -4.498  1.00 10.00      A   
ATOM   1556  O   ARG A 164       3.329   4.002  -4.948  1.00 10.00      A   
ATOM   1557  N   GLU A 165       5.345   4.884  -4.408  1.00 10.00      A   
ATOM   1558  HN  GLU A 165       5.817   5.680  -4.076  1.00 10.00      A   
ATOM   1559  CA  GLU A 165       6.139   3.711  -4.780  1.00 10.00      A   
ATOM   1560  CB  GLU A 165       5.801   2.506  -3.897  1.00 10.00      A   
ATOM   1561  CG  GLU A 165       6.853   2.200  -2.846  1.00 10.00      A   
ATOM   1562  CD  GLU A 165       7.185   3.400  -1.984  1.00 10.00      A   
ATOM   1563  OE1 GLU A 165       6.394   3.720  -1.073  1.00 10.00      A   
ATOM   1564  OE2 GLU A 165       8.243   4.029  -2.212  1.00 10.00      A   
ATOM   1565  C   GLU A 165       6.049   3.348  -6.261  1.00 10.00      A   
ATOM   1566  O   GLU A 165       6.420   2.241  -6.655  1.00 10.00      A   
ATOM   1567  N   SER A 166       5.577   4.271  -7.081  1.00 10.00      A   
ATOM   1568  HN  SER A 166       5.304   5.141  -6.724  1.00 10.00      A   
ATOM   1569  CA  SER A 166       5.461   4.017  -8.507  1.00 10.00      A   
ATOM   1570  CB  SER A 166       4.261   4.757  -9.104  1.00 10.00      A   
ATOM   1571  OG  SER A 166       3.048   4.115  -8.738  1.00 10.00      A   
ATOM   1572  HG  SER A 166       2.556   4.675  -8.121  1.00 10.00      A   
ATOM   1573  C   SER A 166       6.753   4.371  -9.240  1.00 10.00      A   
ATOM   1574  O   SER A 166       7.365   5.410  -8.984  1.00 10.00      A   
ATOM   1575  N   ASP A 167       7.160   3.491 -10.145  1.00 10.00      A   
ATOM   1576  HN  ASP A 167       6.616   2.694 -10.310  1.00 10.00      A   
ATOM   1577  CA  ASP A 167       8.373   3.689 -10.927  1.00 10.00      A   
ATOM   1578  CB  ASP A 167       8.970   2.337 -11.333  1.00 10.00      A   
ATOM   1579  CG  ASP A 167      10.361   2.453 -11.928  1.00 10.00      A   
ATOM   1580  OD1 ASP A 167      11.279   2.906 -11.211  1.00 10.00      A   
ATOM   1581  OD2 ASP A 167      10.545   2.065 -13.103  1.00 10.00      A   
ATOM   1582  C   ASP A 167       8.054   4.515 -12.167  1.00 10.00      A   
ATOM   1583  O   ASP A 167       7.741   3.977 -13.233  1.00 10.00      A   
ATOM   1584  N   VAL A 168       8.095   5.825 -12.011  1.00 10.00      A   
ATOM   1585  HN  VAL A 168       8.334   6.194 -11.133  1.00 10.00      A   
ATOM   1586  CA  VAL A 168       7.810   6.733 -13.110  1.00 10.00      A   
ATOM   1587  CB  VAL A 168       7.143   8.029 -12.610  1.00 10.00      A   
ATOM   1588  CG1 VAL A 168       6.521   8.790 -13.769  1.00 10.00      A   
ATOM   1589  CG2 VAL A 168       6.111   7.733 -11.535  1.00 10.00      A   
ATOM   1590  C   VAL A 168       9.101   7.106 -13.819  1.00 10.00      A   
ATOM   1591  O   VAL A 168      10.071   7.491 -13.172  1.00 10.00      A   
ATOM   1592  N   ASP A 169       9.118   6.991 -15.138  1.00 10.00      A   
ATOM   1593  HN  ASP A 169       8.318   6.664 -15.607  1.00 10.00      A   
ATOM   1594  CA  ASP A 169      10.306   7.336 -15.899  1.00 10.00      A   
ATOM   1595  CB  ASP A 169      10.147   6.980 -17.372  1.00 10.00      A   
ATOM   1596  CG  ASP A 169      11.454   7.089 -18.127  1.00 10.00      A   
ATOM   1597  OD1 ASP A 169      11.832   8.207 -18.521  1.00 10.00      A   
ATOM   1598  OD2 ASP A 169      12.111   6.049 -18.342  1.00 10.00      A   
ATOM   1599  C   ASP A 169      10.633   8.815 -15.727  1.00 10.00      A   
ATOM   1600  O   ASP A 169       9.931   9.684 -16.251  1.00 10.00      A   
ATOM   1601  N   ASP A 170      11.681   9.087 -14.965  1.00 10.00      A   
ATOM   1602  HN  ASP A 170      12.178   8.345 -14.558  1.00 10.00      A   
ATOM   1603  CA  ASP A 170      12.105  10.451 -14.697  1.00 10.00      A   
ATOM   1604  CB  ASP A 170      13.073  10.497 -13.515  1.00 10.00      A   
ATOM   1605  CG  ASP A 170      12.372  10.749 -12.202  1.00 10.00      A   
ATOM   1606  OD1 ASP A 170      11.876  11.875 -11.996  1.00 10.00      A   
ATOM   1607  OD2 ASP A 170      12.322   9.832 -11.365  1.00 10.00      A   
ATOM   1608  C   ASP A 170      12.748  11.098 -15.907  1.00 10.00      A   
ATOM   1609  O   ASP A 170      13.961  11.032 -16.081  1.00 10.00      A   
ATOM   1610  N   VAL A 171      11.931  11.690 -16.763  1.00 10.00      A   
ATOM   1611  HN  VAL A 171      10.962  11.652 -16.610  1.00 10.00      A   
ATOM   1612  CA  VAL A 171      12.446  12.376 -17.936  1.00 10.00      A   
ATOM   1613  CB  VAL A 171      11.386  12.483 -19.056  1.00 10.00      A   
ATOM   1614  CG1 VAL A 171      11.970  13.150 -20.295  1.00 10.00      A   
ATOM   1615  CG2 VAL A 171      10.834  11.111 -19.402  1.00 10.00      A   
ATOM   1616  C   VAL A 171      12.888  13.771 -17.522  1.00 10.00      A   
ATOM   1617  O   VAL A 171      14.074  14.079 -17.496  1.00 10.00      A   
ATOM   1618  N   SER A 172      11.920  14.597 -17.170  1.00 10.00      A   
ATOM   1619  HN  SER A 172      10.993  14.280 -17.199  1.00 10.00      A   
ATOM   1620  CA  SER A 172      12.180  15.960 -16.735  1.00 10.00      A   
ATOM   1621  CB  SER A 172      12.669  16.828 -17.900  1.00 10.00      A   
ATOM   1622  OG  SER A 172      14.046  16.594 -18.164  1.00 10.00      A   
ATOM   1623  HG  SER A 172      14.257  15.657 -17.993  1.00 10.00      A   
ATOM   1624  C   SER A 172      10.934  16.553 -16.085  1.00 10.00      A   
ATOM   1625  O   SER A 172       9.812  16.302 -16.534  1.00 10.00      A   
ATOM   1626  N   GLY A 173      11.130  17.342 -15.036  1.00 10.00      A   
ATOM   1627  HN  GLY A 173      12.048  17.522 -14.735  1.00 10.00      A   
ATOM   1628  CA  GLY A 173      10.010  17.938 -14.324  1.00 10.00      A   
ATOM   1629  C   GLY A 173       9.402  19.134 -15.035  1.00 10.00      A   
ATOM   1630  O   GLY A 173       9.238  20.199 -14.439  1.00 10.00      A   
ATOM   1631  N   HIS A 174       9.062  18.957 -16.305  1.00 10.00      A   
ATOM   1632  HN  HIS A 174       9.232  18.086 -16.728  1.00 10.00      A   
ATOM   1633  CA  HIS A 174       8.461  20.022 -17.094  1.00 10.00      A   
ATOM   1634  CB  HIS A 174       9.119  20.089 -18.477  1.00 10.00      A   
ATOM   1635  CG  HIS A 174       8.920  21.395 -19.185  1.00 10.00      A   
ATOM   1636  ND1 HIS A 174       9.729  22.475 -18.921  1.00 10.00      A   
ATOM   1637  CD2 HIS A 174       8.001  21.741 -20.122  1.00 10.00      A   
ATOM   1638  CE1 HIS A 174       9.289  23.453 -19.693  1.00 10.00      A   
ATOM   1639  NE2 HIS A 174       8.249  23.055 -20.436  1.00 10.00      A   
ATOM   1640  HE2 HIS A 174       7.751  23.601 -21.088  1.00 10.00      A   
ATOM   1641  C   HIS A 174       6.956  19.787 -17.230  1.00 10.00      A   
ATOM   1642  O   HIS A 174       6.196  20.696 -17.570  1.00 10.00      A   
ATOM   1643  N   TRP A 175       6.530  18.566 -16.923  1.00 10.00      A   
ATOM   1644  HN  TRP A 175       7.181  17.899 -16.622  1.00 10.00      A   
ATOM   1645  CA  TRP A 175       5.124  18.188 -17.018  1.00 10.00      A   
ATOM   1646  CB  TRP A 175       4.948  16.683 -16.790  1.00 10.00      A   
ATOM   1647  CG  TRP A 175       5.257  16.231 -15.392  1.00 10.00      A   
ATOM   1648  CD1 TRP A 175       6.488  15.966 -14.869  1.00 10.00      A   
ATOM   1649  CD2 TRP A 175       4.316  15.990 -14.339  1.00 10.00      A   
ATOM   1650  NE1 TRP A 175       6.372  15.567 -13.560  1.00 10.00      A   
ATOM   1651  HE1 TRP A 175       7.123  15.317 -12.971  1.00 10.00      A   
ATOM   1652  CE2 TRP A 175       5.048  15.576 -13.210  1.00 10.00      A   
ATOM   1653  CE3 TRP A 175       2.924  16.083 -14.243  1.00 10.00      A   
ATOM   1654  CZ2 TRP A 175       4.437  15.256 -12.002  1.00 10.00      A   
ATOM   1655  CZ3 TRP A 175       2.319  15.765 -13.042  1.00 10.00      A   
ATOM   1656  CH2 TRP A 175       3.075  15.357 -11.938  1.00 10.00      A   
ATOM   1657  C   TRP A 175       4.263  18.974 -16.036  1.00 10.00      A   
ATOM   1658  O   TRP A 175       3.060  19.132 -16.236  1.00 10.00      A   
ATOM   1659  N   LEU A 176       4.891  19.473 -14.980  1.00 10.00      A   
ATOM   1660  HN  LEU A 176       5.853  19.324 -14.887  1.00 10.00      A   
ATOM   1661  CA  LEU A 176       4.191  20.241 -13.960  1.00 10.00      A   
ATOM   1662  CB  LEU A 176       5.111  20.470 -12.759  1.00 10.00      A   
ATOM   1663  CG  LEU A 176       4.477  21.100 -11.517  1.00 10.00      A   
ATOM   1664  CD1 LEU A 176       3.348  20.231 -10.988  1.00 10.00      A   
ATOM   1665  CD2 LEU A 176       5.529  21.331 -10.444  1.00 10.00      A   
ATOM   1666  C   LEU A 176       3.716  21.577 -14.523  1.00 10.00      A   
ATOM   1667  O   LEU A 176       2.778  22.183 -14.010  1.00 10.00      A   
ATOM   1668  N   SER A 177       4.352  22.016 -15.600  1.00 10.00      A   
ATOM   1669  HN  SER A 177       5.076  21.474 -15.987  1.00 10.00      A   
ATOM   1670  CA  SER A 177       3.999  23.279 -16.233  1.00 10.00      A   
ATOM   1671  CB  SER A 177       5.228  23.865 -16.925  1.00 10.00      A   
ATOM   1672  OG  SER A 177       6.364  23.766 -16.079  1.00 10.00      A   
ATOM   1673  HG  SER A 177       6.113  23.332 -15.256  1.00 10.00      A   
ATOM   1674  C   SER A 177       2.853  23.103 -17.231  1.00 10.00      A   
ATOM   1675  O   SER A 177       2.446  24.054 -17.899  1.00 10.00      A   
ATOM   1676  N   HIS A 178       2.336  21.882 -17.329  1.00 10.00      A   
ATOM   1677  HN  HIS A 178       2.702  21.160 -16.772  1.00 10.00      A   
ATOM   1678  CA  HIS A 178       1.237  21.588 -18.244  1.00 10.00      A   
ATOM   1679  CB  HIS A 178       1.323  20.158 -18.789  1.00 10.00      A   
ATOM   1680  CG  HIS A 178       2.380  19.963 -19.839  1.00 10.00      A   
ATOM   1681  ND1 HIS A 178       2.051  19.687 -21.146  1.00 10.00      A   
ATOM   1682  CD2 HIS A 178       3.733  20.007 -19.723  1.00 10.00      A   
ATOM   1683  CE1 HIS A 178       3.198  19.571 -21.792  1.00 10.00      A   
ATOM   1684  NE2 HIS A 178       4.238  19.755 -20.974  1.00 10.00      A   
ATOM   1685  HE2 HIS A 178       5.190  19.710 -21.222  1.00 10.00      A   
ATOM   1686  C   HIS A 178      -0.105  21.818 -17.565  1.00 10.00      A   
ATOM   1687  O   HIS A 178      -1.142  21.893 -18.227  1.00 10.00      A   
ATOM   1688  N   PHE A 179      -0.076  21.936 -16.240  1.00 10.00      A   
ATOM   1689  HN  PHE A 179       0.782  21.876 -15.777  1.00 10.00      A   
ATOM   1690  CA  PHE A 179      -1.286  22.173 -15.466  1.00 10.00      A   
ATOM   1691  CB  PHE A 179      -0.991  22.120 -13.962  1.00 10.00      A   
ATOM   1692  CG  PHE A 179      -0.972  20.738 -13.373  1.00 10.00      A   
ATOM   1693  CD1 PHE A 179       0.229  20.082 -13.147  1.00 10.00      A   
ATOM   1694  CD2 PHE A 179      -2.150  20.094 -13.036  1.00 10.00      A   
ATOM   1695  CE1 PHE A 179       0.256  18.814 -12.599  1.00 10.00      A   
ATOM   1696  CE2 PHE A 179      -2.132  18.824 -12.487  1.00 10.00      A   
ATOM   1697  CZ  PHE A 179      -0.926  18.183 -12.268  1.00 10.00      A   
ATOM   1698  C   PHE A 179      -1.871  23.534 -15.824  1.00 10.00      A   
ATOM   1699  O   PHE A 179      -1.179  24.554 -15.746  1.00 10.00      A   
ATOM   1700  N   PRO A 180      -3.148  23.561 -16.238  1.00 10.00      A   
ATOM   1701  CA  PRO A 180      -3.835  24.798 -16.622  1.00 10.00      A   
ATOM   1702  CB  PRO A 180      -5.245  24.327 -17.010  1.00 10.00      A   
ATOM   1703  CG  PRO A 180      -5.110  22.868 -17.280  1.00 10.00      A   
ATOM   1704  CD  PRO A 180      -4.019  22.382 -16.372  1.00 10.00      A   
ATOM   1705  C   PRO A 180      -3.915  25.798 -15.471  1.00 10.00      A   
ATOM   1706  O   PRO A 180      -4.060  25.413 -14.309  1.00 10.00      A   
ATOM   1707  N   ASP A 181      -3.828  27.085 -15.801  1.00 10.00      A   
ATOM   1708  HN  ASP A 181      -3.695  27.327 -16.746  1.00 10.00      A   
ATOM   1709  CA  ASP A 181      -3.908  28.147 -14.797  1.00 10.00      A   
ATOM   1710  CB  ASP A 181      -3.532  29.505 -15.397  1.00 10.00      A   
ATOM   1711  CG  ASP A 181      -2.047  29.805 -15.338  1.00 10.00      A   
ATOM   1712  OD1 ASP A 181      -1.623  30.580 -14.446  1.00 10.00      A   
ATOM   1713  OD2 ASP A 181      -1.303  29.288 -16.197  1.00 10.00      A   
ATOM   1714  C   ASP A 181      -5.313  28.224 -14.228  1.00 10.00      A   
ATOM   1715  O   ASP A 181      -5.539  28.821 -13.178  1.00 10.00      A   
ATOM   1716  N   THR A 182      -6.259  27.636 -14.949  1.00 10.00      A   
ATOM   1717  HN  THR A 182      -6.017  27.212 -15.797  1.00 10.00      A   
ATOM   1718  CA  THR A 182      -7.647  27.611 -14.533  1.00 10.00      A   
ATOM   1719  CB  THR A 182      -8.572  27.601 -15.762  1.00 10.00      A   
ATOM   1720  OG1 THR A 182      -8.004  26.764 -16.785  1.00 10.00      A   
ATOM   1721  HG1 THR A 182      -8.308  27.068 -17.651  1.00 10.00      A   
ATOM   1722  CG2 THR A 182      -8.733  29.012 -16.305  1.00 10.00      A   
ATOM   1723  C   THR A 182      -7.925  26.383 -13.670  1.00 10.00      A   
ATOM   1724  O   THR A 182      -9.048  26.167 -13.210  1.00 10.00      A   
ATOM   1725  N   TYR A 183      -6.896  25.574 -13.462  1.00 10.00      A   
ATOM   1726  HN  TYR A 183      -6.027  25.792 -13.858  1.00 10.00      A   
ATOM   1727  CA  TYR A 183      -7.018  24.377 -12.653  1.00 10.00      A   
ATOM   1728  CB  TYR A 183      -6.002  23.327 -13.113  1.00 10.00      A   
ATOM   1729  CG  TYR A 183      -5.886  22.120 -12.212  1.00 10.00      A   
ATOM   1730  CD1 TYR A 183      -6.845  21.117 -12.233  1.00 10.00      A   
ATOM   1731  CD2 TYR A 183      -4.811  21.981 -11.344  1.00 10.00      A   
ATOM   1732  CE1 TYR A 183      -6.740  20.012 -11.414  1.00 10.00      A   
ATOM   1733  CE2 TYR A 183      -4.697  20.880 -10.522  1.00 10.00      A   
ATOM   1734  CZ  TYR A 183      -5.665  19.898 -10.559  1.00 10.00      A   
ATOM   1735  OH  TYR A 183      -5.558  18.799  -9.741  1.00 10.00      A   
ATOM   1736  HH  TYR A 183      -6.395  18.310  -9.756  1.00 10.00      A   
ATOM   1737  C   TYR A 183      -6.805  24.727 -11.187  1.00 10.00      A   
ATOM   1738  O   TYR A 183      -5.697  25.086 -10.776  1.00 10.00      A   
ATOM   1739  N   THR A 184      -7.872  24.634 -10.412  1.00 10.00      A   
ATOM   1740  HN  THR A 184      -8.727  24.368 -10.809  1.00 10.00      A   
ATOM   1741  CA  THR A 184      -7.824  24.942  -8.995  1.00 10.00      A   
ATOM   1742  CB  THR A 184      -8.603  26.243  -8.712  1.00 10.00      A   
ATOM   1743  OG1 THR A 184      -9.814  26.252  -9.485  1.00 10.00      A   
ATOM   1744  HG1 THR A 184      -9.925  27.120  -9.890  1.00 10.00      A   
ATOM   1745  CG2 THR A 184      -7.767  27.454  -9.095  1.00 10.00      A   
ATOM   1746  C   THR A 184      -8.427  23.802  -8.178  1.00 10.00      A   
ATOM   1747  O   THR A 184      -8.795  23.975  -7.015  1.00 10.00      A   
ATOM   1748  N   SER A 185      -8.496  22.627  -8.788  1.00 10.00      A   
ATOM   1749  HN  SER A 185      -8.151  22.542  -9.699  1.00 10.00      A   
ATOM   1750  CA  SER A 185      -9.076  21.456  -8.147  1.00 10.00      A   
ATOM   1751  CB  SER A 185      -9.830  20.637  -9.198  1.00 10.00      A   
ATOM   1752  OG  SER A 185      -9.948  21.366 -10.414  1.00 10.00      A   
ATOM   1753  HG  SER A 185      -9.999  20.744 -11.158  1.00 10.00      A   
ATOM   1754  C   SER A 185      -8.024  20.587  -7.448  1.00 10.00      A   
ATOM   1755  O   SER A 185      -8.314  19.467  -7.030  1.00 10.00      A   
ATOM   1756  N   LEU A 186      -6.810  21.106  -7.317  1.00 10.00      A   
ATOM   1757  HN  LEU A 186      -6.641  22.003  -7.651  1.00 10.00      A   
ATOM   1758  CA  LEU A 186      -5.727  20.368  -6.674  1.00 10.00      A   
ATOM   1759  CB  LEU A 186      -4.382  21.068  -6.899  1.00 10.00      A   
ATOM   1760  CG  LEU A 186      -3.135  20.334  -6.396  1.00 10.00      A   
ATOM   1761  CD1 LEU A 186      -2.901  19.061  -7.197  1.00 10.00      A   
ATOM   1762  CD2 LEU A 186      -1.919  21.243  -6.459  1.00 10.00      A   
ATOM   1763  C   LEU A 186      -5.992  20.196  -5.181  1.00 10.00      A   
ATOM   1764  O   LEU A 186      -5.981  21.168  -4.423  1.00 10.00      A   
ATOM   1765  N   VAL A 187      -6.250  18.958  -4.774  1.00 10.00      A   
ATOM   1766  HN  VAL A 187      -6.280  18.234  -5.438  1.00 10.00      A   
ATOM   1767  CA  VAL A 187      -6.511  18.650  -3.373  1.00 10.00      A   
ATOM   1768  CB  VAL A 187      -7.899  17.991  -3.190  1.00 10.00      A   
ATOM   1769  CG1 VAL A 187      -8.143  17.627  -1.731  1.00 10.00      A   
ATOM   1770  CG2 VAL A 187      -8.998  18.909  -3.700  1.00 10.00      A   
ATOM   1771  C   VAL A 187      -5.433  17.728  -2.808  1.00 10.00      A   
ATOM   1772  O   VAL A 187      -4.950  17.929  -1.689  1.00 10.00      A   
ATOM   1773  N   SER A 188      -5.056  16.727  -3.589  1.00 10.00      A   
ATOM   1774  HN  SER A 188      -5.474  16.622  -4.473  1.00 10.00      A   
ATOM   1775  CA  SER A 188      -4.044  15.771  -3.176  1.00 10.00      A   
ATOM   1776  CB  SER A 188      -4.711  14.426  -2.856  1.00 10.00      A   
ATOM   1777  OG  SER A 188      -3.807  13.517  -2.257  1.00 10.00      A   
ATOM   1778  HG  SER A 188      -4.219  13.131  -1.473  1.00 10.00      A   
ATOM   1779  C   SER A 188      -2.994  15.605  -4.273  1.00 10.00      A   
ATOM   1780  O   SER A 188      -3.327  15.352  -5.433  1.00 10.00      A   
ATOM   1781  N   LEU A 189      -1.730  15.768  -3.907  1.00 10.00      A   
ATOM   1782  HN  LEU A 189      -1.526  15.993  -2.972  1.00 10.00      A   
ATOM   1783  CA  LEU A 189      -0.634  15.639  -4.853  1.00 10.00      A   
ATOM   1784  CB  LEU A 189      -0.236  17.023  -5.364  1.00 10.00      A   
ATOM   1785  CG  LEU A 189       0.881  17.070  -6.404  1.00 10.00      A   
ATOM   1786  CD1 LEU A 189       0.447  16.381  -7.687  1.00 10.00      A   
ATOM   1787  CD2 LEU A 189       1.282  18.508  -6.677  1.00 10.00      A   
ATOM   1788  C   LEU A 189       0.569  14.963  -4.199  1.00 10.00      A   
ATOM   1789  O   LEU A 189       1.135  15.484  -3.238  1.00 10.00      A   
ATOM   1790  N   ASN A 190       0.943  13.798  -4.709  1.00 10.00      A   
ATOM   1791  HN  ASN A 190       0.431  13.415  -5.458  1.00 10.00      A   
ATOM   1792  CA  ASN A 190       2.091  13.059  -4.187  1.00 10.00      A   
ATOM   1793  CB  ASN A 190       1.644  11.778  -3.474  1.00 10.00      A   
ATOM   1794  CG  ASN A 190       2.815  10.933  -2.996  1.00 10.00      A   
ATOM   1795  OD1 ASN A 190       3.898  11.449  -2.715  1.00 10.00      A   
ATOM   1796  ND2 ASN A 190       2.609   9.632  -2.899  1.00 10.00      A   
ATOM   1797 HD21 ASN A 190       1.714   9.277  -3.138  1.00 10.00      A   
ATOM   1798 HD22 ASN A 190       3.345   9.068  -2.588  1.00 10.00      A   
ATOM   1799  C   ASN A 190       3.057  12.713  -5.313  1.00 10.00      A   
ATOM   1800  O   ASN A 190       2.763  11.870  -6.158  1.00 10.00      A   
ATOM   1801  N   ILE A 191       4.205  13.368  -5.321  1.00 10.00      A   
ATOM   1802  HN  ILE A 191       4.379  14.040  -4.622  1.00 10.00      A   
ATOM   1803  CA  ILE A 191       5.210  13.131  -6.350  1.00 10.00      A   
ATOM   1804  CB  ILE A 191       5.372  14.364  -7.261  1.00 10.00      A   
ATOM   1805  CG1 ILE A 191       5.634  15.619  -6.425  1.00 10.00      A   
ATOM   1806  CG2 ILE A 191       4.149  14.550  -8.152  1.00 10.00      A   
ATOM   1807  CD1 ILE A 191       6.741  16.493  -6.970  1.00 10.00      A   
ATOM   1808  C   ILE A 191       6.567  12.810  -5.730  1.00 10.00      A   
ATOM   1809  O   ILE A 191       7.603  13.005  -6.361  1.00 10.00      A   
ATOM   1810  N   SER A 192       6.550  12.306  -4.502  1.00 10.00      A   
ATOM   1811  HN  SER A 192       5.687  12.166  -4.058  1.00 10.00      A   
ATOM   1812  CA  SER A 192       7.777  11.971  -3.778  1.00 10.00      A   
ATOM   1813  CB  SER A 192       7.439  11.521  -2.358  1.00 10.00      A   
ATOM   1814  OG  SER A 192       6.357  10.607  -2.365  1.00 10.00      A   
ATOM   1815  HG  SER A 192       5.527  11.091  -2.240  1.00 10.00      A   
ATOM   1816  C   SER A 192       8.622  10.907  -4.483  1.00 10.00      A   
ATOM   1817  O   SER A 192       9.820  10.790  -4.233  1.00 10.00      A   
ATOM   1818  N   CYS A 193       7.997  10.148  -5.367  1.00 10.00      A   
ATOM   1819  HN  CYS A 193       7.047  10.303  -5.538  1.00 10.00      A   
ATOM   1820  CA  CYS A 193       8.678   9.086  -6.092  1.00 10.00      A   
ATOM   1821  CB  CYS A 193       7.639   8.140  -6.684  1.00 10.00      A   
ATOM   1822  SG  CYS A 193       6.102   8.966  -7.161  1.00 10.00      A   
ATOM   1823  HG  CYS A 193       5.109   8.093  -7.025  1.00 10.00      A   
ATOM   1824  C   CYS A 193       9.584   9.616  -7.202  1.00 10.00      A   
ATOM   1825  O   CYS A 193      10.520   8.934  -7.618  1.00 10.00      A   
ATOM   1826  N   LEU A 194       9.303  10.826  -7.678  1.00 10.00      A   
ATOM   1827  HN  LEU A 194       8.561  11.333  -7.288  1.00 10.00      A   
ATOM   1828  CA  LEU A 194      10.084  11.424  -8.757  1.00 10.00      A   
ATOM   1829  CB  LEU A 194       9.339  12.624  -9.352  1.00 10.00      A   
ATOM   1830  CG  LEU A 194       7.890  12.384  -9.786  1.00 10.00      A   
ATOM   1831  CD1 LEU A 194       7.286  13.662 -10.345  1.00 10.00      A   
ATOM   1832  CD2 LEU A 194       7.804  11.259 -10.808  1.00 10.00      A   
ATOM   1833  C   LEU A 194      11.468  11.853  -8.280  1.00 10.00      A   
ATOM   1834  O   LEU A 194      11.630  12.326  -7.155  1.00 10.00      A   
ATOM   1835  N   ALA A 195      12.460  11.697  -9.145  1.00 10.00      A   
ATOM   1836  HN  ALA A 195      12.270  11.302 -10.028  1.00 10.00      A   
ATOM   1837  CA  ALA A 195      13.829  12.071  -8.820  1.00 10.00      A   
ATOM   1838  CB  ALA A 195      14.785  10.925  -9.118  1.00 10.00      A   
ATOM   1839  C   ALA A 195      14.255  13.338  -9.564  1.00 10.00      A   
ATOM   1840  O   ALA A 195      15.184  14.028  -9.144  1.00 10.00      A   
ATOM   1841  N   SER A 196      13.577  13.647 -10.663  1.00 10.00      A   
ATOM   1842  HN  SER A 196      12.842  13.063 -10.956  1.00 10.00      A   
ATOM   1843  CA  SER A 196      13.902  14.831 -11.448  1.00 10.00      A   
ATOM   1844  CB  SER A 196      13.327  14.728 -12.865  1.00 10.00      A   
ATOM   1845  OG  SER A 196      11.967  14.336 -12.835  1.00 10.00      A   
ATOM   1846  HG  SER A 196      11.911  13.400 -12.576  1.00 10.00      A   
ATOM   1847  C   SER A 196      13.419  16.107 -10.765  1.00 10.00      A   
ATOM   1848  O   SER A 196      12.498  16.079  -9.944  1.00 10.00      A   
ATOM   1849  N   GLU A 197      14.060  17.214 -11.106  1.00 10.00      A   
ATOM   1850  HN  GLU A 197      14.789  17.155 -11.755  1.00 10.00      A   
ATOM   1851  CA  GLU A 197      13.721  18.513 -10.553  1.00 10.00      A   
ATOM   1852  CB  GLU A 197      14.891  19.486 -10.740  1.00 10.00      A   
ATOM   1853  CG  GLU A 197      14.604  20.907 -10.285  1.00 10.00      A   
ATOM   1854  CD  GLU A 197      15.859  21.685  -9.941  1.00 10.00      A   
ATOM   1855  OE1 GLU A 197      16.842  21.616 -10.704  1.00 10.00      A   
ATOM   1856  OE2 GLU A 197      15.857  22.384  -8.903  1.00 10.00      A   
ATOM   1857  C   GLU A 197      12.453  19.057 -11.202  1.00 10.00      A   
ATOM   1858  O   GLU A 197      12.355  19.142 -12.430  1.00 10.00      A   
ATOM   1859  N   VAL A 198      11.481  19.408 -10.367  1.00 10.00      A   
ATOM   1860  HN  VAL A 198      11.626  19.314  -9.402  1.00 10.00      A   
ATOM   1861  CA  VAL A 198      10.206  19.934 -10.847  1.00 10.00      A   
ATOM   1862  CB  VAL A 198       9.025  19.503  -9.948  1.00 10.00      A   
ATOM   1863  CG1 VAL A 198       8.848  17.993 -10.006  1.00 10.00      A   
ATOM   1864  CG2 VAL A 198       9.237  19.961  -8.509  1.00 10.00      A   
ATOM   1865  C   VAL A 198      10.234  21.455 -10.976  1.00 10.00      A   
ATOM   1866  O   VAL A 198      11.032  22.130 -10.321  1.00 10.00      A   
ATOM   1867  N   SER A 199       9.362  21.988 -11.823  1.00 10.00      A   
ATOM   1868  HN  SER A 199       8.759  21.400 -12.319  1.00 10.00      A   
ATOM   1869  CA  SER A 199       9.280  23.420 -12.054  1.00 10.00      A   
ATOM   1870  CB  SER A 199       8.468  23.686 -13.322  1.00 10.00      A   
ATOM   1871  OG  SER A 199       7.840  22.492 -13.776  1.00 10.00      A   
ATOM   1872  HG  SER A 199       8.478  21.967 -14.282  1.00 10.00      A   
ATOM   1873  C   SER A 199       8.668  24.149 -10.859  1.00 10.00      A   
ATOM   1874  O   SER A 199       7.455  24.109 -10.645  1.00 10.00      A   
ATOM   1875  N   PHE A 200       9.517  24.827 -10.091  1.00 10.00      A   
ATOM   1876  HN  PHE A 200      10.473  24.831 -10.327  1.00 10.00      A   
ATOM   1877  CA  PHE A 200       9.074  25.571  -8.912  1.00 10.00      A   
ATOM   1878  CB  PHE A 200      10.280  26.074  -8.112  1.00 10.00      A   
ATOM   1879  CG  PHE A 200       9.941  26.663  -6.770  1.00 10.00      A   
ATOM   1880  CD1 PHE A 200       9.765  25.845  -5.662  1.00 10.00      A   
ATOM   1881  CD2 PHE A 200       9.804  28.035  -6.614  1.00 10.00      A   
ATOM   1882  CE1 PHE A 200       9.462  26.387  -4.427  1.00 10.00      A   
ATOM   1883  CE2 PHE A 200       9.501  28.583  -5.383  1.00 10.00      A   
ATOM   1884  CZ  PHE A 200       9.328  27.758  -4.288  1.00 10.00      A   
ATOM   1885  C   PHE A 200       8.184  26.744  -9.310  1.00 10.00      A   
ATOM   1886  O   PHE A 200       7.260  27.111  -8.581  1.00 10.00      A   
ATOM   1887  N   SER A 201       8.458  27.304 -10.483  1.00 10.00      A   
ATOM   1888  HN  SER A 201       9.195  26.938 -11.023  1.00 10.00      A   
ATOM   1889  CA  SER A 201       7.705  28.438 -11.009  1.00 10.00      A   
ATOM   1890  CB  SER A 201       8.305  28.847 -12.350  1.00 10.00      A   
ATOM   1891  OG  SER A 201       8.983  27.745 -12.930  1.00 10.00      A   
ATOM   1892  HG  SER A 201       9.167  27.940 -13.856  1.00 10.00      A   
ATOM   1893  C   SER A 201       6.226  28.087 -11.170  1.00 10.00      A   
ATOM   1894  O   SER A 201       5.345  28.927 -10.966  1.00 10.00      A   
ATOM   1895  N   ALA A 202       5.962  26.838 -11.525  1.00 10.00      A   
ATOM   1896  HN  ALA A 202       6.705  26.216 -11.668  1.00 10.00      A   
ATOM   1897  CA  ALA A 202       4.599  26.369 -11.702  1.00 10.00      A   
ATOM   1898  CB  ALA A 202       4.530  25.352 -12.833  1.00 10.00      A   
ATOM   1899  C   ALA A 202       4.078  25.770 -10.402  1.00 10.00      A   
ATOM   1900  O   ALA A 202       2.910  25.935 -10.059  1.00 10.00      A   
ATOM   1901  N   LEU A 203       4.967  25.100  -9.671  1.00 10.00      A   
ATOM   1902  HN  LEU A 203       5.890  25.022 -10.000  1.00 10.00      A   
ATOM   1903  CA  LEU A 203       4.615  24.466  -8.404  1.00 10.00      A   
ATOM   1904  CB  LEU A 203       5.840  23.772  -7.802  1.00 10.00      A   
ATOM   1905  CG  LEU A 203       5.627  23.030  -6.480  1.00 10.00      A   
ATOM   1906  CD1 LEU A 203       4.596  21.922  -6.645  1.00 10.00      A   
ATOM   1907  CD2 LEU A 203       6.945  22.461  -5.980  1.00 10.00      A   
ATOM   1908  C   LEU A 203       4.044  25.470  -7.406  1.00 10.00      A   
ATOM   1909  O   LEU A 203       2.964  25.259  -6.856  1.00 10.00      A   
ATOM   1910  N   GLU A 204       4.763  26.563  -7.182  1.00 10.00      A   
ATOM   1911  HN  GLU A 204       5.614  26.689  -7.661  1.00 10.00      A   
ATOM   1912  CA  GLU A 204       4.318  27.577  -6.239  1.00 10.00      A   
ATOM   1913  CB  GLU A 204       5.357  28.684  -6.081  1.00 10.00      A   
ATOM   1914  CG  GLU A 204       5.082  29.602  -4.902  1.00 10.00      A   
ATOM   1915  CD  GLU A 204       5.969  30.827  -4.882  1.00 10.00      A   
ATOM   1916  OE1 GLU A 204       6.488  31.213  -5.948  1.00 10.00      A   
ATOM   1917  OE2 GLU A 204       6.133  31.425  -3.796  1.00 10.00      A   
ATOM   1918  C   GLU A 204       2.964  28.156  -6.637  1.00 10.00      A   
ATOM   1919  O   GLU A 204       2.046  28.225  -5.818  1.00 10.00      A   
ATOM   1920  N   ARG A 205       2.833  28.539  -7.902  1.00 10.00      A   
ATOM   1921  HN  ARG A 205       3.590  28.430  -8.515  1.00 10.00      A   
ATOM   1922  CA  ARG A 205       1.588  29.111  -8.402  1.00 10.00      A   
ATOM   1923  CB  ARG A 205       1.730  29.586  -9.847  1.00 10.00      A   
ATOM   1924  CG  ARG A 205       2.256  31.006  -9.975  1.00 10.00      A   
ATOM   1925  CD  ARG A 205       2.361  31.430 -11.431  1.00 10.00      A   
ATOM   1926  NE  ARG A 205       3.390  30.676 -12.141  1.00 10.00      A   
ATOM   1927  HE  ARG A 205       4.128  30.303 -11.599  1.00 10.00      A   
ATOM   1928  CZ  ARG A 205       3.391  30.475 -13.458  1.00 10.00      A   
ATOM   1929  NH1 ARG A 205       2.416  30.965 -14.213  1.00 10.00      A   
ATOM   1930 HH11 ARG A 205       2.415  30.803 -15.241  1.00 10.00      A   
ATOM   1931 HH12 ARG A 205       1.646  31.519 -13.779  1.00 10.00      A   
ATOM   1932  NH2 ARG A 205       4.362  29.772 -14.023  1.00 10.00      A   
ATOM   1933 HH21 ARG A 205       4.366  29.612 -15.056  1.00 10.00      A   
ATOM   1934 HH22 ARG A 205       5.128  29.382 -13.433  1.00 10.00      A   
ATOM   1935  C   ARG A 205       0.433  28.127  -8.270  1.00 10.00      A   
ATOM   1936  O   ARG A 205      -0.680  28.518  -7.921  1.00 10.00      A   
ATOM   1937  N   LEU A 206       0.712  26.859  -8.541  1.00 10.00      A   
ATOM   1938  HN  LEU A 206       1.624  26.624  -8.829  1.00 10.00      A   
ATOM   1939  CA  LEU A 206      -0.295  25.806  -8.443  1.00 10.00      A   
ATOM   1940  CB  LEU A 206       0.305  24.458  -8.847  1.00 10.00      A   
ATOM   1941  CG  LEU A 206      -0.333  23.756 -10.046  1.00 10.00      A   
ATOM   1942  CD1 LEU A 206       0.477  22.527 -10.424  1.00 10.00      A   
ATOM   1943  CD2 LEU A 206      -1.775  23.374  -9.746  1.00 10.00      A   
ATOM   1944  C   LEU A 206      -0.843  25.711  -7.025  1.00 10.00      A   
ATOM   1945  O   LEU A 206      -2.058  25.710  -6.816  1.00 10.00      A   
ATOM   1946  N   VAL A 207       0.066  25.641  -6.063  1.00 10.00      A   
ATOM   1947  HN  VAL A 207       1.017  25.647  -6.310  1.00 10.00      A   
ATOM   1948  CA  VAL A 207      -0.298  25.545  -4.655  1.00 10.00      A   
ATOM   1949  CB  VAL A 207       0.956  25.331  -3.774  1.00 10.00      A   
ATOM   1950  CG1 VAL A 207       0.597  25.322  -2.299  1.00 10.00      A   
ATOM   1951  CG2 VAL A 207       1.663  24.041  -4.158  1.00 10.00      A   
ATOM   1952  C   VAL A 207      -1.046  26.797  -4.191  1.00 10.00      A   
ATOM   1953  O   VAL A 207      -2.003  26.712  -3.418  1.00 10.00      A   
ATOM   1954  N   THR A 208      -0.612  27.951  -4.684  1.00 10.00      A   
ATOM   1955  HN  THR A 208       0.147  27.948  -5.307  1.00 10.00      A   
ATOM   1956  CA  THR A 208      -1.223  29.220  -4.318  1.00 10.00      A   
ATOM   1957  CB  THR A 208      -0.360  30.405  -4.793  1.00 10.00      A   
ATOM   1958  OG1 THR A 208       1.003  30.179  -4.411  1.00 10.00      A   
ATOM   1959  HG1 THR A 208       1.390  29.498  -4.978  1.00 10.00      A   
ATOM   1960  CG2 THR A 208      -0.846  31.710  -4.174  1.00 10.00      A   
ATOM   1961  C   THR A 208      -2.642  29.364  -4.874  1.00 10.00      A   
ATOM   1962  O   THR A 208      -3.540  29.852  -4.185  1.00 10.00      A   
ATOM   1963  N   ARG A 209      -2.851  28.930  -6.109  1.00 10.00      A   
ATOM   1964  HN  ARG A 209      -2.110  28.528  -6.614  1.00 10.00      A   
ATOM   1965  CA  ARG A 209      -4.163  29.048  -6.731  1.00 10.00      A   
ATOM   1966  CB  ARG A 209      -4.081  29.106  -8.261  1.00 10.00      A   
ATOM   1967  CG  ARG A 209      -3.639  27.818  -8.944  1.00 10.00      A   
ATOM   1968  CD  ARG A 209      -3.494  28.034 -10.443  1.00 10.00      A   
ATOM   1969  NE  ARG A 209      -3.037  26.834 -11.150  1.00 10.00      A   
ATOM   1970  HE  ARG A 209      -3.616  26.039 -11.106  1.00 10.00      A   
ATOM   1971  CZ  ARG A 209      -1.902  26.772 -11.849  1.00 10.00      A   
ATOM   1972  NH1 ARG A 209      -1.104  27.830 -11.929  1.00 10.00      A   
ATOM   1973 HH11 ARG A 209      -1.358  28.720 -11.444  1.00 10.00      A   
ATOM   1974 HH12 ARG A 209      -0.221  27.779 -12.480  1.00 10.00      A   
ATOM   1975  NH2 ARG A 209      -1.568  25.649 -12.480  1.00 10.00      A   
ATOM   1976 HH21 ARG A 209      -2.188  24.814 -12.433  1.00 10.00      A   
ATOM   1977 HH22 ARG A 209      -0.679  25.601 -13.032  1.00 10.00      A   
ATOM   1978  C   ARG A 209      -5.153  27.989  -6.255  1.00 10.00      A   
ATOM   1979  O   ARG A 209      -6.362  28.162  -6.399  1.00 10.00      A   
ATOM   1980  N   CYS A 210      -4.650  26.906  -5.677  1.00 10.00      A   
ATOM   1981  HN  CYS A 210      -3.679  26.819  -5.574  1.00 10.00      A   
ATOM   1982  CA  CYS A 210      -5.517  25.841  -5.185  1.00 10.00      A   
ATOM   1983  CB  CYS A 210      -5.059  24.486  -5.730  1.00 10.00      A   
ATOM   1984  SG  CYS A 210      -4.720  24.477  -7.506  1.00 10.00      A   
ATOM   1985  HG  CYS A 210      -3.500  24.976  -7.682  1.00 10.00      A   
ATOM   1986  C   CYS A 210      -5.538  25.821  -3.657  1.00 10.00      A   
ATOM   1987  O   CYS A 210      -4.674  25.217  -3.021  1.00 10.00      A   
ATOM   1988  N   PRO A 211      -6.536  26.480  -3.042  1.00 10.00      A   
ATOM   1989  CA  PRO A 211      -6.662  26.544  -1.584  1.00 10.00      A   
ATOM   1990  CB  PRO A 211      -7.633  27.706  -1.378  1.00 10.00      A   
ATOM   1991  CG  PRO A 211      -8.499  27.679  -2.588  1.00 10.00      A   
ATOM   1992  CD  PRO A 211      -7.622  27.216  -3.721  1.00 10.00      A   
ATOM   1993  C   PRO A 211      -7.250  25.263  -0.998  1.00 10.00      A   
ATOM   1994  O   PRO A 211      -7.303  25.090   0.219  1.00 10.00      A   
ATOM   1995  N   ASN A 212      -7.676  24.359  -1.870  1.00 10.00      A   
ATOM   1996  HN  ASN A 212      -7.586  24.544  -2.829  1.00 10.00      A   
ATOM   1997  CA  ASN A 212      -8.269  23.101  -1.440  1.00 10.00      A   
ATOM   1998  CB  ASN A 212      -9.392  22.671  -2.386  1.00 10.00      A   
ATOM   1999  CG  ASN A 212     -10.732  23.253  -1.982  1.00 10.00      A   
ATOM   2000  OD1 ASN A 212     -10.801  24.287  -1.317  1.00 10.00      A   
ATOM   2001  ND2 ASN A 212     -11.812  22.596  -2.375  1.00 10.00      A   
ATOM   2002 HD21 ASN A 212     -11.691  21.781  -2.905  1.00 10.00      A   
ATOM   2003 HD22 ASN A 212     -12.690  22.957  -2.129  1.00 10.00      A   
ATOM   2004  C   ASN A 212      -7.221  22.008  -1.305  1.00 10.00      A   
ATOM   2005  O   ASN A 212      -7.543  20.862  -1.000  1.00 10.00      A   
ATOM   2006  N   LEU A 213      -5.964  22.374  -1.515  1.00 10.00      A   
ATOM   2007  HN  LEU A 213      -5.772  23.306  -1.747  1.00 10.00      A   
ATOM   2008  CA  LEU A 213      -4.863  21.430  -1.405  1.00 10.00      A   
ATOM   2009  CB  LEU A 213      -3.593  22.032  -2.009  1.00 10.00      A   
ATOM   2010  CG  LEU A 213      -2.325  21.176  -1.929  1.00 10.00      A   
ATOM   2011  CD1 LEU A 213      -2.460  19.922  -2.782  1.00 10.00      A   
ATOM   2012  CD2 LEU A 213      -1.108  21.987  -2.351  1.00 10.00      A   
ATOM   2013  C   LEU A 213      -4.629  21.065   0.057  1.00 10.00      A   
ATOM   2014  O   LEU A 213      -4.268  21.918   0.865  1.00 10.00      A   
ATOM   2015  N   LYS A 214      -4.861  19.808   0.399  1.00 10.00      A   
ATOM   2016  HN  LYS A 214      -5.168  19.173  -0.287  1.00 10.00      A   
ATOM   2017  CA  LYS A 214      -4.683  19.344   1.770  1.00 10.00      A   
ATOM   2018  CB  LYS A 214      -5.957  18.664   2.274  1.00 10.00      A   
ATOM   2019  CG  LYS A 214      -7.152  19.588   2.429  1.00 10.00      A   
ATOM   2020  CD  LYS A 214      -6.884  20.670   3.463  1.00 10.00      A   
ATOM   2021  CE  LYS A 214      -8.143  21.026   4.237  1.00 10.00      A   
ATOM   2022  NZ  LYS A 214      -9.260  21.431   3.338  1.00 10.00      A   
ATOM   2023  HZ1 LYS A 214     -10.008  21.895   3.885  1.00 10.00      A   
ATOM   2024  HZ2 LYS A 214      -9.666  20.597   2.868  1.00 10.00      A   
ATOM   2025  HZ3 LYS A 214      -8.920  22.091   2.610  1.00 10.00      A   
ATOM   2026  C   LYS A 214      -3.509  18.376   1.889  1.00 10.00      A   
ATOM   2027  O   LYS A 214      -2.816  18.342   2.908  1.00 10.00      A   
ATOM   2028  N   SER A 215      -3.281  17.599   0.840  1.00 10.00      A   
ATOM   2029  HN  SER A 215      -3.842  17.693   0.040  1.00 10.00      A   
ATOM   2030  CA  SER A 215      -2.207  16.622   0.836  1.00 10.00      A   
ATOM   2031  CB  SER A 215      -2.779  15.227   0.549  1.00 10.00      A   
ATOM   2032  OG  SER A 215      -1.988  14.206   1.137  1.00 10.00      A   
ATOM   2033  HG  SER A 215      -2.447  13.862   1.929  1.00 10.00      A   
ATOM   2034  C   SER A 215      -1.162  16.995  -0.211  1.00 10.00      A   
ATOM   2035  O   SER A 215      -1.413  16.891  -1.413  1.00 10.00      A   
ATOM   2036  N   LEU A 216       0.003  17.439   0.244  1.00 10.00      A   
ATOM   2037  HN  LEU A 216       0.154  17.489   1.210  1.00 10.00      A   
ATOM   2038  CA  LEU A 216       1.076  17.830  -0.660  1.00 10.00      A   
ATOM   2039  CB  LEU A 216       1.273  19.351  -0.664  1.00 10.00      A   
ATOM   2040  CG  LEU A 216       2.336  19.894  -1.628  1.00 10.00      A   
ATOM   2041  CD1 LEU A 216       1.908  19.692  -3.072  1.00 10.00      A   
ATOM   2042  CD2 LEU A 216       2.626  21.364  -1.349  1.00 10.00      A   
ATOM   2043  C   LEU A 216       2.381  17.134  -0.296  1.00 10.00      A   
ATOM   2044  O   LEU A 216       3.022  17.468   0.701  1.00 10.00      A   
ATOM   2045  N   LYS A 217       2.754  16.153  -1.101  1.00 10.00      A   
ATOM   2046  HN  LYS A 217       2.181  15.921  -1.865  1.00 10.00      A   
ATOM   2047  CA  LYS A 217       3.984  15.406  -0.896  1.00 10.00      A   
ATOM   2048  CB  LYS A 217       3.691  13.907  -0.769  1.00 10.00      A   
ATOM   2049  CG  LYS A 217       3.014  13.512   0.536  1.00 10.00      A   
ATOM   2050  CD  LYS A 217       1.615  12.965   0.303  1.00 10.00      A   
ATOM   2051  CE  LYS A 217       1.038  12.388   1.582  1.00 10.00      A   
ATOM   2052  NZ  LYS A 217      -0.375  11.949   1.418  1.00 10.00      A   
ATOM   2053  HZ1 LYS A 217      -0.761  11.655   2.343  1.00 10.00      A   
ATOM   2054  HZ2 LYS A 217      -0.433  11.150   0.756  1.00 10.00      A   
ATOM   2055  HZ3 LYS A 217      -0.959  12.730   1.049  1.00 10.00      A   
ATOM   2056  C   LYS A 217       4.950  15.663  -2.046  1.00 10.00      A   
ATOM   2057  O   LYS A 217       4.729  15.208  -3.170  1.00 10.00      A   
ATOM   2058  N   LEU A 218       6.018  16.392  -1.757  1.00 10.00      A   
ATOM   2059  HN  LEU A 218       6.150  16.699  -0.832  1.00 10.00      A   
ATOM   2060  CA  LEU A 218       7.013  16.734  -2.761  1.00 10.00      A   
ATOM   2061  CB  LEU A 218       7.653  18.084  -2.432  1.00 10.00      A   
ATOM   2062  CG  LEU A 218       6.682  19.252  -2.242  1.00 10.00      A   
ATOM   2063  CD1 LEU A 218       7.412  20.473  -1.712  1.00 10.00      A   
ATOM   2064  CD2 LEU A 218       5.967  19.575  -3.546  1.00 10.00      A   
ATOM   2065  C   LEU A 218       8.083  15.656  -2.879  1.00 10.00      A   
ATOM   2066  O   LEU A 218       8.073  14.674  -2.138  1.00 10.00      A   
ATOM   2067  N   ASN A 219       9.004  15.843  -3.812  1.00 10.00      A   
ATOM   2068  HN  ASN A 219       8.973  16.652  -4.363  1.00 10.00      A   
ATOM   2069  CA  ASN A 219      10.066  14.875  -4.034  1.00 10.00      A   
ATOM   2070  CB  ASN A 219      10.169  14.489  -5.511  1.00 10.00      A   
ATOM   2071  CG  ASN A 219      10.811  15.547  -6.391  1.00 10.00      A   
ATOM   2072  OD1 ASN A 219      10.694  16.745  -6.141  1.00 10.00      A   
ATOM   2073  ND2 ASN A 219      11.508  15.098  -7.419  1.00 10.00      A   
ATOM   2074 HD21 ASN A 219      11.564  14.121  -7.547  1.00 10.00      A   
ATOM   2075 HD22 ASN A 219      11.925  15.748  -8.027  1.00 10.00      A   
ATOM   2076  C   ASN A 219      11.411  15.349  -3.496  1.00 10.00      A   
ATOM   2077  O   ASN A 219      11.544  16.481  -3.032  1.00 10.00      A   
ATOM   2078  N   ARG A 220      12.405  14.469  -3.581  1.00 10.00      A   
ATOM   2079  HN  ARG A 220      12.224  13.595  -3.987  1.00 10.00      A   
ATOM   2080  CA  ARG A 220      13.753  14.745  -3.091  1.00 10.00      A   
ATOM   2081  CB  ARG A 220      14.598  13.475  -3.196  1.00 10.00      A   
ATOM   2082  CG  ARG A 220      15.913  13.522  -2.440  1.00 10.00      A   
ATOM   2083  CD  ARG A 220      16.782  12.341  -2.820  1.00 10.00      A   
ATOM   2084  NE  ARG A 220      17.802  12.055  -1.817  1.00 10.00      A   
ATOM   2085  HE  ARG A 220      17.961  12.735  -1.118  1.00 10.00      A   
ATOM   2086  CZ  ARG A 220      18.528  10.938  -1.797  1.00 10.00      A   
ATOM   2087  NH1 ARG A 220      18.345  10.006  -2.728  1.00 10.00      A   
ATOM   2088 HH11 ARG A 220      18.916   9.131  -2.715  1.00 10.00      A   
ATOM   2089 HH12 ARG A 220      17.629  10.142  -3.475  1.00 10.00      A   
ATOM   2090  NH2 ARG A 220      19.419  10.755  -0.836  1.00 10.00      A   
ATOM   2091 HH21 ARG A 220      19.552  11.490  -0.091  1.00 10.00      A   
ATOM   2092 HH22 ARG A 220      19.990   9.883  -0.800  1.00 10.00      A   
ATOM   2093  C   ARG A 220      14.436  15.878  -3.858  1.00 10.00      A   
ATOM   2094  O   ARG A 220      15.363  16.510  -3.349  1.00 10.00      A   
ATOM   2095  N   ALA A 221      13.981  16.136  -5.076  1.00 10.00      A   
ATOM   2096  HN  ALA A 221      13.233  15.612  -5.432  1.00 10.00      A   
ATOM   2097  CA  ALA A 221      14.573  17.187  -5.895  1.00 10.00      A   
ATOM   2098  CB  ALA A 221      14.076  17.109  -7.326  1.00 10.00      A   
ATOM   2099  C   ALA A 221      14.326  18.570  -5.309  1.00 10.00      A   
ATOM   2100  O   ALA A 221      15.128  19.481  -5.508  1.00 10.00      A   
ATOM   2101  N   VAL A 222      13.217  18.721  -4.589  1.00 10.00      A   
ATOM   2102  HN  VAL A 222      12.621  17.955  -4.460  1.00 10.00      A   
ATOM   2103  CA  VAL A 222      12.877  19.997  -3.974  1.00 10.00      A   
ATOM   2104  CB  VAL A 222      11.433  20.006  -3.426  1.00 10.00      A   
ATOM   2105  CG1 VAL A 222      11.078  21.378  -2.870  1.00 10.00      A   
ATOM   2106  CG2 VAL A 222      10.449  19.604  -4.515  1.00 10.00      A   
ATOM   2107  C   VAL A 222      13.856  20.310  -2.848  1.00 10.00      A   
ATOM   2108  O   VAL A 222      13.926  19.576  -1.863  1.00 10.00      A   
ATOM   2109  N   PRO A 223      14.627  21.399  -2.989  1.00 10.00      A   
ATOM   2110  CA  PRO A 223      15.629  21.802  -1.998  1.00 10.00      A   
ATOM   2111  CB  PRO A 223      16.415  22.916  -2.709  1.00 10.00      A   
ATOM   2112  CG  PRO A 223      15.973  22.876  -4.135  1.00 10.00      A   
ATOM   2113  CD  PRO A 223      14.580  22.331  -4.120  1.00 10.00      A   
ATOM   2114  C   PRO A 223      15.000  22.341  -0.717  1.00 10.00      A   
ATOM   2115  O   PRO A 223      13.887  22.875  -0.733  1.00 10.00      A   
ATOM   2116  N   LEU A 224      15.733  22.217   0.388  1.00 10.00      A   
ATOM   2117  HN  LEU A 224      16.617  21.794   0.323  1.00 10.00      A   
ATOM   2118  CA  LEU A 224      15.267  22.685   1.691  1.00 10.00      A   
ATOM   2119  CB  LEU A 224      16.270  22.297   2.787  1.00 10.00      A   
ATOM   2120  CG  LEU A 224      15.904  22.699   4.221  1.00 10.00      A   
ATOM   2121  CD1 LEU A 224      14.567  22.099   4.626  1.00 10.00      A   
ATOM   2122  CD2 LEU A 224      16.995  22.276   5.193  1.00 10.00      A   
ATOM   2123  C   LEU A 224      15.059  24.194   1.683  1.00 10.00      A   
ATOM   2124  O   LEU A 224      14.180  24.718   2.369  1.00 10.00      A   
ATOM   2125  N   GLU A 225      15.854  24.882   0.878  1.00 10.00      A   
ATOM   2126  HN  GLU A 225      16.521  24.393   0.337  1.00 10.00      A   
ATOM   2127  CA  GLU A 225      15.782  26.334   0.770  1.00 10.00      A   
ATOM   2128  CB  GLU A 225      17.047  26.897   0.112  1.00 10.00      A   
ATOM   2129  CG  GLU A 225      18.331  26.153   0.452  1.00 10.00      A   
ATOM   2130  CD  GLU A 225      18.618  25.017  -0.507  1.00 10.00      A   
ATOM   2131  OE1 GLU A 225      18.154  23.891  -0.248  1.00 10.00      A   
ATOM   2132  OE2 GLU A 225      19.302  25.251  -1.525  1.00 10.00      A   
ATOM   2133  C   GLU A 225      14.552  26.783  -0.018  1.00 10.00      A   
ATOM   2134  O   GLU A 225      14.332  27.978  -0.201  1.00 10.00      A   
ATOM   2135  N   LYS A 226      13.753  25.830  -0.488  1.00 10.00      A   
ATOM   2136  HN  LYS A 226      13.976  24.887  -0.323  1.00 10.00      A   
ATOM   2137  CA  LYS A 226      12.558  26.156  -1.258  1.00 10.00      A   
ATOM   2138  CB  LYS A 226      12.674  25.593  -2.679  1.00 10.00      A   
ATOM   2139  CG  LYS A 226      13.902  26.064  -3.447  1.00 10.00      A   
ATOM   2140  CD  LYS A 226      13.734  27.487  -3.950  1.00 10.00      A   
ATOM   2141  CE  LYS A 226      14.932  27.927  -4.782  1.00 10.00      A   
ATOM   2142  NZ  LYS A 226      15.090  27.109  -6.015  1.00 10.00      A   
ATOM   2143  HZ1 LYS A 226      15.362  26.136  -5.770  1.00 10.00      A   
ATOM   2144  HZ2 LYS A 226      15.822  27.517  -6.629  1.00 10.00      A   
ATOM   2145  HZ3 LYS A 226      14.195  27.081  -6.542  1.00 10.00      A   
ATOM   2146  C   LYS A 226      11.294  25.620  -0.590  1.00 10.00      A   
ATOM   2147  O   LYS A 226      10.181  25.893  -1.040  1.00 10.00      A   
ATOM   2148  N   LEU A 227      11.469  24.874   0.495  1.00 10.00      A   
ATOM   2149  HN  LEU A 227      12.379  24.710   0.821  1.00 10.00      A   
ATOM   2150  CA  LEU A 227      10.341  24.280   1.206  1.00 10.00      A   
ATOM   2151  CB  LEU A 227      10.815  23.147   2.118  1.00 10.00      A   
ATOM   2152  CG  LEU A 227      11.286  21.873   1.413  1.00 10.00      A   
ATOM   2153  CD1 LEU A 227      11.956  20.932   2.398  1.00 10.00      A   
ATOM   2154  CD2 LEU A 227      10.117  21.180   0.727  1.00 10.00      A   
ATOM   2155  C   LEU A 227       9.517  25.299   1.993  1.00 10.00      A   
ATOM   2156  O   LEU A 227       8.287  25.257   1.965  1.00 10.00      A   
ATOM   2157  N   ALA A 228      10.188  26.222   2.676  1.00 10.00      A   
ATOM   2158  HN  ALA A 228      11.169  26.231   2.636  1.00 10.00      A   
ATOM   2159  CA  ALA A 228       9.498  27.231   3.486  1.00 10.00      A   
ATOM   2160  CB  ALA A 228      10.493  28.018   4.324  1.00 10.00      A   
ATOM   2161  C   ALA A 228       8.640  28.172   2.640  1.00 10.00      A   
ATOM   2162  O   ALA A 228       7.563  28.603   3.059  1.00 10.00      A   
ATOM   2163  N   THR A 229       9.111  28.472   1.443  1.00 10.00      A   
ATOM   2164  HN  THR A 229       9.963  28.082   1.149  1.00 10.00      A   
ATOM   2165  CA  THR A 229       8.399  29.363   0.542  1.00 10.00      A   
ATOM   2166  CB  THR A 229       9.239  29.625  -0.716  1.00 10.00      A   
ATOM   2167  OG1 THR A 229      10.295  28.654  -0.765  1.00 10.00      A   
ATOM   2168  HG1 THR A 229      10.050  27.945  -1.375  1.00 10.00      A   
ATOM   2169  CG2 THR A 229       9.841  31.022  -0.674  1.00 10.00      A   
ATOM   2170  C   THR A 229       7.043  28.786   0.138  1.00 10.00      A   
ATOM   2171  O   THR A 229       6.104  29.528  -0.144  1.00 10.00      A   
ATOM   2172  N   LEU A 230       6.946  27.460   0.127  1.00 10.00      A   
ATOM   2173  HN  LEU A 230       7.729  26.923   0.375  1.00 10.00      A   
ATOM   2174  CA  LEU A 230       5.710  26.782  -0.246  1.00 10.00      A   
ATOM   2175  CB  LEU A 230       6.012  25.389  -0.809  1.00 10.00      A   
ATOM   2176  CG  LEU A 230       6.675  25.360  -2.188  1.00 10.00      A   
ATOM   2177  CD1 LEU A 230       7.212  23.973  -2.502  1.00 10.00      A   
ATOM   2178  CD2 LEU A 230       5.694  25.809  -3.260  1.00 10.00      A   
ATOM   2179  C   LEU A 230       4.743  26.688   0.929  1.00 10.00      A   
ATOM   2180  O   LEU A 230       3.524  26.721   0.746  1.00 10.00      A   
ATOM   2181  N   LEU A 231       5.294  26.591   2.134  1.00 10.00      A   
ATOM   2182  HN  LEU A 231       6.272  26.586   2.214  1.00 10.00      A   
ATOM   2183  CA  LEU A 231       4.482  26.485   3.341  1.00 10.00      A   
ATOM   2184  CB  LEU A 231       5.345  26.193   4.567  1.00 10.00      A   
ATOM   2185  CG  LEU A 231       5.845  24.755   4.707  1.00 10.00      A   
ATOM   2186  CD1 LEU A 231       6.864  24.665   5.829  1.00 10.00      A   
ATOM   2187  CD2 LEU A 231       4.681  23.808   4.966  1.00 10.00      A   
ATOM   2188  C   LEU A 231       3.637  27.733   3.560  1.00 10.00      A   
ATOM   2189  O   LEU A 231       2.490  27.646   3.988  1.00 10.00      A   
ATOM   2190  N   GLN A 232       4.198  28.893   3.237  1.00 10.00      A   
ATOM   2191  HN  GLN A 232       5.117  28.904   2.894  1.00 10.00      A   
ATOM   2192  CA  GLN A 232       3.483  30.152   3.398  1.00 10.00      A   
ATOM   2193  CB  GLN A 232       4.442  31.334   3.272  1.00 10.00      A   
ATOM   2194  CG  GLN A 232       5.412  31.462   4.435  1.00 10.00      A   
ATOM   2195  CD  GLN A 232       4.737  31.925   5.714  1.00 10.00      A   
ATOM   2196  OE1 GLN A 232       3.552  31.678   5.933  1.00 10.00      A   
ATOM   2197  NE2 GLN A 232       5.486  32.603   6.565  1.00 10.00      A   
ATOM   2198 HE21 GLN A 232       6.425  32.768   6.327  1.00 10.00      A   
ATOM   2199 HE22 GLN A 232       5.077  32.904   7.404  1.00 10.00      A   
ATOM   2200  C   GLN A 232       2.338  30.273   2.397  1.00 10.00      A   
ATOM   2201  O   GLN A 232       1.404  31.052   2.592  1.00 10.00      A   
ATOM   2202  N   ARG A 233       2.407  29.482   1.335  1.00 10.00      A   
ATOM   2203  HN  ARG A 233       3.164  28.868   1.249  1.00 10.00      A   
ATOM   2204  CA  ARG A 233       1.380  29.486   0.303  1.00 10.00      A   
ATOM   2205  CB  ARG A 233       2.005  29.228  -1.073  1.00 10.00      A   
ATOM   2206  CG  ARG A 233       3.140  30.168  -1.450  1.00 10.00      A   
ATOM   2207  CD  ARG A 233       2.627  31.480  -2.027  1.00 10.00      A   
ATOM   2208  NE  ARG A 233       3.687  32.223  -2.714  1.00 10.00      A   
ATOM   2209  HE  ARG A 233       4.496  31.719  -2.973  1.00 10.00      A   
ATOM   2210  CZ  ARG A 233       3.627  33.517  -3.014  1.00 10.00      A   
ATOM   2211  NH1 ARG A 233       2.554  34.231  -2.694  1.00 10.00      A   
ATOM   2212 HH11 ARG A 233       2.512  35.247  -2.928  1.00 10.00      A   
ATOM   2213 HH12 ARG A 233       1.750  33.781  -2.207  1.00 10.00      A   
ATOM   2214  NH2 ARG A 233       4.650  34.095  -3.632  1.00 10.00      A   
ATOM   2215 HH21 ARG A 233       4.617  35.111  -3.869  1.00 10.00      A   
ATOM   2216 HH22 ARG A 233       5.497  33.534  -3.882  1.00 10.00      A   
ATOM   2217  C   ARG A 233       0.346  28.404   0.593  1.00 10.00      A   
ATOM   2218  O   ARG A 233      -0.704  28.347  -0.049  1.00 10.00      A   
ATOM   2219  N   ALA A 234       0.649  27.546   1.562  1.00 10.00      A   
ATOM   2220  HN  ALA A 234       1.498  27.648   2.048  1.00 10.00      A   
ATOM   2221  CA  ALA A 234      -0.247  26.459   1.929  1.00 10.00      A   
ATOM   2222  CB  ALA A 234       0.192  25.177   1.237  1.00 10.00      A   
ATOM   2223  C   ALA A 234      -0.293  26.265   3.446  1.00 10.00      A   
ATOM   2224  O   ALA A 234       0.257  25.300   3.979  1.00 10.00      A   
ATOM   2225  N   PRO A 235      -0.958  27.181   4.168  1.00 10.00      A   
ATOM   2226  CA  PRO A 235      -1.067  27.118   5.626  1.00 10.00      A   
ATOM   2227  CB  PRO A 235      -1.391  28.570   6.023  1.00 10.00      A   
ATOM   2228  CG  PRO A 235      -1.463  29.351   4.745  1.00 10.00      A   
ATOM   2229  CD  PRO A 235      -1.648  28.356   3.639  1.00 10.00      A   
ATOM   2230  C   PRO A 235      -2.187  26.185   6.093  1.00 10.00      A   
ATOM   2231  O   PRO A 235      -2.316  25.899   7.286  1.00 10.00      A   
ATOM   2232  N   GLN A 236      -3.000  25.718   5.152  1.00 10.00      A   
ATOM   2233  HN  GLN A 236      -2.853  25.980   4.218  1.00 10.00      A   
ATOM   2234  CA  GLN A 236      -4.108  24.825   5.478  1.00 10.00      A   
ATOM   2235  CB  GLN A 236      -5.399  25.258   4.769  1.00 10.00      A   
ATOM   2236  CG  GLN A 236      -5.483  24.913   3.287  1.00 10.00      A   
ATOM   2237  CD  GLN A 236      -4.738  25.888   2.402  1.00 10.00      A   
ATOM   2238  OE1 GLN A 236      -4.533  27.046   2.761  1.00 10.00      A   
ATOM   2239  NE2 GLN A 236      -4.340  25.430   1.226  1.00 10.00      A   
ATOM   2240 HE21 GLN A 236      -4.550  24.498   1.000  1.00 10.00      A   
ATOM   2241 HE22 GLN A 236      -3.851  26.038   0.630  1.00 10.00      A   
ATOM   2242  C   GLN A 236      -3.764  23.374   5.154  1.00 10.00      A   
ATOM   2243  O   GLN A 236      -4.637  22.505   5.118  1.00 10.00      A   
ATOM   2244  N   LEU A 237      -2.479  23.126   4.936  1.00 10.00      A   
ATOM   2245  HN  LEU A 237      -1.837  23.864   4.997  1.00 10.00      A   
ATOM   2246  CA  LEU A 237      -1.987  21.795   4.607  1.00 10.00      A   
ATOM   2247  CB  LEU A 237      -0.513  21.877   4.201  1.00 10.00      A   
ATOM   2248  CG  LEU A 237       0.048  20.680   3.434  1.00 10.00      A   
ATOM   2249  CD1 LEU A 237      -0.604  20.572   2.066  1.00 10.00      A   
ATOM   2250  CD2 LEU A 237       1.555  20.803   3.297  1.00 10.00      A   
ATOM   2251  C   LEU A 237      -2.149  20.833   5.782  1.00 10.00      A   
ATOM   2252  O   LEU A 237      -1.904  21.201   6.932  1.00 10.00      A   
ATOM   2253  N   GLU A 238      -2.571  19.606   5.481  1.00 10.00      A   
ATOM   2254  HN  GLU A 238      -2.766  19.384   4.542  1.00 10.00      A   
ATOM   2255  CA  GLU A 238      -2.757  18.580   6.503  1.00 10.00      A   
ATOM   2256  CB  GLU A 238      -4.092  17.857   6.309  1.00 10.00      A   
ATOM   2257  CG  GLU A 238      -5.309  18.699   6.654  1.00 10.00      A   
ATOM   2258  CD  GLU A 238      -6.584  17.885   6.735  1.00 10.00      A   
ATOM   2259  OE1 GLU A 238      -7.384  17.924   5.777  1.00 10.00      A   
ATOM   2260  OE2 GLU A 238      -6.797  17.206   7.763  1.00 10.00      A   
ATOM   2261  C   GLU A 238      -1.608  17.579   6.460  1.00 10.00      A   
ATOM   2262  O   GLU A 238      -1.109  17.136   7.496  1.00 10.00      A   
ATOM   2263  N   GLU A 239      -1.200  17.220   5.252  1.00 10.00      A   
ATOM   2264  HN  GLU A 239      -1.643  17.605   4.465  1.00 10.00      A   
ATOM   2265  CA  GLU A 239      -0.105  16.280   5.060  1.00 10.00      A   
ATOM   2266  CB  GLU A 239      -0.553  15.095   4.204  1.00 10.00      A   
ATOM   2267  CG  GLU A 239      -1.514  14.143   4.894  1.00 10.00      A   
ATOM   2268  CD  GLU A 239      -1.837  12.938   4.034  1.00 10.00      A   
ATOM   2269  OE1 GLU A 239      -1.073  11.949   4.069  1.00 10.00      A   
ATOM   2270  OE2 GLU A 239      -2.838  12.986   3.294  1.00 10.00      A   
ATOM   2271  C   GLU A 239       1.070  16.975   4.390  1.00 10.00      A   
ATOM   2272  O   GLU A 239       0.977  17.388   3.235  1.00 10.00      A   
ATOM   2273  N   LEU A 240       2.172  17.094   5.112  1.00 10.00      A   
ATOM   2274  HN  LEU A 240       2.193  16.722   6.024  1.00 10.00      A   
ATOM   2275  CA  LEU A 240       3.359  17.750   4.590  1.00 10.00      A   
ATOM   2276  CB  LEU A 240       3.927  18.729   5.624  1.00 10.00      A   
ATOM   2277  CG  LEU A 240       5.260  19.403   5.274  1.00 10.00      A   
ATOM   2278  CD1 LEU A 240       5.144  20.216   3.994  1.00 10.00      A   
ATOM   2279  CD2 LEU A 240       5.742  20.276   6.424  1.00 10.00      A   
ATOM   2280  C   LEU A 240       4.421  16.739   4.171  1.00 10.00      A   
ATOM   2281  O   LEU A 240       4.928  15.970   4.991  1.00 10.00      A   
ATOM   2282  N   GLY A 241       4.732  16.733   2.884  1.00 10.00      A   
ATOM   2283  HN  GLY A 241       4.262  17.344   2.273  1.00 10.00      A   
ATOM   2284  CA  GLY A 241       5.739  15.835   2.361  1.00 10.00      A   
ATOM   2285  C   GLY A 241       6.978  16.595   1.937  1.00 10.00      A   
ATOM   2286  O   GLY A 241       7.153  16.908   0.760  1.00 10.00      A   
ATOM   2287  N   THR A 242       7.818  16.921   2.908  1.00 10.00      A   
ATOM   2288  HN  THR A 242       7.601  16.657   3.826  1.00 10.00      A   
ATOM   2289  CA  THR A 242       9.052  17.656   2.658  1.00 10.00      A   
ATOM   2290  CB  THR A 242       9.682  18.102   3.986  1.00 10.00      A   
ATOM   2291  OG1 THR A 242       9.372  17.133   4.998  1.00 10.00      A   
ATOM   2292  HG1 THR A 242       9.211  16.275   4.585  1.00 10.00      A   
ATOM   2293  CG2 THR A 242       9.134  19.453   4.408  1.00 10.00      A   
ATOM   2294  C   THR A 242      10.056  16.801   1.887  1.00 10.00      A   
ATOM   2295  O   THR A 242      10.318  15.657   2.261  1.00 10.00      A   
ATOM   2296  N   GLY A 243      10.621  17.366   0.825  1.00 10.00      A   
ATOM   2297  HN  GLY A 243      10.386  18.286   0.591  1.00 10.00      A   
ATOM   2298  CA  GLY A 243      11.577  16.637   0.011  1.00 10.00      A   
ATOM   2299  C   GLY A 243      12.983  16.624   0.582  1.00 10.00      A   
ATOM   2300  O   GLY A 243      13.237  16.013   1.624  1.00 10.00      A   
ATOM   2301  N   GLY A 244      13.897  17.298  -0.102  1.00 10.00      A   
ATOM   2302  HN  GLY A 244      13.632  17.788  -0.910  1.00 10.00      A   
ATOM   2303  CA  GLY A 244      15.273  17.342   0.339  1.00 10.00      A   
ATOM   2304  C   GLY A 244      15.451  18.219   1.556  1.00 10.00      A   
ATOM   2305  O   GLY A 244      15.114  19.402   1.531  1.00 10.00      A   
ATOM   2306  N   TYR A 245      15.971  17.640   2.626  1.00 10.00      A   
ATOM   2307  HN  TYR A 245      16.219  16.688   2.591  1.00 10.00      A   
ATOM   2308  CA  TYR A 245      16.185  18.378   3.855  1.00 10.00      A   
ATOM   2309  CB  TYR A 245      15.584  17.617   5.038  1.00 10.00      A   
ATOM   2310  CG  TYR A 245      14.673  18.449   5.913  1.00 10.00      A   
ATOM   2311  CD1 TYR A 245      13.320  18.573   5.620  1.00 10.00      A   
ATOM   2312  CD2 TYR A 245      15.163  19.108   7.032  1.00 10.00      A   
ATOM   2313  CE1 TYR A 245      12.483  19.334   6.417  1.00 10.00      A   
ATOM   2314  CE2 TYR A 245      14.335  19.869   7.834  1.00 10.00      A   
ATOM   2315  CZ  TYR A 245      12.995  19.980   7.524  1.00 10.00      A   
ATOM   2316  OH  TYR A 245      12.168  20.742   8.322  1.00 10.00      A   
ATOM   2317  HH  TYR A 245      11.416  20.216   8.600  1.00 10.00      A   
ATOM   2318  C   TYR A 245      17.673  18.625   4.072  1.00 10.00      A   
ATOM   2319  O   TYR A 245      18.141  18.746   5.205  1.00 10.00      A   
ATOM   2320  N   THR A 246      18.411  18.700   2.976  1.00 10.00      A   
ATOM   2321  HN  THR A 246      17.983  18.595   2.101  1.00 10.00      A   
ATOM   2322  CA  THR A 246      19.843  18.928   3.036  1.00 10.00      A   
ATOM   2323  CB  THR A 246      20.611  17.993   2.070  1.00 10.00      A   
ATOM   2324  OG1 THR A 246      20.352  18.352   0.705  1.00 10.00      A   
ATOM   2325  HG1 THR A 246      20.733  17.678   0.121  1.00 10.00      A   
ATOM   2326  CG2 THR A 246      20.175  16.555   2.277  1.00 10.00      A   
ATOM   2327  C   THR A 246      20.170  20.390   2.734  1.00 10.00      A   
ATOM   2328  O   THR A 246      19.812  20.914   1.676  1.00 10.00      A   
ATOM   2329  N   ALA A 247      20.835  21.050   3.673  1.00 10.00      A   
ATOM   2330  HN  ALA A 247      21.096  20.582   4.494  1.00 10.00      A   
ATOM   2331  CA  ALA A 247      21.211  22.446   3.511  1.00 10.00      A   
ATOM   2332  CB  ALA A 247      20.000  23.361   3.627  1.00 10.00      A   
ATOM   2333  C   ALA A 247      22.265  22.843   4.531  1.00 10.00      A   
ATOM   2334  O   ALA A 247      22.467  22.154   5.538  1.00 10.00      A   
ATOM   2335  N   GLU A 248      22.945  23.943   4.244  1.00 10.00      A   
ATOM   2336  HN  GLU A 248      22.750  24.413   3.409  1.00 10.00      A   
ATOM   2337  CA  GLU A 248      23.971  24.475   5.123  1.00 10.00      A   
ATOM   2338  CB  GLU A 248      24.753  25.568   4.388  1.00 10.00      A   
ATOM   2339  CG  GLU A 248      25.735  26.344   5.252  1.00 10.00      A   
ATOM   2340  CD  GLU A 248      26.301  27.558   4.544  1.00 10.00      A   
ATOM   2341  OE1 GLU A 248      27.470  27.911   4.805  1.00 10.00      A   
ATOM   2342  OE2 GLU A 248      25.581  28.168   3.727  1.00 10.00      A   
ATOM   2343  C   GLU A 248      23.308  25.055   6.362  1.00 10.00      A   
ATOM   2344  O   GLU A 248      22.249  25.670   6.266  1.00 10.00      A   
ATOM   2345  N   VAL A 249      23.928  24.854   7.513  1.00 10.00      A   
ATOM   2346  HN  VAL A 249      24.782  24.371   7.515  1.00 10.00      A   
ATOM   2347  CA  VAL A 249      23.388  25.349   8.773  1.00 10.00      A   
ATOM   2348  CB  VAL A 249      24.171  24.801   9.986  1.00 10.00      A   
ATOM   2349  CG1 VAL A 249      23.541  25.266  11.292  1.00 10.00      A   
ATOM   2350  CG2 VAL A 249      24.245  23.280   9.939  1.00 10.00      A   
ATOM   2351  C   VAL A 249      23.400  26.877   8.804  1.00 10.00      A   
ATOM   2352  O   VAL A 249      24.429  27.500   9.088  1.00 10.00      A   
ATOM   2353  N   ARG A 250      22.263  27.468   8.476  1.00 10.00      A   
ATOM   2354  HN  ARG A 250      21.489  26.906   8.222  1.00 10.00      A   
ATOM   2355  CA  ARG A 250      22.115  28.912   8.464  1.00 10.00      A   
ATOM   2356  CB  ARG A 250      21.952  29.410   7.029  1.00 10.00      A   
ATOM   2357  CG  ARG A 250      23.254  29.552   6.262  1.00 10.00      A   
ATOM   2358  CD  ARG A 250      22.996  29.853   4.795  1.00 10.00      A   
ATOM   2359  NE  ARG A 250      22.108  31.001   4.621  1.00 10.00      A   
ATOM   2360  HE  ARG A 250      21.569  31.280   5.405  1.00 10.00      A   
ATOM   2361  CZ  ARG A 250      21.995  31.694   3.491  1.00 10.00      A   
ATOM   2362  NH1 ARG A 250      22.713  31.367   2.423  1.00 10.00      A   
ATOM   2363 HH11 ARG A 250      23.370  30.558   2.461  1.00 10.00      A   
ATOM   2364 HH12 ARG A 250      22.626  31.918   1.542  1.00 10.00      A   
ATOM   2365  NH2 ARG A 250      21.142  32.704   3.429  1.00 10.00      A   
ATOM   2366 HH21 ARG A 250      20.560  32.950   4.269  1.00 10.00      A   
ATOM   2367 HH22 ARG A 250      21.046  33.262   2.550  1.00 10.00      A   
ATOM   2368  C   ARG A 250      20.905  29.322   9.292  1.00 10.00      A   
ATOM   2369  O   ARG A 250      19.780  28.888   9.019  1.00 10.00      A   
ATOM   2370  N   PRO A 251      21.122  30.159  10.317  1.00 10.00      A   
ATOM   2371  CA  PRO A 251      20.055  30.637  11.205  1.00 10.00      A   
ATOM   2372  CB  PRO A 251      20.774  31.597  12.159  1.00 10.00      A   
ATOM   2373  CG  PRO A 251      22.198  31.170  12.110  1.00 10.00      A   
ATOM   2374  CD  PRO A 251      22.435  30.697  10.705  1.00 10.00      A   
ATOM   2375  C   PRO A 251      18.950  31.370  10.447  1.00 10.00      A   
ATOM   2376  O   PRO A 251      17.774  31.275  10.805  1.00 10.00      A   
ATOM   2377  N   ASP A 252      19.323  32.096   9.395  1.00 10.00      A   
ATOM   2378  HN  ASP A 252      20.273  32.138   9.152  1.00 10.00      A   
ATOM   2379  CA  ASP A 252      18.348  32.831   8.594  1.00 10.00      A   
ATOM   2380  CB  ASP A 252      19.033  33.736   7.561  1.00 10.00      A   
ATOM   2381  CG  ASP A 252      19.597  32.991   6.365  1.00 10.00      A   
ATOM   2382  OD1 ASP A 252      19.085  33.181   5.239  1.00 10.00      A   
ATOM   2383  OD2 ASP A 252      20.560  32.217   6.542  1.00 10.00      A   
ATOM   2384  C   ASP A 252      17.358  31.875   7.927  1.00 10.00      A   
ATOM   2385  O   ASP A 252      16.155  32.145   7.875  1.00 10.00      A   
ATOM   2386  N   VAL A 253      17.863  30.745   7.448  1.00 10.00      A   
ATOM   2387  HN  VAL A 253      18.829  30.579   7.536  1.00 10.00      A   
ATOM   2388  CA  VAL A 253      17.022  29.743   6.797  1.00 10.00      A   
ATOM   2389  CB  VAL A 253      17.862  28.727   5.992  1.00 10.00      A   
ATOM   2390  CG1 VAL A 253      16.962  27.767   5.224  1.00 10.00      A   
ATOM   2391  CG2 VAL A 253      18.810  29.449   5.048  1.00 10.00      A   
ATOM   2392  C   VAL A 253      16.203  28.996   7.843  1.00 10.00      A   
ATOM   2393  O   VAL A 253      15.020  28.712   7.640  1.00 10.00      A   
ATOM   2394  N   TYR A 254      16.843  28.701   8.973  1.00 10.00      A   
ATOM   2395  HN  TYR A 254      17.784  28.963   9.067  1.00 10.00      A   
ATOM   2396  CA  TYR A 254      16.197  27.989  10.070  1.00 10.00      A   
ATOM   2397  CB  TYR A 254      17.187  27.774  11.219  1.00 10.00      A   
ATOM   2398  CG  TYR A 254      16.643  26.928  12.349  1.00 10.00      A   
ATOM   2399  CD1 TYR A 254      16.590  25.544  12.243  1.00 10.00      A   
ATOM   2400  CD2 TYR A 254      16.184  27.513  13.522  1.00 10.00      A   
ATOM   2401  CE1 TYR A 254      16.092  24.769  13.273  1.00 10.00      A   
ATOM   2402  CE2 TYR A 254      15.688  26.746  14.558  1.00 10.00      A   
ATOM   2403  CZ  TYR A 254      15.642  25.375  14.426  1.00 10.00      A   
ATOM   2404  OH  TYR A 254      15.141  24.610  15.454  1.00 10.00      A   
ATOM   2405  HH  TYR A 254      15.859  24.107  15.855  1.00 10.00      A   
ATOM   2406  C   TYR A 254      14.974  28.749  10.566  1.00 10.00      A   
ATOM   2407  O   TYR A 254      13.905  28.167  10.761  1.00 10.00      A   
ATOM   2408  N   SER A 255      15.135  30.050  10.758  1.00 10.00      A   
ATOM   2409  HN  SER A 255      16.015  30.449  10.593  1.00 10.00      A   
ATOM   2410  CA  SER A 255      14.046  30.894  11.218  1.00 10.00      A   
ATOM   2411  CB  SER A 255      14.556  32.311  11.461  1.00 10.00      A   
ATOM   2412  OG  SER A 255      15.750  32.288  12.230  1.00 10.00      A   
ATOM   2413  HG  SER A 255      16.513  32.206  11.639  1.00 10.00      A   
ATOM   2414  C   SER A 255      12.899  30.896  10.210  1.00 10.00      A   
ATOM   2415  O   SER A 255      11.733  30.771  10.589  1.00 10.00      A   
ATOM   2416  N   GLY A 256      13.241  30.997   8.928  1.00 10.00      A   
ATOM   2417  HN  GLY A 256      14.191  31.070   8.686  1.00 10.00      A   
ATOM   2418  CA  GLY A 256      12.232  30.998   7.882  1.00 10.00      A   
ATOM   2419  C   GLY A 256      11.422  29.713   7.879  1.00 10.00      A   
ATOM   2420  O   GLY A 256      10.207  29.741   7.694  1.00 10.00      A   
ATOM   2421  N   LEU A 257      12.094  28.589   8.095  1.00 10.00      A   
ATOM   2422  HN  LEU A 257      13.068  28.633   8.237  1.00 10.00      A   
ATOM   2423  CA  LEU A 257      11.425  27.289   8.129  1.00 10.00      A   
ATOM   2424  CB  LEU A 257      12.454  26.155   8.159  1.00 10.00      A   
ATOM   2425  CG  LEU A 257      13.184  25.863   6.847  1.00 10.00      A   
ATOM   2426  CD1 LEU A 257      14.429  25.035   7.111  1.00 10.00      A   
ATOM   2427  CD2 LEU A 257      12.263  25.134   5.879  1.00 10.00      A   
ATOM   2428  C   LEU A 257      10.518  27.190   9.351  1.00 10.00      A   
ATOM   2429  O   LEU A 257       9.370  26.760   9.254  1.00 10.00      A   
ATOM   2430  N   SER A 258      11.041  27.613  10.494  1.00 10.00      A   
ATOM   2431  HN  SER A 258      11.957  27.962  10.495  1.00 10.00      A   
ATOM   2432  CA  SER A 258      10.291  27.573  11.745  1.00 10.00      A   
ATOM   2433  CB  SER A 258      11.161  28.056  12.907  1.00 10.00      A   
ATOM   2434  OG  SER A 258      12.407  27.377  12.934  1.00 10.00      A   
ATOM   2435  HG  SER A 258      12.868  27.524  12.100  1.00 10.00      A   
ATOM   2436  C   SER A 258       9.019  28.415  11.662  1.00 10.00      A   
ATOM   2437  O   SER A 258       7.933  27.931  11.977  1.00 10.00      A   
ATOM   2438  N   VAL A 259       9.161  29.664  11.214  1.00 10.00      A   
ATOM   2439  HN  VAL A 259      10.055  29.983  10.956  1.00 10.00      A   
ATOM   2440  CA  VAL A 259       8.028  30.580  11.096  1.00 10.00      A   
ATOM   2441  CB  VAL A 259       8.476  31.993  10.649  1.00 10.00      A   
ATOM   2442  CG1 VAL A 259       7.276  32.905  10.424  1.00 10.00      A   
ATOM   2443  CG2 VAL A 259       9.413  32.599  11.683  1.00 10.00      A   
ATOM   2444  C   VAL A 259       6.962  30.047  10.139  1.00 10.00      A   
ATOM   2445  O   VAL A 259       5.765  30.109  10.433  1.00 10.00      A   
ATOM   2446  N   ALA A 260       7.401  29.509   9.009  1.00 10.00      A   
ATOM   2447  HN  ALA A 260       8.367  29.463   8.842  1.00 10.00      A   
ATOM   2448  CA  ALA A 260       6.484  28.974   8.015  1.00 10.00      A   
ATOM   2449  CB  ALA A 260       7.234  28.601   6.745  1.00 10.00      A   
ATOM   2450  C   ALA A 260       5.726  27.770   8.559  1.00 10.00      A   
ATOM   2451  O   ALA A 260       4.532  27.610   8.306  1.00 10.00      A   
ATOM   2452  N   LEU A 261       6.419  26.937   9.326  1.00 10.00      A   
ATOM   2453  HN  LEU A 261       7.367  27.130   9.509  1.00 10.00      A   
ATOM   2454  CA  LEU A 261       5.813  25.740   9.895  1.00 10.00      A   
ATOM   2455  CB  LEU A 261       6.877  24.792  10.452  1.00 10.00      A   
ATOM   2456  CG  LEU A 261       7.511  23.846   9.426  1.00 10.00      A   
ATOM   2457  CD1 LEU A 261       8.946  23.510   9.799  1.00 10.00      A   
ATOM   2458  CD2 LEU A 261       6.681  22.579   9.283  1.00 10.00      A   
ATOM   2459  C   LEU A 261       4.736  26.054  10.932  1.00 10.00      A   
ATOM   2460  O   LEU A 261       3.766  25.306  11.074  1.00 10.00      A   
ATOM   2461  N   SER A 262       4.899  27.155  11.652  1.00 10.00      A   
ATOM   2462  HN  SER A 262       5.704  27.702  11.524  1.00 10.00      A   
ATOM   2463  CA  SER A 262       3.920  27.555  12.654  1.00 10.00      A   
ATOM   2464  CB  SER A 262       4.526  28.563  13.633  1.00 10.00      A   
ATOM   2465  OG  SER A 262       5.730  29.106  13.124  1.00 10.00      A   
ATOM   2466  HG  SER A 262       5.527  29.835  12.526  1.00 10.00      A   
ATOM   2467  C   SER A 262       2.665  28.124  11.992  1.00 10.00      A   
ATOM   2468  O   SER A 262       1.654  28.373  12.652  1.00 10.00      A   
ATOM   2469  N   GLY A 263       2.736  28.315  10.680  1.00 10.00      A   
ATOM   2470  HN  GLY A 263       3.565  28.090  10.205  1.00 10.00      A   
ATOM   2471  CA  GLY A 263       1.608  28.838   9.946  1.00 10.00      A   
ATOM   2472  C   GLY A 263       0.590  27.756   9.649  1.00 10.00      A   
ATOM   2473  O   GLY A 263      -0.618  27.998   9.678  1.00 10.00      A   
ATOM   2474  N   CYS A 264       1.076  26.555   9.377  1.00 10.00      A   
ATOM   2475  HN  CYS A 264       2.048  26.417   9.381  1.00 10.00      A   
ATOM   2476  CA  CYS A 264       0.201  25.433   9.076  1.00 10.00      A   
ATOM   2477  CB  CYS A 264       0.885  24.471   8.106  1.00 10.00      A   
ATOM   2478  SG  CYS A 264       1.805  25.286   6.782  1.00 10.00      A   
ATOM   2479  HG  CYS A 264       1.133  25.116   5.649  1.00 10.00      A   
ATOM   2480  C   CYS A 264      -0.218  24.710  10.355  1.00 10.00      A   
ATOM   2481  O   CYS A 264       0.473  23.809  10.838  1.00 10.00      A   
ATOM   2482  N   LYS A 265      -1.359  25.117  10.901  1.00 10.00      A   
ATOM   2483  HN  LYS A 265      -1.869  25.836  10.463  1.00 10.00      A   
ATOM   2484  CA  LYS A 265      -1.882  24.529  12.132  1.00 10.00      A   
ATOM   2485  CB  LYS A 265      -2.754  25.541  12.883  1.00 10.00      A   
ATOM   2486  CG  LYS A 265      -1.986  26.522  13.754  1.00 10.00      A   
ATOM   2487  CD  LYS A 265      -1.725  27.831  13.030  1.00 10.00      A   
ATOM   2488  CE  LYS A 265      -1.181  28.880  13.986  1.00 10.00      A   
ATOM   2489  NZ  LYS A 265      -0.932  30.180  13.310  1.00 10.00      A   
ATOM   2490  HZ1 LYS A 265      -0.144  30.092  12.637  1.00 10.00      A   
ATOM   2491  HZ2 LYS A 265      -0.692  30.910  14.016  1.00 10.00      A   
ATOM   2492  HZ3 LYS A 265      -1.781  30.485  12.793  1.00 10.00      A   
ATOM   2493  C   LYS A 265      -2.692  23.266  11.858  1.00 10.00      A   
ATOM   2494  O   LYS A 265      -3.133  22.589  12.788  1.00 10.00      A   
ATOM   2495  N   GLU A 266      -2.884  22.948  10.587  1.00 10.00      A   
ATOM   2496  HN  GLU A 266      -2.506  23.519   9.885  1.00 10.00      A   
ATOM   2497  CA  GLU A 266      -3.657  21.774  10.208  1.00 10.00      A   
ATOM   2498  CB  GLU A 266      -4.600  22.097   9.048  1.00 10.00      A   
ATOM   2499  CG  GLU A 266      -5.689  23.096   9.407  1.00 10.00      A   
ATOM   2500  CD  GLU A 266      -6.307  22.813  10.760  1.00 10.00      A   
ATOM   2501  OE1 GLU A 266      -6.264  23.700  11.637  1.00 10.00      A   
ATOM   2502  OE2 GLU A 266      -6.834  21.696  10.956  1.00 10.00      A   
ATOM   2503  C   GLU A 266      -2.773  20.576   9.876  1.00 10.00      A   
ATOM   2504  O   GLU A 266      -3.268  19.530   9.459  1.00 10.00      A   
ATOM   2505  N   LEU A 267      -1.469  20.728  10.071  1.00 10.00      A   
ATOM   2506  HN  LEU A 267      -1.134  21.582  10.408  1.00 10.00      A   
ATOM   2507  CA  LEU A 267      -0.526  19.649   9.793  1.00 10.00      A   
ATOM   2508  CB  LEU A 267       0.913  20.163   9.847  1.00 10.00      A   
ATOM   2509  CG  LEU A 267       1.344  21.087   8.707  1.00 10.00      A   
ATOM   2510  CD1 LEU A 267       2.779  21.543   8.901  1.00 10.00      A   
ATOM   2511  CD2 LEU A 267       1.176  20.394   7.363  1.00 10.00      A   
ATOM   2512  C   LEU A 267      -0.716  18.496  10.774  1.00 10.00      A   
ATOM   2513  O   LEU A 267      -0.578  18.671  11.985  1.00 10.00      A   
ATOM   2514  N   ARG A 268      -1.060  17.326  10.251  1.00 10.00      A   
ATOM   2515  HN  ARG A 268      -1.183  17.254   9.274  1.00 10.00      A   
ATOM   2516  CA  ARG A 268      -1.274  16.147  11.087  1.00 10.00      A   
ATOM   2517  CB  ARG A 268      -2.734  15.686  11.004  1.00 10.00      A   
ATOM   2518  CG  ARG A 268      -3.760  16.808  11.006  1.00 10.00      A   
ATOM   2519  CD  ARG A 268      -3.834  17.509  12.352  1.00 10.00      A   
ATOM   2520  NE  ARG A 268      -4.636  18.731  12.279  1.00 10.00      A   
ATOM   2521  HE  ARG A 268      -5.029  18.958  11.399  1.00 10.00      A   
ATOM   2522  CZ  ARG A 268      -4.864  19.539  13.315  1.00 10.00      A   
ATOM   2523  NH1 ARG A 268      -4.354  19.258  14.512  1.00 10.00      A   
ATOM   2524 HH11 ARG A 268      -4.536  19.892  15.323  1.00 10.00      A   
ATOM   2525 HH12 ARG A 268      -3.778  18.402  14.645  1.00 10.00      A   
ATOM   2526  NH2 ARG A 268      -5.593  20.638  13.153  1.00 10.00      A   
ATOM   2527 HH21 ARG A 268      -5.995  20.877  12.210  1.00 10.00      A   
ATOM   2528 HH22 ARG A 268      -5.774  21.271  13.959  1.00 10.00      A   
ATOM   2529  C   ARG A 268      -0.358  14.999  10.670  1.00 10.00      A   
ATOM   2530  O   ARG A 268      -0.155  14.050  11.428  1.00 10.00      A   
ATOM   2531  N   CYS A 269       0.197  15.086   9.469  1.00 10.00      A   
ATOM   2532  HN  CYS A 269       0.024  15.876   8.914  1.00 10.00      A   
ATOM   2533  CA  CYS A 269       1.073  14.038   8.958  1.00 10.00      A   
ATOM   2534  CB  CYS A 269       0.337  13.201   7.905  1.00 10.00      A   
ATOM   2535  SG  CYS A 269       1.312  11.862   7.179  1.00 10.00      A   
ATOM   2536  HG  CYS A 269       0.551  11.256   6.277  1.00 10.00      A   
ATOM   2537  C   CYS A 269       2.355  14.621   8.370  1.00 10.00      A   
ATOM   2538  O   CYS A 269       2.315  15.535   7.544  1.00 10.00      A   
ATOM   2539  N   LEU A 270       3.487  14.091   8.809  1.00 10.00      A   
ATOM   2540  HN  LEU A 270       3.445  13.370   9.474  1.00 10.00      A   
ATOM   2541  CA  LEU A 270       4.788  14.539   8.337  1.00 10.00      A   
ATOM   2542  CB  LEU A 270       5.637  15.047   9.507  1.00 10.00      A   
ATOM   2543  CG  LEU A 270       6.024  16.529   9.487  1.00 10.00      A   
ATOM   2544  CD1 LEU A 270       7.101  16.809  10.525  1.00 10.00      A   
ATOM   2545  CD2 LEU A 270       6.485  16.958   8.103  1.00 10.00      A   
ATOM   2546  C   LEU A 270       5.520  13.407   7.625  1.00 10.00      A   
ATOM   2547  O   LEU A 270       5.707  12.325   8.186  1.00 10.00      A   
ATOM   2548  N   SER A 271       5.914  13.655   6.383  1.00 10.00      A   
ATOM   2549  HN  SER A 271       5.722  14.536   5.983  1.00 10.00      A   
ATOM   2550  CA  SER A 271       6.632  12.659   5.596  1.00 10.00      A   
ATOM   2551  CB  SER A 271       5.676  11.950   4.631  1.00 10.00      A   
ATOM   2552  OG  SER A 271       4.520  11.495   5.315  1.00 10.00      A   
ATOM   2553  HG  SER A 271       4.072  12.252   5.710  1.00 10.00      A   
ATOM   2554  C   SER A 271       7.794  13.291   4.831  1.00 10.00      A   
ATOM   2555  O   SER A 271       7.870  14.515   4.698  1.00 10.00      A   
ATOM   2556  N   GLY A 272       8.702  12.449   4.348  1.00 10.00      A   
ATOM   2557  HN  GLY A 272       8.604  11.490   4.520  1.00 10.00      A   
ATOM   2558  CA  GLY A 272       9.846  12.929   3.594  1.00 10.00      A   
ATOM   2559  C   GLY A 272      11.092  12.983   4.447  1.00 10.00      A   
ATOM   2560  O   GLY A 272      11.494  11.965   5.012  1.00 10.00      A   
ATOM   2561  N   PHE A 273      11.693  14.170   4.543  1.00 10.00      A   
ATOM   2562  HN  PHE A 273      11.316  14.929   4.049  1.00 10.00      A   
ATOM   2563  CA  PHE A 273      12.901  14.376   5.343  1.00 10.00      A   
ATOM   2564  CB  PHE A 273      12.661  14.035   6.819  1.00 10.00      A   
ATOM   2565  CG  PHE A 273      11.935  15.094   7.588  1.00 10.00      A   
ATOM   2566  CD1 PHE A 273      10.566  15.258   7.453  1.00 10.00      A   
ATOM   2567  CD2 PHE A 273      12.621  15.924   8.457  1.00 10.00      A   
ATOM   2568  CE1 PHE A 273       9.899  16.230   8.170  1.00 10.00      A   
ATOM   2569  CE2 PHE A 273      11.961  16.898   9.177  1.00 10.00      A   
ATOM   2570  CZ  PHE A 273      10.597  17.052   9.034  1.00 10.00      A   
ATOM   2571  C   PHE A 273      14.079  13.575   4.802  1.00 10.00      A   
ATOM   2572  O   PHE A 273      14.758  12.866   5.550  1.00 10.00      A   
ATOM   2573  N   TRP A 274      14.312  13.688   3.502  1.00 10.00      A   
ATOM   2574  HN  TRP A 274      13.728  14.261   2.958  1.00 10.00      A   
ATOM   2575  CA  TRP A 274      15.412  12.982   2.860  1.00 10.00      A   
ATOM   2576  CB  TRP A 274      15.291  13.067   1.338  1.00 10.00      A   
ATOM   2577  CG  TRP A 274      14.552  11.924   0.719  1.00 10.00      A   
ATOM   2578  CD1 TRP A 274      15.019  10.656   0.524  1.00 10.00      A   
ATOM   2579  CD2 TRP A 274      13.218  11.947   0.201  1.00 10.00      A   
ATOM   2580  NE1 TRP A 274      14.060   9.889  -0.085  1.00 10.00      A   
ATOM   2581  HE1 TRP A 274      14.159   8.941  -0.331  1.00 10.00      A   
ATOM   2582  CE2 TRP A 274      12.941  10.658  -0.292  1.00 10.00      A   
ATOM   2583  CE3 TRP A 274      12.229  12.934   0.111  1.00 10.00      A   
ATOM   2584  CZ2 TRP A 274      11.717  10.329  -0.867  1.00 10.00      A   
ATOM   2585  CZ3 TRP A 274      11.015  12.605  -0.461  1.00 10.00      A   
ATOM   2586  CH2 TRP A 274      10.770  11.314  -0.943  1.00 10.00      A   
ATOM   2587  C   TRP A 274      16.750  13.559   3.292  1.00 10.00      A   
ATOM   2588  O   TRP A 274      17.052  14.718   2.994  1.00 10.00      A   
ATOM   2589  N   ASP A 275      17.531  12.743   4.006  1.00 10.00      A   
ATOM   2590  HN  ASP A 275      17.199  11.841   4.218  1.00 10.00      A   
ATOM   2591  CA  ASP A 275      18.858  13.139   4.491  1.00 10.00      A   
ATOM   2592  CB  ASP A 275      19.845  13.311   3.327  1.00 10.00      A   
ATOM   2593  CG  ASP A 275      19.731  12.238   2.260  1.00 10.00      A   
ATOM   2594  OD1 ASP A 275      19.851  11.041   2.594  1.00 10.00      A   
ATOM   2595  OD2 ASP A 275      19.526  12.586   1.074  1.00 10.00      A   
ATOM   2596  C   ASP A 275      18.767  14.429   5.305  1.00 10.00      A   
ATOM   2597  O   ASP A 275      19.587  15.337   5.161  1.00 10.00      A   
ATOM   2598  N   ALA A 276      17.754  14.486   6.156  1.00 10.00      A   
ATOM   2599  HN  ALA A 276      17.164  13.709   6.226  1.00 10.00      A   
ATOM   2600  CA  ALA A 276      17.488  15.652   6.992  1.00 10.00      A   
ATOM   2601  CB  ALA A 276      16.215  15.440   7.801  1.00 10.00      A   
ATOM   2602  C   ALA A 276      18.643  16.007   7.916  1.00 10.00      A   
ATOM   2603  O   ALA A 276      19.025  15.224   8.779  1.00 10.00      A   
ATOM   2604  N   VAL A 277      19.185  17.199   7.733  1.00 10.00      A   
ATOM   2605  HN  VAL A 277      18.853  17.767   7.009  1.00 10.00      A   
ATOM   2606  CA  VAL A 277      20.270  17.675   8.571  1.00 10.00      A   
ATOM   2607  CB  VAL A 277      20.808  19.036   8.079  1.00 10.00      A   
ATOM   2608  CG1 VAL A 277      21.979  19.503   8.935  1.00 10.00      A   
ATOM   2609  CG2 VAL A 277      21.214  18.956   6.614  1.00 10.00      A   
ATOM   2610  C   VAL A 277      19.758  17.818  10.002  1.00 10.00      A   
ATOM   2611  O   VAL A 277      18.776  18.525  10.242  1.00 10.00      A   
ATOM   2612  N   PRO A 278      20.411  17.140  10.963  1.00 10.00      A   
ATOM   2613  CA  PRO A 278      20.023  17.164  12.380  1.00 10.00      A   
ATOM   2614  CB  PRO A 278      21.228  16.538  13.083  1.00 10.00      A   
ATOM   2615  CG  PRO A 278      21.814  15.622  12.065  1.00 10.00      A   
ATOM   2616  CD  PRO A 278      21.586  16.275  10.730  1.00 10.00      A   
ATOM   2617  C   PRO A 278      19.769  18.568  12.923  1.00 10.00      A   
ATOM   2618  O   PRO A 278      18.882  18.768  13.751  1.00 10.00      A   
ATOM   2619  N   ALA A 279      20.534  19.538  12.442  1.00 10.00      A   
ATOM   2620  HN  ALA A 279      21.209  19.318  11.767  1.00 10.00      A   
ATOM   2621  CA  ALA A 279      20.404  20.921  12.895  1.00 10.00      A   
ATOM   2622  CB  ALA A 279      21.586  21.755  12.427  1.00 10.00      A   
ATOM   2623  C   ALA A 279      19.088  21.570  12.459  1.00 10.00      A   
ATOM   2624  O   ALA A 279      18.703  22.613  12.990  1.00 10.00      A   
ATOM   2625  N   TYR A 280      18.392  20.954  11.508  1.00 10.00      A   
ATOM   2626  HN  TYR A 280      18.729  20.109  11.134  1.00 10.00      A   
ATOM   2627  CA  TYR A 280      17.133  21.502  11.013  1.00 10.00      A   
ATOM   2628  CB  TYR A 280      17.168  21.657   9.487  1.00 10.00      A   
ATOM   2629  CG  TYR A 280      17.876  22.912   9.036  1.00 10.00      A   
ATOM   2630  CD1 TYR A 280      19.201  22.883   8.618  1.00 10.00      A   
ATOM   2631  CD2 TYR A 280      17.218  24.133   9.041  1.00 10.00      A   
ATOM   2632  CE1 TYR A 280      19.845  24.040   8.220  1.00 10.00      A   
ATOM   2633  CE2 TYR A 280      17.852  25.289   8.644  1.00 10.00      A   
ATOM   2634  CZ  TYR A 280      19.163  25.240   8.235  1.00 10.00      A   
ATOM   2635  OH  TYR A 280      19.796  26.393   7.842  1.00 10.00      A   
ATOM   2636  HH  TYR A 280      19.578  27.108   8.456  1.00 10.00      A   
ATOM   2637  C   TYR A 280      15.925  20.679  11.459  1.00 10.00      A   
ATOM   2638  O   TYR A 280      14.794  20.968  11.077  1.00 10.00      A   
ATOM   2639  N   LEU A 281      16.167  19.669  12.285  1.00 10.00      A   
ATOM   2640  HN  LEU A 281      17.089  19.494  12.568  1.00 10.00      A   
ATOM   2641  CA  LEU A 281      15.092  18.808  12.787  1.00 10.00      A   
ATOM   2642  CB  LEU A 281      15.648  17.573  13.495  1.00 10.00      A   
ATOM   2643  CG  LEU A 281      16.357  16.544  12.622  1.00 10.00      A   
ATOM   2644  CD1 LEU A 281      16.842  15.388  13.477  1.00 10.00      A   
ATOM   2645  CD2 LEU A 281      15.437  16.049  11.518  1.00 10.00      A   
ATOM   2646  C   LEU A 281      14.104  19.544  13.709  1.00 10.00      A   
ATOM   2647  O   LEU A 281      12.893  19.427  13.529  1.00 10.00      A   
ATOM   2648  N   PRO A 282      14.593  20.312  14.711  1.00 10.00      A   
ATOM   2649  CA  PRO A 282      13.725  21.038  15.652  1.00 10.00      A   
ATOM   2650  CB  PRO A 282      14.696  21.626  16.684  1.00 10.00      A   
ATOM   2651  CG  PRO A 282      15.972  20.886  16.485  1.00 10.00      A   
ATOM   2652  CD  PRO A 282      16.014  20.521  15.036  1.00 10.00      A   
ATOM   2653  C   PRO A 282      12.884  22.149  15.012  1.00 10.00      A   
ATOM   2654  O   PRO A 282      12.193  22.891  15.714  1.00 10.00      A   
ATOM   2655  N   ALA A 283      12.924  22.258  13.691  1.00 10.00      A   
ATOM   2656  HN  ALA A 283      13.495  21.646  13.173  1.00 10.00      A   
ATOM   2657  CA  ALA A 283      12.144  23.273  12.996  1.00 10.00      A   
ATOM   2658  CB  ALA A 283      12.628  23.427  11.560  1.00 10.00      A   
ATOM   2659  C   ALA A 283      10.655  22.926  13.029  1.00 10.00      A   
ATOM   2660  O   ALA A 283       9.800  23.799  12.891  1.00 10.00      A   
ATOM   2661  N   VAL A 284      10.354  21.647  13.230  1.00 10.00      A   
ATOM   2662  HN  VAL A 284      11.083  20.998  13.348  1.00 10.00      A   
ATOM   2663  CA  VAL A 284       8.973  21.174  13.277  1.00 10.00      A   
ATOM   2664  CB  VAL A 284       8.794  19.856  12.485  1.00 10.00      A   
ATOM   2665  CG1 VAL A 284       9.088  20.074  11.010  1.00 10.00      A   
ATOM   2666  CG2 VAL A 284       9.681  18.751  13.046  1.00 10.00      A   
ATOM   2667  C   VAL A 284       8.504  20.962  14.716  1.00 10.00      A   
ATOM   2668  O   VAL A 284       7.452  20.364  14.956  1.00 10.00      A   
ATOM   2669  N   TYR A 285       9.271  21.484  15.670  1.00 10.00      A   
ATOM   2670  HN  TYR A 285      10.078  21.982  15.413  1.00 10.00      A   
ATOM   2671  CA  TYR A 285       8.950  21.332  17.091  1.00 10.00      A   
ATOM   2672  CB  TYR A 285      10.014  21.990  17.972  1.00 10.00      A   
ATOM   2673  CG  TYR A 285      11.075  21.033  18.470  1.00 10.00      A   
ATOM   2674  CD1 TYR A 285      11.364  19.862  17.779  1.00 10.00      A   
ATOM   2675  CD2 TYR A 285      11.788  21.299  19.630  1.00 10.00      A   
ATOM   2676  CE1 TYR A 285      12.330  18.985  18.231  1.00 10.00      A   
ATOM   2677  CE2 TYR A 285      12.755  20.427  20.090  1.00 10.00      A   
ATOM   2678  CZ  TYR A 285      13.022  19.270  19.389  1.00 10.00      A   
ATOM   2679  OH  TYR A 285      13.985  18.398  19.849  1.00 10.00      A   
ATOM   2680  HH  TYR A 285      13.851  18.247  20.792  1.00 10.00      A   
ATOM   2681  C   TYR A 285       7.562  21.855  17.452  1.00 10.00      A   
ATOM   2682  O   TYR A 285       6.847  21.240  18.242  1.00 10.00      A   
ATOM   2683  N   SER A 286       7.172  22.969  16.860  1.00 10.00      A   
ATOM   2684  HN  SER A 286       7.772  23.412  16.220  1.00 10.00      A   
ATOM   2685  CA  SER A 286       5.874  23.570  17.150  1.00 10.00      A   
ATOM   2686  CB  SER A 286       5.877  25.044  16.743  1.00 10.00      A   
ATOM   2687  OG  SER A 286       7.052  25.692  17.207  1.00 10.00      A   
ATOM   2688  HG  SER A 286       7.531  26.065  16.457  1.00 10.00      A   
ATOM   2689  C   SER A 286       4.708  22.831  16.481  1.00 10.00      A   
ATOM   2690  O   SER A 286       3.547  23.177  16.700  1.00 10.00      A   
ATOM   2691  N   VAL A 287       5.009  21.815  15.676  1.00 10.00      A   
ATOM   2692  HN  VAL A 287       5.949  21.564  15.548  1.00 10.00      A   
ATOM   2693  CA  VAL A 287       3.964  21.071  14.977  1.00 10.00      A   
ATOM   2694  CB  VAL A 287       4.189  21.069  13.449  1.00 10.00      A   
ATOM   2695  CG1 VAL A 287       2.951  20.568  12.722  1.00 10.00      A   
ATOM   2696  CG2 VAL A 287       4.578  22.454  12.952  1.00 10.00      A   
ATOM   2697  C   VAL A 287       3.851  19.627  15.467  1.00 10.00      A   
ATOM   2698  O   VAL A 287       2.787  19.017  15.375  1.00 10.00      A   
ATOM   2699  N   CYS A 288       4.938  19.091  16.005  1.00 10.00      A   
ATOM   2700  HN  CYS A 288       5.752  19.633  16.070  1.00 10.00      A   
ATOM   2701  CA  CYS A 288       4.962  17.708  16.487  1.00 10.00      A   
ATOM   2702  CB  CYS A 288       6.357  17.340  16.996  1.00 10.00      A   
ATOM   2703  SG  CYS A 288       6.914  18.329  18.403  1.00 10.00      A   
ATOM   2704  HG  CYS A 288       6.915  19.606  18.034  1.00 10.00      A   
ATOM   2705  C   CYS A 288       3.911  17.427  17.571  1.00 10.00      A   
ATOM   2706  O   CYS A 288       3.575  16.272  17.834  1.00 10.00      A   
ATOM   2707  N   SER A 289       3.377  18.482  18.175  1.00 10.00      A   
ATOM   2708  HN  SER A 289       3.660  19.379  17.907  1.00 10.00      A   
ATOM   2709  CA  SER A 289       2.384  18.352  19.224  1.00 10.00      A   
ATOM   2710  CB  SER A 289       2.290  19.678  19.976  1.00 10.00      A   
ATOM   2711  OG  SER A 289       2.835  20.732  19.190  1.00 10.00      A   
ATOM   2712  HG  SER A 289       3.363  21.311  19.756  1.00 10.00      A   
ATOM   2713  C   SER A 289       1.009  17.951  18.680  1.00 10.00      A   
ATOM   2714  O   SER A 289       0.107  17.601  19.442  1.00 10.00      A   
ATOM   2715  N   ARG A 290       0.846  17.994  17.363  1.00 10.00      A   
ATOM   2716  HN  ARG A 290       1.592  18.284  16.791  1.00 10.00      A   
ATOM   2717  CA  ARG A 290      -0.431  17.641  16.755  1.00 10.00      A   
ATOM   2718  CB  ARG A 290      -1.137  18.900  16.244  1.00 10.00      A   
ATOM   2719  CG  ARG A 290      -0.326  19.699  15.236  1.00 10.00      A   
ATOM   2720  CD  ARG A 290      -1.081  20.927  14.769  1.00 10.00      A   
ATOM   2721  NE  ARG A 290      -0.244  21.820  13.972  1.00 10.00      A   
ATOM   2722  HE  ARG A 290      -0.068  21.560  13.038  1.00 10.00      A   
ATOM   2723  CZ  ARG A 290       0.284  22.952  14.441  1.00 10.00      A   
ATOM   2724  NH1 ARG A 290       0.074  23.316  15.701  1.00 10.00      A   
ATOM   2725 HH11 ARG A 290      -0.503  22.717  16.333  1.00 10.00      A   
ATOM   2726 HH12 ARG A 290       0.481  24.205  16.066  1.00 10.00      A   
ATOM   2727  NH2 ARG A 290       1.007  23.731  13.650  1.00 10.00      A   
ATOM   2728 HH21 ARG A 290       1.166  23.468  12.651  1.00 10.00      A   
ATOM   2729 HH22 ARG A 290       1.417  24.616  14.021  1.00 10.00      A   
ATOM   2730  C   ARG A 290      -0.269  16.634  15.621  1.00 10.00      A   
ATOM   2731  O   ARG A 290      -1.225  16.341  14.897  1.00 10.00      A   
ATOM   2732  N   LEU A 291       0.928  16.091  15.484  1.00 10.00      A   
ATOM   2733  HN  LEU A 291       1.640  16.336  16.111  1.00 10.00      A   
ATOM   2734  CA  LEU A 291       1.208  15.129  14.429  1.00 10.00      A   
ATOM   2735  CB  LEU A 291       2.688  15.174  14.035  1.00 10.00      A   
ATOM   2736  CG  LEU A 291       3.178  16.475  13.389  1.00 10.00      A   
ATOM   2737  CD1 LEU A 291       4.672  16.414  13.119  1.00 10.00      A   
ATOM   2738  CD2 LEU A 291       2.410  16.766  12.110  1.00 10.00      A   
ATOM   2739  C   LEU A 291       0.811  13.715  14.844  1.00 10.00      A   
ATOM   2740  O   LEU A 291       1.350  13.164  15.807  1.00 10.00      A   
ATOM   2741  N   THR A 292      -0.129  13.136  14.117  1.00 10.00      A   
ATOM   2742  HN  THR A 292      -0.532  13.631  13.370  1.00 10.00      A   
ATOM   2743  CA  THR A 292      -0.592  11.791  14.397  1.00 10.00      A   
ATOM   2744  CB  THR A 292      -2.074  11.642  14.015  1.00 10.00      A   
ATOM   2745  OG1 THR A 292      -2.551  12.878  13.468  1.00 10.00      A   
ATOM   2746  HG1 THR A 292      -3.291  12.695  12.877  1.00 10.00      A   
ATOM   2747  CG2 THR A 292      -2.912  11.282  15.231  1.00 10.00      A   
ATOM   2748  C   THR A 292       0.229  10.773  13.609  1.00 10.00      A   
ATOM   2749  O   THR A 292       0.420   9.637  14.047  1.00 10.00      A   
ATOM   2750  N   THR A 293       0.730  11.199  12.459  1.00 10.00      A   
ATOM   2751  HN  THR A 293       0.571  12.128  12.187  1.00 10.00      A   
ATOM   2752  CA  THR A 293       1.520  10.338  11.593  1.00 10.00      A   
ATOM   2753  CB  THR A 293       0.777  10.074  10.267  1.00 10.00      A   
ATOM   2754  OG1 THR A 293      -0.588   9.716  10.544  1.00 10.00      A   
ATOM   2755  HG1 THR A 293      -0.617   9.118  11.305  1.00 10.00      A   
ATOM   2756  CG2 THR A 293       1.443   8.949   9.491  1.00 10.00      A   
ATOM   2757  C   THR A 293       2.881  10.970  11.298  1.00 10.00      A   
ATOM   2758  O   THR A 293       2.966  12.143  10.935  1.00 10.00      A   
ATOM   2759  N   LEU A 294       3.941  10.189  11.464  1.00 10.00      A   
ATOM   2760  HN  LEU A 294       3.811   9.260  11.759  1.00 10.00      A   
ATOM   2761  CA  LEU A 294       5.293  10.673  11.216  1.00 10.00      A   
ATOM   2762  CB  LEU A 294       5.950  11.105  12.532  1.00 10.00      A   
ATOM   2763  CG  LEU A 294       7.416  11.544  12.459  1.00 10.00      A   
ATOM   2764  CD1 LEU A 294       7.557  12.838  11.674  1.00 10.00      A   
ATOM   2765  CD2 LEU A 294       7.991  11.699  13.858  1.00 10.00      A   
ATOM   2766  C   LEU A 294       6.144   9.604  10.537  1.00 10.00      A   
ATOM   2767  O   LEU A 294       6.254   8.481  11.030  1.00 10.00      A   
ATOM   2768  N   ASN A 295       6.723   9.954   9.396  1.00 10.00      A   
ATOM   2769  HN  ASN A 295       6.560  10.854   9.034  1.00 10.00      A   
ATOM   2770  CA  ASN A 295       7.582   9.039   8.652  1.00 10.00      A   
ATOM   2771  CB  ASN A 295       7.011   8.748   7.260  1.00 10.00      A   
ATOM   2772  CG  ASN A 295       7.925   7.877   6.412  1.00 10.00      A   
ATOM   2773  OD1 ASN A 295       8.736   7.108   6.929  1.00 10.00      A   
ATOM   2774  ND2 ASN A 295       7.797   7.989   5.099  1.00 10.00      A   
ATOM   2775 HD21 ASN A 295       7.132   8.618   4.748  1.00 10.00      A   
ATOM   2776 HD22 ASN A 295       8.363   7.430   4.528  1.00 10.00      A   
ATOM   2777  C   ASN A 295       8.990   9.603   8.530  1.00 10.00      A   
ATOM   2778  O   ASN A 295       9.219  10.585   7.825  1.00 10.00      A   
ATOM   2779  N   LEU A 296       9.925   8.974   9.224  1.00 10.00      A   
ATOM   2780  HN  LEU A 296       9.670   8.196   9.772  1.00 10.00      A   
ATOM   2781  CA  LEU A 296      11.316   9.390   9.207  1.00 10.00      A   
ATOM   2782  CB  LEU A 296      11.739   9.867  10.598  1.00 10.00      A   
ATOM   2783  CG  LEU A 296      11.143  11.194  11.074  1.00 10.00      A   
ATOM   2784  CD1 LEU A 296      11.586  11.496  12.495  1.00 10.00      A   
ATOM   2785  CD2 LEU A 296      11.541  12.327  10.143  1.00 10.00      A   
ATOM   2786  C   LEU A 296      12.203   8.233   8.755  1.00 10.00      A   
ATOM   2787  O   LEU A 296      13.356   8.107   9.176  1.00 10.00      A   
ATOM   2788  N   SER A 297      11.662   7.395   7.879  1.00 10.00      A   
ATOM   2789  HN  SER A 297      10.740   7.546   7.581  1.00 10.00      A   
ATOM   2790  CA  SER A 297      12.391   6.239   7.364  1.00 10.00      A   
ATOM   2791  CB  SER A 297      11.403   5.197   6.842  1.00 10.00      A   
ATOM   2792  OG  SER A 297      10.301   5.063   7.722  1.00 10.00      A   
ATOM   2793  HG  SER A 297       9.613   5.693   7.473  1.00 10.00      A   
ATOM   2794  C   SER A 297      13.392   6.618   6.264  1.00 10.00      A   
ATOM   2795  O   SER A 297      13.900   5.751   5.544  1.00 10.00      A   
ATOM   2796  N   TYR A 298      13.678   7.905   6.143  1.00 10.00      A   
ATOM   2797  HN  TYR A 298      13.249   8.549   6.747  1.00 10.00      A   
ATOM   2798  CA  TYR A 298      14.615   8.394   5.139  1.00 10.00      A   
ATOM   2799  CB  TYR A 298      13.863   9.081   3.993  1.00 10.00      A   
ATOM   2800  CG  TYR A 298      12.878   8.176   3.287  1.00 10.00      A   
ATOM   2801  CD1 TYR A 298      11.510   8.298   3.505  1.00 10.00      A   
ATOM   2802  CD2 TYR A 298      13.319   7.188   2.418  1.00 10.00      A   
ATOM   2803  CE1 TYR A 298      10.610   7.460   2.876  1.00 10.00      A   
ATOM   2804  CE2 TYR A 298      12.426   6.350   1.783  1.00 10.00      A   
ATOM   2805  CZ  TYR A 298      11.076   6.488   2.015  1.00 10.00      A   
ATOM   2806  OH  TYR A 298      10.191   5.644   1.388  1.00 10.00      A   
ATOM   2807  HH  TYR A 298      10.448   4.728   1.556  1.00 10.00      A   
ATOM   2808  C   TYR A 298      15.620   9.352   5.766  1.00 10.00      A   
ATOM   2809  O   TYR A 298      16.334  10.067   5.062  1.00 10.00      A   
ATOM   2810  N   ALA A 299      15.679   9.344   7.092  1.00 10.00      A   
ATOM   2811  HN  ALA A 299      15.095   8.734   7.591  1.00 10.00      A   
ATOM   2812  CA  ALA A 299      16.586  10.212   7.828  1.00 10.00      A   
ATOM   2813  CB  ALA A 299      15.851  10.857   8.994  1.00 10.00      A   
ATOM   2814  C   ALA A 299      17.811   9.450   8.329  1.00 10.00      A   
ATOM   2815  O   ALA A 299      17.692   8.345   8.862  1.00 10.00      A   
ATOM   2816  N   THR A 300      18.981  10.056   8.157  1.00 10.00      A   
ATOM   2817  HN  THR A 300      19.000  10.937   7.724  1.00 10.00      A   
ATOM   2818  CA  THR A 300      20.243   9.469   8.585  1.00 10.00      A   
ATOM   2819  CB  THR A 300      21.384   9.944   7.663  1.00 10.00      A   
ATOM   2820  OG1 THR A 300      20.883  10.950   6.760  1.00 10.00      A   
ATOM   2821  HG1 THR A 300      20.923  11.823   7.195  1.00 10.00      A   
ATOM   2822  CG2 THR A 300      21.965   8.778   6.872  1.00 10.00      A   
ATOM   2823  C   THR A 300      20.583   9.880  10.019  1.00 10.00      A   
ATOM   2824  O   THR A 300      21.649   9.539  10.530  1.00 10.00      A   
ATOM   2825  N   VAL A 301      19.683  10.620  10.656  1.00 10.00      A   
ATOM   2826  HN  VAL A 301      18.864  10.878  10.187  1.00 10.00      A   
ATOM   2827  CA  VAL A 301      19.893  11.088  12.025  1.00 10.00      A   
ATOM   2828  CB  VAL A 301      18.786  12.044  12.502  1.00 10.00      A   
ATOM   2829  CG1 VAL A 301      18.873  13.346  11.728  1.00 10.00      A   
ATOM   2830  CG2 VAL A 301      17.410  11.414  12.341  1.00 10.00      A   
ATOM   2831  C   VAL A 301      20.084   9.952  13.025  1.00 10.00      A   
ATOM   2832  O   VAL A 301      19.562   8.848  12.845  1.00 10.00      A   
ATOM   2833  N   GLN A 302      20.844  10.236  14.076  1.00 10.00      A   
ATOM   2834  HN  GLN A 302      21.218  11.141  14.165  1.00 10.00      A   
ATOM   2835  CA  GLN A 302      21.125   9.253  15.109  1.00 10.00      A   
ATOM   2836  CB  GLN A 302      22.432   9.591  15.835  1.00 10.00      A   
ATOM   2837  CG  GLN A 302      23.582  10.025  14.933  1.00 10.00      A   
ATOM   2838  CD  GLN A 302      23.998   8.966  13.930  1.00 10.00      A   
ATOM   2839  OE1 GLN A 302      24.792   8.080  14.239  1.00 10.00      A   
ATOM   2840  NE2 GLN A 302      23.496   9.070  12.711  1.00 10.00      A   
ATOM   2841 HE21 GLN A 302      22.890   9.822  12.519  1.00 10.00      A   
ATOM   2842 HE22 GLN A 302      23.749   8.395  12.043  1.00 10.00      A   
ATOM   2843  C   GLN A 302      19.982   9.180  16.121  1.00 10.00      A   
ATOM   2844  O   GLN A 302      19.078  10.021  16.117  1.00 10.00      A   
ATOM   2845  N   SER A 303      20.045   8.178  16.993  1.00 10.00      A   
ATOM   2846  HN  SER A 303      20.796   7.547  16.937  1.00 10.00      A   
ATOM   2847  CA  SER A 303      19.031   7.966  18.021  1.00 10.00      A   
ATOM   2848  CB  SER A 303      19.412   6.754  18.881  1.00 10.00      A   
ATOM   2849  OG  SER A 303      18.475   6.522  19.917  1.00 10.00      A   
ATOM   2850  HG  SER A 303      17.902   5.778  19.674  1.00 10.00      A   
ATOM   2851  C   SER A 303      18.844   9.197  18.906  1.00 10.00      A   
ATOM   2852  O   SER A 303      17.718   9.578  19.210  1.00 10.00      A   
ATOM   2853  N   TYR A 304      19.951   9.819  19.299  1.00 10.00      A   
ATOM   2854  HN  TYR A 304      20.819   9.462  19.020  1.00 10.00      A   
ATOM   2855  CA  TYR A 304      19.917  11.001  20.155  1.00 10.00      A   
ATOM   2856  CB  TYR A 304      21.330  11.564  20.351  1.00 10.00      A   
ATOM   2857  CG  TYR A 304      21.377  12.902  21.057  1.00 10.00      A   
ATOM   2858  CD1 TYR A 304      20.842  13.059  22.331  1.00 10.00      A   
ATOM   2859  CD2 TYR A 304      21.952  14.008  20.447  1.00 10.00      A   
ATOM   2860  CE1 TYR A 304      20.876  14.281  22.975  1.00 10.00      A   
ATOM   2861  CE2 TYR A 304      21.993  15.231  21.086  1.00 10.00      A   
ATOM   2862  CZ  TYR A 304      21.452  15.362  22.346  1.00 10.00      A   
ATOM   2863  OH  TYR A 304      21.483  16.585  22.974  1.00 10.00      A   
ATOM   2864  HH  TYR A 304      21.450  17.282  22.306  1.00 10.00      A   
ATOM   2865  C   TYR A 304      18.982  12.085  19.621  1.00 10.00      A   
ATOM   2866  O   TYR A 304      18.172  12.636  20.367  1.00 10.00      A   
ATOM   2867  N   ASP A 305      19.080  12.377  18.328  1.00 10.00      A   
ATOM   2868  HN  ASP A 305      19.711  11.879  17.765  1.00 10.00      A   
ATOM   2869  CA  ASP A 305      18.247  13.412  17.725  1.00 10.00      A   
ATOM   2870  CB  ASP A 305      18.835  13.916  16.408  1.00 10.00      A   
ATOM   2871  CG  ASP A 305      19.760  15.101  16.612  1.00 10.00      A   
ATOM   2872  OD1 ASP A 305      19.281  16.174  17.041  1.00 10.00      A   
ATOM   2873  OD2 ASP A 305      20.972  14.961  16.358  1.00 10.00      A   
ATOM   2874  C   ASP A 305      16.809  12.947  17.544  1.00 10.00      A   
ATOM   2875  O   ASP A 305      15.873  13.748  17.603  1.00 10.00      A   
ATOM   2876  N   LEU A 306      16.636  11.649  17.330  1.00 10.00      A   
ATOM   2877  HN  LEU A 306      17.421  11.060  17.287  1.00 10.00      A   
ATOM   2878  CA  LEU A 306      15.310  11.073  17.150  1.00 10.00      A   
ATOM   2879  CB  LEU A 306      15.413   9.635  16.627  1.00 10.00      A   
ATOM   2880  CG  LEU A 306      15.671   9.467  15.125  1.00 10.00      A   
ATOM   2881  CD1 LEU A 306      16.108   8.042  14.813  1.00 10.00      A   
ATOM   2882  CD2 LEU A 306      14.426   9.825  14.328  1.00 10.00      A   
ATOM   2883  C   LEU A 306      14.537  11.101  18.463  1.00 10.00      A   
ATOM   2884  O   LEU A 306      13.384  11.528  18.510  1.00 10.00      A   
ATOM   2885  N   VAL A 307      15.199  10.665  19.531  1.00 10.00      A   
ATOM   2886  HN  VAL A 307      16.126  10.353  19.420  1.00 10.00      A   
ATOM   2887  CA  VAL A 307      14.596  10.623  20.859  1.00 10.00      A   
ATOM   2888  CB  VAL A 307      15.594  10.089  21.911  1.00 10.00      A   
ATOM   2889  CG1 VAL A 307      15.011  10.199  23.313  1.00 10.00      A   
ATOM   2890  CG2 VAL A 307      15.955   8.642  21.613  1.00 10.00      A   
ATOM   2891  C   VAL A 307      14.086  11.999  21.282  1.00 10.00      A   
ATOM   2892  O   VAL A 307      12.968  12.129  21.780  1.00 10.00      A   
ATOM   2893  N   LYS A 308      14.903  13.023  21.059  1.00 10.00      A   
ATOM   2894  HN  LYS A 308      15.778  12.852  20.648  1.00 10.00      A   
ATOM   2895  CA  LYS A 308      14.538  14.397  21.416  1.00 10.00      A   
ATOM   2896  CB  LYS A 308      15.647  15.372  21.014  1.00 10.00      A   
ATOM   2897  CG  LYS A 308      16.898  15.308  21.879  1.00 10.00      A   
ATOM   2898  CD  LYS A 308      17.882  16.406  21.498  1.00 10.00      A   
ATOM   2899  CE  LYS A 308      18.399  16.218  20.080  1.00 10.00      A   
ATOM   2900  NZ  LYS A 308      18.511  17.503  19.337  1.00 10.00      A   
ATOM   2901  HZ1 LYS A 308      19.156  18.153  19.830  1.00 10.00      A   
ATOM   2902  HZ2 LYS A 308      17.576  17.955  19.254  1.00 10.00      A   
ATOM   2903  HZ3 LYS A 308      18.883  17.324  18.380  1.00 10.00      A   
ATOM   2904  C   LYS A 308      13.228  14.820  20.756  1.00 10.00      A   
ATOM   2905  O   LYS A 308      12.374  15.438  21.388  1.00 10.00      A   
ATOM   2906  N   LEU A 309      13.082  14.469  19.488  1.00 10.00      A   
ATOM   2907  HN  LEU A 309      13.792  13.951  19.052  1.00 10.00      A   
ATOM   2908  CA  LEU A 309      11.895  14.815  18.727  1.00 10.00      A   
ATOM   2909  CB  LEU A 309      12.151  14.583  17.236  1.00 10.00      A   
ATOM   2910  CG  LEU A 309      11.070  15.075  16.271  1.00 10.00      A   
ATOM   2911  CD1 LEU A 309      11.436  16.435  15.697  1.00 10.00      A   
ATOM   2912  CD2 LEU A 309      10.838  14.062  15.161  1.00 10.00      A   
ATOM   2913  C   LEU A 309      10.695  13.991  19.182  1.00 10.00      A   
ATOM   2914  O   LEU A 309       9.612  14.529  19.418  1.00 10.00      A   
ATOM   2915  N   LEU A 310      10.899  12.686  19.320  1.00 10.00      A   
ATOM   2916  HN  LEU A 310      11.795  12.319  19.136  1.00 10.00      A   
ATOM   2917  CA  LEU A 310       9.834  11.775  19.725  1.00 10.00      A   
ATOM   2918  CB  LEU A 310      10.293  10.319  19.612  1.00 10.00      A   
ATOM   2919  CG  LEU A 310      10.675   9.844  18.205  1.00 10.00      A   
ATOM   2920  CD1 LEU A 310      11.059   8.375  18.219  1.00 10.00      A   
ATOM   2921  CD2 LEU A 310       9.542  10.096  17.222  1.00 10.00      A   
ATOM   2922  C   LEU A 310       9.295  12.074  21.124  1.00 10.00      A   
ATOM   2923  O   LEU A 310       8.112  11.857  21.398  1.00 10.00      A   
ATOM   2924  N   CYS A 311      10.149  12.594  21.997  1.00 10.00      A   
ATOM   2925  HN  CYS A 311      11.078  12.758  21.719  1.00 10.00      A   
ATOM   2926  CA  CYS A 311       9.748  12.919  23.365  1.00 10.00      A   
ATOM   2927  CB  CYS A 311      10.964  13.293  24.218  1.00 10.00      A   
ATOM   2928  SG  CYS A 311      12.073  11.910  24.577  1.00 10.00      A   
ATOM   2929  HG  CYS A 311      12.801  11.680  23.486  1.00 10.00      A   
ATOM   2930  C   CYS A 311       8.705  14.035  23.409  1.00 10.00      A   
ATOM   2931  O   CYS A 311       8.016  14.212  24.417  1.00 10.00      A   
ATOM   2932  N   GLN A 312       8.585  14.781  22.318  1.00 10.00      A   
ATOM   2933  HN  GLN A 312       9.156  14.594  21.541  1.00 10.00      A   
ATOM   2934  CA  GLN A 312       7.625  15.873  22.254  1.00 10.00      A   
ATOM   2935  CB  GLN A 312       8.290  17.148  21.733  1.00 10.00      A   
ATOM   2936  CG  GLN A 312       9.381  17.687  22.643  1.00 10.00      A   
ATOM   2937  CD  GLN A 312       9.708  19.145  22.383  1.00 10.00      A   
ATOM   2938  OE1 GLN A 312      10.851  19.568  22.532  1.00 10.00      A   
ATOM   2939  NE2 GLN A 312       8.707  19.934  22.018  1.00 10.00      A   
ATOM   2940 HE21 GLN A 312       7.814  19.542  21.927  1.00 10.00      A   
ATOM   2941 HE22 GLN A 312       8.904  20.877  21.845  1.00 10.00      A   
ATOM   2942  C   GLN A 312       6.410  15.516  21.401  1.00 10.00      A   
ATOM   2943  O   GLN A 312       5.639  16.395  21.015  1.00 10.00      A   
ATOM   2944  N   CYS A 313       6.239  14.232  21.116  1.00 10.00      A   
ATOM   2945  HN  CYS A 313       6.883  13.573  21.457  1.00 10.00      A   
ATOM   2946  CA  CYS A 313       5.113  13.774  20.312  1.00 10.00      A   
ATOM   2947  CB  CYS A 313       5.613  13.056  19.057  1.00 10.00      A   
ATOM   2948  SG  CYS A 313       6.926  13.931  18.168  1.00 10.00      A   
ATOM   2949  HG  CYS A 313       8.009  13.956  18.940  1.00 10.00      A   
ATOM   2950  C   CYS A 313       4.194  12.856  21.124  1.00 10.00      A   
ATOM   2951  O   CYS A 313       4.430  11.649  21.219  1.00 10.00      A   
ATOM   2952  N   PRO A 314       3.138  13.423  21.724  1.00 10.00      A   
ATOM   2953  CA  PRO A 314       2.189  12.674  22.538  1.00 10.00      A   
ATOM   2954  CB  PRO A 314       1.774  13.720  23.572  1.00 10.00      A   
ATOM   2955  CG  PRO A 314       1.844  15.029  22.848  1.00 10.00      A   
ATOM   2956  CD  PRO A 314       2.791  14.854  21.681  1.00 10.00      A   
ATOM   2957  C   PRO A 314       0.961  12.197  21.752  1.00 10.00      A   
ATOM   2958  O   PRO A 314       0.123  11.469  22.285  1.00 10.00      A   
ATOM   2959  N   LYS A 315       0.860  12.595  20.487  1.00 10.00      A   
ATOM   2960  HN  LYS A 315       1.567  13.157  20.102  1.00 10.00      A   
ATOM   2961  CA  LYS A 315      -0.282  12.212  19.657  1.00 10.00      A   
ATOM   2962  CB  LYS A 315      -1.005  13.458  19.133  1.00 10.00      A   
ATOM   2963  CG  LYS A 315      -1.739  14.246  20.203  1.00 10.00      A   
ATOM   2964  CD  LYS A 315      -2.463  15.442  19.611  1.00 10.00      A   
ATOM   2965  CE  LYS A 315      -3.365  16.104  20.642  1.00 10.00      A   
ATOM   2966  NZ  LYS A 315      -2.591  16.693  21.767  1.00 10.00      A   
ATOM   2967  HZ1 LYS A 315      -2.069  15.949  22.275  1.00 10.00      A   
ATOM   2968  HZ2 LYS A 315      -3.230  17.165  22.435  1.00 10.00      A   
ATOM   2969  HZ3 LYS A 315      -1.910  17.394  21.408  1.00 10.00      A   
ATOM   2970  C   LYS A 315       0.139  11.329  18.488  1.00 10.00      A   
ATOM   2971  O   LYS A 315      -0.617  11.139  17.537  1.00 10.00      A   
ATOM   2972  N   LEU A 316       1.340  10.786  18.565  1.00 10.00      A   
ATOM   2973  HN  LEU A 316       1.895  10.963  19.350  1.00 10.00      A   
ATOM   2974  CA  LEU A 316       1.855   9.934  17.503  1.00 10.00      A   
ATOM   2975  CB  LEU A 316       3.374   9.807  17.616  1.00 10.00      A   
ATOM   2976  CG  LEU A 316       4.102   9.210  16.412  1.00 10.00      A   
ATOM   2977  CD1 LEU A 316       3.604   9.834  15.118  1.00 10.00      A   
ATOM   2978  CD2 LEU A 316       5.599   9.421  16.554  1.00 10.00      A   
ATOM   2979  C   LEU A 316       1.182   8.558  17.508  1.00 10.00      A   
ATOM   2980  O   LEU A 316       1.399   7.754  18.410  1.00 10.00      A   
ATOM   2981  N   GLN A 317       0.362   8.305  16.495  1.00 10.00      A   
ATOM   2982  HN  GLN A 317       0.226   8.993  15.807  1.00 10.00      A   
ATOM   2983  CA  GLN A 317      -0.349   7.040  16.378  1.00 10.00      A   
ATOM   2984  CB  GLN A 317      -1.797   7.277  15.955  1.00 10.00      A   
ATOM   2985  CG  GLN A 317      -2.731   7.702  17.079  1.00 10.00      A   
ATOM   2986  CD  GLN A 317      -4.179   7.727  16.631  1.00 10.00      A   
ATOM   2987  OE1 GLN A 317      -4.473   8.011  15.470  1.00 10.00      A   
ATOM   2988  NE2 GLN A 317      -5.094   7.422  17.534  1.00 10.00      A   
ATOM   2989 HE21 GLN A 317      -4.797   7.202  18.454  1.00 10.00      A   
ATOM   2990 HE22 GLN A 317      -6.032   7.414  17.254  1.00 10.00      A   
ATOM   2991  C   GLN A 317       0.332   6.110  15.380  1.00 10.00      A   
ATOM   2992  O   GLN A 317       0.345   4.893  15.561  1.00 10.00      A   
ATOM   2993  N   ARG A 318       0.878   6.683  14.317  1.00 10.00      A   
ATOM   2994  HN  ARG A 318       0.808   7.659  14.205  1.00 10.00      A   
ATOM   2995  CA  ARG A 318       1.563   5.898  13.299  1.00 10.00      A   
ATOM   2996  CB  ARG A 318       0.814   5.972  11.965  1.00 10.00      A   
ATOM   2997  CG  ARG A 318       1.214   4.895  10.967  1.00 10.00      A   
ATOM   2998  CD  ARG A 318       1.155   5.401   9.531  1.00 10.00      A   
ATOM   2999  NE  ARG A 318      -0.198   5.802   9.127  1.00 10.00      A   
ATOM   3000  HE  ARG A 318      -0.915   5.695   9.792  1.00 10.00      A   
ATOM   3001  CZ  ARG A 318      -0.508   6.283   7.920  1.00 10.00      A   
ATOM   3002  NH1 ARG A 318       0.435   6.417   6.989  1.00 10.00      A   
ATOM   3003 HH11 ARG A 318       0.193   6.790   6.048  1.00 10.00      A   
ATOM   3004 HH12 ARG A 318       1.423   6.151   7.199  1.00 10.00      A   
ATOM   3005  NH2 ARG A 318      -1.757   6.636   7.643  1.00 10.00      A   
ATOM   3006 HH21 ARG A 318      -2.502   6.543   8.367  1.00 10.00      A   
ATOM   3007 HH22 ARG A 318      -2.000   7.016   6.700  1.00 10.00      A   
ATOM   3008  C   ARG A 318       2.986   6.400  13.125  1.00 10.00      A   
ATOM   3009  O   ARG A 318       3.212   7.495  12.601  1.00 10.00      A   
ATOM   3010  N   LEU A 319       3.943   5.611  13.573  1.00 10.00      A   
ATOM   3011  HN  LEU A 319       3.706   4.749  13.982  1.00 10.00      A   
ATOM   3012  CA  LEU A 319       5.339   5.998  13.468  1.00 10.00      A   
ATOM   3013  CB  LEU A 319       6.004   6.054  14.845  1.00 10.00      A   
ATOM   3014  CG  LEU A 319       7.494   6.418  14.858  1.00 10.00      A   
ATOM   3015  CD1 LEU A 319       7.728   7.795  14.251  1.00 10.00      A   
ATOM   3016  CD2 LEU A 319       8.052   6.351  16.271  1.00 10.00      A   
ATOM   3017  C   LEU A 319       6.128   5.087  12.536  1.00 10.00      A   
ATOM   3018  O   LEU A 319       6.150   3.863  12.705  1.00 10.00      A   
ATOM   3019  N   TRP A 320       6.758   5.700  11.547  1.00 10.00      A   
ATOM   3020  HN  TRP A 320       6.667   6.676  11.456  1.00 10.00      A   
ATOM   3021  CA  TRP A 320       7.592   4.991  10.590  1.00 10.00      A   
ATOM   3022  CB  TRP A 320       7.121   5.272   9.158  1.00 10.00      A   
ATOM   3023  CG  TRP A 320       5.889   4.528   8.733  1.00 10.00      A   
ATOM   3024  CD1 TRP A 320       4.898   4.031   9.532  1.00 10.00      A   
ATOM   3025  CD2 TRP A 320       5.517   4.201   7.388  1.00 10.00      A   
ATOM   3026  NE1 TRP A 320       3.937   3.416   8.767  1.00 10.00      A   
ATOM   3027  HE1 TRP A 320       3.119   2.971   9.115  1.00 10.00      A   
ATOM   3028  CE2 TRP A 320       4.294   3.507   7.448  1.00 10.00      A   
ATOM   3029  CE3 TRP A 320       6.104   4.430   6.139  1.00 10.00      A   
ATOM   3030  CZ2 TRP A 320       3.647   3.040   6.307  1.00 10.00      A   
ATOM   3031  CZ3 TRP A 320       5.461   3.966   5.010  1.00 10.00      A   
ATOM   3032  CH2 TRP A 320       4.245   3.279   5.099  1.00 10.00      A   
ATOM   3033  C   TRP A 320       9.016   5.503  10.752  1.00 10.00      A   
ATOM   3034  O   TRP A 320       9.279   6.678  10.501  1.00 10.00      A   
ATOM   3035  N   VAL A 321       9.924   4.647  11.190  1.00 10.00      A   
ATOM   3036  HN  VAL A 321       9.670   3.710  11.353  1.00 10.00      A   
ATOM   3037  CA  VAL A 321      11.306   5.061  11.403  1.00 10.00      A   
ATOM   3038  CB  VAL A 321      11.593   5.427  12.880  1.00 10.00      A   
ATOM   3039  CG1 VAL A 321      11.152   6.849  13.188  1.00 10.00      A   
ATOM   3040  CG2 VAL A 321      10.937   4.437  13.834  1.00 10.00      A   
ATOM   3041  C   VAL A 321      12.295   3.998  10.954  1.00 10.00      A   
ATOM   3042  O   VAL A 321      11.913   2.953  10.425  1.00 10.00      A   
ATOM   3043  N   LEU A 322      13.570   4.281  11.175  1.00 10.00      A   
ATOM   3044  HN  LEU A 322      13.799   5.135  11.600  1.00 10.00      A   
ATOM   3045  CA  LEU A 322      14.641   3.373  10.817  1.00 10.00      A   
ATOM   3046  CB  LEU A 322      15.728   4.117  10.037  1.00 10.00      A   
ATOM   3047  CG  LEU A 322      15.370   4.552   8.614  1.00 10.00      A   
ATOM   3048  CD1 LEU A 322      16.427   5.490   8.057  1.00 10.00      A   
ATOM   3049  CD2 LEU A 322      15.206   3.342   7.711  1.00 10.00      A   
ATOM   3050  C   LEU A 322      15.241   2.753  12.073  1.00 10.00      A   
ATOM   3051  O   LEU A 322      14.908   3.150  13.188  1.00 10.00      A   
ATOM   3052  N   ASP A 323      16.137   1.794  11.885  1.00 10.00      A   
ATOM   3053  HN  ASP A 323      16.355   1.522  10.966  1.00 10.00      A   
ATOM   3054  CA  ASP A 323      16.793   1.113  13.001  1.00 10.00      A   
ATOM   3055  CB  ASP A 323      17.502  -0.175  12.550  1.00 10.00      A   
ATOM   3056  CG  ASP A 323      18.613   0.036  11.536  1.00 10.00      A   
ATOM   3057  OD1 ASP A 323      18.756   1.157  11.017  1.00 10.00      A   
ATOM   3058  OD2 ASP A 323      19.340  -0.938  11.238  1.00 10.00      A   
ATOM   3059  C   ASP A 323      17.741   2.027  13.774  1.00 10.00      A   
ATOM   3060  O   ASP A 323      18.234   1.667  14.844  1.00 10.00      A   
ATOM   3061  N   TYR A 324      17.974   3.222  13.238  1.00 10.00      A   
ATOM   3062  HN  TYR A 324      17.563   3.444  12.380  1.00 10.00      A   
ATOM   3063  CA  TYR A 324      18.844   4.197  13.878  1.00 10.00      A   
ATOM   3064  CB  TYR A 324      19.053   5.409  12.964  1.00 10.00      A   
ATOM   3065  CG  TYR A 324      20.174   5.240  11.960  1.00 10.00      A   
ATOM   3066  CD1 TYR A 324      20.079   5.774  10.679  1.00 10.00      A   
ATOM   3067  CD2 TYR A 324      21.330   4.551  12.295  1.00 10.00      A   
ATOM   3068  CE1 TYR A 324      21.106   5.621   9.765  1.00 10.00      A   
ATOM   3069  CE2 TYR A 324      22.360   4.392  11.389  1.00 10.00      A   
ATOM   3070  CZ  TYR A 324      22.244   4.929  10.125  1.00 10.00      A   
ATOM   3071  OH  TYR A 324      23.272   4.773   9.220  1.00 10.00      A   
ATOM   3072  HH  TYR A 324      23.538   5.636   8.889  1.00 10.00      A   
ATOM   3073  C   TYR A 324      18.288   4.644  15.230  1.00 10.00      A   
ATOM   3074  O   TYR A 324      19.021   5.182  16.058  1.00 10.00      A   
ATOM   3075  N   ILE A 325      16.992   4.415  15.445  1.00 10.00      A   
ATOM   3076  HN  ILE A 325      16.464   3.992  14.737  1.00 10.00      A   
ATOM   3077  CA  ILE A 325      16.334   4.783  16.699  1.00 10.00      A   
ATOM   3078  CB  ILE A 325      14.799   4.545  16.624  1.00 10.00      A   
ATOM   3079  CG1 ILE A 325      14.087   5.046  17.886  1.00 10.00      A   
ATOM   3080  CG2 ILE A 325      14.473   3.078  16.371  1.00 10.00      A   
ATOM   3081  CD1 ILE A 325      14.195   6.539  18.101  1.00 10.00      A   
ATOM   3082  C   ILE A 325      16.936   4.005  17.876  1.00 10.00      A   
ATOM   3083  O   ILE A 325      16.960   4.487  19.015  1.00 10.00      A   
ATOM   3084  N   GLU A 326      17.447   2.814  17.573  1.00 10.00      A   
ATOM   3085  HN  GLU A 326      17.415   2.515  16.639  1.00 10.00      A   
ATOM   3086  CA  GLU A 326      18.066   1.939  18.563  1.00 10.00      A   
ATOM   3087  CB  GLU A 326      19.265   2.598  19.244  1.00 10.00      A   
ATOM   3088  CG  GLU A 326      20.441   2.851  18.319  1.00 10.00      A   
ATOM   3089  CD  GLU A 326      21.771   2.626  19.006  1.00 10.00      A   
ATOM   3090  OE1 GLU A 326      21.866   2.887  20.223  1.00 10.00      A   
ATOM   3091  OE2 GLU A 326      22.723   2.184  18.333  1.00 10.00      A   
ATOM   3092  C   GLU A 326      17.074   1.405  19.594  1.00 10.00      A   
ATOM   3093  O   GLU A 326      15.918   1.837  19.657  1.00 10.00      A   
ATOM   3094  N   ASP A 327      17.549   0.463  20.402  1.00 10.00      A   
ATOM   3095  HN  ASP A 327      18.490   0.186  20.307  1.00 10.00      A   
ATOM   3096  CA  ASP A 327      16.736  -0.171  21.429  1.00 10.00      A   
ATOM   3097  CB  ASP A 327      17.528  -1.312  22.073  1.00 10.00      A   
ATOM   3098  CG  ASP A 327      16.671  -2.504  22.432  1.00 10.00      A   
ATOM   3099  OD1 ASP A 327      16.129  -2.534  23.558  1.00 10.00      A   
ATOM   3100  OD2 ASP A 327      16.554  -3.425  21.593  1.00 10.00      A   
ATOM   3101  C   ASP A 327      16.326   0.836  22.494  1.00 10.00      A   
ATOM   3102  O   ASP A 327      15.184   0.833  22.965  1.00 10.00      A   
ATOM   3103  N   ALA A 328      17.259   1.717  22.849  1.00 10.00      A   
ATOM   3104  HN  ALA A 328      18.144   1.676  22.419  1.00 10.00      A   
ATOM   3105  CA  ALA A 328      17.011   2.735  23.861  1.00 10.00      A   
ATOM   3106  CB  ALA A 328      18.300   3.465  24.204  1.00 10.00      A   
ATOM   3107  C   ALA A 328      15.934   3.723  23.421  1.00 10.00      A   
ATOM   3108  O   ALA A 328      15.067   4.098  24.213  1.00 10.00      A   
ATOM   3109  N   GLY A 329      15.973   4.120  22.147  1.00 10.00      A   
ATOM   3110  HN  GLY A 329      16.662   3.757  21.552  1.00 10.00      A   
ATOM   3111  CA  GLY A 329      15.005   5.069  21.627  1.00 10.00      A   
ATOM   3112  C   GLY A 329      13.582   4.563  21.726  1.00 10.00      A   
ATOM   3113  O   GLY A 329      12.663   5.317  22.053  1.00 10.00      A   
ATOM   3114  N   LEU A 330      13.403   3.279  21.457  1.00 10.00      A   
ATOM   3115  HN  LEU A 330      14.178   2.734  21.202  1.00 10.00      A   
ATOM   3116  CA  LEU A 330      12.086   2.657  21.514  1.00 10.00      A   
ATOM   3117  CB  LEU A 330      12.128   1.256  20.905  1.00 10.00      A   
ATOM   3118  CG  LEU A 330      12.453   1.187  19.409  1.00 10.00      A   
ATOM   3119  CD1 LEU A 330      12.577  -0.258  18.949  1.00 10.00      A   
ATOM   3120  CD2 LEU A 330      11.399   1.924  18.593  1.00 10.00      A   
ATOM   3121  C   LEU A 330      11.554   2.613  22.943  1.00 10.00      A   
ATOM   3122  O   LEU A 330      10.346   2.700  23.169  1.00 10.00      A   
ATOM   3123  N   GLU A 331      12.466   2.502  23.900  1.00 10.00      A   
ATOM   3124  HN  GLU A 331      13.414   2.451  23.649  1.00 10.00      A   
ATOM   3125  CA  GLU A 331      12.100   2.458  25.310  1.00 10.00      A   
ATOM   3126  CB  GLU A 331      13.328   2.125  26.163  1.00 10.00      A   
ATOM   3127  CG  GLU A 331      13.087   1.056  27.216  1.00 10.00      A   
ATOM   3128  CD  GLU A 331      12.828   1.633  28.593  1.00 10.00      A   
ATOM   3129  OE1 GLU A 331      13.655   1.409  29.501  1.00 10.00      A   
ATOM   3130  OE2 GLU A 331      11.798   2.308  28.777  1.00 10.00      A   
ATOM   3131  C   GLU A 331      11.494   3.792  25.740  1.00 10.00      A   
ATOM   3132  O   GLU A 331      10.446   3.833  26.384  1.00 10.00      A   
ATOM   3133  N   VAL A 332      12.144   4.886  25.350  1.00 10.00      A   
ATOM   3134  HN  VAL A 332      12.967   4.793  24.821  1.00 10.00      A   
ATOM   3135  CA  VAL A 332      11.663   6.224  25.690  1.00 10.00      A   
ATOM   3136  CB  VAL A 332      12.688   7.316  25.315  1.00 10.00      A   
ATOM   3137  CG1 VAL A 332      12.409   8.601  26.081  1.00 10.00      A   
ATOM   3138  CG2 VAL A 332      14.108   6.839  25.573  1.00 10.00      A   
ATOM   3139  C   VAL A 332      10.349   6.508  24.972  1.00 10.00      A   
ATOM   3140  O   VAL A 332       9.465   7.188  25.498  1.00 10.00      A   
ATOM   3141  N   LEU A 333      10.226   5.962  23.767  1.00 10.00      A   
ATOM   3142  HN  LEU A 333      10.967   5.425  23.413  1.00 10.00      A   
ATOM   3143  CA  LEU A 333       9.030   6.134  22.955  1.00 10.00      A   
ATOM   3144  CB  LEU A 333       9.208   5.445  21.598  1.00 10.00      A   
ATOM   3145  CG  LEU A 333       8.062   5.607  20.599  1.00 10.00      A   
ATOM   3146  CD1 LEU A 333       7.994   7.038  20.093  1.00 10.00      A   
ATOM   3147  CD2 LEU A 333       8.222   4.634  19.442  1.00 10.00      A   
ATOM   3148  C   LEU A 333       7.809   5.563  23.668  1.00 10.00      A   
ATOM   3149  O   LEU A 333       6.746   6.190  23.698  1.00 10.00      A   
ATOM   3150  N   ALA A 334       7.985   4.392  24.277  1.00 10.00      A   
ATOM   3151  HN  ALA A 334       8.870   3.963  24.245  1.00 10.00      A   
ATOM   3152  CA  ALA A 334       6.903   3.726  24.993  1.00 10.00      A   
ATOM   3153  CB  ALA A 334       7.323   2.328  25.421  1.00 10.00      A   
ATOM   3154  C   ALA A 334       6.438   4.547  26.195  1.00 10.00      A   
ATOM   3155  O   ALA A 334       5.313   4.391  26.670  1.00 10.00      A   
ATOM   3156  N   SER A 335       7.301   5.426  26.678  1.00 10.00      A   
ATOM   3157  HN  SER A 335       8.192   5.498  26.271  1.00 10.00      A   
ATOM   3158  CA  SER A 335       6.973   6.272  27.813  1.00 10.00      A   
ATOM   3159  CB  SER A 335       8.222   6.477  28.672  1.00 10.00      A   
ATOM   3160  OG  SER A 335       8.978   5.278  28.749  1.00 10.00      A   
ATOM   3161  HG  SER A 335       9.179   5.085  29.675  1.00 10.00      A   
ATOM   3162  C   SER A 335       6.422   7.618  27.343  1.00 10.00      A   
ATOM   3163  O   SER A 335       6.147   8.508  28.150  1.00 10.00      A   
ATOM   3164  N   THR A 336       6.248   7.758  26.032  1.00 10.00      A   
ATOM   3165  HN  THR A 336       6.454   7.005  25.434  1.00 10.00      A   
ATOM   3166  CA  THR A 336       5.747   8.999  25.462  1.00 10.00      A   
ATOM   3167  CB  THR A 336       6.751   9.599  24.457  1.00 10.00      A   
ATOM   3168  OG1 THR A 336       8.086   9.469  24.971  1.00 10.00      A   
ATOM   3169  HG1 THR A 336       8.259   8.541  25.181  1.00 10.00      A   
ATOM   3170  CG2 THR A 336       6.442  11.069  24.216  1.00 10.00      A   
ATOM   3171  C   THR A 336       4.395   8.814  24.774  1.00 10.00      A   
ATOM   3172  O   THR A 336       3.389   9.375  25.207  1.00 10.00      A   
ATOM   3173  N   CYS A 337       4.367   8.019  23.714  1.00 10.00      A   
ATOM   3174  HN  CYS A 337       5.191   7.558  23.434  1.00 10.00      A   
ATOM   3175  CA  CYS A 337       3.136   7.794  22.965  1.00 10.00      A   
ATOM   3176  CB  CYS A 337       3.460   7.549  21.495  1.00 10.00      A   
ATOM   3177  SG  CYS A 337       4.695   8.684  20.818  1.00 10.00      A   
ATOM   3178  HG  CYS A 337       4.360   9.921  21.165  1.00 10.00      A   
ATOM   3179  C   CYS A 337       2.346   6.622  23.536  1.00 10.00      A   
ATOM   3180  O   CYS A 337       2.737   5.470  23.380  1.00 10.00      A   
ATOM   3181  N   LYS A 338       1.239   6.922  24.200  1.00 10.00      A   
ATOM   3182  HN  LYS A 338       0.974   7.865  24.290  1.00 10.00      A   
ATOM   3183  CA  LYS A 338       0.403   5.889  24.802  1.00 10.00      A   
ATOM   3184  CB  LYS A 338      -0.211   6.385  26.112  1.00 10.00      A   
ATOM   3185  CG  LYS A 338       0.679   6.170  27.321  1.00 10.00      A   
ATOM   3186  CD  LYS A 338       1.074   4.710  27.430  1.00 10.00      A   
ATOM   3187  CE  LYS A 338       2.143   4.498  28.483  1.00 10.00      A   
ATOM   3188  NZ  LYS A 338       3.100   3.434  28.086  1.00 10.00      A   
ATOM   3189  HZ1 LYS A 338       3.761   3.799  27.366  1.00 10.00      A   
ATOM   3190  HZ2 LYS A 338       2.588   2.616  27.686  1.00 10.00      A   
ATOM   3191  HZ3 LYS A 338       3.646   3.117  28.913  1.00 10.00      A   
ATOM   3192  C   LYS A 338      -0.694   5.411  23.857  1.00 10.00      A   
ATOM   3193  O   LYS A 338      -1.269   4.334  24.050  1.00 10.00      A   
ATOM   3194  N   ASP A 339      -0.987   6.204  22.840  1.00 10.00      A   
ATOM   3195  HN  ASP A 339      -0.506   7.052  22.735  1.00 10.00      A   
ATOM   3196  CA  ASP A 339      -2.030   5.851  21.890  1.00 10.00      A   
ATOM   3197  CB  ASP A 339      -2.979   7.034  21.676  1.00 10.00      A   
ATOM   3198  CG  ASP A 339      -4.367   6.597  21.252  1.00 10.00      A   
ATOM   3199  OD1 ASP A 339      -5.050   5.914  22.042  1.00 10.00      A   
ATOM   3200  OD2 ASP A 339      -4.789   6.935  20.128  1.00 10.00      A   
ATOM   3201  C   ASP A 339      -1.451   5.366  20.562  1.00 10.00      A   
ATOM   3202  O   ASP A 339      -2.118   5.421  19.531  1.00 10.00      A   
ATOM   3203  N   LEU A 340      -0.213   4.876  20.598  1.00 10.00      A   
ATOM   3204  HN  LEU A 340       0.258   4.840  21.456  1.00 10.00      A   
ATOM   3205  CA  LEU A 340       0.457   4.379  19.393  1.00 10.00      A   
ATOM   3206  CB  LEU A 340       1.909   4.005  19.711  1.00 10.00      A   
ATOM   3207  CG  LEU A 340       2.775   3.537  18.536  1.00 10.00      A   
ATOM   3208  CD1 LEU A 340       2.881   4.622  17.480  1.00 10.00      A   
ATOM   3209  CD2 LEU A 340       4.159   3.127  19.018  1.00 10.00      A   
ATOM   3210  C   LEU A 340      -0.289   3.178  18.817  1.00 10.00      A   
ATOM   3211  O   LEU A 340      -0.641   2.258  19.550  1.00 10.00      A   
ATOM   3212  N   ARG A 341      -0.530   3.197  17.511  1.00 10.00      A   
ATOM   3213  HN  ARG A 341      -0.213   3.961  16.977  1.00 10.00      A   
ATOM   3214  CA  ARG A 341      -1.260   2.122  16.847  1.00 10.00      A   
ATOM   3215  CB  ARG A 341      -2.405   2.704  16.008  1.00 10.00      A   
ATOM   3216  CG  ARG A 341      -3.265   3.728  16.733  1.00 10.00      A   
ATOM   3217  CD  ARG A 341      -4.065   3.085  17.851  1.00 10.00      A   
ATOM   3218  NE  ARG A 341      -4.765   4.074  18.665  1.00 10.00      A   
ATOM   3219  HE  ARG A 341      -4.223   4.804  19.048  1.00 10.00      A   
ATOM   3220  CZ  ARG A 341      -6.070   4.038  18.923  1.00 10.00      A   
ATOM   3221  NH1 ARG A 341      -6.818   3.059  18.428  1.00 10.00      A   
ATOM   3222 HH11 ARG A 341      -7.842   3.030  18.627  1.00 10.00      A   
ATOM   3223 HH12 ARG A 341      -6.385   2.314  17.840  1.00 10.00      A   
ATOM   3224  NH2 ARG A 341      -6.628   4.984  19.671  1.00 10.00      A   
ATOM   3225 HH21 ARG A 341      -6.039   5.764  20.061  1.00 10.00      A   
ATOM   3226 HH22 ARG A 341      -7.650   4.960  19.880  1.00 10.00      A   
ATOM   3227  C   ARG A 341      -0.359   1.270  15.952  1.00 10.00      A   
ATOM   3228  O   ARG A 341      -0.363   0.040  16.047  1.00 10.00      A   
ATOM   3229  N   GLU A 342       0.401   1.929  15.081  1.00 10.00      A   
ATOM   3230  HN  GLU A 342       0.378   2.910  15.073  1.00 10.00      A   
ATOM   3231  CA  GLU A 342       1.281   1.231  14.148  1.00 10.00      A   
ATOM   3232  CB  GLU A 342       0.811   1.457  12.708  1.00 10.00      A   
ATOM   3233  CG  GLU A 342       1.506   0.579  11.680  1.00 10.00      A   
ATOM   3234  CD  GLU A 342       1.238   1.014  10.252  1.00 10.00      A   
ATOM   3235  OE1 GLU A 342       0.304   0.471   9.623  1.00 10.00      A   
ATOM   3236  OE2 GLU A 342       1.982   1.876   9.739  1.00 10.00      A   
ATOM   3237  C   GLU A 342       2.721   1.693  14.295  1.00 10.00      A   
ATOM   3238  O   GLU A 342       2.987   2.886  14.471  1.00 10.00      A   
ATOM   3239  N   LEU A 343       3.641   0.740  14.224  1.00 10.00      A   
ATOM   3240  HN  LEU A 343       3.355  -0.192  14.089  1.00 10.00      A   
ATOM   3241  CA  LEU A 343       5.058   1.033  14.341  1.00 10.00      A   
ATOM   3242  CB  LEU A 343       5.558   0.706  15.752  1.00 10.00      A   
ATOM   3243  CG  LEU A 343       7.041   0.990  16.015  1.00 10.00      A   
ATOM   3244  CD1 LEU A 343       7.321   2.486  15.976  1.00 10.00      A   
ATOM   3245  CD2 LEU A 343       7.482   0.393  17.340  1.00 10.00      A   
ATOM   3246  C   LEU A 343       5.863   0.250  13.308  1.00 10.00      A   
ATOM   3247  O   LEU A 343       5.986  -0.975  13.396  1.00 10.00      A   
ATOM   3248  N   ARG A 344       6.411   0.955  12.329  1.00 10.00      A   
ATOM   3249  HN  ARG A 344       6.292   1.933  12.314  1.00 10.00      A   
ATOM   3250  CA  ARG A 344       7.207   0.318  11.288  1.00 10.00      A   
ATOM   3251  CB  ARG A 344       6.636   0.597   9.892  1.00 10.00      A   
ATOM   3252  CG  ARG A 344       5.242   0.031   9.670  1.00 10.00      A   
ATOM   3253  CD  ARG A 344       4.809   0.124   8.212  1.00 10.00      A   
ATOM   3254  NE  ARG A 344       3.351   0.155   8.098  1.00 10.00      A   
ATOM   3255  HE  ARG A 344       2.861   0.701   8.765  1.00 10.00      A   
ATOM   3256  CZ  ARG A 344       2.640  -0.481   7.165  1.00 10.00      A   
ATOM   3257  NH1 ARG A 344       3.232  -1.211   6.224  1.00 10.00      A   
ATOM   3258 HH11 ARG A 344       2.654  -1.709   5.504  1.00 10.00      A   
ATOM   3259 HH12 ARG A 344       4.270  -1.291   6.194  1.00 10.00      A   
ATOM   3260  NH2 ARG A 344       1.319  -0.404   7.194  1.00 10.00      A   
ATOM   3261 HH21 ARG A 344       0.841   0.145   7.950  1.00 10.00      A   
ATOM   3262 HH22 ARG A 344       0.744  -0.895   6.471  1.00 10.00      A   
ATOM   3263  C   ARG A 344       8.659   0.774  11.368  1.00 10.00      A   
ATOM   3264  O   ARG A 344       8.951   1.964  11.262  1.00 10.00      A   
ATOM   3265  N   VAL A 345       9.556  -0.177  11.570  1.00 10.00      A   
ATOM   3266  HN  VAL A 345       9.254  -1.108  11.649  1.00 10.00      A   
ATOM   3267  CA  VAL A 345      10.983   0.117  11.666  1.00 10.00      A   
ATOM   3268  CB  VAL A 345      11.577  -0.348  13.017  1.00 10.00      A   
ATOM   3269  CG1 VAL A 345      13.082  -0.120  13.055  1.00 10.00      A   
ATOM   3270  CG2 VAL A 345      10.904   0.369  14.177  1.00 10.00      A   
ATOM   3271  C   VAL A 345      11.739  -0.558  10.526  1.00 10.00      A   
ATOM   3272  O   VAL A 345      11.724  -1.782  10.401  1.00 10.00      A   
ATOM   3273  N   PHE A 346      12.384   0.250   9.696  1.00 10.00      A   
ATOM   3274  HN  PHE A 346      12.346   1.222   9.853  1.00 10.00      A   
ATOM   3275  CA  PHE A 346      13.151  -0.259   8.560  1.00 10.00      A   
ATOM   3276  CB  PHE A 346      12.889   0.598   7.318  1.00 10.00      A   
ATOM   3277  CG  PHE A 346      11.451   0.632   6.888  1.00 10.00      A   
ATOM   3278  CD1 PHE A 346      10.589   1.602   7.379  1.00 10.00      A   
ATOM   3279  CD2 PHE A 346      10.958  -0.305   5.994  1.00 10.00      A   
ATOM   3280  CE1 PHE A 346       9.267   1.639   6.988  1.00 10.00      A   
ATOM   3281  CE2 PHE A 346       9.637  -0.272   5.597  1.00 10.00      A   
ATOM   3282  CZ  PHE A 346       8.789   0.701   6.094  1.00 10.00      A   
ATOM   3283  C   PHE A 346      14.644  -0.274   8.884  1.00 10.00      A   
ATOM   3284  O   PHE A 346      15.116   0.541   9.671  1.00 10.00      A   
ATOM   3285  N   PRO A 347      15.409  -1.198   8.289  1.00 10.00      A   
ATOM   3286  CA  PRO A 347      16.847  -1.302   8.541  1.00 10.00      A   
ATOM   3287  CB  PRO A 347      17.172  -2.714   8.057  1.00 10.00      A   
ATOM   3288  CG  PRO A 347      16.196  -2.963   6.958  1.00 10.00      A   
ATOM   3289  CD  PRO A 347      14.943  -2.215   7.329  1.00 10.00      A   
ATOM   3290  C   PRO A 347      17.661  -0.269   7.761  1.00 10.00      A   
ATOM   3291  O   PRO A 347      17.219   0.238   6.726  1.00 10.00      A   
ATOM   3292  N   SER A 348      18.847   0.041   8.275  1.00 10.00      A   
ATOM   3293  HN  SER A 348      19.122  -0.372   9.121  1.00 10.00      A   
ATOM   3294  CA  SER A 348      19.746   0.998   7.651  1.00 10.00      A   
ATOM   3295  CB  SER A 348      20.924   1.253   8.593  1.00 10.00      A   
ATOM   3296  OG  SER A 348      21.133   0.127   9.437  1.00 10.00      A   
ATOM   3297  HG  SER A 348      20.599   0.227  10.247  1.00 10.00      A   
ATOM   3298  C   SER A 348      20.251   0.474   6.313  1.00 10.00      A   
ATOM   3299  O   SER A 348      19.879   0.983   5.255  1.00 10.00      A   
ATOM   3300  N   GLU A 349      21.074  -0.563   6.374  1.00 10.00      A   
ATOM   3301  HN  GLU A 349      21.301  -0.935   7.250  1.00 10.00      A   
ATOM   3302  CA  GLU A 349      21.642  -1.172   5.183  1.00 10.00      A   
ATOM   3303  CB  GLU A 349      23.140  -0.861   5.084  1.00 10.00      A   
ATOM   3304  CG  GLU A 349      23.473   0.582   4.728  1.00 10.00      A   
ATOM   3305  CD  GLU A 349      23.586   0.801   3.232  1.00 10.00      A   
ATOM   3306  OE1 GLU A 349      24.686   1.164   2.756  1.00 10.00      A   
ATOM   3307  OE2 GLU A 349      22.579   0.600   2.525  1.00 10.00      A   
ATOM   3308  C   GLU A 349      21.418  -2.682   5.211  1.00 10.00      A   
ATOM   3309  O   GLU A 349      21.887  -3.371   6.118  1.00 10.00      A   
ATOM   3310  N   PRO A 350      20.675  -3.213   4.231  1.00 10.00      A   
ATOM   3311  CA  PRO A 350      20.389  -4.650   4.147  1.00 10.00      A   
ATOM   3312  CB  PRO A 350      19.272  -4.726   3.106  1.00 10.00      A   
ATOM   3313  CG  PRO A 350      19.474  -3.525   2.246  1.00 10.00      A   
ATOM   3314  CD  PRO A 350      20.038  -2.454   3.138  1.00 10.00      A   
ATOM   3315  C   PRO A 350      21.604  -5.459   3.689  1.00 10.00      A   
ATOM   3316  O   PRO A 350      21.615  -6.685   3.782  1.00 10.00      A   
ATOM   3317  N   PHE A 351      22.625  -4.765   3.203  1.00 10.00      A   
ATOM   3318  HN  PHE A 351      22.551  -3.787   3.140  1.00 10.00      A   
ATOM   3319  CA  PHE A 351      23.846  -5.416   2.736  1.00 10.00      A   
ATOM   3320  CB  PHE A 351      24.428  -4.652   1.545  1.00 10.00      A   
ATOM   3321  CG  PHE A 351      24.400  -5.404   0.245  1.00 10.00      A   
ATOM   3322  CD1 PHE A 351      23.935  -4.794  -0.908  1.00 10.00      A   
ATOM   3323  CD2 PHE A 351      24.846  -6.714   0.173  1.00 10.00      A   
ATOM   3324  CE1 PHE A 351      23.913  -5.473  -2.109  1.00 10.00      A   
ATOM   3325  CE2 PHE A 351      24.824  -7.399  -1.026  1.00 10.00      A   
ATOM   3326  CZ  PHE A 351      24.357  -6.778  -2.169  1.00 10.00      A   
ATOM   3327  C   PHE A 351      24.886  -5.497   3.850  1.00 10.00      A   
ATOM   3328  O   PHE A 351      26.059  -5.769   3.598  1.00 10.00      A   
ATOM   3329  N   VAL A 352      24.452  -5.247   5.074  1.00 10.00      A   
ATOM   3330  HN  VAL A 352      23.507  -5.031   5.209  1.00 10.00      A   
ATOM   3331  CA  VAL A 352      25.341  -5.287   6.227  1.00 10.00      A   
ATOM   3332  CB  VAL A 352      25.082  -4.088   7.166  1.00 10.00      A   
ATOM   3333  CG1 VAL A 352      25.854  -4.229   8.464  1.00 10.00      A   
ATOM   3334  CG2 VAL A 352      25.463  -2.794   6.478  1.00 10.00      A   
ATOM   3335  C   VAL A 352      25.167  -6.592   6.998  1.00 10.00      A   
ATOM   3336  O   VAL A 352      24.038  -7.033   7.243  1.00 10.00      A   
ATOM   3337  N   MET A 353      26.282  -7.205   7.374  1.00 10.00      A   
ATOM   3338  HN  MET A 353      27.153  -6.802   7.144  1.00 10.00      A   
ATOM   3339  CA  MET A 353      26.249  -8.455   8.115  1.00 10.00      A   
ATOM   3340  CB  MET A 353      27.470  -9.315   7.775  1.00 10.00      A   
ATOM   3341  CG  MET A 353      27.492 -10.666   8.474  1.00 10.00      A   
ATOM   3342  SD  MET A 353      28.986 -11.616   8.122  1.00 10.00      A   
ATOM   3343  CE  MET A 353      28.659 -13.097   9.076  1.00 10.00      A   
ATOM   3344  C   MET A 353      26.162  -8.208   9.622  1.00 10.00      A   
ATOM   3345  O   MET A 353      25.127  -8.456  10.243  1.00 10.00      A   
ATOM   3346  N   GLU A 354      27.246  -7.706  10.200  1.00 10.00      A   
ATOM   3347  HN  GLU A 354      28.030  -7.500   9.648  1.00 10.00      A   
ATOM   3348  CA  GLU A 354      27.299  -7.434  11.629  1.00 10.00      A   
ATOM   3349  CB  GLU A 354      28.740  -7.137  12.054  1.00 10.00      A   
ATOM   3350  CG  GLU A 354      29.741  -8.212  11.658  1.00 10.00      A   
ATOM   3351  CD  GLU A 354      29.451  -9.543  12.318  1.00 10.00      A   
ATOM   3352  OE1 GLU A 354      29.676  -9.669  13.537  1.00 10.00      A   
ATOM   3353  OE2 GLU A 354      29.002 -10.478  11.620  1.00 10.00      A   
ATOM   3354  C   GLU A 354      26.395  -6.254  11.988  1.00 10.00      A   
ATOM   3355  O   GLU A 354      26.337  -5.272  11.257  1.00 10.00      A   
ATOM   3356  N   PRO A 355      25.666  -6.339  13.112  1.00 10.00      A   
ATOM   3357  CA  PRO A 355      24.775  -5.261  13.555  1.00 10.00      A   
ATOM   3358  CB  PRO A 355      24.292  -5.740  14.928  1.00 10.00      A   
ATOM   3359  CG  PRO A 355      24.446  -7.222  14.890  1.00 10.00      A   
ATOM   3360  CD  PRO A 355      25.648  -7.490  14.032  1.00 10.00      A   
ATOM   3361  C   PRO A 355      25.524  -3.935  13.698  1.00 10.00      A   
ATOM   3362  O   PRO A 355      26.473  -3.832  14.477  1.00 10.00      A   
ATOM   3363  N   ASN A 356      25.114  -2.938  12.921  1.00 10.00      A   
ATOM   3364  HN  ASN A 356      24.374  -3.094  12.301  1.00 10.00      A   
ATOM   3365  CA  ASN A 356      25.739  -1.619  12.964  1.00 10.00      A   
ATOM   3366  CB  ASN A 356      25.517  -0.828  11.659  1.00 10.00      A   
ATOM   3367  CG  ASN A 356      24.096  -0.887  11.114  1.00 10.00      A   
ATOM   3368  OD1 ASN A 356      23.161  -1.305  11.798  1.00 10.00      A   
ATOM   3369  ND2 ASN A 356      23.921  -0.457   9.873  1.00 10.00      A   
ATOM   3370 HD21 ASN A 356      24.706  -0.132   9.375  1.00 10.00      A   
ATOM   3371 HD22 ASN A 356      23.011  -0.471   9.504  1.00 10.00      A   
ATOM   3372  C   ASN A 356      25.272  -0.825  14.184  1.00 10.00      A   
ATOM   3373  O   ASN A 356      26.085  -0.291  14.940  1.00 10.00      A   
ATOM   3374  N   VAL A 357      23.962  -0.759  14.378  1.00 10.00      A   
ATOM   3375  HN  VAL A 357      23.362  -1.198  13.737  1.00 10.00      A   
ATOM   3376  CA  VAL A 357      23.389  -0.043  15.509  1.00 10.00      A   
ATOM   3377  CB  VAL A 357      22.187   0.831  15.094  1.00 10.00      A   
ATOM   3378  CG1 VAL A 357      22.646   1.994  14.228  1.00 10.00      A   
ATOM   3379  CG2 VAL A 357      21.136   0.004  14.370  1.00 10.00      A   
ATOM   3380  C   VAL A 357      22.958  -1.015  16.601  1.00 10.00      A   
ATOM   3381  O   VAL A 357      22.917  -2.230  16.386  1.00 10.00      A   
ATOM   3382  N   ALA A 358      22.632  -0.480  17.769  1.00 10.00      A   
ATOM   3383  HN  ALA A 358      22.682   0.502  17.882  1.00 10.00      A   
ATOM   3384  CA  ALA A 358      22.203  -1.299  18.891  1.00 10.00      A   
ATOM   3385  CB  ALA A 358      22.730  -0.744  20.204  1.00 10.00      A   
ATOM   3386  C   ALA A 358      20.685  -1.447  18.924  1.00 10.00      A   
ATOM   3387  O   ALA A 358      20.005  -0.857  19.763  1.00 10.00      A   
ATOM   3388  N   LEU A 359      20.161  -2.220  17.987  1.00 10.00      A   
ATOM   3389  HN  LEU A 359      20.755  -2.638  17.327  1.00 10.00      A   
ATOM   3390  CA  LEU A 359      18.730  -2.469  17.908  1.00 10.00      A   
ATOM   3391  CB  LEU A 359      18.161  -1.959  16.577  1.00 10.00      A   
ATOM   3392  CG  LEU A 359      16.637  -2.013  16.438  1.00 10.00      A   
ATOM   3393  CD1 LEU A 359      16.001  -0.725  16.935  1.00 10.00      A   
ATOM   3394  CD2 LEU A 359      16.228  -2.303  15.005  1.00 10.00      A   
ATOM   3395  C   LEU A 359      18.478  -3.964  18.050  1.00 10.00      A   
ATOM   3396  O   LEU A 359      18.654  -4.726  17.096  1.00 10.00      A   
ATOM   3397  N   THR A 360      18.087  -4.386  19.241  1.00 10.00      A   
ATOM   3398  HN  THR A 360      17.941  -3.733  19.961  1.00 10.00      A   
ATOM   3399  CA  THR A 360      17.841  -5.793  19.496  1.00 10.00      A   
ATOM   3400  CB  THR A 360      18.451  -6.243  20.847  1.00 10.00      A   
ATOM   3401  OG1 THR A 360      17.709  -5.698  21.949  1.00 10.00      A   
ATOM   3402  HG1 THR A 360      17.347  -4.823  21.704  1.00 10.00      A   
ATOM   3403  CG2 THR A 360      19.907  -5.801  20.952  1.00 10.00      A   
ATOM   3404  C   THR A 360      16.347  -6.110  19.445  1.00 10.00      A   
ATOM   3405  O   THR A 360      15.570  -5.380  18.830  1.00 10.00      A   
ATOM   3406  N   GLU A 361      15.952  -7.199  20.085  1.00 10.00      A   
ATOM   3407  HN  GLU A 361      16.621  -7.755  20.557  1.00 10.00      A   
ATOM   3408  CA  GLU A 361      14.559  -7.606  20.112  1.00 10.00      A   
ATOM   3409  CB  GLU A 361      14.451  -9.134  20.181  1.00 10.00      A   
ATOM   3410  CG  GLU A 361      14.888  -9.732  21.509  1.00 10.00      A   
ATOM   3411  CD  GLU A 361      16.366 -10.059  21.552  1.00 10.00      A   
ATOM   3412  OE1 GLU A 361      16.702 -11.233  21.798  1.00 10.00      A   
ATOM   3413  OE2 GLU A 361      17.197  -9.149  21.345  1.00 10.00      A   
ATOM   3414  C   GLU A 361      13.828  -6.978  21.297  1.00 10.00      A   
ATOM   3415  O   GLU A 361      12.598  -6.983  21.351  1.00 10.00      A   
ATOM   3416  N   GLN A 362      14.595  -6.424  22.236  1.00 10.00      A   
ATOM   3417  HN  GLN A 362      15.573  -6.426  22.119  1.00 10.00      A   
ATOM   3418  CA  GLN A 362      14.019  -5.804  23.430  1.00 10.00      A   
ATOM   3419  CB  GLN A 362      15.101  -5.412  24.444  1.00 10.00      A   
ATOM   3420  CG  GLN A 362      14.551  -4.777  25.717  1.00 10.00      A   
ATOM   3421  CD  GLN A 362      13.647  -5.712  26.504  1.00 10.00      A   
ATOM   3422  OE1 GLN A 362      13.916  -6.909  26.619  1.00 10.00      A   
ATOM   3423  NE2 GLN A 362      12.552  -5.175  27.027  1.00 10.00      A   
ATOM   3424 HE21 GLN A 362      12.386  -4.218  26.875  1.00 10.00      A   
ATOM   3425 HE22 GLN A 362      11.954  -5.752  27.552  1.00 10.00      A   
ATOM   3426  C   GLN A 362      13.147  -4.607  23.069  1.00 10.00      A   
ATOM   3427  O   GLN A 362      12.123  -4.364  23.707  1.00 10.00      A   
ATOM   3428  N   GLY A 363      13.557  -3.872  22.039  1.00 10.00      A   
ATOM   3429  HN  GLY A 363      14.406  -4.098  21.599  1.00 10.00      A   
ATOM   3430  CA  GLY A 363      12.796  -2.721  21.588  1.00 10.00      A   
ATOM   3431  C   GLY A 363      11.341  -3.063  21.313  1.00 10.00      A   
ATOM   3432  O   GLY A 363      10.434  -2.340  21.728  1.00 10.00      A   
ATOM   3433  N   LEU A 364      11.122  -4.184  20.630  1.00 10.00      A   
ATOM   3434  HN  LEU A 364      11.887  -4.717  20.334  1.00 10.00      A   
ATOM   3435  CA  LEU A 364       9.777  -4.639  20.309  1.00 10.00      A   
ATOM   3436  CB  LEU A 364       9.841  -5.871  19.397  1.00 10.00      A   
ATOM   3437  CG  LEU A 364       8.898  -5.883  18.187  1.00 10.00      A   
ATOM   3438  CD1 LEU A 364       8.948  -7.226  17.479  1.00 10.00      A   
ATOM   3439  CD2 LEU A 364       7.474  -5.548  18.597  1.00 10.00      A   
ATOM   3440  C   LEU A 364       9.023  -4.985  21.591  1.00 10.00      A   
ATOM   3441  O   LEU A 364       7.848  -4.648  21.746  1.00 10.00      A   
ATOM   3442  N   VAL A 365       9.711  -5.655  22.507  1.00 10.00      A   
ATOM   3443  HN  VAL A 365      10.642  -5.895  22.319  1.00 10.00      A   
ATOM   3444  CA  VAL A 365       9.120  -6.048  23.779  1.00 10.00      A   
ATOM   3445  CB  VAL A 365      10.092  -6.896  24.626  1.00 10.00      A   
ATOM   3446  CG1 VAL A 365       9.412  -7.389  25.893  1.00 10.00      A   
ATOM   3447  CG2 VAL A 365      10.621  -8.068  23.817  1.00 10.00      A   
ATOM   3448  C   VAL A 365       8.678  -4.827  24.581  1.00 10.00      A   
ATOM   3449  O   VAL A 365       7.529  -4.750  25.023  1.00 10.00      A   
ATOM   3450  N   SER A 366       9.585  -3.873  24.750  1.00 10.00      A   
ATOM   3451  HN  SER A 366      10.485  -3.993  24.370  1.00 10.00      A   
ATOM   3452  CA  SER A 366       9.290  -2.657  25.496  1.00 10.00      A   
ATOM   3453  CB  SER A 366      10.527  -1.758  25.559  1.00 10.00      A   
ATOM   3454  OG  SER A 366      11.668  -2.503  25.953  1.00 10.00      A   
ATOM   3455  HG  SER A 366      12.420  -2.244  25.405  1.00 10.00      A   
ATOM   3456  C   SER A 366       8.097  -1.907  24.894  1.00 10.00      A   
ATOM   3457  O   SER A 366       7.210  -1.448  25.617  1.00 10.00      A   
ATOM   3458  N   VAL A 367       8.063  -1.812  23.569  1.00 10.00      A   
ATOM   3459  HN  VAL A 367       8.787  -2.213  23.037  1.00 10.00      A   
ATOM   3460  CA  VAL A 367       6.973  -1.124  22.884  1.00 10.00      A   
ATOM   3461  CB  VAL A 367       7.252  -0.946  21.374  1.00 10.00      A   
ATOM   3462  CG1 VAL A 367       6.020  -0.423  20.645  1.00 10.00      A   
ATOM   3463  CG2 VAL A 367       8.426  -0.003  21.163  1.00 10.00      A   
ATOM   3464  C   VAL A 367       5.651  -1.861  23.091  1.00 10.00      A   
ATOM   3465  O   VAL A 367       4.621  -1.245  23.359  1.00 10.00      A   
ATOM   3466  N   SER A 368       5.693  -3.182  22.996  1.00 10.00      A   
ATOM   3467  HN  SER A 368       6.550  -3.623  22.800  1.00 10.00      A   
ATOM   3468  CA  SER A 368       4.499  -3.999  23.170  1.00 10.00      A   
ATOM   3469  CB  SER A 368       4.806  -5.459  22.841  1.00 10.00      A   
ATOM   3470  OG  SER A 368       5.373  -5.570  21.546  1.00 10.00      A   
ATOM   3471  HG  SER A 368       6.288  -5.254  21.565  1.00 10.00      A   
ATOM   3472  C   SER A 368       3.935  -3.876  24.585  1.00 10.00      A   
ATOM   3473  O   SER A 368       2.719  -3.877  24.782  1.00 10.00      A   
ATOM   3474  N   MET A 369       4.822  -3.760  25.562  1.00 10.00      A   
ATOM   3475  HN  MET A 369       5.780  -3.759  25.341  1.00 10.00      A   
ATOM   3476  CA  MET A 369       4.411  -3.635  26.952  1.00 10.00      A   
ATOM   3477  CB  MET A 369       5.568  -4.001  27.882  1.00 10.00      A   
ATOM   3478  CG  MET A 369       6.027  -5.447  27.767  1.00 10.00      A   
ATOM   3479  SD  MET A 369       7.340  -5.858  28.935  1.00 10.00      A   
ATOM   3480  CE  MET A 369       6.467  -5.713  30.495  1.00 10.00      A   
ATOM   3481  C   MET A 369       3.934  -2.218  27.255  1.00 10.00      A   
ATOM   3482  O   MET A 369       3.017  -2.018  28.054  1.00 10.00      A   
ATOM   3483  N   GLY A 370       4.541  -1.248  26.593  1.00 10.00      A   
ATOM   3484  HN  GLY A 370       5.249  -1.474  25.950  1.00 10.00      A   
ATOM   3485  CA  GLY A 370       4.189   0.140  26.816  1.00 10.00      A   
ATOM   3486  C   GLY A 370       2.931   0.584  26.092  1.00 10.00      A   
ATOM   3487  O   GLY A 370       2.043   1.176  26.704  1.00 10.00      A   
ATOM   3488  N   CYS A 371       2.856   0.306  24.798  1.00 10.00      A   
ATOM   3489  HN  CYS A 371       3.591  -0.182  24.369  1.00 10.00      A   
ATOM   3490  CA  CYS A 371       1.709   0.707  23.989  1.00 10.00      A   
ATOM   3491  CB  CYS A 371       2.163   1.015  22.564  1.00 10.00      A   
ATOM   3492  SG  CYS A 371       3.628   2.066  22.479  1.00 10.00      A   
ATOM   3493  HG  CYS A 371       3.961   2.194  21.204  1.00 10.00      A   
ATOM   3494  C   CYS A 371       0.611  -0.350  23.976  1.00 10.00      A   
ATOM   3495  O   CYS A 371       0.784  -1.437  23.423  1.00 10.00      A   
ATOM   3496  N   PRO A 372      -0.549  -0.034  24.575  1.00 10.00      A   
ATOM   3497  CA  PRO A 372      -1.681  -0.955  24.638  1.00 10.00      A   
ATOM   3498  CB  PRO A 372      -2.453  -0.447  25.853  1.00 10.00      A   
ATOM   3499  CG  PRO A 372      -2.198   1.023  25.875  1.00 10.00      A   
ATOM   3500  CD  PRO A 372      -0.842   1.245  25.252  1.00 10.00      A   
ATOM   3501  C   PRO A 372      -2.561  -0.892  23.388  1.00 10.00      A   
ATOM   3502  O   PRO A 372      -3.469  -1.704  23.215  1.00 10.00      A   
ATOM   3503  N   LYS A 373      -2.280   0.066  22.514  1.00 10.00      A   
ATOM   3504  HN  LYS A 373      -1.533   0.674  22.698  1.00 10.00      A   
ATOM   3505  CA  LYS A 373      -3.057   0.238  21.288  1.00 10.00      A   
ATOM   3506  CB  LYS A 373      -3.375   1.723  21.056  1.00 10.00      A   
ATOM   3507  CG  LYS A 373      -4.175   2.394  22.165  1.00 10.00      A   
ATOM   3508  CD  LYS A 373      -5.601   1.876  22.222  1.00 10.00      A   
ATOM   3509  CE  LYS A 373      -6.411   2.602  23.283  1.00 10.00      A   
ATOM   3510  NZ  LYS A 373      -6.729   4.001  22.891  1.00 10.00      A   
ATOM   3511  HZ1 LYS A 373      -5.851   4.545  22.722  1.00 10.00      A   
ATOM   3512  HZ2 LYS A 373      -7.271   4.466  23.645  1.00 10.00      A   
ATOM   3513  HZ3 LYS A 373      -7.301   4.010  22.023  1.00 10.00      A   
ATOM   3514  C   LYS A 373      -2.308  -0.317  20.083  1.00 10.00      A   
ATOM   3515  O   LYS A 373      -2.792  -0.248  18.953  1.00 10.00      A   
ATOM   3516  N   LEU A 374      -1.132  -0.868  20.334  1.00 10.00      A   
ATOM   3517  HN  LEU A 374      -0.814  -0.906  21.257  1.00 10.00      A   
ATOM   3518  CA  LEU A 374      -0.301  -1.426  19.277  1.00 10.00      A   
ATOM   3519  CB  LEU A 374       1.112  -1.693  19.813  1.00 10.00      A   
ATOM   3520  CG  LEU A 374       2.283  -1.491  18.839  1.00 10.00      A   
ATOM   3521  CD1 LEU A 374       2.284  -2.545  17.738  1.00 10.00      A   
ATOM   3522  CD2 LEU A 374       2.259  -0.091  18.249  1.00 10.00      A   
ATOM   3523  C   LEU A 374      -0.908  -2.713  18.737  1.00 10.00      A   
ATOM   3524  O   LEU A 374      -1.063  -3.689  19.472  1.00 10.00      A   
ATOM   3525  N   GLU A 375      -1.269  -2.702  17.458  1.00 10.00      A   
ATOM   3526  HN  GLU A 375      -1.152  -1.881  16.936  1.00 10.00      A   
ATOM   3527  CA  GLU A 375      -1.851  -3.875  16.823  1.00 10.00      A   
ATOM   3528  CB  GLU A 375      -3.370  -3.725  16.683  1.00 10.00      A   
ATOM   3529  CG  GLU A 375      -3.813  -2.568  15.805  1.00 10.00      A   
ATOM   3530  CD  GLU A 375      -5.235  -2.737  15.314  1.00 10.00      A   
ATOM   3531  OE1 GLU A 375      -5.427  -3.319  14.221  1.00 10.00      A   
ATOM   3532  OE2 GLU A 375      -6.169  -2.296  16.020  1.00 10.00      A   
ATOM   3533  C   GLU A 375      -1.217  -4.143  15.461  1.00 10.00      A   
ATOM   3534  O   GLU A 375      -1.492  -5.162  14.826  1.00 10.00      A   
ATOM   3535  N   SER A 376      -0.374  -3.227  15.011  1.00 10.00      A   
ATOM   3536  HN  SER A 376      -0.182  -2.438  15.560  1.00 10.00      A   
ATOM   3537  CA  SER A 376       0.294  -3.367  13.727  1.00 10.00      A   
ATOM   3538  CB  SER A 376      -0.368  -2.443  12.703  1.00 10.00      A   
ATOM   3539  OG  SER A 376      -1.780  -2.429  12.866  1.00 10.00      A   
ATOM   3540  HG  SER A 376      -2.029  -3.069  13.540  1.00 10.00      A   
ATOM   3541  C   SER A 376       1.768  -3.023  13.881  1.00 10.00      A   
ATOM   3542  O   SER A 376       2.118  -1.874  14.161  1.00 10.00      A   
ATOM   3543  N   VAL A 377       2.632  -4.014  13.707  1.00 10.00      A   
ATOM   3544  HN  VAL A 377       2.303  -4.912  13.466  1.00 10.00      A   
ATOM   3545  CA  VAL A 377       4.060  -3.793  13.865  1.00 10.00      A   
ATOM   3546  CB  VAL A 377       4.536  -4.228  15.275  1.00 10.00      A   
ATOM   3547  CG1 VAL A 377       4.332  -5.720  15.503  1.00 10.00      A   
ATOM   3548  CG2 VAL A 377       5.980  -3.824  15.523  1.00 10.00      A   
ATOM   3549  C   VAL A 377       4.904  -4.468  12.781  1.00 10.00      A   
ATOM   3550  O   VAL A 377       4.649  -5.608  12.387  1.00 10.00      A   
ATOM   3551  N   LEU A 378       5.897  -3.728  12.298  1.00 10.00      A   
ATOM   3552  HN  LEU A 378       6.005  -2.811  12.635  1.00 10.00      A   
ATOM   3553  CA  LEU A 378       6.837  -4.208  11.297  1.00 10.00      A   
ATOM   3554  CB  LEU A 378       6.727  -3.361  10.027  1.00 10.00      A   
ATOM   3555  CG  LEU A 378       7.785  -3.605   8.949  1.00 10.00      A   
ATOM   3556  CD1 LEU A 378       7.594  -4.969   8.307  1.00 10.00      A   
ATOM   3557  CD2 LEU A 378       7.746  -2.507   7.898  1.00 10.00      A   
ATOM   3558  C   LEU A 378       8.232  -4.065  11.892  1.00 10.00      A   
ATOM   3559  O   LEU A 378       8.657  -2.949  12.203  1.00 10.00      A   
ATOM   3560  N   TYR A 379       8.937  -5.173  12.073  1.00 10.00      A   
ATOM   3561  HN  TYR A 379       8.565  -6.040  11.788  1.00 10.00      A   
ATOM   3562  CA  TYR A 379      10.257  -5.125  12.682  1.00 10.00      A   
ATOM   3563  CB  TYR A 379      10.170  -5.605  14.133  1.00 10.00      A   
ATOM   3564  CG  TYR A 379      11.234  -5.043  15.051  1.00 10.00      A   
ATOM   3565  CD1 TYR A 379      11.589  -3.701  14.998  1.00 10.00      A   
ATOM   3566  CD2 TYR A 379      11.868  -5.852  15.985  1.00 10.00      A   
ATOM   3567  CE1 TYR A 379      12.543  -3.183  15.851  1.00 10.00      A   
ATOM   3568  CE2 TYR A 379      12.825  -5.344  16.837  1.00 10.00      A   
ATOM   3569  CZ  TYR A 379      13.157  -4.010  16.766  1.00 10.00      A   
ATOM   3570  OH  TYR A 379      14.096  -3.495  17.623  1.00 10.00      A   
ATOM   3571  HH  TYR A 379      14.657  -4.211  17.951  1.00 10.00      A   
ATOM   3572  C   TYR A 379      11.287  -5.960  11.934  1.00 10.00      A   
ATOM   3573  O   TYR A 379      11.067  -7.138  11.636  1.00 10.00      A   
ATOM   3574  N   PHE A 380      12.412  -5.328  11.635  1.00 10.00      A   
ATOM   3575  HN  PHE A 380      12.500  -4.381  11.880  1.00 10.00      A   
ATOM   3576  CA  PHE A 380      13.523  -5.982  10.962  1.00 10.00      A   
ATOM   3577  CB  PHE A 380      13.886  -5.239   9.672  1.00 10.00      A   
ATOM   3578  CG  PHE A 380      12.790  -5.202   8.645  1.00 10.00      A   
ATOM   3579  CD1 PHE A 380      12.196  -4.005   8.295  1.00 10.00      A   
ATOM   3580  CD2 PHE A 380      12.363  -6.362   8.021  1.00 10.00      A   
ATOM   3581  CE1 PHE A 380      11.199  -3.962   7.342  1.00 10.00      A   
ATOM   3582  CE2 PHE A 380      11.363  -6.327   7.067  1.00 10.00      A   
ATOM   3583  CZ  PHE A 380      10.782  -5.125   6.727  1.00 10.00      A   
ATOM   3584  C   PHE A 380      14.718  -5.970  11.909  1.00 10.00      A   
ATOM   3585  O   PHE A 380      15.179  -4.900  12.315  1.00 10.00      A   
ATOM   3586  N   CYS A 381      15.217  -7.140  12.272  1.00 10.00      A   
ATOM   3587  HN  CYS A 381      14.830  -7.970  11.908  1.00 10.00      A   
ATOM   3588  CA  CYS A 381      16.340  -7.212  13.196  1.00 10.00      A   
ATOM   3589  CB  CYS A 381      15.840  -7.524  14.609  1.00 10.00      A   
ATOM   3590  SG  CYS A 381      14.718  -8.939  14.709  1.00 10.00      A   
ATOM   3591  HG  CYS A 381      15.218  -9.787  15.604  1.00 10.00      A   
ATOM   3592  C   CYS A 381      17.387  -8.232  12.756  1.00 10.00      A   
ATOM   3593  O   CYS A 381      17.188  -8.971  11.790  1.00 10.00      A   
ATOM   3594  N   ARG A 382      18.504  -8.256  13.471  1.00 10.00      A   
ATOM   3595  HN  ARG A 382      18.601  -7.634  14.227  1.00 10.00      A   
ATOM   3596  CA  ARG A 382      19.590  -9.174  13.173  1.00 10.00      A   
ATOM   3597  CB  ARG A 382      20.945  -8.450  13.230  1.00 10.00      A   
ATOM   3598  CG  ARG A 382      21.251  -7.546  12.036  1.00 10.00      A   
ATOM   3599  CD  ARG A 382      20.597  -6.175  12.169  1.00 10.00      A   
ATOM   3600  NE  ARG A 382      21.003  -5.265  11.099  1.00 10.00      A   
ATOM   3601  HE  ARG A 382      21.546  -5.644  10.369  1.00 10.00      A   
ATOM   3602  CZ  ARG A 382      20.676  -3.970  11.047  1.00 10.00      A   
ATOM   3603  NH1 ARG A 382      19.929  -3.424  11.999  1.00 10.00      A   
ATOM   3604 HH11 ARG A 382      19.586  -3.999  12.798  1.00 10.00      A   
ATOM   3605 HH12 ARG A 382      19.678  -2.401  11.944  1.00 10.00      A   
ATOM   3606  NH2 ARG A 382      21.100  -3.215  10.041  1.00 10.00      A   
ATOM   3607 HH21 ARG A 382      20.846  -2.201  10.006  1.00 10.00      A   
ATOM   3608 HH22 ARG A 382      21.688  -3.630   9.285  1.00 10.00      A   
ATOM   3609  C   ARG A 382      19.582 -10.350  14.153  1.00 10.00      A   
ATOM   3610  O   ARG A 382      20.279 -11.343  13.950  1.00 10.00      A   
ATOM   3611  N   GLN A 383      18.789 -10.228  15.212  1.00 10.00      A   
ATOM   3612  HN  GLN A 383      18.252  -9.415  15.314  1.00 10.00      A   
ATOM   3613  CA  GLN A 383      18.688 -11.270  16.228  1.00 10.00      A   
ATOM   3614  CB  GLN A 383      19.678 -10.998  17.366  1.00 10.00      A   
ATOM   3615  CG  GLN A 383      19.259  -9.868  18.296  1.00 10.00      A   
ATOM   3616  CD  GLN A 383      20.299  -9.553  19.350  1.00 10.00      A   
ATOM   3617  OE1 GLN A 383      21.501  -9.650  19.102  1.00 10.00      A   
ATOM   3618  NE2 GLN A 383      19.847  -9.195  20.541  1.00 10.00      A   
ATOM   3619 HE21 GLN A 383      18.868  -9.154  20.681  1.00 10.00      A   
ATOM   3620 HE22 GLN A 383      20.501  -8.990  21.241  1.00 10.00      A   
ATOM   3621  C   GLN A 383      17.267 -11.338  16.785  1.00 10.00      A   
ATOM   3622  O   GLN A 383      16.494 -10.392  16.629  1.00 10.00      A   
ATOM   3623  N   MET A 384      16.931 -12.455  17.428  1.00 10.00      A   
ATOM   3624  HN  MET A 384      17.588 -13.180  17.503  1.00 10.00      A   
ATOM   3625  CA  MET A 384      15.607 -12.641  18.019  1.00 10.00      A   
ATOM   3626  CB  MET A 384      14.546 -12.828  16.926  1.00 10.00      A   
ATOM   3627  CG  MET A 384      13.122 -12.980  17.447  1.00 10.00      A   
ATOM   3628  SD  MET A 384      12.609 -11.596  18.484  1.00 10.00      A   
ATOM   3629  CE  MET A 384      12.613 -10.263  17.287  1.00 10.00      A   
ATOM   3630  C   MET A 384      15.599 -13.843  18.963  1.00 10.00      A   
ATOM   3631  O   MET A 384      16.267 -14.850  18.711  1.00 10.00      A   
ATOM   3632  N   THR A 385      14.857 -13.727  20.054  1.00 10.00      A   
ATOM   3633  HN  THR A 385      14.363 -12.896  20.211  1.00 10.00      A   
ATOM   3634  CA  THR A 385      14.755 -14.804  21.028  1.00 10.00      A   
ATOM   3635  CB  THR A 385      15.290 -14.369  22.407  1.00 10.00      A   
ATOM   3636  OG1 THR A 385      14.973 -12.991  22.631  1.00 10.00      A   
ATOM   3637  HG1 THR A 385      15.660 -12.433  22.224  1.00 10.00      A   
ATOM   3638  CG2 THR A 385      16.797 -14.552  22.483  1.00 10.00      A   
ATOM   3639  C   THR A 385      13.309 -15.277  21.173  1.00 10.00      A   
ATOM   3640  O   THR A 385      12.365 -14.514  20.945  1.00 10.00      A   
ATOM   3641  N   ASN A 386      13.149 -16.540  21.549  1.00 10.00      A   
ATOM   3642  HN  ASN A 386      13.955 -17.092  21.711  1.00 10.00      A   
ATOM   3643  CA  ASN A 386      11.828 -17.137  21.739  1.00 10.00      A   
ATOM   3644  CB  ASN A 386      11.952 -18.641  21.995  1.00 10.00      A   
ATOM   3645  CG  ASN A 386      11.871 -19.471  20.734  1.00 10.00      A   
ATOM   3646  OD1 ASN A 386      11.128 -19.145  19.808  1.00 10.00      A   
ATOM   3647  ND2 ASN A 386      12.634 -20.550  20.691  1.00 10.00      A   
ATOM   3648 HD21 ASN A 386      13.200 -20.747  21.470  1.00 10.00      A   
ATOM   3649 HD22 ASN A 386      12.605 -21.110  19.882  1.00 10.00      A   
ATOM   3650  C   ASN A 386      11.124 -16.500  22.921  1.00 10.00      A   
ATOM   3651  O   ASN A 386       9.952 -16.130  22.837  1.00 10.00      A   
ATOM   3652  N   ALA A 387      11.858 -16.370  24.022  1.00 10.00      A   
ATOM   3653  HN  ALA A 387      12.790 -16.683  24.012  1.00 10.00      A   
ATOM   3654  CA  ALA A 387      11.329 -15.787  25.245  1.00 10.00      A   
ATOM   3655  CB  ALA A 387      12.418 -15.712  26.300  1.00 10.00      A   
ATOM   3656  C   ALA A 387      10.740 -14.405  24.999  1.00 10.00      A   
ATOM   3657  O   ALA A 387       9.709 -14.057  25.569  1.00 10.00      A   
ATOM   3658  N   ALA A 388      11.403 -13.620  24.154  1.00 10.00      A   
ATOM   3659  HN  ALA A 388      12.224 -13.953  23.737  1.00 10.00      A   
ATOM   3660  CA  ALA A 388      10.940 -12.277  23.833  1.00 10.00      A   
ATOM   3661  CB  ALA A 388      11.989 -11.528  23.025  1.00 10.00      A   
ATOM   3662  C   ALA A 388       9.616 -12.323  23.078  1.00 10.00      A   
ATOM   3663  O   ALA A 388       8.678 -11.601  23.416  1.00 10.00      A   
ATOM   3664  N   LEU A 389       9.539 -13.194  22.073  1.00 10.00      A   
ATOM   3665  HN  LEU A 389      10.317 -13.756  21.871  1.00 10.00      A   
ATOM   3666  CA  LEU A 389       8.331 -13.341  21.263  1.00 10.00      A   
ATOM   3667  CB  LEU A 389       8.536 -14.413  20.187  1.00 10.00      A   
ATOM   3668  CG  LEU A 389       9.566 -14.093  19.100  1.00 10.00      A   
ATOM   3669  CD1 LEU A 389       9.843 -15.319  18.240  1.00 10.00      A   
ATOM   3670  CD2 LEU A 389       9.090 -12.931  18.241  1.00 10.00      A   
ATOM   3671  C   LEU A 389       7.127 -13.694  22.130  1.00 10.00      A   
ATOM   3672  O   LEU A 389       6.028 -13.160  21.940  1.00 10.00      A   
ATOM   3673  N   ILE A 390       7.346 -14.590  23.087  1.00 10.00      A   
ATOM   3674  HN  ILE A 390       8.244 -14.978  23.182  1.00 10.00      A   
ATOM   3675  CA  ILE A 390       6.289 -15.013  23.993  1.00 10.00      A   
ATOM   3676  CB  ILE A 390       6.765 -16.139  24.936  1.00 10.00      A   
ATOM   3677  CG1 ILE A 390       7.233 -17.350  24.122  1.00 10.00      A   
ATOM   3678  CG2 ILE A 390       5.650 -16.544  25.887  1.00 10.00      A   
ATOM   3679  CD1 ILE A 390       7.937 -18.408  24.945  1.00 10.00      A   
ATOM   3680  C   ILE A 390       5.776 -13.830  24.813  1.00 10.00      A   
ATOM   3681  O   ILE A 390       4.569 -13.658  24.977  1.00 10.00      A   
ATOM   3682  N   THR A 391       6.699 -13.010  25.314  1.00 10.00      A   
ATOM   3683  HN  THR A 391       7.650 -13.197  25.150  1.00 10.00      A   
ATOM   3684  CA  THR A 391       6.334 -11.838  26.104  1.00 10.00      A   
ATOM   3685  CB  THR A 391       7.585 -11.101  26.622  1.00 10.00      A   
ATOM   3686  OG1 THR A 391       8.491 -12.060  27.174  1.00 10.00      A   
ATOM   3687  HG1 THR A 391       7.998 -12.673  27.732  1.00 10.00      A   
ATOM   3688  CG2 THR A 391       7.218 -10.094  27.702  1.00 10.00      A   
ATOM   3689  C   THR A 391       5.478 -10.877  25.279  1.00 10.00      A   
ATOM   3690  O   THR A 391       4.501 -10.315  25.779  1.00 10.00      A   
ATOM   3691  N   ILE A 392       5.841 -10.714  24.009  1.00 10.00      A   
ATOM   3692  HN  ILE A 392       6.625 -11.201  23.671  1.00 10.00      A   
ATOM   3693  CA  ILE A 392       5.109  -9.832  23.107  1.00 10.00      A   
ATOM   3694  CB  ILE A 392       5.771  -9.750  21.715  1.00 10.00      A   
ATOM   3695  CG1 ILE A 392       7.202  -9.223  21.831  1.00 10.00      A   
ATOM   3696  CG2 ILE A 392       4.951  -8.869  20.779  1.00 10.00      A   
ATOM   3697  CD1 ILE A 392       7.987  -9.319  20.543  1.00 10.00      A   
ATOM   3698  C   ILE A 392       3.669 -10.299  22.939  1.00 10.00      A   
ATOM   3699  O   ILE A 392       2.733  -9.526  23.139  1.00 10.00      A   
ATOM   3700  N   ALA A 393       3.505 -11.573  22.591  1.00 10.00      A   
ATOM   3701  HN  ALA A 393       4.300 -12.138  22.471  1.00 10.00      A   
ATOM   3702  CA  ALA A 393       2.184 -12.159  22.380  1.00 10.00      A   
ATOM   3703  CB  ALA A 393       2.323 -13.603  21.929  1.00 10.00      A   
ATOM   3704  C   ALA A 393       1.321 -12.077  23.636  1.00 10.00      A   
ATOM   3705  O   ALA A 393       0.129 -11.780  23.565  1.00 10.00      A   
ATOM   3706  N   ARG A 394       1.929 -12.330  24.786  1.00 10.00      A   
ATOM   3707  HN  ARG A 394       2.886 -12.559  24.783  1.00 10.00      A   
ATOM   3708  CA  ARG A 394       1.203 -12.286  26.048  1.00 10.00      A   
ATOM   3709  CB  ARG A 394       2.019 -12.916  27.180  1.00 10.00      A   
ATOM   3710  CG  ARG A 394       2.251 -14.409  27.010  1.00 10.00      A   
ATOM   3711  CD  ARG A 394       2.507 -15.093  28.342  1.00 10.00      A   
ATOM   3712  NE  ARG A 394       1.421 -14.859  29.293  1.00 10.00      A   
ATOM   3713  HE  ARG A 394       1.408 -13.988  29.750  1.00 10.00      A   
ATOM   3714  CZ  ARG A 394       0.471 -15.745  29.583  1.00 10.00      A   
ATOM   3715  NH1 ARG A 394       0.464 -16.947  29.008  1.00 10.00      A   
ATOM   3716 HH11 ARG A 394       1.208 -17.208  28.321  1.00 10.00      A   
ATOM   3717 HH12 ARG A 394      -0.287 -17.635  29.241  1.00 10.00      A   
ATOM   3718  NH2 ARG A 394      -0.494 -15.416  30.439  1.00 10.00      A   
ATOM   3719 HH21 ARG A 394      -0.504 -14.467  30.876  1.00 10.00      A   
ATOM   3720 HH22 ARG A 394      -1.249 -16.103  30.675  1.00 10.00      A   
ATOM   3721  C   ARG A 394       0.782 -10.863  26.407  1.00 10.00      A   
ATOM   3722  O   ARG A 394      -0.285 -10.646  26.983  1.00 10.00      A   
ATOM   3723  N   ASN A 395       1.609  -9.896  26.050  1.00 10.00      A   
ATOM   3724  HN  ASN A 395       2.437 -10.127  25.571  1.00 10.00      A   
ATOM   3725  CA  ASN A 395       1.319  -8.499  26.347  1.00 10.00      A   
ATOM   3726  CB  ASN A 395       2.601  -7.668  26.395  1.00 10.00      A   
ATOM   3727  CG  ASN A 395       3.105  -7.448  27.806  1.00 10.00      A   
ATOM   3728  OD1 ASN A 395       3.908  -8.224  28.315  1.00 10.00      A   
ATOM   3729  ND2 ASN A 395       2.644  -6.384  28.447  1.00 10.00      A   
ATOM   3730 HD21 ASN A 395       2.008  -5.798  27.981  1.00 10.00      A   
ATOM   3731 HD22 ASN A 395       2.951  -6.225  29.362  1.00 10.00      A   
ATOM   3732  C   ASN A 395       0.348  -7.898  25.342  1.00 10.00      A   
ATOM   3733  O   ASN A 395      -0.584  -7.185  25.719  1.00 10.00      A   
ATOM   3734  N   ARG A 396       0.559  -8.191  24.064  1.00 10.00      A   
ATOM   3735  HN  ARG A 396       1.303  -8.790  23.823  1.00 10.00      A   
ATOM   3736  CA  ARG A 396      -0.294  -7.663  23.008  1.00 10.00      A   
ATOM   3737  CB  ARG A 396       0.523  -6.827  22.020  1.00 10.00      A   
ATOM   3738  CG  ARG A 396       1.152  -5.578  22.611  1.00 10.00      A   
ATOM   3739  CD  ARG A 396       0.258  -4.360  22.442  1.00 10.00      A   
ATOM   3740  NE  ARG A 396      -1.031  -4.512  23.120  1.00 10.00      A   
ATOM   3741  HE  ARG A 396      -1.794  -4.811  22.572  1.00 10.00      A   
ATOM   3742  CZ  ARG A 396      -1.229  -4.270  24.418  1.00 10.00      A   
ATOM   3743  NH1 ARG A 396      -0.224  -3.870  25.190  1.00 10.00      A   
ATOM   3744 HH11 ARG A 396      -0.383  -3.685  26.205  1.00 10.00      A   
ATOM   3745 HH12 ARG A 396       0.732  -3.743  24.785  1.00 10.00      A   
ATOM   3746  NH2 ARG A 396      -2.439  -4.426  24.938  1.00 10.00      A   
ATOM   3747 HH21 ARG A 396      -3.238  -4.739  24.338  1.00 10.00      A   
ATOM   3748 HH22 ARG A 396      -2.602  -4.234  25.953  1.00 10.00      A   
ATOM   3749  C   ARG A 396      -1.012  -8.778  22.254  1.00 10.00      A   
ATOM   3750  O   ARG A 396      -0.608  -9.144  21.150  1.00 10.00      A   
ATOM   3751  N   PRO A 397      -2.095  -9.327  22.831  1.00 10.00      A   
ATOM   3752  CA  PRO A 397      -2.871 -10.391  22.190  1.00 10.00      A   
ATOM   3753  CB  PRO A 397      -3.628 -11.013  23.365  1.00 10.00      A   
ATOM   3754  CG  PRO A 397      -3.832  -9.882  24.314  1.00 10.00      A   
ATOM   3755  CD  PRO A 397      -2.649  -8.963  24.150  1.00 10.00      A   
ATOM   3756  C   PRO A 397      -3.852  -9.809  21.176  1.00 10.00      A   
ATOM   3757  O   PRO A 397      -4.545 -10.536  20.467  1.00 10.00      A   
ATOM   3758  N   ASN A 398      -3.891  -8.486  21.113  1.00 10.00      A   
ATOM   3759  HN  ASN A 398      -3.304  -7.969  21.706  1.00 10.00      A   
ATOM   3760  CA  ASN A 398      -4.774  -7.772  20.198  1.00 10.00      A   
ATOM   3761  CB  ASN A 398      -5.246  -6.466  20.845  1.00 10.00      A   
ATOM   3762  CG  ASN A 398      -4.108  -5.489  21.087  1.00 10.00      A   
ATOM   3763  OD1 ASN A 398      -3.408  -5.568  22.098  1.00 10.00      A   
ATOM   3764  ND2 ASN A 398      -3.921  -4.554  20.169  1.00 10.00      A   
ATOM   3765 HD21 ASN A 398      -4.518  -4.545  19.392  1.00 10.00      A   
ATOM   3766 HD22 ASN A 398      -3.190  -3.916  20.296  1.00 10.00      A   
ATOM   3767  C   ASN A 398      -4.056  -7.468  18.889  1.00 10.00      A   
ATOM   3768  O   ASN A 398      -4.532  -6.674  18.078  1.00 10.00      A   
ATOM   3769  N   MET A 399      -2.902  -8.094  18.698  1.00 10.00      A   
ATOM   3770  HN  MET A 399      -2.577  -8.711  19.385  1.00 10.00      A   
ATOM   3771  CA  MET A 399      -2.103  -7.897  17.499  1.00 10.00      A   
ATOM   3772  CB  MET A 399      -0.759  -8.613  17.656  1.00 10.00      A   
ATOM   3773  CG  MET A 399       0.268  -8.283  16.584  1.00 10.00      A   
ATOM   3774  SD  MET A 399       0.772  -6.550  16.603  1.00 10.00      A   
ATOM   3775  CE  MET A 399       1.315  -6.365  18.302  1.00 10.00      A   
ATOM   3776  C   MET A 399      -2.832  -8.416  16.265  1.00 10.00      A   
ATOM   3777  O   MET A 399      -3.256  -9.571  16.221  1.00 10.00      A   
ATOM   3778  N   THR A 400      -2.998  -7.556  15.275  1.00 10.00      A   
ATOM   3779  HN  THR A 400      -2.670  -6.638  15.375  1.00 10.00      A   
ATOM   3780  CA  THR A 400      -3.669  -7.941  14.047  1.00 10.00      A   
ATOM   3781  CB  THR A 400      -4.682  -6.868  13.589  1.00 10.00      A   
ATOM   3782  OG1 THR A 400      -4.046  -5.580  13.541  1.00 10.00      A   
ATOM   3783  HG1 THR A 400      -4.642  -4.912  13.927  1.00 10.00      A   
ATOM   3784  CG2 THR A 400      -5.862  -6.809  14.548  1.00 10.00      A   
ATOM   3785  C   THR A 400      -2.658  -8.203  12.933  1.00 10.00      A   
ATOM   3786  O   THR A 400      -2.891  -9.030  12.047  1.00 10.00      A   
ATOM   3787  N   ARG A 401      -1.526  -7.512  12.997  1.00 10.00      A   
ATOM   3788  HN  ARG A 401      -1.386  -6.890  13.747  1.00 10.00      A   
ATOM   3789  CA  ARG A 401      -0.484  -7.648  11.993  1.00 10.00      A   
ATOM   3790  CB  ARG A 401      -0.524  -6.448  11.045  1.00 10.00      A   
ATOM   3791  CG  ARG A 401      -1.739  -6.423  10.134  1.00 10.00      A   
ATOM   3792  CD  ARG A 401      -2.128  -5.003   9.773  1.00 10.00      A   
ATOM   3793  NE  ARG A 401      -3.042  -4.407  10.745  1.00 10.00      A   
ATOM   3794  HE  ARG A 401      -2.983  -4.719  11.677  1.00 10.00      A   
ATOM   3795  CZ  ARG A 401      -3.942  -3.472  10.430  1.00 10.00      A   
ATOM   3796  NH1 ARG A 401      -4.024  -3.046   9.179  1.00 10.00      A   
ATOM   3797 HH11 ARG A 401      -4.717  -2.316   8.918  1.00 10.00      A   
ATOM   3798 HH12 ARG A 401      -3.395  -3.442   8.442  1.00 10.00      A   
ATOM   3799  NH2 ARG A 401      -4.752  -2.969  11.356  1.00 10.00      A   
ATOM   3800 HH21 ARG A 401      -4.705  -3.304  12.347  1.00 10.00      A   
ATOM   3801 HH22 ARG A 401      -5.446  -2.232  11.098  1.00 10.00      A   
ATOM   3802  C   ARG A 401       0.887  -7.744  12.645  1.00 10.00      A   
ATOM   3803  O   ARG A 401       1.349  -6.797  13.281  1.00 10.00      A   
ATOM   3804  N   PHE A 402       1.531  -8.888  12.486  1.00 10.00      A   
ATOM   3805  HN  PHE A 402       1.106  -9.611  11.975  1.00 10.00      A   
ATOM   3806  CA  PHE A 402       2.851  -9.103  13.054  1.00 10.00      A   
ATOM   3807  CB  PHE A 402       2.810 -10.243  14.076  1.00 10.00      A   
ATOM   3808  CG  PHE A 402       3.953 -10.238  15.052  1.00 10.00      A   
ATOM   3809  CD1 PHE A 402       3.962  -9.360  16.125  1.00 10.00      A   
ATOM   3810  CD2 PHE A 402       5.014 -11.114  14.902  1.00 10.00      A   
ATOM   3811  CE1 PHE A 402       5.009  -9.355  17.027  1.00 10.00      A   
ATOM   3812  CE2 PHE A 402       6.064 -11.115  15.799  1.00 10.00      A   
ATOM   3813  CZ  PHE A 402       6.062 -10.234  16.865  1.00 10.00      A   
ATOM   3814  C   PHE A 402       3.862  -9.405  11.950  1.00 10.00      A   
ATOM   3815  O   PHE A 402       3.973 -10.541  11.483  1.00 10.00      A   
ATOM   3816  N   ARG A 403       4.580  -8.380  11.521  1.00 10.00      A   
ATOM   3817  HN  ARG A 403       4.447  -7.493  11.929  1.00 10.00      A   
ATOM   3818  CA  ARG A 403       5.579  -8.535  10.474  1.00 10.00      A   
ATOM   3819  CB  ARG A 403       5.453  -7.417   9.430  1.00 10.00      A   
ATOM   3820  CG  ARG A 403       4.138  -7.413   8.666  1.00 10.00      A   
ATOM   3821  CD  ARG A 403       4.063  -6.255   7.678  1.00 10.00      A   
ATOM   3822  NE  ARG A 403       4.609  -6.599   6.364  1.00 10.00      A   
ATOM   3823  HE  ARG A 403       5.429  -7.154   6.343  1.00 10.00      A   
ATOM   3824  CZ  ARG A 403       4.078  -6.208   5.200  1.00 10.00      A   
ATOM   3825  NH1 ARG A 403       2.983  -5.454   5.173  1.00 10.00      A   
ATOM   3826 HH11 ARG A 403       2.526  -5.156   6.059  1.00 10.00      A   
ATOM   3827 HH12 ARG A 403       2.569  -5.160   4.250  1.00 10.00      A   
ATOM   3828  NH2 ARG A 403       4.661  -6.560   4.063  1.00 10.00      A   
ATOM   3829 HH21 ARG A 403       5.533  -7.140   4.081  1.00 10.00      A   
ATOM   3830 HH22 ARG A 403       4.259  -6.258   3.146  1.00 10.00      A   
ATOM   3831  C   ARG A 403       6.974  -8.535  11.081  1.00 10.00      A   
ATOM   3832  O   ARG A 403       7.473  -7.493  11.513  1.00 10.00      A   
ATOM   3833  N   LEU A 404       7.586  -9.706  11.134  1.00 10.00      A   
ATOM   3834  HN  LEU A 404       7.132 -10.499  10.777  1.00 10.00      A   
ATOM   3835  CA  LEU A 404       8.923  -9.849  11.688  1.00 10.00      A   
ATOM   3836  CB  LEU A 404       8.884 -10.695  12.962  1.00 10.00      A   
ATOM   3837  CG  LEU A 404      10.218 -10.874  13.693  1.00 10.00      A   
ATOM   3838  CD1 LEU A 404      10.685  -9.559  14.295  1.00 10.00      A   
ATOM   3839  CD2 LEU A 404      10.109 -11.948  14.764  1.00 10.00      A   
ATOM   3840  C   LEU A 404       9.859 -10.488  10.667  1.00 10.00      A   
ATOM   3841  O   LEU A 404       9.528 -11.514  10.061  1.00 10.00      A   
ATOM   3842  N   CYS A 405      11.019  -9.881  10.471  1.00 10.00      A   
ATOM   3843  HN  CYS A 405      11.226  -9.057  10.970  1.00 10.00      A   
ATOM   3844  CA  CYS A 405      11.992 -10.400   9.526  1.00 10.00      A   
ATOM   3845  CB  CYS A 405      11.857  -9.705   8.171  1.00 10.00      A   
ATOM   3846  SG  CYS A 405      12.846 -10.442   6.851  1.00 10.00      A   
ATOM   3847  HG  CYS A 405      13.642  -9.499   6.361  1.00 10.00      A   
ATOM   3848  C   CYS A 405      13.415 -10.263  10.060  1.00 10.00      A   
ATOM   3849  O   CYS A 405      13.852  -9.173  10.442  1.00 10.00      A   
ATOM   3850  N   ILE A 406      14.124 -11.381  10.111  1.00 10.00      A   
ATOM   3851  HN  ILE A 406      13.711 -12.219   9.823  1.00 10.00      A   
ATOM   3852  CA  ILE A 406      15.498 -11.402  10.578  1.00 10.00      A   
ATOM   3853  CB  ILE A 406      15.771 -12.642  11.460  1.00 10.00      A   
ATOM   3854  CG1 ILE A 406      14.763 -12.703  12.613  1.00 10.00      A   
ATOM   3855  CG2 ILE A 406      17.192 -12.613  12.007  1.00 10.00      A   
ATOM   3856  CD1 ILE A 406      14.816 -13.995  13.401  1.00 10.00      A   
ATOM   3857  C   ILE A 406      16.437 -11.413   9.374  1.00 10.00      A   
ATOM   3858  O   ILE A 406      16.185 -12.115   8.394  1.00 10.00      A   
ATOM   3859  N   ILE A 407      17.498 -10.617   9.445  1.00 10.00      A   
ATOM   3860  HN  ILE A 407      17.625 -10.066  10.250  1.00 10.00      A   
ATOM   3861  CA  ILE A 407      18.472 -10.520   8.359  1.00 10.00      A   
ATOM   3862  CB  ILE A 407      19.596  -9.512   8.699  1.00 10.00      A   
ATOM   3863  CG1 ILE A 407      19.010  -8.138   9.056  1.00 10.00      A   
ATOM   3864  CG2 ILE A 407      20.595  -9.396   7.554  1.00 10.00      A   
ATOM   3865  CD1 ILE A 407      18.170  -7.510   7.962  1.00 10.00      A   
ATOM   3866  C   ILE A 407      19.085 -11.883   8.019  1.00 10.00      A   
ATOM   3867  O   ILE A 407      19.209 -12.244   6.847  1.00 10.00      A   
ATOM   3868  N   GLU A 408      19.454 -12.641   9.044  1.00 10.00      A   
ATOM   3869  HN  GLU A 408      19.314 -12.318   9.957  1.00 10.00      A   
ATOM   3870  CA  GLU A 408      20.051 -13.951   8.837  1.00 10.00      A   
ATOM   3871  CB  GLU A 408      21.026 -14.284   9.969  1.00 10.00      A   
ATOM   3872  CG  GLU A 408      21.950 -15.456   9.674  1.00 10.00      A   
ATOM   3873  CD  GLU A 408      23.036 -15.112   8.669  1.00 10.00      A   
ATOM   3874  OE1 GLU A 408      24.211 -14.977   9.076  1.00 10.00      A   
ATOM   3875  OE2 GLU A 408      22.728 -14.984   7.465  1.00 10.00      A   
ATOM   3876  C   GLU A 408      18.973 -15.026   8.724  1.00 10.00      A   
ATOM   3877  O   GLU A 408      18.169 -15.208   9.641  1.00 10.00      A   
ATOM   3878  N   PRO A 409      18.929 -15.740   7.588  1.00 10.00      A   
ATOM   3879  CA  PRO A 409      17.952 -16.803   7.356  1.00 10.00      A   
ATOM   3880  CB  PRO A 409      18.144 -17.171   5.876  1.00 10.00      A   
ATOM   3881  CG  PRO A 409      19.017 -16.103   5.303  1.00 10.00      A   
ATOM   3882  CD  PRO A 409      19.829 -15.567   6.442  1.00 10.00      A   
ATOM   3883  C   PRO A 409      18.230 -18.018   8.233  1.00 10.00      A   
ATOM   3884  O   PRO A 409      19.388 -18.377   8.470  1.00 10.00      A   
ATOM   3885  N   LYS A 410      17.162 -18.638   8.719  1.00 10.00      A   
ATOM   3886  HN  LYS A 410      16.273 -18.293   8.493  1.00 10.00      A   
ATOM   3887  CA  LYS A 410      17.264 -19.820   9.569  1.00 10.00      A   
ATOM   3888  CB  LYS A 410      17.891 -21.001   8.817  1.00 10.00      A   
ATOM   3889  CG  LYS A 410      17.128 -21.434   7.574  1.00 10.00      A   
ATOM   3890  CD  LYS A 410      17.633 -22.770   7.055  1.00 10.00      A   
ATOM   3891  CE  LYS A 410      16.924 -23.168   5.772  1.00 10.00      A   
ATOM   3892  NZ  LYS A 410      17.319 -24.526   5.316  1.00 10.00      A   
ATOM   3893  HZ1 LYS A 410      16.928 -24.716   4.372  1.00 10.00      A   
ATOM   3894  HZ2 LYS A 410      16.960 -25.243   5.974  1.00 10.00      A   
ATOM   3895  HZ3 LYS A 410      18.358 -24.601   5.270  1.00 10.00      A   
ATOM   3896  C   LYS A 410      18.020 -19.532  10.869  1.00 10.00      A   
ATOM   3897  O   LYS A 410      18.635 -20.423  11.449  1.00 10.00      A   
ATOM   3898  N   ALA A 411      17.962 -18.285  11.323  1.00 10.00      A   
ATOM   3899  HN  ALA A 411      17.473 -17.613  10.808  1.00 10.00      A   
ATOM   3900  CA  ALA A 411      18.626 -17.890  12.559  1.00 10.00      A   
ATOM   3901  CB  ALA A 411      18.935 -16.401  12.546  1.00 10.00      A   
ATOM   3902  C   ALA A 411      17.762 -18.246  13.767  1.00 10.00      A   
ATOM   3903  O   ALA A 411      16.639 -17.752  13.910  1.00 10.00      A   
ATOM   3904  N   PRO A 412      18.268 -19.118  14.646  1.00 10.00      A   
ATOM   3905  CA  PRO A 412      17.544 -19.548  15.838  1.00 10.00      A   
ATOM   3906  CB  PRO A 412      18.198 -20.894  16.138  1.00 10.00      A   
ATOM   3907  CG  PRO A 412      19.616 -20.712  15.718  1.00 10.00      A   
ATOM   3908  CD  PRO A 412      19.593 -19.761  14.549  1.00 10.00      A   
ATOM   3909  C   PRO A 412      17.766 -18.605  17.013  1.00 10.00      A   
ATOM   3910  O   PRO A 412      18.463 -17.596  16.896  1.00 10.00      A   
ATOM   3911  N   ASP A 413      17.150 -18.934  18.136  1.00 10.00      A   
ATOM   3912  HN  ASP A 413      16.581 -19.739  18.151  1.00 10.00      A   
ATOM   3913  CA  ASP A 413      17.297 -18.153  19.358  1.00 10.00      A   
ATOM   3914  CB  ASP A 413      16.449 -18.806  20.458  1.00 10.00      A   
ATOM   3915  CG  ASP A 413      16.521 -18.104  21.796  1.00 10.00      A   
ATOM   3916  OD1 ASP A 413      17.599 -18.116  22.419  1.00 10.00      A   
ATOM   3917  OD2 ASP A 413      15.489 -17.576  22.248  1.00 10.00      A   
ATOM   3918  C   ASP A 413      18.777 -18.164  19.745  1.00 10.00      A   
ATOM   3919  O   ASP A 413      19.328 -19.211  20.053  1.00 10.00      A   
ATOM   3920  N   TYR A 414      19.422 -17.008  19.722  1.00 10.00      A   
ATOM   3921  HN  TYR A 414      18.930 -16.191  19.492  1.00 10.00      A   
ATOM   3922  CA  TYR A 414      20.854 -16.922  20.022  1.00 10.00      A   
ATOM   3923  CB  TYR A 414      21.421 -15.554  19.622  1.00 10.00      A   
ATOM   3924  CG  TYR A 414      20.831 -14.394  20.391  1.00 10.00      A   
ATOM   3925  CD1 TYR A 414      21.417 -13.950  21.570  1.00 10.00      A   
ATOM   3926  CD2 TYR A 414      19.684 -13.750  19.948  1.00 10.00      A   
ATOM   3927  CE1 TYR A 414      20.875 -12.902  22.286  1.00 10.00      A   
ATOM   3928  CE2 TYR A 414      19.140 -12.699  20.656  1.00 10.00      A   
ATOM   3929  CZ  TYR A 414      19.738 -12.281  21.826  1.00 10.00      A   
ATOM   3930  OH  TYR A 414      19.193 -11.241  22.540  1.00 10.00      A   
ATOM   3931  HH  TYR A 414      18.257 -11.136  22.277  1.00 10.00      A   
ATOM   3932  C   TYR A 414      21.223 -17.255  21.471  1.00 10.00      A   
ATOM   3933  O   TYR A 414      22.405 -17.383  21.793  1.00 10.00      A   
ATOM   3934  N   LEU A 415      20.233 -17.392  22.343  1.00 10.00      A   
ATOM   3935  HN  LEU A 415      19.300 -17.305  22.038  1.00 10.00      A   
ATOM   3936  CA  LEU A 415      20.501 -17.690  23.747  1.00 10.00      A   
ATOM   3937  CB  LEU A 415      19.583 -16.870  24.662  1.00 10.00      A   
ATOM   3938  CG  LEU A 415      19.886 -15.371  24.764  1.00 10.00      A   
ATOM   3939  CD1 LEU A 415      18.842 -14.671  25.620  1.00 10.00      A   
ATOM   3940  CD2 LEU A 415      21.278 -15.141  25.335  1.00 10.00      A   
ATOM   3941  C   LEU A 415      20.369 -19.183  24.053  1.00 10.00      A   
ATOM   3942  O   LEU A 415      21.156 -19.744  24.818  1.00 10.00      A   
ATOM   3943  N   THR A 416      19.375 -19.820  23.460  1.00 10.00      A   
ATOM   3944  HN  THR A 416      18.772 -19.316  22.866  1.00 10.00      A   
ATOM   3945  CA  THR A 416      19.140 -21.244  23.685  1.00 10.00      A   
ATOM   3946  CB  THR A 416      17.660 -21.521  24.016  1.00 10.00      A   
ATOM   3947  OG1 THR A 416      16.823 -20.790  23.110  1.00 10.00      A   
ATOM   3948  HG1 THR A 416      16.992 -19.840  23.210  1.00 10.00      A   
ATOM   3949  CG2 THR A 416      17.339 -21.099  25.441  1.00 10.00      A   
ATOM   3950  C   THR A 416      19.560 -22.083  22.482  1.00 10.00      A   
ATOM   3951  O   THR A 416      19.738 -23.297  22.595  1.00 10.00      A   
ATOM   3952  N   LEU A 417      19.725 -21.421  21.340  1.00 10.00      A   
ATOM   3953  HN  LEU A 417      19.578 -20.449  21.334  1.00 10.00      A   
ATOM   3954  CA  LEU A 417      20.114 -22.071  20.088  1.00 10.00      A   
ATOM   3955  CB  LEU A 417      21.460 -22.790  20.201  1.00 10.00      A   
ATOM   3956  CG  LEU A 417      22.678 -21.886  20.412  1.00 10.00      A   
ATOM   3957  CD1 LEU A 417      23.934 -22.720  20.607  1.00 10.00      A   
ATOM   3958  CD2 LEU A 417      22.850 -20.923  19.243  1.00 10.00      A   
ATOM   3959  C   LEU A 417      19.018 -22.991  19.562  1.00 10.00      A   
ATOM   3960  O   LEU A 417      19.280 -23.960  18.852  1.00 10.00      A   
ATOM   3961  N   GLU A 418      17.784 -22.660  19.904  1.00 10.00      A   
ATOM   3962  HN  GLU A 418      17.643 -21.864  20.456  1.00 10.00      A   
ATOM   3963  CA  GLU A 418      16.631 -23.432  19.479  1.00 10.00      A   
ATOM   3964  CB  GLU A 418      15.758 -23.761  20.694  1.00 10.00      A   
ATOM   3965  CG  GLU A 418      16.443 -24.628  21.734  1.00 10.00      A   
ATOM   3966  CD  GLU A 418      15.553 -24.923  22.919  1.00 10.00      A   
ATOM   3967  OE1 GLU A 418      15.872 -24.473  24.039  1.00 10.00      A   
ATOM   3968  OE2 GLU A 418      14.533 -25.615  22.738  1.00 10.00      A   
ATOM   3969  C   GLU A 418      15.825 -22.640  18.452  1.00 10.00      A   
ATOM   3970  O   GLU A 418      15.923 -21.412  18.402  1.00 10.00      A   
ATOM   3971  N   PRO A 419      15.036 -23.324  17.604  1.00 10.00      A   
ATOM   3972  CA  PRO A 419      14.212 -22.665  16.585  1.00 10.00      A   
ATOM   3973  CB  PRO A 419      13.583 -23.826  15.810  1.00 10.00      A   
ATOM   3974  CG  PRO A 419      14.384 -25.027  16.174  1.00 10.00      A   
ATOM   3975  CD  PRO A 419      14.886 -24.785  17.565  1.00 10.00      A   
ATOM   3976  C   PRO A 419      13.125 -21.799  17.221  1.00 10.00      A   
ATOM   3977  O   PRO A 419      12.769 -21.987  18.383  1.00 10.00      A   
ATOM   3978  N   LEU A 420      12.572 -20.877  16.443  1.00 10.00      A   
ATOM   3979  HN  LEU A 420      12.844 -20.821  15.499  1.00 10.00      A   
ATOM   3980  CA  LEU A 420      11.551 -19.960  16.939  1.00 10.00      A   
ATOM   3981  CB  LEU A 420      11.667 -18.607  16.228  1.00 10.00      A   
ATOM   3982  CG  LEU A 420      13.037 -17.920  16.293  1.00 10.00      A   
ATOM   3983  CD1 LEU A 420      13.066 -16.694  15.395  1.00 10.00      A   
ATOM   3984  CD2 LEU A 420      13.380 -17.540  17.725  1.00 10.00      A   
ATOM   3985  C   LEU A 420      10.134 -20.521  16.785  1.00 10.00      A   
ATOM   3986  O   LEU A 420       9.168 -19.761  16.676  1.00 10.00      A   
ATOM   3987  N   ASP A 421      10.009 -21.847  16.804  1.00 10.00      A   
ATOM   3988  HN  ASP A 421      10.809 -22.400  16.923  1.00 10.00      A   
ATOM   3989  CA  ASP A 421       8.704 -22.496  16.658  1.00 10.00      A   
ATOM   3990  CB  ASP A 421       8.822 -24.026  16.651  1.00 10.00      A   
ATOM   3991  CG  ASP A 421       9.866 -24.559  15.695  1.00 10.00      A   
ATOM   3992  OD1 ASP A 421       9.640 -24.525  14.468  1.00 10.00      A   
ATOM   3993  OD2 ASP A 421      10.914 -25.032  16.174  1.00 10.00      A   
ATOM   3994  C   ASP A 421       7.781 -22.090  17.793  1.00 10.00      A   
ATOM   3995  O   ASP A 421       6.685 -21.582  17.567  1.00 10.00      A   
ATOM   3996  N   ILE A 422       8.247 -22.309  19.016  1.00 10.00      A   
ATOM   3997  HN  ILE A 422       9.140 -22.705  19.122  1.00 10.00      A   
ATOM   3998  CA  ILE A 422       7.474 -21.982  20.205  1.00 10.00      A   
ATOM   3999  CB  ILE A 422       8.148 -22.503  21.489  1.00 10.00      A   
ATOM   4000  CG1 ILE A 422       9.630 -22.119  21.520  1.00 10.00      A   
ATOM   4001  CG2 ILE A 422       7.976 -24.012  21.598  1.00 10.00      A   
ATOM   4002  CD1 ILE A 422      10.304 -22.379  22.849  1.00 10.00      A   
ATOM   4003  C   ILE A 422       7.209 -20.482  20.316  1.00 10.00      A   
ATOM   4004  O   ILE A 422       6.196 -20.065  20.879  1.00 10.00      A   
ATOM   4005  N   GLY A 423       8.120 -19.680  19.771  1.00 10.00      A   
ATOM   4006  HN  GLY A 423       8.910 -20.071  19.345  1.00 10.00      A   
ATOM   4007  CA  GLY A 423       7.960 -18.239  19.803  1.00 10.00      A   
ATOM   4008  C   GLY A 423       6.807 -17.793  18.929  1.00 10.00      A   
ATOM   4009  O   GLY A 423       5.889 -17.118  19.397  1.00 10.00      A   
ATOM   4010  N   PHE A 424       6.840 -18.187  17.659  1.00 10.00      A   
ATOM   4011  HN  PHE A 424       7.598 -18.732  17.342  1.00 10.00      A   
ATOM   4012  CA  PHE A 424       5.780 -17.830  16.722  1.00 10.00      A   
ATOM   4013  CB  PHE A 424       6.187 -18.160  15.283  1.00 10.00      A   
ATOM   4014  CG  PHE A 424       7.080 -17.131  14.650  1.00 10.00      A   
ATOM   4015  CD1 PHE A 424       8.459 -17.249  14.716  1.00 10.00      A   
ATOM   4016  CD2 PHE A 424       6.537 -16.043  13.985  1.00 10.00      A   
ATOM   4017  CE1 PHE A 424       9.278 -16.303  14.131  1.00 10.00      A   
ATOM   4018  CE2 PHE A 424       7.349 -15.093  13.398  1.00 10.00      A   
ATOM   4019  CZ  PHE A 424       8.722 -15.223  13.471  1.00 10.00      A   
ATOM   4020  C   PHE A 424       4.487 -18.549  17.093  1.00 10.00      A   
ATOM   4021  O   PHE A 424       3.390 -18.056  16.832  1.00 10.00      A   
ATOM   4022  N   GLY A 425       4.630 -19.714  17.714  1.00 10.00      A   
ATOM   4023  HN  GLY A 425       5.538 -20.061  17.876  1.00 10.00      A   
ATOM   4024  CA  GLY A 425       3.477 -20.489  18.136  1.00 10.00      A   
ATOM   4025  C   GLY A 425       2.685 -19.773  19.213  1.00 10.00      A   
ATOM   4026  O   GLY A 425       1.471 -19.948  19.321  1.00 10.00      A   
ATOM   4027  N   ALA A 426       3.377 -18.964  20.009  1.00 10.00      A   
ATOM   4028  HN  ALA A 426       4.347 -18.880  19.879  1.00 10.00      A   
ATOM   4029  CA  ALA A 426       2.733 -18.205  21.068  1.00 10.00      A   
ATOM   4030  CB  ALA A 426       3.766 -17.723  22.077  1.00 10.00      A   
ATOM   4031  C   ALA A 426       1.979 -17.025  20.469  1.00 10.00      A   
ATOM   4032  O   ALA A 426       0.908 -16.652  20.939  1.00 10.00      A   
ATOM   4033  N   ILE A 427       2.542 -16.463  19.406  1.00 10.00      A   
ATOM   4034  HN  ILE A 427       3.386 -16.828  19.073  1.00 10.00      A   
ATOM   4035  CA  ILE A 427       1.942 -15.324  18.721  1.00 10.00      A   
ATOM   4036  CB  ILE A 427       2.792 -14.883  17.502  1.00 10.00      A   
ATOM   4037  CG1 ILE A 427       4.241 -14.587  17.910  1.00 10.00      A   
ATOM   4038  CG2 ILE A 427       2.175 -13.677  16.805  1.00 10.00      A   
ATOM   4039  CD1 ILE A 427       4.388 -13.468  18.922  1.00 10.00      A   
ATOM   4040  C   ILE A 427       0.534 -15.671  18.248  1.00 10.00      A   
ATOM   4041  O   ILE A 427      -0.433 -14.990  18.585  1.00 10.00      A   
ATOM   4042  N   VAL A 428       0.423 -16.763  17.504  1.00 10.00      A   
ATOM   4043  HN  VAL A 428       1.226 -17.290  17.306  1.00 10.00      A   
ATOM   4044  CA  VAL A 428      -0.862 -17.204  16.978  1.00 10.00      A   
ATOM   4045  CB  VAL A 428      -0.700 -18.251  15.851  1.00 10.00      A   
ATOM   4046  CG1 VAL A 428       0.077 -17.661  14.686  1.00 10.00      A   
ATOM   4047  CG2 VAL A 428      -0.015 -19.509  16.367  1.00 10.00      A   
ATOM   4048  C   VAL A 428      -1.771 -17.758  18.078  1.00 10.00      A   
ATOM   4049  O   VAL A 428      -2.978 -17.893  17.889  1.00 10.00      A   
ATOM   4050  N   GLU A 429      -1.189 -18.073  19.226  1.00 10.00      A   
ATOM   4051  HN  GLU A 429      -0.221 -17.944  19.325  1.00 10.00      A   
ATOM   4052  CA  GLU A 429      -1.952 -18.613  20.344  1.00 10.00      A   
ATOM   4053  CB  GLU A 429      -1.019 -19.331  21.322  1.00 10.00      A   
ATOM   4054  CG  GLU A 429      -1.723 -20.024  22.475  1.00 10.00      A   
ATOM   4055  CD  GLU A 429      -0.798 -20.916  23.272  1.00 10.00      A   
ATOM   4056  OE1 GLU A 429      -0.620 -22.087  22.883  1.00 10.00      A   
ATOM   4057  OE2 GLU A 429      -0.251 -20.455  24.299  1.00 10.00      A   
ATOM   4058  C   GLU A 429      -2.728 -17.517  21.069  1.00 10.00      A   
ATOM   4059  O   GLU A 429      -3.867 -17.721  21.493  1.00 10.00      A   
ATOM   4060  N   HIS A 430      -2.111 -16.352  21.197  1.00 10.00      A   
ATOM   4061  HN  HIS A 430      -1.205 -16.246  20.833  1.00 10.00      A   
ATOM   4062  CA  HIS A 430      -2.739 -15.234  21.890  1.00 10.00      A   
ATOM   4063  CB  HIS A 430      -1.729 -14.520  22.794  1.00 10.00      A   
ATOM   4064  CG  HIS A 430      -1.088 -15.426  23.798  1.00 10.00      A   
ATOM   4065  ND1 HIS A 430       0.277 -15.541  23.893  1.00 10.00      A   
ATOM   4066  CD2 HIS A 430      -1.668 -16.254  24.701  1.00 10.00      A   
ATOM   4067  CE1 HIS A 430       0.501 -16.431  24.838  1.00 10.00      A   
ATOM   4068  NE2 HIS A 430      -0.647 -16.889  25.354  1.00 10.00      A   
ATOM   4069  HE2 HIS A 430      -0.739 -17.576  26.048  1.00 10.00      A   
ATOM   4070  C   HIS A 430      -3.415 -14.248  20.939  1.00 10.00      A   
ATOM   4071  O   HIS A 430      -4.482 -13.714  21.247  1.00 10.00      A   
ATOM   4072  N   CYS A 431      -2.807 -14.013  19.784  1.00 10.00      A   
ATOM   4073  HN  CYS A 431      -1.967 -14.477  19.572  1.00 10.00      A   
ATOM   4074  CA  CYS A 431      -3.370 -13.082  18.817  1.00 10.00      A   
ATOM   4075  CB  CYS A 431      -2.283 -12.533  17.890  1.00 10.00      A   
ATOM   4076  SG  CYS A 431      -0.807 -11.940  18.749  1.00 10.00      A   
ATOM   4077  HG  CYS A 431      -0.164 -13.001  19.218  1.00 10.00      A   
ATOM   4078  C   CYS A 431      -4.490 -13.730  18.013  1.00 10.00      A   
ATOM   4079  O   CYS A 431      -4.258 -14.310  16.952  1.00 10.00      A   
ATOM   4080  N   LYS A 432      -5.706 -13.635  18.535  1.00 10.00      A   
ATOM   4081  HN  LYS A 432      -5.820 -13.172  19.393  1.00 10.00      A   
ATOM   4082  CA  LYS A 432      -6.878 -14.207  17.880  1.00 10.00      A   
ATOM   4083  CB  LYS A 432      -8.038 -14.310  18.872  1.00 10.00      A   
ATOM   4084  CG  LYS A 432      -7.719 -15.070  20.147  1.00 10.00      A   
ATOM   4085  CD  LYS A 432      -7.845 -16.569  19.945  1.00 10.00      A   
ATOM   4086  CE  LYS A 432      -7.711 -17.312  21.264  1.00 10.00      A   
ATOM   4087  NZ  LYS A 432      -8.747 -16.903  22.247  1.00 10.00      A   
ATOM   4088  HZ1 LYS A 432      -8.514 -17.277  23.189  1.00 10.00      A   
ATOM   4089  HZ2 LYS A 432      -9.676 -17.271  21.966  1.00 10.00      A   
ATOM   4090  HZ3 LYS A 432      -8.800 -15.866  22.301  1.00 10.00      A   
ATOM   4091  C   LYS A 432      -7.308 -13.350  16.693  1.00 10.00      A   
ATOM   4092  O   LYS A 432      -7.977 -13.827  15.778  1.00 10.00      A   
ATOM   4093  N   ASP A 433      -6.931 -12.078  16.722  1.00 10.00      A   
ATOM   4094  HN  ASP A 433      -6.415 -11.752  17.485  1.00 10.00      A   
ATOM   4095  CA  ASP A 433      -7.282 -11.150  15.653  1.00 10.00      A   
ATOM   4096  CB  ASP A 433      -7.637  -9.774  16.221  1.00 10.00      A   
ATOM   4097  CG  ASP A 433      -9.123  -9.608  16.460  1.00 10.00      A   
ATOM   4098  OD1 ASP A 433      -9.521  -9.404  17.625  1.00 10.00      A   
ATOM   4099  OD2 ASP A 433      -9.903  -9.678  15.485  1.00 10.00      A   
ATOM   4100  C   ASP A 433      -6.165 -11.020  14.629  1.00 10.00      A   
ATOM   4101  O   ASP A 433      -6.235 -10.181  13.728  1.00 10.00      A   
ATOM   4102  N   LEU A 434      -5.133 -11.847  14.775  1.00 10.00      A   
ATOM   4103  HN  LEU A 434      -5.141 -12.492  15.509  1.00 10.00      A   
ATOM   4104  CA  LEU A 434      -3.996 -11.828  13.862  1.00 10.00      A   
ATOM   4105  CB  LEU A 434      -2.888 -12.757  14.366  1.00 10.00      A   
ATOM   4106  CG  LEU A 434      -1.555 -12.695  13.611  1.00 10.00      A   
ATOM   4107  CD1 LEU A 434      -0.839 -11.384  13.896  1.00 10.00      A   
ATOM   4108  CD2 LEU A 434      -0.673 -13.881  13.971  1.00 10.00      A   
ATOM   4109  C   LEU A 434      -4.439 -12.257  12.472  1.00 10.00      A   
ATOM   4110  O   LEU A 434      -4.810 -13.412  12.263  1.00 10.00      A   
ATOM   4111  N   ARG A 435      -4.399 -11.326  11.530  1.00 10.00      A   
ATOM   4112  HN  ARG A 435      -4.083 -10.425  11.757  1.00 10.00      A   
ATOM   4113  CA  ARG A 435      -4.813 -11.613  10.168  1.00 10.00      A   
ATOM   4114  CB  ARG A 435      -5.862 -10.602   9.699  1.00 10.00      A   
ATOM   4115  CG  ARG A 435      -5.375  -9.164   9.674  1.00 10.00      A   
ATOM   4116  CD  ARG A 435      -6.503  -8.206   9.331  1.00 10.00      A   
ATOM   4117  NE  ARG A 435      -5.993  -6.955   8.768  1.00 10.00      A   
ATOM   4118  HE  ARG A 435      -5.027  -6.912   8.578  1.00 10.00      A   
ATOM   4119  CZ  ARG A 435      -6.748  -5.897   8.486  1.00 10.00      A   
ATOM   4120  NH1 ARG A 435      -8.056  -5.923   8.715  1.00 10.00      A   
ATOM   4121 HH11 ARG A 435      -8.501  -6.776   9.122  1.00 10.00      A   
ATOM   4122 HH12 ARG A 435      -8.647  -5.093   8.486  1.00 10.00      A   
ATOM   4123  NH2 ARG A 435      -6.195  -4.808   7.966  1.00 10.00      A   
ATOM   4124 HH21 ARG A 435      -6.780  -3.977   7.739  1.00 10.00      A   
ATOM   4125 HH22 ARG A 435      -5.166  -4.776   7.773  1.00 10.00      A   
ATOM   4126  C   ARG A 435      -3.623 -11.663   9.211  1.00 10.00      A   
ATOM   4127  O   ARG A 435      -3.714 -12.235   8.128  1.00 10.00      A   
ATOM   4128  N   ARG A 436      -2.503 -11.081   9.614  1.00 10.00      A   
ATOM   4129  HN  ARG A 436      -2.473 -10.642  10.493  1.00 10.00      A   
ATOM   4130  CA  ARG A 436      -1.306 -11.084   8.775  1.00 10.00      A   
ATOM   4131  CB  ARG A 436      -1.154  -9.755   8.031  1.00 10.00      A   
ATOM   4132  CG  ARG A 436      -0.119  -9.794   6.917  1.00 10.00      A   
ATOM   4133  CD  ARG A 436      -0.208  -8.570   6.020  1.00 10.00      A   
ATOM   4134  NE  ARG A 436       0.708  -8.670   4.890  1.00 10.00      A   
ATOM   4135  HE  ARG A 436       1.155  -9.533   4.752  1.00 10.00      A   
ATOM   4136  CZ  ARG A 436       0.963  -7.676   4.040  1.00 10.00      A   
ATOM   4137  NH1 ARG A 436       0.373  -6.499   4.181  1.00 10.00      A   
ATOM   4138 HH11 ARG A 436       0.593  -5.723   3.506  1.00 10.00      A   
ATOM   4139 HH12 ARG A 436      -0.302  -6.335   4.956  1.00 10.00      A   
ATOM   4140  NH2 ARG A 436       1.814  -7.860   3.045  1.00 10.00      A   
ATOM   4141 HH21 ARG A 436       2.286  -8.775   2.916  1.00 10.00      A   
ATOM   4142 HH22 ARG A 436       2.013  -7.075   2.378  1.00 10.00      A   
ATOM   4143  C   ARG A 436      -0.063 -11.381   9.609  1.00 10.00      A   
ATOM   4144  O   ARG A 436       0.178 -10.734  10.631  1.00 10.00      A   
ATOM   4145  N   LEU A 437       0.720 -12.360   9.177  1.00 10.00      A   
ATOM   4146  HN  LEU A 437       0.489 -12.836   8.346  1.00 10.00      A   
ATOM   4147  CA  LEU A 437       1.922 -12.742   9.900  1.00 10.00      A   
ATOM   4148  CB  LEU A 437       1.642 -13.978  10.764  1.00 10.00      A   
ATOM   4149  CG  LEU A 437       2.836 -14.583  11.511  1.00 10.00      A   
ATOM   4150  CD1 LEU A 437       3.312 -13.654  12.618  1.00 10.00      A   
ATOM   4151  CD2 LEU A 437       2.480 -15.950  12.074  1.00 10.00      A   
ATOM   4152  C   LEU A 437       3.077 -13.021   8.947  1.00 10.00      A   
ATOM   4153  O   LEU A 437       2.907 -13.674   7.913  1.00 10.00      A   
ATOM   4154  N   SER A 438       4.243 -12.503   9.293  1.00 10.00      A   
ATOM   4155  HN  SER A 438       4.302 -11.960  10.111  1.00 10.00      A   
ATOM   4156  CA  SER A 438       5.441 -12.710   8.501  1.00 10.00      A   
ATOM   4157  CB  SER A 438       6.117 -11.372   8.203  1.00 10.00      A   
ATOM   4158  OG  SER A 438       5.216 -10.462   7.595  1.00 10.00      A   
ATOM   4159  HG  SER A 438       5.722  -9.768   7.140  1.00 10.00      A   
ATOM   4160  C   SER A 438       6.393 -13.617   9.271  1.00 10.00      A   
ATOM   4161  O   SER A 438       6.628 -13.400  10.461  1.00 10.00      A   
ATOM   4162  N   LEU A 439       6.938 -14.623   8.596  1.00 10.00      A   
ATOM   4163  HN  LEU A 439       6.732 -14.732   7.640  1.00 10.00      A   
ATOM   4164  CA  LEU A 439       7.841 -15.570   9.239  1.00 10.00      A   
ATOM   4165  CB  LEU A 439       7.436 -17.006   8.891  1.00 10.00      A   
ATOM   4166  CG  LEU A 439       5.960 -17.352   9.078  1.00 10.00      A   
ATOM   4167  CD1 LEU A 439       5.660 -18.729   8.512  1.00 10.00      A   
ATOM   4168  CD2 LEU A 439       5.576 -17.276  10.545  1.00 10.00      A   
ATOM   4169  C   LEU A 439       9.294 -15.339   8.845  1.00 10.00      A   
ATOM   4170  O   LEU A 439       9.589 -14.912   7.725  1.00 10.00      A   
ATOM   4171  N   SER A 440      10.192 -15.634   9.778  1.00 10.00      A   
ATOM   4172  HN  SER A 440       9.882 -15.959  10.652  1.00 10.00      A   
ATOM   4173  CA  SER A 440      11.625 -15.489   9.560  1.00 10.00      A   
ATOM   4174  CB  SER A 440      12.017 -14.013   9.491  1.00 10.00      A   
ATOM   4175  OG  SER A 440      11.515 -13.302  10.606  1.00 10.00      A   
ATOM   4176  HG  SER A 440      10.697 -12.851  10.359  1.00 10.00      A   
ATOM   4177  C   SER A 440      12.397 -16.199  10.675  1.00 10.00      A   
ATOM   4178  O   SER A 440      11.848 -16.460  11.749  1.00 10.00      A   
ATOM   4179  N   GLY A 441      13.660 -16.522  10.417  1.00 10.00      A   
ATOM   4180  HN  GLY A 441      14.042 -16.319   9.538  1.00 10.00      A   
ATOM   4181  CA  GLY A 441      14.466 -17.197  11.410  1.00 10.00      A   
ATOM   4182  C   GLY A 441      14.387 -18.702  11.257  1.00 10.00      A   
ATOM   4183  O   GLY A 441      13.848 -19.202  10.264  1.00 10.00      A   
ATOM   4184  N   LEU A 442      14.936 -19.428  12.226  1.00 10.00      A   
ATOM   4185  HN  LEU A 442      15.364 -18.973  12.982  1.00 10.00      A   
ATOM   4186  CA  LEU A 442      14.916 -20.882  12.190  1.00 10.00      A   
ATOM   4187  CB  LEU A 442      16.003 -21.474  13.092  1.00 10.00      A   
ATOM   4188  CG  LEU A 442      16.200 -22.988  12.986  1.00 10.00      A   
ATOM   4189  CD1 LEU A 442      16.699 -23.370  11.603  1.00 10.00      A   
ATOM   4190  CD2 LEU A 442      17.145 -23.496  14.062  1.00 10.00      A   
ATOM   4191  C   LEU A 442      13.551 -21.406  12.599  1.00 10.00      A   
ATOM   4192  O   LEU A 442      13.120 -21.227  13.738  1.00 10.00      A   
ATOM   4193  N   LEU A 443      12.877 -22.041  11.662  1.00 10.00      A   
ATOM   4194  HN  LEU A 443      13.279 -22.139  10.774  1.00 10.00      A   
ATOM   4195  CA  LEU A 443      11.557 -22.592  11.903  1.00 10.00      A   
ATOM   4196  CB  LEU A 443      10.495 -21.698  11.259  1.00 10.00      A   
ATOM   4197  CG  LEU A 443      10.490 -20.241  11.724  1.00 10.00      A   
ATOM   4198  CD1 LEU A 443       9.805 -19.354  10.697  1.00 10.00      A   
ATOM   4199  CD2 LEU A 443       9.812 -20.120  13.080  1.00 10.00      A   
ATOM   4200  C   LEU A 443      11.460 -24.001  11.338  1.00 10.00      A   
ATOM   4201  O   LEU A 443      11.961 -24.281  10.246  1.00 10.00      A   
ATOM   4202  N   THR A 444      10.827 -24.888  12.085  1.00 10.00      A   
ATOM   4203  HN  THR A 444      10.443 -24.610  12.956  1.00 10.00      A   
ATOM   4204  CA  THR A 444      10.664 -26.263  11.651  1.00 10.00      A   
ATOM   4205  CB  THR A 444      11.109 -27.254  12.747  1.00 10.00      A   
ATOM   4206  OG1 THR A 444      10.287 -27.096  13.911  1.00 10.00      A   
ATOM   4207  HG1 THR A 444      10.247 -26.152  14.151  1.00 10.00      A   
ATOM   4208  CG2 THR A 444      12.566 -27.035  13.126  1.00 10.00      A   
ATOM   4209  C   THR A 444       9.201 -26.523  11.307  1.00 10.00      A   
ATOM   4210  O   THR A 444       8.389 -25.604  11.307  1.00 10.00      A   
ATOM   4211  N   ASP A 445       8.865 -27.770  11.019  1.00 10.00      A   
ATOM   4212  HN  ASP A 445       9.564 -28.470  11.018  1.00 10.00      A   
ATOM   4213  CA  ASP A 445       7.487 -28.134  10.690  1.00 10.00      A   
ATOM   4214  CB  ASP A 445       7.419 -29.551  10.107  1.00 10.00      A   
ATOM   4215  CG  ASP A 445       7.534 -29.578   8.593  1.00 10.00      A   
ATOM   4216  OD1 ASP A 445       7.366 -30.663   7.993  1.00 10.00      A   
ATOM   4217  OD2 ASP A 445       7.803 -28.520   7.993  1.00 10.00      A   
ATOM   4218  C   ASP A 445       6.601 -28.040  11.929  1.00 10.00      A   
ATOM   4219  O   ASP A 445       5.369 -28.049  11.841  1.00 10.00      A   
ATOM   4220  N   LYS A 446       7.242 -27.921  13.087  1.00 10.00      A   
ATOM   4221  HN  LYS A 446       8.223 -27.880  13.082  1.00 10.00      A   
ATOM   4222  CA  LYS A 446       6.536 -27.836  14.358  1.00 10.00      A   
ATOM   4223  CB  LYS A 446       7.510 -28.030  15.524  1.00 10.00      A   
ATOM   4224  CG  LYS A 446       6.845 -28.197  16.880  1.00 10.00      A   
ATOM   4225  CD  LYS A 446       5.957 -29.428  16.905  1.00 10.00      A   
ATOM   4226  CE  LYS A 446       5.277 -29.594  18.251  1.00 10.00      A   
ATOM   4227  NZ  LYS A 446       4.373 -30.770  18.261  1.00 10.00      A   
ATOM   4228  HZ1 LYS A 446       3.658 -30.679  17.504  1.00 10.00      A   
ATOM   4229  HZ2 LYS A 446       3.884 -30.843  19.176  1.00 10.00      A   
ATOM   4230  HZ3 LYS A 446       4.919 -31.642  18.103  1.00 10.00      A   
ATOM   4231  C   LYS A 446       5.783 -26.511  14.509  1.00 10.00      A   
ATOM   4232  O   LYS A 446       4.643 -26.490  14.976  1.00 10.00      A   
ATOM   4233  N   VAL A 447       6.409 -25.407  14.105  1.00 10.00      A   
ATOM   4234  HN  VAL A 447       7.313 -25.475  13.728  1.00 10.00      A   
ATOM   4235  CA  VAL A 447       5.778 -24.093  14.213  1.00 10.00      A   
ATOM   4236  CB  VAL A 447       6.757 -22.941  13.883  1.00 10.00      A   
ATOM   4237  CG1 VAL A 447       7.253 -23.022  12.449  1.00 10.00      A   
ATOM   4238  CG2 VAL A 447       6.125 -21.586  14.167  1.00 10.00      A   
ATOM   4239  C   VAL A 447       4.529 -23.998  13.335  1.00 10.00      A   
ATOM   4240  O   VAL A 447       3.543 -23.359  13.706  1.00 10.00      A   
ATOM   4241  N   PHE A 448       4.566 -24.665  12.187  1.00 10.00      A   
ATOM   4242  HN  PHE A 448       5.372 -25.173  11.958  1.00 10.00      A   
ATOM   4243  CA  PHE A 448       3.441 -24.659  11.261  1.00 10.00      A   
ATOM   4244  CB  PHE A 448       3.832 -25.282   9.920  1.00 10.00      A   
ATOM   4245  CG  PHE A 448       4.866 -24.487   9.173  1.00 10.00      A   
ATOM   4246  CD1 PHE A 448       6.161 -24.958   9.039  1.00 10.00      A   
ATOM   4247  CD2 PHE A 448       4.545 -23.260   8.614  1.00 10.00      A   
ATOM   4248  CE1 PHE A 448       7.115 -24.222   8.363  1.00 10.00      A   
ATOM   4249  CE2 PHE A 448       5.493 -22.519   7.935  1.00 10.00      A   
ATOM   4250  CZ  PHE A 448       6.781 -23.000   7.809  1.00 10.00      A   
ATOM   4251  C   PHE A 448       2.244 -25.376  11.870  1.00 10.00      A   
ATOM   4252  O   PHE A 448       1.090 -25.041  11.583  1.00 10.00      A   
ATOM   4253  N   GLU A 449       2.529 -26.351  12.725  1.00 10.00      A   
ATOM   4254  HN  GLU A 449       3.470 -26.570  12.902  1.00 10.00      A   
ATOM   4255  CA  GLU A 449       1.490 -27.103  13.406  1.00 10.00      A   
ATOM   4256  CB  GLU A 449       2.116 -28.195  14.281  1.00 10.00      A   
ATOM   4257  CG  GLU A 449       1.115 -29.078  15.005  1.00 10.00      A   
ATOM   4258  CD  GLU A 449       1.657 -29.597  16.319  1.00 10.00      A   
ATOM   4259  OE1 GLU A 449       2.541 -30.478  16.301  1.00 10.00      A   
ATOM   4260  OE2 GLU A 449       1.194 -29.133  17.380  1.00 10.00      A   
ATOM   4261  C   GLU A 449       0.666 -26.150  14.263  1.00 10.00      A   
ATOM   4262  O   GLU A 449      -0.565 -26.190  14.250  1.00 10.00      A   
ATOM   4263  N   TYR A 450       1.356 -25.274  14.992  1.00 10.00      A   
ATOM   4264  HN  TYR A 450       2.335 -25.286  14.949  1.00 10.00      A   
ATOM   4265  CA  TYR A 450       0.695 -24.301  15.849  1.00 10.00      A   
ATOM   4266  CB  TYR A 450       1.722 -23.530  16.684  1.00 10.00      A   
ATOM   4267  CG  TYR A 450       2.551 -24.392  17.604  1.00 10.00      A   
ATOM   4268  CD1 TYR A 450       3.934 -24.427  17.494  1.00 10.00      A   
ATOM   4269  CD2 TYR A 450       1.951 -25.173  18.582  1.00 10.00      A   
ATOM   4270  CE1 TYR A 450       4.697 -25.213  18.332  1.00 10.00      A   
ATOM   4271  CE2 TYR A 450       2.707 -25.963  19.424  1.00 10.00      A   
ATOM   4272  CZ  TYR A 450       4.078 -25.979  19.294  1.00 10.00      A   
ATOM   4273  OH  TYR A 450       4.830 -26.758  20.134  1.00 10.00      A   
ATOM   4274  HH  TYR A 450       4.313 -27.529  20.394  1.00 10.00      A   
ATOM   4275  C   TYR A 450      -0.118 -23.321  15.016  1.00 10.00      A   
ATOM   4276  O   TYR A 450      -1.262 -23.006  15.347  1.00 10.00      A   
ATOM   4277  N   ILE A 451       0.479 -22.852  13.926  1.00 10.00      A   
ATOM   4278  HN  ILE A 451       1.388 -23.158  13.713  1.00 10.00      A   
ATOM   4279  CA  ILE A 451      -0.179 -21.902  13.035  1.00 10.00      A   
ATOM   4280  CB  ILE A 451       0.739 -21.488  11.860  1.00 10.00      A   
ATOM   4281  CG1 ILE A 451       2.003 -20.801  12.388  1.00 10.00      A   
ATOM   4282  CG2 ILE A 451      -0.003 -20.562  10.907  1.00 10.00      A   
ATOM   4283  CD1 ILE A 451       3.038 -20.504  11.324  1.00 10.00      A   
ATOM   4284  C   ILE A 451      -1.493 -22.466  12.499  1.00 10.00      A   
ATOM   4285  O   ILE A 451      -2.525 -21.801  12.544  1.00 10.00      A   
ATOM   4286  N   GLY A 452      -1.461 -23.709  12.039  1.00 10.00      A   
ATOM   4287  HN  GLY A 452      -0.615 -24.212  12.066  1.00 10.00      A   
ATOM   4288  CA  GLY A 452      -2.658 -24.331  11.495  1.00 10.00      A   
ATOM   4289  C   GLY A 452      -3.703 -24.659  12.550  1.00 10.00      A   
ATOM   4290  O   GLY A 452      -4.867 -24.904  12.227  1.00 10.00      A   
ATOM   4291  N   THR A 453      -3.303 -24.658  13.814  1.00 10.00      A   
ATOM   4292  HN  THR A 453      -2.372 -24.434  14.024  1.00 10.00      A   
ATOM   4293  CA  THR A 453      -4.224 -24.978  14.896  1.00 10.00      A   
ATOM   4294  CB  THR A 453      -3.558 -25.887  15.951  1.00 10.00      A   
ATOM   4295  OG1 THR A 453      -2.857 -26.952  15.289  1.00 10.00      A   
ATOM   4296  HG1 THR A 453      -2.066 -26.592  14.848  1.00 10.00      A   
ATOM   4297  CG2 THR A 453      -4.603 -26.480  16.890  1.00 10.00      A   
ATOM   4298  C   THR A 453      -4.791 -23.725  15.569  1.00 10.00      A   
ATOM   4299  O   THR A 453      -5.953 -23.704  15.970  1.00 10.00      A   
ATOM   4300  N   TYR A 454      -3.985 -22.677  15.672  1.00 10.00      A   
ATOM   4301  HN  TYR A 454      -3.075 -22.730  15.307  1.00 10.00      A   
ATOM   4302  CA  TYR A 454      -4.425 -21.451  16.333  1.00 10.00      A   
ATOM   4303  CB  TYR A 454      -3.390 -20.996  17.362  1.00 10.00      A   
ATOM   4304  CG  TYR A 454      -3.158 -21.994  18.473  1.00 10.00      A   
ATOM   4305  CD1 TYR A 454      -2.261 -23.041  18.314  1.00 10.00      A   
ATOM   4306  CD2 TYR A 454      -3.838 -21.892  19.681  1.00 10.00      A   
ATOM   4307  CE1 TYR A 454      -2.045 -23.956  19.324  1.00 10.00      A   
ATOM   4308  CE2 TYR A 454      -3.627 -22.803  20.698  1.00 10.00      A   
ATOM   4309  CZ  TYR A 454      -2.729 -23.834  20.512  1.00 10.00      A   
ATOM   4310  OH  TYR A 454      -2.510 -24.745  21.520  1.00 10.00      A   
ATOM   4311  HH  TYR A 454      -3.310 -24.836  22.050  1.00 10.00      A   
ATOM   4312  C   TYR A 454      -4.762 -20.313  15.371  1.00 10.00      A   
ATOM   4313  O   TYR A 454      -5.756 -19.610  15.566  1.00 10.00      A   
ATOM   4314  N   ALA A 455      -3.946 -20.128  14.339  1.00 10.00      A   
ATOM   4315  HN  ALA A 455      -3.186 -20.730  14.210  1.00 10.00      A   
ATOM   4316  CA  ALA A 455      -4.177 -19.055  13.377  1.00 10.00      A   
ATOM   4317  CB  ALA A 455      -2.894 -18.690  12.642  1.00 10.00      A   
ATOM   4318  C   ALA A 455      -5.284 -19.423  12.399  1.00 10.00      A   
ATOM   4319  O   ALA A 455      -5.054 -20.107  11.398  1.00 10.00      A   
ATOM   4320  N   LYS A 456      -6.491 -18.979  12.708  1.00 10.00      A   
ATOM   4321  HN  LYS A 456      -6.610 -18.447  13.523  1.00 10.00      A   
ATOM   4322  CA  LYS A 456      -7.644 -19.259  11.870  1.00 10.00      A   
ATOM   4323  CB  LYS A 456      -8.783 -19.851  12.705  1.00 10.00      A   
ATOM   4324  CG  LYS A 456      -8.400 -21.084  13.515  1.00 10.00      A   
ATOM   4325  CD  LYS A 456      -7.990 -22.237  12.614  1.00 10.00      A   
ATOM   4326  CE  LYS A 456      -7.920 -23.548  13.382  1.00 10.00      A   
ATOM   4327  NZ  LYS A 456      -7.572 -24.694  12.499  1.00 10.00      A   
ATOM   4328  HZ1 LYS A 456      -6.536 -24.793  12.422  1.00 10.00      A   
ATOM   4329  HZ2 LYS A 456      -7.961 -24.543  11.546  1.00 10.00      A   
ATOM   4330  HZ3 LYS A 456      -7.966 -25.575  12.881  1.00 10.00      A   
ATOM   4331  C   LYS A 456      -8.110 -17.994  11.158  1.00 10.00      A   
ATOM   4332  O   LYS A 456      -8.687 -18.060  10.071  1.00 10.00      A   
ATOM   4333  N   LYS A 457      -7.847 -16.845  11.775  1.00 10.00      A   
ATOM   4334  HN  LYS A 457      -7.380 -16.865  12.641  1.00 10.00      A   
ATOM   4335  CA  LYS A 457      -8.228 -15.553  11.209  1.00 10.00      A   
ATOM   4336  CB  LYS A 457      -8.528 -14.548  12.323  1.00 10.00      A   
ATOM   4337  CG  LYS A 457      -9.944 -14.618  12.868  1.00 10.00      A   
ATOM   4338  CD  LYS A 457     -10.957 -14.140  11.842  1.00 10.00      A   
ATOM   4339  CE  LYS A 457     -12.261 -13.725  12.505  1.00 10.00      A   
ATOM   4340  NZ  LYS A 457     -12.880 -14.825  13.291  1.00 10.00      A   
ATOM   4341  HZ1 LYS A 457     -12.311 -15.028  14.135  1.00 10.00      A   
ATOM   4342  HZ2 LYS A 457     -12.945 -15.688  12.715  1.00 10.00      A   
ATOM   4343  HZ3 LYS A 457     -13.837 -14.554  13.592  1.00 10.00      A   
ATOM   4344  C   LYS A 457      -7.124 -15.006  10.319  1.00 10.00      A   
ATOM   4345  O   LYS A 457      -7.298 -13.986   9.654  1.00 10.00      A   
ATOM   4346  N   MET A 458      -5.987 -15.686  10.321  1.00 10.00      A   
ATOM   4347  HN  MET A 458      -5.915 -16.486  10.879  1.00 10.00      A   
ATOM   4348  CA  MET A 458      -4.847 -15.275   9.514  1.00 10.00      A   
ATOM   4349  CB  MET A 458      -3.609 -16.091   9.879  1.00 10.00      A   
ATOM   4350  CG  MET A 458      -2.317 -15.562   9.282  1.00 10.00      A   
ATOM   4351  SD  MET A 458      -0.942 -16.705   9.500  1.00 10.00      A   
ATOM   4352  CE  MET A 458      -1.519 -18.091   8.530  1.00 10.00      A   
ATOM   4353  C   MET A 458      -5.166 -15.425   8.031  1.00 10.00      A   
ATOM   4354  O   MET A 458      -5.331 -16.535   7.531  1.00 10.00      A   
ATOM   4355  N   GLU A 459      -5.256 -14.298   7.341  1.00 10.00      A   
ATOM   4356  HN  GLU A 459      -5.103 -13.445   7.800  1.00 10.00      A   
ATOM   4357  CA  GLU A 459      -5.574 -14.284   5.925  1.00 10.00      A   
ATOM   4358  CB  GLU A 459      -6.451 -13.072   5.595  1.00 10.00      A   
ATOM   4359  CG  GLU A 459      -7.740 -13.003   6.402  1.00 10.00      A   
ATOM   4360  CD  GLU A 459      -8.561 -11.761   6.109  1.00 10.00      A   
ATOM   4361  OE1 GLU A 459      -7.981 -10.755   5.647  1.00 10.00      A   
ATOM   4362  OE2 GLU A 459      -9.790 -11.784   6.338  1.00 10.00      A   
ATOM   4363  C   GLU A 459      -4.316 -14.281   5.061  1.00 10.00      A   
ATOM   4364  O   GLU A 459      -4.330 -14.785   3.940  1.00 10.00      A   
ATOM   4365  N   MET A 460      -3.232 -13.716   5.573  1.00 10.00      A   
ATOM   4366  HN  MET A 460      -3.266 -13.329   6.475  1.00 10.00      A   
ATOM   4367  CA  MET A 460      -1.991 -13.661   4.817  1.00 10.00      A   
ATOM   4368  CB  MET A 460      -1.739 -12.248   4.283  1.00 10.00      A   
ATOM   4369  CG  MET A 460      -0.558 -12.150   3.329  1.00 10.00      A   
ATOM   4370  SD  MET A 460      -0.442 -10.538   2.534  1.00 10.00      A   
ATOM   4371  CE  MET A 460       0.856 -10.834   1.334  1.00 10.00      A   
ATOM   4372  C   MET A 460      -0.794 -14.147   5.630  1.00 10.00      A   
ATOM   4373  O   MET A 460      -0.632 -13.787   6.803  1.00 10.00      A   
ATOM   4374  N   LEU A 461       0.039 -14.964   4.993  1.00 10.00      A   
ATOM   4375  HN  LEU A 461      -0.159 -15.215   4.064  1.00 10.00      A   
ATOM   4376  CA  LEU A 461       1.231 -15.508   5.628  1.00 10.00      A   
ATOM   4377  CB  LEU A 461       0.947 -16.916   6.156  1.00 10.00      A   
ATOM   4378  CG  LEU A 461       2.109 -17.624   6.860  1.00 10.00      A   
ATOM   4379  CD1 LEU A 461       2.413 -16.961   8.192  1.00 10.00      A   
ATOM   4380  CD2 LEU A 461       1.799 -19.101   7.054  1.00 10.00      A   
ATOM   4381  C   LEU A 461       2.395 -15.554   4.642  1.00 10.00      A   
ATOM   4382  O   LEU A 461       2.241 -16.010   3.507  1.00 10.00      A   
ATOM   4383  N   SER A 462       3.548 -15.072   5.080  1.00 10.00      A   
ATOM   4384  HN  SER A 462       3.596 -14.701   5.986  1.00 10.00      A   
ATOM   4385  CA  SER A 462       4.746 -15.062   4.253  1.00 10.00      A   
ATOM   4386  CB  SER A 462       5.304 -13.638   4.159  1.00 10.00      A   
ATOM   4387  OG  SER A 462       4.267 -12.707   3.888  1.00 10.00      A   
ATOM   4388  HG  SER A 462       4.233 -12.530   2.930  1.00 10.00      A   
ATOM   4389  C   SER A 462       5.797 -16.017   4.829  1.00 10.00      A   
ATOM   4390  O   SER A 462       6.299 -15.808   5.937  1.00 10.00      A   
ATOM   4391  N   VAL A 463       6.113 -17.068   4.077  1.00 10.00      A   
ATOM   4392  HN  VAL A 463       5.688 -17.166   3.195  1.00 10.00      A   
ATOM   4393  CA  VAL A 463       7.083 -18.073   4.512  1.00 10.00      A   
ATOM   4394  CB  VAL A 463       6.510 -19.503   4.395  1.00 10.00      A   
ATOM   4395  CG1 VAL A 463       7.414 -20.507   5.097  1.00 10.00      A   
ATOM   4396  CG2 VAL A 463       5.092 -19.576   4.945  1.00 10.00      A   
ATOM   4397  C   VAL A 463       8.367 -17.997   3.687  1.00 10.00      A   
ATOM   4398  O   VAL A 463       8.325 -17.964   2.454  1.00 10.00      A   
ATOM   4399  N   ALA A 464       9.506 -17.980   4.368  1.00 10.00      A   
ATOM   4400  HN  ALA A 464       9.480 -18.014   5.346  1.00 10.00      A   
ATOM   4401  CA  ALA A 464      10.797 -17.914   3.702  1.00 10.00      A   
ATOM   4402  CB  ALA A 464      11.188 -16.462   3.461  1.00 10.00      A   
ATOM   4403  C   ALA A 464      11.872 -18.621   4.523  1.00 10.00      A   
ATOM   4404  O   ALA A 464      12.086 -18.288   5.690  1.00 10.00      A   
ATOM   4405  N   PHE A 465      12.541 -19.595   3.898  1.00 10.00      A   
ATOM   4406  HN  PHE A 465      12.301 -19.812   2.974  1.00 10.00      A   
ATOM   4407  CA  PHE A 465      13.617 -20.358   4.542  1.00 10.00      A   
ATOM   4408  CB  PHE A 465      14.848 -19.476   4.801  1.00 10.00      A   
ATOM   4409  CG  PHE A 465      15.486 -18.909   3.561  1.00 10.00      A   
ATOM   4410  CD1 PHE A 465      15.065 -17.693   3.041  1.00 10.00      A   
ATOM   4411  CD2 PHE A 465      16.511 -19.583   2.922  1.00 10.00      A   
ATOM   4412  CE1 PHE A 465      15.651 -17.160   1.911  1.00 10.00      A   
ATOM   4413  CE2 PHE A 465      17.101 -19.056   1.789  1.00 10.00      A   
ATOM   4414  CZ  PHE A 465      16.671 -17.843   1.284  1.00 10.00      A   
ATOM   4415  C   PHE A 465      13.152 -21.025   5.837  1.00 10.00      A   
ATOM   4416  O   PHE A 465      13.772 -20.868   6.892  1.00 10.00      A   
ATOM   4417  N   ALA A 466      12.064 -21.772   5.751  1.00 10.00      A   
ATOM   4418  HN  ALA A 466      11.621 -21.877   4.884  1.00 10.00      A   
ATOM   4419  CA  ALA A 466      11.518 -22.453   6.915  1.00 10.00      A   
ATOM   4420  CB  ALA A 466      10.547 -21.539   7.647  1.00 10.00      A   
ATOM   4421  C   ALA A 466      10.820 -23.745   6.514  1.00 10.00      A   
ATOM   4422  O   ALA A 466      10.506 -23.952   5.340  1.00 10.00      A   
ATOM   4423  N   GLY A 467      10.585 -24.611   7.491  1.00 10.00      A   
ATOM   4424  HN  GLY A 467      10.877 -24.400   8.405  1.00 10.00      A   
ATOM   4425  CA  GLY A 467       9.914 -25.866   7.229  1.00 10.00      A   
ATOM   4426  C   GLY A 467      10.873 -27.035   7.147  1.00 10.00      A   
ATOM   4427  O   GLY A 467      12.071 -26.853   6.916  1.00 10.00      A   
ATOM   4428  N   ASP A 468      10.344 -28.232   7.351  1.00 10.00      A   
ATOM   4429  HN  ASP A 468       9.379 -28.297   7.555  1.00 10.00      A   
ATOM   4430  CA  ASP A 468      11.138 -29.455   7.292  1.00 10.00      A   
ATOM   4431  CB  ASP A 468      10.996 -30.269   8.583  1.00 10.00      A   
ATOM   4432  CG  ASP A 468      11.706 -29.658   9.768  1.00 10.00      A   
ATOM   4433  OD1 ASP A 468      12.936 -29.442   9.692  1.00 10.00      A   
ATOM   4434  OD2 ASP A 468      11.037 -29.405  10.788  1.00 10.00      A   
ATOM   4435  C   ASP A 468      10.695 -30.319   6.124  1.00 10.00      A   
ATOM   4436  O   ASP A 468      11.520 -30.839   5.375  1.00 10.00      A   
ATOM   4437  N   SER A 469       9.384 -30.455   5.964  1.00 10.00      A   
ATOM   4438  HN  SER A 469       8.773 -29.988   6.582  1.00 10.00      A   
ATOM   4439  CA  SER A 469       8.821 -31.268   4.900  1.00 10.00      A   
ATOM   4440  CB  SER A 469       8.689 -32.719   5.376  1.00 10.00      A   
ATOM   4441  OG  SER A 469       8.459 -32.793   6.780  1.00 10.00      A   
ATOM   4442  HG  SER A 469       8.089 -31.947   7.100  1.00 10.00      A   
ATOM   4443  C   SER A 469       7.460 -30.736   4.460  1.00 10.00      A   
ATOM   4444  O   SER A 469       7.053 -29.646   4.859  1.00 10.00      A   
ATOM   4445  N   ASP A 470       6.752 -31.526   3.655  1.00 10.00      A   
ATOM   4446  HN  ASP A 470       7.127 -32.395   3.389  1.00 10.00      A   
ATOM   4447  CA  ASP A 470       5.435 -31.147   3.152  1.00 10.00      A   
ATOM   4448  CB  ASP A 470       4.941 -32.173   2.133  1.00 10.00      A   
ATOM   4449  CG  ASP A 470       5.548 -31.978   0.760  1.00 10.00      A   
ATOM   4450  OD1 ASP A 470       5.007 -31.175  -0.024  1.00 10.00      A   
ATOM   4451  OD2 ASP A 470       6.567 -32.638   0.455  1.00 10.00      A   
ATOM   4452  C   ASP A 470       4.419 -31.026   4.281  1.00 10.00      A   
ATOM   4453  O   ASP A 470       3.388 -30.369   4.131  1.00 10.00      A   
ATOM   4454  N   LEU A 471       4.718 -31.665   5.408  1.00 10.00      A   
ATOM   4455  HN  LEU A 471       5.557 -32.171   5.456  1.00 10.00      A   
ATOM   4456  CA  LEU A 471       3.838 -31.640   6.575  1.00 10.00      A   
ATOM   4457  CB  LEU A 471       4.427 -32.493   7.706  1.00 10.00      A   
ATOM   4458  CG  LEU A 471       4.669 -33.972   7.381  1.00 10.00      A   
ATOM   4459  CD1 LEU A 471       5.432 -34.650   8.507  1.00 10.00      A   
ATOM   4460  CD2 LEU A 471       3.349 -34.682   7.130  1.00 10.00      A   
ATOM   4461  C   LEU A 471       3.592 -30.208   7.054  1.00 10.00      A   
ATOM   4462  O   LEU A 471       2.471 -29.851   7.433  1.00 10.00      A   
ATOM   4463  N   GLY A 472       4.642 -29.392   7.016  1.00 10.00      A   
ATOM   4464  HN  GLY A 472       5.511 -29.743   6.708  1.00 10.00      A   
ATOM   4465  CA  GLY A 472       4.535 -28.006   7.442  1.00 10.00      A   
ATOM   4466  C   GLY A 472       3.553 -27.210   6.603  1.00 10.00      A   
ATOM   4467  O   GLY A 472       2.865 -26.321   7.109  1.00 10.00      A   
ATOM   4468  N   MET A 473       3.482 -27.519   5.319  1.00 10.00      A   
ATOM   4469  HN  MET A 473       4.055 -28.232   4.967  1.00 10.00      A   
ATOM   4470  CA  MET A 473       2.568 -26.824   4.422  1.00 10.00      A   
ATOM   4471  CB  MET A 473       3.028 -26.958   2.970  1.00 10.00      A   
ATOM   4472  CG  MET A 473       2.206 -26.148   1.979  1.00 10.00      A   
ATOM   4473  SD  MET A 473       2.724 -26.400   0.271  1.00 10.00      A   
ATOM   4474  CE  MET A 473       1.508 -25.414  -0.602  1.00 10.00      A   
ATOM   4475  C   MET A 473       1.155 -27.368   4.588  1.00 10.00      A   
ATOM   4476  O   MET A 473       0.178 -26.617   4.586  1.00 10.00      A   
ATOM   4477  N   HIS A 474       1.066 -28.679   4.759  1.00 10.00      A   
ATOM   4478  HN  HIS A 474       1.892 -29.211   4.766  1.00 10.00      A   
ATOM   4479  CA  HIS A 474      -0.212 -29.358   4.931  1.00 10.00      A   
ATOM   4480  CB  HIS A 474       0.012 -30.872   5.041  1.00 10.00      A   
ATOM   4481  CG  HIS A 474      -1.236 -31.694   4.928  1.00 10.00      A   
ATOM   4482  ND1 HIS A 474      -1.642 -32.211   3.722  1.00 10.00      A   
ATOM   4483  CD2 HIS A 474      -2.113 -32.068   5.893  1.00 10.00      A   
ATOM   4484  CE1 HIS A 474      -2.750 -32.884   3.973  1.00 10.00      A   
ATOM   4485  NE2 HIS A 474      -3.071 -32.824   5.268  1.00 10.00      A   
ATOM   4486  HE2 HIS A 474      -3.836 -33.259   5.699  1.00 10.00      A   
ATOM   4487  C   HIS A 474      -0.956 -28.840   6.163  1.00 10.00      A   
ATOM   4488  O   HIS A 474      -2.166 -28.606   6.115  1.00 10.00      A   
ATOM   4489  N   HIS A 475      -0.223 -28.650   7.259  1.00 10.00      A   
ATOM   4490  HN  HIS A 475       0.740 -28.851   7.230  1.00 10.00      A   
ATOM   4491  CA  HIS A 475      -0.808 -28.165   8.510  1.00 10.00      A   
ATOM   4492  CB  HIS A 475       0.230 -28.145   9.631  1.00 10.00      A   
ATOM   4493  CG  HIS A 475       0.145 -29.318  10.555  1.00 10.00      A   
ATOM   4494  ND1 HIS A 475      -0.763 -29.424  11.589  1.00 10.00      A   
ATOM   4495  HD1 HIS A 475      -1.444 -28.754  11.838  1.00 10.00      A   
ATOM   4496  CD2 HIS A 475       0.871 -30.464  10.582  1.00 10.00      A   
ATOM   4497  CE1 HIS A 475      -0.556 -30.597  12.202  1.00 10.00      A   
ATOM   4498  NE2 HIS A 475       0.423 -31.268  11.627  1.00 10.00      A   
ATOM   4499  C   HIS A 475      -1.445 -26.788   8.357  1.00 10.00      A   
ATOM   4500  O   HIS A 475      -2.434 -26.480   9.019  1.00 10.00      A   
ATOM   4501  N   VAL A 476      -0.881 -25.966   7.486  1.00 10.00      A   
ATOM   4502  HN  VAL A 476      -0.096 -26.268   6.979  1.00 10.00      A   
ATOM   4503  CA  VAL A 476      -1.411 -24.627   7.260  1.00 10.00      A   
ATOM   4504  CB  VAL A 476      -0.341 -23.678   6.673  1.00 10.00      A   
ATOM   4505  CG1 VAL A 476      -0.939 -22.316   6.342  1.00 10.00      A   
ATOM   4506  CG2 VAL A 476       0.821 -23.528   7.645  1.00 10.00      A   
ATOM   4507  C   VAL A 476      -2.622 -24.679   6.329  1.00 10.00      A   
ATOM   4508  O   VAL A 476      -3.665 -24.087   6.616  1.00 10.00      A   
ATOM   4509  N   LEU A 477      -2.480 -25.410   5.227  1.00 10.00      A   
ATOM   4510  HN  LEU A 477      -1.628 -25.872   5.069  1.00 10.00      A   
ATOM   4511  CA  LEU A 477      -3.548 -25.544   4.243  1.00 10.00      A   
ATOM   4512  CB  LEU A 477      -3.072 -26.370   3.048  1.00 10.00      A   
ATOM   4513  CG  LEU A 477      -1.917 -25.785   2.231  1.00 10.00      A   
ATOM   4514  CD1 LEU A 477      -1.482 -26.765   1.155  1.00 10.00      A   
ATOM   4515  CD2 LEU A 477      -2.315 -24.453   1.614  1.00 10.00      A   
ATOM   4516  C   LEU A 477      -4.804 -26.161   4.855  1.00 10.00      A   
ATOM   4517  O   LEU A 477      -5.917 -25.716   4.586  1.00 10.00      A   
ATOM   4518  N   SER A 478      -4.622 -27.186   5.681  1.00 10.00      A   
ATOM   4519  HN  SER A 478      -3.707 -27.509   5.855  1.00 10.00      A   
ATOM   4520  CA  SER A 478      -5.740 -27.849   6.339  1.00 10.00      A   
ATOM   4521  CB  SER A 478      -5.513 -29.363   6.384  1.00 10.00      A   
ATOM   4522  OG  SER A 478      -5.592 -29.934   5.088  1.00 10.00      A   
ATOM   4523  HG  SER A 478      -5.775 -29.236   4.441  1.00 10.00      A   
ATOM   4524  C   SER A 478      -5.922 -27.308   7.754  1.00 10.00      A   
ATOM   4525  O   SER A 478      -6.508 -27.965   8.614  1.00 10.00      A   
ATOM   4526  N   GLY A 479      -5.422 -26.103   7.989  1.00 10.00      A   
ATOM   4527  HN  GLY A 479      -4.973 -25.616   7.263  1.00 10.00      A   
ATOM   4528  CA  GLY A 479      -5.533 -25.504   9.300  1.00 10.00      A   
ATOM   4529  C   GLY A 479      -6.147 -24.118   9.262  1.00 10.00      A   
ATOM   4530  O   GLY A 479      -7.182 -23.874   9.884  1.00 10.00      A   
ATOM   4531  N   CYS A 480      -5.515 -23.211   8.534  1.00 10.00      A   
ATOM   4532  HN  CYS A 480      -4.701 -23.468   8.048  1.00 10.00      A   
ATOM   4533  CA  CYS A 480      -5.997 -21.844   8.426  1.00 10.00      A   
ATOM   4534  CB  CYS A 480      -4.883 -20.935   7.906  1.00 10.00      A   
ATOM   4535  SG  CYS A 480      -3.364 -21.015   8.884  1.00 10.00      A   
ATOM   4536  HG  CYS A 480      -3.676 -20.726  10.143  1.00 10.00      A   
ATOM   4537  C   CYS A 480      -7.230 -21.770   7.532  1.00 10.00      A   
ATOM   4538  O   CYS A 480      -7.138 -21.916   6.313  1.00 10.00      A   
ATOM   4539  N   ASP A 481      -8.387 -21.567   8.153  1.00 10.00      A   
ATOM   4540  HN  ASP A 481      -8.394 -21.488   9.131  1.00 10.00      A   
ATOM   4541  CA  ASP A 481      -9.650 -21.480   7.429  1.00 10.00      A   
ATOM   4542  CB  ASP A 481     -10.835 -21.381   8.400  1.00 10.00      A   
ATOM   4543  CG  ASP A 481     -10.958 -22.563   9.336  1.00 10.00      A   
ATOM   4544  OD1 ASP A 481     -11.447 -23.625   8.901  1.00 10.00      A   
ATOM   4545  OD2 ASP A 481     -10.583 -22.429  10.522  1.00 10.00      A   
ATOM   4546  C   ASP A 481      -9.678 -20.284   6.489  1.00 10.00      A   
ATOM   4547  O   ASP A 481      -9.764 -20.446   5.269  1.00 10.00      A   
ATOM   4548  N   SER A 482      -9.570 -19.091   7.063  1.00 10.00      A   
ATOM   4549  HN  SER A 482      -9.457 -19.043   8.036  1.00 10.00      A   
ATOM   4550  CA  SER A 482      -9.626 -17.846   6.305  1.00 10.00      A   
ATOM   4551  CB  SER A 482      -9.956 -16.691   7.249  1.00 10.00      A   
ATOM   4552  OG  SER A 482     -10.630 -17.169   8.403  1.00 10.00      A   
ATOM   4553  HG  SER A 482      -9.988 -17.295   9.115  1.00 10.00      A   
ATOM   4554  C   SER A 482      -8.352 -17.543   5.515  1.00 10.00      A   
ATOM   4555  O   SER A 482      -7.817 -16.441   5.595  1.00 10.00      A   
ATOM   4556  N   LEU A 483      -7.879 -18.507   4.739  1.00 10.00      A   
ATOM   4557  HN  LEU A 483      -8.345 -19.372   4.709  1.00 10.00      A   
ATOM   4558  CA  LEU A 483      -6.681 -18.305   3.929  1.00 10.00      A   
ATOM   4559  CB  LEU A 483      -6.093 -19.643   3.465  1.00 10.00      A   
ATOM   4560  CG  LEU A 483      -4.947 -20.211   4.310  1.00 10.00      A   
ATOM   4561  CD1 LEU A 483      -4.502 -21.566   3.777  1.00 10.00      A   
ATOM   4562  CD2 LEU A 483      -3.775 -19.240   4.346  1.00 10.00      A   
ATOM   4563  C   LEU A 483      -6.995 -17.420   2.725  1.00 10.00      A   
ATOM   4564  O   LEU A 483      -7.895 -17.725   1.939  1.00 10.00      A   
ATOM   4565  N   ARG A 484      -6.262 -16.320   2.592  1.00 10.00      A   
ATOM   4566  HN  ARG A 484      -5.562 -16.125   3.259  1.00 10.00      A   
ATOM   4567  CA  ARG A 484      -6.469 -15.392   1.486  1.00 10.00      A   
ATOM   4568  CB  ARG A 484      -6.876 -14.015   2.004  1.00 10.00      A   
ATOM   4569  CG  ARG A 484      -8.372 -13.827   2.196  1.00 10.00      A   
ATOM   4570  CD  ARG A 484      -8.703 -12.377   2.508  1.00 10.00      A   
ATOM   4571  NE  ARG A 484      -8.006 -11.452   1.610  1.00 10.00      A   
ATOM   4572  HE  ARG A 484      -8.294 -11.437   0.669  1.00 10.00      A   
ATOM   4573  CZ  ARG A 484      -7.036 -10.617   2.001  1.00 10.00      A   
ATOM   4574  NH1 ARG A 484      -6.646 -10.569   3.273  1.00 10.00      A   
ATOM   4575 HH11 ARG A 484      -5.882  -9.910   3.563  1.00 10.00      A   
ATOM   4576 HH12 ARG A 484      -7.106 -11.172   3.996  1.00 10.00      A   
ATOM   4577  NH2 ARG A 484      -6.455  -9.818   1.118  1.00 10.00      A   
ATOM   4578 HH21 ARG A 484      -5.701  -9.161   1.426  1.00 10.00      A   
ATOM   4579 HH22 ARG A 484      -6.747  -9.826   0.119  1.00 10.00      A   
ATOM   4580  C   ARG A 484      -5.235 -15.265   0.602  1.00 10.00      A   
ATOM   4581  O   ARG A 484      -5.297 -15.500  -0.603  1.00 10.00      A   
ATOM   4582  N   LYS A 485      -4.117 -14.894   1.201  1.00 10.00      A   
ATOM   4583  HN  LYS A 485      -4.116 -14.749   2.175  1.00 10.00      A   
ATOM   4584  CA  LYS A 485      -2.878 -14.724   0.452  1.00 10.00      A   
ATOM   4585  CB  LYS A 485      -2.517 -13.236   0.324  1.00 10.00      A   
ATOM   4586  CG  LYS A 485      -3.550 -12.401  -0.421  1.00 10.00      A   
ATOM   4587  CD  LYS A 485      -3.029 -11.005  -0.753  1.00 10.00      A   
ATOM   4588  CE  LYS A 485      -3.089 -10.058   0.440  1.00 10.00      A   
ATOM   4589  NZ  LYS A 485      -3.062  -8.629   0.016  1.00 10.00      A   
ATOM   4590  HZ1 LYS A 485      -2.594  -8.530  -0.908  1.00 10.00      A   
ATOM   4591  HZ2 LYS A 485      -2.546  -8.054   0.711  1.00 10.00      A   
ATOM   4592  HZ3 LYS A 485      -4.033  -8.263  -0.063  1.00 10.00      A   
ATOM   4593  C   LYS A 485      -1.737 -15.493   1.100  1.00 10.00      A   
ATOM   4594  O   LYS A 485      -1.412 -15.274   2.268  1.00 10.00      A   
ATOM   4595  N   LEU A 486      -1.135 -16.396   0.345  1.00 10.00      A   
ATOM   4596  HN  LEU A 486      -1.436 -16.526  -0.581  1.00 10.00      A   
ATOM   4597  CA  LEU A 486      -0.036 -17.196   0.856  1.00 10.00      A   
ATOM   4598  CB  LEU A 486      -0.489 -18.639   1.094  1.00 10.00      A   
ATOM   4599  CG  LEU A 486       0.540 -19.595   1.709  1.00 10.00      A   
ATOM   4600  CD1 LEU A 486       1.019 -19.089   3.061  1.00 10.00      A   
ATOM   4601  CD2 LEU A 486      -0.050 -20.989   1.841  1.00 10.00      A   
ATOM   4602  C   LEU A 486       1.155 -17.150  -0.091  1.00 10.00      A   
ATOM   4603  O   LEU A 486       1.010 -17.331  -1.302  1.00 10.00      A   
ATOM   4604  N   GLU A 487       2.324 -16.888   0.466  1.00 10.00      A   
ATOM   4605  HN  GLU A 487       2.367 -16.736   1.437  1.00 10.00      A   
ATOM   4606  CA  GLU A 487       3.550 -16.812  -0.312  1.00 10.00      A   
ATOM   4607  CB  GLU A 487       3.977 -15.355  -0.475  1.00 10.00      A   
ATOM   4608  CG  GLU A 487       3.778 -14.511   0.774  1.00 10.00      A   
ATOM   4609  CD  GLU A 487       3.605 -13.045   0.463  1.00 10.00      A   
ATOM   4610  OE1 GLU A 487       4.136 -12.209   1.222  1.00 10.00      A   
ATOM   4611  OE2 GLU A 487       2.934 -12.724  -0.539  1.00 10.00      A   
ATOM   4612  C   GLU A 487       4.655 -17.619   0.353  1.00 10.00      A   
ATOM   4613  O   GLU A 487       4.953 -17.429   1.533  1.00 10.00      A   
ATOM   4614  N   ILE A 488       5.250 -18.526  -0.402  1.00 10.00      A   
ATOM   4615  HN  ILE A 488       4.975 -18.625  -1.343  1.00 10.00      A   
ATOM   4616  CA  ILE A 488       6.304 -19.378   0.120  1.00 10.00      A   
ATOM   4617  CB  ILE A 488       5.797 -20.830   0.277  1.00 10.00      A   
ATOM   4618  CG1 ILE A 488       4.536 -20.882   1.148  1.00 10.00      A   
ATOM   4619  CG2 ILE A 488       6.882 -21.714   0.862  1.00 10.00      A   
ATOM   4620  CD1 ILE A 488       3.821 -22.216   1.111  1.00 10.00      A   
ATOM   4621  C   ILE A 488       7.522 -19.378  -0.801  1.00 10.00      A   
ATOM   4622  O   ILE A 488       7.401 -19.605  -2.006  1.00 10.00      A   
ATOM   4623  N   ARG A 489       8.692 -19.107  -0.236  1.00 10.00      A   
ATOM   4624  HN  ARG A 489       8.728 -18.898   0.726  1.00 10.00      A   
ATOM   4625  CA  ARG A 489       9.927 -19.106  -1.009  1.00 10.00      A   
ATOM   4626  CB  ARG A 489      10.392 -17.686  -1.348  1.00 10.00      A   
ATOM   4627  CG  ARG A 489      10.969 -16.908  -0.175  1.00 10.00      A   
ATOM   4628  CD  ARG A 489      11.999 -15.888  -0.637  1.00 10.00      A   
ATOM   4629  NE  ARG A 489      13.141 -16.530  -1.286  1.00 10.00      A   
ATOM   4630  HE  ARG A 489      13.209 -17.517  -1.218  1.00 10.00      A   
ATOM   4631  CZ  ARG A 489      14.090 -15.881  -1.953  1.00 10.00      A   
ATOM   4632  NH1 ARG A 489      14.057 -14.558  -2.066  1.00 10.00      A   
ATOM   4633 HH11 ARG A 489      13.281 -14.015  -1.628  1.00 10.00      A   
ATOM   4634 HH12 ARG A 489      14.805 -14.060  -2.590  1.00 10.00      A   
ATOM   4635  NH2 ARG A 489      15.070 -16.568  -2.516  1.00 10.00      A   
ATOM   4636 HH21 ARG A 489      15.823 -16.083  -3.047  1.00 10.00      A   
ATOM   4637 HH22 ARG A 489      15.088 -17.615  -2.430  1.00 10.00      A   
ATOM   4638  C   ARG A 489      11.024 -19.872  -0.282  1.00 10.00      A   
ATOM   4639  O   ARG A 489      11.152 -19.774   0.940  1.00 10.00      A   
ATOM   4640  N   ASP A 490      11.802 -20.637  -1.048  1.00 10.00      A   
ATOM   4641  HN  ASP A 490      11.624 -20.671  -2.015  1.00 10.00      A   
ATOM   4642  CA  ASP A 490      12.911 -21.428  -0.506  1.00 10.00      A   
ATOM   4643  CB  ASP A 490      14.061 -20.523  -0.038  1.00 10.00      A   
ATOM   4644  CG  ASP A 490      14.837 -19.898  -1.181  1.00 10.00      A   
ATOM   4645  OD1 ASP A 490      16.013 -20.270  -1.383  1.00 10.00      A   
ATOM   4646  OD2 ASP A 490      14.275 -19.022  -1.876  1.00 10.00      A   
ATOM   4647  C   ASP A 490      12.453 -22.328   0.635  1.00 10.00      A   
ATOM   4648  O   ASP A 490      12.827 -22.124   1.792  1.00 10.00      A   
ATOM   4649  N   CYS A 491      11.634 -23.313   0.311  1.00 10.00      A   
ATOM   4650  HN  CYS A 491      11.375 -23.433  -0.625  1.00 10.00      A   
ATOM   4651  CA  CYS A 491      11.120 -24.235   1.312  1.00 10.00      A   
ATOM   4652  CB  CYS A 491       9.770 -23.747   1.844  1.00 10.00      A   
ATOM   4653  SG  CYS A 491       9.825 -22.131   2.656  1.00 10.00      A   
ATOM   4654  HG  CYS A 491      10.688 -21.369   1.988  1.00 10.00      A   
ATOM   4655  C   CYS A 491      10.989 -25.643   0.735  1.00 10.00      A   
ATOM   4656  O   CYS A 491      10.802 -25.810  -0.473  1.00 10.00      A   
ATOM   4657  N   PRO A 492      11.077 -26.674   1.595  1.00 10.00      A   
ATOM   4658  CA  PRO A 492      10.979 -28.078   1.179  1.00 10.00      A   
ATOM   4659  CB  PRO A 492      11.534 -28.837   2.385  1.00 10.00      A   
ATOM   4660  CG  PRO A 492      11.212 -27.966   3.546  1.00 10.00      A   
ATOM   4661  CD  PRO A 492      11.308 -26.549   3.050  1.00 10.00      A   
ATOM   4662  C   PRO A 492       9.547 -28.524   0.882  1.00 10.00      A   
ATOM   4663  O   PRO A 492       9.289 -29.718   0.696  1.00 10.00      A   
ATOM   4664  N   PHE A 493       8.618 -27.573   0.846  1.00 10.00      A   
ATOM   4665  HN  PHE A 493       8.883 -26.645   1.004  1.00 10.00      A   
ATOM   4666  CA  PHE A 493       7.221 -27.881   0.551  1.00 10.00      A   
ATOM   4667  CB  PHE A 493       6.316 -26.700   0.926  1.00 10.00      A   
ATOM   4668  CG  PHE A 493       6.509 -26.162   2.318  1.00 10.00      A   
ATOM   4669  CD1 PHE A 493       6.424 -24.800   2.561  1.00 10.00      A   
ATOM   4670  CD2 PHE A 493       6.773 -27.007   3.383  1.00 10.00      A   
ATOM   4671  CE1 PHE A 493       6.598 -24.292   3.831  1.00 10.00      A   
ATOM   4672  CE2 PHE A 493       6.949 -26.505   4.657  1.00 10.00      A   
ATOM   4673  CZ  PHE A 493       6.860 -25.146   4.880  1.00 10.00      A   
ATOM   4674  C   PHE A 493       7.087 -28.146  -0.943  1.00 10.00      A   
ATOM   4675  O   PHE A 493       7.834 -27.568  -1.737  1.00 10.00      A   
ATOM   4676  N   GLY A 494       6.160 -29.007  -1.339  1.00 10.00      A   
ATOM   4677  HN  GLY A 494       5.590 -29.470  -0.677  1.00 10.00      A   
ATOM   4678  CA  GLY A 494       6.012 -29.279  -2.748  1.00 10.00      A   
ATOM   4679  C   GLY A 494       4.741 -30.004  -3.137  1.00 10.00      A   
ATOM   4680  O   GLY A 494       3.645 -29.665  -2.688  1.00 10.00      A   
ATOM   4681  N   ASP A 495       4.924 -31.015  -3.978  1.00 10.00      A   
ATOM   4682  HN  ASP A 495       5.842 -31.241  -4.232  1.00 10.00      A   
ATOM   4683  CA  ASP A 495       3.838 -31.820  -4.531  1.00 10.00      A   
ATOM   4684  CB  ASP A 495       4.394 -32.892  -5.486  1.00 10.00      A   
ATOM   4685  CG  ASP A 495       5.265 -33.946  -4.807  1.00 10.00      A   
ATOM   4686  OD1 ASP A 495       5.984 -33.612  -3.835  1.00 10.00      A   
ATOM   4687  OD2 ASP A 495       5.245 -35.113  -5.251  1.00 10.00      A   
ATOM   4688  C   ASP A 495       2.909 -32.452  -3.494  1.00 10.00      A   
ATOM   4689  O   ASP A 495       1.696 -32.267  -3.556  1.00 10.00      A   
ATOM   4690  N   LYS A 496       3.483 -33.174  -2.548  1.00 10.00      A   
ATOM   4691  HN  LYS A 496       4.461 -33.240  -2.537  1.00 10.00      A   
ATOM   4692  CA  LYS A 496       2.716 -33.877  -1.522  1.00 10.00      A   
ATOM   4693  CB  LYS A 496       3.651 -34.583  -0.543  1.00 10.00      A   
ATOM   4694  CG  LYS A 496       4.585 -35.582  -1.202  1.00 10.00      A   
ATOM   4695  CD  LYS A 496       5.771 -35.892  -0.308  1.00 10.00      A   
ATOM   4696  CE  LYS A 496       7.083 -35.740  -1.060  1.00 10.00      A   
ATOM   4697  NZ  LYS A 496       7.284 -34.351  -1.553  1.00 10.00      A   
ATOM   4698  HZ1 LYS A 496       6.985 -33.662  -0.825  1.00 10.00      A   
ATOM   4699  HZ2 LYS A 496       6.728 -34.190  -2.419  1.00 10.00      A   
ATOM   4700  HZ3 LYS A 496       8.288 -34.187  -1.771  1.00 10.00      A   
ATOM   4701  C   LYS A 496       1.713 -32.992  -0.780  1.00 10.00      A   
ATOM   4702  O   LYS A 496       0.553 -33.372  -0.607  1.00 10.00      A   
ATOM   4703  N   ALA A 497       2.151 -31.820  -0.344  1.00 10.00      A   
ATOM   4704  HN  ALA A 497       3.086 -31.558  -0.513  1.00 10.00      A   
ATOM   4705  CA  ALA A 497       1.274 -30.915   0.387  1.00 10.00      A   
ATOM   4706  CB  ALA A 497       2.088 -29.888   1.150  1.00 10.00      A   
ATOM   4707  C   ALA A 497       0.273 -30.228  -0.534  1.00 10.00      A   
ATOM   4708  O   ALA A 497      -0.917 -30.153  -0.224  1.00 10.00      A   
ATOM   4709  N   LEU A 498       0.758 -29.749  -1.671  1.00 10.00      A   
ATOM   4710  HN  LEU A 498       1.714 -29.864  -1.867  1.00 10.00      A   
ATOM   4711  CA  LEU A 498      -0.081 -29.049  -2.637  1.00 10.00      A   
ATOM   4712  CB  LEU A 498       0.776 -28.481  -3.774  1.00 10.00      A   
ATOM   4713  CG  LEU A 498       0.042 -27.636  -4.821  1.00 10.00      A   
ATOM   4714  CD1 LEU A 498      -0.411 -26.312  -4.222  1.00 10.00      A   
ATOM   4715  CD2 LEU A 498       0.919 -27.411  -6.043  1.00 10.00      A   
ATOM   4716  C   LEU A 498      -1.185 -29.939  -3.209  1.00 10.00      A   
ATOM   4717  O   LEU A 498      -2.347 -29.534  -3.269  1.00 10.00      A   
ATOM   4718  N   LEU A 499      -0.826 -31.152  -3.611  1.00 10.00      A   
ATOM   4719  HN  LEU A 499       0.115 -31.438  -3.514  1.00 10.00      A   
ATOM   4720  CA  LEU A 499      -1.791 -32.076  -4.199  1.00 10.00      A   
ATOM   4721  CB  LEU A 499      -1.085 -33.243  -4.897  1.00 10.00      A   
ATOM   4722  CG  LEU A 499      -0.190 -32.878  -6.087  1.00 10.00      A   
ATOM   4723  CD1 LEU A 499       0.472 -34.119  -6.664  1.00 10.00      A   
ATOM   4724  CD2 LEU A 499      -0.981 -32.140  -7.158  1.00 10.00      A   
ATOM   4725  C   LEU A 499      -2.798 -32.595  -3.178  1.00 10.00      A   
ATOM   4726  O   LEU A 499      -3.871 -33.067  -3.547  1.00 10.00      A   
ATOM   4727  N   ALA A 500      -2.456 -32.496  -1.901  1.00 10.00      A   
ATOM   4728  HN  ALA A 500      -1.594 -32.095  -1.668  1.00 10.00      A   
ATOM   4729  CA  ALA A 500      -3.335 -32.966  -0.835  1.00 10.00      A   
ATOM   4730  CB  ALA A 500      -2.528 -33.296   0.411  1.00 10.00      A   
ATOM   4731  C   ALA A 500      -4.425 -31.943  -0.520  1.00 10.00      A   
ATOM   4732  O   ALA A 500      -5.530 -32.302  -0.107  1.00 10.00      A   
ATOM   4733  N   ASN A 501      -4.114 -30.672  -0.729  1.00 10.00      A   
ATOM   4734  HN  ASN A 501      -3.224 -30.448  -1.082  1.00 10.00      A   
ATOM   4735  CA  ASN A 501      -5.065 -29.598  -0.453  1.00 10.00      A   
ATOM   4736  CB  ASN A 501      -4.550 -28.690   0.663  1.00 10.00      A   
ATOM   4737  CG  ASN A 501      -4.955 -29.159   2.041  1.00 10.00      A   
ATOM   4738  OD1 ASN A 501      -6.017 -28.797   2.550  1.00 10.00      A   
ATOM   4739  ND2 ASN A 501      -4.108 -29.968   2.659  1.00 10.00      A   
ATOM   4740 HD21 ASN A 501      -3.276 -30.206   2.199  1.00 10.00      A   
ATOM   4741 HD22 ASN A 501      -4.345 -30.288   3.558  1.00 10.00      A   
ATOM   4742  C   ASN A 501      -5.348 -28.775  -1.701  1.00 10.00      A   
ATOM   4743  O   ASN A 501      -5.141 -27.561  -1.715  1.00 10.00      A   
ATOM   4744  N   ALA A 502      -5.823 -29.435  -2.746  1.00 10.00      A   
ATOM   4745  HN  ALA A 502      -5.966 -30.401  -2.678  1.00 10.00      A   
ATOM   4746  CA  ALA A 502      -6.134 -28.753  -3.994  1.00 10.00      A   
ATOM   4747  CB  ALA A 502      -6.259 -29.750  -5.135  1.00 10.00      A   
ATOM   4748  C   ALA A 502      -7.407 -27.931  -3.860  1.00 10.00      A   
ATOM   4749  O   ALA A 502      -7.511 -26.841  -4.417  1.00 10.00      A   
ATOM   4750  N   SER A 503      -8.367 -28.446  -3.101  1.00 10.00      A   
ATOM   4751  HN  SER A 503      -8.224 -29.316  -2.669  1.00 10.00      A   
ATOM   4752  CA  SER A 503      -9.639 -27.764  -2.896  1.00 10.00      A   
ATOM   4753  CB  SER A 503     -10.587 -28.678  -2.120  1.00 10.00      A   
ATOM   4754  OG  SER A 503      -9.862 -29.522  -1.236  1.00 10.00      A   
ATOM   4755  HG  SER A 503      -9.939 -30.441  -1.536  1.00 10.00      A   
ATOM   4756  C   SER A 503      -9.462 -26.443  -2.151  1.00 10.00      A   
ATOM   4757  O   SER A 503     -10.244 -25.504  -2.330  1.00 10.00      A   
ATOM   4758  N   LYS A 504      -8.424 -26.367  -1.328  1.00 10.00      A   
ATOM   4759  HN  LYS A 504      -7.824 -27.138  -1.248  1.00 10.00      A   
ATOM   4760  CA  LYS A 504      -8.148 -25.170  -0.543  1.00 10.00      A   
ATOM   4761  CB  LYS A 504      -7.003 -25.434   0.440  1.00 10.00      A   
ATOM   4762  CG  LYS A 504      -6.814 -24.344   1.481  1.00 10.00      A   
ATOM   4763  CD  LYS A 504      -7.973 -24.311   2.463  1.00 10.00      A   
ATOM   4764  CE  LYS A 504      -7.863 -23.120   3.396  1.00 10.00      A   
ATOM   4765  NZ  LYS A 504      -8.920 -23.138   4.439  1.00 10.00      A   
ATOM   4766  HZ1 LYS A 504      -8.734 -23.896   5.127  1.00 10.00      A   
ATOM   4767  HZ2 LYS A 504      -9.848 -23.304   4.006  1.00 10.00      A   
ATOM   4768  HZ3 LYS A 504      -8.941 -22.227   4.941  1.00 10.00      A   
ATOM   4769  C   LYS A 504      -7.815 -23.982  -1.443  1.00 10.00      A   
ATOM   4770  O   LYS A 504      -8.019 -22.822  -1.068  1.00 10.00      A   
ATOM   4771  N   LEU A 505      -7.345 -24.284  -2.647  1.00 10.00      A   
ATOM   4772  HN  LEU A 505      -7.262 -25.228  -2.901  1.00 10.00      A   
ATOM   4773  CA  LEU A 505      -6.969 -23.260  -3.611  1.00 10.00      A   
ATOM   4774  CB  LEU A 505      -6.217 -23.894  -4.782  1.00 10.00      A   
ATOM   4775  CG  LEU A 505      -4.771 -24.313  -4.520  1.00 10.00      A   
ATOM   4776  CD1 LEU A 505      -4.265 -25.203  -5.642  1.00 10.00      A   
ATOM   4777  CD2 LEU A 505      -3.880 -23.091  -4.370  1.00 10.00      A   
ATOM   4778  C   LEU A 505      -8.189 -22.503  -4.128  1.00 10.00      A   
ATOM   4779  O   LEU A 505      -8.070 -21.380  -4.609  1.00 10.00      A   
ATOM   4780  N   GLU A 506      -9.362 -23.119  -4.017  1.00 10.00      A   
ATOM   4781  HN  GLU A 506      -9.397 -24.011  -3.614  1.00 10.00      A   
ATOM   4782  CA  GLU A 506     -10.601 -22.498  -4.482  1.00 10.00      A   
ATOM   4783  CB  GLU A 506     -11.716 -23.536  -4.643  1.00 10.00      A   
ATOM   4784  CG  GLU A 506     -11.441 -24.585  -5.710  1.00 10.00      A   
ATOM   4785  CD  GLU A 506     -12.642 -25.464  -6.015  1.00 10.00      A   
ATOM   4786  OE1 GLU A 506     -13.522 -25.607  -5.137  1.00 10.00      A   
ATOM   4787  OE2 GLU A 506     -12.708 -26.017  -7.135  1.00 10.00      A   
ATOM   4788  C   GLU A 506     -11.055 -21.376  -3.552  1.00 10.00      A   
ATOM   4789  O   GLU A 506     -11.720 -20.437  -3.981  1.00 10.00      A   
ATOM   4790  N   THR A 507     -10.687 -21.469  -2.282  1.00 10.00      A   
ATOM   4791  HN  THR A 507     -10.147 -22.235  -1.990  1.00 10.00      A   
ATOM   4792  CA  THR A 507     -11.073 -20.461  -1.304  1.00 10.00      A   
ATOM   4793  CB  THR A 507     -11.364 -21.107   0.064  1.00 10.00      A   
ATOM   4794  OG1 THR A 507     -11.508 -22.530  -0.104  1.00 10.00      A   
ATOM   4795  HG1 THR A 507     -12.384 -22.730  -0.469  1.00 10.00      A   
ATOM   4796  CG2 THR A 507     -12.642 -20.541   0.661  1.00 10.00      A   
ATOM   4797  C   THR A 507      -9.984 -19.400  -1.140  1.00 10.00      A   
ATOM   4798  O   THR A 507     -10.221 -18.341  -0.565  1.00 10.00      A   
ATOM   4799  N   MET A 508      -8.797 -19.687  -1.657  1.00 10.00      A   
ATOM   4800  HN  MET A 508      -8.674 -20.536  -2.132  1.00 10.00      A   
ATOM   4801  CA  MET A 508      -7.670 -18.767  -1.554  1.00 10.00      A   
ATOM   4802  CB  MET A 508      -6.371 -19.555  -1.342  1.00 10.00      A   
ATOM   4803  CG  MET A 508      -5.137 -18.695  -1.115  1.00 10.00      A   
ATOM   4804  SD  MET A 508      -4.043 -19.371   0.147  1.00 10.00      A   
ATOM   4805  CE  MET A 508      -3.626 -20.956  -0.579  1.00 10.00      A   
ATOM   4806  C   MET A 508      -7.572 -17.894  -2.802  1.00 10.00      A   
ATOM   4807  O   MET A 508      -7.861 -18.352  -3.906  1.00 10.00      A   
ATOM   4808  N   ARG A 509      -7.178 -16.637  -2.619  1.00 10.00      A   
ATOM   4809  HN  ARG A 509      -6.978 -16.328  -1.712  1.00 10.00      A   
ATOM   4810  CA  ARG A 509      -7.041 -15.704  -3.731  1.00 10.00      A   
ATOM   4811  CB  ARG A 509      -6.834 -14.272  -3.221  1.00 10.00      A   
ATOM   4812  CG  ARG A 509      -6.755 -13.227  -4.323  1.00 10.00      A   
ATOM   4813  CD  ARG A 509      -5.951 -12.009  -3.892  1.00 10.00      A   
ATOM   4814  NE  ARG A 509      -6.697 -11.141  -2.983  1.00 10.00      A   
ATOM   4815  HE  ARG A 509      -7.601 -11.438  -2.719  1.00 10.00      A   
ATOM   4816  CZ  ARG A 509      -6.229  -9.986  -2.496  1.00 10.00      A   
ATOM   4817  NH1 ARG A 509      -5.017  -9.556  -2.827  1.00 10.00      A   
ATOM   4818 HH11 ARG A 509      -4.416 -10.118  -3.468  1.00 10.00      A   
ATOM   4819 HH12 ARG A 509      -4.660  -8.647  -2.447  1.00 10.00      A   
ATOM   4820  NH2 ARG A 509      -6.978  -9.260  -1.681  1.00 10.00      A   
ATOM   4821 HH21 ARG A 509      -7.937  -9.582  -1.423  1.00 10.00      A   
ATOM   4822 HH22 ARG A 509      -6.609  -8.356  -1.288  1.00 10.00      A   
ATOM   4823  C   ARG A 509      -5.881 -16.110  -4.627  1.00 10.00      A   
ATOM   4824  O   ARG A 509      -6.067 -16.348  -5.821  1.00 10.00      A   
ATOM   4825  N   SER A 510      -4.692 -16.206  -4.045  1.00 10.00      A   
ATOM   4826  HN  SER A 510      -4.607 -16.017  -3.088  1.00 10.00      A   
ATOM   4827  CA  SER A 510      -3.504 -16.573  -4.800  1.00 10.00      A   
ATOM   4828  CB  SER A 510      -2.921 -15.327  -5.467  1.00 10.00      A   
ATOM   4829  OG  SER A 510      -3.371 -14.147  -4.815  1.00 10.00      A   
ATOM   4830  HG  SER A 510      -2.627 -13.556  -4.670  1.00 10.00      A   
ATOM   4831  C   SER A 510      -2.452 -17.243  -3.914  1.00 10.00      A   
ATOM   4832  O   SER A 510      -2.317 -16.921  -2.729  1.00 10.00      A   
ATOM   4833  N   LEU A 511      -1.716 -18.185  -4.497  1.00 10.00      A   
ATOM   4834  HN  LEU A 511      -1.886 -18.410  -5.446  1.00 10.00      A   
ATOM   4835  CA  LEU A 511      -0.666 -18.901  -3.787  1.00 10.00      A   
ATOM   4836  CB  LEU A 511      -1.082 -20.352  -3.515  1.00 10.00      A   
ATOM   4837  CG  LEU A 511       0.020 -21.303  -3.036  1.00 10.00      A   
ATOM   4838  CD1 LEU A 511       0.636 -20.808  -1.741  1.00 10.00      A   
ATOM   4839  CD2 LEU A 511      -0.528 -22.707  -2.858  1.00 10.00      A   
ATOM   4840  C   LEU A 511       0.623 -18.867  -4.597  1.00 10.00      A   
ATOM   4841  O   LEU A 511       0.660 -19.329  -5.738  1.00 10.00      A   
ATOM   4842  N   TRP A 512       1.666 -18.307  -4.009  1.00 10.00      A   
ATOM   4843  HN  TRP A 512       1.568 -17.957  -3.097  1.00 10.00      A   
ATOM   4844  CA  TRP A 512       2.956 -18.207  -4.667  1.00 10.00      A   
ATOM   4845  CB  TRP A 512       3.482 -16.770  -4.586  1.00 10.00      A   
ATOM   4846  CG  TRP A 512       4.872 -16.602  -5.122  1.00 10.00      A   
ATOM   4847  CD1 TRP A 512       6.038 -16.805  -4.446  1.00 10.00      A   
ATOM   4848  CD2 TRP A 512       5.242 -16.190  -6.442  1.00 10.00      A   
ATOM   4849  NE1 TRP A 512       7.110 -16.559  -5.258  1.00 10.00      A   
ATOM   4850  HE1 TRP A 512       8.055 -16.646  -4.995  1.00 10.00      A   
ATOM   4851  CE2 TRP A 512       6.652 -16.175  -6.491  1.00 10.00      A   
ATOM   4852  CE3 TRP A 512       4.524 -15.833  -7.585  1.00 10.00      A   
ATOM   4853  CZ2 TRP A 512       7.353 -15.816  -7.641  1.00 10.00      A   
ATOM   4854  CZ3 TRP A 512       5.221 -15.479  -8.724  1.00 10.00      A   
ATOM   4855  CH2 TRP A 512       6.622 -15.476  -8.745  1.00 10.00      A   
ATOM   4856  C   TRP A 512       3.958 -19.162  -4.030  1.00 10.00      A   
ATOM   4857  O   TRP A 512       4.090 -19.203  -2.806  1.00 10.00      A   
ATOM   4858  N   MET A 513       4.656 -19.927  -4.864  1.00 10.00      A   
ATOM   4859  HN  MET A 513       4.497 -19.847  -5.831  1.00 10.00      A   
ATOM   4860  CA  MET A 513       5.658 -20.876  -4.390  1.00 10.00      A   
ATOM   4861  CB  MET A 513       5.092 -22.300  -4.362  1.00 10.00      A   
ATOM   4862  CG  MET A 513       3.934 -22.505  -3.397  1.00 10.00      A   
ATOM   4863  SD  MET A 513       3.340 -24.210  -3.367  1.00 10.00      A   
ATOM   4864  CE  MET A 513       4.733 -25.036  -2.600  1.00 10.00      A   
ATOM   4865  C   MET A 513       6.889 -20.830  -5.287  1.00 10.00      A   
ATOM   4866  O   MET A 513       6.840 -21.259  -6.440  1.00 10.00      A   
ATOM   4867  N   SER A 514       7.985 -20.291  -4.774  1.00 10.00      A   
ATOM   4868  HN  SER A 514       7.966 -19.943  -3.853  1.00 10.00      A   
ATOM   4869  CA  SER A 514       9.215 -20.198  -5.551  1.00 10.00      A   
ATOM   4870  CB  SER A 514       9.583 -18.735  -5.816  1.00 10.00      A   
ATOM   4871  OG  SER A 514       9.480 -17.957  -4.636  1.00 10.00      A   
ATOM   4872  HG  SER A 514      10.350 -17.893  -4.225  1.00 10.00      A   
ATOM   4873  C   SER A 514      10.369 -20.933  -4.876  1.00 10.00      A   
ATOM   4874  O   SER A 514      10.479 -20.940  -3.646  1.00 10.00      A   
ATOM   4875  N   SER A 515      11.205 -21.572  -5.689  1.00 10.00      A   
ATOM   4876  HN  SER A 515      11.032 -21.551  -6.658  1.00 10.00      A   
ATOM   4877  CA  SER A 515      12.371 -22.312  -5.206  1.00 10.00      A   
ATOM   4878  CB  SER A 515      13.397 -21.363  -4.582  1.00 10.00      A   
ATOM   4879  OG  SER A 515      13.556 -20.200  -5.386  1.00 10.00      A   
ATOM   4880  HG  SER A 515      14.495 -20.069  -5.579  1.00 10.00      A   
ATOM   4881  C   SER A 515      11.992 -23.436  -4.242  1.00 10.00      A   
ATOM   4882  O   SER A 515      12.799 -23.865  -3.417  1.00 10.00      A   
ATOM   4883  N   CYS A 516      10.761 -23.909  -4.357  1.00 10.00      A   
ATOM   4884  HN  CYS A 516      10.168 -23.532  -5.044  1.00 10.00      A   
ATOM   4885  CA  CYS A 516      10.269 -24.982  -3.514  1.00 10.00      A   
ATOM   4886  CB  CYS A 516       8.810 -24.720  -3.140  1.00 10.00      A   
ATOM   4887  SG  CYS A 516       8.542 -23.110  -2.366  1.00 10.00      A   
ATOM   4888  HG  CYS A 516       9.363 -22.242  -2.945  1.00 10.00      A   
ATOM   4889  C   CYS A 516      10.418 -26.317  -4.233  1.00 10.00      A   
ATOM   4890  O   CYS A 516      10.816 -26.354  -5.403  1.00 10.00      A   
ATOM   4891  N   SER A 517      10.081 -27.402  -3.552  1.00 10.00      A   
ATOM   4892  HN  SER A 517       9.727 -27.309  -2.638  1.00 10.00      A   
ATOM   4893  CA  SER A 517      10.203 -28.733  -4.130  1.00 10.00      A   
ATOM   4894  CB  SER A 517      10.473 -29.755  -3.021  1.00 10.00      A   
ATOM   4895  OG  SER A 517      11.440 -29.262  -2.101  1.00 10.00      A   
ATOM   4896  HG  SER A 517      12.205 -29.852  -2.091  1.00 10.00      A   
ATOM   4897  C   SER A 517       8.952 -29.103  -4.930  1.00 10.00      A   
ATOM   4898  O   SER A 517       8.372 -30.175  -4.745  1.00 10.00      A   
ATOM   4899  N   VAL A 518       8.544 -28.203  -5.822  1.00 10.00      A   
ATOM   4900  HN  VAL A 518       9.061 -27.375  -5.931  1.00 10.00      A   
ATOM   4901  CA  VAL A 518       7.367 -28.417  -6.653  1.00 10.00      A   
ATOM   4902  CB  VAL A 518       6.581 -27.107  -6.884  1.00 10.00      A   
ATOM   4903  CG1 VAL A 518       5.252 -27.392  -7.569  1.00 10.00      A   
ATOM   4904  CG2 VAL A 518       6.364 -26.366  -5.575  1.00 10.00      A   
ATOM   4905  C   VAL A 518       7.769 -28.999  -8.002  1.00 10.00      A   
ATOM   4906  O   VAL A 518       8.265 -28.282  -8.874  1.00 10.00      A   
ATOM   4907  N   SER A 519       7.581 -30.302  -8.150  1.00 10.00      A   
ATOM   4908  HN  SER A 519       7.222 -30.821  -7.401  1.00 10.00      A   
ATOM   4909  CA  SER A 519       7.905 -30.993  -9.389  1.00 10.00      A   
ATOM   4910  CB  SER A 519       7.753 -32.502  -9.187  1.00 10.00      A   
ATOM   4911  OG  SER A 519       8.070 -32.868  -7.853  1.00 10.00      A   
ATOM   4912  HG  SER A 519       8.321 -33.798  -7.831  1.00 10.00      A   
ATOM   4913  C   SER A 519       6.997 -30.517 -10.527  1.00 10.00      A   
ATOM   4914  O   SER A 519       5.822 -30.208 -10.309  1.00 10.00      A   
ATOM   4915  N   PHE A 520       7.548 -30.471 -11.736  1.00 10.00      A   
ATOM   4916  HN  PHE A 520       8.482 -30.752 -11.840  1.00 10.00      A   
ATOM   4917  CA  PHE A 520       6.807 -30.028 -12.915  1.00 10.00      A   
ATOM   4918  CB  PHE A 520       7.717 -30.055 -14.151  1.00 10.00      A   
ATOM   4919  CG  PHE A 520       7.010 -29.795 -15.453  1.00 10.00      A   
ATOM   4920  CD1 PHE A 520       6.322 -28.612 -15.663  1.00 10.00      A   
ATOM   4921  CD2 PHE A 520       7.040 -30.738 -16.469  1.00 10.00      A   
ATOM   4922  CE1 PHE A 520       5.678 -28.373 -16.861  1.00 10.00      A   
ATOM   4923  CE2 PHE A 520       6.397 -30.505 -17.669  1.00 10.00      A   
ATOM   4924  CZ  PHE A 520       5.716 -29.321 -17.866  1.00 10.00      A   
ATOM   4925  C   PHE A 520       5.556 -30.878 -13.141  1.00 10.00      A   
ATOM   4926  O   PHE A 520       4.514 -30.371 -13.561  1.00 10.00      A   
ATOM   4927  N   GLY A 521       5.660 -32.167 -12.839  1.00 10.00      A   
ATOM   4928  HN  GLY A 521       6.510 -32.510 -12.488  1.00 10.00      A   
ATOM   4929  CA  GLY A 521       4.535 -33.065 -13.013  1.00 10.00      A   
ATOM   4930  C   GLY A 521       3.361 -32.693 -12.126  1.00 10.00      A   
ATOM   4931  O   GLY A 521       2.205 -32.889 -12.496  1.00 10.00      A   
ATOM   4932  N   ALA A 522       3.660 -32.126 -10.964  1.00 10.00      A   
ATOM   4933  HN  ALA A 522       4.599 -31.958 -10.743  1.00 10.00      A   
ATOM   4934  CA  ALA A 522       2.627 -31.723 -10.019  1.00 10.00      A   
ATOM   4935  CB  ALA A 522       3.241 -31.363  -8.675  1.00 10.00      A   
ATOM   4936  C   ALA A 522       1.823 -30.554 -10.571  1.00 10.00      A   
ATOM   4937  O   ALA A 522       0.606 -30.497 -10.411  1.00 10.00      A   
ATOM   4938  N   CYS A 523       2.512 -29.628 -11.229  1.00 10.00      A   
ATOM   4939  HN  CYS A 523       3.482 -29.728 -11.321  1.00 10.00      A   
ATOM   4940  CA  CYS A 523       1.866 -28.465 -11.814  1.00 10.00      A   
ATOM   4941  CB  CYS A 523       2.914 -27.547 -12.445  1.00 10.00      A   
ATOM   4942  SG  CYS A 523       4.322 -27.186 -11.373  1.00 10.00      A   
ATOM   4943  HG  CYS A 523       3.846 -26.762 -10.209  1.00 10.00      A   
ATOM   4944  C   CYS A 523       0.850 -28.897 -12.863  1.00 10.00      A   
ATOM   4945  O   CYS A 523      -0.248 -28.346 -12.947  1.00 10.00      A   
ATOM   4946  N   LYS A 524       1.219 -29.897 -13.653  1.00 10.00      A   
ATOM   4947  HN  LYS A 524       2.110 -30.296 -13.535  1.00 10.00      A   
ATOM   4948  CA  LYS A 524       0.339 -30.413 -14.692  1.00 10.00      A   
ATOM   4949  CB  LYS A 524       1.097 -31.368 -15.617  1.00 10.00      A   
ATOM   4950  CG  LYS A 524       2.238 -30.717 -16.385  1.00 10.00      A   
ATOM   4951  CD  LYS A 524       2.689 -31.584 -17.547  1.00 10.00      A   
ATOM   4952  CE  LYS A 524       3.355 -32.859 -17.059  1.00 10.00      A   
ATOM   4953  NZ  LYS A 524       3.597 -33.820 -18.163  1.00 10.00      A   
ATOM   4954  HZ1 LYS A 524       2.693 -34.125 -18.573  1.00 10.00      A   
ATOM   4955  HZ2 LYS A 524       4.102 -34.662 -17.800  1.00 10.00      A   
ATOM   4956  HZ3 LYS A 524       4.172 -33.378 -18.910  1.00 10.00      A   
ATOM   4957  C   LYS A 524      -0.863 -31.126 -14.075  1.00 10.00      A   
ATOM   4958  O   LYS A 524      -2.006 -30.909 -14.478  1.00 10.00      A   
ATOM   4959  N   LEU A 525      -0.592 -31.967 -13.081  1.00 10.00      A   
ATOM   4960  HN  LEU A 525       0.344 -32.094 -12.806  1.00 10.00      A   
ATOM   4961  CA  LEU A 525      -1.639 -32.717 -12.395  1.00 10.00      A   
ATOM   4962  CB  LEU A 525      -1.025 -33.651 -11.348  1.00 10.00      A   
ATOM   4963  CG  LEU A 525      -1.106 -35.151 -11.652  1.00 10.00      A   
ATOM   4964  CD1 LEU A 525      -0.478 -35.466 -13.002  1.00 10.00      A   
ATOM   4965  CD2 LEU A 525      -0.441 -35.961 -10.548  1.00 10.00      A   
ATOM   4966  C   LEU A 525      -2.647 -31.782 -11.740  1.00 10.00      A   
ATOM   4967  O   LEU A 525      -3.855 -32.018 -11.797  1.00 10.00      A   
ATOM   4968  N   LEU A 526      -2.143 -30.712 -11.138  1.00 10.00      A   
ATOM   4969  HN  LEU A 526      -1.168 -30.582 -11.135  1.00 10.00      A   
ATOM   4970  CA  LEU A 526      -2.994 -29.734 -10.475  1.00 10.00      A   
ATOM   4971  CB  LEU A 526      -2.148 -28.735  -9.688  1.00 10.00      A   
ATOM   4972  CG  LEU A 526      -2.917 -27.747  -8.812  1.00 10.00      A   
ATOM   4973  CD1 LEU A 526      -3.482 -28.442  -7.582  1.00 10.00      A   
ATOM   4974  CD2 LEU A 526      -2.026 -26.582  -8.417  1.00 10.00      A   
ATOM   4975  C   LEU A 526      -3.869 -28.997 -11.485  1.00 10.00      A   
ATOM   4976  O   LEU A 526      -5.055 -28.778 -11.246  1.00 10.00      A   
ATOM   4977  N   GLY A 527      -3.275 -28.637 -12.617  1.00 10.00      A   
ATOM   4978  HN  GLY A 527      -2.326 -28.850 -12.745  1.00 10.00      A   
ATOM   4979  CA  GLY A 527      -4.002 -27.928 -13.659  1.00 10.00      A   
ATOM   4980  C   GLY A 527      -5.120 -28.760 -14.263  1.00 10.00      A   
ATOM   4981  O   GLY A 527      -6.146 -28.225 -14.686  1.00 10.00      A   
ATOM   4982  N   GLN A 528      -4.917 -30.069 -14.306  1.00 10.00      A   
ATOM   4983  HN  GLN A 528      -4.070 -30.431 -13.968  1.00 10.00      A   
ATOM   4984  CA  GLN A 528      -5.909 -30.983 -14.851  1.00 10.00      A   
ATOM   4985  CB  GLN A 528      -5.250 -32.287 -15.306  1.00 10.00      A   
ATOM   4986  CG  GLN A 528      -4.463 -32.144 -16.599  1.00 10.00      A   
ATOM   4987  CD  GLN A 528      -5.340 -31.728 -17.765  1.00 10.00      A   
ATOM   4988  OE1 GLN A 528      -6.492 -32.147 -17.879  1.00 10.00      A   
ATOM   4989  NE2 GLN A 528      -4.811 -30.880 -18.631  1.00 10.00      A   
ATOM   4990 HE21 GLN A 528      -3.896 -30.567 -18.474  1.00 10.00      A   
ATOM   4991 HE22 GLN A 528      -5.354 -30.604 -19.401  1.00 10.00      A   
ATOM   4992  C   GLN A 528      -7.009 -31.259 -13.833  1.00 10.00      A   
ATOM   4993  O   GLN A 528      -8.159 -31.520 -14.194  1.00 10.00      A   
ATOM   4994  N   LYS A 529      -6.655 -31.185 -12.560  1.00 10.00      A   
ATOM   4995  HN  LYS A 529      -5.726 -30.966 -12.333  1.00 10.00      A   
ATOM   4996  CA  LYS A 529      -7.610 -31.424 -11.490  1.00 10.00      A   
ATOM   4997  CB  LYS A 529      -6.891 -31.923 -10.234  1.00 10.00      A   
ATOM   4998  CG  LYS A 529      -7.819 -32.286  -9.089  1.00 10.00      A   
ATOM   4999  CD  LYS A 529      -7.091 -33.072  -8.016  1.00 10.00      A   
ATOM   5000  CE  LYS A 529      -8.017 -33.423  -6.864  1.00 10.00      A   
ATOM   5001  NZ  LYS A 529      -9.264 -34.078  -7.335  1.00 10.00      A   
ATOM   5002  HZ1 LYS A 529      -9.907 -33.368  -7.744  1.00 10.00      A   
ATOM   5003  HZ2 LYS A 529      -9.743 -34.547  -6.541  1.00 10.00      A   
ATOM   5004  HZ3 LYS A 529      -9.043 -34.789  -8.058  1.00 10.00      A   
ATOM   5005  C   LYS A 529      -8.421 -30.168 -11.182  1.00 10.00      A   
ATOM   5006  O   LYS A 529      -9.616 -30.244 -10.898  1.00 10.00      A   
ATOM   5007  N   MET A 530      -7.767 -29.016 -11.239  1.00 10.00      A   
ATOM   5008  HN  MET A 530      -6.811 -29.015 -11.480  1.00 10.00      A   
ATOM   5009  CA  MET A 530      -8.430 -27.748 -10.956  1.00 10.00      A   
ATOM   5010  CB  MET A 530      -7.730 -27.024  -9.802  1.00 10.00      A   
ATOM   5011  CG  MET A 530      -7.365 -27.926  -8.633  1.00 10.00      A   
ATOM   5012  SD  MET A 530      -8.807 -28.642  -7.818  1.00 10.00      A   
ATOM   5013  CE  MET A 530      -9.452 -27.207  -6.964  1.00 10.00      A   
ATOM   5014  C   MET A 530      -8.452 -26.861 -12.199  1.00 10.00      A   
ATOM   5015  O   MET A 530      -7.493 -26.135 -12.472  1.00 10.00      A   
ATOM   5016  N   PRO A 531      -9.548 -26.901 -12.970  1.00 10.00      A   
ATOM   5017  CA  PRO A 531      -9.683 -26.110 -14.194  1.00 10.00      A   
ATOM   5018  CB  PRO A 531     -10.795 -26.838 -14.947  1.00 10.00      A   
ATOM   5019  CG  PRO A 531     -11.647 -27.429 -13.877  1.00 10.00      A   
ATOM   5020  CD  PRO A 531     -10.742 -27.732 -12.713  1.00 10.00      A   
ATOM   5021  C   PRO A 531     -10.079 -24.658 -13.930  1.00 10.00      A   
ATOM   5022  O   PRO A 531     -10.003 -23.816 -14.823  1.00 10.00      A   
ATOM   5023  N   LYS A 532     -10.494 -24.362 -12.706  1.00 10.00      A   
ATOM   5024  HN  LYS A 532     -10.524 -25.067 -12.023  1.00 10.00      A   
ATOM   5025  CA  LYS A 532     -10.901 -23.009 -12.352  1.00 10.00      A   
ATOM   5026  CB  LYS A 532     -12.104 -23.037 -11.405  1.00 10.00      A   
ATOM   5027  CG  LYS A 532     -13.378 -23.597 -12.023  1.00 10.00      A   
ATOM   5028  CD  LYS A 532     -14.602 -23.222 -11.201  1.00 10.00      A   
ATOM   5029  CE  LYS A 532     -15.861 -23.892 -11.728  1.00 10.00      A   
ATOM   5030  NZ  LYS A 532     -15.959 -25.312 -11.298  1.00 10.00      A   
ATOM   5031  HZ1 LYS A 532     -15.981 -25.370 -10.259  1.00 10.00      A   
ATOM   5032  HZ2 LYS A 532     -15.139 -25.850 -11.641  1.00 10.00      A   
ATOM   5033  HZ3 LYS A 532     -16.828 -25.742 -11.676  1.00 10.00      A   
ATOM   5034  C   LYS A 532      -9.744 -22.236 -11.725  1.00 10.00      A   
ATOM   5035  O   LYS A 532      -9.921 -21.139 -11.192  1.00 10.00      A   
ATOM   5036  N   LEU A 533      -8.556 -22.811 -11.801  1.00 10.00      A   
ATOM   5037  HN  LEU A 533      -8.468 -23.673 -12.260  1.00 10.00      A   
ATOM   5038  CA  LEU A 533      -7.372 -22.186 -11.247  1.00 10.00      A   
ATOM   5039  CB  LEU A 533      -6.923 -22.905  -9.978  1.00 10.00      A   
ATOM   5040  CG  LEU A 533      -7.694 -22.551  -8.706  1.00 10.00      A   
ATOM   5041  CD1 LEU A 533      -8.561 -23.713  -8.252  1.00 10.00      A   
ATOM   5042  CD2 LEU A 533      -6.736 -22.128  -7.609  1.00 10.00      A   
ATOM   5043  C   LEU A 533      -6.257 -22.187 -12.272  1.00 10.00      A   
ATOM   5044  O   LEU A 533      -5.975 -23.211 -12.889  1.00 10.00      A   
ATOM   5045  N   ASN A 534      -5.634 -21.040 -12.459  1.00 10.00      A   
ATOM   5046  HN  ASN A 534      -5.899 -20.257 -11.926  1.00 10.00      A   
ATOM   5047  CA  ASN A 534      -4.550 -20.920 -13.415  1.00 10.00      A   
ATOM   5048  CB  ASN A 534      -4.472 -19.512 -14.002  1.00 10.00      A   
ATOM   5049  CG  ASN A 534      -5.354 -19.325 -15.217  1.00 10.00      A   
ATOM   5050  OD1 ASN A 534      -5.721 -20.289 -15.890  1.00 10.00      A   
ATOM   5051  ND2 ASN A 534      -5.678 -18.082 -15.527  1.00 10.00      A   
ATOM   5052 HD21 ASN A 534      -5.328 -17.354 -14.965  1.00 10.00      A   
ATOM   5053 HD22 ASN A 534      -6.270 -17.936 -16.300  1.00 10.00      A   
ATOM   5054  C   ASN A 534      -3.224 -21.272 -12.774  1.00 10.00      A   
ATOM   5055  O   ASN A 534      -2.765 -20.589 -11.857  1.00 10.00      A   
ATOM   5056  N   VAL A 535      -2.624 -22.352 -13.245  1.00 10.00      A   
ATOM   5057  HN  VAL A 535      -3.056 -22.864 -13.963  1.00 10.00      A   
ATOM   5058  CA  VAL A 535      -1.338 -22.791 -12.737  1.00 10.00      A   
ATOM   5059  CB  VAL A 535      -1.232 -24.332 -12.694  1.00 10.00      A   
ATOM   5060  CG1 VAL A 535       0.005 -24.767 -11.919  1.00 10.00      A   
ATOM   5061  CG2 VAL A 535      -2.483 -24.930 -12.072  1.00 10.00      A   
ATOM   5062  C   VAL A 535      -0.242 -22.227 -13.631  1.00 10.00      A   
ATOM   5063  O   VAL A 535       0.223 -22.892 -14.562  1.00 10.00      A   
ATOM   5064  N   GLU A 536       0.137 -20.982 -13.364  1.00 10.00      A   
ATOM   5065  HN  GLU A 536      -0.277 -20.504 -12.607  1.00 10.00      A   
ATOM   5066  CA  GLU A 536       1.160 -20.310 -14.148  1.00 10.00      A   
ATOM   5067  CB  GLU A 536       0.999 -18.789 -14.084  1.00 10.00      A   
ATOM   5068  CG  GLU A 536      -0.232 -18.271 -14.812  1.00 10.00      A   
ATOM   5069  CD  GLU A 536      -0.187 -16.776 -15.077  1.00 10.00      A   
ATOM   5070  OE1 GLU A 536       0.908 -16.176 -15.003  1.00 10.00      A   
ATOM   5071  OE2 GLU A 536      -1.250 -16.196 -15.384  1.00 10.00      A   
ATOM   5072  C   GLU A 536       2.554 -20.718 -13.703  1.00 10.00      A   
ATOM   5073  O   GLU A 536       2.979 -20.419 -12.584  1.00 10.00      A   
ATOM   5074  N   VAL A 537       3.243 -21.421 -14.580  1.00 10.00      A   
ATOM   5075  HN  VAL A 537       2.826 -21.638 -15.442  1.00 10.00      A   
ATOM   5076  CA  VAL A 537       4.594 -21.877 -14.313  1.00 10.00      A   
ATOM   5077  CB  VAL A 537       4.886 -23.226 -15.004  1.00 10.00      A   
ATOM   5078  CG1 VAL A 537       6.295 -23.699 -14.681  1.00 10.00      A   
ATOM   5079  CG2 VAL A 537       3.861 -24.275 -14.599  1.00 10.00      A   
ATOM   5080  C   VAL A 537       5.585 -20.839 -14.820  1.00 10.00      A   
ATOM   5081  O   VAL A 537       5.706 -20.623 -16.026  1.00 10.00      A   
ATOM   5082  N   ILE A 538       6.279 -20.196 -13.894  1.00 10.00      A   
ATOM   5083  HN  ILE A 538       6.149 -20.430 -12.947  1.00 10.00      A   
ATOM   5084  CA  ILE A 538       7.254 -19.175 -14.239  1.00 10.00      A   
ATOM   5085  CB  ILE A 538       7.154 -17.949 -13.302  1.00 10.00      A   
ATOM   5086  CG1 ILE A 538       5.701 -17.468 -13.210  1.00 10.00      A   
ATOM   5087  CG2 ILE A 538       8.057 -16.826 -13.794  1.00 10.00      A   
ATOM   5088  CD1 ILE A 538       5.484 -16.344 -12.223  1.00 10.00      A   
ATOM   5089  C   ILE A 538       8.655 -19.768 -14.165  1.00 10.00      A   
ATOM   5090  O   ILE A 538       9.247 -19.874 -13.087  1.00 10.00      A   
ATOM   5091  N   ASP A 539       9.176 -20.153 -15.315  1.00 10.00      A   
ATOM   5092  HN  ASP A 539       8.666 -20.004 -16.145  1.00 10.00      A   
ATOM   5093  CA  ASP A 539      10.496 -20.769 -15.389  1.00 10.00      A   
ATOM   5094  CB  ASP A 539      10.346 -22.283 -15.573  1.00 10.00      A   
ATOM   5095  CG  ASP A 539      11.615 -23.042 -15.264  1.00 10.00      A   
ATOM   5096  OD1 ASP A 539      11.670 -23.718 -14.211  1.00 10.00      A   
ATOM   5097  OD2 ASP A 539      12.554 -22.991 -16.080  1.00 10.00      A   
ATOM   5098  C   ASP A 539      11.304 -20.173 -16.537  1.00 10.00      A   
ATOM   5099  O   ASP A 539      10.852 -20.156 -17.679  1.00 10.00      A   
ATOM   5100  N   GLU A 540      12.495 -19.676 -16.234  1.00 10.00      A   
ATOM   5101  HN  GLU A 540      12.807 -19.702 -15.294  1.00 10.00      A   
ATOM   5102  CA  GLU A 540      13.346 -19.072 -17.250  1.00 10.00      A   
ATOM   5103  CB  GLU A 540      13.966 -17.768 -16.742  1.00 10.00      A   
ATOM   5104  CG  GLU A 540      12.959 -16.666 -16.466  1.00 10.00      A   
ATOM   5105  CD  GLU A 540      13.552 -15.289 -16.648  1.00 10.00      A   
ATOM   5106  OE1 GLU A 540      14.021 -14.702 -15.654  1.00 10.00      A   
ATOM   5107  OE2 GLU A 540      13.560 -14.793 -17.796  1.00 10.00      A   
ATOM   5108  C   GLU A 540      14.440 -20.021 -17.731  1.00 10.00      A   
ATOM   5109  O   GLU A 540      15.367 -19.604 -18.426  1.00 10.00      A   
ATOM   5110  N   ARG A 541      14.330 -21.293 -17.381  1.00 10.00      A   
ATOM   5111  HN  ARG A 541      13.557 -21.585 -16.842  1.00 10.00      A   
ATOM   5112  CA  ARG A 541      15.324 -22.274 -17.793  1.00 10.00      A   
ATOM   5113  CB  ARG A 541      15.590 -23.293 -16.680  1.00 10.00      A   
ATOM   5114  CG  ARG A 541      15.971 -22.684 -15.342  1.00 10.00      A   
ATOM   5115  CD  ARG A 541      15.143 -23.279 -14.214  1.00 10.00      A   
ATOM   5116  NE  ARG A 541      15.644 -24.576 -13.753  1.00 10.00      A   
ATOM   5117  HE  ARG A 541      16.587 -24.791 -13.947  1.00 10.00      A   
ATOM   5118  CZ  ARG A 541      14.898 -25.459 -13.083  1.00 10.00      A   
ATOM   5119  NH1 ARG A 541      13.625 -25.191 -12.808  1.00 10.00      A   
ATOM   5120 HH11 ARG A 541      13.196 -24.288 -13.123  1.00 10.00      A   
ATOM   5121 HH12 ARG A 541      13.046 -25.881 -12.274  1.00 10.00      A   
ATOM   5122  NH2 ARG A 541      15.423 -26.610 -12.681  1.00 10.00      A   
ATOM   5123 HH21 ARG A 541      14.840 -27.301 -12.156  1.00 10.00      A   
ATOM   5124 HH22 ARG A 541      16.422 -26.831 -12.887  1.00 10.00      A   
ATOM   5125  C   ARG A 541      14.870 -22.990 -19.055  1.00 10.00      A   
ATOM   5126  O   ARG A 541      15.449 -23.998 -19.455  1.00 10.00      A   
ATOM   5127  N   GLY A 542      13.819 -22.468 -19.668  1.00 10.00      A   
ATOM   5128  HN  GLY A 542      13.382 -21.681 -19.283  1.00 10.00      A   
ATOM   5129  CA  GLY A 542      13.297 -23.058 -20.879  1.00 10.00      A   
ATOM   5130  C   GLY A 542      12.057 -23.880 -20.623  1.00 10.00      A   
ATOM   5131  O   GLY A 542      11.578 -23.951 -19.489  1.00 10.00      A   
ATOM   5132  N   ALA A 543      11.534 -24.494 -21.677  1.00 10.00      A   
ATOM   5133  HN  ALA A 543      11.968 -24.388 -22.550  1.00 10.00      A   
ATOM   5134  CA  ALA A 543      10.341 -25.323 -21.575  1.00 10.00      A   
ATOM   5135  CB  ALA A 543       9.929 -25.830 -22.950  1.00 10.00      A   
ATOM   5136  C   ALA A 543      10.575 -26.493 -20.621  1.00 10.00      A   
ATOM   5137  O   ALA A 543      11.400 -27.374 -20.888  1.00 10.00      A   
ATOM   5138  N   PRO A 544       9.839 -26.519 -19.496  1.00 10.00      A   
ATOM   5139  CA  PRO A 544       9.962 -27.569 -18.483  1.00 10.00      A   
ATOM   5140  CB  PRO A 544       8.998 -27.123 -17.374  1.00 10.00      A   
ATOM   5141  CG  PRO A 544       8.757 -25.674 -17.631  1.00 10.00      A   
ATOM   5142  CD  PRO A 544       8.834 -25.514 -19.118  1.00 10.00      A   
ATOM   5143  C   PRO A 544       9.573 -28.946 -19.023  1.00 10.00      A   
ATOM   5144  O   PRO A 544       9.886 -29.969 -18.418  1.00 10.00      A   
ATOM   5145  N   ASP A 545       8.894 -28.968 -20.169  1.00 10.00      A   
ATOM   5146  HN  ASP A 545       8.668 -28.120 -20.604  1.00 10.00      A   
ATOM   5147  CA  ASP A 545       8.480 -30.224 -20.793  1.00 10.00      A   
ATOM   5148  CB  ASP A 545       7.457 -29.974 -21.906  1.00 10.00      A   
ATOM   5149  CG  ASP A 545       6.426 -31.087 -22.023  1.00 10.00      A   
ATOM   5150  OD1 ASP A 545       5.215 -30.786 -21.951  1.00 10.00      A   
ATOM   5151  OD2 ASP A 545       6.815 -32.265 -22.181  1.00 10.00      A   
ATOM   5152  C   ASP A 545       9.693 -30.951 -21.364  1.00 10.00      A   
ATOM   5153  O   ASP A 545       9.680 -32.166 -21.563  1.00 10.00      A   
ATOM   5154  N   SER A 546      10.746 -30.194 -21.628  1.00 10.00      A   
ATOM   5155  HN  SER A 546      10.695 -29.227 -21.460  1.00 10.00      A   
ATOM   5156  CA  SER A 546      11.976 -30.753 -22.168  1.00 10.00      A   
ATOM   5157  CB  SER A 546      12.698 -29.704 -23.015  1.00 10.00      A   
ATOM   5158  OG  SER A 546      11.838 -29.186 -24.017  1.00 10.00      A   
ATOM   5159  HG  SER A 546      12.092 -29.556 -24.872  1.00 10.00      A   
ATOM   5160  C   SER A 546      12.879 -31.251 -21.044  1.00 10.00      A   
ATOM   5161  O   SER A 546      13.978 -31.749 -21.287  1.00 10.00      A   
ATOM   5162  N   ARG A 547      12.396 -31.119 -19.811  1.00 10.00      A   
ATOM   5163  HN  ARG A 547      11.500 -30.735 -19.687  1.00 10.00      A   
ATOM   5164  CA  ARG A 547      13.138 -31.552 -18.636  1.00 10.00      A   
ATOM   5165  CB  ARG A 547      13.426 -30.353 -17.726  1.00 10.00      A   
ATOM   5166  CG  ARG A 547      13.823 -29.090 -18.468  1.00 10.00      A   
ATOM   5167  CD  ARG A 547      14.272 -27.998 -17.514  1.00 10.00      A
[truncated: 221,457 more chars]
