# Supplementary material for: Flexibility of intrinsically disordered degrons in AUX/IAA proteins reinforces auxin co-receptor assemblies
Source: Nat Commun. 2020 May 8;11:2277. doi: 10.1038/s41467-020-16147-2 (PMC7210949; doi:10.1038/s41467-020-16147-2)
Supplement: Supplementary file 11 — Supplementary Data 8 [file 41467_2020_16147_MOESM11_ESM.gz › disvis_haddock_files/IAA07/cluster5_1.pdb]

REMARK FILENAME="complex_47w.pdb0"
REMARK ===============================================================
REMARK HADDOCK run for complex
REMARK initial structure: complex_47.pdb
REMARK final NOE weights: unambig 50 amb: 50
REMARK ===============================================================
REMARK            total,bonds,angles,improper,dihe,vdw,elec,air,cdih,coup,rdcs,vean,dani,xpcs,rg
REMARK energies: -31.3121, 0, 0, 0, 0, -72.6885, -348.57, 389.947, 0, 0, 0, 0, 0, 0, 0
REMARK ===============================================================
REMARK            bonds,angles,impropers,dihe,air,cdih,coup,rdcs,vean,dani,xpcs
REMARK rms-dev.: 0,0,0,0,1.37192,0,0, 0, 0, 0, 0
REMARK ===============================================================
REMARK               air,cdih,coup,rdcs,vean,dani,xpcs
REMARK               >0.3,>5,>1,>0,>5,>0.2,>0.2
REMARK violations.: 12, 0, 0, 0, 0, 0, 0
REMARK ===============================================================
REMARK                        CVpartition#,violations,rms
REMARK AIRs cross-validation: 2, 29, 1.62492
REMARK ===============================================================
REMARK NCS energy: 0
REMARK ===============================================================
REMARK Symmetry energy: 0
REMARK ===============================================================
REMARK Desolvation energy: 33.6982
REMARK Internal energy free molecules: -17531.6
REMARK Internal energy complex: -33392.7
REMARK Binding energy: -16248.7
REMARK ===============================================================
REMARK buried surface area: 2567.72
REMARK ===============================================================
REMARK water - chain1: 0 0 0
REMARK water - chain2: 0 0 0
REMARK water - chain3: 0 0 0
REMARK water - chain4: 0 0 0
REMARK water - chain5: 0 0 0
REMARK water - chain6: 0 0 0
REMARK ===============================================================
REMARK water - water: 0 0 0
REMARK ===============================================================
REMARK DATE:10-Dec-2019  16:10:00       created by user: enmr049
REMARK VERSION:1.3U
ATOM      1  N   PHE A   9     -41.960  -2.481   1.631  1.00 10.00      A   
ATOM      2  HN  PHE A   9     -42.150  -1.897   2.396  1.00 10.00      A   
ATOM      3  CA  PHE A   9     -40.704  -3.221   1.601  1.00 10.00      A   
ATOM      4  CB  PHE A   9     -39.566  -2.347   1.070  1.00 10.00      A   
ATOM      5  CG  PHE A   9     -39.384  -2.413  -0.419  1.00 10.00      A   
ATOM      6  CD1 PHE A   9     -38.489  -3.313  -0.980  1.00 10.00      A   
ATOM      7  CD2 PHE A   9     -40.099  -1.576  -1.257  1.00 10.00      A   
ATOM      8  CE1 PHE A   9     -38.313  -3.377  -2.350  1.00 10.00      A   
ATOM      9  CE2 PHE A   9     -39.929  -1.634  -2.626  1.00 10.00      A   
ATOM     10  CZ  PHE A   9     -39.033  -2.537  -3.173  1.00 10.00      A   
ATOM     11  C   PHE A   9     -40.352  -3.762   2.983  1.00 10.00      A   
ATOM     12  O   PHE A   9     -39.999  -3.001   3.889  1.00 10.00      A   
ATOM     13  N   PRO A  10     -40.486  -5.084   3.166  1.00 10.00      A   
ATOM     14  CA  PRO A  10     -40.168  -5.748   4.434  1.00 10.00      A   
ATOM     15  CB  PRO A  10     -40.443  -7.229   4.144  1.00 10.00      A   
ATOM     16  CG  PRO A  10     -41.382  -7.221   2.987  1.00 10.00      A   
ATOM     17  CD  PRO A  10     -40.989  -6.031   2.158  1.00 10.00      A   
ATOM     18  C   PRO A  10     -38.709  -5.535   4.843  1.00 10.00      A   
ATOM     19  O   PRO A  10     -37.827  -5.364   3.994  1.00 10.00      A   
ATOM     20  N   GLU A  11     -38.467  -5.556   6.147  1.00 10.00      A   
ATOM     21  HN  GLU A  11     -39.210  -5.727   6.765  1.00 10.00      A   
ATOM     22  CA  GLU A  11     -37.136  -5.345   6.698  1.00 10.00      A   
ATOM     23  CB  GLU A  11     -37.206  -5.368   8.224  1.00 10.00      A   
ATOM     24  CG  GLU A  11     -38.389  -4.598   8.795  1.00 10.00      A   
ATOM     25  CD  GLU A  11     -38.204  -3.097   8.718  1.00 10.00      A   
ATOM     26  OE1 GLU A  11     -37.382  -2.563   9.491  1.00 10.00      A   
ATOM     27  OE2 GLU A  11     -38.891  -2.443   7.898  1.00 10.00      A   
ATOM     28  C   GLU A  11     -36.152  -6.403   6.206  1.00 10.00      A   
ATOM     29  O   GLU A  11     -35.031  -6.082   5.801  1.00 10.00      A   
ATOM     30  N   GLU A  12     -36.578  -7.662   6.235  1.00 10.00      A   
ATOM     31  HN  GLU A  12     -37.482  -7.856   6.564  1.00 10.00      A   
ATOM     32  CA  GLU A  12     -35.729  -8.765   5.800  1.00 10.00      A   
ATOM     33  CB  GLU A  12     -36.347 -10.109   6.177  1.00 10.00      A   
ATOM     34  CG  GLU A  12     -37.730 -10.338   5.595  1.00 10.00      A   
ATOM     35  CD  GLU A  12     -38.367 -11.614   6.097  1.00 10.00      A   
ATOM     36  OE1 GLU A  12     -37.703 -12.369   6.841  1.00 10.00      A   
ATOM     37  OE2 GLU A  12     -39.538 -11.869   5.751  1.00 10.00      A   
ATOM     38  C   GLU A  12     -35.447  -8.700   4.300  1.00 10.00      A   
ATOM     39  O   GLU A  12     -34.437  -9.223   3.830  1.00 10.00      A   
ATOM     40  N   VAL A  13     -36.344  -8.062   3.551  1.00 10.00      A   
ATOM     41  HN  VAL A  13     -37.133  -7.671   3.979  1.00 10.00      A   
ATOM     42  CA  VAL A  13     -36.171  -7.921   2.110  1.00 10.00      A   
ATOM     43  CB  VAL A  13     -37.482  -7.479   1.421  1.00 10.00      A   
ATOM     44  CG1 VAL A  13     -37.210  -6.935   0.025  1.00 10.00      A   
ATOM     45  CG2 VAL A  13     -38.462  -8.639   1.359  1.00 10.00      A   
ATOM     46  C   VAL A  13     -35.078  -6.895   1.835  1.00 10.00      A   
ATOM     47  O   VAL A  13     -34.133  -7.157   1.089  1.00 10.00      A   
ATOM     48  N   LEU A  14     -35.206  -5.733   2.466  1.00 10.00      A   
ATOM     49  HN  LEU A  14     -35.984  -5.589   3.049  1.00 10.00      A   
ATOM     50  CA  LEU A  14     -34.229  -4.664   2.306  1.00 10.00      A   
ATOM     51  CB  LEU A  14     -34.677  -3.416   3.068  1.00 10.00      A   
ATOM     52  CG  LEU A  14     -35.895  -2.688   2.496  1.00 10.00      A   
ATOM     53  CD1 LEU A  14     -36.359  -1.586   3.437  1.00 10.00      A   
ATOM     54  CD2 LEU A  14     -35.580  -2.122   1.118  1.00 10.00      A   
ATOM     55  C   LEU A  14     -32.860  -5.121   2.790  1.00 10.00      A   
ATOM     56  O   LEU A  14     -31.826  -4.691   2.272  1.00 10.00      A   
ATOM     57  N   GLU A  15     -32.869  -6.001   3.788  1.00 10.00      A   
ATOM     58  HN  GLU A  15     -33.733  -6.276   4.171  1.00 10.00      A   
ATOM     59  CA  GLU A  15     -31.644  -6.558   4.343  1.00 10.00      A   
ATOM     60  CB  GLU A  15     -31.988  -7.551   5.460  1.00 10.00      A   
ATOM     61  CG  GLU A  15     -30.828  -8.413   5.930  1.00 10.00      A   
ATOM     62  CD  GLU A  15     -30.019  -7.760   7.026  1.00 10.00      A   
ATOM     63  OE1 GLU A  15     -30.544  -7.610   8.150  1.00 10.00      A   
ATOM     64  OE2 GLU A  15     -28.849  -7.403   6.779  1.00 10.00      A   
ATOM     65  C   GLU A  15     -30.854  -7.262   3.246  1.00 10.00      A   
ATOM     66  O   GLU A  15     -29.643  -7.086   3.124  1.00 10.00      A   
ATOM     67  N   HIS A  16     -31.554  -8.044   2.435  1.00 10.00      A   
ATOM     68  HN  HIS A  16     -32.520  -8.135   2.578  1.00 10.00      A   
ATOM     69  CA  HIS A  16     -30.924  -8.771   1.341  1.00 10.00      A   
ATOM     70  CB  HIS A  16     -31.847  -9.869   0.799  1.00 10.00      A   
ATOM     71  CG  HIS A  16     -31.107 -11.011   0.165  1.00 10.00      A   
ATOM     72  ND1 HIS A  16     -30.666 -12.078   0.912  1.00 10.00      A   
ATOM     73  CD2 HIS A  16     -30.734 -11.191  -1.128  1.00 10.00      A   
ATOM     74  CE1 HIS A  16     -30.036 -12.878   0.070  1.00 10.00      A   
ATOM     75  NE2 HIS A  16     -30.050 -12.382  -1.172  1.00 10.00      A   
ATOM     76  HE2 HIS A  16     -29.636 -12.796  -1.975  1.00 10.00      A   
ATOM     77  C   HIS A  16     -30.512  -7.819   0.222  1.00 10.00      A   
ATOM     78  O   HIS A  16     -29.457  -7.990  -0.390  1.00 10.00      A   
ATOM     79  N   VAL A  17     -31.345  -6.814  -0.034  1.00 10.00      A   
ATOM     80  HN  VAL A  17     -32.178  -6.741   0.480  1.00 10.00      A   
ATOM     81  CA  VAL A  17     -31.064  -5.828  -1.072  1.00 10.00      A   
ATOM     82  CB  VAL A  17     -32.207  -4.796  -1.203  1.00 10.00      A   
ATOM     83  CG1 VAL A  17     -31.849  -3.700  -2.201  1.00 10.00      A   
ATOM     84  CG2 VAL A  17     -33.505  -5.481  -1.605  1.00 10.00      A   
ATOM     85  C   VAL A  17     -29.751  -5.101  -0.794  1.00 10.00      A   
ATOM     86  O   VAL A  17     -28.912  -4.950  -1.684  1.00 10.00      A   
ATOM     87  N   PHE A  18     -29.564  -4.678   0.454  1.00 10.00      A   
ATOM     88  HN  PHE A  18     -30.261  -4.847   1.129  1.00 10.00      A   
ATOM     89  CA  PHE A  18     -28.357  -3.957   0.847  1.00 10.00      A   
ATOM     90  CB  PHE A  18     -28.531  -3.291   2.219  1.00 10.00      A   
ATOM     91  CG  PHE A  18     -29.644  -2.278   2.276  1.00 10.00      A   
ATOM     92  CD1 PHE A  18     -30.252  -1.963   3.482  1.00 10.00      A   
ATOM     93  CD2 PHE A  18     -30.083  -1.643   1.126  1.00 10.00      A   
ATOM     94  CE1 PHE A  18     -31.278  -1.037   3.538  1.00 10.00      A   
ATOM     95  CE2 PHE A  18     -31.107  -0.719   1.175  1.00 10.00      A   
ATOM     96  CZ  PHE A  18     -31.704  -0.414   2.383  1.00 10.00      A   
ATOM     97  C   PHE A  18     -27.123  -4.859   0.852  1.00 10.00      A   
ATOM     98  O   PHE A  18     -25.993  -4.375   0.852  1.00 10.00      A   
ATOM     99  N   SER A  19     -27.342  -6.167   0.836  1.00 10.00      A   
ATOM    100  HN  SER A  19     -28.266  -6.496   0.819  1.00 10.00      A   
ATOM    101  CA  SER A  19     -26.247  -7.130   0.838  1.00 10.00      A   
ATOM    102  CB  SER A  19     -26.768  -8.530   1.169  1.00 10.00      A   
ATOM    103  OG  SER A  19     -27.437  -8.545   2.423  1.00 10.00      A   
ATOM    104  HG  SER A  19     -28.378  -8.373   2.291  1.00 10.00      A   
ATOM    105  C   SER A  19     -25.500  -7.139  -0.498  1.00 10.00      A   
ATOM    106  O   SER A  19     -24.429  -7.736  -0.619  1.00 10.00      A   
ATOM    107  N   PHE A  20     -26.064  -6.468  -1.498  1.00 10.00      A   
ATOM    108  HN  PHE A  20     -26.918  -6.007  -1.348  1.00 10.00      A   
ATOM    109  CA  PHE A  20     -25.442  -6.399  -2.812  1.00 10.00      A   
ATOM    110  CB  PHE A  20     -26.474  -6.624  -3.920  1.00 10.00      A   
ATOM    111  CG  PHE A  20     -27.024  -8.021  -3.945  1.00 10.00      A   
ATOM    112  CD1 PHE A  20     -28.339  -8.271  -3.600  1.00 10.00      A   
ATOM    113  CD2 PHE A  20     -26.218  -9.088  -4.304  1.00 10.00      A   
ATOM    114  CE1 PHE A  20     -28.843  -9.560  -3.614  1.00 10.00      A   
ATOM    115  CE2 PHE A  20     -26.713 -10.378  -4.324  1.00 10.00      A   
ATOM    116  CZ  PHE A  20     -28.029 -10.615  -3.977  1.00 10.00      A   
ATOM    117  C   PHE A  20     -24.713  -5.071  -2.998  1.00 10.00      A   
ATOM    118  O   PHE A  20     -24.128  -4.816  -4.050  1.00 10.00      A   
ATOM    119  N   ILE A  21     -24.760  -4.233  -1.969  1.00 10.00      A   
ATOM    120  HN  ILE A  21     -25.246  -4.501  -1.159  1.00 10.00      A   
ATOM    121  CA  ILE A  21     -24.103  -2.928  -1.995  1.00 10.00      A   
ATOM    122  CB  ILE A  21     -25.112  -1.774  -1.782  1.00 10.00      A   
ATOM    123  CG1 ILE A  21     -26.201  -1.804  -2.862  1.00 10.00      A   
ATOM    124  CG2 ILE A  21     -24.399  -0.428  -1.771  1.00 10.00      A   
ATOM    125  CD1 ILE A  21     -27.296  -0.776  -2.667  1.00 10.00      A   
ATOM    126  C   ILE A  21     -23.037  -2.869  -0.901  1.00 10.00      A   
ATOM    127  O   ILE A  21     -23.352  -2.720   0.283  1.00 10.00      A   
ATOM    128  N   GLN A  22     -21.779  -3.004  -1.302  1.00 10.00      A   
ATOM    129  HN  GLN A  22     -21.595  -3.128  -2.260  1.00 10.00      A   
ATOM    130  CA  GLN A  22     -20.666  -2.981  -0.357  1.00 10.00      A   
ATOM    131  CB  GLN A  22     -19.799  -4.231  -0.526  1.00 10.00      A   
ATOM    132  CG  GLN A  22     -20.326  -5.455   0.204  1.00 10.00      A   
ATOM    133  CD  GLN A  22     -20.051  -5.404   1.696  1.00 10.00      A   
ATOM    134  OE1 GLN A  22     -20.853  -4.895   2.478  1.00 10.00      A   
ATOM    135  NE2 GLN A  22     -18.907  -5.933   2.100  1.00 10.00      A   
ATOM    136 HE21 GLN A  22     -18.312  -6.324   1.422  1.00 10.00      A   
ATOM    137 HE22 GLN A  22     -18.699  -5.909   3.055  1.00 10.00      A   
ATOM    138  C   GLN A  22     -19.812  -1.727  -0.512  1.00 10.00      A   
ATOM    139  O   GLN A  22     -18.841  -1.528   0.223  1.00 10.00      A   
ATOM    140  N   LEU A  23     -20.175  -0.875  -1.462  1.00 10.00      A   
ATOM    141  HN  LEU A  23     -20.967  -1.066  -2.005  1.00 10.00      A   
ATOM    142  CA  LEU A  23     -19.428   0.351  -1.695  1.00 10.00      A   
ATOM    143  CB  LEU A  23     -19.616   0.847  -3.128  1.00 10.00      A   
ATOM    144  CG  LEU A  23     -18.627   0.309  -4.168  1.00 10.00      A   
ATOM    145  CD1 LEU A  23     -18.724  -1.204  -4.286  1.00 10.00      A   
ATOM    146  CD2 LEU A  23     -18.866   0.965  -5.519  1.00 10.00      A   
ATOM    147  C   LEU A  23     -19.828   1.420  -0.688  1.00 10.00      A   
ATOM    148  O   LEU A  23     -21.011   1.725  -0.529  1.00 10.00      A   
ATOM    149  N   ASP A  24     -18.826   1.983  -0.017  1.00 10.00      A   
ATOM    150  HN  ASP A  24     -17.907   1.704  -0.224  1.00 10.00      A   
ATOM    151  CA  ASP A  24     -19.039   3.000   1.016  1.00 10.00      A   
ATOM    152  CB  ASP A  24     -17.706   3.483   1.602  1.00 10.00      A   
ATOM    153  CG  ASP A  24     -16.744   2.358   1.914  1.00 10.00      A   
ATOM    154  OD1 ASP A  24     -16.977   1.616   2.894  1.00 10.00      A   
ATOM    155  OD2 ASP A  24     -15.754   2.202   1.168  1.00 10.00      A   
ATOM    156  C   ASP A  24     -19.817   4.197   0.486  1.00 10.00      A   
ATOM    157  O   ASP A  24     -20.758   4.661   1.127  1.00 10.00      A   
ATOM    158  N   LYS A  25     -19.429   4.688  -0.685  1.00 10.00      A   
ATOM    159  HN  LYS A  25     -18.685   4.266  -1.157  1.00 10.00      A   
ATOM    160  CA  LYS A  25     -20.090   5.840  -1.285  1.00 10.00      A   
ATOM    161  CB  LYS A  25     -19.408   6.246  -2.595  1.00 10.00      A   
ATOM    162  CG  LYS A  25     -17.888   6.195  -2.542  1.00 10.00      A   
ATOM    163  CD  LYS A  25     -17.275   6.684  -3.843  1.00 10.00      A   
ATOM    164  CE  LYS A  25     -15.882   6.106  -4.058  1.00 10.00      A   
ATOM    165  NZ  LYS A  25     -14.912   6.535  -3.011  1.00 10.00      A   
ATOM    166  HZ1 LYS A  25     -13.950   6.235  -3.270  1.00 10.00      A   
ATOM    167  HZ2 LYS A  25     -15.155   6.102  -2.098  1.00 10.00      A   
ATOM    168  HZ3 LYS A  25     -14.924   7.574  -2.908  1.00 10.00      A   
ATOM    169  C   LYS A  25     -21.576   5.568  -1.499  1.00 10.00      A   
ATOM    170  O   LYS A  25     -22.424   6.369  -1.104  1.00 10.00      A   
ATOM    171  N   ASP A  26     -21.882   4.425  -2.108  1.00 10.00      A   
ATOM    172  HN  ASP A  26     -21.156   3.833  -2.402  1.00 10.00      A   
ATOM    173  CA  ASP A  26     -23.271   4.035  -2.356  1.00 10.00      A   
ATOM    174  CB  ASP A  26     -23.344   2.735  -3.163  1.00 10.00      A   
ATOM    175  CG  ASP A  26     -23.009   2.910  -4.628  1.00 10.00      A   
ATOM    176  OD1 ASP A  26     -23.645   3.751  -5.294  1.00 10.00      A   
ATOM    177  OD2 ASP A  26     -22.108   2.196  -5.126  1.00 10.00      A   
ATOM    178  C   ASP A  26     -24.007   3.849  -1.037  1.00 10.00      A   
ATOM    179  O   ASP A  26     -25.143   4.295  -0.878  1.00 10.00      A   
ATOM    180  N   ARG A  27     -23.338   3.190  -0.095  1.00 10.00      A   
ATOM    181  HN  ARG A  27     -22.435   2.858  -0.301  1.00 10.00      A   
ATOM    182  CA  ARG A  27     -23.893   2.935   1.228  1.00 10.00      A   
ATOM    183  CB  ARG A  27     -22.890   2.163   2.088  1.00 10.00      A   
ATOM    184  CG  ARG A  27     -22.984   0.652   1.946  1.00 10.00      A   
ATOM    185  CD  ARG A  27     -24.326   0.145   2.444  1.00 10.00      A   
ATOM    186  NE  ARG A  27     -24.449  -1.304   2.364  1.00 10.00      A   
ATOM    187  HE  ARG A  27     -24.256  -1.731   1.493  1.00 10.00      A   
ATOM    188  CZ  ARG A  27     -24.793  -2.078   3.389  1.00 10.00      A   
ATOM    189  NH1 ARG A  27     -25.034  -1.537   4.580  1.00 10.00      A   
ATOM    190 HH11 ARG A  27     -24.947  -0.494   4.721  1.00 10.00      A   
ATOM    191 HH12 ARG A  27     -25.312  -2.139   5.380  1.00 10.00      A   
ATOM    192  NH2 ARG A  27     -24.911  -3.388   3.220  1.00 10.00      A   
ATOM    193 HH21 ARG A  27     -24.736  -3.818   2.279  1.00 10.00      A   
ATOM    194 HH22 ARG A  27     -25.177  -4.003   4.023  1.00 10.00      A   
ATOM    195  C   ARG A  27     -24.276   4.237   1.918  1.00 10.00      A   
ATOM    196  O   ARG A  27     -25.350   4.342   2.512  1.00 10.00      A   
ATOM    197  N   ASN A  28     -23.397   5.230   1.825  1.00 10.00      A   
ATOM    198  HN  ASN A  28     -22.550   5.081   1.343  1.00 10.00      A   
ATOM    199  CA  ASN A  28     -23.652   6.530   2.432  1.00 10.00      A   
ATOM    200  CB  ASN A  28     -22.462   7.475   2.252  1.00 10.00      A   
ATOM    201  CG  ASN A  28     -21.248   7.071   3.064  1.00 10.00      A   
ATOM    202  OD1 ASN A  28     -21.346   6.271   3.997  1.00 10.00      A   
ATOM    203  ND2 ASN A  28     -20.101   7.642   2.734  1.00 10.00      A   
ATOM    204 HD21 ASN A  28     -20.100   8.294   1.993  1.00 10.00      A   
ATOM    205 HD22 ASN A  28     -19.294   7.393   3.235  1.00 10.00      A   
ATOM    206  C   ASN A  28     -24.909   7.161   1.848  1.00 10.00      A   
ATOM    207  O   ASN A  28     -25.724   7.721   2.577  1.00 10.00      A   
ATOM    208  N   SER A  29     -25.068   7.052   0.535  1.00 10.00      A   
ATOM    209  HN  SER A  29     -24.382   6.591   0.004  1.00 10.00      A   
ATOM    210  CA  SER A  29     -26.229   7.603  -0.144  1.00 10.00      A   
ATOM    211  CB  SER A  29     -26.065   7.460  -1.656  1.00 10.00      A   
ATOM    212  OG  SER A  29     -24.781   7.909  -2.056  1.00 10.00      A   
ATOM    213  HG  SER A  29     -24.361   7.232  -2.601  1.00 10.00      A   
ATOM    214  C   SER A  29     -27.510   6.912   0.325  1.00 10.00      A   
ATOM    215  O   SER A  29     -28.553   7.548   0.461  1.00 10.00      A   
ATOM    216  N   VAL A  30     -27.414   5.614   0.586  1.00 10.00      A   
ATOM    217  HN  VAL A  30     -26.551   5.163   0.453  1.00 10.00      A   
ATOM    218  CA  VAL A  30     -28.553   4.832   1.051  1.00 10.00      A   
ATOM    219  CB  VAL A  30     -28.210   3.326   1.102  1.00 10.00      A   
ATOM    220  CG1 VAL A  30     -29.313   2.529   1.783  1.00 10.00      A   
ATOM    221  CG2 VAL A  30     -27.959   2.792  -0.298  1.00 10.00      A   
ATOM    222  C   VAL A  30     -29.003   5.306   2.433  1.00 10.00      A   
ATOM    223  O   VAL A  30     -30.197   5.464   2.691  1.00 10.00      A   
ATOM    224  N   SER A  31     -28.041   5.567   3.307  1.00 10.00      A   
ATOM    225  HN  SER A  31     -27.102   5.435   3.043  1.00 10.00      A   
ATOM    226  CA  SER A  31     -28.342   6.021   4.659  1.00 10.00      A   
ATOM    227  CB  SER A  31     -27.109   5.856   5.559  1.00 10.00      A   
ATOM    228  OG  SER A  31     -25.972   6.506   5.006  1.00 10.00      A   
ATOM    229  HG  SER A  31     -26.189   6.842   4.125  1.00 10.00      A   
ATOM    230  C   SER A  31     -28.829   7.476   4.691  1.00 10.00      A   
ATOM    231  O   SER A  31     -29.043   8.041   5.763  1.00 10.00      A   
ATOM    232  N   LEU A  32     -29.013   8.075   3.520  1.00 10.00      A   
ATOM    233  HN  LEU A  32     -28.851   7.575   2.694  1.00 10.00      A   
ATOM    234  CA  LEU A  32     -29.454   9.461   3.437  1.00 10.00      A   
ATOM    235  CB  LEU A  32     -28.388  10.320   2.757  1.00 10.00      A   
ATOM    236  CG  LEU A  32     -27.088  10.517   3.530  1.00 10.00      A   
ATOM    237  CD1 LEU A  32     -26.044  11.190   2.652  1.00 10.00      A   
ATOM    238  CD2 LEU A  32     -27.344  11.330   4.786  1.00 10.00      A   
ATOM    239  C   LEU A  32     -30.782   9.611   2.700  1.00 10.00      A   
ATOM    240  O   LEU A  32     -31.223  10.728   2.428  1.00 10.00      A   
ATOM    241  N   VAL A  33     -31.423   8.498   2.374  1.00 10.00      A   
ATOM    242  HN  VAL A  33     -31.038   7.626   2.612  1.00 10.00      A   
ATOM    243  CA  VAL A  33     -32.696   8.562   1.663  1.00 10.00      A   
ATOM    244  CB  VAL A  33     -32.947   7.339   0.752  1.00 10.00      A   
ATOM    245  CG1 VAL A  33     -31.820   7.176  -0.256  1.00 10.00      A   
ATOM    246  CG2 VAL A  33     -33.118   6.073   1.570  1.00 10.00      A   
ATOM    247  C   VAL A  33     -33.871   8.786   2.615  1.00 10.00      A   
ATOM    248  O   VAL A  33     -34.789   9.551   2.306  1.00 10.00      A   
ATOM    249  N   CYS A  34     -33.819   8.135   3.775  1.00 10.00      A   
ATOM    250  HN  CYS A  34     -33.049   7.563   3.961  1.00 10.00      A   
ATOM    251  CA  CYS A  34     -34.866   8.243   4.782  1.00 10.00      A   
ATOM    252  CB  CYS A  34     -36.158   7.583   4.286  1.00 10.00      A   
ATOM    253  SG  CYS A  34     -36.022   5.806   3.966  1.00 10.00      A   
ATOM    254  HG  CYS A  34     -37.244   5.339   3.746  1.00 10.00      A   
ATOM    255  C   CYS A  34     -34.411   7.576   6.077  1.00 10.00      A   
ATOM    256  O   CYS A  34     -33.423   6.839   6.090  1.00 10.00      A   
ATOM    257  N   LYS A  35     -35.138   7.830   7.155  1.00 10.00      A   
ATOM    258  HN  LYS A  35     -35.923   8.433   7.074  1.00 10.00      A   
ATOM    259  CA  LYS A  35     -34.818   7.260   8.458  1.00 10.00      A   
ATOM    260  CB  LYS A  35     -35.745   7.836   9.539  1.00 10.00      A   
ATOM    261  CG  LYS A  35     -35.563   7.240  10.928  1.00 10.00      A   
ATOM    262  CD  LYS A  35     -34.197   7.572  11.513  1.00 10.00      A   
ATOM    263  CE  LYS A  35     -34.146   7.257  13.002  1.00 10.00      A   
ATOM    264  NZ  LYS A  35     -32.767   7.341  13.554  1.00 10.00      A   
ATOM    265  HZ1 LYS A  35     -32.221   6.488  13.293  1.00 10.00      A   
ATOM    266  HZ2 LYS A  35     -32.800   7.414  14.591  1.00 10.00      A   
ATOM    267  HZ3 LYS A  35     -32.281   8.179  13.181  1.00 10.00      A   
ATOM    268  C   LYS A  35     -34.895   5.733   8.441  1.00 10.00      A   
ATOM    269  O   LYS A  35     -34.083   5.061   9.080  1.00 10.00      A   
ATOM    270  N   SER A  36     -35.860   5.195   7.697  1.00 10.00      A   
ATOM    271  HN  SER A  36     -36.465   5.785   7.198  1.00 10.00      A   
ATOM    272  CA  SER A  36     -36.047   3.751   7.602  1.00 10.00      A   
ATOM    273  CB  SER A  36     -37.247   3.435   6.705  1.00 10.00      A   
ATOM    274  OG  SER A  36     -38.388   4.173   7.106  1.00 10.00      A   
ATOM    275  HG  SER A  36     -39.161   3.594   7.096  1.00 10.00      A   
ATOM    276  C   SER A  36     -34.797   3.055   7.065  1.00 10.00      A   
ATOM    277  O   SER A  36     -34.219   2.194   7.729  1.00 10.00      A   
ATOM    278  N   TRP A  37     -34.371   3.449   5.869  1.00 10.00      A   
ATOM    279  HN  TRP A  37     -34.854   4.163   5.399  1.00 10.00      A   
ATOM    280  CA  TRP A  37     -33.200   2.851   5.242  1.00 10.00      A   
ATOM    281  CB  TRP A  37     -33.038   3.327   3.796  1.00 10.00      A   
ATOM    282  CG  TRP A  37     -34.019   2.709   2.840  1.00 10.00      A   
ATOM    283  CD1 TRP A  37     -35.305   2.337   3.106  1.00 10.00      A   
ATOM    284  CD2 TRP A  37     -33.792   2.399   1.458  1.00 10.00      A   
ATOM    285  NE1 TRP A  37     -35.891   1.812   1.980  1.00 10.00      A   
ATOM    286  HE1 TRP A  37     -36.811   1.473   1.918  1.00 10.00      A   
ATOM    287  CE2 TRP A  37     -34.983   1.839   0.955  1.00 10.00      A   
ATOM    288  CE3 TRP A  37     -32.701   2.540   0.599  1.00 10.00      A   
ATOM    289  CZ2 TRP A  37     -35.110   1.422  -0.369  1.00 10.00      A   
ATOM    290  CZ3 TRP A  37     -32.829   2.126  -0.713  1.00 10.00      A   
ATOM    291  CH2 TRP A  37     -34.024   1.574  -1.185  1.00 10.00      A   
ATOM    292  C   TRP A  37     -31.941   3.134   6.050  1.00 10.00      A   
ATOM    293  O   TRP A  37     -31.037   2.307   6.110  1.00 10.00      A   
ATOM    294  N   TYR A  38     -31.903   4.298   6.688  1.00 10.00      A   
ATOM    295  HN  TYR A  38     -32.665   4.915   6.601  1.00 10.00      A   
ATOM    296  CA  TYR A  38     -30.763   4.696   7.507  1.00 10.00      A   
ATOM    297  CB  TYR A  38     -30.935   6.150   7.957  1.00 10.00      A   
ATOM    298  CG  TYR A  38     -30.106   6.573   9.150  1.00 10.00      A   
ATOM    299  CD1 TYR A  38     -30.719   6.884  10.354  1.00 10.00      A   
ATOM    300  CD2 TYR A  38     -28.720   6.673   9.075  1.00 10.00      A   
ATOM    301  CE1 TYR A  38     -29.983   7.279  11.449  1.00 10.00      A   
ATOM    302  CE2 TYR A  38     -27.974   7.067  10.170  1.00 10.00      A   
ATOM    303  CZ  TYR A  38     -28.614   7.371  11.354  1.00 10.00      A   
ATOM    304  OH  TYR A  38     -27.885   7.761  12.452  1.00 10.00      A   
ATOM    305  HH  TYR A  38     -28.213   7.293  13.232  1.00 10.00      A   
ATOM    306  C   TYR A  38     -30.597   3.765   8.709  1.00 10.00      A   
ATOM    307  O   TYR A  38     -29.480   3.395   9.069  1.00 10.00      A   
ATOM    308  N   GLU A  39     -31.711   3.373   9.313  1.00 10.00      A   
ATOM    309  HN  GLU A  39     -32.576   3.695   8.976  1.00 10.00      A   
ATOM    310  CA  GLU A  39     -31.681   2.483  10.471  1.00 10.00      A   
ATOM    311  CB  GLU A  39     -33.002   2.529  11.236  1.00 10.00      A   
ATOM    312  CG  GLU A  39     -33.153   3.744  12.133  1.00 10.00      A   
ATOM    313  CD  GLU A  39     -32.012   3.889  13.120  1.00 10.00      A   
ATOM    314  OE1 GLU A  39     -31.505   5.016  13.283  1.00 10.00      A   
ATOM    315  OE2 GLU A  39     -31.622   2.879  13.744  1.00 10.00      A   
ATOM    316  C   GLU A  39     -31.359   1.050  10.070  1.00 10.00      A   
ATOM    317  O   GLU A  39     -30.846   0.271  10.870  1.00 10.00      A   
ATOM    318  N   ILE A  40     -31.669   0.701   8.834  1.00 10.00      A   
ATOM    319  HN  ILE A  40     -32.098   1.356   8.243  1.00 10.00      A   
ATOM    320  CA  ILE A  40     -31.401  -0.639   8.340  1.00 10.00      A   
ATOM    321  CB  ILE A  40     -32.402  -1.051   7.238  1.00 10.00      A   
ATOM    322  CG1 ILE A  40     -33.833  -1.040   7.791  1.00 10.00      A   
ATOM    323  CG2 ILE A  40     -32.056  -2.424   6.677  1.00 10.00      A   
ATOM    324  CD1 ILE A  40     -34.898  -1.302   6.749  1.00 10.00      A   
ATOM    325  C   ILE A  40     -29.964  -0.744   7.828  1.00 10.00      A   
ATOM    326  O   ILE A  40     -29.273  -1.731   8.080  1.00 10.00      A   
ATOM    327  N   GLU A  41     -29.520   0.292   7.126  1.00 10.00      A   
ATOM    328  HN  GLU A  41     -30.128   1.046   6.956  1.00 10.00      A   
ATOM    329  CA  GLU A  41     -28.171   0.347   6.572  1.00 10.00      A   
ATOM    330  CB  GLU A  41     -27.982   1.670   5.823  1.00 10.00      A   
ATOM    331  CG  GLU A  41     -26.859   1.675   4.796  1.00 10.00      A   
ATOM    332  CD  GLU A  41     -25.491   1.915   5.405  1.00 10.00      A   
ATOM    333  OE1 GLU A  41     -25.241   3.028   5.906  1.00 10.00      A   
ATOM    334  OE2 GLU A  41     -24.652   0.991   5.365  1.00 10.00      A   
ATOM    335  C   GLU A  41     -27.121   0.208   7.672  1.00 10.00      A   
ATOM    336  O   GLU A  41     -26.171  -0.569   7.547  1.00 10.00      A   
ATOM    337  N   ARG A  42     -27.332   0.929   8.767  1.00 10.00      A   
ATOM    338  HN  ARG A  42     -28.132   1.495   8.813  1.00 10.00      A   
ATOM    339  CA  ARG A  42     -26.407   0.912   9.899  1.00 10.00      A   
ATOM    340  CB  ARG A  42     -26.814   1.959  10.939  1.00 10.00      A   
ATOM    341  CG  ARG A  42     -28.155   1.685  11.593  1.00 10.00      A   
ATOM    342  CD  ARG A  42     -28.453   2.677  12.702  1.00 10.00      A   
ATOM    343  NE  ARG A  42     -27.652   2.429  13.899  1.00 10.00      A   
ATOM    344  HE  ARG A  42     -26.710   2.165  13.766  1.00 10.00      A   
ATOM    345  CZ  ARG A  42     -28.127   2.526  15.142  1.00 10.00      A   
ATOM    346  NH1 ARG A  42     -29.401   2.851  15.347  1.00 10.00      A   
ATOM    347 HH11 ARG A  42     -30.041   3.025  14.531  1.00 10.00      A   
ATOM    348 HH12 ARG A  42     -29.775   2.940  16.316  1.00 10.00      A   
ATOM    349  NH2 ARG A  42     -27.334   2.295  16.180  1.00 10.00      A   
ATOM    350 HH21 ARG A  42     -26.332   2.035  16.032  1.00 10.00      A   
ATOM    351 HH22 ARG A  42     -27.706   2.376  17.151  1.00 10.00      A   
ATOM    352  C   ARG A  42     -26.300  -0.468  10.551  1.00 10.00      A   
ATOM    353  O   ARG A  42     -25.360  -0.740  11.297  1.00 10.00      A   
ATOM    354  N   TRP A  43     -27.253  -1.340  10.257  1.00 10.00      A   
ATOM    355  HN  TRP A  43     -27.966  -1.084   9.631  1.00 10.00      A   
ATOM    356  CA  TRP A  43     -27.254  -2.676  10.831  1.00 10.00      A   
ATOM    357  CB  TRP A  43     -28.609  -2.993  11.471  1.00 10.00      A   
ATOM    358  CG  TRP A  43     -28.760  -2.463  12.866  1.00 10.00      A   
ATOM    359  CD1 TRP A  43     -29.324  -1.279  13.235  1.00 10.00      A   
ATOM    360  CD2 TRP A  43     -28.342  -3.102  14.080  1.00 10.00      A   
ATOM    361  NE1 TRP A  43     -29.282  -1.138  14.601  1.00 10.00      A   
ATOM    362  HE1 TRP A  43     -29.627  -0.369  15.103  1.00 10.00      A   
ATOM    363  CE2 TRP A  43     -28.686  -2.244  15.143  1.00 10.00      A   
ATOM    364  CE3 TRP A  43     -27.713  -4.314  14.373  1.00 10.00      A   
ATOM    365  CZ2 TRP A  43     -28.422  -2.562  16.474  1.00 10.00      A   
ATOM    366  CZ3 TRP A  43     -27.450  -4.626  15.693  1.00 10.00      A   
ATOM    367  CH2 TRP A  43     -27.805  -3.754  16.728  1.00 10.00      A   
ATOM    368  C   TRP A  43     -26.894  -3.740   9.799  1.00 10.00      A   
ATOM    369  O   TRP A  43     -27.221  -4.912   9.977  1.00 10.00      A   
ATOM    370  N   CYS A  44     -26.225  -3.343   8.722  1.00 10.00      A   
ATOM    371  HN  CYS A  44     -26.001  -2.393   8.610  1.00 10.00      A   
ATOM    372  CA  CYS A  44     -25.841  -4.300   7.691  1.00 10.00      A   
ATOM    373  CB  CYS A  44     -27.008  -4.552   6.733  1.00 10.00      A   
ATOM    374  SG  CYS A  44     -27.688  -3.062   5.969  1.00 10.00      A   
ATOM    375  HG  CYS A  44     -28.451  -2.450   6.870  1.00 10.00      A   
ATOM    376  C   CYS A  44     -24.595  -3.878   6.912  1.00 10.00      A   
ATOM    377  O   CYS A  44     -24.331  -4.407   5.830  1.00 10.00      A   
ATOM    378  N   ARG A  45     -23.829  -2.929   7.446  1.00 10.00      A   
ATOM    379  HN  ARG A  45     -24.067  -2.542   8.316  1.00 10.00      A   
ATOM    380  CA  ARG A  45     -22.616  -2.475   6.764  1.00 10.00      A   
ATOM    381  CB  ARG A  45     -22.333  -0.987   7.013  1.00 10.00      A   
ATOM    382  CG  ARG A  45     -21.335  -0.386   6.029  1.00 10.00      A   
ATOM    383  CD  ARG A  45     -21.011   1.069   6.346  1.00 10.00      A   
ATOM    384  NE  ARG A  45     -22.075   1.986   5.937  1.00 10.00      A   
ATOM    385  HE  ARG A  45     -23.012   1.666   6.024  1.00 10.00      A   
ATOM    386  CZ  ARG A  45     -21.860   3.206   5.432  1.00 10.00      A   
ATOM    387  NH1 ARG A  45     -20.625   3.657   5.256  1.00 10.00      A   
ATOM    388 HH11 ARG A  45     -20.470   4.614   4.863  1.00 10.00      A   
ATOM    389 HH12 ARG A  45     -19.806   3.061   5.505  1.00 10.00      A   
ATOM    390  NH2 ARG A  45     -22.884   3.985   5.119  1.00 10.00      A   
ATOM    391 HH21 ARG A  45     -23.872   3.644   5.269  1.00 10.00      A   
ATOM    392 HH22 ARG A  45     -22.717   4.938   4.726  1.00 10.00      A   
ATOM    393  C   ARG A  45     -21.428  -3.348   7.166  1.00 10.00      A   
ATOM    394  O   ARG A  45     -20.825  -3.151   8.219  1.00 10.00      A   
ATOM    395  N   ARG A  46     -21.109  -4.316   6.314  1.00 10.00      A   
ATOM    396  HN  ARG A  46     -21.624  -4.402   5.483  1.00 10.00      A   
ATOM    397  CA  ARG A  46     -20.022  -5.261   6.568  1.00 10.00      A   
ATOM    398  CB  ARG A  46     -19.937  -6.285   5.436  1.00 10.00      A   
ATOM    399  CG  ARG A  46     -21.147  -7.195   5.304  1.00 10.00      A   
ATOM    400  CD  ARG A  46     -21.027  -8.066   4.064  1.00 10.00      A   
ATOM    401  NE  ARG A  46     -22.067  -9.091   3.989  1.00 10.00      A   
ATOM    402  HE  ARG A  46     -22.929  -8.893   4.423  1.00 10.00      A   
ATOM    403  CZ  ARG A  46     -21.914 -10.259   3.365  1.00 10.00      A   
ATOM    404  NH1 ARG A  46     -20.769 -10.551   2.752  1.00 10.00      A   
ATOM    405 HH11 ARG A  46     -19.974  -9.867   2.756  1.00 10.00      A   
ATOM    406 HH12 ARG A  46     -20.656 -11.470   2.263  1.00 10.00      A   
ATOM    407  NH2 ARG A  46     -22.909 -11.137   3.355  1.00 10.00      A   
ATOM    408 HH21 ARG A  46     -23.809 -10.921   3.834  1.00 10.00      A   
ATOM    409 HH22 ARG A  46     -22.792 -12.052   2.868  1.00 10.00      A   
ATOM    410  C   ARG A  46     -18.660  -4.587   6.736  1.00 10.00      A   
ATOM    411  O   ARG A  46     -17.875  -4.964   7.611  1.00 10.00      A   
ATOM    412  N   LYS A  47     -18.377  -3.598   5.905  1.00 10.00      A   
ATOM    413  HN  LYS A  47     -19.051  -3.303   5.260  1.00 10.00      A   
ATOM    414  CA  LYS A  47     -17.092  -2.919   5.955  1.00 10.00      A   
ATOM    415  CB  LYS A  47     -16.304  -3.171   4.664  1.00 10.00      A   
ATOM    416  CG  LYS A  47     -17.079  -2.867   3.389  1.00 10.00      A   
ATOM    417  CD  LYS A  47     -16.209  -3.031   2.153  1.00 10.00      A   
ATOM    418  CE  LYS A  47     -15.318  -1.818   1.931  1.00 10.00      A   
ATOM    419  NZ  LYS A  47     -16.098  -0.620   1.519  1.00 10.00      A   
ATOM    420  HZ1 LYS A  47     -16.718  -0.852   0.716  1.00 10.00      A   
ATOM    421  HZ2 LYS A  47     -15.456   0.148   1.232  1.00 10.00      A   
ATOM    422  HZ3 LYS A  47     -16.683  -0.276   2.309  1.00 10.00      A   
ATOM    423  C   LYS A  47     -17.240  -1.425   6.191  1.00 10.00      A   
ATOM    424  O   LYS A  47     -18.175  -0.798   5.696  1.00 10.00      A   
ATOM    425  N   VAL A  48     -16.311  -0.872   6.955  1.00 10.00      A   
ATOM    426  HN  VAL A  48     -15.603  -1.444   7.331  1.00 10.00      A   
ATOM    427  CA  VAL A  48     -16.298   0.551   7.253  1.00 10.00      A   
ATOM    428  CB  VAL A  48     -16.665   0.874   8.719  1.00 10.00      A   
ATOM    429  CG1 VAL A  48     -18.160   0.709   8.946  1.00 10.00      A   
ATOM    430  CG2 VAL A  48     -15.872   0.016   9.691  1.00 10.00      A   
ATOM    431  C   VAL A  48     -14.939   1.151   6.912  1.00 10.00      A   
ATOM    432  O   VAL A  48     -13.904   0.713   7.424  1.00 10.00      A   
ATOM    433  N   PHE A  49     -14.953   2.124   6.018  1.00 10.00      A   
ATOM    434  HN  PHE A  49     -15.808   2.402   5.630  1.00 10.00      A   
ATOM    435  CA  PHE A  49     -13.736   2.797   5.597  1.00 10.00      A   
ATOM    436  CB  PHE A  49     -13.717   2.984   4.074  1.00 10.00      A   
ATOM    437  CG  PHE A  49     -12.603   3.867   3.578  1.00 10.00      A   
ATOM    438  CD1 PHE A  49     -11.308   3.386   3.478  1.00 10.00      A   
ATOM    439  CD2 PHE A  49     -12.852   5.181   3.215  1.00 10.00      A   
ATOM    440  CE1 PHE A  49     -10.283   4.196   3.030  1.00 10.00      A   
ATOM    441  CE2 PHE A  49     -11.831   5.997   2.766  1.00 10.00      A   
ATOM    442  CZ  PHE A  49     -10.544   5.504   2.674  1.00 10.00      A   
ATOM    443  C   PHE A  49     -13.606   4.146   6.289  1.00 10.00      A   
ATOM    444  O   PHE A  49     -14.499   4.988   6.206  1.00 10.00      A   
ATOM    445  N   ILE A  50     -12.497   4.339   6.982  1.00 10.00      A   
ATOM    446  HN  ILE A  50     -11.825   3.620   7.027  1.00 10.00      A   
ATOM    447  CA  ILE A  50     -12.243   5.583   7.681  1.00 10.00      A   
ATOM    448  CB  ILE A  50     -12.031   5.346   9.190  1.00 10.00      A   
ATOM    449  CG1 ILE A  50     -13.186   4.526   9.776  1.00 10.00      A   
ATOM    450  CG2 ILE A  50     -11.896   6.671   9.923  1.00 10.00      A   
ATOM    451  CD1 ILE A  50     -14.526   5.232   9.734  1.00 10.00      A   
ATOM    452  C   ILE A  50     -11.007   6.256   7.097  1.00 10.00      A   
ATOM    453  O   ILE A  50      -9.890   5.763   7.261  1.00 10.00      A   
ATOM    454  N   GLY A  51     -11.215   7.375   6.409  1.00 10.00      A   
ATOM    455  HN  GLY A  51     -12.131   7.711   6.311  1.00 10.00      A   
ATOM    456  CA  GLY A  51     -10.111   8.099   5.791  1.00 10.00      A   
ATOM    457  C   GLY A  51      -9.110   8.648   6.796  1.00 10.00      A   
ATOM    458  O   GLY A  51      -7.934   8.818   6.478  1.00 10.00      A   
ATOM    459  N   ASN A  52      -9.581   8.936   7.999  1.00 10.00      A   
ATOM    460  HN  ASN A  52     -10.531   8.790   8.183  1.00 10.00      A   
ATOM    461  CA  ASN A  52      -8.727   9.462   9.055  1.00 10.00      A   
ATOM    462  CB  ASN A  52      -8.633  10.989   8.966  1.00 10.00      A   
ATOM    463  CG  ASN A  52      -7.866  11.608  10.122  1.00 10.00      A   
ATOM    464  OD1 ASN A  52      -7.017  10.966  10.744  1.00 10.00      A   
ATOM    465  ND2 ASN A  52      -8.157  12.862  10.417  1.00 10.00      A   
ATOM    466 HD21 ASN A  52      -8.841  13.321   9.880  1.00 10.00      A   
ATOM    467 HD22 ASN A  52      -7.669  13.294  11.155  1.00 10.00      A   
ATOM    468  C   ASN A  52      -9.262   9.039  10.416  1.00 10.00      A   
ATOM    469  O   ASN A  52     -10.408   9.331  10.759  1.00 10.00      A   
ATOM    470  N   CYS A  53      -8.427   8.360  11.188  1.00 10.00      A   
ATOM    471  HN  CYS A  53      -7.520   8.171  10.859  1.00 10.00      A   
ATOM    472  CA  CYS A  53      -8.810   7.877  12.508  1.00 10.00      A   
ATOM    473  CB  CYS A  53      -7.682   7.049  13.129  1.00 10.00      A   
ATOM    474  SG  CYS A  53      -6.045   7.813  13.030  1.00 10.00      A   
ATOM    475  HG  CYS A  53      -5.275   7.028  12.287  1.00 10.00      A   
ATOM    476  C   CYS A  53      -9.230   9.001  13.456  1.00 10.00      A   
ATOM    477  O   CYS A  53      -9.959   8.770  14.416  1.00 10.00      A   
ATOM    478  N   TYR A  54      -8.779  10.216  13.189  1.00 10.00      A   
ATOM    479  HN  TYR A  54      -8.203  10.357  12.407  1.00 10.00      A   
ATOM    480  CA  TYR A  54      -9.117  11.346  14.045  1.00 10.00      A   
ATOM    481  CB  TYR A  54      -7.881  12.191  14.341  1.00 10.00      A   
ATOM    482  CG  TYR A  54      -6.808  11.424  15.080  1.00 10.00      A   
ATOM    483  CD1 TYR A  54      -5.518  11.336  14.578  1.00 10.00      A   
ATOM    484  CD2 TYR A  54      -7.094  10.779  16.278  1.00 10.00      A   
ATOM    485  CE1 TYR A  54      -4.540  10.628  15.248  1.00 10.00      A   
ATOM    486  CE2 TYR A  54      -6.122  10.070  16.954  1.00 10.00      A   
ATOM    487  CZ  TYR A  54      -4.849   9.999  16.433  1.00 10.00      A   
ATOM    488  OH  TYR A  54      -3.876   9.297  17.104  1.00 10.00      A   
ATOM    489  HH  TYR A  54      -3.905   9.534  18.052  1.00 10.00      A   
ATOM    490  C   TYR A  54     -10.235  12.197  13.458  1.00 10.00      A   
ATOM    491  O   TYR A  54     -10.536  13.281  13.957  1.00 10.00      A   
ATOM    492  N   ALA A  55     -10.852  11.704  12.398  1.00 10.00      A   
ATOM    493  HN  ALA A  55     -10.563  10.839  12.034  1.00 10.00      A   
ATOM    494  CA  ALA A  55     -11.941  12.421  11.755  1.00 10.00      A   
ATOM    495  CB  ALA A  55     -11.975  12.119  10.266  1.00 10.00      A   
ATOM    496  C   ALA A  55     -13.275  12.073  12.403  1.00 10.00      A   
ATOM    497  O   ALA A  55     -14.220  12.858  12.354  1.00 10.00      A   
ATOM    498  N   VAL A  56     -13.338  10.902  13.027  1.00 10.00      A   
ATOM    499  HN  VAL A  56     -12.536  10.335  13.066  1.00 10.00      A   
ATOM    500  CA  VAL A  56     -14.560  10.445  13.682  1.00 10.00      A   
ATOM    501  CB  VAL A  56     -15.400   9.539  12.747  1.00 10.00      A   
ATOM    502  CG1 VAL A  56     -14.666   8.246  12.420  1.00 10.00      A   
ATOM    503  CG2 VAL A  56     -16.773   9.254  13.339  1.00 10.00      A   
ATOM    504  C   VAL A  56     -14.226   9.705  14.977  1.00 10.00      A   
ATOM    505  O   VAL A  56     -13.197   9.039  15.070  1.00 10.00      A   
ATOM    506  N   SER A  57     -15.082   9.843  15.977  1.00 10.00      A   
ATOM    507  HN  SER A  57     -15.881  10.399  15.853  1.00 10.00      A   
ATOM    508  CA  SER A  57     -14.876   9.194  17.262  1.00 10.00      A   
ATOM    509  CB  SER A  57     -15.774   9.850  18.309  1.00 10.00      A   
ATOM    510  OG  SER A  57     -16.715  10.715  17.687  1.00 10.00      A   
ATOM    511  HG  SER A  57     -17.575  10.268  17.638  1.00 10.00      A   
ATOM    512  C   SER A  57     -15.151   7.685  17.170  1.00 10.00      A   
ATOM    513  O   SER A  57     -16.078   7.258  16.479  1.00 10.00      A   
ATOM    514  N   PRO A  58     -14.352   6.867  17.883  1.00 10.00      A   
ATOM    515  CA  PRO A  58     -14.487   5.401  17.872  1.00 10.00      A   
ATOM    516  CB  PRO A  58     -13.406   4.922  18.852  1.00 10.00      A   
ATOM    517  CG  PRO A  58     -12.454   6.060  18.976  1.00 10.00      A   
ATOM    518  CD  PRO A  58     -13.259   7.309  18.765  1.00 10.00      A   
ATOM    519  C   PRO A  58     -15.857   4.929  18.354  1.00 10.00      A   
ATOM    520  O   PRO A  58     -16.533   4.151  17.676  1.00 10.00      A   
ATOM    521  N   ALA A  59     -16.262   5.416  19.523  1.00 10.00      A   
ATOM    522  HN  ALA A  59     -15.680   6.040  20.007  1.00 10.00      A   
ATOM    523  CA  ALA A  59     -17.544   5.042  20.117  1.00 10.00      A   
ATOM    524  CB  ALA A  59     -17.735   5.751  21.448  1.00 10.00      A   
ATOM    525  C   ALA A  59     -18.724   5.324  19.186  1.00 10.00      A   
ATOM    526  O   ALA A  59     -19.688   4.558  19.150  1.00 10.00      A   
ATOM    527  N   THR A  60     -18.639   6.417  18.434  1.00 10.00      A   
ATOM    528  HN  THR A  60     -17.841   6.985  18.500  1.00 10.00      A   
ATOM    529  CA  THR A  60     -19.705   6.798  17.511  1.00 10.00      A   
ATOM    530  CB  THR A  60     -19.414   8.168  16.873  1.00 10.00      A   
ATOM    531  OG1 THR A  60     -18.889   9.048  17.875  1.00 10.00      A   
ATOM    532  HG1 THR A  60     -19.611   9.346  18.443  1.00 10.00      A   
ATOM    533  CG2 THR A  60     -20.686   8.773  16.308  1.00 10.00      A   
ATOM    534  C   THR A  60     -19.896   5.750  16.413  1.00 10.00      A   
ATOM    535  O   THR A  60     -21.011   5.267  16.196  1.00 10.00      A   
ATOM    536  N   VAL A  61     -18.799   5.374  15.754  1.00 10.00      A   
ATOM    537  HN  VAL A  61     -17.932   5.759  16.013  1.00 10.00      A   
ATOM    538  CA  VAL A  61     -18.848   4.390  14.673  1.00 10.00      A   
ATOM    539  CB  VAL A  61     -17.462   4.186  14.022  1.00 10.00      A   
ATOM    540  CG1 VAL A  61     -17.560   3.264  12.814  1.00 10.00      A   
ATOM    541  CG2 VAL A  61     -16.856   5.522  13.625  1.00 10.00      A   
ATOM    542  C   VAL A  61     -19.354   3.049  15.191  1.00 10.00      A   
ATOM    543  O   VAL A  61     -20.177   2.391  14.554  1.00 10.00      A   
ATOM    544  N   ILE A  62     -18.872   2.673  16.366  1.00 10.00      A   
ATOM    545  HN  ILE A  62     -18.242   3.267  16.831  1.00 10.00      A   
ATOM    546  CA  ILE A  62     -19.247   1.410  16.990  1.00 10.00      A   
ATOM    547  CB  ILE A  62     -18.395   1.142  18.249  1.00 10.00      A   
ATOM    548  CG1 ILE A  62     -16.928   0.947  17.853  1.00 10.00      A   
ATOM    549  CG2 ILE A  62     -18.907  -0.071  19.009  1.00 10.00      A   
ATOM    550  CD1 ILE A  62     -15.975   0.867  19.024  1.00 10.00      A   
ATOM    551  C   ILE A  62     -20.735   1.370  17.339  1.00 10.00      A   
ATOM    552  O   ILE A  62     -21.379   0.324  17.240  1.00 10.00      A   
ATOM    553  N   ARG A  63     -21.280   2.508  17.741  1.00 10.00      A   
ATOM    554  HN  ARG A  63     -20.722   3.313  17.804  1.00 10.00      A   
ATOM    555  CA  ARG A  63     -22.690   2.585  18.095  1.00 10.00      A   
ATOM    556  CB  ARG A  63     -22.962   3.804  18.974  1.00 10.00      A   
ATOM    557  CG  ARG A  63     -24.419   3.959  19.381  1.00 10.00      A   
ATOM    558  CD  ARG A  63     -24.599   5.064  20.407  1.00 10.00      A   
ATOM    559  NE  ARG A  63     -24.120   6.355  19.920  1.00 10.00      A   
ATOM    560  HE  ARG A  63     -24.422   6.643  19.022  1.00 10.00      A   
ATOM    561  CZ  ARG A  63     -23.294   7.143  20.603  1.00 10.00      A   
ATOM    562  NH1 ARG A  63     -22.850   6.766  21.795  1.00 10.00      A   
ATOM    563 HH11 ARG A  63     -22.202   7.384  22.332  1.00 10.00      A   
ATOM    564 HH12 ARG A  63     -23.144   5.854  22.197  1.00 10.00      A   
ATOM    565  NH2 ARG A  63     -22.912   8.309  20.093  1.00 10.00      A   
ATOM    566 HH21 ARG A  63     -23.264   8.612  19.152  1.00 10.00      A   
ATOM    567 HH22 ARG A  63     -22.260   8.928  20.622  1.00 10.00      A   
ATOM    568  C   ARG A  63     -23.568   2.622  16.852  1.00 10.00      A   
ATOM    569  O   ARG A  63     -24.615   1.972  16.795  1.00 10.00      A   
ATOM    570  N   ARG A  64     -23.149   3.391  15.859  1.00 10.00      A   
ATOM    571  HN  ARG A  64     -22.314   3.902  15.961  1.00 10.00      A   
ATOM    572  CA  ARG A  64     -23.908   3.502  14.624  1.00 10.00      A   
ATOM    573  CB  ARG A  64     -23.396   4.651  13.749  1.00 10.00      A   
ATOM    574  CG  ARG A  64     -24.274   4.927  12.540  1.00 10.00      A   
ATOM    575  CD  ARG A  64     -23.758   6.087  11.707  1.00 10.00      A   
ATOM    576  NE  ARG A  64     -24.196   5.974  10.312  1.00 10.00      A   
ATOM    577  HE  ARG A  64     -24.758   5.206  10.081  1.00 10.00      A   
ATOM    578  CZ  ARG A  64     -23.886   6.845   9.356  1.00 10.00      A   
ATOM    579  NH1 ARG A  64     -23.147   7.912   9.620  1.00 10.00      A   
ATOM    580 HH11 ARG A  64     -22.910   8.582   8.856  1.00 10.00      A   
ATOM    581 HH12 ARG A  64     -22.793   8.097  10.600  1.00 10.00      A   
ATOM    582  NH2 ARG A  64     -24.318   6.639   8.114  1.00 10.00      A   
ATOM    583 HH21 ARG A  64     -24.895   5.803   7.884  1.00 10.00      A   
ATOM    584 HH22 ARG A  64     -24.071   7.324   7.359  1.00 10.00      A   
ATOM    585  C   ARG A  64     -23.898   2.185  13.858  1.00 10.00      A   
ATOM    586  O   ARG A  64     -24.944   1.709  13.419  1.00 10.00      A   
ATOM    587  N   PHE A  65     -22.718   1.596  13.718  1.00 10.00      A   
ATOM    588  HN  PHE A  65     -21.920   2.017  14.115  1.00 10.00      A   
ATOM    589  CA  PHE A  65     -22.569   0.336  13.005  1.00 10.00      A   
ATOM    590  CB  PHE A  65     -21.586   0.485  11.842  1.00 10.00      A   
ATOM    591  CG  PHE A  65     -21.989   1.503  10.818  1.00 10.00      A   
ATOM    592  CD1 PHE A  65     -21.307   2.702  10.716  1.00 10.00      A   
ATOM    593  CD2 PHE A  65     -23.041   1.261   9.957  1.00 10.00      A   
ATOM    594  CE1 PHE A  65     -21.668   3.643   9.774  1.00 10.00      A   
ATOM    595  CE2 PHE A  65     -23.409   2.198   9.012  1.00 10.00      A   
ATOM    596  CZ  PHE A  65     -22.720   3.390   8.921  1.00 10.00      A   
ATOM    597  C   PHE A  65     -22.089  -0.774  13.941  1.00 10.00      A   
ATOM    598  O   PHE A  65     -20.887  -0.972  14.112  1.00 10.00      A   
ATOM    599  N   PRO A  66     -23.024  -1.508  14.566  1.00 10.00      A   
ATOM    600  CA  PRO A  66     -22.701  -2.605  15.483  1.00 10.00      A   
ATOM    601  CB  PRO A  66     -23.984  -2.766  16.321  1.00 10.00      A   
ATOM    602  CG  PRO A  66     -24.926  -1.703  15.844  1.00 10.00      A   
ATOM    603  CD  PRO A  66     -24.469  -1.315  14.468  1.00 10.00      A   
ATOM    604  C   PRO A  66     -22.396  -3.908  14.745  1.00 10.00      A   
ATOM    605  O   PRO A  66     -21.851  -4.852  15.325  1.00 10.00      A   
ATOM    606  N   LYS A  67     -22.749  -3.960  13.467  1.00 10.00      A   
ATOM    607  HN  LYS A  67     -23.174  -3.178  13.056  1.00 10.00      A   
ATOM    608  CA  LYS A  67     -22.510  -5.149  12.658  1.00 10.00      A   
ATOM    609  CB  LYS A  67     -23.796  -5.602  11.955  1.00 10.00      A   
ATOM    610  CG  LYS A  67     -24.814  -6.288  12.858  1.00 10.00      A   
ATOM    611  CD  LYS A  67     -25.899  -6.961  12.031  1.00 10.00      A   
ATOM    612  CE  LYS A  67     -26.939  -7.657  12.897  1.00 10.00      A   
ATOM    613  NZ  LYS A  67     -27.926  -8.395  12.068  1.00 10.00      A   
ATOM    614  HZ1 LYS A  67     -28.694  -8.764  12.663  1.00 10.00      A   
ATOM    615  HZ2 LYS A  67     -27.462  -9.191  11.586  1.00 10.00      A   
ATOM    616  HZ3 LYS A  67     -28.335  -7.763  11.350  1.00 10.00      A   
ATOM    617  C   LYS A  67     -21.402  -4.908  11.638  1.00 10.00      A   
ATOM    618  O   LYS A  67     -21.661  -4.793  10.441  1.00 10.00      A   
ATOM    619  N   VAL A  68     -20.171  -4.821  12.114  1.00 10.00      A   
ATOM    620  HN  VAL A  68     -20.023  -4.922  13.075  1.00 10.00      A   
ATOM    621  CA  VAL A  68     -19.027  -4.590  11.238  1.00 10.00      A   
ATOM    622  CB  VAL A  68     -18.254  -3.313  11.639  1.00 10.00      A   
ATOM    623  CG1 VAL A  68     -16.991  -3.148  10.808  1.00 10.00      A   
ATOM    624  CG2 VAL A  68     -19.143  -2.089  11.492  1.00 10.00      A   
ATOM    625  C   VAL A  68     -18.088  -5.792  11.269  1.00 10.00      A   
ATOM    626  O   VAL A  68     -17.905  -6.416  12.317  1.00 10.00      A   
ATOM    627  N   ARG A  69     -17.519  -6.124  10.111  1.00 10.00      A   
ATOM    628  HN  ARG A  69     -17.733  -5.597   9.306  1.00 10.00      A   
ATOM    629  CA  ARG A  69     -16.594  -7.248  10.000  1.00 10.00      A   
ATOM    630  CB  ARG A  69     -17.148  -8.315   9.053  1.00 10.00      A   
ATOM    631  CG  ARG A  69     -18.439  -8.973   9.513  1.00 10.00      A   
ATOM    632  CD  ARG A  69     -18.837 -10.085   8.562  1.00 10.00      A   
ATOM    633  NE  ARG A  69     -20.082 -10.742   8.950  1.00 10.00      A   
ATOM    634  HE  ARG A  69     -20.844 -10.162   9.187  1.00 10.00      A   
ATOM    635  CZ  ARG A  69     -20.234 -12.064   9.007  1.00 10.00      A   
ATOM    636  NH1 ARG A  69     -19.220 -12.874   8.719  1.00 10.00      A   
ATOM    637 HH11 ARG A  69     -19.343 -13.908   8.759  1.00 10.00      A   
ATOM    638 HH12 ARG A  69     -18.280 -12.475   8.452  1.00 10.00      A   
ATOM    639  NH2 ARG A  69     -21.413 -12.578   9.342  1.00 10.00      A   
ATOM    640 HH21 ARG A  69     -21.547 -13.612   9.382  1.00 10.00      A   
ATOM    641 HH22 ARG A  69     -22.211 -11.945   9.563  1.00 10.00      A   
ATOM    642  C   ARG A  69     -15.222  -6.793   9.505  1.00 10.00      A   
ATOM    643  O   ARG A  69     -14.194  -7.338   9.912  1.00 10.00      A   
ATOM    644  N   SER A  70     -15.208  -5.795   8.625  1.00 10.00      A   
ATOM    645  HN  SER A  70     -16.056  -5.390   8.342  1.00 10.00      A   
ATOM    646  CA  SER A  70     -13.961  -5.279   8.072  1.00 10.00      A   
ATOM    647  CB  SER A  70     -13.904  -5.532   6.559  1.00 10.00      A   
ATOM    648  OG  SER A  70     -12.604  -5.289   6.036  1.00 10.00      A   
ATOM    649  HG  SER A  70     -12.250  -6.106   5.647  1.00 10.00      A   
ATOM    650  C   SER A  70     -13.818  -3.789   8.368  1.00 10.00      A   
ATOM    651  O   SER A  70     -14.709  -2.996   8.054  1.00 10.00      A   
ATOM    652  N   VAL A  71     -12.701  -3.416   8.982  1.00 10.00      A   
ATOM    653  HN  VAL A  71     -12.029  -4.096   9.207  1.00 10.00      A   
ATOM    654  CA  VAL A  71     -12.440  -2.021   9.325  1.00 10.00      A   
ATOM    655  CB  VAL A  71     -12.324  -1.818  10.857  1.00 10.00      A   
ATOM    656  CG1 VAL A  71     -12.350  -0.336  11.208  1.00 10.00      A   
ATOM    657  CG2 VAL A  71     -13.426  -2.563  11.597  1.00 10.00      A   
ATOM    658  C   VAL A  71     -11.148  -1.540   8.670  1.00 10.00      A   
ATOM    659  O   VAL A  71     -10.091  -2.149   8.845  1.00 10.00      A   
ATOM    660  N   GLU A  72     -11.241  -0.460   7.904  1.00 10.00      A   
ATOM    661  HN  GLU A  72     -12.117  -0.031   7.786  1.00 10.00      A   
ATOM    662  CA  GLU A  72     -10.080   0.115   7.233  1.00 10.00      A   
ATOM    663  CB  GLU A  72     -10.322   0.203   5.721  1.00 10.00      A   
ATOM    664  CG  GLU A  72     -10.828  -1.094   5.101  1.00 10.00      A   
ATOM    665  CD  GLU A  72     -10.793  -1.086   3.580  1.00 10.00      A   
ATOM    666  OE1 GLU A  72     -10.378  -2.106   2.985  1.00 10.00      A   
ATOM    667  OE2 GLU A  72     -11.188  -0.073   2.969  1.00 10.00      A   
ATOM    668  C   GLU A  72      -9.798   1.495   7.819  1.00 10.00      A   
ATOM    669  O   GLU A  72     -10.619   2.405   7.693  1.00 10.00      A   
ATOM    670  N   LEU A  73      -8.644   1.648   8.467  1.00 10.00      A   
ATOM    671  HN  LEU A  73      -8.010   0.896   8.510  1.00 10.00      A   
ATOM    672  CA  LEU A  73      -8.290   2.911   9.106  1.00 10.00      A   
ATOM    673  CB  LEU A  73      -8.261   2.739  10.629  1.00 10.00      A   
ATOM    674  CG  LEU A  73      -9.604   2.516  11.326  1.00 10.00      A   
ATOM    675  CD1 LEU A  73      -9.442   1.577  12.513  1.00 10.00      A   
ATOM    676  CD2 LEU A  73     -10.189   3.842  11.780  1.00 10.00      A   
ATOM    677  C   LEU A  73      -6.940   3.454   8.644  1.00 10.00      A   
ATOM    678  O   LEU A  73      -5.982   2.705   8.432  1.00 10.00      A   
ATOM    679  N   LYS A  74      -6.883   4.768   8.497  1.00 10.00      A   
ATOM    680  HN  LYS A  74      -7.693   5.295   8.649  1.00 10.00      A   
ATOM    681  CA  LYS A  74      -5.667   5.460   8.108  1.00 10.00      A   
ATOM    682  CB  LYS A  74      -5.896   6.262   6.829  1.00 10.00      A   
ATOM    683  CG  LYS A  74      -6.305   5.432   5.627  1.00 10.00      A   
ATOM    684  CD  LYS A  74      -6.315   6.288   4.372  1.00 10.00      A   
ATOM    685  CE  LYS A  74      -6.654   5.472   3.138  1.00 10.00      A   
ATOM    686  NZ  LYS A  74      -6.332   6.209   1.889  1.00 10.00      A   
ATOM    687  HZ1 LYS A  74      -6.057   5.543   1.142  1.00 10.00      A   
ATOM    688  HZ2 LYS A  74      -5.545   6.870   2.052  1.00 10.00      A   
ATOM    689  HZ3 LYS A  74      -7.155   6.752   1.563  1.00 10.00      A   
ATOM    690  C   LYS A  74      -5.268   6.411   9.227  1.00 10.00      A   
ATOM    691  O   LYS A  74      -6.138   6.988   9.885  1.00 10.00      A   
ATOM    692  N   GLY A  75      -3.971   6.570   9.454  1.00 10.00      A   
ATOM    693  HN  GLY A  75      -3.315   6.080   8.905  1.00 10.00      A   
ATOM    694  CA  GLY A  75      -3.521   7.459  10.512  1.00 10.00      A   
ATOM    695  C   GLY A  75      -2.623   8.572  10.020  1.00 10.00      A   
ATOM    696  O   GLY A  75      -3.096   9.657   9.681  1.00 10.00      A   
ATOM    697  N   LYS A  76      -1.326   8.306   9.995  1.00 10.00      A   
ATOM    698  HN  LYS A  76      -1.014   7.419  10.282  1.00 10.00      A   
ATOM    699  CA  LYS A  76      -0.348   9.284   9.548  1.00 10.00      A   
ATOM    700  CB  LYS A  76       1.058   8.856   9.983  1.00 10.00      A   
ATOM    701  CG  LYS A  76       1.212   8.596  11.474  1.00 10.00      A   
ATOM    702  CD  LYS A  76       2.557   7.956  11.786  1.00 10.00      A   
ATOM    703  CE  LYS A  76       2.713   7.687  13.275  1.00 10.00      A   
ATOM    704  NZ  LYS A  76       4.054   7.131  13.596  1.00 10.00      A   
ATOM    705  HZ1 LYS A  76       4.233   7.182  14.620  1.00 10.00      A   
ATOM    706  HZ2 LYS A  76       4.793   7.670  13.101  1.00 10.00      A   
ATOM    707  HZ3 LYS A  76       4.107   6.128  13.294  1.00 10.00      A   
ATOM    708  C   LYS A  76      -0.389   9.424   8.030  1.00 10.00      A   
ATOM    709  O   LYS A  76      -0.479   8.431   7.317  1.00 10.00      A   
ATOM    710  N   PRO A  77      -0.354  10.663   7.515  1.00 10.00      A   
ATOM    711  CA  PRO A  77      -0.360  10.913   6.073  1.00 10.00      A   
ATOM    712  CB  PRO A  77      -0.600  12.429   5.969  1.00 10.00      A   
ATOM    713  CG  PRO A  77      -0.980  12.872   7.343  1.00 10.00      A   
ATOM    714  CD  PRO A  77      -0.326  11.907   8.286  1.00 10.00      A   
ATOM    715  C   PRO A  77       0.995  10.561   5.460  1.00 10.00      A   
ATOM    716  O   PRO A  77       1.967  10.326   6.186  1.00 10.00      A   
ATOM    717  N   HIS A  78       1.063  10.541   4.132  1.00 10.00      A   
ATOM    718  HN  HIS A  78       0.252  10.733   3.610  1.00 10.00      A   
ATOM    719  CA  HIS A  78       2.306  10.218   3.421  1.00 10.00      A   
ATOM    720  CB  HIS A  78       2.086  10.313   1.910  1.00 10.00      A   
ATOM    721  CG  HIS A  78       3.137   9.637   1.080  1.00 10.00      A   
ATOM    722  ND1 HIS A  78       3.268   9.811  -0.278  1.00 10.00      A   
ATOM    723  HD1 HIS A  78       2.701  10.381  -0.848  1.00 10.00      A   
ATOM    724  CD2 HIS A  78       4.118   8.769   1.439  1.00 10.00      A   
ATOM    725  CE1 HIS A  78       4.294   9.059  -0.698  1.00 10.00      A   
ATOM    726  NE2 HIS A  78       4.846   8.406   0.310  1.00 10.00      A   
ATOM    727  C   HIS A  78       3.443  11.151   3.846  1.00 10.00      A   
ATOM    728  O   HIS A  78       4.615  10.783   3.806  1.00 10.00      A   
ATOM    729  N   PHE A  79       3.073  12.352   4.281  1.00 10.00      A   
ATOM    730  HN  PHE A  79       2.119  12.572   4.290  1.00 10.00      A   
ATOM    731  CA  PHE A  79       4.031  13.358   4.729  1.00 10.00      A   
ATOM    732  CB  PHE A  79       3.271  14.629   5.127  1.00 10.00      A   
ATOM    733  CG  PHE A  79       4.115  15.870   5.214  1.00 10.00      A   
ATOM    734  CD1 PHE A  79       4.374  16.627   4.080  1.00 10.00      A   
ATOM    735  CD2 PHE A  79       4.640  16.283   6.426  1.00 10.00      A   
ATOM    736  CE1 PHE A  79       5.143  17.770   4.153  1.00 10.00      A   
ATOM    737  CE2 PHE A  79       5.410  17.426   6.506  1.00 10.00      A   
ATOM    738  CZ  PHE A  79       5.661  18.171   5.368  1.00 10.00      A   
ATOM    739  C   PHE A  79       4.869  12.853   5.912  1.00 10.00      A   
ATOM    740  O   PHE A  79       6.006  13.287   6.113  1.00 10.00      A   
ATOM    741  N   ALA A  80       4.313  11.921   6.678  1.00 10.00      A   
ATOM    742  HN  ALA A  80       3.418  11.579   6.446  1.00 10.00      A   
ATOM    743  CA  ALA A  80       5.005  11.375   7.839  1.00 10.00      A   
ATOM    744  CB  ALA A  80       4.016  10.703   8.778  1.00 10.00      A   
ATOM    745  C   ALA A  80       6.101  10.398   7.427  1.00 10.00      A   
ATOM    746  O   ALA A  80       7.124  10.275   8.108  1.00 10.00      A   
ATOM    747  N   ASP A  81       5.901   9.737   6.289  1.00 10.00      A   
ATOM    748  HN  ASP A  81       5.091   9.921   5.764  1.00 10.00      A   
ATOM    749  CA  ASP A  81       6.862   8.757   5.787  1.00 10.00      A   
ATOM    750  CB  ASP A  81       6.283   7.971   4.610  1.00 10.00      A   
ATOM    751  CG  ASP A  81       5.461   6.782   5.058  1.00 10.00      A   
ATOM    752  OD1 ASP A  81       5.550   6.406   6.247  1.00 10.00      A   
ATOM    753  OD2 ASP A  81       4.710   6.229   4.230  1.00 10.00      A   
ATOM    754  C   ASP A  81       8.181   9.404   5.393  1.00 10.00      A   
ATOM    755  O   ASP A  81       9.205   8.730   5.262  1.00 10.00      A   
ATOM    756  N   PHE A  82       8.159  10.719   5.227  1.00 10.00      A   
ATOM    757  HN  PHE A  82       7.314  11.200   5.365  1.00 10.00      A   
ATOM    758  CA  PHE A  82       9.351  11.466   4.848  1.00 10.00      A   
ATOM    759  CB  PHE A  82       8.974  12.695   4.014  1.00 10.00      A   
ATOM    760  CG  PHE A  82       8.067  12.387   2.855  1.00 10.00      A   
ATOM    761  CD1 PHE A  82       8.254  11.246   2.087  1.00 10.00      A   
ATOM    762  CD2 PHE A  82       7.021  13.236   2.539  1.00 10.00      A   
ATOM    763  CE1 PHE A  82       7.420  10.963   1.024  1.00 10.00      A   
ATOM    764  CE2 PHE A  82       6.182  12.961   1.477  1.00 10.00      A   
ATOM    765  CZ  PHE A  82       6.380  11.822   0.720  1.00 10.00      A   
ATOM    766  C   PHE A  82      10.140  11.880   6.089  1.00 10.00      A   
ATOM    767  O   PHE A  82      11.114  12.629   6.000  1.00 10.00      A   
ATOM    768  N   ASN A  83       9.693  11.387   7.246  1.00 10.00      A   
ATOM    769  HN  ASN A  83       8.904  10.798   7.233  1.00 10.00      A   
ATOM    770  CA  ASN A  83      10.331  11.668   8.536  1.00 10.00      A   
ATOM    771  CB  ASN A  83      11.791  11.198   8.561  1.00 10.00      A   
ATOM    772  CG  ASN A  83      11.926   9.691   8.470  1.00 10.00      A   
ATOM    773  OD1 ASN A  83      11.059   8.945   8.932  1.00 10.00      A   
ATOM    774  ND2 ASN A  83      13.011   9.231   7.869  1.00 10.00      A   
ATOM    775 HD21 ASN A  83      13.657   9.879   7.515  1.00 10.00      A   
ATOM    776 HD22 ASN A  83      13.128   8.258   7.805  1.00 10.00      A   
ATOM    777  C   ASN A  83      10.229  13.136   8.926  1.00 10.00      A   
ATOM    778  O   ASN A  83      10.975  13.617   9.778  1.00 10.00      A   
ATOM    779  N   LEU A  84       9.281  13.837   8.317  1.00 10.00      A   
ATOM    780  HN  LEU A  84       8.709  13.392   7.658  1.00 10.00      A   
ATOM    781  CA  LEU A  84       9.074  15.252   8.595  1.00 10.00      A   
ATOM    782  CB  LEU A  84       8.547  15.963   7.352  1.00 10.00      A   
ATOM    783  CG  LEU A  84       9.549  16.138   6.213  1.00 10.00      A   
ATOM    784  CD1 LEU A  84       8.846  16.592   4.945  1.00 10.00      A   
ATOM    785  CD2 LEU A  84      10.641  17.120   6.609  1.00 10.00      A   
ATOM    786  C   LEU A  84       8.120  15.448   9.763  1.00 10.00      A   
ATOM    787  O   LEU A  84       7.868  16.575  10.197  1.00 10.00      A   
ATOM    788  N   VAL A  85       7.585  14.341  10.258  1.00 10.00      A   
ATOM    789  HN  VAL A  85       7.818  13.480   9.857  1.00 10.00      A   
ATOM    790  CA  VAL A  85       6.667  14.370  11.381  1.00 10.00      A   
ATOM    791  CB  VAL A  85       5.331  13.682  11.038  1.00 10.00      A   
ATOM    792  CG1 VAL A  85       4.340  13.840  12.177  1.00 10.00      A   
ATOM    793  CG2 VAL A  85       4.756  14.241   9.747  1.00 10.00      A   
ATOM    794  C   VAL A  85       7.293  13.672  12.584  1.00 10.00      A   
ATOM    795  O   VAL A  85       7.454  12.450  12.585  1.00 10.00      A   
ATOM    796  N   PRO A  86       7.675  14.451  13.607  1.00 10.00      A   
ATOM    797  CA  PRO A  86       8.289  13.926  14.835  1.00 10.00      A   
ATOM    798  CB  PRO A  86       8.365  15.157  15.741  1.00 10.00      A   
ATOM    799  CG  PRO A  86       8.431  16.302  14.798  1.00 10.00      A   
ATOM    800  CD  PRO A  86       7.559  15.920  13.639  1.00 10.00      A   
ATOM    801  C   PRO A  86       7.449  12.835  15.498  1.00 10.00      A   
ATOM    802  O   PRO A  86       6.212  12.888  15.489  1.00 10.00      A   
ATOM    803  N   ASP A  87       8.136  11.851  16.073  1.00 10.00      A   
ATOM    804  HN  ASP A  87       9.118  11.881  16.043  1.00 10.00      A   
ATOM    805  CA  ASP A  87       7.484  10.729  16.744  1.00 10.00      A   
ATOM    806  CB  ASP A  87       8.515   9.678  17.175  1.00 10.00      A   
ATOM    807  CG  ASP A  87       8.942   8.760  16.046  1.00 10.00      A   
ATOM    808  OD1 ASP A  87      10.106   8.855  15.599  1.00 10.00      A   
ATOM    809  OD2 ASP A  87       8.119   7.929  15.607  1.00 10.00      A   
ATOM    810  C   ASP A  87       6.699  11.193  17.958  1.00 10.00      A   
ATOM    811  O   ASP A  87       7.160  12.042  18.726  1.00 10.00      A   
ATOM    812  N   GLY A  88       5.516  10.627  18.136  1.00 10.00      A   
ATOM    813  HN  GLY A  88       5.208   9.947  17.497  1.00 10.00      A   
ATOM    814  CA  GLY A  88       4.681  10.993  19.261  1.00 10.00      A   
ATOM    815  C   GLY A  88       3.515  11.870  18.851  1.00 10.00      A   
ATOM    816  O   GLY A  88       2.722  12.295  19.693  1.00 10.00      A   
ATOM    817  N   TRP A  89       3.416  12.141  17.555  1.00 10.00      A   
ATOM    818  HN  TRP A  89       4.091  11.775  16.941  1.00 10.00      A   
ATOM    819  CA  TRP A  89       2.339  12.967  17.018  1.00 10.00      A   
ATOM    820  CB  TRP A  89       2.555  13.209  15.519  1.00 10.00      A   
ATOM    821  CG  TRP A  89       1.392  13.844  14.810  1.00 10.00      A   
ATOM    822  CD1 TRP A  89       1.093  15.176  14.749  1.00 10.00      A   
ATOM    823  CD2 TRP A  89       0.376  13.171  14.051  1.00 10.00      A   
ATOM    824  NE1 TRP A  89      -0.048  15.373  14.007  1.00 10.00      A   
ATOM    825  HE1 TRP A  89      -0.469  16.243  13.823  1.00 10.00      A   
ATOM    826  CE2 TRP A  89      -0.506  14.156  13.567  1.00 10.00      A   
ATOM    827  CE3 TRP A  89       0.128  11.828  13.736  1.00 10.00      A   
ATOM    828  CZ2 TRP A  89      -1.616  13.843  12.787  1.00 10.00      A   
ATOM    829  CZ3 TRP A  89      -0.973  11.521  12.961  1.00 10.00      A   
ATOM    830  CH2 TRP A  89      -1.832  12.522  12.495  1.00 10.00      A   
ATOM    831  C   TRP A  89       0.983  12.311  17.250  1.00 10.00      A   
ATOM    832  O   TRP A  89       0.030  12.959  17.683  1.00 10.00      A   
ATOM    833  N   GLY A  90       0.902  11.026  16.949  1.00 10.00      A   
ATOM    834  HN  GLY A  90       1.692  10.563  16.597  1.00 10.00      A   
ATOM    835  CA  GLY A  90      -0.334  10.298  17.122  1.00 10.00      A   
ATOM    836  C   GLY A  90      -0.369   9.052  16.271  1.00 10.00      A   
ATOM    837  O   GLY A  90       0.677   8.538  15.872  1.00 10.00      A   
ATOM    838  N   GLY A  91      -1.568   8.576  15.983  1.00 10.00      A   
ATOM    839  HN  GLY A  91      -2.367   9.043  16.323  1.00 10.00      A   
ATOM    840  CA  GLY A  91      -1.723   7.383  15.184  1.00 10.00      A   
ATOM    841  C   GLY A  91      -1.938   6.167  16.055  1.00 10.00      A   
ATOM    842  O   GLY A  91      -1.810   5.034  15.602  1.00 10.00      A   
ATOM    843  N   TYR A  92      -2.260   6.406  17.316  1.00 10.00      A   
ATOM    844  HN  TYR A  92      -2.356   7.334  17.614  1.00 10.00      A   
ATOM    845  CA  TYR A  92      -2.492   5.328  18.265  1.00 10.00      A   
ATOM    846  CB  TYR A  92      -2.424   5.850  19.704  1.00 10.00      A   
ATOM    847  CG  TYR A  92      -1.053   6.353  20.102  1.00 10.00      A   
ATOM    848  CD1 TYR A  92      -0.769   7.714  20.130  1.00 10.00      A   
ATOM    849  CD2 TYR A  92      -0.038   5.466  20.436  1.00 10.00      A   
ATOM    850  CE1 TYR A  92       0.489   8.174  20.483  1.00 10.00      A   
ATOM    851  CE2 TYR A  92       1.219   5.917  20.792  1.00 10.00      A   
ATOM    852  CZ  TYR A  92       1.478   7.271  20.811  1.00 10.00      A   
ATOM    853  OH  TYR A  92       2.733   7.722  21.160  1.00 10.00      A   
ATOM    854  HH  TYR A  92       3.403   7.181  20.722  1.00 10.00      A   
ATOM    855  C   TYR A  92      -3.835   4.661  17.996  1.00 10.00      A   
ATOM    856  O   TYR A  92      -4.868   5.330  17.944  1.00 10.00      A   
ATOM    857  N   VAL A  93      -3.815   3.348  17.815  1.00 10.00      A   
ATOM    858  HN  VAL A  93      -2.957   2.872  17.871  1.00 10.00      A   
ATOM    859  CA  VAL A  93      -5.031   2.592  17.537  1.00 10.00      A   
ATOM    860  CB  VAL A  93      -4.797   1.546  16.418  1.00 10.00      A   
ATOM    861  CG1 VAL A  93      -3.946   0.385  16.911  1.00 10.00      A   
ATOM    862  CG2 VAL A  93      -6.113   1.057  15.832  1.00 10.00      A   
ATOM    863  C   VAL A  93      -5.562   1.906  18.799  1.00 10.00      A   
ATOM    864  O   VAL A  93      -6.669   1.366  18.806  1.00 10.00      A   
ATOM    865  N   TYR A  94      -4.772   1.956  19.871  1.00 10.00      A   
ATOM    866  HN  TYR A  94      -3.906   2.413  19.803  1.00 10.00      A   
ATOM    867  CA  TYR A  94      -5.144   1.336  21.144  1.00 10.00      A   
ATOM    868  CB  TYR A  94      -4.119   1.646  22.239  1.00 10.00      A   
ATOM    869  CG  TYR A  94      -4.359   0.894  23.526  1.00 10.00      A   
ATOM    870  CD1 TYR A  94      -4.264  -0.493  23.575  1.00 10.00      A   
ATOM    871  CD2 TYR A  94      -4.680   1.569  24.694  1.00 10.00      A   
ATOM    872  CE1 TYR A  94      -4.487  -1.182  24.751  1.00 10.00      A   
ATOM    873  CE2 TYR A  94      -4.901   0.891  25.872  1.00 10.00      A   
ATOM    874  CZ  TYR A  94      -4.806  -0.483  25.898  1.00 10.00      A   
ATOM    875  OH  TYR A  94      -5.028  -1.156  27.077  1.00 10.00      A   
ATOM    876  HH  TYR A  94      -4.718  -2.067  26.991  1.00 10.00      A   
ATOM    877  C   TYR A  94      -6.576   1.673  21.602  1.00 10.00      A   
ATOM    878  O   TYR A  94      -7.353   0.760  21.887  1.00 10.00      A   
ATOM    879  N   PRO A  95      -6.953   2.974  21.687  1.00 10.00      A   
ATOM    880  CA  PRO A  95      -8.309   3.379  22.105  1.00 10.00      A   
ATOM    881  CB  PRO A  95      -8.311   4.895  21.900  1.00 10.00      A   
ATOM    882  CG  PRO A  95      -6.877   5.286  22.002  1.00 10.00      A   
ATOM    883  CD  PRO A  95      -6.097   4.147  21.417  1.00 10.00      A   
ATOM    884  C   PRO A  95      -9.405   2.727  21.255  1.00 10.00      A   
ATOM    885  O   PRO A  95     -10.496   2.430  21.748  1.00 10.00      A   
ATOM    886  N   TRP A  96      -9.104   2.491  19.983  1.00 10.00      A   
ATOM    887  HN  TRP A  96      -8.208   2.723  19.652  1.00 10.00      A   
ATOM    888  CA  TRP A  96     -10.064   1.871  19.078  1.00 10.00      A   
ATOM    889  CB  TRP A  96      -9.655   2.088  17.619  1.00 10.00      A   
ATOM    890  CG  TRP A  96      -9.906   3.476  17.120  1.00 10.00      A   
ATOM    891  CD1 TRP A  96      -9.239   4.611  17.477  1.00 10.00      A   
ATOM    892  CD2 TRP A  96     -10.896   3.875  16.166  1.00 10.00      A   
ATOM    893  NE1 TRP A  96      -9.750   5.690  16.802  1.00 10.00      A   
ATOM    894  HE1 TRP A  96      -9.439   6.616  16.891  1.00 10.00      A   
ATOM    895  CE2 TRP A  96     -10.772   5.265  15.991  1.00 10.00      A   
ATOM    896  CE3 TRP A  96     -11.877   3.192  15.444  1.00 10.00      A   
ATOM    897  CZ2 TRP A  96     -11.592   5.984  15.124  1.00 10.00      A   
ATOM    898  CZ3 TRP A  96     -12.688   3.906  14.585  1.00 10.00      A   
ATOM    899  CH2 TRP A  96     -12.542   5.288  14.432  1.00 10.00      A   
ATOM    900  C   TRP A  96     -10.184   0.381  19.374  1.00 10.00      A   
ATOM    901  O   TRP A  96     -11.286  -0.144  19.515  1.00 10.00      A   
ATOM    902  N   ILE A  97      -9.039  -0.285  19.483  1.00 10.00      A   
ATOM    903  HN  ILE A  97      -8.194   0.203  19.363  1.00 10.00      A   
ATOM    904  CA  ILE A  97      -8.997  -1.720  19.765  1.00 10.00      A   
ATOM    905  CB  ILE A  97      -7.541  -2.222  19.859  1.00 10.00      A   
ATOM    906  CG1 ILE A  97      -6.743  -1.821  18.612  1.00 10.00      A   
ATOM    907  CG2 ILE A  97      -7.501  -3.730  20.067  1.00 10.00      A   
ATOM    908  CD1 ILE A  97      -7.351  -2.290  17.304  1.00 10.00      A   
ATOM    909  C   ILE A  97      -9.717  -2.040  21.075  1.00 10.00      A   
ATOM    910  O   ILE A  97     -10.468  -3.017  21.166  1.00 10.00      A   
ATOM    911  N   GLU A  98      -9.492  -1.196  22.075  1.00 10.00      A   
ATOM    912  HN  GLU A  98      -8.882  -0.441  21.925  1.00 10.00      A   
ATOM    913  CA  GLU A  98     -10.103  -1.350  23.390  1.00 10.00      A   
ATOM    914  CB  GLU A  98      -9.630  -0.218  24.309  1.00 10.00      A   
ATOM    915  CG  GLU A  98      -9.961  -0.411  25.780  1.00 10.00      A   
ATOM    916  CD  GLU A  98     -10.222   0.900  26.489  1.00 10.00      A   
ATOM    917  OE1 GLU A  98      -9.259   1.652  26.734  1.00 10.00      A   
ATOM    918  OE2 GLU A  98     -11.398   1.186  26.805  1.00 10.00      A   
ATOM    919  C   GLU A  98     -11.628  -1.333  23.302  1.00 10.00      A   
ATOM    920  O   GLU A  98     -12.308  -2.131  23.948  1.00 10.00      A   
ATOM    921  N   ALA A  99     -12.162  -0.432  22.491  1.00 10.00      A   
ATOM    922  HN  ALA A  99     -11.572   0.166  21.979  1.00 10.00      A   
ATOM    923  CA  ALA A  99     -13.606  -0.315  22.346  1.00 10.00      A   
ATOM    924  CB  ALA A  99     -13.989   1.089  21.907  1.00 10.00      A   
ATOM    925  C   ALA A  99     -14.179  -1.365  21.395  1.00 10.00      A   
ATOM    926  O   ALA A  99     -15.283  -1.869  21.611  1.00 10.00      A   
ATOM    927  N   MET A 100     -13.421  -1.693  20.355  1.00 10.00      A   
ATOM    928  HN  MET A 100     -12.544  -1.260  20.249  1.00 10.00      A   
ATOM    929  CA  MET A 100     -13.846  -2.671  19.361  1.00 10.00      A   
ATOM    930  CB  MET A 100     -12.797  -2.793  18.253  1.00 10.00      A   
ATOM    931  CG  MET A 100     -12.792  -1.660  17.242  1.00 10.00      A   
ATOM    932  SD  MET A 100     -11.381  -1.759  16.123  1.00 10.00      A   
ATOM    933  CE  MET A 100     -11.732  -0.396  15.019  1.00 10.00      A   
ATOM    934  C   MET A 100     -14.066  -4.043  19.982  1.00 10.00      A   
ATOM    935  O   MET A 100     -15.104  -4.668  19.777  1.00 10.00      A   
ATOM    936  N   SER A 101     -13.089  -4.492  20.753  1.00 10.00      A   
ATOM    937  HN  SER A 101     -12.303  -3.924  20.899  1.00 10.00      A   
ATOM    938  CA  SER A 101     -13.139  -5.802  21.389  1.00 10.00      A   
ATOM    939  CB  SER A 101     -11.848  -6.059  22.164  1.00 10.00      A   
ATOM    940  OG  SER A 101     -11.447  -4.901  22.881  1.00 10.00      A   
ATOM    941  HG  SER A 101     -10.969  -4.302  22.287  1.00 10.00      A   
ATOM    942  C   SER A 101     -14.359  -5.988  22.292  1.00 10.00      A   
ATOM    943  O   SER A 101     -14.963  -7.062  22.316  1.00 10.00      A   
ATOM    944  N   SER A 102     -14.730  -4.945  23.017  1.00 10.00      A   
ATOM    945  HN  SER A 102     -14.219  -4.112  22.956  1.00 10.00      A   
ATOM    946  CA  SER A 102     -15.866  -5.016  23.920  1.00 10.00      A   
ATOM    947  CB  SER A 102     -15.623  -4.130  25.140  1.00 10.00      A   
ATOM    948  OG  SER A 102     -14.490  -4.580  25.863  1.00 10.00      A   
ATOM    949  HG  SER A 102     -13.860  -3.855  25.960  1.00 10.00      A   
ATOM    950  C   SER A 102     -17.190  -4.659  23.237  1.00 10.00      A   
ATOM    951  O   SER A 102     -18.174  -4.337  23.904  1.00 10.00      A   
ATOM    952  N   SER A 103     -17.218  -4.727  21.915  1.00 10.00      A   
ATOM    953  HN  SER A 103     -16.410  -4.995  21.433  1.00 10.00      A   
ATOM    954  CA  SER A 103     -18.424  -4.414  21.162  1.00 10.00      A   
ATOM    955  CB  SER A 103     -18.376  -2.972  20.657  1.00 10.00      A   
ATOM    956  OG  SER A 103     -18.036  -2.076  21.709  1.00 10.00      A   
ATOM    957  HG  SER A 103     -17.071  -1.998  21.762  1.00 10.00      A   
ATOM    958  C   SER A 103     -18.620  -5.392  20.006  1.00 10.00      A   
ATOM    959  O   SER A 103     -19.667  -6.032  19.895  1.00 10.00      A   
ATOM    960  N   TYR A 104     -17.605  -5.519  19.162  1.00 10.00      A   
ATOM    961  HN  TYR A 104     -16.780  -5.012  19.320  1.00 10.00      A   
ATOM    962  CA  TYR A 104     -17.668  -6.416  18.024  1.00 10.00      A   
ATOM    963  CB  TYR A 104     -16.791  -5.899  16.882  1.00 10.00      A   
ATOM    964  CG  TYR A 104     -17.183  -4.541  16.350  1.00 10.00      A   
ATOM    965  CD1 TYR A 104     -16.414  -3.416  16.624  1.00 10.00      A   
ATOM    966  CD2 TYR A 104     -18.322  -4.380  15.570  1.00 10.00      A   
ATOM    967  CE1 TYR A 104     -16.766  -2.173  16.135  1.00 10.00      A   
ATOM    968  CE2 TYR A 104     -18.679  -3.140  15.079  1.00 10.00      A   
ATOM    969  CZ  TYR A 104     -17.901  -2.041  15.363  1.00 10.00      A   
ATOM    970  OH  TYR A 104     -18.254  -0.806  14.867  1.00 10.00      A   
ATOM    971  HH  TYR A 104     -19.218  -0.766  14.750  1.00 10.00      A   
ATOM    972  C   TYR A 104     -17.202  -7.804  18.428  1.00 10.00      A   
ATOM    973  O   TYR A 104     -16.142  -7.959  19.035  1.00 10.00      A   
ATOM    974  N   THR A 105     -17.999  -8.802  18.115  1.00 10.00      A   
ATOM    975  HN  THR A 105     -18.848  -8.613  17.671  1.00 10.00      A   
ATOM    976  CA  THR A 105     -17.658 -10.178  18.438  1.00 10.00      A   
ATOM    977  CB  THR A 105     -18.813 -10.862  19.195  1.00 10.00      A   
ATOM    978  OG1 THR A 105     -19.759  -9.870  19.624  1.00 10.00      A   
ATOM    979  HG1 THR A 105     -20.624 -10.070  19.242  1.00 10.00      A   
ATOM    980  CG2 THR A 105     -18.290 -11.615  20.411  1.00 10.00      A   
ATOM    981  C   THR A 105     -17.351 -10.966  17.167  1.00 10.00      A   
ATOM    982  O   THR A 105     -16.841 -12.083  17.222  1.00 10.00      A   
ATOM    983  N   TRP A 106     -17.640 -10.364  16.019  1.00 10.00      A   
ATOM    984  HN  TRP A 106     -18.011  -9.454  16.034  1.00 10.00      A   
ATOM    985  CA  TRP A 106     -17.420 -11.016  14.736  1.00 10.00      A   
ATOM    986  CB  TRP A 106     -18.760 -11.293  14.054  1.00 10.00      A   
ATOM    987  CG  TRP A 106     -19.333 -12.639  14.370  1.00 10.00      A   
ATOM    988  CD1 TRP A 106     -19.814 -13.068  15.574  1.00 10.00      A   
ATOM    989  CD2 TRP A 106     -19.486 -13.736  13.463  1.00 10.00      A   
ATOM    990  NE1 TRP A 106     -20.258 -14.363  15.470  1.00 10.00      A   
ATOM    991  HE1 TRP A 106     -20.652 -14.892  16.202  1.00 10.00      A   
ATOM    992  CE2 TRP A 106     -20.069 -14.794  14.183  1.00 10.00      A   
ATOM    993  CE3 TRP A 106     -19.191 -13.924  12.108  1.00 10.00      A   
ATOM    994  CZ2 TRP A 106     -20.361 -16.022  13.595  1.00 10.00      A   
ATOM    995  CZ3 TRP A 106     -19.479 -15.143  11.527  1.00 10.00      A   
ATOM    996  CH2 TRP A 106     -20.061 -16.176  12.269  1.00 10.00      A   
ATOM    997  C   TRP A 106     -16.532 -10.190  13.811  1.00 10.00      A   
ATOM    998  O   TRP A 106     -16.819 -10.053  12.620  1.00 10.00      A   
ATOM    999  N   LEU A 107     -15.456  -9.642  14.350  1.00 10.00      A   
ATOM   1000  HN  LEU A 107     -15.274  -9.766  15.303  1.00 10.00      A   
ATOM   1001  CA  LEU A 107     -14.533  -8.867  13.539  1.00 10.00      A   
ATOM   1002  CB  LEU A 107     -13.735  -7.894  14.405  1.00 10.00      A   
ATOM   1003  CG  LEU A 107     -13.445  -6.525  13.788  1.00 10.00      A   
ATOM   1004  CD1 LEU A 107     -14.724  -5.884  13.272  1.00 10.00      A   
ATOM   1005  CD2 LEU A 107     -12.777  -5.623  14.809  1.00 10.00      A   
ATOM   1006  C   LEU A 107     -13.615  -9.823  12.780  1.00 10.00      A   
ATOM   1007  O   LEU A 107     -12.850 -10.575  13.384  1.00 10.00      A   
ATOM   1008  N   GLU A 108     -13.713  -9.802  11.459  1.00 10.00      A   
ATOM   1009  HN  GLU A 108     -14.325  -9.166  11.037  1.00 10.00      A   
ATOM   1010  CA  GLU A 108     -12.929 -10.694  10.620  1.00 10.00      A   
ATOM   1011  CB  GLU A 108     -13.760 -11.187   9.431  1.00 10.00      A   
ATOM   1012  CG  GLU A 108     -14.924 -12.092   9.809  1.00 10.00      A   
ATOM   1013  CD  GLU A 108     -15.619 -12.678   8.600  1.00 10.00      A   
ATOM   1014  OE1 GLU A 108     -15.097 -13.652   8.026  1.00 10.00      A   
ATOM   1015  OE2 GLU A 108     -16.692 -12.172   8.216  1.00 10.00      A   
ATOM   1016  C   GLU A 108     -11.627 -10.070  10.122  1.00 10.00      A   
ATOM   1017  O   GLU A 108     -10.586 -10.730  10.112  1.00 10.00      A   
ATOM   1018  N   GLU A 109     -11.670  -8.812   9.698  1.00 10.00      A   
ATOM   1019  HN  GLU A 109     -12.511  -8.306   9.746  1.00 10.00      A   
ATOM   1020  CA  GLU A 109     -10.469  -8.174   9.173  1.00 10.00      A   
ATOM   1021  CB  GLU A 109     -10.373  -8.319   7.649  1.00 10.00      A   
ATOM   1022  CG  GLU A 109     -11.706  -8.503   6.945  1.00 10.00      A   
ATOM   1023  CD  GLU A 109     -11.568  -8.520   5.438  1.00 10.00      A   
ATOM   1024  OE1 GLU A 109     -11.423  -7.434   4.841  1.00 10.00      A   
ATOM   1025  OE2 GLU A 109     -11.616  -9.615   4.837  1.00 10.00      A   
ATOM   1026  C   GLU A 109     -10.305  -6.715   9.583  1.00 10.00      A   
ATOM   1027  O   GLU A 109     -11.263  -5.940   9.616  1.00 10.00      A   
ATOM   1028  N   ILE A 110      -9.062  -6.359   9.890  1.00 10.00      A   
ATOM   1029  HN  ILE A 110      -8.355  -7.040   9.853  1.00 10.00      A   
ATOM   1030  CA  ILE A 110      -8.701  -5.003  10.279  1.00 10.00      A   
ATOM   1031  CB  ILE A 110      -8.359  -4.907  11.786  1.00 10.00      A   
ATOM   1032  CG1 ILE A 110      -9.610  -5.123  12.642  1.00 10.00      A   
ATOM   1033  CG2 ILE A 110      -7.720  -3.565  12.115  1.00 10.00      A   
ATOM   1034  CD1 ILE A 110      -9.334  -5.143  14.131  1.00 10.00      A   
ATOM   1035  C   ILE A 110      -7.504  -4.543   9.448  1.00 10.00      A   
ATOM   1036  O   ILE A 110      -6.505  -5.257   9.334  1.00 10.00      A   
ATOM   1037  N   ARG A 111      -7.616  -3.371   8.844  1.00 10.00      A   
ATOM   1038  HN  ARG A 111      -8.442  -2.847   8.960  1.00 10.00      A   
ATOM   1039  CA  ARG A 111      -6.550  -2.832   8.017  1.00 10.00      A   
ATOM   1040  CB  ARG A 111      -7.012  -2.753   6.560  1.00 10.00      A   
ATOM   1041  CG  ARG A 111      -7.542  -4.076   6.027  1.00 10.00      A   
ATOM   1042  CD  ARG A 111      -8.347  -3.892   4.753  1.00 10.00      A   
ATOM   1043  NE  ARG A 111      -9.060  -5.113   4.375  1.00 10.00      A   
ATOM   1044  HE  ARG A 111      -9.542  -5.590   5.083  1.00 10.00      A   
ATOM   1045  CZ  ARG A 111      -9.098  -5.604   3.136  1.00 10.00      A   
ATOM   1046  NH1 ARG A 111      -8.467  -4.980   2.149  1.00 10.00      A   
ATOM   1047 HH11 ARG A 111      -7.944  -4.099   2.336  1.00 10.00      A   
ATOM   1048 HH12 ARG A 111      -8.491  -5.364   1.177  1.00 10.00      A   
ATOM   1049  NH2 ARG A 111      -9.783  -6.712   2.890  1.00 10.00      A   
ATOM   1050 HH21 ARG A 111     -10.298  -7.200   3.670  1.00 10.00      A   
ATOM   1051 HH22 ARG A 111      -9.822  -7.101   1.925  1.00 10.00      A   
ATOM   1052  C   ARG A 111      -6.128  -1.457   8.522  1.00 10.00      A   
ATOM   1053  O   ARG A 111      -6.960  -0.563   8.683  1.00 10.00      A   
ATOM   1054  N   LEU A 112      -4.836  -1.301   8.782  1.00 10.00      A   
ATOM   1055  HN  LEU A 112      -4.223  -2.055   8.638  1.00 10.00      A   
ATOM   1056  CA  LEU A 112      -4.299  -0.045   9.277  1.00 10.00      A   
ATOM   1057  CB  LEU A 112      -3.903  -0.193  10.748  1.00 10.00      A   
ATOM   1058  CG  LEU A 112      -5.043  -0.402  11.746  1.00 10.00      A   
ATOM   1059  CD1 LEU A 112      -4.519  -1.060  13.010  1.00 10.00      A   
ATOM   1060  CD2 LEU A 112      -5.698   0.925  12.081  1.00 10.00      A   
ATOM   1061  C   LEU A 112      -3.086   0.394   8.467  1.00 10.00      A   
ATOM   1062  O   LEU A 112      -2.210  -0.416   8.156  1.00 10.00      A   
ATOM   1063  N   LYS A 113      -3.044   1.671   8.116  1.00 10.00      A   
ATOM   1064  HN  LYS A 113      -3.785   2.265   8.374  1.00 10.00      A   
ATOM   1065  CA  LYS A 113      -1.923   2.216   7.365  1.00 10.00      A   
ATOM   1066  CB  LYS A 113      -2.335   2.638   5.949  1.00 10.00      A   
ATOM   1067  CG  LYS A 113      -1.150   2.934   5.035  1.00 10.00      A   
ATOM   1068  CD  LYS A 113      -1.594   3.509   3.698  1.00 10.00      A   
ATOM   1069  CE  LYS A 113      -0.413   3.709   2.756  1.00 10.00      A   
ATOM   1070  NZ  LYS A 113      -0.781   4.499   1.551  1.00 10.00      A   
ATOM   1071  HZ1 LYS A 113      -1.346   3.918   0.898  1.00 10.00      A   
ATOM   1072  HZ2 LYS A 113       0.079   4.816   1.054  1.00 10.00      A   
ATOM   1073  HZ3 LYS A 113      -1.338   5.337   1.826  1.00 10.00      A   
ATOM   1074  C   LYS A 113      -1.311   3.394   8.114  1.00 10.00      A   
ATOM   1075  O   LYS A 113      -2.011   4.349   8.463  1.00 10.00      A   
ATOM   1076  N   ARG A 114      -0.005   3.302   8.364  1.00 10.00      A   
ATOM   1077  HN  ARG A 114       0.479   2.502   8.056  1.00 10.00      A   
ATOM   1078  CA  ARG A 114       0.736   4.338   9.079  1.00 10.00      A   
ATOM   1079  CB  ARG A 114       0.846   5.621   8.247  1.00 10.00      A   
ATOM   1080  CG  ARG A 114       1.589   5.446   6.930  1.00 10.00      A   
ATOM   1081  CD  ARG A 114       1.621   6.742   6.133  1.00 10.00      A   
ATOM   1082  NE  ARG A 114       2.190   6.565   4.798  1.00 10.00      A   
ATOM   1083  HE  ARG A 114       3.165   6.375   4.740  1.00 10.00      A   
ATOM   1084  CZ  ARG A 114       1.489   6.649   3.671  1.00 10.00      A   
ATOM   1085  NH1 ARG A 114       0.189   6.906   3.710  1.00 10.00      A   
ATOM   1086 HH11 ARG A 114      -0.297   7.042   4.623  1.00 10.00      A   
ATOM   1087 HH12 ARG A 114      -0.365   6.973   2.822  1.00 10.00      A   
ATOM   1088  NH2 ARG A 114       2.097   6.467   2.504  1.00 10.00      A   
ATOM   1089 HH21 ARG A 114       3.121   6.257   2.476  1.00 10.00      A   
ATOM   1090 HH22 ARG A 114       1.556   6.524   1.603  1.00 10.00      A   
ATOM   1091  C   ARG A 114       0.117   4.615  10.448  1.00 10.00      A   
ATOM   1092  O   ARG A 114      -0.284   5.740  10.751  1.00 10.00      A   
ATOM   1093  N   MET A 115       0.035   3.575  11.268  1.00 10.00      A   
ATOM   1094  HN  MET A 115       0.382   2.705  10.976  1.00 10.00      A   
ATOM   1095  CA  MET A 115      -0.540   3.691  12.598  1.00 10.00      A   
ATOM   1096  CB  MET A 115      -1.909   3.000  12.652  1.00 10.00      A   
ATOM   1097  CG  MET A 115      -3.007   3.711  11.877  1.00 10.00      A   
ATOM   1098  SD  MET A 115      -3.710   5.108  12.778  1.00 10.00      A   
ATOM   1099  CE  MET A 115      -4.614   4.251  14.062  1.00 10.00      A   
ATOM   1100  C   MET A 115       0.391   3.074  13.628  1.00 10.00      A   
ATOM   1101  O   MET A 115       1.248   2.255  13.292  1.00 10.00      A   
ATOM   1102  N   VAL A 116       0.223   3.477  14.876  1.00 10.00      A   
ATOM   1103  HN  VAL A 116      -0.482   4.134  15.076  1.00 10.00      A   
ATOM   1104  CA  VAL A 116       1.034   2.962  15.961  1.00 10.00      A   
ATOM   1105  CB  VAL A 116       1.364   4.056  17.003  1.00 10.00      A   
ATOM   1106  CG1 VAL A 116       2.336   3.531  18.053  1.00 10.00      A   
ATOM   1107  CG2 VAL A 116       1.934   5.292  16.326  1.00 10.00      A   
ATOM   1108  C   VAL A 116       0.291   1.824  16.645  1.00 10.00      A   
ATOM   1109  O   VAL A 116      -0.597   2.049  17.470  1.00 10.00      A   
ATOM   1110  N   VAL A 117       0.647   0.608  16.286  1.00 10.00      A   
ATOM   1111  HN  VAL A 117       1.376   0.498  15.640  1.00 10.00      A   
ATOM   1112  CA  VAL A 117       0.015  -0.571  16.851  1.00 10.00      A   
ATOM   1113  CB  VAL A 117      -0.335  -1.606  15.759  1.00 10.00      A   
ATOM   1114  CG1 VAL A 117      -1.189  -2.729  16.334  1.00 10.00      A   
ATOM   1115  CG2 VAL A 117      -1.037  -0.941  14.585  1.00 10.00      A   
ATOM   1116  C   VAL A 117       0.956  -1.219  17.852  1.00 10.00      A   
ATOM   1117  O   VAL A 117       2.000  -1.735  17.474  1.00 10.00      A   
ATOM   1118  N   THR A 118       0.599  -1.173  19.123  1.00 10.00      A   
ATOM   1119  HN  THR A 118      -0.245  -0.742  19.373  1.00 10.00      A   
ATOM   1120  CA  THR A 118       1.429  -1.763  20.159  1.00 10.00      A   
ATOM   1121  CB  THR A 118       1.147  -1.107  21.519  1.00 10.00      A   
ATOM   1122  OG1 THR A 118      -0.254  -0.817  21.616  1.00 10.00      A   
ATOM   1123  HG1 THR A 118      -0.478  -0.661  22.542  1.00 10.00      A   
ATOM   1124  CG2 THR A 118       1.943   0.184  21.663  1.00 10.00      A   
ATOM   1125  C   THR A 118       1.170  -3.264  20.250  1.00 10.00      A   
ATOM   1126  O   THR A 118       0.170  -3.757  19.719  1.00 10.00      A   
ATOM   1127  N   ASP A 119       2.065  -3.986  20.921  1.00 10.00      A   
ATOM   1128  HN  ASP A 119       2.840  -3.535  21.326  1.00 10.00      A   
ATOM   1129  CA  ASP A 119       1.926  -5.434  21.074  1.00 10.00      A   
ATOM   1130  CB  ASP A 119       3.132  -6.029  21.811  1.00 10.00      A   
ATOM   1131  CG  ASP A 119       4.425  -5.888  21.035  1.00 10.00      A   
ATOM   1132  OD1 ASP A 119       4.678  -6.705  20.123  1.00 10.00      A   
ATOM   1133  OD2 ASP A 119       5.201  -4.954  21.333  1.00 10.00      A   
ATOM   1134  C   ASP A 119       0.646  -5.772  21.823  1.00 10.00      A   
ATOM   1135  O   ASP A 119      -0.002  -6.782  21.547  1.00 10.00      A   
ATOM   1136  N   ASP A 120       0.278  -4.904  22.761  1.00 10.00      A   
ATOM   1137  HN  ASP A 120       0.843  -4.119  22.930  1.00 10.00      A   
ATOM   1138  CA  ASP A 120      -0.930  -5.095  23.563  1.00 10.00      A   
ATOM   1139  CB  ASP A 120      -1.041  -4.019  24.643  1.00 10.00      A   
ATOM   1140  CG  ASP A 120      -1.292  -4.605  26.016  1.00 10.00      A   
ATOM   1141  OD1 ASP A 120      -2.421  -4.473  26.533  1.00 10.00      A   
ATOM   1142  OD2 ASP A 120      -0.356  -5.205  26.585  1.00 10.00      A   
ATOM   1143  C   ASP A 120      -2.180  -5.089  22.691  1.00 10.00      A   
ATOM   1144  O   ASP A 120      -3.141  -5.810  22.959  1.00 10.00      A   
ATOM   1145  N   CYS A 121      -2.161  -4.271  21.644  1.00 10.00      A   
ATOM   1146  HN  CYS A 121      -1.367  -3.723  21.481  1.00 10.00      A   
ATOM   1147  CA  CYS A 121      -3.291  -4.188  20.727  1.00 10.00      A   
ATOM   1148  CB  CYS A 121      -3.080  -3.076  19.695  1.00 10.00      A   
ATOM   1149  SG  CYS A 121      -2.912  -1.418  20.393  1.00 10.00      A   
ATOM   1150  HG  CYS A 121      -1.691  -1.305  20.899  1.00 10.00      A   
ATOM   1151  C   CYS A 121      -3.471  -5.527  20.018  1.00 10.00      A   
ATOM   1152  O   CYS A 121      -4.589  -6.014  19.852  1.00 10.00      A   
ATOM   1153  N   LEU A 122      -2.356  -6.129  19.631  1.00 10.00      A   
ATOM   1154  HN  LEU A 122      -1.495  -5.701  19.811  1.00 10.00      A   
ATOM   1155  CA  LEU A 122      -2.371  -7.416  18.953  1.00 10.00      A   
ATOM   1156  CB  LEU A 122      -0.954  -7.798  18.515  1.00 10.00      A   
ATOM   1157  CG  LEU A 122      -0.313  -6.910  17.446  1.00 10.00      A   
ATOM   1158  CD1 LEU A 122       1.201  -7.022  17.497  1.00 10.00      A   
ATOM   1159  CD2 LEU A 122      -0.822  -7.286  16.065  1.00 10.00      A   
ATOM   1160  C   LEU A 122      -2.936  -8.482  19.880  1.00 10.00      A   
ATOM   1161  O   LEU A 122      -3.851  -9.226  19.509  1.00 10.00      A   
ATOM   1162  N   GLU A 123      -2.399  -8.528  21.098  1.00 10.00      A   
ATOM   1163  HN  GLU A 123      -1.687  -7.888  21.326  1.00 10.00      A   
ATOM   1164  CA  GLU A 123      -2.835  -9.494  22.103  1.00 10.00      A   
ATOM   1165  CB  GLU A 123      -2.033  -9.334  23.401  1.00 10.00      A   
ATOM   1166  CG  GLU A 123      -0.543  -9.601  23.262  1.00 10.00      A   
ATOM   1167  CD  GLU A 123       0.125  -9.904  24.589  1.00 10.00      A   
ATOM   1168  OE1 GLU A 123       0.503  -8.953  25.304  1.00 10.00      A   
ATOM   1169  OE2 GLU A 123       0.274 -11.099  24.925  1.00 10.00      A   
ATOM   1170  C   GLU A 123      -4.323  -9.339  22.396  1.00 10.00      A   
ATOM   1171  O   GLU A 123      -5.047 -10.332  22.527  1.00 10.00      A   
ATOM   1172  N   LEU A 124      -4.768  -8.090  22.511  1.00 10.00      A   
ATOM   1173  HN  LEU A 124      -4.128  -7.346  22.423  1.00 10.00      A   
ATOM   1174  CA  LEU A 124      -6.169  -7.788  22.787  1.00 10.00      A   
ATOM   1175  CB  LEU A 124      -6.384  -6.276  22.887  1.00 10.00      A   
ATOM   1176  CG  LEU A 124      -6.983  -5.748  24.194  1.00 10.00      A   
ATOM   1177  CD1 LEU A 124      -7.189  -4.241  24.109  1.00 10.00      A   
ATOM   1178  CD2 LEU A 124      -8.292  -6.452  24.519  1.00 10.00      A   
ATOM   1179  C   LEU A 124      -7.084  -8.356  21.707  1.00 10.00      A   
ATOM   1180  O   LEU A 124      -8.087  -9.002  22.009  1.00 10.00      A   
ATOM   1181  N   ILE A 125      -6.736  -8.103  20.454  1.00 10.00      A   
ATOM   1182  HN  ILE A 125      -5.927  -7.567  20.278  1.00 10.00      A   
ATOM   1183  CA  ILE A 125      -7.524  -8.583  19.324  1.00 10.00      A   
ATOM   1184  CB  ILE A 125      -6.959  -8.042  17.988  1.00 10.00      A   
ATOM   1185  CG1 ILE A 125      -7.262  -6.547  17.853  1.00 10.00      A   
ATOM   1186  CG2 ILE A 125      -7.504  -8.815  16.793  1.00 10.00      A   
ATOM   1187  CD1 ILE A 125      -6.682  -5.904  16.613  1.00 10.00      A   
ATOM   1188  C   ILE A 125      -7.573 -10.110  19.290  1.00 10.00      A   
ATOM   1189  O   ILE A 125      -8.640 -10.700  19.113  1.00 10.00      A   
ATOM   1190  N   ALA A 126      -6.416 -10.732  19.489  1.00 10.00      A   
ATOM   1191  HN  ALA A 126      -5.613 -10.192  19.661  1.00 10.00      A   
ATOM   1192  CA  ALA A 126      -6.292 -12.185  19.459  1.00 10.00      A   
ATOM   1193  CB  ALA A 126      -4.856 -12.598  19.735  1.00 10.00      A   
ATOM   1194  C   ALA A 126      -7.242 -12.893  20.423  1.00 10.00      A   
ATOM   1195  O   ALA A 126      -7.916 -13.851  20.044  1.00 10.00      A   
ATOM   1196  N   LYS A 127      -7.303 -12.421  21.663  1.00 10.00      A   
ATOM   1197  HN  LYS A 127      -6.757 -11.643  21.910  1.00 10.00      A   
ATOM   1198  CA  LYS A 127      -8.158 -13.045  22.673  1.00 10.00      A   
ATOM   1199  CB  LYS A 127      -7.667 -12.704  24.083  1.00 10.00      A   
ATOM   1200  CG  LYS A 127      -7.561 -11.211  24.363  1.00 10.00      A   
ATOM   1201  CD  LYS A 127      -7.727 -10.896  25.842  1.00 10.00      A   
ATOM   1202  CE  LYS A 127      -9.183 -10.631  26.189  1.00 10.00      A   
ATOM   1203  NZ  LYS A 127      -9.339 -10.109  27.569  1.00 10.00      A   
ATOM   1204  HZ1 LYS A 127      -9.128 -10.853  28.260  1.00 10.00      A   
ATOM   1205  HZ2 LYS A 127     -10.316  -9.780  27.716  1.00 10.00      A   
ATOM   1206  HZ3 LYS A 127      -8.693  -9.310  27.724  1.00 10.00      A   
ATOM   1207  C   LYS A 127      -9.627 -12.651  22.532  1.00 10.00      A   
ATOM   1208  O   LYS A 127     -10.511 -13.333  23.045  1.00 10.00      A   
ATOM   1209  N   SER A 128      -9.891 -11.563  21.831  1.00 10.00      A   
ATOM   1210  HN  SER A 128      -9.156 -11.073  21.407  1.00 10.00      A   
ATOM   1211  CA  SER A 128     -11.257 -11.090  21.672  1.00 10.00      A   
ATOM   1212  CB  SER A 128     -11.290  -9.563  21.647  1.00 10.00      A   
ATOM   1213  OG  SER A 128     -10.628  -9.030  22.782  1.00 10.00      A   
ATOM   1214  HG  SER A 128      -9.685  -8.934  22.585  1.00 10.00      A   
ATOM   1215  C   SER A 128     -11.934 -11.665  20.429  1.00 10.00      A   
ATOM   1216  O   SER A 128     -12.966 -12.332  20.523  1.00 10.00      A   
ATOM   1217  N   PHE A 129     -11.338 -11.438  19.271  1.00 10.00      A   
ATOM   1218  HN  PHE A 129     -10.480 -10.958  19.251  1.00 10.00      A   
ATOM   1219  CA  PHE A 129     -11.916 -11.910  18.025  1.00 10.00      A   
ATOM   1220  CB  PHE A 129     -11.668 -10.905  16.899  1.00 10.00      A   
ATOM   1221  CG  PHE A 129     -11.857  -9.476  17.316  1.00 10.00      A   
ATOM   1222  CD1 PHE A 129     -10.801  -8.586  17.265  1.00 10.00      A   
ATOM   1223  CD2 PHE A 129     -13.085  -9.028  17.772  1.00 10.00      A   
ATOM   1224  CE1 PHE A 129     -10.960  -7.276  17.660  1.00 10.00      A   
ATOM   1225  CE2 PHE A 129     -13.253  -7.716  18.167  1.00 10.00      A   
ATOM   1226  CZ  PHE A 129     -12.188  -6.839  18.112  1.00 10.00      A   
ATOM   1227  C   PHE A 129     -11.381 -13.282  17.647  1.00 10.00      A   
ATOM   1228  O   PHE A 129     -10.304 -13.408  17.059  1.00 10.00      A   
ATOM   1229  N   LYS A 130     -12.148 -14.308  17.983  1.00 10.00      A   
ATOM   1230  HN  LYS A 130     -13.000 -14.134  18.442  1.00 10.00      A   
ATOM   1231  CA  LYS A 130     -11.770 -15.684  17.683  1.00 10.00      A   
ATOM   1232  CB  LYS A 130     -12.544 -16.676  18.563  1.00 10.00      A   
ATOM   1233  CG  LYS A 130     -12.196 -16.625  20.048  1.00 10.00      A   
ATOM   1234  CD  LYS A 130     -12.920 -15.490  20.755  1.00 10.00      A   
ATOM   1235  CE  LYS A 130     -12.723 -15.545  22.259  1.00 10.00      A   
ATOM   1236  NZ  LYS A 130     -13.196 -14.304  22.926  1.00 10.00      A   
ATOM   1237  HZ1 LYS A 130     -12.391 -13.667  23.100  1.00 10.00      A   
ATOM   1238  HZ2 LYS A 130     -13.645 -14.534  23.834  1.00 10.00      A   
ATOM   1239  HZ3 LYS A 130     -13.891 -13.811  22.326  1.00 10.00      A   
ATOM   1240  C   LYS A 130     -12.027 -15.985  16.214  1.00 10.00      A   
ATOM   1241  O   LYS A 130     -11.470 -16.927  15.646  1.00 10.00      A   
ATOM   1242  N   ASN A 131     -12.871 -15.166  15.601  1.00 10.00      A   
ATOM   1243  HN  ASN A 131     -13.277 -14.433  16.109  1.00 10.00      A   
ATOM   1244  CA  ASN A 131     -13.213 -15.329  14.196  1.00 10.00      A   
ATOM   1245  CB  ASN A 131     -14.716 -15.132  13.963  1.00 10.00      A   
ATOM   1246  CG  ASN A 131     -15.536 -16.335  14.392  1.00 10.00      A   
ATOM   1247  OD1 ASN A 131     -15.046 -17.468  14.390  1.00 10.00      A   
ATOM   1248  ND2 ASN A 131     -16.786 -16.101  14.757  1.00 10.00      A   
ATOM   1249 HD21 ASN A 131     -17.114 -15.177  14.730  1.00 10.00      A   
ATOM   1250 HD22 ASN A 131     -17.339 -16.864  15.043  1.00 10.00      A   
ATOM   1251  C   ASN A 131     -12.401 -14.386  13.313  1.00 10.00      A   
ATOM   1252  O   ASN A 131     -12.745 -14.161  12.154  1.00 10.00      A   
ATOM   1253  N   PHE A 132     -11.322 -13.838  13.870  1.00 10.00      A   
ATOM   1254  HN  PHE A 132     -11.102 -14.052  14.799  1.00 10.00      A   
ATOM   1255  CA  PHE A 132     -10.453 -12.934  13.125  1.00 10.00      A   
ATOM   1256  CB  PHE A 132      -9.452 -12.268  14.068  1.00 10.00      A   
ATOM   1257  CG  PHE A 132      -8.876 -10.991  13.529  1.00 10.00      A   
ATOM   1258  CD1 PHE A 132      -9.611  -9.820  13.561  1.00 10.00      A   
ATOM   1259  CD2 PHE A 132      -7.600 -10.961  12.993  1.00 10.00      A   
ATOM   1260  CE1 PHE A 132      -9.084  -8.644  13.068  1.00 10.00      A   
ATOM   1261  CE2 PHE A 132      -7.068  -9.787  12.499  1.00 10.00      A   
ATOM   1262  CZ  PHE A 132      -7.812  -8.627  12.537  1.00 10.00      A   
ATOM   1263  C   PHE A 132      -9.718 -13.725  12.046  1.00 10.00      A   
ATOM   1264  O   PHE A 132      -9.257 -14.840  12.298  1.00 10.00      A   
ATOM   1265  N   LYS A 133      -9.603 -13.158  10.853  1.00 10.00      A   
ATOM   1266  HN  LYS A 133      -9.956 -12.251  10.711  1.00 10.00      A   
ATOM   1267  CA  LYS A 133      -8.960 -13.860   9.754  1.00 10.00      A   
ATOM   1268  CB  LYS A 133     -10.011 -14.373   8.766  1.00 10.00      A   
ATOM   1269  CG  LYS A 133     -11.068 -15.272   9.384  1.00 10.00      A   
ATOM   1270  CD  LYS A 133     -12.245 -15.473   8.446  1.00 10.00      A   
ATOM   1271  CE  LYS A 133     -13.369 -16.230   9.134  1.00 10.00      A   
ATOM   1272  NZ  LYS A 133     -14.615 -16.218   8.323  1.00 10.00      A   
ATOM   1273  HZ1 LYS A 133     -15.376 -16.720   8.820  1.00 10.00      A   
ATOM   1274  HZ2 LYS A 133     -14.449 -16.680   7.408  1.00 10.00      A   
ATOM   1275  HZ3 LYS A 133     -14.919 -15.228   8.152  1.00 10.00      A   
ATOM   1276  C   LYS A 133      -7.917 -13.031   9.008  1.00 10.00      A   
ATOM   1277  O   LYS A 133      -6.874 -13.555   8.624  1.00 10.00      A   
ATOM   1278  N   VAL A 134      -8.171 -11.748   8.794  1.00 10.00      A   
ATOM   1279  HN  VAL A 134      -8.988 -11.337   9.159  1.00 10.00      A   
ATOM   1280  CA  VAL A 134      -7.225 -10.932   8.033  1.00 10.00      A   
ATOM   1281  CB  VAL A 134      -7.793 -10.550   6.644  1.00 10.00      A   
ATOM   1282  CG1 VAL A 134      -6.768  -9.777   5.827  1.00 10.00      A   
ATOM   1283  CG2 VAL A 134      -8.253 -11.786   5.885  1.00 10.00      A   
ATOM   1284  C   VAL A 134      -6.787  -9.666   8.766  1.00 10.00      A   
ATOM   1285  O   VAL A 134      -7.611  -8.904   9.270  1.00 10.00      A   
ATOM   1286  N   LEU A 135      -5.480  -9.451   8.812  1.00 10.00      A   
ATOM   1287  HN  LEU A 135      -4.872 -10.112   8.406  1.00 10.00      A   
ATOM   1288  CA  LEU A 135      -4.913  -8.264   9.438  1.00 10.00      A   
ATOM   1289  CB  LEU A 135      -4.281  -8.586  10.792  1.00 10.00      A   
ATOM   1290  CG  LEU A 135      -3.709  -7.385  11.554  1.00 10.00      A   
ATOM   1291  CD1 LEU A 135      -4.813  -6.428  11.971  1.00 10.00      A   
ATOM   1292  CD2 LEU A 135      -2.914  -7.843  12.761  1.00 10.00      A   
ATOM   1293  C   LEU A 135      -3.873  -7.651   8.510  1.00 10.00      A   
ATOM   1294  O   LEU A 135      -2.943  -8.332   8.072  1.00 10.00      A   
ATOM   1295  N   VAL A 136      -4.045  -6.377   8.189  1.00 10.00      A   
ATOM   1296  HN  VAL A 136      -4.809  -5.883   8.566  1.00 10.00      A   
ATOM   1297  CA  VAL A 136      -3.117  -5.684   7.304  1.00 10.00      A   
ATOM   1298  CB  VAL A 136      -3.786  -5.267   5.973  1.00 10.00      A   
ATOM   1299  CG1 VAL A 136      -2.776  -4.591   5.055  1.00 10.00      A   
ATOM   1300  CG2 VAL A 136      -4.415  -6.467   5.276  1.00 10.00      A   
ATOM   1301  C   VAL A 136      -2.551  -4.448   7.991  1.00 10.00      A   
ATOM   1302  O   VAL A 136      -3.266  -3.474   8.220  1.00 10.00      A   
ATOM   1303  N   LEU A 137      -1.272  -4.504   8.332  1.00 10.00      A   
ATOM   1304  HN  LEU A 137      -0.756  -5.316   8.129  1.00 10.00      A   
ATOM   1305  CA  LEU A 137      -0.604  -3.391   8.985  1.00 10.00      A   
ATOM   1306  CB  LEU A 137       0.031  -3.837  10.307  1.00 10.00      A   
ATOM   1307  CG  LEU A 137      -0.923  -4.385  11.371  1.00 10.00      A   
ATOM   1308  CD1 LEU A 137      -0.161  -4.736  12.638  1.00 10.00      A   
ATOM   1309  CD2 LEU A 137      -2.024  -3.384  11.671  1.00 10.00      A   
ATOM   1310  C   LEU A 137       0.456  -2.818   8.057  1.00 10.00      A   
ATOM   1311  O   LEU A 137       1.577  -3.315   7.998  1.00 10.00      A   
ATOM   1312  N   SER A 138       0.087  -1.783   7.318  1.00 10.00      A   
ATOM   1313  HN  SER A 138      -0.822  -1.424   7.416  1.00 10.00      A   
ATOM   1314  CA  SER A 138       0.997  -1.152   6.381  1.00 10.00      A   
ATOM   1315  CB  SER A 138       0.234  -0.707   5.130  1.00 10.00      A   
ATOM   1316  OG  SER A 138       1.122  -0.217   4.137  1.00 10.00      A   
ATOM   1317  HG  SER A 138       0.618   0.086   3.372  1.00 10.00      A   
ATOM   1318  C   SER A 138       1.682   0.044   7.024  1.00 10.00      A   
ATOM   1319  O   SER A 138       1.015   0.931   7.553  1.00 10.00      A   
ATOM   1320  N   SER A 139       3.012   0.052   6.986  1.00 10.00      A   
ATOM   1321  HN  SER A 139       3.477  -0.707   6.564  1.00 10.00      A   
ATOM   1322  CA  SER A 139       3.811   1.141   7.552  1.00 10.00      A   
ATOM   1323  CB  SER A 139       3.689   2.397   6.681  1.00 10.00      A   
ATOM   1324  OG  SER A 139       3.808   2.082   5.300  1.00 10.00      A   
ATOM   1325  HG  SER A 139       3.387   1.231   5.129  1.00 10.00      A   
ATOM   1326  C   SER A 139       3.428   1.449   9.005  1.00 10.00      A   
ATOM   1327  O   SER A 139       3.225   2.605   9.375  1.00 10.00      A   
ATOM   1328  N   CYS A 140       3.330   0.413   9.824  1.00 10.00      A   
ATOM   1329  HN  CYS A 140       3.517  -0.490   9.485  1.00 10.00      A   
ATOM   1330  CA  CYS A 140       2.967   0.583  11.220  1.00 10.00      A   
ATOM   1331  CB  CYS A 140       1.820  -0.362  11.588  1.00 10.00      A   
ATOM   1332  SG  CYS A 140       0.330  -0.136  10.587  1.00 10.00      A   
ATOM   1333  HG  CYS A 140       0.715   0.089   9.336  1.00 10.00      A   
ATOM   1334  C   CYS A 140       4.172   0.350  12.123  1.00 10.00      A   
ATOM   1335  O   CYS A 140       5.140  -0.301  11.725  1.00 10.00      A   
ATOM   1336  N   GLU A 141       4.125   0.908  13.321  1.00 10.00      A   
ATOM   1337  HN  GLU A 141       3.338   1.439  13.573  1.00 10.00      A   
ATOM   1338  CA  GLU A 141       5.208   0.753  14.281  1.00 10.00      A   
ATOM   1339  CB  GLU A 141       6.241   1.883  14.154  1.00 10.00      A   
ATOM   1340  CG  GLU A 141       5.695   3.288  14.378  1.00 10.00      A   
ATOM   1341  CD  GLU A 141       5.311   3.989  13.089  1.00 10.00      A   
ATOM   1342  OE1 GLU A 141       6.102   3.950  12.122  1.00 10.00      A   
ATOM   1343  OE2 GLU A 141       4.225   4.593  13.041  1.00 10.00      A   
ATOM   1344  C   GLU A 141       4.663   0.684  15.699  1.00 10.00      A   
ATOM   1345  O   GLU A 141       3.487   0.964  15.932  1.00 10.00      A   
ATOM   1346  N   GLY A 142       5.513   0.292  16.634  1.00 10.00      A   
ATOM   1347  HN  GLY A 142       6.433   0.056  16.382  1.00 10.00      A   
ATOM   1348  CA  GLY A 142       5.100   0.200  18.015  1.00 10.00      A   
ATOM   1349  C   GLY A 142       5.140  -1.222  18.533  1.00 10.00      A   
ATOM   1350  O   GLY A 142       5.441  -1.456  19.705  1.00 10.00      A   
ATOM   1351  N   PHE A 143       4.858  -2.175  17.655  1.00 10.00      A   
ATOM   1352  HN  PHE A 143       4.663  -1.925  16.729  1.00 10.00      A   
ATOM   1353  CA  PHE A 143       4.845  -3.583  18.033  1.00 10.00      A   
ATOM   1354  CB  PHE A 143       3.722  -4.351  17.315  1.00 10.00      A   
ATOM   1355  CG  PHE A 143       3.828  -4.372  15.812  1.00 10.00      A   
ATOM   1356  CD1 PHE A 143       4.251  -5.515  15.150  1.00 10.00      A   
ATOM   1357  CD2 PHE A 143       3.501  -3.251  15.065  1.00 10.00      A   
ATOM   1358  CE1 PHE A 143       4.348  -5.538  13.772  1.00 10.00      A   
ATOM   1359  CE2 PHE A 143       3.596  -3.268  13.688  1.00 10.00      A   
ATOM   1360  CZ  PHE A 143       4.019  -4.411  13.038  1.00 10.00      A   
ATOM   1361  C   PHE A 143       6.196  -4.245  17.797  1.00 10.00      A   
ATOM   1362  O   PHE A 143       7.064  -3.691  17.120  1.00 10.00      A   
ATOM   1363  N   SER A 144       6.376  -5.419  18.372  1.00 10.00      A   
ATOM   1364  HN  SER A 144       5.646  -5.808  18.917  1.00 10.00      A   
ATOM   1365  CA  SER A 144       7.611  -6.159  18.228  1.00 10.00      A   
ATOM   1366  CB  SER A 144       8.438  -6.032  19.512  1.00 10.00      A   
ATOM   1367  OG  SER A 144       7.638  -6.252  20.667  1.00 10.00      A   
ATOM   1368  HG  SER A 144       6.763  -5.842  20.540  1.00 10.00      A   
ATOM   1369  C   SER A 144       7.292  -7.619  17.920  1.00 10.00      A   
ATOM   1370  O   SER A 144       6.169  -7.939  17.520  1.00 10.00      A   
ATOM   1371  N   THR A 145       8.264  -8.505  18.105  1.00 10.00      A   
ATOM   1372  HN  THR A 145       9.142  -8.202  18.417  1.00 10.00      A   
ATOM   1373  CA  THR A 145       8.052  -9.919  17.846  1.00 10.00      A   
ATOM   1374  CB  THR A 145       9.386 -10.676  17.687  1.00 10.00      A   
ATOM   1375  OG1 THR A 145      10.458  -9.930  18.295  1.00 10.00      A   
ATOM   1376  HG1 THR A 145      10.250  -9.768  19.224  1.00 10.00      A   
ATOM   1377  CG2 THR A 145       9.694 -10.882  16.211  1.00 10.00      A   
ATOM   1378  C   THR A 145       7.191 -10.564  18.937  1.00 10.00      A   
ATOM   1379  O   THR A 145       6.764 -11.713  18.812  1.00 10.00      A   
ATOM   1380  N   ASP A 146       6.928  -9.801  19.996  1.00 10.00      A   
ATOM   1381  HN  ASP A 146       7.294  -8.892  20.026  1.00 10.00      A   
ATOM   1382  CA  ASP A 146       6.115 -10.271  21.111  1.00 10.00      A   
ATOM   1383  CB  ASP A 146       6.149  -9.262  22.264  1.00 10.00      A   
ATOM   1384  CG  ASP A 146       7.398  -9.350  23.119  1.00 10.00      A   
ATOM   1385  OD1 ASP A 146       8.391  -9.965  22.680  1.00 10.00      A   
ATOM   1386  OD2 ASP A 146       7.399  -8.786  24.235  1.00 10.00      A   
ATOM   1387  C   ASP A 146       4.675 -10.488  20.667  1.00 10.00      A   
ATOM   1388  O   ASP A 146       4.140 -11.594  20.769  1.00 10.00      A   
ATOM   1389  N   GLY A 147       4.051  -9.428  20.157  1.00 10.00      A   
ATOM   1390  HN  GLY A 147       4.528  -8.563  20.094  1.00 10.00      A   
ATOM   1391  CA  GLY A 147       2.678  -9.521  19.704  1.00 10.00      A   
ATOM   1392  C   GLY A 147       2.523 -10.483  18.546  1.00 10.00      A   
ATOM   1393  O   GLY A 147       1.513 -11.178  18.440  1.00 10.00      A   
ATOM   1394  N   LEU A 148       3.534 -10.535  17.685  1.00 10.00      A   
ATOM   1395  HN  LEU A 148       4.311  -9.956  17.831  1.00 10.00      A   
ATOM   1396  CA  LEU A 148       3.514 -11.424  16.526  1.00 10.00      A   
ATOM   1397  CB  LEU A 148       4.753 -11.207  15.653  1.00 10.00      A   
ATOM   1398  CG  LEU A 148       4.921  -9.807  15.056  1.00 10.00      A   
ATOM   1399  CD1 LEU A 148       6.226  -9.711  14.282  1.00 10.00      A   
ATOM   1400  CD2 LEU A 148       3.740  -9.459  14.164  1.00 10.00      A   
ATOM   1401  C   LEU A 148       3.421 -12.885  16.962  1.00 10.00      A   
ATOM   1402  O   LEU A 148       2.745 -13.698  16.325  1.00 10.00      A   
ATOM   1403  N   ALA A 149       4.093 -13.206  18.057  1.00 10.00      A   
ATOM   1404  HN  ALA A 149       4.614 -12.514  18.523  1.00 10.00      A   
ATOM   1405  CA  ALA A 149       4.081 -14.556  18.589  1.00 10.00      A   
ATOM   1406  CB  ALA A 149       5.171 -14.709  19.637  1.00 10.00      A   
ATOM   1407  C   ALA A 149       2.718 -14.868  19.193  1.00 10.00      A   
ATOM   1408  O   ALA A 149       2.164 -15.945  18.976  1.00 10.00      A   
ATOM   1409  N   ALA A 150       2.176 -13.899  19.929  1.00 10.00      A   
ATOM   1410  HN  ALA A 150       2.668 -13.058  20.040  1.00 10.00      A   
ATOM   1411  CA  ALA A 150       0.874 -14.043  20.575  1.00 10.00      A   
ATOM   1412  CB  ALA A 150       0.528 -12.784  21.360  1.00 10.00      A   
ATOM   1413  C   ALA A 150      -0.219 -14.358  19.557  1.00 10.00      A   
ATOM   1414  O   ALA A 150      -1.062 -15.224  19.789  1.00 10.00      A   
ATOM   1415  N   ILE A 151      -0.187 -13.661  18.427  1.00 10.00      A   
ATOM   1416  HN  ILE A 151       0.519 -12.987  18.303  1.00 10.00      A   
ATOM   1417  CA  ILE A 151      -1.173 -13.864  17.369  1.00 10.00      A   
ATOM   1418  CB  ILE A 151      -0.968 -12.857  16.219  1.00 10.00      A   
ATOM   1419  CG1 ILE A 151      -1.186 -11.425  16.717  1.00 10.00      A   
ATOM   1420  CG2 ILE A 151      -1.886 -13.170  15.046  1.00 10.00      A   
ATOM   1421  CD1 ILE A 151      -2.564 -11.178  17.283  1.00 10.00      A   
ATOM   1422  C   ILE A 151      -1.093 -15.283  16.817  1.00 10.00      A   
ATOM   1423  O   ILE A 151      -2.111 -15.961  16.671  1.00 10.00      A   
ATOM   1424  N   ALA A 152       0.129 -15.732  16.562  1.00 10.00      A   
ATOM   1425  HN  ALA A 152       0.895 -15.149  16.752  1.00 10.00      A   
ATOM   1426  CA  ALA A 152       0.372 -17.060  16.014  1.00 10.00      A   
ATOM   1427  CB  ALA A 152       1.860 -17.271  15.798  1.00 10.00      A   
ATOM   1428  C   ALA A 152      -0.175 -18.159  16.915  1.00 10.00      A   
ATOM   1429  O   ALA A 152      -0.628 -19.198  16.433  1.00 10.00      A   
ATOM   1430  N   ALA A 153      -0.149 -17.927  18.218  1.00 10.00      A   
ATOM   1431  HN  ALA A 153       0.203 -17.071  18.547  1.00 10.00      A   
ATOM   1432  CA  ALA A 153      -0.620 -18.918  19.169  1.00 10.00      A   
ATOM   1433  CB  ALA A 153       0.292 -18.959  20.387  1.00 10.00      A   
ATOM   1434  C   ALA A 153      -2.074 -18.703  19.594  1.00 10.00      A   
ATOM   1435  O   ALA A 153      -2.573 -19.408  20.473  1.00 10.00      A   
ATOM   1436  N   THR A 154      -2.763 -17.749  18.980  1.00 10.00      A   
ATOM   1437  HN  THR A 154      -2.339 -17.219  18.272  1.00 10.00      A   
ATOM   1438  CA  THR A 154      -4.149 -17.490  19.349  1.00 10.00      A   
ATOM   1439  CB  THR A 154      -4.304 -16.174  20.138  1.00 10.00      A   
ATOM   1440  OG1 THR A 154      -3.209 -16.034  21.056  1.00 10.00      A   
ATOM   1441  HG1 THR A 154      -2.405 -15.815  20.562  1.00 10.00      A   
ATOM   1442  CG2 THR A 154      -5.601 -16.181  20.927  1.00 10.00      A   
ATOM   1443  C   THR A 154      -5.097 -17.505  18.147  1.00 10.00      A   
ATOM   1444  O   THR A 154      -6.149 -18.145  18.186  1.00 10.00      A   
ATOM   1445  N   CYS A 155      -4.721 -16.813  17.081  1.00 10.00      A   
ATOM   1446  HN  CYS A 155      -3.858 -16.343  17.089  1.00 10.00      A   
ATOM   1447  CA  CYS A 155      -5.551 -16.750  15.889  1.00 10.00      A   
ATOM   1448  CB  CYS A 155      -5.207 -15.503  15.071  1.00 10.00      A   
ATOM   1449  SG  CYS A 155      -5.476 -13.944  15.952  1.00 10.00      A   
ATOM   1450  HG  CYS A 155      -6.673 -14.002  16.525  1.00 10.00      A   
ATOM   1451  C   CYS A 155      -5.392 -18.014  15.045  1.00 10.00      A   
ATOM   1452  O   CYS A 155      -4.369 -18.211  14.391  1.00 10.00      A   
ATOM   1453  N   ARG A 156      -6.401 -18.874  15.077  1.00 10.00      A   
ATOM   1454  HN  ARG A 156      -7.190 -18.665  15.626  1.00 10.00      A   
ATOM   1455  CA  ARG A 156      -6.370 -20.120  14.316  1.00 10.00      A   
ATOM   1456  CB  ARG A 156      -7.079 -21.247  15.077  1.00 10.00      A   
ATOM   1457  CG  ARG A 156      -6.822 -21.267  16.575  1.00 10.00      A   
ATOM   1458  CD  ARG A 156      -7.485 -22.466  17.237  1.00 10.00      A   
ATOM   1459  NE  ARG A 156      -8.783 -22.786  16.638  1.00 10.00      A   
ATOM   1460  HE  ARG A 156      -8.776 -23.317  15.806  1.00 10.00      A   
ATOM   1461  CZ  ARG A 156      -9.955 -22.413  17.148  1.00 10.00      A   
ATOM   1462  NH1 ARG A 156     -10.011 -21.702  18.268  1.00 10.00      A   
ATOM   1463 HH11 ARG A 156      -9.132 -21.425  18.760  1.00 10.00      A   
ATOM   1464 HH12 ARG A 156     -10.936 -21.418  18.664  1.00 10.00      A   
ATOM   1465  NH2 ARG A 156     -11.077 -22.743  16.526  1.00 10.00      A   
ATOM   1466 HH21 ARG A 156     -11.039 -23.293  15.640  1.00 10.00      A   
ATOM   1467 HH22 ARG A 156     -12.000 -22.451  16.916  1.00 10.00      A   
ATOM   1468  C   ARG A 156      -7.042 -19.925  12.965  1.00 10.00      A   
ATOM   1469  O   ARG A 156      -6.753 -20.636  12.001  1.00 10.00      A   
ATOM   1470  N   ASN A 157      -7.942 -18.951  12.904  1.00 10.00      A   
ATOM   1471  HN  ASN A 157      -8.121 -18.409  13.704  1.00 10.00      A   
ATOM   1472  CA  ASN A 157      -8.669 -18.658  11.680  1.00 10.00      A   
ATOM   1473  CB  ASN A 157     -10.080 -18.169  12.001  1.00 10.00      A   
ATOM   1474  CG  ASN A 157     -11.114 -18.663  11.012  1.00 10.00      A   
ATOM   1475  OD1 ASN A 157     -10.806 -18.966   9.862  1.00 10.00      A   
ATOM   1476  ND2 ASN A 157     -12.355 -18.750  11.462  1.00 10.00      A   
ATOM   1477 HD21 ASN A 157     -12.531 -18.491  12.394  1.00 10.00      A   
ATOM   1478 HD22 ASN A 157     -13.048 -19.067  10.847  1.00 10.00      A   
ATOM   1479  C   ASN A 157      -7.929 -17.620  10.852  1.00 10.00      A   
ATOM   1480  O   ASN A 157      -8.410 -17.181   9.809  1.00 10.00      A   
ATOM   1481  N   LEU A 158      -6.752 -17.236  11.330  1.00 10.00      A   
ATOM   1482  HN  LEU A 158      -6.433 -17.627  12.169  1.00 10.00      A   
ATOM   1483  CA  LEU A 158      -5.919 -16.261  10.640  1.00 10.00      A   
ATOM   1484  CB  LEU A 158      -4.634 -16.012  11.434  1.00 10.00      A   
ATOM   1485  CG  LEU A 158      -3.627 -15.031  10.829  1.00 10.00      A   
ATOM   1486  CD1 LEU A 158      -4.181 -13.615  10.838  1.00 10.00      A   
ATOM   1487  CD2 LEU A 158      -2.308 -15.094  11.580  1.00 10.00      A   
ATOM   1488  C   LEU A 158      -5.577 -16.765   9.245  1.00 10.00      A   
ATOM   1489  O   LEU A 158      -4.970 -17.820   9.094  1.00 10.00      A   
ATOM   1490  N   LYS A 159      -5.978 -16.014   8.239  1.00 10.00      A   
ATOM   1491  HN  LYS A 159      -6.452 -15.175   8.432  1.00 10.00      A   
ATOM   1492  CA  LYS A 159      -5.725 -16.386   6.861  1.00 10.00      A   
ATOM   1493  CB  LYS A 159      -6.999 -16.249   6.022  1.00 10.00      A   
ATOM   1494  CG  LYS A 159      -8.127 -17.191   6.413  1.00 10.00      A   
ATOM   1495  CD  LYS A 159      -9.335 -17.011   5.502  1.00 10.00      A   
ATOM   1496  CE  LYS A 159      -9.066 -17.561   4.107  1.00 10.00      A   
ATOM   1497  NZ  LYS A 159     -10.051 -17.067   3.113  1.00 10.00      A   
ATOM   1498  HZ1 LYS A 159      -9.885 -16.060   2.922  1.00 10.00      A   
ATOM   1499  HZ2 LYS A 159     -11.020 -17.186   3.475  1.00 10.00      A   
ATOM   1500  HZ3 LYS A 159      -9.960 -17.599   2.222  1.00 10.00      A   
ATOM   1501  C   LYS A 159      -4.630 -15.529   6.248  1.00 10.00      A   
ATOM   1502  O   LYS A 159      -3.673 -16.051   5.674  1.00 10.00      A   
ATOM   1503  N   GLU A 160      -4.756 -14.215   6.391  1.00 10.00      A   
ATOM   1504  HN  GLU A 160      -5.506 -13.853   6.912  1.00 10.00      A   
ATOM   1505  CA  GLU A 160      -3.789 -13.301   5.800  1.00 10.00      A   
ATOM   1506  CB  GLU A 160      -4.449 -12.502   4.677  1.00 10.00      A   
ATOM   1507  CG  GLU A 160      -5.188 -13.378   3.678  1.00 10.00      A   
ATOM   1508  CD  GLU A 160      -5.822 -12.599   2.550  1.00 10.00      A   
ATOM   1509  OE1 GLU A 160      -7.064 -12.463   2.542  1.00 10.00      A   
ATOM   1510  OE2 GLU A 160      -5.087 -12.134   1.656  1.00 10.00      A   
ATOM   1511  C   GLU A 160      -3.150 -12.375   6.825  1.00 10.00      A   
ATOM   1512  O   GLU A 160      -3.839 -11.704   7.599  1.00 10.00      A   
ATOM   1513  N   LEU A 161      -1.828 -12.343   6.810  1.00 10.00      A   
ATOM   1514  HN  LEU A 161      -1.344 -12.909   6.163  1.00 10.00      A   
ATOM   1515  CA  LEU A 161      -1.060 -11.512   7.720  1.00 10.00      A   
ATOM   1516  CB  LEU A 161      -0.283 -12.411   8.688  1.00 10.00      A   
ATOM   1517  CG  LEU A 161       0.268 -11.752   9.951  1.00 10.00      A   
ATOM   1518  CD1 LEU A 161      -0.866 -11.312  10.862  1.00 10.00      A   
ATOM   1519  CD2 LEU A 161       1.207 -12.700  10.681  1.00 10.00      A   
ATOM   1520  C   LEU A 161      -0.089 -10.637   6.925  1.00 10.00      A   
ATOM   1521  O   LEU A 161       0.994 -11.087   6.545  1.00 10.00      A   
ATOM   1522  N   ASP A 162      -0.486  -9.393   6.664  1.00 10.00      A   
ATOM   1523  HN  ASP A 162      -1.356  -9.089   7.004  1.00 10.00      A   
ATOM   1524  CA  ASP A 162       0.347  -8.463   5.901  1.00 10.00      A   
ATOM   1525  CB  ASP A 162      -0.457  -7.841   4.752  1.00 10.00      A   
ATOM   1526  CG  ASP A 162       0.417  -7.246   3.661  1.00 10.00      A   
ATOM   1527  OD1 ASP A 162       1.531  -6.780   3.969  1.00 10.00      A   
ATOM   1528  OD2 ASP A 162      -0.010  -7.242   2.486  1.00 10.00      A   
ATOM   1529  C   ASP A 162       0.888  -7.363   6.807  1.00 10.00      A   
ATOM   1530  O   ASP A 162       0.134  -6.748   7.562  1.00 10.00      A   
ATOM   1531  N   LEU A 163       2.190  -7.122   6.728  1.00 10.00      A   
ATOM   1532  HN  LEU A 163       2.730  -7.641   6.093  1.00 10.00      A   
ATOM   1533  CA  LEU A 163       2.844  -6.100   7.543  1.00 10.00      A   
ATOM   1534  CB  LEU A 163       3.666  -6.767   8.653  1.00 10.00      A   
ATOM   1535  CG  LEU A 163       2.914  -7.676   9.629  1.00 10.00      A   
ATOM   1536  CD1 LEU A 163       3.875  -8.656  10.285  1.00 10.00      A   
ATOM   1537  CD2 LEU A 163       2.197  -6.850  10.685  1.00 10.00      A   
ATOM   1538  C   LEU A 163       3.775  -5.254   6.678  1.00 10.00      A   
ATOM   1539  O   LEU A 163       4.770  -4.715   7.164  1.00 10.00      A   
ATOM   1540  N   ARG A 164       3.439  -5.140   5.398  1.00 10.00      A   
ATOM   1541  HN  ARG A 164       2.617  -5.583   5.084  1.00 10.00      A   
ATOM   1542  CA  ARG A 164       4.249  -4.393   4.433  1.00 10.00      A   
ATOM   1543  CB  ARG A 164       3.578  -4.350   3.056  1.00 10.00      A   
ATOM   1544  CG  ARG A 164       2.284  -3.553   2.998  1.00 10.00      A   
ATOM   1545  CD  ARG A 164       1.630  -3.672   1.631  1.00 10.00      A   
ATOM   1546  NE  ARG A 164       0.516  -2.740   1.463  1.00 10.00      A   
ATOM   1547  HE  ARG A 164       0.722  -1.777   1.517  1.00 10.00      A   
ATOM   1548  CZ  ARG A 164      -0.743  -3.110   1.238  1.00 10.00      A   
ATOM   1549  NH1 ARG A 164      -1.061  -4.401   1.162  1.00 10.00      A   
ATOM   1550 HH11 ARG A 164      -0.325  -5.133   1.282  1.00 10.00      A   
ATOM   1551 HH12 ARG A 164      -2.046  -4.689   0.977  1.00 10.00      A   
ATOM   1552  NH2 ARG A 164      -1.685  -2.192   1.083  1.00 10.00      A   
ATOM   1553 HH21 ARG A 164      -2.670  -2.475   0.907  1.00 10.00      A   
ATOM   1554 HH22 ARG A 164      -1.442  -1.172   1.138  1.00 10.00      A   
ATOM   1555  C   ARG A 164       4.655  -2.986   4.881  1.00 10.00      A   
ATOM   1556  O   ARG A 164       3.854  -2.235   5.442  1.00 10.00      A   
ATOM   1557  N   GLU A 165       5.926  -2.664   4.635  1.00 10.00      A   
ATOM   1558  HN  GLU A 165       6.507  -3.341   4.225  1.00 10.00      A   
ATOM   1559  CA  GLU A 165       6.502  -1.352   4.945  1.00 10.00      A   
ATOM   1560  CB  GLU A 165       5.817  -0.238   4.144  1.00 10.00      A   
ATOM   1561  CG  GLU A 165       6.459   0.058   2.797  1.00 10.00      A   
ATOM   1562  CD  GLU A 165       6.331  -1.082   1.804  1.00 10.00      A   
ATOM   1563  OE1 GLU A 165       5.262  -1.212   1.173  1.00 10.00      A   
ATOM   1564  OE2 GLU A 165       7.304  -1.850   1.639  1.00 10.00      A   
ATOM   1565  C   GLU A 165       6.542  -1.006   6.436  1.00 10.00      A   
ATOM   1566  O   GLU A 165       6.861   0.126   6.803  1.00 10.00      A   
ATOM   1567  N   SER A 166       6.227  -1.958   7.295  1.00 10.00      A   
ATOM   1568  HN  SER A 166       5.973  -2.847   6.965  1.00 10.00      A   
ATOM   1569  CA  SER A 166       6.250  -1.704   8.726  1.00 10.00      A   
ATOM   1570  CB  SER A 166       5.256  -2.604   9.451  1.00 10.00      A   
ATOM   1571  OG  SER A 166       3.924  -2.252   9.110  1.00 10.00      A   
ATOM   1572  HG  SER A 166       3.496  -3.001   8.669  1.00 10.00      A   
ATOM   1573  C   SER A 166       7.659  -1.860   9.298  1.00 10.00      A   
ATOM   1574  O   SER A 166       8.283  -2.913   9.157  1.00 10.00      A   
ATOM   1575  N   ASP A 167       8.165  -0.794   9.914  1.00 10.00      A   
ATOM   1576  HN  ASP A 167       7.622   0.023   9.975  1.00 10.00      A   
ATOM   1577  CA  ASP A 167       9.501  -0.803  10.510  1.00 10.00      A   
ATOM   1578  CB  ASP A 167      10.107   0.609  10.506  1.00 10.00      A   
ATOM   1579  CG  ASP A 167      11.499   0.678  11.113  1.00 10.00      A   
ATOM   1580  OD1 ASP A 167      12.480   0.304  10.429  1.00 10.00      A   
ATOM   1581  OD2 ASP A 167      11.629   1.127  12.269  1.00 10.00      A   
ATOM   1582  C   ASP A 167       9.456  -1.366  11.926  1.00 10.00      A   
ATOM   1583  O   ASP A 167       8.978  -0.710  12.854  1.00 10.00      A   
ATOM   1584  N   VAL A 168       9.939  -2.590  12.079  1.00 10.00      A   
ATOM   1585  HN  VAL A 168      10.308  -3.059  11.299  1.00 10.00      A   
ATOM   1586  CA  VAL A 168       9.944  -3.259  13.371  1.00 10.00      A   
ATOM   1587  CB  VAL A 168       8.964  -4.454  13.380  1.00 10.00      A   
ATOM   1588  CG1 VAL A 168       8.980  -5.173  14.720  1.00 10.00      A   
ATOM   1589  CG2 VAL A 168       7.556  -3.998  13.038  1.00 10.00      A   
ATOM   1590  C   VAL A 168      11.340  -3.763  13.715  1.00 10.00      A   
ATOM   1591  O   VAL A 168      12.003  -4.400  12.894  1.00 10.00      A   
ATOM   1592  N   ASP A 169      11.789  -3.456  14.920  1.00 10.00      A   
ATOM   1593  HN  ASP A 169      11.224  -2.929  15.525  1.00 10.00      A   
ATOM   1594  CA  ASP A 169      13.092  -3.902  15.376  1.00 10.00      A   
ATOM   1595  CB  ASP A 169      13.668  -2.959  16.438  1.00 10.00      A   
ATOM   1596  CG  ASP A 169      13.745  -1.513  15.997  1.00 10.00      A   
ATOM   1597  OD1 ASP A 169      13.968  -1.256  14.795  1.00 10.00      A   
ATOM   1598  OD2 ASP A 169      13.584  -0.620  16.859  1.00 10.00      A   
ATOM   1599  C   ASP A 169      12.933  -5.294  15.964  1.00 10.00      A   
ATOM   1600  O   ASP A 169      12.613  -5.452  17.148  1.00 10.00      A   
ATOM   1601  N   ASP A 170      13.101  -6.294  15.115  1.00 10.00      A   
ATOM   1602  HN  ASP A 170      13.298  -6.089  14.174  1.00 10.00      A   
ATOM   1603  CA  ASP A 170      12.966  -7.687  15.515  1.00 10.00      A   
ATOM   1604  CB  ASP A 170      13.190  -8.613  14.323  1.00 10.00      A   
ATOM   1605  CG  ASP A 170      12.088  -8.523  13.290  1.00 10.00      A   
ATOM   1606  OD1 ASP A 170      11.197  -9.393  13.297  1.00 10.00      A   
ATOM   1607  OD2 ASP A 170      12.127  -7.597  12.454  1.00 10.00      A   
ATOM   1608  C   ASP A 170      13.903  -8.072  16.648  1.00 10.00      A   
ATOM   1609  O   ASP A 170      14.949  -7.452  16.862  1.00 10.00      A   
ATOM   1610  N   VAL A 171      13.507  -9.107  17.371  1.00 10.00      A   
ATOM   1611  HN  VAL A 171      12.654  -9.540  17.154  1.00 10.00      A   
ATOM   1612  CA  VAL A 171      14.287  -9.613  18.485  1.00 10.00      A   
ATOM   1613  CB  VAL A 171      13.526  -9.456  19.823  1.00 10.00      A   
ATOM   1614  CG1 VAL A 171      14.379  -9.923  20.994  1.00 10.00      A   
ATOM   1615  CG2 VAL A 171      13.092  -8.010  20.025  1.00 10.00      A   
ATOM   1616  C   VAL A 171      14.627 -11.083  18.258  1.00 10.00      A   
ATOM   1617  O   VAL A 171      15.797 -11.461  18.198  1.00 10.00      A   
ATOM   1618  N   SER A 172      13.601 -11.904  18.103  1.00 10.00      A   
ATOM   1619  HN  SER A 172      12.686 -11.547  18.131  1.00 10.00      A   
ATOM   1620  CA  SER A 172      13.798 -13.327  17.882  1.00 10.00      A   
ATOM   1621  CB  SER A 172      13.635 -14.089  19.198  1.00 10.00      A   
ATOM   1622  OG  SER A 172      14.538 -13.600  20.177  1.00 10.00      A   
ATOM   1623  HG  SER A 172      14.101 -13.585  21.034  1.00 10.00      A   
ATOM   1624  C   SER A 172      12.814 -13.846  16.838  1.00 10.00      A   
ATOM   1625  O   SER A 172      11.684 -13.372  16.753  1.00 10.00      A   
ATOM   1626  N   GLY A 173      13.250 -14.822  16.053  1.00 10.00      A   
ATOM   1627  HN  GLY A 173      14.161 -15.165  16.175  1.00 10.00      A   
ATOM   1628  CA  GLY A 173      12.402 -15.388  15.022  1.00 10.00      A   
ATOM   1629  C   GLY A 173      11.660 -16.626  15.488  1.00 10.00      A   
ATOM   1630  O   GLY A 173      11.155 -17.398  14.672  1.00 10.00      A   
ATOM   1631  N   HIS A 174      11.588 -16.804  16.802  1.00 10.00      A   
ATOM   1632  HN  HIS A 174      12.015 -16.147  17.395  1.00 10.00      A   
ATOM   1633  CA  HIS A 174      10.909 -17.953  17.400  1.00 10.00      A   
ATOM   1634  CB  HIS A 174      11.325 -18.095  18.868  1.00 10.00      A   
ATOM   1635  CG  HIS A 174      10.789 -19.318  19.551  1.00 10.00      A   
ATOM   1636  ND1 HIS A 174      11.001 -20.576  19.040  1.00 10.00      A   
ATOM   1637  CD2 HIS A 174      10.059 -19.418  20.691  1.00 10.00      A   
ATOM   1638  CE1 HIS A 174      10.402 -21.409  19.872  1.00 10.00      A   
ATOM   1639  NE2 HIS A 174       9.821 -20.755  20.883  1.00 10.00      A   
ATOM   1640  HE2 HIS A 174       9.317 -21.159  21.625  1.00 10.00      A   
ATOM   1641  C   HIS A 174       9.388 -17.816  17.299  1.00 10.00      A   
ATOM   1642  O   HIS A 174       8.653 -18.780  17.505  1.00 10.00      A   
ATOM   1643  N   TRP A 175       8.926 -16.616  16.971  1.00 10.00      A   
ATOM   1644  HN  TRP A 175       9.562 -15.887  16.828  1.00 10.00      A   
ATOM   1645  CA  TRP A 175       7.497 -16.342  16.841  1.00 10.00      A   
ATOM   1646  CB  TRP A 175       7.267 -14.864  16.497  1.00 10.00      A   
ATOM   1647  CG  TRP A 175       7.765 -14.460  15.138  1.00 10.00      A   
ATOM   1648  CD1 TRP A 175       9.023 -14.042  14.816  1.00 10.00      A   
ATOM   1649  CD2 TRP A 175       7.011 -14.438  13.919  1.00 10.00      A   
ATOM   1650  NE1 TRP A 175       9.101 -13.763  13.475  1.00 10.00      A   
ATOM   1651  HE1 TRP A 175       9.903 -13.442  13.005  1.00 10.00      A   
ATOM   1652  CE2 TRP A 175       7.879 -13.995  12.901  1.00 10.00      A   
ATOM   1653  CE3 TRP A 175       5.685 -14.747  13.592  1.00 10.00      A   
ATOM   1654  CZ2 TRP A 175       7.465 -13.855  11.580  1.00 10.00      A   
ATOM   1655  CZ3 TRP A 175       5.277 -14.608  12.280  1.00 10.00      A   
ATOM   1656  CH2 TRP A 175       6.164 -14.167  11.290  1.00 10.00      A   
ATOM   1657  C   TRP A 175       6.839 -17.239  15.793  1.00 10.00      A   
ATOM   1658  O   TRP A 175       5.641 -17.512  15.856  1.00 10.00      A   
ATOM   1659  N   LEU A 176       7.633 -17.700  14.837  1.00 10.00      A   
ATOM   1660  HN  LEU A 176       8.580 -17.454  14.849  1.00 10.00      A   
ATOM   1661  CA  LEU A 176       7.134 -18.556  13.772  1.00 10.00      A   
ATOM   1662  CB  LEU A 176       8.149 -18.618  12.632  1.00 10.00      A   
ATOM   1663  CG  LEU A 176       7.633 -19.136  11.290  1.00 10.00      A   
ATOM   1664  CD1 LEU A 176       6.591 -18.193  10.711  1.00 10.00      A   
ATOM   1665  CD2 LEU A 176       8.788 -19.318  10.320  1.00 10.00      A   
ATOM   1666  C   LEU A 176       6.831 -19.964  14.284  1.00 10.00      A   
ATOM   1667  O   LEU A 176       5.988 -20.673  13.725  1.00 10.00      A   
ATOM   1668  N   SER A 177       7.512 -20.360  15.354  1.00 10.00      A   
ATOM   1669  HN  SER A 177       8.165 -19.750  15.763  1.00 10.00      A   
ATOM   1670  CA  SER A 177       7.326 -21.681  15.939  1.00 10.00      A   
ATOM   1671  CB  SER A 177       8.562 -22.064  16.752  1.00 10.00      A   
ATOM   1672  OG  SER A 177       9.706 -21.351  16.302  1.00 10.00      A   
ATOM   1673  HG  SER A 177      10.172 -20.987  17.066  1.00 10.00      A   
ATOM   1674  C   SER A 177       6.083 -21.726  16.824  1.00 10.00      A   
ATOM   1675  O   SER A 177       5.736 -22.773  17.375  1.00 10.00      A   
ATOM   1676  N   HIS A 178       5.414 -20.588  16.956  1.00 10.00      A   
ATOM   1677  HN  HIS A 178       5.739 -19.788  16.492  1.00 10.00      A   
ATOM   1678  CA  HIS A 178       4.213 -20.495  17.779  1.00 10.00      A   
ATOM   1679  CB  HIS A 178       3.943 -19.050  18.202  1.00 10.00      A   
ATOM   1680  CG  HIS A 178       4.668 -18.627  19.441  1.00 10.00      A   
ATOM   1681  ND1 HIS A 178       4.032 -18.581  20.661  1.00 10.00      A   
ATOM   1682  CD2 HIS A 178       5.958 -18.235  19.594  1.00 10.00      A   
ATOM   1683  CE1 HIS A 178       4.939 -18.163  21.524  1.00 10.00      A   
ATOM   1684  NE2 HIS A 178       6.114 -17.941  20.925  1.00 10.00      A   
ATOM   1685  HE2 HIS A 178       6.936 -17.614  21.356  1.00 10.00      A   
ATOM   1686  C   HIS A 178       2.994 -21.070  17.069  1.00 10.00      A   
ATOM   1687  O   HIS A 178       2.014 -21.444  17.710  1.00 10.00      A   
ATOM   1688  N   PHE A 179       3.059 -21.146  15.747  1.00 10.00      A   
ATOM   1689  HN  PHE A 179       3.871 -20.845  15.290  1.00 10.00      A   
ATOM   1690  CA  PHE A 179       1.954 -21.677  14.962  1.00 10.00      A   
ATOM   1691  CB  PHE A 179       2.195 -21.436  13.474  1.00 10.00      A   
ATOM   1692  CG  PHE A 179       2.015 -20.012  13.035  1.00 10.00      A   
ATOM   1693  CD1 PHE A 179       3.113 -19.194  12.819  1.00 10.00      A   
ATOM   1694  CD2 PHE A 179       0.751 -19.495  12.825  1.00 10.00      A   
ATOM   1695  CE1 PHE A 179       2.953 -17.888  12.403  1.00 10.00      A   
ATOM   1696  CE2 PHE A 179       0.582 -18.189  12.410  1.00 10.00      A   
ATOM   1697  CZ  PHE A 179       1.684 -17.384  12.198  1.00 10.00      A   
ATOM   1698  C   PHE A 179       1.782 -23.171  15.222  1.00 10.00      A   
ATOM   1699  O   PHE A 179       2.661 -23.967  14.891  1.00 10.00      A   
ATOM   1700  N   PRO A 180       0.643 -23.569  15.805  1.00 10.00      A   
ATOM   1701  CA  PRO A 180       0.371 -24.973  16.120  1.00 10.00      A   
ATOM   1702  CB  PRO A 180      -0.874 -24.898  17.008  1.00 10.00      A   
ATOM   1703  CG  PRO A 180      -1.562 -23.645  16.584  1.00 10.00      A   
ATOM   1704  CD  PRO A 180      -0.476 -22.685  16.183  1.00 10.00      A   
ATOM   1705  C   PRO A 180       0.086 -25.794  14.864  1.00 10.00      A   
ATOM   1706  O   PRO A 180      -0.324 -25.248  13.838  1.00 10.00      A   
ATOM   1707  N   ASP A 181       0.290 -27.108  14.960  1.00 10.00      A   
ATOM   1708  HN  ASP A 181       0.608 -27.477  15.815  1.00 10.00      A   
ATOM   1709  CA  ASP A 181       0.058 -28.022  13.840  1.00 10.00      A   
ATOM   1710  CB  ASP A 181       0.500 -29.443  14.205  1.00 10.00      A   
ATOM   1711  CG  ASP A 181       1.680 -29.937  13.384  1.00 10.00      A   
ATOM   1712  OD1 ASP A 181       2.676 -30.401  13.984  1.00 10.00      A   
ATOM   1713  OD2 ASP A 181       1.615 -29.880  12.138  1.00 10.00      A   
ATOM   1714  C   ASP A 181      -1.414 -28.024  13.442  1.00 10.00      A   
ATOM   1715  O   ASP A 181      -1.773 -28.418  12.330  1.00 10.00      A   
ATOM   1716  N   THR A 182      -2.263 -27.591  14.364  1.00 10.00      A   
ATOM   1717  HN  THR A 182      -1.921 -27.332  15.247  1.00 10.00      A   
ATOM   1718  CA  THR A 182      -3.690 -27.515  14.119  1.00 10.00      A   
ATOM   1719  CB  THR A 182      -4.460 -27.387  15.445  1.00 10.00      A   
ATOM   1720  OG1 THR A 182      -3.576 -26.882  16.456  1.00 10.00      A   
ATOM   1721  HG1 THR A 182      -4.055 -26.258  17.016  1.00 10.00      A   
ATOM   1722  CG2 THR A 182      -4.986 -28.744  15.880  1.00 10.00      A   
ATOM   1723  C   THR A 182      -4.030 -26.335  13.215  1.00 10.00      A   
ATOM   1724  O   THR A 182      -5.105 -26.286  12.624  1.00 10.00      A   
ATOM   1725  N   TYR A 183      -3.100 -25.391  13.103  1.00 10.00      A   
ATOM   1726  HN  TYR A 183      -2.250 -25.496  13.586  1.00 10.00      A   
ATOM   1727  CA  TYR A 183      -3.301 -24.216  12.274  1.00 10.00      A   
ATOM   1728  CB  TYR A 183      -2.513 -23.030  12.843  1.00 10.00      A   
ATOM   1729  CG  TYR A 183      -2.503 -21.814  11.948  1.00 10.00      A   
ATOM   1730  CD1 TYR A 183      -3.558 -20.915  11.955  1.00 10.00      A   
ATOM   1731  CD2 TYR A 183      -1.438 -21.568  11.090  1.00 10.00      A   
ATOM   1732  CE1 TYR A 183      -3.558 -19.806  11.137  1.00 10.00      A   
ATOM   1733  CE2 TYR A 183      -1.428 -20.459  10.269  1.00 10.00      A   
ATOM   1734  CZ  TYR A 183      -2.491 -19.582  10.295  1.00 10.00      A   
ATOM   1735  OH  TYR A 183      -2.488 -18.479   9.477  1.00 10.00      A   
ATOM   1736  HH  TYR A 183      -3.384 -18.102   9.449  1.00 10.00      A   
ATOM   1737  C   TYR A 183      -2.878 -24.490  10.832  1.00 10.00      A   
ATOM   1738  O   TYR A 183      -1.709 -24.778  10.562  1.00 10.00      A   
ATOM   1739  N   THR A 184      -3.828 -24.396   9.912  1.00 10.00      A   
ATOM   1740  HN  THR A 184      -4.745 -24.185  10.190  1.00 10.00      A   
ATOM   1741  CA  THR A 184      -3.558 -24.632   8.499  1.00 10.00      A   
ATOM   1742  CB  THR A 184      -4.006 -26.054   8.101  1.00 10.00      A   
ATOM   1743  OG1 THR A 184      -5.164 -26.424   8.869  1.00 10.00      A   
ATOM   1744  HG1 THR A 184      -5.731 -26.995   8.335  1.00 10.00      A   
ATOM   1745  CG2 THR A 184      -2.892 -27.055   8.367  1.00 10.00      A   
ATOM   1746  C   THR A 184      -4.287 -23.612   7.620  1.00 10.00      A   
ATOM   1747  O   THR A 184      -4.496 -23.838   6.430  1.00 10.00      A   
ATOM   1748  N   SER A 185      -4.642 -22.477   8.204  1.00 10.00      A   
ATOM   1749  HN  SER A 185      -4.414 -22.332   9.142  1.00 10.00      A   
ATOM   1750  CA  SER A 185      -5.375 -21.439   7.486  1.00 10.00      A   
ATOM   1751  CB  SER A 185      -6.359 -20.762   8.440  1.00 10.00      A   
ATOM   1752  OG  SER A 185      -6.694 -21.632   9.509  1.00 10.00      A   
ATOM   1753  HG  SER A 185      -6.650 -21.143  10.343  1.00 10.00      A   
ATOM   1754  C   SER A 185      -4.459 -20.393   6.852  1.00 10.00      A   
ATOM   1755  O   SER A 185      -4.892 -19.281   6.562  1.00 10.00      A   
ATOM   1756  N   LEU A 186      -3.201 -20.752   6.611  1.00 10.00      A   
ATOM   1757  HN  LEU A 186      -2.910 -21.663   6.827  1.00 10.00      A   
ATOM   1758  CA  LEU A 186      -2.251 -19.817   6.016  1.00 10.00      A   
ATOM   1759  CB  LEU A 186      -0.813 -20.315   6.199  1.00 10.00      A   
ATOM   1760  CG  LEU A 186       0.297 -19.409   5.654  1.00 10.00      A   
ATOM   1761  CD1 LEU A 186       0.223 -18.027   6.286  1.00 10.00      A   
ATOM   1762  CD2 LEU A 186       1.663 -20.036   5.891  1.00 10.00      A   
ATOM   1763  C   LEU A 186      -2.554 -19.570   4.536  1.00 10.00      A   
ATOM   1764  O   LEU A 186      -2.492 -20.487   3.716  1.00 10.00      A   
ATOM   1765  N   VAL A 187      -2.910 -18.331   4.212  1.00 10.00      A   
ATOM   1766  HN  VAL A 187      -2.987 -17.660   4.921  1.00 10.00      A   
ATOM   1767  CA  VAL A 187      -3.219 -17.943   2.841  1.00 10.00      A   
ATOM   1768  CB  VAL A 187      -4.664 -17.403   2.720  1.00 10.00      A   
ATOM   1769  CG1 VAL A 187      -4.992 -17.029   1.280  1.00 10.00      A   
ATOM   1770  CG2 VAL A 187      -5.661 -18.422   3.250  1.00 10.00      A   
ATOM   1771  C   VAL A 187      -2.239 -16.880   2.348  1.00 10.00      A   
ATOM   1772  O   VAL A 187      -1.663 -17.000   1.265  1.00 10.00      A   
ATOM   1773  N   SER A 188      -2.046 -15.843   3.145  1.00 10.00      A   
ATOM   1774  HN  SER A 188      -2.533 -15.793   3.997  1.00 10.00      A   
ATOM   1775  CA  SER A 188      -1.132 -14.774   2.783  1.00 10.00      A   
ATOM   1776  CB  SER A 188      -1.904 -13.524   2.353  1.00 10.00      A   
ATOM   1777  OG  SER A 188      -2.872 -13.832   1.362  1.00 10.00      A   
ATOM   1778  HG  SER A 188      -3.632 -13.236   1.458  1.00 10.00      A   
ATOM   1779  C   SER A 188      -0.191 -14.450   3.940  1.00 10.00      A   
ATOM   1780  O   SER A 188      -0.633 -14.072   5.023  1.00 10.00      A   
ATOM   1781  N   LEU A 189       1.102 -14.612   3.706  1.00 10.00      A   
ATOM   1782  HN  LEU A 189       1.396 -14.928   2.817  1.00 10.00      A   
ATOM   1783  CA  LEU A 189       2.107 -14.333   4.719  1.00 10.00      A   
ATOM   1784  CB  LEU A 189       2.778 -15.633   5.168  1.00 10.00      A   
ATOM   1785  CG  LEU A 189       3.872 -15.504   6.234  1.00 10.00      A   
ATOM   1786  CD1 LEU A 189       3.298 -14.974   7.540  1.00 10.00      A   
ATOM   1787  CD2 LEU A 189       4.565 -16.839   6.456  1.00 10.00      A   
ATOM   1788  C   LEU A 189       3.154 -13.373   4.173  1.00 10.00      A   
ATOM   1789  O   LEU A 189       3.845 -13.681   3.203  1.00 10.00      A   
ATOM   1790  N   ASN A 190       3.259 -12.209   4.793  1.00 10.00      A   
ATOM   1791  HN  ASN A 190       2.666 -12.018   5.555  1.00 10.00      A   
ATOM   1792  CA  ASN A 190       4.228 -11.204   4.378  1.00 10.00      A   
ATOM   1793  CB  ASN A 190       3.522  -9.989   3.767  1.00 10.00      A   
ATOM   1794  CG  ASN A 190       4.492  -8.864   3.458  1.00 10.00      A   
ATOM   1795  OD1 ASN A 190       5.664  -9.098   3.173  1.00 10.00      A   
ATOM   1796  ND2 ASN A 190       4.009  -7.635   3.486  1.00 10.00      A   
ATOM   1797 HD21 ASN A 190       3.048  -7.510   3.691  1.00 10.00      A   
ATOM   1798 HD22 ASN A 190       4.633  -6.894   3.331  1.00 10.00      A   
ATOM   1799  C   ASN A 190       5.095 -10.770   5.550  1.00 10.00      A   
ATOM   1800  O   ASN A 190       4.614 -10.127   6.482  1.00 10.00      A   
ATOM   1801  N   ILE A 191       6.369 -11.130   5.501  1.00 10.00      A   
ATOM   1802  HN  ILE A 191       6.690 -11.654   4.733  1.00 10.00      A   
ATOM   1803  CA  ILE A 191       7.304 -10.778   6.560  1.00 10.00      A   
ATOM   1804  CB  ILE A 191       7.557 -11.968   7.506  1.00 10.00      A   
ATOM   1805  CG1 ILE A 191       7.755 -13.265   6.714  1.00 10.00      A   
ATOM   1806  CG2 ILE A 191       6.420 -12.109   8.505  1.00 10.00      A   
ATOM   1807  CD1 ILE A 191       7.994 -14.483   7.579  1.00 10.00      A   
ATOM   1808  C   ILE A 191       8.634 -10.290   5.994  1.00 10.00      A   
ATOM   1809  O   ILE A 191       9.669 -10.388   6.649  1.00 10.00      A   
ATOM   1810  N   SER A 192       8.592  -9.739   4.785  1.00 10.00      A   
ATOM   1811  HN  SER A 192       7.731  -9.670   4.322  1.00 10.00      A   
ATOM   1812  CA  SER A 192       9.789  -9.236   4.121  1.00 10.00      A   
ATOM   1813  CB  SER A 192       9.458  -8.872   2.672  1.00 10.00      A   
ATOM   1814  OG  SER A 192       8.209  -8.209   2.598  1.00 10.00      A   
ATOM   1815  HG  SER A 192       8.092  -7.839   1.715  1.00 10.00      A   
ATOM   1816  C   SER A 192      10.361  -8.016   4.841  1.00 10.00      A   
ATOM   1817  O   SER A 192      11.551  -7.712   4.725  1.00 10.00      A   
ATOM   1818  N   CYS A 193       9.509  -7.332   5.593  1.00 10.00      A   
ATOM   1819  HN  CYS A 193       8.578  -7.638   5.656  1.00 10.00      A   
ATOM   1820  CA  CYS A 193       9.904  -6.138   6.321  1.00 10.00      A   
ATOM   1821  CB  CYS A 193       8.658  -5.291   6.575  1.00 10.00      A   
ATOM   1822  SG  CYS A 193       7.223  -6.274   7.065  1.00 10.00      A   
ATOM   1823  HG  CYS A 193       6.199  -5.449   7.253  1.00 10.00      A   
ATOM   1824  C   CYS A 193      10.577  -6.479   7.652  1.00 10.00      A   
ATOM   1825  O   CYS A 193      11.157  -5.606   8.301  1.00 10.00      A   
ATOM   1826  N   LEU A 194      10.511  -7.744   8.047  1.00 10.00      A   
ATOM   1827  HN  LEU A 194      10.079  -8.408   7.468  1.00 10.00      A   
ATOM   1828  CA  LEU A 194      11.097  -8.174   9.309  1.00 10.00      A   
ATOM   1829  CB  LEU A 194      10.290  -9.324   9.927  1.00 10.00      A   
ATOM   1830  CG  LEU A 194       8.868  -8.987  10.399  1.00 10.00      A   
ATOM   1831  CD1 LEU A 194       8.229 -10.178  11.099  1.00 10.00      A   
ATOM   1832  CD2 LEU A 194       8.872  -7.773  11.314  1.00 10.00      A   
ATOM   1833  C   LEU A 194      12.557  -8.578   9.148  1.00 10.00      A   
ATOM   1834  O   LEU A 194      13.010  -8.927   8.057  1.00 10.00      A   
ATOM   1835  N   ALA A 195      13.287  -8.530  10.244  1.00 10.00      A   
ATOM   1836  HN  ALA A 195      12.864  -8.225  11.086  1.00 10.00      A   
ATOM   1837  CA  ALA A 195      14.693  -8.888  10.247  1.00 10.00      A   
ATOM   1838  CB  ALA A 195      15.500  -7.758  10.857  1.00 10.00      A   
ATOM   1839  C   ALA A 195      14.934 -10.168  11.034  1.00 10.00      A   
ATOM   1840  O   ALA A 195      16.057 -10.673  11.077  1.00 10.00      A   
ATOM   1841  N   SER A 196      13.884 -10.695  11.645  1.00 10.00      A   
ATOM   1842  HN  SER A 196      13.008 -10.267  11.550  1.00 10.00      A   
ATOM   1843  CA  SER A 196      13.996 -11.897  12.453  1.00 10.00      A   
ATOM   1844  CB  SER A 196      12.681 -12.171  13.184  1.00 10.00      A   
ATOM   1845  OG  SER A 196      11.560 -11.774  12.409  1.00 10.00      A   
ATOM   1846  HG  SER A 196      11.264 -10.888  12.699  1.00 10.00      A   
ATOM   1847  C   SER A 196      14.424 -13.115  11.643  1.00 10.00      A   
ATOM   1848  O   SER A 196      13.983 -13.314  10.508  1.00 10.00      A   
ATOM   1849  N   GLU A 197      15.305 -13.914  12.229  1.00 10.00      A   
ATOM   1850  HN  GLU A 197      15.644 -13.677  13.118  1.00 10.00      A   
ATOM   1851  CA  GLU A 197      15.781 -15.130  11.594  1.00 10.00      A   
ATOM   1852  CB  GLU A 197      17.132 -15.532  12.192  1.00 10.00      A   
ATOM   1853  CG  GLU A 197      18.138 -16.067  11.183  1.00 10.00      A   
ATOM   1854  CD  GLU A 197      17.820 -17.471  10.717  1.00 10.00      A   
ATOM   1855  OE1 GLU A 197      17.251 -17.624   9.618  1.00 10.00      A   
ATOM   1856  OE2 GLU A 197      18.140 -18.433  11.443  1.00 10.00      A   
ATOM   1857  C   GLU A 197      14.749 -16.224  11.828  1.00 10.00      A   
ATOM   1858  O   GLU A 197      14.856 -17.002  12.777  1.00 10.00      A   
ATOM   1859  N   VAL A 198      13.728 -16.249  10.984  1.00 10.00      A   
ATOM   1860  HN  VAL A 198      13.703 -15.603  10.243  1.00 10.00      A   
ATOM   1861  CA  VAL A 198      12.656 -17.223  11.115  1.00 10.00      A   
ATOM   1862  CB  VAL A 198      11.489 -16.935  10.147  1.00 10.00      A   
ATOM   1863  CG1 VAL A 198      10.755 -15.670  10.570  1.00 10.00      A   
ATOM   1864  CG2 VAL A 198      11.990 -16.806   8.717  1.00 10.00      A   
ATOM   1865  C   VAL A 198      13.157 -18.655  10.943  1.00 10.00      A   
ATOM   1866  O   VAL A 198      13.887 -18.967   9.998  1.00 10.00      A   
ATOM   1867  N   SER A 199      12.782 -19.511  11.888  1.00 10.00      A   
ATOM   1868  HN  SER A 199      12.235 -19.190  12.636  1.00 10.00      A   
ATOM   1869  CA  SER A 199      13.166 -20.911  11.861  1.00 10.00      A   
ATOM   1870  CB  SER A 199      12.672 -21.586  13.141  1.00 10.00      A   
ATOM   1871  OG  SER A 199      12.443 -20.614  14.151  1.00 10.00      A   
ATOM   1872  HG  SER A 199      12.148 -21.050  14.959  1.00 10.00      A   
ATOM   1873  C   SER A 199      12.571 -21.597  10.631  1.00 10.00      A   
ATOM   1874  O   SER A 199      11.353 -21.781  10.537  1.00 10.00      A   
ATOM   1875  N   PHE A 200      13.436 -21.965   9.689  1.00 10.00      A   
ATOM   1876  HN  PHE A 200      14.394 -21.787   9.826  1.00 10.00      A   
ATOM   1877  CA  PHE A 200      13.004 -22.616   8.455  1.00 10.00      A   
ATOM   1878  CB  PHE A 200      14.193 -22.891   7.533  1.00 10.00      A   
ATOM   1879  CG  PHE A 200      13.797 -23.328   6.152  1.00 10.00      A   
ATOM   1880  CD1 PHE A 200      13.230 -22.433   5.262  1.00 10.00      A   
ATOM   1881  CD2 PHE A 200      13.995 -24.638   5.744  1.00 10.00      A   
ATOM   1882  CE1 PHE A 200      12.867 -22.834   3.991  1.00 10.00      A   
ATOM   1883  CE2 PHE A 200      13.632 -25.045   4.476  1.00 10.00      A   
ATOM   1884  CZ  PHE A 200      13.067 -24.143   3.598  1.00 10.00      A   
ATOM   1885  C   PHE A 200      12.235 -23.901   8.735  1.00 10.00      A   
ATOM   1886  O   PHE A 200      11.309 -24.244   8.004  1.00 10.00      A   
ATOM   1887  N   SER A 201      12.611 -24.595   9.803  1.00 10.00      A   
ATOM   1888  HN  SER A 201      13.360 -24.268  10.348  1.00 10.00      A   
ATOM   1889  CA  SER A 201      11.952 -25.839  10.188  1.00 10.00      A   
ATOM   1890  CB  SER A 201      12.620 -26.396  11.447  1.00 10.00      A   
ATOM   1891  OG  SER A 201      13.640 -25.517  11.908  1.00 10.00      A   
ATOM   1892  HG  SER A 201      13.886 -25.758  12.812  1.00 10.00      A   
ATOM   1893  C   SER A 201      10.455 -25.618  10.427  1.00 10.00      A   
ATOM   1894  O   SER A 201       9.619 -26.442  10.051  1.00 10.00      A   
ATOM   1895  N   ALA A 202      10.125 -24.482  11.030  1.00 10.00      A   
ATOM   1896  HN  ALA A 202      10.833 -23.850  11.276  1.00 10.00      A   
ATOM   1897  CA  ALA A 202       8.736 -24.143  11.318  1.00 10.00      A   
ATOM   1898  CB  ALA A 202       8.662 -23.108  12.431  1.00 10.00      A   
ATOM   1899  C   ALA A 202       8.037 -23.629  10.063  1.00 10.00      A   
ATOM   1900  O   ALA A 202       6.868 -23.935   9.816  1.00 10.00      A   
ATOM   1901  N   LEU A 203       8.770 -22.853   9.270  1.00 10.00      A   
ATOM   1902  HN  LEU A 203       9.699 -22.654   9.527  1.00 10.00      A   
ATOM   1903  CA  LEU A 203       8.236 -22.283   8.037  1.00 10.00      A   
ATOM   1904  CB  LEU A 203       9.207 -21.255   7.449  1.00 10.00      A   
ATOM   1905  CG  LEU A 203       8.702 -20.446   6.249  1.00 10.00      A   
ATOM   1906  CD1 LEU A 203       7.482 -19.617   6.625  1.00 10.00      A   
ATOM   1907  CD2 LEU A 203       9.809 -19.556   5.712  1.00 10.00      A   
ATOM   1908  C   LEU A 203       7.940 -23.367   7.009  1.00 10.00      A   
ATOM   1909  O   LEU A 203       6.867 -23.379   6.409  1.00 10.00      A   
ATOM   1910  N   GLU A 204       8.895 -24.272   6.812  1.00 10.00      A   
ATOM   1911  HN  GLU A 204       9.736 -24.202   7.322  1.00 10.00      A   
ATOM   1912  CA  GLU A 204       8.739 -25.358   5.858  1.00 10.00      A   
ATOM   1913  CB  GLU A 204       9.975 -26.263   5.871  1.00 10.00      A   
ATOM   1914  CG  GLU A 204      10.213 -27.004   4.566  1.00 10.00      A   
ATOM   1915  CD  GLU A 204      11.155 -28.183   4.725  1.00 10.00      A   
ATOM   1916  OE1 GLU A 204      12.352 -27.970   5.017  1.00 10.00      A   
ATOM   1917  OE2 GLU A 204      10.701 -29.332   4.561  1.00 10.00      A   
ATOM   1918  C   GLU A 204       7.489 -26.170   6.175  1.00 10.00      A   
ATOM   1919  O   GLU A 204       6.663 -26.421   5.301  1.00 10.00      A   
ATOM   1920  N   ARG A 205       7.340 -26.556   7.431  1.00 10.00      A   
ATOM   1921  HN  ARG A 205       8.025 -26.316   8.093  1.00 10.00      A   
ATOM   1922  CA  ARG A 205       6.182 -27.334   7.850  1.00 10.00      A   
ATOM   1923  CB  ARG A 205       6.321 -27.788   9.301  1.00 10.00      A   
ATOM   1924  CG  ARG A 205       7.275 -28.953   9.494  1.00 10.00      A   
ATOM   1925  CD  ARG A 205       7.032 -29.653  10.823  1.00 10.00      A   
ATOM   1926  NE  ARG A 205       7.414 -28.826  11.968  1.00 10.00      A   
ATOM   1927  HE  ARG A 205       8.360 -28.561  12.033  1.00 10.00      A   
ATOM   1928  CZ  ARG A 205       6.566 -28.432  12.922  1.00 10.00      A   
ATOM   1929  NH1 ARG A 205       5.291 -28.790  12.868  1.00 10.00      A   
ATOM   1930 HH11 ARG A 205       4.626 -28.484  13.610  1.00 10.00      A   
ATOM   1931 HH12 ARG A 205       4.949 -29.383  12.082  1.00 10.00      A   
ATOM   1932  NH2 ARG A 205       6.995 -27.683  13.932  1.00 10.00      A   
ATOM   1933 HH21 ARG A 205       6.328 -27.370  14.677  1.00 10.00      A   
ATOM   1934 HH22 ARG A 205       8.002 -27.407  13.992  1.00 10.00      A   
ATOM   1935  C   ARG A 205       4.889 -26.545   7.659  1.00 10.00      A   
ATOM   1936  O   ARG A 205       3.876 -27.097   7.230  1.00 10.00      A   
ATOM   1937  N   LEU A 206       4.940 -25.254   7.970  1.00 10.00      A   
ATOM   1938  HN  LEU A 206       5.786 -24.877   8.298  1.00 10.00      A   
ATOM   1939  CA  LEU A 206       3.780 -24.376   7.836  1.00 10.00      A   
ATOM   1940  CB  LEU A 206       4.133 -22.957   8.288  1.00 10.00      A   
ATOM   1941  CG  LEU A 206       3.648 -22.544   9.676  1.00 10.00      A   
ATOM   1942  CD1 LEU A 206       4.388 -21.301  10.138  1.00 10.00      A   
ATOM   1943  CD2 LEU A 206       2.148 -22.289   9.658  1.00 10.00      A   
ATOM   1944  C   LEU A 206       3.292 -24.336   6.396  1.00 10.00      A   
ATOM   1945  O   LEU A 206       2.117 -24.578   6.122  1.00 10.00      A   
ATOM   1946  N   VAL A 207       4.210 -24.049   5.482  1.00 10.00      A   
ATOM   1947  HN  VAL A 207       5.136 -23.879   5.771  1.00 10.00      A   
ATOM   1948  CA  VAL A 207       3.885 -23.970   4.062  1.00 10.00      A   
ATOM   1949  CB  VAL A 207       5.092 -23.465   3.237  1.00 10.00      A   
ATOM   1950  CG1 VAL A 207       4.761 -23.416   1.752  1.00 10.00      A   
ATOM   1951  CG2 VAL A 207       5.534 -22.092   3.725  1.00 10.00      A   
ATOM   1952  C   VAL A 207       3.415 -25.324   3.518  1.00 10.00      A   
ATOM   1953  O   VAL A 207       2.504 -25.393   2.688  1.00 10.00      A   
ATOM   1954  N   THR A 208       4.029 -26.398   3.996  1.00 10.00      A   
ATOM   1955  HN  THR A 208       4.741 -26.288   4.661  1.00 10.00      A   
ATOM   1956  CA  THR A 208       3.678 -27.737   3.550  1.00 10.00      A   
ATOM   1957  CB  THR A 208       4.718 -28.780   4.009  1.00 10.00      A   
ATOM   1958  OG1 THR A 208       6.036 -28.332   3.663  1.00 10.00      A   
ATOM   1959  HG1 THR A 208       6.312 -27.637   4.281  1.00 10.00      A   
ATOM   1960  CG2 THR A 208       4.464 -30.126   3.347  1.00 10.00      A   
ATOM   1961  C   THR A 208       2.283 -28.156   4.021  1.00 10.00      A   
ATOM   1962  O   THR A 208       1.534 -28.790   3.274  1.00 10.00      A   
ATOM   1963  N   ARG A 209       1.914 -27.783   5.240  1.00 10.00      A   
ATOM   1964  HN  ARG A 209       2.525 -27.242   5.789  1.00 10.00      A   
ATOM   1965  CA  ARG A 209       0.610 -28.168   5.773  1.00 10.00      A   
ATOM   1966  CB  ARG A 209       0.621 -28.317   7.300  1.00 10.00      A   
ATOM   1967  CG  ARG A 209       0.824 -27.032   8.083  1.00 10.00      A   
ATOM   1968  CD  ARG A 209       0.963 -27.326   9.568  1.00 10.00      A   
ATOM   1969  NE  ARG A 209       1.035 -26.109  10.378  1.00 10.00      A   
ATOM   1970  HE  ARG A 209       0.383 -25.398  10.181  1.00 10.00      A   
ATOM   1971  CZ  ARG A 209       1.919 -25.918  11.358  1.00 10.00      A   
ATOM   1972  NH1 ARG A 209       2.815 -26.853  11.652  1.00 10.00      A   
ATOM   1973 HH11 ARG A 209       2.837 -27.747  11.113  1.00 10.00      A   
ATOM   1974 HH12 ARG A 209       3.500 -26.704  12.425  1.00 10.00      A   
ATOM   1975  NH2 ARG A 209       1.903 -24.783  12.038  1.00 10.00      A   
ATOM   1976 HH21 ARG A 209       1.208 -24.048  11.805  1.00 10.00      A   
ATOM   1977 HH22 ARG A 209       2.584 -24.623  12.815  1.00 10.00      A   
ATOM   1978  C   ARG A 209      -0.535 -27.273   5.291  1.00 10.00      A   
ATOM   1979  O   ARG A 209      -1.697 -27.676   5.336  1.00 10.00      A   
ATOM   1980  N   CYS A 210      -0.217 -26.070   4.830  1.00 10.00      A   
ATOM   1981  HN  CYS A 210       0.721 -25.785   4.824  1.00 10.00      A   
ATOM   1982  CA  CYS A 210      -1.247 -25.157   4.343  1.00 10.00      A   
ATOM   1983  CB  CYS A 210      -1.128 -23.792   5.024  1.00 10.00      A   
ATOM   1984  SG  CYS A 210      -0.713 -23.868   6.782  1.00 10.00      A   
ATOM   1985  HG  CYS A 210       0.609 -23.957   6.875  1.00 10.00      A   
ATOM   1986  C   CYS A 210      -1.173 -24.998   2.825  1.00 10.00      A   
ATOM   1987  O   CYS A 210      -0.357 -24.234   2.311  1.00 10.00      A   
ATOM   1988  N   PRO A 211      -2.033 -25.722   2.091  1.00 10.00      A   
ATOM   1989  CA  PRO A 211      -2.067 -25.673   0.629  1.00 10.00      A   
ATOM   1990  CB  PRO A 211      -2.648 -27.042   0.272  1.00 10.00      A   
ATOM   1991  CG  PRO A 211      -3.557 -27.380   1.410  1.00 10.00      A   
ATOM   1992  CD  PRO A 211      -3.036 -26.658   2.628  1.00 10.00      A   
ATOM   1993  C   PRO A 211      -2.974 -24.566   0.106  1.00 10.00      A   
ATOM   1994  O   PRO A 211      -3.321 -24.533  -1.074  1.00 10.00      A   
ATOM   1995  N   ASN A 212      -3.353 -23.651   0.988  1.00 10.00      A   
ATOM   1996  HN  ASN A 212      -3.039 -23.719   1.913  1.00 10.00      A   
ATOM   1997  CA  ASN A 212      -4.222 -22.541   0.610  1.00 10.00      A   
ATOM   1998  CB  ASN A 212      -5.395 -22.405   1.590  1.00 10.00      A   
ATOM   1999  CG  ASN A 212      -6.537 -21.567   1.032  1.00 10.00      A   
ATOM   2000  OD1 ASN A 212      -6.681 -21.417  -0.181  1.00 10.00      A   
ATOM   2001  ND2 ASN A 212      -7.368 -21.027   1.909  1.00 10.00      A   
ATOM   2002 HD21 ASN A 212      -7.212 -21.196   2.863  1.00 10.00      A   
ATOM   2003 HD22 ASN A 212      -8.111 -20.486   1.567  1.00 10.00      A   
ATOM   2004  C   ASN A 212      -3.421 -21.241   0.527  1.00 10.00      A   
ATOM   2005  O   ASN A 212      -3.977 -20.155   0.348  1.00 10.00      A   
ATOM   2006  N   LEU A 213      -2.106 -21.366   0.662  1.00 10.00      A   
ATOM   2007  HN  LEU A 213      -1.728 -22.254   0.818  1.00 10.00      A   
ATOM   2008  CA  LEU A 213      -1.213 -20.218   0.592  1.00 10.00      A   
ATOM   2009  CB  LEU A 213       0.186 -20.606   1.085  1.00 10.00      A   
ATOM   2010  CG  LEU A 213       1.242 -19.495   1.120  1.00 10.00      A   
ATOM   2011  CD1 LEU A 213       0.983 -18.533   2.270  1.00 10.00      A   
ATOM   2012  CD2 LEU A 213       2.636 -20.089   1.226  1.00 10.00      A   
ATOM   2013  C   LEU A 213      -1.138 -19.704  -0.841  1.00 10.00      A   
ATOM   2014  O   LEU A 213      -0.921 -20.478  -1.775  1.00 10.00      A   
ATOM   2015  N   LYS A 214      -1.345 -18.411  -1.014  1.00 10.00      A   
ATOM   2016  HN  LYS A 214      -1.551 -17.849  -0.231  1.00 10.00      A   
ATOM   2017  CA  LYS A 214      -1.297 -17.801  -2.333  1.00 10.00      A   
ATOM   2018  CB  LYS A 214      -2.695 -17.325  -2.753  1.00 10.00      A   
ATOM   2019  CG  LYS A 214      -3.804 -18.360  -2.581  1.00 10.00      A   
ATOM   2020  CD  LYS A 214      -3.629 -19.543  -3.522  1.00 10.00      A   
ATOM   2021  CE  LYS A 214      -4.264 -19.276  -4.877  1.00 10.00      A   
ATOM   2022  NZ  LYS A 214      -5.736 -19.089  -4.777  1.00 10.00      A   
ATOM   2023  HZ1 LYS A 214      -6.188 -19.960  -4.434  1.00 10.00      A   
ATOM   2024  HZ2 LYS A 214      -6.129 -18.854  -5.710  1.00 10.00      A   
ATOM   2025  HZ3 LYS A 214      -5.955 -18.314  -4.116  1.00 10.00      A   
ATOM   2026  C   LYS A 214      -0.317 -16.629  -2.354  1.00 10.00      A   
ATOM   2027  O   LYS A 214       0.132 -16.199  -3.416  1.00 10.00      A   
ATOM   2028  N   SER A 215       0.014 -16.120  -1.178  1.00 10.00      A   
ATOM   2029  HN  SER A 215      -0.357 -16.515  -0.359  1.00 10.00      A   
ATOM   2030  CA  SER A 215       0.927 -14.997  -1.065  1.00 10.00      A   
ATOM   2031  CB  SER A 215       0.134 -13.720  -0.742  1.00 10.00      A   
ATOM   2032  OG  SER A 215       0.978 -12.599  -0.535  1.00 10.00      A   
ATOM   2033  HG  SER A 215       0.607 -12.054   0.175  1.00 10.00      A   
ATOM   2034  C   SER A 215       1.970 -15.279   0.012  1.00 10.00      A   
ATOM   2035  O   SER A 215       1.632 -15.473   1.181  1.00 10.00      A   
ATOM   2036  N   LEU A 216       3.232 -15.323  -0.385  1.00 10.00      A   
ATOM   2037  HN  LEU A 216       3.446 -15.177  -1.336  1.00 10.00      A   
ATOM   2038  CA  LEU A 216       4.313 -15.583   0.552  1.00 10.00      A   
ATOM   2039  CB  LEU A 216       4.721 -17.060   0.519  1.00 10.00      A   
ATOM   2040  CG  LEU A 216       5.885 -17.468   1.427  1.00 10.00      A   
ATOM   2041  CD1 LEU A 216       5.481 -17.381   2.892  1.00 10.00      A   
ATOM   2042  CD2 LEU A 216       6.366 -18.870   1.082  1.00 10.00      A   
ATOM   2043  C   LEU A 216       5.519 -14.693   0.266  1.00 10.00      A   
ATOM   2044  O   LEU A 216       6.234 -14.892  -0.718  1.00 10.00      A   
ATOM   2045  N   LYS A 217       5.719 -13.701   1.115  1.00 10.00      A   
ATOM   2046  HN  LYS A 217       5.097 -13.586   1.869  1.00 10.00      A   
ATOM   2047  CA  LYS A 217       6.840 -12.783   0.976  1.00 10.00      A   
ATOM   2048  CB  LYS A 217       6.358 -11.329   0.968  1.00 10.00      A   
ATOM   2049  CG  LYS A 217       5.712 -10.883  -0.337  1.00 10.00      A   
ATOM   2050  CD  LYS A 217       4.192 -10.886  -0.250  1.00 10.00      A   
ATOM   2051  CE  LYS A 217       3.569 -10.369  -1.539  1.00 10.00      A   
ATOM   2052  NZ  LYS A 217       2.090 -10.263  -1.436  1.00 10.00      A   
ATOM   2053  HZ1 LYS A 217       1.681  -9.982  -2.358  1.00 10.00      A   
ATOM   2054  HZ2 LYS A 217       1.829  -9.550  -0.723  1.00 10.00      A   
ATOM   2055  HZ3 LYS A 217       1.684 -11.181  -1.157  1.00 10.00      A   
ATOM   2056  C   LYS A 217       7.837 -13.007   2.106  1.00 10.00      A   
ATOM   2057  O   LYS A 217       7.515 -12.788   3.275  1.00 10.00      A   
ATOM   2058  N   LEU A 218       9.035 -13.449   1.750  1.00 10.00      A   
ATOM   2059  HN  LEU A 218       9.233 -13.582   0.795  1.00 10.00      A   
ATOM   2060  CA  LEU A 218      10.079 -13.727   2.727  1.00 10.00      A   
ATOM   2061  CB  LEU A 218      10.947 -14.888   2.241  1.00 10.00      A   
ATOM   2062  CG  LEU A 218      10.203 -16.144   1.792  1.00 10.00      A   
ATOM   2063  CD1 LEU A 218      11.132 -17.056   1.008  1.00 10.00      A   
ATOM   2064  CD2 LEU A 218       9.613 -16.873   2.988  1.00 10.00      A   
ATOM   2065  C   LEU A 218      10.950 -12.501   2.957  1.00 10.00      A   
ATOM   2066  O   LEU A 218      10.943 -11.569   2.156  1.00 10.00      A   
ATOM   2067  N   ASN A 219      11.697 -12.509   4.055  1.00 10.00      A   
ATOM   2068  HN  ASN A 219      11.658 -13.286   4.654  1.00 10.00      A   
ATOM   2069  CA  ASN A 219      12.575 -11.395   4.393  1.00 10.00      A   
ATOM   2070  CB  ASN A 219      12.526 -11.075   5.892  1.00 10.00      A   
ATOM   2071  CG  ASN A 219      13.171 -12.121   6.787  1.00 10.00      A   
ATOM   2072  OD1 ASN A 219      13.331 -13.279   6.411  1.00 10.00      A   
ATOM   2073  ND2 ASN A 219      13.544 -11.712   7.992  1.00 10.00      A   
ATOM   2074 HD21 ASN A 219      13.390 -10.770   8.227  1.00 10.00      A   
ATOM   2075 HD22 ASN A 219      13.939 -12.371   8.606  1.00 10.00      A   
ATOM   2076  C   ASN A 219      14.007 -11.637   3.927  1.00 10.00      A   
ATOM   2077  O   ASN A 219      14.343 -12.716   3.435  1.00 10.00      A   
ATOM   2078  N   ARG A 220      14.853 -10.627   4.108  1.00 10.00      A   
ATOM   2079  HN  ARG A 220      14.522  -9.806   4.530  1.00 10.00      A   
ATOM   2080  CA  ARG A 220      16.254 -10.695   3.690  1.00 10.00      A   
ATOM   2081  CB  ARG A 220      16.899  -9.304   3.767  1.00 10.00      A   
ATOM   2082  CG  ARG A 220      18.084  -9.109   2.833  1.00 10.00      A   
ATOM   2083  CD  ARG A 220      18.688  -7.721   2.981  1.00 10.00      A   
ATOM   2084  NE  ARG A 220      19.646  -7.418   1.916  1.00 10.00      A   
ATOM   2085  HE  ARG A 220      20.161  -8.175   1.545  1.00 10.00      A   
ATOM   2086  CZ  ARG A 220      19.854  -6.197   1.425  1.00 10.00      A   
ATOM   2087  NH1 ARG A 220      19.176  -5.164   1.906  1.00 10.00      A   
ATOM   2088 HH11 ARG A 220      19.342  -4.207   1.522  1.00 10.00      A   
ATOM   2089 HH12 ARG A 220      18.474  -5.303   2.660  1.00 10.00      A   
ATOM   2090  NH2 ARG A 220      20.729  -6.005   0.451  1.00 10.00      A   
ATOM   2091 HH21 ARG A 220      21.272  -6.819   0.054  1.00 10.00      A   
ATOM   2092 HH22 ARG A 220      20.882  -5.050   0.062  1.00 10.00      A   
ATOM   2093  C   ARG A 220      17.063 -11.703   4.513  1.00 10.00      A   
ATOM   2094  O   ARG A 220      18.209 -12.008   4.183  1.00 10.00      A   
ATOM   2095  N   ALA A 221      16.468 -12.217   5.578  1.00 10.00      A   
ATOM   2096  HN  ALA A 221      15.551 -11.948   5.792  1.00 10.00      A   
ATOM   2097  CA  ALA A 221      17.145 -13.186   6.432  1.00 10.00      A   
ATOM   2098  CB  ALA A 221      16.558 -13.172   7.834  1.00 10.00      A   
ATOM   2099  C   ALA A 221      17.083 -14.589   5.831  1.00 10.00      A   
ATOM   2100  O   ALA A 221      17.742 -15.512   6.312  1.00 10.00      A   
ATOM   2101  N   VAL A 222      16.282 -14.746   4.786  1.00 10.00      A   
ATOM   2102  HN  VAL A 222      15.774 -13.974   4.450  1.00 10.00      A   
ATOM   2103  CA  VAL A 222      16.147 -16.033   4.115  1.00 10.00      A   
ATOM   2104  CB  VAL A 222      14.718 -16.248   3.560  1.00 10.00      A   
ATOM   2105  CG1 VAL A 222      14.604 -17.592   2.854  1.00 10.00      A   
ATOM   2106  CG2 VAL A 222      13.686 -16.146   4.673  1.00 10.00      A   
ATOM   2107  C   VAL A 222      17.160 -16.133   2.976  1.00 10.00      A   
ATOM   2108  O   VAL A 222      17.094 -15.373   2.006  1.00 10.00      A   
ATOM   2109  N   PRO A 223      18.120 -17.061   3.092  1.00 10.00      A   
ATOM   2110  CA  PRO A 223      19.154 -17.260   2.076  1.00 10.00      A   
ATOM   2111  CB  PRO A 223      20.185 -18.129   2.799  1.00 10.00      A   
ATOM   2112  CG  PRO A 223      19.386 -18.905   3.785  1.00 10.00      A   
ATOM   2113  CD  PRO A 223      18.277 -17.991   4.228  1.00 10.00      A   
ATOM   2114  C   PRO A 223      18.620 -17.983   0.840  1.00 10.00      A   
ATOM   2115  O   PRO A 223      17.529 -18.564   0.859  1.00 10.00      A   
ATOM   2116  N   LEU A 224      19.397 -17.946  -0.233  1.00 10.00      A   
ATOM   2117  HN  LEU A 224      20.246 -17.455  -0.187  1.00 10.00      A   
ATOM   2118  CA  LEU A 224      19.023 -18.594  -1.485  1.00 10.00      A   
ATOM   2119  CB  LEU A 224      19.962 -18.147  -2.614  1.00 10.00      A   
ATOM   2120  CG  LEU A 224      19.416 -18.268  -4.041  1.00 10.00      A   
ATOM   2121  CD1 LEU A 224      18.186 -17.393  -4.218  1.00 10.00      A   
ATOM   2122  CD2 LEU A 224      20.483 -17.901  -5.060  1.00 10.00      A   
ATOM   2123  C   LEU A 224      19.069 -20.112  -1.340  1.00 10.00      A   
ATOM   2124  O   LEU A 224      18.503 -20.842  -2.152  1.00 10.00      A   
ATOM   2125  N   GLU A 225      19.738 -20.577  -0.290  1.00 10.00      A   
ATOM   2126  HN  GLU A 225      20.163 -19.939   0.319  1.00 10.00      A   
ATOM   2127  CA  GLU A 225      19.872 -22.005  -0.021  1.00 10.00      A   
ATOM   2128  CB  GLU A 225      20.843 -22.234   1.142  1.00 10.00      A   
ATOM   2129  CG  GLU A 225      22.153 -21.473   1.050  1.00 10.00      A   
ATOM   2130  CD  GLU A 225      22.770 -21.245   2.414  1.00 10.00      A   
ATOM   2131  OE1 GLU A 225      22.728 -20.098   2.896  1.00 10.00      A   
ATOM   2132  OE2 GLU A 225      23.275 -22.217   3.024  1.00 10.00      A   
ATOM   2133  C   GLU A 225      18.531 -22.639   0.341  1.00 10.00      A   
ATOM   2134  O   GLU A 225      18.378 -23.860   0.275  1.00 10.00      A   
ATOM   2135  N   LYS A 226      17.563 -21.816   0.731  1.00 10.00      A   
ATOM   2136  HN  LYS A 226      17.730 -20.849   0.751  1.00 10.00      A   
ATOM   2137  CA  LYS A 226      16.254 -22.320   1.129  1.00 10.00      A   
ATOM   2138  CB  LYS A 226      15.955 -21.911   2.574  1.00 10.00      A   
ATOM   2139  CG  LYS A 226      16.958 -22.429   3.596  1.00 10.00      A   
ATOM   2140  CD  LYS A 226      17.060 -23.946   3.551  1.00 10.00      A   
ATOM   2141  CE  LYS A 226      18.121 -24.464   4.508  1.00 10.00      A   
ATOM   2142  NZ  LYS A 226      17.726 -24.276   5.927  1.00 10.00      A   
ATOM   2143  HZ1 LYS A 226      17.425 -23.294   6.087  1.00 10.00      A   
ATOM   2144  HZ2 LYS A 226      18.530 -24.482   6.551  1.00 10.00      A   
ATOM   2145  HZ3 LYS A 226      16.942 -24.913   6.172  1.00 10.00      A   
ATOM   2146  C   LYS A 226      15.145 -21.814   0.213  1.00 10.00      A   
ATOM   2147  O   LYS A 226      13.965 -21.887   0.559  1.00 10.00      A   
ATOM   2148  N   LEU A 227      15.517 -21.322  -0.956  1.00 10.00      A   
ATOM   2149  HN  LEU A 227      16.469 -21.320  -1.200  1.00 10.00      A   
ATOM   2150  CA  LEU A 227      14.534 -20.798  -1.893  1.00 10.00      A   
ATOM   2151  CB  LEU A 227      15.188 -19.857  -2.912  1.00 10.00      A   
ATOM   2152  CG  LEU A 227      14.569 -18.460  -3.073  1.00 10.00      A   
ATOM   2153  CD1 LEU A 227      14.619 -18.019  -4.529  1.00 10.00      A   
ATOM   2154  CD2 LEU A 227      13.141 -18.421  -2.546  1.00 10.00      A   
ATOM   2155  C   LEU A 227      13.793 -21.927  -2.603  1.00 10.00      A   
ATOM   2156  O   LEU A 227      12.562 -21.984  -2.580  1.00 10.00      A   
ATOM   2157  N   ALA A 228      14.547 -22.842  -3.199  1.00 10.00      A   
ATOM   2158  HN  ALA A 228      15.527 -22.778  -3.132  1.00 10.00      A   
ATOM   2159  CA  ALA A 228      13.961 -23.957  -3.930  1.00 10.00      A   
ATOM   2160  CB  ALA A 228      15.044 -24.771  -4.619  1.00 10.00      A   
ATOM   2161  C   ALA A 228      13.122 -24.846  -3.020  1.00 10.00      A   
ATOM   2162  O   ALA A 228      12.076 -25.348  -3.427  1.00 10.00      A   
ATOM   2163  N   THR A 229      13.580 -25.020  -1.787  1.00 10.00      A   
ATOM   2164  HN  THR A 229      14.411 -24.578  -1.521  1.00 10.00      A   
ATOM   2165  CA  THR A 229      12.886 -25.854  -0.815  1.00 10.00      A   
ATOM   2166  CB  THR A 229      13.645 -25.879   0.525  1.00 10.00      A   
ATOM   2167  OG1 THR A 229      15.049 -25.696   0.283  1.00 10.00      A   
ATOM   2168  HG1 THR A 229      15.548 -26.264   0.881  1.00 10.00      A   
ATOM   2169  CG2 THR A 229      13.426 -27.209   1.231  1.00 10.00      A   
ATOM   2170  C   THR A 229      11.456 -25.361  -0.581  1.00 10.00      A   
ATOM   2171  O   THR A 229      10.513 -26.154  -0.525  1.00 10.00      A   
ATOM   2172  N   LEU A 230      11.302 -24.048  -0.466  1.00 10.00      A   
ATOM   2173  HN  LEU A 230      12.087 -23.467  -0.534  1.00 10.00      A   
ATOM   2174  CA  LEU A 230       9.993 -23.450  -0.242  1.00 10.00      A   
ATOM   2175  CB  LEU A 230      10.130 -22.011   0.262  1.00 10.00      A   
ATOM   2176  CG  LEU A 230      10.536 -21.852   1.727  1.00 10.00      A   
ATOM   2177  CD1 LEU A 230      10.877 -20.405   2.033  1.00 10.00      A   
ATOM   2178  CD2 LEU A 230       9.431 -22.347   2.648  1.00 10.00      A   
ATOM   2179  C   LEU A 230       9.149 -23.493  -1.511  1.00 10.00      A   
ATOM   2180  O   LEU A 230       7.950 -23.780  -1.463  1.00 10.00      A   
ATOM   2181  N   LEU A 231       9.788 -23.222  -2.645  1.00 10.00      A   
ATOM   2182  HN  LEU A 231      10.744 -23.000  -2.612  1.00 10.00      A   
ATOM   2183  CA  LEU A 231       9.103 -23.232  -3.936  1.00 10.00      A   
ATOM   2184  CB  LEU A 231      10.045 -22.778  -5.055  1.00 10.00      A   
ATOM   2185  CG  LEU A 231      10.668 -21.387  -4.899  1.00 10.00      A   
ATOM   2186  CD1 LEU A 231      11.772 -21.170  -5.923  1.00 10.00      A   
ATOM   2187  CD2 LEU A 231       9.611 -20.302  -5.012  1.00 10.00      A   
ATOM   2188  C   LEU A 231       8.545 -24.619  -4.245  1.00 10.00      A   
ATOM   2189  O   LEU A 231       7.494 -24.751  -4.869  1.00 10.00      A   
ATOM   2190  N   GLN A 232       9.252 -25.646  -3.785  1.00 10.00      A   
ATOM   2191  HN  GLN A 232      10.085 -25.468  -3.295  1.00 10.00      A   
ATOM   2192  CA  GLN A 232       8.841 -27.030  -3.996  1.00 10.00      A   
ATOM   2193  CB  GLN A 232      10.024 -27.976  -3.758  1.00 10.00      A   
ATOM   2194  CG  GLN A 232      11.037 -28.027  -4.894  1.00 10.00      A   
ATOM   2195  CD  GLN A 232      10.454 -28.589  -6.177  1.00 10.00      A   
ATOM   2196  OE1 GLN A 232       9.496 -29.365  -6.146  1.00 10.00      A   
ATOM   2197  NE2 GLN A 232      11.031 -28.214  -7.309  1.00 10.00      A   
ATOM   2198 HE21 GLN A 232      11.798 -27.601  -7.259  1.00 10.00      A   
ATOM   2199 HE22 GLN A 232      10.674 -28.567  -8.152  1.00 10.00      A   
ATOM   2200  C   GLN A 232       7.681 -27.414  -3.078  1.00 10.00      A   
ATOM   2201  O   GLN A 232       6.990 -28.407  -3.313  1.00 10.00      A   
ATOM   2202  N   ARG A 233       7.461 -26.619  -2.039  1.00 10.00      A   
ATOM   2203  HN  ARG A 233       8.023 -25.821  -1.913  1.00 10.00      A   
ATOM   2204  CA  ARG A 233       6.392 -26.897  -1.090  1.00 10.00      A   
ATOM   2205  CB  ARG A 233       6.727 -26.342   0.302  1.00 10.00      A   
ATOM   2206  CG  ARG A 233       7.896 -27.033   0.988  1.00 10.00      A   
ATOM   2207  CD  ARG A 233       7.738 -28.546   0.964  1.00 10.00      A   
ATOM   2208  NE  ARG A 233       8.654 -29.217   1.886  1.00 10.00      A   
ATOM   2209  HE  ARG A 233       9.240 -28.649   2.433  1.00 10.00      A   
ATOM   2210  CZ  ARG A 233       8.737 -30.539   2.025  1.00 10.00      A   
ATOM   2211  NH1 ARG A 233       7.960 -31.335   1.302  1.00 10.00      A   
ATOM   2212 HH11 ARG A 233       8.022 -32.371   1.415  1.00 10.00      A   
ATOM   2213 HH12 ARG A 233       7.280 -30.931   0.623  1.00 10.00      A   
ATOM   2214  NH2 ARG A 233       9.574 -31.061   2.907  1.00 10.00      A   
ATOM   2215 HH21 ARG A 233       9.647 -32.097   3.016  1.00 10.00      A   
ATOM   2216 HH22 ARG A 233      10.169 -30.430   3.509  1.00 10.00      A   
ATOM   2217  C   ARG A 233       5.042 -26.373  -1.577  1.00 10.00      A   
ATOM   2218  O   ARG A 233       4.044 -27.100  -1.562  1.00 10.00      A   
ATOM   2219  N   ALA A 234       5.016 -25.124  -2.025  1.00 10.00      A   
ATOM   2220  HN  ALA A 234       5.850 -24.607  -2.054  1.00 10.00      A   
ATOM   2221  CA  ALA A 234       3.778 -24.513  -2.494  1.00 10.00      A   
ATOM   2222  CB  ALA A 234       3.307 -23.449  -1.518  1.00 10.00      A   
ATOM   2223  C   ALA A 234       3.928 -23.934  -3.896  1.00 10.00      A   
ATOM   2224  O   ALA A 234       4.412 -22.817  -4.072  1.00 10.00      A   
ATOM   2225  N   PRO A 235       3.510 -24.694  -4.914  1.00 10.00      A   
ATOM   2226  CA  PRO A 235       3.591 -24.266  -6.310  1.00 10.00      A   
ATOM   2227  CB  PRO A 235       3.716 -25.602  -7.036  1.00 10.00      A   
ATOM   2228  CG  PRO A 235       2.918 -26.559  -6.211  1.00 10.00      A   
ATOM   2229  CD  PRO A 235       2.957 -26.055  -4.791  1.00 10.00      A   
ATOM   2230  C   PRO A 235       2.335 -23.526  -6.783  1.00 10.00      A   
ATOM   2231  O   PRO A 235       2.220 -23.173  -7.956  1.00 10.00      A   
ATOM   2232  N   GLN A 236       1.397 -23.296  -5.869  1.00 10.00      A   
ATOM   2233  HN  GLN A 236       1.544 -23.599  -4.951  1.00 10.00      A   
ATOM   2234  CA  GLN A 236       0.148 -22.611  -6.204  1.00 10.00      A   
ATOM   2235  CB  GLN A 236      -1.067 -23.357  -5.629  1.00 10.00      A   
ATOM   2236  CG  GLN A 236      -1.354 -23.102  -4.154  1.00 10.00      A   
ATOM   2237  CD  GLN A 236      -0.378 -23.798  -3.229  1.00 10.00      A   
ATOM   2238  OE1 GLN A 236       0.105 -24.892  -3.523  1.00 10.00      A   
ATOM   2239  NE2 GLN A 236      -0.072 -23.160  -2.109  1.00 10.00      A   
ATOM   2240 HE21 GLN A 236      -0.489 -22.281  -1.949  1.00 10.00      A   
ATOM   2241 HE22 GLN A 236       0.559 -23.584  -1.492  1.00 10.00      A   
ATOM   2242  C   GLN A 236       0.155 -21.146  -5.764  1.00 10.00      A   
ATOM   2243  O   GLN A 236      -0.893 -20.507  -5.670  1.00 10.00      A   
ATOM   2244  N   LEU A 237       1.342 -20.620  -5.512  1.00 10.00      A   
ATOM   2245  HN  LEU A 237       2.142 -21.173  -5.619  1.00 10.00      A   
ATOM   2246  CA  LEU A 237       1.491 -19.235  -5.080  1.00 10.00      A   
ATOM   2247  CB  LEU A 237       2.888 -19.018  -4.491  1.00 10.00      A   
ATOM   2248  CG  LEU A 237       3.034 -19.225  -2.977  1.00 10.00      A   
ATOM   2249  CD1 LEU A 237       2.073 -20.284  -2.473  1.00 10.00      A   
ATOM   2250  CD2 LEU A 237       4.459 -19.614  -2.633  1.00 10.00      A   
ATOM   2251  C   LEU A 237       1.237 -18.259  -6.229  1.00 10.00      A   
ATOM   2252  O   LEU A 237       1.563 -18.546  -7.380  1.00 10.00      A   
ATOM   2253  N   GLU A 238       0.649 -17.112  -5.904  1.00 10.00      A   
ATOM   2254  HN  GLU A 238       0.414 -16.945  -4.965  1.00 10.00      A   
ATOM   2255  CA  GLU A 238       0.347 -16.089  -6.897  1.00 10.00      A   
ATOM   2256  CB  GLU A 238      -1.112 -15.630  -6.778  1.00 10.00      A   
ATOM   2257  CG  GLU A 238      -2.124 -16.767  -6.753  1.00 10.00      A   
ATOM   2258  CD  GLU A 238      -3.557 -16.290  -6.881  1.00 10.00      A   
ATOM   2259  OE1 GLU A 238      -4.061 -15.627  -5.946  1.00 10.00      A   
ATOM   2260  OE2 GLU A 238      -4.199 -16.592  -7.908  1.00 10.00      A   
ATOM   2261  C   GLU A 238       1.283 -14.891  -6.742  1.00 10.00      A   
ATOM   2262  O   GLU A 238       1.741 -14.314  -7.726  1.00 10.00      A   
ATOM   2263  N   GLU A 239       1.566 -14.523  -5.502  1.00 10.00      A   
ATOM   2264  HN  GLU A 239       1.178 -15.028  -4.755  1.00 10.00      A   
ATOM   2265  CA  GLU A 239       2.451 -13.395  -5.218  1.00 10.00      A   
ATOM   2266  CB  GLU A 239       1.704 -12.303  -4.450  1.00 10.00      A   
ATOM   2267  CG  GLU A 239       0.639 -11.584  -5.259  1.00 10.00      A   
ATOM   2268  CD  GLU A 239       0.029 -10.417  -4.513  1.00 10.00      A   
ATOM   2269  OE1 GLU A 239       0.714  -9.829  -3.649  1.00 10.00      A   
ATOM   2270  OE2 GLU A 239      -1.135 -10.069  -4.796  1.00 10.00      A   
ATOM   2271  C   GLU A 239       3.657 -13.862  -4.414  1.00 10.00      A   
ATOM   2272  O   GLU A 239       3.543 -14.126  -3.219  1.00 10.00      A   
ATOM   2273  N   LEU A 240       4.805 -13.940  -5.070  1.00 10.00      A   
ATOM   2274  HN  LEU A 240       4.835 -13.664  -6.010  1.00 10.00      A   
ATOM   2275  CA  LEU A 240       6.032 -14.406  -4.432  1.00 10.00      A   
ATOM   2276  CB  LEU A 240       6.771 -15.390  -5.353  1.00 10.00      A   
ATOM   2277  CG  LEU A 240       8.151 -15.876  -4.891  1.00 10.00      A   
ATOM   2278  CD1 LEU A 240       8.042 -16.726  -3.634  1.00 10.00      A   
ATOM   2279  CD2 LEU A 240       8.847 -16.647  -6.002  1.00 10.00      A   
ATOM   2280  C   LEU A 240       6.955 -13.260  -4.045  1.00 10.00      A   
ATOM   2281  O   LEU A 240       7.150 -12.314  -4.810  1.00 10.00      A   
ATOM   2282  N   GLY A 241       7.503 -13.353  -2.842  1.00 10.00      A   
ATOM   2283  HN  GLY A 241       7.268 -14.116  -2.270  1.00 10.00      A   
ATOM   2284  CA  GLY A 241       8.431 -12.359  -2.349  1.00 10.00      A   
ATOM   2285  C   GLY A 241       9.734 -13.021  -1.954  1.00 10.00      A   
ATOM   2286  O   GLY A 241       9.791 -13.727  -0.947  1.00 10.00      A   
ATOM   2287  N   THR A 242      10.772 -12.808  -2.747  1.00 10.00      A   
ATOM   2288  HN  THR A 242      10.674 -12.202  -3.516  1.00 10.00      A   
ATOM   2289  CA  THR A 242      12.069 -13.420  -2.495  1.00 10.00      A   
ATOM   2290  CB  THR A 242      12.845 -13.615  -3.808  1.00 10.00      A   
ATOM   2291  OG1 THR A 242      12.560 -12.521  -4.697  1.00 10.00      A   
ATOM   2292  HG1 THR A 242      12.192 -12.865  -5.517  1.00 10.00      A   
ATOM   2293  CG2 THR A 242      12.422 -14.917  -4.469  1.00 10.00      A   
ATOM   2294  C   THR A 242      12.910 -12.605  -1.523  1.00 10.00      A   
ATOM   2295  O   THR A 242      12.808 -11.378  -1.474  1.00 10.00      A   
ATOM   2296  N   GLY A 243      13.742 -13.294  -0.752  1.00 10.00      A   
ATOM   2297  HN  GLY A 243      13.786 -14.268  -0.842  1.00 10.00      A   
ATOM   2298  CA  GLY A 243      14.592 -12.625   0.203  1.00 10.00      A   
ATOM   2299  C   GLY A 243      15.986 -12.388  -0.346  1.00 10.00      A   
ATOM   2300  O   GLY A 243      16.164 -11.630  -1.300  1.00 10.00      A   
ATOM   2301  N   GLY A 244      16.973 -13.053   0.240  1.00 10.00      A   
ATOM   2302  HN  GLY A 244      16.769 -13.678   0.967  1.00 10.00      A   
ATOM   2303  CA  GLY A 244      18.343 -12.887  -0.198  1.00 10.00      A   
ATOM   2304  C   GLY A 244      18.656 -13.689  -1.443  1.00 10.00      A   
ATOM   2305  O   GLY A 244      18.609 -14.918  -1.424  1.00 10.00      A   
ATOM   2306  N   TYR A 245      18.977 -12.994  -2.528  1.00 10.00      A   
ATOM   2307  HN  TYR A 245      18.988 -12.010  -2.484  1.00 10.00      A   
ATOM   2308  CA  TYR A 245      19.294 -13.648  -3.792  1.00 10.00      A   
ATOM   2309  CB  TYR A 245      18.695 -12.858  -4.957  1.00 10.00      A   
ATOM   2310  CG  TYR A 245      17.673 -13.620  -5.771  1.00 10.00      A   
ATOM   2311  CD1 TYR A 245      16.336 -13.248  -5.757  1.00 10.00      A   
ATOM   2312  CD2 TYR A 245      18.043 -14.706  -6.555  1.00 10.00      A   
ATOM   2313  CE1 TYR A 245      15.396 -13.936  -6.501  1.00 10.00      A   
ATOM   2314  CE2 TYR A 245      17.109 -15.399  -7.302  1.00 10.00      A   
ATOM   2315  CZ  TYR A 245      15.786 -15.009  -7.271  1.00 10.00      A   
ATOM   2316  OH  TYR A 245      14.847 -15.699  -8.010  1.00 10.00      A   
ATOM   2317  HH  TYR A 245      14.459 -15.111  -8.665  1.00 10.00      A   
ATOM   2318  C   TYR A 245      20.801 -13.772  -3.989  1.00 10.00      A   
ATOM   2319  O   TYR A 245      21.262 -14.396  -4.941  1.00 10.00      A   
ATOM   2320  N   THR A 246      21.562 -13.183  -3.081  1.00 10.00      A   
ATOM   2321  HN  THR A 246      21.138 -12.717  -2.335  1.00 10.00      A   
ATOM   2322  CA  THR A 246      23.012 -13.212  -3.171  1.00 10.00      A   
ATOM   2323  CB  THR A 246      23.632 -11.906  -2.627  1.00 10.00      A   
ATOM   2324  OG1 THR A 246      25.056 -11.908  -2.802  1.00 10.00      A   
ATOM   2325  HG1 THR A 246      25.279 -12.348  -3.637  1.00 10.00      A   
ATOM   2326  CG2 THR A 246      23.291 -11.707  -1.156  1.00 10.00      A   
ATOM   2327  C   THR A 246      23.606 -14.440  -2.469  1.00 10.00      A   
ATOM   2328  O   THR A 246      23.284 -14.736  -1.314  1.00 10.00      A   
ATOM   2329  N   ALA A 247      24.461 -15.157  -3.194  1.00 10.00      A   
ATOM   2330  HN  ALA A 247      24.647 -14.874  -4.116  1.00 10.00      A   
ATOM   2331  CA  ALA A 247      25.131 -16.354  -2.685  1.00 10.00      A   
ATOM   2332  CB  ALA A 247      24.125 -17.481  -2.471  1.00 10.00      A   
ATOM   2333  C   ALA A 247      26.222 -16.790  -3.664  1.00 10.00      A   
ATOM   2334  O   ALA A 247      26.603 -16.025  -4.553  1.00 10.00      A   
ATOM   2335  N   GLU A 248      26.728 -18.005  -3.492  1.00 10.00      A   
ATOM   2336  HN  GLU A 248      26.397 -18.564  -2.753  1.00 10.00      A   
ATOM   2337  CA  GLU A 248      27.763 -18.531  -4.369  1.00 10.00      A   
ATOM   2338  CB  GLU A 248      28.464 -19.721  -3.701  1.00 10.00      A   
ATOM   2339  CG  GLU A 248      29.542 -20.376  -4.547  1.00 10.00      A   
ATOM   2340  CD  GLU A 248      30.241 -21.512  -3.827  1.00 10.00      A   
ATOM   2341  OE1 GLU A 248      29.545 -22.389  -3.280  1.00 10.00      A   
ATOM   2342  OE2 GLU A 248      31.490 -21.538  -3.809  1.00 10.00      A   
ATOM   2343  C   GLU A 248      27.160 -18.956  -5.706  1.00 10.00      A   
ATOM   2344  O   GLU A 248      26.234 -19.766  -5.744  1.00 10.00      A   
ATOM   2345  N   VAL A 249      27.679 -18.394  -6.794  1.00 10.00      A   
ATOM   2346  HN  VAL A 249      28.397 -17.739  -6.692  1.00 10.00      A   
ATOM   2347  CA  VAL A 249      27.200 -18.716  -8.132  1.00 10.00      A   
ATOM   2348  CB  VAL A 249      27.802 -17.770  -9.194  1.00 10.00      A   
ATOM   2349  CG1 VAL A 249      27.222 -18.070 -10.570  1.00 10.00      A   
ATOM   2350  CG2 VAL A 249      27.558 -16.316  -8.813  1.00 10.00      A   
ATOM   2351  C   VAL A 249      27.545 -20.155  -8.489  1.00 10.00      A   
ATOM   2352  O   VAL A 249      28.709 -20.485  -8.714  1.00 10.00      A   
ATOM   2353  N   ARG A 250      26.528 -21.006  -8.526  1.00 10.00      A   
ATOM   2354  HN  ARG A 250      25.622 -20.673  -8.326  1.00 10.00      A   
ATOM   2355  CA  ARG A 250      26.715 -22.414  -8.845  1.00 10.00      A   
ATOM   2356  CB  ARG A 250      26.870 -23.223  -7.559  1.00 10.00      A   
ATOM   2357  CG  ARG A 250      28.311 -23.519  -7.176  1.00 10.00      A   
ATOM   2358  CD  ARG A 250      28.417 -23.956  -5.724  1.00 10.00      A   
ATOM   2359  NE  ARG A 250      27.227 -24.671  -5.271  1.00 10.00      A   
ATOM   2360  HE  ARG A 250      26.739 -25.214  -5.944  1.00 10.00      A   
ATOM   2361  CZ  ARG A 250      26.761 -24.634  -4.025  1.00 10.00      A   
ATOM   2362  NH1 ARG A 250      27.380 -23.914  -3.095  1.00 10.00      A   
ATOM   2363 HH11 ARG A 250      28.246 -23.359  -3.332  1.00 10.00      A   
ATOM   2364 HH12 ARG A 250      27.009 -23.899  -2.120  1.00 10.00      A   
ATOM   2365  NH2 ARG A 250      25.655 -25.293  -3.708  1.00 10.00      A   
ATOM   2366 HH21 ARG A 250      25.137 -25.846  -4.438  1.00 10.00      A   
ATOM   2367 HH22 ARG A 250      25.292 -25.263  -2.722  1.00 10.00      A   
ATOM   2368  C   ARG A 250      25.549 -22.959  -9.672  1.00 10.00      A   
ATOM   2369  O   ARG A 250      24.383 -22.621  -9.426  1.00 10.00      A   
ATOM   2370  N   PRO A 251      25.858 -23.814 -10.666  1.00 10.00      A   
ATOM   2371  CA  PRO A 251      24.853 -24.422 -11.553  1.00 10.00      A   
ATOM   2372  CB  PRO A 251      25.675 -25.355 -12.450  1.00 10.00      A   
ATOM   2373  CG  PRO A 251      27.060 -24.814 -12.394  1.00 10.00      A   
ATOM   2374  CD  PRO A 251      27.225 -24.241 -11.017  1.00 10.00      A   
ATOM   2375  C   PRO A 251      23.795 -25.222 -10.790  1.00 10.00      A   
ATOM   2376  O   PRO A 251      22.620 -25.217 -11.161  1.00 10.00      A   
ATOM   2377  N   ASP A 252      24.208 -25.888  -9.713  1.00 10.00      A   
ATOM   2378  HN  ASP A 252      25.154 -25.835  -9.452  1.00 10.00      A   
ATOM   2379  CA  ASP A 252      23.285 -26.693  -8.907  1.00 10.00      A   
ATOM   2380  CB  ASP A 252      24.024 -27.474  -7.812  1.00 10.00      A   
ATOM   2381  CG  ASP A 252      24.685 -26.581  -6.782  1.00 10.00      A   
ATOM   2382  OD1 ASP A 252      24.068 -26.322  -5.727  1.00 10.00      A   
ATOM   2383  OD2 ASP A 252      25.826 -26.135  -7.026  1.00 10.00      A   
ATOM   2384  C   ASP A 252      22.177 -25.836  -8.296  1.00 10.00      A   
ATOM   2385  O   ASP A 252      21.047 -26.291  -8.131  1.00 10.00      A   
ATOM   2386  N   VAL A 253      22.500 -24.593  -7.963  1.00 10.00      A   
ATOM   2387  HN  VAL A 253      23.420 -24.283  -8.098  1.00 10.00      A   
ATOM   2388  CA  VAL A 253      21.519 -23.686  -7.384  1.00 10.00      A   
ATOM   2389  CB  VAL A 253      22.197 -22.545  -6.592  1.00 10.00      A   
ATOM   2390  CG1 VAL A 253      21.194 -21.848  -5.686  1.00 10.00      A   
ATOM   2391  CG2 VAL A 253      23.381 -23.064  -5.787  1.00 10.00      A   
ATOM   2392  C   VAL A 253      20.656 -23.080  -8.488  1.00 10.00      A   
ATOM   2393  O   VAL A 253      19.448 -22.910  -8.329  1.00 10.00      A   
ATOM   2394  N   TYR A 254      21.295 -22.789  -9.617  1.00 10.00      A   
ATOM   2395  HN  TYR A 254      22.252 -22.988  -9.682  1.00 10.00      A   
ATOM   2396  CA  TYR A 254      20.626 -22.195 -10.767  1.00 10.00      A   
ATOM   2397  CB  TYR A 254      21.652 -21.928 -11.877  1.00 10.00      A   
ATOM   2398  CG  TYR A 254      21.107 -21.191 -13.080  1.00 10.00      A   
ATOM   2399  CD1 TYR A 254      20.928 -19.815 -13.051  1.00 10.00      A   
ATOM   2400  CD2 TYR A 254      20.778 -21.869 -14.248  1.00 10.00      A   
ATOM   2401  CE1 TYR A 254      20.438 -19.135 -14.147  1.00 10.00      A   
ATOM   2402  CE2 TYR A 254      20.289 -21.197 -15.350  1.00 10.00      A   
ATOM   2403  CZ  TYR A 254      20.120 -19.828 -15.296  1.00 10.00      A   
ATOM   2404  OH  TYR A 254      19.640 -19.151 -16.393  1.00 10.00      A   
ATOM   2405  HH  TYR A 254      20.280 -18.475 -16.656  1.00 10.00      A   
ATOM   2406  C   TYR A 254      19.519 -23.105 -11.284  1.00 10.00      A   
ATOM   2407  O   TYR A 254      18.378 -22.676 -11.462  1.00 10.00      A   
ATOM   2408  N   SER A 255      19.863 -24.364 -11.508  1.00 10.00      A   
ATOM   2409  HN  SER A 255      20.791 -24.645 -11.338  1.00 10.00      A   
ATOM   2410  CA  SER A 255      18.906 -25.341 -12.009  1.00 10.00      A   
ATOM   2411  CB  SER A 255      19.617 -26.646 -12.359  1.00 10.00      A   
ATOM   2412  OG  SER A 255      20.878 -26.388 -12.953  1.00 10.00      A   
ATOM   2413  HG  SER A 255      21.539 -26.267 -12.261  1.00 10.00      A   
ATOM   2414  C   SER A 255      17.790 -25.592 -10.994  1.00 10.00      A   
ATOM   2415  O   SER A 255      16.624 -25.734 -11.365  1.00 10.00      A   
ATOM   2416  N   GLY A 256      18.153 -25.626  -9.713  1.00 10.00      A   
ATOM   2417  HN  GLY A 256      19.099 -25.506  -9.478  1.00 10.00      A   
ATOM   2418  CA  GLY A 256      17.175 -25.855  -8.663  1.00 10.00      A   
ATOM   2419  C   GLY A 256      16.084 -24.801  -8.646  1.00 10.00      A   
ATOM   2420  O   GLY A 256      14.899 -25.125  -8.545  1.00 10.00      A   
ATOM   2421  N   LEU A 257      16.484 -23.541  -8.762  1.00 10.00      A   
ATOM   2422  HN  LEU A 257      17.444 -23.348  -8.841  1.00 10.00      A   
ATOM   2423  CA  LEU A 257      15.533 -22.439  -8.762  1.00 10.00      A   
ATOM   2424  CB  LEU A 257      16.258 -21.089  -8.705  1.00 10.00      A   
ATOM   2425  CG  LEU A 257      17.164 -20.849  -7.494  1.00 10.00      A   
ATOM   2426  CD1 LEU A 257      17.775 -19.458  -7.556  1.00 10.00      A   
ATOM   2427  CD2 LEU A 257      16.398 -21.041  -6.195  1.00 10.00      A   
ATOM   2428  C   LEU A 257      14.631 -22.492  -9.989  1.00 10.00      A   
ATOM   2429  O   LEU A 257      13.422 -22.302  -9.884  1.00 10.00      A   
ATOM   2430  N   SER A 258      15.221 -22.782 -11.142  1.00 10.00      A   
ATOM   2431  HN  SER A 258      16.184 -22.966 -11.151  1.00 10.00      A   
ATOM   2432  CA  SER A 258      14.477 -22.845 -12.392  1.00 10.00      A   
ATOM   2433  CB  SER A 258      15.432 -23.092 -13.568  1.00 10.00      A   
ATOM   2434  OG  SER A 258      14.783 -22.909 -14.815  1.00 10.00      A   
ATOM   2435  HG  SER A 258      15.448 -22.872 -15.515  1.00 10.00      A   
ATOM   2436  C   SER A 258      13.377 -23.912 -12.342  1.00 10.00      A   
ATOM   2437  O   SER A 258      12.223 -23.641 -12.683  1.00 10.00      A   
ATOM   2438  N   VAL A 259      13.732 -25.114 -11.891  1.00 10.00      A   
ATOM   2439  HN  VAL A 259      14.665 -25.267 -11.610  1.00 10.00      A   
ATOM   2440  CA  VAL A 259      12.771 -26.215 -11.812  1.00 10.00      A   
ATOM   2441  CB  VAL A 259      13.472 -27.571 -11.555  1.00 10.00      A   
ATOM   2442  CG1 VAL A 259      12.458 -28.704 -11.530  1.00 10.00      A   
ATOM   2443  CG2 VAL A 259      14.530 -27.839 -12.617  1.00 10.00      A   
ATOM   2444  C   VAL A 259      11.706 -25.966 -10.741  1.00 10.00      A   
ATOM   2445  O   VAL A 259      10.565 -26.415 -10.859  1.00 10.00      A   
ATOM   2446  N   ALA A 260      12.079 -25.249  -9.695  1.00 10.00      A   
ATOM   2447  HN  ALA A 260      13.002 -24.919  -9.643  1.00 10.00      A   
ATOM   2448  CA  ALA A 260      11.153 -24.948  -8.613  1.00 10.00      A   
ATOM   2449  CB  ALA A 260      11.923 -24.579  -7.357  1.00 10.00      A   
ATOM   2450  C   ALA A 260      10.196 -23.828  -9.009  1.00 10.00      A   
ATOM   2451  O   ALA A 260       9.030 -23.816  -8.607  1.00 10.00      A   
ATOM   2452  N   LEU A 261      10.690 -22.894  -9.809  1.00 10.00      A   
ATOM   2453  HN  LEU A 261      11.629 -22.958 -10.099  1.00 10.00      A   
ATOM   2454  CA  LEU A 261       9.883 -21.765 -10.258  1.00 10.00      A   
ATOM   2455  CB  LEU A 261      10.757 -20.590 -10.699  1.00 10.00      A   
ATOM   2456  CG  LEU A 261      11.354 -19.750  -9.568  1.00 10.00      A   
ATOM   2457  CD1 LEU A 261      12.391 -18.781 -10.109  1.00 10.00      A   
ATOM   2458  CD2 LEU A 261      10.259 -19.004  -8.819  1.00 10.00      A   
ATOM   2459  C   LEU A 261       8.903 -22.160 -11.357  1.00 10.00      A   
ATOM   2460  O   LEU A 261       7.791 -21.633 -11.421  1.00 10.00      A   
ATOM   2461  N   SER A 262       9.299 -23.104 -12.205  1.00 10.00      A   
ATOM   2462  HN  SER A 262      10.190 -23.509 -12.099  1.00 10.00      A   
ATOM   2463  CA  SER A 262       8.438 -23.559 -13.291  1.00 10.00      A   
ATOM   2464  CB  SER A 262       9.205 -24.492 -14.231  1.00 10.00      A   
ATOM   2465  OG  SER A 262      10.020 -25.389 -13.504  1.00 10.00      A   
ATOM   2466  HG  SER A 262       9.979 -26.256 -13.917  1.00 10.00      A   
ATOM   2467  C   SER A 262       7.185 -24.245 -12.741  1.00 10.00      A   
ATOM   2468  O   SER A 262       6.159 -24.334 -13.420  1.00 10.00      A   
ATOM   2469  N   GLY A 263       7.271 -24.717 -11.497  1.00 10.00      A   
ATOM   2470  HN  GLY A 263       8.113 -24.616 -11.004  1.00 10.00      A   
ATOM   2471  CA  GLY A 263       6.142 -25.376 -10.870  1.00 10.00      A   
ATOM   2472  C   GLY A 263       5.074 -24.392 -10.437  1.00 10.00      A   
ATOM   2473  O   GLY A 263       3.920 -24.765 -10.227  1.00 10.00      A   
ATOM   2474  N   CYS A 264       5.454 -23.128 -10.322  1.00 10.00      A   
ATOM   2475  HN  CYS A 264       6.380 -22.887 -10.535  1.00 10.00      A   
ATOM   2476  CA  CYS A 264       4.532 -22.086  -9.908  1.00 10.00      A   
ATOM   2477  CB  CYS A 264       5.272 -21.026  -9.092  1.00 10.00      A   
ATOM   2478  SG  CYS A 264       6.359 -21.690  -7.802  1.00 10.00      A   
ATOM   2479  HG  CYS A 264       7.254 -22.486  -8.377  1.00 10.00      A   
ATOM   2480  C   CYS A 264       3.855 -21.458 -11.128  1.00 10.00      A   
ATOM   2481  O   CYS A 264       4.377 -20.519 -11.732  1.00 10.00      A   
ATOM   2482  N   LYS A 265       2.692 -21.990 -11.490  1.00 10.00      A   
ATOM   2483  HN  LYS A 265       2.322 -22.734 -10.962  1.00 10.00      A   
ATOM   2484  CA  LYS A 265       1.947 -21.503 -12.646  1.00 10.00      A   
ATOM   2485  CB  LYS A 265       1.125 -22.636 -13.271  1.00 10.00      A   
ATOM   2486  CG  LYS A 265       1.809 -23.349 -14.427  1.00 10.00      A   
ATOM   2487  CD  LYS A 265       2.854 -24.342 -13.944  1.00 10.00      A   
ATOM   2488  CE  LYS A 265       3.362 -25.198 -15.092  1.00 10.00      A   
ATOM   2489  NZ  LYS A 265       4.414 -26.151 -14.657  1.00 10.00      A   
ATOM   2490  HZ1 LYS A 265       5.202 -25.639 -14.213  1.00 10.00      A   
ATOM   2491  HZ2 LYS A 265       4.779 -26.679 -15.475  1.00 10.00      A   
ATOM   2492  HZ3 LYS A 265       4.026 -26.830 -13.970  1.00 10.00      A   
ATOM   2493  C   LYS A 265       1.030 -20.337 -12.293  1.00 10.00      A   
ATOM   2494  O   LYS A 265       0.712 -19.507 -13.144  1.00 10.00      A   
ATOM   2495  N   GLU A 266       0.631 -20.260 -11.032  1.00 10.00      A   
ATOM   2496  HN  GLU A 266       0.947 -20.925 -10.388  1.00 10.00      A   
ATOM   2497  CA  GLU A 266      -0.275 -19.205 -10.581  1.00 10.00      A   
ATOM   2498  CB  GLU A 266      -1.106 -19.680  -9.390  1.00 10.00      A   
ATOM   2499  CG  GLU A 266      -1.965 -20.898  -9.683  1.00 10.00      A   
ATOM   2500  CD  GLU A 266      -2.886 -20.689 -10.868  1.00 10.00      A   
ATOM   2501  OE1 GLU A 266      -2.614 -21.255 -11.945  1.00 10.00      A   
ATOM   2502  OE2 GLU A 266      -3.895 -19.964 -10.727  1.00 10.00      A   
ATOM   2503  C   GLU A 266       0.452 -17.902 -10.246  1.00 10.00      A   
ATOM   2504  O   GLU A 266      -0.181 -16.904  -9.909  1.00 10.00      A   
ATOM   2505  N   LEU A 267       1.773 -17.905 -10.352  1.00 10.00      A   
ATOM   2506  HN  LEU A 267       2.228 -18.721 -10.637  1.00 10.00      A   
ATOM   2507  CA  LEU A 267       2.558 -16.710 -10.051  1.00 10.00      A   
ATOM   2508  CB  LEU A 267       4.056 -17.000 -10.120  1.00 10.00      A   
ATOM   2509  CG  LEU A 267       4.707 -17.508  -8.836  1.00 10.00      A   
ATOM   2510  CD1 LEU A 267       6.214 -17.608  -9.013  1.00 10.00      A   
ATOM   2511  CD2 LEU A 267       4.365 -16.601  -7.665  1.00 10.00      A   
ATOM   2512  C   LEU A 267       2.209 -15.564 -10.993  1.00 10.00      A   
ATOM   2513  O   LEU A 267       2.380 -15.674 -12.208  1.00 10.00      A   
ATOM   2514  N   ARG A 268       1.702 -14.475 -10.429  1.00 10.00      A   
ATOM   2515  HN  ARG A 268       1.571 -14.458  -9.450  1.00 10.00      A   
ATOM   2516  CA  ARG A 268       1.327 -13.306 -11.212  1.00 10.00      A   
ATOM   2517  CB  ARG A 268      -0.165 -12.998 -11.049  1.00 10.00      A   
ATOM   2518  CG  ARG A 268      -1.091 -14.075 -11.583  1.00 10.00      A   
ATOM   2519  CD  ARG A 268      -0.883 -14.299 -13.071  1.00 10.00      A   
ATOM   2520  NE  ARG A 268      -1.632 -15.457 -13.547  1.00 10.00      A   
ATOM   2521  HE  ARG A 268      -2.581 -15.317 -13.774  1.00 10.00      A   
ATOM   2522  CZ  ARG A 268      -1.113 -16.678 -13.675  1.00 10.00      A   
ATOM   2523  NH1 ARG A 268       0.160 -16.897 -13.371  1.00 10.00      A   
ATOM   2524 HH11 ARG A 268       0.567 -17.860 -13.470  1.00 10.00      A   
ATOM   2525 HH12 ARG A 268       0.761 -16.115 -13.029  1.00 10.00      A   
ATOM   2526  NH2 ARG A 268      -1.864 -17.677 -14.112  1.00 10.00      A   
ATOM   2527 HH21 ARG A 268      -2.863 -17.513 -14.361  1.00 10.00      A   
ATOM   2528 HH22 ARG A 268      -1.465 -18.636 -14.202  1.00 10.00      A   
ATOM   2529  C   ARG A 268       2.133 -12.092 -10.791  1.00 10.00      A   
ATOM   2530  O   ARG A 268       2.209 -11.103 -11.522  1.00 10.00      A   
ATOM   2531  N   CYS A 269       2.737 -12.167  -9.614  1.00 10.00      A   
ATOM   2532  HN  CYS A 269       2.658 -12.990  -9.083  1.00 10.00      A   
ATOM   2533  CA  CYS A 269       3.525 -11.060  -9.097  1.00 10.00      A   
ATOM   2534  CB  CYS A 269       2.689 -10.216  -8.123  1.00 10.00      A   
ATOM   2535  SG  CYS A 269       3.563  -8.806  -7.398  1.00 10.00      A   
ATOM   2536  HG  CYS A 269       2.851  -8.369  -6.367  1.00 10.00      A   
ATOM   2537  C   CYS A 269       4.790 -11.554  -8.412  1.00 10.00      A   
ATOM   2538  O   CYS A 269       4.768 -12.543  -7.673  1.00 10.00      A   
ATOM   2539  N   LEU A 270       5.898 -10.877  -8.677  1.00 10.00      A   
ATOM   2540  HN  LEU A 270       5.858 -10.118  -9.305  1.00 10.00      A   
ATOM   2541  CA  LEU A 270       7.170 -11.228  -8.075  1.00 10.00      A   
ATOM   2542  CB  LEU A 270       8.111 -11.849  -9.108  1.00 10.00      A   
ATOM   2543  CG  LEU A 270       8.631 -13.257  -8.795  1.00 10.00      A   
ATOM   2544  CD1 LEU A 270       9.375 -13.829  -9.992  1.00 10.00      A   
ATOM   2545  CD2 LEU A 270       9.528 -13.243  -7.565  1.00 10.00      A   
ATOM   2546  C   LEU A 270       7.803  -9.988  -7.457  1.00 10.00      A   
ATOM   2547  O   LEU A 270       7.998  -8.975  -8.132  1.00 10.00      A   
ATOM   2548  N   SER A 271       8.104 -10.067  -6.171  1.00 10.00      A   
ATOM   2549  HN  SER A 271       7.928 -10.906  -5.687  1.00 10.00      A   
ATOM   2550  CA  SER A 271       8.703  -8.955  -5.454  1.00 10.00      A   
ATOM   2551  CB  SER A 271       7.665  -8.321  -4.528  1.00 10.00      A   
ATOM   2552  OG  SER A 271       6.383  -8.323  -5.135  1.00 10.00      A   
ATOM   2553  HG  SER A 271       6.339  -9.036  -5.782  1.00 10.00      A   
ATOM   2554  C   SER A 271       9.904  -9.423  -4.640  1.00 10.00      A   
ATOM   2555  O   SER A 271      10.114 -10.625  -4.468  1.00 10.00      A   
ATOM   2556  N   GLY A 272      10.687  -8.472  -4.145  1.00 10.00      A   
ATOM   2557  HN  GLY A 272      10.482  -7.532  -4.331  1.00 10.00      A   
ATOM   2558  CA  GLY A 272      11.855  -8.809  -3.357  1.00 10.00      A   
ATOM   2559  C   GLY A 272      13.128  -8.602  -4.143  1.00 10.00      A   
ATOM   2560  O   GLY A 272      13.496  -7.462  -4.442  1.00 10.00      A   
ATOM   2561  N   PHE A 273      13.785  -9.704  -4.489  1.00 10.00      A   
ATOM   2562  HN  PHE A 273      13.419 -10.577  -4.218  1.00 10.00      A   
ATOM   2563  CA  PHE A 273      15.025  -9.672  -5.262  1.00 10.00      A   
ATOM   2564  CB  PHE A 273      14.789  -9.105  -6.668  1.00 10.00      A   
ATOM   2565  CG  PHE A 273      14.148 -10.077  -7.621  1.00 10.00      A   
ATOM   2566  CD1 PHE A 273      12.770 -10.214  -7.674  1.00 10.00      A   
ATOM   2567  CD2 PHE A 273      14.924 -10.855  -8.466  1.00 10.00      A   
ATOM   2568  CE1 PHE A 273      12.182 -11.108  -8.548  1.00 10.00      A   
ATOM   2569  CE2 PHE A 273      14.342 -11.751  -9.343  1.00 10.00      A   
ATOM   2570  CZ  PHE A 273      12.970 -11.877  -9.384  1.00 10.00      A   
ATOM   2571  C   PHE A 273      16.138  -8.907  -4.551  1.00 10.00      A   
ATOM   2572  O   PHE A 273      16.902  -8.174  -5.187  1.00 10.00      A   
ATOM   2573  N   TRP A 274      16.242  -9.094  -3.241  1.00 10.00      A   
ATOM   2574  HN  TRP A 274      15.624  -9.708  -2.790  1.00 10.00      A   
ATOM   2575  CA  TRP A 274      17.273  -8.423  -2.465  1.00 10.00      A   
ATOM   2576  CB  TRP A 274      17.069  -8.651  -0.969  1.00 10.00      A   
ATOM   2577  CG  TRP A 274      16.273  -7.573  -0.308  1.00 10.00      A   
ATOM   2578  CD1 TRP A 274      16.652  -6.277  -0.118  1.00 10.00      A   
ATOM   2579  CD2 TRP A 274      14.962  -7.693   0.252  1.00 10.00      A   
ATOM   2580  NE1 TRP A 274      15.662  -5.580   0.530  1.00 10.00      A   
ATOM   2581  HE1 TRP A 274      15.701  -4.628   0.777  1.00 10.00      A   
ATOM   2582  CE2 TRP A 274      14.611  -6.427   0.765  1.00 10.00      A   
ATOM   2583  CE3 TRP A 274      14.051  -8.746   0.368  1.00 10.00      A   
ATOM   2584  CZ2 TRP A 274      13.388  -6.189   1.384  1.00 10.00      A   
ATOM   2585  CZ3 TRP A 274      12.840  -8.507   0.983  1.00 10.00      A   
ATOM   2586  CH2 TRP A 274      12.518  -7.239   1.482  1.00 10.00      A   
ATOM   2587  C   TRP A 274      18.649  -8.909  -2.893  1.00 10.00      A   
ATOM   2588  O   TRP A 274      18.981 -10.090  -2.722  1.00 10.00      A   
ATOM   2589  N   ASP A 275      19.436  -7.998  -3.458  1.00 10.00      A   
ATOM   2590  HN  ASP A 275      19.105  -7.075  -3.556  1.00 10.00      A   
ATOM   2591  CA  ASP A 275      20.777  -8.323  -3.942  1.00 10.00      A   
ATOM   2592  CB  ASP A 275      21.667  -8.904  -2.835  1.00 10.00      A   
ATOM   2593  CG  ASP A 275      22.074  -7.879  -1.800  1.00 10.00      A   
ATOM   2594  OD1 ASP A 275      22.561  -6.795  -2.187  1.00 10.00      A   
ATOM   2595  OD2 ASP A 275      21.903  -8.152  -0.591  1.00 10.00      A   
ATOM   2596  C   ASP A 275      20.688  -9.293  -5.108  1.00 10.00      A   
ATOM   2597  O   ASP A 275      21.478 -10.231  -5.211  1.00 10.00      A   
ATOM   2598  N   ALA A 276      19.694  -9.061  -5.966  1.00 10.00      A   
ATOM   2599  HN  ALA A 276      19.084  -8.315  -5.788  1.00 10.00      A   
ATOM   2600  CA  ALA A 276      19.462  -9.889  -7.142  1.00 10.00      A   
ATOM   2601  CB  ALA A 276      18.359  -9.296  -8.002  1.00 10.00      A   
ATOM   2602  C   ALA A 276      20.731 -10.072  -7.960  1.00 10.00      A   
ATOM   2603  O   ALA A 276      21.259  -9.123  -8.538  1.00 10.00      A   
ATOM   2604  N   VAL A 277      21.208 -11.301  -7.996  1.00 10.00      A   
ATOM   2605  HN  VAL A 277      20.731 -12.007  -7.511  1.00 10.00      A   
ATOM   2606  CA  VAL A 277      22.411 -11.637  -8.735  1.00 10.00      A   
ATOM   2607  CB  VAL A 277      23.098 -12.882  -8.133  1.00 10.00      A   
ATOM   2608  CG1 VAL A 277      24.281 -13.325  -8.978  1.00 10.00      A   
ATOM   2609  CG2 VAL A 277      23.545 -12.598  -6.707  1.00 10.00      A   
ATOM   2610  C   VAL A 277      22.073 -11.888 -10.203  1.00 10.00      A   
ATOM   2611  O   VAL A 277      21.229 -12.733 -10.513  1.00 10.00      A   
ATOM   2612  N   PRO A 278      22.716 -11.142 -11.120  1.00 10.00      A   
ATOM   2613  CA  PRO A 278      22.495 -11.278 -12.568  1.00 10.00      A   
ATOM   2614  CB  PRO A 278      23.610 -10.427 -13.171  1.00 10.00      A   
ATOM   2615  CG  PRO A 278      23.856  -9.384 -12.141  1.00 10.00      A   
ATOM   2616  CD  PRO A 278      23.690 -10.076 -10.820  1.00 10.00      A   
ATOM   2617  C   PRO A 278      22.612 -12.724 -13.047  1.00 10.00      A   
ATOM   2618  O   PRO A 278      21.853 -13.160 -13.913  1.00 10.00      A   
ATOM   2619  N   ALA A 279      23.540 -13.471 -12.451  1.00 10.00      A   
ATOM   2620  HN  ALA A 279      24.102 -13.067 -11.753  1.00 10.00      A   
ATOM   2621  CA  ALA A 279      23.755 -14.870 -12.816  1.00 10.00      A   
ATOM   2622  CB  ALA A 279      25.028 -15.399 -12.174  1.00 10.00      A   
ATOM   2623  C   ALA A 279      22.567 -15.753 -12.433  1.00 10.00      A   
ATOM   2624  O   ALA A 279      22.543 -16.940 -12.755  1.00 10.00      A   
ATOM   2625  N   TYR A 280      21.588 -15.177 -11.742  1.00 10.00      A   
ATOM   2626  HN  TYR A 280      21.661 -14.224 -11.505  1.00 10.00      A   
ATOM   2627  CA  TYR A 280      20.407 -15.919 -11.323  1.00 10.00      A   
ATOM   2628  CB  TYR A 280      20.414 -16.133  -9.808  1.00 10.00      A   
ATOM   2629  CG  TYR A 280      21.353 -17.224  -9.358  1.00 10.00      A   
ATOM   2630  CD1 TYR A 280      22.677 -16.944  -9.047  1.00 10.00      A   
ATOM   2631  CD2 TYR A 280      20.916 -18.534  -9.258  1.00 10.00      A   
ATOM   2632  CE1 TYR A 280      23.538 -17.943  -8.642  1.00 10.00      A   
ATOM   2633  CE2 TYR A 280      21.768 -19.537  -8.852  1.00 10.00      A   
ATOM   2634  CZ  TYR A 280      23.076 -19.236  -8.548  1.00 10.00      A   
ATOM   2635  OH  TYR A 280      23.924 -20.240  -8.146  1.00 10.00      A   
ATOM   2636  HH  TYR A 280      23.772 -21.023  -8.691  1.00 10.00      A   
ATOM   2637  C   TYR A 280      19.129 -15.206 -11.752  1.00 10.00      A   
ATOM   2638  O   TYR A 280      18.065 -15.415 -11.175  1.00 10.00      A   
ATOM   2639  N   LEU A 281      19.245 -14.367 -12.769  1.00 10.00      A   
ATOM   2640  HN  LEU A 281      20.124 -14.241 -13.190  1.00 10.00      A   
ATOM   2641  CA  LEU A 281      18.100 -13.624 -13.285  1.00 10.00      A   
ATOM   2642  CB  LEU A 281      18.526 -12.293 -13.905  1.00 10.00      A   
ATOM   2643  CG  LEU A 281      18.972 -11.211 -12.922  1.00 10.00      A   
ATOM   2644  CD1 LEU A 281      19.324  -9.937 -13.665  1.00 10.00      A   
ATOM   2645  CD2 LEU A 281      17.887 -10.944 -11.889  1.00 10.00      A   
ATOM   2646  C   LEU A 281      17.248 -14.446 -14.264  1.00 10.00      A   
ATOM   2647  O   LEU A 281      16.025 -14.481 -14.128  1.00 10.00      A   
ATOM   2648  N   PRO A 282      17.864 -15.134 -15.261  1.00 10.00      A   
ATOM   2649  CA  PRO A 282      17.116 -15.942 -16.242  1.00 10.00      A   
ATOM   2650  CB  PRO A 282      18.199 -16.462 -17.198  1.00 10.00      A   
ATOM   2651  CG  PRO A 282      19.362 -15.560 -16.988  1.00 10.00      A   
ATOM   2652  CD  PRO A 282      19.313 -15.160 -15.545  1.00 10.00      A   
ATOM   2653  C   PRO A 282      16.356 -17.115 -15.617  1.00 10.00      A   
ATOM   2654  O   PRO A 282      15.666 -17.858 -16.314  1.00 10.00      A   
ATOM   2655  N   ALA A 283      16.477 -17.270 -14.307  1.00 10.00      A   
ATOM   2656  HN  ALA A 283      17.028 -16.637 -13.804  1.00 10.00      A   
ATOM   2657  CA  ALA A 283      15.801 -18.345 -13.595  1.00 10.00      A   
ATOM   2658  CB  ALA A 283      16.411 -18.527 -12.214  1.00 10.00      A   
ATOM   2659  C   ALA A 283      14.306 -18.067 -13.481  1.00 10.00      A   
ATOM   2660  O   ALA A 283      13.507 -18.982 -13.305  1.00 10.00      A   
ATOM   2661  N   VAL A 284      13.928 -16.801 -13.596  1.00 10.00      A   
ATOM   2662  HN  VAL A 284      14.608 -16.105 -13.748  1.00 10.00      A   
ATOM   2663  CA  VAL A 284      12.522 -16.419 -13.498  1.00 10.00      A   
ATOM   2664  CB  VAL A 284      12.329 -15.125 -12.679  1.00 10.00      A   
ATOM   2665  CG1 VAL A 284      12.845 -15.310 -11.258  1.00 10.00      A   
ATOM   2666  CG2 VAL A 284      13.016 -13.945 -13.350  1.00 10.00      A   
ATOM   2667  C   VAL A 284      11.887 -16.265 -14.880  1.00 10.00      A   
ATOM   2668  O   VAL A 284      10.748 -15.809 -15.008  1.00 10.00      A   
ATOM   2669  N   TYR A 285      12.620 -16.678 -15.912  1.00 10.00      A   
ATOM   2670  HN  TYR A 285      13.506 -17.062 -15.741  1.00 10.00      A   
ATOM   2671  CA  TYR A 285      12.140 -16.590 -17.293  1.00 10.00      A   
ATOM   2672  CB  TYR A 285      13.266 -16.914 -18.278  1.00 10.00      A   
ATOM   2673  CG  TYR A 285      14.162 -15.743 -18.622  1.00 10.00      A   
ATOM   2674  CD1 TYR A 285      13.916 -14.469 -18.122  1.00 10.00      A   
ATOM   2675  CD2 TYR A 285      15.252 -15.915 -19.461  1.00 10.00      A   
ATOM   2676  CE1 TYR A 285      14.735 -13.402 -18.451  1.00 10.00      A   
ATOM   2677  CE2 TYR A 285      16.076 -14.858 -19.793  1.00 10.00      A   
ATOM   2678  CZ  TYR A 285      15.813 -13.603 -19.287  1.00 10.00      A   
ATOM   2679  OH  TYR A 285      16.628 -12.544 -19.621  1.00 10.00      A   
ATOM   2680  HH  TYR A 285      16.458 -12.293 -20.541  1.00 10.00      A   
ATOM   2681  C   TYR A 285      10.965 -17.535 -17.525  1.00 10.00      A   
ATOM   2682  O   TYR A 285      10.291 -17.479 -18.553  1.00 10.00      A   
ATOM   2683  N   SER A 286      10.735 -18.409 -16.566  1.00 10.00      A   
ATOM   2684  HN  SER A 286      11.335 -18.437 -15.789  1.00 10.00      A   
ATOM   2685  CA  SER A 286       9.647 -19.360 -16.649  1.00 10.00      A   
ATOM   2686  CB  SER A 286      10.031 -20.621 -15.888  1.00 10.00      A   
ATOM   2687  OG  SER A 286      11.434 -20.676 -15.697  1.00 10.00      A   
ATOM   2688  HG  SER A 286      11.790 -21.435 -16.173  1.00 10.00      A   
ATOM   2689  C   SER A 286       8.350 -18.784 -16.081  1.00 10.00      A   
ATOM   2690  O   SER A 286       7.301 -19.426 -16.144  1.00 10.00      A   
ATOM   2691  N   VAL A 287       8.419 -17.570 -15.537  1.00 10.00      A   
ATOM   2692  HN  VAL A 287       9.278 -17.097 -15.526  1.00 10.00      A   
ATOM   2693  CA  VAL A 287       7.244 -16.934 -14.946  1.00 10.00      A   
ATOM   2694  CB  VAL A 287       7.416 -16.748 -13.421  1.00 10.00      A   
ATOM   2695  CG1 VAL A 287       6.116 -16.286 -12.781  1.00 10.00      A   
ATOM   2696  CG2 VAL A 287       7.907 -18.036 -12.769  1.00 10.00      A   
ATOM   2697  C   VAL A 287       6.937 -15.576 -15.588  1.00 10.00      A   
ATOM   2698  O   VAL A 287       5.783 -15.148 -15.613  1.00 10.00      A   
ATOM   2699  N   CYS A 288       7.964 -14.920 -16.125  1.00 10.00      A   
ATOM   2700  HN  CYS A 288       8.855 -15.328 -16.100  1.00 10.00      A   
ATOM   2701  CA  CYS A 288       7.817 -13.598 -16.751  1.00 10.00      A   
ATOM   2702  CB  CYS A 288       9.146 -13.149 -17.361  1.00 10.00      A   
ATOM   2703  SG  CYS A 288       9.874 -14.344 -18.506  1.00 10.00      A   
ATOM   2704  HG  CYS A 288       9.278 -14.197 -19.685  1.00 10.00      A   
ATOM   2705  C   CYS A 288       6.711 -13.542 -17.810  1.00 10.00      A   
ATOM   2706  O   CYS A 288       6.137 -12.478 -18.059  1.00 10.00      A   
ATOM   2707  N   SER A 289       6.403 -14.685 -18.415  1.00 10.00      A   
ATOM   2708  HN  SER A 289       6.876 -15.507 -18.161  1.00 10.00      A   
ATOM   2709  CA  SER A 289       5.375 -14.757 -19.446  1.00 10.00      A   
ATOM   2710  CB  SER A 289       5.422 -16.133 -20.108  1.00 10.00      A   
ATOM   2711  OG  SER A 289       5.848 -17.117 -19.181  1.00 10.00      A   
ATOM   2712  HG  SER A 289       5.930 -17.962 -19.632  1.00 10.00      A   
ATOM   2713  C   SER A 289       3.976 -14.491 -18.885  1.00 10.00      A   
ATOM   2714  O   SER A 289       3.042 -14.194 -19.635  1.00 10.00      A   
ATOM   2715  N   ARG A 290       3.832 -14.593 -17.571  1.00 10.00      A   
ATOM   2716  HN  ARG A 290       4.613 -14.816 -17.014  1.00 10.00      A   
ATOM   2717  CA  ARG A 290       2.542 -14.380 -16.930  1.00 10.00      A   
ATOM   2718  CB  ARG A 290       1.953 -15.722 -16.488  1.00 10.00      A   
ATOM   2719  CG  ARG A 290       2.878 -16.547 -15.608  1.00 10.00      A   
ATOM   2720  CD  ARG A 290       2.519 -18.023 -15.653  1.00 10.00      A   
ATOM   2721  NE  ARG A 290       3.421 -18.835 -14.830  1.00 10.00      A   
ATOM   2722  HE  ARG A 290       3.522 -18.579 -13.887  1.00 10.00      A   
ATOM   2723  CZ  ARG A 290       4.100 -19.889 -15.290  1.00 10.00      A   
ATOM   2724  NH1 ARG A 290       3.983 -20.258 -16.559  1.00 10.00      A   
ATOM   2725 HH11 ARG A 290       3.360 -19.725 -17.204  1.00 10.00      A   
ATOM   2726 HH12 ARG A 290       4.507 -21.084 -16.921  1.00 10.00      A   
ATOM   2727  NH2 ARG A 290       4.882 -20.580 -14.469  1.00 10.00      A   
ATOM   2728 HH21 ARG A 290       4.965 -20.301 -13.463  1.00 10.00      A   
ATOM   2729 HH22 ARG A 290       5.418 -21.401 -14.818  1.00 10.00      A   
ATOM   2730  C   ARG A 290       2.652 -13.416 -15.749  1.00 10.00      A   
ATOM   2731  O   ARG A 290       1.787 -13.389 -14.872  1.00 10.00      A   
ATOM   2732  N   LEU A 291       3.713 -12.620 -15.741  1.00 10.00      A   
ATOM   2733  HN  LEU A 291       4.355 -12.675 -16.479  1.00 10.00      A   
ATOM   2734  CA  LEU A 291       3.940 -11.655 -14.669  1.00 10.00      A   
ATOM   2735  CB  LEU A 291       5.439 -11.459 -14.409  1.00 10.00      A   
ATOM   2736  CG  LEU A 291       6.128 -12.514 -13.534  1.00 10.00      A   
ATOM   2737  CD1 LEU A 291       7.611 -12.206 -13.382  1.00 10.00      A   
ATOM   2738  CD2 LEU A 291       5.457 -12.610 -12.172  1.00 10.00      A   
ATOM   2739  C   LEU A 291       3.285 -10.318 -14.988  1.00 10.00      A   
ATOM   2740  O   LEU A 291       3.651  -9.653 -15.956  1.00 10.00      A   
ATOM   2741  N   THR A 292       2.311  -9.937 -14.176  1.00 10.00      A   
ATOM   2742  HN  THR A 292       2.048 -10.526 -13.433  1.00 10.00      A   
ATOM   2743  CA  THR A 292       1.609  -8.680 -14.366  1.00 10.00      A   
ATOM   2744  CB  THR A 292       0.111  -8.835 -14.053  1.00 10.00      A   
ATOM   2745  OG1 THR A 292      -0.086  -9.973 -13.197  1.00 10.00      A   
ATOM   2746  HG1 THR A 292       0.112  -9.725 -12.285  1.00 10.00      A   
ATOM   2747  CG2 THR A 292      -0.679  -9.030 -15.334  1.00 10.00      A   
ATOM   2748  C   THR A 292       2.198  -7.582 -13.484  1.00 10.00      A   
ATOM   2749  O   THR A 292       2.084  -6.393 -13.795  1.00 10.00      A   
ATOM   2750  N   THR A 293       2.838  -7.984 -12.394  1.00 10.00      A   
ATOM   2751  HN  THR A 293       2.917  -8.944 -12.211  1.00 10.00      A   
ATOM   2752  CA  THR A 293       3.435  -7.040 -11.465  1.00 10.00      A   
ATOM   2753  CB  THR A 293       2.571  -6.918 -10.194  1.00 10.00      A   
ATOM   2754  OG1 THR A 293       1.178  -6.958 -10.556  1.00 10.00      A   
ATOM   2755  HG1 THR A 293       0.790  -7.788 -10.250  1.00 10.00      A   
ATOM   2756  CG2 THR A 293       2.864  -5.610  -9.474  1.00 10.00      A   
ATOM   2757  C   THR A 293       4.845  -7.491 -11.084  1.00 10.00      A   
ATOM   2758  O   THR A 293       5.057  -8.651 -10.717  1.00 10.00      A   
ATOM   2759  N   LEU A 294       5.807  -6.581 -11.182  1.00 10.00      A   
ATOM   2760  HN  LEU A 294       5.581  -5.670 -11.480  1.00 10.00      A   
ATOM   2761  CA  LEU A 294       7.193  -6.898 -10.857  1.00 10.00      A   
ATOM   2762  CB  LEU A 294       7.980  -7.194 -12.143  1.00 10.00      A   
ATOM   2763  CG  LEU A 294       9.422  -7.687 -11.975  1.00 10.00      A   
ATOM   2764  CD1 LEU A 294       9.460  -8.970 -11.162  1.00 10.00      A   
ATOM   2765  CD2 LEU A 294      10.080  -7.895 -13.332  1.00 10.00      A   
ATOM   2766  C   LEU A 294       7.850  -5.752 -10.090  1.00 10.00      A   
ATOM   2767  O   LEU A 294       7.814  -4.599 -10.522  1.00 10.00      A   
ATOM   2768  N   ASN A 295       8.439  -6.075  -8.945  1.00 10.00      A   
ATOM   2769  HN  ASN A 295       8.421  -7.012  -8.651  1.00 10.00      A   
ATOM   2770  CA  ASN A 295       9.118  -5.083  -8.110  1.00 10.00      A   
ATOM   2771  CB  ASN A 295       8.500  -5.040  -6.703  1.00 10.00      A   
ATOM   2772  CG  ASN A 295       9.001  -3.884  -5.847  1.00 10.00      A   
ATOM   2773  OD1 ASN A 295      10.115  -3.393  -6.022  1.00 10.00      A   
ATOM   2774  ND2 ASN A 295       8.185  -3.452  -4.899  1.00 10.00      A   
ATOM   2775 HD21 ASN A 295       7.314  -3.897  -4.795  1.00 10.00      A   
ATOM   2776 HD22 ASN A 295       8.478  -2.697  -4.346  1.00 10.00      A   
ATOM   2777  C   ASN A 295      10.605  -5.413  -8.014  1.00 10.00      A   
ATOM   2778  O   ASN A 295      10.992  -6.414  -7.406  1.00 10.00      A   
ATOM   2779  N   LEU A 296      11.432  -4.564  -8.607  1.00 10.00      A   
ATOM   2780  HN  LEU A 296      11.062  -3.766  -9.054  1.00 10.00      A   
ATOM   2781  CA  LEU A 296      12.876  -4.763  -8.601  1.00 10.00      A   
ATOM   2782  CB  LEU A 296      13.383  -4.986 -10.030  1.00 10.00      A   
ATOM   2783  CG  LEU A 296      12.769  -6.151 -10.809  1.00 10.00      A   
ATOM   2784  CD1 LEU A 296      13.227  -6.123 -12.257  1.00 10.00      A   
ATOM   2785  CD2 LEU A 296      13.129  -7.479 -10.165  1.00 10.00      A   
ATOM   2786  C   LEU A 296      13.588  -3.556  -7.988  1.00 10.00      A   
ATOM   2787  O   LEU A 296      14.719  -3.233  -8.357  1.00 10.00      A   
ATOM   2788  N   SER A 297      12.932  -2.906  -7.032  1.00 10.00      A   
ATOM   2789  HN  SER A 297      12.046  -3.224  -6.763  1.00 10.00      A   
ATOM   2790  CA  SER A 297      13.491  -1.729  -6.371  1.00 10.00      A   
ATOM   2791  CB  SER A 297      12.420  -1.046  -5.511  1.00 10.00      A   
ATOM   2792  OG  SER A 297      11.207  -0.867  -6.230  1.00 10.00      A   
ATOM   2793  HG  SER A 297      10.758  -1.718  -6.328  1.00 10.00      A   
ATOM   2794  C   SER A 297      14.705  -2.083  -5.506  1.00 10.00      A   
ATOM   2795  O   SER A 297      15.503  -1.216  -5.157  1.00 10.00      A   
ATOM   2796  N   TYR A 298      14.849  -3.358  -5.174  1.00 10.00      A   
ATOM   2797  HN  TYR A 298      14.202  -4.016  -5.504  1.00 10.00      A   
ATOM   2798  CA  TYR A 298      15.957  -3.807  -4.340  1.00 10.00      A   
ATOM   2799  CB  TYR A 298      15.426  -4.564  -3.119  1.00 10.00      A   
ATOM   2800  CG  TYR A 298      14.258  -3.878  -2.442  1.00 10.00      A   
ATOM   2801  CD1 TYR A 298      12.945  -4.210  -2.766  1.00 10.00      A   
ATOM   2802  CD2 TYR A 298      14.464  -2.888  -1.492  1.00 10.00      A   
ATOM   2803  CE1 TYR A 298      11.875  -3.572  -2.161  1.00 10.00      A   
ATOM   2804  CE2 TYR A 298      13.403  -2.248  -0.879  1.00 10.00      A   
ATOM   2805  CZ  TYR A 298      12.110  -2.591  -1.217  1.00 10.00      A   
ATOM   2806  OH  TYR A 298      11.050  -1.941  -0.615  1.00 10.00      A   
ATOM   2807  HH  TYR A 298      10.274  -2.518  -0.617  1.00 10.00      A   
ATOM   2808  C   TYR A 298      16.918  -4.680  -5.142  1.00 10.00      A   
ATOM   2809  O   TYR A 298      17.747  -5.392  -4.577  1.00 10.00      A   
ATOM   2810  N   ALA A 299      16.808  -4.603  -6.463  1.00 10.00      A   
ATOM   2811  HN  ALA A 299      16.148  -3.994  -6.851  1.00 10.00      A   
ATOM   2812  CA  ALA A 299      17.654  -5.386  -7.349  1.00 10.00      A   
ATOM   2813  CB  ALA A 299      16.855  -5.890  -8.543  1.00 10.00      A   
ATOM   2814  C   ALA A 299      18.860  -4.583  -7.815  1.00 10.00      A   
ATOM   2815  O   ALA A 299      18.725  -3.613  -8.564  1.00 10.00      A   
ATOM   2816  N   THR A 300      20.036  -4.988  -7.360  1.00 10.00      A   
ATOM   2817  HN  THR A 300      20.074  -5.748  -6.747  1.00 10.00      A   
ATOM   2818  CA  THR A 300      21.276  -4.326  -7.722  1.00 10.00      A   
ATOM   2819  CB  THR A 300      22.340  -4.537  -6.625  1.00 10.00      A   
ATOM   2820  OG1 THR A 300      21.794  -5.360  -5.575  1.00 10.00      A   
ATOM   2821  HG1 THR A 300      22.492  -5.922  -5.214  1.00 10.00      A   
ATOM   2822  CG2 THR A 300      22.768  -3.200  -6.042  1.00 10.00      A   
ATOM   2823  C   THR A 300      21.806  -4.854  -9.052  1.00 10.00      A   
ATOM   2824  O   THR A 300      22.818  -5.553  -9.091  1.00 10.00      A   
ATOM   2825  N   VAL A 301      21.112  -4.524 -10.138  1.00 10.00      A   
ATOM   2826  HN  VAL A 301      20.313  -3.955 -10.046  1.00 10.00      A   
ATOM   2827  CA  VAL A 301      21.506  -4.978 -11.467  1.00 10.00      A   
ATOM   2828  CB  VAL A 301      20.504  -6.003 -12.047  1.00 10.00      A   
ATOM   2829  CG1 VAL A 301      20.651  -7.341 -11.341  1.00 10.00      A   
ATOM   2830  CG2 VAL A 301      19.075  -5.489 -11.918  1.00 10.00      A   
ATOM   2831  C   VAL A 301      21.667  -3.812 -12.441  1.00 10.00      A   
ATOM   2832  O   VAL A 301      21.124  -2.725 -12.226  1.00 10.00      A   
ATOM   2833  N   GLN A 302      22.427  -4.044 -13.501  1.00 10.00      A   
ATOM   2834  HN  GLN A 302      22.852  -4.923 -13.598  1.00 10.00      A   
ATOM   2835  CA  GLN A 302      22.663  -3.022 -14.514  1.00 10.00      A   
ATOM   2836  CB  GLN A 302      23.966  -3.296 -15.278  1.00 10.00      A   
ATOM   2837  CG  GLN A 302      25.081  -3.932 -14.457  1.00 10.00      A   
ATOM   2838  CD  GLN A 302      25.655  -3.011 -13.395  1.00 10.00      A   
ATOM   2839  OE1 GLN A 302      25.605  -1.787 -13.518  1.00 10.00      A   
ATOM   2840  NE2 GLN A 302      26.215  -3.596 -12.350  1.00 10.00      A   
ATOM   2841 HE21 GLN A 302      26.230  -4.582 -12.319  1.00 10.00      A   
ATOM   2842 HE22 GLN A 302      26.601  -3.029 -11.655  1.00 10.00      A   
ATOM   2843  C   GLN A 302      21.499  -2.955 -15.500  1.00 10.00      A   
ATOM   2844  O   GLN A 302      20.622  -3.821 -15.500  1.00 10.00      A   
ATOM   2845  N   SER A 303      21.513  -1.935 -16.351  1.00 10.00      A   
ATOM   2846  HN  SER A 303      22.246  -1.285 -16.304  1.00 10.00      A   
ATOM   2847  CA  SER A 303      20.466  -1.739 -17.348  1.00 10.00      A   
ATOM   2848  CB  SER A 303      20.737  -0.466 -18.159  1.00 10.00      A   
ATOM   2849  OG  SER A 303      19.796  -0.308 -19.211  1.00 10.00      A   
ATOM   2850  HG  SER A 303      19.152   0.374 -18.966  1.00 10.00      A   
ATOM   2851  C   SER A 303      20.342  -2.939 -18.281  1.00 10.00      A   
ATOM   2852  O   SER A 303      19.238  -3.402 -18.558  1.00 10.00      A   
ATOM   2853  N   TYR A 304      21.481  -3.447 -18.741  1.00 10.00      A   
ATOM   2854  HN  TYR A 304      22.330  -3.046 -18.449  1.00 10.00      A   
ATOM   2855  CA  TYR A 304      21.511  -4.582 -19.665  1.00 10.00      A   
ATOM   2856  CB  TYR A 304      22.953  -4.975 -19.990  1.00 10.00      A   
ATOM   2857  CG  TYR A 304      23.127  -5.597 -21.358  1.00 10.00      A   
ATOM   2858  CD1 TYR A 304      22.891  -4.857 -22.509  1.00 10.00      A   
ATOM   2859  CD2 TYR A 304      23.540  -6.914 -21.500  1.00 10.00      A   
ATOM   2860  CE1 TYR A 304      23.058  -5.411 -23.762  1.00 10.00      A   
ATOM   2861  CE2 TYR A 304      23.709  -7.479 -22.750  1.00 10.00      A   
ATOM   2862  CZ  TYR A 304      23.467  -6.722 -23.878  1.00 10.00      A   
ATOM   2863  OH  TYR A 304      23.640  -7.276 -25.128  1.00 10.00      A   
ATOM   2864  HH  TYR A 304      23.234  -8.152 -25.145  1.00 10.00      A   
ATOM   2865  C   TYR A 304      20.743  -5.788 -19.129  1.00 10.00      A   
ATOM   2866  O   TYR A 304      19.907  -6.363 -19.829  1.00 10.00      A   
ATOM   2867  N   ASP A 305      21.018  -6.161 -17.885  1.00 10.00      A   
ATOM   2868  HN  ASP A 305      21.684  -5.656 -17.367  1.00 10.00      A   
ATOM   2869  CA  ASP A 305      20.350  -7.305 -17.270  1.00 10.00      A   
ATOM   2870  CB  ASP A 305      21.033  -7.723 -15.968  1.00 10.00      A   
ATOM   2871  CG  ASP A 305      22.092  -8.785 -16.193  1.00 10.00      A   
ATOM   2872  OD1 ASP A 305      21.777  -9.986 -16.071  1.00 10.00      A   
ATOM   2873  OD2 ASP A 305      23.240  -8.424 -16.517  1.00 10.00      A   
ATOM   2874  C   ASP A 305      18.870  -7.030 -17.055  1.00 10.00      A   
ATOM   2875  O   ASP A 305      18.041  -7.938 -17.140  1.00 10.00      A   
ATOM   2876  N   LEU A 306      18.540  -5.775 -16.773  1.00 10.00      A   
ATOM   2877  HN  LEU A 306      19.250  -5.098 -16.684  1.00 10.00      A   
ATOM   2878  CA  LEU A 306      17.151  -5.380 -16.578  1.00 10.00      A   
ATOM   2879  CB  LEU A 306      17.067  -3.942 -16.057  1.00 10.00      A   
ATOM   2880  CG  LEU A 306      17.288  -3.746 -14.557  1.00 10.00      A   
ATOM   2881  CD1 LEU A 306      17.540  -2.282 -14.235  1.00 10.00      A   
ATOM   2882  CD2 LEU A 306      16.098  -4.270 -13.769  1.00 10.00      A   
ATOM   2883  C   LEU A 306      16.381  -5.509 -17.891  1.00 10.00      A   
ATOM   2884  O   LEU A 306      15.291  -6.077 -17.929  1.00 10.00      A   
ATOM   2885  N   VAL A 307      16.973  -4.990 -18.964  1.00 10.00      A   
ATOM   2886  HN  VAL A 307      17.845  -4.547 -18.854  1.00 10.00      A   
ATOM   2887  CA  VAL A 307      16.369  -5.039 -20.293  1.00 10.00      A   
ATOM   2888  CB  VAL A 307      17.279  -4.364 -21.352  1.00 10.00      A   
ATOM   2889  CG1 VAL A 307      16.736  -4.577 -22.759  1.00 10.00      A   
ATOM   2890  CG2 VAL A 307      17.431  -2.878 -21.060  1.00 10.00      A   
ATOM   2891  C   VAL A 307      16.072  -6.480 -20.708  1.00 10.00      A   
ATOM   2892  O   VAL A 307      14.952  -6.797 -21.102  1.00 10.00      A   
ATOM   2893  N   LYS A 308      17.073  -7.349 -20.584  1.00 10.00      A   
ATOM   2894  HN  LYS A 308      17.938  -7.034 -20.238  1.00 10.00      A   
ATOM   2895  CA  LYS A 308      16.921  -8.756 -20.954  1.00 10.00      A   
ATOM   2896  CB  LYS A 308      18.203  -9.538 -20.661  1.00 10.00      A   
ATOM   2897  CG  LYS A 308      19.398  -9.148 -21.518  1.00 10.00      A   
ATOM   2898  CD  LYS A 308      20.582 -10.076 -21.277  1.00 10.00      A   
ATOM   2899  CE  LYS A 308      20.977 -10.102 -19.809  1.00 10.00      A   
ATOM   2900  NZ  LYS A 308      21.963 -11.174 -19.513  1.00 10.00      A   
ATOM   2901  HZ1 LYS A 308      22.918 -10.866 -19.786  1.00 10.00      A   
ATOM   2902  HZ2 LYS A 308      21.726 -12.037 -20.043  1.00 10.00      A   
ATOM   2903  HZ3 LYS A 308      21.958 -11.394 -18.497  1.00 10.00      A   
ATOM   2904  C   LYS A 308      15.747  -9.405 -20.226  1.00 10.00      A   
ATOM   2905  O   LYS A 308      15.031 -10.230 -20.791  1.00 10.00      A   
ATOM   2906  N   LEU A 309      15.549  -9.019 -18.972  1.00 10.00      A   
ATOM   2907  HN  LEU A 309      16.137  -8.338 -18.581  1.00 10.00      A   
ATOM   2908  CA  LEU A 309      14.471  -9.568 -18.165  1.00 10.00      A   
ATOM   2909  CB  LEU A 309      14.736  -9.291 -16.682  1.00 10.00      A   
ATOM   2910  CG  LEU A 309      13.701  -9.831 -15.697  1.00 10.00      A   
ATOM   2911  CD1 LEU A 309      13.711 -11.351 -15.692  1.00 10.00      A   
ATOM   2912  CD2 LEU A 309      13.957  -9.289 -14.300  1.00 10.00      A   
ATOM   2913  C   LEU A 309      13.125  -8.984 -18.581  1.00 10.00      A   
ATOM   2914  O   LEU A 309      12.146  -9.707 -18.752  1.00 10.00      A   
ATOM   2915  N   LEU A 310      13.093  -7.671 -18.766  1.00 10.00      A   
ATOM   2916  HN  LEU A 310      13.916  -7.150 -18.637  1.00 10.00      A   
ATOM   2917  CA  LEU A 310      11.869  -6.977 -19.151  1.00 10.00      A   
ATOM   2918  CB  LEU A 310      12.044  -5.463 -19.024  1.00 10.00      A   
ATOM   2919  CG  LEU A 310      12.331  -4.939 -17.614  1.00 10.00      A   
ATOM   2920  CD1 LEU A 310      12.576  -3.440 -17.637  1.00 10.00      A   
ATOM   2921  CD2 LEU A 310      11.196  -5.286 -16.662  1.00 10.00      A   
ATOM   2922  C   LEU A 310      11.404  -7.358 -20.557  1.00 10.00      A   
ATOM   2923  O   LEU A 310      10.210  -7.365 -20.837  1.00 10.00      A   
ATOM   2924  N   CYS A 311      12.341  -7.688 -21.434  1.00 10.00      A   
ATOM   2925  HN  CYS A 311      13.286  -7.648 -21.167  1.00 10.00      A   
ATOM   2926  CA  CYS A 311      12.002  -8.080 -22.800  1.00 10.00      A   
ATOM   2927  CB  CYS A 311      13.254  -8.174 -23.668  1.00 10.00      A   
ATOM   2928  SG  CYS A 311      13.938  -6.574 -24.147  1.00 10.00      A   
ATOM   2929  HG  CYS A 311      13.010  -5.655 -23.911  1.00 10.00      A   
ATOM   2930  C   CYS A 311      11.241  -9.397 -22.826  1.00 10.00      A   
ATOM   2931  O   CYS A 311      10.610  -9.745 -23.825  1.00 10.00      A   
ATOM   2932  N   GLN A 312      11.298 -10.123 -21.721  1.00 10.00      A   
ATOM   2933  HN  GLN A 312      11.814  -9.788 -20.957  1.00 10.00      A   
ATOM   2934  CA  GLN A 312      10.612 -11.396 -21.607  1.00 10.00      A   
ATOM   2935  CB  GLN A 312      11.464 -12.395 -20.821  1.00 10.00      A   
ATOM   2936  CG  GLN A 312      12.586 -13.043 -21.617  1.00 10.00      A   
ATOM   2937  CD  GLN A 312      12.309 -14.497 -21.959  1.00 10.00      A   
ATOM   2938  OE1 GLN A 312      13.213 -15.331 -21.946  1.00 10.00      A   
ATOM   2939  NE2 GLN A 312      11.064 -14.811 -22.279  1.00 10.00      A   
ATOM   2940 HE21 GLN A 312      10.390 -14.100 -22.279  1.00 10.00      A   
ATOM   2941 HE22 GLN A 312      10.866 -15.740 -22.512  1.00 10.00      A   
ATOM   2942  C   GLN A 312       9.260 -11.217 -20.923  1.00 10.00      A   
ATOM   2943  O   GLN A 312       8.529 -12.187 -20.715  1.00 10.00      A   
ATOM   2944  N   CYS A 313       8.924  -9.975 -20.588  1.00 10.00      A   
ATOM   2945  HN  CYS A 313       9.532  -9.237 -20.812  1.00 10.00      A   
ATOM   2946  CA  CYS A 313       7.668  -9.672 -19.915  1.00 10.00      A   
ATOM   2947  CB  CYS A 313       7.937  -8.963 -18.580  1.00 10.00      A   
ATOM   2948  SG  CYS A 313       9.241  -9.714 -17.572  1.00 10.00      A   
ATOM   2949  HG  CYS A 313      10.371  -9.691 -18.270  1.00 10.00      A   
ATOM   2950  C   CYS A 313       6.770  -8.805 -20.798  1.00 10.00      A   
ATOM   2951  O   CYS A 313       6.790  -7.578 -20.702  1.00 10.00      A   
ATOM   2952  N   PRO A 314       5.977  -9.429 -21.684  1.00 10.00      A   
ATOM   2953  CA  PRO A 314       5.081  -8.704 -22.582  1.00 10.00      A   
ATOM   2954  CB  PRO A 314       4.965  -9.668 -23.762  1.00 10.00      A   
ATOM   2955  CG  PRO A 314       5.069 -11.030 -23.151  1.00 10.00      A   
ATOM   2956  CD  PRO A 314       5.906 -10.888 -21.902  1.00 10.00      A   
ATOM   2957  C   PRO A 314       3.704  -8.462 -21.958  1.00 10.00      A   
ATOM   2958  O   PRO A 314       2.874  -7.743 -22.517  1.00 10.00      A   
ATOM   2959  N   LYS A 315       3.471  -9.053 -20.791  1.00 10.00      A   
ATOM   2960  HN  LYS A 315       4.179  -9.595 -20.381  1.00 10.00      A   
ATOM   2961  CA  LYS A 315       2.192  -8.911 -20.106  1.00 10.00      A   
ATOM   2962  CB  LYS A 315       1.606 -10.286 -19.767  1.00 10.00      A   
ATOM   2963  CG  LYS A 315       1.270 -11.142 -20.979  1.00 10.00      A   
ATOM   2964  CD  LYS A 315       0.340 -12.283 -20.596  1.00 10.00      A   
ATOM   2965  CE  LYS A 315      -0.023 -13.131 -21.800  1.00 10.00      A   
ATOM   2966  NZ  LYS A 315       1.032 -14.120 -22.121  1.00 10.00      A   
ATOM   2967  HZ1 LYS A 315       0.773 -14.651 -22.978  1.00 10.00      A   
ATOM   2968  HZ2 LYS A 315       1.148 -14.787 -21.334  1.00 10.00      A   
ATOM   2969  HZ3 LYS A 315       1.937 -13.639 -22.287  1.00 10.00      A   
ATOM   2970  C   LYS A 315       2.326  -8.074 -18.840  1.00 10.00      A   
ATOM   2971  O   LYS A 315       1.385  -7.975 -18.056  1.00 10.00      A   
ATOM   2972  N   LEU A 316       3.491  -7.466 -18.657  1.00 10.00      A   
ATOM   2973  HN  LEU A 316       4.192  -7.565 -19.334  1.00 10.00      A   
ATOM   2974  CA  LEU A 316       3.752  -6.644 -17.486  1.00 10.00      A   
ATOM   2975  CB  LEU A 316       5.228  -6.245 -17.448  1.00 10.00      A   
ATOM   2976  CG  LEU A 316       5.763  -5.739 -16.108  1.00 10.00      A   
ATOM   2977  CD1 LEU A 316       5.587  -6.794 -15.025  1.00 10.00      A   
ATOM   2978  CD2 LEU A 316       7.227  -5.352 -16.241  1.00 10.00      A   
ATOM   2979  C   LEU A 316       2.863  -5.404 -17.482  1.00 10.00      A   
ATOM   2980  O   LEU A 316       2.803  -4.667 -18.468  1.00 10.00      A   
ATOM   2981  N   GLN A 317       2.158  -5.196 -16.378  1.00 10.00      A   
ATOM   2982  HN  GLN A 317       2.239  -5.829 -15.630  1.00 10.00      A   
ATOM   2983  CA  GLN A 317       1.264  -4.053 -16.246  1.00 10.00      A   
ATOM   2984  CB  GLN A 317      -0.132  -4.504 -15.821  1.00 10.00      A   
ATOM   2985  CG  GLN A 317      -0.872  -5.284 -16.893  1.00 10.00      A   
ATOM   2986  CD  GLN A 317      -2.306  -5.587 -16.513  1.00 10.00      A   
ATOM   2987  OE1 GLN A 317      -2.625  -5.790 -15.340  1.00 10.00      A   
ATOM   2988  NE2 GLN A 317      -3.175  -5.632 -17.505  1.00 10.00      A   
ATOM   2989 HE21 GLN A 317      -2.841  -5.464 -18.424  1.00 10.00      A   
ATOM   2990 HE22 GLN A 317      -4.113  -5.815 -17.295  1.00 10.00      A   
ATOM   2991  C   GLN A 317       1.813  -3.031 -15.260  1.00 10.00      A   
ATOM   2992  O   GLN A 317       1.787  -1.831 -15.524  1.00 10.00      A   
ATOM   2993  N   ARG A 318       2.302  -3.501 -14.122  1.00 10.00      A   
ATOM   2994  HN  ARG A 318       2.295  -4.470 -13.953  1.00 10.00      A   
ATOM   2995  CA  ARG A 318       2.858  -2.608 -13.117  1.00 10.00      A   
ATOM   2996  CB  ARG A 318       2.053  -2.682 -11.818  1.00 10.00      A   
ATOM   2997  CG  ARG A 318       2.262  -1.488 -10.901  1.00 10.00      A   
ATOM   2998  CD  ARG A 318       1.829  -1.780  -9.469  1.00 10.00      A   
ATOM   2999  NE  ARG A 318       0.377  -1.877  -9.320  1.00 10.00      A   
ATOM   3000  HE  ARG A 318      -0.058  -2.683  -9.679  1.00 10.00      A   
ATOM   3001  CZ  ARG A 318      -0.380  -0.953  -8.716  1.00 10.00      A   
ATOM   3002  NH1 ARG A 318       0.171   0.142  -8.204  1.00 10.00      A   
ATOM   3003 HH11 ARG A 318      -0.418   0.860  -7.721  1.00 10.00      A   
ATOM   3004 HH12 ARG A 318       1.198   0.301  -8.289  1.00 10.00      A   
ATOM   3005  NH2 ARG A 318      -1.695  -1.125  -8.644  1.00 10.00      A   
ATOM   3006 HH21 ARG A 318      -2.131  -1.979  -9.056  1.00 10.00      A   
ATOM   3007 HH22 ARG A 318      -2.295  -0.406  -8.183  1.00 10.00      A   
ATOM   3008  C   ARG A 318       4.319  -2.953 -12.857  1.00 10.00      A   
ATOM   3009  O   ARG A 318       4.635  -4.057 -12.403  1.00 10.00      A   
ATOM   3010  N   LEU A 319       5.205  -2.012 -13.149  1.00 10.00      A   
ATOM   3011  HN  LEU A 319       4.894  -1.147 -13.498  1.00 10.00      A   
ATOM   3012  CA  LEU A 319       6.631  -2.226 -12.959  1.00 10.00      A   
ATOM   3013  CB  LEU A 319       7.365  -2.212 -14.302  1.00 10.00      A   
ATOM   3014  CG  LEU A 319       8.888  -2.381 -14.235  1.00 10.00      A   
ATOM   3015  CD1 LEU A 319       9.253  -3.769 -13.721  1.00 10.00      A   
ATOM   3016  CD2 LEU A 319       9.521  -2.119 -15.592  1.00 10.00      A   
ATOM   3017  C   LEU A 319       7.239  -1.189 -12.026  1.00 10.00      A   
ATOM   3018  O   LEU A 319       7.109   0.020 -12.244  1.00 10.00      A   
ATOM   3019  N   TRP A 320       7.889  -1.677 -10.979  1.00 10.00      A   
ATOM   3020  HN  TRP A 320       7.926  -2.651 -10.856  1.00 10.00      A   
ATOM   3021  CA  TRP A 320       8.558  -0.825 -10.007  1.00 10.00      A   
ATOM   3022  CB  TRP A 320       7.994  -1.059  -8.598  1.00 10.00      A   
ATOM   3023  CG  TRP A 320       6.565  -0.629  -8.408  1.00 10.00      A   
ATOM   3024  CD1 TRP A 320       5.758  -0.006  -9.315  1.00 10.00      A   
ATOM   3025  CD2 TRP A 320       5.771  -0.801  -7.226  1.00 10.00      A   
ATOM   3026  NE1 TRP A 320       4.519   0.223  -8.770  1.00 10.00      A   
ATOM   3027  HE1 TRP A 320       3.761   0.668  -9.228  1.00 10.00      A   
ATOM   3028  CE2 TRP A 320       4.503  -0.254  -7.490  1.00 10.00      A   
ATOM   3029  CE3 TRP A 320       6.013  -1.362  -5.967  1.00 10.00      A   
ATOM   3030  CZ2 TRP A 320       3.480  -0.252  -6.546  1.00 10.00      A   
ATOM   3031  CZ3 TRP A 320       4.997  -1.359  -5.031  1.00 10.00      A   
ATOM   3032  CH2 TRP A 320       3.745  -0.807  -5.325  1.00 10.00      A   
ATOM   3033  C   TRP A 320      10.045  -1.156 -10.025  1.00 10.00      A   
ATOM   3034  O   TRP A 320      10.460  -2.185  -9.492  1.00 10.00      A   
ATOM   3035  N   VAL A 321      10.843  -0.308 -10.661  1.00 10.00      A   
ATOM   3036  HN  VAL A 321      10.463   0.504 -11.061  1.00 10.00      A   
ATOM   3037  CA  VAL A 321      12.278  -0.547 -10.763  1.00 10.00      A   
ATOM   3038  CB  VAL A 321      12.689  -0.959 -12.194  1.00 10.00      A   
ATOM   3039  CG1 VAL A 321      12.316  -2.406 -12.469  1.00 10.00      A   
ATOM   3040  CG2 VAL A 321      12.068  -0.030 -13.231  1.00 10.00      A   
ATOM   3041  C   VAL A 321      13.091   0.676 -10.366  1.00 10.00      A   
ATOM   3042  O   VAL A 321      12.543   1.696  -9.942  1.00 10.00      A   
ATOM   3043  N   LEU A 322      14.403   0.563 -10.517  1.00 10.00      A   
ATOM   3044  HN  LEU A 322      14.775  -0.277 -10.867  1.00 10.00      A   
ATOM   3045  CA  LEU A 322      15.307   1.649 -10.193  1.00 10.00      A   
ATOM   3046  CB  LEU A 322      16.575   1.108  -9.526  1.00 10.00      A   
ATOM   3047  CG  LEU A 322      16.415   0.543  -8.115  1.00 10.00      A   
ATOM   3048  CD1 LEU A 322      17.691  -0.158  -7.681  1.00 10.00      A   
ATOM   3049  CD2 LEU A 322      16.059   1.648  -7.136  1.00 10.00      A   
ATOM   3050  C   LEU A 322      15.685   2.413 -11.454  1.00 10.00      A   
ATOM   3051  O   LEU A 322      15.353   2.006 -12.567  1.00 10.00      A   
ATOM   3052  N   ASP A 323      16.395   3.512 -11.264  1.00 10.00      A   
ATOM   3053  HN  ASP A 323      16.627   3.771 -10.344  1.00 10.00      A   
ATOM   3054  CA  ASP A 323      16.842   4.357 -12.365  1.00 10.00      A   
ATOM   3055  CB  ASP A 323      17.218   5.762 -11.868  1.00 10.00      A   
ATOM   3056  CG  ASP A 323      18.279   5.776 -10.776  1.00 10.00      A   
ATOM   3057  OD1 ASP A 323      18.614   4.700 -10.238  1.00 10.00      A   
ATOM   3058  OD2 ASP A 323      18.773   6.875 -10.436  1.00 10.00      A   
ATOM   3059  C   ASP A 323      18.002   3.715 -13.116  1.00 10.00      A   
ATOM   3060  O   ASP A 323      18.480   4.248 -14.114  1.00 10.00      A   
ATOM   3061  N   TYR A 324      18.434   2.552 -12.635  1.00 10.00      A   
ATOM   3062  HN  TYR A 324      18.008   2.189 -11.832  1.00 10.00      A   
ATOM   3063  CA  TYR A 324      19.526   1.809 -13.257  1.00 10.00      A   
ATOM   3064  CB  TYR A 324      19.939   0.623 -12.381  1.00 10.00      A   
ATOM   3065  CG  TYR A 324      21.278   0.789 -11.695  1.00 10.00      A   
ATOM   3066  CD1 TYR A 324      21.354   1.000 -10.324  1.00 10.00      A   
ATOM   3067  CD2 TYR A 324      22.464   0.726 -12.415  1.00 10.00      A   
ATOM   3068  CE1 TYR A 324      22.575   1.144  -9.689  1.00 10.00      A   
ATOM   3069  CE2 TYR A 324      23.690   0.870 -11.789  1.00 10.00      A   
ATOM   3070  CZ  TYR A 324      23.739   1.078 -10.426  1.00 10.00      A   
ATOM   3071  OH  TYR A 324      24.956   1.223  -9.796  1.00 10.00      A   
ATOM   3072  HH  TYR A 324      25.110   0.466  -9.222  1.00 10.00      A   
ATOM   3073  C   TYR A 324      19.125   1.312 -14.645  1.00 10.00      A   
ATOM   3074  O   TYR A 324      19.968   0.866 -15.421  1.00 10.00      A   
ATOM   3075  N   ILE A 325      17.830   1.379 -14.945  1.00 10.00      A   
ATOM   3076  HN  ILE A 325      17.204   1.717 -14.271  1.00 10.00      A   
ATOM   3077  CA  ILE A 325      17.318   0.956 -16.245  1.00 10.00      A   
ATOM   3078  CB  ILE A 325      15.773   0.821 -16.236  1.00 10.00      A   
ATOM   3079  CG1 ILE A 325      15.244   0.273 -17.567  1.00 10.00      A   
ATOM   3080  CG2 ILE A 325      15.101   2.141 -15.884  1.00 10.00      A   
ATOM   3081  CD1 ILE A 325      15.622  -1.168 -17.838  1.00 10.00      A   
ATOM   3082  C   ILE A 325      17.769   1.931 -17.337  1.00 10.00      A   
ATOM   3083  O   ILE A 325      17.967   1.544 -18.492  1.00 10.00      A   
ATOM   3084  N   GLU A 326      17.947   3.192 -16.945  1.00 10.00      A   
ATOM   3085  HN  GLU A 326      17.775   3.418 -16.008  1.00 10.00      A   
ATOM   3086  CA  GLU A 326      18.397   4.251 -17.850  1.00 10.00      A   
ATOM   3087  CB  GLU A 326      19.822   3.983 -18.351  1.00 10.00      A   
ATOM   3088  CG  GLU A 326      20.799   3.658 -17.225  1.00 10.00      A   
ATOM   3089  CD  GLU A 326      22.245   3.611 -17.669  1.00 10.00      A   
ATOM   3090  OE1 GLU A 326      22.566   2.852 -18.611  1.00 10.00      A   
ATOM   3091  OE2 GLU A 326      23.072   4.338 -17.080  1.00 10.00      A   
ATOM   3092  C   GLU A 326      17.412   4.526 -18.995  1.00 10.00      A   
ATOM   3093  O   GLU A 326      16.444   3.789 -19.197  1.00 10.00      A   
ATOM   3094  N   ASP A 327      17.671   5.597 -19.739  1.00 10.00      A   
ATOM   3095  HN  ASP A 327      18.468   6.138 -19.530  1.00 10.00      A   
ATOM   3096  CA  ASP A 327      16.816   6.001 -20.858  1.00 10.00      A   
ATOM   3097  CB  ASP A 327      17.364   7.263 -21.539  1.00 10.00      A   
ATOM   3098  CG  ASP A 327      17.265   8.520 -20.700  1.00 10.00      A   
ATOM   3099  OD1 ASP A 327      16.173   8.817 -20.179  1.00 10.00      A   
ATOM   3100  OD2 ASP A 327      18.284   9.234 -20.575  1.00 10.00      A   
ATOM   3101  C   ASP A 327      16.716   4.894 -21.898  1.00 10.00      A   
ATOM   3102  O   ASP A 327      15.623   4.540 -22.343  1.00 10.00      A   
ATOM   3103  N   ALA A 328      17.868   4.347 -22.271  1.00 10.00      A   
ATOM   3104  HN  ALA A 328      18.697   4.666 -21.859  1.00 10.00      A   
ATOM   3105  CA  ALA A 328      17.938   3.287 -23.269  1.00 10.00      A   
ATOM   3106  CB  ALA A 328      19.387   2.905 -23.535  1.00 10.00      A   
ATOM   3107  C   ALA A 328      17.125   2.063 -22.853  1.00 10.00      A   
ATOM   3108  O   ALA A 328      16.511   1.399 -23.693  1.00 10.00      A   
ATOM   3109  N   GLY A 329      17.117   1.772 -21.557  1.00 10.00      A   
ATOM   3110  HN  GLY A 329      17.612   2.344 -20.929  1.00 10.00      A   
ATOM   3111  CA  GLY A 329      16.372   0.635 -21.063  1.00 10.00      A   
ATOM   3112  C   GLY A 329      14.877   0.871 -21.119  1.00 10.00      A   
ATOM   3113  O   GLY A 329      14.108  -0.033 -21.454  1.00 10.00      A   
ATOM   3114  N   LEU A 330      14.463   2.086 -20.779  1.00 10.00      A   
ATOM   3115  HN  LEU A 330      15.126   2.759 -20.502  1.00 10.00      A   
ATOM   3116  CA  LEU A 330      13.051   2.446 -20.795  1.00 10.00      A   
ATOM   3117  CB  LEU A 330      12.829   3.813 -20.145  1.00 10.00      A   
ATOM   3118  CG  LEU A 330      13.011   3.863 -18.629  1.00 10.00      A   
ATOM   3119  CD1 LEU A 330      12.900   5.289 -18.120  1.00 10.00      A   
ATOM   3120  CD2 LEU A 330      11.997   2.967 -17.937  1.00 10.00      A   
ATOM   3121  C   LEU A 330      12.497   2.435 -22.214  1.00 10.00      A   
ATOM   3122  O   LEU A 330      11.334   2.095 -22.436  1.00 10.00      A   
ATOM   3123  N   GLU A 331      13.342   2.795 -23.172  1.00 10.00      A   
ATOM   3124  HN  GLU A 331      14.259   3.053 -22.929  1.00 10.00      A   
ATOM   3125  CA  GLU A 331      12.945   2.815 -24.570  1.00 10.00      A   
ATOM   3126  CB  GLU A 331      14.079   3.371 -25.433  1.00 10.00      A   
ATOM   3127  CG  GLU A 331      13.748   3.476 -26.910  1.00 10.00      A   
ATOM   3128  CD  GLU A 331      14.873   4.095 -27.709  1.00 10.00      A   
ATOM   3129  OE1 GLU A 331      15.962   3.485 -27.786  1.00 10.00      A   
ATOM   3130  OE2 GLU A 331      14.676   5.195 -28.263  1.00 10.00      A   
ATOM   3131  C   GLU A 331      12.557   1.409 -25.025  1.00 10.00      A   
ATOM   3132  O   GLU A 331      11.523   1.214 -25.666  1.00 10.00      A   
ATOM   3133  N   VAL A 332      13.383   0.427 -24.664  1.00 10.00      A   
ATOM   3134  HN  VAL A 332      14.197   0.644 -24.158  1.00 10.00      A   
ATOM   3135  CA  VAL A 332      13.116  -0.963 -25.018  1.00 10.00      A   
ATOM   3136  CB  VAL A 332      14.308  -1.882 -24.682  1.00 10.00      A   
ATOM   3137  CG1 VAL A 332      14.060  -3.289 -25.203  1.00 10.00      A   
ATOM   3138  CG2 VAL A 332      15.589  -1.322 -25.271  1.00 10.00      A   
ATOM   3139  C   VAL A 332      11.870  -1.466 -24.290  1.00 10.00      A   
ATOM   3140  O   VAL A 332      11.059  -2.200 -24.855  1.00 10.00      A   
ATOM   3141  N   LEU A 333      11.717  -1.047 -23.039  1.00 10.00      A   
ATOM   3142  HN  LEU A 333      12.398  -0.459 -22.649  1.00 10.00      A   
ATOM   3143  CA  LEU A 333      10.570  -1.437 -22.227  1.00 10.00      A   
ATOM   3144  CB  LEU A 333      10.684  -0.819 -20.829  1.00 10.00      A   
ATOM   3145  CG  LEU A 333       9.484  -1.013 -19.900  1.00 10.00      A   
ATOM   3146  CD1 LEU A 333       9.441  -2.435 -19.364  1.00 10.00      A   
ATOM   3147  CD2 LEU A 333       9.517  -0.004 -18.766  1.00 10.00      A   
ATOM   3148  C   LEU A 333       9.270  -0.990 -22.885  1.00 10.00      A   
ATOM   3149  O   LEU A 333       8.339  -1.782 -23.044  1.00 10.00      A   
ATOM   3150  N   ALA A 334       9.231   0.275 -23.295  1.00 10.00      A   
ATOM   3151  HN  ALA A 334      10.016   0.849 -23.148  1.00 10.00      A   
ATOM   3152  CA  ALA A 334       8.052   0.842 -23.937  1.00 10.00      A   
ATOM   3153  CB  ALA A 334       8.222   2.338 -24.106  1.00 10.00      A   
ATOM   3154  C   ALA A 334       7.783   0.185 -25.286  1.00 10.00      A   
ATOM   3155  O   ALA A 334       6.664   0.227 -25.800  1.00 10.00      A   
ATOM   3156  N   SER A 335       8.812  -0.420 -25.854  1.00 10.00      A   
ATOM   3157  HN  SER A 335       9.679  -0.415 -25.398  1.00 10.00      A   
ATOM   3158  CA  SER A 335       8.693  -1.086 -27.137  1.00 10.00      A   
ATOM   3159  CB  SER A 335       9.985  -0.912 -27.941  1.00 10.00      A   
ATOM   3160  OG  SER A 335      10.337   0.464 -28.028  1.00 10.00      A   
ATOM   3161  HG  SER A 335      10.914   0.692 -27.284  1.00 10.00      A   
ATOM   3162  C   SER A 335       8.345  -2.565 -26.962  1.00 10.00      A   
ATOM   3163  O   SER A 335       8.136  -3.286 -27.938  1.00 10.00      A   
ATOM   3164  N   THR A 336       8.264  -3.010 -25.713  1.00 10.00      A   
ATOM   3165  HN  THR A 336       8.426  -2.390 -24.971  1.00 10.00      A   
ATOM   3166  CA  THR A 336       7.938  -4.400 -25.418  1.00 10.00      A   
ATOM   3167  CB  THR A 336       9.062  -5.077 -24.602  1.00 10.00      A   
ATOM   3168  OG1 THR A 336      10.326  -4.833 -25.237  1.00 10.00      A   
ATOM   3169  HG1 THR A 336      10.651  -3.960 -24.976  1.00 10.00      A   
ATOM   3170  CG2 THR A 336       8.832  -6.579 -24.508  1.00 10.00      A   
ATOM   3171  C   THR A 336       6.612  -4.502 -24.659  1.00 10.00      A   
ATOM   3172  O   THR A 336       5.679  -5.177 -25.099  1.00 10.00      A   
ATOM   3173  N   CYS A 337       6.530  -3.814 -23.532  1.00 10.00      A   
ATOM   3174  HN  CYS A 337       7.294  -3.267 -23.247  1.00 10.00      A   
ATOM   3175  CA  CYS A 337       5.329  -3.830 -22.710  1.00 10.00      A   
ATOM   3176  CB  CYS A 337       5.688  -3.605 -21.238  1.00 10.00      A   
ATOM   3177  SG  CYS A 337       7.107  -4.569 -20.655  1.00 10.00      A   
ATOM   3178  HG  CYS A 337       6.873  -5.854 -20.896  1.00 10.00      A   
ATOM   3179  C   CYS A 337       4.339  -2.771 -23.187  1.00 10.00      A   
ATOM   3180  O   CYS A 337       4.462  -1.590 -22.854  1.00 10.00      A   
ATOM   3181  N   LYS A 338       3.359  -3.200 -23.969  1.00 10.00      A   
ATOM   3182  HN  LYS A 338       3.300  -4.160 -24.182  1.00 10.00      A   
ATOM   3183  CA  LYS A 338       2.357  -2.293 -24.505  1.00 10.00      A   
ATOM   3184  CB  LYS A 338       1.950  -2.717 -25.921  1.00 10.00      A   
ATOM   3185  CG  LYS A 338       3.088  -2.695 -26.936  1.00 10.00      A   
ATOM   3186  CD  LYS A 338       3.627  -1.288 -27.128  1.00 10.00      A   
ATOM   3187  CE  LYS A 338       4.785  -1.254 -28.112  1.00 10.00      A   
ATOM   3188  NZ  LYS A 338       5.349   0.115 -28.236  1.00 10.00      A   
ATOM   3189  HZ1 LYS A 338       4.630   0.769 -28.602  1.00 10.00      A   
ATOM   3190  HZ2 LYS A 338       6.157   0.113 -28.886  1.00 10.00      A   
ATOM   3191  HZ3 LYS A 338       5.670   0.453 -27.302  1.00 10.00      A   
ATOM   3192  C   LYS A 338       1.136  -2.234 -23.597  1.00 10.00      A   
ATOM   3193  O   LYS A 338       0.235  -1.421 -23.803  1.00 10.00      A   
ATOM   3194  N   ASP A 339       1.112  -3.096 -22.589  1.00 10.00      A   
ATOM   3195  HN  ASP A 339       1.864  -3.716 -22.470  1.00 10.00      A   
ATOM   3196  CA  ASP A 339      -0.002  -3.145 -21.648  1.00 10.00      A   
ATOM   3197  CB  ASP A 339      -0.506  -4.581 -21.463  1.00 10.00      A   
ATOM   3198  CG  ASP A 339      -1.946  -4.639 -20.986  1.00 10.00      A   
ATOM   3199  OD1 ASP A 339      -2.823  -4.026 -21.636  1.00 10.00      A   
ATOM   3200  OD2 ASP A 339      -2.214  -5.307 -19.969  1.00 10.00      A   
ATOM   3201  C   ASP A 339       0.393  -2.537 -20.308  1.00 10.00      A   
ATOM   3202  O   ASP A 339      -0.327  -2.664 -19.317  1.00 10.00      A   
ATOM   3203  N   LEU A 340       1.539  -1.861 -20.291  1.00 10.00      A   
ATOM   3204  HN  LEU A 340       2.057  -1.785 -21.120  1.00 10.00      A   
ATOM   3205  CA  LEU A 340       2.039  -1.224 -19.077  1.00 10.00      A   
ATOM   3206  CB  LEU A 340       3.429  -0.627 -19.314  1.00 10.00      A   
ATOM   3207  CG  LEU A 340       4.232  -0.263 -18.064  1.00 10.00      A   
ATOM   3208  CD1 LEU A 340       4.658  -1.519 -17.319  1.00 10.00      A   
ATOM   3209  CD2 LEU A 340       5.447   0.572 -18.437  1.00 10.00      A   
ATOM   3210  C   LEU A 340       1.070  -0.144 -18.610  1.00 10.00      A   
ATOM   3211  O   LEU A 340       0.814   0.821 -19.326  1.00 10.00      A   
ATOM   3212  N   ARG A 341       0.541  -0.316 -17.409  1.00 10.00      A   
ATOM   3213  HN  ARG A 341       0.812  -1.098 -16.879  1.00 10.00      A   
ATOM   3214  CA  ARG A 341      -0.417   0.625 -16.850  1.00 10.00      A   
ATOM   3215  CB  ARG A 341      -1.530  -0.125 -16.109  1.00 10.00      A   
ATOM   3216  CG  ARG A 341      -2.133  -1.286 -16.881  1.00 10.00      A   
ATOM   3217  CD  ARG A 341      -2.911  -0.804 -18.090  1.00 10.00      A   
ATOM   3218  NE  ARG A 341      -3.332  -1.913 -18.945  1.00 10.00      A   
ATOM   3219  HE  ARG A 341      -2.621  -2.472 -19.341  1.00 10.00      A   
ATOM   3220  CZ  ARG A 341      -4.604  -2.206 -19.208  1.00 10.00      A   
ATOM   3221  NH1 ARG A 341      -5.579  -1.472 -18.682  1.00 10.00      A   
ATOM   3222 HH11 ARG A 341      -6.581  -1.700 -18.881  1.00 10.00      A   
ATOM   3223 HH12 ARG A 341      -5.349  -0.660 -18.068  1.00 10.00      A   
ATOM   3224  NH2 ARG A 341      -4.897  -3.210 -20.021  1.00 10.00      A   
ATOM   3225 HH21 ARG A 341      -4.125  -3.771 -20.463  1.00 10.00      A   
ATOM   3226 HH22 ARG A 341      -5.892  -3.446 -20.228  1.00 10.00      A   
ATOM   3227  C   ARG A 341       0.257   1.593 -15.889  1.00 10.00      A   
ATOM   3228  O   ARG A 341      -0.139   2.757 -15.784  1.00 10.00      A   
ATOM   3229  N   GLU A 342       1.277   1.114 -15.191  1.00 10.00      A   
ATOM   3230  HN  GLU A 342       1.574   0.189 -15.341  1.00 10.00      A   
ATOM   3231  CA  GLU A 342       1.977   1.938 -14.220  1.00 10.00      A   
ATOM   3232  CB  GLU A 342       1.425   1.687 -12.817  1.00 10.00      A   
ATOM   3233  CG  GLU A 342       2.086   2.539 -11.751  1.00 10.00      A   
ATOM   3234  CD  GLU A 342       1.618   2.208 -10.362  1.00 10.00      A   
ATOM   3235  OE1 GLU A 342       0.553   2.711  -9.963  1.00 10.00      A   
ATOM   3236  OE2 GLU A 342       2.326   1.459  -9.659  1.00 10.00      A   
ATOM   3237  C   GLU A 342       3.482   1.684 -14.236  1.00 10.00      A   
ATOM   3238  O   GLU A 342       3.932   0.544 -14.363  1.00 10.00      A   
ATOM   3239  N   LEU A 343       4.255   2.754 -14.091  1.00 10.00      A   
ATOM   3240  HN  LEU A 343       3.835   3.639 -13.989  1.00 10.00      A   
ATOM   3241  CA  LEU A 343       5.704   2.659 -14.075  1.00 10.00      A   
ATOM   3242  CB  LEU A 343       6.283   2.997 -15.455  1.00 10.00      A   
ATOM   3243  CG  LEU A 343       7.811   2.971 -15.579  1.00 10.00      A   
ATOM   3244  CD1 LEU A 343       8.357   1.582 -15.291  1.00 10.00      A   
ATOM   3245  CD2 LEU A 343       8.246   3.440 -16.958  1.00 10.00      A   
ATOM   3246  C   LEU A 343       6.286   3.587 -13.019  1.00 10.00      A   
ATOM   3247  O   LEU A 343       6.145   4.808 -13.106  1.00 10.00      A   
ATOM   3248  N   ARG A 344       6.912   3.001 -12.009  1.00 10.00      A   
ATOM   3249  HN  ARG A 344       6.971   2.019 -11.987  1.00 10.00      A   
ATOM   3250  CA  ARG A 344       7.531   3.772 -10.942  1.00 10.00      A   
ATOM   3251  CB  ARG A 344       6.928   3.414  -9.575  1.00 10.00      A   
ATOM   3252  CG  ARG A 344       5.432   3.683  -9.465  1.00 10.00      A   
ATOM   3253  CD  ARG A 344       4.918   3.510  -8.040  1.00 10.00      A   
ATOM   3254  NE  ARG A 344       3.469   3.306  -8.016  1.00 10.00      A   
ATOM   3255  HE  ARG A 344       3.043   3.036  -8.866  1.00 10.00      A   
ATOM   3256  CZ  ARG A 344       2.693   3.427  -6.933  1.00 10.00      A   
ATOM   3257  NH1 ARG A 344       3.211   3.747  -5.754  1.00 10.00      A   
ATOM   3258 HH11 ARG A 344       2.588   3.837  -4.921  1.00 10.00      A   
ATOM   3259 HH12 ARG A 344       4.230   3.910  -5.648  1.00 10.00      A   
ATOM   3260  NH2 ARG A 344       1.383   3.232  -7.037  1.00 10.00      A   
ATOM   3261 HH21 ARG A 344       0.955   2.990  -7.963  1.00 10.00      A   
ATOM   3262 HH22 ARG A 344       0.767   3.318  -6.189  1.00 10.00      A   
ATOM   3263  C   ARG A 344       9.036   3.530 -10.949  1.00 10.00      A   
ATOM   3264  O   ARG A 344       9.493   2.414 -10.703  1.00 10.00      A   
ATOM   3265  N   VAL A 345       9.799   4.567 -11.259  1.00 10.00      A   
ATOM   3266  HN  VAL A 345       9.374   5.431 -11.458  1.00 10.00      A   
ATOM   3267  CA  VAL A 345      11.253   4.464 -11.314  1.00 10.00      A   
ATOM   3268  CB  VAL A 345      11.811   5.080 -12.614  1.00 10.00      A   
ATOM   3269  CG1 VAL A 345      13.302   4.817 -12.746  1.00 10.00      A   
ATOM   3270  CG2 VAL A 345      11.063   4.544 -13.826  1.00 10.00      A   
ATOM   3271  C   VAL A 345      11.890   5.152 -10.110  1.00 10.00      A   
ATOM   3272  O   VAL A 345      11.893   6.381 -10.010  1.00 10.00      A   
ATOM   3273  N   PHE A 346      12.416   4.355  -9.193  1.00 10.00      A   
ATOM   3274  HN  PHE A 346      12.398   3.382  -9.340  1.00 10.00      A   
ATOM   3275  CA  PHE A 346      13.047   4.878  -7.987  1.00 10.00      A   
ATOM   3276  CB  PHE A 346      12.876   3.890  -6.827  1.00 10.00      A   
ATOM   3277  CG  PHE A 346      11.444   3.555  -6.514  1.00 10.00      A   
ATOM   3278  CD1 PHE A 346      10.818   2.483  -7.133  1.00 10.00      A   
ATOM   3279  CD2 PHE A 346      10.723   4.310  -5.604  1.00 10.00      A   
ATOM   3280  CE1 PHE A 346       9.502   2.169  -6.852  1.00 10.00      A   
ATOM   3281  CE2 PHE A 346       9.406   4.001  -5.317  1.00 10.00      A   
ATOM   3282  CZ  PHE A 346       8.794   2.929  -5.942  1.00 10.00      A   
ATOM   3283  C   PHE A 346      14.530   5.136  -8.234  1.00 10.00      A   
ATOM   3284  O   PHE A 346      15.182   4.390  -8.952  1.00 10.00      A   
ATOM   3285  N   PRO A 347      15.081   6.199  -7.645  1.00 10.00      A   
ATOM   3286  CA  PRO A 347      16.494   6.542  -7.816  1.00 10.00      A   
ATOM   3287  CB  PRO A 347      16.546   8.002  -7.360  1.00 10.00      A   
ATOM   3288  CG  PRO A 347      15.450   8.123  -6.355  1.00 10.00      A   
ATOM   3289  CD  PRO A 347      14.377   7.150  -6.767  1.00 10.00      A   
ATOM   3290  C   PRO A 347      17.402   5.676  -6.941  1.00 10.00      A   
ATOM   3291  O   PRO A 347      17.139   5.494  -5.746  1.00 10.00      A   
ATOM   3292  N   SER A 348      18.457   5.136  -7.544  1.00 10.00      A   
ATOM   3293  HN  SER A 348      18.598   5.301  -8.507  1.00 10.00      A   
ATOM   3294  CA  SER A 348      19.408   4.294  -6.826  1.00 10.00      A   
ATOM   3295  CB  SER A 348      20.472   3.756  -7.788  1.00 10.00      A   
ATOM   3296  OG  SER A 348      20.757   4.695  -8.812  1.00 10.00      A   
ATOM   3297  HG  SER A 348      20.015   4.717  -9.445  1.00 10.00      A   
ATOM   3298  C   SER A 348      20.063   5.082  -5.700  1.00 10.00      A   
ATOM   3299  O   SER A 348      20.104   4.634  -4.554  1.00 10.00      A   
ATOM   3300  N   GLU A 349      20.559   6.262  -6.043  1.00 10.00      A   
ATOM   3301  HN  GLU A 349      20.495   6.548  -6.978  1.00 10.00      A   
ATOM   3302  CA  GLU A 349      21.197   7.140  -5.081  1.00 10.00      A   
ATOM   3303  CB  GLU A 349      22.717   7.124  -5.250  1.00 10.00      A   
ATOM   3304  CG  GLU A 349      23.430   6.165  -4.311  1.00 10.00      A   
ATOM   3305  CD  GLU A 349      23.218   6.521  -2.851  1.00 10.00      A   
ATOM   3306  OE1 GLU A 349      24.064   7.241  -2.279  1.00 10.00      A   
ATOM   3307  OE2 GLU A 349      22.202   6.083  -2.271  1.00 10.00      A   
ATOM   3308  C   GLU A 349      20.664   8.561  -5.220  1.00 10.00      A   
ATOM   3309  O   GLU A 349      21.264   9.393  -5.895  1.00 10.00      A   
ATOM   3310  N   PRO A 350      19.521   8.855  -4.576  1.00 10.00      A   
ATOM   3311  CA  PRO A 350      18.898  10.185  -4.634  1.00 10.00      A   
ATOM   3312  CB  PRO A 350      17.509   9.946  -4.033  1.00 10.00      A   
ATOM   3313  CG  PRO A 350      17.698   8.793  -3.109  1.00 10.00      A   
ATOM   3314  CD  PRO A 350      18.748   7.918  -3.738  1.00 10.00      A   
ATOM   3315  C   PRO A 350      19.659  11.205  -3.791  1.00 10.00      A   
ATOM   3316  O   PRO A 350      19.347  12.395  -3.803  1.00 10.00      A   
ATOM   3317  N   PHE A 351      20.657  10.726  -3.064  1.00 10.00      A   
ATOM   3318  HN  PHE A 351      20.857   9.768  -3.104  1.00 10.00      A   
ATOM   3319  CA  PHE A 351      21.465  11.580  -2.208  1.00 10.00      A   
ATOM   3320  CB  PHE A 351      21.969  10.780  -1.004  1.00 10.00      A   
ATOM   3321  CG  PHE A 351      20.893   9.965  -0.337  1.00 10.00      A   
ATOM   3322  CD1 PHE A 351      20.949   8.583  -0.352  1.00 10.00      A   
ATOM   3323  CD2 PHE A 351      19.826  10.583   0.295  1.00 10.00      A   
ATOM   3324  CE1 PHE A 351      19.961   7.827   0.250  1.00 10.00      A   
ATOM   3325  CE2 PHE A 351      18.835   9.833   0.901  1.00 10.00      A   
ATOM   3326  CZ  PHE A 351      18.904   8.454   0.878  1.00 10.00      A   
ATOM   3327  C   PHE A 351      22.631  12.174  -2.990  1.00 10.00      A   
ATOM   3328  O   PHE A 351      23.311  13.091  -2.522  1.00 10.00      A   
ATOM   3329  N   VAL A 352      22.848  11.642  -4.186  1.00 10.00      A   
ATOM   3330  HN  VAL A 352      22.263  10.923  -4.502  1.00 10.00      A   
ATOM   3331  CA  VAL A 352      23.916  12.106  -5.052  1.00 10.00      A   
ATOM   3332  CB  VAL A 352      24.646  10.926  -5.728  1.00 10.00      A   
ATOM   3333  CG1 VAL A 352      25.801  11.425  -6.584  1.00 10.00      A   
ATOM   3334  CG2 VAL A 352      25.141   9.935  -4.686  1.00 10.00      A   
ATOM   3335  C   VAL A 352      23.340  13.016  -6.128  1.00 10.00      A   
ATOM   3336  O   VAL A 352      22.546  12.570  -6.964  1.00 10.00      A   
ATOM   3337  N   MET A 353      23.726  14.288  -6.089  1.00 10.00      A   
ATOM   3338  HN  MET A 353      24.345  14.575  -5.384  1.00 10.00      A   
ATOM   3339  CA  MET A 353      23.247  15.274  -7.051  1.00 10.00      A   
ATOM   3340  CB  MET A 353      23.843  16.652  -6.750  1.00 10.00      A   
ATOM   3341  CG  MET A 353      23.338  17.762  -7.661  1.00 10.00      A   
ATOM   3342  SD  MET A 353      24.038  19.376  -7.260  1.00 10.00      A   
ATOM   3343  CE  MET A 353      23.206  20.416  -8.462  1.00 10.00      A   
ATOM   3344  C   MET A 353      23.563  14.865  -8.487  1.00 10.00      A   
ATOM   3345  O   MET A 353      22.675  14.838  -9.341  1.00 10.00      A   
ATOM   3346  N   GLU A 354      24.827  14.546  -8.745  1.00 10.00      A   
ATOM   3347  HN  GLU A 354      25.486  14.580  -8.022  1.00 10.00      A   
ATOM   3348  CA  GLU A 354      25.254  14.146 -10.075  1.00 10.00      A   
ATOM   3349  CB  GLU A 354      26.777  14.083 -10.164  1.00 10.00      A   
ATOM   3350  CG  GLU A 354      27.432  15.450 -10.270  1.00 10.00      A   
ATOM   3351  CD  GLU A 354      27.039  16.182 -11.536  1.00 10.00      A   
ATOM   3352  OE1 GLU A 354      27.717  15.998 -12.564  1.00 10.00      A   
ATOM   3353  OE2 GLU A 354      26.050  16.948 -11.514  1.00 10.00      A   
ATOM   3354  C   GLU A 354      24.630  12.821 -10.503  1.00 10.00      A   
ATOM   3355  O   GLU A 354      24.556  11.869  -9.722  1.00 10.00      A   
ATOM   3356  N   PRO A 355      24.159  12.758 -11.754  1.00 10.00      A   
ATOM   3357  CA  PRO A 355      23.535  11.555 -12.312  1.00 10.00      A   
ATOM   3358  CB  PRO A 355      23.170  11.960 -13.744  1.00 10.00      A   
ATOM   3359  CG  PRO A 355      23.158  13.451 -13.732  1.00 10.00      A   
ATOM   3360  CD  PRO A 355      24.191  13.863 -12.727  1.00 10.00      A   
ATOM   3361  C   PRO A 355      24.487  10.360 -12.330  1.00 10.00      A   
ATOM   3362  O   PRO A 355      25.547  10.396 -12.957  1.00 10.00      A   
ATOM   3363  N   ASN A 356      24.106   9.313 -11.619  1.00 10.00      A   
ATOM   3364  HN  ASN A 356      23.273   9.363 -11.107  1.00 10.00      A   
ATOM   3365  CA  ASN A 356      24.902   8.094 -11.552  1.00 10.00      A   
ATOM   3366  CB  ASN A 356      24.780   7.443 -10.166  1.00 10.00      A   
ATOM   3367  CG  ASN A 356      23.364   7.000  -9.831  1.00 10.00      A   
ATOM   3368  OD1 ASN A 356      22.537   7.803  -9.390  1.00 10.00      A   
ATOM   3369  ND2 ASN A 356      23.071   5.720 -10.028  1.00 10.00      A   
ATOM   3370 HD21 ASN A 356      23.770   5.133 -10.382  1.00 10.00      A   
ATOM   3371 HD22 ASN A 356      22.164   5.412  -9.796  1.00 10.00      A   
ATOM   3372  C   ASN A 356      24.473   7.116 -12.637  1.00 10.00      A   
ATOM   3373  O   ASN A 356      25.116   6.092 -12.855  1.00 10.00      A   
ATOM   3374  N   VAL A 357      23.382   7.443 -13.311  1.00 10.00      A   
ATOM   3375  HN  VAL A 357      22.926   8.278 -13.094  1.00 10.00      A   
ATOM   3376  CA  VAL A 357      22.845   6.612 -14.379  1.00 10.00      A   
ATOM   3377  CB  VAL A 357      21.647   5.762 -13.904  1.00 10.00      A   
ATOM   3378  CG1 VAL A 357      22.116   4.559 -13.101  1.00 10.00      A   
ATOM   3379  CG2 VAL A 357      20.680   6.610 -13.093  1.00 10.00      A   
ATOM   3380  C   VAL A 357      22.390   7.493 -15.531  1.00 10.00      A   
ATOM   3381  O   VAL A 357      22.073   8.668 -15.328  1.00 10.00      A   
ATOM   3382  N   ALA A 358      22.358   6.931 -16.729  1.00 10.00      A   
ATOM   3383  HN  ALA A 358      22.623   5.983 -16.827  1.00 10.00      A   
ATOM   3384  CA  ALA A 358      21.935   7.671 -17.907  1.00 10.00      A   
ATOM   3385  CB  ALA A 358      22.578   7.088 -19.156  1.00 10.00      A   
ATOM   3386  C   ALA A 358      20.415   7.663 -18.027  1.00 10.00      A   
ATOM   3387  O   ALA A 358      19.853   7.119 -18.981  1.00 10.00      A   
ATOM   3388  N   LEU A 359      19.755   8.238 -17.033  1.00 10.00      A   
ATOM   3389  HN  LEU A 359      20.263   8.632 -16.291  1.00 10.00      A   
ATOM   3390  CA  LEU A 359      18.302   8.312 -17.013  1.00 10.00      A   
ATOM   3391  CB  LEU A 359      17.740   7.538 -15.816  1.00 10.00      A   
ATOM   3392  CG  LEU A 359      16.216   7.466 -15.711  1.00 10.00      A   
ATOM   3393  CD1 LEU A 359      15.748   6.019 -15.725  1.00 10.00      A   
ATOM   3394  CD2 LEU A 359      15.735   8.174 -14.454  1.00 10.00      A   
ATOM   3395  C   LEU A 359      17.864   9.764 -16.949  1.00 10.00      A   
ATOM   3396  O   LEU A 359      18.078  10.442 -15.943  1.00 10.00      A   
ATOM   3397  N   THR A 360      17.258  10.238 -18.022  1.00 10.00      A   
ATOM   3398  HN  THR A 360      17.098   9.640 -18.791  1.00 10.00      A   
ATOM   3399  CA  THR A 360      16.802  11.610 -18.100  1.00 10.00      A   
ATOM   3400  CB  THR A 360      17.586  12.386 -19.181  1.00 10.00      A   
ATOM   3401  OG1 THR A 360      17.458  11.731 -20.455  1.00 10.00      A   
ATOM   3402  HG1 THR A 360      17.679  10.785 -20.359  1.00 10.00      A   
ATOM   3403  CG2 THR A 360      19.059  12.476 -18.810  1.00 10.00      A   
ATOM   3404  C   THR A 360      15.305  11.655 -18.405  1.00 10.00      A   
ATOM   3405  O   THR A 360      14.551  10.776 -17.983  1.00 10.00      A   
ATOM   3406  N   GLU A 361      14.875  12.677 -19.136  1.00 10.00      A   
ATOM   3407  HN  GLU A 361      15.521  13.357 -19.449  1.00 10.00      A   
ATOM   3408  CA  GLU A 361      13.475  12.825 -19.495  1.00 10.00      A   
ATOM   3409  CB  GLU A 361      13.151  14.300 -19.745  1.00 10.00      A   
ATOM   3410  CG  GLU A 361      13.766  14.867 -21.017  1.00 10.00      A   
ATOM   3411  CD  GLU A 361      15.103  15.541 -20.787  1.00 10.00      A   
ATOM   3412  OE1 GLU A 361      15.230  16.736 -21.126  1.00 10.00      A   
ATOM   3413  OE2 GLU A 361      16.034  14.880 -20.283  1.00 10.00      A   
ATOM   3414  C   GLU A 361      13.149  11.999 -20.738  1.00 10.00      A   
ATOM   3415  O   GLU A 361      11.982  11.710 -21.016  1.00 10.00      A   
ATOM   3416  N   GLN A 362      14.196  11.617 -21.474  1.00 10.00      A   
ATOM   3417  HN  GLN A 362      15.100  11.871 -21.182  1.00 10.00      A   
ATOM   3418  CA  GLN A 362      14.044  10.834 -22.696  1.00 10.00      A   
ATOM   3419  CB  GLN A 362      15.411  10.538 -23.324  1.00 10.00      A   
ATOM   3420  CG  GLN A 362      15.335   9.940 -24.722  1.00 10.00      A   
ATOM   3421  CD  GLN A 362      14.772  10.910 -25.747  1.00 10.00      A   
ATOM   3422  OE1 GLN A 362      14.943  12.126 -25.629  1.00 10.00      A   
ATOM   3423  NE2 GLN A 362      14.098  10.385 -26.760  1.00 10.00      A   
ATOM   3424 HE21 GLN A 362      13.997   9.407 -26.799  1.00 10.00      A   
ATOM   3425 HE22 GLN A 362      13.723  10.991 -27.434  1.00 10.00      A   
ATOM   3426  C   GLN A 362      13.304   9.534 -22.415  1.00 10.00      A   
ATOM   3427  O   GLN A 362      12.425   9.135 -23.183  1.00 10.00      A   
ATOM   3428  N   GLY A 363      13.660   8.887 -21.314  1.00 10.00      A   
ATOM   3429  HN  GLY A 363      14.388   9.250 -20.753  1.00 10.00      A   
ATOM   3430  CA  GLY A 363      13.018   7.645 -20.938  1.00 10.00      A   
ATOM   3431  C   GLY A 363      11.517   7.794 -20.789  1.00 10.00      A   
ATOM   3432  O   GLY A 363      10.750   7.012 -21.352  1.00 10.00      A   
ATOM   3433  N   LEU A 364      11.102   8.820 -20.060  1.00 10.00      A   
ATOM   3434  HN  LEU A 364      11.767   9.423 -19.672  1.00 10.00      A   
ATOM   3435  CA  LEU A 364       9.685   9.081 -19.824  1.00 10.00      A   
ATOM   3436  CB  LEU A 364       9.514  10.305 -18.919  1.00 10.00      A   
ATOM   3437  CG  LEU A 364       8.590  10.133 -17.709  1.00 10.00      A   
ATOM   3438  CD1 LEU A 364       8.536  11.414 -16.886  1.00 10.00      A   
ATOM   3439  CD2 LEU A 364       7.195   9.717 -18.144  1.00 10.00      A   
ATOM   3440  C   LEU A 364       8.935   9.286 -21.141  1.00 10.00      A   
ATOM   3441  O   LEU A 364       7.884   8.680 -21.365  1.00 10.00      A   
ATOM   3442  N   VAL A 365       9.494  10.123 -22.015  1.00 10.00      A   
ATOM   3443  HN  VAL A 365      10.347  10.557 -21.782  1.00 10.00      A   
ATOM   3444  CA  VAL A 365       8.879  10.415 -23.313  1.00 10.00      A   
ATOM   3445  CB  VAL A 365       9.634  11.543 -24.052  1.00 10.00      A   
ATOM   3446  CG1 VAL A 365       8.939  11.898 -25.358  1.00 10.00      A   
ATOM   3447  CG2 VAL A 365       9.757  12.772 -23.163  1.00 10.00      A   
ATOM   3448  C   VAL A 365       8.825   9.162 -24.194  1.00 10.00      A   
ATOM   3449  O   VAL A 365       7.926   8.998 -25.028  1.00 10.00      A   
ATOM   3450  N   SER A 366       9.787   8.273 -24.006  1.00 10.00      A   
ATOM   3451  HN  SER A 366      10.487   8.450 -23.340  1.00 10.00      A   
ATOM   3452  CA  SER A 366       9.829   7.043 -24.772  1.00 10.00      A   
ATOM   3453  CB  SER A 366      11.211   6.392 -24.668  1.00 10.00      A   
ATOM   3454  OG  SER A 366      12.223   7.279 -25.119  1.00 10.00      A   
ATOM   3455  HG  SER A 366      12.311   8.010 -24.490  1.00 10.00      A   
ATOM   3456  C   SER A 366       8.736   6.084 -24.309  1.00 10.00      A   
ATOM   3457  O   SER A 366       8.136   5.373 -25.117  1.00 10.00      A   
ATOM   3458  N   VAL A 367       8.457   6.092 -23.012  1.00 10.00      A   
ATOM   3459  HN  VAL A 367       8.948   6.702 -22.418  1.00 10.00      A   
ATOM   3460  CA  VAL A 367       7.445   5.211 -22.449  1.00 10.00      A   
ATOM   3461  CB  VAL A 367       7.678   4.946 -20.945  1.00 10.00      A   
ATOM   3462  CG1 VAL A 367       6.726   3.880 -20.432  1.00 10.00      A   
ATOM   3463  CG2 VAL A 367       9.114   4.511 -20.700  1.00 10.00      A   
ATOM   3464  C   VAL A 367       6.025   5.730 -22.695  1.00 10.00      A   
ATOM   3465  O   VAL A 367       5.107   4.944 -22.913  1.00 10.00      A   
ATOM   3466  N   SER A 368       5.850   7.049 -22.688  1.00 10.00      A   
ATOM   3467  HN  SER A 368       6.621   7.636 -22.531  1.00 10.00      A   
ATOM   3468  CA  SER A 368       4.534   7.647 -22.905  1.00 10.00      A   
ATOM   3469  CB  SER A 368       4.589   9.168 -22.721  1.00 10.00      A   
ATOM   3470  OG  SER A 368       5.739   9.724 -23.336  1.00 10.00      A   
ATOM   3471  HG  SER A 368       5.472  10.359 -24.016  1.00 10.00      A   
ATOM   3472  C   SER A 368       3.978   7.293 -24.285  1.00 10.00      A   
ATOM   3473  O   SER A 368       2.779   7.044 -24.442  1.00 10.00      A   
ATOM   3474  N   MET A 369       4.859   7.274 -25.281  1.00 10.00      A   
ATOM   3475  HN  MET A 369       5.797   7.501 -25.091  1.00 10.00      A   
ATOM   3476  CA  MET A 369       4.471   6.938 -26.649  1.00 10.00      A   
ATOM   3477  CB  MET A 369       5.448   7.559 -27.654  1.00 10.00      A   
ATOM   3478  CG  MET A 369       5.439   9.076 -27.694  1.00 10.00      A   
ATOM   3479  SD  MET A 369       6.701   9.746 -28.795  1.00 10.00      A   
ATOM   3480  CE  MET A 369       6.474  11.504 -28.536  1.00 10.00      A   
ATOM   3481  C   MET A 369       4.459   5.427 -26.845  1.00 10.00      A   
ATOM   3482  O   MET A 369       3.714   4.898 -27.670  1.00 10.00      A   
ATOM   3483  N   GLY A 370       5.294   4.740 -26.075  1.00 10.00      A   
ATOM   3484  HN  GLY A 370       5.852   5.219 -25.427  1.00 10.00      A   
ATOM   3485  CA  GLY A 370       5.386   3.300 -26.176  1.00 10.00      A   
ATOM   3486  C   GLY A 370       4.208   2.586 -25.551  1.00 10.00      A   
ATOM   3487  O   GLY A 370       3.620   1.703 -26.169  1.00 10.00      A   
ATOM   3488  N   CYS A 371       3.857   2.965 -24.333  1.00 10.00      A   
ATOM   3489  HN  CYS A 371       4.352   3.694 -23.888  1.00 10.00      A   
ATOM   3490  CA  CYS A 371       2.749   2.336 -23.633  1.00 10.00      A   
ATOM   3491  CB  CYS A 371       3.142   2.056 -22.182  1.00 10.00      A   
ATOM   3492  SG  CYS A 371       4.785   1.325 -22.009  1.00 10.00      A   
ATOM   3493  HG  CYS A 371       4.709   0.060 -22.407  1.00 10.00      A   
ATOM   3494  C   CYS A 371       1.498   3.205 -23.687  1.00 10.00      A   
ATOM   3495  O   CYS A 371       1.425   4.249 -23.036  1.00 10.00      A   
ATOM   3496  N   PRO A 372       0.496   2.781 -24.469  1.00 10.00      A   
ATOM   3497  CA  PRO A 372      -0.763   3.519 -24.617  1.00 10.00      A   
ATOM   3498  CB  PRO A 372      -1.335   2.949 -25.912  1.00 10.00      A   
ATOM   3499  CG  PRO A 372      -0.833   1.547 -25.956  1.00 10.00      A   
ATOM   3500  CD  PRO A 372       0.517   1.552 -25.289  1.00 10.00      A   
ATOM   3501  C   PRO A 372      -1.731   3.277 -23.459  1.00 10.00      A   
ATOM   3502  O   PRO A 372      -2.793   3.897 -23.384  1.00 10.00      A   
ATOM   3503  N   LYS A 373      -1.357   2.373 -22.562  1.00 10.00      A   
ATOM   3504  HN  LYS A 373      -0.496   1.921 -22.677  1.00 10.00      A   
ATOM   3505  CA  LYS A 373      -2.187   2.035 -21.416  1.00 10.00      A   
ATOM   3506  CB  LYS A 373      -2.265   0.514 -21.263  1.00 10.00      A   
ATOM   3507  CG  LYS A 373      -3.109  -0.184 -22.315  1.00 10.00      A   
ATOM   3508  CD  LYS A 373      -4.582   0.161 -22.155  1.00 10.00      A   
ATOM   3509  CE  LYS A 373      -5.450  -0.694 -23.062  1.00 10.00      A   
ATOM   3510  NZ  LYS A 373      -6.894  -0.365 -22.924  1.00 10.00      A   
ATOM   3511  HZ1 LYS A 373      -7.200  -0.512 -21.943  1.00 10.00      A   
ATOM   3512  HZ2 LYS A 373      -7.465  -0.975 -23.545  1.00 10.00      A   
ATOM   3513  HZ3 LYS A 373      -7.065   0.629 -23.183  1.00 10.00      A   
ATOM   3514  C   LYS A 373      -1.633   2.658 -20.139  1.00 10.00      A   
ATOM   3515  O   LYS A 373      -2.118   2.385 -19.038  1.00 10.00      A   
ATOM   3516  N   LEU A 374      -0.624   3.502 -20.295  1.00 10.00      A   
ATOM   3517  HN  LEU A 374      -0.299   3.694 -21.198  1.00 10.00      A   
ATOM   3518  CA  LEU A 374       0.004   4.158 -19.162  1.00 10.00      A   
ATOM   3519  CB  LEU A 374       1.348   4.760 -19.579  1.00 10.00      A   
ATOM   3520  CG  LEU A 374       2.595   4.200 -18.894  1.00 10.00      A   
ATOM   3521  CD1 LEU A 374       3.802   5.048 -19.240  1.00 10.00      A   
ATOM   3522  CD2 LEU A 374       2.407   4.134 -17.389  1.00 10.00      A   
ATOM   3523  C   LEU A 374      -0.888   5.258 -18.607  1.00 10.00      A   
ATOM   3524  O   LEU A 374      -1.374   6.108 -19.354  1.00 10.00      A   
ATOM   3525  N   GLU A 375      -1.113   5.232 -17.300  1.00 10.00      A   
ATOM   3526  HN  GLU A 375      -0.732   4.505 -16.762  1.00 10.00      A   
ATOM   3527  CA  GLU A 375      -1.934   6.245 -16.649  1.00 10.00      A   
ATOM   3528  CB  GLU A 375      -3.406   5.832 -16.629  1.00 10.00      A   
ATOM   3529  CG  GLU A 375      -3.662   4.469 -16.015  1.00 10.00      A   
ATOM   3530  CD  GLU A 375      -5.133   4.201 -15.814  1.00 10.00      A   
ATOM   3531  OE1 GLU A 375      -5.735   4.824 -14.916  1.00 10.00      A   
ATOM   3532  OE2 GLU A 375      -5.697   3.367 -16.555  1.00 10.00      A   
ATOM   3533  C   GLU A 375      -1.439   6.542 -15.236  1.00 10.00      A   
ATOM   3534  O   GLU A 375      -2.030   7.347 -14.515  1.00 10.00      A   
ATOM   3535  N   SER A 376      -0.353   5.888 -14.851  1.00 10.00      A   
ATOM   3536  HN  SER A 376       0.075   5.264 -15.471  1.00 10.00      A   
ATOM   3537  CA  SER A 376       0.231   6.077 -13.534  1.00 10.00      A   
ATOM   3538  CB  SER A 376      -0.288   5.005 -12.570  1.00 10.00      A   
ATOM   3539  OG  SER A 376       0.177   5.226 -11.249  1.00 10.00      A   
ATOM   3540  HG  SER A 376       0.128   4.393 -10.751  1.00 10.00      A   
ATOM   3541  C   SER A 376       1.751   6.025 -13.641  1.00 10.00      A   
ATOM   3542  O   SER A 376       2.328   4.966 -13.886  1.00 10.00      A   
ATOM   3543  N   VAL A 377       2.399   7.172 -13.487  1.00 10.00      A   
ATOM   3544  HN  VAL A 377       1.891   7.993 -13.293  1.00 10.00      A   
ATOM   3545  CA  VAL A 377       3.853   7.237 -13.591  1.00 10.00      A   
ATOM   3546  CB  VAL A 377       4.296   7.957 -14.890  1.00 10.00      A   
ATOM   3547  CG1 VAL A 377       5.802   7.860 -15.089  1.00 10.00      A   
ATOM   3548  CG2 VAL A 377       3.567   7.402 -16.100  1.00 10.00      A   
ATOM   3549  C   VAL A 377       4.476   7.954 -12.398  1.00 10.00      A   
ATOM   3550  O   VAL A 377       3.962   8.969 -11.930  1.00 10.00      A   
ATOM   3551  N   LEU A 378       5.574   7.398 -11.905  1.00 10.00      A   
ATOM   3552  HN  LEU A 378       5.900   6.558 -12.302  1.00 10.00      A   
ATOM   3553  CA  LEU A 378       6.315   7.979 -10.794  1.00 10.00      A   
ATOM   3554  CB  LEU A 378       6.137   7.142  -9.522  1.00 10.00      A   
ATOM   3555  CG  LEU A 378       7.020   7.502  -8.319  1.00 10.00      A   
ATOM   3556  CD1 LEU A 378       6.913   8.980  -7.974  1.00 10.00      A   
ATOM   3557  CD2 LEU A 378       6.641   6.654  -7.118  1.00 10.00      A   
ATOM   3558  C   LEU A 378       7.784   8.078 -11.189  1.00 10.00      A   
ATOM   3559  O   LEU A 378       8.457   7.060 -11.360  1.00 10.00      A   
ATOM   3560  N   TYR A 379       8.268   9.303 -11.351  1.00 10.00      A   
ATOM   3561  HN  TYR A 379       7.681  10.078 -11.176  1.00 10.00      A   
ATOM   3562  CA  TYR A 379       9.643   9.538 -11.770  1.00 10.00      A   
ATOM   3563  CB  TYR A 379       9.637  10.360 -13.061  1.00 10.00      A   
ATOM   3564  CG  TYR A 379      10.566   9.859 -14.142  1.00 10.00      A   
ATOM   3565  CD1 TYR A 379      10.572   8.523 -14.518  1.00 10.00      A   
ATOM   3566  CD2 TYR A 379      11.424  10.729 -14.803  1.00 10.00      A   
ATOM   3567  CE1 TYR A 379      11.407   8.067 -15.520  1.00 10.00      A   
ATOM   3568  CE2 TYR A 379      12.265  10.281 -15.803  1.00 10.00      A   
ATOM   3569  CZ  TYR A 379      12.252   8.950 -16.158  1.00 10.00      A   
ATOM   3570  OH  TYR A 379      13.079   8.501 -17.161  1.00 10.00      A   
ATOM   3571  HH  TYR A 379      13.786   9.146 -17.307  1.00 10.00      A   
ATOM   3572  C   TYR A 379      10.450  10.268 -10.702  1.00 10.00      A   
ATOM   3573  O   TYR A 379       9.902  11.009  -9.888  1.00 10.00      A   
ATOM   3574  N   PHE A 380      11.757  10.047 -10.728  1.00 10.00      A   
ATOM   3575  HN  PHE A 380      12.116   9.434 -11.404  1.00 10.00      A   
ATOM   3576  CA  PHE A 380      12.683  10.671  -9.792  1.00 10.00      A   
ATOM   3577  CB  PHE A 380      12.942   9.740  -8.604  1.00 10.00      A   
ATOM   3578  CG  PHE A 380      12.227  10.110  -7.337  1.00 10.00      A   
ATOM   3579  CD1 PHE A 380      11.014   9.527  -7.015  1.00 10.00      A   
ATOM   3580  CD2 PHE A 380      12.776  11.031  -6.459  1.00 10.00      A   
ATOM   3581  CE1 PHE A 380      10.359   9.855  -5.844  1.00 10.00      A   
ATOM   3582  CE2 PHE A 380      12.127  11.368  -5.285  1.00 10.00      A   
ATOM   3583  CZ  PHE A 380      10.917  10.777  -4.978  1.00 10.00      A   
ATOM   3584  C   PHE A 380      14.002  10.964 -10.508  1.00 10.00      A   
ATOM   3585  O   PHE A 380      15.038  10.388 -10.179  1.00 10.00      A   
ATOM   3586  N   CYS A 381      13.956  11.844 -11.500  1.00 10.00      A   
ATOM   3587  HN  CYS A 381      13.101  12.272 -11.719  1.00 10.00      A   
ATOM   3588  CA  CYS A 381      15.146  12.189 -12.272  1.00 10.00      A   
ATOM   3589  CB  CYS A 381      14.793  12.354 -13.749  1.00 10.00      A   
ATOM   3590  SG  CYS A 381      13.473  13.546 -14.066  1.00 10.00      A   
ATOM   3591  HG  CYS A 381      13.954  14.478 -14.884  1.00 10.00      A   
ATOM   3592  C   CYS A 381      15.830  13.457 -11.755  1.00 10.00      A   
ATOM   3593  O   CYS A 381      15.320  14.134 -10.860  1.00 10.00      A   
ATOM   3594  N   ARG A 382      16.986  13.771 -12.338  1.00 10.00      A   
ATOM   3595  HN  ARG A 382      17.340  13.179 -13.036  1.00 10.00      A   
ATOM   3596  CA  ARG A 382      17.755  14.948 -11.961  1.00 10.00      A   
ATOM   3597  CB  ARG A 382      19.256  14.663 -12.085  1.00 10.00      A   
ATOM   3598  CG  ARG A 382      19.905  14.099 -10.832  1.00 10.00      A   
ATOM   3599  CD  ARG A 382      19.964  12.580 -10.857  1.00 10.00      A   
ATOM   3600  NE  ARG A 382      20.831  12.066  -9.805  1.00 10.00      A   
ATOM   3601  HE  ARG A 382      21.343  12.729  -9.285  1.00 10.00      A   
ATOM   3602  CZ  ARG A 382      20.977  10.777  -9.515  1.00 10.00      A   
ATOM   3603  NH1 ARG A 382      20.315   9.854 -10.202  1.00 10.00      A   
ATOM   3604 HH11 ARG A 382      19.673  10.135 -10.973  1.00 10.00      A   
ATOM   3605 HH12 ARG A 382      20.430   8.840  -9.968  1.00 10.00      A   
ATOM   3606  NH2 ARG A 382      21.782  10.417  -8.531  1.00 10.00      A   
ATOM   3607 HH21 ARG A 382      21.909   9.407  -8.293  1.00 10.00      A   
ATOM   3608 HH22 ARG A 382      22.293  11.147  -7.978  1.00 10.00      A   
ATOM   3609  C   ARG A 382      17.407  16.147 -12.836  1.00 10.00      A   
ATOM   3610  O   ARG A 382      17.453  17.289 -12.380  1.00 10.00      A   
ATOM   3611  N   GLN A 383      17.066  15.892 -14.092  1.00 10.00      A   
ATOM   3612  HN  GLN A 383      17.024  14.963 -14.400  1.00 10.00      A   
ATOM   3613  CA  GLN A 383      16.737  16.969 -15.017  1.00 10.00      A   
ATOM   3614  CB  GLN A 383      17.794  17.078 -16.121  1.00 10.00      A   
ATOM   3615  CG  GLN A 383      17.735  15.962 -17.155  1.00 10.00      A   
ATOM   3616  CD  GLN A 383      18.804  16.087 -18.221  1.00 10.00      A   
ATOM   3617  OE1 GLN A 383      19.918  16.538 -17.956  1.00 10.00      A   
ATOM   3618  NE2 GLN A 383      18.468  15.698 -19.439  1.00 10.00      A   
ATOM   3619 HE21 GLN A 383      17.554  15.347 -19.582  1.00 10.00      A   
ATOM   3620 HE22 GLN A 383      19.134  15.779 -20.153  1.00 10.00      A   
ATOM   3621  C   GLN A 383      15.357  16.781 -15.629  1.00 10.00      A   
ATOM   3622  O   GLN A 383      14.829  15.668 -15.660  1.00 10.00      A   
ATOM   3623  N   MET A 384      14.786  17.880 -16.112  1.00 10.00      A   
ATOM   3624  HN  MET A 384      15.264  18.734 -16.045  1.00 10.00      A   
ATOM   3625  CA  MET A 384      13.472  17.866 -16.737  1.00 10.00      A   
ATOM   3626  CB  MET A 384      12.365  17.882 -15.676  1.00 10.00      A   
ATOM   3627  CG  MET A 384      10.951  17.824 -16.239  1.00 10.00      A   
ATOM   3628  SD  MET A 384      10.716  16.475 -17.416  1.00 10.00      A   
ATOM   3629  CE  MET A 384      10.898  15.048 -16.348  1.00 10.00      A   
ATOM   3630  C   MET A 384      13.334  19.068 -17.666  1.00 10.00      A   
ATOM   3631  O   MET A 384      13.879  20.138 -17.388  1.00 10.00      A   
ATOM   3632  N   THR A 385      12.642  18.877 -18.777  1.00 10.00      A   
ATOM   3633  HN  THR A 385      12.260  17.992 -18.957  1.00 10.00      A   
ATOM   3634  CA  THR A 385      12.432  19.944 -19.742  1.00 10.00      A   
ATOM   3635  CB  THR A 385      13.022  19.576 -21.117  1.00 10.00      A   
ATOM   3636  OG1 THR A 385      12.984  18.152 -21.290  1.00 10.00      A   
ATOM   3637  HG1 THR A 385      13.860  17.774 -21.086  1.00 10.00      A   
ATOM   3638  CG2 THR A 385      14.456  20.070 -21.247  1.00 10.00      A   
ATOM   3639  C   THR A 385      10.946  20.233 -19.908  1.00 10.00      A   
ATOM   3640  O   THR A 385      10.106  19.346 -19.731  1.00 10.00      A   
ATOM   3641  N   ASN A 386      10.630  21.473 -20.246  1.00 10.00      A   
ATOM   3642  HN  ASN A 386      11.353  22.137 -20.362  1.00 10.00      A   
ATOM   3643  CA  ASN A 386       9.247  21.885 -20.446  1.00 10.00      A   
ATOM   3644  CB  ASN A 386       9.141  23.400 -20.642  1.00 10.00      A   
ATOM   3645  CG  ASN A 386       9.084  24.156 -19.333  1.00 10.00      A   
ATOM   3646  OD1 ASN A 386       8.086  24.099 -18.616  1.00 10.00      A   
ATOM   3647  ND2 ASN A 386      10.149  24.883 -19.018  1.00 10.00      A   
ATOM   3648 HD21 ASN A 386      10.907  24.890 -19.640  1.00 10.00      A   
ATOM   3649 HD22 ASN A 386      10.128  25.394 -18.175  1.00 10.00      A   
ATOM   3650  C   ASN A 386       8.652  21.169 -21.642  1.00 10.00      A   
ATOM   3651  O   ASN A 386       7.507  20.726 -21.603  1.00 10.00      A   
ATOM   3652  N   ALA A 387       9.448  21.039 -22.699  1.00 10.00      A   
ATOM   3653  HN  ALA A 387      10.360  21.406 -22.661  1.00 10.00      A   
ATOM   3654  CA  ALA A 387       9.003  20.373 -23.916  1.00 10.00      A   
ATOM   3655  CB  ALA A 387      10.077  20.451 -24.989  1.00 10.00      A   
ATOM   3656  C   ALA A 387       8.620  18.924 -23.644  1.00 10.00      A   
ATOM   3657  O   ALA A 387       7.656  18.414 -24.216  1.00 10.00      A   
ATOM   3658  N   ALA A 388       9.374  18.271 -22.766  1.00 10.00      A   
ATOM   3659  HN  ALA A 388      10.126  18.734 -22.344  1.00 10.00      A   
ATOM   3660  CA  ALA A 388       9.108  16.882 -22.417  1.00 10.00      A   
ATOM   3661  CB  ALA A 388      10.186  16.348 -21.489  1.00 10.00      A   
ATOM   3662  C   ALA A 388       7.737  16.751 -21.770  1.00 10.00      A   
ATOM   3663  O   ALA A 388       6.931  15.915 -22.174  1.00 10.00      A   
ATOM   3664  N   LEU A 389       7.474  17.605 -20.789  1.00 10.00      A   
ATOM   3665  HN  LEU A 389       8.158  18.262 -20.534  1.00 10.00      A   
ATOM   3666  CA  LEU A 389       6.201  17.595 -20.078  1.00 10.00      A   
ATOM   3667  CB  LEU A 389       6.200  18.659 -18.980  1.00 10.00      A   
ATOM   3668  CG  LEU A 389       7.227  18.471 -17.859  1.00 10.00      A   
ATOM   3669  CD1 LEU A 389       7.269  19.695 -16.953  1.00 10.00      A   
ATOM   3670  CD2 LEU A 389       6.912  17.221 -17.053  1.00 10.00      A   
ATOM   3671  C   LEU A 389       5.035  17.816 -21.034  1.00 10.00      A   
ATOM   3672  O   LEU A 389       4.029  17.110 -20.971  1.00 10.00      A   
ATOM   3673  N   ILE A 390       5.187  18.787 -21.930  1.00 10.00      A   
ATOM   3674  HN  ILE A 390       6.017  19.316 -21.925  1.00 10.00      A   
ATOM   3675  CA  ILE A 390       4.152  19.090 -22.912  1.00 10.00      A   
ATOM   3676  CB  ILE A 390       4.533  20.308 -23.784  1.00 10.00      A   
ATOM   3677  CG1 ILE A 390       4.748  21.542 -22.906  1.00 10.00      A   
ATOM   3678  CG2 ILE A 390       3.460  20.580 -24.829  1.00 10.00      A   
ATOM   3679  CD1 ILE A 390       5.376  22.713 -23.628  1.00 10.00      A   
ATOM   3680  C   ILE A 390       3.912  17.879 -23.810  1.00 10.00      A   
ATOM   3681  O   ILE A 390       2.774  17.531 -24.117  1.00 10.00      A   
ATOM   3682  N   THR A 391       4.998  17.230 -24.207  1.00 10.00      A   
ATOM   3683  HN  THR A 391       5.883  17.549 -23.917  1.00 10.00      A   
ATOM   3684  CA  THR A 391       4.911  16.055 -25.064  1.00 10.00      A   
ATOM   3685  CB  THR A 391       6.303  15.599 -25.547  1.00 10.00      A   
ATOM   3686  OG1 THR A 391       6.992  16.714 -26.134  1.00 10.00      A   
ATOM   3687  HG1 THR A 391       7.316  17.299 -25.433  1.00 10.00      A   
ATOM   3688  CG2 THR A 391       6.172  14.500 -26.590  1.00 10.00      A   
ATOM   3689  C   THR A 391       4.201  14.903 -24.350  1.00 10.00      A   
ATOM   3690  O   THR A 391       3.308  14.273 -24.918  1.00 10.00      A   
ATOM   3691  N   ILE A 392       4.586  14.646 -23.102  1.00 10.00      A   
ATOM   3692  HN  ILE A 392       5.302  15.191 -22.701  1.00 10.00      A   
ATOM   3693  CA  ILE A 392       3.984  13.571 -22.310  1.00 10.00      A   
ATOM   3694  CB  ILE A 392       4.608  13.491 -20.898  1.00 10.00      A   
ATOM   3695  CG1 ILE A 392       6.099  13.153 -20.992  1.00 10.00      A   
ATOM   3696  CG2 ILE A 392       3.887  12.464 -20.037  1.00 10.00      A   
ATOM   3697  CD1 ILE A 392       6.858  13.352 -19.698  1.00 10.00      A   
ATOM   3698  C   ILE A 392       2.470  13.750 -22.190  1.00 10.00      A   
ATOM   3699  O   ILE A 392       1.706  12.794 -22.347  1.00 10.00      A   
ATOM   3700  N   ALA A 393       2.051  14.985 -21.936  1.00 10.00      A   
ATOM   3701  HN  ALA A 393       2.715  15.699 -21.840  1.00 10.00      A   
ATOM   3702  CA  ALA A 393       0.635  15.310 -21.793  1.00 10.00      A   
ATOM   3703  CB  ALA A 393       0.466  16.773 -21.415  1.00 10.00      A   
ATOM   3704  C   ALA A 393      -0.135  15.001 -23.071  1.00 10.00      A   
ATOM   3705  O   ALA A 393      -1.257  14.503 -23.030  1.00 10.00      A   
ATOM   3706  N   ARG A 394       0.481  15.292 -24.208  1.00 10.00      A   
ATOM   3707  HN  ARG A 394       1.376  15.690 -24.175  1.00 10.00      A   
ATOM   3708  CA  ARG A 394      -0.141  15.038 -25.502  1.00 10.00      A   
ATOM   3709  CB  ARG A 394       0.569  15.826 -26.604  1.00 10.00      A   
ATOM   3710  CG  ARG A 394       0.504  17.335 -26.422  1.00 10.00      A   
ATOM   3711  CD  ARG A 394       1.295  18.070 -27.494  1.00 10.00      A   
ATOM   3712  NE  ARG A 394       0.701  17.929 -28.827  1.00 10.00      A   
ATOM   3713  HE  ARG A 394       0.918  17.106 -29.330  1.00 10.00      A   
ATOM   3714  CZ  ARG A 394      -0.092  18.842 -29.393  1.00 10.00      A   
ATOM   3715  NH1 ARG A 394      -0.393  19.958 -28.742  1.00 10.00      A   
ATOM   3716 HH11 ARG A 394      -0.013  20.132 -27.785  1.00 10.00      A   
ATOM   3717 HH12 ARG A 394      -1.012  20.672 -29.189  1.00 10.00      A   
ATOM   3718  NH2 ARG A 394      -0.586  18.640 -30.606  1.00 10.00      A   
ATOM   3719 HH21 ARG A 394      -0.359  17.766 -31.133  1.00 10.00      A   
ATOM   3720 HH22 ARG A 394      -1.202  19.359 -31.046  1.00 10.00      A   
ATOM   3721  C   ARG A 394      -0.136  13.545 -25.819  1.00 10.00      A   
ATOM   3722  O   ARG A 394      -1.003  13.046 -26.539  1.00 10.00      A   
ATOM   3723  N   ASN A 395       0.849  12.839 -25.277  1.00 10.00      A   
ATOM   3724  HN  ASN A 395       1.516  13.299 -24.721  1.00 10.00      A   
ATOM   3725  CA  ASN A 395       0.966  11.402 -25.485  1.00 10.00      A   
ATOM   3726  CB  ASN A 395       2.349  10.886 -25.070  1.00 10.00      A   
ATOM   3727  CG  ASN A 395       3.490  11.439 -25.895  1.00 10.00      A   
ATOM   3728  OD1 ASN A 395       4.638  11.452 -25.449  1.00 10.00      A   
ATOM   3729  ND2 ASN A 395       3.194  11.891 -27.106  1.00 10.00      A   
ATOM   3730 HD21 ASN A 395       2.261  11.844 -27.405  1.00 10.00      A   
ATOM   3731 HD22 ASN A 395       3.917  12.266 -27.647  1.00 10.00      A   
ATOM   3732  C   ASN A 395      -0.090  10.670 -24.678  1.00 10.00      A   
ATOM   3733  O   ASN A 395      -0.888   9.914 -25.227  1.00 10.00      A   
ATOM   3734  N   ARG A 396      -0.099  10.912 -23.373  1.00 10.00      A   
ATOM   3735  HN  ARG A 396       0.538  11.567 -22.999  1.00 10.00      A   
ATOM   3736  CA  ARG A 396      -1.045  10.256 -22.483  1.00 10.00      A   
ATOM   3737  CB  ARG A 396      -0.309   9.425 -21.428  1.00 10.00      A   
ATOM   3738  CG  ARG A 396       0.596   8.343 -21.992  1.00 10.00      A   
ATOM   3739  CD  ARG A 396      -0.122   7.007 -22.098  1.00 10.00      A   
ATOM   3740  NE  ARG A 396      -1.248   7.047 -23.031  1.00 10.00      A   
ATOM   3741  HE  ARG A 396      -2.144   7.193 -22.647  1.00 10.00      A   
ATOM   3742  CZ  ARG A 396      -1.133   6.899 -24.349  1.00 10.00      A   
ATOM   3743  NH1 ARG A 396       0.060   6.710 -24.906  1.00 10.00      A   
ATOM   3744 HH11 ARG A 396       0.146   6.601 -25.939  1.00 10.00      A   
ATOM   3745 HH12 ARG A 396       0.921   6.672 -24.313  1.00 10.00      A   
ATOM   3746  NH2 ARG A 396      -2.215   6.939 -25.115  1.00 10.00      A   
ATOM   3747 HH21 ARG A 396      -3.158   7.087 -24.687  1.00 10.00      A   
ATOM   3748 HH22 ARG A 396      -2.135   6.816 -26.149  1.00 10.00      A   
ATOM   3749  C   ARG A 396      -1.955  11.262 -21.790  1.00 10.00      A   
ATOM   3750  O   ARG A 396      -1.662  11.710 -20.683  1.00 10.00      A   
ATOM   3751  N   PRO A 397      -3.073  11.629 -22.430  1.00 10.00      A   
ATOM   3752  CA  PRO A 397      -4.034  12.571 -21.848  1.00 10.00      A   
ATOM   3753  CB  PRO A 397      -4.806  13.057 -23.073  1.00 10.00      A   
ATOM   3754  CG  PRO A 397      -4.783  11.898 -24.014  1.00 10.00      A   
ATOM   3755  CD  PRO A 397      -3.486  11.173 -23.771  1.00 10.00      A   
ATOM   3756  C   PRO A 397      -4.967  11.847 -20.880  1.00 10.00      A   
ATOM   3757  O   PRO A 397      -5.811  12.455 -20.219  1.00 10.00      A   
ATOM   3758  N   ASN A 398      -4.788  10.535 -20.812  1.00 10.00      A   
ATOM   3759  HN  ASN A 398      -4.098  10.129 -21.377  1.00 10.00      A   
ATOM   3760  CA  ASN A 398      -5.580   9.677 -19.946  1.00 10.00      A   
ATOM   3761  CB  ASN A 398      -5.857   8.342 -20.652  1.00 10.00      A   
ATOM   3762  CG  ASN A 398      -4.590   7.547 -20.925  1.00 10.00      A   
ATOM   3763  OD1 ASN A 398      -3.900   7.766 -21.925  1.00 10.00      A   
ATOM   3764  ND2 ASN A 398      -4.277   6.614 -20.042  1.00 10.00      A   
ATOM   3765 HD21 ASN A 398      -4.873   6.488 -19.273  1.00 10.00      A   
ATOM   3766 HD22 ASN A 398      -3.456   6.099 -20.185  1.00 10.00      A   
ATOM   3767  C   ASN A 398      -4.848   9.421 -18.632  1.00 10.00      A   
ATOM   3768  O   ASN A 398      -5.218   8.533 -17.868  1.00 10.00      A   
ATOM   3769  N   MET A 399      -3.806  10.201 -18.381  1.00 10.00      A   
ATOM   3770  HN  MET A 399      -3.560  10.894 -19.030  1.00 10.00      A   
ATOM   3771  CA  MET A 399      -3.016  10.059 -17.165  1.00 10.00      A   
ATOM   3772  CB  MET A 399      -1.778  10.958 -17.229  1.00 10.00      A   
ATOM   3773  CG  MET A 399      -0.763  10.710 -16.124  1.00 10.00      A   
ATOM   3774  SD  MET A 399       0.224   9.226 -16.404  1.00 10.00      A   
ATOM   3775  CE  MET A 399       1.148   9.712 -17.859  1.00 10.00      A   
ATOM   3776  C   MET A 399      -3.847  10.394 -15.928  1.00 10.00      A   
ATOM   3777  O   MET A 399      -4.326  11.518 -15.775  1.00 10.00      A   
ATOM   3778  N   THR A 400      -4.019   9.416 -15.050  1.00 10.00      A   
ATOM   3779  HN  THR A 400      -3.617   8.536 -15.219  1.00 10.00      A   
ATOM   3780  CA  THR A 400      -4.794   9.619 -13.841  1.00 10.00      A   
ATOM   3781  CB  THR A 400      -5.623   8.367 -13.478  1.00 10.00      A   
ATOM   3782  OG1 THR A 400      -4.826   7.184 -13.645  1.00 10.00      A   
ATOM   3783  HG1 THR A 400      -5.280   6.575 -14.249  1.00 10.00      A   
ATOM   3784  CG2 THR A 400      -6.853   8.263 -14.369  1.00 10.00      A   
ATOM   3785  C   THR A 400      -3.894  10.010 -12.670  1.00 10.00      A   
ATOM   3786  O   THR A 400      -4.300  10.770 -11.783  1.00 10.00      A   
ATOM   3787  N   ARG A 401      -2.670   9.494 -12.673  1.00 10.00      A   
ATOM   3788  HN  ARG A 401      -2.399   8.904 -13.414  1.00 10.00      A   
ATOM   3789  CA  ARG A 401      -1.714   9.779 -11.610  1.00 10.00      A   
ATOM   3790  CB  ARG A 401      -1.643   8.604 -10.631  1.00 10.00      A   
ATOM   3791  CG  ARG A 401      -2.918   8.380  -9.835  1.00 10.00      A   
ATOM   3792  CD  ARG A 401      -3.218   6.903  -9.666  1.00 10.00      A   
ATOM   3793  NE  ARG A 401      -3.648   6.281 -10.918  1.00 10.00      A   
ATOM   3794  HE  ARG A 401      -3.803   6.870 -11.690  1.00 10.00      A   
ATOM   3795  CZ  ARG A 401      -3.835   4.976 -11.058  1.00 10.00      A   
ATOM   3796  NH1 ARG A 401      -3.630   4.165 -10.033  1.00 10.00      A   
ATOM   3797 HH11 ARG A 401      -3.774   3.140 -10.136  1.00 10.00      A   
ATOM   3798 HH12 ARG A 401      -3.319   4.549  -9.104  1.00 10.00      A   
ATOM   3799  NH2 ARG A 401      -4.244   4.484 -12.220  1.00 10.00      A   
ATOM   3800 HH21 ARG A 401      -4.426   5.124 -13.025  1.00 10.00      A   
ATOM   3801 HH22 ARG A 401      -4.384   3.456 -12.333  1.00 10.00      A   
ATOM   3802  C   ARG A 401      -0.327  10.071 -12.172  1.00 10.00      A   
ATOM   3803  O   ARG A 401       0.321   9.193 -12.741  1.00 10.00      A   
ATOM   3804  N   PHE A 402       0.121  11.308 -12.018  1.00 10.00      A   
ATOM   3805  HN  PHE A 402      -0.445  11.972 -11.565  1.00 10.00      A   
ATOM   3806  CA  PHE A 402       1.438  11.704 -12.493  1.00 10.00      A   
ATOM   3807  CB  PHE A 402       1.332  12.771 -13.586  1.00 10.00      A   
ATOM   3808  CG  PHE A 402       2.638  13.072 -14.267  1.00 10.00      A   
ATOM   3809  CD1 PHE A 402       3.232  12.141 -15.106  1.00 10.00      A   
ATOM   3810  CD2 PHE A 402       3.272  14.287 -14.070  1.00 10.00      A   
ATOM   3811  CE1 PHE A 402       4.431  12.417 -15.736  1.00 10.00      A   
ATOM   3812  CE2 PHE A 402       4.471  14.569 -14.694  1.00 10.00      A   
ATOM   3813  CZ  PHE A 402       5.053  13.633 -15.528  1.00 10.00      A   
ATOM   3814  C   PHE A 402       2.285  12.203 -11.331  1.00 10.00      A   
ATOM   3815  O   PHE A 402       2.145  13.344 -10.888  1.00 10.00      A   
ATOM   3816  N   ARG A 403       3.157  11.340 -10.840  1.00 10.00      A   
ATOM   3817  HN  ARG A 403       3.238  10.450 -11.254  1.00 10.00      A   
ATOM   3818  CA  ARG A 403       4.021  11.675  -9.723  1.00 10.00      A   
ATOM   3819  CB  ARG A 403       4.048  10.532  -8.702  1.00 10.00      A   
ATOM   3820  CG  ARG A 403       2.677  10.099  -8.197  1.00 10.00      A   
ATOM   3821  CD  ARG A 403       2.741   8.748  -7.494  1.00 10.00      A   
ATOM   3822  NE  ARG A 403       2.870   8.865  -6.041  1.00 10.00      A   
ATOM   3823  HE  ARG A 403       3.257   9.705  -5.685  1.00 10.00      A   
ATOM   3824  CZ  ARG A 403       2.482   7.919  -5.174  1.00 10.00      A   
ATOM   3825  NH1 ARG A 403       1.933   6.785  -5.608  1.00 10.00      A   
ATOM   3826 HH11 ARG A 403       1.796   6.625  -6.627  1.00 10.00      A   
ATOM   3827 HH12 ARG A 403       1.635   6.048  -4.924  1.00 10.00      A   
ATOM   3828  NH2 ARG A 403       2.639   8.114  -3.871  1.00 10.00      A   
ATOM   3829 HH21 ARG A 403       3.062   9.007  -3.521  1.00 10.00      A   
ATOM   3830 HH22 ARG A 403       2.323   7.383  -3.183  1.00 10.00      A   
ATOM   3831  C   ARG A 403       5.429  11.983 -10.217  1.00 10.00      A   
ATOM   3832  O   ARG A 403       6.187  11.081 -10.582  1.00 10.00      A   
ATOM   3833  N   LEU A 404       5.768  13.262 -10.248  1.00 10.00      A   
ATOM   3834  HN  LEU A 404       5.114  13.936  -9.960  1.00 10.00      A   
ATOM   3835  CA  LEU A 404       7.085  13.693 -10.700  1.00 10.00      A   
ATOM   3836  CB  LEU A 404       6.954  14.658 -11.883  1.00 10.00      A   
ATOM   3837  CG  LEU A 404       8.227  14.914 -12.692  1.00 10.00      A   
ATOM   3838  CD1 LEU A 404       8.567  13.710 -13.551  1.00 10.00      A   
ATOM   3839  CD2 LEU A 404       8.076  16.156 -13.551  1.00 10.00      A   
ATOM   3840  C   LEU A 404       7.851  14.361  -9.565  1.00 10.00      A   
ATOM   3841  O   LEU A 404       7.347  15.292  -8.932  1.00 10.00      A   
ATOM   3842  N   CYS A 405       9.065  13.891  -9.305  1.00 10.00      A   
ATOM   3843  HN  CYS A 405       9.424  13.144  -9.837  1.00 10.00      A   
ATOM   3844  CA  CYS A 405       9.881  14.457  -8.244  1.00 10.00      A   
ATOM   3845  CB  CYS A 405       9.769  13.611  -6.975  1.00 10.00      A   
ATOM   3846  SG  CYS A 405       9.909  14.560  -5.443  1.00 10.00      A   
ATOM   3847  HG  CYS A 405      11.200  14.718  -5.185  1.00 10.00      A   
ATOM   3848  C   CYS A 405      11.337  14.581  -8.676  1.00 10.00      A   
ATOM   3849  O   CYS A 405      12.021  13.583  -8.896  1.00 10.00      A   
ATOM   3850  N   ILE A 406      11.794  15.812  -8.842  1.00 10.00      A   
ATOM   3851  HN  ILE A 406      11.188  16.569  -8.703  1.00 10.00      A   
ATOM   3852  CA  ILE A 406      13.170  16.072  -9.243  1.00 10.00      A   
ATOM   3853  CB  ILE A 406      13.281  17.414 -10.002  1.00 10.00      A   
ATOM   3854  CG1 ILE A 406      12.283  17.438 -11.164  1.00 10.00      A   
ATOM   3855  CG2 ILE A 406      14.701  17.642 -10.512  1.00 10.00      A   
ATOM   3856  CD1 ILE A 406      12.203  18.767 -11.881  1.00 10.00      A   
ATOM   3857  C   ILE A 406      14.080  16.094  -8.015  1.00 10.00      A   
ATOM   3858  O   ILE A 406      13.674  16.553  -6.944  1.00 10.00      A   
ATOM   3859  N   ILE A 407      15.304  15.593  -8.177  1.00 10.00      A   
ATOM   3860  HN  ILE A 407      15.563  15.250  -9.060  1.00 10.00      A   
ATOM   3861  CA  ILE A 407      16.278  15.539  -7.086  1.00 10.00      A   
ATOM   3862  CB  ILE A 407      17.607  14.896  -7.543  1.00 10.00      A   
ATOM   3863  CG1 ILE A 407      17.363  13.492  -8.111  1.00 10.00      A   
ATOM   3864  CG2 ILE A 407      18.617  14.847  -6.402  1.00 10.00      A   
ATOM   3865  CD1 ILE A 407      16.679  12.541  -7.149  1.00 10.00      A   
ATOM   3866  C   ILE A 407      16.554  16.930  -6.510  1.00 10.00      A   
ATOM   3867  O   ILE A 407      16.278  17.189  -5.337  1.00 10.00      A   
ATOM   3868  N   GLU A 408      17.103  17.819  -7.332  1.00 10.00      A   
ATOM   3869  HN  GLU A 408      17.316  17.556  -8.254  1.00 10.00      A   
ATOM   3870  CA  GLU A 408      17.396  19.179  -6.891  1.00 10.00      A   
ATOM   3871  CB  GLU A 408      18.451  19.827  -7.797  1.00 10.00      A   
ATOM   3872  CG  GLU A 408      19.002  21.155  -7.288  1.00 10.00      A   
ATOM   3873  CD  GLU A 408      19.609  21.057  -5.901  1.00 10.00      A   
ATOM   3874  OE1 GLU A 408      20.423  20.138  -5.656  1.00 10.00      A   
ATOM   3875  OE2 GLU A 408      19.280  21.903  -5.045  1.00 10.00      A   
ATOM   3876  C   GLU A 408      16.116  20.011  -6.887  1.00 10.00      A   
ATOM   3877  O   GLU A 408      15.456  20.147  -7.917  1.00 10.00      A   
ATOM   3878  N   PRO A 409      15.727  20.551  -5.722  1.00 10.00      A   
ATOM   3879  CA  PRO A 409      14.519  21.372  -5.606  1.00 10.00      A   
ATOM   3880  CB  PRO A 409      14.391  21.619  -4.101  1.00 10.00      A   
ATOM   3881  CG  PRO A 409      15.771  21.446  -3.568  1.00 10.00      A   
ATOM   3882  CD  PRO A 409      16.424  20.405  -4.432  1.00 10.00      A   
ATOM   3883  C   PRO A 409      14.662  22.698  -6.343  1.00 10.00      A   
ATOM   3884  O   PRO A 409      15.732  23.308  -6.345  1.00 10.00      A   
ATOM   3885  N   LYS A 410      13.574  23.135  -6.962  1.00 10.00      A   
ATOM   3886  HN  LYS A 410      12.751  22.604  -6.905  1.00 10.00      A   
ATOM   3887  CA  LYS A 410      13.550  24.387  -7.709  1.00 10.00      A   
ATOM   3888  CB  LYS A 410      13.799  25.593  -6.805  1.00 10.00      A   
ATOM   3889  CG  LYS A 410      12.626  25.921  -5.897  1.00 10.00      A   
ATOM   3890  CD  LYS A 410      12.878  27.192  -5.110  1.00 10.00      A   
ATOM   3891  CE  LYS A 410      11.656  27.594  -4.300  1.00 10.00      A   
ATOM   3892  NZ  LYS A 410      11.891  28.831  -3.514  1.00 10.00      A   
ATOM   3893  HZ1 LYS A 410      11.923  29.657  -4.145  1.00 10.00      A   
ATOM   3894  HZ2 LYS A 410      12.792  28.763  -2.999  1.00 10.00      A   
ATOM   3895  HZ3 LYS A 410      11.126  28.966  -2.826  1.00 10.00      A   
ATOM   3896  C   LYS A 410      14.487  24.374  -8.915  1.00 10.00      A   
ATOM   3897  O   LYS A 410      15.062  25.397  -9.279  1.00 10.00      A   
ATOM   3898  N   ALA A 411      14.641  23.203  -9.523  1.00 10.00      A   
ATOM   3899  HN  ALA A 411      14.199  22.411  -9.155  1.00 10.00      A   
ATOM   3900  CA  ALA A 411      15.474  23.066 -10.710  1.00 10.00      A   
ATOM   3901  CB  ALA A 411      16.082  21.673 -10.784  1.00 10.00      A   
ATOM   3902  C   ALA A 411      14.637  23.348 -11.959  1.00 10.00      A   
ATOM   3903  O   ALA A 411      13.651  22.656 -12.220  1.00 10.00      A   
ATOM   3904  N   PRO A 412      14.996  24.385 -12.730  1.00 10.00      A   
ATOM   3905  CA  PRO A 412      14.268  24.754 -13.940  1.00 10.00      A   
ATOM   3906  CB  PRO A 412      14.604  26.239 -14.083  1.00 10.00      A   
ATOM   3907  CG  PRO A 412      15.977  26.373 -13.513  1.00 10.00      A   
ATOM   3908  CD  PRO A 412      16.139  25.282 -12.482  1.00 10.00      A   
ATOM   3909  C   PRO A 412      14.766  24.000 -15.166  1.00 10.00      A   
ATOM   3910  O   PRO A 412      15.675  23.171 -15.075  1.00 10.00      A   
ATOM   3911  N   ASP A 413      14.166  24.304 -16.309  1.00 10.00      A   
ATOM   3912  HN  ASP A 413      13.449  24.973 -16.305  1.00 10.00      A   
ATOM   3913  CA  ASP A 413      14.544  23.689 -17.573  1.00 10.00      A   
ATOM   3914  CB  ASP A 413      13.675  24.269 -18.691  1.00 10.00      A   
ATOM   3915  CG  ASP A 413      13.803  23.544 -20.014  1.00 10.00      A   
ATOM   3916  OD1 ASP A 413      14.918  23.496 -20.565  1.00 10.00      A   
ATOM   3917  OD2 ASP A 413      12.775  23.060 -20.528  1.00 10.00      A   
ATOM   3918  C   ASP A 413      16.015  23.987 -17.848  1.00 10.00      A   
ATOM   3919  O   ASP A 413      16.426  25.144 -17.853  1.00 10.00      A   
ATOM   3920  N   TYR A 414      16.804  22.947 -18.071  1.00 10.00      A   
ATOM   3921  HN  TYR A 414      16.415  22.049 -18.089  1.00 10.00      A   
ATOM   3922  CA  TYR A 414      18.239  23.111 -18.306  1.00 10.00      A   
ATOM   3923  CB  TYR A 414      18.990  21.805 -18.035  1.00 10.00      A   
ATOM   3924  CG  TYR A 414      18.640  20.681 -18.987  1.00 10.00      A   
ATOM   3925  CD1 TYR A 414      19.416  20.428 -20.112  1.00 10.00      A   
ATOM   3926  CD2 TYR A 414      17.529  19.877 -18.767  1.00 10.00      A   
ATOM   3927  CE1 TYR A 414      19.093  19.409 -20.989  1.00 10.00      A   
ATOM   3928  CE2 TYR A 414      17.201  18.855 -19.636  1.00 10.00      A   
ATOM   3929  CZ  TYR A 414      17.986  18.626 -20.748  1.00 10.00      A   
ATOM   3930  OH  TYR A 414      17.656  17.616 -21.623  1.00 10.00      A   
ATOM   3931  HH  TYR A 414      16.778  17.263 -21.388  1.00 10.00      A   
ATOM   3932  C   TYR A 414      18.560  23.637 -19.705  1.00 10.00      A   
ATOM   3933  O   TYR A 414      19.700  24.017 -19.983  1.00 10.00      A   
ATOM   3934  N   LEU A 415      17.568  23.658 -20.585  1.00 10.00      A   
ATOM   3935  HN  LEU A 415      16.669  23.352 -20.316  1.00 10.00      A   
ATOM   3936  CA  LEU A 415      17.770  24.135 -21.943  1.00 10.00      A   
ATOM   3937  CB  LEU A 415      17.039  23.236 -22.945  1.00 10.00      A   
ATOM   3938  CG  LEU A 415      17.623  21.839 -23.154  1.00 10.00      A   
ATOM   3939  CD1 LEU A 415      16.734  21.014 -24.069  1.00 10.00      A   
ATOM   3940  CD2 LEU A 415      19.031  21.927 -23.719  1.00 10.00      A   
ATOM   3941  C   LEU A 415      17.302  25.576 -22.102  1.00 10.00      A   
ATOM   3942  O   LEU A 415      18.050  26.435 -22.573  1.00 10.00      A   
ATOM   3943  N   THR A 416      16.069  25.840 -21.697  1.00 10.00      A   
ATOM   3944  HN  THR A 416      15.526  25.117 -21.306  1.00 10.00      A   
ATOM   3945  CA  THR A 416      15.501  27.176 -21.823  1.00 10.00      A   
ATOM   3946  CB  THR A 416      13.975  27.123 -22.018  1.00 10.00      A   
ATOM   3947  OG1 THR A 416      13.381  26.387 -20.943  1.00 10.00      A   
ATOM   3948  HG1 THR A 416      13.123  25.514 -21.259  1.00 10.00      A   
ATOM   3949  CG2 THR A 416      13.629  26.453 -23.338  1.00 10.00      A   
ATOM   3950  C   THR A 416      15.814  28.050 -20.617  1.00 10.00      A   
ATOM   3951  O   THR A 416      15.774  29.278 -20.715  1.00 10.00      A   
ATOM   3952  N   LEU A 417      16.130  27.413 -19.489  1.00 10.00      A   
ATOM   3953  HN  LEU A 417      16.157  26.431 -19.490  1.00 10.00      A   
ATOM   3954  CA  LEU A 417      16.434  28.120 -18.244  1.00 10.00      A   
ATOM   3955  CB  LEU A 417      17.608  29.096 -18.412  1.00 10.00      A   
ATOM   3956  CG  LEU A 417      18.964  28.473 -18.761  1.00 10.00      A   
ATOM   3957  CD1 LEU A 417      20.032  29.543 -18.894  1.00 10.00      A   
ATOM   3958  CD2 LEU A 417      19.372  27.438 -17.727  1.00 10.00      A   
ATOM   3959  C   LEU A 417      15.186  28.827 -17.719  1.00 10.00      A   
ATOM   3960  O   LEU A 417      15.259  29.874 -17.078  1.00 10.00      A   
ATOM   3961  N   GLU A 418      14.034  28.234 -18.009  1.00 10.00      A   
ATOM   3962  HN  GLU A 418      14.044  27.400 -18.523  1.00 10.00      A   
ATOM   3963  CA  GLU A 418      12.758  28.779 -17.583  1.00 10.00      A   
ATOM   3964  CB  GLU A 418      11.869  29.051 -18.803  1.00 10.00      A   
ATOM   3965  CG  GLU A 418      12.360  30.173 -19.701  1.00 10.00      A   
ATOM   3966  CD  GLU A 418      11.414  30.450 -20.852  1.00 10.00      A   
ATOM   3967  OE1 GLU A 418      11.750  30.096 -22.002  1.00 10.00      A   
ATOM   3968  OE2 GLU A 418      10.329  31.025 -20.614  1.00 10.00      A   
ATOM   3969  C   GLU A 418      12.060  27.804 -16.643  1.00 10.00      A   
ATOM   3970  O   GLU A 418      12.388  26.615 -16.621  1.00 10.00      A   
ATOM   3971  N   PRO A 419      11.106  28.299 -15.834  1.00 10.00      A   
ATOM   3972  CA  PRO A 419      10.347  27.463 -14.899  1.00 10.00      A   
ATOM   3973  CB  PRO A 419       9.394  28.458 -14.224  1.00 10.00      A   
ATOM   3974  CG  PRO A 419      10.028  29.785 -14.418  1.00 10.00      A   
ATOM   3975  CD  PRO A 419      10.697  29.709 -15.755  1.00 10.00      A   
ATOM   3976  C   PRO A 419       9.548  26.391 -15.639  1.00 10.00      A   
ATOM   3977  O   PRO A 419       9.323  26.490 -16.847  1.00 10.00      A   
ATOM   3978  N   LEU A 420       9.107  25.374 -14.914  1.00 10.00      A   
ATOM   3979  HN  LEU A 420       9.283  25.362 -13.945  1.00 10.00      A   
ATOM   3980  CA  LEU A 420       8.353  24.276 -15.514  1.00 10.00      A   
ATOM   3981  CB  LEU A 420       8.696  22.955 -14.819  1.00 10.00      A   
ATOM   3982  CG  LEU A 420      10.176  22.556 -14.821  1.00 10.00      A   
ATOM   3983  CD1 LEU A 420      10.409  21.358 -13.913  1.00 10.00      A   
ATOM   3984  CD2 LEU A 420      10.647  22.253 -16.236  1.00 10.00      A   
ATOM   3985  C   LEU A 420       6.848  24.532 -15.455  1.00 10.00      A   
ATOM   3986  O   LEU A 420       6.046  23.619 -15.662  1.00 10.00      A   
ATOM   3987  N   ASP A 421       6.480  25.781 -15.173  1.00 10.00      A   
ATOM   3988  HN  ASP A 421       7.177  26.452 -15.004  1.00 10.00      A   
ATOM   3989  CA  ASP A 421       5.078  26.192 -15.073  1.00 10.00      A   
ATOM   3990  CB  ASP A 421       4.978  27.704 -14.840  1.00 10.00      A   
ATOM   3991  CG  ASP A 421       5.426  28.134 -13.459  1.00 10.00      A   
ATOM   3992  OD1 ASP A 421       4.638  28.790 -12.742  1.00 10.00      A   
ATOM   3993  OD2 ASP A 421       6.574  27.839 -13.082  1.00 10.00      A   
ATOM   3994  C   ASP A 421       4.289  25.817 -16.324  1.00 10.00      A   
ATOM   3995  O   ASP A 421       3.232  25.191 -16.240  1.00 10.00      A   
ATOM   3996  N   ILE A 422       4.818  26.187 -17.481  1.00 10.00      A   
ATOM   3997  HN  ILE A 422       5.672  26.667 -17.478  1.00 10.00      A   
ATOM   3998  CA  ILE A 422       4.162  25.898 -18.756  1.00 10.00      A   
ATOM   3999  CB  ILE A 422       4.816  26.647 -19.939  1.00 10.00      A   
ATOM   4000  CG1 ILE A 422       6.337  26.460 -19.929  1.00 10.00      A   
ATOM   4001  CG2 ILE A 422       4.455  28.124 -19.887  1.00 10.00      A   
ATOM   4002  CD1 ILE A 422       7.019  26.882 -21.215  1.00 10.00      A   
ATOM   4003  C   ILE A 422       4.111  24.399 -19.048  1.00 10.00      A   
ATOM   4004  O   ILE A 422       3.162  23.908 -19.662  1.00 10.00      A   
ATOM   4005  N   GLY A 423       5.132  23.677 -18.609  1.00 10.00      A   
ATOM   4006  HN  GLY A 423       5.867  24.124 -18.136  1.00 10.00      A   
ATOM   4007  CA  GLY A 423       5.177  22.243 -18.822  1.00 10.00      A   
ATOM   4008  C   GLY A 423       4.133  21.522 -17.993  1.00 10.00      A   
ATOM   4009  O   GLY A 423       3.358  20.718 -18.514  1.00 10.00      A   
ATOM   4010  N   PHE A 424       4.107  21.821 -16.699  1.00 10.00      A   
ATOM   4011  HN  PHE A 424       4.758  22.473 -16.345  1.00 10.00      A   
ATOM   4012  CA  PHE A 424       3.146  21.209 -15.786  1.00 10.00      A   
ATOM   4013  CB  PHE A 424       3.463  21.573 -14.337  1.00 10.00      A   
ATOM   4014  CG  PHE A 424       4.375  20.599 -13.647  1.00 10.00      A   
ATOM   4015  CD1 PHE A 424       5.700  20.919 -13.412  1.00 10.00      A   
ATOM   4016  CD2 PHE A 424       3.903  19.365 -13.230  1.00 10.00      A   
ATOM   4017  CE1 PHE A 424       6.541  20.027 -12.774  1.00 10.00      A   
ATOM   4018  CE2 PHE A 424       4.739  18.467 -12.592  1.00 10.00      A   
ATOM   4019  CZ  PHE A 424       6.060  18.801 -12.362  1.00 10.00      A   
ATOM   4020  C   PHE A 424       1.729  21.641 -16.137  1.00 10.00      A   
ATOM   4021  O   PHE A 424       0.771  20.884 -15.957  1.00 10.00      A   
ATOM   4022  N   GLY A 425       1.609  22.866 -16.634  1.00 10.00      A   
ATOM   4023  HN  GLY A 425       2.410  23.430 -16.714  1.00 10.00      A   
ATOM   4024  CA  GLY A 425       0.318  23.392 -17.032  1.00 10.00      A   
ATOM   4025  C   GLY A 425      -0.276  22.587 -18.167  1.00 10.00      A   
ATOM   4026  O   GLY A 425      -1.488  22.396 -18.233  1.00 10.00      A   
ATOM   4027  N   ALA A 426       0.587  22.101 -19.055  1.00 10.00      A   
ATOM   4028  HN  ALA A 426       1.545  22.292 -18.946  1.00 10.00      A   
ATOM   4029  CA  ALA A 426       0.146  21.300 -20.189  1.00 10.00      A   
ATOM   4030  CB  ALA A 426       1.279  21.115 -21.185  1.00 10.00      A   
ATOM   4031  C   ALA A 426      -0.376  19.948 -19.716  1.00 10.00      A   
ATOM   4032  O   ALA A 426      -1.306  19.391 -20.295  1.00 10.00      A   
ATOM   4033  N   ILE A 427       0.227  19.436 -18.650  1.00 10.00      A   
ATOM   4034  HN  ILE A 427       0.958  19.938 -18.230  1.00 10.00      A   
ATOM   4035  CA  ILE A 427      -0.170  18.153 -18.087  1.00 10.00      A   
ATOM   4036  CB  ILE A 427       0.697  17.769 -16.867  1.00 10.00      A   
ATOM   4037  CG1 ILE A 427       2.159  17.566 -17.279  1.00 10.00      A   
ATOM   4038  CG2 ILE A 427       0.155  16.528 -16.171  1.00 10.00      A   
ATOM   4039  CD1 ILE A 427       2.388  16.371 -18.181  1.00 10.00      A   
ATOM   4040  C   ILE A 427      -1.642  18.185 -17.679  1.00 10.00      A   
ATOM   4041  O   ILE A 427      -2.432  17.348 -18.112  1.00 10.00      A   
ATOM   4042  N   VAL A 428      -2.013  19.179 -16.878  1.00 10.00      A   
ATOM   4043  HN  VAL A 428      -1.344  19.837 -16.588  1.00 10.00      A   
ATOM   4044  CA  VAL A 428      -3.393  19.312 -16.417  1.00 10.00      A   
ATOM   4045  CB  VAL A 428      -3.508  20.245 -15.192  1.00 10.00      A   
ATOM   4046  CG1 VAL A 428      -2.712  19.690 -14.024  1.00 10.00      A   
ATOM   4047  CG2 VAL A 428      -3.051  21.654 -15.526  1.00 10.00      A   
ATOM   4048  C   VAL A 428      -4.314  19.809 -17.530  1.00 10.00      A   
ATOM   4049  O   VAL A 428      -5.538  19.730 -17.425  1.00 10.00      A   
ATOM   4050  N   GLU A 429      -3.708  20.312 -18.593  1.00 10.00      A   
ATOM   4051  HN  GLU A 429      -2.729  20.337 -18.614  1.00 10.00      A   
ATOM   4052  CA  GLU A 429      -4.448  20.829 -19.731  1.00 10.00      A   
ATOM   4053  CB  GLU A 429      -3.542  21.748 -20.553  1.00 10.00      A   
ATOM   4054  CG  GLU A 429      -4.231  22.479 -21.691  1.00 10.00      A   
ATOM   4055  CD  GLU A 429      -3.251  23.232 -22.567  1.00 10.00      A   
ATOM   4056  OE1 GLU A 429      -2.532  24.113 -22.051  1.00 10.00      A   
ATOM   4057  OE2 GLU A 429      -3.190  22.944 -23.781  1.00 10.00      A   
ATOM   4058  C   GLU A 429      -4.973  19.688 -20.599  1.00 10.00      A   
ATOM   4059  O   GLU A 429      -6.088  19.754 -21.120  1.00 10.00      A   
ATOM   4060  N   HIS A 430      -4.171  18.640 -20.754  1.00 10.00      A   
ATOM   4061  HN  HIS A 430      -3.290  18.638 -20.321  1.00 10.00      A   
ATOM   4062  CA  HIS A 430      -4.560  17.500 -21.569  1.00 10.00      A   
ATOM   4063  CB  HIS A 430      -3.392  17.030 -22.444  1.00 10.00      A   
ATOM   4064  CG  HIS A 430      -2.923  18.062 -23.426  1.00 10.00      A   
ATOM   4065  ND1 HIS A 430      -1.618  18.491 -23.443  1.00 10.00      A   
ATOM   4066  CD2 HIS A 430      -3.619  18.719 -24.386  1.00 10.00      A   
ATOM   4067  CE1 HIS A 430      -1.546  19.394 -24.401  1.00 10.00      A   
ATOM   4068  NE2 HIS A 430      -2.730  19.564 -24.998  1.00 10.00      A   
ATOM   4069  HE2 HIS A 430      -2.929  20.190 -25.730  1.00 10.00      A   
ATOM   4070  C   HIS A 430      -5.118  16.347 -20.736  1.00 10.00      A   
ATOM   4071  O   HIS A 430      -6.010  15.628 -21.190  1.00 10.00      A   
ATOM   4072  N   CYS A 431      -4.596  16.165 -19.527  1.00 10.00      A   
ATOM   4073  HN  CYS A 431      -3.884  16.764 -19.213  1.00 10.00      A   
ATOM   4074  CA  CYS A 431      -5.061  15.092 -18.652  1.00 10.00      A   
ATOM   4075  CB  CYS A 431      -3.970  14.672 -17.667  1.00 10.00      A   
ATOM   4076  SG  CYS A 431      -2.387  14.278 -18.443  1.00 10.00      A   
ATOM   4077  HG  CYS A 431      -1.908  15.393 -18.973  1.00 10.00      A   
ATOM   4078  C   CYS A 431      -6.336  15.496 -17.914  1.00 10.00      A   
ATOM   4079  O   CYS A 431      -6.291  16.204 -16.908  1.00 10.00      A   
ATOM   4080  N   LYS A 432      -7.470  15.027 -18.420  1.00 10.00      A   
ATOM   4081  HN  LYS A 432      -7.434  14.450 -19.213  1.00 10.00      A   
ATOM   4082  CA  LYS A 432      -8.768  15.350 -17.838  1.00 10.00      A   
ATOM   4083  CB  LYS A 432      -9.871  15.204 -18.891  1.00 10.00      A   
ATOM   4084  CG  LYS A 432      -9.561  15.871 -20.224  1.00 10.00      A   
ATOM   4085  CD  LYS A 432      -9.689  17.384 -20.138  1.00 10.00      A   
ATOM   4086  CE  LYS A 432      -9.371  18.042 -21.473  1.00 10.00      A   
ATOM   4087  NZ  LYS A 432     -10.258  17.540 -22.556  1.00 10.00      A   
ATOM   4088  HZ1 LYS A 432     -11.254  17.667 -22.291  1.00 10.00      A   
ATOM   4089  HZ2 LYS A 432     -10.082  16.526 -22.722  1.00 10.00      A   
ATOM   4090  HZ3 LYS A 432     -10.081  18.057 -23.441  1.00 10.00      A   
ATOM   4091  C   LYS A 432      -9.095  14.468 -16.635  1.00 10.00      A   
ATOM   4092  O   LYS A 432      -9.936  14.821 -15.808  1.00 10.00      A   
ATOM   4093  N   ASP A 433      -8.428  13.326 -16.533  1.00 10.00      A   
ATOM   4094  HN  ASP A 433      -7.753  13.105 -17.206  1.00 10.00      A   
ATOM   4095  CA  ASP A 433      -8.682  12.396 -15.430  1.00 10.00      A   
ATOM   4096  CB  ASP A 433      -8.914  10.973 -15.946  1.00 10.00      A   
ATOM   4097  CG  ASP A 433     -10.356  10.705 -16.330  1.00 10.00      A   
ATOM   4098  OD1 ASP A 433     -10.600  10.333 -17.500  1.00 10.00      A   
ATOM   4099  OD2 ASP A 433     -11.252  10.864 -15.471  1.00 10.00      A   
ATOM   4100  C   ASP A 433      -7.562  12.409 -14.393  1.00 10.00      A   
ATOM   4101  O   ASP A 433      -7.456  11.496 -13.567  1.00 10.00      A   
ATOM   4102  N   LEU A 434      -6.735  13.444 -14.432  1.00 10.00      A   
ATOM   4103  HN  LEU A 434      -6.879  14.144 -15.101  1.00 10.00      A   
ATOM   4104  CA  LEU A 434      -5.628  13.569 -13.493  1.00 10.00      A   
ATOM   4105  CB  LEU A 434      -4.675  14.686 -13.930  1.00 10.00      A   
ATOM   4106  CG  LEU A 434      -3.361  14.788 -13.151  1.00 10.00      A   
ATOM   4107  CD1 LEU A 434      -2.411  13.666 -13.549  1.00 10.00      A   
ATOM   4108  CD2 LEU A 434      -2.711  16.146 -13.360  1.00 10.00      A   
ATOM   4109  C   LEU A 434      -6.162  13.843 -12.091  1.00 10.00      A   
ATOM   4110  O   LEU A 434      -6.659  14.934 -11.813  1.00 10.00      A   
ATOM   4111  N   ARG A 435      -6.078  12.844 -11.222  1.00 10.00      A   
ATOM   4112  HN  ARG A 435      -5.674  11.994 -11.507  1.00 10.00      A   
ATOM   4113  CA  ARG A 435      -6.567  12.978  -9.857  1.00 10.00      A   
ATOM   4114  CB  ARG A 435      -7.454  11.788  -9.478  1.00 10.00      A   
ATOM   4115  CG  ARG A 435      -6.713  10.465  -9.323  1.00 10.00      A   
ATOM   4116  CD  ARG A 435      -7.657   9.355  -8.889  1.00 10.00      A   
ATOM   4117  NE  ARG A 435      -6.959   8.087  -8.681  1.00 10.00      A   
ATOM   4118  HE  ARG A 435      -6.349   8.030  -7.907  1.00 10.00      A   
ATOM   4119  CZ  ARG A 435      -7.116   7.014  -9.460  1.00 10.00      A   
ATOM   4120  NH1 ARG A 435      -7.943   7.055 -10.503  1.00 10.00      A   
ATOM   4121 HH11 ARG A 435      -8.480   7.927 -10.724  1.00 10.00      A   
ATOM   4122 HH12 ARG A 435      -8.062   6.211 -11.108  1.00 10.00      A   
ATOM   4123  NH2 ARG A 435      -6.445   5.899  -9.198  1.00 10.00      A   
ATOM   4124 HH21 ARG A 435      -6.570   5.059  -9.802  1.00 10.00      A   
ATOM   4125 HH22 ARG A 435      -5.787   5.855  -8.388  1.00 10.00      A   
ATOM   4126  C   ARG A 435      -5.421  13.123  -8.862  1.00 10.00      A   
ATOM   4127  O   ARG A 435      -5.626  13.547  -7.726  1.00 10.00      A   
ATOM   4128  N   ARG A 436      -4.214  12.785  -9.294  1.00 10.00      A   
ATOM   4129  HN  ARG A 436      -4.100  12.491 -10.221  1.00 10.00      A   
ATOM   4130  CA  ARG A 436      -3.048  12.864  -8.429  1.00 10.00      A   
ATOM   4131  CB  ARG A 436      -2.686  11.466  -7.923  1.00 10.00      A   
ATOM   4132  CG  ARG A 436      -1.782  11.456  -6.708  1.00 10.00      A   
ATOM   4133  CD  ARG A 436      -1.621  10.051  -6.157  1.00 10.00      A   
ATOM   4134  NE  ARG A 436      -0.840  10.047  -4.929  1.00 10.00      A   
ATOM   4135  HE  ARG A 436      -0.440  10.901  -4.649  1.00 10.00      A   
ATOM   4136  CZ  ARG A 436      -0.628   8.968  -4.181  1.00 10.00      A   
ATOM   4137  NH1 ARG A 436      -1.140   7.786  -4.530  1.00 10.00      A   
ATOM   4138 HH11 ARG A 436      -0.959   6.948  -3.939  1.00 10.00      A   
ATOM   4139 HH12 ARG A 436      -1.731   7.686  -5.397  1.00 10.00      A   
ATOM   4140  NH2 ARG A 436       0.090   9.074  -3.070  1.00 10.00      A   
ATOM   4141 HH21 ARG A 436       0.479   9.998  -2.780  1.00 10.00      A   
ATOM   4142 HH22 ARG A 436       0.282   8.227  -2.482  1.00 10.00      A   
ATOM   4143  C   ARG A 436      -1.878  13.468  -9.186  1.00 10.00      A   
ATOM   4144  O   ARG A 436      -1.562  13.031 -10.294  1.00 10.00      A   
ATOM   4145  N   LEU A 437      -1.246  14.471  -8.592  1.00 10.00      A   
ATOM   4146  HN  LEU A 437      -1.544  14.768  -7.703  1.00 10.00      A   
ATOM   4147  CA  LEU A 437      -0.118  15.141  -9.219  1.00 10.00      A   
ATOM   4148  CB  LEU A 437      -0.614  16.316 -10.068  1.00 10.00      A   
ATOM   4149  CG  LEU A 437       0.462  17.186 -10.721  1.00 10.00      A   
ATOM   4150  CD1 LEU A 437       1.100  16.468 -11.900  1.00 10.00      A   
ATOM   4151  CD2 LEU A 437      -0.116  18.524 -11.148  1.00 10.00      A   
ATOM   4152  C   LEU A 437       0.880  15.641  -8.180  1.00 10.00      A   
ATOM   4153  O   LEU A 437       0.497  16.110  -7.103  1.00 10.00      A   
ATOM   4154  N   SER A 438       2.156  15.532  -8.509  1.00 10.00      A   
ATOM   4155  HN  SER A 438       2.392  15.123  -9.371  1.00 10.00      A   
ATOM   4156  CA  SER A 438       3.223  15.992  -7.632  1.00 10.00      A   
ATOM   4157  CB  SER A 438       4.140  14.826  -7.265  1.00 10.00      A   
ATOM   4158  OG  SER A 438       3.491  13.591  -7.492  1.00 10.00      A   
ATOM   4159  HG  SER A 438       3.570  13.034  -6.704  1.00 10.00      A   
ATOM   4160  C   SER A 438       4.023  17.085  -8.335  1.00 10.00      A   
ATOM   4161  O   SER A 438       4.360  16.954  -9.512  1.00 10.00      A   
ATOM   4162  N   LEU A 439       4.310  18.165  -7.623  1.00 10.00      A   
ATOM   4163  HN  LEU A 439       4.011  18.219  -6.687  1.00 10.00      A   
ATOM   4164  CA  LEU A 439       5.060  19.275  -8.196  1.00 10.00      A   
ATOM   4165  CB  LEU A 439       4.393  20.606  -7.856  1.00 10.00      A   
ATOM   4166  CG  LEU A 439       2.987  20.828  -8.410  1.00 10.00      A   
ATOM   4167  CD1 LEU A 439       2.395  22.100  -7.831  1.00 10.00      A   
ATOM   4168  CD2 LEU A 439       3.010  20.898  -9.930  1.00 10.00      A   
ATOM   4169  C   LEU A 439       6.500  19.297  -7.701  1.00 10.00      A   
ATOM   4170  O   LEU A 439       6.768  19.084  -6.515  1.00 10.00      A   
ATOM   4171  N   SER A 440       7.417  19.562  -8.619  1.00 10.00      A   
ATOM   4172  HN  SER A 440       7.135  19.712  -9.546  1.00 10.00      A   
ATOM   4173  CA  SER A 440       8.830  19.638  -8.303  1.00 10.00      A   
ATOM   4174  CB  SER A 440       9.433  18.237  -8.172  1.00 10.00      A   
ATOM   4175  OG  SER A 440       9.105  17.420  -9.286  1.00 10.00      A   
ATOM   4176  HG  SER A 440       8.298  16.920  -9.097  1.00 10.00      A   
ATOM   4177  C   SER A 440       9.559  20.450  -9.371  1.00 10.00      A   
ATOM   4178  O   SER A 440       9.117  20.504 -10.520  1.00 10.00      A   
ATOM   4179  N   GLY A 441      10.655  21.088  -8.992  1.00 10.00      A   
ATOM   4180  HN  GLY A 441      10.946  21.032  -8.058  1.00 10.00      A   
ATOM   4181  CA  GLY A 441      11.404  21.894  -9.933  1.00 10.00      A   
ATOM   4182  C   GLY A 441      11.106  23.364  -9.740  1.00 10.00      A   
ATOM   4183  O   GLY A 441      10.455  23.740  -8.765  1.00 10.00      A   
ATOM   4184  N   LEU A 442      11.587  24.204 -10.643  1.00 10.00      A   
ATOM   4185  HN  LEU A 442      12.104  23.856 -11.404  1.00 10.00      A   
ATOM   4186  CA  LEU A 442      11.339  25.632 -10.530  1.00 10.00      A   
ATOM   4187  CB  LEU A 442      12.365  26.458 -11.312  1.00 10.00      A   
ATOM   4188  CG  LEU A 442      12.280  27.977 -11.110  1.00 10.00      A   
ATOM   4189  CD1 LEU A 442      12.620  28.351  -9.675  1.00 10.00      A   
ATOM   4190  CD2 LEU A 442      13.176  28.719 -12.090  1.00 10.00      A   
ATOM   4191  C   LEU A 442       9.932  25.953 -11.003  1.00 10.00      A   
ATOM   4192  O   LEU A 442       9.634  25.860 -12.194  1.00 10.00      A   
ATOM   4193  N   LEU A 443       9.072  26.308 -10.063  1.00 10.00      A   
ATOM   4194  HN  LEU A 443       9.370  26.346  -9.130  1.00 10.00      A   
ATOM   4195  CA  LEU A 443       7.694  26.636 -10.375  1.00 10.00      A   
ATOM   4196  CB  LEU A 443       6.767  25.512  -9.904  1.00 10.00      A   
ATOM   4197  CG  LEU A 443       6.980  24.140 -10.543  1.00 10.00      A   
ATOM   4198  CD1 LEU A 443       6.320  23.057  -9.708  1.00 10.00      A   
ATOM   4199  CD2 LEU A 443       6.436  24.126 -11.959  1.00 10.00      A   
ATOM   4200  C   LEU A 443       7.288  27.946  -9.717  1.00 10.00      A   
ATOM   4201  O   LEU A 443       7.560  28.169  -8.532  1.00 10.00      A   
ATOM   4202  N   THR A 444       6.666  28.819 -10.490  1.00 10.00      A   
ATOM   4203  HN  THR A 444       6.510  28.595 -11.443  1.00 10.00      A   
ATOM   4204  CA  THR A 444       6.207  30.099  -9.974  1.00 10.00      A   
ATOM   4205  CB  THR A 444       6.478  31.253 -10.961  1.00 10.00      A   
ATOM   4206  OG1 THR A 444       6.299  30.815 -12.317  1.00 10.00      A   
ATOM   4207  HG1 THR A 444       5.760  30.000 -12.333  1.00 10.00      A   
ATOM   4208  CG2 THR A 444       7.896  31.778 -10.783  1.00 10.00      A   
ATOM   4209  C   THR A 444       4.719  30.033  -9.631  1.00 10.00      A   
ATOM   4210  O   THR A 444       4.163  28.947  -9.474  1.00 10.00      A   
ATOM   4211  N   ASP A 445       4.072  31.188  -9.526  1.00 10.00      A   
ATOM   4212  HN  ASP A 445       4.558  32.026  -9.666  1.00 10.00      A   
ATOM   4213  CA  ASP A 445       2.647  31.233  -9.196  1.00 10.00      A   
ATOM   4214  CB  ASP A 445       2.284  32.555  -8.508  1.00 10.00      A   
ATOM   4215  CG  ASP A 445       2.107  32.414  -7.006  1.00 10.00      A   
ATOM   4216  OD1 ASP A 445       1.401  33.247  -6.401  1.00 10.00      A   
ATOM   4217  OD2 ASP A 445       2.679  31.477  -6.416  1.00 10.00      A   
ATOM   4218  C   ASP A 445       1.780  31.029 -10.438  1.00 10.00      A   
ATOM   4219  O   ASP A 445       0.549  31.029 -10.357  1.00 10.00      A   
ATOM   4220  N   LYS A 446       2.424  30.843 -11.583  1.00 10.00      A   
ATOM   4221  HN  LYS A 446       3.404  30.824 -11.583  1.00 10.00      A   
ATOM   4222  CA  LYS A 446       1.705  30.650 -12.839  1.00 10.00      A   
ATOM   4223  CB  LYS A 446       2.574  31.021 -14.041  1.00 10.00      A   
ATOM   4224  CG  LYS A 446       1.802  31.103 -15.349  1.00 10.00      A   
ATOM   4225  CD  LYS A 446       0.704  32.153 -15.282  1.00 10.00      A   
ATOM   4226  CE  LYS A 446      -0.120  32.170 -16.560  1.00 10.00      A   
ATOM   4227  NZ  LYS A 446      -1.164  33.228 -16.539  1.00 10.00      A   
ATOM   4228  HZ1 LYS A 446      -1.881  33.012 -15.811  1.00 10.00      A   
ATOM   4229  HZ2 LYS A 446      -1.633  33.292 -17.463  1.00 10.00      A   
ATOM   4230  HZ3 LYS A 446      -0.733  34.146 -16.320  1.00 10.00      A   
ATOM   4231  C   LYS A 446       1.175  29.226 -12.978  1.00 10.00      A   
ATOM   4232  O   LYS A 446       0.027  29.021 -13.375  1.00 10.00      A   
ATOM   4233  N   VAL A 447       2.011  28.247 -12.653  1.00 10.00      A   
ATOM   4234  HN  VAL A 447       2.935  28.472 -12.376  1.00 10.00      A   
ATOM   4235  CA  VAL A 447       1.616  26.847 -12.730  1.00 10.00      A   
ATOM   4236  CB  VAL A 447       2.771  25.884 -12.354  1.00 10.00      A   
ATOM   4237  CG1 VAL A 447       3.268  26.129 -10.936  1.00 10.00      A   
ATOM   4238  CG2 VAL A 447       2.347  24.437 -12.535  1.00 10.00      A   
ATOM   4239  C   VAL A 447       0.387  26.578 -11.862  1.00 10.00      A   
ATOM   4240  O   VAL A 447      -0.540  25.887 -12.280  1.00 10.00      A   
ATOM   4241  N   PHE A 448       0.366  27.178 -10.676  1.00 10.00      A   
ATOM   4242  HN  PHE A 448       1.122  27.744 -10.417  1.00 10.00      A   
ATOM   4243  CA  PHE A 448      -0.749  27.012  -9.753  1.00 10.00      A   
ATOM   4244  CB  PHE A 448      -0.428  27.642  -8.400  1.00 10.00      A   
ATOM   4245  CG  PHE A 448       0.648  26.925  -7.646  1.00 10.00      A   
ATOM   4246  CD1 PHE A 448       1.961  27.356  -7.713  1.00 10.00      A   
ATOM   4247  CD2 PHE A 448       0.346  25.815  -6.873  1.00 10.00      A   
ATOM   4248  CE1 PHE A 448       2.954  26.694  -7.024  1.00 10.00      A   
ATOM   4249  CE2 PHE A 448       1.334  25.148  -6.179  1.00 10.00      A   
ATOM   4250  CZ  PHE A 448       2.642  25.588  -6.255  1.00 10.00      A   
ATOM   4251  C   PHE A 448      -2.018  27.615 -10.333  1.00 10.00      A   
ATOM   4252  O   PHE A 448      -3.121  27.114 -10.104  1.00 10.00      A   
ATOM   4253  N   GLU A 449      -1.848  28.685 -11.100  1.00 10.00      A   
ATOM   4254  HN  GLU A 449      -0.942  29.028 -11.244  1.00 10.00      A   
ATOM   4255  CA  GLU A 449      -2.968  29.354 -11.742  1.00 10.00      A   
ATOM   4256  CB  GLU A 449      -2.491  30.631 -12.433  1.00 10.00      A   
ATOM   4257  CG  GLU A 449      -3.603  31.454 -13.057  1.00 10.00      A   
ATOM   4258  CD  GLU A 449      -3.124  32.277 -14.232  1.00 10.00      A   
ATOM   4259  OE1 GLU A 449      -2.421  33.285 -14.018  1.00 10.00      A   
ATOM   4260  OE2 GLU A 449      -3.456  31.927 -15.382  1.00 10.00      A   
ATOM   4261  C   GLU A 449      -3.595  28.413 -12.766  1.00 10.00      A   
ATOM   4262  O   GLU A 449      -4.820  28.308 -12.872  1.00 10.00      A   
ATOM   4263  N   TYR A 450      -2.739  27.719 -13.509  1.00 10.00      A   
ATOM   4264  HN  TYR A 450      -1.776  27.852 -13.375  1.00 10.00      A   
ATOM   4265  CA  TYR A 450      -3.186  26.768 -14.516  1.00 10.00      A   
ATOM   4266  CB  TYR A 450      -2.012  26.306 -15.383  1.00 10.00      A   
ATOM   4267  CG  TYR A 450      -1.731  27.203 -16.570  1.00 10.00      A   
ATOM   4268  CD1 TYR A 450      -0.460  27.282 -17.123  1.00 10.00      A   
ATOM   4269  CD2 TYR A 450      -2.742  27.968 -17.138  1.00 10.00      A   
ATOM   4270  CE1 TYR A 450      -0.205  28.099 -18.211  1.00 10.00      A   
ATOM   4271  CE2 TYR A 450      -2.496  28.787 -18.221  1.00 10.00      A   
ATOM   4272  CZ  TYR A 450      -1.226  28.849 -18.754  1.00 10.00      A   
ATOM   4273  OH  TYR A 450      -0.979  29.660 -19.844  1.00 10.00      A   
ATOM   4274  HH  TYR A 450      -1.382  30.525 -19.699  1.00 10.00      A   
ATOM   4275  C   TYR A 450      -3.846  25.573 -13.845  1.00 10.00      A   
ATOM   4276  O   TYR A 450      -4.863  25.068 -14.315  1.00 10.00      A   
ATOM   4277  N   ILE A 451      -3.262  25.141 -12.735  1.00 10.00      A   
ATOM   4278  HN  ILE A 451      -2.441  25.586 -12.428  1.00 10.00      A   
ATOM   4279  CA  ILE A 451      -3.787  24.018 -11.967  1.00 10.00      A   
ATOM   4280  CB  ILE A 451      -2.910  23.721 -10.727  1.00 10.00      A   
ATOM   4281  CG1 ILE A 451      -1.558  23.139 -11.151  1.00 10.00      A   
ATOM   4282  CG2 ILE A 451      -3.619  22.778  -9.768  1.00 10.00      A   
ATOM   4283  CD1 ILE A 451      -0.569  22.996 -10.014  1.00 10.00      A   
ATOM   4284  C   ILE A 451      -5.230  24.278 -11.528  1.00 10.00      A   
ATOM   4285  O   ILE A 451      -6.109  23.446 -11.738  1.00 10.00      A   
ATOM   4286  N   GLY A 452      -5.479  25.450 -10.954  1.00 10.00      A   
ATOM   4287  HN  GLY A 452      -4.746  26.095 -10.832  1.00 10.00      A   
ATOM   4288  CA  GLY A 452      -6.818  25.776 -10.494  1.00 10.00      A   
ATOM   4289  C   GLY A 452      -7.812  25.994 -11.621  1.00 10.00      A   
ATOM   4290  O   GLY A 452      -9.025  25.936 -11.407  1.00 10.00      A   
ATOM   4291  N   THR A 453      -7.311  26.232 -12.822  1.00 10.00      A   
ATOM   4292  HN  THR A 453      -6.337  26.239 -12.944  1.00 10.00      A   
ATOM   4293  CA  THR A 453      -8.181  26.477 -13.964  1.00 10.00      A   
ATOM   4294  CB  THR A 453      -7.599  27.570 -14.881  1.00 10.00      A   
ATOM   4295  OG1 THR A 453      -7.186  28.690 -14.078  1.00 10.00      A   
ATOM   4296  HG1 THR A 453      -6.348  28.477 -13.638  1.00 10.00      A   
ATOM   4297  CG2 THR A 453      -8.639  28.035 -15.887  1.00 10.00      A   
ATOM   4298  C   THR A 453      -8.462  25.207 -14.770  1.00 10.00      A   
ATOM   4299  O   THR A 453      -9.596  24.962 -15.187  1.00 10.00      A   
ATOM   4300  N   TYR A 454      -7.441  24.388 -14.961  1.00 10.00      A   
ATOM   4301  HN  TYR A 454      -6.567  24.609 -14.569  1.00 10.00      A   
ATOM   4302  CA  TYR A 454      -7.588  23.164 -15.741  1.00 10.00      A   
ATOM   4303  CB  TYR A 454      -6.368  22.940 -16.636  1.00 10.00      A   
ATOM   4304  CG  TYR A 454      -6.300  23.877 -17.822  1.00 10.00      A   
ATOM   4305  CD1 TYR A 454      -5.633  25.091 -17.738  1.00 10.00      A   
ATOM   4306  CD2 TYR A 454      -6.908  23.547 -19.028  1.00 10.00      A   
ATOM   4307  CE1 TYR A 454      -5.575  25.951 -18.819  1.00 10.00      A   
ATOM   4308  CE2 TYR A 454      -6.853  24.400 -20.115  1.00 10.00      A   
ATOM   4309  CZ  TYR A 454      -6.187  25.602 -20.004  1.00 10.00      A   
ATOM   4310  OH  TYR A 454      -6.128  26.456 -21.084  1.00 10.00      A   
ATOM   4311  HH  TYR A 454      -6.858  26.266 -21.685  1.00 10.00      A   
ATOM   4312  C   TYR A 454      -7.856  21.931 -14.880  1.00 10.00      A   
ATOM   4313  O   TYR A 454      -8.789  21.174 -15.151  1.00 10.00      A   
ATOM   4314  N   ALA A 455      -7.046  21.737 -13.843  1.00 10.00      A   
ATOM   4315  HN  ALA A 455      -6.346  22.391 -13.656  1.00 10.00      A   
ATOM   4316  CA  ALA A 455      -7.191  20.579 -12.960  1.00 10.00      A   
ATOM   4317  CB  ALA A 455      -5.930  20.348 -12.142  1.00 10.00      A   
ATOM   4318  C   ALA A 455      -8.407  20.710 -12.055  1.00 10.00      A   
ATOM   4319  O   ALA A 455      -8.407  21.474 -11.091  1.00 10.00      A   
ATOM   4320  N   LYS A 456      -9.448  19.961 -12.380  1.00 10.00      A   
ATOM   4321  HN  LYS A 456      -9.382  19.375 -13.163  1.00 10.00      A   
ATOM   4322  CA  LYS A 456     -10.685  19.991 -11.611  1.00 10.00      A   
ATOM   4323  CB  LYS A 456     -11.868  20.380 -12.504  1.00 10.00      A   
ATOM   4324  CG  LYS A 456     -11.746  21.746 -13.162  1.00 10.00      A   
ATOM   4325  CD  LYS A 456     -11.689  22.860 -12.129  1.00 10.00      A   
ATOM   4326  CE  LYS A 456     -11.898  24.217 -12.775  1.00 10.00      A   
ATOM   4327  NZ  LYS A 456     -11.715  25.327 -11.806  1.00 10.00      A   
ATOM   4328  HZ1 LYS A 456     -12.209  26.175 -12.141  1.00 10.00      A   
ATOM   4329  HZ2 LYS A 456     -10.702  25.551 -11.702  1.00 10.00      A   
ATOM   4330  HZ3 LYS A 456     -12.098  25.062 -10.872  1.00 10.00      A   
ATOM   4331  C   LYS A 456     -10.957  18.642 -10.948  1.00 10.00      A   
ATOM   4332  O   LYS A 456     -11.762  18.549 -10.021  1.00 10.00      A   
ATOM   4333  N   LYS A 457     -10.276  17.603 -11.427  1.00 10.00      A   
ATOM   4334  HN  LYS A 457      -9.635  17.747 -12.156  1.00 10.00      A   
ATOM   4335  CA  LYS A 457     -10.449  16.252 -10.896  1.00 10.00      A   
ATOM   4336  CB  LYS A 457     -10.647  15.253 -12.045  1.00 10.00      A   
ATOM   4337  CG  LYS A 457     -12.051  15.224 -12.636  1.00 10.00      A   
ATOM   4338  CD  LYS A 457     -13.030  14.542 -11.694  1.00 10.00      A   
ATOM   4339  CE  LYS A 457     -14.308  14.139 -12.415  1.00 10.00      A   
ATOM   4340  NZ  LYS A 457     -15.028  15.310 -12.987  1.00 10.00      A   
ATOM   4341  HZ1 LYS A 457     -14.485  15.717 -13.775  1.00 10.00      A   
ATOM   4342  HZ2 LYS A 457     -15.162  16.043 -12.262  1.00 10.00      A   
ATOM   4343  HZ3 LYS A 457     -15.959  15.015 -13.345  1.00 10.00      A   
ATOM   4344  C   LYS A 457      -9.252  15.834 -10.042  1.00 10.00      A   
ATOM   4345  O   LYS A 457      -9.183  14.703  -9.555  1.00 10.00      A   
ATOM   4346  N   MET A 458      -8.307  16.752  -9.868  1.00 10.00      A   
ATOM   4347  HN  MET A 458      -8.419  17.637 -10.272  1.00 10.00      A   
ATOM   4348  CA  MET A 458      -7.112  16.476  -9.075  1.00 10.00      A   
ATOM   4349  CB  MET A 458      -6.004  17.471  -9.416  1.00 10.00      A   
ATOM   4350  CG  MET A 458      -4.653  17.141  -8.801  1.00 10.00      A   
ATOM   4351  SD  MET A 458      -3.477  18.494  -8.967  1.00 10.00      A   
ATOM   4352  CE  MET A 458      -4.324  19.769  -8.041  1.00 10.00      A   
ATOM   4353  C   MET A 458      -7.438  16.529  -7.585  1.00 10.00      A   
ATOM   4354  O   MET A 458      -7.420  17.595  -6.970  1.00 10.00      A   
ATOM   4355  N   GLU A 459      -7.744  15.367  -7.022  1.00 10.00      A   
ATOM   4356  HN  GLU A 459      -7.746  14.559  -7.577  1.00 10.00      A   
ATOM   4357  CA  GLU A 459      -8.097  15.257  -5.612  1.00 10.00      A   
ATOM   4358  CB  GLU A 459      -8.909  13.985  -5.360  1.00 10.00      A   
ATOM   4359  CG  GLU A 459     -10.242  13.938  -6.094  1.00 10.00      A   
ATOM   4360  CD  GLU A 459     -11.115  12.785  -5.641  1.00 10.00      A   
ATOM   4361  OE1 GLU A 459     -10.569  11.692  -5.383  1.00 10.00      A   
ATOM   4362  OE2 GLU A 459     -12.349  12.962  -5.538  1.00 10.00      A   
ATOM   4363  C   GLU A 459      -6.877  15.297  -4.690  1.00 10.00      A   
ATOM   4364  O   GLU A 459      -6.995  15.641  -3.512  1.00 10.00      A   
ATOM   4365  N   MET A 460      -5.713  14.941  -5.214  1.00 10.00      A   
ATOM   4366  HN  MET A 460      -5.668  14.680  -6.163  1.00 10.00      A   
ATOM   4367  CA  MET A 460      -4.496  14.942  -4.413  1.00 10.00      A   
ATOM   4368  CB  MET A 460      -4.073  13.515  -4.047  1.00 10.00      A   
ATOM   4369  CG  MET A 460      -2.865  13.442  -3.128  1.00 10.00      A   
ATOM   4370  SD  MET A 460      -2.552  11.774  -2.525  1.00 10.00      A   
ATOM   4371  CE  MET A 460      -1.218  12.080  -1.367  1.00 10.00      A   
ATOM   4372  C   MET A 460      -3.357  15.672  -5.113  1.00 10.00      A   
ATOM   4373  O   MET A 460      -3.030  15.374  -6.262  1.00 10.00      A   
ATOM   4374  N   LEU A 461      -2.754  16.617  -4.404  1.00 10.00      A   
ATOM   4375  HN  LEU A 461      -3.062  16.794  -3.490  1.00 10.00      A   
ATOM   4376  CA  LEU A 461      -1.647  17.398  -4.939  1.00 10.00      A   
ATOM   4377  CB  LEU A 461      -2.123  18.796  -5.350  1.00 10.00      A   
ATOM   4378  CG  LEU A 461      -1.039  19.779  -5.816  1.00 10.00      A   
ATOM   4379  CD1 LEU A 461      -0.413  19.325  -7.125  1.00 10.00      A   
ATOM   4380  CD2 LEU A 461      -1.603  21.187  -5.948  1.00 10.00      A   
ATOM   4381  C   LEU A 461      -0.517  17.512  -3.920  1.00 10.00      A   
ATOM   4382  O   LEU A 461      -0.743  17.865  -2.758  1.00 10.00      A   
ATOM   4383  N   SER A 462       0.694  17.208  -4.361  1.00 10.00      A   
ATOM   4384  HN  SER A 462       0.803  16.904  -5.292  1.00 10.00      A   
ATOM   4385  CA  SER A 462       1.867  17.292  -3.507  1.00 10.00      A   
ATOM   4386  CB  SER A 462       2.669  15.989  -3.601  1.00 10.00      A   
ATOM   4387  OG  SER A 462       1.832  14.859  -3.394  1.00 10.00      A   
ATOM   4388  HG  SER A 462       1.421  14.924  -2.510  1.00 10.00      A   
ATOM   4389  C   SER A 462       2.728  18.485  -3.934  1.00 10.00      A   
ATOM   4390  O   SER A 462       3.258  18.511  -5.046  1.00 10.00      A   
ATOM   4391  N   VAL A 463       2.855  19.477  -3.059  1.00 10.00      A   
ATOM   4392  HN  VAL A 463       2.416  19.404  -2.180  1.00 10.00      A   
ATOM   4393  CA  VAL A 463       3.634  20.673  -3.366  1.00 10.00      A   
ATOM   4394  CB  VAL A 463       2.803  21.954  -3.145  1.00 10.00      A   
ATOM   4395  CG1 VAL A 463       3.580  23.188  -3.583  1.00 10.00      A   
ATOM   4396  CG2 VAL A 463       1.472  21.869  -3.878  1.00 10.00      A   
ATOM   4397  C   VAL A 463       4.898  20.747  -2.514  1.00 10.00      A   
ATOM   4398  O   VAL A 463       4.839  20.652  -1.287  1.00 10.00      A   
ATOM   4399  N   ALA A 464       6.039  20.925  -3.169  1.00 10.00      A   
ATOM   4400  HN  ALA A 464       6.021  20.998  -4.146  1.00 10.00      A   
ATOM   4401  CA  ALA A 464       7.317  21.017  -2.480  1.00 10.00      A   
ATOM   4402  CB  ALA A 464       7.957  19.641  -2.384  1.00 10.00      A   
ATOM   4403  C   ALA A 464       8.255  21.987  -3.194  1.00 10.00      A   
ATOM   4404  O   ALA A 464       8.631  21.764  -4.348  1.00 10.00      A   
ATOM   4405  N   PHE A 465       8.624  23.060  -2.493  1.00 10.00      A   
ATOM   4406  HN  PHE A 465       8.277  23.171  -1.583  1.00 10.00      A   
ATOM   4407  CA  PHE A 465       9.524  24.084  -3.027  1.00 10.00      A   
ATOM   4408  CB  PHE A 465      10.939  23.531  -3.248  1.00 10.00      A   
ATOM   4409  CG  PHE A 465      11.662  23.133  -1.991  1.00 10.00      A   
ATOM   4410  CD1 PHE A 465      11.524  21.856  -1.478  1.00 10.00      A   
ATOM   4411  CD2 PHE A 465      12.482  24.033  -1.332  1.00 10.00      A   
ATOM   4412  CE1 PHE A 465      12.192  21.479  -0.329  1.00 10.00      A   
ATOM   4413  CE2 PHE A 465      13.154  23.663  -0.179  1.00 10.00      A   
ATOM   4414  CZ  PHE A 465      13.007  22.383   0.323  1.00 10.00      A   
ATOM   4415  C   PHE A 465       8.987  24.697  -4.320  1.00 10.00      A   
ATOM   4416  O   PHE A 465       9.611  24.582  -5.378  1.00 10.00      A   
ATOM   4417  N   ALA A 466       7.831  25.347  -4.231  1.00 10.00      A   
ATOM   4418  HN  ALA A 466       7.378  25.410  -3.361  1.00 10.00      A   
ATOM   4419  CA  ALA A 466       7.218  25.973  -5.396  1.00 10.00      A   
ATOM   4420  CB  ALA A 466       6.437  24.946  -6.207  1.00 10.00      A   
ATOM   4421  C   ALA A 466       6.304  27.114  -4.975  1.00 10.00      A   
ATOM   4422  O   ALA A 466       5.925  27.217  -3.808  1.00 10.00      A   
ATOM   4423  N   GLY A 467       5.969  27.973  -5.925  1.00 10.00      A   
ATOM   4424  HN  GLY A 467       6.328  27.854  -6.830  1.00 10.00      A   
ATOM   4425  CA  GLY A 467       5.095  29.093  -5.644  1.00 10.00      A   
ATOM   4426  C   GLY A 467       5.856  30.389  -5.467  1.00 10.00      A   
ATOM   4427  O   GLY A 467       7.082  30.388  -5.329  1.00 10.00      A   
ATOM   4428  N   ASP A 468       5.134  31.499  -5.483  1.00 10.00      A   
ATOM   4429  HN  ASP A 468       4.156  31.438  -5.633  1.00 10.00      A   
ATOM   4430  CA  ASP A 468       5.749  32.807  -5.317  1.00 10.00      A   
ATOM   4431  CB  ASP A 468       5.835  33.542  -6.653  1.00 10.00      A   
ATOM   4432  CG  ASP A 468       6.908  34.611  -6.649  1.00 10.00      A   
ATOM   4433  OD1 ASP A 468       8.103  34.250  -6.630  1.00 10.00      A   
ATOM   4434  OD2 ASP A 468       6.568  35.813  -6.679  1.00 10.00      A   
ATOM   4435  C   ASP A 468       4.984  33.652  -4.309  1.00 10.00      A   
ATOM   4436  O   ASP A 468       5.586  34.386  -3.520  1.00 10.00      A   
ATOM   4437  N   SER A 469       3.659  33.549  -4.333  1.00 10.00      A   
ATOM   4438  HN  SER A 469       3.231  32.939  -4.978  1.00 10.00      A   
ATOM   4439  CA  SER A 469       2.823  34.313  -3.420  1.00 10.00      A   
ATOM   4440  CB  SER A 469       2.415  35.646  -4.052  1.00 10.00      A   
ATOM   4441  OG  SER A 469       2.211  35.523  -5.455  1.00 10.00      A   
ATOM   4442  HG  SER A 469       1.954  34.607  -5.675  1.00 10.00      A   
ATOM   4443  C   SER A 469       1.597  33.515  -2.985  1.00 10.00      A   
ATOM   4444  O   SER A 469       1.505  32.310  -3.238  1.00 10.00      A   
ATOM   4445  N   ASP A 470       0.659  34.190  -2.330  1.00 10.00      A   
ATOM   4446  HN  ASP A 470       0.792  35.149  -2.155  1.00 10.00      A   
ATOM   4447  CA  ASP A 470      -0.563  33.546  -1.856  1.00 10.00      A   
ATOM   4448  CB  ASP A 470      -1.307  34.439  -0.856  1.00 10.00      A   
ATOM   4449  CG  ASP A 470      -0.863  34.217   0.574  1.00 10.00      A   
ATOM   4450  OD1 ASP A 470      -1.535  33.457   1.301  1.00 10.00      A   
ATOM   4451  OD2 ASP A 470       0.156  34.814   0.979  1.00 10.00      A   
ATOM   4452  C   ASP A 470      -1.482  33.181  -3.018  1.00 10.00      A   
ATOM   4453  O   ASP A 470      -2.298  32.262  -2.911  1.00 10.00      A   
ATOM   4454  N   LEU A 471      -1.340  33.909  -4.126  1.00 10.00      A   
ATOM   4455  HN  LEU A 471      -0.677  34.631  -4.136  1.00 10.00      A   
ATOM   4456  CA  LEU A 471      -2.148  33.673  -5.315  1.00 10.00      A   
ATOM   4457  CB  LEU A 471      -1.759  34.618  -6.452  1.00 10.00      A   
ATOM   4458  CG  LEU A 471      -2.587  35.898  -6.575  1.00 10.00      A   
ATOM   4459  CD1 LEU A 471      -2.219  36.657  -7.842  1.00 10.00      A   
ATOM   4460  CD2 LEU A 471      -4.076  35.582  -6.548  1.00 10.00      A   
ATOM   4461  C   LEU A 471      -2.063  32.230  -5.786  1.00 10.00      A   
ATOM   4462  O   LEU A 471      -3.077  31.643  -6.157  1.00 10.00      A   
ATOM   4463  N   GLY A 472      -0.858  31.667  -5.766  1.00 10.00      A   
ATOM   4464  HN  GLY A 472      -0.084  32.199  -5.471  1.00 10.00      A   
ATOM   4465  CA  GLY A 472      -0.666  30.290  -6.190  1.00 10.00      A   
ATOM   4466  C   GLY A 472      -1.556  29.320  -5.439  1.00 10.00      A   
ATOM   4467  O   GLY A 472      -2.368  28.617  -6.042  1.00 10.00      A   
ATOM   4468  N   MET A 473      -1.428  29.304  -4.119  1.00 10.00      A   
ATOM   4469  HN  MET A 473      -0.782  29.906  -3.694  1.00 10.00      A   
ATOM   4470  CA  MET A 473      -2.228  28.415  -3.285  1.00 10.00      A   
ATOM   4471  CB  MET A 473      -1.772  28.492  -1.827  1.00 10.00      A   
ATOM   4472  CG  MET A 473      -2.581  27.625  -0.875  1.00 10.00      A   
ATOM   4473  SD  MET A 473      -1.873  27.550   0.783  1.00 10.00      A   
ATOM   4474  CE  MET A 473      -1.989  29.265   1.289  1.00 10.00      A   
ATOM   4475  C   MET A 473      -3.715  28.751  -3.399  1.00 10.00      A   
ATOM   4476  O   MET A 473      -4.567  27.862  -3.418  1.00 10.00      A   
ATOM   4477  N   HIS A 474      -4.017  30.040  -3.501  1.00 10.00      A   
ATOM   4478  HN  HIS A 474      -3.289  30.707  -3.496  1.00 10.00      A   
ATOM   4479  CA  HIS A 474      -5.393  30.504  -3.618  1.00 10.00      A   
ATOM   4480  CB  HIS A 474      -5.424  32.037  -3.599  1.00 10.00      A   
ATOM   4481  CG  HIS A 474      -6.794  32.634  -3.487  1.00 10.00      A   
ATOM   4482  ND1 HIS A 474      -7.304  33.032  -2.275  1.00 10.00      A   
ATOM   4483  CD2 HIS A 474      -7.707  32.885  -4.459  1.00 10.00      A   
ATOM   4484  CE1 HIS A 474      -8.510  33.513  -2.529  1.00 10.00      A   
ATOM   4485  NE2 HIS A 474      -8.793  33.442  -3.833  1.00 10.00      A   
ATOM   4486  HE2 HIS A 474      -9.624  33.734  -4.266  1.00 10.00      A   
ATOM   4487  C   HIS A 474      -6.043  29.983  -4.896  1.00 10.00      A   
ATOM   4488  O   HIS A 474      -7.190  29.534  -4.883  1.00 10.00      A   
ATOM   4489  N   HIS A 475      -5.298  30.039  -5.995  1.00 10.00      A   
ATOM   4490  HN  HIS A 475      -4.382  30.396  -5.935  1.00 10.00      A   
ATOM   4491  CA  HIS A 475      -5.798  29.589  -7.288  1.00 10.00      A   
ATOM   4492  CB  HIS A 475      -4.808  29.915  -8.408  1.00 10.00      A   
ATOM   4493  CG  HIS A 475      -5.089  31.225  -9.083  1.00 10.00      A   
ATOM   4494  ND1 HIS A 475      -5.962  31.379 -10.136  1.00 10.00      A   
ATOM   4495  HD1 HIS A 475      -6.497  30.668 -10.552  1.00 10.00      A   
ATOM   4496  CD2 HIS A 475      -4.577  32.458  -8.843  1.00 10.00      A   
ATOM   4497  CE1 HIS A 475      -5.971  32.676 -10.482  1.00 10.00      A   
ATOM   4498  NE2 HIS A 475      -5.143  33.375  -9.725  1.00 10.00      A   
ATOM   4499  C   HIS A 475      -6.131  28.104  -7.283  1.00 10.00      A   
ATOM   4500  O   HIS A 475      -7.036  27.663  -7.992  1.00 10.00      A   
ATOM   4501  N   VAL A 476      -5.398  27.341  -6.486  1.00 10.00      A   
ATOM   4502  HN  VAL A 476      -4.684  27.755  -5.954  1.00 10.00      A   
ATOM   4503  CA  VAL A 476      -5.630  25.904  -6.381  1.00 10.00      A   
ATOM   4504  CB  VAL A 476      -4.418  25.166  -5.769  1.00 10.00      A   
ATOM   4505  CG1 VAL A 476      -4.693  23.672  -5.642  1.00 10.00      A   
ATOM   4506  CG2 VAL A 476      -3.173  25.407  -6.607  1.00 10.00      A   
ATOM   4507  C   VAL A 476      -6.871  25.633  -5.536  1.00 10.00      A   
ATOM   4508  O   VAL A 476      -7.795  24.947  -5.973  1.00 10.00      A   
ATOM   4509  N   LEU A 477      -6.898  26.204  -4.336  1.00 10.00      A   
ATOM   4510  HN  LEU A 477      -6.142  26.765  -4.055  1.00 10.00      A   
ATOM   4511  CA  LEU A 477      -8.020  26.018  -3.422  1.00 10.00      A   
ATOM   4512  CB  LEU A 477      -7.736  26.690  -2.078  1.00 10.00      A   
ATOM   4513  CG  LEU A 477      -6.575  26.110  -1.268  1.00 10.00      A   
ATOM   4514  CD1 LEU A 477      -6.300  26.958  -0.036  1.00 10.00      A   
ATOM   4515  CD2 LEU A 477      -6.860  24.666  -0.875  1.00 10.00      A   
ATOM   4516  C   LEU A 477      -9.325  26.545  -4.012  1.00 10.00      A   
ATOM   4517  O   LEU A 477     -10.366  25.889  -3.929  1.00 10.00      A   
ATOM   4518  N   SER A 478      -9.263  27.717  -4.625  1.00 10.00      A   
ATOM   4519  HN  SER A 478      -8.401  28.191  -4.673  1.00 10.00      A   
ATOM   4520  CA  SER A 478     -10.441  28.331  -5.222  1.00 10.00      A   
ATOM   4521  CB  SER A 478     -10.365  29.860  -5.093  1.00 10.00      A   
ATOM   4522  OG  SER A 478     -11.554  30.483  -5.553  1.00 10.00      A   
ATOM   4523  HG  SER A 478     -11.796  30.106  -6.413  1.00 10.00      A   
ATOM   4524  C   SER A 478     -10.586  27.925  -6.688  1.00 10.00      A   
ATOM   4525  O   SER A 478     -11.358  28.528  -7.437  1.00 10.00      A   
ATOM   4526  N   GLY A 479      -9.866  26.888  -7.088  1.00 10.00      A   
ATOM   4527  HN  GLY A 479      -9.287  26.423  -6.445  1.00 10.00      A   
ATOM   4528  CA  GLY A 479      -9.930  26.437  -8.458  1.00 10.00      A   
ATOM   4529  C   GLY A 479     -10.344  24.988  -8.587  1.00 10.00      A   
ATOM   4530  O   GLY A 479     -11.361  24.685  -9.210  1.00 10.00      A   
ATOM   4531  N   CYS A 480      -9.561  24.093  -8.006  1.00 10.00      A   
ATOM   4532  HN  CYS A 480      -8.770  24.395  -7.503  1.00 10.00      A   
ATOM   4533  CA  CYS A 480      -9.852  22.670  -8.078  1.00 10.00      A   
ATOM   4534  CB  CYS A 480      -8.682  21.862  -7.524  1.00 10.00      A   
ATOM   4535  SG  CYS A 480      -7.105  22.233  -8.323  1.00 10.00      A   
ATOM   4536  HG  CYS A 480      -7.278  22.110  -9.635  1.00 10.00      A   
ATOM   4537  C   CYS A 480     -11.143  22.328  -7.343  1.00 10.00      A   
ATOM   4538  O   CYS A 480     -11.318  22.684  -6.175  1.00 10.00      A   
ATOM   4539  N   ASP A 481     -12.047  21.655  -8.045  1.00 10.00      A   
ATOM   4540  HN  ASP A 481     -11.848  21.420  -8.972  1.00 10.00      A   
ATOM   4541  CA  ASP A 481     -13.328  21.259  -7.473  1.00 10.00      A   
ATOM   4542  CB  ASP A 481     -14.334  20.904  -8.570  1.00 10.00      A   
ATOM   4543  CG  ASP A 481     -15.334  22.011  -8.839  1.00 10.00      A   
ATOM   4544  OD1 ASP A 481     -16.169  22.301  -7.958  1.00 10.00      A   
ATOM   4545  OD2 ASP A 481     -15.296  22.588  -9.943  1.00 10.00      A   
ATOM   4546  C   ASP A 481     -13.154  20.077  -6.537  1.00 10.00      A   
ATOM   4547  O   ASP A 481     -13.376  20.185  -5.332  1.00 10.00      A   
ATOM   4548  N   SER A 482     -12.745  18.951  -7.090  1.00 10.00      A   
ATOM   4549  HN  SER A 482     -12.571  18.920  -8.056  1.00 10.00      A   
ATOM   4550  CA  SER A 482     -12.543  17.752  -6.300  1.00 10.00      A   
ATOM   4551  CB  SER A 482     -12.593  16.520  -7.206  1.00 10.00      A   
ATOM   4552  OG  SER A 482     -13.764  16.530  -8.008  1.00 10.00      A   
ATOM   4553  HG  SER A 482     -14.443  17.070  -7.577  1.00 10.00      A   
ATOM   4554  C   SER A 482     -11.208  17.806  -5.560  1.00 10.00      A   
ATOM   4555  O   SER A 482     -10.183  17.413  -6.101  1.00 10.00      A   
ATOM   4556  N   LEU A 483     -11.223  18.318  -4.335  1.00 10.00      A   
ATOM   4557  HN  LEU A 483     -12.068  18.647  -3.963  1.00 10.00      A   
ATOM   4558  CA  LEU A 483     -10.013  18.403  -3.524  1.00 10.00      A   
ATOM   4559  CB  LEU A 483      -9.710  19.851  -3.126  1.00 10.00      A   
ATOM   4560  CG  LEU A 483      -8.844  20.648  -4.105  1.00 10.00      A   
ATOM   4561  CD1 LEU A 483      -8.613  22.060  -3.594  1.00 10.00      A   
ATOM   4562  CD2 LEU A 483      -7.518  19.940  -4.340  1.00 10.00      A   
ATOM   4563  C   LEU A 483     -10.147  17.519  -2.289  1.00 10.00      A   
ATOM   4564  O   LEU A 483     -11.107  17.641  -1.528  1.00 10.00      A   
ATOM   4565  N   ARG A 484      -9.190  16.628  -2.094  1.00 10.00      A   
ATOM   4566  HN  ARG A 484      -8.442  16.576  -2.729  1.00 10.00      A   
ATOM   4567  CA  ARG A 484      -9.227  15.719  -0.963  1.00 10.00      A   
ATOM   4568  CB  ARG A 484      -9.431  14.284  -1.447  1.00 10.00      A   
ATOM   4569  CG  ARG A 484     -10.877  13.912  -1.725  1.00 10.00      A   
ATOM   4570  CD  ARG A 484     -10.985  12.472  -2.195  1.00 10.00      A   
ATOM   4571  NE  ARG A 484     -10.058  11.603  -1.477  1.00 10.00      A   
ATOM   4572  HE  ARG A 484     -10.162  11.546  -0.500  1.00 10.00      A   
ATOM   4573  CZ  ARG A 484      -9.109  10.881  -2.067  1.00 10.00      A   
ATOM   4574  NH1 ARG A 484      -8.961  10.905  -3.381  1.00 10.00      A   
ATOM   4575 HH11 ARG A 484      -8.209  10.341  -3.828  1.00 10.00      A   
ATOM   4576 HH12 ARG A 484      -9.605  11.481  -3.981  1.00 10.00      A   
ATOM   4577  NH2 ARG A 484      -8.291  10.149  -1.335  1.00 10.00      A   
ATOM   4578 HH21 ARG A 484      -7.545   9.574  -1.792  1.00 10.00      A   
ATOM   4579 HH22 ARG A 484      -8.382  10.136  -0.302  1.00 10.00      A   
ATOM   4580  C   ARG A 484      -7.969  15.810  -0.108  1.00 10.00      A   
ATOM   4581  O   ARG A 484      -8.046  16.058   1.096  1.00 10.00      A   
ATOM   4582  N   LYS A 485      -6.812  15.621  -0.729  1.00 10.00      A   
ATOM   4583  HN  LYS A 485      -6.804  15.480  -1.704  1.00 10.00      A   
ATOM   4584  CA  LYS A 485      -5.545  15.656  -0.008  1.00 10.00      A   
ATOM   4585  CB  LYS A 485      -4.912  14.259   0.041  1.00 10.00      A   
ATOM   4586  CG  LYS A 485      -5.660  13.265   0.913  1.00 10.00      A   
ATOM   4587  CD  LYS A 485      -4.908  11.945   1.030  1.00 10.00      A   
ATOM   4588  CE  LYS A 485      -5.072  11.094  -0.219  1.00 10.00      A   
ATOM   4589  NZ  LYS A 485      -4.649   9.683  -0.005  1.00 10.00      A   
ATOM   4590  HZ1 LYS A 485      -4.712   9.160  -0.904  1.00 10.00      A   
ATOM   4591  HZ2 LYS A 485      -5.272   9.214   0.689  1.00 10.00      A   
ATOM   4592  HZ3 LYS A 485      -3.673   9.642   0.340  1.00 10.00      A   
ATOM   4593  C   LYS A 485      -4.578  16.647  -0.643  1.00 10.00      A   
ATOM   4594  O   LYS A 485      -4.465  16.724  -1.869  1.00 10.00      A   
ATOM   4595  N   LEU A 486      -3.885  17.404   0.195  1.00 10.00      A   
ATOM   4596  HN  LEU A 486      -4.022  17.301   1.160  1.00 10.00      A   
ATOM   4597  CA  LEU A 486      -2.926  18.391  -0.279  1.00 10.00      A   
ATOM   4598  CB  LEU A 486      -3.648  19.697  -0.629  1.00 10.00      A   
ATOM   4599  CG  LEU A 486      -3.267  20.362  -1.955  1.00 10.00      A   
ATOM   4600  CD1 LEU A 486      -4.345  21.347  -2.378  1.00 10.00      A   
ATOM   4601  CD2 LEU A 486      -1.924  21.067  -1.837  1.00 10.00      A   
ATOM   4602  C   LEU A 486      -1.853  18.657   0.777  1.00 10.00      A   
ATOM   4603  O   LEU A 486      -2.164  19.017   1.917  1.00 10.00      A   
ATOM   4604  N   GLU A 487      -0.594  18.464   0.402  1.00 10.00      A   
ATOM   4605  HN  GLU A 487      -0.403  18.158  -0.511  1.00 10.00      A   
ATOM   4606  CA  GLU A 487       0.516  18.704   1.311  1.00 10.00      A   
ATOM   4607  CB  GLU A 487       1.248  17.404   1.680  1.00 10.00      A   
ATOM   4608  CG  GLU A 487       1.882  16.653   0.515  1.00 10.00      A   
ATOM   4609  CD  GLU A 487       1.156  15.363   0.195  1.00 10.00      A   
ATOM   4610  OE1 GLU A 487       0.803  15.155  -0.985  1.00 10.00      A   
ATOM   4611  OE2 GLU A 487       0.913  14.567   1.126  1.00 10.00      A   
ATOM   4612  C   GLU A 487       1.475  19.730   0.720  1.00 10.00      A   
ATOM   4613  O   GLU A 487       1.802  19.676  -0.465  1.00 10.00      A   
ATOM   4614  N   ILE A 488       1.897  20.681   1.536  1.00 10.00      A   
ATOM   4615  HN  ILE A 488       1.587  20.683   2.472  1.00 10.00      A   
ATOM   4616  CA  ILE A 488       2.805  21.727   1.088  1.00 10.00      A   
ATOM   4617  CB  ILE A 488       2.081  23.092   1.002  1.00 10.00      A   
ATOM   4618  CG1 ILE A 488       0.854  23.001   0.087  1.00 10.00      A   
ATOM   4619  CG2 ILE A 488       3.033  24.174   0.518  1.00 10.00      A   
ATOM   4620  CD1 ILE A 488      -0.044  24.217   0.143  1.00 10.00      A   
ATOM   4621  C   ILE A 488       3.988  21.852   2.045  1.00 10.00      A   
ATOM   4622  O   ILE A 488       3.803  22.081   3.241  1.00 10.00      A   
ATOM   4623  N   ARG A 489       5.198  21.692   1.522  1.00 10.00      A   
ATOM   4624  HN  ARG A 489       5.285  21.498   0.564  1.00 10.00      A   
ATOM   4625  CA  ARG A 489       6.398  21.802   2.341  1.00 10.00      A   
ATOM   4626  CB  ARG A 489       7.088  20.442   2.528  1.00 10.00      A   
ATOM   4627  CG  ARG A 489       7.773  19.899   1.278  1.00 10.00      A   
ATOM   4628  CD  ARG A 489       8.946  18.991   1.623  1.00 10.00      A   
ATOM   4629  NE  ARG A 489       9.990  19.706   2.367  1.00 10.00      A   
ATOM   4630  HE  ARG A 489       9.866  20.678   2.498  1.00 10.00      A   
ATOM   4631  CZ  ARG A 489      11.081  19.132   2.872  1.00 10.00      A   
ATOM   4632  NH1 ARG A 489      11.292  17.832   2.720  1.00 10.00      A   
ATOM   4633 HH11 ARG A 489      10.606  17.246   2.200  1.00 10.00      A   
ATOM   4634 HH12 ARG A 489      12.149  17.389   3.125  1.00 10.00      A   
ATOM   4635  NH2 ARG A 489      11.955  19.868   3.544  1.00 10.00      A   
ATOM   4636 HH21 ARG A 489      12.818  19.428   3.949  1.00 10.00      A   
ATOM   4637 HH22 ARG A 489      11.785  20.895   3.676  1.00 10.00      A   
ATOM   4638  C   ARG A 489       7.377  22.829   1.775  1.00 10.00      A   
ATOM   4639  O   ARG A 489       7.621  22.866   0.565  1.00 10.00      A   
ATOM   4640  N   ASP A 490       7.910  23.666   2.667  1.00 10.00      A   
ATOM   4641  HN  ASP A 490       7.627  23.592   3.604  1.00 10.00      A   
ATOM   4642  CA  ASP A 490       8.889  24.701   2.315  1.00 10.00      A   
ATOM   4643  CB  ASP A 490      10.270  24.091   2.044  1.00 10.00      A   
ATOM   4644  CG  ASP A 490      10.892  23.433   3.261  1.00 10.00      A   
ATOM   4645  OD1 ASP A 490      11.636  24.112   3.997  1.00 10.00      A   
ATOM   4646  OD2 ASP A 490      10.645  22.228   3.485  1.00 10.00      A   
ATOM   4647  C   ASP A 490       8.441  25.549   1.129  1.00 10.00      A   
ATOM   4648  O   ASP A 490       8.997  25.452   0.032  1.00 10.00      A   
ATOM   4649  N   CYS A 491       7.435  26.378   1.348  1.00 10.00      A   
ATOM   4650  HN  CYS A 491       7.043  26.429   2.244  1.00 10.00      A   
ATOM   4651  CA  CYS A 491       6.912  27.236   0.296  1.00 10.00      A   
ATOM   4652  CB  CYS A 491       5.680  26.602  -0.352  1.00 10.00      A   
ATOM   4653  SG  CYS A 491       6.001  25.008  -1.142  1.00 10.00      A   
ATOM   4654  HG  CYS A 491       6.814  24.321  -0.350  1.00 10.00      A   
ATOM   4655  C   CYS A 491       6.578  28.617   0.852  1.00 10.00      A   
ATOM   4656  O   CYS A 491       6.272  28.753   2.038  1.00 10.00      A   
ATOM   4657  N   PRO A 492       6.625  29.660   0.001  1.00 10.00      A   
ATOM   4658  CA  PRO A 492       6.342  31.043   0.412  1.00 10.00      A   
ATOM   4659  CB  PRO A 492       6.965  31.864  -0.718  1.00 10.00      A   
ATOM   4660  CG  PRO A 492       6.811  30.996  -1.917  1.00 10.00      A   
ATOM   4661  CD  PRO A 492       6.979  29.580  -1.432  1.00 10.00      A   
ATOM   4662  C   PRO A 492       4.845  31.345   0.532  1.00 10.00      A   
ATOM   4663  O   PRO A 492       4.431  32.507   0.487  1.00 10.00      A   
ATOM   4664  N   PHE A 493       4.043  30.299   0.691  1.00 10.00      A   
ATOM   4665  HN  PHE A 493       4.433  29.403   0.736  1.00 10.00      A   
ATOM   4666  CA  PHE A 493       2.603  30.450   0.825  1.00 10.00      A   
ATOM   4667  CB  PHE A 493       1.898  29.117   0.562  1.00 10.00      A   
ATOM   4668  CG  PHE A 493       2.064  28.607  -0.844  1.00 10.00      A   
ATOM   4669  CD1 PHE A 493       2.055  27.248  -1.106  1.00 10.00      A   
ATOM   4670  CD2 PHE A 493       2.225  29.484  -1.903  1.00 10.00      A   
ATOM   4671  CE1 PHE A 493       2.208  26.772  -2.394  1.00 10.00      A   
ATOM   4672  CE2 PHE A 493       2.380  29.016  -3.193  1.00 10.00      A   
ATOM   4673  CZ  PHE A 493       2.371  27.658  -3.438  1.00 10.00      A   
ATOM   4674  C   PHE A 493       2.280  30.950   2.221  1.00 10.00      A   
ATOM   4675  O   PHE A 493       2.749  30.383   3.211  1.00 10.00      A   
ATOM   4676  N   GLY A 494       1.498  32.017   2.293  1.00 10.00      A   
ATOM   4677  HN  GLY A 494       1.146  32.415   1.471  1.00 10.00      A   
ATOM   4678  CA  GLY A 494       1.152  32.595   3.568  1.00 10.00      A   
ATOM   4679  C   GLY A 494      -0.182  32.135   4.094  1.00 10.00      A   
ATOM   4680  O   GLY A 494      -0.736  31.138   3.636  1.00 10.00      A   
ATOM   4681  N   ASP A 495      -0.697  32.872   5.060  1.00 10.00      A   
ATOM   4682  HN  ASP A 495      -0.200  33.655   5.379  1.00 10.00      A   
ATOM   4683  CA  ASP A 495      -1.975  32.548   5.676  1.00 10.00      A   
ATOM   4684  CB  ASP A 495      -1.902  32.727   7.198  1.00 10.00      A   
ATOM   4685  CG  ASP A 495      -1.151  33.976   7.611  1.00 10.00      A   
ATOM   4686  OD1 ASP A 495      -0.154  33.858   8.359  1.00 10.00      A   
ATOM   4687  OD2 ASP A 495      -1.541  35.080   7.182  1.00 10.00      A   
ATOM   4688  C   ASP A 495      -3.107  33.382   5.086  1.00 10.00      A   
ATOM   4689  O   ASP A 495      -4.253  33.298   5.530  1.00 10.00      A   
ATOM   4690  N   LYS A 496      -2.785  34.182   4.075  1.00 10.00      A   
ATOM   4691  HN  LYS A 496      -1.860  34.193   3.748  1.00 10.00      A   
ATOM   4692  CA  LYS A 496      -3.781  35.029   3.431  1.00 10.00      A   
ATOM   4693  CB  LYS A 496      -3.121  36.053   2.513  1.00 10.00      A   
ATOM   4694  CG  LYS A 496      -1.982  36.826   3.149  1.00 10.00      A   
ATOM   4695  CD  LYS A 496      -1.257  37.668   2.112  1.00 10.00      A   
ATOM   4696  CE  LYS A 496       0.174  37.962   2.529  1.00 10.00      A   
ATOM   4697  NZ  LYS A 496       0.986  36.725   2.658  1.00 10.00      A   
ATOM   4698  HZ1 LYS A 496       0.647  36.000   1.984  1.00 10.00      A   
ATOM   4699  HZ2 LYS A 496       0.916  36.351   3.623  1.00 10.00      A   
ATOM   4700  HZ3 LYS A 496       1.984  36.930   2.453  1.00 10.00      A   
ATOM   4701  C   LYS A 496      -4.748  34.177   2.634  1.00 10.00      A   
ATOM   4702  O   LYS A 496      -5.962  34.264   2.811  1.00 10.00      A   
ATOM   4703  N   ALA A 497      -4.204  33.337   1.767  1.00 10.00      A   
ATOM   4704  HN  ALA A 497      -3.216  33.310   1.673  1.00 10.00      A   
ATOM   4705  CA  ALA A 497      -5.026  32.456   0.949  1.00 10.00      A   
ATOM   4706  CB  ALA A 497      -4.195  31.835  -0.159  1.00 10.00      A   
ATOM   4707  C   ALA A 497      -5.649  31.368   1.815  1.00 10.00      A   
ATOM   4708  O   ALA A 497      -6.722  30.847   1.504  1.00 10.00      A   
ATOM   4709  N   LEU A 498      -4.970  31.043   2.908  1.00 10.00      A   
ATOM   4710  HN  LEU A 498      -4.123  31.502   3.095  1.00 10.00      A   
ATOM   4711  CA  LEU A 498      -5.443  30.026   3.838  1.00 10.00      A   
ATOM   4712  CB  LEU A 498      -4.372  29.733   4.890  1.00 10.00      A   
ATOM   4713  CG  LEU A 498      -4.469  28.381   5.600  1.00 10.00      A   
ATOM   4714  CD1 LEU A 498      -4.480  27.247   4.586  1.00 10.00      A   
ATOM   4715  CD2 LEU A 498      -3.310  28.212   6.570  1.00 10.00      A   
ATOM   4716  C   LEU A 498      -6.743  30.470   4.509  1.00 10.00      A   
ATOM   4717  O   LEU A 498      -7.685  29.687   4.641  1.00 10.00      A   
ATOM   4718  N   LEU A 499      -6.800  31.733   4.914  1.00 10.00      A   
ATOM   4719  HN  LEU A 499      -6.019  32.317   4.786  1.00 10.00      A   
ATOM   4720  CA  LEU A 499      -7.991  32.274   5.559  1.00 10.00      A   
ATOM   4721  CB  LEU A 499      -7.660  33.557   6.322  1.00 10.00      A   
ATOM   4722  CG  LEU A 499      -6.759  33.406   7.551  1.00 10.00      A   
ATOM   4723  CD1 LEU A 499      -6.400  34.770   8.114  1.00 10.00      A   
ATOM   4724  CD2 LEU A 499      -7.431  32.550   8.614  1.00 10.00      A   
ATOM   4725  C   LEU A 499      -9.092  32.548   4.536  1.00 10.00      A   
ATOM   4726  O   LEU A 499     -10.272  32.336   4.807  1.00 10.00      A   
ATOM   4727  N   ALA A 500      -8.694  33.003   3.357  1.00 10.00      A   
ATOM   4728  HN  ALA A 500      -7.734  33.136   3.200  1.00 10.00      A   
ATOM   4729  CA  ALA A 500      -9.642  33.324   2.290  1.00 10.00      A   
ATOM   4730  CB  ALA A 500      -8.953  34.110   1.186  1.00 10.00      A   
ATOM   4731  C   ALA A 500     -10.328  32.080   1.716  1.00 10.00      A   
ATOM   4732  O   ALA A 500     -11.345  32.185   1.026  1.00 10.00      A   
ATOM   4733  N   ASN A 501      -9.777  30.906   1.994  1.00 10.00      A   
ATOM   4734  HN  ASN A 501      -8.968  30.872   2.549  1.00 10.00      A   
ATOM   4735  CA  ASN A 501     -10.352  29.662   1.495  1.00 10.00      A   
ATOM   4736  CB  ASN A 501      -9.431  28.994   0.466  1.00 10.00      A   
ATOM   4737  CG  ASN A 501      -9.209  29.835  -0.775  1.00 10.00      A   
ATOM   4738  OD1 ASN A 501     -10.007  29.814  -1.708  1.00 10.00      A   
ATOM   4739  ND2 ASN A 501      -8.118  30.584  -0.793  1.00 10.00      A   
ATOM   4740 HD21 ASN A 501      -7.523  30.550  -0.009  1.00 10.00      A   
ATOM   4741 HD22 ASN A 501      -7.945  31.140  -1.584  1.00 10.00      A   
ATOM   4742  C   ASN A 501     -10.652  28.703   2.639  1.00 10.00      A   
ATOM   4743  O   ASN A 501     -10.532  27.485   2.495  1.00 10.00      A   
ATOM   4744  N   ALA A 502     -11.062  29.259   3.773  1.00 10.00      A   
ATOM   4745  HN  ALA A 502     -11.150  30.234   3.821  1.00 10.00      A   
ATOM   4746  CA  ALA A 502     -11.376  28.464   4.953  1.00 10.00      A   
ATOM   4747  CB  ALA A 502     -11.671  29.370   6.135  1.00 10.00      A   
ATOM   4748  C   ALA A 502     -12.541  27.507   4.709  1.00 10.00      A   
ATOM   4749  O   ALA A 502     -12.544  26.381   5.211  1.00 10.00      A   
ATOM   4750  N   SER A 503     -13.514  27.946   3.921  1.00 10.00      A   
ATOM   4751  HN  SER A 503     -13.448  28.841   3.532  1.00 10.00      A   
ATOM   4752  CA  SER A 503     -14.687  27.135   3.620  1.00 10.00      A   
ATOM   4753  CB  SER A 503     -15.727  27.994   2.905  1.00 10.00      A   
ATOM   4754  OG  SER A 503     -15.158  29.240   2.518  1.00 10.00      A   
ATOM   4755  HG  SER A 503     -14.888  29.190   1.591  1.00 10.00      A   
ATOM   4756  C   SER A 503     -14.342  25.909   2.774  1.00 10.00      A   
ATOM   4757  O   SER A 503     -14.982  24.862   2.888  1.00 10.00      A   
ATOM   4758  N   LYS A 504     -13.320  26.036   1.939  1.00 10.00      A   
ATOM   4759  HN  LYS A 504     -12.836  26.888   1.905  1.00 10.00      A   
ATOM   4760  CA  LYS A 504     -12.901  24.944   1.065  1.00 10.00      A   
ATOM   4761  CB  LYS A 504     -11.846  25.441   0.068  1.00 10.00      A   
ATOM   4762  CG  LYS A 504     -11.379  24.400  -0.939  1.00 10.00      A   
ATOM   4763  CD  LYS A 504     -12.521  23.954  -1.839  1.00 10.00      A   
ATOM   4764  CE  LYS A 504     -12.050  22.954  -2.882  1.00 10.00      A   
ATOM   4765  NZ  LYS A 504     -13.156  22.515  -3.771  1.00 10.00      A   
ATOM   4766  HZ1 LYS A 504     -13.963  22.186  -3.204  1.00 10.00      A   
ATOM   4767  HZ2 LYS A 504     -12.840  21.733  -4.377  1.00 10.00      A   
ATOM   4768  HZ3 LYS A 504     -13.469  23.303  -4.376  1.00 10.00      A   
ATOM   4769  C   LYS A 504     -12.358  23.761   1.865  1.00 10.00      A   
ATOM   4770  O   LYS A 504     -12.490  22.605   1.455  1.00 10.00      A   
ATOM   4771  N   LEU A 505     -11.786  24.056   3.022  1.00 10.00      A   
ATOM   4772  HN  LEU A 505     -11.748  24.994   3.309  1.00 10.00      A   
ATOM   4773  CA  LEU A 505     -11.201  23.031   3.881  1.00 10.00      A   
ATOM   4774  CB  LEU A 505     -10.429  23.671   5.036  1.00 10.00      A   
ATOM   4775  CG  LEU A 505      -9.321  24.649   4.639  1.00 10.00      A   
ATOM   4776  CD1 LEU A 505      -8.600  25.179   5.870  1.00 10.00      A   
ATOM   4777  CD2 LEU A 505      -8.342  23.992   3.679  1.00 10.00      A   
ATOM   4778  C   LEU A 505     -12.231  22.030   4.402  1.00 10.00      A   
ATOM   4779  O   LEU A 505     -11.884  20.900   4.748  1.00 10.00      A   
ATOM   4780  N   GLU A 506     -13.496  22.436   4.444  1.00 10.00      A   
ATOM   4781  HN  GLU A 506     -13.717  23.349   4.155  1.00 10.00      A   
ATOM   4782  CA  GLU A 506     -14.563  21.557   4.919  1.00 10.00      A   
ATOM   4783  CB  GLU A 506     -15.848  22.342   5.177  1.00 10.00      A   
ATOM   4784  CG  GLU A 506     -15.802  23.248   6.394  1.00 10.00      A   
ATOM   4785  CD  GLU A 506     -17.167  23.797   6.746  1.00 10.00      A   
ATOM   4786  OE1 GLU A 506     -17.839  24.346   5.848  1.00 10.00      A   
ATOM   4787  OE2 GLU A 506     -17.582  23.680   7.918  1.00 10.00      A   
ATOM   4788  C   GLU A 506     -14.844  20.432   3.925  1.00 10.00      A   
ATOM   4789  O   GLU A 506     -15.371  19.380   4.291  1.00 10.00      A   
ATOM   4790  N   THR A 507     -14.491  20.658   2.669  1.00 10.00      A   
ATOM   4791  HN  THR A 507     -14.078  21.515   2.435  1.00 10.00      A   
ATOM   4792  CA  THR A 507     -14.716  19.669   1.625  1.00 10.00      A   
ATOM   4793  CB  THR A 507     -15.195  20.344   0.328  1.00 10.00      A   
ATOM   4794  OG1 THR A 507     -14.842  21.733   0.362  1.00 10.00      A   
ATOM   4795  HG1 THR A 507     -13.893  21.820   0.521  1.00 10.00      A   
ATOM   4796  CG2 THR A 507     -16.704  20.229   0.203  1.00 10.00      A   
ATOM   4797  C   THR A 507     -13.463  18.841   1.346  1.00 10.00      A   
ATOM   4798  O   THR A 507     -13.460  17.982   0.464  1.00 10.00      A   
ATOM   4799  N   MET A 508     -12.402  19.107   2.094  1.00 10.00      A   
ATOM   4800  HN  MET A 508     -12.466  19.797   2.786  1.00 10.00      A   
ATOM   4801  CA  MET A 508     -11.147  18.383   1.929  1.00 10.00      A   
ATOM   4802  CB  MET A 508      -9.975  19.361   1.830  1.00 10.00      A   
ATOM   4803  CG  MET A 508      -9.892  20.109   0.509  1.00 10.00      A   
ATOM   4804  SD  MET A 508      -8.475  21.221   0.429  1.00 10.00      A   
ATOM   4805  CE  MET A 508      -7.141  20.096   0.841  1.00 10.00      A   
ATOM   4806  C   MET A 508     -10.930  17.446   3.105  1.00 10.00      A   
ATOM   4807  O   MET A 508     -11.483  17.662   4.180  1.00 10.00      A   
ATOM   4808  N   ARG A 509     -10.121  16.413   2.912  1.00 10.00      A   
ATOM   4809  HN  ARG A 509      -9.679  16.300   2.043  1.00 10.00      A   
ATOM   4810  CA  ARG A 509      -9.850  15.465   3.983  1.00 10.00      A   
ATOM   4811  CB  ARG A 509      -9.262  14.154   3.443  1.00 10.00      A   
ATOM   4812  CG  ARG A 509      -9.010  13.103   4.519  1.00 10.00      A   
ATOM   4813  CD  ARG A 509      -8.125  11.970   4.016  1.00 10.00      A   
ATOM   4814  NE  ARG A 509      -8.798  11.128   3.026  1.00 10.00      A   
ATOM   4815  HE  ARG A 509      -9.746  11.320   2.843  1.00 10.00      A   
ATOM   4816  CZ  ARG A 509      -8.205  10.125   2.370  1.00 10.00      A   
ATOM   4817  NH1 ARG A 509      -6.933   9.829   2.595  1.00 10.00      A   
ATOM   4818 HH11 ARG A 509      -6.371  10.372   3.292  1.00 10.00      A   
ATOM   4819 HH12 ARG A 509      -6.485   9.034   2.066  1.00 10.00      A   
ATOM   4820  NH2 ARG A 509      -8.891   9.402   1.492  1.00 10.00      A   
ATOM   4821 HH21 ARG A 509      -9.900   9.608   1.310  1.00 10.00      A   
ATOM   4822 HH22 ARG A 509      -8.411   8.619   0.973  1.00 10.00      A   
ATOM   4823  C   ARG A 509      -8.902  16.085   4.994  1.00 10.00      A   
ATOM   4824  O   ARG A 509      -9.285  16.354   6.136  1.00 10.00      A   
ATOM   4825  N   SER A 510      -7.677  16.345   4.554  1.00 10.00      A   
ATOM   4826  HN  SER A 510      -7.450  16.154   3.619  1.00 10.00      A   
ATOM   4827  CA  SER A 510      -6.660  16.927   5.413  1.00 10.00      A   
ATOM   4828  CB  SER A 510      -5.842  15.817   6.088  1.00 10.00      A   
ATOM   4829  OG  SER A 510      -6.670  14.778   6.589  1.00 10.00      A   
ATOM   4830  HG  SER A 510      -6.198  13.941   6.530  1.00 10.00      A   
ATOM   4831  C   SER A 510      -5.728  17.829   4.610  1.00 10.00      A   
ATOM   4832  O   SER A 510      -5.517  17.613   3.413  1.00 10.00      A   
ATOM   4833  N   LEU A 511      -5.190  18.847   5.272  1.00 10.00      A   
ATOM   4834  HN  LEU A 511      -5.428  18.982   6.214  1.00 10.00      A   
ATOM   4835  CA  LEU A 511      -4.261  19.781   4.649  1.00 10.00      A   
ATOM   4836  CB  LEU A 511      -4.924  21.141   4.424  1.00 10.00      A   
ATOM   4837  CG  LEU A 511      -4.017  22.248   3.880  1.00 10.00      A   
ATOM   4838  CD1 LEU A 511      -3.628  21.967   2.438  1.00 10.00      A   
ATOM   4839  CD2 LEU A 511      -4.697  23.599   3.998  1.00 10.00      A   
ATOM   4840  C   LEU A 511      -3.034  19.943   5.539  1.00 10.00      A   
ATOM   4841  O   LEU A 511      -3.140  20.423   6.671  1.00 10.00      A   
ATOM   4842  N   TRP A 512      -1.877  19.529   5.037  1.00 10.00      A   
ATOM   4843  HN  TRP A 512      -1.849  19.164   4.124  1.00 10.00      A   
ATOM   4844  CA  TRP A 512      -0.644  19.622   5.806  1.00 10.00      A   
ATOM   4845  CB  TRP A 512       0.025  18.247   5.944  1.00 10.00      A   
ATOM   4846  CG  TRP A 512       0.997  18.164   7.086  1.00 10.00      A   
ATOM   4847  CD1 TRP A 512       2.105  18.936   7.278  1.00 10.00      A   
ATOM   4848  CD2 TRP A 512       0.946  17.261   8.196  1.00 10.00      A   
ATOM   4849  NE1 TRP A 512       2.744  18.575   8.437  1.00 10.00      A   
ATOM   4850  HE1 TRP A 512       3.564  18.986   8.788  1.00 10.00      A   
ATOM   4851  CE2 TRP A 512       2.054  17.548   9.021  1.00 10.00      A   
ATOM   4852  CE3 TRP A 512       0.072  16.240   8.574  1.00 10.00      A   
ATOM   4853  CZ2 TRP A 512       2.308  16.851  10.199  1.00 10.00      A   
ATOM   4854  CZ3 TRP A 512       0.325  15.549   9.741  1.00 10.00      A   
ATOM   4855  CH2 TRP A 512       1.432  15.858  10.540  1.00 10.00      A   
ATOM   4856  C   TRP A 512       0.320  20.618   5.174  1.00 10.00      A   
ATOM   4857  O   TRP A 512       0.744  20.452   4.029  1.00 10.00      A   
ATOM   4858  N   MET A 513       0.648  21.661   5.921  1.00 10.00      A   
ATOM   4859  HN  MET A 513       0.256  21.747   6.819  1.00 10.00      A   
ATOM   4860  CA  MET A 513       1.569  22.682   5.452  1.00 10.00      A   
ATOM   4861  CB  MET A 513       0.844  24.008   5.232  1.00 10.00      A   
ATOM   4862  CG  MET A 513      -0.198  23.976   4.125  1.00 10.00      A   
ATOM   4863  SD  MET A 513      -1.054  25.551   3.928  1.00 10.00      A   
ATOM   4864  CE  MET A 513       0.308  26.611   3.451  1.00 10.00      A   
ATOM   4865  C   MET A 513       2.704  22.867   6.452  1.00 10.00      A   
ATOM   4866  O   MET A 513       2.467  23.126   7.628  1.00 10.00      A   
ATOM   4867  N   SER A 514       3.935  22.715   5.990  1.00 10.00      A   
ATOM   4868  HN  SER A 514       4.070  22.505   5.036  1.00 10.00      A   
ATOM   4869  CA  SER A 514       5.098  22.865   6.858  1.00 10.00      A   
ATOM   4870  CB  SER A 514       5.753  21.504   7.114  1.00 10.00      A   
ATOM   4871  OG  SER A 514       4.782  20.548   7.508  1.00 10.00      A   
ATOM   4872  HG  SER A 514       3.959  20.722   7.043  1.00 10.00      A   
ATOM   4873  C   SER A 514       6.109  23.842   6.260  1.00 10.00      A   
ATOM   4874  O   SER A 514       6.284  23.891   5.037  1.00 10.00      A   
ATOM   4875  N   SER A 515       6.756  24.621   7.127  1.00 10.00      A   
ATOM   4876  HN  SER A 515       6.565  24.525   8.089  1.00 10.00      A   
ATOM   4877  CA  SER A 515       7.749  25.605   6.705  1.00 10.00      A   
ATOM   4878  CB  SER A 515       9.002  24.914   6.170  1.00 10.00      A   
ATOM   4879  OG  SER A 515       9.590  24.097   7.170  1.00 10.00      A   
ATOM   4880  HG  SER A 515       9.706  24.617   7.977  1.00 10.00      A   
ATOM   4881  C   SER A 515       7.172  26.582   5.681  1.00 10.00      A   
ATOM   4882  O   SER A 515       7.721  26.768   4.591  1.00 10.00      A   
ATOM   4883  N   CYS A 516       6.048  27.188   6.038  1.00 10.00      A   
ATOM   4884  HN  CYS A 516       5.656  26.983   6.913  1.00 10.00      A   
ATOM   4885  CA  CYS A 516       5.383  28.152   5.178  1.00 10.00      A   
ATOM   4886  CB  CYS A 516       4.045  27.589   4.691  1.00 10.00      A   
ATOM   4887  SG  CYS A 516       4.183  26.026   3.787  1.00 10.00      A   
ATOM   4888  HG  CYS A 516       5.142  25.304   4.354  1.00 10.00      A   
ATOM   4889  C   CYS A 516       5.186  29.467   5.929  1.00 10.00      A   
ATOM   4890  O   CYS A 516       5.530  29.569   7.107  1.00 10.00      A   
ATOM   4891  N   SER A 517       4.611  30.454   5.265  1.00 10.00      A   
ATOM   4892  HN  SER A 517       4.316  30.304   4.341  1.00 10.00      A   
ATOM   4893  CA  SER A 517       4.384  31.756   5.873  1.00 10.00      A   
ATOM   4894  CB  SER A 517       4.416  32.844   4.799  1.00 10.00      A   
ATOM   4895  OG  SER A 517       5.590  32.736   4.005  1.00 10.00      A   
ATOM   4896  HG  SER A 517       6.160  32.046   4.369  1.00 10.00      A   
ATOM   4897  C   SER A 517       3.065  31.794   6.648  1.00 10.00      A   
ATOM   4898  O   SER A 517       2.312  32.766   6.570  1.00 10.00      A   
ATOM   4899  N   VAL A 518       2.801  30.738   7.406  1.00 10.00      A   
ATOM   4900  HN  VAL A 518       3.456  30.011   7.451  1.00 10.00      A   
ATOM   4901  CA  VAL A 518       1.584  30.646   8.200  1.00 10.00      A   
ATOM   4902  CB  VAL A 518       1.010  29.211   8.194  1.00 10.00      A   
ATOM   4903  CG1 VAL A 518      -0.289  29.142   8.983  1.00 10.00      A   
ATOM   4904  CG2 VAL A 518       0.801  28.719   6.768  1.00 10.00      A   
ATOM   4905  C   VAL A 518       1.888  31.066   9.634  1.00 10.00      A   
ATOM   4906  O   VAL A 518       2.569  30.345  10.368  1.00 10.00      A   
ATOM   4907  N   SER A 519       1.403  32.238  10.016  1.00 10.00      A   
ATOM   4908  HN  SER A 519       0.859  32.762   9.383  1.00 10.00      A   
ATOM   4909  CA  SER A 519       1.639  32.772  11.347  1.00 10.00      A   
ATOM   4910  CB  SER A 519       1.443  34.292  11.348  1.00 10.00      A   
ATOM   4911  OG  SER A 519       0.186  34.653  10.804  1.00 10.00      A   
ATOM   4912  HG  SER A 519       0.137  34.362   9.875  1.00 10.00      A   
ATOM   4913  C   SER A 519       0.744  32.111  12.394  1.00 10.00      A   
ATOM   4914  O   SER A 519      -0.321  31.574  12.074  1.00 10.00      A   
ATOM   4915  N   PHE A 520       1.185  32.154  13.647  1.00 10.00      A   
ATOM   4916  HN  PHE A 520       2.043  32.595  13.834  1.00 10.00      A   
ATOM   4917  CA  PHE A 520       0.436  31.568  14.752  1.00 10.00      A   
ATOM   4918  CB  PHE A 520       1.287  31.560  16.031  1.00 10.00      A   
ATOM   4919  CG  PHE A 520       0.597  30.974  17.235  1.00 10.00      A   
ATOM   4920  CD1 PHE A 520       0.097  29.681  17.210  1.00 10.00      A   
ATOM   4921  CD2 PHE A 520       0.449  31.721  18.393  1.00 10.00      A   
ATOM   4922  CE1 PHE A 520      -0.539  29.147  18.314  1.00 10.00      A   
ATOM   4923  CE2 PHE A 520      -0.184  31.192  19.502  1.00 10.00      A   
ATOM   4924  CZ  PHE A 520      -0.679  29.902  19.463  1.00 10.00      A   
ATOM   4925  C   PHE A 520      -0.875  32.316  14.980  1.00 10.00      A   
ATOM   4926  O   PHE A 520      -1.881  31.719  15.369  1.00 10.00      A   
ATOM   4927  N   GLY A 521      -0.860  33.623  14.728  1.00 10.00      A   
ATOM   4928  HN  GLY A 521      -0.026  34.047  14.425  1.00 10.00      A   
ATOM   4929  CA  GLY A 521      -2.050  34.427  14.902  1.00 10.00      A   
ATOM   4930  C   GLY A 521      -3.172  33.971  14.000  1.00 10.00      A   
ATOM   4931  O   GLY A 521      -4.319  33.861  14.432  1.00 10.00      A   
ATOM   4932  N   ALA A 522      -2.832  33.687  12.750  1.00 10.00      A   
ATOM   4933  HN  ALA A 522      -1.898  33.795  12.473  1.00 10.00      A   
ATOM   4934  CA  ALA A 522      -3.810  33.231  11.778  1.00 10.00      A   
ATOM   4935  CB  ALA A 522      -3.199  33.192  10.391  1.00 10.00      A   
ATOM   4936  C   ALA A 522      -4.354  31.865  12.167  1.00 10.00      A   
ATOM   4937  O   ALA A 522      -5.534  31.580  11.969  1.00 10.00      A   
ATOM   4938  N   CYS A 523      -3.491  31.031  12.738  1.00 10.00      A   
ATOM   4939  HN  CYS A 523      -2.564  31.320  12.863  1.00 10.00      A   
ATOM   4940  CA  CYS A 523      -3.888  29.701  13.178  1.00 10.00      A   
ATOM   4941  CB  CYS A 523      -2.681  28.931  13.717  1.00 10.00      A   
ATOM   4942  SG  CYS A 523      -1.320  28.754  12.538  1.00 10.00      A   
ATOM   4943  HG  CYS A 523      -0.891  29.976  12.225  1.00 10.00      A   
ATOM   4944  C   CYS A 523      -4.967  29.805  14.252  1.00 10.00      A   
ATOM   4945  O   CYS A 523      -5.948  29.059  14.241  1.00 10.00      A   
ATOM   4946  N   LYS A 524      -4.782  30.747  15.173  1.00 10.00      A   
ATOM   4947  HN  LYS A 524      -3.975  31.303  15.130  1.00 10.00      A   
ATOM   4948  CA  LYS A 524      -5.740  30.971  16.242  1.00 10.00      A   
ATOM   4949  CB  LYS A 524      -5.179  31.957  17.270  1.00 10.00      A   
ATOM   4950  CG  LYS A 524      -3.903  31.486  17.947  1.00 10.00      A   
ATOM   4951  CD  LYS A 524      -3.668  32.221  19.257  1.00 10.00      A   
ATOM   4952  CE  LYS A 524      -3.355  33.693  19.034  1.00 10.00      A   
ATOM   4953  NZ  LYS A 524      -3.140  34.407  20.322  1.00 10.00      A   
ATOM   4954  HZ1 LYS A 524      -4.032  34.463  20.854  1.00 10.00      A   
ATOM   4955  HZ2 LYS A 524      -2.792  35.379  20.146  1.00 10.00      A   
ATOM   4956  HZ3 LYS A 524      -2.438  33.900  20.899  1.00 10.00      A   
ATOM   4957  C   LYS A 524      -7.054  31.492  15.674  1.00 10.00      A   
ATOM   4958  O   LYS A 524      -8.134  31.074  16.094  1.00 10.00      A   
ATOM   4959  N   LEU A 525      -6.949  32.393  14.704  1.00 10.00      A   
ATOM   4960  HN  LEU A 525      -6.055  32.679  14.414  1.00 10.00      A   
ATOM   4961  CA  LEU A 525      -8.117  32.972  14.061  1.00 10.00      A   
ATOM   4962  CB  LEU A 525      -7.696  34.094  13.108  1.00 10.00      A   
ATOM   4963  CG  LEU A 525      -8.824  34.857  12.410  1.00 10.00      A   
ATOM   4964  CD1 LEU A 525      -9.717  35.554  13.425  1.00 10.00      A   
ATOM   4965  CD2 LEU A 525      -8.257  35.858  11.417  1.00 10.00      A   
ATOM   4966  C   LEU A 525      -8.903  31.900  13.310  1.00 10.00      A   
ATOM   4967  O   LEU A 525     -10.124  31.818  13.426  1.00 10.00      A   
ATOM   4968  N   LEU A 526      -8.192  31.067  12.560  1.00 10.00      A   
ATOM   4969  HN  LEU A 526      -7.213  31.177  12.518  1.00 10.00      A   
ATOM   4970  CA  LEU A 526      -8.819  29.996  11.792  1.00 10.00      A   
ATOM   4971  CB  LEU A 526      -7.779  29.290  10.913  1.00 10.00      A   
ATOM   4972  CG  LEU A 526      -8.324  28.258   9.921  1.00 10.00      A   
ATOM   4973  CD1 LEU A 526      -9.199  28.933   8.878  1.00 10.00      A   
ATOM   4974  CD2 LEU A 526      -7.190  27.489   9.258  1.00 10.00      A   
ATOM   4975  C   LEU A 526      -9.499  28.987  12.713  1.00 10.00      A   
ATOM   4976  O   LEU A 526     -10.558  28.446  12.386  1.00 10.00      A   
ATOM   4977  N   GLY A 527      -8.888  28.752  13.874  1.00 10.00      A   
ATOM   4978  HN  GLY A 527      -8.048  29.219  14.075  1.00 10.00      A   
ATOM   4979  CA  GLY A 527      -9.434  27.814  14.836  1.00 10.00      A   
ATOM   4980  C   GLY A 527     -10.780  28.259  15.370  1.00 10.00      A   
ATOM   4981  O   GLY A 527     -11.616  27.429  15.738  1.00 10.00      A   
ATOM   4982  N   GLN A 528     -10.992  29.568  15.416  1.00 10.00      A   
ATOM   4983  HN  GLN A 528     -10.284  30.183  15.120  1.00 10.00      A   
ATOM   4984  CA  GLN A 528     -12.249  30.111  15.901  1.00 10.00      A   
ATOM   4985  CB  GLN A 528     -12.019  31.384  16.717  1.00 10.00      A   
ATOM   4986  CG  GLN A 528     -10.886  31.278  17.726  1.00 10.00      A   
ATOM   4987  CD  GLN A 528     -11.025  30.092  18.660  1.00 10.00      A   
ATOM   4988  OE1 GLN A 528     -12.132  29.665  18.991  1.00 10.00      A   
ATOM   4989  NE2 GLN A 528      -9.896  29.554  19.094  1.00 10.00      A   
ATOM   4990 HE21 GLN A 528      -9.049  29.944  18.793  1.00 10.00      A   
ATOM   4991 HE22 GLN A 528      -9.954  28.784  19.698  1.00 10.00      A   
ATOM   4992  C   GLN A 528     -13.184  30.404  14.738  1.00 10.00      A   
ATOM   4993  O   GLN A 528     -14.377  30.616  14.930  1.00 10.00      A   
ATOM   4994  N   LYS A 529     -12.631  30.418  13.537  1.00 10.00      A   
ATOM   4995  HN  LYS A 529     -11.671  30.250  13.456  1.00 10.00      A   
ATOM   4996  CA  LYS A 529     -13.408  30.677  12.337  1.00 10.00      A   
ATOM   4997  CB  LYS A 529     -12.487  31.063  11.174  1.00 10.00      A   
ATOM   4998  CG  LYS A 529     -13.211  31.581   9.942  1.00 10.00      A   
ATOM   4999  CD  LYS A 529     -12.254  32.266   8.980  1.00 10.00      A   
ATOM   5000  CE  LYS A 529     -13.008  32.967   7.862  1.00 10.00      A   
ATOM   5001  NZ  LYS A 529     -13.922  34.019   8.384  1.00 10.00      A   
ATOM   5002  HZ1 LYS A 529     -14.595  33.606   9.060  1.00 10.00      A   
ATOM   5003  HZ2 LYS A 529     -14.458  34.449   7.602  1.00 10.00      A   
ATOM   5004  HZ3 LYS A 529     -13.381  34.766   8.864  1.00 10.00      A   
ATOM   5005  C   LYS A 529     -14.232  29.455  11.969  1.00 10.00      A   
ATOM   5006  O   LYS A 529     -15.438  29.551  11.758  1.00 10.00      A   
ATOM   5007  N   MET A 530     -13.575  28.306  11.915  1.00 10.00      A   
ATOM   5008  HN  MET A 530     -12.616  28.290  12.129  1.00 10.00      A   
ATOM   5009  CA  MET A 530     -14.247  27.060  11.573  1.00 10.00      A   
ATOM   5010  CB  MET A 530     -13.598  26.399  10.348  1.00 10.00      A   
ATOM   5011  CG  MET A 530     -13.281  27.346   9.197  1.00 10.00      A   
ATOM   5012  SD  MET A 530     -14.726  28.230   8.577  1.00 10.00      A   
ATOM   5013  CE  MET A 530     -15.679  26.884   7.876  1.00 10.00      A   
ATOM   5014  C   MET A 530     -14.202  26.105  12.759  1.00 10.00      A   
ATOM   5015  O   MET A 530     -13.185  25.451  12.996  1.00 10.00      A   
ATOM   5016  N   PRO A 531     -15.302  26.018  13.524  1.00 10.00      A   
ATOM   5017  CA  PRO A 531     -15.385  25.150  14.708  1.00 10.00      A   
ATOM   5018  CB  PRO A 531     -16.725  25.534  15.345  1.00 10.00      A   
ATOM   5019  CG  PRO A 531     -17.532  26.090  14.223  1.00 10.00      A   
ATOM   5020  CD  PRO A 531     -16.555  26.768  13.304  1.00 10.00      A   
ATOM   5021  C   PRO A 531     -15.372  23.660  14.368  1.00 10.00      A   
ATOM   5022  O   PRO A 531     -15.056  22.828  15.217  1.00 10.00      A   
ATOM   5023  N   LYS A 532     -15.714  23.328  13.132  1.00 10.00      A   
ATOM   5024  HN  LYS A 532     -15.954  24.033  12.494  1.00 10.00      A   
ATOM   5025  CA  LYS A 532     -15.743  21.940  12.695  1.00 10.00      A   
ATOM   5026  CB  LYS A 532     -16.868  21.730  11.680  1.00 10.00      A   
ATOM   5027  CG  LYS A 532     -18.256  21.704  12.300  1.00 10.00      A   
ATOM   5028  CD  LYS A 532     -19.335  22.012  11.276  1.00 10.00      A   
ATOM   5029  CE  LYS A 532     -20.723  21.872  11.881  1.00 10.00      A   
ATOM   5030  NZ  LYS A 532     -21.713  22.759  11.211  1.00 10.00      A   
ATOM   5031  HZ1 LYS A 532     -21.656  22.651  10.178  1.00 10.00      A   
ATOM   5032  HZ2 LYS A 532     -21.527  23.753  11.454  1.00 10.00      A   
ATOM   5033  HZ3 LYS A 532     -22.677  22.518  11.519  1.00 10.00      A   
ATOM   5034  C   LYS A 532     -14.399  21.515  12.109  1.00 10.00      A   
ATOM   5035  O   LYS A 532     -14.246  20.399  11.608  1.00 10.00      A   
ATOM   5036  N   LEU A 533     -13.423  22.408  12.175  1.00 10.00      A   
ATOM   5037  HN  LEU A 533     -13.596  23.281  12.591  1.00 10.00      A   
ATOM   5038  CA  LEU A 533     -12.095  22.126  11.655  1.00 10.00      A   
ATOM   5039  CB  LEU A 533     -11.631  23.239  10.716  1.00 10.00      A   
ATOM   5040  CG  LEU A 533     -11.793  22.984   9.216  1.00 10.00      A   
ATOM   5041  CD1 LEU A 533     -13.250  22.744   8.858  1.00 10.00      A   
ATOM   5042  CD2 LEU A 533     -11.229  24.146   8.417  1.00 10.00      A   
ATOM   5043  C   LEU A 533     -11.104  21.970  12.792  1.00 10.00      A   
ATOM   5044  O   LEU A 533     -11.081  22.773  13.728  1.00 10.00      A   
ATOM   5045  N   ASN A 534     -10.296  20.933  12.716  1.00 10.00      A   
ATOM   5046  HN  ASN A 534     -10.366  20.324  11.946  1.00 10.00      A   
ATOM   5047  CA  ASN A 534      -9.296  20.671  13.732  1.00 10.00      A   
ATOM   5048  CB  ASN A 534      -9.185  19.166  14.002  1.00 10.00      A   
ATOM   5049  CG  ASN A 534      -9.462  18.804  15.451  1.00 10.00      A   
ATOM   5050  OD1 ASN A 534      -9.973  19.616  16.223  1.00 10.00      A   
ATOM   5051  ND2 ASN A 534      -9.127  17.578  15.836  1.00 10.00      A   
ATOM   5052 HD21 ASN A 534      -8.722  16.973  15.173  1.00 10.00      A   
ATOM   5053 HD22 ASN A 534      -9.318  17.315  16.759  1.00 10.00      A   
ATOM   5054  C   ASN A 534      -7.953  21.234  13.293  1.00 10.00      A   
ATOM   5055  O   ASN A 534      -7.267  20.655  12.451  1.00 10.00      A   
ATOM   5056  N   VAL A 535      -7.600  22.385  13.846  1.00 10.00      A   
ATOM   5057  HN  VAL A 535      -8.197  22.806  14.502  1.00 10.00      A   
ATOM   5058  CA  VAL A 535      -6.344  23.035  13.519  1.00 10.00      A   
ATOM   5059  CB  VAL A 535      -6.486  24.573  13.496  1.00 10.00      A   
ATOM   5060  CG1 VAL A 535      -5.247  25.219  12.895  1.00 10.00      A   
ATOM   5061  CG2 VAL A 535      -7.734  24.982  12.729  1.00 10.00      A   
ATOM   5062  C   VAL A 535      -5.278  22.635  14.531  1.00 10.00      A   
ATOM   5063  O   VAL A 535      -5.204  23.195  15.628  1.00 10.00      A   
ATOM   5064  N   GLU A 536      -4.487  21.636  14.174  1.00 10.00      A   
ATOM   5065  HN  GLU A 536      -4.616  21.212  13.296  1.00 10.00      A   
ATOM   5066  CA  GLU A 536      -3.424  21.153  15.034  1.00 10.00      A   
ATOM   5067  CB  GLU A 536      -3.331  19.628  14.978  1.00 10.00      A   
ATOM   5068  CG  GLU A 536      -4.428  18.920  15.756  1.00 10.00      A   
ATOM   5069  CD  GLU A 536      -4.235  17.420  15.826  1.00 10.00      A   
ATOM   5070  OE1 GLU A 536      -3.093  16.946  15.666  1.00 10.00      A   
ATOM   5071  OE2 GLU A 536      -5.232  16.703  16.044  1.00 10.00      A   
ATOM   5072  C   GLU A 536      -2.094  21.782  14.645  1.00 10.00      A   
ATOM   5073  O   GLU A 536      -1.597  21.590  13.532  1.00 10.00      A   
ATOM   5074  N   VAL A 537      -1.534  22.551  15.555  1.00 10.00      A   
ATOM   5075  HN  VAL A 537      -1.984  22.674  16.422  1.00 10.00      A   
ATOM   5076  CA  VAL A 537      -0.268  23.211  15.316  1.00 10.00      A   
ATOM   5077  CB  VAL A 537      -0.263  24.641  15.895  1.00 10.00      A   
ATOM   5078  CG1 VAL A 537       1.084  25.310  15.674  1.00 10.00      A   
ATOM   5079  CG2 VAL A 537      -1.383  25.468  15.283  1.00 10.00      A   
ATOM   5080  C   VAL A 537       0.864  22.411  15.939  1.00 10.00      A   
ATOM   5081  O   VAL A 537       0.881  22.187  17.148  1.00 10.00      A   
ATOM   5082  N   ILE A 538       1.788  21.963  15.102  1.00 10.00      A   
ATOM   5083  HN  ILE A 538       1.705  22.166  14.142  1.00 10.00      A   
ATOM   5084  CA  ILE A 538       2.929  21.193  15.564  1.00 10.00      A   
ATOM   5085  CB  ILE A 538       3.178  19.937  14.702  1.00 10.00      A   
ATOM   5086  CG1 ILE A 538       1.889  19.129  14.511  1.00 10.00      A   
ATOM   5087  CG2 ILE A 538       4.258  19.074  15.338  1.00 10.00      A   
ATOM   5088  CD1 ILE A 538       1.232  19.323  13.160  1.00 10.00      A   
ATOM   5089  C   ILE A 538       4.172  22.065  15.533  1.00 10.00      A   
ATOM   5090  O   ILE A 538       4.628  22.469  14.458  1.00 10.00      A   
ATOM   5091  N   ASP A 539       4.717  22.348  16.703  1.00 10.00      A   
ATOM   5092  HN  ASP A 539       4.322  21.968  17.524  1.00 10.00      A   
ATOM   5093  CA  ASP A 539       5.896  23.191  16.808  1.00 10.00      A   
ATOM   5094  CB  ASP A 539       5.469  24.638  17.075  1.00 10.00      A   
ATOM   5095  CG  ASP A 539       6.553  25.645  16.774  1.00 10.00      A   
ATOM   5096  OD1 ASP A 539       6.432  26.383  15.768  1.00 10.00      A   
ATOM   5097  OD2 ASP A 539       7.519  25.728  17.553  1.00 10.00      A   
ATOM   5098  C   ASP A 539       6.822  22.688  17.913  1.00 10.00      A   
ATOM   5099  O   ASP A 539       6.405  22.516  19.060  1.00 10.00      A   
ATOM   5100  N   GLU A 540       8.075  22.442  17.561  1.00 10.00      A   
ATOM   5101  HN  GLU A 540       8.346  22.590  16.619  1.00 10.00      A   
ATOM   5102  CA  GLU A 540       9.064  21.942  18.512  1.00 10.00      A   
ATOM   5103  CB  GLU A 540      10.007  20.959  17.819  1.00 10.00      A   
ATOM   5104  CG  GLU A 540       9.326  19.794  17.121  1.00 10.00      A   
ATOM   5105  CD  GLU A 540      10.320  18.922  16.382  1.00 10.00      A   
ATOM   5106  OE1 GLU A 540      10.742  19.311  15.276  1.00 10.00      A   
ATOM   5107  OE2 GLU A 540      10.689  17.847  16.905  1.00 10.00      A   
ATOM   5108  C   GLU A 540       9.891  23.073  19.126  1.00 10.00      A   
ATOM   5109  O   GLU A 540      10.858  22.825  19.846  1.00 10.00      A   
ATOM   5110  N   ARG A 541       9.511  24.313  18.856  1.00 10.00      A   
ATOM   5111  HN  ARG A 541       8.712  24.463  18.300  1.00 10.00      A   
ATOM   5112  CA  ARG A 541      10.240  25.461  19.383  1.00 10.00      A   
ATOM   5113  CB  ARG A 541      10.431  26.531  18.309  1.00 10.00      A   
ATOM   5114  CG  ARG A 541      10.851  25.990  16.956  1.00 10.00      A   
ATOM   5115  CD  ARG A 541       9.980  26.555  15.847  1.00 10.00      A   
ATOM   5116  NE  ARG A 541      10.324  27.936  15.517  1.00 10.00      A   
ATOM   5117  HE  ARG A 541      11.194  28.271  15.833  1.00 10.00      A   
ATOM   5118  CZ  ARG A 541       9.534  28.753  14.826  1.00 10.00      A   
ATOM   5119  NH1 ARG A 541       8.346  28.338  14.396  1.00 10.00      A   
ATOM   5120 HH11 ARG A 541       8.020  27.365  14.609  1.00 10.00      A   
ATOM   5121 HH12 ARG A 541       7.730  28.979  13.844  1.00 10.00      A   
ATOM   5122  NH2 ARG A 541       9.941  29.985  14.567  1.00 10.00      A   
ATOM   5123 HH21 ARG A 541       9.338  30.640  14.026  1.00 10.00      A   
ATOM   5124 HH22 ARG A 541      10.875  30.309  14.908  1.00 10.00      A   
ATOM   5125  C   ARG A 541       9.530  26.053  20.596  1.00 10.00      A   
ATOM   5126  O   ARG A 541       9.533  27.271  20.803  1.00 10.00      A   
ATOM   5127  N   GLY A 542       8.930  25.185  21.400  1.00 10.00      A   
ATOM   5128  HN  GLY A 542       8.952  24.232  21.184  1.00 10.00      A   
ATOM   5129  CA  GLY A 542       8.232  25.631  22.582  1.00 10.00      A   
ATOM   5130  C   GLY A 542       6.811  26.058  22.280  1.00 10.00      A   
ATOM   5131  O   GLY A 542       6.314  25.843  21.175  1.00 10.00      A   
ATOM   5132  N   ALA A 543       6.158  26.660  23.260  1.00 10.00      A   
ATOM   5133  HN  ALA A 543       6.614  26.814  24.115  1.00 10.00      A   
ATOM   5134  CA  ALA A 543       4.789  27.118  23.097  1.00 10.00      A   
ATOM   5135  CB  ALA A 543       4.145  27.345  24.458  1.00 10.00      A   
ATOM   5136  C   ALA A 543       4.760  28.399  22.275  1.00 10.00      A   
ATOM   5137  O   ALA A 543       5.354  29.405  22.668  1.00 10.00      A   
ATOM   5138  N   PRO A 544       4.065  28.377  21.124  1.00 10.00      A   
ATOM   5139  CA  PRO A 544       3.954  29.537  20.230  1.00 10.00      A   
ATOM   5140  CB  PRO A 544       3.092  29.023  19.070  1.00 10.00      A   
ATOM   5141  CG  PRO A 544       3.214  27.540  19.135  1.00 10.00      A   
ATOM   5142  CD  PRO A 544       3.341  27.211  20.591  1.00 10.00      A   
ATOM   5143  C   PRO A 544       3.287  30.733  20.907  1.00 10.00      A   
ATOM   5144  O   PRO A 544       3.412  31.864  20.441  1.00 10.00      A   
ATOM   5145  N   ASP A 545       2.587  30.474  22.010  1.00 10.00      A   
ATOM   5146  HN  ASP A 545       2.517  29.547  22.319  1.00 10.00      A   
ATOM   5147  CA  ASP A 545       1.909  31.528  22.765  1.00 10.00      A   
ATOM   5148  CB  ASP A 545       1.053  30.925  23.886  1.00 10.00      A   
ATOM   5149  CG  ASP A 545      -0.312  31.574  24.008  1.00 10.00      A   
ATOM   5150  OD1 ASP A 545      -0.416  32.807  23.840  1.00 10.00      A   
ATOM   5151  OD2 ASP A 545      -1.292  30.853  24.274  1.00 10.00      A   
ATOM   5152  C   ASP A 545       2.928  32.498  23.360  1.00 10.00      A   
ATOM   5153  O   ASP A 545       2.629  33.668  23.585  1.00 10.00      A   
ATOM   5154  N   SER A 546       4.138  32.003  23.599  1.00 10.00      A   
ATOM   5155  HN  SER A 546       4.320  31.060  23.392  1.00 10.00      A   
ATOM   5156  CA  SER A 546       5.207  32.817  24.164  1.00 10.00      A   
ATOM   5157  CB  SER A 546       6.119  31.942  25.023  1.00 10.00      A   
ATOM   5158  OG  SER A 546       5.349  31.136  25.898  1.00 10.00      A   
ATOM   5159  HG  SER A 546       5.783  30.282  26.014  1.00 10.00      A   
ATOM   5160  C   SER A 546       6.010  33.507  23.066  1.00 10.00      A   
ATOM   5161  O   SER A 546       7.027  34.156  23.331  1.00 10.00      A   
ATOM   5162  N   ARG A 547       5.541  33.370  21.835  1.00 10.00      A   
ATOM   5163  HN  ARG A 547       4.705  32.869  21.694  1.00 10.00      A   
ATOM   5164  CA  ARG A 547       6.200  33.968  20.687  1.00 10.00      A   
ATOM   5165  CB  ARG A 547       6.666  32.869  19.722  1.00 10.00      A   
ATOM   5166  CG  ARG A 547       7.339  31.687  20.399  1.00 10.00      A   
ATOM   5167  CD  ARG A 547       8.072  30.814  19.397  1.00 10.00      A
[truncated: 221,457 more chars]
