# Supplementary material for: Flexibility of intrinsically disordered degrons in AUX/IAA proteins reinforces auxin co-receptor assemblies
Source: Nat Commun. 2020 May 8;11:2277. doi: 10.1038/s41467-020-16147-2 (PMC7210949; doi:10.1038/s41467-020-16147-2)
Supplement: Supplementary file 11 — Supplementary Data 8 [file 41467_2020_16147_MOESM11_ESM.gz › disvis_haddock_files/IAA07/cluster5_2.pdb]

REMARK FILENAME="complex_10w.pdb0"
REMARK ===============================================================
REMARK HADDOCK run for complex
REMARK initial structure: complex_10.pdb
REMARK final NOE weights: unambig 50 amb: 50
REMARK ===============================================================
REMARK            total,bonds,angles,improper,dihe,vdw,elec,air,cdih,coup,rdcs,vean,dani,xpcs,rg
REMARK energies: 116.86, 0, 0, 0, 0, -84.3336, -174.418, 375.612, 0, 0, 0, 0, 0, 0, 0
REMARK ===============================================================
REMARK            bonds,angles,impropers,dihe,air,cdih,coup,rdcs,vean,dani,xpcs
REMARK rms-dev.: 0,0,0,0,0.873713,0,0, 0, 0, 0, 0
REMARK ===============================================================
REMARK               air,cdih,coup,rdcs,vean,dani,xpcs
REMARK               >0.3,>5,>1,>0,>5,>0.2,>0.2
REMARK violations.: 11, 0, 0, 0, 0, 0, 0
REMARK ===============================================================
REMARK                        CVpartition#,violations,rms
REMARK AIRs cross-validation: 2, 27, 1.91832
REMARK ===============================================================
REMARK NCS energy: 0
REMARK ===============================================================
REMARK Symmetry energy: 0
REMARK ===============================================================
REMARK Desolvation energy: 18.9174
REMARK Internal energy free molecules: -22615
REMARK Internal energy complex: -33436.6
REMARK Binding energy: -11061.5
REMARK ===============================================================
REMARK buried surface area: 2454.48
REMARK ===============================================================
REMARK water - chain1: 0 0 0
REMARK water - chain2: 0 0 0
REMARK water - chain3: 0 0 0
REMARK water - chain4: 0 0 0
REMARK water - chain5: 0 0 0
REMARK water - chain6: 0 0 0
REMARK ===============================================================
REMARK water - water: 0 0 0
REMARK ===============================================================
REMARK DATE:10-Dec-2019  16:03:48       created by user: enm009
REMARK VERSION:1.3U
ATOM      1  N   PHE A   9     -41.730   2.465  -2.067  1.00 10.00      A   
ATOM      2  HN  PHE A   9     -41.490   1.797  -2.750  1.00 10.00      A   
ATOM      3  CA  PHE A   9     -40.923   3.672  -1.951  1.00 10.00      A   
ATOM      4  CB  PHE A   9     -39.777   3.451  -0.964  1.00 10.00      A   
ATOM      5  CG  PHE A   9     -40.227   3.158   0.436  1.00 10.00      A   
ATOM      6  CD1 PHE A   9     -40.318   1.854   0.891  1.00 10.00      A   
ATOM      7  CD2 PHE A   9     -40.562   4.189   1.296  1.00 10.00      A   
ATOM      8  CE1 PHE A   9     -40.734   1.588   2.180  1.00 10.00      A   
ATOM      9  CE2 PHE A   9     -40.977   3.930   2.586  1.00 10.00      A   
ATOM     10  CZ  PHE A   9     -41.063   2.627   3.027  1.00 10.00      A   
ATOM     11  C   PHE A   9     -40.352   4.065  -3.306  1.00 10.00      A   
ATOM     12  O   PHE A   9     -39.803   3.223  -4.020  1.00 10.00      A   
ATOM     13  N   PRO A  10     -40.495   5.341  -3.689  1.00 10.00      A   
ATOM     14  CA  PRO A  10     -39.969   5.845  -4.963  1.00 10.00      A   
ATOM     15  CB  PRO A  10     -40.322   7.338  -4.933  1.00 10.00      A   
ATOM     16  CG  PRO A  10     -41.441   7.450  -3.953  1.00 10.00      A   
ATOM     17  CD  PRO A  10     -41.193   6.388  -2.922  1.00 10.00      A   
ATOM     18  C   PRO A  10     -38.450   5.656  -5.049  1.00 10.00      A   
ATOM     19  O   PRO A  10     -37.744   5.752  -4.037  1.00 10.00      A   
ATOM     20  N   GLU A  11     -37.951   5.411  -6.259  1.00 10.00      A   
ATOM     21  HN  GLU A  11     -38.563   5.380  -7.033  1.00 10.00      A   
ATOM     22  CA  GLU A  11     -36.526   5.189  -6.486  1.00 10.00      A   
ATOM     23  CB  GLU A  11     -36.234   4.844  -7.950  1.00 10.00      A   
ATOM     24  CG  GLU A  11     -36.788   5.835  -8.960  1.00 10.00      A   
ATOM     25  CD  GLU A  11     -38.157   5.441  -9.471  1.00 10.00      A   
ATOM     26  OE1 GLU A  11     -38.319   5.302 -10.698  1.00 10.00      A   
ATOM     27  OE2 GLU A  11     -39.079   5.268  -8.646  1.00 10.00      A   
ATOM     28  C   GLU A  11     -35.673   6.363  -6.025  1.00 10.00      A   
ATOM     29  O   GLU A  11     -34.551   6.168  -5.563  1.00 10.00      A   
ATOM     30  N   GLU A  12     -36.213   7.574  -6.133  1.00 10.00      A   
ATOM     31  HN  GLU A  12     -37.113   7.665  -6.507  1.00 10.00      A   
ATOM     32  CA  GLU A  12     -35.487   8.769  -5.713  1.00 10.00      A   
ATOM     33  CB  GLU A  12     -36.251  10.049  -6.070  1.00 10.00      A   
ATOM     34  CG  GLU A  12     -37.761   9.962  -5.905  1.00 10.00      A   
ATOM     35  CD  GLU A  12     -38.441  11.299  -6.120  1.00 10.00      A   
ATOM     36  OE1 GLU A  12     -38.199  11.936  -7.165  1.00 10.00      A   
ATOM     37  OE2 GLU A  12     -39.222  11.716  -5.244  1.00 10.00      A   
ATOM     38  C   GLU A  12     -35.164   8.722  -4.222  1.00 10.00      A   
ATOM     39  O   GLU A  12     -34.120   9.211  -3.786  1.00 10.00      A   
ATOM     40  N   VAL A  13     -36.057   8.109  -3.448  1.00 10.00      A   
ATOM     41  HN  VAL A  13     -36.863   7.731  -3.856  1.00 10.00      A   
ATOM     42  CA  VAL A  13     -35.859   7.980  -2.011  1.00 10.00      A   
ATOM     43  CB  VAL A  13     -37.172   7.652  -1.269  1.00 10.00      A   
ATOM     44  CG1 VAL A  13     -36.984   7.809   0.234  1.00 10.00      A   
ATOM     45  CG2 VAL A  13     -38.315   8.524  -1.761  1.00 10.00      A   
ATOM     46  C   VAL A  13     -34.849   6.866  -1.734  1.00 10.00      A   
ATOM     47  O   VAL A  13     -33.893   7.051  -0.979  1.00 10.00      A   
ATOM     48  N   LEU A  14     -35.057   5.716  -2.378  1.00 10.00      A   
ATOM     49  HN  LEU A  14     -35.829   5.641  -2.981  1.00 10.00      A   
ATOM     50  CA  LEU A  14     -34.174   4.558  -2.210  1.00 10.00      A   
ATOM     51  CB  LEU A  14     -34.701   3.359  -3.004  1.00 10.00      A   
ATOM     52  CG  LEU A  14     -36.089   2.851  -2.598  1.00 10.00      A   
ATOM     53  CD1 LEU A  14     -36.593   1.793  -3.569  1.00 10.00      A   
ATOM     54  CD2 LEU A  14     -36.071   2.313  -1.173  1.00 10.00      A   
ATOM     55  C   LEU A  14     -32.740   4.888  -2.601  1.00 10.00      A   
ATOM     56  O   LEU A  14     -31.793   4.475  -1.931  1.00 10.00      A   
ATOM     57  N   GLU A  15     -32.590   5.649  -3.678  1.00 10.00      A   
ATOM     58  HN  GLU A  15     -33.390   5.940  -4.171  1.00 10.00      A   
ATOM     59  CA  GLU A  15     -31.277   6.050  -4.160  1.00 10.00      A   
ATOM     60  CB  GLU A  15     -31.419   6.891  -5.426  1.00 10.00      A   
ATOM     61  CG  GLU A  15     -30.440   6.523  -6.525  1.00 10.00      A   
ATOM     62  CD  GLU A  15     -30.363   7.585  -7.596  1.00 10.00      A   
ATOM     63  OE1 GLU A  15     -31.392   7.859  -8.242  1.00 10.00      A   
ATOM     64  OE2 GLU A  15     -29.270   8.160  -7.788  1.00 10.00      A   
ATOM     65  C   GLU A  15     -30.529   6.845  -3.093  1.00 10.00      A   
ATOM     66  O   GLU A  15     -29.311   6.724  -2.954  1.00 10.00      A   
ATOM     67  N   HIS A  16     -31.269   7.644  -2.332  1.00 10.00      A   
ATOM     68  HN  HIS A  16     -32.237   7.680  -2.477  1.00 10.00      A   
ATOM     69  CA  HIS A  16     -30.675   8.453  -1.277  1.00 10.00      A   
ATOM     70  CB  HIS A  16     -31.641   9.536  -0.792  1.00 10.00      A   
ATOM     71  CG  HIS A  16     -30.954  10.705  -0.157  1.00 10.00      A   
ATOM     72  ND1 HIS A  16     -30.546  11.788  -0.900  1.00 10.00      A   
ATOM     73  CD2 HIS A  16     -30.633  10.912   1.144  1.00 10.00      A   
ATOM     74  CE1 HIS A  16     -29.988  12.623  -0.043  1.00 10.00      A   
ATOM     75  NE2 HIS A  16     -30.018  12.135   1.202  1.00 10.00      A   
ATOM     76  HE2 HIS A  16     -29.659  12.570   2.014  1.00 10.00      A   
ATOM     77  C   HIS A  16     -30.236   7.570  -0.119  1.00 10.00      A   
ATOM     78  O   HIS A  16     -29.159   7.763   0.445  1.00 10.00      A   
ATOM     79  N   VAL A  17     -31.068   6.591   0.217  1.00 10.00      A   
ATOM     80  HN  VAL A  17     -31.913   6.494  -0.274  1.00 10.00      A   
ATOM     81  CA  VAL A  17     -30.764   5.665   1.300  1.00 10.00      A   
ATOM     82  CB  VAL A  17     -31.929   4.670   1.534  1.00 10.00      A   
ATOM     83  CG1 VAL A  17     -31.650   3.777   2.728  1.00 10.00      A   
ATOM     84  CG2 VAL A  17     -33.248   5.406   1.721  1.00 10.00      A   
ATOM     85  C   VAL A  17     -29.491   4.880   0.980  1.00 10.00      A   
ATOM     86  O   VAL A  17     -28.640   4.657   1.846  1.00 10.00      A   
ATOM     87  N   PHE A  18     -29.359   4.494  -0.281  1.00 10.00      A   
ATOM     88  HN  PHE A  18     -30.063   4.726  -0.926  1.00 10.00      A   
ATOM     89  CA  PHE A  18     -28.206   3.731  -0.735  1.00 10.00      A   
ATOM     90  CB  PHE A  18     -28.441   3.176  -2.145  1.00 10.00      A   
ATOM     91  CG  PHE A  18     -29.610   2.238  -2.276  1.00 10.00      A   
ATOM     92  CD1 PHE A  18     -30.273   2.113  -3.486  1.00 10.00      A   
ATOM     93  CD2 PHE A  18     -30.047   1.486  -1.198  1.00 10.00      A   
ATOM     94  CE1 PHE A  18     -31.350   1.256  -3.619  1.00 10.00      A   
ATOM     95  CE2 PHE A  18     -31.124   0.627  -1.323  1.00 10.00      A   
ATOM     96  CZ  PHE A  18     -31.777   0.512  -2.535  1.00 10.00      A   
ATOM     97  C   PHE A  18     -26.933   4.575  -0.731  1.00 10.00      A   
ATOM     98  O   PHE A  18     -25.831   4.040  -0.619  1.00 10.00      A   
ATOM     99  N   SER A  19     -27.081   5.894  -0.830  1.00 10.00      A   
ATOM    100  HN  SER A  19     -27.985   6.273  -0.886  1.00 10.00      A   
ATOM    101  CA  SER A  19     -25.926   6.791  -0.859  1.00 10.00      A   
ATOM    102  CB  SER A  19     -26.319   8.208  -1.298  1.00 10.00      A   
ATOM    103  OG  SER A  19     -26.902   8.955  -0.240  1.00 10.00      A   
ATOM    104  HG  SER A  19     -27.730   8.535   0.039  1.00 10.00      A   
ATOM    105  C   SER A  19     -25.167   6.814   0.469  1.00 10.00      A   
ATOM    106  O   SER A  19     -24.029   7.279   0.537  1.00 10.00      A   
ATOM    107  N   PHE A  20     -25.792   6.304   1.517  1.00 10.00      A   
ATOM    108  HN  PHE A  20     -26.698   5.945   1.404  1.00 10.00      A   
ATOM    109  CA  PHE A  20     -25.162   6.267   2.835  1.00 10.00      A   
ATOM    110  CB  PHE A  20     -26.197   6.461   3.947  1.00 10.00      A   
ATOM    111  CG  PHE A  20     -26.872   7.800   3.914  1.00 10.00      A   
ATOM    112  CD1 PHE A  20     -28.213   7.910   3.594  1.00 10.00      A   
ATOM    113  CD2 PHE A  20     -26.159   8.953   4.197  1.00 10.00      A   
ATOM    114  CE1 PHE A  20     -28.829   9.145   3.557  1.00 10.00      A   
ATOM    115  CE2 PHE A  20     -26.769  10.189   4.163  1.00 10.00      A   
ATOM    116  CZ  PHE A  20     -28.106  10.287   3.842  1.00 10.00      A   
ATOM    117  C   PHE A  20     -24.408   4.960   3.042  1.00 10.00      A   
ATOM    118  O   PHE A  20     -23.713   4.783   4.044  1.00 10.00      A   
ATOM    119  N   ILE A  21     -24.554   4.046   2.092  1.00 10.00      A   
ATOM    120  HN  ILE A  21     -25.112   4.255   1.312  1.00 10.00      A   
ATOM    121  CA  ILE A  21     -23.899   2.746   2.161  1.00 10.00      A   
ATOM    122  CB  ILE A  21     -24.904   1.585   1.962  1.00 10.00      A   
ATOM    123  CG1 ILE A  21     -26.136   1.774   2.853  1.00 10.00      A   
ATOM    124  CG2 ILE A  21     -24.236   0.247   2.256  1.00 10.00      A   
ATOM    125  CD1 ILE A  21     -27.257   0.796   2.573  1.00 10.00      A   
ATOM    126  C   ILE A  21     -22.803   2.660   1.104  1.00 10.00      A   
ATOM    127  O   ILE A  21     -23.077   2.423  -0.073  1.00 10.00      A   
ATOM    128  N   GLN A  22     -21.569   2.890   1.522  1.00 10.00      A   
ATOM    129  HN  GLN A  22     -21.417   3.106   2.467  1.00 10.00      A   
ATOM    130  CA  GLN A  22     -20.429   2.845   0.614  1.00 10.00      A   
ATOM    131  CB  GLN A  22     -19.525   4.061   0.828  1.00 10.00      A   
ATOM    132  CG  GLN A  22     -20.022   5.326   0.149  1.00 10.00      A   
ATOM    133  CD  GLN A  22     -19.867   5.271  -1.357  1.00 10.00      A   
ATOM    134  OE1 GLN A  22     -20.761   4.815  -2.074  1.00 10.00      A   
ATOM    135  NE2 GLN A  22     -18.726   5.727  -1.845  1.00 10.00      A   
ATOM    136 HE21 GLN A  22     -18.055   6.072  -1.212  1.00 10.00      A   
ATOM    137 HE22 GLN A  22     -18.589   5.702  -2.813  1.00 10.00      A   
ATOM    138  C   GLN A  22     -19.636   1.550   0.772  1.00 10.00      A   
ATOM    139  O   GLN A  22     -18.843   1.188  -0.102  1.00 10.00      A   
ATOM    140  N   LEU A  23     -19.855   0.854   1.890  1.00 10.00      A   
ATOM    141  HN  LEU A  23     -20.488   1.200   2.549  1.00 10.00      A   
ATOM    142  CA  LEU A  23     -19.172  -0.409   2.162  1.00 10.00      A   
ATOM    143  CB  LEU A  23     -19.491  -0.900   3.578  1.00 10.00      A   
ATOM    144  CG  LEU A  23     -18.613  -2.036   4.112  1.00 10.00      A   
ATOM    145  CD1 LEU A  23     -17.276  -1.496   4.596  1.00 10.00      A   
ATOM    146  CD2 LEU A  23     -19.321  -2.790   5.224  1.00 10.00      A   
ATOM    147  C   LEU A  23     -19.593  -1.461   1.143  1.00 10.00      A   
ATOM    148  O   LEU A  23     -20.772  -1.801   1.050  1.00 10.00      A   
ATOM    149  N   ASP A  24     -18.627  -1.974   0.388  1.00 10.00      A   
ATOM    150  HN  ASP A  24     -17.703  -1.679   0.532  1.00 10.00      A   
ATOM    151  CA  ASP A  24     -18.900  -2.972  -0.645  1.00 10.00      A   
ATOM    152  CB  ASP A  24     -17.634  -3.319  -1.434  1.00 10.00      A   
ATOM    153  CG  ASP A  24     -17.177  -2.183  -2.327  1.00 10.00      A   
ATOM    154  OD1 ASP A  24     -17.880  -1.872  -3.312  1.00 10.00      A   
ATOM    155  OD2 ASP A  24     -16.121  -1.581  -2.032  1.00 10.00      A   
ATOM    156  C   ASP A  24     -19.531  -4.229  -0.070  1.00 10.00      A   
ATOM    157  O   ASP A  24     -20.469  -4.778  -0.649  1.00 10.00      A   
ATOM    158  N   LYS A  25     -19.029  -4.666   1.081  1.00 10.00      A   
ATOM    159  HN  LYS A  25     -18.282  -4.177   1.493  1.00 10.00      A   
ATOM    160  CA  LYS A  25     -19.548  -5.863   1.740  1.00 10.00      A   
ATOM    161  CB  LYS A  25     -18.751  -6.190   3.003  1.00 10.00      A   
ATOM    162  CG  LYS A  25     -17.377  -6.791   2.746  1.00 10.00      A   
ATOM    163  CD  LYS A  25     -16.641  -7.043   4.054  1.00 10.00      A   
ATOM    164  CE  LYS A  25     -15.229  -7.562   3.822  1.00 10.00      A   
ATOM    165  NZ  LYS A  25     -15.188  -9.045   3.698  1.00 10.00      A   
ATOM    166  HZ1 LYS A  25     -14.210  -9.370   3.568  1.00 10.00      A   
ATOM    167  HZ2 LYS A  25     -15.751  -9.352   2.881  1.00 10.00      A   
ATOM    168  HZ3 LYS A  25     -15.576  -9.487   4.557  1.00 10.00      A   
ATOM    169  C   LYS A  25     -21.029  -5.716   2.076  1.00 10.00      A   
ATOM    170  O   LYS A  25     -21.786  -6.682   2.007  1.00 10.00      A   
ATOM    171  N   ASP A  26     -21.438  -4.506   2.435  1.00 10.00      A   
ATOM    172  HN  ASP A  26     -20.787  -3.776   2.476  1.00 10.00      A   
ATOM    173  CA  ASP A  26     -22.834  -4.235   2.766  1.00 10.00      A   
ATOM    174  CB  ASP A  26     -22.947  -3.004   3.667  1.00 10.00      A   
ATOM    175  CG  ASP A  26     -23.160  -3.353   5.126  1.00 10.00      A   
ATOM    176  OD1 ASP A  26     -23.975  -4.253   5.421  1.00 10.00      A   
ATOM    177  OD2 ASP A  26     -22.506  -2.730   5.987  1.00 10.00      A   
ATOM    178  C   ASP A  26     -23.637  -4.005   1.493  1.00 10.00      A   
ATOM    179  O   ASP A  26     -24.794  -4.417   1.385  1.00 10.00      A   
ATOM    180  N   ARG A  27     -22.998  -3.351   0.528  1.00 10.00      A   
ATOM    181  HN  ARG A  27     -22.075  -3.055   0.689  1.00 10.00      A   
ATOM    182  CA  ARG A  27     -23.616  -3.043  -0.753  1.00 10.00      A   
ATOM    183  CB  ARG A  27     -22.646  -2.256  -1.640  1.00 10.00      A   
ATOM    184  CG  ARG A  27     -22.717  -0.750  -1.468  1.00 10.00      A   
ATOM    185  CD  ARG A  27     -23.176  -0.081  -2.751  1.00 10.00      A   
ATOM    186  NE  ARG A  27     -23.541   1.316  -2.538  1.00 10.00      A   
ATOM    187  HE  ARG A  27     -23.157   1.769  -1.748  1.00 10.00      A   
ATOM    188  CZ  ARG A  27     -24.361   1.998  -3.333  1.00 10.00      A   
ATOM    189  NH1 ARG A  27     -24.909   1.412  -4.393  1.00 10.00      A   
ATOM    190 HH11 ARG A  27     -24.697   0.402  -4.615  1.00 10.00      A   
ATOM    191 HH12 ARG A  27     -25.555   1.945  -5.011  1.00 10.00      A   
ATOM    192  NH2 ARG A  27     -24.639   3.265  -3.067  1.00 10.00      A   
ATOM    193 HH21 ARG A  27     -24.221   3.734  -2.231  1.00 10.00      A   
ATOM    194 HH22 ARG A  27     -25.278   3.804  -3.688  1.00 10.00      A   
ATOM    195  C   ARG A  27     -24.065  -4.301  -1.480  1.00 10.00      A   
ATOM    196  O   ARG A  27     -25.167  -4.345  -2.025  1.00 10.00      A   
ATOM    197  N   ASN A  28     -23.209  -5.318  -1.478  1.00 10.00      A   
ATOM    198  HN  ASN A  28     -22.343  -5.212  -1.019  1.00 10.00      A   
ATOM    199  CA  ASN A  28     -23.504  -6.581  -2.153  1.00 10.00      A   
ATOM    200  CB  ASN A  28     -22.299  -7.522  -2.114  1.00 10.00      A   
ATOM    201  CG  ASN A  28     -21.157  -7.032  -2.980  1.00 10.00      A   
ATOM    202  OD1 ASN A  28     -21.363  -6.265  -3.925  1.00 10.00      A   
ATOM    203  ND2 ASN A  28     -19.946  -7.472  -2.666  1.00 10.00      A   
ATOM    204 HD21 ASN A  28     -19.853  -8.085  -1.896  1.00 10.00      A   
ATOM    205 HD22 ASN A  28     -19.184  -7.173  -3.215  1.00 10.00      A   
ATOM    206  C   ASN A  28     -24.737  -7.274  -1.586  1.00 10.00      A   
ATOM    207  O   ASN A  28     -25.398  -8.039  -2.284  1.00 10.00      A   
ATOM    208  N   SER A  29     -25.044  -7.008  -0.323  1.00 10.00      A   
ATOM    209  HN  SER A  29     -24.476  -6.398   0.193  1.00 10.00      A   
ATOM    210  CA  SER A  29     -26.201  -7.610   0.319  1.00 10.00      A   
ATOM    211  CB  SER A  29     -26.099  -7.445   1.836  1.00 10.00      A   
ATOM    212  OG  SER A  29     -24.761  -7.619   2.269  1.00 10.00      A   
ATOM    213  HG  SER A  29     -24.576  -6.997   2.982  1.00 10.00      A   
ATOM    214  C   SER A  29     -27.493  -6.987  -0.201  1.00 10.00      A   
ATOM    215  O   SER A  29     -28.515  -7.663  -0.334  1.00 10.00      A   
ATOM    216  N   VAL A  30     -27.434  -5.698  -0.514  1.00 10.00      A   
ATOM    217  HN  VAL A  30     -26.585  -5.220  -0.404  1.00 10.00      A   
ATOM    218  CA  VAL A  30     -28.594  -4.974  -1.019  1.00 10.00      A   
ATOM    219  CB  VAL A  30     -28.366  -3.448  -0.987  1.00 10.00      A   
ATOM    220  CG1 VAL A  30     -29.603  -2.696  -1.459  1.00 10.00      A   
ATOM    221  CG2 VAL A  30     -27.980  -3.007   0.417  1.00 10.00      A   
ATOM    222  C   VAL A  30     -28.944  -5.428  -2.434  1.00 10.00      A   
ATOM    223  O   VAL A  30     -30.113  -5.479  -2.812  1.00 10.00      A   
ATOM    224  N   SER A  31     -27.929  -5.797  -3.203  1.00 10.00      A   
ATOM    225  HN  SER A  31     -27.017  -5.761  -2.847  1.00 10.00      A   
ATOM    226  CA  SER A  31     -28.136  -6.251  -4.572  1.00 10.00      A   
ATOM    227  CB  SER A  31     -26.811  -6.234  -5.339  1.00 10.00      A   
ATOM    228  OG  SER A  31     -25.768  -5.698  -4.542  1.00 10.00      A   
ATOM    229  HG  SER A  31     -25.691  -4.742  -4.715  1.00 10.00      A   
ATOM    230  C   SER A  31     -28.751  -7.651  -4.611  1.00 10.00      A   
ATOM    231  O   SER A  31     -29.074  -8.165  -5.682  1.00 10.00      A   
ATOM    232  N   LEU A  32     -28.925  -8.258  -3.438  1.00 10.00      A   
ATOM    233  HN  LEU A  32     -28.671  -7.788  -2.613  1.00 10.00      A   
ATOM    234  CA  LEU A  32     -29.479  -9.603  -3.350  1.00 10.00      A   
ATOM    235  CB  LEU A  32     -28.452 -10.560  -2.745  1.00 10.00      A   
ATOM    236  CG  LEU A  32     -27.258 -10.903  -3.633  1.00 10.00      A   
ATOM    237  CD1 LEU A  32     -26.120 -11.468  -2.800  1.00 10.00      A   
ATOM    238  CD2 LEU A  32     -27.671 -11.886  -4.716  1.00 10.00      A   
ATOM    239  C   LEU A  32     -30.785  -9.655  -2.558  1.00 10.00      A   
ATOM    240  O   LEU A  32     -31.236 -10.733  -2.165  1.00 10.00      A   
ATOM    241  N   VAL A  33     -31.394  -8.497  -2.317  1.00 10.00      A   
ATOM    242  HN  VAL A  33     -30.991  -7.662  -2.638  1.00 10.00      A   
ATOM    243  CA  VAL A  33     -32.654  -8.457  -1.578  1.00 10.00      A   
ATOM    244  CB  VAL A  33     -32.821  -7.190  -0.706  1.00 10.00      A   
ATOM    245  CG1 VAL A  33     -31.687  -7.085   0.297  1.00 10.00      A   
ATOM    246  CG2 VAL A  33     -32.915  -5.925  -1.542  1.00 10.00      A   
ATOM    247  C   VAL A  33     -33.849  -8.639  -2.515  1.00 10.00      A   
ATOM    248  O   VAL A  33     -34.794  -9.364  -2.196  1.00 10.00      A   
ATOM    249  N   CYS A  34     -33.783  -7.993  -3.674  1.00 10.00      A   
ATOM    250  HN  CYS A  34     -32.997  -7.441  -3.865  1.00 10.00      A   
ATOM    251  CA  CYS A  34     -34.828  -8.067  -4.677  1.00 10.00      A   
ATOM    252  CB  CYS A  34     -36.117  -7.403  -4.183  1.00 10.00      A   
ATOM    253  SG  CYS A  34     -35.902  -5.715  -3.574  1.00 10.00      A   
ATOM    254  HG  CYS A  34     -36.463  -5.640  -2.374  1.00 10.00      A   
ATOM    255  C   CYS A  34     -34.346  -7.402  -5.961  1.00 10.00      A   
ATOM    256  O   CYS A  34     -33.420  -6.581  -5.938  1.00 10.00      A   
ATOM    257  N   LYS A  35     -34.967  -7.760  -7.071  1.00 10.00      A   
ATOM    258  HN  LYS A  35     -35.702  -8.422  -7.013  1.00 10.00      A   
ATOM    259  CA  LYS A  35     -34.606  -7.214  -8.369  1.00 10.00      A   
ATOM    260  CB  LYS A  35     -35.351  -7.957  -9.485  1.00 10.00      A   
ATOM    261  CG  LYS A  35     -34.827  -7.695 -10.889  1.00 10.00      A   
ATOM    262  CD  LYS A  35     -33.449  -8.304 -11.088  1.00 10.00      A   
ATOM    263  CE  LYS A  35     -33.498  -9.825 -11.067  1.00 10.00      A   
ATOM    264  NZ  LYS A  35     -34.252 -10.379 -12.223  1.00 10.00      A   
ATOM    265  HZ1 LYS A  35     -34.115  -9.779 -13.060  1.00 10.00      A   
ATOM    266  HZ2 LYS A  35     -35.265 -10.421 -12.004  1.00 10.00      A   
ATOM    267  HZ3 LYS A  35     -33.916 -11.345 -12.447  1.00 10.00      A   
ATOM    268  C   LYS A  35     -34.905  -5.723  -8.434  1.00 10.00      A   
ATOM    269  O   LYS A  35     -34.173  -4.968  -9.068  1.00 10.00      A   
ATOM    270  N   SER A  36     -35.970  -5.306  -7.758  1.00 10.00      A   
ATOM    271  HN  SER A  36     -36.507  -5.957  -7.256  1.00 10.00      A   
ATOM    272  CA  SER A  36     -36.368  -3.905  -7.743  1.00 10.00      A   
ATOM    273  CB  SER A  36     -37.665  -3.743  -6.950  1.00 10.00      A   
ATOM    274  OG  SER A  36     -38.030  -4.967  -6.329  1.00 10.00      A   
ATOM    275  HG  SER A  36     -38.607  -5.464  -6.922  1.00 10.00      A   
ATOM    276  C   SER A  36     -35.270  -3.014  -7.164  1.00 10.00      A   
ATOM    277  O   SER A  36     -34.854  -2.038  -7.793  1.00 10.00      A   
ATOM    278  N   TRP A  37     -34.792  -3.362  -5.973  1.00 10.00      A   
ATOM    279  HN  TRP A  37     -35.154  -4.159  -5.522  1.00 10.00      A   
ATOM    280  CA  TRP A  37     -33.748  -2.587  -5.317  1.00 10.00      A   
ATOM    281  CB  TRP A  37     -33.620  -2.972  -3.843  1.00 10.00      A   
ATOM    282  CG  TRP A  37     -34.720  -2.428  -2.977  1.00 10.00      A   
ATOM    283  CD1 TRP A  37     -35.977  -2.065  -3.370  1.00 10.00      A   
ATOM    284  CD2 TRP A  37     -34.655  -2.180  -1.569  1.00 10.00      A   
ATOM    285  NE1 TRP A  37     -36.697  -1.607  -2.296  1.00 10.00      A   
ATOM    286  HE1 TRP A  37     -37.626  -1.288  -2.327  1.00 10.00      A   
ATOM    287  CE2 TRP A  37     -35.909  -1.670  -1.177  1.00 10.00      A   
ATOM    288  CE3 TRP A  37     -33.658  -2.343  -0.600  1.00 10.00      A   
ATOM    289  CZ2 TRP A  37     -36.192  -1.321   0.139  1.00 10.00      A   
ATOM    290  CZ3 TRP A  37     -33.942  -1.998   0.706  1.00 10.00      A   
ATOM    291  CH2 TRP A  37     -35.197  -1.492   1.064  1.00 10.00      A   
ATOM    292  C   TRP A  37     -32.411  -2.745  -6.029  1.00 10.00      A   
ATOM    293  O   TRP A  37     -31.635  -1.797  -6.121  1.00 10.00      A   
ATOM    294  N   TYR A  38     -32.159  -3.945  -6.547  1.00 10.00      A   
ATOM    295  HN  TYR A  38     -32.825  -4.663  -6.445  1.00 10.00      A   
ATOM    296  CA  TYR A  38     -30.917  -4.225  -7.259  1.00 10.00      A   
ATOM    297  CB  TYR A  38     -30.842  -5.695  -7.683  1.00 10.00      A   
ATOM    298  CG  TYR A  38     -29.785  -5.960  -8.731  1.00 10.00      A   
ATOM    299  CD1 TYR A  38     -30.132  -6.341 -10.023  1.00 10.00      A   
ATOM    300  CD2 TYR A  38     -28.440  -5.799  -8.435  1.00 10.00      A   
ATOM    301  CE1 TYR A  38     -29.164  -6.557 -10.986  1.00 10.00      A   
ATOM    302  CE2 TYR A  38     -27.469  -6.015  -9.388  1.00 10.00      A   
ATOM    303  CZ  TYR A  38     -27.835  -6.391 -10.660  1.00 10.00      A   
ATOM    304  OH  TYR A  38     -26.867  -6.593 -11.607  1.00 10.00      A   
ATOM    305  HH  TYR A  38     -27.288  -6.787 -12.456  1.00 10.00      A   
ATOM    306  C   TYR A  38     -30.768  -3.317  -8.473  1.00 10.00      A   
ATOM    307  O   TYR A  38     -29.685  -2.794  -8.744  1.00 10.00      A   
ATOM    308  N   GLU A  39     -31.869  -3.114  -9.182  1.00 10.00      A   
ATOM    309  HN  GLU A  39     -32.706  -3.553  -8.903  1.00 10.00      A   
ATOM    310  CA  GLU A  39     -31.877  -2.269 -10.368  1.00 10.00      A   
ATOM    311  CB  GLU A  39     -33.241  -2.320 -11.052  1.00 10.00      A   
ATOM    312  CG  GLU A  39     -33.455  -3.560 -11.900  1.00 10.00      A   
ATOM    313  CD  GLU A  39     -32.548  -3.587 -13.109  1.00 10.00      A   
ATOM    314  OE1 GLU A  39     -31.479  -4.232 -13.051  1.00 10.00      A   
ATOM    315  OE2 GLU A  39     -32.897  -2.952 -14.124  1.00 10.00      A   
ATOM    316  C   GLU A  39     -31.492  -0.829 -10.044  1.00 10.00      A   
ATOM    317  O   GLU A  39     -31.045  -0.091 -10.918  1.00 10.00      A   
ATOM    318  N   ILE A  40     -31.666  -0.439  -8.787  1.00 10.00      A   
ATOM    319  HN  ILE A  40     -32.030  -1.077  -8.135  1.00 10.00      A   
ATOM    320  CA  ILE A  40     -31.326   0.906  -8.350  1.00 10.00      A   
ATOM    321  CB  ILE A  40     -32.306   1.409  -7.267  1.00 10.00      A   
ATOM    322  CG1 ILE A  40     -33.754   1.177  -7.716  1.00 10.00      A   
ATOM    323  CG2 ILE A  40     -32.072   2.888  -6.977  1.00 10.00      A   
ATOM    324  CD1 ILE A  40     -34.781   1.372  -6.620  1.00 10.00      A   
ATOM    325  C   ILE A  40     -29.899   0.934  -7.806  1.00 10.00      A   
ATOM    326  O   ILE A  40     -29.163   1.900  -8.009  1.00 10.00      A   
ATOM    327  N   GLU A  41     -29.512  -0.143  -7.130  1.00 10.00      A   
ATOM    328  HN  GLU A  41     -30.150  -0.881  -7.008  1.00 10.00      A   
ATOM    329  CA  GLU A  41     -28.174  -0.266  -6.554  1.00 10.00      A   
ATOM    330  CB  GLU A  41     -28.036  -1.589  -5.795  1.00 10.00      A   
ATOM    331  CG  GLU A  41     -26.996  -1.567  -4.683  1.00 10.00      A   
ATOM    332  CD  GLU A  41     -25.608  -1.992  -5.134  1.00 10.00      A   
ATOM    333  OE1 GLU A  41     -25.361  -3.210  -5.250  1.00 10.00      A   
ATOM    334  OE2 GLU A  41     -24.750  -1.110  -5.347  1.00 10.00      A   
ATOM    335  C   GLU A  41     -27.113  -0.176  -7.644  1.00 10.00      A   
ATOM    336  O   GLU A  41     -26.116   0.530  -7.498  1.00 10.00      A   
ATOM    337  N   ARG A  42     -27.361  -0.868  -8.753  1.00 10.00      A   
ATOM    338  HN  ARG A  42     -28.192  -1.390  -8.808  1.00 10.00      A   
ATOM    339  CA  ARG A  42     -26.433  -0.887  -9.882  1.00 10.00      A   
ATOM    340  CB  ARG A  42     -26.853  -1.941 -10.913  1.00 10.00      A   
ATOM    341  CG  ARG A  42     -28.231  -1.719 -11.519  1.00 10.00      A   
ATOM    342  CD  ARG A  42     -28.635  -2.864 -12.436  1.00 10.00      A   
ATOM    343  NE  ARG A  42     -27.815  -2.930 -13.647  1.00 10.00      A   
ATOM    344  HE  ARG A  42     -26.920  -2.511 -13.612  1.00 10.00      A   
ATOM    345  CZ  ARG A  42     -28.208  -3.527 -14.779  1.00 10.00      A   
ATOM    346  NH1 ARG A  42     -29.404  -4.105 -14.856  1.00 10.00      A   
ATOM    347 HH11 ARG A  42     -30.057  -4.097 -14.030  1.00 10.00      A   
ATOM    348 HH12 ARG A  42     -29.705  -4.573 -15.738  1.00 10.00      A   
ATOM    349  NH2 ARG A  42     -27.408  -3.543 -15.843  1.00 10.00      A   
ATOM    350 HH21 ARG A  42     -26.468  -3.091 -15.809  1.00 10.00      A   
ATOM    351 HH22 ARG A  42     -27.716  -4.015 -16.728  1.00 10.00      A   
ATOM    352  C   ARG A  42     -26.271   0.486 -10.541  1.00 10.00      A   
ATOM    353  O   ARG A  42     -25.367   0.694 -11.351  1.00 10.00      A   
ATOM    354  N   TRP A  43     -27.138   1.424 -10.189  1.00 10.00      A   
ATOM    355  HN  TRP A  43     -27.840   1.212  -9.535  1.00 10.00      A   
ATOM    356  CA  TRP A  43     -27.068   2.762 -10.754  1.00 10.00      A   
ATOM    357  CB  TRP A  43     -28.368   3.119 -11.473  1.00 10.00      A   
ATOM    358  CG  TRP A  43     -28.535   2.432 -12.790  1.00 10.00      A   
ATOM    359  CD1 TRP A  43     -29.085   1.207 -13.007  1.00 10.00      A   
ATOM    360  CD2 TRP A  43     -28.150   2.932 -14.074  1.00 10.00      A   
ATOM    361  NE1 TRP A  43     -29.076   0.913 -14.345  1.00 10.00      A   
ATOM    362  HE1 TRP A  43     -29.424   0.088 -14.748  1.00 10.00      A   
ATOM    363  CE2 TRP A  43     -28.505   1.955 -15.023  1.00 10.00      A   
ATOM    364  CE3 TRP A  43     -27.543   4.109 -14.513  1.00 10.00      A   
ATOM    365  CZ2 TRP A  43     -28.276   2.121 -16.385  1.00 10.00      A   
ATOM    366  CZ3 TRP A  43     -27.316   4.273 -15.865  1.00 10.00      A   
ATOM    367  CH2 TRP A  43     -27.681   3.284 -16.785  1.00 10.00      A   
ATOM    368  C   TRP A  43     -26.737   3.809  -9.698  1.00 10.00      A   
ATOM    369  O   TRP A  43     -26.934   5.004  -9.920  1.00 10.00      A   
ATOM    370  N   CYS A  44     -26.245   3.370  -8.548  1.00 10.00      A   
ATOM    371  HN  CYS A  44     -26.134   2.405  -8.405  1.00 10.00      A   
ATOM    372  CA  CYS A  44     -25.886   4.305  -7.487  1.00 10.00      A   
ATOM    373  CB  CYS A  44     -27.001   4.433  -6.445  1.00 10.00      A   
ATOM    374  SG  CYS A  44     -27.472   2.881  -5.656  1.00 10.00      A   
ATOM    375  HG  CYS A  44     -28.381   2.299  -6.429  1.00 10.00      A   
ATOM    376  C   CYS A  44     -24.555   3.954  -6.829  1.00 10.00      A   
ATOM    377  O   CYS A  44     -24.093   4.672  -5.939  1.00 10.00      A   
ATOM    378  N   ARG A  45     -23.952   2.844  -7.245  1.00 10.00      A   
ATOM    379  HN  ARG A  45     -24.375   2.298  -7.934  1.00 10.00      A   
ATOM    380  CA  ARG A  45     -22.664   2.430  -6.695  1.00 10.00      A   
ATOM    381  CB  ARG A  45     -22.379   0.951  -6.978  1.00 10.00      A   
ATOM    382  CG  ARG A  45     -21.292   0.364  -6.086  1.00 10.00      A   
ATOM    383  CD  ARG A  45     -21.022  -1.098  -6.402  1.00 10.00      A   
ATOM    384  NE  ARG A  45     -22.059  -1.990  -5.885  1.00 10.00      A   
ATOM    385  HE  ARG A  45     -23.002  -1.698  -5.976  1.00 10.00      A   
ATOM    386  CZ  ARG A  45     -21.809  -3.152  -5.278  1.00 10.00      A   
ATOM    387  NH1 ARG A  45     -20.559  -3.557  -5.095  1.00 10.00      A   
ATOM    388 HH11 ARG A  45     -20.372  -4.472  -4.626  1.00 10.00      A   
ATOM    389 HH12 ARG A  45     -19.760  -2.963  -5.406  1.00 10.00      A   
ATOM    390  NH2 ARG A  45     -22.811  -3.923  -4.871  1.00 10.00      A   
ATOM    391 HH21 ARG A  45     -23.811  -3.624  -5.024  1.00 10.00      A   
ATOM    392 HH22 ARG A  45     -22.611  -4.831  -4.393  1.00 10.00      A   
ATOM    393  C   ARG A  45     -21.565   3.315  -7.270  1.00 10.00      A   
ATOM    394  O   ARG A  45     -21.402   3.405  -8.486  1.00 10.00      A   
ATOM    395  N   ARG A  46     -20.815   3.960  -6.393  1.00 10.00      A   
ATOM    396  HN  ARG A  46     -20.964   3.808  -5.435  1.00 10.00      A   
ATOM    397  CA  ARG A  46     -19.766   4.879  -6.816  1.00 10.00      A   
ATOM    398  CB  ARG A  46     -19.656   6.049  -5.835  1.00 10.00      A   
ATOM    399  CG  ARG A  46     -20.983   6.685  -5.461  1.00 10.00      A   
ATOM    400  CD  ARG A  46     -20.798   7.676  -4.328  1.00 10.00      A   
ATOM    401  NE  ARG A  46     -22.069   8.197  -3.829  1.00 10.00      A   
ATOM    402  HE  ARG A  46     -22.891   7.826  -4.218  1.00 10.00      A   
ATOM    403  CZ  ARG A  46     -22.167   9.125  -2.875  1.00 10.00      A   
ATOM    404  NH1 ARG A  46     -21.068   9.630  -2.320  1.00 10.00      A   
ATOM    405 HH11 ARG A  46     -20.125   9.299  -2.626  1.00 10.00      A   
ATOM    406 HH12 ARG A  46     -21.140  10.361  -1.575  1.00 10.00      A   
ATOM    407  NH2 ARG A  46     -23.361   9.557  -2.488  1.00 10.00      A   
ATOM    408 HH21 ARG A  46     -24.225   9.173  -2.928  1.00 10.00      A   
ATOM    409 HH22 ARG A  46     -23.441  10.280  -1.737  1.00 10.00      A   
ATOM    410  C   ARG A  46     -18.408   4.205  -6.940  1.00 10.00      A   
ATOM    411  O   ARG A  46     -17.564   4.640  -7.727  1.00 10.00      A   
ATOM    412  N   LYS A  47     -18.188   3.154  -6.167  1.00 10.00      A   
ATOM    413  HN  LYS A  47     -18.898   2.831  -5.568  1.00 10.00      A   
ATOM    414  CA  LYS A  47     -16.907   2.470  -6.188  1.00 10.00      A   
ATOM    415  CB  LYS A  47     -16.138   2.753  -4.893  1.00 10.00      A   
ATOM    416  CG  LYS A  47     -16.950   2.538  -3.623  1.00 10.00      A   
ATOM    417  CD  LYS A  47     -16.199   3.015  -2.391  1.00 10.00      A   
ATOM    418  CE  LYS A  47     -15.356   1.908  -1.776  1.00 10.00      A   
ATOM    419  NZ  LYS A  47     -16.193   0.867  -1.123  1.00 10.00      A   
ATOM    420  HZ1 LYS A  47     -17.158   1.219  -0.979  1.00 10.00      A   
ATOM    421  HZ2 LYS A  47     -15.793   0.614  -0.197  1.00 10.00      A   
ATOM    422  HZ3 LYS A  47     -16.232   0.005  -1.718  1.00 10.00      A   
ATOM    423  C   LYS A  47     -17.047   0.972  -6.406  1.00 10.00      A   
ATOM    424  O   LYS A  47     -18.023   0.357  -5.979  1.00 10.00      A   
ATOM    425  N   VAL A  48     -16.072   0.401  -7.102  1.00 10.00      A   
ATOM    426  HN  VAL A  48     -15.350   0.964  -7.462  1.00 10.00      A   
ATOM    427  CA  VAL A  48     -16.040  -1.030  -7.361  1.00 10.00      A   
ATOM    428  CB  VAL A  48     -16.358  -1.391  -8.831  1.00 10.00      A   
ATOM    429  CG1 VAL A  48     -17.855  -1.302  -9.098  1.00 10.00      A   
ATOM    430  CG2 VAL A  48     -15.579  -0.513  -9.802  1.00 10.00      A   
ATOM    431  C   VAL A  48     -14.678  -1.595  -6.974  1.00 10.00      A   
ATOM    432  O   VAL A  48     -13.652  -1.244  -7.563  1.00 10.00      A   
ATOM    433  N   PHE A  49     -14.669  -2.437  -5.957  1.00 10.00      A   
ATOM    434  HN  PHE A  49     -15.513  -2.656  -5.511  1.00 10.00      A   
ATOM    435  CA  PHE A  49     -13.439  -3.046  -5.483  1.00 10.00      A   
ATOM    436  CB  PHE A  49     -13.409  -3.064  -3.950  1.00 10.00      A   
ATOM    437  CG  PHE A  49     -12.206  -3.749  -3.358  1.00 10.00      A   
ATOM    438  CD1 PHE A  49     -10.946  -3.182  -3.463  1.00 10.00      A   
ATOM    439  CD2 PHE A  49     -12.337  -4.959  -2.696  1.00 10.00      A   
ATOM    440  CE1 PHE A  49      -9.840  -3.806  -2.919  1.00 10.00      A   
ATOM    441  CE2 PHE A  49     -11.236  -5.589  -2.149  1.00 10.00      A   
ATOM    442  CZ  PHE A  49      -9.986  -5.011  -2.260  1.00 10.00      A   
ATOM    443  C   PHE A  49     -13.283  -4.454  -6.042  1.00 10.00      A   
ATOM    444  O   PHE A  49     -14.019  -5.368  -5.670  1.00 10.00      A   
ATOM    445  N   ILE A  50     -12.331  -4.616  -6.948  1.00 10.00      A   
ATOM    446  HN  ILE A  50     -11.786  -3.843  -7.214  1.00 10.00      A   
ATOM    447  CA  ILE A  50     -12.071  -5.912  -7.561  1.00 10.00      A   
ATOM    448  CB  ILE A  50     -12.097  -5.840  -9.105  1.00 10.00      A   
ATOM    449  CG1 ILE A  50     -13.290  -5.009  -9.599  1.00 10.00      A   
ATOM    450  CG2 ILE A  50     -12.146  -7.237  -9.704  1.00 10.00      A   
ATOM    451  CD1 ILE A  50     -14.638  -5.650  -9.349  1.00 10.00      A   
ATOM    452  C   ILE A  50     -10.715  -6.449  -7.101  1.00 10.00      A   
ATOM    453  O   ILE A  50      -9.669  -5.988  -7.562  1.00 10.00      A   
ATOM    454  N   GLY A  51     -10.743  -7.417  -6.185  1.00 10.00      A   
ATOM    455  HN  GLY A  51     -11.610  -7.734  -5.851  1.00 10.00      A   
ATOM    456  CA  GLY A  51      -9.514  -8.003  -5.668  1.00 10.00      A   
ATOM    457  C   GLY A  51      -8.682  -8.686  -6.741  1.00 10.00      A   
ATOM    458  O   GLY A  51      -7.461  -8.776  -6.632  1.00 10.00      A   
ATOM    459  N   ASN A  52      -9.346  -9.176  -7.771  1.00 10.00      A   
ATOM    460  HN  ASN A  52     -10.321  -9.083  -7.795  1.00 10.00      A   
ATOM    461  CA  ASN A  52      -8.671  -9.841  -8.876  1.00 10.00      A   
ATOM    462  CB  ASN A  52      -8.731 -11.362  -8.720  1.00 10.00      A   
ATOM    463  CG  ASN A  52      -7.780 -12.086  -9.652  1.00 10.00      A   
ATOM    464  OD1 ASN A  52      -7.663 -11.753 -10.828  1.00 10.00      A   
ATOM    465  ND2 ASN A  52      -7.083 -13.081  -9.127  1.00 10.00      A   
ATOM    466 HD21 ASN A  52      -7.217 -13.291  -8.180  1.00 10.00      A   
ATOM    467 HD22 ASN A  52      -6.456 -13.562  -9.709  1.00 10.00      A   
ATOM    468  C   ASN A  52      -9.309  -9.411 -10.188  1.00 10.00      A   
ATOM    469  O   ASN A  52     -10.454  -9.759 -10.476  1.00 10.00      A   
ATOM    470  N   CYS A  53      -8.565  -8.651 -10.977  1.00 10.00      A   
ATOM    471  HN  CYS A  53      -7.649  -8.426 -10.699  1.00 10.00      A   
ATOM    472  CA  CYS A  53      -9.064  -8.141 -12.248  1.00 10.00      A   
ATOM    473  CB  CYS A  53      -8.070  -7.151 -12.855  1.00 10.00      A   
ATOM    474  SG  CYS A  53      -6.391  -7.794 -13.036  1.00 10.00      A   
ATOM    475  HG  CYS A  53      -5.734  -7.521 -11.914  1.00 10.00      A   
ATOM    476  C   CYS A  53      -9.387  -9.244 -13.253  1.00 10.00      A   
ATOM    477  O   CYS A  53     -10.152  -9.032 -14.188  1.00 10.00      A   
ATOM    478  N   TYR A  54      -8.822 -10.422 -13.057  1.00 10.00      A   
ATOM    479  HN  TYR A  54      -8.236 -10.559 -12.277  1.00 10.00      A   
ATOM    480  CA  TYR A  54      -9.059 -11.522 -13.975  1.00 10.00      A   
ATOM    481  CB  TYR A  54      -7.763 -12.282 -14.263  1.00 10.00      A   
ATOM    482  CG  TYR A  54      -6.786 -11.478 -15.090  1.00 10.00      A   
ATOM    483  CD1 TYR A  54      -5.427 -11.485 -14.810  1.00 10.00      A   
ATOM    484  CD2 TYR A  54      -7.232 -10.704 -16.156  1.00 10.00      A   
ATOM    485  CE1 TYR A  54      -4.540 -10.746 -15.572  1.00 10.00      A   
ATOM    486  CE2 TYR A  54      -6.356  -9.964 -16.921  1.00 10.00      A   
ATOM    487  CZ  TYR A  54      -5.012  -9.987 -16.626  1.00 10.00      A   
ATOM    488  OH  TYR A  54      -4.132  -9.249 -17.388  1.00 10.00      A   
ATOM    489  HH  TYR A  54      -3.928  -9.730 -18.213  1.00 10.00      A   
ATOM    490  C   TYR A  54     -10.176 -12.445 -13.501  1.00 10.00      A   
ATOM    491  O   TYR A  54     -10.398 -13.516 -14.068  1.00 10.00      A   
ATOM    492  N   ALA A  55     -10.893 -12.016 -12.469  1.00 10.00      A   
ATOM    493  HN  ALA A  55     -10.670 -11.155 -12.053  1.00 10.00      A   
ATOM    494  CA  ALA A  55     -11.998 -12.797 -11.933  1.00 10.00      A   
ATOM    495  CB  ALA A  55     -12.110 -12.596 -10.429  1.00 10.00      A   
ATOM    496  C   ALA A  55     -13.303 -12.409 -12.624  1.00 10.00      A   
ATOM    497  O   ALA A  55     -14.301 -13.127 -12.544  1.00 10.00      A   
ATOM    498  N   VAL A  56     -13.275 -11.274 -13.311  1.00 10.00      A   
ATOM    499  HN  VAL A  56     -12.440 -10.763 -13.350  1.00 10.00      A   
ATOM    500  CA  VAL A  56     -14.442 -10.762 -14.020  1.00 10.00      A   
ATOM    501  CB  VAL A  56     -15.310  -9.878 -13.087  1.00 10.00      A   
ATOM    502  CG1 VAL A  56     -14.608  -8.572 -12.735  1.00 10.00      A   
ATOM    503  CG2 VAL A  56     -16.694  -9.622 -13.667  1.00 10.00      A   
ATOM    504  C   VAL A  56     -14.000  -9.958 -15.245  1.00 10.00      A   
ATOM    505  O   VAL A  56     -12.876  -9.454 -15.296  1.00 10.00      A   
ATOM    506  N   SER A  57     -14.870  -9.860 -16.235  1.00 10.00      A   
ATOM    507  HN  SER A  57     -15.741 -10.304 -16.155  1.00 10.00      A   
ATOM    508  CA  SER A  57     -14.561  -9.117 -17.449  1.00 10.00      A   
ATOM    509  CB  SER A  57     -15.277  -9.749 -18.642  1.00 10.00      A   
ATOM    510  OG  SER A  57     -16.318 -10.605 -18.202  1.00 10.00      A   
ATOM    511  HG  SER A  57     -17.113 -10.075 -18.027  1.00 10.00      A   
ATOM    512  C   SER A  57     -14.936  -7.638 -17.308  1.00 10.00      A   
ATOM    513  O   SER A  57     -15.929  -7.302 -16.659  1.00 10.00      A   
ATOM    514  N   PRO A  58     -14.135  -6.742 -17.913  1.00 10.00      A   
ATOM    515  CA  PRO A  58     -14.363  -5.287 -17.858  1.00 10.00      A   
ATOM    516  CB  PRO A  58     -13.326  -4.730 -18.840  1.00 10.00      A   
ATOM    517  CG  PRO A  58     -12.250  -5.756 -18.880  1.00 10.00      A   
ATOM    518  CD  PRO A  58     -12.930  -7.081 -18.693  1.00 10.00      A   
ATOM    519  C   PRO A  58     -15.766  -4.880 -18.306  1.00 10.00      A   
ATOM    520  O   PRO A  58     -16.436  -4.085 -17.642  1.00 10.00      A   
ATOM    521  N   ALA A  59     -16.214  -5.445 -19.421  1.00 10.00      A   
ATOM    522  HN  ALA A  59     -15.646  -6.096 -19.888  1.00 10.00      A   
ATOM    523  CA  ALA A  59     -17.531  -5.131 -19.974  1.00 10.00      A   
ATOM    524  CB  ALA A  59     -17.721  -5.806 -21.324  1.00 10.00      A   
ATOM    525  C   ALA A  59     -18.660  -5.508 -19.022  1.00 10.00      A   
ATOM    526  O   ALA A  59     -19.663  -4.803 -18.930  1.00 10.00      A   
ATOM    527  N   THR A  60     -18.487  -6.605 -18.303  1.00 10.00      A   
ATOM    528  HN  THR A  60     -17.657  -7.116 -18.399  1.00 10.00      A   
ATOM    529  CA  THR A  60     -19.499  -7.071 -17.367  1.00 10.00      A   
ATOM    530  CB  THR A  60     -19.120  -8.448 -16.800  1.00 10.00      A   
ATOM    531  OG1 THR A  60     -18.523  -9.228 -17.845  1.00 10.00      A   
ATOM    532  HG1 THR A  60     -19.171  -9.369 -18.550  1.00 10.00      A   
ATOM    533  CG2 THR A  60     -20.358  -9.165 -16.291  1.00 10.00      A   
ATOM    534  C   THR A  60     -19.697  -6.075 -16.223  1.00 10.00      A   
ATOM    535  O   THR A  60     -20.820  -5.860 -15.763  1.00 10.00      A   
ATOM    536  N   VAL A  61     -18.606  -5.457 -15.782  1.00 10.00      A   
ATOM    537  HN  VAL A  61     -17.738  -5.664 -16.194  1.00 10.00      A   
ATOM    538  CA  VAL A  61     -18.666  -4.479 -14.700  1.00 10.00      A   
ATOM    539  CB  VAL A  61     -17.255  -4.048 -14.242  1.00 10.00      A   
ATOM    540  CG1 VAL A  61     -17.337  -3.142 -13.024  1.00 10.00      A   
ATOM    541  CG2 VAL A  61     -16.383  -5.262 -13.948  1.00 10.00      A   
ATOM    542  C   VAL A  61     -19.449  -3.245 -15.147  1.00 10.00      A   
ATOM    543  O   VAL A  61     -20.329  -2.767 -14.434  1.00 10.00      A   
ATOM    544  N   ILE A  62     -19.145  -2.762 -16.350  1.00 10.00      A   
ATOM    545  HN  ILE A  62     -18.451  -3.209 -16.881  1.00 10.00      A   
ATOM    546  CA  ILE A  62     -19.812  -1.585 -16.901  1.00 10.00      A   
ATOM    547  CB  ILE A  62     -19.115  -1.098 -18.190  1.00 10.00      A   
ATOM    548  CG1 ILE A  62     -17.599  -1.038 -17.991  1.00 10.00      A   
ATOM    549  CG2 ILE A  62     -19.651   0.268 -18.593  1.00 10.00      A   
ATOM    550  CD1 ILE A  62     -16.823  -0.845 -19.274  1.00 10.00      A   
ATOM    551  C   ILE A  62     -21.273  -1.893 -17.223  1.00 10.00      A   
ATOM    552  O   ILE A  62     -22.149  -1.035 -17.093  1.00 10.00      A   
ATOM    553  N   ARG A  63     -21.523  -3.120 -17.660  1.00 10.00      A   
ATOM    554  HN  ARG A  63     -20.777  -3.746 -17.771  1.00 10.00      A   
ATOM    555  CA  ARG A  63     -22.869  -3.555 -18.004  1.00 10.00      A   
ATOM    556  CB  ARG A  63     -22.847  -4.991 -18.532  1.00 10.00      A   
ATOM    557  CG  ARG A  63     -23.919  -5.291 -19.566  1.00 10.00      A   
ATOM    558  CD  ARG A  63     -23.449  -4.934 -20.969  1.00 10.00      A   
ATOM    559  NE  ARG A  63     -22.356  -5.796 -21.425  1.00 10.00      A   
ATOM    560  HE  ARG A  63     -22.020  -6.470 -20.791  1.00 10.00      A   
ATOM    561  CZ  ARG A  63     -21.799  -5.726 -22.635  1.00 10.00      A   
ATOM    562  NH1 ARG A  63     -22.224  -4.830 -23.519  1.00 10.00      A   
ATOM    563 HH11 ARG A  63     -21.790  -4.777 -24.467  1.00 10.00      A   
ATOM    564 HH12 ARG A  63     -22.993  -4.172 -23.267  1.00 10.00      A   
ATOM    565  NH2 ARG A  63     -20.820  -6.563 -22.958  1.00 10.00      A   
ATOM    566 HH21 ARG A  63     -20.491  -7.274 -22.269  1.00 10.00      A   
ATOM    567 HH22 ARG A  63     -20.375  -6.513 -23.904  1.00 10.00      A   
ATOM    568  C   ARG A  63     -23.785  -3.468 -16.792  1.00 10.00      A   
ATOM    569  O   ARG A  63     -24.913  -2.979 -16.878  1.00 10.00      A   
ATOM    570  N   ARG A  64     -23.282  -3.922 -15.656  1.00 10.00      A   
ATOM    571  HN  ARG A  64     -22.367  -4.281 -15.643  1.00 10.00      A   
ATOM    572  CA  ARG A  64     -24.056  -3.907 -14.428  1.00 10.00      A   
ATOM    573  CB  ARG A  64     -23.632  -5.047 -13.501  1.00 10.00      A   
ATOM    574  CG  ARG A  64     -23.982  -6.432 -14.031  1.00 10.00      A   
ATOM    575  CD  ARG A  64     -23.639  -7.523 -13.028  1.00 10.00      A   
ATOM    576  NE  ARG A  64     -24.277  -7.300 -11.729  1.00 10.00      A   
ATOM    577  HE  ARG A  64     -25.085  -6.731 -11.716  1.00 10.00      A   
ATOM    578  CZ  ARG A  64     -23.867  -7.846 -10.584  1.00 10.00      A   
ATOM    579  NH1 ARG A  64     -22.826  -8.670 -10.561  1.00 10.00      A   
ATOM    580 HH11 ARG A  64     -22.509  -9.085  -9.663  1.00 10.00      A   
ATOM    581 HH12 ARG A  64     -22.322  -8.917 -11.455  1.00 10.00      A   
ATOM    582  NH2 ARG A  64     -24.498  -7.552  -9.453  1.00 10.00      A   
ATOM    583 HH21 ARG A  64     -25.310  -6.896  -9.460  1.00 10.00      A   
ATOM    584 HH22 ARG A  64     -24.181  -7.977  -8.548  1.00 10.00      A   
ATOM    585  C   ARG A  64     -24.004  -2.551 -13.719  1.00 10.00      A   
ATOM    586  O   ARG A  64     -25.047  -1.988 -13.382  1.00 10.00      A   
ATOM    587  N   PHE A  65     -22.801  -2.023 -13.512  1.00 10.00      A   
ATOM    588  HN  PHE A  65     -22.002  -2.498 -13.839  1.00 10.00      A   
ATOM    589  CA  PHE A  65     -22.630  -0.741 -12.834  1.00 10.00      A   
ATOM    590  CB  PHE A  65     -21.753  -0.908 -11.585  1.00 10.00      A   
ATOM    591  CG  PHE A  65     -22.188  -2.012 -10.661  1.00 10.00      A   
ATOM    592  CD1 PHE A  65     -21.574  -3.253 -10.704  1.00 10.00      A   
ATOM    593  CD2 PHE A  65     -23.207  -1.808  -9.751  1.00 10.00      A   
ATOM    594  CE1 PHE A  65     -21.972  -4.269  -9.854  1.00 10.00      A   
ATOM    595  CE2 PHE A  65     -23.610  -2.818  -8.899  1.00 10.00      A   
ATOM    596  CZ  PHE A  65     -22.992  -4.051  -8.950  1.00 10.00      A   
ATOM    597  C   PHE A  65     -21.998   0.290 -13.773  1.00 10.00      A   
ATOM    598  O   PHE A  65     -20.773   0.358 -13.909  1.00 10.00      A   
ATOM    599  N   PRO A  66     -22.828   1.105 -14.442  1.00 10.00      A   
ATOM    600  CA  PRO A  66     -22.366   2.123 -15.375  1.00 10.00      A   
ATOM    601  CB  PRO A  66     -23.508   2.183 -16.403  1.00 10.00      A   
ATOM    602  CG  PRO A  66     -24.659   1.417 -15.807  1.00 10.00      A   
ATOM    603  CD  PRO A  66     -24.289   1.081 -14.388  1.00 10.00      A   
ATOM    604  C   PRO A  66     -22.175   3.501 -14.728  1.00 10.00      A   
ATOM    605  O   PRO A  66     -21.766   4.450 -15.394  1.00 10.00      A   
ATOM    606  N   LYS A  67     -22.449   3.613 -13.433  1.00 10.00      A   
ATOM    607  HN  LYS A  67     -22.740   2.822 -12.933  1.00 10.00      A   
ATOM    608  CA  LYS A  67     -22.311   4.891 -12.741  1.00 10.00      A   
ATOM    609  CB  LYS A  67     -23.636   5.311 -12.103  1.00 10.00      A   
ATOM    610  CG  LYS A  67     -24.572   6.040 -13.055  1.00 10.00      A   
ATOM    611  CD  LYS A  67     -25.724   6.690 -12.304  1.00 10.00      A   
ATOM    612  CE  LYS A  67     -26.610   7.512 -13.228  1.00 10.00      A   
ATOM    613  NZ  LYS A  67     -27.765   8.108 -12.505  1.00 10.00      A   
ATOM    614  HZ1 LYS A  67     -27.431   8.768 -11.771  1.00 10.00      A   
ATOM    615  HZ2 LYS A  67     -28.329   7.364 -12.052  1.00 10.00      A   
ATOM    616  HZ3 LYS A  67     -28.375   8.627 -13.171  1.00 10.00      A   
ATOM    617  C   LYS A  67     -21.189   4.879 -11.704  1.00 10.00      A   
ATOM    618  O   LYS A  67     -21.304   5.498 -10.645  1.00 10.00      A   
ATOM    619  N   VAL A  68     -20.099   4.195 -12.022  1.00 10.00      A   
ATOM    620  HN  VAL A  68     -20.051   3.747 -12.893  1.00 10.00      A   
ATOM    621  CA  VAL A  68     -18.961   4.105 -11.117  1.00 10.00      A   
ATOM    622  CB  VAL A  68     -18.172   2.797 -11.348  1.00 10.00      A   
ATOM    623  CG1 VAL A  68     -16.987   2.691 -10.402  1.00 10.00      A   
ATOM    624  CG2 VAL A  68     -19.086   1.592 -11.195  1.00 10.00      A   
ATOM    625  C   VAL A  68     -18.030   5.300 -11.310  1.00 10.00      A   
ATOM    626  O   VAL A  68     -17.845   5.776 -12.430  1.00 10.00      A   
ATOM    627  N   ARG A  69     -17.459   5.791 -10.217  1.00 10.00      A   
ATOM    628  HN  ARG A  69     -17.655   5.377  -9.346  1.00 10.00      A   
ATOM    629  CA  ARG A  69     -16.548   6.925 -10.276  1.00 10.00      A   
ATOM    630  CB  ARG A  69     -17.108   8.110  -9.489  1.00 10.00      A   
ATOM    631  CG  ARG A  69     -18.378   8.698 -10.083  1.00 10.00      A   
ATOM    632  CD  ARG A  69     -18.619  10.118  -9.599  1.00 10.00      A   
ATOM    633  NE  ARG A  69     -19.787  10.720 -10.240  1.00 10.00      A   
ATOM    634  HE  ARG A  69     -20.468  10.105 -10.602  1.00 10.00      A   
ATOM    635  CZ  ARG A  69     -19.976  12.032 -10.360  1.00 10.00      A   
ATOM    636  NH1 ARG A  69     -19.078  12.889  -9.883  1.00 10.00      A   
ATOM    637 HH11 ARG A  69     -19.229  13.918  -9.977  1.00 10.00      A   
ATOM    638 HH12 ARG A  69     -18.218  12.539  -9.407  1.00 10.00      A   
ATOM    639  NH2 ARG A  69     -21.071  12.489 -10.951  1.00 10.00      A   
ATOM    640 HH21 ARG A  69     -21.223  13.516 -11.051  1.00 10.00      A   
ATOM    641 HH22 ARG A  69     -21.788  11.824 -11.315  1.00 10.00      A   
ATOM    642  C   ARG A  69     -15.159   6.548  -9.760  1.00 10.00      A   
ATOM    643  O   ARG A  69     -14.170   7.211 -10.079  1.00 10.00      A   
ATOM    644  N   SER A  70     -15.094   5.487  -8.959  1.00 10.00      A   
ATOM    645  HN  SER A  70     -15.919   5.009  -8.730  1.00 10.00      A   
ATOM    646  CA  SER A  70     -13.831   5.012  -8.406  1.00 10.00      A   
ATOM    647  CB  SER A  70     -13.758   5.287  -6.897  1.00 10.00      A   
ATOM    648  OG  SER A  70     -12.479   4.958  -6.372  1.00 10.00      A   
ATOM    649  HG  SER A  70     -12.554   4.174  -5.813  1.00 10.00      A   
ATOM    650  C   SER A  70     -13.651   3.520  -8.684  1.00 10.00      A   
ATOM    651  O   SER A  70     -14.440   2.687  -8.223  1.00 10.00      A   
ATOM    652  N   VAL A  71     -12.614   3.186  -9.442  1.00 10.00      A   
ATOM    653  HN  VAL A  71     -12.016   3.894  -9.775  1.00 10.00      A   
ATOM    654  CA  VAL A  71     -12.334   1.798  -9.787  1.00 10.00      A   
ATOM    655  CB  VAL A  71     -12.209   1.606 -11.317  1.00 10.00      A   
ATOM    656  CG1 VAL A  71     -11.923   0.152 -11.656  1.00 10.00      A   
ATOM    657  CG2 VAL A  71     -13.469   2.074 -12.029  1.00 10.00      A   
ATOM    658  C   VAL A  71     -11.053   1.316  -9.110  1.00 10.00      A   
ATOM    659  O   VAL A  71     -10.032   2.006  -9.132  1.00 10.00      A   
ATOM    660  N   GLU A  72     -11.122   0.140  -8.497  1.00 10.00      A   
ATOM    661  HN  GLU A  72     -11.973  -0.354  -8.504  1.00 10.00      A   
ATOM    662  CA  GLU A  72      -9.973  -0.450  -7.816  1.00 10.00      A   
ATOM    663  CB  GLU A  72     -10.251  -0.551  -6.315  1.00 10.00      A   
ATOM    664  CG  GLU A  72      -9.133  -0.013  -5.439  1.00 10.00      A   
ATOM    665  CD  GLU A  72      -9.587   0.267  -4.022  1.00 10.00      A   
ATOM    666  OE1 GLU A  72     -10.738   0.718  -3.840  1.00 10.00      A   
ATOM    667  OE2 GLU A  72      -8.790   0.052  -3.084  1.00 10.00      A   
ATOM    668  C   GLU A  72      -9.685  -1.833  -8.397  1.00 10.00      A   
ATOM    669  O   GLU A  72     -10.558  -2.706  -8.394  1.00 10.00      A   
ATOM    670  N   LEU A  73      -8.469  -2.033  -8.904  1.00 10.00      A   
ATOM    671  HN  LEU A  73      -7.804  -1.310  -8.866  1.00 10.00      A   
ATOM    672  CA  LEU A  73      -8.099  -3.307  -9.508  1.00 10.00      A   
ATOM    673  CB  LEU A  73      -8.147  -3.203 -11.037  1.00 10.00      A   
ATOM    674  CG  LEU A  73      -9.485  -2.794 -11.659  1.00 10.00      A   
ATOM    675  CD1 LEU A  73      -9.270  -2.240 -13.060  1.00 10.00      A   
ATOM    676  CD2 LEU A  73     -10.436  -3.979 -11.698  1.00 10.00      A   
ATOM    677  C   LEU A  73      -6.710  -3.775  -9.087  1.00 10.00      A   
ATOM    678  O   LEU A  73      -5.777  -2.982  -8.960  1.00 10.00      A   
ATOM    679  N   LYS A  74      -6.585  -5.075  -8.878  1.00 10.00      A   
ATOM    680  HN  LYS A  74      -7.374  -5.649  -8.977  1.00 10.00      A   
ATOM    681  CA  LYS A  74      -5.314  -5.684  -8.510  1.00 10.00      A   
ATOM    682  CB  LYS A  74      -5.402  -6.345  -7.133  1.00 10.00      A   
ATOM    683  CG  LYS A  74      -5.922  -5.446  -6.025  1.00 10.00      A   
ATOM    684  CD  LYS A  74      -5.796  -6.130  -4.673  1.00 10.00      A   
ATOM    685  CE  LYS A  74      -6.525  -5.358  -3.589  1.00 10.00      A   
ATOM    686  NZ  LYS A  74      -6.111  -5.786  -2.232  1.00 10.00      A   
ATOM    687  HZ1 LYS A  74      -6.895  -5.668  -1.556  1.00 10.00      A   
ATOM    688  HZ2 LYS A  74      -5.305  -5.213  -1.907  1.00 10.00      A   
ATOM    689  HZ3 LYS A  74      -5.817  -6.787  -2.241  1.00 10.00      A   
ATOM    690  C   LYS A  74      -4.953  -6.728  -9.558  1.00 10.00      A   
ATOM    691  O   LYS A  74      -5.844  -7.281 -10.211  1.00 10.00      A   
ATOM    692  N   GLY A  75      -3.667  -6.993  -9.729  1.00 10.00      A   
ATOM    693  HN  GLY A  75      -2.999  -6.528  -9.180  1.00 10.00      A   
ATOM    694  CA  GLY A  75      -3.250  -7.964 -10.726  1.00 10.00      A   
ATOM    695  C   GLY A  75      -2.250  -8.988 -10.222  1.00 10.00      A   
ATOM    696  O   GLY A  75      -2.617 -10.118  -9.910  1.00 10.00      A   
ATOM    697  N   LYS A  76      -0.981  -8.603 -10.166  1.00 10.00      A   
ATOM    698  HN  LYS A  76      -0.748  -7.682 -10.424  1.00 10.00      A   
ATOM    699  CA  LYS A  76       0.071  -9.510  -9.716  1.00 10.00      A   
ATOM    700  CB  LYS A  76       1.458  -8.885  -9.911  1.00 10.00      A   
ATOM    701  CG  LYS A  76       1.913  -8.799 -11.358  1.00 10.00      A   
ATOM    702  CD  LYS A  76       3.317  -8.213 -11.457  1.00 10.00      A   
ATOM    703  CE  LYS A  76       3.778  -8.098 -12.902  1.00 10.00      A   
ATOM    704  NZ  LYS A  76       5.233  -7.801 -13.003  1.00 10.00      A   
ATOM    705  HZ1 LYS A  76       5.564  -7.963 -13.975  1.00 10.00      A   
ATOM    706  HZ2 LYS A  76       5.771  -8.421 -12.365  1.00 10.00      A   
ATOM    707  HZ3 LYS A  76       5.423  -6.803 -12.745  1.00 10.00      A   
ATOM    708  C   LYS A  76      -0.129  -9.902  -8.255  1.00 10.00      A   
ATOM    709  O   LYS A  76      -0.443  -9.052  -7.421  1.00 10.00      A   
ATOM    710  N   PRO A  77       0.024 -11.201  -7.935  1.00 10.00      A   
ATOM    711  CA  PRO A  77      -0.128 -11.699  -6.560  1.00 10.00      A   
ATOM    712  CB  PRO A  77      -0.071 -13.223  -6.722  1.00 10.00      A   
ATOM    713  CG  PRO A  77       0.697 -13.434  -7.981  1.00 10.00      A   
ATOM    714  CD  PRO A  77       0.330 -12.289  -8.884  1.00 10.00      A   
ATOM    715  C   PRO A  77       1.004 -11.211  -5.658  1.00 10.00      A   
ATOM    716  O   PRO A  77       2.010 -10.688  -6.140  1.00 10.00      A   
ATOM    717  N   HIS A  78       0.836 -11.387  -4.354  1.00 10.00      A   
ATOM    718  HN  HIS A  78       0.010 -11.816  -4.037  1.00 10.00      A   
ATOM    719  CA  HIS A  78       1.832 -10.954  -3.373  1.00 10.00      A   
ATOM    720  CB  HIS A  78       1.365 -11.273  -1.948  1.00 10.00      A   
ATOM    721  CG  HIS A  78       2.311 -10.843  -0.866  1.00 10.00      A   
ATOM    722  ND1 HIS A  78       2.732 -11.666   0.155  1.00 10.00      A   
ATOM    723  HD1 HIS A  78       2.459 -12.611   0.295  1.00 10.00      A   
ATOM    724  CD2 HIS A  78       2.935  -9.653  -0.668  1.00 10.00      A   
ATOM    725  CE1 HIS A  78       3.565 -10.963   0.934  1.00 10.00      A   
ATOM    726  NE2 HIS A  78       3.726  -9.734   0.476  1.00 10.00      A   
ATOM    727  C   HIS A  78       3.210 -11.560  -3.650  1.00 10.00      A   
ATOM    728  O   HIS A  78       4.227 -10.877  -3.547  1.00 10.00      A   
ATOM    729  N   PHE A  79       3.241 -12.830  -4.037  1.00 10.00      A   
ATOM    730  HN  PHE A  79       2.396 -13.328  -4.121  1.00 10.00      A   
ATOM    731  CA  PHE A  79       4.502 -13.511  -4.321  1.00 10.00      A   
ATOM    732  CB  PHE A  79       4.313 -15.025  -4.433  1.00 10.00      A   
ATOM    733  CG  PHE A  79       4.468 -15.750  -3.123  1.00 10.00      A   
ATOM    734  CD1 PHE A  79       4.492 -15.052  -1.926  1.00 10.00      A   
ATOM    735  CD2 PHE A  79       4.596 -17.128  -3.087  1.00 10.00      A   
ATOM    736  CE1 PHE A  79       4.639 -15.714  -0.723  1.00 10.00      A   
ATOM    737  CE2 PHE A  79       4.742 -17.798  -1.888  1.00 10.00      A   
ATOM    738  CZ  PHE A  79       4.764 -17.090  -0.703  1.00 10.00      A   
ATOM    739  C   PHE A  79       5.225 -12.940  -5.543  1.00 10.00      A   
ATOM    740  O   PHE A  79       6.411 -13.207  -5.755  1.00 10.00      A   
ATOM    741  N   ALA A  80       4.522 -12.138  -6.334  1.00 10.00      A   
ATOM    742  HN  ALA A  80       3.585 -11.944  -6.112  1.00 10.00      A   
ATOM    743  CA  ALA A  80       5.116 -11.524  -7.515  1.00 10.00      A   
ATOM    744  CB  ALA A  80       4.044 -10.987  -8.449  1.00 10.00      A   
ATOM    745  C   ALA A  80       6.068 -10.409  -7.104  1.00 10.00      A   
ATOM    746  O   ALA A  80       6.947 -10.014  -7.871  1.00 10.00      A   
ATOM    747  N   ASP A  81       5.891  -9.924  -5.877  1.00 10.00      A   
ATOM    748  HN  ASP A  81       5.170 -10.295  -5.319  1.00 10.00      A   
ATOM    749  CA  ASP A  81       6.721  -8.856  -5.328  1.00 10.00      A   
ATOM    750  CB  ASP A  81       6.099  -8.340  -4.025  1.00 10.00      A   
ATOM    751  CG  ASP A  81       6.182  -6.834  -3.885  1.00 10.00      A   
ATOM    752  OD1 ASP A  81       5.322  -6.133  -4.466  1.00 10.00      A   
ATOM    753  OD2 ASP A  81       7.097  -6.340  -3.194  1.00 10.00      A   
ATOM    754  C   ASP A  81       8.131  -9.366  -5.053  1.00 10.00      A   
ATOM    755  O   ASP A  81       9.075  -8.589  -4.922  1.00 10.00      A   
ATOM    756  N   PHE A  82       8.267 -10.687  -4.993  1.00 10.00      A   
ATOM    757  HN  PHE A  82       7.480 -11.252  -5.141  1.00 10.00      A   
ATOM    758  CA  PHE A  82       9.548 -11.320  -4.716  1.00 10.00      A   
ATOM    759  CB  PHE A  82       9.384 -12.398  -3.640  1.00 10.00      A   
ATOM    760  CG  PHE A  82       8.498 -11.984  -2.499  1.00 10.00      A   
ATOM    761  CD1 PHE A  82       8.705 -10.782  -1.844  1.00 10.00      A   
ATOM    762  CD2 PHE A  82       7.455 -12.794  -2.089  1.00 10.00      A   
ATOM    763  CE1 PHE A  82       7.886 -10.399  -0.801  1.00 10.00      A   
ATOM    764  CE2 PHE A  82       6.633 -12.418  -1.046  1.00 10.00      A   
ATOM    765  CZ  PHE A  82       6.847 -11.218  -0.401  1.00 10.00      A   
ATOM    766  C   PHE A  82      10.152 -11.923  -5.981  1.00 10.00      A   
ATOM    767  O   PHE A  82      11.031 -12.781  -5.908  1.00 10.00      A   
ATOM    768  N   ASN A  83       9.654 -11.479  -7.136  1.00 10.00      A   
ATOM    769  HN  ASN A  83       8.933 -10.815  -7.112  1.00 10.00      A   
ATOM    770  CA  ASN A  83      10.143 -11.948  -8.441  1.00 10.00      A   
ATOM    771  CB  ASN A  83      11.639 -11.658  -8.624  1.00 10.00      A   
ATOM    772  CG  ASN A  83      11.912 -10.295  -9.231  1.00 10.00      A   
ATOM    773  OD1 ASN A  83      11.898 -10.130 -10.450  1.00 10.00      A   
ATOM    774  ND2 ASN A  83      12.172  -9.308  -8.384  1.00 10.00      A   
ATOM    775 HD21 ASN A  83      12.169  -9.509  -7.422  1.00 10.00      A   
ATOM    776 HD22 ASN A  83      12.358  -8.415  -8.753  1.00 10.00      A   
ATOM    777  C   ASN A  83       9.861 -13.431  -8.674  1.00 10.00      A   
ATOM    778  O   ASN A  83      10.615 -14.115  -9.364  1.00 10.00      A   
ATOM    779  N   LEU A  84       8.766 -13.929  -8.110  1.00 10.00      A   
ATOM    780  HN  LEU A  84       8.199 -13.350  -7.562  1.00 10.00      A   
ATOM    781  CA  LEU A  84       8.406 -15.333  -8.278  1.00 10.00      A   
ATOM    782  CB  LEU A  84       7.767 -15.893  -7.007  1.00 10.00      A   
ATOM    783  CG  LEU A  84       8.685 -16.016  -5.789  1.00 10.00      A   
ATOM    784  CD1 LEU A  84       7.939 -16.629  -4.615  1.00 10.00      A   
ATOM    785  CD2 LEU A  84       9.935 -16.824  -6.122  1.00 10.00      A   
ATOM    786  C   LEU A  84       7.483 -15.535  -9.472  1.00 10.00      A   
ATOM    787  O   LEU A  84       7.012 -16.643  -9.725  1.00 10.00      A   
ATOM    788  N   VAL A  85       7.226 -14.459 -10.199  1.00 10.00      A   
ATOM    789  HN  VAL A  85       7.634 -13.608  -9.950  1.00 10.00      A   
ATOM    790  CA  VAL A  85       6.365 -14.512 -11.372  1.00 10.00      A   
ATOM    791  CB  VAL A  85       5.063 -13.700 -11.158  1.00 10.00      A   
ATOM    792  CG1 VAL A  85       4.211 -13.695 -12.421  1.00 10.00      A   
ATOM    793  CG2 VAL A  85       4.270 -14.260  -9.985  1.00 10.00      A   
ATOM    794  C   VAL A  85       7.111 -13.978 -12.592  1.00 10.00      A   
ATOM    795  O   VAL A  85       7.580 -12.840 -12.588  1.00 10.00      A   
ATOM    796  N   PRO A  86       7.256 -14.807 -13.639  1.00 10.00      A   
ATOM    797  CA  PRO A  86       7.946 -14.417 -14.878  1.00 10.00      A   
ATOM    798  CB  PRO A  86       7.790 -15.648 -15.774  1.00 10.00      A   
ATOM    799  CG  PRO A  86       7.577 -16.776 -14.825  1.00 10.00      A   
ATOM    800  CD  PRO A  86       6.781 -16.200 -13.692  1.00 10.00      A   
ATOM    801  C   PRO A  86       7.300 -13.201 -15.540  1.00 10.00      A   
ATOM    802  O   PRO A  86       6.106 -12.947 -15.370  1.00 10.00      A   
ATOM    803  N   ASP A  87       8.093 -12.455 -16.292  1.00 10.00      A   
ATOM    804  HN  ASP A  87       9.034 -12.715 -16.395  1.00 10.00      A   
ATOM    805  CA  ASP A  87       7.600 -11.262 -16.970  1.00 10.00      A   
ATOM    806  CB  ASP A  87       8.757 -10.354 -17.395  1.00 10.00      A   
ATOM    807  CG  ASP A  87       9.306  -9.532 -16.246  1.00 10.00      A   
ATOM    808  OD1 ASP A  87      10.544  -9.414 -16.129  1.00 10.00      A   
ATOM    809  OD2 ASP A  87       8.499  -9.000 -15.453  1.00 10.00      A   
ATOM    810  C   ASP A  87       6.744 -11.611 -18.178  1.00 10.00      A   
ATOM    811  O   ASP A  87       7.149 -12.400 -19.036  1.00 10.00      A   
ATOM    812  N   GLY A  88       5.557 -11.026 -18.235  1.00 10.00      A   
ATOM    813  HN  GLY A  88       5.284 -10.415 -17.515  1.00 10.00      A   
ATOM    814  CA  GLY A  88       4.665 -11.269 -19.349  1.00 10.00      A   
ATOM    815  C   GLY A  88       3.479 -12.142 -18.988  1.00 10.00      A   
ATOM    816  O   GLY A  88       2.721 -12.551 -19.866  1.00 10.00      A   
ATOM    817  N   TRP A  89       3.314 -12.438 -17.702  1.00 10.00      A   
ATOM    818  HN  TRP A  89       3.960 -12.102 -17.042  1.00 10.00      A   
ATOM    819  CA  TRP A  89       2.194 -13.266 -17.257  1.00 10.00      A   
ATOM    820  CB  TRP A  89       2.329 -13.649 -15.778  1.00 10.00      A   
ATOM    821  CG  TRP A  89       1.049 -14.172 -15.185  1.00 10.00      A   
ATOM    822  CD1 TRP A  89       0.431 -15.356 -15.478  1.00 10.00      A   
ATOM    823  CD2 TRP A  89       0.220 -13.517 -14.218  1.00 10.00      A   
ATOM    824  NE1 TRP A  89      -0.733 -15.474 -14.755  1.00 10.00      A   
ATOM    825  HE1 TRP A  89      -1.361 -16.237 -14.796  1.00 10.00      A   
ATOM    826  CE2 TRP A  89      -0.883 -14.361 -13.971  1.00 10.00      A   
ATOM    827  CE3 TRP A  89       0.304 -12.300 -13.534  1.00 10.00      A   
ATOM    828  CZ2 TRP A  89      -1.894 -14.024 -13.072  1.00 10.00      A   
ATOM    829  CZ3 TRP A  89      -0.700 -11.968 -12.644  1.00 10.00      A   
ATOM    830  CH2 TRP A  89      -1.782 -12.827 -12.420  1.00 10.00      A   
ATOM    831  C   TRP A  89       0.852 -12.578 -17.509  1.00 10.00      A   
ATOM    832  O   TRP A  89      -0.055 -13.160 -18.112  1.00 10.00      A   
ATOM    833  N   GLY A  90       0.728 -11.347 -17.040  1.00 10.00      A   
ATOM    834  HN  GLY A  90       1.479 -10.933 -16.570  1.00 10.00      A   
ATOM    835  CA  GLY A  90      -0.499 -10.609 -17.213  1.00 10.00      A   
ATOM    836  C   GLY A  90      -0.576  -9.430 -16.271  1.00 10.00      A   
ATOM    837  O   GLY A  90       0.420  -9.062 -15.644  1.00 10.00      A   
ATOM    838  N   GLY A  91      -1.762  -8.854 -16.154  1.00 10.00      A   
ATOM    839  HN  GLY A  91      -2.528  -9.214 -16.659  1.00 10.00      A   
ATOM    840  CA  GLY A  91      -1.955  -7.709 -15.298  1.00 10.00      A   
ATOM    841  C   GLY A  91      -2.050  -6.441 -16.113  1.00 10.00      A   
ATOM    842  O   GLY A  91      -1.836  -5.343 -15.608  1.00 10.00      A   
ATOM    843  N   TYR A  92      -2.375  -6.600 -17.385  1.00 10.00      A   
ATOM    844  HN  TYR A  92      -2.559  -7.505 -17.719  1.00 10.00      A   
ATOM    845  CA  TYR A  92      -2.491  -5.469 -18.290  1.00 10.00      A   
ATOM    846  CB  TYR A  92      -2.332  -5.925 -19.740  1.00 10.00      A   
ATOM    847  CG  TYR A  92      -0.938  -6.406 -20.081  1.00 10.00      A   
ATOM    848  CD1 TYR A  92      -0.563  -7.732 -19.885  1.00 10.00      A   
ATOM    849  CD2 TYR A  92       0.004  -5.531 -20.600  1.00 10.00      A   
ATOM    850  CE1 TYR A  92       0.713  -8.164 -20.200  1.00 10.00      A   
ATOM    851  CE2 TYR A  92       1.278  -5.953 -20.914  1.00 10.00      A   
ATOM    852  CZ  TYR A  92       1.627  -7.270 -20.714  1.00 10.00      A   
ATOM    853  OH  TYR A  92       2.898  -7.690 -21.026  1.00 10.00      A   
ATOM    854  HH  TYR A  92       3.523  -6.975 -20.839  1.00 10.00      A   
ATOM    855  C   TYR A  92      -3.824  -4.761 -18.094  1.00 10.00      A   
ATOM    856  O   TYR A  92      -4.886  -5.347 -18.296  1.00 10.00      A   
ATOM    857  N   VAL A  93      -3.754  -3.495 -17.707  1.00 10.00      A   
ATOM    858  HN  VAL A  93      -2.871  -3.088 -17.578  1.00 10.00      A   
ATOM    859  CA  VAL A  93      -4.946  -2.692 -17.464  1.00 10.00      A   
ATOM    860  CB  VAL A  93      -4.689  -1.609 -16.387  1.00 10.00      A   
ATOM    861  CG1 VAL A  93      -3.850  -0.461 -16.933  1.00 10.00      A   
ATOM    862  CG2 VAL A  93      -5.993  -1.113 -15.781  1.00 10.00      A   
ATOM    863  C   VAL A  93      -5.467  -2.048 -18.754  1.00 10.00      A   
ATOM    864  O   VAL A  93      -6.485  -1.357 -18.747  1.00 10.00      A   
ATOM    865  N   TYR A  94      -4.775  -2.301 -19.862  1.00 10.00      A   
ATOM    866  HN  TYR A  94      -3.985  -2.875 -19.806  1.00 10.00      A   
ATOM    867  CA  TYR A  94      -5.155  -1.746 -21.161  1.00 10.00      A   
ATOM    868  CB  TYR A  94      -4.210  -2.199 -22.279  1.00 10.00      A   
ATOM    869  CG  TYR A  94      -4.220  -1.297 -23.492  1.00 10.00      A   
ATOM    870  CD1 TYR A  94      -4.379   0.074 -23.355  1.00 10.00      A   
ATOM    871  CD2 TYR A  94      -4.061  -1.813 -24.774  1.00 10.00      A   
ATOM    872  CE1 TYR A  94      -4.380   0.903 -24.455  1.00 10.00      A   
ATOM    873  CE2 TYR A  94      -4.063  -0.989 -25.886  1.00 10.00      A   
ATOM    874  CZ  TYR A  94      -4.224   0.370 -25.718  1.00 10.00      A   
ATOM    875  OH  TYR A  94      -4.215   1.207 -26.812  1.00 10.00      A   
ATOM    876  HH  TYR A  94      -3.735   2.027 -26.580  1.00 10.00      A   
ATOM    877  C   TYR A  94      -6.620  -2.018 -21.521  1.00 10.00      A   
ATOM    878  O   TYR A  94      -7.363  -1.074 -21.800  1.00 10.00      A   
ATOM    879  N   PRO A  95      -7.072  -3.297 -21.510  1.00 10.00      A   
ATOM    880  CA  PRO A  95      -8.466  -3.640 -21.835  1.00 10.00      A   
ATOM    881  CB  PRO A  95      -8.538  -5.149 -21.583  1.00 10.00      A   
ATOM    882  CG  PRO A  95      -7.137  -5.615 -21.737  1.00 10.00      A   
ATOM    883  CD  PRO A  95      -6.276  -4.506 -21.207  1.00 10.00      A   
ATOM    884  C   PRO A  95      -9.459  -2.921 -20.930  1.00 10.00      A   
ATOM    885  O   PRO A  95     -10.567  -2.584 -21.349  1.00 10.00      A   
ATOM    886  N   TRP A  96      -9.049  -2.679 -19.695  1.00 10.00      A   
ATOM    887  HN  TRP A  96      -8.140  -2.944 -19.435  1.00 10.00      A   
ATOM    888  CA  TRP A  96      -9.896  -2.004 -18.729  1.00 10.00      A   
ATOM    889  CB  TRP A  96      -9.340  -2.181 -17.317  1.00 10.00      A   
ATOM    890  CG  TRP A  96      -9.486  -3.574 -16.787  1.00 10.00      A   
ATOM    891  CD1 TRP A  96      -8.600  -4.604 -16.929  1.00 10.00      A   
ATOM    892  CD2 TRP A  96     -10.583  -4.088 -16.025  1.00 10.00      A   
ATOM    893  NE1 TRP A  96      -9.081  -5.730 -16.308  1.00 10.00      A   
ATOM    894  HE1 TRP A  96      -8.626  -6.603 -16.274  1.00 10.00      A   
ATOM    895  CE2 TRP A  96     -10.297  -5.439 -15.741  1.00 10.00      A   
ATOM    896  CE3 TRP A  96     -11.780  -3.539 -15.551  1.00 10.00      A   
ATOM    897  CZ2 TRP A  96     -11.167  -6.248 -15.011  1.00 10.00      A   
ATOM    898  CZ3 TRP A  96     -12.641  -4.343 -14.826  1.00 10.00      A   
ATOM    899  CH2 TRP A  96     -12.329  -5.683 -14.562  1.00 10.00      A   
ATOM    900  C   TRP A  96     -10.010  -0.524 -19.070  1.00 10.00      A   
ATOM    901  O   TRP A  96     -11.107   0.015 -19.169  1.00 10.00      A   
ATOM    902  N   ILE A  97      -8.866   0.122 -19.268  1.00 10.00      A   
ATOM    903  HN  ILE A  97      -8.020  -0.372 -19.185  1.00 10.00      A   
ATOM    904  CA  ILE A  97      -8.830   1.543 -19.605  1.00 10.00      A   
ATOM    905  CB  ILE A  97      -7.380   2.074 -19.725  1.00 10.00      A   
ATOM    906  CG1 ILE A  97      -6.612   1.864 -18.417  1.00 10.00      A   
ATOM    907  CG2 ILE A  97      -7.368   3.546 -20.119  1.00 10.00      A   
ATOM    908  CD1 ILE A  97      -7.239   2.536 -17.214  1.00 10.00      A   
ATOM    909  C   ILE A  97      -9.577   1.808 -20.912  1.00 10.00      A   
ATOM    910  O   ILE A  97     -10.323   2.780 -21.027  1.00 10.00      A   
ATOM    911  N   GLU A  98      -9.385   0.927 -21.884  1.00 10.00      A   
ATOM    912  HN  GLU A  98      -8.785   0.163 -21.725  1.00 10.00      A   
ATOM    913  CA  GLU A  98     -10.032   1.054 -23.185  1.00 10.00      A   
ATOM    914  CB  GLU A  98      -9.555  -0.071 -24.113  1.00 10.00      A   
ATOM    915  CG  GLU A  98      -9.884   0.131 -25.584  1.00 10.00      A   
ATOM    916  CD  GLU A  98     -11.095  -0.658 -26.034  1.00 10.00      A   
ATOM    917  OE1 GLU A  98     -11.156  -1.873 -25.757  1.00 10.00      A   
ATOM    918  OE2 GLU A  98     -11.989  -0.069 -26.675  1.00 10.00      A   
ATOM    919  C   GLU A  98     -11.554   1.026 -23.049  1.00 10.00      A   
ATOM    920  O   GLU A  98     -12.247   1.905 -23.559  1.00 10.00      A   
ATOM    921  N   ALA A  99     -12.067   0.023 -22.351  1.00 10.00      A   
ATOM    922  HN  ALA A  99     -11.463  -0.652 -21.970  1.00 10.00      A   
ATOM    923  CA  ALA A  99     -13.505  -0.114 -22.155  1.00 10.00      A   
ATOM    924  CB  ALA A  99     -13.839  -1.489 -21.600  1.00 10.00      A   
ATOM    925  C   ALA A  99     -14.062   0.988 -21.254  1.00 10.00      A   
ATOM    926  O   ALA A  99     -15.088   1.601 -21.565  1.00 10.00      A   
ATOM    927  N   MET A 100     -13.366   1.249 -20.151  1.00 10.00      A   
ATOM    928  HN  MET A 100     -12.542   0.734 -19.972  1.00 10.00      A   
ATOM    929  CA  MET A 100     -13.791   2.263 -19.192  1.00 10.00      A   
ATOM    930  CB  MET A 100     -12.871   2.291 -17.967  1.00 10.00      A   
ATOM    931  CG  MET A 100     -13.085   1.137 -16.997  1.00 10.00      A   
ATOM    932  SD  MET A 100     -12.309   1.411 -15.390  1.00 10.00      A   
ATOM    933  CE  MET A 100     -10.573   1.350 -15.825  1.00 10.00      A   
ATOM    934  C   MET A 100     -13.882   3.656 -19.806  1.00 10.00      A   
ATOM    935  O   MET A 100     -14.851   4.378 -19.577  1.00 10.00      A   
ATOM    936  N   SER A 101     -12.889   4.029 -20.603  1.00 10.00      A   
ATOM    937  HN  SER A 101     -12.150   3.403 -20.785  1.00 10.00      A   
ATOM    938  CA  SER A 101     -12.869   5.352 -21.219  1.00 10.00      A   
ATOM    939  CB  SER A 101     -11.505   5.641 -21.844  1.00 10.00      A   
ATOM    940  OG  SER A 101     -11.128   4.623 -22.755  1.00 10.00      A   
ATOM    941  HG  SER A 101     -10.758   3.874 -22.267  1.00 10.00      A   
ATOM    942  C   SER A 101     -13.982   5.534 -22.248  1.00 10.00      A   
ATOM    943  O   SER A 101     -14.357   6.665 -22.579  1.00 10.00      A   
ATOM    944  N   SER A 102     -14.524   4.427 -22.728  1.00 10.00      A   
ATOM    945  HN  SER A 102     -14.203   3.558 -22.402  1.00 10.00      A   
ATOM    946  CA  SER A 102     -15.583   4.468 -23.728  1.00 10.00      A   
ATOM    947  CB  SER A 102     -15.391   3.333 -24.734  1.00 10.00      A   
ATOM    948  OG  SER A 102     -14.037   3.264 -25.155  1.00 10.00      A   
ATOM    949  HG  SER A 102     -13.537   2.698 -24.546  1.00 10.00      A   
ATOM    950  C   SER A 102     -16.968   4.379 -23.097  1.00 10.00      A   
ATOM    951  O   SER A 102     -17.970   4.244 -23.803  1.00 10.00      A   
ATOM    952  N   SER A 103     -17.026   4.463 -21.775  1.00 10.00      A   
ATOM    953  HN  SER A 103     -16.197   4.578 -21.267  1.00 10.00      A   
ATOM    954  CA  SER A 103     -18.298   4.382 -21.066  1.00 10.00      A   
ATOM    955  CB  SER A 103     -18.554   2.948 -20.595  1.00 10.00      A   
ATOM    956  OG  SER A 103     -18.553   2.033 -21.681  1.00 10.00      A   
ATOM    957  HG  SER A 103     -19.432   2.015 -22.079  1.00 10.00      A   
ATOM    958  C   SER A 103     -18.350   5.343 -19.879  1.00 10.00      A   
ATOM    959  O   SER A 103     -19.211   6.222 -19.813  1.00 10.00      A   
ATOM    960  N   TYR A 104     -17.421   5.176 -18.947  1.00 10.00      A   
ATOM    961  HN  TYR A 104     -16.743   4.476 -19.067  1.00 10.00      A   
ATOM    962  CA  TYR A 104     -17.367   6.016 -17.761  1.00 10.00      A   
ATOM    963  CB  TYR A 104     -16.419   5.427 -16.712  1.00 10.00      A   
ATOM    964  CG  TYR A 104     -16.859   4.088 -16.160  1.00 10.00      A   
ATOM    965  CD1 TYR A 104     -16.157   2.931 -16.458  1.00 10.00      A   
ATOM    966  CD2 TYR A 104     -17.977   3.982 -15.340  1.00 10.00      A   
ATOM    967  CE1 TYR A 104     -16.552   1.706 -15.957  1.00 10.00      A   
ATOM    968  CE2 TYR A 104     -18.378   2.760 -14.833  1.00 10.00      A   
ATOM    969  CZ  TYR A 104     -17.663   1.626 -15.146  1.00 10.00      A   
ATOM    970  OH  TYR A 104     -18.056   0.407 -14.643  1.00 10.00      A   
ATOM    971  HH  TYR A 104     -19.020   0.395 -14.542  1.00 10.00      A   
ATOM    972  C   TYR A 104     -16.953   7.437 -18.115  1.00 10.00      A   
ATOM    973  O   TYR A 104     -15.817   7.690 -18.519  1.00 10.00      A   
ATOM    974  N   THR A 105     -17.891   8.352 -17.976  1.00 10.00      A   
ATOM    975  HN  THR A 105     -18.778   8.079 -17.657  1.00 10.00      A   
ATOM    976  CA  THR A 105     -17.651   9.747 -18.274  1.00 10.00      A   
ATOM    977  CB  THR A 105     -18.898  10.366 -18.936  1.00 10.00      A   
ATOM    978  OG1 THR A 105     -19.546   9.368 -19.745  1.00 10.00      A   
ATOM    979  HG1 THR A 105     -19.086   8.525 -19.643  1.00 10.00      A   
ATOM    980  CG2 THR A 105     -18.505  11.541 -19.816  1.00 10.00      A   
ATOM    981  C   THR A 105     -17.328  10.515 -16.997  1.00 10.00      A   
ATOM    982  O   THR A 105     -16.713  11.581 -17.035  1.00 10.00      A   
ATOM    983  N   TRP A 106     -17.726   9.956 -15.864  1.00 10.00      A   
ATOM    984  HN  TRP A 106     -18.190   9.090 -15.892  1.00 10.00      A   
ATOM    985  CA  TRP A 106     -17.495  10.601 -14.581  1.00 10.00      A   
ATOM    986  CB  TRP A 106     -18.815  10.814 -13.833  1.00 10.00      A   
ATOM    987  CG  TRP A 106     -19.672  11.883 -14.439  1.00 10.00      A   
ATOM    988  CD1 TRP A 106     -20.798  11.711 -15.192  1.00 10.00      A   
ATOM    989  CD2 TRP A 106     -19.464  13.298 -14.346  1.00 10.00      A   
ATOM    990  NE1 TRP A 106     -21.303  12.933 -15.570  1.00 10.00      A   
ATOM    991  HE1 TRP A 106     -22.107  13.076 -16.118  1.00 10.00      A   
ATOM    992  CE2 TRP A 106     -20.502  13.921 -15.064  1.00 10.00      A   
ATOM    993  CE3 TRP A 106     -18.501  14.095 -13.723  1.00 10.00      A   
ATOM    994  CZ2 TRP A 106     -20.603  15.305 -15.178  1.00 10.00      A   
ATOM    995  CZ3 TRP A 106     -18.602  15.468 -13.838  1.00 10.00      A   
ATOM    996  CH2 TRP A 106     -19.645  16.059 -14.557  1.00 10.00      A   
ATOM    997  C   TRP A 106     -16.499   9.838 -13.717  1.00 10.00      A   
ATOM    998  O   TRP A 106     -16.586   9.865 -12.491  1.00 10.00      A   
ATOM    999  N   LEU A 107     -15.559   9.151 -14.352  1.00 10.00      A   
ATOM   1000  HN  LEU A 107     -15.547   9.138 -15.330  1.00 10.00      A   
ATOM   1001  CA  LEU A 107     -14.546   8.411 -13.613  1.00 10.00      A   
ATOM   1002  CB  LEU A 107     -13.857   7.384 -14.513  1.00 10.00      A   
ATOM   1003  CG  LEU A 107     -13.322   6.130 -13.815  1.00 10.00      A   
ATOM   1004  CD1 LEU A 107     -14.444   5.397 -13.103  1.00 10.00      A   
ATOM   1005  CD2 LEU A 107     -12.633   5.211 -14.812  1.00 10.00      A   
ATOM   1006  C   LEU A 107     -13.537   9.399 -13.037  1.00 10.00      A   
ATOM   1007  O   LEU A 107     -12.814  10.066 -13.781  1.00 10.00      A   
ATOM   1008  N   GLU A 108     -13.513   9.510 -11.718  1.00 10.00      A   
ATOM   1009  HN  GLU A 108     -14.107   8.946 -11.179  1.00 10.00      A   
ATOM   1010  CA  GLU A 108     -12.623  10.454 -11.051  1.00 10.00      A   
ATOM   1011  CB  GLU A 108     -13.392  11.266 -10.003  1.00 10.00      A   
ATOM   1012  CG  GLU A 108     -14.833  11.579 -10.361  1.00 10.00      A   
ATOM   1013  CD  GLU A 108     -15.553  12.315  -9.249  1.00 10.00      A   
ATOM   1014  OE1 GLU A 108     -15.902  13.495  -9.440  1.00 10.00      A   
ATOM   1015  OE2 GLU A 108     -15.768  11.723  -8.170  1.00 10.00      A   
ATOM   1016  C   GLU A 108     -11.455   9.769 -10.359  1.00 10.00      A   
ATOM   1017  O   GLU A 108     -10.375  10.350 -10.237  1.00 10.00      A   
ATOM   1018  N   GLU A 109     -11.653   8.539  -9.913  1.00 10.00      A   
ATOM   1019  HN  GLU A 109     -12.510   8.084 -10.086  1.00 10.00      A   
ATOM   1020  CA  GLU A 109     -10.606   7.842  -9.186  1.00 10.00      A   
ATOM   1021  CB  GLU A 109     -10.976   7.741  -7.704  1.00 10.00      A   
ATOM   1022  CG  GLU A 109     -11.059   9.083  -6.991  1.00 10.00      A   
ATOM   1023  CD  GLU A 109     -12.109   9.110  -5.896  1.00 10.00      A   
ATOM   1024  OE1 GLU A 109     -12.251   8.101  -5.172  1.00 10.00      A   
ATOM   1025  OE2 GLU A 109     -12.793  10.149  -5.746  1.00 10.00      A   
ATOM   1026  C   GLU A 109     -10.293   6.462  -9.744  1.00 10.00      A   
ATOM   1027  O   GLU A 109     -11.188   5.648  -9.976  1.00 10.00      A   
ATOM   1028  N   ILE A 110      -9.008   6.219  -9.971  1.00 10.00      A   
ATOM   1029  HN  ILE A 110      -8.355   6.937  -9.811  1.00 10.00      A   
ATOM   1030  CA  ILE A 110      -8.528   4.935 -10.463  1.00 10.00      A   
ATOM   1031  CB  ILE A 110      -8.034   5.019 -11.922  1.00 10.00      A   
ATOM   1032  CG1 ILE A 110      -9.203   5.289 -12.872  1.00 10.00      A   
ATOM   1033  CG2 ILE A 110      -7.304   3.740 -12.319  1.00 10.00      A   
ATOM   1034  CD1 ILE A 110      -8.790   5.433 -14.321  1.00 10.00      A   
ATOM   1035  C   ILE A 110      -7.386   4.456  -9.571  1.00 10.00      A   
ATOM   1036  O   ILE A 110      -6.384   5.157  -9.405  1.00 10.00      A   
ATOM   1037  N   ARG A 111      -7.544   3.274  -8.987  1.00 10.00      A   
ATOM   1038  HN  ARG A 111      -8.362   2.753  -9.166  1.00 10.00      A   
ATOM   1039  CA  ARG A 111      -6.532   2.715  -8.103  1.00 10.00      A   
ATOM   1040  CB  ARG A 111      -7.065   2.631  -6.670  1.00 10.00      A   
ATOM   1041  CG  ARG A 111      -7.770   3.892  -6.193  1.00 10.00      A   
ATOM   1042  CD  ARG A 111      -9.044   3.555  -5.437  1.00 10.00      A   
ATOM   1043  NE  ARG A 111      -9.849   4.740  -5.149  1.00 10.00      A   
ATOM   1044  HE  ARG A 111     -10.374   5.127  -5.895  1.00 10.00      A   
ATOM   1045  CZ  ARG A 111      -9.927   5.313  -3.949  1.00 10.00      A   
ATOM   1046  NH1 ARG A 111      -9.252   4.811  -2.918  1.00 10.00      A   
ATOM   1047 HH11 ARG A 111      -8.653   3.968  -3.039  1.00 10.00      A   
ATOM   1048 HH12 ARG A 111      -9.324   5.263  -1.977  1.00 10.00      A   
ATOM   1049  NH2 ARG A 111     -10.680   6.393  -3.776  1.00 10.00      A   
ATOM   1050 HH21 ARG A 111     -11.214   6.806  -4.582  1.00 10.00      A   
ATOM   1051 HH22 ARG A 111     -10.741   6.842  -2.837  1.00 10.00      A   
ATOM   1052  C   ARG A 111      -6.119   1.333  -8.591  1.00 10.00      A   
ATOM   1053  O   ARG A 111      -6.937   0.414  -8.656  1.00 10.00      A   
ATOM   1054  N   LEU A 112      -4.853   1.196  -8.944  1.00 10.00      A   
ATOM   1055  HN  LEU A 112      -4.241   1.968  -8.857  1.00 10.00      A   
ATOM   1056  CA  LEU A 112      -4.332  -0.069  -9.438  1.00 10.00      A   
ATOM   1057  CB  LEU A 112      -3.935   0.061 -10.913  1.00 10.00      A   
ATOM   1058  CG  LEU A 112      -5.001   0.628 -11.853  1.00 10.00      A   
ATOM   1059  CD1 LEU A 112      -4.416   0.921 -13.226  1.00 10.00      A   
ATOM   1060  CD2 LEU A 112      -6.186  -0.316 -11.962  1.00 10.00      A   
ATOM   1061  C   LEU A 112      -3.128  -0.513  -8.620  1.00 10.00      A   
ATOM   1062  O   LEU A 112      -2.283   0.304  -8.245  1.00 10.00      A   
ATOM   1063  N   LYS A 113      -3.058  -1.801  -8.336  1.00 10.00      A   
ATOM   1064  HN  LYS A 113      -3.781  -2.399  -8.635  1.00 10.00      A   
ATOM   1065  CA  LYS A 113      -1.945  -2.346  -7.578  1.00 10.00      A   
ATOM   1066  CB  LYS A 113      -2.364  -2.704  -6.152  1.00 10.00      A   
ATOM   1067  CG  LYS A 113      -1.181  -2.921  -5.226  1.00 10.00      A   
ATOM   1068  CD  LYS A 113      -1.542  -3.782  -4.033  1.00 10.00      A   
ATOM   1069  CE  LYS A 113      -0.308  -4.103  -3.205  1.00 10.00      A   
ATOM   1070  NZ  LYS A 113      -0.604  -5.071  -2.126  1.00 10.00      A   
ATOM   1071  HZ1 LYS A 113       0.275  -5.337  -1.633  1.00 10.00      A   
ATOM   1072  HZ2 LYS A 113      -1.038  -5.930  -2.527  1.00 10.00      A   
ATOM   1073  HZ3 LYS A 113      -1.261  -4.651  -1.438  1.00 10.00      A   
ATOM   1074  C   LYS A 113      -1.341  -3.563  -8.271  1.00 10.00      A   
ATOM   1075  O   LYS A 113      -2.060  -4.489  -8.660  1.00 10.00      A   
ATOM   1076  N   ARG A 114      -0.015  -3.552  -8.408  1.00 10.00      A   
ATOM   1077  HN  ARG A 114       0.490  -2.777  -8.065  1.00 10.00      A   
ATOM   1078  CA  ARG A 114       0.721  -4.643  -9.043  1.00 10.00      A   
ATOM   1079  CB  ARG A 114       0.764  -5.885  -8.136  1.00 10.00      A   
ATOM   1080  CG  ARG A 114       1.637  -5.700  -6.898  1.00 10.00      A   
ATOM   1081  CD  ARG A 114       1.608  -6.912  -5.973  1.00 10.00      A   
ATOM   1082  NE  ARG A 114       2.423  -6.692  -4.773  1.00 10.00      A   
ATOM   1083  HE  ARG A 114       3.348  -6.367  -4.909  1.00 10.00      A   
ATOM   1084  CZ  ARG A 114       2.007  -6.919  -3.524  1.00 10.00      A   
ATOM   1085  NH1 ARG A 114       0.785  -7.398  -3.290  1.00 10.00      A   
ATOM   1086 HH11 ARG A 114       0.135  -7.603  -4.082  1.00 10.00      A   
ATOM   1087 HH12 ARG A 114       0.468  -7.578  -2.306  1.00 10.00      A   
ATOM   1088  NH2 ARG A 114       2.800  -6.626  -2.504  1.00 10.00      A   
ATOM   1089 HH21 ARG A 114       3.748  -6.219  -2.674  1.00 10.00      A   
ATOM   1090 HH22 ARG A 114       2.470  -6.781  -1.516  1.00 10.00      A   
ATOM   1091  C   ARG A 114       0.170  -4.957 -10.436  1.00 10.00      A   
ATOM   1092  O   ARG A 114      -0.102  -6.111 -10.777  1.00 10.00      A   
ATOM   1093  N   MET A 115       0.014  -3.910 -11.235  1.00 10.00      A   
ATOM   1094  HN  MET A 115       0.276  -3.024 -10.911  1.00 10.00      A   
ATOM   1095  CA  MET A 115      -0.519  -4.036 -12.585  1.00 10.00      A   
ATOM   1096  CB  MET A 115      -1.875  -3.330 -12.676  1.00 10.00      A   
ATOM   1097  CG  MET A 115      -2.990  -4.011 -11.898  1.00 10.00      A   
ATOM   1098  SD  MET A 115      -3.727  -5.387 -12.803  1.00 10.00      A   
ATOM   1099  CE  MET A 115      -4.680  -4.507 -14.040  1.00 10.00      A   
ATOM   1100  C   MET A 115       0.431  -3.433 -13.611  1.00 10.00      A   
ATOM   1101  O   MET A 115       1.293  -2.619 -13.277  1.00 10.00      A   
ATOM   1102  N   VAL A 116       0.267  -3.836 -14.856  1.00 10.00      A   
ATOM   1103  HN  VAL A 116      -0.440  -4.491 -15.060  1.00 10.00      A   
ATOM   1104  CA  VAL A 116       1.091  -3.333 -15.937  1.00 10.00      A   
ATOM   1105  CB  VAL A 116       1.401  -4.418 -16.986  1.00 10.00      A   
ATOM   1106  CG1 VAL A 116       2.350  -3.877 -18.047  1.00 10.00      A   
ATOM   1107  CG2 VAL A 116       1.990  -5.653 -16.319  1.00 10.00      A   
ATOM   1108  C   VAL A 116       0.381  -2.167 -16.611  1.00 10.00      A   
ATOM   1109  O   VAL A 116      -0.565  -2.356 -17.381  1.00 10.00      A   
ATOM   1110  N   VAL A 117       0.828  -0.969 -16.295  1.00 10.00      A   
ATOM   1111  HN  VAL A 117       1.588  -0.895 -15.679  1.00 10.00      A   
ATOM   1112  CA  VAL A 117       0.258   0.243 -16.854  1.00 10.00      A   
ATOM   1113  CB  VAL A 117      -0.026   1.292 -15.755  1.00 10.00      A   
ATOM   1114  CG1 VAL A 117      -0.752   2.498 -16.332  1.00 10.00      A   
ATOM   1115  CG2 VAL A 117      -0.821   0.678 -14.614  1.00 10.00      A   
ATOM   1116  C   VAL A 117       1.235   0.830 -17.854  1.00 10.00      A   
ATOM   1117  O   VAL A 117       2.303   1.291 -17.481  1.00 10.00      A   
ATOM   1118  N   THR A 118       0.881   0.785 -19.121  1.00 10.00      A   
ATOM   1119  HN  THR A 118       0.024   0.391 -19.366  1.00 10.00      A   
ATOM   1120  CA  THR A 118       1.736   1.314 -20.163  1.00 10.00      A   
ATOM   1121  CB  THR A 118       1.537   0.537 -21.470  1.00 10.00      A   
ATOM   1122  OG1 THR A 118       0.136   0.336 -21.694  1.00 10.00      A   
ATOM   1123  HG1 THR A 118       0.010  -0.031 -22.577  1.00 10.00      A   
ATOM   1124  CG2 THR A 118       2.228  -0.816 -21.386  1.00 10.00      A   
ATOM   1125  C   THR A 118       1.459   2.799 -20.388  1.00 10.00      A   
ATOM   1126  O   THR A 118       0.437   3.321 -19.930  1.00 10.00      A   
ATOM   1127  N   ASP A 119       2.361   3.470 -21.099  1.00 10.00      A   
ATOM   1128  HN  ASP A 119       3.144   2.994 -21.447  1.00 10.00      A   
ATOM   1129  CA  ASP A 119       2.224   4.897 -21.374  1.00 10.00      A   
ATOM   1130  CB  ASP A 119       3.447   5.435 -22.121  1.00 10.00      A   
ATOM   1131  CG  ASP A 119       4.736   5.305 -21.329  1.00 10.00      A   
ATOM   1132  OD1 ASP A 119       5.422   4.269 -21.474  1.00 10.00      A   
ATOM   1133  OD2 ASP A 119       5.073   6.230 -20.560  1.00 10.00      A   
ATOM   1134  C   ASP A 119       0.954   5.193 -22.164  1.00 10.00      A   
ATOM   1135  O   ASP A 119       0.328   6.236 -21.970  1.00 10.00      A   
ATOM   1136  N   ASP A 120       0.567   4.268 -23.045  1.00 10.00      A   
ATOM   1137  HN  ASP A 120       1.108   3.457 -23.159  1.00 10.00      A   
ATOM   1138  CA  ASP A 120      -0.640   4.437 -23.853  1.00 10.00      A   
ATOM   1139  CB  ASP A 120      -0.795   3.280 -24.844  1.00 10.00      A   
ATOM   1140  CG  ASP A 120      -1.733   3.600 -25.995  1.00 10.00      A   
ATOM   1141  OD1 ASP A 120      -1.259   4.125 -27.022  1.00 10.00      A   
ATOM   1142  OD2 ASP A 120      -2.942   3.313 -25.888  1.00 10.00      A   
ATOM   1143  C   ASP A 120      -1.868   4.511 -22.957  1.00 10.00      A   
ATOM   1144  O   ASP A 120      -2.794   5.283 -23.212  1.00 10.00      A   
ATOM   1145  N   CYS A 121      -1.857   3.720 -21.889  1.00 10.00      A   
ATOM   1146  HN  CYS A 121      -1.082   3.142 -21.732  1.00 10.00      A   
ATOM   1147  CA  CYS A 121      -2.965   3.696 -20.942  1.00 10.00      A   
ATOM   1148  CB  CYS A 121      -2.746   2.615 -19.879  1.00 10.00      A   
ATOM   1149  SG  CYS A 121      -2.515   0.947 -20.534  1.00 10.00      A   
ATOM   1150  HG  CYS A 121      -1.337   0.908 -21.146  1.00 10.00      A   
ATOM   1151  C   CYS A 121      -3.113   5.054 -20.271  1.00 10.00      A   
ATOM   1152  O   CYS A 121      -4.223   5.560 -20.105  1.00 10.00      A   
ATOM   1153  N   LEU A 122      -1.980   5.644 -19.903  1.00 10.00      A   
ATOM   1154  HN  LEU A 122      -1.130   5.191 -20.074  1.00 10.00      A   
ATOM   1155  CA  LEU A 122      -1.967   6.946 -19.254  1.00 10.00      A   
ATOM   1156  CB  LEU A 122      -0.560   7.290 -18.757  1.00 10.00      A   
ATOM   1157  CG  LEU A 122      -0.007   6.394 -17.644  1.00 10.00      A   
ATOM   1158  CD1 LEU A 122       1.416   6.800 -17.287  1.00 10.00      A   
ATOM   1159  CD2 LEU A 122      -0.910   6.437 -16.417  1.00 10.00      A   
ATOM   1160  C   LEU A 122      -2.484   8.018 -20.203  1.00 10.00      A   
ATOM   1161  O   LEU A 122      -3.272   8.883 -19.813  1.00 10.00      A   
ATOM   1162  N   GLU A 123      -2.039   7.949 -21.454  1.00 10.00      A   
ATOM   1163  HN  GLU A 123      -1.390   7.251 -21.690  1.00 10.00      A   
ATOM   1164  CA  GLU A 123      -2.475   8.892 -22.476  1.00 10.00      A   
ATOM   1165  CB  GLU A 123      -1.761   8.624 -23.805  1.00 10.00      A   
ATOM   1166  CG  GLU A 123      -0.400   9.292 -23.927  1.00 10.00      A   
ATOM   1167  CD  GLU A 123      -0.310  10.212 -25.126  1.00 10.00      A   
ATOM   1168  OE1 GLU A 123      -1.144  11.134 -25.237  1.00 10.00      A   
ATOM   1169  OE2 GLU A 123       0.593  10.009 -25.969  1.00 10.00      A   
ATOM   1170  C   GLU A 123      -3.988   8.801 -22.663  1.00 10.00      A   
ATOM   1171  O   GLU A 123      -4.664   9.817 -22.861  1.00 10.00      A   
ATOM   1172  N   LEU A 124      -4.507   7.577 -22.596  1.00 10.00      A   
ATOM   1173  HN  LEU A 124      -3.907   6.813 -22.458  1.00 10.00      A   
ATOM   1174  CA  LEU A 124      -5.936   7.334 -22.740  1.00 10.00      A   
ATOM   1175  CB  LEU A 124      -6.232   5.837 -22.858  1.00 10.00      A   
ATOM   1176  CG  LEU A 124      -6.035   5.215 -24.239  1.00 10.00      A   
ATOM   1177  CD1 LEU A 124      -6.416   3.744 -24.212  1.00 10.00      A   
ATOM   1178  CD2 LEU A 124      -6.849   5.964 -25.282  1.00 10.00      A   
ATOM   1179  C   LEU A 124      -6.716   7.925 -21.574  1.00 10.00      A   
ATOM   1180  O   LEU A 124      -7.761   8.545 -21.770  1.00 10.00      A   
ATOM   1181  N   ILE A 125      -6.202   7.733 -20.366  1.00 10.00      A   
ATOM   1182  HN  ILE A 125      -5.362   7.228 -20.281  1.00 10.00      A   
ATOM   1183  CA  ILE A 125      -6.843   8.249 -19.163  1.00 10.00      A   
ATOM   1184  CB  ILE A 125      -6.026   7.889 -17.901  1.00 10.00      A   
ATOM   1185  CG1 ILE A 125      -6.107   6.385 -17.629  1.00 10.00      A   
ATOM   1186  CG2 ILE A 125      -6.504   8.681 -16.687  1.00 10.00      A   
ATOM   1187  CD1 ILE A 125      -5.202   5.909 -16.511  1.00 10.00      A   
ATOM   1188  C   ILE A 125      -7.000   9.766 -19.251  1.00 10.00      A   
ATOM   1189  O   ILE A 125      -8.090  10.309 -19.051  1.00 10.00      A   
ATOM   1190  N   ALA A 126      -5.909  10.432 -19.601  1.00 10.00      A   
ATOM   1191  HN  ALA A 126      -5.087   9.931 -19.798  1.00 10.00      A   
ATOM   1192  CA  ALA A 126      -5.889  11.883 -19.707  1.00 10.00      A   
ATOM   1193  CB  ALA A 126      -4.469  12.370 -19.954  1.00 10.00      A   
ATOM   1194  C   ALA A 126      -6.833  12.412 -20.785  1.00 10.00      A   
ATOM   1195  O   ALA A 126      -7.514  13.412 -20.577  1.00 10.00      A   
ATOM   1196  N   LYS A 127      -6.895  11.735 -21.924  1.00 10.00      A   
ATOM   1197  HN  LYS A 127      -6.356  10.920 -22.030  1.00 10.00      A   
ATOM   1198  CA  LYS A 127      -7.743  12.185 -23.026  1.00 10.00      A   
ATOM   1199  CB  LYS A 127      -7.196  11.703 -24.374  1.00 10.00      A   
ATOM   1200  CG  LYS A 127      -7.313  10.203 -24.593  1.00 10.00      A   
ATOM   1201  CD  LYS A 127      -7.357   9.854 -26.071  1.00 10.00      A   
ATOM   1202  CE  LYS A 127      -8.772   9.957 -26.626  1.00 10.00      A   
ATOM   1203  NZ  LYS A 127      -9.633   8.829 -26.179  1.00 10.00      A   
ATOM   1204  HZ1 LYS A 127      -9.220   7.922 -26.479  1.00 10.00      A   
ATOM   1205  HZ2 LYS A 127     -10.581   8.912 -26.597  1.00 10.00      A   
ATOM   1206  HZ3 LYS A 127      -9.727   8.830 -25.144  1.00 10.00      A   
ATOM   1207  C   LYS A 127      -9.204  11.756 -22.879  1.00 10.00      A   
ATOM   1208  O   LYS A 127     -10.029  12.065 -23.739  1.00 10.00      A   
ATOM   1209  N   SER A 128      -9.533  11.061 -21.801  1.00 10.00      A   
ATOM   1210  HN  SER A 128      -8.851  10.857 -21.126  1.00 10.00      A   
ATOM   1211  CA  SER A 128     -10.901  10.599 -21.612  1.00 10.00      A   
ATOM   1212  CB  SER A 128     -10.956   9.075 -21.631  1.00 10.00      A   
ATOM   1213  OG  SER A 128     -10.211   8.559 -22.720  1.00 10.00      A   
ATOM   1214  HG  SER A 128      -9.277   8.521 -22.471  1.00 10.00      A   
ATOM   1215  C   SER A 128     -11.543  11.141 -20.339  1.00 10.00      A   
ATOM   1216  O   SER A 128     -12.614  11.741 -20.385  1.00 10.00      A   
ATOM   1217  N   PHE A 129     -10.889  10.952 -19.208  1.00 10.00      A   
ATOM   1218  HN  PHE A 129     -10.012  10.512 -19.220  1.00 10.00      A   
ATOM   1219  CA  PHE A 129     -11.441  11.409 -17.943  1.00 10.00      A   
ATOM   1220  CB  PHE A 129     -10.992  10.496 -16.803  1.00 10.00      A   
ATOM   1221  CG  PHE A 129     -11.081   9.036 -17.156  1.00 10.00      A   
ATOM   1222  CD1 PHE A 129      -9.962   8.226 -17.090  1.00 10.00      A   
ATOM   1223  CD2 PHE A 129     -12.281   8.477 -17.572  1.00 10.00      A   
ATOM   1224  CE1 PHE A 129     -10.033   6.889 -17.430  1.00 10.00      A   
ATOM   1225  CE2 PHE A 129     -12.360   7.138 -17.911  1.00 10.00      A   
ATOM   1226  CZ  PHE A 129     -11.233   6.343 -17.840  1.00 10.00      A   
ATOM   1227  C   PHE A 129     -11.090  12.866 -17.675  1.00 10.00      A   
ATOM   1228  O   PHE A 129      -9.996  13.182 -17.206  1.00 10.00      A   
ATOM   1229  N   LYS A 130     -12.026  13.753 -17.991  1.00 10.00      A   
ATOM   1230  HN  LYS A 130     -12.874  13.437 -18.374  1.00 10.00      A   
ATOM   1231  CA  LYS A 130     -11.829  15.184 -17.795  1.00 10.00      A   
ATOM   1232  CB  LYS A 130     -12.707  15.999 -18.748  1.00 10.00      A   
ATOM   1233  CG  LYS A 130     -12.219  16.015 -20.189  1.00 10.00      A   
ATOM   1234  CD  LYS A 130     -12.870  14.917 -21.018  1.00 10.00      A   
ATOM   1235  CE  LYS A 130     -12.210  14.798 -22.384  1.00 10.00      A   
ATOM   1236  NZ  LYS A 130     -12.961  13.886 -23.288  1.00 10.00      A   
ATOM   1237  HZ1 LYS A 130     -13.232  13.018 -22.780  1.00 10.00      A   
ATOM   1238  HZ2 LYS A 130     -12.376  13.625 -24.105  1.00 10.00      A   
ATOM   1239  HZ3 LYS A 130     -13.820  14.356 -23.635  1.00 10.00      A   
ATOM   1240  C   LYS A 130     -12.088  15.590 -16.350  1.00 10.00      A   
ATOM   1241  O   LYS A 130     -11.693  16.673 -15.921  1.00 10.00      A   
ATOM   1242  N   ASN A 131     -12.761  14.723 -15.606  1.00 10.00      A   
ATOM   1243  HN  ASN A 131     -13.072  13.883 -16.010  1.00 10.00      A   
ATOM   1244  CA  ASN A 131     -13.056  14.993 -14.204  1.00 10.00      A   
ATOM   1245  CB  ASN A 131     -14.551  14.817 -13.915  1.00 10.00      A   
ATOM   1246  CG  ASN A 131     -15.070  15.796 -12.874  1.00 10.00      A   
ATOM   1247  OD1 ASN A 131     -15.529  16.891 -13.206  1.00 10.00      A   
ATOM   1248  ND2 ASN A 131     -15.007  15.412 -11.613  1.00 10.00      A   
ATOM   1249 HD21 ASN A 131     -14.634  14.523 -11.416  1.00 10.00      A   
ATOM   1250 HD22 ASN A 131     -15.333  16.028 -10.923  1.00 10.00      A   
ATOM   1251  C   ASN A 131     -12.220  14.082 -13.311  1.00 10.00      A   
ATOM   1252  O   ASN A 131     -12.594  13.783 -12.177  1.00 10.00      A   
ATOM   1253  N   PHE A 132     -11.085  13.642 -13.846  1.00 10.00      A   
ATOM   1254  HN  PHE A 132     -10.856  13.920 -14.756  1.00 10.00      A   
ATOM   1255  CA  PHE A 132     -10.167  12.770 -13.122  1.00 10.00      A   
ATOM   1256  CB  PHE A 132      -9.070  12.277 -14.070  1.00 10.00      A   
ATOM   1257  CG  PHE A 132      -8.399  11.013 -13.622  1.00 10.00      A   
ATOM   1258  CD1 PHE A 132      -9.150   9.911 -13.254  1.00 10.00      A   
ATOM   1259  CD2 PHE A 132      -7.019  10.925 -13.573  1.00 10.00      A   
ATOM   1260  CE1 PHE A 132      -8.540   8.746 -12.845  1.00 10.00      A   
ATOM   1261  CE2 PHE A 132      -6.403   9.762 -13.165  1.00 10.00      A   
ATOM   1262  CZ  PHE A 132      -7.165   8.671 -12.801  1.00 10.00      A   
ATOM   1263  C   PHE A 132      -9.550  13.528 -11.952  1.00 10.00      A   
ATOM   1264  O   PHE A 132      -9.112  14.665 -12.117  1.00 10.00      A   
ATOM   1265  N   LYS A 133      -9.513  12.902 -10.780  1.00 10.00      A   
ATOM   1266  HN  LYS A 133      -9.857  11.979 -10.715  1.00 10.00      A   
ATOM   1267  CA  LYS A 133      -8.977  13.554  -9.590  1.00 10.00      A   
ATOM   1268  CB  LYS A 133     -10.098  13.792  -8.575  1.00 10.00      A   
ATOM   1269  CG  LYS A 133     -11.189  14.738  -9.046  1.00 10.00      A   
ATOM   1270  CD  LYS A 133     -12.458  14.543  -8.238  1.00 10.00      A   
ATOM   1271  CE  LYS A 133     -13.484  15.616  -8.548  1.00 10.00      A   
ATOM   1272  NZ  LYS A 133     -14.799  15.325  -7.910  1.00 10.00      A   
ATOM   1273  HZ1 LYS A 133     -15.407  16.169  -7.942  1.00 10.00      A   
ATOM   1274  HZ2 LYS A 133     -14.667  15.046  -6.919  1.00 10.00      A   
ATOM   1275  HZ3 LYS A 133     -15.279  14.545  -8.416  1.00 10.00      A   
ATOM   1276  C   LYS A 133      -7.862  12.761  -8.920  1.00 10.00      A   
ATOM   1277  O   LYS A 133      -6.833  13.326  -8.550  1.00 10.00      A   
ATOM   1278  N   VAL A 134      -8.061  11.460  -8.751  1.00 10.00      A   
ATOM   1279  HN  VAL A 134      -8.885  11.046  -9.089  1.00 10.00      A   
ATOM   1280  CA  VAL A 134      -7.068  10.631  -8.074  1.00 10.00      A   
ATOM   1281  CB  VAL A 134      -7.597  10.119  -6.716  1.00 10.00      A   
ATOM   1282  CG1 VAL A 134      -6.522   9.345  -5.966  1.00 10.00      A   
ATOM   1283  CG2 VAL A 134      -8.119  11.270  -5.870  1.00 10.00      A   
ATOM   1284  C   VAL A 134      -6.608   9.436  -8.904  1.00 10.00      A   
ATOM   1285  O   VAL A 134      -7.421   8.667  -9.422  1.00 10.00      A   
ATOM   1286  N   LEU A 135      -5.296   9.290  -9.006  1.00 10.00      A   
ATOM   1287  HN  LEU A 135      -4.713   9.954  -8.575  1.00 10.00      A   
ATOM   1288  CA  LEU A 135      -4.680   8.185  -9.725  1.00 10.00      A   
ATOM   1289  CB  LEU A 135      -4.008   8.679 -11.011  1.00 10.00      A   
ATOM   1290  CG  LEU A 135      -3.332   7.613 -11.881  1.00 10.00      A   
ATOM   1291  CD1 LEU A 135      -4.304   6.491 -12.217  1.00 10.00      A   
ATOM   1292  CD2 LEU A 135      -2.775   8.236 -13.153  1.00 10.00      A   
ATOM   1293  C   LEU A 135      -3.650   7.520  -8.816  1.00 10.00      A   
ATOM   1294  O   LEU A 135      -2.627   8.117  -8.478  1.00 10.00      A   
ATOM   1295  N   VAL A 136      -3.938   6.297  -8.395  1.00 10.00      A   
ATOM   1296  HN  VAL A 136      -4.779   5.872  -8.685  1.00 10.00      A   
ATOM   1297  CA  VAL A 136      -3.039   5.565  -7.517  1.00 10.00      A   
ATOM   1298  CB  VAL A 136      -3.748   5.124  -6.218  1.00 10.00      A   
ATOM   1299  CG1 VAL A 136      -2.777   4.422  -5.278  1.00 10.00      A   
ATOM   1300  CG2 VAL A 136      -4.386   6.316  -5.526  1.00 10.00      A   
ATOM   1301  C   VAL A 136      -2.476   4.341  -8.219  1.00 10.00      A   
ATOM   1302  O   VAL A 136      -3.220   3.441  -8.608  1.00 10.00      A   
ATOM   1303  N   LEU A 137      -1.165   4.320  -8.383  1.00 10.00      A   
ATOM   1304  HN  LEU A 137      -0.632   5.078  -8.049  1.00 10.00      A   
ATOM   1305  CA  LEU A 137      -0.484   3.206  -9.022  1.00 10.00      A   
ATOM   1306  CB  LEU A 137       0.215   3.653 -10.307  1.00 10.00      A   
ATOM   1307  CG  LEU A 137      -0.697   4.139 -11.434  1.00 10.00      A   
ATOM   1308  CD1 LEU A 137       0.121   4.520 -12.657  1.00 10.00      A   
ATOM   1309  CD2 LEU A 137      -1.716   3.071 -11.789  1.00 10.00      A   
ATOM   1310  C   LEU A 137       0.522   2.600  -8.055  1.00 10.00      A   
ATOM   1311  O   LEU A 137       1.658   3.063  -7.948  1.00 10.00      A   
ATOM   1312  N   SER A 138       0.090   1.581  -7.337  1.00 10.00      A   
ATOM   1313  HN  SER A 138      -0.827   1.249  -7.474  1.00 10.00      A   
ATOM   1314  CA  SER A 138       0.943   0.920  -6.371  1.00 10.00      A   
ATOM   1315  CB  SER A 138       0.127   0.494  -5.145  1.00 10.00      A   
ATOM   1316  OG  SER A 138       0.949   0.331  -4.000  1.00 10.00      A   
ATOM   1317  HG  SER A 138       1.713  -0.211  -4.223  1.00 10.00      A   
ATOM   1318  C   SER A 138       1.621  -0.284  -7.011  1.00 10.00      A   
ATOM   1319  O   SER A 138       0.955  -1.178  -7.531  1.00 10.00      A   
ATOM   1320  N   SER A 139       2.947  -0.280  -7.000  1.00 10.00      A   
ATOM   1321  HN  SER A 139       3.415   0.487  -6.601  1.00 10.00      A   
ATOM   1322  CA  SER A 139       3.738  -1.376  -7.562  1.00 10.00      A   
ATOM   1323  CB  SER A 139       3.611  -2.626  -6.687  1.00 10.00      A   
ATOM   1324  OG  SER A 139       3.558  -2.277  -5.312  1.00 10.00      A   
ATOM   1325  HG  SER A 139       4.447  -2.087  -4.999  1.00 10.00      A   
ATOM   1326  C   SER A 139       3.350  -1.681  -9.014  1.00 10.00      A   
ATOM   1327  O   SER A 139       3.194  -2.839  -9.401  1.00 10.00      A   
ATOM   1328  N   CYS A 140       3.190  -0.637  -9.812  1.00 10.00      A   
ATOM   1329  HN  CYS A 140       3.322   0.270  -9.454  1.00 10.00      A   
ATOM   1330  CA  CYS A 140       2.825  -0.802 -11.210  1.00 10.00      A   
ATOM   1331  CB  CYS A 140       1.650   0.110 -11.564  1.00 10.00      A   
ATOM   1332  SG  CYS A 140       0.171  -0.173 -10.557  1.00 10.00      A   
ATOM   1333  HG  CYS A 140       0.567  -0.460  -9.322  1.00 10.00      A   
ATOM   1334  C   CYS A 140       4.023  -0.528 -12.115  1.00 10.00      A   
ATOM   1335  O   CYS A 140       4.845   0.338 -11.824  1.00 10.00      A   
ATOM   1336  N   GLU A 141       4.121  -1.266 -13.205  1.00 10.00      A   
ATOM   1337  HN  GLU A 141       3.425  -1.934 -13.398  1.00 10.00      A   
ATOM   1338  CA  GLU A 141       5.234  -1.105 -14.132  1.00 10.00      A   
ATOM   1339  CB  GLU A 141       6.226  -2.259 -13.955  1.00 10.00      A   
ATOM   1340  CG  GLU A 141       5.634  -3.631 -14.236  1.00 10.00      A   
ATOM   1341  CD  GLU A 141       6.507  -4.756 -13.734  1.00 10.00      A   
ATOM   1342  OE1 GLU A 141       7.507  -5.089 -14.406  1.00 10.00      A   
ATOM   1343  OE2 GLU A 141       6.193  -5.321 -12.666  1.00 10.00      A   
ATOM   1344  C   GLU A 141       4.745  -1.066 -15.574  1.00 10.00      A   
ATOM   1345  O   GLU A 141       3.578  -1.347 -15.844  1.00 10.00      A   
ATOM   1346  N   GLY A 142       5.640  -0.708 -16.492  1.00 10.00      A   
ATOM   1347  HN  GLY A 142       6.548  -0.469 -16.211  1.00 10.00      A   
ATOM   1348  CA  GLY A 142       5.284  -0.666 -17.900  1.00 10.00      A   
ATOM   1349  C   GLY A 142       5.221   0.736 -18.477  1.00 10.00      A   
ATOM   1350  O   GLY A 142       5.169   0.904 -19.694  1.00 10.00      A   
ATOM   1351  N   PHE A 143       5.228   1.743 -17.617  1.00 10.00      A   
ATOM   1352  HN  PHE A 143       5.281   1.557 -16.660  1.00 10.00      A   
ATOM   1353  CA  PHE A 143       5.155   3.127 -18.076  1.00 10.00      A   
ATOM   1354  CB  PHE A 143       3.988   3.891 -17.434  1.00 10.00      A   
ATOM   1355  CG  PHE A 143       4.003   3.955 -15.931  1.00 10.00      A   
ATOM   1356  CD1 PHE A 143       4.215   5.160 -15.283  1.00 10.00      A   
ATOM   1357  CD2 PHE A 143       3.787   2.820 -15.165  1.00 10.00      A   
ATOM   1358  CE1 PHE A 143       4.214   5.233 -13.903  1.00 10.00      A   
ATOM   1359  CE2 PHE A 143       3.788   2.884 -13.786  1.00 10.00      A   
ATOM   1360  CZ  PHE A 143       4.001   4.092 -13.155  1.00 10.00      A   
ATOM   1361  C   PHE A 143       6.473   3.870 -17.901  1.00 10.00      A   
ATOM   1362  O   PHE A 143       7.282   3.535 -17.033  1.00 10.00      A   
ATOM   1363  N   SER A 144       6.672   4.882 -18.732  1.00 10.00      A   
ATOM   1364  HN  SER A 144       5.970   5.110 -19.387  1.00 10.00      A   
ATOM   1365  CA  SER A 144       7.878   5.684 -18.699  1.00 10.00      A   
ATOM   1366  CB  SER A 144       8.457   5.797 -20.114  1.00 10.00      A   
ATOM   1367  OG  SER A 144       8.068   4.697 -20.926  1.00 10.00      A   
ATOM   1368  HG  SER A 144       7.097   4.627 -20.935  1.00 10.00      A   
ATOM   1369  C   SER A 144       7.562   7.076 -18.158  1.00 10.00      A   
ATOM   1370  O   SER A 144       6.442   7.338 -17.708  1.00 10.00      A   
ATOM   1371  N   THR A 145       8.544   7.964 -18.204  1.00 10.00      A   
ATOM   1372  HN  THR A 145       9.420   7.692 -18.550  1.00 10.00      A   
ATOM   1373  CA  THR A 145       8.369   9.329 -17.730  1.00 10.00      A   
ATOM   1374  CB  THR A 145       9.729  10.026 -17.531  1.00 10.00      A   
ATOM   1375  OG1 THR A 145      10.578   9.761 -18.660  1.00 10.00      A   
ATOM   1376  HG1 THR A 145      10.386  10.398 -19.362  1.00 10.00      A   
ATOM   1377  CG2 THR A 145      10.403   9.510 -16.267  1.00 10.00      A   
ATOM   1378  C   THR A 145       7.506  10.146 -18.690  1.00 10.00      A   
ATOM   1379  O   THR A 145       7.005  11.217 -18.338  1.00 10.00      A   
ATOM   1380  N   ASP A 146       7.329   9.626 -19.899  1.00 10.00      A   
ATOM   1381  HN  ASP A 146       7.745   8.767 -20.109  1.00 10.00      A   
ATOM   1382  CA  ASP A 146       6.534  10.297 -20.920  1.00 10.00      A   
ATOM   1383  CB  ASP A 146       6.772   9.677 -22.295  1.00 10.00      A   
ATOM   1384  CG  ASP A 146       8.199   9.853 -22.757  1.00 10.00      A   
ATOM   1385  OD1 ASP A 146       8.634  11.011 -22.929  1.00 10.00      A   
ATOM   1386  OD2 ASP A 146       8.902   8.833 -22.933  1.00 10.00      A   
ATOM   1387  C   ASP A 146       5.055  10.269 -20.572  1.00 10.00      A   
ATOM   1388  O   ASP A 146       4.354  11.264 -20.737  1.00 10.00      A   
ATOM   1389  N   GLY A 147       4.587   9.128 -20.077  1.00 10.00      A   
ATOM   1390  HN  GLY A 147       5.188   8.357 -19.984  1.00 10.00      A   
ATOM   1391  CA  GLY A 147       3.195   9.002 -19.693  1.00 10.00      A   
ATOM   1392  C   GLY A 147       2.820   9.991 -18.607  1.00 10.00      A   
ATOM   1393  O   GLY A 147       1.696  10.490 -18.573  1.00 10.00      A   
ATOM   1394  N   LEU A 148       3.777  10.287 -17.726  1.00 10.00      A   
ATOM   1395  HN  LEU A 148       4.654   9.851 -17.810  1.00 10.00      A   
ATOM   1396  CA  LEU A 148       3.558  11.239 -16.641  1.00 10.00      A   
ATOM   1397  CB  LEU A 148       4.767  11.262 -15.704  1.00 10.00      A   
ATOM   1398  CG  LEU A 148       5.205   9.911 -15.128  1.00 10.00      A   
ATOM   1399  CD1 LEU A 148       6.549  10.042 -14.423  1.00 10.00      A   
ATOM   1400  CD2 LEU A 148       4.151   9.370 -14.172  1.00 10.00      A   
ATOM   1401  C   LEU A 148       3.316  12.636 -17.209  1.00 10.00      A   
ATOM   1402  O   LEU A 148       2.457  13.380 -16.726  1.00 10.00      A   
ATOM   1403  N   ALA A 149       4.067  12.971 -18.255  1.00 10.00      A   
ATOM   1404  HN  ALA A 149       4.722  12.327 -18.596  1.00 10.00      A   
ATOM   1405  CA  ALA A 149       3.942  14.264 -18.912  1.00 10.00      A   
ATOM   1406  CB  ALA A 149       5.023  14.423 -19.970  1.00 10.00      A   
ATOM   1407  C   ALA A 149       2.561  14.399 -19.538  1.00 10.00      A   
ATOM   1408  O   ALA A 149       1.951  15.467 -19.498  1.00 10.00      A   
ATOM   1409  N   ALA A 150       2.074  13.301 -20.107  1.00 10.00      A   
ATOM   1410  HN  ALA A 150       2.622  12.485 -20.113  1.00 10.00      A   
ATOM   1411  CA  ALA A 150       0.757  13.278 -20.732  1.00 10.00      A   
ATOM   1412  CB  ALA A 150       0.514  11.949 -21.435  1.00 10.00      A   
ATOM   1413  C   ALA A 150      -0.330  13.553 -19.694  1.00 10.00      A   
ATOM   1414  O   ALA A 150      -1.285  14.286 -19.954  1.00 10.00      A   
ATOM   1415  N   ILE A 151      -0.170  12.976 -18.512  1.00 10.00      A   
ATOM   1416  HN  ILE A 151       0.620  12.414 -18.356  1.00 10.00      A   
ATOM   1417  CA  ILE A 151      -1.133  13.168 -17.437  1.00 10.00      A   
ATOM   1418  CB  ILE A 151      -0.882  12.193 -16.262  1.00 10.00      A   
ATOM   1419  CG1 ILE A 151      -1.022  10.733 -16.715  1.00 10.00      A   
ATOM   1420  CG2 ILE A 151      -1.817  12.492 -15.097  1.00 10.00      A   
ATOM   1421  CD1 ILE A 151      -2.430  10.329 -17.101  1.00 10.00      A   
ATOM   1422  C   ILE A 151      -1.072  14.606 -16.925  1.00 10.00      A   
ATOM   1423  O   ILE A 151      -2.095  15.276 -16.804  1.00 10.00      A   
ATOM   1424  N   ALA A 152       0.139  15.079 -16.674  1.00 10.00      A   
ATOM   1425  HN  ALA A 152       0.916  14.497 -16.832  1.00 10.00      A   
ATOM   1426  CA  ALA A 152       0.362  16.428 -16.161  1.00 10.00      A   
ATOM   1427  CB  ALA A 152       1.849  16.648 -15.916  1.00 10.00      A   
ATOM   1428  C   ALA A 152      -0.176  17.511 -17.093  1.00 10.00      A   
ATOM   1429  O   ALA A 152      -0.853  18.443 -16.654  1.00 10.00      A   
ATOM   1430  N   ALA A 153       0.110  17.377 -18.380  1.00 10.00      A   
ATOM   1431  HN  ALA A 153       0.625  16.594 -18.679  1.00 10.00      A   
ATOM   1432  CA  ALA A 153      -0.314  18.364 -19.363  1.00 10.00      A   
ATOM   1433  CB  ALA A 153       0.604  18.336 -20.574  1.00 10.00      A   
ATOM   1434  C   ALA A 153      -1.776  18.214 -19.786  1.00 10.00      A   
ATOM   1435  O   ALA A 153      -2.236  18.932 -20.673  1.00 10.00      A   
ATOM   1436  N   THR A 154      -2.511  17.298 -19.163  1.00 10.00      A   
ATOM   1437  HN  THR A 154      -2.111  16.753 -18.454  1.00 10.00      A   
ATOM   1438  CA  THR A 154      -3.912  17.110 -19.518  1.00 10.00      A   
ATOM   1439  CB  THR A 154      -4.154  15.837 -20.349  1.00 10.00      A   
ATOM   1440  OG1 THR A 154      -3.071  15.648 -21.272  1.00 10.00      A   
ATOM   1441  HG1 THR A 154      -2.353  15.168 -20.824  1.00 10.00      A   
ATOM   1442  CG2 THR A 154      -5.453  15.963 -21.129  1.00 10.00      A   
ATOM   1443  C   THR A 154      -4.826  17.123 -18.292  1.00 10.00      A   
ATOM   1444  O   THR A 154      -5.795  17.881 -18.245  1.00 10.00      A   
ATOM   1445  N   CYS A 155      -4.511  16.296 -17.302  1.00 10.00      A   
ATOM   1446  HN  CYS A 155      -3.706  15.734 -17.382  1.00 10.00      A   
ATOM   1447  CA  CYS A 155      -5.314  16.209 -16.091  1.00 10.00      A   
ATOM   1448  CB  CYS A 155      -5.017  14.916 -15.331  1.00 10.00      A   
ATOM   1449  SG  CYS A 155      -5.297  13.419 -16.307  1.00 10.00      A   
ATOM   1450  HG  CYS A 155      -5.260  12.379 -15.486  1.00 10.00      A   
ATOM   1451  C   CYS A 155      -5.114  17.430 -15.199  1.00 10.00      A   
ATOM   1452  O   CYS A 155      -4.331  17.408 -14.247  1.00 10.00      A   
ATOM   1453  N   ARG A 156      -5.826  18.496 -15.532  1.00 10.00      A   
ATOM   1454  HN  ARG A 156      -6.422  18.439 -16.314  1.00 10.00      A   
ATOM   1455  CA  ARG A 156      -5.754  19.740 -14.781  1.00 10.00      A   
ATOM   1456  CB  ARG A 156      -6.256  20.911 -15.634  1.00 10.00      A   
ATOM   1457  CG  ARG A 156      -7.646  20.700 -16.223  1.00 10.00      A   
ATOM   1458  CD  ARG A 156      -8.212  21.983 -16.806  1.00 10.00      A   
ATOM   1459  NE  ARG A 156      -8.700  22.891 -15.768  1.00 10.00      A   
ATOM   1460  HE  ARG A 156      -8.576  22.617 -14.829  1.00 10.00      A   
ATOM   1461  CZ  ARG A 156      -9.293  24.054 -16.022  1.00 10.00      A   
ATOM   1462  NH1 ARG A 156      -9.473  24.453 -17.272  1.00 10.00      A   
ATOM   1463 HH11 ARG A 156      -9.157  23.857 -18.066  1.00 10.00      A   
ATOM   1464 HH12 ARG A 156      -9.938  25.365 -17.467  1.00 10.00      A   
ATOM   1465  NH2 ARG A 156      -9.719  24.813 -15.024  1.00 10.00      A   
ATOM   1466 HH21 ARG A 156      -9.594  24.498 -14.038  1.00 10.00      A   
ATOM   1467 HH22 ARG A 156     -10.177  25.729 -15.220  1.00 10.00      A   
ATOM   1468  C   ARG A 156      -6.588  19.635 -13.514  1.00 10.00      A   
ATOM   1469  O   ARG A 156      -6.436  20.429 -12.588  1.00 10.00      A   
ATOM   1470  N   ASN A 157      -7.469  18.647 -13.486  1.00 10.00      A   
ATOM   1471  HN  ASN A 157      -7.541  18.047 -14.259  1.00 10.00      A   
ATOM   1472  CA  ASN A 157      -8.338  18.433 -12.343  1.00 10.00      A   
ATOM   1473  CB  ASN A 157      -9.747  18.050 -12.807  1.00 10.00      A   
ATOM   1474  CG  ASN A 157     -10.532  19.237 -13.341  1.00 10.00      A   
ATOM   1475  OD1 ASN A 157     -10.426  20.353 -12.830  1.00 10.00      A   
ATOM   1476  ND2 ASN A 157     -11.322  19.010 -14.386  1.00 10.00      A   
ATOM   1477 HD21 ASN A 157     -11.356  18.095 -14.755  1.00 10.00      A   
ATOM   1478 HD22 ASN A 157     -11.837  19.764 -14.749  1.00 10.00      A   
ATOM   1479  C   ASN A 157      -7.771  17.376 -11.400  1.00 10.00      A   
ATOM   1480  O   ASN A 157      -8.404  17.023 -10.402  1.00 10.00      A   
ATOM   1481  N   LEU A 158      -6.569  16.887 -11.715  1.00 10.00      A   
ATOM   1482  HN  LEU A 158      -6.111  17.224 -12.512  1.00 10.00      A   
ATOM   1483  CA  LEU A 158      -5.912  15.876 -10.891  1.00 10.00      A   
ATOM   1484  CB  LEU A 158      -4.712  15.269 -11.620  1.00 10.00      A   
ATOM   1485  CG  LEU A 158      -4.033  14.085 -10.928  1.00 10.00      A   
ATOM   1486  CD1 LEU A 158      -4.788  12.795 -11.207  1.00 10.00      A   
ATOM   1487  CD2 LEU A 158      -2.583  13.967 -11.367  1.00 10.00      A   
ATOM   1488  C   LEU A 158      -5.469  16.485  -9.569  1.00 10.00      A   
ATOM   1489  O   LEU A 158      -4.828  17.537  -9.545  1.00 10.00      A   
ATOM   1490  N   LYS A 159      -5.805  15.820  -8.478  1.00 10.00      A   
ATOM   1491  HN  LYS A 159      -6.291  14.969  -8.566  1.00 10.00      A   
ATOM   1492  CA  LYS A 159      -5.468  16.312  -7.155  1.00 10.00      A   
ATOM   1493  CB  LYS A 159      -6.731  16.440  -6.300  1.00 10.00      A   
ATOM   1494  CG  LYS A 159      -7.824  17.307  -6.910  1.00 10.00      A   
ATOM   1495  CD  LYS A 159      -9.095  17.256  -6.081  1.00 10.00      A   
ATOM   1496  CE  LYS A 159      -8.906  17.926  -4.729  1.00 10.00      A   
ATOM   1497  NZ  LYS A 159      -9.837  17.383  -3.708  1.00 10.00      A   
ATOM   1498  HZ1 LYS A 159      -9.499  16.455  -3.381  1.00 10.00      A   
ATOM   1499  HZ2 LYS A 159     -10.788  17.268  -4.110  1.00 10.00      A   
ATOM   1500  HZ3 LYS A 159      -9.893  18.027  -2.893  1.00 10.00      A   
ATOM   1501  C   LYS A 159      -4.473  15.406  -6.443  1.00 10.00      A   
ATOM   1502  O   LYS A 159      -3.543  15.887  -5.794  1.00 10.00      A   
ATOM   1503  N   GLU A 160      -4.661  14.097  -6.566  1.00 10.00      A   
ATOM   1504  HN  GLU A 160      -5.398  13.764  -7.123  1.00 10.00      A   
ATOM   1505  CA  GLU A 160      -3.789  13.144  -5.894  1.00 10.00      A   
ATOM   1506  CB  GLU A 160      -4.543  12.441  -4.767  1.00 10.00      A   
ATOM   1507  CG  GLU A 160      -5.028  13.386  -3.680  1.00 10.00      A   
ATOM   1508  CD  GLU A 160      -6.138  12.798  -2.838  1.00 10.00      A   
ATOM   1509  OE1 GLU A 160      -7.307  13.207  -3.018  1.00 10.00      A   
ATOM   1510  OE2 GLU A 160      -5.845  11.940  -1.983  1.00 10.00      A   
ATOM   1511  C   GLU A 160      -3.182  12.118  -6.846  1.00 10.00      A   
ATOM   1512  O   GLU A 160      -3.883  11.502  -7.653  1.00 10.00      A   
ATOM   1513  N   LEU A 161      -1.871  11.950  -6.740  1.00 10.00      A   
ATOM   1514  HN  LEU A 161      -1.378  12.495  -6.087  1.00 10.00      A   
ATOM   1515  CA  LEU A 161      -1.134  10.998  -7.557  1.00 10.00      A   
ATOM   1516  CB  LEU A 161      -0.388  11.720  -8.682  1.00 10.00      A   
ATOM   1517  CG  LEU A 161       0.342  10.827  -9.688  1.00 10.00      A   
ATOM   1518  CD1 LEU A 161      -0.651  10.126 -10.600  1.00 10.00      A   
ATOM   1519  CD2 LEU A 161       1.336  11.639 -10.501  1.00 10.00      A   
ATOM   1520  C   LEU A 161      -0.141  10.230  -6.683  1.00 10.00      A   
ATOM   1521  O   LEU A 161       0.926  10.745  -6.336  1.00 10.00      A   
ATOM   1522  N   ASP A 162      -0.505   9.010  -6.310  1.00 10.00      A   
ATOM   1523  HN  ASP A 162      -1.365   8.652  -6.623  1.00 10.00      A   
ATOM   1524  CA  ASP A 162       0.351   8.177  -5.468  1.00 10.00      A   
ATOM   1525  CB  ASP A 162      -0.405   7.703  -4.221  1.00 10.00      A   
ATOM   1526  CG  ASP A 162       0.512   7.188  -3.127  1.00 10.00      A   
ATOM   1527  OD1 ASP A 162       1.117   8.017  -2.407  1.00 10.00      A   
ATOM   1528  OD2 ASP A 162       0.621   5.957  -2.967  1.00 10.00      A   
ATOM   1529  C   ASP A 162       0.862   6.983  -6.262  1.00 10.00      A   
ATOM   1530  O   ASP A 162       0.097   6.085  -6.608  1.00 10.00      A   
ATOM   1531  N   LEU A 163       2.152   6.987  -6.565  1.00 10.00      A   
ATOM   1532  HN  LEU A 163       2.714   7.732  -6.258  1.00 10.00      A   
ATOM   1533  CA  LEU A 163       2.761   5.913  -7.343  1.00 10.00      A   
ATOM   1534  CB  LEU A 163       3.423   6.492  -8.599  1.00 10.00      A   
ATOM   1535  CG  LEU A 163       2.636   7.574  -9.342  1.00 10.00      A   
ATOM   1536  CD1 LEU A 163       3.545   8.358 -10.271  1.00 10.00      A   
ATOM   1537  CD2 LEU A 163       1.480   6.966 -10.114  1.00 10.00      A   
ATOM   1538  C   LEU A 163       3.800   5.167  -6.511  1.00 10.00      A   
ATOM   1539  O   LEU A 163       4.920   4.929  -6.963  1.00 10.00      A   
ATOM   1540  N   ARG A 164       3.415   4.784  -5.303  1.00 10.00      A   
ATOM   1541  HN  ARG A 164       2.495   4.968  -5.018  1.00 10.00      A   
ATOM   1542  CA  ARG A 164       4.313   4.084  -4.388  1.00 10.00      A   
ATOM   1543  CB  ARG A 164       3.667   3.951  -3.007  1.00 10.00      A   
ATOM   1544  CG  ARG A 164       2.389   3.129  -3.000  1.00 10.00      A   
ATOM   1545  CD  ARG A 164       1.679   3.209  -1.662  1.00 10.00      A   
ATOM   1546  NE  ARG A 164       0.536   2.300  -1.596  1.00 10.00      A   
ATOM   1547  HE  ARG A 164       0.730   1.345  -1.452  1.00 10.00      A   
ATOM   1548  CZ  ARG A 164      -0.734   2.681  -1.737  1.00 10.00      A   
ATOM   1549  NH1 ARG A 164      -1.033   3.955  -1.974  1.00 10.00      A   
ATOM   1550 HH11 ARG A 164      -0.270   4.669  -2.057  1.00 10.00      A   
ATOM   1551 HH12 ARG A 164      -2.025   4.250  -2.083  1.00 10.00      A   
ATOM   1552  NH2 ARG A 164      -1.703   1.779  -1.654  1.00 10.00      A   
ATOM   1553 HH21 ARG A 164      -2.698   2.062  -1.761  1.00 10.00      A   
ATOM   1554 HH22 ARG A 164      -1.469   0.772  -1.487  1.00 10.00      A   
ATOM   1555  C   ARG A 164       4.753   2.713  -4.913  1.00 10.00      A   
ATOM   1556  O   ARG A 164       3.953   1.960  -5.474  1.00 10.00      A   
ATOM   1557  N   GLU A 165       6.045   2.423  -4.743  1.00 10.00      A   
ATOM   1558  HN  GLU A 165       6.623   3.093  -4.314  1.00 10.00      A   
ATOM   1559  CA  GLU A 165       6.646   1.149  -5.153  1.00 10.00      A   
ATOM   1560  CB  GLU A 165       6.168  -0.004  -4.264  1.00 10.00      A   
ATOM   1561  CG  GLU A 165       7.027  -0.236  -3.033  1.00 10.00      A   
ATOM   1562  CD  GLU A 165       6.982   0.928  -2.069  1.00 10.00      A   
ATOM   1563  OE1 GLU A 165       6.186   0.874  -1.106  1.00 10.00      A   
ATOM   1564  OE2 GLU A 165       7.735   1.902  -2.275  1.00 10.00      A   
ATOM   1565  C   GLU A 165       6.441   0.807  -6.627  1.00 10.00      A   
ATOM   1566  O   GLU A 165       6.486  -0.362  -7.005  1.00 10.00      A   
ATOM   1567  N   SER A 166       6.227   1.814  -7.460  1.00 10.00      A   
ATOM   1568  HN  SER A 166       6.211   2.734  -7.118  1.00 10.00      A   
ATOM   1569  CA  SER A 166       6.025   1.574  -8.879  1.00 10.00      A   
ATOM   1570  CB  SER A 166       5.124   2.641  -9.504  1.00 10.00      A   
ATOM   1571  OG  SER A 166       3.760   2.254  -9.423  1.00 10.00      A   
ATOM   1572  HG  SER A 166       3.301   2.817  -8.784  1.00 10.00      A   
ATOM   1573  C   SER A 166       7.352   1.453  -9.623  1.00 10.00      A   
ATOM   1574  O   SER A 166       8.391   1.907  -9.141  1.00 10.00      A   
ATOM   1575  N   ASP A 167       7.307   0.824 -10.788  1.00 10.00      A   
ATOM   1576  HN  ASP A 167       6.439   0.493 -11.122  1.00 10.00      A   
ATOM   1577  CA  ASP A 167       8.495   0.625 -11.603  1.00 10.00      A   
ATOM   1578  CB  ASP A 167       8.677  -0.866 -11.904  1.00 10.00      A   
ATOM   1579  CG  ASP A 167      10.040  -1.202 -12.472  1.00 10.00      A   
ATOM   1580  OD1 ASP A 167      11.012  -1.263 -11.690  1.00 10.00      A   
ATOM   1581  OD2 ASP A 167      10.144  -1.432 -13.696  1.00 10.00      A   
ATOM   1582  C   ASP A 167       8.364   1.422 -12.896  1.00 10.00      A   
ATOM   1583  O   ASP A 167       7.903   0.911 -13.918  1.00 10.00      A   
ATOM   1584  N   VAL A 168       8.747   2.686 -12.829  1.00 10.00      A   
ATOM   1585  HN  VAL A 168       9.113   3.026 -11.987  1.00 10.00      A   
ATOM   1586  CA  VAL A 168       8.667   3.583 -13.973  1.00 10.00      A   
ATOM   1587  CB  VAL A 168       8.351   5.024 -13.514  1.00 10.00      A   
ATOM   1588  CG1 VAL A 168       7.827   5.865 -14.669  1.00 10.00      A   
ATOM   1589  CG2 VAL A 168       7.368   5.017 -12.355  1.00 10.00      A   
ATOM   1590  C   VAL A 168       9.992   3.596 -14.720  1.00 10.00      A   
ATOM   1591  O   VAL A 168      11.045   3.403 -14.120  1.00 10.00      A   
ATOM   1592  N   ASP A 169       9.932   3.794 -16.028  1.00 10.00      A   
ATOM   1593  HN  ASP A 169       9.051   3.887 -16.459  1.00 10.00      A   
ATOM   1594  CA  ASP A 169      11.134   3.854 -16.847  1.00 10.00      A   
ATOM   1595  CB  ASP A 169      10.839   3.362 -18.262  1.00 10.00      A   
ATOM   1596  CG  ASP A 169      12.090   3.201 -19.097  1.00 10.00      A   
ATOM   1597  OD1 ASP A 169      13.029   2.524 -18.635  1.00 10.00      A   
ATOM   1598  OD2 ASP A 169      12.137   3.732 -20.227  1.00 10.00      A   
ATOM   1599  C   ASP A 169      11.675   5.282 -16.877  1.00 10.00      A   
ATOM   1600  O   ASP A 169      11.123   6.153 -17.557  1.00 10.00      A   
ATOM   1601  N   ASP A 170      12.738   5.514 -16.114  1.00 10.00      A   
ATOM   1602  HN  ASP A 170      13.124   4.771 -15.600  1.00 10.00      A   
ATOM   1603  CA  ASP A 170      13.355   6.836 -16.013  1.00 10.00      A   
ATOM   1604  CB  ASP A 170      14.283   6.919 -14.795  1.00 10.00      A   
ATOM   1605  CG  ASP A 170      13.542   6.932 -13.470  1.00 10.00      A   
ATOM   1606  OD1 ASP A 170      12.969   7.986 -13.110  1.00 10.00      A   
ATOM   1607  OD2 ASP A 170      13.546   5.892 -12.775  1.00 10.00      A   
ATOM   1608  C   ASP A 170      14.128   7.202 -17.274  1.00 10.00      A   
ATOM   1609  O   ASP A 170      14.957   6.428 -17.756  1.00 10.00      A   
ATOM   1610  N   VAL A 171      13.844   8.386 -17.809  1.00 10.00      A   
ATOM   1611  HN  VAL A 171      13.171   8.950 -17.378  1.00 10.00      A   
ATOM   1612  CA  VAL A 171      14.508   8.871 -19.014  1.00 10.00      A   
ATOM   1613  CB  VAL A 171      13.625   8.694 -20.276  1.00 10.00      A   
ATOM   1614  CG1 VAL A 171      14.395   9.079 -21.531  1.00 10.00      A   
ATOM   1615  CG2 VAL A 171      13.094   7.271 -20.390  1.00 10.00      A   
ATOM   1616  C   VAL A 171      14.860  10.351 -18.863  1.00 10.00      A   
ATOM   1617  O   VAL A 171      16.009  10.754 -19.052  1.00 10.00      A   
ATOM   1618  N   SER A 172      13.861  11.153 -18.503  1.00 10.00      A   
ATOM   1619  HN  SER A 172      12.974  10.768 -18.341  1.00 10.00      A   
ATOM   1620  CA  SER A 172      14.042  12.586 -18.328  1.00 10.00      A   
ATOM   1621  CB  SER A 172      13.656  13.322 -19.618  1.00 10.00      A   
ATOM   1622  OG  SER A 172      13.993  14.700 -19.559  1.00 10.00      A   
ATOM   1623  HG  SER A 172      14.014  15.063 -20.454  1.00 10.00      A   
ATOM   1624  C   SER A 172      13.175  13.069 -17.171  1.00 10.00      A   
ATOM   1625  O   SER A 172      12.367  12.306 -16.646  1.00 10.00      A   
ATOM   1626  N   GLY A 173      13.350  14.326 -16.770  1.00 10.00      A   
ATOM   1627  HN  GLY A 173      14.023  14.886 -17.221  1.00 10.00      A   
ATOM   1628  CA  GLY A 173      12.565  14.877 -15.678  1.00 10.00      A   
ATOM   1629  C   GLY A 173      11.805  16.125 -16.093  1.00 10.00      A   
ATOM   1630  O   GLY A 173      11.357  16.902 -15.251  1.00 10.00      A   
ATOM   1631  N   HIS A 174      11.650  16.303 -17.400  1.00 10.00      A   
ATOM   1632  HN  HIS A 174      12.020  15.637 -18.018  1.00 10.00      A   
ATOM   1633  CA  HIS A 174      10.957  17.467 -17.950  1.00 10.00      A   
ATOM   1634  CB  HIS A 174      11.295  17.617 -19.439  1.00 10.00      A   
ATOM   1635  CG  HIS A 174      10.798  18.884 -20.064  1.00 10.00      A   
ATOM   1636  ND1 HIS A 174      11.470  20.073 -19.905  1.00 10.00      A   
ATOM   1637  CD2 HIS A 174       9.704  19.089 -20.839  1.00 10.00      A   
ATOM   1638  CE1 HIS A 174      10.776  20.970 -20.581  1.00 10.00      A   
ATOM   1639  NE2 HIS A 174       9.703  20.419 -21.161  1.00 10.00      A   
ATOM   1640  HE2 HIS A 174       9.044  20.878 -21.725  1.00 10.00      A   
ATOM   1641  C   HIS A 174       9.441  17.377 -17.754  1.00 10.00      A   
ATOM   1642  O   HIS A 174       8.733  18.379 -17.853  1.00 10.00      A   
ATOM   1643  N   TRP A 175       8.954  16.180 -17.445  1.00 10.00      A   
ATOM   1644  HN  TRP A 175       9.575  15.430 -17.343  1.00 10.00      A   
ATOM   1645  CA  TRP A 175       7.521  15.949 -17.248  1.00 10.00      A   
ATOM   1646  CB  TRP A 175       7.226  14.475 -16.950  1.00 10.00      A   
ATOM   1647  CG  TRP A 175       8.176  13.844 -15.978  1.00 10.00      A   
ATOM   1648  CD1 TRP A 175       9.343  13.206 -16.274  1.00 10.00      A   
ATOM   1649  CD2 TRP A 175       8.037  13.781 -14.555  1.00 10.00      A   
ATOM   1650  NE1 TRP A 175       9.940  12.752 -15.125  1.00 10.00      A   
ATOM   1651  HE1 TRP A 175      10.793  12.260 -15.080  1.00 10.00      A   
ATOM   1652  CE2 TRP A 175       9.160  13.092 -14.056  1.00 10.00      A   
ATOM   1653  CE3 TRP A 175       7.075  14.240 -13.653  1.00 10.00      A   
ATOM   1654  CZ2 TRP A 175       9.347  12.851 -12.699  1.00 10.00      A   
ATOM   1655  CZ3 TRP A 175       7.262  14.001 -12.305  1.00 10.00      A   
ATOM   1656  CH2 TRP A 175       8.390  13.314 -11.840  1.00 10.00      A   
ATOM   1657  C   TRP A 175       6.908  16.854 -16.179  1.00 10.00      A   
ATOM   1658  O   TRP A 175       5.717  17.158 -16.222  1.00 10.00      A   
ATOM   1659  N   LEU A 176       7.728  17.306 -15.237  1.00 10.00      A   
ATOM   1660  HN  LEU A 176       8.677  17.054 -15.265  1.00 10.00      A   
ATOM   1661  CA  LEU A 176       7.250  18.170 -14.164  1.00 10.00      A   
ATOM   1662  CB  LEU A 176       8.259  18.206 -13.015  1.00 10.00      A   
ATOM   1663  CG  LEU A 176       7.746  18.780 -11.692  1.00 10.00      A   
ATOM   1664  CD1 LEU A 176       6.878  17.767 -10.961  1.00 10.00      A   
ATOM   1665  CD2 LEU A 176       8.905  19.230 -10.820  1.00 10.00      A   
ATOM   1666  C   LEU A 176       6.975  19.586 -14.672  1.00 10.00      A   
ATOM   1667  O   LEU A 176       6.204  20.334 -14.074  1.00 10.00      A   
ATOM   1668  N   SER A 177       7.590  19.938 -15.788  1.00 10.00      A   
ATOM   1669  HN  SER A 177       8.175  19.293 -16.237  1.00 10.00      A   
ATOM   1670  CA  SER A 177       7.417  21.258 -16.369  1.00 10.00      A   
ATOM   1671  CB  SER A 177       8.690  21.675 -17.107  1.00 10.00      A   
ATOM   1672  OG  SER A 177       9.824  21.526 -16.269  1.00 10.00      A   
ATOM   1673  HG  SER A 177      10.316  22.354 -16.247  1.00 10.00      A   
ATOM   1674  C   SER A 177       6.204  21.313 -17.302  1.00 10.00      A   
ATOM   1675  O   SER A 177       5.923  22.346 -17.915  1.00 10.00      A   
ATOM   1676  N   HIS A 178       5.478  20.204 -17.399  1.00 10.00      A   
ATOM   1677  HN  HIS A 178       5.745  19.413 -16.887  1.00 10.00      A   
ATOM   1678  CA  HIS A 178       4.297  20.136 -18.257  1.00 10.00      A   
ATOM   1679  CB  HIS A 178       4.049  18.707 -18.762  1.00 10.00      A   
ATOM   1680  CG  HIS A 178       5.003  18.264 -19.835  1.00 10.00      A   
ATOM   1681  ND1 HIS A 178       4.660  18.310 -21.168  1.00 10.00      A   
ATOM   1682  CD2 HIS A 178       6.264  17.773 -19.722  1.00 10.00      A   
ATOM   1683  CE1 HIS A 178       5.710  17.849 -21.829  1.00 10.00      A   
ATOM   1684  NE2 HIS A 178       6.699  17.513 -20.994  1.00 10.00      A   
ATOM   1685  HE2 HIS A 178       7.573  17.134 -21.245  1.00 10.00      A   
ATOM   1686  C   HIS A 178       3.064  20.681 -17.541  1.00 10.00      A   
ATOM   1687  O   HIS A 178       2.031  20.925 -18.165  1.00 10.00      A   
ATOM   1688  N   PHE A 179       3.178  20.866 -16.231  1.00 10.00      A   
ATOM   1689  HN  PHE A 179       4.023  20.646 -15.788  1.00 10.00      A   
ATOM   1690  CA  PHE A 179       2.079  21.396 -15.438  1.00 10.00      A   
ATOM   1691  CB  PHE A 179       2.380  21.258 -13.940  1.00 10.00      A   
ATOM   1692  CG  PHE A 179       2.337  19.847 -13.415  1.00 10.00      A   
ATOM   1693  CD1 PHE A 179       3.496  19.093 -13.313  1.00 10.00      A   
ATOM   1694  CD2 PHE A 179       1.142  19.280 -13.010  1.00 10.00      A   
ATOM   1695  CE1 PHE A 179       3.467  17.801 -12.820  1.00 10.00      A   
ATOM   1696  CE2 PHE A 179       1.103  17.987 -12.517  1.00 10.00      A   
ATOM   1697  CZ  PHE A 179       2.267  17.247 -12.421  1.00 10.00      A   
ATOM   1698  C   PHE A 179       1.859  22.868 -15.782  1.00 10.00      A   
ATOM   1699  O   PHE A 179       2.802  23.660 -15.763  1.00 10.00      A   
ATOM   1700  N   PRO A 180       0.618  23.252 -16.113  1.00 10.00      A   
ATOM   1701  CA  PRO A 180       0.283  24.637 -16.460  1.00 10.00      A   
ATOM   1702  CB  PRO A 180      -1.161  24.541 -16.965  1.00 10.00      A   
ATOM   1703  CG  PRO A 180      -1.706  23.333 -16.291  1.00 10.00      A   
ATOM   1704  CD  PRO A 180      -0.557  22.368 -16.180  1.00 10.00      A   
ATOM   1705  C   PRO A 180       0.359  25.563 -15.248  1.00 10.00      A   
ATOM   1706  O   PRO A 180       0.380  25.105 -14.102  1.00 10.00      A   
ATOM   1707  N   ASP A 181       0.372  26.866 -15.506  1.00 10.00      A   
ATOM   1708  HN  ASP A 181       0.325  27.167 -16.438  1.00 10.00      A   
ATOM   1709  CA  ASP A 181       0.450  27.868 -14.445  1.00 10.00      A   
ATOM   1710  CB  ASP A 181       0.794  29.241 -15.025  1.00 10.00      A   
ATOM   1711  CG  ASP A 181       1.881  29.959 -14.248  1.00 10.00      A   
ATOM   1712  OD1 ASP A 181       3.077  29.677 -14.492  1.00 10.00      A   
ATOM   1713  OD2 ASP A 181       1.550  30.816 -13.401  1.00 10.00      A   
ATOM   1714  C   ASP A 181      -0.861  27.936 -13.669  1.00 10.00      A   
ATOM   1715  O   ASP A 181      -0.922  28.487 -12.570  1.00 10.00      A   
ATOM   1716  N   THR A 182      -1.906  27.361 -14.249  1.00 10.00      A   
ATOM   1717  HN  THR A 182      -1.797  26.953 -15.136  1.00 10.00      A   
ATOM   1718  CA  THR A 182      -3.219  27.336 -13.620  1.00 10.00      A   
ATOM   1719  CB  THR A 182      -4.333  27.376 -14.679  1.00 10.00      A   
ATOM   1720  OG1 THR A 182      -3.764  27.699 -15.955  1.00 10.00      A   
ATOM   1721  HG1 THR A 182      -4.298  27.295 -16.651  1.00 10.00      A   
ATOM   1722  CG2 THR A 182      -5.375  28.419 -14.315  1.00 10.00      A   
ATOM   1723  C   THR A 182      -3.397  26.075 -12.775  1.00 10.00      A   
ATOM   1724  O   THR A 182      -4.447  25.868 -12.167  1.00 10.00      A   
ATOM   1725  N   TYR A 183      -2.369  25.234 -12.738  1.00 10.00      A   
ATOM   1726  HN  TYR A 183      -1.543  25.460 -13.225  1.00 10.00      A   
ATOM   1727  CA  TYR A 183      -2.432  23.996 -11.976  1.00 10.00      A   
ATOM   1728  CB  TYR A 183      -1.372  23.006 -12.455  1.00 10.00      A   
ATOM   1729  CG  TYR A 183      -1.676  21.572 -12.095  1.00 10.00      A   
ATOM   1730  CD1 TYR A 183      -2.337  20.741 -12.991  1.00 10.00      A   
ATOM   1731  CD2 TYR A 183      -1.310  21.046 -10.863  1.00 10.00      A   
ATOM   1732  CE1 TYR A 183      -2.621  19.429 -12.671  1.00 10.00      A   
ATOM   1733  CE2 TYR A 183      -1.589  19.732 -10.538  1.00 10.00      A   
ATOM   1734  CZ  TYR A 183      -2.248  18.931 -11.443  1.00 10.00      A   
ATOM   1735  OH  TYR A 183      -2.534  17.627 -11.118  1.00 10.00      A   
ATOM   1736  HH  TYR A 183      -3.193  17.614 -10.406  1.00 10.00      A   
ATOM   1737  C   TYR A 183      -2.281  24.261 -10.484  1.00 10.00      A   
ATOM   1738  O   TYR A 183      -1.168  24.361  -9.964  1.00 10.00      A   
ATOM   1739  N   THR A 184      -3.410  24.383  -9.809  1.00 10.00      A   
ATOM   1740  HN  THR A 184      -4.265  24.323 -10.290  1.00 10.00      A   
ATOM   1741  CA  THR A 184      -3.426  24.635  -8.380  1.00 10.00      A   
ATOM   1742  CB  THR A 184      -4.110  25.987  -8.095  1.00 10.00      A   
ATOM   1743  OG1 THR A 184      -5.387  26.012  -8.754  1.00 10.00      A   
ATOM   1744  HG1 THR A 184      -5.693  26.926  -8.827  1.00 10.00      A   
ATOM   1745  CG2 THR A 184      -3.264  27.148  -8.606  1.00 10.00      A   
ATOM   1746  C   THR A 184      -4.208  23.533  -7.669  1.00 10.00      A   
ATOM   1747  O   THR A 184      -4.442  23.595  -6.461  1.00 10.00      A   
ATOM   1748  N   SER A 185      -4.606  22.525  -8.433  1.00 10.00      A   
ATOM   1749  HN  SER A 185      -4.386  22.533  -9.388  1.00 10.00      A   
ATOM   1750  CA  SER A 185      -5.389  21.415  -7.912  1.00 10.00      A   
ATOM   1751  CB  SER A 185      -6.201  20.811  -9.055  1.00 10.00      A   
ATOM   1752  OG  SER A 185      -6.049  21.593 -10.235  1.00 10.00      A   
ATOM   1753  HG  SER A 185      -6.266  21.051 -11.009  1.00 10.00      A   
ATOM   1754  C   SER A 185      -4.533  20.331  -7.257  1.00 10.00      A   
ATOM   1755  O   SER A 185      -5.068  19.357  -6.733  1.00 10.00      A   
ATOM   1756  N   LEU A 186      -3.215  20.496  -7.278  1.00 10.00      A   
ATOM   1757  HN  LEU A 186      -2.838  21.300  -7.686  1.00 10.00      A   
ATOM   1758  CA  LEU A 186      -2.317  19.506  -6.691  1.00 10.00      A   
ATOM   1759  CB  LEU A 186      -0.867  19.744  -7.116  1.00 10.00      A   
ATOM   1760  CG  LEU A 186       0.110  18.593  -6.853  1.00 10.00      A   
ATOM   1761  CD1 LEU A 186      -0.436  17.289  -7.415  1.00 10.00      A   
ATOM   1762  CD2 LEU A 186       1.465  18.901  -7.467  1.00 10.00      A   
ATOM   1763  C   LEU A 186      -2.447  19.468  -5.168  1.00 10.00      A   
ATOM   1764  O   LEU A 186      -2.184  20.458  -4.481  1.00 10.00      A   
ATOM   1765  N   VAL A 187      -2.872  18.320  -4.654  1.00 10.00      A   
ATOM   1766  HN  VAL A 187      -3.077  17.574  -5.263  1.00 10.00      A   
ATOM   1767  CA  VAL A 187      -3.055  18.127  -3.221  1.00 10.00      A   
ATOM   1768  CB  VAL A 187      -4.509  17.699  -2.909  1.00 10.00      A   
ATOM   1769  CG1 VAL A 187      -4.680  17.346  -1.440  1.00 10.00      A   
ATOM   1770  CG2 VAL A 187      -5.484  18.796  -3.311  1.00 10.00      A   
ATOM   1771  C   VAL A 187      -2.085  17.078  -2.677  1.00 10.00      A   
ATOM   1772  O   VAL A 187      -1.531  17.229  -1.583  1.00 10.00      A   
ATOM   1773  N   SER A 188      -1.877  16.018  -3.443  1.00 10.00      A   
ATOM   1774  HN  SER A 188      -2.343  15.950  -4.308  1.00 10.00      A   
ATOM   1775  CA  SER A 188      -0.980  14.950  -3.035  1.00 10.00      A   
ATOM   1776  CB  SER A 188      -1.779  13.805  -2.405  1.00 10.00      A   
ATOM   1777  OG  SER A 188      -0.927  12.780  -1.925  1.00 10.00      A   
ATOM   1778  HG  SER A 188      -1.340  12.353  -1.163  1.00 10.00      A   
ATOM   1779  C   SER A 188      -0.160  14.443  -4.220  1.00 10.00      A   
ATOM   1780  O   SER A 188      -0.711  14.092  -5.267  1.00 10.00      A   
ATOM   1781  N   LEU A 189       1.157  14.416  -4.056  1.00 10.00      A   
ATOM   1782  HN  LEU A 189       1.546  14.722  -3.201  1.00 10.00      A   
ATOM   1783  CA  LEU A 189       2.043  13.946  -5.112  1.00 10.00      A   
ATOM   1784  CB  LEU A 189       2.680  15.123  -5.855  1.00 10.00      A   
ATOM   1785  CG  LEU A 189       3.287  14.798  -7.222  1.00 10.00      A   
ATOM   1786  CD1 LEU A 189       2.206  14.364  -8.200  1.00 10.00      A   
ATOM   1787  CD2 LEU A 189       4.053  15.990  -7.772  1.00 10.00      A   
ATOM   1788  C   LEU A 189       3.125  13.032  -4.544  1.00 10.00      A   
ATOM   1789  O   LEU A 189       3.853  13.414  -3.622  1.00 10.00      A   
ATOM   1790  N   ASN A 190       3.216  11.826  -5.090  1.00 10.00      A   
ATOM   1791  HN  ASN A 190       2.602  11.582  -5.817  1.00 10.00      A   
ATOM   1792  CA  ASN A 190       4.198  10.848  -4.638  1.00 10.00      A   
ATOM   1793  CB  ASN A 190       3.496   9.571  -4.173  1.00 10.00      A   
ATOM   1794  CG  ASN A 190       4.420   8.606  -3.449  1.00 10.00      A   
ATOM   1795  OD1 ASN A 190       5.645   8.720  -3.519  1.00 10.00      A   
ATOM   1796  ND2 ASN A 190       3.837   7.647  -2.745  1.00 10.00      A   
ATOM   1797 HD21 ASN A 190       2.848   7.614  -2.729  1.00 10.00      A   
ATOM   1798 HD22 ASN A 190       4.408   7.011  -2.264  1.00 10.00      A   
ATOM   1799  C   ASN A 190       5.186  10.506  -5.745  1.00 10.00      A   
ATOM   1800  O   ASN A 190       4.893   9.691  -6.624  1.00 10.00      A   
ATOM   1801  N   ILE A 191       6.355  11.128  -5.702  1.00 10.00      A   
ATOM   1802  HN  ILE A 191       6.528  11.776  -4.983  1.00 10.00      A   
ATOM   1803  CA  ILE A 191       7.394  10.872  -6.689  1.00 10.00      A   
ATOM   1804  CB  ILE A 191       7.735  12.124  -7.528  1.00 10.00      A   
ATOM   1805  CG1 ILE A 191       8.052  13.331  -6.635  1.00 10.00      A   
ATOM   1806  CG2 ILE A 191       6.600  12.447  -8.490  1.00 10.00      A   
ATOM   1807  CD1 ILE A 191       8.678  14.496  -7.378  1.00 10.00      A   
ATOM   1808  C   ILE A 191       8.649  10.355  -5.996  1.00 10.00      A   
ATOM   1809  O   ILE A 191       9.758  10.818  -6.267  1.00 10.00      A   
ATOM   1810  N   SER A 192       8.466   9.382  -5.109  1.00 10.00      A   
ATOM   1811  HN  SER A 192       7.560   9.028  -4.967  1.00 10.00      A   
ATOM   1812  CA  SER A 192       9.574   8.823  -4.347  1.00 10.00      A   
ATOM   1813  CB  SER A 192       9.110   8.438  -2.942  1.00 10.00      A   
ATOM   1814  OG  SER A 192       7.974   7.593  -2.996  1.00 10.00      A   
ATOM   1815  HG  SER A 192       7.178   8.133  -3.117  1.00 10.00      A   
ATOM   1816  C   SER A 192      10.245   7.632  -5.034  1.00 10.00      A   
ATOM   1817  O   SER A 192      11.440   7.401  -4.848  1.00 10.00      A   
ATOM   1818  N   CYS A 193       9.492   6.877  -5.830  1.00 10.00      A   
ATOM   1819  HN  CYS A 193       8.546   7.107  -5.962  1.00 10.00      A   
ATOM   1820  CA  CYS A 193      10.057   5.710  -6.511  1.00 10.00      A   
ATOM   1821  CB  CYS A 193       9.012   4.612  -6.729  1.00 10.00      A   
ATOM   1822  SG  CYS A 193       7.781   4.978  -8.000  1.00 10.00      A   
ATOM   1823  HG  CYS A 193       7.169   6.104  -7.656  1.00 10.00      A   
ATOM   1824  C   CYS A 193      10.735   6.088  -7.823  1.00 10.00      A   
ATOM   1825  O   CYS A 193      11.406   5.264  -8.448  1.00 10.00      A   
ATOM   1826  N   LEU A 194      10.564   7.339  -8.229  1.00 10.00      A   
ATOM   1827  HN  LEU A 194      10.018   7.942  -7.687  1.00 10.00      A   
ATOM   1828  CA  LEU A 194      11.165   7.837  -9.457  1.00 10.00      A   
ATOM   1829  CB  LEU A 194      10.393   9.049  -9.975  1.00 10.00      A   
ATOM   1830  CG  LEU A 194       9.109   8.733 -10.741  1.00 10.00      A   
ATOM   1831  CD1 LEU A 194       8.171   9.925 -10.734  1.00 10.00      A   
ATOM   1832  CD2 LEU A 194       9.432   8.316 -12.166  1.00 10.00      A   
ATOM   1833  C   LEU A 194      12.630   8.185  -9.234  1.00 10.00      A   
ATOM   1834  O   LEU A 194      13.072   8.369  -8.095  1.00 10.00      A   
ATOM   1835  N   ALA A 195      13.392   8.254 -10.311  1.00 10.00      A   
ATOM   1836  HN  ALA A 195      12.998   8.068 -11.201  1.00 10.00      A   
ATOM   1837  CA  ALA A 195      14.806   8.573 -10.215  1.00 10.00      A   
ATOM   1838  CB  ALA A 195      15.624   7.359 -10.607  1.00 10.00      A   
ATOM   1839  C   ALA A 195      15.168   9.770 -11.084  1.00 10.00      A   
ATOM   1840  O   ALA A 195      16.284  10.287 -11.021  1.00 10.00      A   
ATOM   1841  N   SER A 196      14.213  10.205 -11.885  1.00 10.00      A   
ATOM   1842  HN  SER A 196      13.348   9.748 -11.883  1.00 10.00      A   
ATOM   1843  CA  SER A 196      14.403  11.330 -12.780  1.00 10.00      A   
ATOM   1844  CB  SER A 196      13.232  11.397 -13.759  1.00 10.00      A   
ATOM   1845  OG  SER A 196      12.184  10.528 -13.355  1.00 10.00      A   
ATOM   1846  HG  SER A 196      12.488   9.604 -13.404  1.00 10.00      A   
ATOM   1847  C   SER A 196      14.527  12.641 -12.007  1.00 10.00      A   
ATOM   1848  O   SER A 196      13.694  12.948 -11.150  1.00 10.00      A   
ATOM   1849  N   GLU A 197      15.585  13.397 -12.295  1.00 10.00      A   
ATOM   1850  HN  GLU A 197      16.234  13.079 -12.956  1.00 10.00      A   
ATOM   1851  CA  GLU A 197      15.811  14.681 -11.639  1.00 10.00      A   
ATOM   1852  CB  GLU A 197      17.244  15.170 -11.868  1.00 10.00      A   
ATOM   1853  CG  GLU A 197      17.796  16.019 -10.729  1.00 10.00      A   
ATOM   1854  CD  GLU A 197      18.302  17.379 -11.181  1.00 10.00      A   
ATOM   1855  OE1 GLU A 197      18.495  18.262 -10.314  1.00 10.00      A   
ATOM   1856  OE2 GLU A 197      18.505  17.575 -12.398  1.00 10.00      A   
ATOM   1857  C   GLU A 197      14.813  15.718 -12.146  1.00 10.00      A   
ATOM   1858  O   GLU A 197      14.859  16.129 -13.309  1.00 10.00      A   
ATOM   1859  N   VAL A 198      13.901  16.118 -11.278  1.00 10.00      A   
ATOM   1860  HN  VAL A 198      13.909  15.746 -10.370  1.00 10.00      A   
ATOM   1861  CA  VAL A 198      12.887  17.096 -11.635  1.00 10.00      A   
ATOM   1862  CB  VAL A 198      11.633  16.986 -10.736  1.00 10.00      A   
ATOM   1863  CG1 VAL A 198      10.912  15.671 -10.985  1.00 10.00      A   
ATOM   1864  CG2 VAL A 198      11.994  17.136  -9.263  1.00 10.00      A   
ATOM   1865  C   VAL A 198      13.445  18.519 -11.580  1.00 10.00      A   
ATOM   1866  O   VAL A 198      14.264  18.838 -10.719  1.00 10.00      A   
ATOM   1867  N   SER A 199      13.018  19.354 -12.519  1.00 10.00      A   
ATOM   1868  HN  SER A 199      12.392  19.024 -13.198  1.00 10.00      A   
ATOM   1869  CA  SER A 199      13.462  20.741 -12.579  1.00 10.00      A   
ATOM   1870  CB  SER A 199      12.969  21.394 -13.878  1.00 10.00      A   
ATOM   1871  OG  SER A 199      13.457  22.720 -14.020  1.00 10.00      A   
ATOM   1872  HG  SER A 199      14.398  22.696 -14.240  1.00 10.00      A   
ATOM   1873  C   SER A 199      12.952  21.516 -11.363  1.00 10.00      A   
ATOM   1874  O   SER A 199      11.748  21.749 -11.218  1.00 10.00      A   
ATOM   1875  N   PHE A 200      13.873  21.898 -10.482  1.00 10.00      A   
ATOM   1876  HN  PHE A 200      14.815  21.668 -10.649  1.00 10.00      A   
ATOM   1877  CA  PHE A 200      13.530  22.645  -9.276  1.00 10.00      A   
ATOM   1878  CB  PHE A 200      14.779  22.874  -8.414  1.00 10.00      A   
ATOM   1879  CG  PHE A 200      14.491  23.424  -7.041  1.00 10.00      A   
ATOM   1880  CD1 PHE A 200      14.122  22.578  -6.007  1.00 10.00      A   
ATOM   1881  CD2 PHE A 200      14.589  24.782  -6.785  1.00 10.00      A   
ATOM   1882  CE1 PHE A 200      13.856  23.073  -4.744  1.00 10.00      A   
ATOM   1883  CE2 PHE A 200      14.323  25.284  -5.523  1.00 10.00      A   
ATOM   1884  CZ  PHE A 200      13.956  24.427  -4.502  1.00 10.00      A   
ATOM   1885  C   PHE A 200      12.893  23.982  -9.641  1.00 10.00      A   
ATOM   1886  O   PHE A 200      12.050  24.501  -8.910  1.00 10.00      A   
ATOM   1887  N   SER A 201      13.298  24.521 -10.786  1.00 10.00      A   
ATOM   1888  HN  SER A 201      13.977  24.053 -11.318  1.00 10.00      A   
ATOM   1889  CA  SER A 201      12.781  25.789 -11.276  1.00 10.00      A   
ATOM   1890  CB  SER A 201      13.442  26.120 -12.613  1.00 10.00      A   
ATOM   1891  OG  SER A 201      14.828  25.815 -12.577  1.00 10.00      A   
ATOM   1892  HG  SER A 201      15.280  26.469 -12.031  1.00 10.00      A   
ATOM   1893  C   SER A 201      11.258  25.742 -11.424  1.00 10.00      A   
ATOM   1894  O   SER A 201      10.568  26.731 -11.177  1.00 10.00      A   
ATOM   1895  N   ALA A 202      10.741  24.584 -11.815  1.00 10.00      A   
ATOM   1896  HN  ALA A 202      11.341  23.831 -11.996  1.00 10.00      A   
ATOM   1897  CA  ALA A 202       9.305  24.403 -11.978  1.00 10.00      A   
ATOM   1898  CB  ALA A 202       9.021  23.469 -13.142  1.00 10.00      A   
ATOM   1899  C   ALA A 202       8.698  23.847 -10.695  1.00 10.00      A   
ATOM   1900  O   ALA A 202       7.568  24.179 -10.335  1.00 10.00      A   
ATOM   1901  N   LEU A 203       9.472  23.010 -10.011  1.00 10.00      A   
ATOM   1902  HN  LEU A 203      10.366  22.798 -10.359  1.00 10.00      A   
ATOM   1903  CA  LEU A 203       9.041  22.387  -8.764  1.00 10.00      A   
ATOM   1904  CB  LEU A 203      10.150  21.479  -8.218  1.00 10.00      A   
ATOM   1905  CG  LEU A 203       9.882  20.799  -6.872  1.00 10.00      A   
ATOM   1906  CD1 LEU A 203       8.741  19.802  -6.990  1.00 10.00      A   
ATOM   1907  CD2 LEU A 203      11.140  20.112  -6.361  1.00 10.00      A   
ATOM   1908  C   LEU A 203       8.659  23.429  -7.721  1.00 10.00      A   
ATOM   1909  O   LEU A 203       7.572  23.373  -7.144  1.00 10.00      A   
ATOM   1910  N   GLU A 204       9.546  24.391  -7.496  1.00 10.00      A   
ATOM   1911  HN  GLU A 204      10.390  24.397  -8.007  1.00 10.00      A   
ATOM   1912  CA  GLU A 204       9.303  25.437  -6.513  1.00 10.00      A   
ATOM   1913  CB  GLU A 204      10.492  26.391  -6.455  1.00 10.00      A   
ATOM   1914  CG  GLU A 204      10.491  27.312  -5.249  1.00 10.00      A   
ATOM   1915  CD  GLU A 204      10.617  28.771  -5.636  1.00 10.00      A   
ATOM   1916  OE1 GLU A 204      11.120  29.059  -6.739  1.00 10.00      A   
ATOM   1917  OE2 GLU A 204      10.218  29.638  -4.834  1.00 10.00      A   
ATOM   1918  C   GLU A 204       8.024  26.204  -6.835  1.00 10.00      A   
ATOM   1919  O   GLU A 204       7.177  26.416  -5.961  1.00 10.00      A   
ATOM   1920  N   ARG A 205       7.884  26.598  -8.095  1.00 10.00      A   
ATOM   1921  HN  ARG A 205       8.595  26.389  -8.739  1.00 10.00      A   
ATOM   1922  CA  ARG A 205       6.709  27.341  -8.544  1.00 10.00      A   
ATOM   1923  CB  ARG A 205       6.849  27.745 -10.012  1.00 10.00      A   
ATOM   1924  CG  ARG A 205       7.807  28.901 -10.250  1.00 10.00      A   
ATOM   1925  CD  ARG A 205       7.818  29.320 -11.713  1.00 10.00      A   
ATOM   1926  NE  ARG A 205       9.077  28.980 -12.377  1.00 10.00      A   
ATOM   1927  HE  ARG A 205       9.858  28.807 -11.800  1.00 10.00      A   
ATOM   1928  CZ  ARG A 205       9.223  28.902 -13.699  1.00 10.00      A   
ATOM   1929  NH1 ARG A 205       8.188  29.137 -14.500  1.00 10.00      A   
ATOM   1930 HH11 ARG A 205       8.302  29.079 -15.535  1.00 10.00      A   
ATOM   1931 HH12 ARG A 205       7.255  29.387 -14.096  1.00 10.00      A   
ATOM   1932  NH2 ARG A 205      10.402  28.591 -14.220  1.00 10.00      A   
ATOM   1933 HH21 ARG A 205      10.521  28.527 -15.257  1.00 10.00      A   
ATOM   1934 HH22 ARG A 205      11.219  28.415 -13.597  1.00 10.00      A   
ATOM   1935  C   ARG A 205       5.430  26.540  -8.331  1.00 10.00      A   
ATOM   1936  O   ARG A 205       4.417  27.077  -7.880  1.00 10.00      A   
ATOM   1937  N   LEU A 206       5.496  25.246  -8.631  1.00 10.00      A   
ATOM   1938  HN  LEU A 206       6.342  24.878  -8.976  1.00 10.00      A   
ATOM   1939  CA  LEU A 206       4.350  24.357  -8.473  1.00 10.00      A   
ATOM   1940  CB  LEU A 206       4.693  22.945  -8.948  1.00 10.00      A   
ATOM   1941  CG  LEU A 206       4.409  22.642 -10.420  1.00 10.00      A   
ATOM   1942  CD1 LEU A 206       4.999  21.294 -10.807  1.00 10.00      A   
ATOM   1943  CD2 LEU A 206       2.909  22.665 -10.680  1.00 10.00      A   
ATOM   1944  C   LEU A 206       3.871  24.322  -7.027  1.00 10.00      A   
ATOM   1945  O   LEU A 206       2.675  24.424  -6.761  1.00 10.00      A   
ATOM   1946  N   VAL A 207       4.809  24.186  -6.101  1.00 10.00      A   
ATOM   1947  HN  VAL A 207       5.749  24.102  -6.381  1.00 10.00      A   
ATOM   1948  CA  VAL A 207       4.482  24.142  -4.678  1.00 10.00      A   
ATOM   1949  CB  VAL A 207       5.704  23.730  -3.825  1.00 10.00      A   
ATOM   1950  CG1 VAL A 207       5.310  23.563  -2.364  1.00 10.00      A   
ATOM   1951  CG2 VAL A 207       6.314  22.443  -4.357  1.00 10.00      A   
ATOM   1952  C   VAL A 207       3.943  25.489  -4.191  1.00 10.00      A   
ATOM   1953  O   VAL A 207       3.086  25.545  -3.308  1.00 10.00      A   
ATOM   1954  N   THR A 208       4.423  26.571  -4.793  1.00 10.00      A   
ATOM   1955  HN  THR A 208       5.070  26.465  -5.520  1.00 10.00      A   
ATOM   1956  CA  THR A 208       4.001  27.912  -4.411  1.00 10.00      A   
ATOM   1957  CB  THR A 208       4.864  28.987  -5.108  1.00 10.00      A   
ATOM   1958  OG1 THR A 208       6.255  28.678  -4.929  1.00 10.00      A   
ATOM   1959  HG1 THR A 208       6.436  27.795  -5.277  1.00 10.00      A   
ATOM   1960  CG2 THR A 208       4.587  30.365  -4.525  1.00 10.00      A   
ATOM   1961  C   THR A 208       2.521  28.152  -4.721  1.00 10.00      A   
ATOM   1962  O   THR A 208       1.813  28.798  -3.944  1.00 10.00      A   
ATOM   1963  N   ARG A 209       2.047  27.609  -5.839  1.00 10.00      A   
ATOM   1964  HN  ARG A 209       2.642  27.072  -6.406  1.00 10.00      A   
ATOM   1965  CA  ARG A 209       0.656  27.793  -6.236  1.00 10.00      A   
ATOM   1966  CB  ARG A 209       0.517  27.996  -7.749  1.00 10.00      A   
ATOM   1967  CG  ARG A 209       1.110  26.889  -8.607  1.00 10.00      A   
ATOM   1968  CD  ARG A 209       0.842  27.164 -10.074  1.00 10.00      A   
ATOM   1969  NE  ARG A 209       1.547  26.244 -10.962  1.00 10.00      A   
ATOM   1970  HE  ARG A 209       1.255  25.307 -10.960  1.00 10.00      A   
ATOM   1971  CZ  ARG A 209       2.549  26.611 -11.761  1.00 10.00      A   
ATOM   1972  NH1 ARG A 209       2.972  27.870 -11.770  1.00 10.00      A   
ATOM   1973 HH11 ARG A 209       2.526  28.579 -11.146  1.00 10.00      A   
ATOM   1974 HH12 ARG A 209       3.752  28.158 -12.403  1.00 10.00      A   
ATOM   1975  NH2 ARG A 209       3.116  25.722 -12.571  1.00 10.00      A   
ATOM   1976 HH21 ARG A 209       2.780  24.738 -12.590  1.00 10.00      A   
ATOM   1977 HH22 ARG A 209       3.900  26.011 -13.198  1.00 10.00      A   
ATOM   1978  C   ARG A 209      -0.247  26.664  -5.747  1.00 10.00      A   
ATOM   1979  O   ARG A 209      -1.398  26.565  -6.161  1.00 10.00      A   
ATOM   1980  N   CYS A 210       0.268  25.824  -4.861  1.00 10.00      A   
ATOM   1981  HN  CYS A 210       1.191  25.950  -4.558  1.00 10.00      A   
ATOM   1982  CA  CYS A 210      -0.518  24.720  -4.321  1.00 10.00      A   
ATOM   1983  CB  CYS A 210       0.104  23.366  -4.677  1.00 10.00      A   
ATOM   1984  SG  CYS A 210       0.157  23.015  -6.449  1.00 10.00      A   
ATOM   1985  HG  CYS A 210       1.114  23.773  -6.978  1.00 10.00      A   
ATOM   1986  C   CYS A 210      -0.690  24.859  -2.811  1.00 10.00      A   
ATOM   1987  O   CYS A 210       0.123  24.354  -2.035  1.00 10.00      A   
ATOM   1988  N   PRO A 211      -1.750  25.563  -2.375  1.00 10.00      A   
ATOM   1989  CA  PRO A 211      -2.030  25.775  -0.954  1.00 10.00      A   
ATOM   1990  CB  PRO A 211      -2.906  27.027  -0.972  1.00 10.00      A   
ATOM   1991  CG  PRO A 211      -3.660  26.929  -2.255  1.00 10.00      A   
ATOM   1992  CD  PRO A 211      -2.755  26.221  -3.233  1.00 10.00      A   
ATOM   1993  C   PRO A 211      -2.799  24.608  -0.342  1.00 10.00      A   
ATOM   1994  O   PRO A 211      -3.006  24.554   0.866  1.00 10.00      A   
ATOM   1995  N   ASN A 212      -3.218  23.676  -1.186  1.00 10.00      A   
ATOM   1996  HN  ASN A 212      -3.015  23.773  -2.142  1.00 10.00      A   
ATOM   1997  CA  ASN A 212      -3.965  22.512  -0.732  1.00 10.00      A   
ATOM   1998  CB  ASN A 212      -5.166  22.247  -1.648  1.00 10.00      A   
ATOM   1999  CG  ASN A 212      -6.213  23.342  -1.572  1.00 10.00      A   
ATOM   2000  OD1 ASN A 212      -6.485  23.884  -0.503  1.00 10.00      A   
ATOM   2001  ND2 ASN A 212      -6.806  23.676  -2.708  1.00 10.00      A   
ATOM   2002 HD21 ASN A 212      -6.547  23.202  -3.525  1.00 10.00      A   
ATOM   2003 HD22 ASN A 212      -7.471  24.394  -2.688  1.00 10.00      A   
ATOM   2004  C   ASN A 212      -3.058  21.295  -0.691  1.00 10.00      A   
ATOM   2005  O   ASN A 212      -3.508  20.178  -0.437  1.00 10.00      A   
ATOM   2006  N   LEU A 213      -1.774  21.526  -0.941  1.00 10.00      A   
ATOM   2007  HN  LEU A 213      -1.483  22.443  -1.131  1.00 10.00      A   
ATOM   2008  CA  LEU A 213      -0.787  20.458  -0.930  1.00 10.00      A   
ATOM   2009  CB  LEU A 213       0.548  20.969  -1.484  1.00 10.00      A   
ATOM   2010  CG  LEU A 213       1.625  19.915  -1.752  1.00 10.00      A   
ATOM   2011  CD1 LEU A 213       1.178  18.956  -2.843  1.00 10.00      A   
ATOM   2012  CD2 LEU A 213       2.940  20.578  -2.123  1.00 10.00      A   
ATOM   2013  C   LEU A 213      -0.602  19.940   0.493  1.00 10.00      A   
ATOM   2014  O   LEU A 213      -0.013  20.617   1.335  1.00 10.00      A   
ATOM   2015  N   LYS A 214      -1.121  18.751   0.760  1.00 10.00      A   
ATOM   2016  HN  LYS A 214      -1.583  18.259   0.044  1.00 10.00      A   
ATOM   2017  CA  LYS A 214      -1.025  18.156   2.087  1.00 10.00      A   
ATOM   2018  CB  LYS A 214      -2.392  17.633   2.537  1.00 10.00      A   
ATOM   2019  CG  LYS A 214      -3.451  18.704   2.754  1.00 10.00      A   
ATOM   2020  CD  LYS A 214      -3.061  19.662   3.867  1.00 10.00      A   
ATOM   2021  CE  LYS A 214      -4.254  20.019   4.745  1.00 10.00      A   
ATOM   2022  NZ  LYS A 214      -5.331  20.714   3.990  1.00 10.00      A   
ATOM   2023  HZ1 LYS A 214      -4.935  21.518   3.464  1.00 10.00      A   
ATOM   2024  HZ2 LYS A 214      -6.050  21.073   4.650  1.00 10.00      A   
ATOM   2025  HZ3 LYS A 214      -5.790  20.063   3.318  1.00 10.00      A   
ATOM   2026  C   LYS A 214      -0.024  17.011   2.117  1.00 10.00      A   
ATOM   2027  O   LYS A 214       0.550  16.704   3.163  1.00 10.00      A   
ATOM   2028  N   SER A 215       0.187  16.383   0.970  1.00 10.00      A   
ATOM   2029  HN  SER A 215      -0.282  16.683   0.162  1.00 10.00      A   
ATOM   2030  CA  SER A 215       1.100  15.259   0.886  1.00 10.00      A   
ATOM   2031  CB  SER A 215       0.299  13.963   0.712  1.00 10.00      A   
ATOM   2032  OG  SER A 215       1.064  12.821   1.053  1.00 10.00      A   
ATOM   2033  HG  SER A 215       0.612  12.334   1.761  1.00 10.00      A   
ATOM   2034  C   SER A 215       2.097  15.436  -0.259  1.00 10.00      A   
ATOM   2035  O   SER A 215       1.717  15.465  -1.434  1.00 10.00      A   
ATOM   2036  N   LEU A 216       3.368  15.571   0.089  1.00 10.00      A   
ATOM   2037  HN  LEU A 216       3.608  15.554   1.043  1.00 10.00      A   
ATOM   2038  CA  LEU A 216       4.418  15.734  -0.908  1.00 10.00      A   
ATOM   2039  CB  LEU A 216       4.912  17.181  -0.956  1.00 10.00      A   
ATOM   2040  CG  LEU A 216       5.786  17.557  -2.156  1.00 10.00      A   
ATOM   2041  CD1 LEU A 216       5.018  17.372  -3.455  1.00 10.00      A   
ATOM   2042  CD2 LEU A 216       6.294  18.986  -2.031  1.00 10.00      A   
ATOM   2043  C   LEU A 216       5.578  14.794  -0.614  1.00 10.00      A   
ATOM   2044  O   LEU A 216       6.323  14.993   0.345  1.00 10.00      A   
ATOM   2045  N   LYS A 217       5.718  13.769  -1.436  1.00 10.00      A   
ATOM   2046  HN  LYS A 217       5.095  13.671  -2.188  1.00 10.00      A   
ATOM   2047  CA  LYS A 217       6.782  12.792  -1.267  1.00 10.00      A   
ATOM   2048  CB  LYS A 217       6.195  11.383  -1.169  1.00 10.00      A   
ATOM   2049  CG  LYS A 217       5.028  11.261  -0.198  1.00 10.00      A   
ATOM   2050  CD  LYS A 217       4.380   9.888  -0.285  1.00 10.00      A   
ATOM   2051  CE  LYS A 217       2.997   9.875   0.350  1.00 10.00      A   
ATOM   2052  NZ  LYS A 217       2.264   8.617   0.055  1.00 10.00      A   
ATOM   2053  HZ1 LYS A 217       1.399   8.566   0.626  1.00 10.00      A   
ATOM   2054  HZ2 LYS A 217       2.859   7.795   0.276  1.00 10.00      A   
ATOM   2055  HZ3 LYS A 217       2.000   8.579  -0.954  1.00 10.00      A   
ATOM   2056  C   LYS A 217       7.759  12.872  -2.435  1.00 10.00      A   
ATOM   2057  O   LYS A 217       7.384  12.632  -3.579  1.00 10.00      A   
ATOM   2058  N   LEU A 218       9.007  13.214  -2.136  1.00 10.00      A   
ATOM   2059  HN  LEU A 218       9.245  13.378  -1.196  1.00 10.00      A   
ATOM   2060  CA  LEU A 218      10.042  13.349  -3.155  1.00 10.00      A   
ATOM   2061  CB  LEU A 218      10.888  14.592  -2.872  1.00 10.00      A   
ATOM   2062  CG  LEU A 218      10.121  15.912  -2.762  1.00 10.00      A   
ATOM   2063  CD1 LEU A 218      10.932  16.941  -1.994  1.00 10.00      A   
ATOM   2064  CD2 LEU A 218       9.756  16.435  -4.142  1.00 10.00      A   
ATOM   2065  C   LEU A 218      10.932  12.109  -3.219  1.00 10.00      A   
ATOM   2066  O   LEU A 218      10.759  11.171  -2.442  1.00 10.00      A   
ATOM   2067  N   ASN A 219      11.893  12.115  -4.140  1.00 10.00      A   
ATOM   2068  HN  ASN A 219      12.006  12.905  -4.706  1.00 10.00      A   
ATOM   2069  CA  ASN A 219      12.795  10.982  -4.318  1.00 10.00      A   
ATOM   2070  CB  ASN A 219      12.768  10.460  -5.756  1.00 10.00      A   
ATOM   2071  CG  ASN A 219      13.044  11.534  -6.791  1.00 10.00      A   
ATOM   2072  OD1 ASN A 219      14.196  11.831  -7.095  1.00 10.00      A   
ATOM   2073  ND2 ASN A 219      11.991  12.118  -7.344  1.00 10.00      A   
ATOM   2074 HD21 ASN A 219      11.092  11.827  -7.059  1.00 10.00      A   
ATOM   2075 HD22 ASN A 219      12.145  12.818  -8.017  1.00 10.00      A   
ATOM   2076  C   ASN A 219      14.224  11.301  -3.885  1.00 10.00      A   
ATOM   2077  O   ASN A 219      14.507  12.389  -3.387  1.00 10.00      A   
ATOM   2078  N   ARG A 220      15.124  10.349  -4.117  1.00 10.00      A   
ATOM   2079  HN  ARG A 220      14.837   9.537  -4.585  1.00 10.00      A   
ATOM   2080  CA  ARG A 220      16.527  10.470  -3.721  1.00 10.00      A   
ATOM   2081  CB  ARG A 220      17.212   9.104  -3.814  1.00 10.00      A   
ATOM   2082  CG  ARG A 220      18.508   8.993  -3.027  1.00 10.00      A   
ATOM   2083  CD  ARG A 220      19.144   7.624  -3.208  1.00 10.00      A   
ATOM   2084  NE  ARG A 220      20.198   7.370  -2.229  1.00 10.00      A   
ATOM   2085  HE  ARG A 220      20.754   8.137  -1.954  1.00 10.00      A   
ATOM   2086  CZ  ARG A 220      20.444   6.171  -1.692  1.00 10.00      A   
ATOM   2087  NH1 ARG A 220      19.708   5.123  -2.041  1.00 10.00      A   
ATOM   2088 HH11 ARG A 220      19.900   4.183  -1.625  1.00 10.00      A   
ATOM   2089 HH12 ARG A 220      18.934   5.233  -2.729  1.00 10.00      A   
ATOM   2090  NH2 ARG A 220      21.419   6.022  -0.805  1.00 10.00      A   
ATOM   2091 HH21 ARG A 220      22.004   6.842  -0.516  1.00 10.00      A   
ATOM   2092 HH22 ARG A 220      21.605   5.086  -0.384  1.00 10.00      A   
ATOM   2093  C   ARG A 220      17.304  11.506  -4.539  1.00 10.00      A   
ATOM   2094  O   ARG A 220      18.344  11.990  -4.095  1.00 10.00      A   
ATOM   2095  N   ALA A 221      16.804  11.849  -5.724  1.00 10.00      A   
ATOM   2096  HN  ALA A 221      15.968  11.440  -6.030  1.00 10.00      A   
ATOM   2097  CA  ALA A 221      17.475  12.832  -6.577  1.00 10.00      A   
ATOM   2098  CB  ALA A 221      17.000  12.729  -8.018  1.00 10.00      A   
ATOM   2099  C   ALA A 221      17.284  14.252  -6.048  1.00 10.00      A   
ATOM   2100  O   ALA A 221      17.878  15.201  -6.558  1.00 10.00      A   
ATOM   2101  N   VAL A 222      16.454  14.388  -5.022  1.00 10.00      A   
ATOM   2102  HN  VAL A 222      16.017  13.593  -4.651  1.00 10.00      A   
ATOM   2103  CA  VAL A 222      16.194  15.685  -4.418  1.00 10.00      A   
ATOM   2104  CB  VAL A 222      14.738  15.802  -3.918  1.00 10.00      A   
ATOM   2105  CG1 VAL A 222      14.472  17.188  -3.345  1.00 10.00      A   
ATOM   2106  CG2 VAL A 222      13.759  15.491  -5.042  1.00 10.00      A   
ATOM   2107  C   VAL A 222      17.152  15.910  -3.254  1.00 10.00      A   
ATOM   2108  O   VAL A 222      17.199  15.110  -2.319  1.00 10.00      A   
ATOM   2109  N   PRO A 223      17.943  16.990  -3.314  1.00 10.00      A   
ATOM   2110  CA  PRO A 223      18.916  17.325  -2.268  1.00 10.00      A   
ATOM   2111  CB  PRO A 223      19.661  18.534  -2.840  1.00 10.00      A   
ATOM   2112  CG  PRO A 223      18.728  19.117  -3.843  1.00 10.00      A   
ATOM   2113  CD  PRO A 223      17.961  17.963  -4.417  1.00 10.00      A   
ATOM   2114  C   PRO A 223      18.264  17.684  -0.927  1.00 10.00      A   
ATOM   2115  O   PRO A 223      17.049  17.885  -0.836  1.00 10.00      A   
ATOM   2116  N   LEU A 224      19.093  17.779   0.104  1.00 10.00      A   
ATOM   2117  HN  LEU A 224      20.057  17.642  -0.048  1.00 10.00      A   
ATOM   2118  CA  LEU A 224      18.639  18.107   1.450  1.00 10.00      A   
ATOM   2119  CB  LEU A 224      19.533  17.386   2.470  1.00 10.00      A   
ATOM   2120  CG  LEU A 224      19.406  17.824   3.931  1.00 10.00      A   
ATOM   2121  CD1 LEU A 224      18.076  17.382   4.512  1.00 10.00      A   
ATOM   2122  CD2 LEU A 224      20.562  17.289   4.761  1.00 10.00      A   
ATOM   2123  C   LEU A 224      18.715  19.615   1.671  1.00 10.00      A   
ATOM   2124  O   LEU A 224      17.904  20.206   2.390  1.00 10.00      A   
ATOM   2125  N   GLU A 225      19.681  20.231   1.012  1.00 10.00      A   
ATOM   2126  HN  GLU A 225      20.271  19.693   0.431  1.00 10.00      A   
ATOM   2127  CA  GLU A 225      19.919  21.666   1.119  1.00 10.00      A   
ATOM   2128  CB  GLU A 225      21.315  22.026   0.590  1.00 10.00      A   
ATOM   2129  CG  GLU A 225      22.328  20.889   0.627  1.00 10.00      A   
ATOM   2130  CD  GLU A 225      22.130  19.899  -0.507  1.00 10.00      A   
ATOM   2131  OE1 GLU A 225      21.598  18.798  -0.252  1.00 10.00      A   
ATOM   2132  OE2 GLU A 225      22.473  20.233  -1.657  1.00 10.00      A   
ATOM   2133  C   GLU A 225      18.855  22.492   0.395  1.00 10.00      A   
ATOM   2134  O   GLU A 225      18.879  23.723   0.449  1.00 10.00      A   
ATOM   2135  N   LYS A 226      17.914  21.824  -0.265  1.00 10.00      A   
ATOM   2136  HN  LYS A 226      17.926  20.843  -0.262  1.00 10.00      A   
ATOM   2137  CA  LYS A 226      16.860  22.524  -0.992  1.00 10.00      A   
ATOM   2138  CB  LYS A 226      16.975  22.260  -2.497  1.00 10.00      A   
ATOM   2139  CG  LYS A 226      18.164  22.951  -3.152  1.00 10.00      A   
ATOM   2140  CD  LYS A 226      17.990  24.464  -3.168  1.00 10.00      A   
ATOM   2141  CE  LYS A 226      19.326  25.184  -3.314  1.00 10.00      A   
ATOM   2142  NZ  LYS A 226      20.045  24.802  -4.559  1.00 10.00      A   
ATOM   2143  HZ1 LYS A 226      20.443  23.844  -4.465  1.00 10.00      A   
ATOM   2144  HZ2 LYS A 226      20.822  25.470  -4.746  1.00 10.00      A   
ATOM   2145  HZ3 LYS A 226      19.394  24.815  -5.368  1.00 10.00      A   
ATOM   2146  C   LYS A 226      15.473  22.147  -0.485  1.00 10.00      A   
ATOM   2147  O   LYS A 226      14.468  22.404  -1.146  1.00 10.00      A   
ATOM   2148  N   LEU A 227      15.420  21.566   0.702  1.00 10.00      A   
ATOM   2149  HN  LEU A 227      16.252  21.422   1.204  1.00 10.00      A   
ATOM   2150  CA  LEU A 227      14.152  21.152   1.286  1.00 10.00      A   
ATOM   2151  CB  LEU A 227      14.358  19.985   2.248  1.00 10.00      A   
ATOM   2152  CG  LEU A 227      14.758  18.653   1.622  1.00 10.00      A   
ATOM   2153  CD1 LEU A 227      15.033  17.633   2.711  1.00 10.00      A   
ATOM   2154  CD2 LEU A 227      13.669  18.156   0.681  1.00 10.00      A   
ATOM   2155  C   LEU A 227      13.471  22.303   2.013  1.00 10.00      A   
ATOM   2156  O   LEU A 227      12.244  22.407   2.010  1.00 10.00      A   
ATOM   2157  N   ALA A 228      14.271  23.165   2.631  1.00 10.00      A   
ATOM   2158  HN  ALA A 228      15.242  23.022   2.596  1.00 10.00      A   
ATOM   2159  CA  ALA A 228      13.748  24.308   3.377  1.00 10.00      A   
ATOM   2160  CB  ALA A 228      14.885  25.126   3.967  1.00 10.00      A   
ATOM   2161  C   ALA A 228      12.857  25.184   2.506  1.00 10.00      A   
ATOM   2162  O   ALA A 228      11.795  25.631   2.942  1.00 10.00      A   
ATOM   2163  N   THR A 229      13.288  25.410   1.275  1.00 10.00      A   
ATOM   2164  HN  THR A 229      14.142  25.019   0.986  1.00 10.00      A   
ATOM   2165  CA  THR A 229      12.538  26.225   0.334  1.00 10.00      A   
ATOM   2166  CB  THR A 229      13.327  26.355  -0.978  1.00 10.00      A   
ATOM   2167  OG1 THR A 229      14.722  26.169  -0.687  1.00 10.00      A   
ATOM   2168  HG1 THR A 229      15.253  26.725  -1.273  1.00 10.00      A   
ATOM   2169  CG2 THR A 229      13.117  27.731  -1.594  1.00 10.00      A   
ATOM   2170  C   THR A 229      11.166  25.617   0.053  1.00 10.00      A   
ATOM   2171  O   THR A 229      10.156  26.321   0.020  1.00 10.00      A   
ATOM   2172  N   LEU A 230      11.132  24.298  -0.115  1.00 10.00      A   
ATOM   2173  HN  LEU A 230      11.965  23.785  -0.043  1.00 10.00      A   
ATOM   2174  CA  LEU A 230       9.886  23.591  -0.391  1.00 10.00      A   
ATOM   2175  CB  LEU A 230      10.171  22.155  -0.839  1.00 10.00      A   
ATOM   2176  CG  LEU A 230      11.013  22.006  -2.108  1.00 10.00      A   
ATOM   2177  CD1 LEU A 230      11.417  20.559  -2.321  1.00 10.00      A   
ATOM   2178  CD2 LEU A 230      10.260  22.538  -3.321  1.00 10.00      A   
ATOM   2179  C   LEU A 230       8.963  23.607   0.824  1.00 10.00      A   
ATOM   2180  O   LEU A 230       7.744  23.745   0.690  1.00 10.00      A   
ATOM   2181  N   LEU A 231       9.553  23.481   2.008  1.00 10.00      A   
ATOM   2182  HN  LEU A 231      10.529  23.377   2.047  1.00 10.00      A   
ATOM   2183  CA  LEU A 231       8.791  23.488   3.251  1.00 10.00      A   
ATOM   2184  CB  LEU A 231       9.675  23.082   4.431  1.00 10.00      A   
ATOM   2185  CG  LEU A 231      10.132  21.625   4.455  1.00 10.00      A   
ATOM   2186  CD1 LEU A 231      11.258  21.440   5.455  1.00 10.00      A   
ATOM   2187  CD2 LEU A 231       8.966  20.705   4.778  1.00 10.00      A   
ATOM   2188  C   LEU A 231       8.180  24.862   3.503  1.00 10.00      A   
ATOM   2189  O   LEU A 231       7.060  24.976   4.000  1.00 10.00      A   
ATOM   2190  N   GLN A 232       8.926  25.906   3.150  1.00 10.00      A   
ATOM   2191  HN  GLN A 232       9.822  25.749   2.773  1.00 10.00      A   
ATOM   2192  CA  GLN A 232       8.458  27.276   3.325  1.00 10.00      A   
ATOM   2193  CB  GLN A 232       9.608  28.274   3.171  1.00 10.00      A   
ATOM   2194  CG  GLN A 232      10.558  28.333   4.359  1.00 10.00      A   
ATOM   2195  CD  GLN A 232       9.888  28.817   5.630  1.00 10.00      A   
ATOM   2196  OE1 GLN A 232       8.901  29.552   5.586  1.00 10.00      A   
ATOM   2197  NE2 GLN A 232      10.436  28.430   6.775  1.00 10.00      A   
ATOM   2198 HE21 GLN A 232      11.240  27.861   6.735  1.00 10.00      A   
ATOM   2199 HE22 GLN A 232      10.020  28.723   7.614  1.00 10.00      A   
ATOM   2200  C   GLN A 232       7.343  27.597   2.336  1.00 10.00      A   
ATOM   2201  O   GLN A 232       6.528  28.491   2.562  1.00 10.00      A   
ATOM   2202  N   ARG A 233       7.307  26.862   1.233  1.00 10.00      A   
ATOM   2203  HN  ARG A 233       7.990  26.170   1.096  1.00 10.00      A   
ATOM   2204  CA  ARG A 233       6.279  27.068   0.223  1.00 10.00      A   
ATOM   2205  CB  ARG A 233       6.756  26.629  -1.166  1.00 10.00      A   
ATOM   2206  CG  ARG A 233       7.872  27.478  -1.756  1.00 10.00      A   
ATOM   2207  CD  ARG A 233       7.489  28.947  -1.811  1.00 10.00      A   
ATOM   2208  NE  ARG A 233       8.416  29.731  -2.624  1.00 10.00      A   
ATOM   2209  HE  ARG A 233       8.967  29.244  -3.284  1.00 10.00      A   
ATOM   2210  CZ  ARG A 233       8.548  31.051  -2.536  1.00 10.00      A   
ATOM   2211  NH1 ARG A 233       7.814  31.744  -1.675  1.00 10.00      A   
ATOM   2212 HH11 ARG A 233       7.918  32.778  -1.608  1.00 10.00      A   
ATOM   2213 HH12 ARG A 233       7.123  31.257  -1.064  1.00 10.00      A   
ATOM   2214  NH2 ARG A 233       9.403  31.675  -3.326  1.00 10.00      A   
ATOM   2215 HH21 ARG A 233       9.517  32.709  -3.270  1.00 10.00      A   
ATOM   2216 HH22 ARG A 233       9.968  31.123  -4.021  1.00 10.00      A   
ATOM   2217  C   ARG A 233       4.988  26.341   0.596  1.00 10.00      A   
ATOM   2218  O   ARG A 233       3.916  26.696   0.120  1.00 10.00      A   
ATOM   2219  N   ALA A 234       5.091  25.334   1.461  1.00 10.00      A   
ATOM   2220  HN  ALA A 234       5.972  25.102   1.827  1.00 10.00      A   
ATOM   2221  CA  ALA A 234       3.923  24.570   1.887  1.00 10.00      A   
ATOM   2222  CB  ALA A 234       3.790  23.296   1.071  1.00 10.00      A   
ATOM   2223  C   ALA A 234       3.979  24.250   3.381  1.00 10.00      A   
ATOM   2224  O   ALA A 234       4.466  23.191   3.785  1.00 10.00      A   
ATOM   2225  N   PRO A 235       3.485  25.164   4.227  1.00 10.00      A   
ATOM   2226  CA  PRO A 235       3.481  24.975   5.679  1.00 10.00      A   
ATOM   2227  CB  PRO A 235       3.355  26.402   6.206  1.00 10.00      A   
ATOM   2228  CG  PRO A 235       2.567  27.113   5.160  1.00 10.00      A   
ATOM   2229  CD  PRO A 235       2.913  26.467   3.841  1.00 10.00      A   
ATOM   2230  C   PRO A 235       2.303  24.128   6.160  1.00 10.00      A   
ATOM   2231  O   PRO A 235       2.278  23.678   7.305  1.00 10.00      A   
ATOM   2232  N   GLN A 236       1.336  23.904   5.275  1.00 10.00      A   
ATOM   2233  HN  GLN A 236       1.414  24.295   4.376  1.00 10.00      A   
ATOM   2234  CA  GLN A 236       0.151  23.114   5.607  1.00 10.00      A   
ATOM   2235  CB  GLN A 236      -1.081  23.649   4.861  1.00 10.00      A   
ATOM   2236  CG  GLN A 236      -1.136  23.291   3.378  1.00 10.00      A   
ATOM   2237  CD  GLN A 236      -0.161  24.088   2.531  1.00 10.00      A   
ATOM   2238  OE1 GLN A 236       0.177  25.228   2.851  1.00 10.00      A   
ATOM   2239  NE2 GLN A 236       0.308  23.489   1.450  1.00 10.00      A   
ATOM   2240 HE21 GLN A 236       0.008  22.570   1.264  1.00 10.00      A   
ATOM   2241 HE22 GLN A 236       0.925  23.986   0.874  1.00 10.00      A   
ATOM   2242  C   GLN A 236       0.357  21.634   5.290  1.00 10.00      A   
ATOM   2243  O   GLN A 236      -0.586  20.842   5.325  1.00 10.00      A   
ATOM   2244  N   LEU A 237       1.597  21.270   4.994  1.00 10.00      A   
ATOM   2245  HN  LEU A 237       2.307  21.943   5.014  1.00 10.00      A   
ATOM   2246  CA  LEU A 237       1.935  19.897   4.658  1.00 10.00      A   
ATOM   2247  CB  LEU A 237       3.391  19.819   4.200  1.00 10.00      A   
ATOM   2248  CG  LEU A 237       3.746  18.695   3.226  1.00 10.00      A   
ATOM   2249  CD1 LEU A 237       3.069  18.915   1.884  1.00 10.00      A   
ATOM   2250  CD2 LEU A 237       5.252  18.601   3.053  1.00 10.00      A   
ATOM   2251  C   LEU A 237       1.706  18.972   5.851  1.00 10.00      A   
ATOM   2252  O   LEU A 237       2.168  19.248   6.958  1.00 10.00      A   
ATOM   2253  N   GLU A 238       0.976  17.888   5.615  1.00 10.00      A   
ATOM   2254  HN  GLU A 238       0.622  17.741   4.713  1.00 10.00      A   
ATOM   2255  CA  GLU A 238       0.682  16.907   6.652  1.00 10.00      A   
ATOM   2256  CB  GLU A 238      -0.791  16.489   6.601  1.00 10.00      A   
ATOM   2257  CG  GLU A 238      -1.771  17.607   6.917  1.00 10.00      A   
ATOM   2258  CD  GLU A 238      -3.198  17.110   7.035  1.00 10.00      A   
ATOM   2259  OE1 GLU A 238      -3.796  16.748   6.001  1.00 10.00      A   
ATOM   2260  OE2 GLU A 238      -3.729  17.069   8.167  1.00 10.00      A   
ATOM   2261  C   GLU A 238       1.582  15.685   6.492  1.00 10.00      A   
ATOM   2262  O   GLU A 238       2.022  15.086   7.476  1.00 10.00      A   
ATOM   2263  N   GLU A 239       1.849  15.319   5.246  1.00 10.00      A   
ATOM   2264  HN  GLU A 239       1.452  15.828   4.503  1.00 10.00      A   
ATOM   2265  CA  GLU A 239       2.711  14.183   4.943  1.00 10.00      A   
ATOM   2266  CB  GLU A 239       1.958  13.121   4.140  1.00 10.00      A   
ATOM   2267  CG  GLU A 239       0.764  12.520   4.858  1.00 10.00      A   
ATOM   2268  CD  GLU A 239       0.141  11.382   4.074  1.00 10.00      A   
ATOM   2269  OE1 GLU A 239       0.297  10.215   4.488  1.00 10.00      A   
ATOM   2270  OE2 GLU A 239      -0.506  11.650   3.038  1.00 10.00      A   
ATOM   2271  C   GLU A 239       3.932  14.649   4.165  1.00 10.00      A   
ATOM   2272  O   GLU A 239       3.804  15.234   3.086  1.00 10.00      A   
ATOM   2273  N   LEU A 240       5.110  14.392   4.709  1.00 10.00      A   
ATOM   2274  HN  LEU A 240       5.150  13.912   5.567  1.00 10.00      A   
ATOM   2275  CA  LEU A 240       6.350  14.803   4.066  1.00 10.00      A   
ATOM   2276  CB  LEU A 240       7.139  15.739   4.986  1.00 10.00      A   
ATOM   2277  CG  LEU A 240       8.535  16.162   4.517  1.00 10.00      A   
ATOM   2278  CD1 LEU A 240       8.469  16.893   3.183  1.00 10.00      A   
ATOM   2279  CD2 LEU A 240       9.206  17.029   5.570  1.00 10.00      A   
ATOM   2280  C   LEU A 240       7.203  13.605   3.657  1.00 10.00      A   
ATOM   2281  O   LEU A 240       7.534  12.745   4.479  1.00 10.00      A   
ATOM   2282  N   GLY A 241       7.534  13.554   2.380  1.00 10.00      A   
ATOM   2283  HN  GLY A 241       7.211  14.254   1.775  1.00 10.00      A   
ATOM   2284  CA  GLY A 241       8.356  12.490   1.860  1.00 10.00      A   
ATOM   2285  C   GLY A 241       9.739  12.997   1.523  1.00 10.00      A   
ATOM   2286  O   GLY A 241      10.020  13.339   0.377  1.00 10.00      A   
ATOM   2287  N   THR A 242      10.589  13.062   2.530  1.00 10.00      A   
ATOM   2288  HN  THR A 242      10.293  12.774   3.420  1.00 10.00      A   
ATOM   2289  CA  THR A 242      11.952  13.536   2.371  1.00 10.00      A   
ATOM   2290  CB  THR A 242      12.639  13.576   3.746  1.00 10.00      A   
ATOM   2291  OG1 THR A 242      11.668  13.949   4.738  1.00 10.00      A   
ATOM   2292  HG1 THR A 242      11.940  14.776   5.163  1.00 10.00      A   
ATOM   2293  CG2 THR A 242      13.776  14.586   3.750  1.00 10.00      A   
ATOM   2294  C   THR A 242      12.751  12.628   1.438  1.00 10.00      A   
ATOM   2295  O   THR A 242      12.613  11.404   1.476  1.00 10.00      A   
ATOM   2296  N   GLY A 243      13.571  13.233   0.591  1.00 10.00      A   
ATOM   2297  HN  GLY A 243      13.631  14.213   0.596  1.00 10.00      A   
ATOM   2298  CA  GLY A 243      14.387  12.468  -0.329  1.00 10.00      A   
ATOM   2299  C   GLY A 243      15.778  12.252   0.222  1.00 10.00      A   
ATOM   2300  O   GLY A 243      15.967  11.461   1.145  1.00 10.00      A   
ATOM   2301  N   GLY A 244      16.751  12.966  -0.325  1.00 10.00      A   
ATOM   2302  HN  GLY A 244      16.541  13.605  -1.043  1.00 10.00      A   
ATOM   2303  CA  GLY A 244      18.112  12.834   0.144  1.00 10.00      A   
ATOM   2304  C   GLY A 244      18.302  13.546   1.465  1.00 10.00      A   
ATOM   2305  O   GLY A 244      17.927  14.712   1.605  1.00 10.00      A   
ATOM   2306  N   TYR A 245      18.859  12.845   2.439  1.00 10.00      A   
ATOM   2307  HN  TYR A 245      19.118  11.910   2.274  1.00 10.00      A   
ATOM   2308  CA  TYR A 245      19.084  13.416   3.757  1.00 10.00      A   
ATOM   2309  CB  TYR A 245      18.275  12.636   4.796  1.00 10.00      A   
ATOM   2310  CG  TYR A 245      17.746  13.478   5.935  1.00 10.00      A   
ATOM   2311  CD1 TYR A 245      16.755  14.420   5.721  1.00 10.00      A   
ATOM   2312  CD2 TYR A 245      18.234  13.320   7.226  1.00 10.00      A   
ATOM   2313  CE1 TYR A 245      16.260  15.182   6.759  1.00 10.00      A   
ATOM   2314  CE2 TYR A 245      17.745  14.077   8.272  1.00 10.00      A   
ATOM   2315  CZ  TYR A 245      16.759  15.008   8.033  1.00 10.00      A   
ATOM   2316  OH  TYR A 245      16.260  15.768   9.069  1.00 10.00      A   
ATOM   2317  HH  TYR A 245      16.951  15.898   9.735  1.00 10.00      A   
ATOM   2318  C   TYR A 245      20.566  13.389   4.111  1.00 10.00      A   
ATOM   2319  O   TYR A 245      20.938  13.252   5.278  1.00 10.00      A   
ATOM   2320  N   THR A 246      21.407  13.533   3.098  1.00 10.00      A   
ATOM   2321  HN  THR A 246      21.051  13.663   2.197  1.00 10.00      A   
ATOM   2322  CA  THR A 246      22.846  13.519   3.297  1.00 10.00      A   
ATOM   2323  CB  THR A 246      23.493  12.267   2.667  1.00 10.00      A   
ATOM   2324  OG1 THR A 246      24.922  12.371   2.714  1.00 10.00      A   
ATOM   2325  HG1 THR A 246      25.267  12.490   1.819  1.00 10.00      A   
ATOM   2326  CG2 THR A 246      23.033  12.073   1.227  1.00 10.00      A   
ATOM   2327  C   THR A 246      23.500  14.783   2.746  1.00 10.00      A   
ATOM   2328  O   THR A 246      23.286  15.154   1.589  1.00 10.00      A   
ATOM   2329  N   ALA A 247      24.287  15.438   3.591  1.00 10.00      A   
ATOM   2330  HN  ALA A 247      24.403  15.083   4.499  1.00 10.00      A   
ATOM   2331  CA  ALA A 247      24.988  16.663   3.223  1.00 10.00      A   
ATOM   2332  CB  ALA A 247      23.989  17.789   2.992  1.00 10.00      A   
ATOM   2333  C   ALA A 247      25.973  17.050   4.325  1.00 10.00      A   
ATOM   2334  O   ALA A 247      25.939  16.486   5.424  1.00 10.00      A   
ATOM   2335  N   GLU A 248      26.854  18.000   4.028  1.00 10.00      A   
ATOM   2336  HN  GLU A 248      26.842  18.397   3.127  1.00 10.00      A   
ATOM   2337  CA  GLU A 248      27.837  18.465   5.002  1.00 10.00      A   
ATOM   2338  CB  GLU A 248      28.835  19.434   4.354  1.00 10.00      A   
ATOM   2339  CG  GLU A 248      29.947  19.889   5.288  1.00 10.00      A   
ATOM   2340  CD  GLU A 248      30.828  20.971   4.694  1.00 10.00      A   
ATOM   2341  OE1 GLU A 248      31.871  20.637   4.090  1.00 10.00      A   
ATOM   2342  OE2 GLU A 248      30.494  22.161   4.845  1.00 10.00      A   
ATOM   2343  C   GLU A 248      27.134  19.138   6.178  1.00 10.00      A   
ATOM   2344  O   GLU A 248      26.244  19.966   5.981  1.00 10.00      A   
ATOM   2345  N   VAL A 249      27.525  18.761   7.393  1.00 10.00      A   
ATOM   2346  HN  VAL A 249      28.229  18.086   7.478  1.00 10.00      A   
ATOM   2347  CA  VAL A 249      26.938  19.328   8.602  1.00 10.00      A   
ATOM   2348  CB  VAL A 249      27.383  18.566   9.869  1.00 10.00      A   
ATOM   2349  CG1 VAL A 249      26.632  19.075  11.093  1.00 10.00      A   
ATOM   2350  CG2 VAL A 249      27.158  17.073   9.690  1.00 10.00      A   
ATOM   2351  C   VAL A 249      27.292  20.806   8.730  1.00 10.00      A   
ATOM   2352  O   VAL A 249      28.396  21.165   9.146  1.00 10.00      A   
ATOM   2353  N   ARG A 250      26.349  21.654   8.359  1.00 10.00      A   
ATOM   2354  HN  ARG A 250      25.484  21.298   8.040  1.00 10.00      A   
ATOM   2355  CA  ARG A 250      26.538  23.092   8.409  1.00 10.00      A   
ATOM   2356  CB  ARG A 250      26.523  23.666   6.993  1.00 10.00      A   
ATOM   2357  CG  ARG A 250      27.850  23.560   6.264  1.00 10.00      A   
ATOM   2358  CD  ARG A 250      27.703  23.903   4.791  1.00 10.00      A   
ATOM   2359  NE  ARG A 250      27.088  25.215   4.578  1.00 10.00      A   
ATOM   2360  HE  ARG A 250      26.419  25.518   5.246  1.00 10.00      A   
ATOM   2361  CZ  ARG A 250      27.383  26.020   3.553  1.00 10.00      A   
ATOM   2362  NH1 ARG A 250      28.292  25.652   2.650  1.00 10.00      A   
ATOM   2363 HH11 ARG A 250      28.775  24.735   2.744  1.00 10.00      A   
ATOM   2364 HH12 ARG A 250      28.523  26.278   1.848  1.00 10.00      A   
ATOM   2365  NH2 ARG A 250      26.757  27.184   3.429  1.00 10.00      A   
ATOM   2366 HH21 ARG A 250      26.029  27.467   4.136  1.00 10.00      A   
ATOM   2367 HH22 ARG A 250      26.980  27.821   2.638  1.00 10.00      A   
ATOM   2368  C   ARG A 250      25.434  23.735   9.238  1.00 10.00      A   
ATOM   2369  O   ARG A 250      24.253  23.446   9.036  1.00 10.00      A   
ATOM   2370  N   PRO A 251      25.800  24.621  10.176  1.00 10.00      A   
ATOM   2371  CA  PRO A 251      24.831  25.304  11.044  1.00 10.00      A   
ATOM   2372  CB  PRO A 251      25.702  26.258  11.867  1.00 10.00      A   
ATOM   2373  CG  PRO A 251      27.063  25.653  11.829  1.00 10.00      A   
ATOM   2374  CD  PRO A 251      27.185  25.027  10.472  1.00 10.00      A   
ATOM   2375  C   PRO A 251      23.800  26.100  10.248  1.00 10.00      A   
ATOM   2376  O   PRO A 251      22.617  26.115  10.586  1.00 10.00      A   
ATOM   2377  N   ASP A 252      24.258  26.741   9.175  1.00 10.00      A   
ATOM   2378  HN  ASP A 252      25.208  26.658   8.938  1.00 10.00      A   
ATOM   2379  CA  ASP A 252      23.385  27.557   8.332  1.00 10.00      A   
ATOM   2380  CB  ASP A 252      24.184  28.356   7.292  1.00 10.00      A   
ATOM   2381  CG  ASP A 252      24.891  27.497   6.262  1.00 10.00      A   
ATOM   2382  OD1 ASP A 252      24.686  27.731   5.053  1.00 10.00      A   
ATOM   2383  OD2 ASP A 252      25.672  26.602   6.650  1.00 10.00      A   
ATOM   2384  C   ASP A 252      22.285  26.733   7.674  1.00 10.00      A   
ATOM   2385  O   ASP A 252      21.147  27.192   7.547  1.00 10.00      A   
ATOM   2386  N   VAL A 253      22.616  25.508   7.286  1.00 10.00      A   
ATOM   2387  HN  VAL A 253      23.532  25.190   7.435  1.00 10.00      A   
ATOM   2388  CA  VAL A 253      21.651  24.623   6.649  1.00 10.00      A   
ATOM   2389  CB  VAL A 253      22.346  23.551   5.780  1.00 10.00      A   
ATOM   2390  CG1 VAL A 253      21.328  22.784   4.947  1.00 10.00      A   
ATOM   2391  CG2 VAL A 253      23.404  24.181   4.889  1.00 10.00      A   
ATOM   2392  C   VAL A 253      20.784  23.940   7.703  1.00 10.00      A   
ATOM   2393  O   VAL A 253      19.563  23.826   7.545  1.00 10.00      A   
ATOM   2394  N   TYR A 254      21.429  23.508   8.784  1.00 10.00      A   
ATOM   2395  HN  TYR A 254      22.404  23.636   8.836  1.00 10.00      A   
ATOM   2396  CA  TYR A 254      20.751  22.837   9.887  1.00 10.00      A   
ATOM   2397  CB  TYR A 254      21.757  22.508  10.994  1.00 10.00      A   
ATOM   2398  CG  TYR A 254      21.201  21.663  12.119  1.00 10.00      A   
ATOM   2399  CD1 TYR A 254      21.181  20.277  12.029  1.00 10.00      A   
ATOM   2400  CD2 TYR A 254      20.712  22.251  13.280  1.00 10.00      A   
ATOM   2401  CE1 TYR A 254      20.688  19.502  13.063  1.00 10.00      A   
ATOM   2402  CE2 TYR A 254      20.219  21.483  14.316  1.00 10.00      A   
ATOM   2403  CZ  TYR A 254      20.210  20.111  14.204  1.00 10.00      A   
ATOM   2404  OH  TYR A 254      19.726  19.343  15.238  1.00 10.00      A   
ATOM   2405  HH  TYR A 254      20.430  18.777  15.574  1.00 10.00      A   
ATOM   2406  C   TYR A 254      19.617  23.690  10.445  1.00 10.00      A   
ATOM   2407  O   TYR A 254      18.500  23.206  10.640  1.00 10.00      A   
ATOM   2408  N   SER A 255      19.908  24.955  10.695  1.00 10.00      A   
ATOM   2409  HN  SER A 255      20.820  25.282  10.523  1.00 10.00      A   
ATOM   2410  CA  SER A 255      18.915  25.869  11.231  1.00 10.00      A   
ATOM   2411  CB  SER A 255      19.567  27.201  11.602  1.00 10.00      A   
ATOM   2412  OG  SER A 255      20.692  26.995  12.441  1.00 10.00      A   
ATOM   2413  HG  SER A 255      20.489  26.307  13.091  1.00 10.00      A   
ATOM   2414  C   SER A 255      17.769  26.087  10.249  1.00 10.00      A   
ATOM   2415  O   SER A 255      16.601  26.059  10.638  1.00 10.00      A   
ATOM   2416  N   GLY A 256      18.110  26.276   8.975  1.00 10.00      A   
ATOM   2417  HN  GLY A 256      19.059  26.265   8.726  1.00 10.00      A   
ATOM   2418  CA  GLY A 256      17.101  26.502   7.954  1.00 10.00      A   
ATOM   2419  C   GLY A 256      16.077  25.390   7.888  1.00 10.00      A   
ATOM   2420  O   GLY A 256      14.874  25.648   7.807  1.00 10.00      A   
ATOM   2421  N   LEU A 257      16.554  24.154   7.938  1.00 10.00      A   
ATOM   2422  HN  LEU A 257      17.524  24.020   8.002  1.00 10.00      A   
ATOM   2423  CA  LEU A 257      15.679  22.993   7.892  1.00 10.00      A   
ATOM   2424  CB  LEU A 257      16.503  21.710   7.770  1.00 10.00      A   
ATOM   2425  CG  LEU A 257      17.157  21.459   6.413  1.00 10.00      A   
ATOM   2426  CD1 LEU A 257      18.331  20.508   6.560  1.00 10.00      A   
ATOM   2427  CD2 LEU A 257      16.143  20.905   5.426  1.00 10.00      A   
ATOM   2428  C   LEU A 257      14.792  22.930   9.131  1.00 10.00      A   
ATOM   2429  O   LEU A 257      13.575  22.776   9.025  1.00 10.00      A   
ATOM   2430  N   SER A 258      15.410  23.086  10.299  1.00 10.00      A   
ATOM   2431  HN  SER A 258      16.378  23.240  10.307  1.00 10.00      A   
ATOM   2432  CA  SER A 258      14.696  23.042  11.569  1.00 10.00      A   
ATOM   2433  CB  SER A 258      15.687  23.169  12.730  1.00 10.00      A   
ATOM   2434  OG  SER A 258      16.787  22.288  12.551  1.00 10.00      A   
ATOM   2435  HG  SER A 258      17.434  22.689  11.956  1.00 10.00      A   
ATOM   2436  C   SER A 258      13.627  24.133  11.650  1.00 10.00      A   
ATOM   2437  O   SER A 258      12.536  23.910  12.184  1.00 10.00      A   
ATOM   2438  N   VAL A 259      13.941  25.310  11.118  1.00 10.00      A   
ATOM   2439  HN  VAL A 259      14.835  25.438  10.725  1.00 10.00      A   
ATOM   2440  CA  VAL A 259      12.999  26.428  11.121  1.00 10.00      A   
ATOM   2441  CB  VAL A 259      13.682  27.749  10.697  1.00 10.00      A   
ATOM   2442  CG1 VAL A 259      12.653  28.835  10.422  1.00 10.00      A   
ATOM   2443  CG2 VAL A 259      14.658  28.208  11.769  1.00 10.00      A   
ATOM   2444  C   VAL A 259      11.809  26.137  10.207  1.00 10.00      A   
ATOM   2445  O   VAL A 259      10.660  26.422  10.548  1.00 10.00      A   
ATOM   2446  N   ALA A 260      12.092  25.551   9.052  1.00 10.00      A   
ATOM   2447  HN  ALA A 260      13.029  25.342   8.835  1.00 10.00      A   
ATOM   2448  CA  ALA A 260      11.048  25.219   8.092  1.00 10.00      A   
ATOM   2449  CB  ALA A 260      11.655  24.829   6.754  1.00 10.00      A   
ATOM   2450  C   ALA A 260      10.150  24.105   8.619  1.00 10.00      A   
ATOM   2451  O   ALA A 260       8.932  24.145   8.452  1.00 10.00      A   
ATOM   2452  N   LEU A 261      10.759  23.120   9.271  1.00 10.00      A   
ATOM   2453  HN  LEU A 261      11.735  23.153   9.382  1.00 10.00      A   
ATOM   2454  CA  LEU A 261      10.023  21.987   9.818  1.00 10.00      A   
ATOM   2455  CB  LEU A 261      10.983  20.907  10.312  1.00 10.00      A   
ATOM   2456  CG  LEU A 261      11.781  20.174   9.232  1.00 10.00      A   
ATOM   2457  CD1 LEU A 261      12.882  19.335   9.860  1.00 10.00      A   
ATOM   2458  CD2 LEU A 261      10.864  19.304   8.386  1.00 10.00      A   
ATOM   2459  C   LEU A 261       9.080  22.412  10.936  1.00 10.00      A   
ATOM   2460  O   LEU A 261       7.961  21.908  11.039  1.00 10.00      A   
ATOM   2461  N   SER A 262       9.525  23.349  11.764  1.00 10.00      A   
ATOM   2462  HN  SER A 262      10.425  23.718  11.637  1.00 10.00      A   
ATOM   2463  CA  SER A 262       8.705  23.837  12.863  1.00 10.00      A   
ATOM   2464  CB  SER A 262       9.553  24.588  13.894  1.00 10.00      A   
ATOM   2465  OG  SER A 262      10.543  25.385  13.265  1.00 10.00      A   
ATOM   2466  HG  SER A 262      11.309  24.836  13.046  1.00 10.00      A   
ATOM   2467  C   SER A 262       7.563  24.707  12.345  1.00 10.00      A   
ATOM   2468  O   SER A 262       6.602  24.984  13.062  1.00 10.00      A   
ATOM   2469  N   GLY A 263       7.682  25.133  11.092  1.00 10.00      A   
ATOM   2470  HN  GLY A 263       8.478  24.887  10.578  1.00 10.00      A   
ATOM   2471  CA  GLY A 263       6.659  25.951  10.479  1.00 10.00      A   
ATOM   2472  C   GLY A 263       5.477  25.111  10.050  1.00 10.00      A   
ATOM   2473  O   GLY A 263       4.338  25.584  10.046  1.00 10.00      A   
ATOM   2474  N   CYS A 264       5.751  23.863   9.698  1.00 10.00      A   
ATOM   2475  HN  CYS A 264       6.681  23.556   9.731  1.00 10.00      A   
ATOM   2476  CA  CYS A 264       4.718  22.930   9.278  1.00 10.00      A   
ATOM   2477  CB  CYS A 264       5.263  21.959   8.226  1.00 10.00      A   
ATOM   2478  SG  CYS A 264       6.133  22.746   6.847  1.00 10.00      A   
ATOM   2479  HG  CYS A 264       5.457  22.487   5.732  1.00 10.00      A   
ATOM   2480  C   CYS A 264       4.190  22.169  10.491  1.00 10.00      A   
ATOM   2481  O   CYS A 264       4.680  21.090  10.838  1.00 10.00      A   
ATOM   2482  N   LYS A 265       3.191  22.748  11.144  1.00 10.00      A   
ATOM   2483  HN  LYS A 265       2.836  23.602  10.815  1.00 10.00      A   
ATOM   2484  CA  LYS A 265       2.604  22.145  12.335  1.00 10.00      A   
ATOM   2485  CB  LYS A 265       1.975  23.215  13.235  1.00 10.00      A   
ATOM   2486  CG  LYS A 265       2.925  24.333  13.638  1.00 10.00      A   
ATOM   2487  CD  LYS A 265       2.639  25.611  12.863  1.00 10.00      A   
ATOM   2488  CE  LYS A 265       3.683  26.680  13.147  1.00 10.00      A   
ATOM   2489  NZ  LYS A 265       3.385  27.943  12.423  1.00 10.00      A   
ATOM   2490  HZ1 LYS A 265       3.247  27.749  11.413  1.00 10.00      A   
ATOM   2491  HZ2 LYS A 265       4.171  28.616  12.531  1.00 10.00      A   
ATOM   2492  HZ3 LYS A 265       2.517  28.376  12.805  1.00 10.00      A   
ATOM   2493  C   LYS A 265       1.569  21.086  11.976  1.00 10.00      A   
ATOM   2494  O   LYS A 265       1.121  20.327  12.834  1.00 10.00      A   
ATOM   2495  N   GLU A 266       1.204  21.024  10.705  1.00 10.00      A   
ATOM   2496  HN  GLU A 266       1.607  21.639  10.060  1.00 10.00      A   
ATOM   2497  CA  GLU A 266       0.207  20.062  10.247  1.00 10.00      A   
ATOM   2498  CB  GLU A 266      -0.525  20.573   9.000  1.00 10.00      A   
ATOM   2499  CG  GLU A 266      -0.634  22.089   8.890  1.00 10.00      A   
ATOM   2500  CD  GLU A 266      -1.230  22.760  10.113  1.00 10.00      A   
ATOM   2501  OE1 GLU A 266      -0.914  23.941  10.348  1.00 10.00      A   
ATOM   2502  OE2 GLU A 266      -2.009  22.118  10.847  1.00 10.00      A   
ATOM   2503  C   GLU A 266       0.829  18.695   9.971  1.00 10.00      A   
ATOM   2504  O   GLU A 266       0.114  17.709   9.778  1.00 10.00      A   
ATOM   2505  N   LEU A 267       2.159  18.639   9.975  1.00 10.00      A   
ATOM   2506  HN  LEU A 267       2.668  19.456  10.156  1.00 10.00      A   
ATOM   2507  CA  LEU A 267       2.886  17.403   9.715  1.00 10.00      A   
ATOM   2508  CB  LEU A 267       4.396  17.649   9.741  1.00 10.00      A   
ATOM   2509  CG  LEU A 267       5.022  18.203   8.459  1.00 10.00      A   
ATOM   2510  CD1 LEU A 267       6.505  18.476   8.666  1.00 10.00      A   
ATOM   2511  CD2 LEU A 267       4.819  17.233   7.308  1.00 10.00      A   
ATOM   2512  C   LEU A 267       2.513  16.304  10.707  1.00 10.00      A   
ATOM   2513  O   LEU A 267       2.482  16.530  11.921  1.00 10.00      A   
ATOM   2514  N   ARG A 268       2.204  15.129  10.172  1.00 10.00      A   
ATOM   2515  HN  ARG A 268       2.221  15.041   9.192  1.00 10.00      A   
ATOM   2516  CA  ARG A 268       1.832  13.970  10.980  1.00 10.00      A   
ATOM   2517  CB  ARG A 268       0.322  13.718  10.895  1.00 10.00      A   
ATOM   2518  CG  ARG A 268      -0.551  14.794  11.522  1.00 10.00      A   
ATOM   2519  CD  ARG A 268      -0.313  14.910  13.019  1.00 10.00      A   
ATOM   2520  NE  ARG A 268      -1.302  15.773  13.657  1.00 10.00      A   
ATOM   2521  HE  ARG A 268      -2.058  15.331  14.114  1.00 10.00      A   
ATOM   2522  CZ  ARG A 268      -1.240  17.105  13.656  1.00 10.00      A   
ATOM   2523  NH1 ARG A 268      -0.236  17.730  13.048  1.00 10.00      A   
ATOM   2524 HH11 ARG A 268      -0.191  18.778  13.046  1.00 10.00      A   
ATOM   2525 HH12 ARG A 268       0.513  17.180  12.575  1.00 10.00      A   
ATOM   2526  NH2 ARG A 268      -2.188  17.810  14.253  1.00 10.00      A   
ATOM   2527 HH21 ARG A 268      -2.980  17.326  14.725  1.00 10.00      A   
ATOM   2528 HH22 ARG A 268      -2.145  18.854  14.252  1.00 10.00      A   
ATOM   2529  C   ARG A 268       2.565  12.718  10.504  1.00 10.00      A   
ATOM   2530  O   ARG A 268       2.776  11.780  11.276  1.00 10.00      A   
ATOM   2531  N   CYS A 269       2.949  12.706   9.234  1.00 10.00      A   
ATOM   2532  HN  CYS A 269       2.772  13.485   8.670  1.00 10.00      A   
ATOM   2533  CA  CYS A 269       3.636  11.563   8.654  1.00 10.00      A   
ATOM   2534  CB  CYS A 269       2.744  10.895   7.604  1.00 10.00      A   
ATOM   2535  SG  CYS A 269       3.535   9.551   6.691  1.00 10.00      A   
ATOM   2536  HG  CYS A 269       3.109   9.604   5.436  1.00 10.00      A   
ATOM   2537  C   CYS A 269       4.964  11.968   8.024  1.00 10.00      A   
ATOM   2538  O   CYS A 269       5.026  12.928   7.249  1.00 10.00      A   
ATOM   2539  N   LEU A 270       6.017  11.230   8.367  1.00 10.00      A   
ATOM   2540  HN  LEU A 270       5.890  10.490   9.001  1.00 10.00      A   
ATOM   2541  CA  LEU A 270       7.354  11.474   7.833  1.00 10.00      A   
ATOM   2542  CB  LEU A 270       8.314  11.921   8.942  1.00 10.00      A   
ATOM   2543  CG  LEU A 270       8.274  13.404   9.322  1.00 10.00      A   
ATOM   2544  CD1 LEU A 270       9.212  13.687  10.484  1.00 10.00      A   
ATOM   2545  CD2 LEU A 270       8.631  14.273   8.128  1.00 10.00      A   
ATOM   2546  C   LEU A 270       7.879  10.206   7.160  1.00 10.00      A   
ATOM   2547  O   LEU A 270       7.948   9.144   7.786  1.00 10.00      A   
ATOM   2548  N   SER A 271       8.230  10.314   5.884  1.00 10.00      A   
ATOM   2549  HN  SER A 271       8.167  11.190   5.438  1.00 10.00      A   
ATOM   2550  CA  SER A 271       8.730   9.172   5.128  1.00 10.00      A   
ATOM   2551  CB  SER A 271       7.622   8.624   4.223  1.00 10.00      A   
ATOM   2552  OG  SER A 271       6.392   9.287   4.473  1.00 10.00      A   
ATOM   2553  HG  SER A 271       6.503   9.886   5.221  1.00 10.00      A   
ATOM   2554  C   SER A 271       9.935   9.559   4.275  1.00 10.00      A   
ATOM   2555  O   SER A 271      10.155  10.740   3.996  1.00 10.00      A   
ATOM   2556  N   GLY A 272      10.717   8.557   3.879  1.00 10.00      A   
ATOM   2557  HN  GLY A 272      10.513   7.648   4.172  1.00 10.00      A   
ATOM   2558  CA  GLY A 272      11.880   8.794   3.047  1.00 10.00      A   
ATOM   2559  C   GLY A 272      13.168   8.743   3.836  1.00 10.00      A   
ATOM   2560  O   GLY A 272      13.490   7.716   4.438  1.00 10.00      A   
ATOM   2561  N   PHE A 273      13.897   9.855   3.819  1.00 10.00      A   
ATOM   2562  HN  PHE A 273      13.574  10.616   3.288  1.00 10.00      A   
ATOM   2563  CA  PHE A 273      15.162   9.987   4.544  1.00 10.00      A   
ATOM   2564  CB  PHE A 273      14.976   9.778   6.054  1.00 10.00      A   
ATOM   2565  CG  PHE A 273      14.021  10.747   6.695  1.00 10.00      A   
ATOM   2566  CD1 PHE A 273      12.697  10.400   6.908  1.00 10.00      A   
ATOM   2567  CD2 PHE A 273      14.448  12.004   7.085  1.00 10.00      A   
ATOM   2568  CE1 PHE A 273      11.818  11.287   7.498  1.00 10.00      A   
ATOM   2569  CE2 PHE A 273      13.575  12.897   7.676  1.00 10.00      A   
ATOM   2570  CZ  PHE A 273      12.256  12.539   7.884  1.00 10.00      A   
ATOM   2571  C   PHE A 273      16.248   9.068   3.989  1.00 10.00      A   
ATOM   2572  O   PHE A 273      16.782   8.213   4.697  1.00 10.00      A   
ATOM   2573  N   TRP A 274      16.574   9.258   2.715  1.00 10.00      A   
ATOM   2574  HN  TRP A 274      16.118   9.964   2.205  1.00 10.00      A   
ATOM   2575  CA  TRP A 274      17.603   8.462   2.058  1.00 10.00      A   
ATOM   2576  CB  TRP A 274      17.491   8.596   0.539  1.00 10.00      A   
ATOM   2577  CG  TRP A 274      16.742   7.478  -0.125  1.00 10.00      A   
ATOM   2578  CD1 TRP A 274      17.147   6.181  -0.244  1.00 10.00      A   
ATOM   2579  CD2 TRP A 274      15.465   7.558  -0.771  1.00 10.00      A   
ATOM   2580  NE1 TRP A 274      16.212   5.450  -0.933  1.00 10.00      A   
ATOM   2581  HE1 TRP A 274      16.280   4.491  -1.148  1.00 10.00      A   
ATOM   2582  CE2 TRP A 274      15.167   6.271  -1.265  1.00 10.00      A   
ATOM   2583  CE3 TRP A 274      14.547   8.593  -0.983  1.00 10.00      A   
ATOM   2584  CZ2 TRP A 274      13.990   5.991  -1.954  1.00 10.00      A   
ATOM   2585  CZ3 TRP A 274      13.379   8.312  -1.666  1.00 10.00      A   
ATOM   2586  CH2 TRP A 274      13.112   7.024  -2.146  1.00 10.00      A   
ATOM   2587  C   TRP A 274      18.988   8.906   2.513  1.00 10.00      A   
ATOM   2588  O   TRP A 274      19.355  10.072   2.346  1.00 10.00      A   
ATOM   2589  N   ASP A 275      19.744   7.972   3.090  1.00 10.00      A   
ATOM   2590  HN  ASP A 275      19.377   7.070   3.199  1.00 10.00      A   
ATOM   2591  CA  ASP A 275      21.096   8.246   3.585  1.00 10.00      A   
ATOM   2592  CB  ASP A 275      22.061   8.616   2.449  1.00 10.00      A   
ATOM   2593  CG  ASP A 275      22.611   7.413   1.703  1.00 10.00      A   
ATOM   2594  OD1 ASP A 275      22.366   6.270   2.134  1.00 10.00      A   
ATOM   2595  OD2 ASP A 275      23.294   7.610   0.668  1.00 10.00      A   
ATOM   2596  C   ASP A 275      21.056   9.342   4.636  1.00 10.00      A   
ATOM   2597  O   ASP A 275      21.887  10.250   4.642  1.00 10.00      A   
ATOM   2598  N   ALA A 276      20.076   9.235   5.524  1.00 10.00      A   
ATOM   2599  HN  ALA A 276      19.471   8.463   5.467  1.00 10.00      A   
ATOM   2600  CA  ALA A 276      19.872  10.214   6.584  1.00 10.00      A   
ATOM   2601  CB  ALA A 276      18.609   9.885   7.362  1.00 10.00      A   
ATOM   2602  C   ALA A 276      21.070  10.324   7.526  1.00 10.00      A   
ATOM   2603  O   ALA A 276      21.390   9.381   8.258  1.00 10.00      A   
ATOM   2604  N   VAL A 277      21.728  11.478   7.501  1.00 10.00      A   
ATOM   2605  HN  VAL A 277      21.437  12.182   6.881  1.00 10.00      A   
ATOM   2606  CA  VAL A 277      22.876  11.726   8.363  1.00 10.00      A   
ATOM   2607  CB  VAL A 277      23.689  12.952   7.882  1.00 10.00      A   
ATOM   2608  CG1 VAL A 277      24.796  13.306   8.866  1.00 10.00      A   
ATOM   2609  CG2 VAL A 277      24.274  12.685   6.505  1.00 10.00      A   
ATOM   2610  C   VAL A 277      22.407  11.942   9.802  1.00 10.00      A   
ATOM   2611  O   VAL A 277      21.525  12.763  10.055  1.00 10.00      A   
ATOM   2612  N   PRO A 278      23.001  11.203  10.754  1.00 10.00      A   
ATOM   2613  CA  PRO A 278      22.648  11.274  12.182  1.00 10.00      A   
ATOM   2614  CB  PRO A 278      23.784  10.503  12.854  1.00 10.00      A   
ATOM   2615  CG  PRO A 278      24.246   9.537  11.823  1.00 10.00      A   
ATOM   2616  CD  PRO A 278      24.074  10.223  10.502  1.00 10.00      A   
ATOM   2617  C   PRO A 278      22.584  12.697  12.745  1.00 10.00      A   
ATOM   2618  O   PRO A 278      21.695  13.020  13.532  1.00 10.00      A   
ATOM   2619  N   ALA A 279      23.517  13.539  12.330  1.00 10.00      A   
ATOM   2620  HN  ALA A 279      24.180  13.225  11.685  1.00 10.00      A   
ATOM   2621  CA  ALA A 279      23.591  14.915  12.812  1.00 10.00      A   
ATOM   2622  CB  ALA A 279      24.857  15.587  12.309  1.00 10.00      A   
ATOM   2623  C   ALA A 279      22.368  15.747  12.442  1.00 10.00      A   
ATOM   2624  O   ALA A 279      22.000  16.667  13.168  1.00 10.00      A   
ATOM   2625  N   TYR A 280      21.725  15.418  11.332  1.00 10.00      A   
ATOM   2626  HN  TYR A 280      22.031  14.645  10.806  1.00 10.00      A   
ATOM   2627  CA  TYR A 280      20.562  16.175  10.885  1.00 10.00      A   
ATOM   2628  CB  TYR A 280      20.592  16.362   9.368  1.00 10.00      A   
ATOM   2629  CG  TYR A 280      21.463  17.508   8.901  1.00 10.00      A   
ATOM   2630  CD1 TYR A 280      22.846  17.444   9.004  1.00 10.00      A   
ATOM   2631  CD2 TYR A 280      20.900  18.650   8.347  1.00 10.00      A   
ATOM   2632  CE1 TYR A 280      23.642  18.484   8.568  1.00 10.00      A   
ATOM   2633  CE2 TYR A 280      21.690  19.697   7.910  1.00 10.00      A   
ATOM   2634  CZ  TYR A 280      23.059  19.608   8.021  1.00 10.00      A   
ATOM   2635  OH  TYR A 280      23.851  20.641   7.576  1.00 10.00      A   
ATOM   2636  HH  TYR A 280      24.041  20.512   6.635  1.00 10.00      A   
ATOM   2637  C   TYR A 280      19.244  15.536  11.316  1.00 10.00      A   
ATOM   2638  O   TYR A 280      18.168  16.033  10.984  1.00 10.00      A   
ATOM   2639  N   LEU A 281      19.325  14.448  12.064  1.00 10.00      A   
ATOM   2640  HN  LEU A 281      20.208  14.106  12.319  1.00 10.00      A   
ATOM   2641  CA  LEU A 281      18.130  13.747  12.528  1.00 10.00      A   
ATOM   2642  CB  LEU A 281      18.476  12.373  13.103  1.00 10.00      A   
ATOM   2643  CG  LEU A 281      18.952  11.322  12.097  1.00 10.00      A   
ATOM   2644  CD1 LEU A 281      19.239  10.000  12.796  1.00 10.00      A   
ATOM   2645  CD2 LEU A 281      17.934  11.140  10.979  1.00 10.00      A   
ATOM   2646  C   LEU A 281      17.283  14.562  13.526  1.00 10.00      A   
ATOM   2647  O   LEU A 281      16.065  14.645  13.367  1.00 10.00      A   
ATOM   2648  N   PRO A 282      17.901  15.178  14.567  1.00 10.00      A   
ATOM   2649  CA  PRO A 282      17.169  15.973  15.579  1.00 10.00      A   
ATOM   2650  CB  PRO A 282      18.261  16.406  16.567  1.00 10.00      A   
ATOM   2651  CG  PRO A 282      19.377  15.449  16.338  1.00 10.00      A   
ATOM   2652  CD  PRO A 282      19.340  15.123  14.877  1.00 10.00      A   
ATOM   2653  C   PRO A 282      16.441  17.205  15.024  1.00 10.00      A   
ATOM   2654  O   PRO A 282      15.850  17.979  15.784  1.00 10.00      A   
ATOM   2655  N   ALA A 283      16.472  17.389  13.712  1.00 10.00      A   
ATOM   2656  HN  ALA A 283      16.947  16.744  13.146  1.00 10.00      A   
ATOM   2657  CA  ALA A 283      15.807  18.525  13.090  1.00 10.00      A   
ATOM   2658  CB  ALA A 283      16.335  18.742  11.681  1.00 10.00      A   
ATOM   2659  C   ALA A 283      14.295  18.316  13.074  1.00 10.00      A   
ATOM   2660  O   ALA A 283      13.523  19.270  13.056  1.00 10.00      A   
ATOM   2661  N   VAL A 284      13.881  17.054  13.103  1.00 10.00      A   
ATOM   2662  HN  VAL A 284      14.550  16.336  13.121  1.00 10.00      A   
ATOM   2663  CA  VAL A 284      12.457  16.707  13.086  1.00 10.00      A   
ATOM   2664  CB  VAL A 284      12.198  15.364  12.359  1.00 10.00      A   
ATOM   2665  CG1 VAL A 284      12.710  15.422  10.928  1.00 10.00      A   
ATOM   2666  CG2 VAL A 284      12.823  14.194  13.107  1.00 10.00      A   
ATOM   2667  C   VAL A 284      11.861  16.653  14.499  1.00 10.00      A   
ATOM   2668  O   VAL A 284      10.733  16.193  14.699  1.00 10.00      A   
ATOM   2669  N   TYR A 285      12.612  17.155  15.470  1.00 10.00      A   
ATOM   2670  HN  TYR A 285      13.479  17.548  15.240  1.00 10.00      A   
ATOM   2671  CA  TYR A 285      12.181  17.156  16.868  1.00 10.00      A   
ATOM   2672  CB  TYR A 285      13.296  17.685  17.776  1.00 10.00      A   
ATOM   2673  CG  TYR A 285      14.246  16.625  18.287  1.00 10.00      A   
ATOM   2674  CD1 TYR A 285      14.155  15.307  17.855  1.00 10.00      A   
ATOM   2675  CD2 TYR A 285      15.236  16.946  19.204  1.00 10.00      A   
ATOM   2676  CE1 TYR A 285      15.027  14.340  18.320  1.00 10.00      A   
ATOM   2677  CE2 TYR A 285      16.110  15.988  19.673  1.00 10.00      A   
ATOM   2678  CZ  TYR A 285      16.003  14.688  19.232  1.00 10.00      A   
ATOM   2679  OH  TYR A 285      16.877  13.735  19.704  1.00 10.00      A   
ATOM   2680  HH  TYR A 285      16.786  13.666  20.663  1.00 10.00      A   
ATOM   2681  C   TYR A 285      10.914  17.984  17.079  1.00 10.00      A   
ATOM   2682  O   TYR A 285      10.107  17.688  17.963  1.00 10.00      A   
ATOM   2683  N   SER A 286      10.737  19.011  16.263  1.00 10.00      A   
ATOM   2684  HN  SER A 286      11.407  19.197  15.569  1.00 10.00      A   
ATOM   2685  CA  SER A 286       9.576  19.890  16.377  1.00 10.00      A   
ATOM   2686  CB  SER A 286       9.824  21.164  15.572  1.00 10.00      A   
ATOM   2687  OG  SER A 286      11.167  21.220  15.117  1.00 10.00      A   
ATOM   2688  HG  SER A 286      11.646  21.892  15.614  1.00 10.00      A   
ATOM   2689  C   SER A 286       8.279  19.222  15.910  1.00 10.00      A   
ATOM   2690  O   SER A 286       7.186  19.722  16.185  1.00 10.00      A   
ATOM   2691  N   VAL A 287       8.394  18.099  15.208  1.00 10.00      A   
ATOM   2692  HN  VAL A 287       9.289  17.738  15.023  1.00 10.00      A   
ATOM   2693  CA  VAL A 287       7.217  17.398  14.697  1.00 10.00      A   
ATOM   2694  CB  VAL A 287       7.274  17.262  13.155  1.00 10.00      A   
ATOM   2695  CG1 VAL A 287       6.053  16.533  12.613  1.00 10.00      A   
ATOM   2696  CG2 VAL A 287       7.398  18.633  12.507  1.00 10.00      A   
ATOM   2697  C   VAL A 287       7.040  16.018  15.334  1.00 10.00      A   
ATOM   2698  O   VAL A 287       5.932  15.488  15.381  1.00 10.00      A   
ATOM   2699  N   CYS A 288       8.130  15.453  15.844  1.00 10.00      A   
ATOM   2700  HN  CYS A 288       8.982  15.931  15.788  1.00 10.00      A   
ATOM   2701  CA  CYS A 288       8.098  14.125  16.466  1.00 10.00      A   
ATOM   2702  CB  CYS A 288       9.482  13.734  16.991  1.00 10.00      A   
ATOM   2703  SG  CYS A 288      10.122  14.798  18.308  1.00 10.00      A   
ATOM   2704  HG  CYS A 288       9.711  16.044  18.082  1.00 10.00      A   
ATOM   2705  C   CYS A 288       7.041  13.991  17.568  1.00 10.00      A   
ATOM   2706  O   CYS A 288       6.570  12.888  17.854  1.00 10.00      A   
ATOM   2707  N   SER A 289       6.654  15.114  18.165  1.00 10.00      A   
ATOM   2708  HN  SER A 289       7.051  15.965  17.887  1.00 10.00      A   
ATOM   2709  CA  SER A 289       5.663  15.124  19.229  1.00 10.00      A   
ATOM   2710  CB  SER A 289       5.622  16.516  19.850  1.00 10.00      A   
ATOM   2711  OG  SER A 289       6.760  17.261  19.447  1.00 10.00      A   
ATOM   2712  HG  SER A 289       7.355  17.367  20.194  1.00 10.00      A   
ATOM   2713  C   SER A 289       4.277  14.727  18.721  1.00 10.00      A   
ATOM   2714  O   SER A 289       3.446  14.239  19.486  1.00 10.00      A   
ATOM   2715  N   ARG A 290       4.044  14.919  17.427  1.00 10.00      A   
ATOM   2716  HN  ARG A 290       4.761  15.275  16.857  1.00 10.00      A   
ATOM   2717  CA  ARG A 290       2.757  14.595  16.825  1.00 10.00      A   
ATOM   2718  CB  ARG A 290       2.098  15.865  16.281  1.00 10.00      A   
ATOM   2719  CG  ARG A 290       2.945  16.607  15.259  1.00 10.00      A   
ATOM   2720  CD  ARG A 290       2.450  18.025  15.042  1.00 10.00      A   
ATOM   2721  NE  ARG A 290       3.411  18.818  14.277  1.00 10.00      A   
ATOM   2722  HE  ARG A 290       3.580  18.549  13.349  1.00 10.00      A   
ATOM   2723  CZ  ARG A 290       4.066  19.866  14.771  1.00 10.00      A   
ATOM   2724  NH1 ARG A 290       3.857  20.249  16.021  1.00 10.00      A   
ATOM   2725 HH11 ARG A 290       3.185  19.728  16.623  1.00 10.00      A   
ATOM   2726 HH12 ARG A 290       4.366  21.072  16.411  1.00 10.00      A   
ATOM   2727  NH2 ARG A 290       4.931  20.538  14.013  1.00 10.00      A   
ATOM   2728 HH21 ARG A 290       5.106  20.246  13.027  1.00 10.00      A   
ATOM   2729 HH22 ARG A 290       5.450  21.358  14.409  1.00 10.00      A   
ATOM   2730  C   ARG A 290       2.923  13.579  15.703  1.00 10.00      A   
ATOM   2731  O   ARG A 290       2.015  13.369  14.896  1.00 10.00      A   
ATOM   2732  N   LEU A 291       4.085  12.949  15.656  1.00 10.00      A   
ATOM   2733  HN  LEU A 291       4.763  13.147  16.336  1.00 10.00      A   
ATOM   2734  CA  LEU A 291       4.372  11.959  14.627  1.00 10.00      A   
ATOM   2735  CB  LEU A 291       5.855  11.585  14.606  1.00 10.00      A   
ATOM   2736  CG  LEU A 291       6.756  12.437  13.714  1.00 10.00      A   
ATOM   2737  CD1 LEU A 291       8.154  11.842  13.642  1.00 10.00      A   
ATOM   2738  CD2 LEU A 291       6.157  12.583  12.325  1.00 10.00      A   
ATOM   2739  C   LEU A 291       3.526  10.711  14.811  1.00 10.00      A   
ATOM   2740  O   LEU A 291       3.707   9.960  15.766  1.00 10.00      A   
ATOM   2741  N   THR A 292       2.598  10.499  13.897  1.00 10.00      A   
ATOM   2742  HN  THR A 292       2.494  11.142  13.160  1.00 10.00      A   
ATOM   2743  CA  THR A 292       1.727   9.340  13.957  1.00 10.00      A   
ATOM   2744  CB  THR A 292       0.302   9.716  13.524  1.00 10.00      A   
ATOM   2745  OG1 THR A 292       0.092  11.115  13.772  1.00 10.00      A   
ATOM   2746  HG1 THR A 292       0.776  11.439  14.377  1.00 10.00      A   
ATOM   2747  CG2 THR A 292      -0.718   8.913  14.317  1.00 10.00      A   
ATOM   2748  C   THR A 292       2.262   8.218  13.062  1.00 10.00      A   
ATOM   2749  O   THR A 292       2.142   7.031  13.385  1.00 10.00      A   
ATOM   2750  N   THR A 293       2.854   8.601  11.938  1.00 10.00      A   
ATOM   2751  HN  THR A 293       2.927   9.559  11.741  1.00 10.00      A   
ATOM   2752  CA  THR A 293       3.415   7.642  10.995  1.00 10.00      A   
ATOM   2753  CB  THR A 293       2.621   7.632   9.671  1.00 10.00      A   
ATOM   2754  OG1 THR A 293       1.219   7.760   9.951  1.00 10.00      A   
ATOM   2755  HG1 THR A 293       1.084   7.757  10.903  1.00 10.00      A   
ATOM   2756  CG2 THR A 293       2.860   6.334   8.917  1.00 10.00      A   
ATOM   2757  C   THR A 293       4.878   7.983  10.701  1.00 10.00      A   
ATOM   2758  O   THR A 293       5.206   9.130  10.385  1.00 10.00      A   
ATOM   2759  N   LEU A 294       5.753   6.994  10.817  1.00 10.00      A   
ATOM   2760  HN  LEU A 294       5.442   6.099  11.094  1.00 10.00      A   
ATOM   2761  CA  LEU A 294       7.169   7.207  10.560  1.00 10.00      A   
ATOM   2762  CB  LEU A 294       7.931   7.343  11.884  1.00 10.00      A   
ATOM   2763  CG  LEU A 294       9.405   7.748  11.788  1.00 10.00      A   
ATOM   2764  CD1 LEU A 294       9.549   9.091  11.082  1.00 10.00      A   
ATOM   2765  CD2 LEU A 294      10.031   7.804  13.174  1.00 10.00      A   
ATOM   2766  C   LEU A 294       7.757   6.079   9.713  1.00 10.00      A   
ATOM   2767  O   LEU A 294       7.569   4.897  10.010  1.00 10.00      A   
ATOM   2768  N   ASN A 295       8.445   6.456   8.646  1.00 10.00      A   
ATOM   2769  HN  ASN A 295       8.519   7.417   8.441  1.00 10.00      A   
ATOM   2770  CA  ASN A 295       9.084   5.492   7.753  1.00 10.00      A   
ATOM   2771  CB  ASN A 295       8.438   5.541   6.362  1.00 10.00      A   
ATOM   2772  CG  ASN A 295       8.875   4.415   5.431  1.00 10.00      A   
ATOM   2773  OD1 ASN A 295       9.935   3.811   5.599  1.00 10.00      A   
ATOM   2774  ND2 ASN A 295       8.054   4.140   4.427  1.00 10.00      A   
ATOM   2775 HD21 ASN A 295       7.231   4.669   4.345  1.00 10.00      A   
ATOM   2776 HD22 ASN A 295       8.303   3.425   3.804  1.00 10.00      A   
ATOM   2777  C   ASN A 295      10.573   5.799   7.641  1.00 10.00      A   
ATOM   2778  O   ASN A 295      10.971   6.728   6.941  1.00 10.00      A   
ATOM   2779  N   LEU A 296      11.387   5.015   8.332  1.00 10.00      A   
ATOM   2780  HN  LEU A 296      11.006   4.284   8.869  1.00 10.00      A   
ATOM   2781  CA  LEU A 296      12.833   5.198   8.315  1.00 10.00      A   
ATOM   2782  CB  LEU A 296      13.357   5.447   9.734  1.00 10.00      A   
ATOM   2783  CG  LEU A 296      12.940   6.761  10.399  1.00 10.00      A   
ATOM   2784  CD1 LEU A 296      13.466   6.827  11.825  1.00 10.00      A   
ATOM   2785  CD2 LEU A 296      13.443   7.947   9.594  1.00 10.00      A   
ATOM   2786  C   LEU A 296      13.525   3.978   7.716  1.00 10.00      A   
ATOM   2787  O   LEU A 296      14.652   3.642   8.085  1.00 10.00      A   
ATOM   2788  N   SER A 297      12.850   3.327   6.779  1.00 10.00      A   
ATOM   2789  HN  SER A 297      11.956   3.644   6.528  1.00 10.00      A   
ATOM   2790  CA  SER A 297      13.386   2.137   6.127  1.00 10.00      A   
ATOM   2791  CB  SER A 297      12.263   1.381   5.414  1.00 10.00      A   
ATOM   2792  OG  SER A 297      11.098   1.334   6.222  1.00 10.00      A   
ATOM   2793  HG  SER A 297      10.493   2.031   5.946  1.00 10.00      A   
ATOM   2794  C   SER A 297      14.500   2.480   5.136  1.00 10.00      A   
ATOM   2795  O   SER A 297      15.126   1.587   4.562  1.00 10.00      A   
ATOM   2796  N   TYR A 298      14.746   3.771   4.940  1.00 10.00      A   
ATOM   2797  HN  TYR A 298      14.223   4.438   5.433  1.00 10.00      A   
ATOM   2798  CA  TYR A 298      15.779   4.220   4.016  1.00 10.00      A   
ATOM   2799  CB  TYR A 298      15.201   5.229   3.023  1.00 10.00      A   
ATOM   2800  CG  TYR A 298      14.114   4.664   2.131  1.00 10.00      A   
ATOM   2801  CD1 TYR A 298      12.882   5.295   2.013  1.00 10.00      A   
ATOM   2802  CD2 TYR A 298      14.324   3.499   1.402  1.00 10.00      A   
ATOM   2803  CE1 TYR A 298      11.890   4.782   1.197  1.00 10.00      A   
ATOM   2804  CE2 TYR A 298      13.339   2.979   0.584  1.00 10.00      A   
ATOM   2805  CZ  TYR A 298      12.124   3.625   0.484  1.00 10.00      A   
ATOM   2806  OH  TYR A 298      11.138   3.113  -0.332  1.00 10.00      A   
ATOM   2807  HH  TYR A 298      10.987   2.183  -0.107  1.00 10.00      A   
ATOM   2808  C   TYR A 298      16.960   4.827   4.770  1.00 10.00      A   
ATOM   2809  O   TYR A 298      17.926   5.292   4.164  1.00 10.00      A   
ATOM   2810  N   ALA A 299      16.881   4.805   6.093  1.00 10.00      A   
ATOM   2811  HN  ALA A 299      16.098   4.399   6.518  1.00 10.00      A   
ATOM   2812  CA  ALA A 299      17.936   5.357   6.932  1.00 10.00      A   
ATOM   2813  CB  ALA A 299      17.339   6.189   8.057  1.00 10.00      A   
ATOM   2814  C   ALA A 299      18.817   4.250   7.501  1.00 10.00      A   
ATOM   2815  O   ALA A 299      18.319   3.297   8.110  1.00 10.00      A   
ATOM   2816  N   THR A 300      20.119   4.383   7.311  1.00 10.00      A   
ATOM   2817  HN  THR A 300      20.451   5.173   6.833  1.00 10.00      A   
ATOM   2818  CA  THR A 300      21.077   3.399   7.797  1.00 10.00      A   
ATOM   2819  CB  THR A 300      21.903   2.811   6.635  1.00 10.00      A   
ATOM   2820  OG1 THR A 300      21.975   3.769   5.568  1.00 10.00      A   
ATOM   2821  HG1 THR A 300      22.549   4.501   5.834  1.00 10.00      A   
ATOM   2822  CG2 THR A 300      21.274   1.525   6.121  1.00 10.00      A   
ATOM   2823  C   THR A 300      22.024   4.018   8.825  1.00 10.00      A   
ATOM   2824  O   THR A 300      22.924   4.786   8.472  1.00 10.00      A   
ATOM   2825  N   VAL A 301      21.799   3.694  10.096  1.00 10.00      A   
ATOM   2826  HN  VAL A 301      21.061   3.078  10.306  1.00 10.00      A   
ATOM   2827  CA  VAL A 301      22.619   4.205  11.197  1.00 10.00      A   
ATOM   2828  CB  VAL A 301      22.050   5.520  11.782  1.00 10.00      A   
ATOM   2829  CG1 VAL A 301      22.442   6.709  10.922  1.00 10.00      A   
ATOM   2830  CG2 VAL A 301      20.536   5.442  11.938  1.00 10.00      A   
ATOM   2831  C   VAL A 301      22.697   3.159  12.307  1.00 10.00      A   
ATOM   2832  O   VAL A 301      22.678   1.959  12.037  1.00 10.00      A   
ATOM   2833  N   GLN A 302      22.788   3.606  13.553  1.00 10.00      A   
ATOM   2834  HN  GLN A 302      22.818   4.573  13.720  1.00 10.00      A   
ATOM   2835  CA  GLN A 302      22.849   2.691  14.678  1.00 10.00      A   
ATOM   2836  CB  GLN A 302      24.128   2.896  15.490  1.00 10.00      A   
ATOM   2837  CG  GLN A 302      25.326   2.124  14.958  1.00 10.00      A   
ATOM   2838  CD  GLN A 302      25.101   0.620  14.962  1.00 10.00      A   
ATOM   2839  OE1 GLN A 302      25.394  -0.064  15.945  1.00 10.00      A   
ATOM   2840  NE2 GLN A 302      24.570   0.095  13.866  1.00 10.00      A   
ATOM   2841 HE21 GLN A 302      24.354   0.697  13.122  1.00 10.00      A   
ATOM   2842 HE22 GLN A 302      24.420  -0.871  13.841  1.00 10.00      A   
ATOM   2843  C   GLN A 302      21.620   2.825  15.568  1.00 10.00      A   
ATOM   2844  O   GLN A 302      20.834   3.764  15.426  1.00 10.00      A   
ATOM   2845  N   SER A 303      21.473   1.885  16.492  1.00 10.00      A   
ATOM   2846  HN  SER A 303      22.147   1.173  16.551  1.00 10.00      A   
ATOM   2847  CA  SER A 303      20.349   1.863  17.419  1.00 10.00      A   
ATOM   2848  CB  SER A 303      20.469   0.651  18.353  1.00 10.00      A   
ATOM   2849  OG  SER A 303      19.361   0.557  19.235  1.00 10.00      A   
ATOM   2850  HG  SER A 303      18.751  -0.121  18.908  1.00 10.00      A   
ATOM   2851  C   SER A 303      20.268   3.150  18.237  1.00 10.00      A   
ATOM   2852  O   SER A 303      19.199   3.751  18.357  1.00 10.00      A   
ATOM   2853  N   TYR A 304      21.409   3.577  18.774  1.00 10.00      A   
ATOM   2854  HN  TYR A 304      22.229   3.062  18.615  1.00 10.00      A   
ATOM   2855  CA  TYR A 304      21.481   4.779  19.599  1.00 10.00      A   
ATOM   2856  CB  TYR A 304      22.930   5.059  20.003  1.00 10.00      A   
ATOM   2857  CG  TYR A 304      23.071   6.113  21.073  1.00 10.00      A   
ATOM   2858  CD1 TYR A 304      22.850   5.804  22.407  1.00 10.00      A   
ATOM   2859  CD2 TYR A 304      23.421   7.416  20.749  1.00 10.00      A   
ATOM   2860  CE1 TYR A 304      22.971   6.765  23.391  1.00 10.00      A   
ATOM   2861  CE2 TYR A 304      23.547   8.382  21.724  1.00 10.00      A   
ATOM   2862  CZ  TYR A 304      23.320   8.052  23.043  1.00 10.00      A   
ATOM   2863  OH  TYR A 304      23.436   9.012  24.019  1.00 10.00      A   
ATOM   2864  HH  TYR A 304      22.712   9.643  23.932  1.00 10.00      A   
ATOM   2865  C   TYR A 304      20.889   5.993  18.892  1.00 10.00      A   
ATOM   2866  O   TYR A 304      20.216   6.816  19.513  1.00 10.00      A   
ATOM   2867  N   ASP A 305      21.123   6.087  17.588  1.00 10.00      A   
ATOM   2868  HN  ASP A 305      21.632   5.376  17.141  1.00 10.00      A   
ATOM   2869  CA  ASP A 305      20.626   7.212  16.804  1.00 10.00      A   
ATOM   2870  CB  ASP A 305      21.301   7.290  15.435  1.00 10.00      A   
ATOM   2871  CG  ASP A 305      22.373   8.355  15.394  1.00 10.00      A   
ATOM   2872  OD1 ASP A 305      22.051   9.537  15.647  1.00 10.00      A   
ATOM   2873  OD2 ASP A 305      23.545   8.018  15.130  1.00 10.00      A   
ATOM   2874  C   ASP A 305      19.118   7.177  16.657  1.00 10.00      A   
ATOM   2875  O   ASP A 305      18.459   8.212  16.717  1.00 10.00      A   
ATOM   2876  N   LEU A 306      18.578   5.985  16.479  1.00 10.00      A   
ATOM   2877  HN  LEU A 306      19.159   5.198  16.449  1.00 10.00      A   
ATOM   2878  CA  LEU A 306      17.142   5.816  16.325  1.00 10.00      A   
ATOM   2879  CB  LEU A 306      16.823   4.455  15.708  1.00 10.00      A   
ATOM   2880  CG  LEU A 306      17.376   4.212  14.302  1.00 10.00      A   
ATOM   2881  CD1 LEU A 306      17.147   2.771  13.877  1.00 10.00      A   
ATOM   2882  CD2 LEU A 306      16.743   5.170  13.303  1.00 10.00      A   
ATOM   2883  C   LEU A 306      16.421   5.983  17.660  1.00 10.00      A   
ATOM   2884  O   LEU A 306      15.343   6.578  17.718  1.00 10.00      A   
ATOM   2885  N   VAL A 307      17.034   5.476  18.729  1.00 10.00      A   
ATOM   2886  HN  VAL A 307      17.897   5.022  18.612  1.00 10.00      A   
ATOM   2887  CA  VAL A 307      16.462   5.562  20.072  1.00 10.00      A   
ATOM   2888  CB  VAL A 307      17.388   4.903  21.123  1.00 10.00      A   
ATOM   2889  CG1 VAL A 307      16.946   5.240  22.539  1.00 10.00      A   
ATOM   2890  CG2 VAL A 307      17.419   3.393  20.928  1.00 10.00      A   
ATOM   2891  C   VAL A 307      16.171   7.014  20.455  1.00 10.00      A   
ATOM   2892  O   VAL A 307      15.123   7.314  21.032  1.00 10.00      A   
ATOM   2893  N   LYS A 308      17.086   7.915  20.097  1.00 10.00      A   
ATOM   2894  HN  LYS A 308      17.892   7.614  19.625  1.00 10.00      A   
ATOM   2895  CA  LYS A 308      16.924   9.337  20.400  1.00 10.00      A   
ATOM   2896  CB  LYS A 308      18.134  10.134  19.910  1.00 10.00      A   
ATOM   2897  CG  LYS A 308      19.395   9.902  20.726  1.00 10.00      A   
ATOM   2898  CD  LYS A 308      20.600  10.591  20.100  1.00 10.00      A   
ATOM   2899  CE  LYS A 308      20.970   9.946  18.772  1.00 10.00      A   
ATOM   2900  NZ  LYS A 308      22.192  10.541  18.163  1.00 10.00      A   
ATOM   2901  HZ1 LYS A 308      23.030  10.300  18.727  1.00 10.00      A   
ATOM   2902  HZ2 LYS A 308      22.107  11.574  18.120  1.00 10.00      A   
ATOM   2903  HZ3 LYS A 308      22.323  10.176  17.192  1.00 10.00      A   
ATOM   2904  C   LYS A 308      15.641   9.893  19.787  1.00 10.00      A   
ATOM   2905  O   LYS A 308      15.013  10.794  20.344  1.00 10.00      A   
ATOM   2906  N   LEU A 309      15.249   9.328  18.656  1.00 10.00      A   
ATOM   2907  HN  LEU A 309      15.779   8.592  18.282  1.00 10.00      A   
ATOM   2908  CA  LEU A 309      14.047   9.756  17.960  1.00 10.00      A   
ATOM   2909  CB  LEU A 309      14.189   9.503  16.458  1.00 10.00      A   
ATOM   2910  CG  LEU A 309      15.341  10.222  15.757  1.00 10.00      A   
ATOM   2911  CD1 LEU A 309      15.512   9.690  14.346  1.00 10.00      A   
ATOM   2912  CD2 LEU A 309      15.103  11.724  15.736  1.00 10.00      A   
ATOM   2913  C   LEU A 309      12.819   9.028  18.497  1.00 10.00      A   
ATOM   2914  O   LEU A 309      11.735   9.605  18.582  1.00 10.00      A   
ATOM   2915  N   LEU A 310      13.000   7.764  18.870  1.00 10.00      A   
ATOM   2916  HN  LEU A 310      13.894   7.370  18.786  1.00 10.00      A   
ATOM   2917  CA  LEU A 310      11.909   6.945  19.400  1.00 10.00      A   
ATOM   2918  CB  LEU A 310      12.376   5.509  19.643  1.00 10.00      A   
ATOM   2919  CG  LEU A 310      12.962   4.774  18.442  1.00 10.00      A   
ATOM   2920  CD1 LEU A 310      13.341   3.354  18.825  1.00 10.00      A   
ATOM   2921  CD2 LEU A 310      11.986   4.778  17.277  1.00 10.00      A   
ATOM   2922  C   LEU A 310      11.352   7.530  20.696  1.00 10.00      A   
ATOM   2923  O   LEU A 310      10.138   7.665  20.859  1.00 10.00      A   
ATOM   2924  N   CYS A 311      12.247   7.904  21.602  1.00 10.00      A   
ATOM   2925  HN  CYS A 311      13.205   7.780  21.409  1.00 10.00      A   
ATOM   2926  CA  CYS A 311      11.848   8.482  22.884  1.00 10.00      A   
ATOM   2927  CB  CYS A 311      13.052   8.571  23.823  1.00 10.00      A   
ATOM   2928  SG  CYS A 311      13.927   7.005  24.044  1.00 10.00      A   
ATOM   2929  HG  CYS A 311      13.231   6.064  23.424  1.00 10.00      A   
ATOM   2930  C   CYS A 311      11.220   9.861  22.699  1.00 10.00      A   
ATOM   2931  O   CYS A 311      10.647  10.423  23.628  1.00 10.00      A   
ATOM   2932  N   GLN A 312      11.321  10.398  21.490  1.00 10.00      A   
ATOM   2933  HN  GLN A 312      11.781   9.900  20.781  1.00 10.00      A   
ATOM   2934  CA  GLN A 312      10.766  11.703  21.187  1.00 10.00      A   
ATOM   2935  CB  GLN A 312      11.717  12.492  20.288  1.00 10.00      A   
ATOM   2936  CG  GLN A 312      12.810  13.240  21.035  1.00 10.00      A   
ATOM   2937  CD  GLN A 312      12.290  14.457  21.782  1.00 10.00      A   
ATOM   2938  OE1 GLN A 312      12.825  14.838  22.824  1.00 10.00      A   
ATOM   2939  NE2 GLN A 312      11.254  15.088  21.251  1.00 10.00      A   
ATOM   2940 HE21 GLN A 312      10.878  14.742  20.410  1.00 10.00      A   
ATOM   2941 HE22 GLN A 312      10.898  15.876  21.719  1.00 10.00      A   
ATOM   2942  C   GLN A 312       9.391  11.590  20.536  1.00 10.00      A   
ATOM   2943  O   GLN A 312       8.687  12.589  20.384  1.00 10.00      A   
ATOM   2944  N   CYS A 313       9.000  10.376  20.170  1.00 10.00      A   
ATOM   2945  HN  CYS A 313       9.588   9.606  20.341  1.00 10.00      A   
ATOM   2946  CA  CYS A 313       7.706  10.153  19.532  1.00 10.00      A   
ATOM   2947  CB  CYS A 313       7.889   9.438  18.192  1.00 10.00      A   
ATOM   2948  SG  CYS A 313       9.200  10.125  17.152  1.00 10.00      A   
ATOM   2949  HG  CYS A 313      10.355   9.947  17.790  1.00 10.00      A   
ATOM   2950  C   CYS A 313       6.784   9.343  20.441  1.00 10.00      A   
ATOM   2951  O   CYS A 313       6.799   8.111  20.417  1.00 10.00      A   
ATOM   2952  N   PRO A 314       5.968  10.021  21.262  1.00 10.00      A   
ATOM   2953  CA  PRO A 314       5.053   9.357  22.183  1.00 10.00      A   
ATOM   2954  CB  PRO A 314       4.937  10.386  23.307  1.00 10.00      A   
ATOM   2955  CG  PRO A 314       5.057  11.707  22.617  1.00 10.00      A   
ATOM   2956  CD  PRO A 314       5.881  11.488  21.373  1.00 10.00      A   
ATOM   2957  C   PRO A 314       3.679   9.089  21.566  1.00 10.00      A   
ATOM   2958  O   PRO A 314       2.843   8.415  22.165  1.00 10.00      A   
ATOM   2959  N   LYS A 315       3.448   9.609  20.368  1.00 10.00      A   
ATOM   2960  HN  LYS A 315       4.154  10.132  19.931  1.00 10.00      A   
ATOM   2961  CA  LYS A 315       2.167   9.428  19.687  1.00 10.00      A   
ATOM   2962  CB  LYS A 315       1.545  10.785  19.357  1.00 10.00      A   
ATOM   2963  CG  LYS A 315       0.735  11.385  20.492  1.00 10.00      A   
ATOM   2964  CD  LYS A 315       0.319  12.813  20.190  1.00 10.00      A   
ATOM   2965  CE  LYS A 315      -0.955  13.177  20.933  1.00 10.00      A   
ATOM   2966  NZ  LYS A 315      -0.922  12.761  22.362  1.00 10.00      A   
ATOM   2967  HZ1 LYS A 315      -0.106  13.188  22.846  1.00 10.00      A   
ATOM   2968  HZ2 LYS A 315      -0.849  11.725  22.438  1.00 10.00      A   
ATOM   2969  HZ3 LYS A 315      -1.793  13.069  22.838  1.00 10.00      A   
ATOM   2970  C   LYS A 315       2.320   8.594  18.425  1.00 10.00      A   
ATOM   2971  O   LYS A 315       1.436   8.569  17.567  1.00 10.00      A   
ATOM   2972  N   LEU A 316       3.440   7.903  18.332  1.00 10.00      A   
ATOM   2973  HN  LEU A 316       4.093   7.960  19.057  1.00 10.00      A   
ATOM   2974  CA  LEU A 316       3.735   7.063  17.185  1.00 10.00      A   
ATOM   2975  CB  LEU A 316       5.187   6.591  17.263  1.00 10.00      A   
ATOM   2976  CG  LEU A 316       5.822   6.088  15.966  1.00 10.00      A   
ATOM   2977  CD1 LEU A 316       5.737   7.147  14.875  1.00 10.00      A   
ATOM   2978  CD2 LEU A 316       7.269   5.692  16.211  1.00 10.00      A   
ATOM   2979  C   LEU A 316       2.788   5.866  17.125  1.00 10.00      A   
ATOM   2980  O   LEU A 316       2.600   5.157  18.117  1.00 10.00      A   
ATOM   2981  N   GLN A 317       2.178   5.662  15.964  1.00 10.00      A   
ATOM   2982  HN  GLN A 317       2.348   6.278  15.221  1.00 10.00      A   
ATOM   2983  CA  GLN A 317       1.255   4.552  15.767  1.00 10.00      A   
ATOM   2984  CB  GLN A 317      -0.114   5.046  15.300  1.00 10.00      A   
ATOM   2985  CG  GLN A 317      -0.976   5.630  16.403  1.00 10.00      A   
ATOM   2986  CD  GLN A 317      -2.418   5.820  15.970  1.00 10.00      A   
ATOM   2987  OE1 GLN A 317      -2.702   6.036  14.790  1.00 10.00      A   
ATOM   2988  NE2 GLN A 317      -3.339   5.737  16.917  1.00 10.00      A   
ATOM   2989 HE21 GLN A 317      -3.040   5.558  17.846  1.00 10.00      A   
ATOM   2990 HE22 GLN A 317      -4.280   5.855  16.665  1.00 10.00      A   
ATOM   2991  C   GLN A 317       1.808   3.539  14.772  1.00 10.00      A   
ATOM   2992  O   GLN A 317       1.746   2.334  15.003  1.00 10.00      A   
ATOM   2993  N   ARG A 318       2.343   4.028  13.664  1.00 10.00      A   
ATOM   2994  HN  ARG A 318       2.370   5.001  13.532  1.00 10.00      A   
ATOM   2995  CA  ARG A 318       2.902   3.155  12.639  1.00 10.00      A   
ATOM   2996  CB  ARG A 318       2.153   3.327  11.310  1.00 10.00      A   
ATOM   2997  CG  ARG A 318       2.725   2.509  10.159  1.00 10.00      A   
ATOM   2998  CD  ARG A 318       1.826   2.564   8.932  1.00 10.00      A   
ATOM   2999  NE  ARG A 318       1.263   1.255   8.609  1.00 10.00      A   
ATOM   3000  HE  ARG A 318       1.569   0.488   9.154  1.00 10.00      A   
ATOM   3001  CZ  ARG A 318       0.397   1.026   7.619  1.00 10.00      A   
ATOM   3002  NH1 ARG A 318      -0.006   2.019   6.835  1.00 10.00      A   
ATOM   3003 HH11 ARG A 318      -0.683   1.832   6.063  1.00 10.00      A   
ATOM   3004 HH12 ARG A 318       0.354   2.988   6.983  1.00 10.00      A   
ATOM   3005  NH2 ARG A 318      -0.080  -0.198   7.432  1.00 10.00      A   
ATOM   3006 HH21 ARG A 318       0.220  -0.982   8.066  1.00 10.00      A   
ATOM   3007 HH22 ARG A 318      -0.752  -0.393   6.657  1.00 10.00      A   
ATOM   3008  C   ARG A 318       4.387   3.444  12.461  1.00 10.00      A   
ATOM   3009  O   ARG A 318       4.768   4.538  12.035  1.00 10.00      A   
ATOM   3010  N   LEU A 319       5.219   2.469  12.793  1.00 10.00      A   
ATOM   3011  HN  LEU A 319       4.854   1.610  13.110  1.00 10.00      A   
ATOM   3012  CA  LEU A 319       6.661   2.638  12.684  1.00 10.00      A   
ATOM   3013  CB  LEU A 319       7.322   2.612  14.068  1.00 10.00      A   
ATOM   3014  CG  LEU A 319       8.850   2.724  14.083  1.00 10.00      A   
ATOM   3015  CD1 LEU A 319       9.306   4.055  13.509  1.00 10.00      A   
ATOM   3016  CD2 LEU A 319       9.392   2.530  15.487  1.00 10.00      A   
ATOM   3017  C   LEU A 319       7.302   1.602  11.774  1.00 10.00      A   
ATOM   3018  O   LEU A 319       7.153   0.393  11.970  1.00 10.00      A   
ATOM   3019  N   TRP A 320       7.999   2.094  10.763  1.00 10.00      A   
ATOM   3020  HN  TRP A 320       8.040   3.070  10.644  1.00 10.00      A   
ATOM   3021  CA  TRP A 320       8.708   1.241   9.820  1.00 10.00      A   
ATOM   3022  CB  TRP A 320       8.220   1.492   8.386  1.00 10.00      A   
ATOM   3023  CG  TRP A 320       6.811   1.048   8.111  1.00 10.00      A   
ATOM   3024  CD1 TRP A 320       5.903   0.557   9.006  1.00 10.00      A   
ATOM   3025  CD2 TRP A 320       6.150   1.053   6.841  1.00 10.00      A   
ATOM   3026  NE1 TRP A 320       4.720   0.268   8.374  1.00 10.00      A   
ATOM   3027  HE1 TRP A 320       3.905  -0.102   8.810  1.00 10.00      A   
ATOM   3028  CE2 TRP A 320       4.847   0.561   7.042  1.00 10.00      A   
ATOM   3029  CE3 TRP A 320       6.533   1.430   5.550  1.00 10.00      A   
ATOM   3030  CZ2 TRP A 320       3.926   0.436   6.003  1.00 10.00      A   
ATOM   3031  CZ3 TRP A 320       5.619   1.304   4.521  1.00 10.00      A   
ATOM   3032  CH2 TRP A 320       4.331   0.811   4.752  1.00 10.00      A   
ATOM   3033  C   TRP A 320      10.197   1.551   9.920  1.00 10.00      A   
ATOM   3034  O   TRP A 320      10.634   2.639   9.540  1.00 10.00      A   
ATOM   3035  N   VAL A 321      10.968   0.616  10.452  1.00 10.00      A   
ATOM   3036  HN  VAL A 321      10.569  -0.242  10.718  1.00 10.00      A   
ATOM   3037  CA  VAL A 321      12.402   0.811  10.617  1.00 10.00      A   
ATOM   3038  CB  VAL A 321      12.777   1.188  12.065  1.00 10.00      A   
ATOM   3039  CG1 VAL A 321      12.525   2.664  12.319  1.00 10.00      A   
ATOM   3040  CG2 VAL A 321      12.023   0.327  13.066  1.00 10.00      A   
ATOM   3041  C   VAL A 321      13.183  -0.434  10.218  1.00 10.00      A   
ATOM   3042  O   VAL A 321      12.603  -1.475   9.906  1.00 10.00      A   
ATOM   3043  N   LEU A 322      14.505  -0.320  10.240  1.00 10.00      A   
ATOM   3044  HN  LEU A 322      14.909   0.532  10.501  1.00 10.00      A   
ATOM   3045  CA  LEU A 322      15.369  -1.433   9.893  1.00 10.00      A   
ATOM   3046  CB  LEU A 322      16.632  -0.937   9.183  1.00 10.00      A   
ATOM   3047  CG  LEU A 322      16.424  -0.244   7.833  1.00 10.00      A   
ATOM   3048  CD1 LEU A 322      17.757   0.187   7.245  1.00 10.00      A   
ATOM   3049  CD2 LEU A 322      15.682  -1.150   6.862  1.00 10.00      A   
ATOM   3050  C   LEU A 322      15.746  -2.226  11.138  1.00 10.00      A   
ATOM   3051  O   LEU A 322      15.466  -1.808  12.264  1.00 10.00      A   
ATOM   3052  N   ASP A 323      16.404  -3.357  10.930  1.00 10.00      A   
ATOM   3053  HN  ASP A 323      16.609  -3.628  10.005  1.00 10.00      A   
ATOM   3054  CA  ASP A 323      16.835  -4.221  12.027  1.00 10.00      A   
ATOM   3055  CB  ASP A 323      17.202  -5.627  11.530  1.00 10.00      A   
ATOM   3056  CG  ASP A 323      18.319  -5.660  10.499  1.00 10.00      A   
ATOM   3057  OD1 ASP A 323      18.622  -4.610   9.901  1.00 10.00      A   
ATOM   3058  OD2 ASP A 323      18.878  -6.756  10.260  1.00 10.00      A   
ATOM   3059  C   ASP A 323      17.981  -3.599  12.820  1.00 10.00      A   
ATOM   3060  O   ASP A 323      18.386  -4.122  13.859  1.00 10.00      A   
ATOM   3061  N   TYR A 324      18.484  -2.471  12.329  1.00 10.00      A   
ATOM   3062  HN  TYR A 324      18.126  -2.125  11.487  1.00 10.00      A   
ATOM   3063  CA  TYR A 324      19.567  -1.744  12.985  1.00 10.00      A   
ATOM   3064  CB  TYR A 324      20.032  -0.577  12.113  1.00 10.00      A   
ATOM   3065  CG  TYR A 324      21.173  -0.912  11.176  1.00 10.00      A   
ATOM   3066  CD1 TYR A 324      21.006  -0.863   9.799  1.00 10.00      A   
ATOM   3067  CD2 TYR A 324      22.419  -1.271  11.672  1.00 10.00      A   
ATOM   3068  CE1 TYR A 324      22.049  -1.166   8.943  1.00 10.00      A   
ATOM   3069  CE2 TYR A 324      23.467  -1.575  10.823  1.00 10.00      A   
ATOM   3070  CZ  TYR A 324      23.275  -1.521   9.460  1.00 10.00      A   
ATOM   3071  OH  TYR A 324      24.312  -1.830   8.610  1.00 10.00      A   
ATOM   3072  HH  TYR A 324      24.860  -2.526   9.010  1.00 10.00      A   
ATOM   3073  C   TYR A 324      19.133  -1.221  14.353  1.00 10.00      A   
ATOM   3074  O   TYR A 324      19.965  -0.780  15.148  1.00 10.00      A   
ATOM   3075  N   ILE A 325      17.826  -1.254  14.610  1.00 10.00      A   
ATOM   3076  HN  ILE A 325      17.215  -1.593  13.921  1.00 10.00      A   
ATOM   3077  CA  ILE A 325      17.277  -0.799  15.879  1.00 10.00      A   
ATOM   3078  CB  ILE A 325      15.738  -0.630  15.810  1.00 10.00      A   
ATOM   3079  CG1 ILE A 325      15.206   0.051  17.069  1.00 10.00      A   
ATOM   3080  CG2 ILE A 325      15.034  -1.959  15.569  1.00 10.00      A   
ATOM   3081  CD1 ILE A 325      15.829   1.403  17.335  1.00 10.00      A   
ATOM   3082  C   ILE A 325      17.667  -1.747  17.014  1.00 10.00      A   
ATOM   3083  O   ILE A 325      17.801  -1.325  18.165  1.00 10.00      A   
ATOM   3084  N   GLU A 326      17.867  -3.024  16.670  1.00 10.00      A   
ATOM   3085  HN  GLU A 326      17.753  -3.283  15.730  1.00 10.00      A   
ATOM   3086  CA  GLU A 326      18.262  -4.053  17.636  1.00 10.00      A   
ATOM   3087  CB  GLU A 326      19.638  -3.744  18.237  1.00 10.00      A   
ATOM   3088  CG  GLU A 326      20.722  -3.510  17.197  1.00 10.00      A   
ATOM   3089  CD  GLU A 326      22.096  -3.376  17.812  1.00 10.00      A   
ATOM   3090  OE1 GLU A 326      22.264  -2.568  18.747  1.00 10.00      A   
ATOM   3091  OE2 GLU A 326      23.019  -4.088  17.365  1.00 10.00      A   
ATOM   3092  C   GLU A 326      17.224  -4.275  18.741  1.00 10.00      A   
ATOM   3093  O   GLU A 326      16.214  -3.571  18.823  1.00 10.00      A   
ATOM   3094  N   ASP A 327      17.480  -5.267  19.584  1.00 10.00      A   
ATOM   3095  HN  ASP A 327      18.294  -5.804  19.454  1.00 10.00      A   
ATOM   3096  CA  ASP A 327      16.580  -5.595  20.689  1.00 10.00      A   
ATOM   3097  CB  ASP A 327      17.081  -6.828  21.457  1.00 10.00      A   
ATOM   3098  CG  ASP A 327      16.935  -8.138  20.706  1.00 10.00      A   
ATOM   3099  OD1 ASP A 327      15.818  -8.460  20.257  1.00 10.00      A   
ATOM   3100  OD2 ASP A 327      17.941  -8.866  20.577  1.00 10.00      A   
ATOM   3101  C   ASP A 327      16.476  -4.430  21.664  1.00 10.00      A   
ATOM   3102  O   ASP A 327      15.383  -4.053  22.087  1.00 10.00      A   
ATOM   3103  N   ALA A 328      17.629  -3.860  22.002  1.00 10.00      A   
ATOM   3104  HN  ALA A 328      18.458  -4.203  21.604  1.00 10.00      A   
ATOM   3105  CA  ALA A 328      17.706  -2.744  22.940  1.00 10.00      A   
ATOM   3106  CB  ALA A 328      19.147  -2.298  23.107  1.00 10.00      A   
ATOM   3107  C   ALA A 328      16.832  -1.572  22.504  1.00 10.00      A   
ATOM   3108  O   ALA A 328      16.121  -0.981  23.321  1.00 10.00      A   
ATOM   3109  N   GLY A 329      16.883  -1.248  21.214  1.00 10.00      A   
ATOM   3110  HN  GLY A 329      17.462  -1.762  20.614  1.00 10.00      A   
ATOM   3111  CA  GLY A 329      16.089  -0.149  20.692  1.00 10.00      A   
ATOM   3112  C   GLY A 329      14.603  -0.420  20.808  1.00 10.00      A   
ATOM   3113  O   GLY A 329      13.836   0.451  21.221  1.00 10.00      A   
ATOM   3114  N   LEU A 330      14.201  -1.637  20.454  1.00 10.00      A   
ATOM   3115  HN  LEU A 330      14.866  -2.285  20.130  1.00 10.00      A   
ATOM   3116  CA  LEU A 330      12.801  -2.035  20.525  1.00 10.00      A   
ATOM   3117  CB  LEU A 330      12.611  -3.421  19.909  1.00 10.00      A   
ATOM   3118  CG  LEU A 330      12.852  -3.531  18.402  1.00 10.00      A   
ATOM   3119  CD1 LEU A 330      12.733  -4.977  17.947  1.00 10.00      A   
ATOM   3120  CD2 LEU A 330      11.880  -2.644  17.637  1.00 10.00      A   
ATOM   3121  C   LEU A 330      12.316  -2.031  21.969  1.00 10.00      A   
ATOM   3122  O   LEU A 330      11.169  -1.683  22.252  1.00 10.00      A   
ATOM   3123  N   GLU A 331      13.209  -2.405  22.875  1.00 10.00      A   
ATOM   3124  HN  GLU A 331      14.108  -2.673  22.573  1.00 10.00      A   
ATOM   3125  CA  GLU A 331      12.905  -2.446  24.300  1.00 10.00      A   
ATOM   3126  CB  GLU A 331      14.116  -2.990  25.062  1.00 10.00      A   
ATOM   3127  CG  GLU A 331      13.833  -3.419  26.492  1.00 10.00      A   
ATOM   3128  CD  GLU A 331      15.002  -4.156  27.106  1.00 10.00      A   
ATOM   3129  OE1 GLU A 331      16.133  -3.632  27.057  1.00 10.00      A   
ATOM   3130  OE2 GLU A 331      14.793  -5.267  27.636  1.00 10.00      A   
ATOM   3131  C   GLU A 331      12.528  -1.051  24.804  1.00 10.00      A   
ATOM   3132  O   GLU A 331      11.515  -0.874  25.492  1.00 10.00      A   
ATOM   3133  N   VAL A 332      13.335  -0.059  24.435  1.00 10.00      A   
ATOM   3134  HN  VAL A 332      14.117  -0.260  23.877  1.00 10.00      A   
ATOM   3135  CA  VAL A 332      13.081   1.321  24.836  1.00 10.00      A   
ATOM   3136  CB  VAL A 332      14.293   2.238  24.556  1.00 10.00      A   
ATOM   3137  CG1 VAL A 332      14.076   3.617  25.162  1.00 10.00      A   
ATOM   3138  CG2 VAL A 332      15.574   1.624  25.091  1.00 10.00      A   
ATOM   3139  C   VAL A 332      11.863   1.863  24.092  1.00 10.00      A   
ATOM   3140  O   VAL A 332      11.063   2.614  24.649  1.00 10.00      A   
ATOM   3141  N   LEU A 333      11.725   1.468  22.830  1.00 10.00      A   
ATOM   3142  HN  LEU A 333      12.405   0.876  22.437  1.00 10.00      A   
ATOM   3143  CA  LEU A 333      10.602   1.899  22.000  1.00 10.00      A   
ATOM   3144  CB  LEU A 333      10.709   1.271  20.608  1.00 10.00      A   
ATOM   3145  CG  LEU A 333       9.485   1.409  19.700  1.00 10.00      A   
ATOM   3146  CD1 LEU A 333       9.378   2.818  19.149  1.00 10.00      A   
ATOM   3147  CD2 LEU A 333       9.536   0.390  18.573  1.00 10.00      A   
ATOM   3148  C   LEU A 333       9.271   1.517  22.641  1.00 10.00      A   
ATOM   3149  O   LEU A 333       8.334   2.318  22.684  1.00 10.00      A   
ATOM   3150  N   ALA A 334       9.208   0.291  23.154  1.00 10.00      A   
ATOM   3151  HN  ALA A 334       9.998  -0.290  23.093  1.00 10.00      A   
ATOM   3152  CA  ALA A 334       8.005  -0.223  23.797  1.00 10.00      A   
ATOM   3153  CB  ALA A 334       8.131  -1.720  24.025  1.00 10.00      A   
ATOM   3154  C   ALA A 334       7.711   0.498  25.109  1.00 10.00      A   
ATOM   3155  O   ALA A 334       6.639   0.335  25.693  1.00 10.00      A   
ATOM   3156  N   SER A 335       8.664   1.296  25.571  1.00 10.00      A   
ATOM   3157  HN  SER A 335       9.499   1.392  25.064  1.00 10.00      A   
ATOM   3158  CA  SER A 335       8.493   2.041  26.807  1.00 10.00      A   
ATOM   3159  CB  SER A 335       9.825   2.163  27.544  1.00 10.00      A   
ATOM   3160  OG  SER A 335      10.476   0.901  27.612  1.00 10.00      A   
ATOM   3161  HG  SER A 335      10.298   0.405  26.802  1.00 10.00      A   
ATOM   3162  C   SER A 335       7.891   3.419  26.530  1.00 10.00      A   
ATOM   3163  O   SER A 335       7.044   3.892  27.284  1.00 10.00      A   
ATOM   3164  N   THR A 336       8.307   4.043  25.436  1.00 10.00      A   
ATOM   3165  HN  THR A 336       8.970   3.609  24.856  1.00 10.00      A   
ATOM   3166  CA  THR A 336       7.802   5.362  25.077  1.00 10.00      A   
ATOM   3167  CB  THR A 336       8.788   6.110  24.167  1.00 10.00      A   
ATOM   3168  OG1 THR A 336      10.132   5.806  24.564  1.00 10.00      A   
ATOM   3169  HG1 THR A 336      10.235   5.971  25.509  1.00 10.00      A   
ATOM   3170  CG2 THR A 336       8.560   7.610  24.252  1.00 10.00      A   
ATOM   3171  C   THR A 336       6.452   5.271  24.370  1.00 10.00      A   
ATOM   3172  O   THR A 336       5.427   5.698  24.907  1.00 10.00      A   
ATOM   3173  N   CYS A 337       6.455   4.706  23.169  1.00 10.00      A   
ATOM   3174  HN  CYS A 337       7.297   4.360  22.801  1.00 10.00      A   
ATOM   3175  CA  CYS A 337       5.238   4.570  22.390  1.00 10.00      A   
ATOM   3176  CB  CYS A 337       5.583   4.235  20.940  1.00 10.00      A   
ATOM   3177  SG  CYS A 337       7.059   5.080  20.325  1.00 10.00      A   
ATOM   3178  HG  CYS A 337       6.884   6.390  20.483  1.00 10.00      A   
ATOM   3179  C   CYS A 337       4.333   3.499  22.988  1.00 10.00      A   
ATOM   3180  O   CYS A 337       4.716   2.334  23.093  1.00 10.00      A   
ATOM   3181  N   LYS A 338       3.144   3.906  23.406  1.00 10.00      A   
ATOM   3182  HN  LYS A 338       2.903   4.856  23.325  1.00 10.00      A   
ATOM   3183  CA  LYS A 338       2.188   2.979  23.999  1.00 10.00      A   
ATOM   3184  CB  LYS A 338       1.830   3.418  25.423  1.00 10.00      A   
ATOM   3185  CG  LYS A 338       2.993   3.392  26.403  1.00 10.00      A   
ATOM   3186  CD  LYS A 338       3.544   1.987  26.562  1.00 10.00      A   
ATOM   3187  CE  LYS A 338       4.494   1.889  27.743  1.00 10.00      A   
ATOM   3188  NZ  LYS A 338       5.004   0.503  27.920  1.00 10.00      A   
ATOM   3189  HZ1 LYS A 338       5.604   0.444  28.766  1.00 10.00      A   
ATOM   3190  HZ2 LYS A 338       5.571   0.223  27.091  1.00 10.00      A   
ATOM   3191  HZ3 LYS A 338       4.209  -0.164  28.023  1.00 10.00      A   
ATOM   3192  C   LYS A 338       0.925   2.885  23.154  1.00 10.00      A   
ATOM   3193  O   LYS A 338      -0.014   2.165  23.496  1.00 10.00      A   
ATOM   3194  N   ASP A 339       0.905   3.608  22.046  1.00 10.00      A   
ATOM   3195  HN  ASP A 339       1.684   4.159  21.817  1.00 10.00      A   
ATOM   3196  CA  ASP A 339      -0.252   3.609  21.163  1.00 10.00      A   
ATOM   3197  CB  ASP A 339      -0.827   5.025  21.043  1.00 10.00      A   
ATOM   3198  CG  ASP A 339      -2.282   5.037  20.602  1.00 10.00      A   
ATOM   3199  OD1 ASP A 339      -3.175   4.841  21.455  1.00 10.00      A   
ATOM   3200  OD2 ASP A 339      -2.545   5.251  19.402  1.00 10.00      A   
ATOM   3201  C   ASP A 339       0.114   3.057  19.789  1.00 10.00      A   
ATOM   3202  O   ASP A 339      -0.635   3.203  18.825  1.00 10.00      A   
ATOM   3203  N   LEU A 340       1.273   2.414  19.708  1.00 10.00      A   
ATOM   3204  HN  LEU A 340       1.826   2.323  20.512  1.00 10.00      A   
ATOM   3205  CA  LEU A 340       1.736   1.832  18.451  1.00 10.00      A   
ATOM   3206  CB  LEU A 340       3.158   1.285  18.593  1.00 10.00      A   
ATOM   3207  CG  LEU A 340       3.982   1.206  17.304  1.00 10.00      A   
ATOM   3208  CD1 LEU A 340       4.650   2.541  17.012  1.00 10.00      A   
ATOM   3209  CD2 LEU A 340       5.022   0.103  17.396  1.00 10.00      A   
ATOM   3210  C   LEU A 340       0.787   0.723  18.013  1.00 10.00      A   
ATOM   3211  O   LEU A 340       0.471  -0.176  18.791  1.00 10.00      A   
ATOM   3212  N   ARG A 341       0.334   0.795  16.773  1.00 10.00      A   
ATOM   3213  HN  ARG A 341       0.645   1.523  16.190  1.00 10.00      A   
ATOM   3214  CA  ARG A 341      -0.598  -0.185  16.247  1.00 10.00      A   
ATOM   3215  CB  ARG A 341      -1.756   0.514  15.528  1.00 10.00      A   
ATOM   3216  CG  ARG A 341      -2.362   1.689  16.287  1.00 10.00      A   
ATOM   3217  CD  ARG A 341      -2.995   1.246  17.594  1.00 10.00      A   
ATOM   3218  NE  ARG A 341      -3.421   2.386  18.399  1.00 10.00      A   
ATOM   3219  HE  ARG A 341      -2.728   3.049  18.643  1.00 10.00      A   
ATOM   3220  CZ  ARG A 341      -4.672   2.577  18.812  1.00 10.00      A   
ATOM   3221  NH1 ARG A 341      -5.620   1.696  18.503  1.00 10.00      A   
ATOM   3222 HH11 ARG A 341      -6.598   1.846  18.830  1.00 10.00      A   
ATOM   3223 HH12 ARG A 341      -5.391   0.854  17.932  1.00 10.00      A   
ATOM   3224  NH2 ARG A 341      -4.974   3.646  19.539  1.00 10.00      A   
ATOM   3225 HH21 ARG A 341      -4.226   4.341  19.791  1.00 10.00      A   
ATOM   3226 HH22 ARG A 341      -5.950   3.805  19.865  1.00 10.00      A   
ATOM   3227  C   ARG A 341       0.092  -1.143  15.288  1.00 10.00      A   
ATOM   3228  O   ARG A 341      -0.291  -2.313  15.182  1.00 10.00      A   
ATOM   3229  N   GLU A 342       1.114  -0.650  14.599  1.00 10.00      A   
ATOM   3230  HN  GLU A 342       1.393   0.281  14.746  1.00 10.00      A   
ATOM   3231  CA  GLU A 342       1.835  -1.465  13.636  1.00 10.00      A   
ATOM   3232  CB  GLU A 342       1.293  -1.232  12.225  1.00 10.00      A   
ATOM   3233  CG  GLU A 342       1.736  -2.279  11.220  1.00 10.00      A   
ATOM   3234  CD  GLU A 342       1.715  -1.767   9.800  1.00 10.00      A   
ATOM   3235  OE1 GLU A 342       0.805  -2.141   9.039  1.00 10.00      A   
ATOM   3236  OE2 GLU A 342       2.621  -0.997   9.427  1.00 10.00      A   
ATOM   3237  C   GLU A 342       3.334  -1.193  13.669  1.00 10.00      A   
ATOM   3238  O   GLU A 342       3.768  -0.043  13.744  1.00 10.00      A   
ATOM   3239  N   LEU A 343       4.112  -2.263  13.610  1.00 10.00      A   
ATOM   3240  HN  LEU A 343       3.694  -3.149  13.553  1.00 10.00      A   
ATOM   3241  CA  LEU A 343       5.565  -2.169  13.621  1.00 10.00      A   
ATOM   3242  CB  LEU A 343       6.118  -2.542  15.004  1.00 10.00      A   
ATOM   3243  CG  LEU A 343       7.644  -2.539  15.151  1.00 10.00      A   
ATOM   3244  CD1 LEU A 343       8.194  -1.123  15.080  1.00 10.00      A   
ATOM   3245  CD2 LEU A 343       8.065  -3.220  16.442  1.00 10.00      A   
ATOM   3246  C   LEU A 343       6.148  -3.100  12.567  1.00 10.00      A   
ATOM   3247  O   LEU A 343       5.882  -4.303  12.576  1.00 10.00      A   
ATOM   3248  N   ARG A 344       6.929  -2.547  11.653  1.00 10.00      A   
ATOM   3249  HN  ARG A 344       7.110  -1.579  11.695  1.00 10.00      A   
ATOM   3250  CA  ARG A 344       7.545  -3.340  10.600  1.00 10.00      A   
ATOM   3251  CB  ARG A 344       6.994  -2.954   9.220  1.00 10.00      A   
ATOM   3252  CG  ARG A 344       5.505  -3.212   9.057  1.00 10.00      A   
ATOM   3253  CD  ARG A 344       5.053  -3.053   7.614  1.00 10.00      A   
ATOM   3254  NE  ARG A 344       3.611  -2.817   7.538  1.00 10.00      A   
ATOM   3255  HE  ARG A 344       3.186  -2.394   8.325  1.00 10.00      A   
ATOM   3256  CZ  ARG A 344       2.837  -3.110   6.491  1.00 10.00      A   
ATOM   3257  NH1 ARG A 344       3.343  -3.647   5.390  1.00 10.00      A   
ATOM   3258 HH11 ARG A 344       2.713  -3.864   4.575  1.00 10.00      A   
ATOM   3259 HH12 ARG A 344       4.354  -3.861   5.324  1.00 10.00      A   
ATOM   3260  NH2 ARG A 344       1.541  -2.882   6.565  1.00 10.00      A   
ATOM   3261 HH21 ARG A 344       1.127  -2.484   7.442  1.00 10.00      A   
ATOM   3262 HH22 ARG A 344       0.919  -3.102   5.753  1.00 10.00      A   
ATOM   3263  C   ARG A 344       9.057  -3.188  10.633  1.00 10.00      A   
ATOM   3264  O   ARG A 344       9.578  -2.084  10.476  1.00 10.00      A   
ATOM   3265  N   VAL A 345       9.746  -4.296  10.865  1.00 10.00      A   
ATOM   3266  HN  VAL A 345       9.261  -5.136  11.006  1.00 10.00      A   
ATOM   3267  CA  VAL A 345      11.200  -4.309  10.926  1.00 10.00      A   
ATOM   3268  CB  VAL A 345      11.700  -5.088  12.161  1.00 10.00      A   
ATOM   3269  CG1 VAL A 345      13.219  -5.056  12.238  1.00 10.00      A   
ATOM   3270  CG2 VAL A 345      11.092  -4.516  13.432  1.00 10.00      A   
ATOM   3271  C   VAL A 345      11.782  -4.938   9.661  1.00 10.00      A   
ATOM   3272  O   VAL A 345      11.605  -6.133   9.412  1.00 10.00      A   
ATOM   3273  N   PHE A 346      12.469  -4.125   8.870  1.00 10.00      A   
ATOM   3274  HN  PHE A 346      12.583  -3.184   9.137  1.00 10.00      A   
ATOM   3275  CA  PHE A 346      13.076  -4.587   7.631  1.00 10.00      A   
ATOM   3276  CB  PHE A 346      12.910  -3.537   6.530  1.00 10.00      A   
ATOM   3277  CG  PHE A 346      11.479  -3.184   6.236  1.00 10.00      A   
ATOM   3278  CD1 PHE A 346      10.879  -2.097   6.853  1.00 10.00      A   
ATOM   3279  CD2 PHE A 346      10.735  -3.934   5.343  1.00 10.00      A   
ATOM   3280  CE1 PHE A 346       9.563  -1.765   6.586  1.00 10.00      A   
ATOM   3281  CE2 PHE A 346       9.418  -3.609   5.070  1.00 10.00      A   
ATOM   3282  CZ  PHE A 346       8.830  -2.522   5.693  1.00 10.00      A   
ATOM   3283  C   PHE A 346      14.555  -4.883   7.850  1.00 10.00      A   
ATOM   3284  O   PHE A 346      15.262  -4.098   8.479  1.00 10.00      A   
ATOM   3285  N   PRO A 347      15.043  -6.017   7.339  1.00 10.00      A   
ATOM   3286  CA  PRO A 347      16.446  -6.405   7.497  1.00 10.00      A   
ATOM   3287  CB  PRO A 347      16.444  -7.879   7.085  1.00 10.00      A   
ATOM   3288  CG  PRO A 347      15.320  -7.992   6.113  1.00 10.00      A   
ATOM   3289  CD  PRO A 347      14.272  -7.010   6.567  1.00 10.00      A   
ATOM   3290  C   PRO A 347      17.379  -5.595   6.594  1.00 10.00      A   
ATOM   3291  O   PRO A 347      17.105  -5.401   5.403  1.00 10.00      A   
ATOM   3292  N   SER A 348      18.465  -5.101   7.173  1.00 10.00      A   
ATOM   3293  HN  SER A 348      18.608  -5.250   8.139  1.00 10.00      A   
ATOM   3294  CA  SER A 348      19.444  -4.323   6.428  1.00 10.00      A   
ATOM   3295  CB  SER A 348      20.399  -3.620   7.394  1.00 10.00      A   
ATOM   3296  OG  SER A 348      20.761  -4.475   8.470  1.00 10.00      A   
ATOM   3297  HG  SER A 348      20.031  -4.503   9.117  1.00 10.00      A   
ATOM   3298  C   SER A 348      20.224  -5.221   5.479  1.00 10.00      A   
ATOM   3299  O   SER A 348      20.333  -4.944   4.282  1.00 10.00      A   
ATOM   3300  N   GLU A 349      20.750  -6.309   6.026  1.00 10.00      A   
ATOM   3301  HN  GLU A 349      20.622  -6.465   6.989  1.00 10.00      A   
ATOM   3302  CA  GLU A 349      21.521  -7.271   5.252  1.00 10.00      A   
ATOM   3303  CB  GLU A 349      22.947  -7.351   5.807  1.00 10.00      A   
ATOM   3304  CG  GLU A 349      23.546  -6.011   6.206  1.00 10.00      A   
ATOM   3305  CD  GLU A 349      24.334  -5.353   5.094  1.00 10.00      A   
ATOM   3306  OE1 GLU A 349      24.199  -5.774   3.921  1.00 10.00      A   
ATOM   3307  OE2 GLU A 349      25.109  -4.420   5.391  1.00 10.00      A   
ATOM   3308  C   GLU A 349      20.866  -8.652   5.334  1.00 10.00      A   
ATOM   3309  O   GLU A 349      21.354  -9.539   6.033  1.00 10.00      A   
ATOM   3310  N   PRO A 350      19.749  -8.859   4.614  1.00 10.00      A   
ATOM   3311  CA  PRO A 350      19.019 -10.131   4.639  1.00 10.00      A   
ATOM   3312  CB  PRO A 350      17.706  -9.798   3.918  1.00 10.00      A   
ATOM   3313  CG  PRO A 350      18.052  -8.670   3.009  1.00 10.00      A   
ATOM   3314  CD  PRO A 350      19.117  -7.875   3.713  1.00 10.00      A   
ATOM   3315  C   PRO A 350      19.754 -11.252   3.909  1.00 10.00      A   
ATOM   3316  O   PRO A 350      19.410 -12.424   4.044  1.00 10.00      A   
ATOM   3317  N   PHE A 351      20.778 -10.890   3.151  1.00 10.00      A   
ATOM   3318  HN  PHE A 351      21.030  -9.941   3.105  1.00 10.00      A   
ATOM   3319  CA  PHE A 351      21.542 -11.865   2.390  1.00 10.00      A   
ATOM   3320  CB  PHE A 351      21.953 -11.266   1.044  1.00 10.00      A   
ATOM   3321  CG  PHE A 351      20.797 -10.650   0.305  1.00 10.00      A   
ATOM   3322  CD1 PHE A 351      20.626  -9.277   0.283  1.00 10.00      A   
ATOM   3323  CD2 PHE A 351      19.871 -11.447  -0.351  1.00 10.00      A   
ATOM   3324  CE1 PHE A 351      19.556  -8.709  -0.378  1.00 10.00      A   
ATOM   3325  CE2 PHE A 351      18.798 -10.885  -1.017  1.00 10.00      A   
ATOM   3326  CZ  PHE A 351      18.640  -9.514  -1.029  1.00 10.00      A   
ATOM   3327  C   PHE A 351      22.749 -12.360   3.177  1.00 10.00      A   
ATOM   3328  O   PHE A 351      23.543 -13.165   2.685  1.00 10.00      A   
ATOM   3329  N   VAL A 352      22.868 -11.887   4.411  1.00 10.00      A   
ATOM   3330  HN  VAL A 352      22.193 -11.256   4.748  1.00 10.00      A   
ATOM   3331  CA  VAL A 352      23.962 -12.280   5.285  1.00 10.00      A   
ATOM   3332  CB  VAL A 352      24.719 -11.049   5.837  1.00 10.00      A   
ATOM   3333  CG1 VAL A 352      25.961 -11.478   6.605  1.00 10.00      A   
ATOM   3334  CG2 VAL A 352      25.087 -10.091   4.713  1.00 10.00      A   
ATOM   3335  C   VAL A 352      23.425 -13.105   6.447  1.00 10.00      A   
ATOM   3336  O   VAL A 352      22.614 -12.618   7.240  1.00 10.00      A   
ATOM   3337  N   MET A 353      23.870 -14.354   6.534  1.00 10.00      A   
ATOM   3338  HN  MET A 353      24.517 -14.677   5.869  1.00 10.00      A   
ATOM   3339  CA  MET A 353      23.440 -15.254   7.598  1.00 10.00      A   
ATOM   3340  CB  MET A 353      23.941 -16.680   7.341  1.00 10.00      A   
ATOM   3341  CG  MET A 353      23.566 -17.681   8.425  1.00 10.00      A   
ATOM   3342  SD  MET A 353      24.178 -19.344   8.085  1.00 10.00      A   
ATOM   3343  CE  MET A 353      23.534 -20.233   9.501  1.00 10.00      A   
ATOM   3344  C   MET A 353      23.953 -14.749   8.937  1.00 10.00      A   
ATOM   3345  O   MET A 353      23.244 -14.792   9.945  1.00 10.00      A   
ATOM   3346  N   GLU A 354      25.190 -14.264   8.932  1.00 10.00      A   
ATOM   3347  HN  GLU A 354      25.700 -14.270   8.093  1.00 10.00      A   
ATOM   3348  CA  GLU A 354      25.808 -13.725  10.130  1.00 10.00      A   
ATOM   3349  CB  GLU A 354      27.271 -13.376   9.854  1.00 10.00      A   
ATOM   3350  CG  GLU A 354      28.169 -14.577   9.620  1.00 10.00      A   
ATOM   3351  CD  GLU A 354      28.549 -15.277  10.907  1.00 10.00      A   
ATOM   3352  OE1 GLU A 354      29.316 -14.692  11.704  1.00 10.00      A   
ATOM   3353  OE2 GLU A 354      28.093 -16.417  11.128  1.00 10.00      A   
ATOM   3354  C   GLU A 354      25.056 -12.477  10.581  1.00 10.00      A   
ATOM   3355  O   GLU A 354      24.932 -11.511   9.823  1.00 10.00      A   
ATOM   3356  N   PRO A 355      24.522 -12.488  11.810  1.00 10.00      A   
ATOM   3357  CA  PRO A 355      23.773 -11.356  12.356  1.00 10.00      A   
ATOM   3358  CB  PRO A 355      23.295 -11.856  13.726  1.00 10.00      A   
ATOM   3359  CG  PRO A 355      23.432 -13.337  13.668  1.00 10.00      A   
ATOM   3360  CD  PRO A 355      24.597 -13.603  12.764  1.00 10.00      A   
ATOM   3361  C   PRO A 355      24.655 -10.125  12.526  1.00 10.00      A   
ATOM   3362  O   PRO A 355      25.551 -10.100  13.371  1.00 10.00      A   
ATOM   3363  N   ASN A 356      24.418  -9.117  11.700  1.00 10.00      A   
ATOM   3364  HN  ASN A 356      23.711  -9.205  11.022  1.00 10.00      A   
ATOM   3365  CA  ASN A 356      25.189  -7.881  11.772  1.00 10.00      A   
ATOM   3366  CB  ASN A 356      25.099  -7.079  10.462  1.00 10.00      A   
ATOM   3367  CG  ASN A 356      23.690  -6.641  10.094  1.00 10.00      A   
ATOM   3368  OD1 ASN A 356      22.744  -7.430  10.152  1.00 10.00      A   
ATOM   3369  ND2 ASN A 356      23.534  -5.378   9.717  1.00 10.00      A   
ATOM   3370 HD21 ASN A 356      24.333  -4.791   9.699  1.00 10.00      A   
ATOM   3371 HD22 ASN A 356      22.634  -5.075   9.465  1.00 10.00      A   
ATOM   3372  C   ASN A 356      24.735  -7.036  12.954  1.00 10.00      A   
ATOM   3373  O   ASN A 356      25.544  -6.379  13.609  1.00 10.00      A   
ATOM   3374  N   VAL A 357      23.443  -7.087  13.242  1.00 10.00      A   
ATOM   3375  HN  VAL A 357      22.857  -7.655  12.705  1.00 10.00      A   
ATOM   3376  CA  VAL A 357      22.872  -6.329  14.344  1.00 10.00      A   
ATOM   3377  CB  VAL A 357      21.637  -5.525  13.884  1.00 10.00      A   
ATOM   3378  CG1 VAL A 357      22.048  -4.455  12.888  1.00 10.00      A   
ATOM   3379  CG2 VAL A 357      20.603  -6.454  13.265  1.00 10.00      A   
ATOM   3380  C   VAL A 357      22.460  -7.257  15.479  1.00 10.00      A   
ATOM   3381  O   VAL A 357      22.240  -8.453  15.266  1.00 10.00      A   
ATOM   3382  N   ALA A 358      22.364  -6.710  16.683  1.00 10.00      A   
ATOM   3383  HN  ALA A 358      22.580  -5.751  16.799  1.00 10.00      A   
ATOM   3384  CA  ALA A 358      21.957  -7.491  17.844  1.00 10.00      A   
ATOM   3385  CB  ALA A 358      22.609  -6.964  19.113  1.00 10.00      A   
ATOM   3386  C   ALA A 358      20.437  -7.487  17.975  1.00 10.00      A   
ATOM   3387  O   ALA A 358      19.878  -6.953  18.936  1.00 10.00      A   
ATOM   3388  N   LEU A 359      19.774  -8.053  16.979  1.00 10.00      A   
ATOM   3389  HN  LEU A 359      20.279  -8.431  16.226  1.00 10.00      A   
ATOM   3390  CA  LEU A 359      18.324  -8.133  16.972  1.00 10.00      A   
ATOM   3391  CB  LEU A 359      17.750  -7.429  15.736  1.00 10.00      A   
ATOM   3392  CG  LEU A 359      16.225  -7.416  15.609  1.00 10.00      A   
ATOM   3393  CD1 LEU A 359      15.689  -5.999  15.735  1.00 10.00      A   
ATOM   3394  CD2 LEU A 359      15.799  -8.033  14.288  1.00 10.00      A   
ATOM   3395  C   LEU A 359      17.906  -9.595  16.986  1.00 10.00      A   
ATOM   3396  O   LEU A 359      17.915 -10.264  15.948  1.00 10.00      A   
ATOM   3397  N   THR A 360      17.567 -10.094  18.158  1.00 10.00      A   
ATOM   3398  HN  THR A 360      17.591  -9.512  18.957  1.00 10.00      A   
ATOM   3399  CA  THR A 360      17.160 -11.478  18.304  1.00 10.00      A   
ATOM   3400  CB  THR A 360      17.710 -12.083  19.613  1.00 10.00      A   
ATOM   3401  OG1 THR A 360      17.201 -11.355  20.743  1.00 10.00      A   
ATOM   3402  HG1 THR A 360      17.436 -10.413  20.653  1.00 10.00      A   
ATOM   3403  CG2 THR A 360      19.230 -12.028  19.625  1.00 10.00      A   
ATOM   3404  C   THR A 360      15.638 -11.614  18.253  1.00 10.00      A   
ATOM   3405  O   THR A 360      14.995 -11.179  17.294  1.00 10.00      A   
ATOM   3406  N   GLU A 361      15.078 -12.230  19.278  1.00 10.00      A   
ATOM   3407  HN  GLU A 361      15.653 -12.571  19.996  1.00 10.00      A   
ATOM   3408  CA  GLU A 361      13.648 -12.429  19.373  1.00 10.00      A   
ATOM   3409  CB  GLU A 361      13.308 -13.926  19.319  1.00 10.00      A   
ATOM   3410  CG  GLU A 361      13.861 -14.768  20.466  1.00 10.00      A   
ATOM   3411  CD  GLU A 361      15.346 -15.076  20.349  1.00 10.00      A   
ATOM   3412  OE1 GLU A 361      15.981 -15.334  21.395  1.00 10.00      A   
ATOM   3413  OE2 GLU A 361      15.887 -15.059  19.223  1.00 10.00      A   
ATOM   3414  C   GLU A 361      13.105 -11.774  20.643  1.00 10.00      A   
ATOM   3415  O   GLU A 361      11.893 -11.668  20.835  1.00 10.00      A   
ATOM   3416  N   GLN A 362      14.019 -11.307  21.493  1.00 10.00      A   
ATOM   3417  HN  GLN A 362      14.971 -11.393  21.267  1.00 10.00      A   
ATOM   3418  CA  GLN A 362      13.649 -10.662  22.748  1.00 10.00      A   
ATOM   3419  CB  GLN A 362      14.880 -10.455  23.635  1.00 10.00      A   
ATOM   3420  CG  GLN A 362      14.565  -9.971  25.046  1.00 10.00      A   
ATOM   3421  CD  GLN A 362      13.592 -10.877  25.782  1.00 10.00      A   
ATOM   3422  OE1 GLN A 362      13.521 -12.081  25.523  1.00 10.00      A   
ATOM   3423  NE2 GLN A 362      12.844 -10.305  26.715  1.00 10.00      A   
ATOM   3424 HE21 GLN A 362      12.963  -9.342  26.881  1.00 10.00      A   
ATOM   3425 HE22 GLN A 362      12.201 -10.865  27.202  1.00 10.00      A   
ATOM   3426  C   GLN A 362      12.949  -9.331  22.482  1.00 10.00      A   
ATOM   3427  O   GLN A 362      12.015  -8.953  23.198  1.00 10.00      A   
ATOM   3428  N   GLY A 363      13.402  -8.625  21.450  1.00 10.00      A   
ATOM   3429  HN  GLY A 363      14.177  -8.963  20.931  1.00 10.00      A   
ATOM   3430  CA  GLY A 363      12.799  -7.359  21.091  1.00 10.00      A   
ATOM   3431  C   GLY A 363      11.328  -7.517  20.768  1.00 10.00      A   
ATOM   3432  O   GLY A 363      10.505  -6.711  21.192  1.00 10.00      A   
ATOM   3433  N   LEU A 364      10.997  -8.578  20.042  1.00 10.00      A   
ATOM   3434  HN  LEU A 364      11.702  -9.194  19.751  1.00 10.00      A   
ATOM   3435  CA  LEU A 364       9.614  -8.848  19.666  1.00 10.00      A   
ATOM   3436  CB  LEU A 364       9.535 -10.133  18.837  1.00 10.00      A   
ATOM   3437  CG  LEU A 364       8.706 -10.080  17.549  1.00 10.00      A   
ATOM   3438  CD1 LEU A 364       8.621 -11.457  16.917  1.00 10.00      A   
ATOM   3439  CD2 LEU A 364       7.316  -9.527  17.808  1.00 10.00      A   
ATOM   3440  C   LEU A 364       8.732  -8.986  20.910  1.00 10.00      A   
ATOM   3441  O   LEU A 364       7.630  -8.438  20.968  1.00 10.00      A   
ATOM   3442  N   VAL A 365       9.231  -9.712  21.903  1.00 10.00      A   
ATOM   3443  HN  VAL A 365      10.119 -10.118  21.796  1.00 10.00      A   
ATOM   3444  CA  VAL A 365       8.494  -9.935  23.146  1.00 10.00      A   
ATOM   3445  CB  VAL A 365       9.162 -11.020  24.015  1.00 10.00      A   
ATOM   3446  CG1 VAL A 365       8.315 -11.328  25.244  1.00 10.00      A   
ATOM   3447  CG2 VAL A 365       9.401 -12.281  23.199  1.00 10.00      A   
ATOM   3448  C   VAL A 365       8.374  -8.648  23.958  1.00 10.00      A   
ATOM   3449  O   VAL A 365       7.306  -8.323  24.476  1.00 10.00      A   
ATOM   3450  N   SER A 366       9.473  -7.911  24.055  1.00 10.00      A   
ATOM   3451  HN  SER A 366      10.296  -8.218  23.616  1.00 10.00      A   
ATOM   3452  CA  SER A 366       9.491  -6.662  24.802  1.00 10.00      A   
ATOM   3453  CB  SER A 366      10.912  -6.100  24.848  1.00 10.00      A   
ATOM   3454  OG  SER A 366      11.831  -7.093  25.287  1.00 10.00      A   
ATOM   3455  HG  SER A 366      12.065  -7.667  24.544  1.00 10.00      A   
ATOM   3456  C   SER A 366       8.529  -5.645  24.192  1.00 10.00      A   
ATOM   3457  O   SER A 366       7.859  -4.897  24.907  1.00 10.00      A   
ATOM   3458  N   VAL A 367       8.455  -5.641  22.866  1.00 10.00      A   
ATOM   3459  HN  VAL A 367       9.016  -6.265  22.355  1.00 10.00      A   
ATOM   3460  CA  VAL A 367       7.582  -4.728  22.145  1.00 10.00      A   
ATOM   3461  CB  VAL A 367       7.919  -4.710  20.637  1.00 10.00      A   
ATOM   3462  CG1 VAL A 367       6.809  -4.077  19.822  1.00 10.00      A   
ATOM   3463  CG2 VAL A 367       9.219  -3.961  20.403  1.00 10.00      A   
ATOM   3464  C   VAL A 367       6.103  -5.070  22.361  1.00 10.00      A   
ATOM   3465  O   VAL A 367       5.284  -4.183  22.624  1.00 10.00      A   
ATOM   3466  N   SER A 368       5.771  -6.359  22.289  1.00 10.00      A   
ATOM   3467  HN  SER A 368       6.467  -7.026  22.114  1.00 10.00      A   
ATOM   3468  CA  SER A 368       4.390  -6.796  22.472  1.00 10.00      A   
ATOM   3469  CB  SER A 368       4.222  -8.273  22.101  1.00 10.00      A   
ATOM   3470  OG  SER A 368       5.412  -8.999  22.351  1.00 10.00      A   
ATOM   3471  HG  SER A 368       6.051  -8.818  21.648  1.00 10.00      A   
ATOM   3472  C   SER A 368       3.909  -6.535  23.898  1.00 10.00      A   
ATOM   3473  O   SER A 368       2.716  -6.332  24.137  1.00 10.00      A   
ATOM   3474  N   MET A 369       4.844  -6.536  24.841  1.00 10.00      A   
ATOM   3475  HN  MET A 369       5.779  -6.712  24.587  1.00 10.00      A   
ATOM   3476  CA  MET A 369       4.518  -6.285  26.241  1.00 10.00      A   
ATOM   3477  CB  MET A 369       5.609  -6.832  27.171  1.00 10.00      A   
ATOM   3478  CG  MET A 369       5.505  -8.324  27.445  1.00 10.00      A   
ATOM   3479  SD  MET A 369       6.718  -8.908  28.649  1.00 10.00      A   
ATOM   3480  CE  MET A 369       6.118 -10.569  28.950  1.00 10.00      A   
ATOM   3481  C   MET A 369       4.328  -4.795  26.481  1.00 10.00      A   
ATOM   3482  O   MET A 369       3.486  -4.383  27.278  1.00 10.00      A   
ATOM   3483  N   GLY A 370       5.109  -3.994  25.771  1.00 10.00      A   
ATOM   3484  HN  GLY A 370       5.749  -4.389  25.139  1.00 10.00      A   
ATOM   3485  CA  GLY A 370       5.038  -2.555  25.919  1.00 10.00      A   
ATOM   3486  C   GLY A 370       3.765  -1.952  25.359  1.00 10.00      A   
ATOM   3487  O   GLY A 370       3.137  -1.114  26.008  1.00 10.00      A   
ATOM   3488  N   CYS A 371       3.383  -2.369  24.160  1.00 10.00      A   
ATOM   3489  HN  CYS A 371       3.919  -3.050  23.695  1.00 10.00      A   
ATOM   3490  CA  CYS A 371       2.178  -1.851  23.520  1.00 10.00      A   
ATOM   3491  CB  CYS A 371       2.433  -1.531  22.047  1.00 10.00      A   
ATOM   3492  SG  CYS A 371       3.016   0.154  21.747  1.00 10.00      A   
ATOM   3493  HG  CYS A 371       4.212   0.276  22.311  1.00 10.00      A   
ATOM   3494  C   CYS A 371       0.995  -2.801  23.670  1.00 10.00      A   
ATOM   3495  O   CYS A 371       1.056  -3.964  23.263  1.00 10.00      A   
ATOM   3496  N   PRO A 372      -0.105  -2.309  24.264  1.00 10.00      A   
ATOM   3497  CA  PRO A 372      -1.316  -3.093  24.492  1.00 10.00      A   
ATOM   3498  CB  PRO A 372      -1.897  -2.425  25.737  1.00 10.00      A   
ATOM   3499  CG  PRO A 372      -1.506  -0.987  25.608  1.00 10.00      A   
ATOM   3500  CD  PRO A 372      -0.240  -0.939  24.788  1.00 10.00      A   
ATOM   3501  C   PRO A 372      -2.313  -3.019  23.333  1.00 10.00      A   
ATOM   3502  O   PRO A 372      -3.307  -3.744  23.311  1.00 10.00      A   
ATOM   3503  N   LYS A 373      -2.058  -2.140  22.370  1.00 10.00      A   
ATOM   3504  HN  LYS A 373      -1.257  -1.577  22.433  1.00 10.00      A   
ATOM   3505  CA  LYS A 373      -2.946  -1.991  21.226  1.00 10.00      A   
ATOM   3506  CB  LYS A 373      -3.375  -0.531  21.044  1.00 10.00      A   
ATOM   3507  CG  LYS A 373      -4.262   0.007  22.155  1.00 10.00      A   
ATOM   3508  CD  LYS A 373      -5.614  -0.685  22.169  1.00 10.00      A   
ATOM   3509  CE  LYS A 373      -6.450  -0.251  23.362  1.00 10.00      A   
ATOM   3510  NZ  LYS A 373      -6.805   1.190  23.297  1.00 10.00      A   
ATOM   3511  HZ1 LYS A 373      -5.945   1.768  23.221  1.00 10.00      A   
ATOM   3512  HZ2 LYS A 373      -7.321   1.472  24.154  1.00 10.00      A   
ATOM   3513  HZ3 LYS A 373      -7.406   1.375  22.469  1.00 10.00      A   
ATOM   3514  C   LYS A 373      -2.308  -2.522  19.948  1.00 10.00      A   
ATOM   3515  O   LYS A 373      -2.930  -2.508  18.884  1.00 10.00      A   
ATOM   3516  N   LEU A 374      -1.068  -2.990  20.064  1.00 10.00      A   
ATOM   3517  HN  LEU A 374      -0.634  -2.970  20.940  1.00 10.00      A   
ATOM   3518  CA  LEU A 374      -0.336  -3.537  18.924  1.00 10.00      A   
ATOM   3519  CB  LEU A 374       1.052  -3.992  19.367  1.00 10.00      A   
ATOM   3520  CG  LEU A 374       2.239  -3.275  18.728  1.00 10.00      A   
ATOM   3521  CD1 LEU A 374       3.533  -3.913  19.186  1.00 10.00      A   
ATOM   3522  CD2 LEU A 374       2.141  -3.310  17.213  1.00 10.00      A   
ATOM   3523  C   LEU A 374      -1.092  -4.720  18.334  1.00 10.00      A   
ATOM   3524  O   LEU A 374      -1.425  -5.666  19.047  1.00 10.00      A   
ATOM   3525  N   GLU A 375      -1.370  -4.663  17.038  1.00 10.00      A   
ATOM   3526  HN  GLU A 375      -1.092  -3.879  16.520  1.00 10.00      A   
ATOM   3527  CA  GLU A 375      -2.101  -5.735  16.378  1.00 10.00      A   
ATOM   3528  CB  GLU A 375      -3.534  -5.295  16.102  1.00 10.00      A   
ATOM   3529  CG  GLU A 375      -3.640  -3.988  15.337  1.00 10.00      A   
ATOM   3530  CD  GLU A 375      -5.016  -3.781  14.755  1.00 10.00      A   
ATOM   3531  OE1 GLU A 375      -5.217  -4.111  13.565  1.00 10.00      A   
ATOM   3532  OE2 GLU A 375      -5.903  -3.285  15.481  1.00 10.00      A   
ATOM   3533  C   GLU A 375      -1.444  -6.182  15.078  1.00 10.00      A   
ATOM   3534  O   GLU A 375      -1.724  -7.271  14.579  1.00 10.00      A   
ATOM   3535  N   SER A 376      -0.581  -5.352  14.522  1.00 10.00      A   
ATOM   3536  HN  SER A 376      -0.364  -4.502  14.966  1.00 10.00      A   
ATOM   3537  CA  SER A 376       0.072  -5.697  13.269  1.00 10.00      A   
ATOM   3538  CB  SER A 376      -0.481  -4.830  12.137  1.00 10.00      A   
ATOM   3539  OG  SER A 376      -1.879  -4.630  12.292  1.00 10.00      A   
ATOM   3540  HG  SER A 376      -2.071  -4.425  13.211  1.00 10.00      A   
ATOM   3541  C   SER A 376       1.585  -5.553  13.378  1.00 10.00      A   
ATOM   3542  O   SER A 376       2.091  -4.470  13.657  1.00 10.00      A   
ATOM   3543  N   VAL A 377       2.305  -6.645  13.162  1.00 10.00      A   
ATOM   3544  HN  VAL A 377       1.849  -7.489  12.936  1.00 10.00      A   
ATOM   3545  CA  VAL A 377       3.758  -6.617  13.248  1.00 10.00      A   
ATOM   3546  CB  VAL A 377       4.279  -7.096  14.623  1.00 10.00      A   
ATOM   3547  CG1 VAL A 377       4.173  -5.990  15.663  1.00 10.00      A   
ATOM   3548  CG2 VAL A 377       3.542  -8.346  15.082  1.00 10.00      A   
ATOM   3549  C   VAL A 377       4.418  -7.446  12.153  1.00 10.00      A   
ATOM   3550  O   VAL A 377       3.960  -8.541  11.823  1.00 10.00      A   
ATOM   3551  N   LEU A 378       5.483  -6.893  11.590  1.00 10.00      A   
ATOM   3552  HN  LEU A 378       5.753  -5.993  11.884  1.00 10.00      A   
ATOM   3553  CA  LEU A 378       6.273  -7.559  10.564  1.00 10.00      A   
ATOM   3554  CB  LEU A 378       6.297  -6.732   9.271  1.00 10.00      A   
ATOM   3555  CG  LEU A 378       7.165  -7.278   8.131  1.00 10.00      A   
ATOM   3556  CD1 LEU A 378       6.354  -7.406   6.851  1.00 10.00      A   
ATOM   3557  CD2 LEU A 378       8.385  -6.397   7.905  1.00 10.00      A   
ATOM   3558  C   LEU A 378       7.682  -7.718  11.116  1.00 10.00      A   
ATOM   3559  O   LEU A 378       8.350  -6.724  11.409  1.00 10.00      A   
ATOM   3560  N   TYR A 379       8.130  -8.950  11.260  1.00 10.00      A   
ATOM   3561  HN  TYR A 379       7.571  -9.707  10.964  1.00 10.00      A   
ATOM   3562  CA  TYR A 379       9.437  -9.203  11.836  1.00 10.00      A   
ATOM   3563  CB  TYR A 379       9.255  -9.843  13.213  1.00 10.00      A   
ATOM   3564  CG  TYR A 379      10.374  -9.580  14.196  1.00 10.00      A   
ATOM   3565  CD1 TYR A 379      10.602  -8.305  14.699  1.00 10.00      A   
ATOM   3566  CD2 TYR A 379      11.183 -10.614  14.644  1.00 10.00      A   
ATOM   3567  CE1 TYR A 379      11.605  -8.070  15.622  1.00 10.00      A   
ATOM   3568  CE2 TYR A 379      12.191 -10.388  15.562  1.00 10.00      A   
ATOM   3569  CZ  TYR A 379      12.399  -9.116  16.047  1.00 10.00      A   
ATOM   3570  OH  TYR A 379      13.394  -8.893  16.970  1.00 10.00      A   
ATOM   3571  HH  TYR A 379      14.034  -9.618  16.932  1.00 10.00      A   
ATOM   3572  C   TYR A 379      10.304 -10.100  10.965  1.00 10.00      A   
ATOM   3573  O   TYR A 379       9.932 -11.231  10.643  1.00 10.00      A   
ATOM   3574  N   PHE A 380      11.458  -9.575  10.588  1.00 10.00      A   
ATOM   3575  HN  PHE A 380      11.664  -8.654  10.851  1.00 10.00      A   
ATOM   3576  CA  PHE A 380      12.429 -10.312   9.795  1.00 10.00      A   
ATOM   3577  CB  PHE A 380      12.794  -9.533   8.534  1.00 10.00      A   
ATOM   3578  CG  PHE A 380      11.973  -9.887   7.328  1.00 10.00      A   
ATOM   3579  CD1 PHE A 380      10.631  -9.546   7.256  1.00 10.00      A   
ATOM   3580  CD2 PHE A 380      12.546 -10.552   6.259  1.00 10.00      A   
ATOM   3581  CE1 PHE A 380       9.878  -9.861   6.141  1.00 10.00      A   
ATOM   3582  CE2 PHE A 380      11.800 -10.872   5.141  1.00 10.00      A   
ATOM   3583  CZ  PHE A 380      10.464 -10.525   5.083  1.00 10.00      A   
ATOM   3584  C   PHE A 380      13.671 -10.535  10.646  1.00 10.00      A   
ATOM   3585  O   PHE A 380      14.495  -9.634  10.805  1.00 10.00      A   
ATOM   3586  N   CYS A 381      13.801 -11.727  11.202  1.00 10.00      A   
ATOM   3587  HN  CYS A 381      13.133 -12.421  11.014  1.00 10.00      A   
ATOM   3588  CA  CYS A 381      14.925 -12.031  12.074  1.00 10.00      A   
ATOM   3589  CB  CYS A 381      14.414 -12.324  13.482  1.00 10.00      A   
ATOM   3590  SG  CYS A 381      13.129 -13.591  13.547  1.00 10.00      A   
ATOM   3591  HG  CYS A 381      13.532 -14.534  14.393  1.00 10.00      A   
ATOM   3592  C   CYS A 381      15.773 -13.196  11.574  1.00 10.00      A   
ATOM   3593  O   CYS A 381      15.410 -13.889  10.623  1.00 10.00      A   
ATOM   3594  N   ARG A 382      16.906 -13.401  12.232  1.00 10.00      A   
ATOM   3595  HN  ARG A 382      17.137 -12.806  12.983  1.00 10.00      A   
ATOM   3596  CA  ARG A 382      17.822 -14.478  11.881  1.00 10.00      A   
ATOM   3597  CB  ARG A 382      19.273 -14.021  12.057  1.00 10.00      A   
ATOM   3598  CG  ARG A 382      19.963 -13.587  10.775  1.00 10.00      A   
ATOM   3599  CD  ARG A 382      19.744 -12.111  10.494  1.00 10.00      A   
ATOM   3600  NE  ARG A 382      20.786 -11.569   9.628  1.00 10.00      A   
ATOM   3601  HE  ARG A 382      21.286 -12.210   9.070  1.00 10.00      A   
ATOM   3602  CZ  ARG A 382      21.089 -10.278   9.552  1.00 10.00      A   
ATOM   3603  NH1 ARG A 382      20.433  -9.393  10.285  1.00 10.00      A   
ATOM   3604 HH11 ARG A 382      19.675  -9.705  10.928  1.00 10.00      A   
ATOM   3605 HH12 ARG A 382      20.666  -8.376  10.218  1.00 10.00      A   
ATOM   3606  NH2 ARG A 382      22.061  -9.875   8.748  1.00 10.00      A   
ATOM   3607 HH21 ARG A 382      22.304  -8.863   8.688  1.00 10.00      A   
ATOM   3608 HH22 ARG A 382      22.586 -10.568   8.171  1.00 10.00      A   
ATOM   3609  C   ARG A 382      17.577 -15.704  12.756  1.00 10.00      A   
ATOM   3610  O   ARG A 382      17.965 -16.818  12.401  1.00 10.00      A   
ATOM   3611  N   GLN A 383      16.954 -15.488  13.909  1.00 10.00      A   
ATOM   3612  HN  GLN A 383      16.669 -14.577  14.134  1.00 10.00      A   
ATOM   3613  CA  GLN A 383      16.667 -16.568  14.845  1.00 10.00      A   
ATOM   3614  CB  GLN A 383      17.748 -16.639  15.928  1.00 10.00      A   
ATOM   3615  CG  GLN A 383      18.198 -15.280  16.442  1.00 10.00      A   
ATOM   3616  CD  GLN A 383      19.134 -15.379  17.626  1.00 10.00      A   
ATOM   3617  OE1 GLN A 383      20.343 -15.543  17.465  1.00 10.00      A   
ATOM   3618  NE2 GLN A 383      18.584 -15.268  18.823  1.00 10.00      A   
ATOM   3619 HE21 GLN A 383      17.601 -15.133  18.880  1.00 10.00      A   
ATOM   3620 HE22 GLN A 383      19.169 -15.321  19.607  1.00 10.00      A   
ATOM   3621  C   GLN A 383      15.300 -16.378  15.492  1.00 10.00      A   
ATOM   3622  O   GLN A 383      14.700 -15.303  15.399  1.00 10.00      A   
ATOM   3623  N   MET A 384      14.816 -17.430  16.143  1.00 10.00      A   
ATOM   3624  HN  MET A 384      15.347 -18.254  16.181  1.00 10.00      A   
ATOM   3625  CA  MET A 384      13.521 -17.398  16.812  1.00 10.00      A   
ATOM   3626  CB  MET A 384      12.387 -17.416  15.779  1.00 10.00      A   
ATOM   3627  CG  MET A 384      10.982 -17.380  16.366  1.00 10.00      A   
ATOM   3628  SD  MET A 384      10.727 -16.001  17.502  1.00 10.00      A   
ATOM   3629  CE  MET A 384      10.945 -14.603  16.401  1.00 10.00      A   
ATOM   3630  C   MET A 384      13.398 -18.595  17.747  1.00 10.00      A   
ATOM   3631  O   MET A 384      14.025 -19.633  17.516  1.00 10.00      A   
ATOM   3632  N   THR A 385      12.614 -18.448  18.805  1.00 10.00      A   
ATOM   3633  HN  THR A 385      12.163 -17.590  18.954  1.00 10.00      A   
ATOM   3634  CA  THR A 385      12.405 -19.523  19.754  1.00 10.00      A   
ATOM   3635  CB  THR A 385      13.090 -19.232  21.097  1.00 10.00      A   
ATOM   3636  OG1 THR A 385      12.918 -17.851  21.439  1.00 10.00      A   
ATOM   3637  HG1 THR A 385      13.700 -17.543  21.912  1.00 10.00      A   
ATOM   3638  CG2 THR A 385      14.569 -19.563  21.027  1.00 10.00      A   
ATOM   3639  C   THR A 385      10.923 -19.733  20.007  1.00 10.00      A   
ATOM   3640  O   THR A 385      10.113 -18.821  19.828  1.00 10.00      A   
ATOM   3641  N   ASN A 386      10.579 -20.936  20.431  1.00 10.00      A   
ATOM   3642  HN  ASN A 386      11.283 -21.623  20.546  1.00 10.00      A   
ATOM   3643  CA  ASN A 386       9.197 -21.282  20.724  1.00 10.00      A   
ATOM   3644  CB  ASN A 386       9.064 -22.787  20.965  1.00 10.00      A   
ATOM   3645  CG  ASN A 386       8.898 -23.569  19.679  1.00 10.00      A   
ATOM   3646  OD1 ASN A 386       8.076 -23.223  18.829  1.00 10.00      A   
ATOM   3647  ND2 ASN A 386       9.681 -24.622  19.525  1.00 10.00      A   
ATOM   3648 HD21 ASN A 386      10.321 -24.838  20.242  1.00 10.00      A   
ATOM   3649 HD22 ASN A 386       9.594 -25.148  18.696  1.00 10.00      A   
ATOM   3650  C   ASN A 386       8.699 -20.515  21.939  1.00 10.00      A   
ATOM   3651  O   ASN A 386       7.554 -20.074  21.975  1.00 10.00      A   
ATOM   3652  N   ALA A 387       9.580 -20.345  22.924  1.00 10.00      A   
ATOM   3653  HN  ALA A 387      10.488 -20.702  22.817  1.00 10.00      A   
ATOM   3654  CA  ALA A 387       9.240 -19.636  24.151  1.00 10.00      A   
ATOM   3655  CB  ALA A 387      10.416 -19.647  25.117  1.00 10.00      A   
ATOM   3656  C   ALA A 387       8.813 -18.206  23.853  1.00 10.00      A   
ATOM   3657  O   ALA A 387       7.838 -17.711  24.415  1.00 10.00      A   
ATOM   3658  N   ALA A 388       9.540 -17.553  22.955  1.00 10.00      A   
ATOM   3659  HN  ALA A 388      10.301 -18.005  22.533  1.00 10.00      A   
ATOM   3660  CA  ALA A 388       9.232 -16.179  22.581  1.00 10.00      A   
ATOM   3661  CB  ALA A 388      10.299 -15.627  21.649  1.00 10.00      A   
ATOM   3662  C   ALA A 388       7.856 -16.094  21.930  1.00 10.00      A   
ATOM   3663  O   ALA A 388       7.015 -15.294  22.339  1.00 10.00      A   
ATOM   3664  N   LEU A 389       7.633 -16.948  20.939  1.00 10.00      A   
ATOM   3665  HN  LEU A 389       8.344 -17.576  20.688  1.00 10.00      A   
ATOM   3666  CA  LEU A 389       6.369 -16.984  20.212  1.00 10.00      A   
ATOM   3667  CB  LEU A 389       6.408 -18.073  19.142  1.00 10.00      A   
ATOM   3668  CG  LEU A 389       7.388 -17.844  17.991  1.00 10.00      A   
ATOM   3669  CD1 LEU A 389       7.540 -19.103  17.149  1.00 10.00      A   
ATOM   3670  CD2 LEU A 389       6.937 -16.676  17.132  1.00 10.00      A   
ATOM   3671  C   LEU A 389       5.188 -17.210  21.150  1.00 10.00      A   
ATOM   3672  O   LEU A 389       4.167 -16.524  21.050  1.00 10.00      A   
ATOM   3673  N   ILE A 390       5.340 -18.159  22.070  1.00 10.00      A   
ATOM   3674  HN  ILE A 390       6.185 -18.667  22.101  1.00 10.00      A   
ATOM   3675  CA  ILE A 390       4.287 -18.466  23.034  1.00 10.00      A   
ATOM   3676  CB  ILE A 390       4.658 -19.677  23.923  1.00 10.00      A   
ATOM   3677  CG1 ILE A 390       4.772 -20.943  23.070  1.00 10.00      A   
ATOM   3678  CG2 ILE A 390       3.635 -19.873  25.036  1.00 10.00      A   
ATOM   3679  CD1 ILE A 390       5.299 -22.147  23.822  1.00 10.00      A   
ATOM   3680  C   ILE A 390       3.986 -17.248  23.913  1.00 10.00      A   
ATOM   3681  O   ILE A 390       2.825 -16.906  24.139  1.00 10.00      A   
ATOM   3682  N   THR A 391       5.038 -16.589  24.389  1.00 10.00      A   
ATOM   3683  HN  THR A 391       5.942 -16.906  24.168  1.00 10.00      A   
ATOM   3684  CA  THR A 391       4.888 -15.412  25.235  1.00 10.00      A   
ATOM   3685  CB  THR A 391       6.256 -14.919  25.753  1.00 10.00      A   
ATOM   3686  OG1 THR A 391       6.973 -16.027  26.318  1.00 10.00      A   
ATOM   3687  HG1 THR A 391       7.455 -16.492  25.619  1.00 10.00      A   
ATOM   3688  CG2 THR A 391       6.073 -13.851  26.823  1.00 10.00      A   
ATOM   3689  C   THR A 391       4.176 -14.274  24.494  1.00 10.00      A   
ATOM   3690  O   THR A 391       3.286 -13.624  25.046  1.00 10.00      A   
ATOM   3691  N   ILE A 392       4.563 -14.047  23.243  1.00 10.00      A   
ATOM   3692  HN  ILE A 392       5.273 -14.603  22.854  1.00 10.00      A   
ATOM   3693  CA  ILE A 392       3.962 -12.990  22.430  1.00 10.00      A   
ATOM   3694  CB  ILE A 392       4.634 -12.887  21.043  1.00 10.00      A   
ATOM   3695  CG1 ILE A 392       6.119 -12.556  21.190  1.00 10.00      A   
ATOM   3696  CG2 ILE A 392       3.943 -11.836  20.180  1.00 10.00      A   
ATOM   3697  CD1 ILE A 392       6.930 -12.814  19.940  1.00 10.00      A   
ATOM   3698  C   ILE A 392       2.465 -13.223  22.248  1.00 10.00      A   
ATOM   3699  O   ILE A 392       1.653 -12.323  22.475  1.00 10.00      A   
ATOM   3700  N   ALA A 393       2.108 -14.444  21.867  1.00 10.00      A   
ATOM   3701  HN  ALA A 393       2.805 -15.120  21.728  1.00 10.00      A   
ATOM   3702  CA  ALA A 393       0.714 -14.811  21.640  1.00 10.00      A   
ATOM   3703  CB  ALA A 393       0.627 -16.248  21.157  1.00 10.00      A   
ATOM   3704  C   ALA A 393      -0.141 -14.622  22.890  1.00 10.00      A   
ATOM   3705  O   ALA A 393      -1.233 -14.057  22.829  1.00 10.00      A   
ATOM   3706  N   ARG A 394       0.374 -15.080  24.024  1.00 10.00      A   
ATOM   3707  HN  ARG A 394       1.262 -15.500  24.010  1.00 10.00      A   
ATOM   3708  CA  ARG A 394      -0.342 -14.975  25.290  1.00 10.00      A   
ATOM   3709  CB  ARG A 394       0.252 -15.929  26.329  1.00 10.00      A   
ATOM   3710  CG  ARG A 394       0.301 -17.377  25.870  1.00 10.00      A   
ATOM   3711  CD  ARG A 394       0.918 -18.282  26.921  1.00 10.00      A   
ATOM   3712  NE  ARG A 394       0.003 -18.547  28.027  1.00 10.00      A   
ATOM   3713  HE  ARG A 394      -0.105 -17.839  28.704  1.00 10.00      A   
ATOM   3714  CZ  ARG A 394      -0.694 -19.673  28.168  1.00 10.00      A   
ATOM   3715  NH1 ARG A 394      -0.602 -20.639  27.265  1.00 10.00      A   
ATOM   3716 HH11 ARG A 394       0.019 -20.529  26.432  1.00 10.00      A   
ATOM   3717 HH12 ARG A 394      -1.149 -21.520  27.384  1.00 10.00      A   
ATOM   3718  NH2 ARG A 394      -1.479 -19.832  29.224  1.00 10.00      A   
ATOM   3719 HH21 ARG A 394      -1.545 -19.078  29.947  1.00 10.00      A   
ATOM   3720 HH22 ARG A 394      -2.029 -20.708  29.339  1.00 10.00      A   
ATOM   3721  C   ARG A 394      -0.343 -13.544  25.819  1.00 10.00      A   
ATOM   3722  O   ARG A 394      -1.054 -13.219  26.770  1.00 10.00      A   
ATOM   3723  N   ASN A 395       0.459 -12.687  25.210  1.00 10.00      A   
ATOM   3724  HN  ASN A 395       1.009 -12.993  24.458  1.00 10.00      A   
ATOM   3725  CA  ASN A 395       0.537 -11.298  25.634  1.00 10.00      A   
ATOM   3726  CB  ASN A 395       1.966 -10.769  25.542  1.00 10.00      A   
ATOM   3727  CG  ASN A 395       2.239  -9.694  26.571  1.00 10.00      A   
ATOM   3728  OD1 ASN A 395       2.643  -9.990  27.690  1.00 10.00      A   
ATOM   3729  ND2 ASN A 395       2.018  -8.439  26.208  1.00 10.00      A   
ATOM   3730 HD21 ASN A 395       1.693  -8.267  25.299  1.00 10.00      A   
ATOM   3731 HD22 ASN A 395       2.181  -7.732  26.869  1.00 10.00      A   
ATOM   3732  C   ASN A 395      -0.404 -10.424  24.816  1.00 10.00      A   
ATOM   3733  O   ASN A 395      -1.152  -9.619  25.368  1.00 10.00      A   
ATOM   3734  N   ARG A 396      -0.382 -10.594  23.501  1.00 10.00      A   
ATOM   3735  HN  ARG A 396       0.213 -11.275  23.110  1.00 10.00      A   
ATOM   3736  CA  ARG A 396      -1.236  -9.807  22.621  1.00 10.00      A   
ATOM   3737  CB  ARG A 396      -0.400  -8.917  21.693  1.00 10.00      A   
ATOM   3738  CG  ARG A 396       0.411  -7.841  22.403  1.00 10.00      A   
ATOM   3739  CD  ARG A 396      -0.449  -6.649  22.804  1.00 10.00      A   
ATOM   3740  NE  ARG A 396      -1.227  -6.914  24.012  1.00 10.00      A   
ATOM   3741  HE  ARG A 396      -2.059  -7.423  23.905  1.00 10.00      A   
ATOM   3742  CZ  ARG A 396      -0.879  -6.508  25.237  1.00 10.00      A   
ATOM   3743  NH1 ARG A 396       0.246  -5.826  25.423  1.00 10.00      A   
ATOM   3744 HH11 ARG A 396       0.515  -5.516  26.379  1.00 10.00      A   
ATOM   3745 HH12 ARG A 396       0.867  -5.598  24.608  1.00 10.00      A   
ATOM   3746  NH2 ARG A 396      -1.653  -6.796  26.275  1.00 10.00      A   
ATOM   3747 HH21 ARG A 396      -2.534  -7.340  26.138  1.00 10.00      A   
ATOM   3748 HH22 ARG A 396      -1.389  -6.477  27.235  1.00 10.00      A   
ATOM   3749  C   ARG A 396      -2.159 -10.700  21.801  1.00 10.00      A   
ATOM   3750  O   ARG A 396      -1.841 -11.052  20.665  1.00 10.00      A   
ATOM   3751  N   PRO A 397      -3.315 -11.087  22.371  1.00 10.00      A   
ATOM   3752  CA  PRO A 397      -4.295 -11.938  21.688  1.00 10.00      A   
ATOM   3753  CB  PRO A 397      -5.210 -12.432  22.822  1.00 10.00      A   
ATOM   3754  CG  PRO A 397      -4.581 -11.960  24.093  1.00 10.00      A   
ATOM   3755  CD  PRO A 397      -3.755 -10.759  23.733  1.00 10.00      A   
ATOM   3756  C   PRO A 397      -5.109 -11.144  20.671  1.00 10.00      A   
ATOM   3757  O   PRO A 397      -5.912 -11.704  19.922  1.00 10.00      A   
ATOM   3758  N   ASN A 398      -4.884  -9.836  20.647  1.00 10.00      A   
ATOM   3759  HN  ASN A 398      -4.226  -9.461  21.271  1.00 10.00      A   
ATOM   3760  CA  ASN A 398      -5.582  -8.938  19.733  1.00 10.00      A   
ATOM   3761  CB  ASN A 398      -5.748  -7.554  20.372  1.00 10.00      A   
ATOM   3762  CG  ASN A 398      -4.433  -6.805  20.493  1.00 10.00      A   
ATOM   3763  OD1 ASN A 398      -3.646  -7.053  21.410  1.00 10.00      A   
ATOM   3764  ND2 ASN A 398      -4.192  -5.879  19.580  1.00 10.00      A   
ATOM   3765 HD21 ASN A 398      -4.868  -5.727  18.888  1.00 10.00      A   
ATOM   3766 HD22 ASN A 398      -3.337  -5.397  19.617  1.00 10.00      A   
ATOM   3767  C   ASN A 398      -4.830  -8.805  18.414  1.00 10.00      A   
ATOM   3768  O   ASN A 398      -5.205  -8.000  17.561  1.00 10.00      A   
ATOM   3769  N   MET A 399      -3.770  -9.591  18.261  1.00 10.00      A   
ATOM   3770  HN  MET A 399      -3.532 -10.207  18.981  1.00 10.00      A   
ATOM   3771  CA  MET A 399      -2.954  -9.568  17.053  1.00 10.00      A   
ATOM   3772  CB  MET A 399      -1.783 -10.539  17.191  1.00 10.00      A   
ATOM   3773  CG  MET A 399      -0.690 -10.347  16.153  1.00 10.00      A   
ATOM   3774  SD  MET A 399       0.313  -8.883  16.468  1.00 10.00      A   
ATOM   3775  CE  MET A 399       1.057  -9.312  18.041  1.00 10.00      A   
ATOM   3776  C   MET A 399      -3.787  -9.928  15.826  1.00 10.00      A   
ATOM   3777  O   MET A 399      -4.348 -11.024  15.736  1.00 10.00      A   
ATOM   3778  N   THR A 400      -3.878  -8.994  14.892  1.00 10.00      A   
ATOM   3779  HN  THR A 400      -3.427  -8.133  15.032  1.00 10.00      A   
ATOM   3780  CA  THR A 400      -4.644  -9.203  13.673  1.00 10.00      A   
ATOM   3781  CB  THR A 400      -5.431  -7.934  13.285  1.00 10.00      A   
ATOM   3782  OG1 THR A 400      -4.546  -6.806  13.291  1.00 10.00      A   
ATOM   3783  HG1 THR A 400      -5.045  -6.010  13.520  1.00 10.00      A   
ATOM   3784  CG2 THR A 400      -6.569  -7.679  14.266  1.00 10.00      A   
ATOM   3785  C   THR A 400      -3.735  -9.600  12.513  1.00 10.00      A   
ATOM   3786  O   THR A 400      -4.166 -10.268  11.571  1.00 10.00      A   
ATOM   3787  N   ARG A 401      -2.479  -9.186  12.581  1.00 10.00      A   
ATOM   3788  HN  ARG A 401      -2.188  -8.660  13.361  1.00 10.00      A   
ATOM   3789  CA  ARG A 401      -1.523  -9.490  11.527  1.00 10.00      A   
ATOM   3790  CB  ARG A 401      -1.402  -8.310  10.560  1.00 10.00      A   
ATOM   3791  CG  ARG A 401      -2.573  -8.176   9.601  1.00 10.00      A   
ATOM   3792  CD  ARG A 401      -2.706  -6.756   9.093  1.00 10.00      A   
ATOM   3793  NE  ARG A 401      -3.282  -5.863  10.099  1.00 10.00      A   
ATOM   3794  HE  ARG A 401      -3.054  -6.033  11.040  1.00 10.00      A   
ATOM   3795  CZ  ARG A 401      -4.075  -4.837   9.805  1.00 10.00      A   
ATOM   3796  NH1 ARG A 401      -4.362  -4.572   8.541  1.00 10.00      A   
ATOM   3797 HH11 ARG A 401      -4.973  -3.762   8.284  1.00 10.00      A   
ATOM   3798 HH12 ARG A 401      -3.982  -5.182   7.776  1.00 10.00      A   
ATOM   3799  NH2 ARG A 401      -4.590  -4.095  10.775  1.00 10.00      A   
ATOM   3800 HH21 ARG A 401      -4.377  -4.317  11.774  1.00 10.00      A   
ATOM   3801 HH22 ARG A 401      -5.216  -3.291  10.548  1.00 10.00      A   
ATOM   3802  C   ARG A 401      -0.159  -9.849  12.096  1.00 10.00      A   
ATOM   3803  O   ARG A 401       0.580  -8.984  12.562  1.00 10.00      A   
ATOM   3804  N   PHE A 402       0.169 -11.129  12.050  1.00 10.00      A   
ATOM   3805  HN  PHE A 402      -0.461 -11.771  11.652  1.00 10.00      A   
ATOM   3806  CA  PHE A 402       1.445 -11.609  12.555  1.00 10.00      A   
ATOM   3807  CB  PHE A 402       1.239 -12.727  13.586  1.00 10.00      A   
ATOM   3808  CG  PHE A 402       2.495 -13.120  14.317  1.00 10.00      A   
ATOM   3809  CD1 PHE A 402       3.062 -12.275  15.254  1.00 10.00      A   
ATOM   3810  CD2 PHE A 402       3.110 -14.337  14.063  1.00 10.00      A   
ATOM   3811  CE1 PHE A 402       4.218 -12.634  15.926  1.00 10.00      A   
ATOM   3812  CE2 PHE A 402       4.265 -14.703  14.731  1.00 10.00      A   
ATOM   3813  CZ  PHE A 402       4.819 -13.850  15.662  1.00 10.00      A   
ATOM   3814  C   PHE A 402       2.319 -12.091  11.399  1.00 10.00      A   
ATOM   3815  O   PHE A 402       2.201 -13.229  10.945  1.00 10.00      A   
ATOM   3816  N   ARG A 403       3.177 -11.209  10.916  1.00 10.00      A   
ATOM   3817  HN  ARG A 403       3.228 -10.314  11.321  1.00 10.00      A   
ATOM   3818  CA  ARG A 403       4.062 -11.535   9.807  1.00 10.00      A   
ATOM   3819  CB  ARG A 403       4.071 -10.394   8.787  1.00 10.00      A   
ATOM   3820  CG  ARG A 403       2.684  -9.967   8.330  1.00 10.00      A   
ATOM   3821  CD  ARG A 403       2.735  -8.672   7.537  1.00 10.00      A   
ATOM   3822  NE  ARG A 403       3.093  -8.894   6.140  1.00 10.00      A   
ATOM   3823  HE  ARG A 403       3.548  -9.747   5.915  1.00 10.00      A   
ATOM   3824  CZ  ARG A 403       2.840  -8.032   5.157  1.00 10.00      A   
ATOM   3825  NH1 ARG A 403       2.226  -6.879   5.410  1.00 10.00      A   
ATOM   3826 HH11 ARG A 403       1.944  -6.636   6.382  1.00 10.00      A   
ATOM   3827 HH12 ARG A 403       2.014  -6.213   4.627  1.00 10.00      A   
ATOM   3828  NH2 ARG A 403       3.193  -8.329   3.919  1.00 10.00      A   
ATOM   3829 HH21 ARG A 403       3.664  -9.241   3.714  1.00 10.00      A   
ATOM   3830 HH22 ARG A 403       2.996  -7.660   3.144  1.00 10.00      A   
ATOM   3831  C   ARG A 403       5.473 -11.799  10.313  1.00 10.00      A   
ATOM   3832  O   ARG A 403       6.185 -10.872  10.697  1.00 10.00      A   
ATOM   3833  N   LEU A 404       5.869 -13.061  10.334  1.00 10.00      A   
ATOM   3834  HN  LEU A 404       5.256 -13.765  10.026  1.00 10.00      A   
ATOM   3835  CA  LEU A 404       7.198 -13.430  10.790  1.00 10.00      A   
ATOM   3836  CB  LEU A 404       7.115 -14.366  12.002  1.00 10.00      A   
ATOM   3837  CG  LEU A 404       8.452 -14.747  12.648  1.00 10.00      A   
ATOM   3838  CD1 LEU A 404       9.120 -13.522  13.253  1.00 10.00      A   
ATOM   3839  CD2 LEU A 404       8.257 -15.830  13.696  1.00 10.00      A   
ATOM   3840  C   LEU A 404       7.965 -14.102   9.662  1.00 10.00      A   
ATOM   3841  O   LEU A 404       7.416 -14.950   8.952  1.00 10.00      A   
ATOM   3842  N   CYS A 405       9.220 -13.715   9.481  1.00 10.00      A   
ATOM   3843  HN  CYS A 405       9.593 -13.004  10.049  1.00 10.00      A   
ATOM   3844  CA  CYS A 405      10.050 -14.298   8.440  1.00 10.00      A   
ATOM   3845  CB  CYS A 405       9.978 -13.464   7.161  1.00 10.00      A   
ATOM   3846  SG  CYS A 405      10.590 -14.302   5.673  1.00 10.00      A   
ATOM   3847  HG  CYS A 405      11.339 -15.333   6.049  1.00 10.00      A   
ATOM   3848  C   CYS A 405      11.494 -14.420   8.900  1.00 10.00      A   
ATOM   3849  O   CYS A 405      12.149 -13.425   9.198  1.00 10.00      A   
ATOM   3850  N   ILE A 406      11.975 -15.650   8.977  1.00 10.00      A   
ATOM   3851  HN  ILE A 406      11.388 -16.405   8.767  1.00 10.00      A   
ATOM   3852  CA  ILE A 406      13.349 -15.910   9.376  1.00 10.00      A   
ATOM   3853  CB  ILE A 406      13.462 -17.204  10.212  1.00 10.00      A   
ATOM   3854  CG1 ILE A 406      12.517 -17.137  11.416  1.00 10.00      A   
ATOM   3855  CG2 ILE A 406      14.899 -17.429  10.672  1.00 10.00      A   
ATOM   3856  CD1 ILE A 406      12.426 -18.433  12.191  1.00 10.00      A   
ATOM   3857  C   ILE A 406      14.221 -16.030   8.134  1.00 10.00      A   
ATOM   3858  O   ILE A 406      13.817 -16.651   7.148  1.00 10.00      A   
ATOM   3859  N   ILE A 407      15.403 -15.425   8.191  1.00 10.00      A   
ATOM   3860  HN  ILE A 407      15.649 -14.952   9.017  1.00 10.00      A   
ATOM   3861  CA  ILE A 407      16.345 -15.434   7.070  1.00 10.00      A   
ATOM   3862  CB  ILE A 407      17.649 -14.680   7.412  1.00 10.00      A   
ATOM   3863  CG1 ILE A 407      17.345 -13.238   7.835  1.00 10.00      A   
ATOM   3864  CG2 ILE A 407      18.617 -14.701   6.235  1.00 10.00      A   
ATOM   3865  CD1 ILE A 407      16.593 -12.431   6.796  1.00 10.00      A   
ATOM   3866  C   ILE A 407      16.677 -16.853   6.613  1.00 10.00      A   
ATOM   3867  O   ILE A 407      16.565 -17.171   5.430  1.00 10.00      A   
ATOM   3868  N   GLU A 408      17.080 -17.700   7.548  1.00 10.00      A   
ATOM   3869  HN  GLU A 408      17.155 -17.392   8.472  1.00 10.00      A   
ATOM   3870  CA  GLU A 408      17.422 -19.081   7.230  1.00 10.00      A   
ATOM   3871  CB  GLU A 408      18.373 -19.662   8.282  1.00 10.00      A   
ATOM   3872  CG  GLU A 408      18.954 -21.027   7.928  1.00 10.00      A   
ATOM   3873  CD  GLU A 408      19.694 -21.036   6.605  1.00 10.00      A   
ATOM   3874  OE1 GLU A 408      20.558 -20.161   6.392  1.00 10.00      A   
ATOM   3875  OE2 GLU A 408      19.417 -21.928   5.773  1.00 10.00      A   
ATOM   3876  C   GLU A 408      16.160 -19.937   7.104  1.00 10.00      A   
ATOM   3877  O   GLU A 408      15.375 -20.052   8.050  1.00 10.00      A   
ATOM   3878  N   PRO A 409      15.929 -20.525   5.921  1.00 10.00      A   
ATOM   3879  CA  PRO A 409      14.760 -21.372   5.672  1.00 10.00      A   
ATOM   3880  CB  PRO A 409      14.847 -21.699   4.175  1.00 10.00      A   
ATOM   3881  CG  PRO A 409      15.830 -20.731   3.612  1.00 10.00      A   
ATOM   3882  CD  PRO A 409      16.776 -20.399   4.727  1.00 10.00      A   
ATOM   3883  C   PRO A 409      14.805 -22.663   6.487  1.00 10.00      A   
ATOM   3884  O   PRO A 409      15.826 -23.358   6.512  1.00 10.00      A   
ATOM   3885  N   LYS A 410      13.690 -22.972   7.149  1.00 10.00      A   
ATOM   3886  HN  LYS A 410      12.917 -22.370   7.078  1.00 10.00      A   
ATOM   3887  CA  LYS A 410      13.563 -24.179   7.970  1.00 10.00      A   
ATOM   3888  CB  LYS A 410      13.821 -25.456   7.163  1.00 10.00      A   
ATOM   3889  CG  LYS A 410      12.698 -25.821   6.208  1.00 10.00      A   
ATOM   3890  CD  LYS A 410      12.841 -27.251   5.716  1.00 10.00      A   
ATOM   3891  CE  LYS A 410      11.702 -27.647   4.790  1.00 10.00      A   
ATOM   3892  NZ  LYS A 410      11.811 -29.066   4.356  1.00 10.00      A   
ATOM   3893  HZ1 LYS A 410      12.750 -29.243   3.946  1.00 10.00      A   
ATOM   3894  HZ2 LYS A 410      11.086 -29.279   3.639  1.00 10.00      A   
ATOM   3895  HZ3 LYS A 410      11.672 -29.699   5.170  1.00 10.00      A   
ATOM   3896  C   LYS A 410      14.427 -24.134   9.230  1.00 10.00      A   
ATOM   3897  O   LYS A 410      14.828 -25.172   9.758  1.00 10.00      A   
ATOM   3898  N   ALA A 411      14.700 -22.931   9.715  1.00 10.00      A   
ATOM   3899  HN  ALA A 411      14.359 -22.138   9.252  1.00 10.00      A   
ATOM   3900  CA  ALA A 411      15.497 -22.766  10.922  1.00 10.00      A   
ATOM   3901  CB  ALA A 411      16.089 -21.367  10.987  1.00 10.00      A   
ATOM   3902  C   ALA A 411      14.640 -23.045  12.154  1.00 10.00      A   
ATOM   3903  O   ALA A 411      13.599 -22.416  12.351  1.00 10.00      A   
ATOM   3904  N   PRO A 412      15.045 -24.015  12.983  1.00 10.00      A   
ATOM   3905  CA  PRO A 412      14.307 -24.375  14.188  1.00 10.00      A   
ATOM   3906  CB  PRO A 412      14.718 -25.834  14.385  1.00 10.00      A   
ATOM   3907  CG  PRO A 412      16.125 -25.896  13.886  1.00 10.00      A   
ATOM   3908  CD  PRO A 412      16.251 -24.845  12.807  1.00 10.00      A   
ATOM   3909  C   PRO A 412      14.733 -23.547  15.398  1.00 10.00      A   
ATOM   3910  O   PRO A 412      15.554 -22.632  15.280  1.00 10.00      A   
ATOM   3911  N   ASP A 413      14.156 -23.872  16.553  1.00 10.00      A   
ATOM   3912  HN  ASP A 413      13.491 -24.596  16.560  1.00 10.00      A   
ATOM   3913  CA  ASP A 413      14.472 -23.197  17.812  1.00 10.00      A   
ATOM   3914  CB  ASP A 413      13.657 -23.842  18.939  1.00 10.00      A   
ATOM   3915  CG  ASP A 413      13.787 -23.141  20.273  1.00 10.00      A   
ATOM   3916  OD1 ASP A 413      14.810 -23.341  20.954  1.00 10.00      A   
ATOM   3917  OD2 ASP A 413      12.856 -22.409  20.656  1.00 10.00      A   
ATOM   3918  C   ASP A 413      15.965 -23.350  18.090  1.00 10.00      A   
ATOM   3919  O   ASP A 413      16.473 -24.466  18.150  1.00 10.00      A   
ATOM   3920  N   TYR A 414      16.667 -22.237  18.254  1.00 10.00      A   
ATOM   3921  HN  TYR A 414      16.206 -21.372  18.217  1.00 10.00      A   
ATOM   3922  CA  TYR A 414      18.113 -22.275  18.475  1.00 10.00      A   
ATOM   3923  CB  TYR A 414      18.785 -20.970  18.027  1.00 10.00      A   
ATOM   3924  CG  TYR A 414      18.645 -19.818  18.999  1.00 10.00      A   
ATOM   3925  CD1 TYR A 414      19.669 -19.500  19.883  1.00 10.00      A   
ATOM   3926  CD2 TYR A 414      17.493 -19.045  19.028  1.00 10.00      A   
ATOM   3927  CE1 TYR A 414      19.545 -18.448  20.768  1.00 10.00      A   
ATOM   3928  CE2 TYR A 414      17.361 -17.992  19.910  1.00 10.00      A   
ATOM   3929  CZ  TYR A 414      18.390 -17.697  20.778  1.00 10.00      A   
ATOM   3930  OH  TYR A 414      18.268 -16.642  21.649  1.00 10.00      A   
ATOM   3931  HH  TYR A 414      17.373 -16.267  21.574  1.00 10.00      A   
ATOM   3932  C   TYR A 414      18.511 -22.633  19.906  1.00 10.00      A   
ATOM   3933  O   TYR A 414      19.695 -22.799  20.199  1.00 10.00      A   
ATOM   3934  N   LEU A 415      17.540 -22.770  20.794  1.00 10.00      A   
ATOM   3935  HN  LEU A 415      16.602 -22.664  20.516  1.00 10.00      A   
ATOM   3936  CA  LEU A 415      17.843 -23.096  22.180  1.00 10.00      A   
ATOM   3937  CB  LEU A 415      17.069 -22.185  23.139  1.00 10.00      A   
ATOM   3938  CG  LEU A 415      17.507 -20.718  23.193  1.00 10.00      A   
ATOM   3939  CD1 LEU A 415      16.595 -19.920  24.113  1.00 10.00      A   
ATOM   3940  CD2 LEU A 415      18.951 -20.609  23.651  1.00 10.00      A   
ATOM   3941  C   LEU A 415      17.557 -24.560  22.493  1.00 10.00      A   
ATOM   3942  O   LEU A 415      18.346 -25.229  23.163  1.00 10.00      A   
ATOM   3943  N   THR A 416      16.434 -25.053  21.997  1.00 10.00      A   
ATOM   3944  HN  THR A 416      15.849 -24.464  21.459  1.00 10.00      A   
ATOM   3945  CA  THR A 416      16.022 -26.425  22.248  1.00 10.00      A   
ATOM   3946  CB  THR A 416      14.568 -26.451  22.757  1.00 10.00      A   
ATOM   3947  OG1 THR A 416      14.200 -25.126  23.178  1.00 10.00      A   
ATOM   3948  HG1 THR A 416      14.283 -24.518  22.428  1.00 10.00      A   
ATOM   3949  CG2 THR A 416      14.434 -27.397  23.938  1.00 10.00      A   
ATOM   3950  C   THR A 416      16.146 -27.304  21.005  1.00 10.00      A   
ATOM   3951  O   THR A 416      16.014 -28.524  21.088  1.00 10.00      A   
ATOM   3952  N   LEU A 417      16.407 -26.676  19.859  1.00 10.00      A   
ATOM   3953  HN  LEU A 417      16.512 -25.698  19.865  1.00 10.00      A   
ATOM   3954  CA  LEU A 417      16.548 -27.389  18.586  1.00 10.00      A   
ATOM   3955  CB  LEU A 417      17.751 -28.338  18.613  1.00 10.00      A   
ATOM   3956  CG  LEU A 417      19.120 -27.683  18.817  1.00 10.00      A   
ATOM   3957  CD1 LEU A 417      20.198 -28.741  18.992  1.00 10.00      A   
ATOM   3958  CD2 LEU A 417      19.456 -26.763  17.652  1.00 10.00      A   
ATOM   3959  C   LEU A 417      15.269 -28.139  18.225  1.00 10.00      A   
ATOM   3960  O   LEU A 417      15.309 -29.274  17.743  1.00 10.00      A   
ATOM   3961  N   GLU A 418      14.134 -27.496  18.459  1.00 10.00      A   
ATOM   3962  HN  GLU A 418      14.168 -26.591  18.832  1.00 10.00      A   
ATOM   3963  CA  GLU A 418      12.836 -28.093  18.170  1.00 10.00      A   
ATOM   3964  CB  GLU A 418      12.021 -28.218  19.458  1.00 10.00      A   
ATOM   3965  CG  GLU A 418      12.614 -29.173  20.480  1.00 10.00      A   
ATOM   3966  CD  GLU A 418      11.792 -29.273  21.749  1.00 10.00      A   
ATOM   3967  OE1 GLU A 418      12.085 -30.160  22.581  1.00 10.00      A   
ATOM   3968  OE2 GLU A 418      10.854 -28.468  21.924  1.00 10.00      A   
ATOM   3969  C   GLU A 418      12.071 -27.257  17.146  1.00 10.00      A   
ATOM   3970  O   GLU A 418      12.394 -26.088  16.931  1.00 10.00      A   
ATOM   3971  N   PRO A 419      11.074 -27.855  16.472  1.00 10.00      A   
ATOM   3972  CA  PRO A 419      10.258 -27.147  15.478  1.00 10.00      A   
ATOM   3973  CB  PRO A 419       9.294 -28.222  14.969  1.00 10.00      A   
ATOM   3974  CG  PRO A 419       9.941 -29.514  15.323  1.00 10.00      A   
ATOM   3975  CD  PRO A 419      10.677 -29.263  16.603  1.00 10.00      A   
ATOM   3976  C   PRO A 419       9.482 -25.990  16.110  1.00 10.00      A   
ATOM   3977  O   PRO A 419       9.151 -26.029  17.297  1.00 10.00      A   
ATOM   3978  N   LEU A 420       9.173 -24.975  15.315  1.00 10.00      A   
ATOM   3979  HN  LEU A 420       9.421 -25.017  14.360  1.00 10.00      A   
ATOM   3980  CA  LEU A 420       8.453 -23.803  15.816  1.00 10.00      A   
ATOM   3981  CB  LEU A 420       8.870 -22.546  15.054  1.00 10.00      A   
ATOM   3982  CG  LEU A 420      10.362 -22.204  15.084  1.00 10.00      A   
ATOM   3983  CD1 LEU A 420      10.647 -21.050  14.144  1.00 10.00      A   
ATOM   3984  CD2 LEU A 420      10.823 -21.871  16.500  1.00 10.00      A   
ATOM   3985  C   LEU A 420       6.940 -23.995  15.740  1.00 10.00      A   
ATOM   3986  O   LEU A 420       6.168 -23.041  15.881  1.00 10.00      A   
ATOM   3987  N   ASP A 421       6.535 -25.236  15.519  1.00 10.00      A   
ATOM   3988  HN  ASP A 421       7.213 -25.934  15.398  1.00 10.00      A   
ATOM   3989  CA  ASP A 421       5.127 -25.605  15.416  1.00 10.00      A   
ATOM   3990  CB  ASP A 421       4.999 -27.126  15.299  1.00 10.00      A   
ATOM   3991  CG  ASP A 421       5.477 -27.663  13.963  1.00 10.00      A   
ATOM   3992  OD1 ASP A 421       4.673 -28.294  13.249  1.00 10.00      A   
ATOM   3993  OD2 ASP A 421       6.658 -27.468  13.621  1.00 10.00      A   
ATOM   3994  C   ASP A 421       4.316 -25.119  16.614  1.00 10.00      A   
ATOM   3995  O   ASP A 421       3.294 -24.457  16.452  1.00 10.00      A   
ATOM   3996  N   ILE A 422       4.782 -25.434  17.815  1.00 10.00      A   
ATOM   3997  HN  ILE A 422       5.616 -25.942  17.885  1.00 10.00      A   
ATOM   3998  CA  ILE A 422       4.079 -25.034  19.034  1.00 10.00      A   
ATOM   3999  CB  ILE A 422       4.643 -25.715  20.300  1.00 10.00      A   
ATOM   4000  CG1 ILE A 422       6.169 -25.598  20.354  1.00 10.00      A   
ATOM   4001  CG2 ILE A 422       4.213 -27.171  20.349  1.00 10.00      A   
ATOM   4002  CD1 ILE A 422       6.772 -26.037  21.670  1.00 10.00      A   
ATOM   4003  C   ILE A 422       4.054 -23.517  19.220  1.00 10.00      A   
ATOM   4004  O   ILE A 422       3.081 -22.964  19.735  1.00 10.00      A   
ATOM   4005  N   GLY A 423       5.116 -22.847  18.788  1.00 10.00      A   
ATOM   4006  HN  GLY A 423       5.859 -23.337  18.370  1.00 10.00      A   
ATOM   4007  CA  GLY A 423       5.181 -21.403  18.917  1.00 10.00      A   
ATOM   4008  C   GLY A 423       4.124 -20.726  18.073  1.00 10.00      A   
ATOM   4009  O   GLY A 423       3.404 -19.842  18.543  1.00 10.00      A   
ATOM   4010  N   PHE A 424       4.021 -21.153  16.824  1.00 10.00      A   
ATOM   4011  HN  PHE A 424       4.625 -21.864  16.509  1.00 10.00      A   
ATOM   4012  CA  PHE A 424       3.037 -20.597  15.909  1.00 10.00      A   
ATOM   4013  CB  PHE A 424       3.340 -21.003  14.467  1.00 10.00      A   
ATOM   4014  CG  PHE A 424       4.328 -20.110  13.773  1.00 10.00      A   
ATOM   4015  CD1 PHE A 424       5.690 -20.349  13.873  1.00 10.00      A   
ATOM   4016  CD2 PHE A 424       3.893 -19.034  13.019  1.00 10.00      A   
ATOM   4017  CE1 PHE A 424       6.601 -19.531  13.230  1.00 10.00      A   
ATOM   4018  CE2 PHE A 424       4.797 -18.212  12.374  1.00 10.00      A   
ATOM   4019  CZ  PHE A 424       6.153 -18.462  12.480  1.00 10.00      A   
ATOM   4020  C   PHE A 424       1.633 -21.038  16.302  1.00 10.00      A   
ATOM   4021  O   PHE A 424       0.666 -20.298  16.110  1.00 10.00      A   
ATOM   4022  N   GLY A 425       1.533 -22.242  16.862  1.00 10.00      A   
ATOM   4023  HN  GLY A 425       2.341 -22.787  16.972  1.00 10.00      A   
ATOM   4024  CA  GLY A 425       0.253 -22.767  17.291  1.00 10.00      A   
ATOM   4025  C   GLY A 425      -0.386 -21.891  18.346  1.00 10.00      A   
ATOM   4026  O   GLY A 425      -1.592 -21.639  18.312  1.00 10.00      A   
ATOM   4027  N   ALA A 426       0.432 -21.407  19.276  1.00 10.00      A   
ATOM   4028  HN  ALA A 426       1.383 -21.655  19.253  1.00 10.00      A   
ATOM   4029  CA  ALA A 426      -0.049 -20.536  20.338  1.00 10.00      A   
ATOM   4030  CB  ALA A 426       1.068 -20.256  21.332  1.00 10.00      A   
ATOM   4031  C   ALA A 426      -0.585 -19.231  19.753  1.00 10.00      A   
ATOM   4032  O   ALA A 426      -1.528 -18.635  20.281  1.00 10.00      A   
ATOM   4033  N   ILE A 427       0.016 -18.801  18.645  1.00 10.00      A   
ATOM   4034  HN  ILE A 427       0.752 -19.327  18.271  1.00 10.00      A   
ATOM   4035  CA  ILE A 427      -0.393 -17.571  17.977  1.00 10.00      A   
ATOM   4036  CB  ILE A 427       0.490 -17.252  16.749  1.00 10.00      A   
ATOM   4037  CG1 ILE A 427       1.971 -17.181  17.137  1.00 10.00      A   
ATOM   4038  CG2 ILE A 427       0.042 -15.962  16.073  1.00 10.00      A   
ATOM   4039  CD1 ILE A 427       2.325 -16.026  18.050  1.00 10.00      A   
ATOM   4040  C   ILE A 427      -1.855 -17.646  17.542  1.00 10.00      A   
ATOM   4041  O   ILE A 427      -2.668 -16.812  17.932  1.00 10.00      A   
ATOM   4042  N   VAL A 428      -2.194 -18.666  16.763  1.00 10.00      A   
ATOM   4043  HN  VAL A 428      -1.515 -19.332  16.519  1.00 10.00      A   
ATOM   4044  CA  VAL A 428      -3.565 -18.826  16.280  1.00 10.00      A   
ATOM   4045  CB  VAL A 428      -3.678 -19.850  15.133  1.00 10.00      A   
ATOM   4046  CG1 VAL A 428      -2.957 -19.340  13.896  1.00 10.00      A   
ATOM   4047  CG2 VAL A 428      -3.129 -21.204  15.556  1.00 10.00      A   
ATOM   4048  C   VAL A 428      -4.520 -19.203  17.406  1.00 10.00      A   
ATOM   4049  O   VAL A 428      -5.725 -18.966  17.313  1.00 10.00      A   
ATOM   4050  N   GLU A 429      -3.972 -19.792  18.464  1.00 10.00      A   
ATOM   4051  HN  GLU A 429      -3.005 -19.966  18.461  1.00 10.00      A   
ATOM   4052  CA  GLU A 429      -4.757 -20.204  19.620  1.00 10.00      A   
ATOM   4053  CB  GLU A 429      -3.898 -21.070  20.547  1.00 10.00      A   
ATOM   4054  CG  GLU A 429      -4.647 -21.702  21.705  1.00 10.00      A   
ATOM   4055  CD  GLU A 429      -3.711 -22.288  22.742  1.00 10.00      A   
ATOM   4056  OE1 GLU A 429      -3.385 -23.490  22.645  1.00 10.00      A   
ATOM   4057  OE2 GLU A 429      -3.312 -21.555  23.670  1.00 10.00      A   
ATOM   4058  C   GLU A 429      -5.279 -18.991  20.384  1.00 10.00      A   
ATOM   4059  O   GLU A 429      -6.437 -18.958  20.799  1.00 10.00      A   
ATOM   4060  N   HIS A 430      -4.421 -17.994  20.560  1.00 10.00      A   
ATOM   4061  HN  HIS A 430      -3.510 -18.078  20.201  1.00 10.00      A   
ATOM   4062  CA  HIS A 430      -4.796 -16.788  21.290  1.00 10.00      A   
ATOM   4063  CB  HIS A 430      -3.607 -16.232  22.079  1.00 10.00      A   
ATOM   4064  CG  HIS A 430      -3.266 -17.032  23.299  1.00 10.00      A   
ATOM   4065  ND1 HIS A 430      -3.719 -16.669  24.547  1.00 10.00      A   
ATOM   4066  CD2 HIS A 430      -2.527 -18.163  23.406  1.00 10.00      A   
ATOM   4067  CE1 HIS A 430      -3.251 -17.582  25.380  1.00 10.00      A   
ATOM   4068  NE2 HIS A 430      -2.526 -18.504  24.733  1.00 10.00      A   
ATOM   4069  HE2 HIS A 430      -2.071 -19.277  25.134  1.00 10.00      A   
ATOM   4070  C   HIS A 430      -5.375 -15.707  20.382  1.00 10.00      A   
ATOM   4071  O   HIS A 430      -6.410 -15.116  20.696  1.00 10.00      A   
ATOM   4072  N   CYS A 431      -4.713 -15.455  19.258  1.00 10.00      A   
ATOM   4073  HN  CYS A 431      -3.914 -15.982  19.040  1.00 10.00      A   
ATOM   4074  CA  CYS A 431      -5.160 -14.432  18.322  1.00 10.00      A   
ATOM   4075  CB  CYS A 431      -4.017 -14.004  17.403  1.00 10.00      A   
ATOM   4076  SG  CYS A 431      -2.422 -13.846  18.240  1.00 10.00      A   
ATOM   4077  HG  CYS A 431      -1.992 -15.071  18.516  1.00 10.00      A   
ATOM   4078  C   CYS A 431      -6.343 -14.924  17.502  1.00 10.00      A   
ATOM   4079  O   CYS A 431      -6.180 -15.680  16.543  1.00 10.00      A   
ATOM   4080  N   LYS A 432      -7.535 -14.504  17.897  1.00 10.00      A   
ATOM   4081  HN  LYS A 432      -7.596 -13.922  18.684  1.00 10.00      A   
ATOM   4082  CA  LYS A 432      -8.755 -14.897  17.207  1.00 10.00      A   
ATOM   4083  CB  LYS A 432      -9.918 -14.990  18.194  1.00 10.00      A   
ATOM   4084  CG  LYS A 432      -9.765 -16.102  19.219  1.00 10.00      A   
ATOM   4085  CD  LYS A 432      -9.972 -17.473  18.591  1.00 10.00      A   
ATOM   4086  CE  LYS A 432      -9.140 -18.537  19.290  1.00 10.00      A   
ATOM   4087  NZ  LYS A 432      -9.410 -18.595  20.752  1.00 10.00      A   
ATOM   4088  HZ1 LYS A 432      -8.905 -17.829  21.239  1.00 10.00      A   
ATOM   4089  HZ2 LYS A 432      -9.088 -19.505  21.140  1.00 10.00      A   
ATOM   4090  HZ3 LYS A 432     -10.430 -18.496  20.935  1.00 10.00      A   
ATOM   4091  C   LYS A 432      -9.086 -13.935  16.069  1.00 10.00      A   
ATOM   4092  O   LYS A 432      -9.777 -14.298  15.120  1.00 10.00      A   
ATOM   4093  N   ASP A 433      -8.582 -12.710  16.160  1.00 10.00      A   
ATOM   4094  HN  ASP A 433      -8.031 -12.477  16.935  1.00 10.00      A   
ATOM   4095  CA  ASP A 433      -8.825 -11.704  15.127  1.00 10.00      A   
ATOM   4096  CB  ASP A 433      -8.957 -10.307  15.751  1.00 10.00      A   
ATOM   4097  CG  ASP A 433     -10.120  -9.504  15.189  1.00 10.00      A   
ATOM   4098  OD1 ASP A 433     -11.053  -9.185  15.961  1.00 10.00      A   
ATOM   4099  OD2 ASP A 433     -10.110  -9.182  13.982  1.00 10.00      A   
ATOM   4100  C   ASP A 433      -7.689 -11.717  14.108  1.00 10.00      A   
ATOM   4101  O   ASP A 433      -7.513 -10.776  13.332  1.00 10.00      A   
ATOM   4102  N   LEU A 434      -6.921 -12.802  14.116  1.00 10.00      A   
ATOM   4103  HN  LEU A 434      -7.125 -13.521  14.747  1.00 10.00      A   
ATOM   4104  CA  LEU A 434      -5.798 -12.956  13.205  1.00 10.00      A   
ATOM   4105  CB  LEU A 434      -4.941 -14.156  13.615  1.00 10.00      A   
ATOM   4106  CG  LEU A 434      -3.612 -14.330  12.877  1.00 10.00      A   
ATOM   4107  CD1 LEU A 434      -2.656 -13.201  13.224  1.00 10.00      A   
ATOM   4108  CD2 LEU A 434      -2.997 -15.676  13.212  1.00 10.00      A   
ATOM   4109  C   LEU A 434      -6.287 -13.127  11.770  1.00 10.00      A   
ATOM   4110  O   LEU A 434      -6.962 -14.104  11.447  1.00 10.00      A   
ATOM   4111  N   ARG A 435      -5.961 -12.166  10.917  1.00 10.00      A   
ATOM   4112  HN  ARG A 435      -5.435 -11.402  11.237  1.00 10.00      A   
ATOM   4113  CA  ARG A 435      -6.367 -12.216   9.522  1.00 10.00      A   
ATOM   4114  CB  ARG A 435      -6.911 -10.859   9.063  1.00 10.00      A   
ATOM   4115  CG  ARG A 435      -7.891 -10.210  10.026  1.00 10.00      A   
ATOM   4116  CD  ARG A 435      -8.668  -9.078   9.363  1.00 10.00      A   
ATOM   4117  NE  ARG A 435      -7.842  -8.290   8.442  1.00 10.00      A   
ATOM   4118  HE  ARG A 435      -7.555  -8.728   7.610  1.00 10.00      A   
ATOM   4119  CZ  ARG A 435      -7.459  -7.029   8.665  1.00 10.00      A   
ATOM   4120  NH1 ARG A 435      -7.818  -6.405   9.784  1.00 10.00      A   
ATOM   4121 HH11 ARG A 435      -8.402  -6.895  10.499  1.00 10.00      A   
ATOM   4122 HH12 ARG A 435      -7.515  -5.422   9.954  1.00 10.00      A   
ATOM   4123  NH2 ARG A 435      -6.729  -6.395   7.761  1.00 10.00      A   
ATOM   4124 HH21 ARG A 435      -6.424  -5.411   7.919  1.00 10.00      A   
ATOM   4125 HH22 ARG A 435      -6.453  -6.877   6.880  1.00 10.00      A   
ATOM   4126  C   ARG A 435      -5.203 -12.620   8.629  1.00 10.00      A   
ATOM   4127  O   ARG A 435      -5.327 -13.515   7.795  1.00 10.00      A   
ATOM   4128  N   ARG A 436      -4.071 -11.959   8.805  1.00 10.00      A   
ATOM   4129  HN  ARG A 436      -4.018 -11.275   9.506  1.00 10.00      A   
ATOM   4130  CA  ARG A 436      -2.893 -12.243   8.000  1.00 10.00      A   
ATOM   4131  CB  ARG A 436      -2.364 -10.957   7.361  1.00 10.00      A   
ATOM   4132  CG  ARG A 436      -1.331 -11.181   6.270  1.00 10.00      A   
ATOM   4133  CD  ARG A 436      -1.119  -9.923   5.443  1.00 10.00      A   
ATOM   4134  NE  ARG A 436      -0.205 -10.157   4.331  1.00 10.00      A   
ATOM   4135  HE  ARG A 436       0.198 -11.053   4.258  1.00 10.00      A   
ATOM   4136  CZ  ARG A 436       0.125  -9.243   3.425  1.00 10.00      A   
ATOM   4137  NH1 ARG A 436      -0.359  -8.012   3.495  1.00 10.00      A   
ATOM   4138 HH11 ARG A 436      -0.075  -7.306   2.771  1.00 10.00      A   
ATOM   4139 HH12 ARG A 436      -1.012  -7.741   4.261  1.00 10.00      A   
ATOM   4140  NH2 ARG A 436       0.970  -9.554   2.454  1.00 10.00      A   
ATOM   4141 HH21 ARG A 436       1.375 -10.515   2.396  1.00 10.00      A   
ATOM   4142 HH22 ARG A 436       1.233  -8.827   1.739  1.00 10.00      A   
ATOM   4143  C   ARG A 436      -1.812 -12.904   8.842  1.00 10.00      A   
ATOM   4144  O   ARG A 436      -1.486 -12.426   9.930  1.00 10.00      A   
ATOM   4145  N   LEU A 437      -1.266 -14.000   8.337  1.00 10.00      A   
ATOM   4146  HN  LEU A 437      -1.568 -14.327   7.458  1.00 10.00      A   
ATOM   4147  CA  LEU A 437      -0.230 -14.735   9.043  1.00 10.00      A   
ATOM   4148  CB  LEU A 437      -0.850 -15.937   9.763  1.00 10.00      A   
ATOM   4149  CG  LEU A 437       0.117 -16.900  10.453  1.00 10.00      A   
ATOM   4150  CD1 LEU A 437       0.726 -16.260  11.689  1.00 10.00      A   
ATOM   4151  CD2 LEU A 437      -0.589 -18.199  10.807  1.00 10.00      A   
ATOM   4152  C   LEU A 437       0.858 -15.207   8.082  1.00 10.00      A   
ATOM   4153  O   LEU A 437       0.564 -15.698   6.991  1.00 10.00      A   
ATOM   4154  N   SER A 438       2.108 -15.045   8.486  1.00 10.00      A   
ATOM   4155  HN  SER A 438       2.280 -14.626   9.359  1.00 10.00      A   
ATOM   4156  CA  SER A 438       3.238 -15.464   7.670  1.00 10.00      A   
ATOM   4157  CB  SER A 438       4.114 -14.261   7.323  1.00 10.00      A   
ATOM   4158  OG  SER A 438       3.315 -13.132   7.014  1.00 10.00      A   
ATOM   4159  HG  SER A 438       3.834 -12.498   6.496  1.00 10.00      A   
ATOM   4160  C   SER A 438       4.049 -16.518   8.417  1.00 10.00      A   
ATOM   4161  O   SER A 438       4.450 -16.301   9.561  1.00 10.00      A   
ATOM   4162  N   LEU A 439       4.292 -17.650   7.768  1.00 10.00      A   
ATOM   4163  HN  LEU A 439       3.980 -17.750   6.840  1.00 10.00      A   
ATOM   4164  CA  LEU A 439       5.031 -18.744   8.388  1.00 10.00      A   
ATOM   4165  CB  LEU A 439       4.427 -20.090   7.965  1.00 10.00      A   
ATOM   4166  CG  LEU A 439       2.952 -20.322   8.313  1.00 10.00      A   
ATOM   4167  CD1 LEU A 439       2.484 -21.678   7.803  1.00 10.00      A   
ATOM   4168  CD2 LEU A 439       2.725 -20.209   9.813  1.00 10.00      A   
ATOM   4169  C   LEU A 439       6.513 -18.706   8.024  1.00 10.00      A   
ATOM   4170  O   LEU A 439       6.882 -18.253   6.939  1.00 10.00      A   
ATOM   4171  N   SER A 440       7.352 -19.184   8.936  1.00 10.00      A   
ATOM   4172  HN  SER A 440       6.994 -19.514   9.785  1.00 10.00      A   
ATOM   4173  CA  SER A 440       8.794 -19.224   8.722  1.00 10.00      A   
ATOM   4174  CB  SER A 440       9.392 -17.823   8.827  1.00 10.00      A   
ATOM   4175  OG  SER A 440       8.816 -17.100   9.902  1.00 10.00      A   
ATOM   4176  HG  SER A 440       8.082 -16.564   9.570  1.00 10.00      A   
ATOM   4177  C   SER A 440       9.461 -20.166   9.720  1.00 10.00      A   
ATOM   4178  O   SER A 440       8.870 -20.514  10.742  1.00 10.00      A   
ATOM   4179  N   GLY A 441      10.689 -20.573   9.419  1.00 10.00      A   
ATOM   4180  HN  GLY A 441      11.109 -20.258   8.591  1.00 10.00      A   
ATOM   4181  CA  GLY A 441      11.413 -21.473  10.296  1.00 10.00      A   
ATOM   4182  C   GLY A 441      11.066 -22.929  10.043  1.00 10.00      A   
ATOM   4183  O   GLY A 441      10.480 -23.264   9.016  1.00 10.00      A   
ATOM   4184  N   LEU A 442      11.445 -23.800  10.966  1.00 10.00      A   
ATOM   4185  HN  LEU A 442      11.930 -23.479  11.754  1.00 10.00      A   
ATOM   4186  CA  LEU A 442      11.151 -25.219  10.834  1.00 10.00      A   
ATOM   4187  CB  LEU A 442      12.168 -26.077  11.589  1.00 10.00      A   
ATOM   4188  CG  LEU A 442      11.940 -27.595  11.533  1.00 10.00      A   
ATOM   4189  CD1 LEU A 442      12.022 -28.105  10.101  1.00 10.00      A   
ATOM   4190  CD2 LEU A 442      12.937 -28.322  12.425  1.00 10.00      A   
ATOM   4191  C   LEU A 442       9.746 -25.517  11.327  1.00 10.00      A   
ATOM   4192  O   LEU A 442       9.485 -25.518  12.530  1.00 10.00      A   
ATOM   4193  N   LEU A 443       8.847 -25.736  10.388  1.00 10.00      A   
ATOM   4194  HN  LEU A 443       9.115 -25.680   9.446  1.00 10.00      A   
ATOM   4195  CA  LEU A 443       7.467 -26.039  10.711  1.00 10.00      A   
ATOM   4196  CB  LEU A 443       6.554 -24.939  10.174  1.00 10.00      A   
ATOM   4197  CG  LEU A 443       6.799 -23.533  10.727  1.00 10.00      A   
ATOM   4198  CD1 LEU A 443       6.039 -22.503   9.911  1.00 10.00      A   
ATOM   4199  CD2 LEU A 443       6.400 -23.456  12.190  1.00 10.00      A   
ATOM   4200  C   LEU A 443       7.073 -27.377  10.111  1.00 10.00      A   
ATOM   4201  O   LEU A 443       7.167 -27.575   8.893  1.00 10.00      A   
ATOM   4202  N   THR A 444       6.645 -28.295  10.962  1.00 10.00      A   
ATOM   4203  HN  THR A 444       6.593 -28.072  11.927  1.00 10.00      A   
ATOM   4204  CA  THR A 444       6.243 -29.615  10.509  1.00 10.00      A   
ATOM   4205  CB  THR A 444       6.587 -30.718  11.543  1.00 10.00      A   
ATOM   4206  OG1 THR A 444       5.822 -30.551  12.748  1.00 10.00      A   
ATOM   4207  HG1 THR A 444       5.562 -29.614  12.846  1.00 10.00      A   
ATOM   4208  CG2 THR A 444       8.072 -30.697  11.879  1.00 10.00      A   
ATOM   4209  C   THR A 444       4.756 -29.653  10.155  1.00 10.00      A   
ATOM   4210  O   THR A 444       4.109 -28.613  10.028  1.00 10.00      A   
ATOM   4211  N   ASP A 445       4.221 -30.851   9.991  1.00 10.00      A   
ATOM   4212  HN  ASP A 445       4.792 -31.645  10.086  1.00 10.00      A   
ATOM   4213  CA  ASP A 445       2.812 -31.029   9.650  1.00 10.00      A   
ATOM   4214  CB  ASP A 445       2.572 -32.479   9.218  1.00 10.00      A   
ATOM   4215  CG  ASP A 445       1.589 -32.619   8.071  1.00 10.00      A   
ATOM   4216  OD1 ASP A 445       0.379 -32.787   8.335  1.00 10.00      A   
ATOM   4217  OD2 ASP A 445       2.030 -32.586   6.898  1.00 10.00      A   
ATOM   4218  C   ASP A 445       1.907 -30.689  10.837  1.00 10.00      A   
ATOM   4219  O   ASP A 445       0.710 -30.444  10.674  1.00 10.00      A   
ATOM   4220  N   LYS A 446       2.497 -30.643  12.027  1.00 10.00      A   
ATOM   4221  HN  LYS A 446       3.463 -30.789  12.084  1.00 10.00      A   
ATOM   4222  CA  LYS A 446       1.752 -30.363  13.250  1.00 10.00      A   
ATOM   4223  CB  LYS A 446       2.602 -30.666  14.486  1.00 10.00      A   
ATOM   4224  CG  LYS A 446       1.809 -30.768  15.782  1.00 10.00      A   
ATOM   4225  CD  LYS A 446       0.780 -31.882  15.707  1.00 10.00      A   
ATOM   4226  CE  LYS A 446      -0.077 -31.931  16.959  1.00 10.00      A   
ATOM   4227  NZ  LYS A 446      -1.145 -32.958  16.860  1.00 10.00      A   
ATOM   4228  HZ1 LYS A 446      -1.771 -32.755  16.046  1.00 10.00      A   
ATOM   4229  HZ2 LYS A 446      -1.714 -32.965  17.729  1.00 10.00      A   
ATOM   4230  HZ3 LYS A 446      -0.726 -33.901  16.729  1.00 10.00      A   
ATOM   4231  C   LYS A 446       1.220 -28.933  13.304  1.00 10.00      A   
ATOM   4232  O   LYS A 446       0.056 -28.714  13.642  1.00 10.00      A   
ATOM   4233  N   VAL A 447       2.063 -27.965  12.970  1.00 10.00      A   
ATOM   4234  HN  VAL A 447       2.993 -28.198  12.720  1.00 10.00      A   
ATOM   4235  CA  VAL A 447       1.668 -26.560  12.992  1.00 10.00      A   
ATOM   4236  CB  VAL A 447       2.845 -25.616  12.640  1.00 10.00      A   
ATOM   4237  CG1 VAL A 447       3.266 -25.762  11.185  1.00 10.00      A   
ATOM   4238  CG2 VAL A 447       2.512 -24.167  12.968  1.00 10.00      A   
ATOM   4239  C   VAL A 447       0.475 -26.291  12.074  1.00 10.00      A   
ATOM   4240  O   VAL A 447      -0.375 -25.453  12.378  1.00 10.00      A   
ATOM   4241  N   PHE A 448       0.405 -27.027  10.969  1.00 10.00      A   
ATOM   4242  HN  PHE A 448       1.100 -27.696  10.801  1.00 10.00      A   
ATOM   4243  CA  PHE A 448      -0.678 -26.869  10.009  1.00 10.00      A   
ATOM   4244  CB  PHE A 448      -0.365 -27.599   8.705  1.00 10.00      A   
ATOM   4245  CG  PHE A 448       0.692 -26.919   7.882  1.00 10.00      A   
ATOM   4246  CD1 PHE A 448       2.016 -27.308   7.973  1.00 10.00      A   
ATOM   4247  CD2 PHE A 448       0.361 -25.883   7.025  1.00 10.00      A   
ATOM   4248  CE1 PHE A 448       2.993 -26.676   7.227  1.00 10.00      A   
ATOM   4249  CE2 PHE A 448       1.331 -25.248   6.274  1.00 10.00      A   
ATOM   4250  CZ  PHE A 448       2.650 -25.645   6.376  1.00 10.00      A   
ATOM   4251  C   PHE A 448      -1.995 -27.345  10.601  1.00 10.00      A   
ATOM   4252  O   PHE A 448      -3.060 -26.813  10.286  1.00 10.00      A   
ATOM   4253  N   GLU A 449      -1.909 -28.338  11.477  1.00 10.00      A   
ATOM   4254  HN  GLU A 449      -1.027 -28.715  11.685  1.00 10.00      A   
ATOM   4255  CA  GLU A 449      -3.086 -28.876  12.139  1.00 10.00      A   
ATOM   4256  CB  GLU A 449      -2.729 -30.129  12.934  1.00 10.00      A   
ATOM   4257  CG  GLU A 449      -3.929 -30.850  13.517  1.00 10.00      A   
ATOM   4258  CD  GLU A 449      -3.575 -31.654  14.748  1.00 10.00      A   
ATOM   4259  OE1 GLU A 449      -2.584 -32.414  14.702  1.00 10.00      A   
ATOM   4260  OE2 GLU A 449      -4.281 -31.525  15.773  1.00 10.00      A   
ATOM   4261  C   GLU A 449      -3.656 -27.814  13.072  1.00 10.00      A   
ATOM   4262  O   GLU A 449      -4.871 -27.639  13.168  1.00 10.00      A   
ATOM   4263  N   TYR A 450      -2.761 -27.102  13.753  1.00 10.00      A   
ATOM   4264  HN  TYR A 450      -1.806 -27.308  13.645  1.00 10.00      A   
ATOM   4265  CA  TYR A 450      -3.160 -26.034  14.661  1.00 10.00      A   
ATOM   4266  CB  TYR A 450      -1.947 -25.459  15.392  1.00 10.00      A   
ATOM   4267  CG  TYR A 450      -1.339 -26.386  16.418  1.00 10.00      A   
ATOM   4268  CD1 TYR A 450      -0.020 -26.806  16.307  1.00 10.00      A   
ATOM   4269  CD2 TYR A 450      -2.079 -26.831  17.504  1.00 10.00      A   
ATOM   4270  CE1 TYR A 450       0.544 -27.647  17.246  1.00 10.00      A   
ATOM   4271  CE2 TYR A 450      -1.524 -27.671  18.448  1.00 10.00      A   
ATOM   4272  CZ  TYR A 450      -0.213 -28.075  18.314  1.00 10.00      A   
ATOM   4273  OH  TYR A 450       0.340 -28.912  19.254  1.00 10.00      A   
ATOM   4274  HH  TYR A 450      -0.369 -29.376  19.718  1.00 10.00      A   
ATOM   4275  C   TYR A 450      -3.860 -24.928  13.884  1.00 10.00      A   
ATOM   4276  O   TYR A 450      -4.860 -24.375  14.339  1.00 10.00      A   
ATOM   4277  N   ILE A 451      -3.337 -24.633  12.695  1.00 10.00      A   
ATOM   4278  HN  ILE A 451      -2.538 -25.117  12.392  1.00 10.00      A   
ATOM   4279  CA  ILE A 451      -3.906 -23.601  11.836  1.00 10.00      A   
ATOM   4280  CB  ILE A 451      -3.134 -23.467  10.501  1.00 10.00      A   
ATOM   4281  CG1 ILE A 451      -1.674 -23.087  10.761  1.00 10.00      A   
ATOM   4282  CG2 ILE A 451      -3.797 -22.436   9.594  1.00 10.00      A   
ATOM   4283  CD1 ILE A 451      -0.806 -23.095   9.519  1.00 10.00      A   
ATOM   4284  C   ILE A 451      -5.372 -23.893  11.537  1.00 10.00      A   
ATOM   4285  O   ILE A 451      -6.243 -23.080  11.823  1.00 10.00      A   
ATOM   4286  N   GLY A 452      -5.638 -25.075  11.009  1.00 10.00      A   
ATOM   4287  HN  GLY A 452      -4.901 -25.705  10.850  1.00 10.00      A   
ATOM   4288  CA  GLY A 452      -6.998 -25.452  10.665  1.00 10.00      A   
ATOM   4289  C   GLY A 452      -7.907 -25.630  11.869  1.00 10.00      A   
ATOM   4290  O   GLY A 452      -9.127 -25.688  11.726  1.00 10.00      A   
ATOM   4291  N   THR A 453      -7.327 -25.711  13.054  1.00 10.00      A   
ATOM   4292  HN  THR A 453      -6.353 -25.635  13.118  1.00 10.00      A   
ATOM   4293  CA  THR A 453      -8.112 -25.900  14.263  1.00 10.00      A   
ATOM   4294  CB  THR A 453      -7.413 -26.876  15.231  1.00 10.00      A   
ATOM   4295  OG1 THR A 453      -7.093 -28.088  14.532  1.00 10.00      A   
ATOM   4296  HG1 THR A 453      -6.390 -27.914  13.884  1.00 10.00      A   
ATOM   4297  CG2 THR A 453      -8.307 -27.206  16.417  1.00 10.00      A   
ATOM   4298  C   THR A 453      -8.407 -24.578  14.978  1.00 10.00      A   
ATOM   4299  O   THR A 453      -9.509 -24.373  15.487  1.00 10.00      A   
ATOM   4300  N   TYR A 454      -7.442 -23.670  14.998  1.00 10.00      A   
ATOM   4301  HN  TYR A 454      -6.594 -23.851  14.538  1.00 10.00      A   
ATOM   4302  CA  TYR A 454      -7.624 -22.404  15.698  1.00 10.00      A   
ATOM   4303  CB  TYR A 454      -6.479 -22.153  16.681  1.00 10.00      A   
ATOM   4304  CG  TYR A 454      -6.278 -23.274  17.673  1.00 10.00      A   
ATOM   4305  CD1 TYR A 454      -5.064 -23.941  17.758  1.00 10.00      A   
ATOM   4306  CD2 TYR A 454      -7.306 -23.672  18.519  1.00 10.00      A   
ATOM   4307  CE1 TYR A 454      -4.881 -24.974  18.656  1.00 10.00      A   
ATOM   4308  CE2 TYR A 454      -7.130 -24.702  19.422  1.00 10.00      A   
ATOM   4309  CZ  TYR A 454      -5.916 -25.350  19.485  1.00 10.00      A   
ATOM   4310  OH  TYR A 454      -5.738 -26.382  20.378  1.00 10.00      A   
ATOM   4311  HH  TYR A 454      -6.304 -27.125  20.127  1.00 10.00      A   
ATOM   4312  C   TYR A 454      -7.820 -21.206  14.773  1.00 10.00      A   
ATOM   4313  O   TYR A 454      -8.569 -20.287  15.103  1.00 10.00      A   
ATOM   4314  N   ALA A 455      -7.161 -21.206  13.624  1.00 10.00      A   
ATOM   4315  HN  ALA A 455      -6.594 -21.972  13.389  1.00 10.00      A   
ATOM   4316  CA  ALA A 455      -7.280 -20.092  12.688  1.00 10.00      A   
ATOM   4317  CB  ALA A 455      -6.011 -19.934  11.867  1.00 10.00      A   
ATOM   4318  C   ALA A 455      -8.502 -20.248  11.787  1.00 10.00      A   
ATOM   4319  O   ALA A 455      -8.488 -21.011  10.820  1.00 10.00      A   
ATOM   4320  N   LYS A 456      -9.562 -19.527  12.119  1.00 10.00      A   
ATOM   4321  HN  LYS A 456      -9.513 -18.942  12.907  1.00 10.00      A   
ATOM   4322  CA  LYS A 456     -10.794 -19.579  11.348  1.00 10.00      A   
ATOM   4323  CB  LYS A 456     -11.981 -19.905  12.261  1.00 10.00      A   
ATOM   4324  CG  LYS A 456     -11.831 -21.199  13.051  1.00 10.00      A   
ATOM   4325  CD  LYS A 456     -11.796 -22.410  12.133  1.00 10.00      A   
ATOM   4326  CE  LYS A 456     -11.761 -23.710  12.924  1.00 10.00      A   
ATOM   4327  NZ  LYS A 456     -11.731 -24.901  12.036  1.00 10.00      A   
ATOM   4328  HZ1 LYS A 456     -12.071 -25.739  12.550  1.00 10.00      A   
ATOM   4329  HZ2 LYS A 456     -10.760 -25.084  11.703  1.00 10.00      A   
ATOM   4330  HZ3 LYS A 456     -12.344 -24.742  11.209  1.00 10.00      A   
ATOM   4331  C   LYS A 456     -11.036 -18.252  10.634  1.00 10.00      A   
ATOM   4332  O   LYS A 456     -11.692 -18.205   9.591  1.00 10.00      A   
ATOM   4333  N   LYS A 457     -10.491 -17.180  11.198  1.00 10.00      A   
ATOM   4334  HN  LYS A 457      -9.964 -17.288  12.019  1.00 10.00      A   
ATOM   4335  CA  LYS A 457     -10.653 -15.843  10.637  1.00 10.00      A   
ATOM   4336  CB  LYS A 457     -10.834 -14.819  11.761  1.00 10.00      A   
ATOM   4337  CG  LYS A 457     -12.099 -15.012  12.580  1.00 10.00      A   
ATOM   4338  CD  LYS A 457     -13.336 -14.709  11.756  1.00 10.00      A   
ATOM   4339  CE  LYS A 457     -14.587 -14.707  12.618  1.00 10.00      A   
ATOM   4340  NZ  LYS A 457     -15.006 -16.078  12.996  1.00 10.00      A   
ATOM   4341  HZ1 LYS A 457     -14.247 -16.554  13.526  1.00 10.00      A   
ATOM   4342  HZ2 LYS A 457     -15.220 -16.631  12.142  1.00 10.00      A   
ATOM   4343  HZ3 LYS A 457     -15.860 -16.041  13.589  1.00 10.00      A   
ATOM   4344  C   LYS A 457      -9.463 -15.449   9.774  1.00 10.00      A   
ATOM   4345  O   LYS A 457      -9.428 -14.350   9.218  1.00 10.00      A   
ATOM   4346  N   MET A 458      -8.492 -16.344   9.674  1.00 10.00      A   
ATOM   4347  HN  MET A 458      -8.578 -17.190  10.155  1.00 10.00      A   
ATOM   4348  CA  MET A 458      -7.298 -16.097   8.877  1.00 10.00      A   
ATOM   4349  CB  MET A 458      -6.264 -17.189   9.124  1.00 10.00      A   
ATOM   4350  CG  MET A 458      -4.900 -16.888   8.531  1.00 10.00      A   
ATOM   4351  SD  MET A 458      -3.798 -18.309   8.578  1.00 10.00      A   
ATOM   4352  CE  MET A 458      -4.711 -19.472   7.572  1.00 10.00      A   
ATOM   4353  C   MET A 458      -7.643 -16.030   7.394  1.00 10.00      A   
ATOM   4354  O   MET A 458      -8.020 -17.032   6.789  1.00 10.00      A   
ATOM   4355  N   GLU A 459      -7.493 -14.850   6.813  1.00 10.00      A   
ATOM   4356  HN  GLU A 459      -7.146 -14.102   7.342  1.00 10.00      A   
ATOM   4357  CA  GLU A 459      -7.821 -14.637   5.408  1.00 10.00      A   
ATOM   4358  CB  GLU A 459      -8.550 -13.304   5.215  1.00 10.00      A   
ATOM   4359  CG  GLU A 459      -9.916 -13.236   5.883  1.00 10.00      A   
ATOM   4360  CD  GLU A 459     -10.594 -11.890   5.703  1.00 10.00      A   
ATOM   4361  OE1 GLU A 459     -11.083 -11.603   4.586  1.00 10.00      A   
ATOM   4362  OE2 GLU A 459     -10.644 -11.110   6.677  1.00 10.00      A   
ATOM   4363  C   GLU A 459      -6.599 -14.716   4.494  1.00 10.00      A   
ATOM   4364  O   GLU A 459      -6.737 -14.838   3.275  1.00 10.00      A   
ATOM   4365  N   MET A 460      -5.406 -14.661   5.070  1.00 10.00      A   
ATOM   4366  HN  MET A 460      -5.343 -14.588   6.045  1.00 10.00      A   
ATOM   4367  CA  MET A 460      -4.188 -14.724   4.277  1.00 10.00      A   
ATOM   4368  CB  MET A 460      -3.721 -13.326   3.867  1.00 10.00      A   
ATOM   4369  CG  MET A 460      -2.518 -13.336   2.936  1.00 10.00      A   
ATOM   4370  SD  MET A 460      -2.217 -11.737   2.161  1.00 10.00      A   
ATOM   4371  CE  MET A 460      -0.870 -12.144   1.052  1.00 10.00      A   
ATOM   4372  C   MET A 460      -3.080 -15.468   5.003  1.00 10.00      A   
ATOM   4373  O   MET A 460      -2.823 -15.216   6.178  1.00 10.00      A   
ATOM   4374  N   LEU A 461      -2.425 -16.378   4.296  1.00 10.00      A   
ATOM   4375  HN  LEU A 461      -2.670 -16.517   3.353  1.00 10.00      A   
ATOM   4376  CA  LEU A 461      -1.347 -17.173   4.877  1.00 10.00      A   
ATOM   4377  CB  LEU A 461      -1.893 -18.510   5.394  1.00 10.00      A   
ATOM   4378  CG  LEU A 461      -0.864 -19.518   5.923  1.00 10.00      A   
ATOM   4379  CD1 LEU A 461      -0.255 -19.033   7.230  1.00 10.00      A   
ATOM   4380  CD2 LEU A 461      -1.499 -20.888   6.102  1.00 10.00      A   
ATOM   4381  C   LEU A 461      -0.229 -17.427   3.870  1.00 10.00      A   
ATOM   4382  O   LEU A 461      -0.468 -17.957   2.784  1.00 10.00      A   
ATOM   4383  N   SER A 462       0.985 -17.035   4.231  1.00 10.00      A   
ATOM   4384  HN  SER A 462       1.105 -16.580   5.091  1.00 10.00      A   
ATOM   4385  CA  SER A 462       2.144 -17.240   3.376  1.00 10.00      A   
ATOM   4386  CB  SER A 462       3.000 -15.972   3.339  1.00 10.00      A   
ATOM   4387  OG  SER A 462       2.194 -14.819   3.130  1.00 10.00      A   
ATOM   4388  HG  SER A 462       2.147 -14.620   2.174  1.00 10.00      A   
ATOM   4389  C   SER A 462       2.962 -18.430   3.884  1.00 10.00      A   
ATOM   4390  O   SER A 462       3.504 -18.398   4.994  1.00 10.00      A   
ATOM   4391  N   VAL A 463       3.036 -19.484   3.082  1.00 10.00      A   
ATOM   4392  HN  VAL A 463       2.590 -19.453   2.202  1.00 10.00      A   
ATOM   4393  CA  VAL A 463       3.774 -20.682   3.463  1.00 10.00      A   
ATOM   4394  CB  VAL A 463       2.894 -21.945   3.343  1.00 10.00      A   
ATOM   4395  CG1 VAL A 463       3.607 -23.156   3.923  1.00 10.00      A   
ATOM   4396  CG2 VAL A 463       1.546 -21.737   4.018  1.00 10.00      A   
ATOM   4397  C   VAL A 463       5.014 -20.861   2.593  1.00 10.00      A   
ATOM   4398  O   VAL A 463       4.921 -20.888   1.365  1.00 10.00      A   
ATOM   4399  N   ALA A 464       6.168 -20.988   3.235  1.00 10.00      A   
ATOM   4400  HN  ALA A 464       6.173 -20.959   4.215  1.00 10.00      A   
ATOM   4401  CA  ALA A 464       7.428 -21.172   2.530  1.00 10.00      A   
ATOM   4402  CB  ALA A 464       8.096 -19.828   2.285  1.00 10.00      A   
ATOM   4403  C   ALA A 464       8.358 -22.080   3.326  1.00 10.00      A   
ATOM   4404  O   ALA A 464       8.667 -21.793   4.483  1.00 10.00      A   
ATOM   4405  N   PHE A 465       8.787 -23.175   2.698  1.00 10.00      A   
ATOM   4406  HN  PHE A 465       8.483 -23.346   1.783  1.00 10.00      A   
ATOM   4407  CA  PHE A 465       9.691 -24.138   3.324  1.00 10.00      A   
ATOM   4408  CB  PHE A 465      11.062 -23.509   3.602  1.00 10.00      A   
ATOM   4409  CG  PHE A 465      11.834 -23.119   2.373  1.00 10.00      A   
ATOM   4410  CD1 PHE A 465      11.719 -21.846   1.840  1.00 10.00      A   
ATOM   4411  CD2 PHE A 465      12.690 -24.021   1.759  1.00 10.00      A   
ATOM   4412  CE1 PHE A 465      12.439 -21.475   0.721  1.00 10.00      A   
ATOM   4413  CE2 PHE A 465      13.413 -23.657   0.638  1.00 10.00      A   
ATOM   4414  CZ  PHE A 465      13.288 -22.383   0.120  1.00 10.00      A   
ATOM   4415  C   PHE A 465       9.102 -24.725   4.605  1.00 10.00      A   
ATOM   4416  O   PHE A 465       9.748 -24.717   5.652  1.00 10.00      A   
ATOM   4417  N   ALA A 466       7.888 -25.251   4.516  1.00 10.00      A   
ATOM   4418  HN  ALA A 466       7.428 -25.259   3.651  1.00 10.00      A   
ATOM   4419  CA  ALA A 466       7.228 -25.830   5.679  1.00 10.00      A   
ATOM   4420  CB  ALA A 466       6.440 -24.760   6.424  1.00 10.00      A   
ATOM   4421  C   ALA A 466       6.311 -26.978   5.273  1.00 10.00      A   
ATOM   4422  O   ALA A 466       5.913 -27.087   4.111  1.00 10.00      A   
ATOM   4423  N   GLY A 467       5.990 -27.837   6.231  1.00 10.00      A   
ATOM   4424  HN  GLY A 467       6.364 -27.714   7.133  1.00 10.00      A   
ATOM   4425  CA  GLY A 467       5.112 -28.956   5.962  1.00 10.00      A   
ATOM   4426  C   GLY A 467       5.848 -30.275   5.917  1.00 10.00      A   
ATOM   4427  O   GLY A 467       7.078 -30.309   5.849  1.00 10.00      A   
ATOM   4428  N   ASP A 468       5.095 -31.362   5.966  1.00 10.00      A   
ATOM   4429  HN  ASP A 468       4.122 -31.266   6.039  1.00 10.00      A   
ATOM   4430  CA  ASP A 468       5.673 -32.699   5.919  1.00 10.00      A   
ATOM   4431  CB  ASP A 468       5.607 -33.389   7.283  1.00 10.00      A   
ATOM   4432  CG  ASP A 468       6.818 -33.108   8.146  1.00 10.00      A   
ATOM   4433  OD1 ASP A 468       7.955 -33.410   7.714  1.00 10.00      A   
ATOM   4434  OD2 ASP A 468       6.640 -32.587   9.262  1.00 10.00      A   
ATOM   4435  C   ASP A 468       4.958 -33.552   4.888  1.00 10.00      A   
ATOM   4436  O   ASP A 468       5.591 -34.253   4.101  1.00 10.00      A   
ATOM   4437  N   SER A 469       3.636 -33.490   4.897  1.00 10.00      A   
ATOM   4438  HN  SER A 469       3.183 -32.916   5.559  1.00 10.00      A   
ATOM   4439  CA  SER A 469       2.833 -34.259   3.969  1.00 10.00      A   
ATOM   4440  CB  SER A 469       2.273 -35.489   4.679  1.00 10.00      A   
ATOM   4441  OG  SER A 469       1.616 -35.124   5.885  1.00 10.00      A   
ATOM   4442  HG  SER A 469       1.803 -34.190   6.090  1.00 10.00      A   
ATOM   4443  C   SER A 469       1.696 -33.416   3.409  1.00 10.00      A   
ATOM   4444  O   SER A 469       1.592 -32.221   3.698  1.00 10.00      A   
ATOM   4445  N   ASP A 470       0.843 -34.048   2.618  1.00 10.00      A   
ATOM   4446  HN  ASP A 470       0.986 -35.004   2.431  1.00 10.00      A   
ATOM   4447  CA  ASP A 470      -0.296 -33.374   2.012  1.00 10.00      A   
ATOM   4448  CB  ASP A 470      -0.947 -34.270   0.955  1.00 10.00      A   
ATOM   4449  CG  ASP A 470      -0.211 -34.254  -0.368  1.00 10.00      A   
ATOM   4450  OD1 ASP A 470      -0.550 -33.418  -1.224  1.00 10.00      A   
ATOM   4451  OD2 ASP A 470       0.703 -35.086  -0.562  1.00 10.00      A   
ATOM   4452  C   ASP A 470      -1.324 -32.989   3.068  1.00 10.00      A   
ATOM   4453  O   ASP A 470      -2.079 -32.030   2.894  1.00 10.00      A   
ATOM   4454  N   LEU A 471      -1.340 -33.740   4.169  1.00 10.00      A   
ATOM   4455  HN  LEU A 471      -0.708 -34.487   4.240  1.00 10.00      A   
ATOM   4456  CA  LEU A 471      -2.269 -33.489   5.269  1.00 10.00      A   
ATOM   4457  CB  LEU A 471      -2.097 -34.521   6.389  1.00 10.00      A   
ATOM   4458  CG  LEU A 471      -2.707 -35.906   6.144  1.00 10.00      A   
ATOM   4459  CD1 LEU A 471      -2.231 -36.894   7.200  1.00 10.00      A   
ATOM   4460  CD2 LEU A 471      -4.229 -35.832   6.129  1.00 10.00      A   
ATOM   4461  C   LEU A 471      -2.099 -32.080   5.823  1.00 10.00      A   
ATOM   4462  O   LEU A 471      -3.060 -31.479   6.300  1.00 10.00      A   
ATOM   4463  N   GLY A 472      -0.879 -31.556   5.752  1.00 10.00      A   
ATOM   4464  HN  GLY A 472      -0.143 -32.093   5.384  1.00 10.00      A   
ATOM   4465  CA  GLY A 472      -0.617 -30.211   6.235  1.00 10.00      A   
ATOM   4466  C   GLY A 472      -1.463 -29.175   5.514  1.00 10.00      A   
ATOM   4467  O   GLY A 472      -2.093 -28.328   6.144  1.00 10.00      A   
ATOM   4468  N   MET A 473      -1.494 -29.257   4.191  1.00 10.00      A   
ATOM   4469  HN  MET A 473      -0.982 -29.961   3.744  1.00 10.00      A   
ATOM   4470  CA  MET A 473      -2.277 -28.324   3.389  1.00 10.00      A   
ATOM   4471  CB  MET A 473      -1.863 -28.397   1.918  1.00 10.00      A   
ATOM   4472  CG  MET A 473      -2.267 -27.177   1.103  1.00 10.00      A   
ATOM   4473  SD  MET A 473      -1.734 -27.273  -0.617  1.00 10.00      A   
ATOM   4474  CE  MET A 473      -2.812 -28.561  -1.235  1.00 10.00      A   
ATOM   4475  C   MET A 473      -3.764 -28.629   3.534  1.00 10.00      A   
ATOM   4476  O   MET A 473      -4.604 -27.727   3.494  1.00 10.00      A   
ATOM   4477  N   HIS A 474      -4.076 -29.909   3.713  1.00 10.00      A   
ATOM   4478  HN  HIS A 474      -3.355 -30.577   3.727  1.00 10.00      A   
ATOM   4479  CA  HIS A 474      -5.452 -30.356   3.883  1.00 10.00      A   
ATOM   4480  CB  HIS A 474      -5.494 -31.889   3.983  1.00 10.00      A   
ATOM   4481  CG  HIS A 474      -6.832 -32.458   4.347  1.00 10.00      A   
ATOM   4482  ND1 HIS A 474      -7.952 -32.198   3.594  1.00 10.00      A   
ATOM   4483  CD2 HIS A 474      -7.172 -33.248   5.394  1.00 10.00      A   
ATOM   4484  CE1 HIS A 474      -8.946 -32.825   4.195  1.00 10.00      A   
ATOM   4485  NE2 HIS A 474      -8.519 -33.472   5.287  1.00 10.00      A   
ATOM   4486  HE2 HIS A 474      -9.070 -34.004   5.903  1.00 10.00      A   
ATOM   4487  C   HIS A 474      -6.071 -29.716   5.123  1.00 10.00      A   
ATOM   4488  O   HIS A 474      -7.209 -29.251   5.093  1.00 10.00      A   
ATOM   4489  N   HIS A 475      -5.301 -29.679   6.203  1.00 10.00      A   
ATOM   4490  HN  HIS A 475      -4.398 -30.069   6.160  1.00 10.00      A   
ATOM   4491  CA  HIS A 475      -5.763 -29.091   7.457  1.00 10.00      A   
ATOM   4492  CB  HIS A 475      -4.737 -29.304   8.572  1.00 10.00      A   
ATOM   4493  CG  HIS A 475      -4.820 -30.646   9.234  1.00 10.00      A   
ATOM   4494  ND1 HIS A 475      -3.939 -31.677   8.999  1.00 10.00      A   
ATOM   4495  HD1 HIS A 475      -3.168 -31.649   8.392  1.00 10.00      A   
ATOM   4496  CD2 HIS A 475      -5.715 -31.121  10.134  1.00 10.00      A   
ATOM   4497  CE1 HIS A 475      -4.310 -32.721   9.755  1.00 10.00      A   
ATOM   4498  NE2 HIS A 475      -5.387 -32.433  10.464  1.00 10.00      A   
ATOM   4499  C   HIS A 475      -6.080 -27.607   7.298  1.00 10.00      A   
ATOM   4500  O   HIS A 475      -6.968 -27.082   7.964  1.00 10.00      A   
ATOM   4501  N   VAL A 476      -5.364 -26.942   6.402  1.00 10.00      A   
ATOM   4502  HN  VAL A 476      -4.681 -27.421   5.885  1.00 10.00      A   
ATOM   4503  CA  VAL A 476      -5.572 -25.521   6.160  1.00 10.00      A   
ATOM   4504  CB  VAL A 476      -4.362 -24.884   5.439  1.00 10.00      A   
ATOM   4505  CG1 VAL A 476      -4.593 -23.402   5.189  1.00 10.00      A   
ATOM   4506  CG2 VAL A 476      -3.091 -25.091   6.245  1.00 10.00      A   
ATOM   4507  C   VAL A 476      -6.838 -25.290   5.331  1.00 10.00      A   
ATOM   4508  O   VAL A 476      -7.721 -24.525   5.727  1.00 10.00      A   
ATOM   4509  N   LEU A 477      -6.923 -25.973   4.191  1.00 10.00      A   
ATOM   4510  HN  LEU A 477      -6.193 -26.583   3.945  1.00 10.00      A   
ATOM   4511  CA  LEU A 477      -8.064 -25.841   3.289  1.00 10.00      A   
ATOM   4512  CB  LEU A 477      -7.799 -26.577   1.974  1.00 10.00      A   
ATOM   4513  CG  LEU A 477      -6.619 -26.062   1.140  1.00 10.00      A   
ATOM   4514  CD1 LEU A 477      -6.374 -26.966  -0.060  1.00 10.00      A   
ATOM   4515  CD2 LEU A 477      -6.847 -24.621   0.697  1.00 10.00      A   
ATOM   4516  C   LEU A 477      -9.362 -26.331   3.931  1.00 10.00      A   
ATOM   4517  O   LEU A 477     -10.430 -25.771   3.695  1.00 10.00      A   
ATOM   4518  N   SER A 478      -9.269 -27.371   4.744  1.00 10.00      A   
ATOM   4519  HN  SER A 478      -8.395 -27.796   4.888  1.00 10.00      A   
ATOM   4520  CA  SER A 478     -10.436 -27.915   5.414  1.00 10.00      A   
ATOM   4521  CB  SER A 478     -10.448 -29.441   5.306  1.00 10.00      A   
ATOM   4522  OG  SER A 478     -11.772 -29.949   5.327  1.00 10.00      A   
ATOM   4523  HG  SER A 478     -11.978 -30.250   6.219  1.00 10.00      A   
ATOM   4524  C   SER A 478     -10.461 -27.479   6.878  1.00 10.00      A   
ATOM   4525  O   SER A 478     -11.047 -28.145   7.734  1.00 10.00      A   
ATOM   4526  N   GLY A 479      -9.830 -26.353   7.158  1.00 10.00      A   
ATOM   4527  HN  GLY A 479      -9.386 -25.858   6.437  1.00 10.00      A   
ATOM   4528  CA  GLY A 479      -9.788 -25.849   8.514  1.00 10.00      A   
ATOM   4529  C   GLY A 479     -10.172 -24.392   8.607  1.00 10.00      A   
ATOM   4530  O   GLY A 479     -11.025 -24.020   9.413  1.00 10.00      A   
ATOM   4531  N   CYS A 480      -9.544 -23.563   7.783  1.00 10.00      A   
ATOM   4532  HN  CYS A 480      -8.872 -23.919   7.161  1.00 10.00      A   
ATOM   4533  CA  CYS A 480      -9.822 -22.135   7.781  1.00 10.00      A   
ATOM   4534  CB  CYS A 480      -8.692 -21.367   7.096  1.00 10.00      A   
ATOM   4535  SG  CYS A 480      -7.038 -21.995   7.462  1.00 10.00      A   
ATOM   4536  HG  CYS A 480      -6.809 -23.022   6.658  1.00 10.00      A   
ATOM   4537  C   CYS A 480     -11.152 -21.843   7.100  1.00 10.00      A   
ATOM   4538  O   CYS A 480     -11.418 -22.319   5.993  1.00 10.00      A   
ATOM   4539  N   ASP A 481     -11.988 -21.071   7.769  1.00 10.00      A   
ATOM   4540  HN  ASP A 481     -11.723 -20.726   8.645  1.00 10.00      A   
ATOM   4541  CA  ASP A 481     -13.290 -20.723   7.229  1.00 10.00      A   
ATOM   4542  CB  ASP A 481     -14.274 -20.405   8.357  1.00 10.00      A   
ATOM   4543  CG  ASP A 481     -15.573 -19.816   7.844  1.00 10.00      A   
ATOM   4544  OD1 ASP A 481     -16.433 -20.587   7.365  1.00 10.00      A   
ATOM   4545  OD2 ASP A 481     -15.735 -18.579   7.910  1.00 10.00      A   
ATOM   4546  C   ASP A 481     -13.186 -19.543   6.273  1.00 10.00      A   
ATOM   4547  O   ASP A 481     -13.667 -19.602   5.143  1.00 10.00      A   
ATOM   4548  N   SER A 482     -12.535 -18.482   6.717  1.00 10.00      A   
ATOM   4549  HN  SER A 482     -12.136 -18.502   7.616  1.00 10.00      A   
ATOM   4550  CA  SER A 482     -12.391 -17.280   5.906  1.00 10.00      A   
ATOM   4551  CB  SER A 482     -12.368 -16.044   6.808  1.00 10.00      A   
ATOM   4552  OG  SER A 482     -13.434 -16.089   7.749  1.00 10.00      A   
ATOM   4553  HG  SER A 482     -14.060 -16.778   7.490  1.00 10.00      A   
ATOM   4554  C   SER A 482     -11.154 -17.328   5.004  1.00 10.00      A   
ATOM   4555  O   SER A 482     -10.322 -16.425   5.025  1.00 10.00      A   
ATOM   4556  N   LEU A 483     -11.048 -18.384   4.209  1.00 10.00      A   
ATOM   4557  HN  LEU A 483     -11.746 -19.069   4.233  1.00 10.00      A   
ATOM   4558  CA  LEU A 483      -9.926 -18.539   3.291  1.00 10.00      A   
ATOM   4559  CB  LEU A 483      -9.886 -19.963   2.735  1.00 10.00      A   
ATOM   4560  CG  LEU A 483      -9.176 -21.020   3.585  1.00 10.00      A   
ATOM   4561  CD1 LEU A 483      -9.568 -22.415   3.125  1.00 10.00      A   
ATOM   4562  CD2 LEU A 483      -7.667 -20.842   3.504  1.00 10.00      A   
ATOM   4563  C   LEU A 483     -10.045 -17.536   2.146  1.00 10.00      A   
ATOM   4564  O   LEU A 483     -11.086 -17.453   1.496  1.00 10.00      A   
ATOM   4565  N   ARG A 484      -8.985 -16.772   1.907  1.00 10.00      A   
ATOM   4566  HN  ARG A 484      -8.181 -16.882   2.457  1.00 10.00      A   
ATOM   4567  CA  ARG A 484      -8.994 -15.771   0.845  1.00 10.00      A   
ATOM   4568  CB  ARG A 484      -9.147 -14.364   1.425  1.00 10.00      A   
ATOM   4569  CG  ARG A 484     -10.398 -13.642   0.961  1.00 10.00      A   
ATOM   4570  CD  ARG A 484     -10.483 -12.247   1.547  1.00 10.00      A   
ATOM   4571  NE  ARG A 484      -9.355 -11.411   1.133  1.00 10.00      A   
ATOM   4572  HE  ARG A 484      -9.073 -11.465   0.197  1.00 10.00      A   
ATOM   4573  CZ  ARG A 484      -8.712 -10.581   1.950  1.00 10.00      A   
ATOM   4574  NH1 ARG A 484      -9.070 -10.481   3.226  1.00 10.00      A   
ATOM   4575 HH11 ARG A 484      -8.563  -9.826   3.859  1.00 10.00      A   
ATOM   4576 HH12 ARG A 484      -9.869 -11.051   3.605  1.00 10.00      A   
ATOM   4577  NH2 ARG A 484      -7.700  -9.858   1.500  1.00 10.00      A   
ATOM   4578 HH21 ARG A 484      -7.192  -9.204   2.138  1.00 10.00      A   
ATOM   4579 HH22 ARG A 484      -7.401  -9.913   0.501  1.00 10.00      A   
ATOM   4580  C   ARG A 484      -7.744 -15.841  -0.026  1.00 10.00      A   
ATOM   4581  O   ARG A 484      -7.818 -16.218  -1.196  1.00 10.00      A   
ATOM   4582  N   LYS A 485      -6.600 -15.480   0.541  1.00 10.00      A   
ATOM   4583  HN  LYS A 485      -6.593 -15.215   1.489  1.00 10.00      A   
ATOM   4584  CA  LYS A 485      -5.346 -15.491  -0.203  1.00 10.00      A   
ATOM   4585  CB  LYS A 485      -4.736 -14.086  -0.273  1.00 10.00      A   
ATOM   4586  CG  LYS A 485      -5.600 -13.064  -1.002  1.00 10.00      A   
ATOM   4587  CD  LYS A 485      -4.811 -11.813  -1.377  1.00 10.00      A   
ATOM   4588  CE  LYS A 485      -4.506 -10.950  -0.163  1.00 10.00      A   
ATOM   4589  NZ  LYS A 485      -4.046  -9.585  -0.536  1.00 10.00      A   
ATOM   4590  HZ1 LYS A 485      -4.823  -9.054  -0.988  1.00 10.00      A   
ATOM   4591  HZ2 LYS A 485      -3.250  -9.633  -1.201  1.00 10.00      A   
ATOM   4592  HZ3 LYS A 485      -3.746  -9.068   0.314  1.00 10.00      A   
ATOM   4593  C   LYS A 485      -4.357 -16.470   0.410  1.00 10.00      A   
ATOM   4594  O   LYS A 485      -3.873 -16.266   1.526  1.00 10.00      A   
ATOM   4595  N   LEU A 486      -4.056 -17.528  -0.327  1.00 10.00      A   
ATOM   4596  HN  LEU A 486      -4.460 -17.621  -1.220  1.00 10.00      A   
ATOM   4597  CA  LEU A 486      -3.130 -18.549   0.140  1.00 10.00      A   
ATOM   4598  CB  LEU A 486      -3.850 -19.891   0.287  1.00 10.00      A   
ATOM   4599  CG  LEU A 486      -3.332 -20.824   1.383  1.00 10.00      A   
ATOM   4600  CD1 LEU A 486      -3.687 -20.277   2.759  1.00 10.00      A   
ATOM   4601  CD2 LEU A 486      -3.899 -22.224   1.204  1.00 10.00      A   
ATOM   4602  C   LEU A 486      -1.956 -18.684  -0.825  1.00 10.00      A   
ATOM   4603  O   LEU A 486      -2.141 -18.974  -2.011  1.00 10.00      A   
ATOM   4604  N   GLU A 487      -0.756 -18.461  -0.318  1.00 10.00      A   
ATOM   4605  HN  GLU A 487      -0.674 -18.231   0.636  1.00 10.00      A   
ATOM   4606  CA  GLU A 487       0.452 -18.551  -1.128  1.00 10.00      A   
ATOM   4607  CB  GLU A 487       1.129 -17.187  -1.222  1.00 10.00      A   
ATOM   4608  CG  GLU A 487       0.968 -16.331   0.024  1.00 10.00      A   
ATOM   4609  CD  GLU A 487       1.225 -14.866  -0.248  1.00 10.00      A   
ATOM   4610  OE1 GLU A 487       1.945 -14.230   0.546  1.00 10.00      A   
ATOM   4611  OE2 GLU A 487       0.704 -14.349  -1.259  1.00 10.00      A   
ATOM   4612  C   GLU A 487       1.403 -19.593  -0.558  1.00 10.00      A   
ATOM   4613  O   GLU A 487       1.800 -19.520   0.605  1.00 10.00      A   
ATOM   4614  N   ILE A 488       1.751 -20.569  -1.382  1.00 10.00      A   
ATOM   4615  HN  ILE A 488       1.403 -20.565  -2.303  1.00 10.00      A   
ATOM   4616  CA  ILE A 488       2.629 -21.647  -0.968  1.00 10.00      A   
ATOM   4617  CB  ILE A 488       1.862 -22.991  -0.948  1.00 10.00      A   
ATOM   4618  CG1 ILE A 488       0.591 -22.888  -0.096  1.00 10.00      A   
ATOM   4619  CG2 ILE A 488       2.755 -24.110  -0.439  1.00 10.00      A   
ATOM   4620  CD1 ILE A 488      -0.436 -23.958  -0.400  1.00 10.00      A   
ATOM   4621  C   ILE A 488       3.817 -21.778  -1.919  1.00 10.00      A   
ATOM   4622  O   ILE A 488       3.644 -21.892  -3.135  1.00 10.00      A   
ATOM   4623  N   ARG A 489       5.021 -21.749  -1.367  1.00 10.00      A   
ATOM   4624  HN  ARG A 489       5.103 -21.623  -0.390  1.00 10.00      A   
ATOM   4625  CA  ARG A 489       6.227 -21.896  -2.170  1.00 10.00      A   
ATOM   4626  CB  ARG A 489       6.891 -20.546  -2.468  1.00 10.00      A   
ATOM   4627  CG  ARG A 489       7.586 -19.904  -1.276  1.00 10.00      A   
ATOM   4628  CD  ARG A 489       8.697 -18.961  -1.719  1.00 10.00      A   
ATOM   4629  NE  ARG A 489       9.778 -19.667  -2.406  1.00 10.00      A   
ATOM   4630  HE  ARG A 489       9.724 -20.657  -2.442  1.00 10.00      A   
ATOM   4631  CZ  ARG A 489      10.823 -19.073  -2.980  1.00 10.00      A   
ATOM   4632  NH1 ARG A 489      10.952 -17.754  -2.956  1.00 10.00      A   
ATOM   4633 HH11 ARG A 489      10.234 -17.163  -2.482  1.00 10.00      A   
ATOM   4634 HH12 ARG A 489      11.774 -17.302  -3.415  1.00 10.00      A   
ATOM   4635  NH2 ARG A 489      11.740 -19.813  -3.585  1.00 10.00      A   
ATOM   4636 HH21 ARG A 489      12.566 -19.367  -4.041  1.00 10.00      A   
ATOM   4637 HH22 ARG A 489      11.633 -20.858  -3.609  1.00 10.00      A   
ATOM   4638  C   ARG A 489       7.212 -22.833  -1.483  1.00 10.00      A   
ATOM   4639  O   ARG A 489       7.359 -22.798  -0.256  1.00 10.00      A   
ATOM   4640  N   ASP A 490       7.851 -23.688  -2.279  1.00 10.00      A   
ATOM   4641  HN  ASP A 490       7.644 -23.682  -3.240  1.00 10.00      A   
ATOM   4642  CA  ASP A 490       8.846 -24.642  -1.781  1.00 10.00      A   
ATOM   4643  CB  ASP A 490      10.141 -23.933  -1.363  1.00 10.00      A   
ATOM   4644  CG  ASP A 490      10.883 -23.305  -2.528  1.00 10.00      A   
ATOM   4645  OD1 ASP A 490      11.846 -23.922  -3.030  1.00 10.00      A   
ATOM   4646  OD2 ASP A 490      10.510 -22.192  -2.945  1.00 10.00      A   
ATOM   4647  C   ASP A 490       8.303 -25.484  -0.630  1.00 10.00      A   
ATOM   4648  O   ASP A 490       8.793 -25.413   0.497  1.00 10.00      A   
ATOM   4649  N   CYS A 491       7.277 -26.266  -0.915  1.00 10.00      A   
ATOM   4650  HN  CYS A 491       6.926 -26.282  -1.827  1.00 10.00      A   
ATOM   4651  CA  CYS A 491       6.665 -27.115   0.089  1.00 10.00      A   
ATOM   4652  CB  CYS A 491       5.376 -26.476   0.610  1.00 10.00      A   
ATOM   4653  SG  CYS A 491       5.620 -24.878   1.421  1.00 10.00      A   
ATOM   4654  HG  CYS A 491       6.537 -24.208   0.734  1.00 10.00      A   
ATOM   4655  C   CYS A 491       6.394 -28.503  -0.485  1.00 10.00      A   
ATOM   4656  O   CYS A 491       6.214 -28.655  -1.695  1.00 10.00      A   
ATOM   4657  N   PRO A 492       6.364 -29.533   0.376  1.00 10.00      A   
ATOM   4658  CA  PRO A 492       6.136 -30.925  -0.044  1.00 10.00      A   
ATOM   4659  CB  PRO A 492       6.608 -31.726   1.171  1.00 10.00      A   
ATOM   4660  CG  PRO A 492       6.342 -30.829   2.330  1.00 10.00      A   
ATOM   4661  CD  PRO A 492       6.568 -29.425   1.835  1.00 10.00      A   
ATOM   4662  C   PRO A 492       4.666 -31.242  -0.348  1.00 10.00      A   
ATOM   4663  O   PRO A 492       4.276 -32.413  -0.417  1.00 10.00      A   
ATOM   4664  N   PHE A 493       3.860 -30.209  -0.543  1.00 10.00      A   
ATOM   4665  HN  PHE A 493       4.227 -29.303  -0.502  1.00 10.00      A   
ATOM   4666  CA  PHE A 493       2.446 -30.392  -0.842  1.00 10.00      A   
ATOM   4667  CB  PHE A 493       1.661 -29.105  -0.579  1.00 10.00      A   
ATOM   4668  CG  PHE A 493       1.771 -28.597   0.833  1.00 10.00      A   
ATOM   4669  CD1 PHE A 493       1.812 -27.237   1.089  1.00 10.00      A   
ATOM   4670  CD2 PHE A 493       1.833 -29.477   1.903  1.00 10.00      A   
ATOM   4671  CE1 PHE A 493       1.913 -26.764   2.382  1.00 10.00      A   
ATOM   4672  CE2 PHE A 493       1.935 -29.011   3.200  1.00 10.00      A   
ATOM   4673  CZ  PHE A 493       1.975 -27.653   3.438  1.00 10.00      A   
ATOM   4674  C   PHE A 493       2.264 -30.836  -2.286  1.00 10.00      A   
ATOM   4675  O   PHE A 493       2.878 -30.277  -3.200  1.00 10.00      A   
ATOM   4676  N   GLY A 494       1.433 -31.844  -2.486  1.00 10.00      A   
ATOM   4677  HN  GLY A 494       0.962 -32.247  -1.722  1.00 10.00      A   
ATOM   4678  CA  GLY A 494       1.198 -32.347  -3.817  1.00 10.00      A   
ATOM   4679  C   GLY A 494      -0.193 -32.028  -4.314  1.00 10.00      A   
ATOM   4680  O   GLY A 494      -0.671 -30.902  -4.169  1.00 10.00      A   
ATOM   4681  N   ASP A 495      -0.857 -33.027  -4.878  1.00 10.00      A   
ATOM   4682  HN  ASP A 495      -0.428 -33.908  -4.948  1.00 10.00      A   
ATOM   4683  CA  ASP A 495      -2.205 -32.843  -5.413  1.00 10.00      A   
ATOM   4684  CB  ASP A 495      -2.230 -33.141  -6.913  1.00 10.00      A   
ATOM   4685  CG  ASP A 495      -1.432 -34.377  -7.285  1.00 10.00      A   
ATOM   4686  OD1 ASP A 495      -0.390 -34.236  -7.965  1.00 10.00      A   
ATOM   4687  OD2 ASP A 495      -1.826 -35.497  -6.888  1.00 10.00      A   
ATOM   4688  C   ASP A 495      -3.239 -33.707  -4.697  1.00 10.00      A   
ATOM   4689  O   ASP A 495      -4.418 -33.693  -5.049  1.00 10.00      A   
ATOM   4690  N   LYS A 496      -2.804 -34.436  -3.680  1.00 10.00      A   
ATOM   4691  HN  LYS A 496      -1.863 -34.373  -3.418  1.00 10.00      A   
ATOM   4692  CA  LYS A 496      -3.702 -35.313  -2.933  1.00 10.00      A   
ATOM   4693  CB  LYS A 496      -2.921 -36.181  -1.941  1.00 10.00      A   
ATOM   4694  CG  LYS A 496      -1.861 -37.064  -2.579  1.00 10.00      A   
ATOM   4695  CD  LYS A 496      -1.090 -37.842  -1.528  1.00 10.00      A   
ATOM   4696  CE  LYS A 496       0.300 -38.214  -2.020  1.00 10.00      A   
ATOM   4697  NZ  LYS A 496       1.078 -37.018  -2.441  1.00 10.00      A   
ATOM   4698  HZ1 LYS A 496       0.949 -36.242  -1.750  1.00 10.00      A   
ATOM   4699  HZ2 LYS A 496       0.761 -36.694  -3.373  1.00 10.00      A   
ATOM   4700  HZ3 LYS A 496       2.092 -37.250  -2.497  1.00 10.00      A   
ATOM   4701  C   LYS A 496      -4.763 -34.506  -2.194  1.00 10.00      A   
ATOM   4702  O   LYS A 496      -5.957 -34.663  -2.437  1.00 10.00      A   
ATOM   4703  N   ALA A 497      -4.315 -33.623  -1.314  1.00 10.00      A   
ATOM   4704  HN  ALA A 497      -3.350 -33.515  -1.197  1.00 10.00      A   
ATOM   4705  CA  ALA A 497      -5.219 -32.794  -0.529  1.00 10.00      A   
ATOM   4706  CB  ALA A 497      -4.465 -32.154   0.624  1.00 10.00      A   
ATOM   4707  C   ALA A 497      -5.854 -31.724  -1.401  1.00 10.00      A   
ATOM   4708  O   ALA A 497      -6.955 -31.253  -1.126  1.00 10.00      A   
ATOM   4709  N   LEU A 498      -5.152 -31.359  -2.460  1.00 10.00      A   
ATOM   4710  HN  LEU A 498      -4.278 -31.781  -2.618  1.00 10.00      A   
ATOM   4711  CA  LEU A 498      -5.625 -30.345  -3.387  1.00 10.00      A   
ATOM   4712  CB  LEU A 498      -4.542 -30.043  -4.425  1.00 10.00      A   
ATOM   4713  CG  LEU A 498      -4.767 -28.816  -5.309  1.00 10.00      A   
ATOM   4714  CD1 LEU A 498      -4.879 -27.555  -4.462  1.00 10.00      A   
ATOM   4715  CD2 LEU A 498      -3.642 -28.685  -6.321  1.00 10.00      A   
ATOM   4716  C   LEU A 498      -6.917 -30.788  -4.068  1.00 10.00      A   
ATOM   4717  O   LEU A 498      -7.925 -30.085  -4.024  1.00 10.00      A   
ATOM   4718  N   LEU A 499      -6.888 -31.973  -4.671  1.00 10.00      A   
ATOM   4719  HN  LEU A 499      -6.056 -32.495  -4.662  1.00 10.00      A   
ATOM   4720  CA  LEU A 499      -8.057 -32.512  -5.358  1.00 10.00      A   
ATOM   4721  CB  LEU A 499      -7.669 -33.739  -6.187  1.00 10.00      A   
ATOM   4722  CG  LEU A 499      -6.856 -33.465  -7.454  1.00 10.00      A   
ATOM   4723  CD1 LEU A 499      -6.212 -34.746  -7.965  1.00 10.00      A   
ATOM   4724  CD2 LEU A 499      -7.737 -32.843  -8.529  1.00 10.00      A   
ATOM   4725  C   LEU A 499      -9.163 -32.873  -4.371  1.00 10.00      A   
ATOM   4726  O   LEU A 499     -10.327 -33.010  -4.748  1.00 10.00      A   
ATOM   4727  N   ALA A 500      -8.792 -33.017  -3.105  1.00 10.00      A   
ATOM   4728  HN  ALA A 500      -7.849 -32.889  -2.868  1.00 10.00      A   
ATOM   4729  CA  ALA A 500      -9.744 -33.364  -2.057  1.00 10.00      A   
ATOM   4730  CB  ALA A 500      -9.056 -34.190  -0.982  1.00 10.00      A   
ATOM   4731  C   ALA A 500     -10.381 -32.116  -1.442  1.00 10.00      A   
ATOM   4732  O   ALA A 500     -11.298 -32.214  -0.626  1.00 10.00      A   
ATOM   4733  N   ASN A 501      -9.884 -30.945  -1.826  1.00 10.00      A   
ATOM   4734  HN  ASN A 501      -9.142 -30.928  -2.469  1.00 10.00      A   
ATOM   4735  CA  ASN A 501     -10.408 -29.680  -1.309  1.00 10.00      A   
ATOM   4736  CB  ASN A 501      -9.422 -29.051  -0.319  1.00 10.00      A   
ATOM   4737  CG  ASN A 501      -9.379 -29.757   1.021  1.00 10.00      A   
ATOM   4738  OD1 ASN A 501     -10.152 -29.449   1.927  1.00 10.00      A   
ATOM   4739  ND2 ASN A 501      -8.469 -30.705   1.162  1.00 10.00      A   
ATOM   4740 HD21 ASN A 501      -7.879 -30.898   0.398  1.00 10.00      A   
ATOM   4741 HD22 ASN A 501      -8.416 -31.176   2.024  1.00 10.00      A   
ATOM   4742  C   ASN A 501     -10.685 -28.705  -2.446  1.00 10.00      A   
ATOM   4743  O   ASN A 501     -10.686 -27.490  -2.252  1.00 10.00      A   
ATOM   4744  N   ALA A 502     -10.940 -29.246  -3.627  1.00 10.00      A   
ATOM   4745  HN  ALA A 502     -10.947 -30.222  -3.708  1.00 10.00      A   
ATOM   4746  CA  ALA A 502     -11.205 -28.431  -4.810  1.00 10.00      A   
ATOM   4747  CB  ALA A 502     -11.348 -29.312  -6.038  1.00 10.00      A   
ATOM   4748  C   ALA A 502     -12.440 -27.551  -4.641  1.00 10.00      A   
ATOM   4749  O   ALA A 502     -12.442 -26.388  -5.048  1.00 10.00      A   
ATOM   4750  N   SER A 503     -13.476 -28.107  -4.029  1.00 10.00      A   
ATOM   4751  HN  SER A 503     -13.403 -29.033  -3.716  1.00 10.00      A   
ATOM   4752  CA  SER A 503     -14.726 -27.388  -3.813  1.00 10.00      A   
ATOM   4753  CB  SER A 503     -15.786 -28.353  -3.271  1.00 10.00      A   
ATOM   4754  OG  SER A 503     -15.560 -29.673  -3.751  1.00 10.00      A   
ATOM   4755  HG  SER A 503     -16.064 -29.812  -4.565  1.00 10.00      A   
ATOM   4756  C   SER A 503     -14.548 -26.199  -2.860  1.00 10.00      A   
ATOM   4757  O   SER A 503     -15.254 -25.198  -2.959  1.00 10.00      A   
ATOM   4758  N   LYS A 504     -13.590 -26.300  -1.946  1.00 10.00      A   
ATOM   4759  HN  LYS A 504     -13.035 -27.108  -1.920  1.00 10.00      A   
ATOM   4760  CA  LYS A 504     -13.342 -25.230  -0.986  1.00 10.00      A   
ATOM   4761  CB  LYS A 504     -12.459 -25.728   0.165  1.00 10.00      A   
ATOM   4762  CG  LYS A 504     -12.296 -24.739   1.310  1.00 10.00      A   
ATOM   4763  CD  LYS A 504     -13.594 -24.579   2.091  1.00 10.00      A   
ATOM   4764  CE  LYS A 504     -13.449 -23.579   3.226  1.00 10.00      A   
ATOM   4765  NZ  LYS A 504     -14.653 -23.554   4.099  1.00 10.00      A   
ATOM   4766  HZ1 LYS A 504     -14.660 -22.687   4.671  1.00 10.00      A   
ATOM   4767  HZ2 LYS A 504     -14.651 -24.377   4.736  1.00 10.00      A   
ATOM   4768  HZ3 LYS A 504     -15.515 -23.580   3.524  1.00 10.00      A   
ATOM   4769  C   LYS A 504     -12.693 -24.027  -1.665  1.00 10.00      A   
ATOM   4770  O   LYS A 504     -12.873 -22.881  -1.236  1.00 10.00      A   
ATOM   4771  N   LEU A 505     -11.970 -24.290  -2.749  1.00 10.00      A   
ATOM   4772  HN  LEU A 505     -11.901 -25.216  -3.066  1.00 10.00      A   
ATOM   4773  CA  LEU A 505     -11.274 -23.242  -3.482  1.00 10.00      A   
ATOM   4774  CB  LEU A 505     -10.296 -23.840  -4.496  1.00 10.00      A   
ATOM   4775  CG  LEU A 505      -9.243 -24.798  -3.928  1.00 10.00      A   
ATOM   4776  CD1 LEU A 505      -8.333 -25.325  -5.031  1.00 10.00      A   
ATOM   4777  CD2 LEU A 505      -8.433 -24.125  -2.827  1.00 10.00      A   
ATOM   4778  C   LEU A 505     -12.230 -22.269  -4.163  1.00 10.00      A   
ATOM   4779  O   LEU A 505     -11.820 -21.194  -4.592  1.00 10.00      A   
ATOM   4780  N   GLU A 506     -13.506 -22.639  -4.252  1.00 10.00      A   
ATOM   4781  HN  GLU A 506     -13.779 -23.515  -3.901  1.00 10.00      A   
ATOM   4782  CA  GLU A 506     -14.509 -21.774  -4.873  1.00 10.00      A   
ATOM   4783  CB  GLU A 506     -15.830 -22.522  -5.053  1.00 10.00      A   
ATOM   4784  CG  GLU A 506     -15.730 -23.757  -5.930  1.00 10.00      A   
ATOM   4785  CD  GLU A 506     -17.040 -24.513  -6.024  1.00 10.00      A   
ATOM   4786  OE1 GLU A 506     -17.747 -24.620  -5.001  1.00 10.00      A   
ATOM   4787  OE2 GLU A 506     -17.372 -25.014  -7.122  1.00 10.00      A   
ATOM   4788  C   GLU A 506     -14.744 -20.523  -4.030  1.00 10.00      A   
ATOM   4789  O   GLU A 506     -15.289 -19.525  -4.504  1.00 10.00      A   
ATOM   4790  N   THR A 507     -14.319 -20.584  -2.779  1.00 10.00      A   
ATOM   4791  HN  THR A 507     -13.886 -21.405  -2.463  1.00 10.00      A   
ATOM   4792  CA  THR A 507     -14.485 -19.469  -1.861  1.00 10.00      A   
ATOM   4793  CB  THR A 507     -14.974 -19.968  -0.488  1.00 10.00      A   
ATOM   4794  OG1 THR A 507     -15.190 -21.388  -0.553  1.00 10.00      A   
ATOM   4795  HG1 THR A 507     -14.339 -21.844  -0.522  1.00 10.00      A   
ATOM   4796  CG2 THR A 507     -16.277 -19.285  -0.107  1.00 10.00      A   
ATOM   4797  C   THR A 507     -13.177 -18.695  -1.690  1.00 10.00      A   
ATOM   4798  O   THR A 507     -13.122 -17.704  -0.960  1.00 10.00      A   
ATOM   4799  N   MET A 508     -12.135 -19.139  -2.382  1.00 10.00      A   
ATOM   4800  HN  MET A 508     -12.250 -19.903  -2.986  1.00 10.00      A   
ATOM   4801  CA  MET A 508     -10.829 -18.500  -2.292  1.00 10.00      A   
ATOM   4802  CB  MET A 508      -9.718 -19.544  -2.195  1.00 10.00      A   
ATOM   4803  CG  MET A 508      -9.447 -20.022  -0.780  1.00 10.00      A   
ATOM   4804  SD  MET A 508      -8.057 -21.166  -0.682  1.00 10.00      A   
ATOM   4805  CE  MET A 508      -6.784 -20.215  -1.508  1.00 10.00      A   
ATOM   4806  C   MET A 508     -10.573 -17.574  -3.469  1.00 10.00      A   
ATOM   4807  O   MET A 508     -10.875 -17.911  -4.616  1.00 10.00      A   
ATOM   4808  N   ARG A 509     -10.013 -16.407  -3.176  1.00 10.00      A   
ATOM   4809  HN  ARG A 509      -9.798 -16.204  -2.242  1.00 10.00      A   
ATOM   4810  CA  ARG A 509      -9.716 -15.423  -4.200  1.00 10.00      A   
ATOM   4811  CB  ARG A 509      -9.362 -14.062  -3.580  1.00 10.00      A   
ATOM   4812  CG  ARG A 509      -9.071 -12.973  -4.609  1.00 10.00      A   
ATOM   4813  CD  ARG A 509      -8.246 -11.835  -4.021  1.00 10.00      A   
ATOM   4814  NE  ARG A 509      -9.010 -11.007  -3.082  1.00 10.00      A   
ATOM   4815  HE  ARG A 509      -9.979 -11.187  -3.006  1.00 10.00      A   
ATOM   4816  CZ  ARG A 509      -8.471 -10.030  -2.339  1.00 10.00      A   
ATOM   4817  NH1 ARG A 509      -7.176  -9.764  -2.429  1.00 10.00      A   
ATOM   4818 HH11 ARG A 509      -6.564 -10.303  -3.079  1.00 10.00      A   
ATOM   4819 HH12 ARG A 509      -6.752  -9.009  -1.836  1.00 10.00      A   
ATOM   4820  NH2 ARG A 509      -9.230  -9.322  -1.503  1.00 10.00      A   
ATOM   4821 HH21 ARG A 509     -10.252  -9.527  -1.413  1.00 10.00      A   
ATOM   4822 HH22 ARG A 509      -8.803  -8.550  -0.932  1.00 10.00      A   
ATOM   4823  C   ARG A 509      -8.583 -15.895  -5.100  1.00 10.00      A   
ATOM   4824  O   ARG A 509      -8.703 -15.851  -6.326  1.00 10.00      A   
ATOM   4825  N   SER A 510      -7.492 -16.358  -4.494  1.00 10.00      A   
ATOM   4826  HN  SER A 510      -7.461 -16.397  -3.513  1.00 10.00      A   
ATOM   4827  CA  SER A 510      -6.346 -16.806  -5.262  1.00 10.00      A   
ATOM   4828  CB  SER A 510      -5.505 -15.592  -5.667  1.00 10.00      A   
ATOM   4829  OG  SER A 510      -5.875 -14.442  -4.917  1.00 10.00      A   
ATOM   4830  HG  SER A 510      -5.079 -14.019  -4.569  1.00 10.00      A   
ATOM   4831  C   SER A 510      -5.480 -17.811  -4.502  1.00 10.00      A   
ATOM   4832  O   SER A 510      -5.130 -17.599  -3.339  1.00 10.00      A   
ATOM   4833  N   LEU A 511      -5.152 -18.908  -5.170  1.00 10.00      A   
ATOM   4834  HN  LEU A 511      -5.502 -19.034  -6.080  1.00 10.00      A   
ATOM   4835  CA  LEU A 511      -4.303 -19.940  -4.606  1.00 10.00      A   
ATOM   4836  CB  LEU A 511      -5.032 -21.288  -4.593  1.00 10.00      A   
ATOM   4837  CG  LEU A 511      -4.209 -22.501  -4.150  1.00 10.00      A   
ATOM   4838  CD1 LEU A 511      -3.761 -22.352  -2.703  1.00 10.00      A   
ATOM   4839  CD2 LEU A 511      -4.999 -23.787  -4.340  1.00 10.00      A   
ATOM   4840  C   LEU A 511      -3.031 -20.042  -5.441  1.00 10.00      A   
ATOM   4841  O   LEU A 511      -3.067 -20.471  -6.599  1.00 10.00      A   
ATOM   4842  N   TRP A 512      -1.915 -19.644  -4.854  1.00 10.00      A   
ATOM   4843  HN  TRP A 512      -1.943 -19.346  -3.916  1.00 10.00      A   
ATOM   4844  CA  TRP A 512      -0.642 -19.669  -5.550  1.00 10.00      A   
ATOM   4845  CB  TRP A 512       0.064 -18.315  -5.408  1.00 10.00      A   
ATOM   4846  CG  TRP A 512       1.444 -18.282  -5.991  1.00 10.00      A   
ATOM   4847  CD1 TRP A 512       2.614 -18.486  -5.326  1.00 10.00      A   
ATOM   4848  CD2 TRP A 512       1.797 -18.028  -7.356  1.00 10.00      A   
ATOM   4849  NE1 TRP A 512       3.675 -18.388  -6.188  1.00 10.00      A   
ATOM   4850  HE1 TRP A 512       4.620 -18.505  -5.944  1.00 10.00      A   
ATOM   4851  CE2 TRP A 512       3.201 -18.103  -7.443  1.00 10.00      A   
ATOM   4852  CE3 TRP A 512       1.064 -17.747  -8.510  1.00 10.00      A   
ATOM   4853  CZ2 TRP A 512       3.886 -17.908  -8.640  1.00 10.00      A   
ATOM   4854  CZ3 TRP A 512       1.744 -17.553  -9.697  1.00 10.00      A   
ATOM   4855  CH2 TRP A 512       3.140 -17.636  -9.752  1.00 10.00      A   
ATOM   4856  C   TRP A 512       0.248 -20.790  -5.025  1.00 10.00      A   
ATOM   4857  O   TRP A 512       0.529 -20.861  -3.830  1.00 10.00      A   
ATOM   4858  N   MET A 513       0.683 -21.662  -5.923  1.00 10.00      A   
ATOM   4859  HN  MET A 513       0.408 -21.563  -6.860  1.00 10.00      A   
ATOM   4860  CA  MET A 513       1.554 -22.773  -5.557  1.00 10.00      A   
ATOM   4861  CB  MET A 513       0.809 -24.106  -5.679  1.00 10.00      A   
ATOM   4862  CG  MET A 513      -0.438 -24.217  -4.818  1.00 10.00      A   
ATOM   4863  SD  MET A 513      -1.157 -25.869  -4.851  1.00 10.00      A   
ATOM   4864  CE  MET A 513      -0.022 -26.752  -3.777  1.00 10.00      A   
ATOM   4865  C   MET A 513       2.785 -22.786  -6.454  1.00 10.00      A   
ATOM   4866  O   MET A 513       2.669 -22.873  -7.676  1.00 10.00      A   
ATOM   4867  N   SER A 514       3.957 -22.685  -5.849  1.00 10.00      A   
ATOM   4868  HN  SER A 514       3.983 -22.610  -4.870  1.00 10.00      A   
ATOM   4869  CA  SER A 514       5.210 -22.682  -6.597  1.00 10.00      A   
ATOM   4870  CB  SER A 514       5.806 -21.272  -6.623  1.00 10.00      A   
ATOM   4871  OG  SER A 514       5.373 -20.524  -5.498  1.00 10.00      A   
ATOM   4872  HG  SER A 514       4.500 -20.830  -5.231  1.00 10.00      A   
ATOM   4873  C   SER A 514       6.211 -23.666  -5.998  1.00 10.00      A   
ATOM   4874  O   SER A 514       6.347 -23.756  -4.776  1.00 10.00      A   
ATOM   4875  N   SER A 515       6.892 -24.408  -6.863  1.00 10.00      A   
ATOM   4876  HN  SER A 515       6.715 -24.296  -7.827  1.00 10.00      A   
ATOM   4877  CA  SER A 515       7.889 -25.390  -6.434  1.00 10.00      A   
ATOM   4878  CB  SER A 515       9.130 -24.700  -5.870  1.00 10.00      A   
ATOM   4879  OG  SER A 515       9.721 -23.859  -6.847  1.00 10.00      A   
ATOM   4880  HG  SER A 515       9.032 -23.355  -7.298  1.00 10.00      A   
ATOM   4881  C   SER A 515       7.311 -26.397  -5.441  1.00 10.00      A   
ATOM   4882  O   SER A 515       7.816 -26.566  -4.328  1.00 10.00      A   
ATOM   4883  N   CYS A 516       6.231 -27.039  -5.849  1.00 10.00      A   
ATOM   4884  HN  CYS A 516       5.863 -26.837  -6.734  1.00 10.00      A   
ATOM   4885  CA  CYS A 516       5.572 -28.035  -5.027  1.00 10.00      A   
ATOM   4886  CB  CYS A 516       4.149 -27.579  -4.682  1.00 10.00      A   
ATOM   4887  SG  CYS A 516       4.071 -26.012  -3.777  1.00 10.00      A   
ATOM   4888  HG  CYS A 516       5.103 -25.269  -4.156  1.00 10.00      A   
ATOM   4889  C   CYS A 516       5.561 -29.381  -5.747  1.00 10.00      A   
ATOM   4890  O   CYS A 516       6.189 -29.531  -6.798  1.00 10.00      A   
ATOM   4891  N   SER A 517       4.844 -30.350  -5.194  1.00 10.00      A   
ATOM   4892  HN  SER A 517       4.344 -30.166  -4.367  1.00 10.00      A   
ATOM   4893  CA  SER A 517       4.771 -31.679  -5.778  1.00 10.00      A   
ATOM   4894  CB  SER A 517       4.877 -32.722  -4.666  1.00 10.00      A   
ATOM   4895  OG  SER A 517       5.913 -32.379  -3.758  1.00 10.00      A   
ATOM   4896  HG  SER A 517       6.577 -31.853  -4.220  1.00 10.00      A   
ATOM   4897  C   SER A 517       3.475 -31.866  -6.565  1.00 10.00      A   
ATOM   4898  O   SER A 517       2.939 -32.967  -6.647  1.00 10.00      A   
ATOM   4899  N   VAL A 518       2.978 -30.784  -7.143  1.00 10.00      A   
ATOM   4900  HN  VAL A 518       3.451 -29.933  -7.046  1.00 10.00      A   
ATOM   4901  CA  VAL A 518       1.748 -30.832  -7.926  1.00 10.00      A   
ATOM   4902  CB  VAL A 518       1.076 -29.447  -8.019  1.00 10.00      A   
ATOM   4903  CG1 VAL A 518      -0.310 -29.561  -8.634  1.00 10.00      A   
ATOM   4904  CG2 VAL A 518       1.003 -28.793  -6.645  1.00 10.00      A   
ATOM   4905  C   VAL A 518       2.036 -31.345  -9.332  1.00 10.00      A   
ATOM   4906  O   VAL A 518       2.729 -30.689 -10.112  1.00 10.00      A   
ATOM   4907  N   SER A 519       1.510 -32.520  -9.647  1.00 10.00      A   
ATOM   4908  HN  SER A 519       0.950 -32.988  -8.988  1.00 10.00      A   
ATOM   4909  CA  SER A 519       1.730 -33.127 -10.953  1.00 10.00      A   
ATOM   4910  CB  SER A 519       1.445 -34.632 -10.904  1.00 10.00      A   
ATOM   4911  OG  SER A 519       0.135 -34.902 -10.425  1.00 10.00      A   
ATOM   4912  HG  SER A 519       0.025 -34.523  -9.534  1.00 10.00      A   
ATOM   4913  C   SER A 519       0.899 -32.449 -12.042  1.00 10.00      A   
ATOM   4914  O   SER A 519      -0.218 -31.982 -11.792  1.00 10.00      A   
ATOM   4915  N   PHE A 520       1.452 -32.401 -13.253  1.00 10.00      A   
ATOM   4916  HN  PHE A 520       2.346 -32.789 -13.385  1.00 10.00      A   
ATOM   4917  CA  PHE A 520       0.773 -31.783 -14.388  1.00 10.00      A   
ATOM   4918  CB  PHE A 520       1.670 -31.808 -15.629  1.00 10.00      A   
ATOM   4919  CG  PHE A 520       1.050 -31.186 -16.850  1.00 10.00      A   
ATOM   4920  CD1 PHE A 520       0.629 -29.865 -16.838  1.00 10.00      A   
ATOM   4921  CD2 PHE A 520       0.892 -31.926 -18.010  1.00 10.00      A   
ATOM   4922  CE1 PHE A 520       0.059 -29.293 -17.961  1.00 10.00      A   
ATOM   4923  CE2 PHE A 520       0.324 -31.362 -19.136  1.00 10.00      A   
ATOM   4924  CZ  PHE A 520      -0.091 -30.043 -19.111  1.00 10.00      A   
ATOM   4925  C   PHE A 520      -0.558 -32.469 -14.681  1.00 10.00      A   
ATOM   4926  O   PHE A 520      -1.529 -31.819 -15.078  1.00 10.00      A   
ATOM   4927  N   GLY A 521      -0.604 -33.781 -14.482  1.00 10.00      A   
ATOM   4928  HN  GLY A 521       0.202 -34.251 -14.165  1.00 10.00      A   
ATOM   4929  CA  GLY A 521      -1.825 -34.522 -14.723  1.00 10.00      A   
ATOM   4930  C   GLY A 521      -2.943 -34.068 -13.808  1.00 10.00      A   
ATOM   4931  O   GLY A 521      -4.105 -34.012 -14.212  1.00 10.00      A   
ATOM   4932  N   ALA A 522      -2.581 -33.707 -12.582  1.00 10.00      A   
ATOM   4933  HN  ALA A 522      -1.632 -33.736 -12.332  1.00 10.00      A   
ATOM   4934  CA  ALA A 522      -3.550 -33.256 -11.601  1.00 10.00      A   
ATOM   4935  CB  ALA A 522      -2.914 -33.191 -10.229  1.00 10.00      A   
ATOM   4936  C   ALA A 522      -4.124 -31.901 -11.987  1.00 10.00      A   
ATOM   4937  O   ALA A 522      -5.297 -31.627 -11.735  1.00 10.00      A   
ATOM   4938  N   CYS A 523      -3.294 -31.057 -12.598  1.00 10.00      A   
ATOM   4939  HN  CYS A 523      -2.363 -31.329 -12.753  1.00 10.00      A   
ATOM   4940  CA  CYS A 523      -3.725 -29.729 -13.027  1.00 10.00      A   
ATOM   4941  CB  CYS A 523      -2.536 -28.932 -13.569  1.00 10.00      A   
ATOM   4942  SG  CYS A 523      -1.128 -28.856 -12.440  1.00 10.00      A   
ATOM   4943  HG  CYS A 523      -1.600 -28.988 -11.206  1.00 10.00      A   
ATOM   4944  C   CYS A 523      -4.816 -29.838 -14.088  1.00 10.00      A   
ATOM   4945  O   CYS A 523      -5.792 -29.086 -14.080  1.00 10.00      A   
ATOM   4946  N   LYS A 524      -4.654 -30.799 -14.985  1.00 10.00      A   
ATOM   4947  HN  LYS A 524      -3.861 -31.373 -14.931  1.00 10.00      A   
ATOM   4948  CA  LYS A 524      -5.621 -31.020 -16.046  1.00 10.00      A   
ATOM   4949  CB  LYS A 524      -5.034 -31.924 -17.128  1.00 10.00      A   
ATOM   4950  CG  LYS A 524      -3.798 -31.347 -17.805  1.00 10.00      A   
ATOM   4951  CD  LYS A 524      -3.409 -32.163 -19.023  1.00 10.00      A   
ATOM   4952  CE  LYS A 524      -3.009 -33.575 -18.635  1.00 10.00      A   
ATOM   4953  NZ  LYS A 524      -3.029 -34.494 -19.798  1.00 10.00      A   
ATOM   4954  HZ1 LYS A 524      -4.007 -34.631 -20.128  1.00 10.00      A   
ATOM   4955  HZ2 LYS A 524      -2.636 -35.422 -19.529  1.00 10.00      A   
ATOM   4956  HZ3 LYS A 524      -2.461 -34.100 -20.578  1.00 10.00      A   
ATOM   4957  C   LYS A 524      -6.906 -31.618 -15.484  1.00 10.00      A   
ATOM   4958  O   LYS A 524      -7.999 -31.334 -15.967  1.00 10.00      A   
ATOM   4959  N   LEU A 525      -6.762 -32.452 -14.466  1.00 10.00      A   
ATOM   4960  HN  LEU A 525      -5.860 -32.665 -14.151  1.00 10.00      A   
ATOM   4961  CA  LEU A 525      -7.906 -33.074 -13.818  1.00 10.00      A   
ATOM   4962  CB  LEU A 525      -7.443 -34.186 -12.873  1.00 10.00      A   
ATOM   4963  CG  LEU A 525      -8.548 -34.984 -12.173  1.00 10.00      A   
ATOM   4964  CD1 LEU A 525      -9.367 -35.775 -13.186  1.00 10.00      A   
ATOM   4965  CD2 LEU A 525      -7.953 -35.903 -11.120  1.00 10.00      A   
ATOM   4966  C   LEU A 525      -8.695 -32.021 -13.043  1.00 10.00      A   
ATOM   4967  O   LEU A 525      -9.927 -32.026 -13.040  1.00 10.00      A   
ATOM   4968  N   LEU A 526      -7.969 -31.111 -12.400  1.00 10.00      A   
ATOM   4969  HN  LEU A 526      -6.987 -31.169 -12.436  1.00 10.00      A   
ATOM   4970  CA  LEU A 526      -8.585 -30.040 -11.628  1.00 10.00      A   
ATOM   4971  CB  LEU A 526      -7.517 -29.268 -10.844  1.00 10.00      A   
ATOM   4972  CG  LEU A 526      -8.025 -28.265  -9.804  1.00 10.00      A   
ATOM   4973  CD1 LEU A 526      -8.745 -28.984  -8.674  1.00 10.00      A   
ATOM   4974  CD2 LEU A 526      -6.884 -27.413  -9.266  1.00 10.00      A   
ATOM   4975  C   LEU A 526      -9.361 -29.095 -12.538  1.00 10.00      A   
ATOM   4976  O   LEU A 526     -10.485 -28.697 -12.224  1.00 10.00      A   
ATOM   4977  N   GLY A 527      -8.760 -28.751 -13.673  1.00 10.00      A   
ATOM   4978  HN  GLY A 527      -7.861 -29.096 -13.863  1.00 10.00      A   
ATOM   4979  CA  GLY A 527      -9.405 -27.861 -14.622  1.00 10.00      A   
ATOM   4980  C   GLY A 527     -10.693 -28.438 -15.176  1.00 10.00      A   
ATOM   4981  O   GLY A 527     -11.644 -27.708 -15.454  1.00 10.00      A   
ATOM   4982  N   GLN A 528     -10.735 -29.755 -15.316  1.00 10.00      A   
ATOM   4983  HN  GLN A 528      -9.955 -30.289 -15.054  1.00 10.00      A   
ATOM   4984  CA  GLN A 528     -11.917 -30.425 -15.842  1.00 10.00      A   
ATOM   4985  CB  GLN A 528     -11.562 -31.799 -16.410  1.00 10.00      A   
ATOM   4986  CG  GLN A 528     -10.847 -31.743 -17.749  1.00 10.00      A   
ATOM   4987  CD  GLN A 528     -11.661 -31.045 -18.824  1.00 10.00      A   
ATOM   4988  OE1 GLN A 528     -12.893 -31.109 -18.830  1.00 10.00      A   
ATOM   4989  NE2 GLN A 528     -10.983 -30.374 -19.739  1.00 10.00      A   
ATOM   4990 HE21 GLN A 528     -10.002 -30.366 -19.680  1.00 10.00      A   
ATOM   4991 HE22 GLN A 528     -11.486 -29.901 -20.433  1.00 10.00      A   
ATOM   4992  C   GLN A 528     -12.996 -30.565 -14.777  1.00 10.00      A   
ATOM   4993  O   GLN A 528     -14.154 -30.840 -15.091  1.00 10.00      A   
ATOM   4994  N   LYS A 529     -12.610 -30.373 -13.522  1.00 10.00      A   
ATOM   4995  HN  LYS A 529     -11.673 -30.145 -13.339  1.00 10.00      A   
ATOM   4996  CA  LYS A 529     -13.545 -30.482 -12.414  1.00 10.00      A   
ATOM   4997  CB  LYS A 529     -12.884 -31.166 -11.210  1.00 10.00      A   
ATOM   4998  CG  LYS A 529     -13.797 -31.297 -10.000  1.00 10.00      A   
ATOM   4999  CD  LYS A 529     -13.086 -31.916  -8.808  1.00 10.00      A   
ATOM   5000  CE  LYS A 529     -13.964 -31.874  -7.563  1.00 10.00      A   
ATOM   5001  NZ  LYS A 529     -15.287 -32.515  -7.794  1.00 10.00      A   
ATOM   5002  HZ1 LYS A 529     -15.771 -32.060  -8.594  1.00 10.00      A   
ATOM   5003  HZ2 LYS A 529     -15.885 -32.423  -6.947  1.00 10.00      A   
ATOM   5004  HZ3 LYS A 529     -15.164 -33.524  -8.006  1.00 10.00      A   
ATOM   5005  C   LYS A 529     -14.074 -29.111 -12.008  1.00 10.00      A   
ATOM   5006  O   LYS A 529     -15.217 -28.984 -11.564  1.00 10.00      A   
ATOM   5007  N   MET A 530     -13.237 -28.089 -12.155  1.00 10.00      A   
ATOM   5008  HN  MET A 530     -12.340 -28.251 -12.525  1.00 10.00      A   
ATOM   5009  CA  MET A 530     -13.616 -26.731 -11.785  1.00 10.00      A   
ATOM   5010  CB  MET A 530     -12.642 -26.159 -10.750  1.00 10.00      A   
ATOM   5011  CG  MET A 530     -12.221 -27.133  -9.660  1.00 10.00      A   
ATOM   5012  SD  MET A 530     -13.609 -27.730  -8.678  1.00 10.00      A   
ATOM   5013  CE  MET A 530     -14.153 -26.210  -7.901  1.00 10.00      A   
ATOM   5014  C   MET A 530     -13.666 -25.814 -13.005  1.00 10.00      A   
ATOM   5015  O   MET A 530     -12.665 -25.193 -13.366  1.00 10.00      A   
ATOM   5016  N   PRO A 531     -14.835 -25.707 -13.659  1.00 10.00      A   
ATOM   5017  CA  PRO A 531     -15.006 -24.852 -14.837  1.00 10.00      A   
ATOM   5018  CB  PRO A 531     -16.283 -25.398 -15.475  1.00 10.00      A   
ATOM   5019  CG  PRO A 531     -17.074 -25.945 -14.335  1.00 10.00      A   
ATOM   5020  CD  PRO A 531     -16.078 -26.422 -13.310  1.00 10.00      A   
ATOM   5021  C   PRO A 531     -15.207 -23.392 -14.445  1.00 10.00      A   
ATOM   5022  O   PRO A 531     -15.185 -22.497 -15.290  1.00 10.00      A   
ATOM   5023  N   LYS A 532     -15.402 -23.162 -13.152  1.00 10.00      A   
ATOM   5024  HN  LYS A 532     -15.400 -23.922 -12.532  1.00 10.00      A   
ATOM   5025  CA  LYS A 532     -15.614 -21.821 -12.627  1.00 10.00      A   
ATOM   5026  CB  LYS A 532     -16.682 -21.855 -11.532  1.00 10.00      A   
ATOM   5027  CG  LYS A 532     -18.090 -22.129 -12.039  1.00 10.00      A   
ATOM   5028  CD  LYS A 532     -19.011 -22.550 -10.902  1.00 10.00      A   
ATOM   5029  CE  LYS A 532     -20.472 -22.582 -11.336  1.00 10.00      A   
ATOM   5030  NZ  LYS A 532     -20.697 -23.480 -12.500  1.00 10.00      A   
ATOM   5031  HZ1 LYS A 532     -20.209 -24.389 -12.356  1.00 10.00      A   
ATOM   5032  HZ2 LYS A 532     -20.336 -23.036 -13.366  1.00 10.00      A   
ATOM   5033  HZ3 LYS A 532     -21.714 -23.665 -12.622  1.00 10.00      A   
ATOM   5034  C   LYS A 532     -14.315 -21.244 -12.069  1.00 10.00      A   
ATOM   5035  O   LYS A 532     -14.297 -20.162 -11.484  1.00 10.00      A   
ATOM   5036  N   LEU A 533     -13.226 -21.974 -12.254  1.00 10.00      A   
ATOM   5037  HN  LEU A 533     -13.292 -22.818 -12.747  1.00 10.00      A   
ATOM   5038  CA  LEU A 533     -11.926 -21.541 -11.772  1.00 10.00      A   
ATOM   5039  CB  LEU A 533     -11.482 -22.358 -10.551  1.00 10.00      A   
ATOM   5040  CG  LEU A 533     -12.078 -21.941  -9.201  1.00 10.00      A   
ATOM   5041  CD1 LEU A 533     -13.395 -22.657  -8.937  1.00 10.00      A   
ATOM   5042  CD2 LEU A 533     -11.089 -22.193  -8.074  1.00 10.00      A   
ATOM   5043  C   LEU A 533     -10.895 -21.643 -12.885  1.00 10.00      A   
ATOM   5044  O   LEU A 533     -11.007 -22.492 -13.772  1.00 10.00      A   
ATOM   5045  N   ASN A 534      -9.910 -20.765 -12.851  1.00 10.00      A   
ATOM   5046  HN  ASN A 534      -9.886 -20.102 -12.128  1.00 10.00      A   
ATOM   5047  CA  ASN A 534      -8.855 -20.759 -13.849  1.00 10.00      A   
ATOM   5048  CB  ASN A 534      -8.575 -19.333 -14.339  1.00 10.00      A   
ATOM   5049  CG  ASN A 534      -9.369 -18.951 -15.571  1.00 10.00      A   
ATOM   5050  OD1 ASN A 534      -9.796 -19.811 -16.342  1.00 10.00      A   
ATOM   5051  ND2 ASN A 534      -9.545 -17.656 -15.785  1.00 10.00      A   
ATOM   5052 HD21 ASN A 534      -9.149 -17.020 -15.148  1.00 10.00      A   
ATOM   5053 HD22 ASN A 534     -10.079 -17.383 -16.565  1.00 10.00      A   
ATOM   5054  C   ASN A 534      -7.578 -21.353 -13.282  1.00 10.00      A   
ATOM   5055  O   ASN A 534      -7.002 -20.819 -12.330  1.00 10.00      A   
ATOM   5056  N   VAL A 535      -7.153 -22.471 -13.852  1.00 10.00      A   
ATOM   5057  HN  VAL A 535      -7.677 -22.866 -14.583  1.00 10.00      A   
ATOM   5058  CA  VAL A 535      -5.928 -23.128 -13.426  1.00 10.00      A   
ATOM   5059  CB  VAL A 535      -6.105 -24.661 -13.346  1.00 10.00      A   
ATOM   5060  CG1 VAL A 535      -4.878 -25.321 -12.734  1.00 10.00      A   
ATOM   5061  CG2 VAL A 535      -7.358 -25.023 -12.559  1.00 10.00      A   
ATOM   5062  C   VAL A 535      -4.819 -22.791 -14.418  1.00 10.00      A   
ATOM   5063  O   VAL A 535      -4.624 -23.490 -15.415  1.00 10.00      A   
ATOM   5064  N   GLU A 536      -4.121 -21.696 -14.157  1.00 10.00      A   
ATOM   5065  HN  GLU A 536      -4.325 -21.179 -13.346  1.00 10.00      A   
ATOM   5066  CA  GLU A 536      -3.046 -21.252 -15.027  1.00 10.00      A   
ATOM   5067  CB  GLU A 536      -2.960 -19.726 -15.066  1.00 10.00      A   
ATOM   5068  CG  GLU A 536      -4.122 -19.070 -15.791  1.00 10.00      A   
ATOM   5069  CD  GLU A 536      -3.972 -17.569 -15.912  1.00 10.00      A   
ATOM   5070  OE1 GLU A 536      -2.826 -17.073 -15.875  1.00 10.00      A   
ATOM   5071  OE2 GLU A 536      -5.002 -16.878 -16.058  1.00 10.00      A   
ATOM   5072  C   GLU A 536      -1.710 -21.860 -14.620  1.00 10.00      A   
ATOM   5073  O   GLU A 536      -1.167 -21.558 -13.555  1.00 10.00      A   
ATOM   5074  N   VAL A 537      -1.202 -22.735 -15.470  1.00 10.00      A   
ATOM   5075  HN  VAL A 537      -1.700 -22.943 -16.294  1.00 10.00      A   
ATOM   5076  CA  VAL A 537       0.072 -23.394 -15.228  1.00 10.00      A   
ATOM   5077  CB  VAL A 537       0.112 -24.806 -15.856  1.00 10.00      A   
ATOM   5078  CG1 VAL A 537       1.444 -25.481 -15.569  1.00 10.00      A   
ATOM   5079  CG2 VAL A 537      -1.037 -25.658 -15.336  1.00 10.00      A   
ATOM   5080  C   VAL A 537       1.209 -22.558 -15.802  1.00 10.00      A   
ATOM   5081  O   VAL A 537       1.283 -22.348 -17.012  1.00 10.00      A   
ATOM   5082  N   ILE A 538       2.077 -22.072 -14.925  1.00 10.00      A   
ATOM   5083  HN  ILE A 538       1.959 -22.280 -13.971  1.00 10.00      A   
ATOM   5084  CA  ILE A 538       3.213 -21.261 -15.335  1.00 10.00      A   
ATOM   5085  CB  ILE A 538       3.361 -20.015 -14.443  1.00 10.00      A   
ATOM   5086  CG1 ILE A 538       2.024 -19.273 -14.346  1.00 10.00      A   
ATOM   5087  CG2 ILE A 538       4.448 -19.096 -14.986  1.00 10.00      A   
ATOM   5088  CD1 ILE A 538       2.014 -18.151 -13.330  1.00 10.00      A   
ATOM   5089  C   ILE A 538       4.486 -22.091 -15.252  1.00 10.00      A   
ATOM   5090  O   ILE A 538       5.050 -22.283 -14.168  1.00 10.00      A   
ATOM   5091  N   ASP A 539       4.930 -22.578 -16.396  1.00 10.00      A   
ATOM   5092  HN  ASP A 539       4.452 -22.361 -17.227  1.00 10.00      A   
ATOM   5093  CA  ASP A 539       6.121 -23.410 -16.463  1.00 10.00      A   
ATOM   5094  CB  ASP A 539       5.718 -24.850 -16.796  1.00 10.00      A   
ATOM   5095  CG  ASP A 539       6.835 -25.848 -16.596  1.00 10.00      A   
ATOM   5096  OD1 ASP A 539       6.957 -26.399 -15.477  1.00 10.00      A   
ATOM   5097  OD2 ASP A 539       7.581 -26.104 -17.561  1.00 10.00      A   
ATOM   5098  C   ASP A 539       7.093 -22.867 -17.507  1.00 10.00      A   
ATOM   5099  O   ASP A 539       6.736 -22.702 -18.673  1.00 10.00      A   
ATOM   5100  N   GLU A 540       8.320 -22.587 -17.082  1.00 10.00      A   
ATOM   5101  HN  GLU A 540       8.548 -22.744 -16.130  1.00 10.00      A   
ATOM   5102  CA  GLU A 540       9.340 -22.044 -17.972  1.00 10.00      A   
ATOM   5103  CB  GLU A 540      10.284 -21.120 -17.203  1.00 10.00      A   
ATOM   5104  CG  GLU A 540       9.598 -19.997 -16.451  1.00 10.00      A   
ATOM   5105  CD  GLU A 540      10.583 -19.166 -15.657  1.00 10.00      A   
ATOM   5106  OE1 GLU A 540      11.090 -19.656 -14.625  1.00 10.00      A   
ATOM   5107  OE2 GLU A 540      10.860 -18.019 -16.061  1.00 10.00      A   
ATOM   5108  C   GLU A 540      10.163 -23.140 -18.643  1.00 10.00      A   
ATOM   5109  O   GLU A 540      11.157 -22.850 -19.313  1.00 10.00      A   
ATOM   5110  N   ARG A 541       9.753 -24.388 -18.475  1.00 10.00      A   
ATOM   5111  HN  ARG A 541       8.937 -24.563 -17.949  1.00 10.00      A   
ATOM   5112  CA  ARG A 541      10.481 -25.506 -19.064  1.00 10.00      A   
ATOM   5113  CB  ARG A 541      10.535 -26.701 -18.105  1.00 10.00      A   
ATOM   5114  CG  ARG A 541      11.073 -26.372 -16.723  1.00 10.00      A   
ATOM   5115  CD  ARG A 541      10.098 -26.794 -15.636  1.00 10.00      A   
ATOM   5116  NE  ARG A 541      10.438 -28.089 -15.058  1.00 10.00      A   
ATOM   5117  HE  ARG A 541      11.371 -28.394 -15.156  1.00 10.00      A   
ATOM   5118  CZ  ARG A 541       9.564 -28.881 -14.434  1.00 10.00      A   
ATOM   5119  NH1 ARG A 541       8.290 -28.519 -14.314  1.00 10.00      A   
ATOM   5120 HH11 ARG A 541       7.957 -27.603 -14.718  1.00 10.00      A   
ATOM   5121 HH12 ARG A 541       7.611 -29.142 -13.823  1.00 10.00      A   
ATOM   5122  NH2 ARG A 541       9.973 -30.027 -13.909  1.00 10.00      A   
ATOM   5123 HH21 ARG A 541       9.299 -30.652 -13.419  1.00 10.00      A   
ATOM   5124 HH22 ARG A 541      10.974 -30.305 -13.985  1.00 10.00      A   
ATOM   5125  C   ARG A 541       9.883 -25.923 -20.404  1.00 10.00      A   
ATOM   5126  O   ARG A 541      10.373 -26.847 -21.051  1.00 10.00      A   
ATOM   5127  N   GLY A 542       8.822 -25.248 -20.812  1.00 10.00      A   
ATOM   5128  HN  GLY A 542       8.451 -24.543 -20.244  1.00 10.00      A   
ATOM   5129  CA  GLY A 542       8.190 -25.560 -22.074  1.00 10.00      A   
ATOM   5130  C   GLY A 542       6.914 -26.339 -21.882  1.00 10.00      A   
ATOM   5131  O   GLY A 542       6.441 -26.478 -20.755  1.00 10.00      A   
ATOM   5132  N   ALA A 543       6.355 -26.836 -22.980  1.00 10.00      A   
ATOM   5133  HN  ALA A 543       6.779 -26.663 -23.849  1.00 10.00      A   
ATOM   5134  CA  ALA A 543       5.121 -27.612 -22.936  1.00 10.00      A   
ATOM   5135  CB  ALA A 543       4.701 -28.026 -24.340  1.00 10.00      A   
ATOM   5136  C   ALA A 543       5.265 -28.835 -22.035  1.00 10.00      A   
ATOM   5137  O   ALA A 543       6.002 -29.766 -22.357  1.00 10.00      A   
ATOM   5138  N   PRO A 544       4.548 -28.848 -20.897  1.00 10.00      A   
ATOM   5139  CA  PRO A 544       4.597 -29.951 -19.933  1.00 10.00      A   
ATOM   5140  CB  PRO A 544       3.806 -29.428 -18.727  1.00 10.00      A   
ATOM   5141  CG  PRO A 544       3.634 -27.964 -18.964  1.00 10.00      A   
ATOM   5142  CD  PRO A 544       3.640 -27.783 -20.453  1.00 10.00      A   
ATOM   5143  C   PRO A 544       3.953 -31.219 -20.480  1.00 10.00      A   
ATOM   5144  O   PRO A 544       4.115 -32.298 -19.917  1.00 10.00      A   
ATOM   5145  N   ASP A 545       3.243 -31.078 -21.593  1.00 10.00      A   
ATOM   5146  HN  ASP A 545       3.171 -30.190 -21.995  1.00 10.00      A   
ATOM   5147  CA  ASP A 545       2.575 -32.203 -22.238  1.00 10.00      A   
ATOM   5148  CB  ASP A 545       1.710 -31.705 -23.400  1.00 10.00      A   
ATOM   5149  CG  ASP A 545       1.062 -32.835 -24.179  1.00 10.00      A   
ATOM   5150  OD1 ASP A 545      -0.023 -33.297 -23.768  1.00 10.00      A   
ATOM   5151  OD2 ASP A 545       1.627 -33.256 -25.210  1.00 10.00      A   
ATOM   5152  C   ASP A 545       3.594 -33.210 -22.759  1.00 10.00      A   
ATOM   5153  O   ASP A 545       3.323 -34.409 -22.824  1.00 10.00      A   
ATOM   5154  N   SER A 546       4.771 -32.710 -23.108  1.00 10.00      A   
ATOM   5155  HN  SER A 546       4.923 -31.747 -23.018  1.00 10.00      A   
ATOM   5156  CA  SER A 546       5.845 -33.542 -23.631  1.00 10.00      A   
ATOM   5157  CB  SER A 546       6.827 -32.665 -24.396  1.00 10.00      A   
ATOM   5158  OG  SER A 546       6.127 -31.700 -25.164  1.00 10.00      A   
ATOM   5159  HG  SER A 546       6.656 -30.893 -25.220  1.00 10.00      A   
ATOM   5160  C   SER A 546       6.566 -34.293 -22.516  1.00 10.00      A   
ATOM   5161  O   SER A 546       7.461 -35.100 -22.770  1.00 10.00      A   
ATOM   5162  N   ARG A 547       6.170 -34.016 -21.289  1.00 10.00      A   
ATOM   5163  HN  ARG A 547       5.448 -33.367 -21.158  1.00 10.00      A   
ATOM   5164  CA  ARG A 547       6.748 -34.653 -20.127  1.00 10.00      A   
ATOM   5165  CB  ARG A 547       7.303 -33.591 -19.173  1.00 10.00      A   
ATOM   5166  CG  ARG A 547       8.244 -32.595 -19.834  1.00 10.00      A   
ATOM   5167  CD  ARG A 547       8.985 -31.754 -18.806  1.00 10.00      A
[truncated: 221,457 more chars]
