# Supplementary material for: Flexibility of intrinsically disordered degrons in AUX/IAA proteins reinforces auxin co-receptor assemblies
Source: Nat Commun. 2020 May 8;11:2277. doi: 10.1038/s41467-020-16147-2 (PMC7210949; doi:10.1038/s41467-020-16147-2)
Supplement: Supplementary file 11 — Supplementary Data 8 [file 41467_2020_16147_MOESM11_ESM.gz › disvis_haddock_files/IAA07/cluster5_3.pdb]

REMARK FILENAME="complex_44w.pdb0"
REMARK ===============================================================
REMARK HADDOCK run for complex
REMARK initial structure: complex_44.pdb
REMARK final NOE weights: unambig 50 amb: 50
REMARK ===============================================================
REMARK            total,bonds,angles,improper,dihe,vdw,elec,air,cdih,coup,rdcs,vean,dani,xpcs,rg
REMARK energies: 79.3329, 0, 0, 0, 0, -75.538, -210.576, 365.447, 0, 0, 0, 0, 0, 0, 0
REMARK ===============================================================
REMARK            bonds,angles,impropers,dihe,air,cdih,coup,rdcs,vean,dani,xpcs
REMARK rms-dev.: 0,0,0,0,0.999987,0,0, 0, 0, 0, 0
REMARK ===============================================================
REMARK               air,cdih,coup,rdcs,vean,dani,xpcs
REMARK               >0.3,>5,>1,>0,>5,>0.2,>0.2
REMARK violations.: 11, 0, 0, 0, 0, 0, 0
REMARK ===============================================================
REMARK                        CVpartition#,violations,rms
REMARK AIRs cross-validation: 1, 23, 1.89467
REMARK ===============================================================
REMARK NCS energy: 0
REMARK ===============================================================
REMARK Symmetry energy: 0
REMARK ===============================================================
REMARK Desolvation energy: 31.0442
REMARK Internal energy free molecules: -22784.3
REMARK Internal energy complex: -33890.9
REMARK Binding energy: -11361.7
REMARK ===============================================================
REMARK buried surface area: 2588.16
REMARK ===============================================================
REMARK water - chain1: 0 0 0
REMARK water - chain2: 0 0 0
REMARK water - chain3: 0 0 0
REMARK water - chain4: 0 0 0
REMARK water - chain5: 0 0 0
REMARK water - chain6: 0 0 0
REMARK ===============================================================
REMARK water - water: 0 0 0
REMARK ===============================================================
REMARK DATE:10-Dec-2019  16:03:22       created by user: enmr049
REMARK VERSION:1.3U
ATOM      1  N   PHE A   9     -42.112  -1.803   1.816  1.00 10.00      A   
ATOM      2  HN  PHE A   9     -41.905  -1.317   2.648  1.00 10.00      A   
ATOM      3  CA  PHE A   9     -41.409  -3.048   1.535  1.00 10.00      A   
ATOM      4  CB  PHE A   9     -40.279  -2.811   0.530  1.00 10.00      A   
ATOM      5  CG  PHE A   9     -40.739  -2.238  -0.780  1.00 10.00      A   
ATOM      6  CD1 PHE A   9     -40.248  -1.023  -1.227  1.00 10.00      A   
ATOM      7  CD2 PHE A   9     -41.664  -2.911  -1.562  1.00 10.00      A   
ATOM      8  CE1 PHE A   9     -40.672  -0.491  -2.429  1.00 10.00      A   
ATOM      9  CE2 PHE A   9     -42.092  -2.385  -2.764  1.00 10.00      A   
ATOM     10  CZ  PHE A   9     -41.596  -1.173  -3.197  1.00 10.00      A   
ATOM     11  C   PHE A   9     -40.850  -3.644   2.821  1.00 10.00      A   
ATOM     12  O   PHE A   9     -40.464  -2.910   3.732  1.00 10.00      A   
ATOM     13  N   PRO A  10     -40.813  -4.982   2.916  1.00 10.00      A   
ATOM     14  CA  PRO A  10     -40.303  -5.681   4.101  1.00 10.00      A   
ATOM     15  CB  PRO A  10     -40.448  -7.166   3.745  1.00 10.00      A   
ATOM     16  CG  PRO A  10     -41.452  -7.199   2.642  1.00 10.00      A   
ATOM     17  CD  PRO A  10     -41.263  -5.924   1.874  1.00 10.00      A   
ATOM     18  C   PRO A  10     -38.842  -5.346   4.377  1.00 10.00      A   
ATOM     19  O   PRO A  10     -38.019  -5.288   3.457  1.00 10.00      A   
ATOM     20  N   GLU A  11     -38.533  -5.137   5.648  1.00 10.00      A   
ATOM     21  HN  GLU A  11     -39.243  -5.214   6.324  1.00 10.00      A   
ATOM     22  CA  GLU A  11     -37.180  -4.799   6.080  1.00 10.00      A   
ATOM     23  CB  GLU A  11     -37.155  -4.579   7.596  1.00 10.00      A   
ATOM     24  CG  GLU A  11     -38.475  -4.106   8.188  1.00 10.00      A   
ATOM     25  CD  GLU A  11     -38.532  -2.608   8.401  1.00 10.00      A   
ATOM     26  OE1 GLU A  11     -37.882  -2.114   9.347  1.00 10.00      A   
ATOM     27  OE2 GLU A  11     -39.250  -1.919   7.642  1.00 10.00      A   
ATOM     28  C   GLU A  11     -36.197  -5.912   5.715  1.00 10.00      A   
ATOM     29  O   GLU A  11     -35.034  -5.652   5.391  1.00 10.00      A   
ATOM     30  N   GLU A  12     -36.672  -7.151   5.761  1.00 10.00      A   
ATOM     31  HN  GLU A  12     -37.607  -7.291   6.026  1.00 10.00      A   
ATOM     32  CA  GLU A  12     -35.838  -8.309   5.445  1.00 10.00      A   
ATOM     33  CB  GLU A  12     -36.547  -9.619   5.799  1.00 10.00      A   
ATOM     34  CG  GLU A  12     -38.001  -9.684   5.363  1.00 10.00      A   
ATOM     35  CD  GLU A  12     -38.715 -10.904   5.899  1.00 10.00      A   
ATOM     36  OE1 GLU A  12     -38.335 -11.394   6.983  1.00 10.00      A   
ATOM     37  OE2 GLU A  12     -39.663 -11.379   5.243  1.00 10.00      A   
ATOM     38  C   GLU A  12     -35.388  -8.310   3.987  1.00 10.00      A   
ATOM     39  O   GLU A  12     -34.261  -8.700   3.680  1.00 10.00      A   
ATOM     40  N   VAL A  13     -36.268  -7.870   3.093  1.00 10.00      A   
ATOM     41  HN  VAL A  13     -37.150  -7.575   3.393  1.00 10.00      A   
ATOM     42  CA  VAL A  13     -35.940  -7.816   1.671  1.00 10.00      A   
ATOM     43  CB  VAL A  13     -37.181  -7.612   0.780  1.00 10.00      A   
ATOM     44  CG1 VAL A  13     -36.824  -7.856  -0.678  1.00 10.00      A   
ATOM     45  CG2 VAL A  13     -38.304  -8.540   1.209  1.00 10.00      A   
ATOM     46  C   VAL A  13     -34.943  -6.689   1.421  1.00 10.00      A   
ATOM     47  O   VAL A  13     -33.970  -6.854   0.686  1.00 10.00      A   
ATOM     48  N   LEU A  14     -35.182  -5.552   2.066  1.00 10.00      A   
ATOM     49  HN  LEU A  14     -35.972  -5.490   2.645  1.00 10.00      A   
ATOM     50  CA  LEU A  14     -34.308  -4.393   1.933  1.00 10.00      A   
ATOM     51  CB  LEU A  14     -34.872  -3.207   2.716  1.00 10.00      A   
ATOM     52  CG  LEU A  14     -36.175  -2.610   2.186  1.00 10.00      A   
ATOM     53  CD1 LEU A  14     -36.728  -1.589   3.168  1.00 10.00      A   
ATOM     54  CD2 LEU A  14     -35.957  -1.974   0.822  1.00 10.00      A   
ATOM     55  C   LEU A  14     -32.903  -4.731   2.413  1.00 10.00      A   
ATOM     56  O   LEU A  14     -31.914  -4.316   1.810  1.00 10.00      A   
ATOM     57  N   GLU A  15     -32.830  -5.506   3.489  1.00 10.00      A   
ATOM     58  HN  GLU A  15     -33.663  -5.798   3.920  1.00 10.00      A   
ATOM     59  CA  GLU A  15     -31.553  -5.925   4.053  1.00 10.00      A   
ATOM     60  CB  GLU A  15     -31.785  -6.737   5.329  1.00 10.00      A   
ATOM     61  CG  GLU A  15     -30.627  -6.715   6.313  1.00 10.00      A   
ATOM     62  CD  GLU A  15     -30.877  -7.616   7.504  1.00 10.00      A   
ATOM     63  OE1 GLU A  15     -31.480  -7.146   8.496  1.00 10.00      A   
ATOM     64  OE2 GLU A  15     -30.489  -8.800   7.448  1.00 10.00      A   
ATOM     65  C   GLU A  15     -30.785  -6.766   3.032  1.00 10.00      A   
ATOM     66  O   GLU A  15     -29.563  -6.659   2.911  1.00 10.00      A   
ATOM     67  N   HIS A  16     -31.524  -7.584   2.288  1.00 10.00      A   
ATOM     68  HN  HIS A  16     -32.494  -7.605   2.431  1.00 10.00      A   
ATOM     69  CA  HIS A  16     -30.942  -8.443   1.259  1.00 10.00      A   
ATOM     70  CB  HIS A  16     -32.021  -9.365   0.683  1.00 10.00      A   
ATOM     71  CG  HIS A  16     -31.511 -10.673   0.157  1.00 10.00      A   
ATOM     72  ND1 HIS A  16     -31.586 -11.818   0.908  1.00 10.00      A   
ATOM     73  CD2 HIS A  16     -30.952 -10.966  -1.045  1.00 10.00      A   
ATOM     74  CE1 HIS A  16     -31.079 -12.780   0.158  1.00 10.00      A   
ATOM     75  NE2 HIS A  16     -30.681 -12.311  -1.029  1.00 10.00      A   
ATOM     76  HE2 HIS A  16     -30.266 -12.836  -1.758  1.00 10.00      A   
ATOM     77  C   HIS A  16     -30.339  -7.583   0.150  1.00 10.00      A   
ATOM     78  O   HIS A  16     -29.216  -7.817  -0.295  1.00 10.00      A   
ATOM     79  N   VAL A  17     -31.091  -6.570  -0.269  1.00 10.00      A   
ATOM     80  HN  VAL A  17     -31.975  -6.440   0.133  1.00 10.00      A   
ATOM     81  CA  VAL A  17     -30.650  -5.649  -1.312  1.00 10.00      A   
ATOM     82  CB  VAL A  17     -31.761  -4.625  -1.660  1.00 10.00      A   
ATOM     83  CG1 VAL A  17     -31.306  -3.673  -2.755  1.00 10.00      A   
ATOM     84  CG2 VAL A  17     -33.041  -5.336  -2.073  1.00 10.00      A   
ATOM     85  C   VAL A  17     -29.391  -4.898  -0.873  1.00 10.00      A   
ATOM     86  O   VAL A  17     -28.424  -4.778  -1.629  1.00 10.00      A   
ATOM     87  N   PHE A  18     -29.396  -4.426   0.370  1.00 10.00      A   
ATOM     88  HN  PHE A  18     -30.184  -4.582   0.936  1.00 10.00      A   
ATOM     89  CA  PHE A  18     -28.268  -3.681   0.917  1.00 10.00      A   
ATOM     90  CB  PHE A  18     -28.619  -3.083   2.286  1.00 10.00      A   
ATOM     91  CG  PHE A  18     -29.746  -2.087   2.266  1.00 10.00      A   
ATOM     92  CD1 PHE A  18     -30.402  -1.750   3.440  1.00 10.00      A   
ATOM     93  CD2 PHE A  18     -30.153  -1.489   1.084  1.00 10.00      A   
ATOM     94  CE1 PHE A  18     -31.439  -0.838   3.437  1.00 10.00      A   
ATOM     95  CE2 PHE A  18     -31.193  -0.575   1.072  1.00 10.00      A   
ATOM     96  CZ  PHE A  18     -31.837  -0.249   2.253  1.00 10.00      A   
ATOM     97  C   PHE A  18     -27.022  -4.557   1.026  1.00 10.00      A   
ATOM     98  O   PHE A  18     -25.897  -4.060   1.016  1.00 10.00      A   
ATOM     99  N   SER A  19     -27.226  -5.867   1.109  1.00 10.00      A   
ATOM    100  HN  SER A  19     -28.144  -6.209   1.087  1.00 10.00      A   
ATOM    101  CA  SER A  19     -26.117  -6.807   1.214  1.00 10.00      A   
ATOM    102  CB  SER A  19     -26.632  -8.208   1.548  1.00 10.00      A   
ATOM    103  OG  SER A  19     -27.374  -8.202   2.757  1.00 10.00      A   
ATOM    104  HG  SER A  19     -28.113  -7.577   2.679  1.00 10.00      A   
ATOM    105  C   SER A  19     -25.297  -6.835  -0.071  1.00 10.00      A   
ATOM    106  O   SER A  19     -24.126  -7.213  -0.064  1.00 10.00      A   
ATOM    107  N   PHE A  20     -25.913  -6.419  -1.173  1.00 10.00      A   
ATOM    108  HN  PHE A  20     -26.847  -6.116  -1.117  1.00 10.00      A   
ATOM    109  CA  PHE A  20     -25.234  -6.396  -2.460  1.00 10.00      A   
ATOM    110  CB  PHE A  20     -26.218  -6.669  -3.599  1.00 10.00      A   
ATOM    111  CG  PHE A  20     -26.898  -8.002  -3.503  1.00 10.00      A   
ATOM    112  CD1 PHE A  20     -28.276  -8.091  -3.518  1.00 10.00      A   
ATOM    113  CD2 PHE A  20     -26.153  -9.165  -3.392  1.00 10.00      A   
ATOM    114  CE1 PHE A  20     -28.903  -9.317  -3.423  1.00 10.00      A   
ATOM    115  CE2 PHE A  20     -26.773 -10.395  -3.299  1.00 10.00      A   
ATOM    116  CZ  PHE A  20     -28.150 -10.471  -3.314  1.00 10.00      A   
ATOM    117  C   PHE A  20     -24.535  -5.060  -2.677  1.00 10.00      A   
ATOM    118  O   PHE A  20     -23.825  -4.874  -3.665  1.00 10.00      A   
ATOM    119  N   ILE A  21     -24.752  -4.134  -1.751  1.00 10.00      A   
ATOM    120  HN  ILE A  21     -25.328  -4.350  -0.987  1.00 10.00      A   
ATOM    121  CA  ILE A  21     -24.146  -2.817  -1.822  1.00 10.00      A   
ATOM    122  CB  ILE A  21     -25.170  -1.713  -1.490  1.00 10.00      A   
ATOM    123  CG1 ILE A  21     -26.422  -1.876  -2.360  1.00 10.00      A   
ATOM    124  CG2 ILE A  21     -24.553  -0.336  -1.686  1.00 10.00      A   
ATOM    125  CD1 ILE A  21     -27.535  -0.905  -2.028  1.00 10.00      A   
ATOM    126  C   ILE A  21     -22.981  -2.735  -0.841  1.00 10.00      A   
ATOM    127  O   ILE A  21     -23.168  -2.451   0.342  1.00 10.00      A   
ATOM    128  N   GLN A  22     -21.784  -3.009  -1.332  1.00 10.00      A   
ATOM    129  HN  GLN A  22     -21.700  -3.247  -2.280  1.00 10.00      A   
ATOM    130  CA  GLN A  22     -20.588  -2.976  -0.499  1.00 10.00      A   
ATOM    131  CB  GLN A  22     -19.751  -4.240  -0.703  1.00 10.00      A   
ATOM    132  CG  GLN A  22     -20.232  -5.442   0.094  1.00 10.00      A   
ATOM    133  CD  GLN A  22     -19.886  -5.343   1.572  1.00 10.00      A   
ATOM    134  OE1 GLN A  22     -20.660  -4.822   2.378  1.00 10.00      A   
ATOM    135  NE2 GLN A  22     -18.716  -5.841   1.936  1.00 10.00      A   
ATOM    136 HE21 GLN A  22     -18.142  -6.239   1.243  1.00 10.00      A   
ATOM    137 HE22 GLN A  22     -18.464  -5.796   2.882  1.00 10.00      A   
ATOM    138  C   GLN A  22     -19.749  -1.732  -0.771  1.00 10.00      A   
ATOM    139  O   GLN A  22     -18.805  -1.434  -0.033  1.00 10.00      A   
ATOM    140  N   LEU A  23     -20.094  -1.011  -1.834  1.00 10.00      A   
ATOM    141  HN  LEU A  23     -20.845  -1.307  -2.389  1.00 10.00      A   
ATOM    142  CA  LEU A  23     -19.381   0.206  -2.196  1.00 10.00      A   
ATOM    143  CB  LEU A  23     -19.775   0.660  -3.604  1.00 10.00      A   
ATOM    144  CG  LEU A  23     -18.621   0.918  -4.582  1.00 10.00      A   
ATOM    145  CD1 LEU A  23     -17.705  -0.296  -4.680  1.00 10.00      A   
ATOM    146  CD2 LEU A  23     -19.158   1.294  -5.954  1.00 10.00      A   
ATOM    147  C   LEU A  23     -19.670   1.302  -1.173  1.00 10.00      A   
ATOM    148  O   LEU A  23     -20.829   1.565  -0.848  1.00 10.00      A   
ATOM    149  N   ASP A  24     -18.616   1.937  -0.673  1.00 10.00      A   
ATOM    150  HN  ASP A  24     -17.717   1.700  -0.998  1.00 10.00      A   
ATOM    151  CA  ASP A  24     -18.754   2.986   0.338  1.00 10.00      A   
ATOM    152  CB  ASP A  24     -17.389   3.443   0.865  1.00 10.00      A   
ATOM    153  CG  ASP A  24     -16.557   2.303   1.420  1.00 10.00      A   
ATOM    154  OD1 ASP A  24     -16.976   1.675   2.415  1.00 10.00      A   
ATOM    155  OD2 ASP A  24     -15.478   2.021   0.852  1.00 10.00      A   
ATOM    156  C   ASP A  24     -19.550   4.173  -0.183  1.00 10.00      A   
ATOM    157  O   ASP A  24     -20.414   4.703   0.516  1.00 10.00      A   
ATOM    158  N   LYS A  25     -19.271   4.572  -1.418  1.00 10.00      A   
ATOM    159  HN  LYS A  25     -18.577   4.096  -1.927  1.00 10.00      A   
ATOM    160  CA  LYS A  25     -19.959   5.703  -2.036  1.00 10.00      A   
ATOM    161  CB  LYS A  25     -19.374   6.005  -3.416  1.00 10.00      A   
ATOM    162  CG  LYS A  25     -17.909   6.401  -3.381  1.00 10.00      A   
ATOM    163  CD  LYS A  25     -17.491   7.124  -4.649  1.00 10.00      A   
ATOM    164  CE  LYS A  25     -16.058   7.630  -4.544  1.00 10.00      A   
ATOM    165  NZ  LYS A  25     -15.861   8.574  -3.409  1.00 10.00      A   
ATOM    166  HZ1 LYS A  25     -15.889   9.554  -3.754  1.00 10.00      A   
ATOM    167  HZ2 LYS A  25     -14.939   8.406  -2.960  1.00 10.00      A   
ATOM    168  HZ3 LYS A  25     -16.613   8.447  -2.695  1.00 10.00      A   
ATOM    169  C   LYS A  25     -21.461   5.458  -2.143  1.00 10.00      A   
ATOM    170  O   LYS A  25     -22.267   6.356  -1.890  1.00 10.00      A   
ATOM    171  N   ASP A  26     -21.828   4.241  -2.503  1.00 10.00      A   
ATOM    172  HN  ASP A  26     -21.144   3.565  -2.676  1.00 10.00      A   
ATOM    173  CA  ASP A  26     -23.230   3.880  -2.641  1.00 10.00      A   
ATOM    174  CB  ASP A  26     -23.387   2.553  -3.385  1.00 10.00      A   
ATOM    175  CG  ASP A  26     -23.342   2.708  -4.891  1.00 10.00      A   
ATOM    176  OD1 ASP A  26     -24.305   3.254  -5.463  1.00 10.00      A   
ATOM    177  OD2 ASP A  26     -22.353   2.267  -5.511  1.00 10.00      A   
ATOM    178  C   ASP A  26     -23.891   3.797  -1.275  1.00 10.00      A   
ATOM    179  O   ASP A  26     -25.002   4.289  -1.081  1.00 10.00      A   
ATOM    180  N   ARG A  27     -23.185   3.185  -0.326  1.00 10.00      A   
ATOM    181  HN  ARG A  27     -22.299   2.827  -0.552  1.00 10.00      A   
ATOM    182  CA  ARG A  27     -23.682   3.027   1.035  1.00 10.00      A   
ATOM    183  CB  ARG A  27     -22.623   2.350   1.909  1.00 10.00      A   
ATOM    184  CG  ARG A  27     -22.706   0.835   1.906  1.00 10.00      A   
ATOM    185  CD  ARG A  27     -24.051   0.375   2.436  1.00 10.00      A   
ATOM    186  NE  ARG A  27     -24.179  -1.075   2.441  1.00 10.00      A   
ATOM    187  HE  ARG A  27     -23.913  -1.555   1.618  1.00 10.00      A   
ATOM    188  CZ  ARG A  27     -24.621  -1.776   3.480  1.00 10.00      A   
ATOM    189  NH1 ARG A  27     -24.975  -1.160   4.602  1.00 10.00      A   
ATOM    190 HH11 ARG A  27     -24.902  -0.109   4.681  1.00 10.00      A   
ATOM    191 HH12 ARG A  27     -25.328  -1.708   5.413  1.00 10.00      A   
ATOM    192  NH2 ARG A  27     -24.724  -3.096   3.384  1.00 10.00      A   
ATOM    193 HH21 ARG A  27     -24.465  -3.577   2.493  1.00 10.00      A   
ATOM    194 HH22 ARG A  27     -25.060  -3.661   4.197  1.00 10.00      A   
ATOM    195  C   ARG A  27     -24.078   4.366   1.647  1.00 10.00      A   
ATOM    196  O   ARG A  27     -25.145   4.495   2.249  1.00 10.00      A   
ATOM    197  N   ASN A  28     -23.218   5.360   1.477  1.00 10.00      A   
ATOM    198  HN  ASN A  28     -22.387   5.196   0.978  1.00 10.00      A   
ATOM    199  CA  ASN A  28     -23.469   6.691   2.017  1.00 10.00      A   
ATOM    200  CB  ASN A  28     -22.250   7.597   1.818  1.00 10.00      A   
ATOM    201  CG  ASN A  28     -21.053   7.157   2.644  1.00 10.00      A   
ATOM    202  OD1 ASN A  28     -21.200   6.530   3.696  1.00 10.00      A   
ATOM    203  ND2 ASN A  28     -19.860   7.485   2.172  1.00 10.00      A   
ATOM    204 HD21 ASN A  28     -19.818   7.986   1.330  1.00 10.00      A   
ATOM    205 HD22 ASN A  28     -19.065   7.213   2.683  1.00 10.00      A   
ATOM    206  C   ASN A  28     -24.721   7.324   1.413  1.00 10.00      A   
ATOM    207  O   ASN A  28     -25.487   7.988   2.111  1.00 10.00      A   
ATOM    208  N   SER A  29     -24.939   7.099   0.123  1.00 10.00      A   
ATOM    209  HN  SER A  29     -24.306   6.544  -0.381  1.00 10.00      A   
ATOM    210  CA  SER A  29     -26.101   7.653  -0.560  1.00 10.00      A   
ATOM    211  CB  SER A  29     -25.966   7.472  -2.075  1.00 10.00      A   
ATOM    212  OG  SER A  29     -24.724   7.984  -2.540  1.00 10.00      A   
ATOM    213  HG  SER A  29     -24.059   7.283  -2.507  1.00 10.00      A   
ATOM    214  C   SER A  29     -27.397   7.022  -0.047  1.00 10.00      A   
ATOM    215  O   SER A  29     -28.404   7.710   0.140  1.00 10.00      A   
ATOM    216  N   VAL A  30     -27.353   5.716   0.204  1.00 10.00      A   
ATOM    217  HN  VAL A  30     -26.516   5.228   0.043  1.00 10.00      A   
ATOM    218  CA  VAL A  30     -28.514   4.984   0.702  1.00 10.00      A   
ATOM    219  CB  VAL A  30     -28.235   3.468   0.781  1.00 10.00      A   
ATOM    220  CG1 VAL A  30     -29.414   2.723   1.389  1.00 10.00      A   
ATOM    221  CG2 VAL A  30     -27.914   2.918  -0.599  1.00 10.00      A   
ATOM    222  C   VAL A  30     -28.939   5.495   2.076  1.00 10.00      A   
ATOM    223  O   VAL A  30     -30.128   5.643   2.351  1.00 10.00      A   
ATOM    224  N   SER A  31     -27.967   5.797   2.923  1.00 10.00      A   
ATOM    225  HN  SER A  31     -27.032   5.667   2.648  1.00 10.00      A   
ATOM    226  CA  SER A  31     -28.253   6.290   4.267  1.00 10.00      A   
ATOM    227  CB  SER A  31     -27.009   6.176   5.151  1.00 10.00      A   
ATOM    228  OG  SER A  31     -25.894   6.823   4.560  1.00 10.00      A   
ATOM    229  HG  SER A  31     -26.149   7.169   3.692  1.00 10.00      A   
ATOM    230  C   SER A  31     -28.771   7.733   4.261  1.00 10.00      A   
ATOM    231  O   SER A  31     -29.113   8.279   5.308  1.00 10.00      A   
ATOM    232  N   LEU A  32     -28.847   8.340   3.080  1.00 10.00      A   
ATOM    233  HN  LEU A  32     -28.591   7.853   2.268  1.00 10.00      A   
ATOM    234  CA  LEU A  32     -29.303   9.713   2.963  1.00 10.00      A   
ATOM    235  CB  LEU A  32     -28.225  10.570   2.300  1.00 10.00      A   
ATOM    236  CG  LEU A  32     -27.084  11.016   3.208  1.00 10.00      A   
ATOM    237  CD1 LEU A  32     -25.937  11.579   2.380  1.00 10.00      A   
ATOM    238  CD2 LEU A  32     -27.584  12.054   4.202  1.00 10.00      A   
ATOM    239  C   LEU A  32     -30.616   9.840   2.200  1.00 10.00      A   
ATOM    240  O   LEU A  32     -31.064  10.951   1.914  1.00 10.00      A   
ATOM    241  N   VAL A  33     -31.237   8.716   1.870  1.00 10.00      A   
ATOM    242  HN  VAL A  33     -30.842   7.852   2.115  1.00 10.00      A   
ATOM    243  CA  VAL A  33     -32.497   8.756   1.139  1.00 10.00      A   
ATOM    244  CB  VAL A  33     -32.731   7.513   0.253  1.00 10.00      A   
ATOM    245  CG1 VAL A  33     -31.608   7.361  -0.758  1.00 10.00      A   
ATOM    246  CG2 VAL A  33     -32.883   6.249   1.086  1.00 10.00      A   
ATOM    247  C   VAL A  33     -33.684   8.992   2.068  1.00 10.00      A   
ATOM    248  O   VAL A  33     -34.583   9.769   1.744  1.00 10.00      A   
ATOM    249  N   CYS A  34     -33.673   8.333   3.223  1.00 10.00      A   
ATOM    250  HN  CYS A  34     -32.923   7.735   3.424  1.00 10.00      A   
ATOM    251  CA  CYS A  34     -34.742   8.463   4.200  1.00 10.00      A   
ATOM    252  CB  CYS A  34     -36.020   7.777   3.697  1.00 10.00      A   
ATOM    253  SG  CYS A  34     -35.841   6.006   3.377  1.00 10.00      A   
ATOM    254  HG  CYS A  34     -36.104   5.795   2.095  1.00 10.00      A   
ATOM    255  C   CYS A  34     -34.307   7.857   5.527  1.00 10.00      A   
ATOM    256  O   CYS A  34     -33.333   7.102   5.580  1.00 10.00      A   
ATOM    257  N   LYS A  35     -35.026   8.187   6.590  1.00 10.00      A   
ATOM    258  HN  LYS A  35     -35.800   8.801   6.474  1.00 10.00      A   
ATOM    259  CA  LYS A  35     -34.715   7.687   7.921  1.00 10.00      A   
ATOM    260  CB  LYS A  35     -35.548   8.431   8.962  1.00 10.00      A   
ATOM    261  CG  LYS A  35     -35.005   8.370  10.378  1.00 10.00      A   
ATOM    262  CD  LYS A  35     -35.911   9.128  11.330  1.00 10.00      A   
ATOM    263  CE  LYS A  35     -35.232   9.378  12.664  1.00 10.00      A   
ATOM    264  NZ  LYS A  35     -34.056  10.271  12.523  1.00 10.00      A   
ATOM    265  HZ1 LYS A  35     -33.370   9.850  11.870  1.00 10.00      A   
ATOM    266  HZ2 LYS A  35     -33.595  10.409  13.443  1.00 10.00      A   
ATOM    267  HZ3 LYS A  35     -34.353  11.203  12.146  1.00 10.00      A   
ATOM    268  C   LYS A  35     -34.958   6.182   8.021  1.00 10.00      A   
ATOM    269  O   LYS A  35     -34.253   5.474   8.742  1.00 10.00      A   
ATOM    270  N   SER A  36     -35.950   5.699   7.282  1.00 10.00      A   
ATOM    271  HN  SER A  36     -36.472   6.314   6.722  1.00 10.00      A   
ATOM    272  CA  SER A  36     -36.284   4.280   7.280  1.00 10.00      A   
ATOM    273  CB  SER A  36     -37.513   4.028   6.398  1.00 10.00      A   
ATOM    274  OG  SER A  36     -37.840   2.650   6.328  1.00 10.00      A   
ATOM    275  HG  SER A  36     -38.039   2.316   7.211  1.00 10.00      A   
ATOM    276  C   SER A  36     -35.095   3.450   6.801  1.00 10.00      A   
ATOM    277  O   SER A  36     -34.651   2.527   7.488  1.00 10.00      A   
ATOM    278  N   TRP A  37     -34.558   3.803   5.639  1.00 10.00      A   
ATOM    279  HN  TRP A  37     -34.931   4.568   5.149  1.00 10.00      A   
ATOM    280  CA  TRP A  37     -33.427   3.082   5.076  1.00 10.00      A   
ATOM    281  CB  TRP A  37     -33.234   3.426   3.596  1.00 10.00      A   
ATOM    282  CG  TRP A  37     -34.263   2.817   2.690  1.00 10.00      A   
ATOM    283  CD1 TRP A  37     -35.518   2.402   3.029  1.00 10.00      A   
ATOM    284  CD2 TRP A  37     -34.121   2.549   1.291  1.00 10.00      A   
ATOM    285  NE1 TRP A  37     -36.168   1.903   1.929  1.00 10.00      A   
ATOM    286  HE1 TRP A  37     -37.081   1.549   1.918  1.00 10.00      A   
ATOM    287  CE2 TRP A  37     -35.331   1.978   0.848  1.00 10.00      A   
ATOM    288  CE3 TRP A  37     -33.088   2.738   0.371  1.00 10.00      A   
ATOM    289  CZ2 TRP A  37     -35.533   1.596  -0.476  1.00 10.00      A   
ATOM    290  CZ3 TRP A  37     -33.288   2.360  -0.940  1.00 10.00      A   
ATOM    291  CH2 TRP A  37     -34.501   1.795  -1.353  1.00 10.00      A   
ATOM    292  C   TRP A  37     -32.151   3.345   5.868  1.00 10.00      A   
ATOM    293  O   TRP A  37     -31.286   2.479   5.961  1.00 10.00      A   
ATOM    294  N   TYR A  38     -32.052   4.534   6.454  1.00 10.00      A   
ATOM    295  HN  TYR A  38     -32.785   5.180   6.352  1.00 10.00      A   
ATOM    296  CA  TYR A  38     -30.885   4.908   7.245  1.00 10.00      A   
ATOM    297  CB  TYR A  38     -31.037   6.339   7.771  1.00 10.00      A   
ATOM    298  CG  TYR A  38     -29.936   6.782   8.707  1.00 10.00      A   
ATOM    299  CD1 TYR A  38     -30.204   7.077  10.038  1.00 10.00      A   
ATOM    300  CD2 TYR A  38     -28.627   6.906   8.262  1.00 10.00      A   
ATOM    301  CE1 TYR A  38     -29.200   7.481  10.897  1.00 10.00      A   
ATOM    302  CE2 TYR A  38     -27.615   7.310   9.114  1.00 10.00      A   
ATOM    303  CZ  TYR A  38     -27.910   7.595  10.431  1.00 10.00      A   
ATOM    304  OH  TYR A  38     -26.908   7.992  11.289  1.00 10.00      A   
ATOM    305  HH  TYR A  38     -27.050   7.587  12.157  1.00 10.00      A   
ATOM    306  C   TYR A  38     -30.670   3.936   8.403  1.00 10.00      A   
ATOM    307  O   TYR A  38     -29.556   3.455   8.621  1.00 10.00      A   
ATOM    308  N   GLU A  39     -31.746   3.634   9.123  1.00 10.00      A   
ATOM    309  HN  GLU A  39     -32.612   4.032   8.881  1.00 10.00      A   
ATOM    310  CA  GLU A  39     -31.677   2.725  10.263  1.00 10.00      A   
ATOM    311  CB  GLU A  39     -32.972   2.757  11.074  1.00 10.00      A   
ATOM    312  CG  GLU A  39     -33.206   4.056  11.831  1.00 10.00      A   
ATOM    313  CD  GLU A  39     -32.083   4.390  12.790  1.00 10.00      A   
ATOM    314  OE1 GLU A  39     -31.652   5.559  12.820  1.00 10.00      A   
ATOM    315  OE2 GLU A  39     -31.622   3.484  13.517  1.00 10.00      A   
ATOM    316  C   GLU A  39     -31.343   1.296   9.834  1.00 10.00      A   
ATOM    317  O   GLU A  39     -30.746   0.535  10.593  1.00 10.00      A   
ATOM    318  N   ILE A  40     -31.727   0.932   8.618  1.00 10.00      A   
ATOM    319  HN  ILE A  40     -32.214   1.573   8.056  1.00 10.00      A   
ATOM    320  CA  ILE A  40     -31.444  -0.406   8.107  1.00 10.00      A   
ATOM    321  CB  ILE A  40     -32.432  -0.829   6.996  1.00 10.00      A   
ATOM    322  CG1 ILE A  40     -33.871  -0.571   7.452  1.00 10.00      A   
ATOM    323  CG2 ILE A  40     -32.248  -2.305   6.654  1.00 10.00      A   
ATOM    324  CD1 ILE A  40     -34.908  -0.740   6.361  1.00 10.00      A   
ATOM    325  C   ILE A  40     -30.010  -0.483   7.588  1.00 10.00      A   
ATOM    326  O   ILE A  40     -29.307  -1.469   7.815  1.00 10.00      A   
ATOM    327  N   GLU A  41     -29.579   0.578   6.912  1.00 10.00      A   
ATOM    328  HN  GLU A  41     -30.192   1.331   6.775  1.00 10.00      A   
ATOM    329  CA  GLU A  41     -28.233   0.660   6.356  1.00 10.00      A   
ATOM    330  CB  GLU A  41     -28.065   1.992   5.607  1.00 10.00      A   
ATOM    331  CG  GLU A  41     -26.925   2.030   4.596  1.00 10.00      A   
ATOM    332  CD  GLU A  41     -25.575   2.312   5.225  1.00 10.00      A   
ATOM    333  OE1 GLU A  41     -25.350   3.448   5.688  1.00 10.00      A   
ATOM    334  OE2 GLU A  41     -24.725   1.399   5.245  1.00 10.00      A   
ATOM    335  C   GLU A  41     -27.192   0.550   7.467  1.00 10.00      A   
ATOM    336  O   GLU A  41     -26.244  -0.238   7.375  1.00 10.00      A   
ATOM    337  N   ARG A  42     -27.400   1.319   8.532  1.00 10.00      A   
ATOM    338  HN  ARG A  42     -28.199   1.892   8.554  1.00 10.00      A   
ATOM    339  CA  ARG A  42     -26.478   1.345   9.663  1.00 10.00      A   
ATOM    340  CB  ARG A  42     -26.875   2.432  10.665  1.00 10.00      A   
ATOM    341  CG  ARG A  42     -28.262   2.254  11.259  1.00 10.00      A   
ATOM    342  CD  ARG A  42     -28.514   3.212  12.407  1.00 10.00      A   
ATOM    343  NE  ARG A  42     -27.748   2.841  13.595  1.00 10.00      A   
ATOM    344  HE  ARG A  42     -26.773   2.748  13.488  1.00 10.00      A   
ATOM    345  CZ  ARG A  42     -28.283   2.599  14.788  1.00 10.00      A   
ATOM    346  NH1 ARG A  42     -29.592   2.694  14.970  1.00 10.00      A   
ATOM    347 HH11 ARG A  42     -30.232   2.955  14.169  1.00 10.00      A   
ATOM    348 HH12 ARG A  42     -30.001   2.503  15.908  1.00 10.00      A   
ATOM    349  NH2 ARG A  42     -27.500   2.289  15.816  1.00 10.00      A   
ATOM    350 HH21 ARG A  42     -26.462   2.236  15.692  1.00 10.00      A   
ATOM    351 HH22 ARG A  42     -27.915   2.095  16.754  1.00 10.00      A   
ATOM    352  C   ARG A  42     -26.368  -0.009  10.363  1.00 10.00      A   
ATOM    353  O   ARG A  42     -25.412  -0.265  11.090  1.00 10.00      A   
ATOM    354  N   TRP A  43     -27.335  -0.882  10.129  1.00 10.00      A   
ATOM    355  HN  TRP A  43     -28.060  -0.643   9.517  1.00 10.00      A   
ATOM    356  CA  TRP A  43     -27.334  -2.193  10.754  1.00 10.00      A   
ATOM    357  CB  TRP A  43     -28.711  -2.511  11.348  1.00 10.00      A   
ATOM    358  CG  TRP A  43     -28.870  -2.064  12.767  1.00 10.00      A   
ATOM    359  CD1 TRP A  43     -29.281  -0.837  13.191  1.00 10.00      A   
ATOM    360  CD2 TRP A  43     -28.621  -2.837  13.950  1.00 10.00      A   
ATOM    361  NE1 TRP A  43     -29.300  -0.791  14.564  1.00 10.00      A   
ATOM    362  HE1 TRP A  43     -29.560  -0.015  15.104  1.00 10.00      A   
ATOM    363  CE2 TRP A  43     -28.901  -2.007  15.055  1.00 10.00      A   
ATOM    364  CE3 TRP A  43     -28.187  -4.147  14.186  1.00 10.00      A   
ATOM    365  CZ2 TRP A  43     -28.767  -2.443  16.371  1.00 10.00      A   
ATOM    366  CZ3 TRP A  43     -28.052  -4.576  15.495  1.00 10.00      A   
ATOM    367  CH2 TRP A  43     -28.341  -3.727  16.571  1.00 10.00      A   
ATOM    368  C   TRP A  43     -26.905  -3.300   9.793  1.00 10.00      A   
ATOM    369  O   TRP A  43     -27.043  -4.481  10.108  1.00 10.00      A   
ATOM    370  N   CYS A  44     -26.389  -2.937   8.623  1.00 10.00      A   
ATOM    371  HN  CYS A  44     -26.308  -1.986   8.400  1.00 10.00      A   
ATOM    372  CA  CYS A  44     -25.966  -3.948   7.661  1.00 10.00      A   
ATOM    373  CB  CYS A  44     -27.085  -4.266   6.669  1.00 10.00      A   
ATOM    374  SG  CYS A  44     -27.699  -2.834   5.757  1.00 10.00      A   
ATOM    375  HG  CYS A  44     -28.566  -2.200   6.537  1.00 10.00      A   
ATOM    376  C   CYS A  44     -24.678  -3.583   6.922  1.00 10.00      A   
ATOM    377  O   CYS A  44     -24.340  -4.210   5.918  1.00 10.00      A   
ATOM    378  N   ARG A  45     -23.963  -2.564   7.390  1.00 10.00      A   
ATOM    379  HN  ARG A  45     -24.274  -2.071   8.177  1.00 10.00      A   
ATOM    380  CA  ARG A  45     -22.712  -2.177   6.742  1.00 10.00      A   
ATOM    381  CB  ARG A  45     -22.383  -0.692   6.928  1.00 10.00      A   
ATOM    382  CG  ARG A  45     -21.445  -0.150   5.855  1.00 10.00      A   
ATOM    383  CD  ARG A  45     -21.060   1.304   6.096  1.00 10.00      A   
ATOM    384  NE  ARG A  45     -22.119   2.240   5.716  1.00 10.00      A   
ATOM    385  HE  ARG A  45     -23.058   1.941   5.849  1.00 10.00      A   
ATOM    386  CZ  ARG A  45     -21.900   3.451   5.185  1.00 10.00      A   
ATOM    387  NH1 ARG A  45     -20.657   3.876   4.955  1.00 10.00      A   
ATOM    388 HH11 ARG A  45     -20.492   4.825   4.538  1.00 10.00      A   
ATOM    389 HH12 ARG A  45     -19.841   3.269   5.186  1.00 10.00      A   
ATOM    390  NH2 ARG A  45     -22.923   4.250   4.917  1.00 10.00      A   
ATOM    391 HH21 ARG A  45     -23.909   3.934   5.124  1.00 10.00      A   
ATOM    392 HH22 ARG A  45     -22.759   5.192   4.503  1.00 10.00      A   
ATOM    393  C   ARG A  45     -21.572  -3.065   7.225  1.00 10.00      A   
ATOM    394  O   ARG A  45     -21.037  -2.877   8.316  1.00 10.00      A   
ATOM    395  N   ARG A  46     -21.227  -4.043   6.399  1.00 10.00      A   
ATOM    396  HN  ARG A  46     -21.702  -4.128   5.545  1.00 10.00      A   
ATOM    397  CA  ARG A  46     -20.178  -5.006   6.717  1.00 10.00      A   
ATOM    398  CB  ARG A  46     -20.164  -6.140   5.688  1.00 10.00      A   
ATOM    399  CG  ARG A  46     -21.470  -6.906   5.564  1.00 10.00      A   
ATOM    400  CD  ARG A  46     -21.374  -7.960   4.473  1.00 10.00      A   
ATOM    401  NE  ARG A  46     -22.623  -8.702   4.299  1.00 10.00      A   
ATOM    402  HE  ARG A  46     -23.352  -8.516   4.940  1.00 10.00      A   
ATOM    403  CZ  ARG A  46     -22.827  -9.600   3.327  1.00 10.00      A   
ATOM    404  NH1 ARG A  46     -21.868  -9.858   2.437  1.00 10.00      A   
ATOM    405 HH11 ARG A  46     -20.952  -9.357   2.493  1.00 10.00      A   
ATOM    406 HH12 ARG A  46     -22.024 -10.559   1.677  1.00 10.00      A   
ATOM    407  NH2 ARG A  46     -23.989 -10.238   3.247  1.00 10.00      A   
ATOM    408 HH21 ARG A  46     -24.743 -10.041   3.940  1.00 10.00      A   
ATOM    409 HH22 ARG A  46     -24.153 -10.945   2.493  1.00 10.00      A   
ATOM    410  C   ARG A  46     -18.789  -4.375   6.796  1.00 10.00      A   
ATOM    411  O   ARG A  46     -17.956  -4.799   7.603  1.00 10.00      A   
ATOM    412  N   LYS A  47     -18.528  -3.372   5.969  1.00 10.00      A   
ATOM    413  HN  LYS A  47     -19.229  -3.049   5.366  1.00 10.00      A   
ATOM    414  CA  LYS A  47     -17.214  -2.735   5.952  1.00 10.00      A   
ATOM    415  CB  LYS A  47     -16.452  -3.122   4.680  1.00 10.00      A   
ATOM    416  CG  LYS A  47     -17.238  -2.918   3.390  1.00 10.00      A   
ATOM    417  CD  LYS A  47     -16.357  -3.085   2.162  1.00 10.00      A   
ATOM    418  CE  LYS A  47     -15.601  -1.806   1.836  1.00 10.00      A   
ATOM    419  NZ  LYS A  47     -16.498  -0.739   1.316  1.00 10.00      A   
ATOM    420  HZ1 LYS A  47     -16.029  -0.228   0.545  1.00 10.00      A   
ATOM    421  HZ2 LYS A  47     -16.730  -0.054   2.073  1.00 10.00      A   
ATOM    422  HZ3 LYS A  47     -17.382  -1.154   0.952  1.00 10.00      A   
ATOM    423  C   LYS A  47     -17.295  -1.216   6.062  1.00 10.00      A   
ATOM    424  O   LYS A  47     -18.172  -0.590   5.467  1.00 10.00      A   
ATOM    425  N   VAL A  48     -16.369  -0.639   6.827  1.00 10.00      A   
ATOM    426  HN  VAL A  48     -15.713  -1.210   7.289  1.00 10.00      A   
ATOM    427  CA  VAL A  48     -16.288   0.808   7.004  1.00 10.00      A   
ATOM    428  CB  VAL A  48     -16.851   1.283   8.366  1.00 10.00      A   
ATOM    429  CG1 VAL A  48     -18.340   0.989   8.480  1.00 10.00      A   
ATOM    430  CG2 VAL A  48     -16.081   0.668   9.528  1.00 10.00      A   
ATOM    431  C   VAL A  48     -14.837   1.259   6.882  1.00 10.00      A   
ATOM    432  O   VAL A  48     -13.920   0.532   7.274  1.00 10.00      A   
ATOM    433  N   PHE A  49     -14.627   2.444   6.331  1.00 10.00      A   
ATOM    434  HN  PHE A  49     -15.392   2.978   6.028  1.00 10.00      A   
ATOM    435  CA  PHE A  49     -13.282   2.974   6.168  1.00 10.00      A   
ATOM    436  CB  PHE A  49     -12.781   2.777   4.728  1.00 10.00      A   
ATOM    437  CG  PHE A  49     -13.002   3.947   3.804  1.00 10.00      A   
ATOM    438  CD1 PHE A  49     -11.950   4.784   3.467  1.00 10.00      A   
ATOM    439  CD2 PHE A  49     -14.255   4.206   3.270  1.00 10.00      A   
ATOM    440  CE1 PHE A  49     -12.140   5.857   2.617  1.00 10.00      A   
ATOM    441  CE2 PHE A  49     -14.454   5.276   2.419  1.00 10.00      A   
ATOM    442  CZ  PHE A  49     -13.396   6.105   2.091  1.00 10.00      A   
ATOM    443  C   PHE A  49     -13.230   4.441   6.574  1.00 10.00      A   
ATOM    444  O   PHE A  49     -14.166   5.201   6.313  1.00 10.00      A   
ATOM    445  N   ILE A  50     -12.150   4.827   7.242  1.00 10.00      A   
ATOM    446  HN  ILE A  50     -11.456   4.162   7.450  1.00 10.00      A   
ATOM    447  CA  ILE A  50     -11.966   6.204   7.681  1.00 10.00      A   
ATOM    448  CB  ILE A  50     -12.253   6.377   9.189  1.00 10.00      A   
ATOM    449  CG1 ILE A  50     -13.557   5.666   9.571  1.00 10.00      A   
ATOM    450  CG2 ILE A  50     -12.338   7.856   9.544  1.00 10.00      A   
ATOM    451  CD1 ILE A  50     -13.779   5.544  11.062  1.00 10.00      A   
ATOM    452  C   ILE A  50     -10.547   6.673   7.364  1.00 10.00      A   
ATOM    453  O   ILE A  50      -9.568   6.113   7.864  1.00 10.00      A   
ATOM    454  N   GLY A  51     -10.451   7.702   6.529  1.00 10.00      A   
ATOM    455  HN  GLY A  51     -11.272   8.114   6.184  1.00 10.00      A   
ATOM    456  CA  GLY A  51      -9.161   8.232   6.126  1.00 10.00      A   
ATOM    457  C   GLY A  51      -8.421   8.932   7.247  1.00 10.00      A   
ATOM    458  O   GLY A  51      -7.197   9.023   7.220  1.00 10.00      A   
ATOM    459  N   ASN A  52      -9.158   9.441   8.223  1.00 10.00      A   
ATOM    460  HN  ASN A  52     -10.132   9.349   8.187  1.00 10.00      A   
ATOM    461  CA  ASN A  52      -8.551  10.125   9.356  1.00 10.00      A   
ATOM    462  CB  ASN A  52      -8.711  11.642   9.237  1.00 10.00      A   
ATOM    463  CG  ASN A  52      -7.894  12.396  10.270  1.00 10.00      A   
ATOM    464  OD1 ASN A  52      -8.358  12.649  11.378  1.00 10.00      A   
ATOM    465  ND2 ASN A  52      -6.672  12.758   9.915  1.00 10.00      A   
ATOM    466 HD21 ASN A  52      -6.362  12.525   9.016  1.00 10.00      A   
ATOM    467 HD22 ASN A  52      -6.123  13.241  10.572  1.00 10.00      A   
ATOM    468  C   ASN A  52      -9.156   9.618  10.658  1.00 10.00      A   
ATOM    469  O   ASN A  52     -10.328   9.855  10.945  1.00 10.00      A   
ATOM    470  N   CYS A  53      -8.343   8.918  11.439  1.00 10.00      A   
ATOM    471  HN  CYS A  53      -7.415   8.769  11.147  1.00 10.00      A   
ATOM    472  CA  CYS A  53      -8.779   8.343  12.709  1.00 10.00      A   
ATOM    473  CB  CYS A  53      -7.663   7.486  13.309  1.00 10.00      A   
ATOM    474  SG  CYS A  53      -6.040   8.282  13.308  1.00 10.00      A   
ATOM    475  HG  CYS A  53      -5.129   7.343  13.079  1.00 10.00      A   
ATOM    476  C   CYS A  53      -9.234   9.394  13.723  1.00 10.00      A   
ATOM    477  O   CYS A  53      -9.825   9.057  14.746  1.00 10.00      A   
ATOM    478  N   TYR A  54      -8.963  10.661  13.449  1.00 10.00      A   
ATOM    479  HN  TYR A  54      -8.488  10.889  12.619  1.00 10.00      A   
ATOM    480  CA  TYR A  54      -9.352  11.722  14.363  1.00 10.00      A   
ATOM    481  CB  TYR A  54      -8.143  12.574  14.739  1.00 10.00      A   
ATOM    482  CG  TYR A  54      -7.109  11.797  15.513  1.00 10.00      A   
ATOM    483  CD1 TYR A  54      -5.791  11.727  15.081  1.00 10.00      A   
ATOM    484  CD2 TYR A  54      -7.460  11.117  16.671  1.00 10.00      A   
ATOM    485  CE1 TYR A  54      -4.851  11.000  15.787  1.00 10.00      A   
ATOM    486  CE2 TYR A  54      -6.529  10.391  17.382  1.00 10.00      A   
ATOM    487  CZ  TYR A  54      -5.226  10.335  16.937  1.00 10.00      A   
ATOM    488  OH  TYR A  54      -4.295   9.610  17.647  1.00 10.00      A   
ATOM    489  HH  TYR A  54      -3.993  10.143  18.412  1.00 10.00      A   
ATOM    490  C   TYR A  54     -10.481  12.574  13.799  1.00 10.00      A   
ATOM    491  O   TYR A  54     -10.835  13.614  14.363  1.00 10.00      A   
ATOM    492  N   ALA A  55     -11.050  12.125  12.689  1.00 10.00      A   
ATOM    493  HN  ALA A  55     -10.712  11.300  12.273  1.00 10.00      A   
ATOM    494  CA  ALA A  55     -12.152  12.836  12.063  1.00 10.00      A   
ATOM    495  CB  ALA A  55     -12.227  12.517  10.577  1.00 10.00      A   
ATOM    496  C   ALA A  55     -13.464  12.490  12.758  1.00 10.00      A   
ATOM    497  O   ALA A  55     -14.414  13.272  12.737  1.00 10.00      A   
ATOM    498  N   VAL A  56     -13.504  11.318  13.378  1.00 10.00      A   
ATOM    499  HN  VAL A  56     -12.713  10.737  13.352  1.00 10.00      A   
ATOM    500  CA  VAL A  56     -14.689  10.860  14.091  1.00 10.00      A   
ATOM    501  CB  VAL A  56     -15.639  10.078  13.151  1.00 10.00      A   
ATOM    502  CG1 VAL A  56     -14.994   8.794  12.659  1.00 10.00      A   
ATOM    503  CG2 VAL A  56     -16.981   9.800  13.814  1.00 10.00      A   
ATOM    504  C   VAL A  56     -14.280   9.987  15.282  1.00 10.00      A   
ATOM    505  O   VAL A  56     -13.269   9.290  15.223  1.00 10.00      A   
ATOM    506  N   SER A  57     -15.044  10.055  16.368  1.00 10.00      A   
ATOM    507  HN  SER A  57     -15.822  10.649  16.371  1.00 10.00      A   
ATOM    508  CA  SER A  57     -14.756   9.269  17.561  1.00 10.00      A   
ATOM    509  CB  SER A  57     -15.552   9.819  18.748  1.00 10.00      A   
ATOM    510  OG  SER A  57     -15.700  11.229  18.652  1.00 10.00      A   
ATOM    511  HG  SER A  57     -15.104  11.653  19.284  1.00 10.00      A   
ATOM    512  C   SER A  57     -15.106   7.796  17.335  1.00 10.00      A   
ATOM    513  O   SER A  57     -16.026   7.480  16.577  1.00 10.00      A   
ATOM    514  N   PRO A  58     -14.371   6.875  17.981  1.00 10.00      A   
ATOM    515  CA  PRO A  58     -14.618   5.435  17.851  1.00 10.00      A   
ATOM    516  CB  PRO A  58     -13.615   4.812  18.830  1.00 10.00      A   
ATOM    517  CG  PRO A  58     -12.541   5.832  18.966  1.00 10.00      A   
ATOM    518  CD  PRO A  58     -13.232   7.158  18.871  1.00 10.00      A   
ATOM    519  C   PRO A  58     -16.040   5.068  18.260  1.00 10.00      A   
ATOM    520  O   PRO A  58     -16.695   4.252  17.605  1.00 10.00      A   
ATOM    521  N   ALA A  59     -16.522   5.695  19.331  1.00 10.00      A   
ATOM    522  HN  ALA A  59     -15.957   6.354  19.793  1.00 10.00      A   
ATOM    523  CA  ALA A  59     -17.862   5.431  19.843  1.00 10.00      A   
ATOM    524  CB  ALA A  59     -18.095   6.178  21.149  1.00 10.00      A   
ATOM    525  C   ALA A  59     -18.940   5.788  18.824  1.00 10.00      A   
ATOM    526  O   ALA A  59     -19.928   5.073  18.687  1.00 10.00      A   
ATOM    527  N   THR A  60     -18.733   6.881  18.103  1.00 10.00      A   
ATOM    528  HN  THR A  60     -17.917   7.404  18.248  1.00 10.00      A   
ATOM    529  CA  THR A  60     -19.685   7.333  17.099  1.00 10.00      A   
ATOM    530  CB  THR A  60     -19.196   8.636  16.448  1.00 10.00      A   
ATOM    531  OG1 THR A  60     -18.358   9.339  17.379  1.00 10.00      A   
ATOM    532  HG1 THR A  60     -18.846  10.080  17.754  1.00 10.00      A   
ATOM    533  CG2 THR A  60     -20.374   9.517  16.063  1.00 10.00      A   
ATOM    534  C   THR A  60     -19.900   6.272  16.018  1.00 10.00      A   
ATOM    535  O   THR A  60     -21.037   5.983  15.632  1.00 10.00      A   
ATOM    536  N   VAL A  61     -18.804   5.683  15.549  1.00 10.00      A   
ATOM    537  HN  VAL A  61     -17.931   5.948  15.909  1.00 10.00      A   
ATOM    538  CA  VAL A  61     -18.870   4.658  14.512  1.00 10.00      A   
ATOM    539  CB  VAL A  61     -17.467   4.262  14.006  1.00 10.00      A   
ATOM    540  CG1 VAL A  61     -17.570   3.384  12.766  1.00 10.00      A   
ATOM    541  CG2 VAL A  61     -16.629   5.500  13.716  1.00 10.00      A   
ATOM    542  C   VAL A  61     -19.594   3.415  15.023  1.00 10.00      A   
ATOM    543  O   VAL A  61     -20.473   2.883  14.350  1.00 10.00      A   
ATOM    544  N   ILE A  62     -19.233   2.974  16.224  1.00 10.00      A   
ATOM    545  HN  ILE A  62     -18.529   3.452  16.713  1.00 10.00      A   
ATOM    546  CA  ILE A  62     -19.847   1.793  16.830  1.00 10.00      A   
ATOM    547  CB  ILE A  62     -19.145   1.388  18.139  1.00 10.00      A   
ATOM    548  CG1 ILE A  62     -17.639   1.252  17.919  1.00 10.00      A   
ATOM    549  CG2 ILE A  62     -19.727   0.086  18.672  1.00 10.00      A   
ATOM    550  CD1 ILE A  62     -16.860   0.976  19.187  1.00 10.00      A   
ATOM    551  C   ILE A  62     -21.323   2.030  17.129  1.00 10.00      A   
ATOM    552  O   ILE A  62     -22.156   1.141  16.956  1.00 10.00      A   
ATOM    553  N   ARG A  63     -21.630   3.228  17.599  1.00 10.00      A   
ATOM    554  HN  ARG A  63     -20.913   3.885  17.740  1.00 10.00      A   
ATOM    555  CA  ARG A  63     -22.996   3.590  17.924  1.00 10.00      A   
ATOM    556  CB  ARG A  63     -23.035   4.982  18.554  1.00 10.00      A   
ATOM    557  CG  ARG A  63     -24.389   5.389  19.108  1.00 10.00      A   
ATOM    558  CD  ARG A  63     -24.244   6.431  20.207  1.00 10.00      A   
ATOM    559  NE  ARG A  63     -23.547   7.634  19.751  1.00 10.00      A   
ATOM    560  HE  ARG A  63     -23.960   8.145  19.014  1.00 10.00      A   
ATOM    561  CZ  ARG A  63     -22.406   8.078  20.280  1.00 10.00      A   
ATOM    562  NH1 ARG A  63     -21.830   7.419  21.281  1.00 10.00      A   
ATOM    563 HH11 ARG A  63     -20.938   7.769  21.694  1.00 10.00      A   
ATOM    564 HH12 ARG A  63     -22.265   6.548  21.657  1.00 10.00      A   
ATOM    565  NH2 ARG A  63     -21.841   9.182  19.810  1.00 10.00      A   
ATOM    566 HH21 ARG A  63     -22.284   9.706  19.020  1.00 10.00      A   
ATOM    567 HH22 ARG A  63     -20.954   9.537  20.232  1.00 10.00      A   
ATOM    568  C   ARG A  63     -23.876   3.537  16.683  1.00 10.00      A   
ATOM    569  O   ARG A  63     -25.000   3.033  16.726  1.00 10.00      A   
ATOM    570  N   ARG A  64     -23.361   4.043  15.572  1.00 10.00      A   
ATOM    571  HN  ARG A  64     -22.454   4.427  15.590  1.00 10.00      A   
ATOM    572  CA  ARG A  64     -24.113   4.048  14.334  1.00 10.00      A   
ATOM    573  CB  ARG A  64     -23.603   5.131  13.384  1.00 10.00      A   
ATOM    574  CG  ARG A  64     -24.406   5.243  12.101  1.00 10.00      A   
ATOM    575  CD  ARG A  64     -23.919   6.393  11.236  1.00 10.00      A   
ATOM    576  NE  ARG A  64     -24.336   6.228   9.843  1.00 10.00      A   
ATOM    577  HE  ARG A  64     -24.895   5.450   9.636  1.00 10.00      A   
ATOM    578  CZ  ARG A  64     -24.015   7.068   8.858  1.00 10.00      A   
ATOM    579  NH1 ARG A  64     -23.280   8.148   9.101  1.00 10.00      A   
ATOM    580 HH11 ARG A  64     -23.033   8.798   8.322  1.00 10.00      A   
ATOM    581 HH12 ARG A  64     -22.944   8.359  10.079  1.00 10.00      A   
ATOM    582  NH2 ARG A  64     -24.418   6.816   7.618  1.00 10.00      A   
ATOM    583 HH21 ARG A  64     -24.983   5.967   7.408  1.00 10.00      A   
ATOM    584 HH22 ARG A  64     -24.164   7.474   6.845  1.00 10.00      A   
ATOM    585  C   ARG A  64     -24.094   2.676  13.660  1.00 10.00      A   
ATOM    586  O   ARG A  64     -25.141   2.148  13.292  1.00 10.00      A   
ATOM    587  N   PHE A  65     -22.909   2.096  13.524  1.00 10.00      A   
ATOM    588  HN  PHE A  65     -22.108   2.548  13.873  1.00 10.00      A   
ATOM    589  CA  PHE A  65     -22.759   0.789  12.887  1.00 10.00      A   
ATOM    590  CB  PHE A  65     -21.749   0.863  11.735  1.00 10.00      A   
ATOM    591  CG  PHE A  65     -22.062   1.882  10.677  1.00 10.00      A   
ATOM    592  CD1 PHE A  65     -21.274   3.009  10.526  1.00 10.00      A   
ATOM    593  CD2 PHE A  65     -23.138   1.708   9.827  1.00 10.00      A   
ATOM    594  CE1 PHE A  65     -21.555   3.941   9.548  1.00 10.00      A   
ATOM    595  CE2 PHE A  65     -23.426   2.638   8.848  1.00 10.00      A   
ATOM    596  CZ  PHE A  65     -22.632   3.755   8.708  1.00 10.00      A   
ATOM    597  C   PHE A  65     -22.295  -0.258  13.896  1.00 10.00      A   
ATOM    598  O   PHE A  65     -21.099  -0.392  14.158  1.00 10.00      A   
ATOM    599  N   PRO A  66     -23.228  -1.021  14.475  1.00 10.00      A   
ATOM    600  CA  PRO A  66     -22.906  -2.047  15.451  1.00 10.00      A   
ATOM    601  CB  PRO A  66     -24.112  -1.967  16.386  1.00 10.00      A   
ATOM    602  CG  PRO A  66     -25.257  -1.549  15.513  1.00 10.00      A   
ATOM    603  CD  PRO A  66     -24.680  -0.934  14.259  1.00 10.00      A   
ATOM    604  C   PRO A  66     -22.811  -3.443  14.827  1.00 10.00      A   
ATOM    605  O   PRO A  66     -22.936  -4.453  15.525  1.00 10.00      A   
ATOM    606  N   LYS A  67     -22.572  -3.502  13.520  1.00 10.00      A   
ATOM    607  HN  LYS A  67     -22.460  -2.668  13.016  1.00 10.00      A   
ATOM    608  CA  LYS A  67     -22.471  -4.780  12.819  1.00 10.00      A   
ATOM    609  CB  LYS A  67     -23.823  -5.172  12.215  1.00 10.00      A   
ATOM    610  CG  LYS A  67     -24.644  -6.122  13.074  1.00 10.00      A   
ATOM    611  CD  LYS A  67     -25.892  -6.581  12.339  1.00 10.00      A   
ATOM    612  CE  LYS A  67     -26.632  -7.661  13.110  1.00 10.00      A   
ATOM    613  NZ  LYS A  67     -27.837  -8.139  12.380  1.00 10.00      A   
ATOM    614  HZ1 LYS A  67     -27.618  -8.271  11.374  1.00 10.00      A   
ATOM    615  HZ2 LYS A  67     -28.611  -7.451  12.466  1.00 10.00      A   
ATOM    616  HZ3 LYS A  67     -28.155  -9.047  12.769  1.00 10.00      A   
ATOM    617  C   LYS A  67     -21.396  -4.752  11.733  1.00 10.00      A   
ATOM    618  O   LYS A  67     -21.601  -5.264  10.633  1.00 10.00      A   
ATOM    619  N   VAL A  68     -20.252  -4.156  12.043  1.00 10.00      A   
ATOM    620  HN  VAL A  68     -20.139  -3.763  12.933  1.00 10.00      A   
ATOM    621  CA  VAL A  68     -19.151  -4.079  11.086  1.00 10.00      A   
ATOM    622  CB  VAL A  68     -18.395  -2.739  11.194  1.00 10.00      A   
ATOM    623  CG1 VAL A  68     -17.367  -2.617  10.083  1.00 10.00      A   
ATOM    624  CG2 VAL A  68     -19.363  -1.569  11.147  1.00 10.00      A   
ATOM    625  C   VAL A  68     -18.168  -5.231  11.300  1.00 10.00      A   
ATOM    626  O   VAL A  68     -17.887  -5.614  12.436  1.00 10.00      A   
ATOM    627  N   ARG A  69     -17.657  -5.788  10.205  1.00 10.00      A   
ATOM    628  HN  ARG A  69     -17.936  -5.451   9.321  1.00 10.00      A   
ATOM    629  CA  ARG A  69     -16.701  -6.888  10.282  1.00 10.00      A   
ATOM    630  CB  ARG A  69     -17.220  -8.116   9.531  1.00 10.00      A   
ATOM    631  CG  ARG A  69     -18.362  -8.843  10.218  1.00 10.00      A   
ATOM    632  CD  ARG A  69     -18.657 -10.163   9.518  1.00 10.00      A   
ATOM    633  NE  ARG A  69     -19.823 -10.850  10.079  1.00 10.00      A   
ATOM    634  HE  ARG A  69     -19.836 -10.992  11.051  1.00 10.00      A   
ATOM    635  CZ  ARG A  69     -20.846 -11.301   9.348  1.00 10.00      A   
ATOM    636  NH1 ARG A  69     -20.849 -11.140   8.027  1.00 10.00      A   
ATOM    637 HH11 ARG A  69     -21.654 -11.490   7.459  1.00 10.00      A   
ATOM    638 HH12 ARG A  69     -20.050 -10.665   7.551  1.00 10.00      A   
ATOM    639  NH2 ARG A  69     -21.866 -11.915   9.936  1.00 10.00      A   
ATOM    640 HH21 ARG A  69     -22.664 -12.268   9.363  1.00 10.00      A   
ATOM    641 HH22 ARG A  69     -21.876 -12.047  10.970  1.00 10.00      A   
ATOM    642  C   ARG A  69     -15.340  -6.485   9.719  1.00 10.00      A   
ATOM    643  O   ARG A  69     -14.307  -7.032  10.113  1.00 10.00      A   
ATOM    644  N   SER A  70     -15.346  -5.530   8.795  1.00 10.00      A   
ATOM    645  HN  SER A  70     -16.201  -5.121   8.535  1.00 10.00      A   
ATOM    646  CA  SER A  70     -14.121  -5.060   8.163  1.00 10.00      A   
ATOM    647  CB  SER A  70     -14.175  -5.339   6.653  1.00 10.00      A   
ATOM    648  OG  SER A  70     -12.900  -5.213   6.046  1.00 10.00      A   
ATOM    649  HG  SER A  70     -12.558  -6.088   5.826  1.00 10.00      A   
ATOM    650  C   SER A  70     -13.925  -3.569   8.427  1.00 10.00      A   
ATOM    651  O   SER A  70     -14.774  -2.746   8.072  1.00 10.00      A   
ATOM    652  N   VAL A  71     -12.813  -3.224   9.061  1.00 10.00      A   
ATOM    653  HN  VAL A  71     -12.169  -3.922   9.318  1.00 10.00      A   
ATOM    654  CA  VAL A  71     -12.520  -1.832   9.379  1.00 10.00      A   
ATOM    655  CB  VAL A  71     -12.557  -1.570  10.903  1.00 10.00      A   
ATOM    656  CG1 VAL A  71     -12.326  -0.097  11.199  1.00 10.00      A   
ATOM    657  CG2 VAL A  71     -13.877  -2.033  11.505  1.00 10.00      A   
ATOM    658  C   VAL A  71     -11.160  -1.395   8.831  1.00 10.00      A   
ATOM    659  O   VAL A  71     -10.136  -2.010   9.122  1.00 10.00      A   
ATOM    660  N   GLU A  72     -11.170  -0.330   8.035  1.00 10.00      A   
ATOM    661  HN  GLU A  72     -12.030   0.101   7.830  1.00 10.00      A   
ATOM    662  CA  GLU A  72      -9.949   0.228   7.456  1.00 10.00      A   
ATOM    663  CB  GLU A  72     -10.087   0.321   5.929  1.00 10.00      A   
ATOM    664  CG  GLU A  72      -8.891   0.930   5.211  1.00 10.00      A   
ATOM    665  CD  GLU A  72      -7.667   0.034   5.228  1.00 10.00      A   
ATOM    666  OE1 GLU A  72      -7.609  -0.921   4.423  1.00 10.00      A   
ATOM    667  OE2 GLU A  72      -6.754   0.288   6.036  1.00 10.00      A   
ATOM    668  C   GLU A  72      -9.726   1.614   8.059  1.00 10.00      A   
ATOM    669  O   GLU A  72     -10.625   2.459   8.021  1.00 10.00      A   
ATOM    670  N   LEU A  73      -8.547   1.851   8.626  1.00 10.00      A   
ATOM    671  HN  LEU A  73      -7.847   1.158   8.602  1.00 10.00      A   
ATOM    672  CA  LEU A  73      -8.266   3.131   9.264  1.00 10.00      A   
ATOM    673  CB  LEU A  73      -8.453   3.017  10.779  1.00 10.00      A   
ATOM    674  CG  LEU A  73      -9.849   3.315  11.323  1.00 10.00      A   
ATOM    675  CD1 LEU A  73     -10.031   2.660  12.682  1.00 10.00      A   
ATOM    676  CD2 LEU A  73     -10.064   4.815  11.423  1.00 10.00      A   
ATOM    677  C   LEU A  73      -6.870   3.663   8.963  1.00 10.00      A   
ATOM    678  O   LEU A  73      -5.879   2.928   9.014  1.00 10.00      A   
ATOM    679  N   LYS A  74      -6.808   4.955   8.660  1.00 10.00      A   
ATOM    680  HN  LYS A  74      -7.640   5.472   8.622  1.00 10.00      A   
ATOM    681  CA  LYS A  74      -5.546   5.633   8.387  1.00 10.00      A   
ATOM    682  CB  LYS A  74      -5.588   6.343   7.032  1.00 10.00      A   
ATOM    683  CG  LYS A  74      -6.045   5.487   5.864  1.00 10.00      A   
ATOM    684  CD  LYS A  74      -5.865   6.238   4.554  1.00 10.00      A   
ATOM    685  CE  LYS A  74      -6.517   5.518   3.384  1.00 10.00      A   
ATOM    686  NZ  LYS A  74      -6.081   6.086   2.080  1.00 10.00      A   
ATOM    687  HZ1 LYS A  74      -6.707   5.769   1.316  1.00 10.00      A   
ATOM    688  HZ2 LYS A  74      -5.114   5.777   1.867  1.00 10.00      A   
ATOM    689  HZ3 LYS A  74      -6.095   7.131   2.116  1.00 10.00      A   
ATOM    690  C   LYS A  74      -5.301   6.665   9.485  1.00 10.00      A   
ATOM    691  O   LYS A  74      -6.252   7.112  10.136  1.00 10.00      A   
ATOM    692  N   GLY A  75      -4.046   7.051   9.689  1.00 10.00      A   
ATOM    693  HN  GLY A  75      -3.326   6.680   9.133  1.00 10.00      A   
ATOM    694  CA  GLY A  75      -3.741   8.020  10.729  1.00 10.00      A   
ATOM    695  C   GLY A  75      -2.760   9.096  10.298  1.00 10.00      A   
ATOM    696  O   GLY A  75      -3.147  10.240  10.051  1.00 10.00      A   
ATOM    697  N   LYS A  76      -1.487   8.730  10.220  1.00 10.00      A   
ATOM    698  HN  LYS A  76      -1.245   7.799  10.427  1.00 10.00      A   
ATOM    699  CA  LYS A  76      -0.438   9.664   9.833  1.00 10.00      A   
ATOM    700  CB  LYS A  76       0.940   9.093  10.179  1.00 10.00      A   
ATOM    701  CG  LYS A  76       1.119   8.756  11.651  1.00 10.00      A   
ATOM    702  CD  LYS A  76       2.451   8.073  11.903  1.00 10.00      A   
ATOM    703  CE  LYS A  76       2.606   7.697  13.365  1.00 10.00      A   
ATOM    704  NZ  LYS A  76       3.880   6.982  13.622  1.00 10.00      A   
ATOM    705  HZ1 LYS A  76       4.643   7.397  13.052  1.00 10.00      A   
ATOM    706  HZ2 LYS A  76       3.788   5.971  13.375  1.00 10.00      A   
ATOM    707  HZ3 LYS A  76       4.135   7.053  14.625  1.00 10.00      A   
ATOM    708  C   LYS A  76      -0.513  10.002   8.345  1.00 10.00      A   
ATOM    709  O   LYS A  76      -0.913   9.171   7.533  1.00 10.00      A   
ATOM    710  N   PRO A  77      -0.138  11.235   7.972  1.00 10.00      A   
ATOM    711  CA  PRO A  77      -0.167  11.689   6.581  1.00 10.00      A   
ATOM    712  CB  PRO A  77      -0.043  13.219   6.693  1.00 10.00      A   
ATOM    713  CG  PRO A  77      -0.132  13.531   8.154  1.00 10.00      A   
ATOM    714  CD  PRO A  77       0.319  12.295   8.871  1.00 10.00      A   
ATOM    715  C   PRO A  77       0.998  11.138   5.757  1.00 10.00      A   
ATOM    716  O   PRO A  77       1.946  10.568   6.299  1.00 10.00      A   
ATOM    717  N   HIS A  78       0.917  11.343   4.447  1.00 10.00      A   
ATOM    718  HN  HIS A  78       0.125  11.805   4.095  1.00 10.00      A   
ATOM    719  CA  HIS A  78       1.939  10.893   3.499  1.00 10.00      A   
ATOM    720  CB  HIS A  78       1.528  11.333   2.083  1.00 10.00      A   
ATOM    721  CG  HIS A  78       2.493  10.998   0.981  1.00 10.00      A   
ATOM    722  ND1 HIS A  78       2.774  11.842  -0.073  1.00 10.00      A   
ATOM    723  HD1 HIS A  78       2.392  12.743  -0.218  1.00 10.00      A   
ATOM    724  CD2 HIS A  78       3.234   9.880   0.767  1.00 10.00      A   
ATOM    725  CE1 HIS A  78       3.652  11.222  -0.874  1.00 10.00      A   
ATOM    726  NE2 HIS A  78       3.965  10.027  -0.407  1.00 10.00      A   
ATOM    727  C   HIS A  78       3.314  11.457   3.848  1.00 10.00      A   
ATOM    728  O   HIS A  78       4.328  10.764   3.745  1.00 10.00      A   
ATOM    729  N   PHE A  79       3.339  12.705   4.300  1.00 10.00      A   
ATOM    730  HN  PHE A  79       2.494  13.190   4.397  1.00 10.00      A   
ATOM    731  CA  PHE A  79       4.587  13.373   4.647  1.00 10.00      A   
ATOM    732  CB  PHE A  79       4.388  14.884   4.779  1.00 10.00      A   
ATOM    733  CG  PHE A  79       4.820  15.643   3.557  1.00 10.00      A   
ATOM    734  CD1 PHE A  79       4.008  15.703   2.437  1.00 10.00      A   
ATOM    735  CD2 PHE A  79       6.043  16.285   3.526  1.00 10.00      A   
ATOM    736  CE1 PHE A  79       4.413  16.392   1.307  1.00 10.00      A   
ATOM    737  CE2 PHE A  79       6.454  16.976   2.403  1.00 10.00      A   
ATOM    738  CZ  PHE A  79       5.638  17.031   1.291  1.00 10.00      A   
ATOM    739  C   PHE A  79       5.261  12.790   5.889  1.00 10.00      A   
ATOM    740  O   PHE A  79       6.389  13.161   6.217  1.00 10.00      A   
ATOM    741  N   ALA A  80       4.582  11.878   6.577  1.00 10.00      A   
ATOM    742  HN  ALA A  80       3.683  11.614   6.275  1.00 10.00      A   
ATOM    743  CA  ALA A  80       5.156  11.256   7.769  1.00 10.00      A   
ATOM    744  CB  ALA A  80       4.092  10.520   8.569  1.00 10.00      A   
ATOM    745  C   ALA A  80       6.274  10.304   7.370  1.00 10.00      A   
ATOM    746  O   ALA A  80       7.266  10.143   8.085  1.00 10.00      A   
ATOM    747  N   ASP A  81       6.115   9.707   6.197  1.00 10.00      A   
ATOM    748  HN  ASP A  81       5.309   9.904   5.675  1.00 10.00      A   
ATOM    749  CA  ASP A  81       7.083   8.759   5.659  1.00 10.00      A   
ATOM    750  CB  ASP A  81       6.536   8.122   4.378  1.00 10.00      A   
ATOM    751  CG  ASP A  81       5.383   7.165   4.609  1.00 10.00      A   
ATOM    752  OD1 ASP A  81       4.814   7.150   5.720  1.00 10.00      A   
ATOM    753  OD2 ASP A  81       5.033   6.422   3.664  1.00 10.00      A   
ATOM    754  C   ASP A  81       8.413   9.436   5.339  1.00 10.00      A   
ATOM    755  O   ASP A  81       9.447   8.778   5.246  1.00 10.00      A   
ATOM    756  N   PHE A  82       8.377  10.754   5.172  1.00 10.00      A   
ATOM    757  HN  PHE A  82       7.523  11.222   5.273  1.00 10.00      A   
ATOM    758  CA  PHE A  82       9.574  11.523   4.844  1.00 10.00      A   
ATOM    759  CB  PHE A  82       9.231  12.707   3.933  1.00 10.00      A   
ATOM    760  CG  PHE A  82       8.387  12.341   2.745  1.00 10.00      A   
ATOM    761  CD1 PHE A  82       8.636  11.184   2.022  1.00 10.00      A   
ATOM    762  CD2 PHE A  82       7.337  13.154   2.353  1.00 10.00      A   
ATOM    763  CE1 PHE A  82       7.855  10.846   0.934  1.00 10.00      A   
ATOM    764  CE2 PHE A  82       6.553  12.825   1.266  1.00 10.00      A   
ATOM    765  CZ  PHE A  82       6.811  11.669   0.555  1.00 10.00      A   
ATOM    766  C   PHE A  82      10.296  11.999   6.102  1.00 10.00      A   
ATOM    767  O   PHE A  82      11.200  12.835   6.033  1.00 10.00      A   
ATOM    768  N   ASN A  83       9.876  11.467   7.250  1.00 10.00      A   
ATOM    769  HN  ASN A  83       9.135  10.824   7.228  1.00 10.00      A   
ATOM    770  CA  ASN A  83      10.474  11.799   8.542  1.00 10.00      A   
ATOM    771  CB  ASN A  83      11.979  11.495   8.560  1.00 10.00      A   
ATOM    772  CG  ASN A  83      12.293  10.042   8.868  1.00 10.00      A   
ATOM    773  OD1 ASN A  83      11.593   9.390   9.645  1.00 10.00      A   
ATOM    774  ND2 ASN A  83      13.343   9.523   8.254  1.00 10.00      A   
ATOM    775 HD21 ASN A  83      13.851  10.095   7.640  1.00 10.00      A   
ATOM    776 HD22 ASN A  83      13.575   8.589   8.438  1.00 10.00      A   
ATOM    777  C   ASN A  83      10.212  13.243   8.954  1.00 10.00      A   
ATOM    778  O   ASN A  83      10.849  13.757   9.871  1.00 10.00      A   
ATOM    779  N   LEU A  84       9.261  13.891   8.293  1.00 10.00      A   
ATOM    780  HN  LEU A  84       8.775  13.429   7.576  1.00 10.00      A   
ATOM    781  CA  LEU A  84       8.934  15.277   8.609  1.00 10.00      A   
ATOM    782  CB  LEU A  84       8.299  15.993   7.413  1.00 10.00      A   
ATOM    783  CG  LEU A  84       9.241  16.341   6.254  1.00 10.00      A   
ATOM    784  CD1 LEU A  84       8.659  17.465   5.411  1.00 10.00      A   
ATOM    785  CD2 LEU A  84      10.620  16.721   6.772  1.00 10.00      A   
ATOM    786  C   LEU A  84       8.033  15.364   9.833  1.00 10.00      A   
ATOM    787  O   LEU A  84       7.973  16.397  10.501  1.00 10.00      A   
ATOM    788  N   VAL A  85       7.344  14.269  10.123  1.00 10.00      A   
ATOM    789  HN  VAL A  85       7.439  13.481   9.553  1.00 10.00      A   
ATOM    790  CA  VAL A  85       6.455  14.204  11.273  1.00 10.00      A   
ATOM    791  CB  VAL A  85       5.202  13.348  10.959  1.00 10.00      A   
ATOM    792  CG1 VAL A  85       4.379  13.093  12.212  1.00 10.00      A   
ATOM    793  CG2 VAL A  85       4.349  14.028   9.896  1.00 10.00      A   
ATOM    794  C   VAL A  85       7.205  13.617  12.470  1.00 10.00      A   
ATOM    795  O   VAL A  85       7.691  12.488  12.412  1.00 10.00      A   
ATOM    796  N   PRO A  86       7.338  14.399  13.555  1.00 10.00      A   
ATOM    797  CA  PRO A  86       8.037  13.969  14.775  1.00 10.00      A   
ATOM    798  CB  PRO A  86       8.038  15.226  15.657  1.00 10.00      A   
ATOM    799  CG  PRO A  86       7.704  16.352  14.737  1.00 10.00      A   
ATOM    800  CD  PRO A  86       6.821  15.770  13.677  1.00 10.00      A   
ATOM    801  C   PRO A  86       7.310  12.828  15.482  1.00 10.00      A   
ATOM    802  O   PRO A  86       6.133  12.569  15.220  1.00 10.00      A   
ATOM    803  N   ASP A  87       8.016  12.143  16.373  1.00 10.00      A   
ATOM    804  HN  ASP A  87       8.948  12.396  16.546  1.00 10.00      A   
ATOM    805  CA  ASP A  87       7.435  11.028  17.110  1.00 10.00      A   
ATOM    806  CB  ASP A  87       8.521  10.095  17.647  1.00 10.00      A   
ATOM    807  CG  ASP A  87       8.005   8.696  17.923  1.00 10.00      A   
ATOM    808  OD1 ASP A  87       8.815   7.831  18.327  1.00 10.00      A   
ATOM    809  OD2 ASP A  87       6.799   8.452  17.729  1.00 10.00      A   
ATOM    810  C   ASP A  87       6.538  11.522  18.239  1.00 10.00      A   
ATOM    811  O   ASP A  87       6.771  12.590  18.813  1.00 10.00      A   
ATOM    812  N   GLY A  88       5.521  10.737  18.558  1.00 10.00      A   
ATOM    813  HN  GLY A  88       5.415   9.879  18.092  1.00 10.00      A   
ATOM    814  CA  GLY A  88       4.586  11.113  19.595  1.00 10.00      A   
ATOM    815  C   GLY A  88       3.536  12.059  19.059  1.00 10.00      A   
ATOM    816  O   GLY A  88       2.826  12.712  19.820  1.00 10.00      A   
ATOM    817  N   TRP A  89       3.450  12.125  17.735  1.00 10.00      A   
ATOM    818  HN  TRP A  89       4.050  11.565  17.195  1.00 10.00      A   
ATOM    819  CA  TRP A  89       2.499  12.989  17.058  1.00 10.00      A   
ATOM    820  CB  TRP A  89       2.813  13.024  15.559  1.00 10.00      A   
ATOM    821  CG  TRP A  89       1.810  13.771  14.733  1.00 10.00      A   
ATOM    822  CD1 TRP A  89       1.703  15.123  14.599  1.00 10.00      A   
ATOM    823  CD2 TRP A  89       0.769  13.205  13.924  1.00 10.00      A   
ATOM    824  NE1 TRP A  89       0.670  15.436  13.753  1.00 10.00      A   
ATOM    825  HE1 TRP A  89       0.393  16.346  13.500  1.00 10.00      A   
ATOM    826  CE2 TRP A  89       0.075  14.275  13.330  1.00 10.00      A   
ATOM    827  CE3 TRP A  89       0.356  11.898  13.643  1.00 10.00      A   
ATOM    828  CZ2 TRP A  89      -1.005  14.082  12.474  1.00 10.00      A   
ATOM    829  CZ3 TRP A  89      -0.717  11.708  12.796  1.00 10.00      A   
ATOM    830  CH2 TRP A  89      -1.386  12.794  12.222  1.00 10.00      A   
ATOM    831  C   TRP A  89       1.074  12.509  17.294  1.00 10.00      A   
ATOM    832  O   TRP A  89       0.195  13.293  17.661  1.00 10.00      A   
ATOM    833  N   GLY A  90       0.851  11.222  17.080  1.00 10.00      A   
ATOM    834  HN  GLY A  90       1.590  10.646  16.785  1.00 10.00      A   
ATOM    835  CA  GLY A  90      -0.468  10.661  17.273  1.00 10.00      A   
ATOM    836  C   GLY A  90      -0.718   9.471  16.372  1.00 10.00      A   
ATOM    837  O   GLY A  90       0.220   8.895  15.819  1.00 10.00      A   
ATOM    838  N   GLY A  91      -1.982   9.109  16.217  1.00 10.00      A   
ATOM    839  HN  GLY A  91      -2.688   9.615  16.680  1.00 10.00      A   
ATOM    840  CA  GLY A  91      -2.338   7.981  15.383  1.00 10.00      A   
ATOM    841  C   GLY A  91      -2.379   6.697  16.183  1.00 10.00      A   
ATOM    842  O   GLY A  91      -2.054   5.629  15.675  1.00 10.00      A   
ATOM    843  N   TYR A  92      -2.773   6.803  17.444  1.00 10.00      A   
ATOM    844  HN  TYR A  92      -3.031   7.686  17.791  1.00 10.00      A   
ATOM    845  CA  TYR A  92      -2.844   5.640  18.321  1.00 10.00      A   
ATOM    846  CB  TYR A  92      -2.718   6.061  19.788  1.00 10.00      A   
ATOM    847  CG  TYR A  92      -1.467   6.864  20.081  1.00 10.00      A   
ATOM    848  CD1 TYR A  92      -1.521   8.246  20.212  1.00 10.00      A   
ATOM    849  CD2 TYR A  92      -0.234   6.240  20.210  1.00 10.00      A   
ATOM    850  CE1 TYR A  92      -0.379   8.984  20.463  1.00 10.00      A   
ATOM    851  CE2 TYR A  92       0.912   6.969  20.463  1.00 10.00      A   
ATOM    852  CZ  TYR A  92       0.834   8.340  20.587  1.00 10.00      A   
ATOM    853  OH  TYR A  92       1.974   9.066  20.831  1.00 10.00      A   
ATOM    854  HH  TYR A  92       1.784   9.746  21.488  1.00 10.00      A   
ATOM    855  C   TYR A  92      -4.135   4.864  18.089  1.00 10.00      A   
ATOM    856  O   TYR A  92      -5.226   5.423  18.181  1.00 10.00      A   
ATOM    857  N   VAL A  93      -4.013   3.578  17.788  1.00 10.00      A   
ATOM    858  HN  VAL A  93      -3.116   3.176  17.733  1.00 10.00      A   
ATOM    859  CA  VAL A  93      -5.182   2.745  17.532  1.00 10.00      A   
ATOM    860  CB  VAL A  93      -4.863   1.609  16.534  1.00 10.00      A   
ATOM    861  CG1 VAL A  93      -4.035   0.513  17.189  1.00 10.00      A   
ATOM    862  CG2 VAL A  93      -6.134   1.049  15.911  1.00 10.00      A   
ATOM    863  C   VAL A  93      -5.754   2.171  18.832  1.00 10.00      A   
ATOM    864  O   VAL A  93      -6.829   1.573  18.839  1.00 10.00      A   
ATOM    865  N   TYR A  94      -5.030   2.376  19.930  1.00 10.00      A   
ATOM    866  HN  TYR A  94      -4.181   2.862  19.855  1.00 10.00      A   
ATOM    867  CA  TYR A  94      -5.455   1.883  21.241  1.00 10.00      A   
ATOM    868  CB  TYR A  94      -4.496   2.314  22.356  1.00 10.00      A   
ATOM    869  CG  TYR A  94      -4.529   1.394  23.552  1.00 10.00      A   
ATOM    870  CD1 TYR A  94      -3.743   0.253  23.589  1.00 10.00      A   
ATOM    871  CD2 TYR A  94      -5.350   1.660  24.638  1.00 10.00      A   
ATOM    872  CE1 TYR A  94      -3.772  -0.602  24.672  1.00 10.00      A   
ATOM    873  CE2 TYR A  94      -5.384   0.813  25.730  1.00 10.00      A   
ATOM    874  CZ  TYR A  94      -4.594  -0.319  25.741  1.00 10.00      A   
ATOM    875  OH  TYR A  94      -4.629  -1.172  26.822  1.00 10.00      A   
ATOM    876  HH  TYR A  94      -3.766  -1.613  26.909  1.00 10.00      A   
ATOM    877  C   TYR A  94      -6.912   2.241  21.581  1.00 10.00      A   
ATOM    878  O   TYR A  94      -7.698   1.347  21.892  1.00 10.00      A   
ATOM    879  N   PRO A  95      -7.306   3.538  21.523  1.00 10.00      A   
ATOM    880  CA  PRO A  95      -8.689   3.953  21.827  1.00 10.00      A   
ATOM    881  CB  PRO A  95      -8.708   5.435  21.448  1.00 10.00      A   
ATOM    882  CG  PRO A  95      -7.294   5.875  21.584  1.00 10.00      A   
ATOM    883  CD  PRO A  95      -6.452   4.698  21.190  1.00 10.00      A   
ATOM    884  C   PRO A  95      -9.717   3.195  20.989  1.00 10.00      A   
ATOM    885  O   PRO A  95     -10.785   2.822  21.483  1.00 10.00      A   
ATOM    886  N   TRP A  96      -9.380   2.953  19.727  1.00 10.00      A   
ATOM    887  HN  TRP A  96      -8.509   3.256  19.400  1.00 10.00      A   
ATOM    888  CA  TRP A  96     -10.266   2.236  18.822  1.00 10.00      A   
ATOM    889  CB  TRP A  96      -9.741   2.304  17.385  1.00 10.00      A   
ATOM    890  CG  TRP A  96      -9.799   3.678  16.800  1.00 10.00      A   
ATOM    891  CD1 TRP A  96      -8.852   4.655  16.907  1.00 10.00      A   
ATOM    892  CD2 TRP A  96     -10.862   4.234  16.018  1.00 10.00      A   
ATOM    893  NE1 TRP A  96      -9.259   5.786  16.244  1.00 10.00      A   
ATOM    894  HE1 TRP A  96      -8.749   6.625  16.181  1.00 10.00      A   
ATOM    895  CE2 TRP A  96     -10.491   5.552  15.688  1.00 10.00      A   
ATOM    896  CE3 TRP A  96     -12.091   3.746  15.567  1.00 10.00      A   
ATOM    897  CZ2 TRP A  96     -11.306   6.384  14.927  1.00 10.00      A   
ATOM    898  CZ3 TRP A  96     -12.899   4.574  14.812  1.00 10.00      A   
ATOM    899  CH2 TRP A  96     -12.502   5.879  14.498  1.00 10.00      A   
ATOM    900  C   TRP A  96     -10.409   0.790  19.266  1.00 10.00      A   
ATOM    901  O   TRP A  96     -11.520   0.285  19.408  1.00 10.00      A   
ATOM    902  N   ILE A  97      -9.278   0.140  19.507  1.00 10.00      A   
ATOM    903  HN  ILE A  97      -8.424   0.611  19.382  1.00 10.00      A   
ATOM    904  CA  ILE A  97      -9.266  -1.252  19.949  1.00 10.00      A   
ATOM    905  CB  ILE A  97      -7.823  -1.784  20.099  1.00 10.00      A   
ATOM    906  CG1 ILE A  97      -7.083  -1.702  18.762  1.00 10.00      A   
ATOM    907  CG2 ILE A  97      -7.816  -3.216  20.619  1.00 10.00      A   
ATOM    908  CD1 ILE A  97      -7.775  -2.450  17.644  1.00 10.00      A   
ATOM    909  C   ILE A  97     -10.005  -1.404  21.275  1.00 10.00      A   
ATOM    910  O   ILE A  97     -10.716  -2.386  21.495  1.00 10.00      A   
ATOM    911  N   GLU A  98      -9.848  -0.414  22.143  1.00 10.00      A   
ATOM    912  HN  GLU A  98      -9.272   0.346  21.897  1.00 10.00      A   
ATOM    913  CA  GLU A  98     -10.490  -0.412  23.450  1.00 10.00      A   
ATOM    914  CB  GLU A  98     -10.067   0.832  24.232  1.00 10.00      A   
ATOM    915  CG  GLU A  98     -10.741   0.990  25.581  1.00 10.00      A   
ATOM    916  CD  GLU A  98     -10.734   2.424  26.058  1.00 10.00      A   
ATOM    917  OE1 GLU A  98      -9.746   2.838  26.698  1.00 10.00      A   
ATOM    918  OE2 GLU A  98     -11.724   3.144  25.803  1.00 10.00      A   
ATOM    919  C   GLU A  98     -12.010  -0.457  23.328  1.00 10.00      A   
ATOM    920  O   GLU A  98     -12.676  -1.209  24.038  1.00 10.00      A   
ATOM    921  N   ALA A  99     -12.555   0.338  22.419  1.00 10.00      A   
ATOM    922  HN  ALA A  99     -11.973   0.906  21.864  1.00 10.00      A   
ATOM    923  CA  ALA A  99     -13.998   0.392  22.228  1.00 10.00      A   
ATOM    924  CB  ALA A  99     -14.405   1.744  21.667  1.00 10.00      A   
ATOM    925  C   ALA A  99     -14.501  -0.746  21.342  1.00 10.00      A   
ATOM    926  O   ALA A  99     -15.604  -1.260  21.541  1.00 10.00      A   
ATOM    927  N   MET A 100     -13.690  -1.140  20.369  1.00 10.00      A   
ATOM    928  HN  MET A 100     -12.820  -0.693  20.261  1.00 10.00      A   
ATOM    929  CA  MET A 100     -14.059  -2.206  19.444  1.00 10.00      A   
ATOM    930  CB  MET A 100     -13.079  -2.270  18.269  1.00 10.00      A   
ATOM    931  CG  MET A 100     -13.226  -1.153  17.251  1.00 10.00      A   
ATOM    932  SD  MET A 100     -11.995  -1.261  15.937  1.00 10.00      A   
ATOM    933  CE  MET A 100     -12.413   0.191  14.976  1.00 10.00      A   
ATOM    934  C   MET A 100     -14.120  -3.570  20.121  1.00 10.00      A   
ATOM    935  O   MET A 100     -14.998  -4.375  19.821  1.00 10.00      A   
ATOM    936  N   SER A 101     -13.196  -3.816  21.040  1.00 10.00      A   
ATOM    937  HN  SER A 101     -12.543  -3.117  21.259  1.00 10.00      A   
ATOM    938  CA  SER A 101     -13.114  -5.097  21.740  1.00 10.00      A   
ATOM    939  CB  SER A 101     -11.925  -5.102  22.702  1.00 10.00      A   
ATOM    940  OG  SER A 101     -11.845  -3.883  23.414  1.00 10.00      A   
ATOM    941  HG  SER A 101     -11.299  -3.258  22.918  1.00 10.00      A   
ATOM    942  C   SER A 101     -14.403  -5.485  22.468  1.00 10.00      A   
ATOM    943  O   SER A 101     -14.796  -6.651  22.461  1.00 10.00      A   
ATOM    944  N   SER A 102     -15.067  -4.513  23.076  1.00 10.00      A   
ATOM    945  HN  SER A 102     -14.718  -3.598  23.042  1.00 10.00      A   
ATOM    946  CA  SER A 102     -16.292  -4.777  23.814  1.00 10.00      A   
ATOM    947  CB  SER A 102     -16.319  -3.909  25.076  1.00 10.00      A   
ATOM    948  OG  SER A 102     -15.871  -2.588  24.793  1.00 10.00      A   
ATOM    949  HG  SER A 102     -15.120  -2.372  25.362  1.00 10.00      A   
ATOM    950  C   SER A 102     -17.544  -4.534  22.968  1.00 10.00      A   
ATOM    951  O   SER A 102     -18.656  -4.484  23.497  1.00 10.00      A   
ATOM    952  N   SER A 103     -17.374  -4.396  21.657  1.00 10.00      A   
ATOM    953  HN  SER A 103     -16.472  -4.467  21.275  1.00 10.00      A   
ATOM    954  CA  SER A 103     -18.511  -4.141  20.784  1.00 10.00      A   
ATOM    955  CB  SER A 103     -18.528  -2.671  20.369  1.00 10.00      A   
ATOM    956  OG  SER A 103     -18.334  -1.827  21.491  1.00 10.00      A   
ATOM    957  HG  SER A 103     -17.389  -1.664  21.607  1.00 10.00      A   
ATOM    958  C   SER A 103     -18.531  -5.048  19.553  1.00 10.00      A   
ATOM    959  O   SER A 103     -19.524  -5.733  19.291  1.00 10.00      A   
ATOM    960  N   TYR A 104     -17.434  -5.063  18.808  1.00 10.00      A   
ATOM    961  HN  TYR A 104     -16.653  -4.537  19.091  1.00 10.00      A   
ATOM    962  CA  TYR A 104     -17.342  -5.867  17.596  1.00 10.00      A   
ATOM    963  CB  TYR A 104     -16.473  -5.177  16.542  1.00 10.00      A   
ATOM    964  CG  TYR A 104     -17.003  -3.853  16.048  1.00 10.00      A   
ATOM    965  CD1 TYR A 104     -16.394  -2.663  16.416  1.00 10.00      A   
ATOM    966  CD2 TYR A 104     -18.096  -3.791  15.197  1.00 10.00      A   
ATOM    967  CE1 TYR A 104     -16.854  -1.451  15.954  1.00 10.00      A   
ATOM    968  CE2 TYR A 104     -18.568  -2.578  14.731  1.00 10.00      A   
ATOM    969  CZ  TYR A 104     -17.941  -1.413  15.112  1.00 10.00      A   
ATOM    970  OH  TYR A 104     -18.395  -0.203  14.640  1.00 10.00      A   
ATOM    971  HH  TYR A 104     -19.354  -0.251  14.502  1.00 10.00      A   
ATOM    972  C   TYR A 104     -16.786  -7.254  17.885  1.00 10.00      A   
ATOM    973  O   TYR A 104     -15.624  -7.532  17.607  1.00 10.00      A   
ATOM    974  N   THR A 105     -17.611  -8.121  18.443  1.00 10.00      A   
ATOM    975  HN  THR A 105     -18.527  -7.847  18.663  1.00 10.00      A   
ATOM    976  CA  THR A 105     -17.188  -9.476  18.744  1.00 10.00      A   
ATOM    977  CB  THR A 105     -18.186 -10.173  19.686  1.00 10.00      A   
ATOM    978  OG1 THR A 105     -19.320  -9.313  19.907  1.00 10.00      A   
ATOM    979  HG1 THR A 105     -19.836  -9.657  20.647  1.00 10.00      A   
ATOM    980  CG2 THR A 105     -17.520 -10.460  21.021  1.00 10.00      A   
ATOM    981  C   THR A 105     -17.042 -10.283  17.453  1.00 10.00      A   
ATOM    982  O   THR A 105     -16.317 -11.281  17.399  1.00 10.00      A   
ATOM    983  N   TRP A 106     -17.723  -9.825  16.410  1.00 10.00      A   
ATOM    984  HN  TRP A 106     -18.278  -9.022  16.523  1.00 10.00      A   
ATOM    985  CA  TRP A 106     -17.684 -10.480  15.113  1.00 10.00      A   
ATOM    986  CB  TRP A 106     -19.084 -10.544  14.498  1.00 10.00      A   
ATOM    987  CG  TRP A 106     -19.879 -11.730  14.945  1.00 10.00      A   
ATOM    988  CD1 TRP A 106     -20.638 -11.830  16.073  1.00 10.00      A   
ATOM    989  CD2 TRP A 106     -19.989 -12.991  14.274  1.00 10.00      A   
ATOM    990  NE1 TRP A 106     -21.215 -13.072  16.145  1.00 10.00      A   
ATOM    991  HE1 TRP A 106     -21.807 -13.385  16.865  1.00 10.00      A   
ATOM    992  CE2 TRP A 106     -20.831 -13.805  15.055  1.00 10.00      A   
ATOM    993  CE3 TRP A 106     -19.457 -13.510  13.088  1.00 10.00      A   
ATOM    994  CZ2 TRP A 106     -21.153 -15.109  14.690  1.00 10.00      A   
ATOM    995  CZ3 TRP A 106     -19.776 -14.805  12.728  1.00 10.00      A   
ATOM    996  CH2 TRP A 106     -20.617 -15.590  13.525  1.00 10.00      A   
ATOM    997  C   TRP A 106     -16.721  -9.781  14.154  1.00 10.00      A   
ATOM    998  O   TRP A 106     -16.840  -9.926  12.940  1.00 10.00      A   
ATOM    999  N   LEU A 107     -15.773  -9.021  14.700  1.00 10.00      A   
ATOM   1000  HN  LEU A 107     -15.730  -8.932  15.675  1.00 10.00      A   
ATOM   1001  CA  LEU A 107     -14.788  -8.326  13.877  1.00 10.00      A   
ATOM   1002  CB  LEU A 107     -14.022  -7.292  14.704  1.00 10.00      A   
ATOM   1003  CG  LEU A 107     -13.451  -6.096  13.939  1.00 10.00      A   
ATOM   1004  CD1 LEU A 107     -14.540  -5.403  13.139  1.00 10.00      A   
ATOM   1005  CD2 LEU A 107     -12.795  -5.115  14.898  1.00 10.00      A   
ATOM   1006  C   LEU A 107     -13.829  -9.346  13.282  1.00 10.00      A   
ATOM   1007  O   LEU A 107     -13.273 -10.177  14.004  1.00 10.00      A   
ATOM   1008  N   GLU A 108     -13.642  -9.287  11.971  1.00 10.00      A   
ATOM   1009  HN  GLU A 108     -14.088  -8.585  11.450  1.00 10.00      A   
ATOM   1010  CA  GLU A 108     -12.778 -10.240  11.292  1.00 10.00      A   
ATOM   1011  CB  GLU A 108     -13.593 -11.090  10.309  1.00 10.00      A   
ATOM   1012  CG  GLU A 108     -14.858 -11.705  10.899  1.00 10.00      A   
ATOM   1013  CD  GLU A 108     -15.567 -12.633   9.935  1.00 10.00      A   
ATOM   1014  OE1 GLU A 108     -15.756 -12.249   8.764  1.00 10.00      A   
ATOM   1015  OE2 GLU A 108     -15.937 -13.757  10.339  1.00 10.00      A   
ATOM   1016  C   GLU A 108     -11.613  -9.577  10.555  1.00 10.00      A   
ATOM   1017  O   GLU A 108     -10.497 -10.103  10.551  1.00 10.00      A   
ATOM   1018  N   GLU A 109     -11.865  -8.434   9.928  1.00 10.00      A   
ATOM   1019  HN  GLU A 109     -12.759  -8.030   9.994  1.00 10.00      A   
ATOM   1020  CA  GLU A 109     -10.832  -7.749   9.164  1.00 10.00      A   
ATOM   1021  CB  GLU A 109     -11.293  -7.510   7.724  1.00 10.00      A   
ATOM   1022  CG  GLU A 109     -11.416  -8.761   6.873  1.00 10.00      A   
ATOM   1023  CD  GLU A 109     -11.865  -8.449   5.459  1.00 10.00      A   
ATOM   1024  OE1 GLU A 109     -11.119  -7.755   4.731  1.00 10.00      A   
ATOM   1025  OE2 GLU A 109     -12.971  -8.880   5.074  1.00 10.00      A   
ATOM   1026  C   GLU A 109     -10.434  -6.419   9.785  1.00 10.00      A   
ATOM   1027  O   GLU A 109     -11.261  -5.517   9.934  1.00 10.00      A   
ATOM   1028  N   ILE A 110      -9.162  -6.305  10.135  1.00 10.00      A   
ATOM   1029  HN  ILE A 110      -8.563  -7.074  10.014  1.00 10.00      A   
ATOM   1030  CA  ILE A 110      -8.620  -5.081  10.703  1.00 10.00      A   
ATOM   1031  CB  ILE A 110      -8.204  -5.254  12.183  1.00 10.00      A   
ATOM   1032  CG1 ILE A 110      -9.434  -5.538  13.051  1.00 10.00      A   
ATOM   1033  CG2 ILE A 110      -7.469  -4.016  12.684  1.00 10.00      A   
ATOM   1034  CD1 ILE A 110      -9.135  -5.658  14.530  1.00 10.00      A   
ATOM   1035  C   ILE A 110      -7.415  -4.639   9.882  1.00 10.00      A   
ATOM   1036  O   ILE A 110      -6.380  -5.314   9.868  1.00 10.00      A   
ATOM   1037  N   ARG A 111      -7.564  -3.525   9.179  1.00 10.00      A   
ATOM   1038  HN  ARG A 111      -8.416  -3.034   9.230  1.00 10.00      A   
ATOM   1039  CA  ARG A 111      -6.493  -2.996   8.347  1.00 10.00      A   
ATOM   1040  CB  ARG A 111      -6.864  -3.094   6.859  1.00 10.00      A   
ATOM   1041  CG  ARG A 111      -7.310  -4.482   6.426  1.00 10.00      A   
ATOM   1042  CD  ARG A 111      -7.625  -4.544   4.937  1.00 10.00      A   
ATOM   1043  NE  ARG A 111      -8.379  -5.756   4.599  1.00 10.00      A   
ATOM   1044  HE  ARG A 111      -9.339  -5.756   4.806  1.00 10.00      A   
ATOM   1045  CZ  ARG A 111      -7.852  -6.845   4.029  1.00 10.00      A   
ATOM   1046  NH1 ARG A 111      -6.560  -6.887   3.734  1.00 10.00      A   
ATOM   1047 HH11 ARG A 111      -5.948  -6.069   3.935  1.00 10.00      A   
ATOM   1048 HH12 ARG A 111      -6.142  -7.752   3.296  1.00 10.00      A   
ATOM   1049  NH2 ARG A 111      -8.620  -7.905   3.792  1.00 10.00      A   
ATOM   1050 HH21 ARG A 111      -9.643  -7.884   4.052  1.00 10.00      A   
ATOM   1051 HH22 ARG A 111      -8.218  -8.760   3.349  1.00 10.00      A   
ATOM   1052  C   ARG A 111      -6.176  -1.556   8.745  1.00 10.00      A   
ATOM   1053  O   ARG A 111      -7.084  -0.751   8.965  1.00 10.00      A   
ATOM   1054  N   LEU A 112      -4.892  -1.248   8.877  1.00 10.00      A   
ATOM   1055  HN  LEU A 112      -4.214  -1.938   8.707  1.00 10.00      A   
ATOM   1056  CA  LEU A 112      -4.463   0.094   9.259  1.00 10.00      A   
ATOM   1057  CB  LEU A 112      -3.993   0.117  10.717  1.00 10.00      A   
ATOM   1058  CG  LEU A 112      -4.992  -0.335  11.785  1.00 10.00      A   
ATOM   1059  CD1 LEU A 112      -4.300  -0.436  13.135  1.00 10.00      A   
ATOM   1060  CD2 LEU A 112      -6.168   0.628  11.861  1.00 10.00      A   
ATOM   1061  C   LEU A 112      -3.312   0.572   8.393  1.00 10.00      A   
ATOM   1062  O   LEU A 112      -2.515  -0.229   7.903  1.00 10.00      A   
ATOM   1063  N   LYS A 113      -3.231   1.881   8.211  1.00 10.00      A   
ATOM   1064  HN  LYS A 113      -3.929   2.462   8.591  1.00 10.00      A   
ATOM   1065  CA  LYS A 113      -2.154   2.482   7.446  1.00 10.00      A   
ATOM   1066  CB  LYS A 113      -2.612   2.885   6.041  1.00 10.00      A   
ATOM   1067  CG  LYS A 113      -1.458   3.151   5.085  1.00 10.00      A   
ATOM   1068  CD  LYS A 113      -1.845   4.112   3.973  1.00 10.00      A   
ATOM   1069  CE  LYS A 113      -0.647   4.441   3.093  1.00 10.00      A   
ATOM   1070  NZ  LYS A 113      -0.919   5.578   2.178  1.00 10.00      A   
ATOM   1071  HZ1 LYS A 113      -0.087   5.768   1.578  1.00 10.00      A   
ATOM   1072  HZ2 LYS A 113      -1.138   6.437   2.728  1.00 10.00      A   
ATOM   1073  HZ3 LYS A 113      -1.732   5.362   1.570  1.00 10.00      A   
ATOM   1074  C   LYS A 113      -1.615   3.694   8.188  1.00 10.00      A   
ATOM   1075  O   LYS A 113      -2.362   4.630   8.477  1.00 10.00      A   
ATOM   1076  N   ARG A 114      -0.322   3.658   8.507  1.00 10.00      A   
ATOM   1077  HN  ARG A 114       0.207   2.864   8.249  1.00 10.00      A   
ATOM   1078  CA  ARG A 114       0.340   4.746   9.228  1.00 10.00      A   
ATOM   1079  CB  ARG A 114       0.385   6.029   8.391  1.00 10.00      A   
ATOM   1080  CG  ARG A 114       1.317   5.960   7.194  1.00 10.00      A   
ATOM   1081  CD  ARG A 114       1.297   7.254   6.398  1.00 10.00      A   
ATOM   1082  NE  ARG A 114       2.131   7.167   5.204  1.00 10.00      A   
ATOM   1083  HE  ARG A 114       3.088   6.940   5.334  1.00 10.00      A   
ATOM   1084  CZ  ARG A 114       1.689   7.403   3.971  1.00 10.00      A   
ATOM   1085  NH1 ARG A 114       0.424   7.755   3.773  1.00 10.00      A   
ATOM   1086 HH11 ARG A 114      -0.231   7.846   4.582  1.00 10.00      A   
ATOM   1087 HH12 ARG A 114       0.072   7.951   2.804  1.00 10.00      A   
ATOM   1088  NH2 ARG A 114       2.504   7.258   2.937  1.00 10.00      A   
ATOM   1089 HH21 ARG A 114       3.498   6.958   3.087  1.00 10.00      A   
ATOM   1090 HH22 ARG A 114       2.150   7.432   1.964  1.00 10.00      A   
ATOM   1091  C   ARG A 114      -0.327   5.000  10.575  1.00 10.00      A   
ATOM   1092  O   ARG A 114      -0.755   6.116  10.878  1.00 10.00      A   
ATOM   1093  N   MET A 115      -0.430   3.948  11.374  1.00 10.00      A   
ATOM   1094  HN  MET A 115      -0.071   3.087  11.075  1.00 10.00      A   
ATOM   1095  CA  MET A 115      -1.045   4.039  12.689  1.00 10.00      A   
ATOM   1096  CB  MET A 115      -2.424   3.365  12.686  1.00 10.00      A   
ATOM   1097  CG  MET A 115      -3.518   4.174  12.005  1.00 10.00      A   
ATOM   1098  SD  MET A 115      -4.171   5.488  13.054  1.00 10.00      A   
ATOM   1099  CE  MET A 115      -5.179   4.536  14.189  1.00 10.00      A   
ATOM   1100  C   MET A 115      -0.150   3.386  13.732  1.00 10.00      A   
ATOM   1101  O   MET A 115       0.470   2.357  13.467  1.00 10.00      A   
ATOM   1102  N   VAL A 116      -0.078   3.990  14.906  1.00 10.00      A   
ATOM   1103  HN  VAL A 116      -0.595   4.814  15.054  1.00 10.00      A   
ATOM   1104  CA  VAL A 116       0.736   3.462  15.989  1.00 10.00      A   
ATOM   1105  CB  VAL A 116       1.012   4.521  17.075  1.00 10.00      A   
ATOM   1106  CG1 VAL A 116       1.980   3.978  18.116  1.00 10.00      A   
ATOM   1107  CG2 VAL A 116       1.563   5.791  16.448  1.00 10.00      A   
ATOM   1108  C   VAL A 116       0.050   2.258  16.615  1.00 10.00      A   
ATOM   1109  O   VAL A 116      -0.998   2.382  17.253  1.00 10.00      A   
ATOM   1110  N   VAL A 117       0.645   1.102  16.420  1.00 10.00      A   
ATOM   1111  HN  VAL A 117       1.498   1.082  15.929  1.00 10.00      A   
ATOM   1112  CA  VAL A 117       0.101  -0.134  16.947  1.00 10.00      A   
ATOM   1113  CB  VAL A 117      -0.029  -1.213  15.847  1.00 10.00      A   
ATOM   1114  CG1 VAL A 117      -0.589  -2.504  16.423  1.00 10.00      A   
ATOM   1115  CG2 VAL A 117      -0.899  -0.717  14.700  1.00 10.00      A   
ATOM   1116  C   VAL A 117       1.000  -0.651  18.059  1.00 10.00      A   
ATOM   1117  O   VAL A 117       2.138  -1.033  17.817  1.00 10.00      A   
ATOM   1118  N   THR A 118       0.495  -0.635  19.280  1.00 10.00      A   
ATOM   1119  HN  THR A 118      -0.411  -0.294  19.426  1.00 10.00      A   
ATOM   1120  CA  THR A 118       1.260  -1.111  20.417  1.00 10.00      A   
ATOM   1121  CB  THR A 118       0.887  -0.316  21.686  1.00 10.00      A   
ATOM   1122  OG1 THR A 118       0.056   0.801  21.328  1.00 10.00      A   
ATOM   1123  HG1 THR A 118      -0.098   1.346  22.111  1.00 10.00      A   
ATOM   1124  CG2 THR A 118       2.137   0.201  22.374  1.00 10.00      A   
ATOM   1125  C   THR A 118       0.983  -2.597  20.642  1.00 10.00      A   
ATOM   1126  O   THR A 118      -0.072  -3.101  20.249  1.00 10.00      A   
ATOM   1127  N   ASP A 119       1.926  -3.298  21.268  1.00 10.00      A   
ATOM   1128  HN  ASP A 119       2.749  -2.845  21.548  1.00 10.00      A   
ATOM   1129  CA  ASP A 119       1.769  -4.733  21.538  1.00 10.00      A   
ATOM   1130  CB  ASP A 119       3.003  -5.303  22.254  1.00 10.00      A   
ATOM   1131  CG  ASP A 119       4.273  -5.298  21.421  1.00 10.00      A   
ATOM   1132  OD1 ASP A 119       4.373  -6.087  20.462  1.00 10.00      A   
ATOM   1133  OD2 ASP A 119       5.196  -4.513  21.742  1.00 10.00      A   
ATOM   1134  C   ASP A 119       0.535  -4.981  22.398  1.00 10.00      A   
ATOM   1135  O   ASP A 119      -0.141  -6.005  22.272  1.00 10.00      A   
ATOM   1136  N   ASP A 120       0.240  -4.024  23.266  1.00 10.00      A   
ATOM   1137  HN  ASP A 120       0.820  -3.238  23.318  1.00 10.00      A   
ATOM   1138  CA  ASP A 120      -0.908  -4.116  24.161  1.00 10.00      A   
ATOM   1139  CB  ASP A 120      -0.947  -2.927  25.121  1.00 10.00      A   
ATOM   1140  CG  ASP A 120      -1.669  -3.257  26.409  1.00 10.00      A   
ATOM   1141  OD1 ASP A 120      -1.657  -4.437  26.812  1.00 10.00      A   
ATOM   1142  OD2 ASP A 120      -2.238  -2.337  27.034  1.00 10.00      A   
ATOM   1143  C   ASP A 120      -2.221  -4.222  23.389  1.00 10.00      A   
ATOM   1144  O   ASP A 120      -3.115  -4.983  23.770  1.00 10.00      A   
ATOM   1145  N   CYS A 121      -2.331  -3.471  22.294  1.00 10.00      A   
ATOM   1146  HN  CYS A 121      -1.586  -2.891  22.030  1.00 10.00      A   
ATOM   1147  CA  CYS A 121      -3.533  -3.497  21.469  1.00 10.00      A   
ATOM   1148  CB  CYS A 121      -3.452  -2.429  20.377  1.00 10.00      A   
ATOM   1149  SG  CYS A 121      -2.494  -0.968  20.830  1.00 10.00      A   
ATOM   1150  HG  CYS A 121      -2.998   0.071  20.177  1.00 10.00      A   
ATOM   1151  C   CYS A 121      -3.691  -4.871  20.834  1.00 10.00      A   
ATOM   1152  O   CYS A 121      -4.798  -5.402  20.743  1.00 10.00      A   
ATOM   1153  N   LEU A 122      -2.568  -5.447  20.420  1.00 10.00      A   
ATOM   1154  HN  LEU A 122      -1.719  -4.967  20.530  1.00 10.00      A   
ATOM   1155  CA  LEU A 122      -2.561  -6.767  19.805  1.00 10.00      A   
ATOM   1156  CB  LEU A 122      -1.155  -7.139  19.330  1.00 10.00      A   
ATOM   1157  CG  LEU A 122      -0.558  -6.240  18.244  1.00 10.00      A   
ATOM   1158  CD1 LEU A 122       0.915  -6.550  18.043  1.00 10.00      A   
ATOM   1159  CD2 LEU A 122      -1.321  -6.392  16.937  1.00 10.00      A   
ATOM   1160  C   LEU A 122      -3.098  -7.813  20.777  1.00 10.00      A   
ATOM   1161  O   LEU A 122      -3.901  -8.669  20.398  1.00 10.00      A   
ATOM   1162  N   GLU A 123      -2.658  -7.737  22.031  1.00 10.00      A   
ATOM   1163  HN  GLU A 123      -2.000  -7.050  22.269  1.00 10.00      A   
ATOM   1164  CA  GLU A 123      -3.121  -8.665  23.054  1.00 10.00      A   
ATOM   1165  CB  GLU A 123      -2.399  -8.416  24.375  1.00 10.00      A   
ATOM   1166  CG  GLU A 123      -1.315  -9.430  24.689  1.00 10.00      A   
ATOM   1167  CD  GLU A 123      -1.290  -9.803  26.152  1.00 10.00      A   
ATOM   1168  OE1 GLU A 123      -0.850  -8.969  26.972  1.00 10.00      A   
ATOM   1169  OE2 GLU A 123      -1.724 -10.921  26.496  1.00 10.00      A   
ATOM   1170  C   GLU A 123      -4.628  -8.533  23.248  1.00 10.00      A   
ATOM   1171  O   GLU A 123      -5.330  -9.522  23.438  1.00 10.00      A   
ATOM   1172  N   LEU A 124      -5.116  -7.298  23.189  1.00 10.00      A   
ATOM   1173  HN  LEU A 124      -4.502  -6.548  23.028  1.00 10.00      A   
ATOM   1174  CA  LEU A 124      -6.536  -7.029  23.345  1.00 10.00      A   
ATOM   1175  CB  LEU A 124      -6.794  -5.523  23.404  1.00 10.00      A   
ATOM   1176  CG  LEU A 124      -6.389  -4.810  24.696  1.00 10.00      A   
ATOM   1177  CD1 LEU A 124      -6.530  -3.304  24.542  1.00 10.00      A   
ATOM   1178  CD2 LEU A 124      -7.226  -5.311  25.864  1.00 10.00      A   
ATOM   1179  C   LEU A 124      -7.317  -7.637  22.187  1.00 10.00      A   
ATOM   1180  O   LEU A 124      -8.382  -8.217  22.382  1.00 10.00      A   
ATOM   1181  N   ILE A 125      -6.772  -7.504  20.984  1.00 10.00      A   
ATOM   1182  HN  ILE A 125      -5.917  -7.026  20.897  1.00 10.00      A   
ATOM   1183  CA  ILE A 125      -7.401  -8.040  19.784  1.00 10.00      A   
ATOM   1184  CB  ILE A 125      -6.595  -7.675  18.512  1.00 10.00      A   
ATOM   1185  CG1 ILE A 125      -6.695  -6.176  18.214  1.00 10.00      A   
ATOM   1186  CG2 ILE A 125      -7.051  -8.493  17.307  1.00 10.00      A   
ATOM   1187  CD1 ILE A 125      -5.880  -5.731  17.018  1.00 10.00      A   
ATOM   1188  C   ILE A 125      -7.544  -9.556  19.867  1.00 10.00      A   
ATOM   1189  O   ILE A 125      -8.631 -10.096  19.659  1.00 10.00      A   
ATOM   1190  N   ALA A 126      -6.445 -10.224  20.197  1.00 10.00      A   
ATOM   1191  HN  ALA A 126      -5.623  -9.719  20.378  1.00 10.00      A   
ATOM   1192  CA  ALA A 126      -6.409 -11.680  20.290  1.00 10.00      A   
ATOM   1193  CB  ALA A 126      -5.003 -12.147  20.632  1.00 10.00      A   
ATOM   1194  C   ALA A 126      -7.415 -12.246  21.292  1.00 10.00      A   
ATOM   1195  O   ALA A 126      -8.042 -13.273  21.034  1.00 10.00      A   
ATOM   1196  N   LYS A 127      -7.582 -11.576  22.421  1.00 10.00      A   
ATOM   1197  HN  LYS A 127      -7.076 -10.745  22.567  1.00 10.00      A   
ATOM   1198  CA  LYS A 127      -8.492 -12.058  23.454  1.00 10.00      A   
ATOM   1199  CB  LYS A 127      -8.010 -11.645  24.848  1.00 10.00      A   
ATOM   1200  CG  LYS A 127      -8.080 -10.151  25.130  1.00 10.00      A   
ATOM   1201  CD  LYS A 127      -7.241  -9.774  26.341  1.00 10.00      A   
ATOM   1202  CE  LYS A 127      -7.718 -10.490  27.593  1.00 10.00      A   
ATOM   1203  NZ  LYS A 127      -6.871 -10.177  28.772  1.00 10.00      A   
ATOM   1204  HZ1 LYS A 127      -5.888 -10.470  28.597  1.00 10.00      A   
ATOM   1205  HZ2 LYS A 127      -7.226 -10.679  29.608  1.00 10.00      A   
ATOM   1206  HZ3 LYS A 127      -6.888  -9.155  28.965  1.00 10.00      A   
ATOM   1207  C   LYS A 127      -9.945 -11.632  23.233  1.00 10.00      A   
ATOM   1208  O   LYS A 127     -10.860 -12.237  23.792  1.00 10.00      A   
ATOM   1209  N   SER A 128     -10.166 -10.621  22.409  1.00 10.00      A   
ATOM   1210  HN  SER A 128      -9.410 -10.192  21.957  1.00 10.00      A   
ATOM   1211  CA  SER A 128     -11.518 -10.136  22.168  1.00 10.00      A   
ATOM   1212  CB  SER A 128     -11.564  -8.606  22.195  1.00 10.00      A   
ATOM   1213  OG  SER A 128     -10.880  -8.094  23.326  1.00 10.00      A   
ATOM   1214  HG  SER A 128      -9.928  -8.082  23.144  1.00 10.00      A   
ATOM   1215  C   SER A 128     -12.121 -10.668  20.872  1.00 10.00      A   
ATOM   1216  O   SER A 128     -13.177 -11.307  20.887  1.00 10.00      A   
ATOM   1217  N   PHE A 129     -11.441 -10.434  19.760  1.00 10.00      A   
ATOM   1218  HN  PHE A 129     -10.566  -9.988  19.814  1.00 10.00      A   
ATOM   1219  CA  PHE A 129     -11.943 -10.853  18.461  1.00 10.00      A   
ATOM   1220  CB  PHE A 129     -11.390  -9.954  17.356  1.00 10.00      A   
ATOM   1221  CG  PHE A 129     -11.463  -8.489  17.685  1.00 10.00      A   
ATOM   1222  CD1 PHE A 129     -10.340  -7.688  17.577  1.00 10.00      A   
ATOM   1223  CD2 PHE A 129     -12.648  -7.912  18.112  1.00 10.00      A   
ATOM   1224  CE1 PHE A 129     -10.394  -6.341  17.887  1.00 10.00      A   
ATOM   1225  CE2 PHE A 129     -12.711  -6.567  18.422  1.00 10.00      A   
ATOM   1226  CZ  PHE A 129     -11.581  -5.780  18.311  1.00 10.00      A   
ATOM   1227  C   PHE A 129     -11.632 -12.317  18.178  1.00 10.00      A   
ATOM   1228  O   PHE A 129     -10.505 -12.675  17.837  1.00 10.00      A   
ATOM   1229  N   LYS A 130     -12.645 -13.161  18.331  1.00 10.00      A   
ATOM   1230  HN  LYS A 130     -13.514 -12.812  18.625  1.00 10.00      A   
ATOM   1231  CA  LYS A 130     -12.499 -14.596  18.086  1.00 10.00      A   
ATOM   1232  CB  LYS A 130     -13.470 -15.400  18.956  1.00 10.00      A   
ATOM   1233  CG  LYS A 130     -12.937 -15.756  20.336  1.00 10.00      A   
ATOM   1234  CD  LYS A 130     -12.668 -14.515  21.166  1.00 10.00      A   
ATOM   1235  CE  LYS A 130     -13.342 -14.593  22.520  1.00 10.00      A   
ATOM   1236  NZ  LYS A 130     -13.312 -13.282  23.216  1.00 10.00      A   
ATOM   1237  HZ1 LYS A 130     -12.329 -13.017  23.443  1.00 10.00      A   
ATOM   1238  HZ2 LYS A 130     -13.860 -13.330  24.098  1.00 10.00      A   
ATOM   1239  HZ3 LYS A 130     -13.725 -12.545  22.611  1.00 10.00      A   
ATOM   1240  C   LYS A 130     -12.752 -14.902  16.620  1.00 10.00      A   
ATOM   1241  O   LYS A 130     -12.498 -16.010  16.147  1.00 10.00      A   
ATOM   1242  N   ASN A 131     -13.268 -13.911  15.909  1.00 10.00      A   
ATOM   1243  HN  ASN A 131     -13.456 -13.060  16.350  1.00 10.00      A   
ATOM   1244  CA  ASN A 131     -13.560 -14.052  14.490  1.00 10.00      A   
ATOM   1245  CB  ASN A 131     -14.926 -13.442  14.154  1.00 10.00      A   
ATOM   1246  CG  ASN A 131     -16.080 -14.198  14.790  1.00 10.00      A   
ATOM   1247  OD1 ASN A 131     -16.499 -15.243  14.297  1.00 10.00      A   
ATOM   1248  ND2 ASN A 131     -16.611 -13.676  15.883  1.00 10.00      A   
ATOM   1249 HD21 ASN A 131     -16.239 -12.833  16.228  1.00 10.00      A   
ATOM   1250 HD22 ASN A 131     -17.356 -14.151  16.308  1.00 10.00      A   
ATOM   1251  C   ASN A 131     -12.462 -13.387  13.672  1.00 10.00      A   
ATOM   1252  O   ASN A 131     -12.569 -13.255  12.458  1.00 10.00      A   
ATOM   1253  N   PHE A 132     -11.404 -12.979  14.366  1.00 10.00      A   
ATOM   1254  HN  PHE A 132     -11.386 -13.131  15.331  1.00 10.00      A   
ATOM   1255  CA  PHE A 132     -10.268 -12.318  13.745  1.00 10.00      A   
ATOM   1256  CB  PHE A 132      -9.234 -11.957  14.812  1.00 10.00      A   
ATOM   1257  CG  PHE A 132      -8.246 -10.922  14.376  1.00 10.00      A   
ATOM   1258  CD1 PHE A 132      -8.672  -9.680  13.937  1.00 10.00      A   
ATOM   1259  CD2 PHE A 132      -6.892 -11.188  14.413  1.00 10.00      A   
ATOM   1260  CE1 PHE A 132      -7.762  -8.723  13.543  1.00 10.00      A   
ATOM   1261  CE2 PHE A 132      -5.975 -10.235  14.020  1.00 10.00      A   
ATOM   1262  CZ  PHE A 132      -6.413  -9.001  13.585  1.00 10.00      A   
ATOM   1263  C   PHE A 132      -9.631 -13.203  12.679  1.00 10.00      A   
ATOM   1264  O   PHE A 132      -9.163 -14.306  12.971  1.00 10.00      A   
ATOM   1265  N   LYS A 133      -9.609 -12.711  11.448  1.00 10.00      A   
ATOM   1266  HN  LYS A 133      -9.991 -11.824  11.280  1.00 10.00      A   
ATOM   1267  CA  LYS A 133      -9.048 -13.466  10.340  1.00 10.00      A   
ATOM   1268  CB  LYS A 133     -10.168 -13.920   9.399  1.00 10.00      A   
ATOM   1269  CG  LYS A 133     -11.150 -14.898  10.026  1.00 10.00      A   
ATOM   1270  CD  LYS A 133     -12.435 -14.989   9.220  1.00 10.00      A   
ATOM   1271  CE  LYS A 133     -13.433 -15.934   9.870  1.00 10.00      A   
ATOM   1272  NZ  LYS A 133     -14.772 -15.849   9.231  1.00 10.00      A   
ATOM   1273  HZ1 LYS A 133     -15.366 -16.648   9.536  1.00 10.00      A   
ATOM   1274  HZ2 LYS A 133     -14.675 -15.872   8.195  1.00 10.00      A   
ATOM   1275  HZ3 LYS A 133     -15.245 -14.958   9.505  1.00 10.00      A   
ATOM   1276  C   LYS A 133      -8.019 -12.664   9.551  1.00 10.00      A   
ATOM   1277  O   LYS A 133      -7.035 -13.220   9.060  1.00 10.00      A   
ATOM   1278  N   VAL A 134      -8.235 -11.362   9.422  1.00 10.00      A   
ATOM   1279  HN  VAL A 134      -9.021 -10.953   9.850  1.00 10.00      A   
ATOM   1280  CA  VAL A 134      -7.324 -10.525   8.650  1.00 10.00      A   
ATOM   1281  CB  VAL A 134      -8.031  -9.926   7.415  1.00 10.00      A   
ATOM   1282  CG1 VAL A 134      -7.091  -9.025   6.633  1.00 10.00      A   
ATOM   1283  CG2 VAL A 134      -8.589 -11.024   6.524  1.00 10.00      A   
ATOM   1284  C   VAL A 134      -6.707  -9.397   9.472  1.00 10.00      A   
ATOM   1285  O   VAL A 134      -7.412  -8.612  10.108  1.00 10.00      A   
ATOM   1286  N   LEU A 135      -5.382  -9.328   9.438  1.00 10.00      A   
ATOM   1287  HN  LEU A 135      -4.883 -10.008   8.931  1.00 10.00      A   
ATOM   1288  CA  LEU A 135      -4.634  -8.295  10.134  1.00 10.00      A   
ATOM   1289  CB  LEU A 135      -3.904  -8.875  11.346  1.00 10.00      A   
ATOM   1290  CG  LEU A 135      -3.026  -7.896  12.133  1.00 10.00      A   
ATOM   1291  CD1 LEU A 135      -3.856  -6.750  12.692  1.00 10.00      A   
ATOM   1292  CD2 LEU A 135      -2.279  -8.615  13.247  1.00 10.00      A   
ATOM   1293  C   LEU A 135      -3.624  -7.670   9.180  1.00 10.00      A   
ATOM   1294  O   LEU A 135      -2.625  -8.294   8.818  1.00 10.00      A   
ATOM   1295  N   VAL A 136      -3.892  -6.450   8.763  1.00 10.00      A   
ATOM   1296  HN  VAL A 136      -4.707  -5.999   9.086  1.00 10.00      A   
ATOM   1297  CA  VAL A 136      -3.003  -5.755   7.849  1.00 10.00      A   
ATOM   1298  CB  VAL A 136      -3.668  -5.508   6.479  1.00 10.00      A   
ATOM   1299  CG1 VAL A 136      -2.780  -4.649   5.591  1.00 10.00      A   
ATOM   1300  CG2 VAL A 136      -3.979  -6.830   5.796  1.00 10.00      A   
ATOM   1301  C   VAL A 136      -2.549  -4.433   8.447  1.00 10.00      A   
ATOM   1302  O   VAL A 136      -3.366  -3.558   8.736  1.00 10.00      A   
ATOM   1303  N   LEU A 137      -1.245  -4.303   8.639  1.00 10.00      A   
ATOM   1304  HN  LEU A 137      -0.649  -5.043   8.380  1.00 10.00      A   
ATOM   1305  CA  LEU A 137      -0.660  -3.096   9.199  1.00 10.00      A   
ATOM   1306  CB  LEU A 137       0.017  -3.401  10.542  1.00 10.00      A   
ATOM   1307  CG  LEU A 137      -0.864  -4.053  11.615  1.00 10.00      A   
ATOM   1308  CD1 LEU A 137      -0.059  -4.349  12.873  1.00 10.00      A   
ATOM   1309  CD2 LEU A 137      -2.057  -3.170  11.942  1.00 10.00      A   
ATOM   1310  C   LEU A 137       0.361  -2.529   8.220  1.00 10.00      A   
ATOM   1311  O   LEU A 137       1.457  -3.068   8.075  1.00 10.00      A   
ATOM   1312  N   SER A 138      -0.003  -1.460   7.540  1.00 10.00      A   
ATOM   1313  HN  SER A 138      -0.893  -1.069   7.693  1.00 10.00      A   
ATOM   1314  CA  SER A 138       0.890  -0.840   6.578  1.00 10.00      A   
ATOM   1315  CB  SER A 138       0.136  -0.483   5.293  1.00 10.00      A   
ATOM   1316  OG  SER A 138       1.010   0.078   4.327  1.00 10.00      A   
ATOM   1317  HG  SER A 138       0.515   0.290   3.527  1.00 10.00      A   
ATOM   1318  C   SER A 138       1.551   0.397   7.174  1.00 10.00      A   
ATOM   1319  O   SER A 138       0.869   1.352   7.552  1.00 10.00      A   
ATOM   1320  N   SER A 139       2.877   0.363   7.264  1.00 10.00      A   
ATOM   1321  HN  SER A 139       3.354  -0.441   6.957  1.00 10.00      A   
ATOM   1322  CA  SER A 139       3.648   1.472   7.814  1.00 10.00      A   
ATOM   1323  CB  SER A 139       3.517   2.714   6.928  1.00 10.00      A   
ATOM   1324  OG  SER A 139       3.774   2.391   5.568  1.00 10.00      A   
ATOM   1325  HG  SER A 139       3.232   1.631   5.311  1.00 10.00      A   
ATOM   1326  C   SER A 139       3.261   1.775   9.261  1.00 10.00      A   
ATOM   1327  O   SER A 139       3.088   2.931   9.648  1.00 10.00      A   
ATOM   1328  N   CYS A 140       3.128   0.725  10.056  1.00 10.00      A   
ATOM   1329  HN  CYS A 140       3.274  -0.179   9.689  1.00 10.00      A   
ATOM   1330  CA  CYS A 140       2.774   0.867  11.456  1.00 10.00      A   
ATOM   1331  CB  CYS A 140       1.607  -0.062  11.801  1.00 10.00      A   
ATOM   1332  SG  CYS A 140       0.038   0.406  11.033  1.00 10.00      A   
ATOM   1333  HG  CYS A 140      -0.725   0.942  11.973  1.00 10.00      A   
ATOM   1334  C   CYS A 140       3.973   0.557  12.343  1.00 10.00      A   
ATOM   1335  O   CYS A 140       4.852  -0.213  11.958  1.00 10.00      A   
ATOM   1336  N   GLU A 141       4.025   1.181  13.510  1.00 10.00      A   
ATOM   1337  HN  GLU A 141       3.314   1.816  13.747  1.00 10.00      A   
ATOM   1338  CA  GLU A 141       5.115   0.955  14.449  1.00 10.00      A   
ATOM   1339  CB  GLU A 141       6.258   1.958  14.232  1.00 10.00      A   
ATOM   1340  CG  GLU A 141       5.971   3.374  14.709  1.00 10.00      A   
ATOM   1341  CD  GLU A 141       5.165   4.184  13.716  1.00 10.00      A   
ATOM   1342  OE1 GLU A 141       5.772   4.842  12.844  1.00 10.00      A   
ATOM   1343  OE2 GLU A 141       3.920   4.184  13.808  1.00 10.00      A   
ATOM   1344  C   GLU A 141       4.617   1.021  15.889  1.00 10.00      A   
ATOM   1345  O   GLU A 141       3.443   1.309  16.135  1.00 10.00      A   
ATOM   1346  N   GLY A 142       5.502   0.738  16.834  1.00 10.00      A   
ATOM   1347  HN  GLY A 142       6.415   0.492  16.582  1.00 10.00      A   
ATOM   1348  CA  GLY A 142       5.127   0.784  18.230  1.00 10.00      A   
ATOM   1349  C   GLY A 142       5.062  -0.591  18.856  1.00 10.00      A   
ATOM   1350  O   GLY A 142       5.076  -0.730  20.078  1.00 10.00      A   
ATOM   1351  N   PHE A 143       4.988  -1.616  18.020  1.00 10.00      A   
ATOM   1352  HN  PHE A 143       4.968  -1.448  17.055  1.00 10.00      A   
ATOM   1353  CA  PHE A 143       4.922  -2.985  18.508  1.00 10.00      A   
ATOM   1354  CB  PHE A 143       3.726  -3.740  17.908  1.00 10.00      A   
ATOM   1355  CG  PHE A 143       3.755  -3.886  16.408  1.00 10.00      A   
ATOM   1356  CD1 PHE A 143       4.091  -5.097  15.824  1.00 10.00      A   
ATOM   1357  CD2 PHE A 143       3.437  -2.817  15.584  1.00 10.00      A   
ATOM   1358  CE1 PHE A 143       4.109  -5.239  14.450  1.00 10.00      A   
ATOM   1359  CE2 PHE A 143       3.456  -2.953  14.209  1.00 10.00      A   
ATOM   1360  CZ  PHE A 143       3.792  -4.166  13.642  1.00 10.00      A   
ATOM   1361  C   PHE A 143       6.228  -3.740  18.266  1.00 10.00      A   
ATOM   1362  O   PHE A 143       7.142  -3.245  17.600  1.00 10.00      A   
ATOM   1363  N   SER A 144       6.310  -4.937  18.815  1.00 10.00      A   
ATOM   1364  HN  SER A 144       5.543  -5.283  19.334  1.00 10.00      A   
ATOM   1365  CA  SER A 144       7.492  -5.762  18.671  1.00 10.00      A   
ATOM   1366  CB  SER A 144       8.273  -5.754  19.984  1.00 10.00      A   
ATOM   1367  OG  SER A 144       7.438  -6.126  21.070  1.00 10.00      A   
ATOM   1368  HG  SER A 144       6.598  -5.639  21.019  1.00 10.00      A   
ATOM   1369  C   SER A 144       7.094  -7.187  18.309  1.00 10.00      A   
ATOM   1370  O   SER A 144       5.975  -7.435  17.864  1.00 10.00      A   
ATOM   1371  N   THR A 145       8.014  -8.120  18.506  1.00 10.00      A   
ATOM   1372  HN  THR A 145       8.897  -7.861  18.846  1.00 10.00      A   
ATOM   1373  CA  THR A 145       7.756  -9.515  18.220  1.00 10.00      A   
ATOM   1374  CB  THR A 145       9.084 -10.288  18.071  1.00 10.00      A   
ATOM   1375  OG1 THR A 145      10.104  -9.661  18.874  1.00 10.00      A   
ATOM   1376  HG1 THR A 145       9.899  -9.772  19.811  1.00 10.00      A   
ATOM   1377  CG2 THR A 145       9.530 -10.285  16.616  1.00 10.00      A   
ATOM   1378  C   THR A 145       6.913 -10.136  19.334  1.00 10.00      A   
ATOM   1379  O   THR A 145       6.436 -11.265  19.213  1.00 10.00      A   
ATOM   1380  N   ASP A 146       6.712  -9.372  20.409  1.00 10.00      A   
ATOM   1381  HN  ASP A 146       7.092  -8.468  20.425  1.00 10.00      A   
ATOM   1382  CA  ASP A 146       5.936  -9.829  21.557  1.00 10.00      A   
ATOM   1383  CB  ASP A 146       6.110  -8.875  22.743  1.00 10.00      A   
ATOM   1384  CG  ASP A 146       7.068  -9.409  23.785  1.00 10.00      A   
ATOM   1385  OD1 ASP A 146       6.675 -10.319  24.541  1.00 10.00      A   
ATOM   1386  OD2 ASP A 146       8.217  -8.920  23.856  1.00 10.00      A   
ATOM   1387  C   ASP A 146       4.462  -9.960  21.205  1.00 10.00      A   
ATOM   1388  O   ASP A 146       3.850 -11.008  21.426  1.00 10.00      A   
ATOM   1389  N   GLY A 147       3.897  -8.901  20.640  1.00 10.00      A   
ATOM   1390  HN  GLY A 147       4.435  -8.092  20.479  1.00 10.00      A   
ATOM   1391  CA  GLY A 147       2.495  -8.918  20.264  1.00 10.00      A   
ATOM   1392  C   GLY A 147       2.211  -9.906  19.149  1.00 10.00      A   
ATOM   1393  O   GLY A 147       1.121 -10.478  19.076  1.00 10.00      A   
ATOM   1394  N   LEU A 148       3.201 -10.120  18.288  1.00 10.00      A   
ATOM   1395  HN  LEU A 148       4.043  -9.634  18.402  1.00 10.00      A   
ATOM   1396  CA  LEU A 148       3.060 -11.052  17.173  1.00 10.00      A   
ATOM   1397  CB  LEU A 148       4.293 -11.007  16.265  1.00 10.00      A   
ATOM   1398  CG  LEU A 148       4.621  -9.646  15.646  1.00 10.00      A   
ATOM   1399  CD1 LEU A 148       5.892  -9.729  14.817  1.00 10.00      A   
ATOM   1400  CD2 LEU A 148       3.458  -9.141  14.804  1.00 10.00      A   
ATOM   1401  C   LEU A 148       2.824 -12.470  17.683  1.00 10.00      A   
ATOM   1402  O   LEU A 148       2.012 -13.214  17.132  1.00 10.00      A   
ATOM   1403  N   ALA A 149       3.530 -12.834  18.749  1.00 10.00      A   
ATOM   1404  HN  ALA A 149       4.170 -12.197  19.137  1.00 10.00      A   
ATOM   1405  CA  ALA A 149       3.390 -14.156  19.349  1.00 10.00      A   
ATOM   1406  CB  ALA A 149       4.508 -14.398  20.353  1.00 10.00      A   
ATOM   1407  C   ALA A 149       2.025 -14.295  20.019  1.00 10.00      A   
ATOM   1408  O   ALA A 149       1.407 -15.360  19.985  1.00 10.00      A   
ATOM   1409  N   ALA A 150       1.548 -13.195  20.601  1.00 10.00      A   
ATOM   1410  HN  ALA A 150       2.079 -12.372  20.564  1.00 10.00      A   
ATOM   1411  CA  ALA A 150       0.260 -13.177  21.281  1.00 10.00      A   
ATOM   1412  CB  ALA A 150       0.033 -11.830  21.950  1.00 10.00      A   
ATOM   1413  C   ALA A 150      -0.868 -13.492  20.305  1.00 10.00      A   
ATOM   1414  O   ALA A 150      -1.786 -14.248  20.624  1.00 10.00      A   
ATOM   1415  N   ILE A 151      -0.790 -12.917  19.111  1.00 10.00      A   
ATOM   1416  HN  ILE A 151      -0.037 -12.313  18.919  1.00 10.00      A   
ATOM   1417  CA  ILE A 151      -1.802 -13.153  18.085  1.00 10.00      A   
ATOM   1418  CB  ILE A 151      -1.672 -12.153  16.913  1.00 10.00      A   
ATOM   1419  CG1 ILE A 151      -1.896 -10.716  17.392  1.00 10.00      A   
ATOM   1420  CG2 ILE A 151      -2.649 -12.503  15.795  1.00 10.00      A   
ATOM   1421  CD1 ILE A 151      -3.325 -10.416  17.792  1.00 10.00      A   
ATOM   1422  C   ILE A 151      -1.678 -14.574  17.538  1.00 10.00      A   
ATOM   1423  O   ILE A 151      -2.673 -15.290  17.392  1.00 10.00      A   
ATOM   1424  N   ALA A 152      -0.442 -14.973  17.270  1.00 10.00      A   
ATOM   1425  HN  ALA A 152       0.302 -14.352  17.447  1.00 10.00      A   
ATOM   1426  CA  ALA A 152      -0.141 -16.291  16.716  1.00 10.00      A   
ATOM   1427  CB  ALA A 152       1.364 -16.444  16.540  1.00 10.00      A   
ATOM   1428  C   ALA A 152      -0.683 -17.438  17.567  1.00 10.00      A   
ATOM   1429  O   ALA A 152      -1.274 -18.384  17.046  1.00 10.00      A   
ATOM   1430  N   ALA A 153      -0.496 -17.347  18.875  1.00 10.00      A   
ATOM   1431  HN  ALA A 153      -0.038 -16.559  19.243  1.00 10.00      A   
ATOM   1432  CA  ALA A 153      -0.940 -18.402  19.780  1.00 10.00      A   
ATOM   1433  CB  ALA A 153      -0.025 -18.474  20.993  1.00 10.00      A   
ATOM   1434  C   ALA A 153      -2.398 -18.265  20.219  1.00 10.00      A   
ATOM   1435  O   ALA A 153      -2.845 -18.992  21.106  1.00 10.00      A   
ATOM   1436  N   THR A 154      -3.145 -17.361  19.603  1.00 10.00      A   
ATOM   1437  HN  THR A 154      -2.754 -16.809  18.893  1.00 10.00      A   
ATOM   1438  CA  THR A 154      -4.543 -17.174  19.988  1.00 10.00      A   
ATOM   1439  CB  THR A 154      -4.721 -15.902  20.842  1.00 10.00      A   
ATOM   1440  OG1 THR A 154      -3.636 -15.799  21.778  1.00 10.00      A   
ATOM   1441  HG1 THR A 154      -2.916 -15.286  21.380  1.00 10.00      A   
ATOM   1442  CG2 THR A 154      -6.037 -15.949  21.608  1.00 10.00      A   
ATOM   1443  C   THR A 154      -5.507 -17.145  18.798  1.00 10.00      A   
ATOM   1444  O   THR A 154      -6.522 -17.847  18.797  1.00 10.00      A   
ATOM   1445  N   CYS A 155      -5.191 -16.345  17.790  1.00 10.00      A   
ATOM   1446  HN  CYS A 155      -4.352 -15.832  17.826  1.00 10.00      A   
ATOM   1447  CA  CYS A 155      -6.046 -16.217  16.618  1.00 10.00      A   
ATOM   1448  CB  CYS A 155      -5.762 -14.905  15.886  1.00 10.00      A   
ATOM   1449  SG  CYS A 155      -5.890 -13.442  16.941  1.00 10.00      A   
ATOM   1450  HG  CYS A 155      -7.142 -13.358  17.370  1.00 10.00      A   
ATOM   1451  C   CYS A 155      -5.917 -17.412  15.677  1.00 10.00      A   
ATOM   1452  O   CYS A 155      -5.187 -17.369  14.685  1.00 10.00      A   
ATOM   1453  N   ARG A 156      -6.644 -18.476  15.997  1.00 10.00      A   
ATOM   1454  HN  ARG A 156      -7.186 -18.446  16.813  1.00 10.00      A   
ATOM   1455  CA  ARG A 156      -6.641 -19.697  15.196  1.00 10.00      A   
ATOM   1456  CB  ARG A 156      -7.224 -20.863  16.004  1.00 10.00      A   
ATOM   1457  CG  ARG A 156      -8.586 -20.573  16.619  1.00 10.00      A   
ATOM   1458  CD  ARG A 156      -9.040 -21.704  17.529  1.00 10.00      A   
ATOM   1459  NE  ARG A 156      -9.753 -22.750  16.798  1.00 10.00      A   
ATOM   1460  HE  ARG A 156      -9.243 -23.254  16.121  1.00 10.00      A   
ATOM   1461  CZ  ARG A 156     -11.037 -23.053  16.998  1.00 10.00      A   
ATOM   1462  NH1 ARG A 156     -11.746 -22.390  17.903  1.00 10.00      A   
ATOM   1463 HH11 ARG A 156     -11.300 -21.636  18.463  1.00 10.00      A   
ATOM   1464 HH12 ARG A 156     -12.753 -22.623  18.059  1.00 10.00      A   
ATOM   1465  NH2 ARG A 156     -11.600 -24.034  16.312  1.00 10.00      A   
ATOM   1466 HH21 ARG A 156     -11.040 -24.579  15.619  1.00 10.00      A   
ATOM   1467 HH22 ARG A 156     -12.606 -24.271  16.461  1.00 10.00      A   
ATOM   1468  C   ARG A 156      -7.420 -19.508  13.896  1.00 10.00      A   
ATOM   1469  O   ARG A 156      -7.433 -20.389  13.037  1.00 10.00      A   
ATOM   1470  N   ASN A 157      -8.068 -18.356  13.760  1.00 10.00      A   
ATOM   1471  HN  ASN A 157      -8.014 -17.693  14.477  1.00 10.00      A   
ATOM   1472  CA  ASN A 157      -8.851 -18.048  12.568  1.00 10.00      A   
ATOM   1473  CB  ASN A 157     -10.205 -17.434  12.946  1.00 10.00      A   
ATOM   1474  CG  ASN A 157     -11.220 -18.472  13.379  1.00 10.00      A   
ATOM   1475  OD1 ASN A 157     -11.204 -19.609  12.910  1.00 10.00      A   
ATOM   1476  ND2 ASN A 157     -12.100 -18.093  14.290  1.00 10.00      A   
ATOM   1477 HD21 ASN A 157     -12.049 -17.173  14.638  1.00 10.00      A   
ATOM   1478 HD22 ASN A 157     -12.776 -18.741  14.579  1.00 10.00      A   
ATOM   1479  C   ASN A 157      -8.086 -17.111  11.639  1.00 10.00      A   
ATOM   1480  O   ASN A 157      -8.612 -16.673  10.618  1.00 10.00      A   
ATOM   1481  N   LEU A 158      -6.838 -16.823  11.996  1.00 10.00      A   
ATOM   1482  HN  LEU A 158      -6.474 -17.225  12.807  1.00 10.00      A   
ATOM   1483  CA  LEU A 158      -5.989 -15.942  11.201  1.00 10.00      A   
ATOM   1484  CB  LEU A 158      -4.632 -15.744  11.889  1.00 10.00      A   
ATOM   1485  CG  LEU A 158      -3.655 -14.781  11.208  1.00 10.00      A   
ATOM   1486  CD1 LEU A 158      -4.150 -13.345  11.313  1.00 10.00      A   
ATOM   1487  CD2 LEU A 158      -2.259 -14.922  11.797  1.00 10.00      A   
ATOM   1488  C   LEU A 158      -5.788 -16.512   9.798  1.00 10.00      A   
ATOM   1489  O   LEU A 158      -5.503 -17.698   9.638  1.00 10.00      A   
ATOM   1490  N   LYS A 159      -5.945 -15.666   8.790  1.00 10.00      A   
ATOM   1491  HN  LYS A 159      -6.184 -14.732   8.985  1.00 10.00      A   
ATOM   1492  CA  LYS A 159      -5.789 -16.082   7.400  1.00 10.00      A   
ATOM   1493  CB  LYS A 159      -7.160 -16.163   6.714  1.00 10.00      A   
ATOM   1494  CG  LYS A 159      -8.059 -17.270   7.252  1.00 10.00      A   
ATOM   1495  CD  LYS A 159      -9.524 -17.009   6.941  1.00 10.00      A   
ATOM   1496  CE  LYS A 159      -9.802 -17.087   5.450  1.00 10.00      A   
ATOM   1497  NZ  LYS A 159     -11.233 -16.825   5.142  1.00 10.00      A   
ATOM   1498  HZ1 LYS A 159     -11.509 -15.876   5.467  1.00 10.00      A   
ATOM   1499  HZ2 LYS A 159     -11.840 -17.526   5.611  1.00 10.00      A   
ATOM   1500  HZ3 LYS A 159     -11.394 -16.884   4.116  1.00 10.00      A   
ATOM   1501  C   LYS A 159      -4.878 -15.129   6.630  1.00 10.00      A   
ATOM   1502  O   LYS A 159      -4.089 -15.556   5.784  1.00 10.00      A   
ATOM   1503  N   GLU A 160      -4.978 -13.843   6.935  1.00 10.00      A   
ATOM   1504  HN  GLU A 160      -5.601 -13.563   7.640  1.00 10.00      A   
ATOM   1505  CA  GLU A 160      -4.177 -12.836   6.252  1.00 10.00      A   
ATOM   1506  CB  GLU A 160      -5.087 -11.923   5.422  1.00 10.00      A   
ATOM   1507  CG  GLU A 160      -4.362 -10.967   4.488  1.00 10.00      A   
ATOM   1508  CD  GLU A 160      -5.316 -10.269   3.536  1.00 10.00      A   
ATOM   1509  OE1 GLU A 160      -6.268 -10.923   3.059  1.00 10.00      A   
ATOM   1510  OE2 GLU A 160      -5.123  -9.070   3.256  1.00 10.00      A   
ATOM   1511  C   GLU A 160      -3.360 -12.010   7.239  1.00 10.00      A   
ATOM   1512  O   GLU A 160      -3.915 -11.350   8.118  1.00 10.00      A   
ATOM   1513  N   LEU A 161      -2.040 -12.063   7.093  1.00 10.00      A   
ATOM   1514  HN  LEU A 161      -1.660 -12.628   6.383  1.00 10.00      A   
ATOM   1515  CA  LEU A 161      -1.132 -11.318   7.952  1.00 10.00      A   
ATOM   1516  CB  LEU A 161      -0.380 -12.271   8.893  1.00 10.00      A   
ATOM   1517  CG  LEU A 161       0.762 -11.665   9.719  1.00 10.00      A   
ATOM   1518  CD1 LEU A 161       0.265 -10.523  10.598  1.00 10.00      A   
ATOM   1519  CD2 LEU A 161       1.454 -12.735  10.551  1.00 10.00      A   
ATOM   1520  C   LEU A 161      -0.146 -10.515   7.103  1.00 10.00      A   
ATOM   1521  O   LEU A 161       0.809 -11.067   6.552  1.00 10.00      A   
ATOM   1522  N   ASP A 162      -0.394  -9.216   6.996  1.00 10.00      A   
ATOM   1523  HN  ASP A 162      -1.171  -8.840   7.466  1.00 10.00      A   
ATOM   1524  CA  ASP A 162       0.460  -8.324   6.213  1.00 10.00      A   
ATOM   1525  CB  ASP A 162      -0.289  -7.815   4.977  1.00 10.00      A   
ATOM   1526  CG  ASP A 162       0.501  -6.799   4.166  1.00 10.00      A   
ATOM   1527  OD1 ASP A 162       1.730  -6.961   4.025  1.00 10.00      A   
ATOM   1528  OD2 ASP A 162      -0.114  -5.845   3.640  1.00 10.00      A   
ATOM   1529  C   ASP A 162       0.933  -7.149   7.061  1.00 10.00      A   
ATOM   1530  O   ASP A 162       0.124  -6.399   7.601  1.00 10.00      A   
ATOM   1531  N   LEU A 163       2.246  -7.007   7.193  1.00 10.00      A   
ATOM   1532  HN  LEU A 163       2.842  -7.645   6.745  1.00 10.00      A   
ATOM   1533  CA  LEU A 163       2.831  -5.929   7.984  1.00 10.00      A   
ATOM   1534  CB  LEU A 163       3.595  -6.514   9.179  1.00 10.00      A   
ATOM   1535  CG  LEU A 163       2.855  -7.554  10.026  1.00 10.00      A   
ATOM   1536  CD1 LEU A 163       3.817  -8.257  10.972  1.00 10.00      A   
ATOM   1537  CD2 LEU A 163       1.712  -6.914  10.799  1.00 10.00      A   
ATOM   1538  C   LEU A 163       3.787  -5.114   7.116  1.00 10.00      A   
ATOM   1539  O   LEU A 163       4.793  -4.585   7.598  1.00 10.00      A   
ATOM   1540  N   ARG A 164       3.454  -5.012   5.838  1.00 10.00      A   
ATOM   1541  HN  ARG A 164       2.624  -5.435   5.534  1.00 10.00      A   
ATOM   1542  CA  ARG A 164       4.272  -4.295   4.862  1.00 10.00      A   
ATOM   1543  CB  ARG A 164       3.587  -4.291   3.496  1.00 10.00      A   
ATOM   1544  CG  ARG A 164       2.358  -3.399   3.420  1.00 10.00      A   
ATOM   1545  CD  ARG A 164       1.589  -3.626   2.133  1.00 10.00      A   
ATOM   1546  NE  ARG A 164       0.689  -2.515   1.831  1.00 10.00      A   
ATOM   1547  HE  ARG A 164       1.080  -1.735   1.373  1.00 10.00      A   
ATOM   1548  CZ  ARG A 164      -0.608  -2.490   2.144  1.00 10.00      A   
ATOM   1549  NH1 ARG A 164      -1.171  -3.512   2.785  1.00 10.00      A   
ATOM   1550 HH11 ARG A 164      -0.599  -4.354   3.059  1.00 10.00      A   
ATOM   1551 HH12 ARG A 164      -2.187  -3.481   3.020  1.00 10.00      A   
ATOM   1552  NH2 ARG A 164      -1.345  -1.436   1.815  1.00 10.00      A   
ATOM   1553 HH21 ARG A 164      -2.361  -1.411   2.051  1.00 10.00      A   
ATOM   1554 HH22 ARG A 164      -0.909  -0.626   1.316  1.00 10.00      A   
ATOM   1555  C   ARG A 164       4.628  -2.861   5.261  1.00 10.00      A   
ATOM   1556  O   ARG A 164       3.796  -2.110   5.778  1.00 10.00      A   
ATOM   1557  N   GLU A 165       5.889  -2.512   5.019  1.00 10.00      A   
ATOM   1558  HN  GLU A 165       6.493  -3.187   4.638  1.00 10.00      A   
ATOM   1559  CA  GLU A 165       6.422  -1.175   5.280  1.00 10.00      A   
ATOM   1560  CB  GLU A 165       5.783  -0.145   4.340  1.00 10.00      A   
ATOM   1561  CG  GLU A 165       6.348  -0.144   2.923  1.00 10.00      A   
ATOM   1562  CD  GLU A 165       6.205  -1.476   2.208  1.00 10.00      A   
ATOM   1563  OE1 GLU A 165       5.232  -1.649   1.443  1.00 10.00      A   
ATOM   1564  OE2 GLU A 165       7.072  -2.358   2.399  1.00 10.00      A   
ATOM   1565  C   GLU A 165       6.303  -0.730   6.738  1.00 10.00      A   
ATOM   1566  O   GLU A 165       6.387   0.463   7.032  1.00 10.00      A   
ATOM   1567  N   SER A 166       6.128  -1.677   7.642  1.00 10.00      A   
ATOM   1568  HN  SER A 166       6.085  -2.613   7.354  1.00 10.00      A   
ATOM   1569  CA  SER A 166       6.000  -1.362   9.054  1.00 10.00      A   
ATOM   1570  CB  SER A 166       4.957  -2.270   9.706  1.00 10.00      A   
ATOM   1571  OG  SER A 166       3.659  -1.942   9.238  1.00 10.00      A   
ATOM   1572  HG  SER A 166       3.296  -2.683   8.733  1.00 10.00      A   
ATOM   1573  C   SER A 166       7.342  -1.464   9.773  1.00 10.00      A   
ATOM   1574  O   SER A 166       8.240  -2.190   9.336  1.00 10.00      A   
ATOM   1575  N   ASP A 167       7.472  -0.728  10.871  1.00 10.00      A   
ATOM   1576  HN  ASP A 167       6.712  -0.182  11.177  1.00 10.00      A   
ATOM   1577  CA  ASP A 167       8.700  -0.731  11.658  1.00 10.00      A   
ATOM   1578  CB  ASP A 167       9.137   0.696  12.009  1.00 10.00      A   
ATOM   1579  CG  ASP A 167      10.578   0.764  12.490  1.00 10.00      A   
ATOM   1580  OD1 ASP A 167      11.484   0.397  11.712  1.00 10.00      A   
ATOM   1581  OD2 ASP A 167      10.819   1.213  13.635  1.00 10.00      A   
ATOM   1582  C   ASP A 167       8.491  -1.535  12.932  1.00 10.00      A   
ATOM   1583  O   ASP A 167       7.853  -1.067  13.878  1.00 10.00      A   
ATOM   1584  N   VAL A 168       9.006  -2.749  12.941  1.00 10.00      A   
ATOM   1585  HN  VAL A 168       9.508  -3.061  12.156  1.00 10.00      A   
ATOM   1586  CA  VAL A 168       8.863  -3.628  14.090  1.00 10.00      A   
ATOM   1587  CB  VAL A 168       8.432  -5.050  13.664  1.00 10.00      A   
ATOM   1588  CG1 VAL A 168       8.020  -5.877  14.875  1.00 10.00      A   
ATOM   1589  CG2 VAL A 168       7.306  -4.991  12.638  1.00 10.00      A   
ATOM   1590  C   VAL A 168      10.172  -3.722  14.854  1.00 10.00      A   
ATOM   1591  O   VAL A 168      11.245  -3.829  14.258  1.00 10.00      A   
ATOM   1592  N   ASP A 169      10.084  -3.665  16.171  1.00 10.00      A   
ATOM   1593  HN  ASP A 169       9.203  -3.552  16.592  1.00 10.00      A   
ATOM   1594  CA  ASP A 169      11.266  -3.765  17.010  1.00 10.00      A   
ATOM   1595  CB  ASP A 169      10.968  -3.207  18.407  1.00 10.00      A   
ATOM   1596  CG  ASP A 169      12.216  -2.824  19.177  1.00 10.00      A   
ATOM   1597  OD1 ASP A 169      13.337  -3.112  18.700  1.00 10.00      A   
ATOM   1598  OD2 ASP A 169      12.080  -2.234  20.271  1.00 10.00      A   
ATOM   1599  C   ASP A 169      11.703  -5.227  17.095  1.00 10.00      A   
ATOM   1600  O   ASP A 169      11.214  -5.988  17.931  1.00 10.00      A   
ATOM   1601  N   ASP A 170      12.594  -5.619  16.191  1.00 10.00      A   
ATOM   1602  HN  ASP A 170      12.919  -4.968  15.532  1.00 10.00      A   
ATOM   1603  CA  ASP A 170      13.099  -6.988  16.138  1.00 10.00      A   
ATOM   1604  CB  ASP A 170      13.975  -7.188  14.896  1.00 10.00      A   
ATOM   1605  CG  ASP A 170      13.193  -7.293  13.607  1.00 10.00      A   
ATOM   1606  OD1 ASP A 170      12.798  -8.423  13.236  1.00 10.00      A   
ATOM   1607  OD2 ASP A 170      12.994  -6.251  12.946  1.00 10.00      A   
ATOM   1608  C   ASP A 170      13.921  -7.314  17.374  1.00 10.00      A   
ATOM   1609  O   ASP A 170      14.843  -6.575  17.723  1.00 10.00      A   
ATOM   1610  N   VAL A 171      13.578  -8.409  18.044  1.00 10.00      A   
ATOM   1611  HN  VAL A 171      12.818  -8.941  17.734  1.00 10.00      A   
ATOM   1612  CA  VAL A 171      14.304  -8.834  19.238  1.00 10.00      A   
ATOM   1613  CB  VAL A 171      13.496  -8.600  20.533  1.00 10.00      A   
ATOM   1614  CG1 VAL A 171      14.424  -8.591  21.736  1.00 10.00      A   
ATOM   1615  CG2 VAL A 171      12.702  -7.305  20.463  1.00 10.00      A   
ATOM   1616  C   VAL A 171      14.673 -10.315  19.138  1.00 10.00      A   
ATOM   1617  O   VAL A 171      15.777 -10.722  19.503  1.00 10.00      A   
ATOM   1618  N   SER A 172      13.732 -11.107  18.633  1.00 10.00      A   
ATOM   1619  HN  SER A 172      12.880 -10.711  18.362  1.00 10.00      A   
ATOM   1620  CA  SER A 172      13.910 -12.546  18.458  1.00 10.00      A   
ATOM   1621  CB  SER A 172      13.804 -13.284  19.799  1.00 10.00      A   
ATOM   1622  OG  SER A 172      14.880 -12.944  20.656  1.00 10.00      A   
ATOM   1623  HG  SER A 172      15.355 -12.183  20.283  1.00 10.00      A   
ATOM   1624  C   SER A 172      12.854 -13.073  17.488  1.00 10.00      A   
ATOM   1625  O   SER A 172      11.811 -12.446  17.310  1.00 10.00      A   
ATOM   1626  N   GLY A 173      13.120 -14.214  16.863  1.00 10.00      A   
ATOM   1627  HN  GLY A 173      13.971 -14.676  17.039  1.00 10.00      A   
ATOM   1628  CA  GLY A 173      12.169 -14.782  15.922  1.00 10.00      A   
ATOM   1629  C   GLY A 173      11.599 -16.106  16.390  1.00 10.00      A   
ATOM   1630  O   GLY A 173      11.534 -17.066  15.621  1.00 10.00      A   
ATOM   1631  N   HIS A 174      11.161 -16.154  17.641  1.00 10.00      A   
ATOM   1632  HN  HIS A 174      11.213 -15.347  18.200  1.00 10.00      A   
ATOM   1633  CA  HIS A 174      10.600 -17.376  18.206  1.00 10.00      A   
ATOM   1634  CB  HIS A 174      11.105 -17.586  19.635  1.00 10.00      A   
ATOM   1635  CG  HIS A 174      11.163 -19.025  20.049  1.00 10.00      A   
ATOM   1636  ND1 HIS A 174      12.111 -19.878  19.530  1.00 10.00      A   
ATOM   1637  CD2 HIS A 174      10.375 -19.705  20.920  1.00 10.00      A   
ATOM   1638  CE1 HIS A 174      11.882 -21.053  20.089  1.00 10.00      A   
ATOM   1639  NE2 HIS A 174      10.843 -20.994  20.935  1.00 10.00      A   
ATOM   1640  HE2 HIS A 174      10.481 -21.738  21.463  1.00 10.00      A   
ATOM   1641  C   HIS A 174       9.073 -17.346  18.178  1.00 10.00      A   
ATOM   1642  O   HIS A 174       8.417 -18.346  18.463  1.00 10.00      A   
ATOM   1643  N   TRP A 175       8.517 -16.194  17.822  1.00 10.00      A   
ATOM   1644  HN  TRP A 175       9.099 -15.428  17.622  1.00 10.00      A   
ATOM   1645  CA  TRP A 175       7.067 -16.018  17.751  1.00 10.00      A   
ATOM   1646  CB  TRP A 175       6.716 -14.560  17.416  1.00 10.00      A   
ATOM   1647  CG  TRP A 175       7.151 -14.121  16.050  1.00 10.00      A   
ATOM   1648  CD1 TRP A 175       8.395 -13.710  15.679  1.00 10.00      A   
ATOM   1649  CD2 TRP A 175       6.335 -14.046  14.874  1.00 10.00      A   
ATOM   1650  NE1 TRP A 175       8.411 -13.394  14.342  1.00 10.00      A   
ATOM   1651  HE1 TRP A 175       9.191 -13.073  13.841  1.00 10.00      A   
ATOM   1652  CE2 TRP A 175       7.155 -13.590  13.827  1.00 10.00      A   
ATOM   1653  CE3 TRP A 175       4.990 -14.325  14.606  1.00 10.00      A   
ATOM   1654  CZ2 TRP A 175       6.676 -13.403  12.533  1.00 10.00      A   
ATOM   1655  CZ3 TRP A 175       4.516 -14.138  13.323  1.00 10.00      A   
ATOM   1656  CH2 TRP A 175       5.358 -13.684  12.301  1.00 10.00      A   
ATOM   1657  C   TRP A 175       6.421 -16.975  16.746  1.00 10.00      A   
ATOM   1658  O   TRP A 175       5.254 -17.341  16.884  1.00 10.00      A   
ATOM   1659  N   LEU A 176       7.193 -17.389  15.748  1.00 10.00      A   
ATOM   1660  HN  LEU A 176       8.120 -17.074  15.705  1.00 10.00      A   
ATOM   1661  CA  LEU A 176       6.703 -18.295  14.717  1.00 10.00      A   
ATOM   1662  CB  LEU A 176       7.718 -18.394  13.577  1.00 10.00      A   
ATOM   1663  CG  LEU A 176       7.195 -18.938  12.244  1.00 10.00      A   
ATOM   1664  CD1 LEU A 176       6.267 -17.933  11.576  1.00 10.00      A   
ATOM   1665  CD2 LEU A 176       8.351 -19.294  11.325  1.00 10.00      A   
ATOM   1666  C   LEU A 176       6.420 -19.682  15.290  1.00 10.00      A   
ATOM   1667  O   LEU A 176       5.569 -20.411  14.783  1.00 10.00      A   
ATOM   1668  N   SER A 177       7.124 -20.032  16.357  1.00 10.00      A   
ATOM   1669  HN  SER A 177       7.778 -19.405  16.728  1.00 10.00      A   
ATOM   1670  CA  SER A 177       6.956 -21.332  16.992  1.00 10.00      A   
ATOM   1671  CB  SER A 177       8.200 -21.663  17.822  1.00 10.00      A   
ATOM   1672  OG  SER A 177       9.321 -20.911  17.379  1.00 10.00      A   
ATOM   1673  HG  SER A 177       9.870 -20.686  18.138  1.00 10.00      A   
ATOM   1674  C   SER A 177       5.708 -21.366  17.875  1.00 10.00      A   
ATOM   1675  O   SER A 177       5.339 -22.418  18.397  1.00 10.00      A   
ATOM   1676  N   HIS A 178       5.052 -20.214  18.025  1.00 10.00      A   
ATOM   1677  HN  HIS A 178       5.384 -19.412  17.562  1.00 10.00      A   
ATOM   1678  CA  HIS A 178       3.853 -20.109  18.856  1.00 10.00      A   
ATOM   1679  CB  HIS A 178       3.674 -18.678  19.378  1.00 10.00      A   
ATOM   1680  CG  HIS A 178       4.598 -18.328  20.508  1.00 10.00      A   
ATOM   1681  ND1 HIS A 178       4.116 -18.033  21.763  1.00 10.00      A   
ATOM   1682  CD2 HIS A 178       5.952 -18.252  20.521  1.00 10.00      A   
ATOM   1683  CE1 HIS A 178       5.181 -17.785  22.507  1.00 10.00      A   
ATOM   1684  NE2 HIS A 178       6.309 -17.909  21.797  1.00 10.00      A   
ATOM   1685  HE2 HIS A 178       7.222 -17.785  22.127  1.00 10.00      A   
ATOM   1686  C   HIS A 178       2.607 -20.568  18.110  1.00 10.00      A   
ATOM   1687  O   HIS A 178       1.552 -20.778  18.715  1.00 10.00      A   
ATOM   1688  N   PHE A 179       2.726 -20.726  16.796  1.00 10.00      A   
ATOM   1689  HN  PHE A 179       3.588 -20.543  16.366  1.00 10.00      A   
ATOM   1690  CA  PHE A 179       1.606 -21.172  15.980  1.00 10.00      A   
ATOM   1691  CB  PHE A 179       1.932 -21.016  14.490  1.00 10.00      A   
ATOM   1692  CG  PHE A 179       1.805 -19.612  13.969  1.00 10.00      A   
ATOM   1693  CD1 PHE A 179       2.930 -18.840  13.721  1.00 10.00      A   
ATOM   1694  CD2 PHE A 179       0.559 -19.066  13.719  1.00 10.00      A   
ATOM   1695  CE1 PHE A 179       2.811 -17.550  13.233  1.00 10.00      A   
ATOM   1696  CE2 PHE A 179       0.433 -17.781  13.234  1.00 10.00      A   
ATOM   1697  CZ  PHE A 179       1.559 -17.020  12.989  1.00 10.00      A   
ATOM   1698  C   PHE A 179       1.271 -22.629  16.288  1.00 10.00      A   
ATOM   1699  O   PHE A 179       2.142 -23.498  16.219  1.00 10.00      A   
ATOM   1700  N   PRO A 180       0.010 -22.910  16.648  1.00 10.00      A   
ATOM   1701  CA  PRO A 180      -0.437 -24.270  16.961  1.00 10.00      A   
ATOM   1702  CB  PRO A 180      -1.857 -24.067  17.500  1.00 10.00      A   
ATOM   1703  CG  PRO A 180      -2.307 -22.777  16.909  1.00 10.00      A   
ATOM   1704  CD  PRO A 180      -1.075 -21.923  16.785  1.00 10.00      A   
ATOM   1705  C   PRO A 180      -0.464 -25.158  15.717  1.00 10.00      A   
ATOM   1706  O   PRO A 180      -0.702 -24.681  14.606  1.00 10.00      A   
ATOM   1707  N   ASP A 181      -0.245 -26.451  15.917  1.00 10.00      A   
ATOM   1708  HN  ASP A 181      -0.086 -26.768  16.834  1.00 10.00      A   
ATOM   1709  CA  ASP A 181      -0.233 -27.419  14.821  1.00 10.00      A   
ATOM   1710  CB  ASP A 181       0.150 -28.800  15.354  1.00 10.00      A   
ATOM   1711  CG  ASP A 181       0.600 -29.751  14.262  1.00 10.00      A   
ATOM   1712  OD1 ASP A 181       1.810 -29.777  13.954  1.00 10.00      A   
ATOM   1713  OD2 ASP A 181      -0.252 -30.485  13.712  1.00 10.00      A   
ATOM   1714  C   ASP A 181      -1.590 -27.486  14.123  1.00 10.00      A   
ATOM   1715  O   ASP A 181      -1.676 -27.783  12.929  1.00 10.00      A   
ATOM   1716  N   THR A 182      -2.648 -27.205  14.872  1.00 10.00      A   
ATOM   1717  HN  THR A 182      -2.516 -26.997  15.822  1.00 10.00      A   
ATOM   1718  CA  THR A 182      -4.003 -27.223  14.340  1.00 10.00      A   
ATOM   1719  CB  THR A 182      -5.028 -27.130  15.482  1.00 10.00      A   
ATOM   1720  OG1 THR A 182      -4.458 -27.713  16.666  1.00 10.00      A   
ATOM   1721  HG1 THR A 182      -4.956 -27.412  17.441  1.00 10.00      A   
ATOM   1722  CG2 THR A 182      -6.298 -27.882  15.116  1.00 10.00      A   
ATOM   1723  C   THR A 182      -4.232 -26.068  13.366  1.00 10.00      A   
ATOM   1724  O   THR A 182      -5.057 -26.163  12.456  1.00 10.00      A   
ATOM   1725  N   TYR A 183      -3.487 -24.985  13.553  1.00 10.00      A   
ATOM   1726  HN  TYR A 183      -2.822 -24.978  14.275  1.00 10.00      A   
ATOM   1727  CA  TYR A 183      -3.613 -23.822  12.688  1.00 10.00      A   
ATOM   1728  CB  TYR A 183      -2.847 -22.628  13.266  1.00 10.00      A   
ATOM   1729  CG  TYR A 183      -2.829 -21.433  12.352  1.00 10.00      A   
ATOM   1730  CD1 TYR A 183      -4.002 -20.766  12.037  1.00 10.00      A   
ATOM   1731  CD2 TYR A 183      -1.642 -20.982  11.788  1.00 10.00      A   
ATOM   1732  CE1 TYR A 183      -3.997 -19.683  11.184  1.00 10.00      A   
ATOM   1733  CE2 TYR A 183      -1.628 -19.895  10.937  1.00 10.00      A   
ATOM   1734  CZ  TYR A 183      -2.809 -19.251  10.636  1.00 10.00      A   
ATOM   1735  OH  TYR A 183      -2.801 -18.171   9.787  1.00 10.00      A   
ATOM   1736  HH  TYR A 183      -3.700 -17.841   9.684  1.00 10.00      A   
ATOM   1737  C   TYR A 183      -3.109 -24.143  11.287  1.00 10.00      A   
ATOM   1738  O   TYR A 183      -1.910 -24.323  11.075  1.00 10.00      A   
ATOM   1739  N   THR A 184      -4.032 -24.207  10.335  1.00 10.00      A   
ATOM   1740  HN  THR A 184      -4.972 -24.065  10.571  1.00 10.00      A   
ATOM   1741  CA  THR A 184      -3.691 -24.519   8.955  1.00 10.00      A   
ATOM   1742  CB  THR A 184      -4.056 -25.989   8.661  1.00 10.00      A   
ATOM   1743  OG1 THR A 184      -5.277 -26.311   9.345  1.00 10.00      A   
ATOM   1744  HG1 THR A 184      -5.089 -26.449  10.287  1.00 10.00      A   
ATOM   1745  CG2 THR A 184      -2.964 -26.921   9.162  1.00 10.00      A   
ATOM   1746  C   THR A 184      -4.431 -23.606   7.972  1.00 10.00      A   
ATOM   1747  O   THR A 184      -4.514 -23.898   6.778  1.00 10.00      A   
ATOM   1748  N   SER A 185      -4.950 -22.490   8.473  1.00 10.00      A   
ATOM   1749  HN  SER A 185      -4.832 -22.289   9.424  1.00 10.00      A   
ATOM   1750  CA  SER A 185      -5.704 -21.557   7.640  1.00 10.00      A   
ATOM   1751  CB  SER A 185      -6.933 -21.063   8.403  1.00 10.00      A   
ATOM   1752  OG  SER A 185      -6.683 -21.044   9.800  1.00 10.00      A   
ATOM   1753  HG  SER A 185      -6.406 -20.155  10.061  1.00 10.00      A   
ATOM   1754  C   SER A 185      -4.862 -20.375   7.150  1.00 10.00      A   
ATOM   1755  O   SER A 185      -5.405 -19.339   6.769  1.00 10.00      A   
ATOM   1756  N   LEU A 186      -3.548 -20.536   7.147  1.00 10.00      A   
ATOM   1757  HN  LEU A 186      -3.169 -21.387   7.453  1.00 10.00      A   
ATOM   1758  CA  LEU A 186      -2.652 -19.478   6.689  1.00 10.00      A   
ATOM   1759  CB  LEU A 186      -1.207 -19.764   7.111  1.00 10.00      A   
ATOM   1760  CG  LEU A 186      -0.172 -18.686   6.777  1.00 10.00      A   
ATOM   1761  CD1 LEU A 186      -0.495 -17.384   7.497  1.00 10.00      A   
ATOM   1762  CD2 LEU A 186       1.229 -19.159   7.129  1.00 10.00      A   
ATOM   1763  C   LEU A 186      -2.750 -19.315   5.174  1.00 10.00      A   
ATOM   1764  O   LEU A 186      -2.444 -20.241   4.421  1.00 10.00      A   
ATOM   1765  N   VAL A 187      -3.198 -18.141   4.736  1.00 10.00      A   
ATOM   1766  HN  VAL A 187      -3.442 -17.449   5.389  1.00 10.00      A   
ATOM   1767  CA  VAL A 187      -3.343 -17.858   3.312  1.00 10.00      A   
ATOM   1768  CB  VAL A 187      -4.743 -17.294   2.983  1.00 10.00      A   
ATOM   1769  CG1 VAL A 187      -4.901 -17.059   1.484  1.00 10.00      A   
ATOM   1770  CG2 VAL A 187      -5.829 -18.228   3.493  1.00 10.00      A   
ATOM   1771  C   VAL A 187      -2.281 -16.876   2.828  1.00 10.00      A   
ATOM   1772  O   VAL A 187      -1.563 -17.147   1.866  1.00 10.00      A   
ATOM   1773  N   SER A 188      -2.176 -15.738   3.497  1.00 10.00      A   
ATOM   1774  HN  SER A 188      -2.763 -15.574   4.267  1.00 10.00      A   
ATOM   1775  CA  SER A 188      -1.202 -14.729   3.112  1.00 10.00      A   
ATOM   1776  CB  SER A 188      -1.903 -13.533   2.462  1.00 10.00      A   
ATOM   1777  OG  SER A 188      -2.635 -13.928   1.309  1.00 10.00      A   
ATOM   1778  HG  SER A 188      -3.582 -13.895   1.504  1.00 10.00      A   
ATOM   1779  C   SER A 188      -0.369 -14.275   4.304  1.00 10.00      A   
ATOM   1780  O   SER A 188      -0.913 -13.877   5.333  1.00 10.00      A   
ATOM   1781  N   LEU A 189       0.946 -14.348   4.163  1.00 10.00      A   
ATOM   1782  HN  LEU A 189       1.323 -14.693   3.320  1.00 10.00      A   
ATOM   1783  CA  LEU A 189       1.855 -13.936   5.221  1.00 10.00      A   
ATOM   1784  CB  LEU A 189       2.411 -15.160   5.962  1.00 10.00      A   
ATOM   1785  CG  LEU A 189       3.383 -14.877   7.114  1.00 10.00      A   
ATOM   1786  CD1 LEU A 189       3.010 -15.695   8.338  1.00 10.00      A   
ATOM   1787  CD2 LEU A 189       4.816 -15.178   6.696  1.00 10.00      A   
ATOM   1788  C   LEU A 189       2.993 -13.097   4.650  1.00 10.00      A   
ATOM   1789  O   LEU A 189       3.738 -13.553   3.780  1.00 10.00      A   
ATOM   1790  N   ASN A 190       3.103 -11.864   5.123  1.00 10.00      A   
ATOM   1791  HN  ASN A 190       2.451 -11.547   5.787  1.00 10.00      A   
ATOM   1792  CA  ASN A 190       4.153 -10.959   4.672  1.00 10.00      A   
ATOM   1793  CB  ASN A 190       3.573  -9.805   3.853  1.00 10.00      A   
ATOM   1794  CG  ASN A 190       4.628  -8.793   3.438  1.00 10.00      A   
ATOM   1795  OD1 ASN A 190       5.790  -9.136   3.217  1.00 10.00      A   
ATOM   1796  ND2 ASN A 190       4.231  -7.538   3.346  1.00 10.00      A   
ATOM   1797 HD21 ASN A 190       3.283  -7.332   3.558  1.00 10.00      A   
ATOM   1798 HD22 ASN A 190       4.879  -6.867   3.058  1.00 10.00      A   
ATOM   1799  C   ASN A 190       4.929 -10.408   5.858  1.00 10.00      A   
ATOM   1800  O   ASN A 190       4.449  -9.524   6.572  1.00 10.00      A   
ATOM   1801  N   ILE A 191       6.122 -10.938   6.072  1.00 10.00      A   
ATOM   1802  HN  ILE A 191       6.452 -11.645   5.471  1.00 10.00      A   
ATOM   1803  CA  ILE A 191       6.960 -10.500   7.179  1.00 10.00      A   
ATOM   1804  CB  ILE A 191       7.119 -11.601   8.248  1.00 10.00      A   
ATOM   1805  CG1 ILE A 191       7.700 -12.878   7.636  1.00 10.00      A   
ATOM   1806  CG2 ILE A 191       5.784 -11.883   8.923  1.00 10.00      A   
ATOM   1807  CD1 ILE A 191       8.304 -13.822   8.657  1.00 10.00      A   
ATOM   1808  C   ILE A 191       8.334 -10.053   6.689  1.00 10.00      A   
ATOM   1809  O   ILE A 191       9.325 -10.145   7.413  1.00 10.00      A   
ATOM   1810  N   SER A 192       8.382  -9.545   5.462  1.00 10.00      A   
ATOM   1811  HN  SER A 192       7.552  -9.478   4.940  1.00 10.00      A   
ATOM   1812  CA  SER A 192       9.633  -9.079   4.867  1.00 10.00      A   
ATOM   1813  CB  SER A 192       9.396  -8.671   3.410  1.00 10.00      A   
ATOM   1814  OG  SER A 192       8.199  -7.917   3.290  1.00 10.00      A   
ATOM   1815  HG  SER A 192       7.509  -8.470   2.901  1.00 10.00      A   
ATOM   1816  C   SER A 192      10.209  -7.900   5.648  1.00 10.00      A   
ATOM   1817  O   SER A 192      11.408  -7.611   5.576  1.00 10.00      A   
ATOM   1818  N   CYS A 193       9.346  -7.248   6.415  1.00 10.00      A   
ATOM   1819  HN  CYS A 193       8.413  -7.553   6.443  1.00 10.00      A   
ATOM   1820  CA  CYS A 193       9.723  -6.092   7.215  1.00 10.00      A   
ATOM   1821  CB  CYS A 193       8.458  -5.325   7.581  1.00 10.00      A   
ATOM   1822  SG  CYS A 193       7.048  -6.407   7.912  1.00 10.00      A   
ATOM   1823  HG  CYS A 193       5.958  -5.652   7.943  1.00 10.00      A   
ATOM   1824  C   CYS A 193      10.466  -6.492   8.492  1.00 10.00      A   
ATOM   1825  O   CYS A 193      10.885  -5.634   9.268  1.00 10.00      A   
ATOM   1826  N   LEU A 194      10.625  -7.789   8.709  1.00 10.00      A   
ATOM   1827  HN  LEU A 194      10.267  -8.433   8.061  1.00 10.00      A   
ATOM   1828  CA  LEU A 194      11.319  -8.279   9.891  1.00 10.00      A   
ATOM   1829  CB  LEU A 194      10.646  -9.543  10.428  1.00 10.00      A   
ATOM   1830  CG  LEU A 194       9.240  -9.369  11.005  1.00 10.00      A   
ATOM   1831  CD1 LEU A 194       8.686 -10.706  11.473  1.00 10.00      A   
ATOM   1832  CD2 LEU A 194       9.253  -8.369  12.149  1.00 10.00      A   
ATOM   1833  C   LEU A 194      12.780  -8.573   9.583  1.00 10.00      A   
ATOM   1834  O   LEU A 194      13.166  -8.724   8.420  1.00 10.00      A   
ATOM   1835  N   ALA A 195      13.593  -8.643  10.624  1.00 10.00      A   
ATOM   1836  HN  ALA A 195      13.229  -8.475  11.529  1.00 10.00      A   
ATOM   1837  CA  ALA A 195      15.013  -8.933  10.475  1.00 10.00      A   
ATOM   1838  CB  ALA A 195      15.842  -7.699  10.787  1.00 10.00      A   
ATOM   1839  C   ALA A 195      15.420 -10.092  11.374  1.00 10.00      A   
ATOM   1840  O   ALA A 195      16.550 -10.581  11.311  1.00 10.00      A   
ATOM   1841  N   SER A 196      14.481 -10.522  12.203  1.00 10.00      A   
ATOM   1842  HN  SER A 196      13.606 -10.082  12.199  1.00 10.00      A   
ATOM   1843  CA  SER A 196      14.698 -11.617  13.128  1.00 10.00      A   
ATOM   1844  CB  SER A 196      13.543 -11.660  14.134  1.00 10.00      A   
ATOM   1845  OG  SER A 196      12.382 -11.041  13.595  1.00 10.00      A   
ATOM   1846  HG  SER A 196      12.489 -10.072  13.613  1.00 10.00      A   
ATOM   1847  C   SER A 196      14.809 -12.947  12.391  1.00 10.00      A   
ATOM   1848  O   SER A 196      14.177 -13.152  11.350  1.00 10.00      A   
ATOM   1849  N   GLU A 197      15.620 -13.839  12.927  1.00 10.00      A   
ATOM   1850  HN  GLU A 197      16.095 -13.617  13.753  1.00 10.00      A   
ATOM   1851  CA  GLU A 197      15.813 -15.149  12.325  1.00 10.00      A   
ATOM   1852  CB  GLU A 197      17.247 -15.645  12.551  1.00 10.00      A   
ATOM   1853  CG  GLU A 197      17.870 -16.342  11.347  1.00 10.00      A   
ATOM   1854  CD  GLU A 197      18.315 -17.761  11.654  1.00 10.00      A   
ATOM   1855  OE1 GLU A 197      19.174 -17.945  12.541  1.00 10.00      A   
ATOM   1856  OE2 GLU A 197      17.802 -18.698  11.007  1.00 10.00      A   
ATOM   1857  C   GLU A 197      14.802 -16.131  12.908  1.00 10.00      A   
ATOM   1858  O   GLU A 197      15.033 -16.726  13.962  1.00 10.00      A   
ATOM   1859  N   VAL A 198      13.665 -16.265  12.238  1.00 10.00      A   
ATOM   1860  HN  VAL A 198      13.533 -15.750  11.413  1.00 10.00      A   
ATOM   1861  CA  VAL A 198      12.611 -17.164  12.691  1.00 10.00      A   
ATOM   1862  CB  VAL A 198      11.269 -16.906  11.973  1.00 10.00      A   
ATOM   1863  CG1 VAL A 198      10.698 -15.555  12.375  1.00 10.00      A   
ATOM   1864  CG2 VAL A 198      11.430 -16.987  10.463  1.00 10.00      A   
ATOM   1865  C   VAL A 198      13.014 -18.625  12.524  1.00 10.00      A   
ATOM   1866  O   VAL A 198      13.834 -18.957  11.670  1.00 10.00      A   
ATOM   1867  N   SER A 199      12.439 -19.488  13.356  1.00 10.00      A   
ATOM   1868  HN  SER A 199      11.803 -19.153  14.020  1.00 10.00      A   
ATOM   1869  CA  SER A 199      12.728 -20.917  13.313  1.00 10.00      A   
ATOM   1870  CB  SER A 199      11.990 -21.650  14.441  1.00 10.00      A   
ATOM   1871  OG  SER A 199      12.363 -23.018  14.496  1.00 10.00      A   
ATOM   1872  HG  SER A 199      13.325 -23.089  14.420  1.00 10.00      A   
ATOM   1873  C   SER A 199      12.356 -21.524  11.964  1.00 10.00      A   
ATOM   1874  O   SER A 199      11.179 -21.604  11.612  1.00 10.00      A   
ATOM   1875  N   PHE A 200      13.367 -21.953  11.218  1.00 10.00      A   
ATOM   1876  HN  PHE A 200      14.282 -21.854  11.555  1.00 10.00      A   
ATOM   1877  CA  PHE A 200      13.150 -22.560   9.909  1.00 10.00      A   
ATOM   1878  CB  PHE A 200      14.484 -22.780   9.185  1.00 10.00      A   
ATOM   1879  CG  PHE A 200      14.346 -23.159   7.730  1.00 10.00      A   
ATOM   1880  CD1 PHE A 200      14.163 -22.185   6.760  1.00 10.00      A   
ATOM   1881  CD2 PHE A 200      14.396 -24.486   7.334  1.00 10.00      A   
ATOM   1882  CE1 PHE A 200      14.032 -22.528   5.427  1.00 10.00      A   
ATOM   1883  CE2 PHE A 200      14.266 -24.836   6.004  1.00 10.00      A   
ATOM   1884  CZ  PHE A 200      14.083 -23.855   5.049  1.00 10.00      A   
ATOM   1885  C   PHE A 200      12.397 -23.879  10.051  1.00 10.00      A   
ATOM   1886  O   PHE A 200      11.592 -24.240   9.191  1.00 10.00      A   
ATOM   1887  N   SER A 201      12.649 -24.576  11.155  1.00 10.00      A   
ATOM   1888  HN  SER A 201      13.295 -24.225  11.806  1.00 10.00      A   
ATOM   1889  CA  SER A 201      12.002 -25.851  11.429  1.00 10.00      A   
ATOM   1890  CB  SER A 201      12.556 -26.420  12.735  1.00 10.00      A   
ATOM   1891  OG  SER A 201      13.755 -25.746  13.106  1.00 10.00      A   
ATOM   1892  HG  SER A 201      14.489 -26.075  12.565  1.00 10.00      A   
ATOM   1893  C   SER A 201      10.487 -25.677  11.525  1.00 10.00      A   
ATOM   1894  O   SER A 201       9.715 -26.488  11.008  1.00 10.00      A   
ATOM   1895  N   ALA A 202      10.068 -24.609  12.187  1.00 10.00      A   
ATOM   1896  HN  ALA A 202      10.731 -23.997  12.574  1.00 10.00      A   
ATOM   1897  CA  ALA A 202       8.650 -24.321  12.348  1.00 10.00      A   
ATOM   1898  CB  ALA A 202       8.428 -23.384  13.527  1.00 10.00      A   
ATOM   1899  C   ALA A 202       8.093 -23.719  11.065  1.00 10.00      A   
ATOM   1900  O   ALA A 202       6.963 -24.004  10.671  1.00 10.00      A   
ATOM   1901  N   LEU A 203       8.914 -22.906  10.408  1.00 10.00      A   
ATOM   1902  HN  LEU A 203       9.808 -22.739  10.778  1.00 10.00      A   
ATOM   1903  CA  LEU A 203       8.538 -22.245   9.162  1.00 10.00      A   
ATOM   1904  CB  LEU A 203       9.680 -21.334   8.692  1.00 10.00      A   
ATOM   1905  CG  LEU A 203       9.651 -20.883   7.230  1.00 10.00      A   
ATOM   1906  CD1 LEU A 203       8.418 -20.041   6.948  1.00 10.00      A   
ATOM   1907  CD2 LEU A 203      10.917 -20.110   6.891  1.00 10.00      A   
ATOM   1908  C   LEU A 203       8.192 -23.255   8.075  1.00 10.00      A   
ATOM   1909  O   LEU A 203       7.118 -23.189   7.474  1.00 10.00      A   
ATOM   1910  N   GLU A 204       9.094 -24.200   7.843  1.00 10.00      A   
ATOM   1911  HN  GLU A 204       9.919 -24.219   8.383  1.00 10.00      A   
ATOM   1912  CA  GLU A 204       8.891 -25.213   6.816  1.00 10.00      A   
ATOM   1913  CB  GLU A 204      10.100 -26.145   6.728  1.00 10.00      A   
ATOM   1914  CG  GLU A 204      10.326 -26.735   5.346  1.00 10.00      A   
ATOM   1915  CD  GLU A 204      10.880 -28.143   5.406  1.00 10.00      A   
ATOM   1916  OE1 GLU A 204      12.051 -28.316   5.803  1.00 10.00      A   
ATOM   1917  OE2 GLU A 204      10.139 -29.087   5.072  1.00 10.00      A   
ATOM   1918  C   GLU A 204       7.614 -26.012   7.066  1.00 10.00      A   
ATOM   1919  O   GLU A 204       6.788 -26.177   6.166  1.00 10.00      A   
ATOM   1920  N   ARG A 205       7.444 -26.485   8.295  1.00 10.00      A   
ATOM   1921  HN  ARG A 205       8.129 -26.307   8.976  1.00 10.00      A   
ATOM   1922  CA  ARG A 205       6.265 -27.264   8.657  1.00 10.00      A   
ATOM   1923  CB  ARG A 205       6.395 -27.796  10.084  1.00 10.00      A   
ATOM   1924  CG  ARG A 205       6.066 -29.277  10.227  1.00 10.00      A   
ATOM   1925  CD  ARG A 205       6.077 -29.705  11.684  1.00 10.00      A   
ATOM   1926  NE  ARG A 205       7.244 -29.168  12.386  1.00 10.00      A   
ATOM   1927  HE  ARG A 205       8.133 -29.355  11.995  1.00 10.00      A   
ATOM   1928  CZ  ARG A 205       7.172 -28.450  13.502  1.00 10.00      A   
ATOM   1929  NH1 ARG A 205       5.991 -28.188  14.044  1.00 10.00      A   
ATOM   1930 HH11 ARG A 205       5.926 -27.623  14.920  1.00 10.00      A   
ATOM   1931 HH12 ARG A 205       5.122 -28.551  13.601  1.00 10.00      A   
ATOM   1932  NH2 ARG A 205       8.279 -27.997  14.072  1.00 10.00      A   
ATOM   1933 HH21 ARG A 205       8.225 -27.433  14.950  1.00 10.00      A   
ATOM   1934 HH22 ARG A 205       9.210 -28.202  13.646  1.00 10.00      A   
ATOM   1935  C   ARG A 205       4.994 -26.427   8.523  1.00 10.00      A   
ATOM   1936  O   ARG A 205       3.954 -26.926   8.093  1.00 10.00      A   
ATOM   1937  N   LEU A 206       5.090 -25.152   8.884  1.00 10.00      A   
ATOM   1938  HN  LEU A 206       5.953 -24.813   9.217  1.00 10.00      A   
ATOM   1939  CA  LEU A 206       3.954 -24.238   8.807  1.00 10.00      A   
ATOM   1940  CB  LEU A 206       4.347 -22.859   9.345  1.00 10.00      A   
ATOM   1941  CG  LEU A 206       3.461 -22.287  10.451  1.00 10.00      A   
ATOM   1942  CD1 LEU A 206       4.157 -21.132  11.149  1.00 10.00      A   
ATOM   1943  CD2 LEU A 206       2.121 -21.841   9.887  1.00 10.00      A   
ATOM   1944  C   LEU A 206       3.455 -24.116   7.372  1.00 10.00      A   
ATOM   1945  O   LEU A 206       2.260 -24.239   7.108  1.00 10.00      A   
ATOM   1946  N   VAL A 207       4.383 -23.896   6.453  1.00 10.00      A   
ATOM   1947  HN  VAL A 207       5.323 -23.811   6.735  1.00 10.00      A   
ATOM   1948  CA  VAL A 207       4.054 -23.762   5.038  1.00 10.00      A   
ATOM   1949  CB  VAL A 207       5.293 -23.325   4.222  1.00 10.00      A   
ATOM   1950  CG1 VAL A 207       4.982 -23.265   2.732  1.00 10.00      A   
ATOM   1951  CG2 VAL A 207       5.807 -21.980   4.713  1.00 10.00      A   
ATOM   1952  C   VAL A 207       3.516 -25.077   4.473  1.00 10.00      A   
ATOM   1953  O   VAL A 207       2.570 -25.091   3.685  1.00 10.00      A   
ATOM   1954  N   THR A 208       4.117 -26.181   4.896  1.00 10.00      A   
ATOM   1955  HN  THR A 208       4.850 -26.106   5.542  1.00 10.00      A   
ATOM   1956  CA  THR A 208       3.718 -27.500   4.427  1.00 10.00      A   
ATOM   1957  CB  THR A 208       4.729 -28.575   4.875  1.00 10.00      A   
ATOM   1958  OG1 THR A 208       6.058 -28.138   4.568  1.00 10.00      A   
ATOM   1959  HG1 THR A 208       6.305 -27.413   5.159  1.00 10.00      A   
ATOM   1960  CG2 THR A 208       4.467 -29.889   4.156  1.00 10.00      A   
ATOM   1961  C   THR A 208       2.316 -27.888   4.905  1.00 10.00      A   
ATOM   1962  O   THR A 208       1.543 -28.494   4.158  1.00 10.00      A   
ATOM   1963  N   ARG A 209       1.987 -27.541   6.146  1.00 10.00      A   
ATOM   1964  HN  ARG A 209       2.641 -27.060   6.704  1.00 10.00      A   
ATOM   1965  CA  ARG A 209       0.681 -27.879   6.703  1.00 10.00      A   
ATOM   1966  CB  ARG A 209       0.720 -27.970   8.233  1.00 10.00      A   
ATOM   1967  CG  ARG A 209       0.749 -26.636   8.963  1.00 10.00      A   
ATOM   1968  CD  ARG A 209       0.616 -26.844  10.462  1.00 10.00      A   
ATOM   1969  NE  ARG A 209       0.580 -25.585  11.200  1.00 10.00      A   
ATOM   1970  HE  ARG A 209      -0.233 -25.029  11.107  1.00 10.00      A   
ATOM   1971  CZ  ARG A 209       1.567 -25.163  11.988  1.00 10.00      A   
ATOM   1972  NH1 ARG A 209       2.662 -25.897  12.142  1.00 10.00      A   
ATOM   1973 HH11 ARG A 209       2.758 -26.814  11.650  1.00 10.00      A   
ATOM   1974 HH12 ARG A 209       3.434 -25.559  12.758  1.00 10.00      A   
ATOM   1975  NH2 ARG A 209       1.455 -24.016  12.640  1.00 10.00      A   
ATOM   1976 HH21 ARG A 209       0.594 -23.438  12.544  1.00 10.00      A   
ATOM   1977 HH22 ARG A 209       2.233 -23.687  13.255  1.00 10.00      A   
ATOM   1978  C   ARG A 209      -0.426 -26.938   6.232  1.00 10.00      A   
ATOM   1979  O   ARG A 209      -1.606 -27.260   6.349  1.00 10.00      A   
ATOM   1980  N   CYS A 210      -0.052 -25.777   5.705  1.00 10.00      A   
ATOM   1981  HN  CYS A 210       0.903 -25.567   5.635  1.00 10.00      A   
ATOM   1982  CA  CYS A 210      -1.035 -24.813   5.222  1.00 10.00      A   
ATOM   1983  CB  CYS A 210      -0.760 -23.418   5.788  1.00 10.00      A   
ATOM   1984  SG  CYS A 210      -0.608 -23.368   7.587  1.00 10.00      A   
ATOM   1985  HG  CYS A 210       0.668 -23.575   7.886  1.00 10.00      A   
ATOM   1986  C   CYS A 210      -1.068 -24.777   3.695  1.00 10.00      A   
ATOM   1987  O   CYS A 210      -0.282 -24.068   3.066  1.00 10.00      A   
ATOM   1988  N   PRO A 211      -1.991 -25.538   3.077  1.00 10.00      A   
ATOM   1989  CA  PRO A 211      -2.123 -25.596   1.618  1.00 10.00      A   
ATOM   1990  CB  PRO A 211      -2.884 -26.902   1.411  1.00 10.00      A   
ATOM   1991  CG  PRO A 211      -3.763 -27.000   2.611  1.00 10.00      A   
ATOM   1992  CD  PRO A 211      -2.979 -26.406   3.750  1.00 10.00      A   
ATOM   1993  C   PRO A 211      -2.940 -24.424   1.085  1.00 10.00      A   
ATOM   1994  O   PRO A 211      -3.118 -24.267  -0.118  1.00 10.00      A   
ATOM   1995  N   ASN A 212      -3.426 -23.601   1.998  1.00 10.00      A   
ATOM   1996  HN  ASN A 212      -3.232 -23.776   2.942  1.00 10.00      A   
ATOM   1997  CA  ASN A 212      -4.227 -22.440   1.637  1.00 10.00      A   
ATOM   1998  CB  ASN A 212      -5.201 -22.082   2.767  1.00 10.00      A   
ATOM   1999  CG  ASN A 212      -6.163 -23.208   3.093  1.00 10.00      A   
ATOM   2000  OD1 ASN A 212      -7.101 -23.476   2.340  1.00 10.00      A   
ATOM   2001  ND2 ASN A 212      -5.952 -23.864   4.224  1.00 10.00      A   
ATOM   2002 HD21 ASN A 212      -5.197 -23.592   4.791  1.00 10.00      A   
ATOM   2003 HD22 ASN A 212      -6.560 -24.600   4.456  1.00 10.00      A   
ATOM   2004  C   ASN A 212      -3.326 -21.254   1.343  1.00 10.00      A   
ATOM   2005  O   ASN A 212      -3.785 -20.203   0.893  1.00 10.00      A   
ATOM   2006  N   LEU A 213      -2.038 -21.449   1.591  1.00 10.00      A   
ATOM   2007  HN  LEU A 213      -1.749 -22.322   1.921  1.00 10.00      A   
ATOM   2008  CA  LEU A 213      -1.040 -20.414   1.386  1.00 10.00      A   
ATOM   2009  CB  LEU A 213       0.332 -20.896   1.859  1.00 10.00      A   
ATOM   2010  CG  LEU A 213       1.384 -19.813   2.094  1.00 10.00      A   
ATOM   2011  CD1 LEU A 213       0.938 -18.860   3.196  1.00 10.00      A   
ATOM   2012  CD2 LEU A 213       2.725 -20.438   2.438  1.00 10.00      A   
ATOM   2013  C   LEU A 213      -0.979 -19.976  -0.073  1.00 10.00      A   
ATOM   2014  O   LEU A 213      -0.778 -20.791  -0.978  1.00 10.00      A   
ATOM   2015  N   LYS A 214      -1.185 -18.687  -0.287  1.00 10.00      A   
ATOM   2016  HN  LYS A 214      -1.377 -18.102   0.484  1.00 10.00      A   
ATOM   2017  CA  LYS A 214      -1.154 -18.106  -1.616  1.00 10.00      A   
ATOM   2018  CB  LYS A 214      -2.518 -17.501  -1.958  1.00 10.00      A   
ATOM   2019  CG  LYS A 214      -3.478 -18.477  -2.615  1.00 10.00      A   
ATOM   2020  CD  LYS A 214      -3.030 -18.815  -4.026  1.00 10.00      A   
ATOM   2021  CE  LYS A 214      -3.984 -19.782  -4.705  1.00 10.00      A   
ATOM   2022  NZ  LYS A 214      -3.912 -21.139  -4.111  1.00 10.00      A   
ATOM   2023  HZ1 LYS A 214      -2.933 -21.488  -4.140  1.00 10.00      A   
ATOM   2024  HZ2 LYS A 214      -4.518 -21.796  -4.644  1.00 10.00      A   
ATOM   2025  HZ3 LYS A 214      -4.232 -21.111  -3.121  1.00 10.00      A   
ATOM   2026  C   LYS A 214      -0.082 -17.031  -1.704  1.00 10.00      A   
ATOM   2027  O   LYS A 214       0.530 -16.835  -2.753  1.00 10.00      A   
ATOM   2028  N   SER A 215       0.141 -16.342  -0.599  1.00 10.00      A   
ATOM   2029  HN  SER A 215      -0.378 -16.546   0.208  1.00 10.00      A   
ATOM   2030  CA  SER A 215       1.136 -15.286  -0.554  1.00 10.00      A   
ATOM   2031  CB  SER A 215       0.450 -13.937  -0.336  1.00 10.00      A   
ATOM   2032  OG  SER A 215      -0.836 -13.919  -0.931  1.00 10.00      A   
ATOM   2033  HG  SER A 215      -1.508 -14.068  -0.249  1.00 10.00      A   
ATOM   2034  C   SER A 215       2.143 -15.547   0.559  1.00 10.00      A   
ATOM   2035  O   SER A 215       1.809 -15.450   1.742  1.00 10.00      A   
ATOM   2036  N   LEU A 216       3.366 -15.887   0.180  1.00 10.00      A   
ATOM   2037  HN  LEU A 216       3.571 -15.952  -0.779  1.00 10.00      A   
ATOM   2038  CA  LEU A 216       4.418 -16.154   1.148  1.00 10.00      A   
ATOM   2039  CB  LEU A 216       4.890 -17.605   1.059  1.00 10.00      A   
ATOM   2040  CG  LEU A 216       5.991 -18.012   2.040  1.00 10.00      A   
ATOM   2041  CD1 LEU A 216       5.486 -17.950   3.473  1.00 10.00      A   
ATOM   2042  CD2 LEU A 216       6.515 -19.400   1.712  1.00 10.00      A   
ATOM   2043  C   LEU A 216       5.587 -15.206   0.935  1.00 10.00      A   
ATOM   2044  O   LEU A 216       6.381 -15.380   0.011  1.00 10.00      A   
ATOM   2045  N   LYS A 217       5.675 -14.194   1.785  1.00 10.00      A   
ATOM   2046  HN  LYS A 217       5.009 -14.112   2.507  1.00 10.00      A   
ATOM   2047  CA  LYS A 217       6.745 -13.215   1.698  1.00 10.00      A   
ATOM   2048  CB  LYS A 217       6.176 -11.807   1.510  1.00 10.00      A   
ATOM   2049  CG  LYS A 217       5.281 -11.674   0.293  1.00 10.00      A   
ATOM   2050  CD  LYS A 217       4.704 -10.277   0.175  1.00 10.00      A   
ATOM   2051  CE  LYS A 217       3.759 -10.183  -1.009  1.00 10.00      A   
ATOM   2052  NZ  LYS A 217       3.089  -8.860  -1.091  1.00 10.00      A   
ATOM   2053  HZ1 LYS A 217       2.533  -8.682  -0.229  1.00 10.00      A   
ATOM   2054  HZ2 LYS A 217       2.449  -8.839  -1.912  1.00 10.00      A   
ATOM   2055  HZ3 LYS A 217       3.795  -8.103  -1.197  1.00 10.00      A   
ATOM   2056  C   LYS A 217       7.614 -13.289   2.941  1.00 10.00      A   
ATOM   2057  O   LYS A 217       7.212 -12.854   4.027  1.00 10.00      A   
ATOM   2058  N   LEU A 218       8.792 -13.868   2.775  1.00 10.00      A   
ATOM   2059  HN  LEU A 218       9.047 -14.177   1.879  1.00 10.00      A   
ATOM   2060  CA  LEU A 218       9.732 -14.036   3.871  1.00 10.00      A   
ATOM   2061  CB  LEU A 218      10.690 -15.190   3.568  1.00 10.00      A   
ATOM   2062  CG  LEU A 218      10.049 -16.528   3.197  1.00 10.00      A   
ATOM   2063  CD1 LEU A 218      11.105 -17.493   2.685  1.00 10.00      A   
ATOM   2064  CD2 LEU A 218       9.312 -17.124   4.385  1.00 10.00      A   
ATOM   2065  C   LEU A 218      10.528 -12.759   4.097  1.00 10.00      A   
ATOM   2066  O   LEU A 218      10.429 -11.809   3.317  1.00 10.00      A   
ATOM   2067  N   ASN A 219      11.326 -12.744   5.155  1.00 10.00      A   
ATOM   2068  HN  ASN A 219      11.383 -13.538   5.722  1.00 10.00      A   
ATOM   2069  CA  ASN A 219      12.139 -11.586   5.474  1.00 10.00      A   
ATOM   2070  CB  ASN A 219      12.181 -11.313   6.985  1.00 10.00      A   
ATOM   2071  CG  ASN A 219      12.846 -12.402   7.811  1.00 10.00      A   
ATOM   2072  OD1 ASN A 219      12.816 -13.581   7.459  1.00 10.00      A   
ATOM   2073  ND2 ASN A 219      13.446 -12.009   8.924  1.00 10.00      A   
ATOM   2074 HD21 ASN A 219      13.433 -11.054   9.149  1.00 10.00      A   
ATOM   2075 HD22 ASN A 219      13.865 -12.692   9.497  1.00 10.00      A   
ATOM   2076  C   ASN A 219      13.536 -11.726   4.882  1.00 10.00      A   
ATOM   2077  O   ASN A 219      13.821 -12.687   4.174  1.00 10.00      A   
ATOM   2078  N   ARG A 220      14.408 -10.775   5.178  1.00 10.00      A   
ATOM   2079  HN  ARG A 220      14.139 -10.043   5.771  1.00 10.00      A   
ATOM   2080  CA  ARG A 220      15.759 -10.802   4.638  1.00 10.00      A   
ATOM   2081  CB  ARG A 220      16.402  -9.419   4.727  1.00 10.00      A   
ATOM   2082  CG  ARG A 220      17.451  -9.150   3.658  1.00 10.00      A   
ATOM   2083  CD  ARG A 220      17.940  -7.712   3.724  1.00 10.00      A   
ATOM   2084  NE  ARG A 220      19.053  -7.460   2.812  1.00 10.00      A   
ATOM   2085  HE  ARG A 220      19.436  -8.239   2.341  1.00 10.00      A   
ATOM   2086  CZ  ARG A 220      19.574  -6.255   2.591  1.00 10.00      A   
ATOM   2087  NH1 ARG A 220      19.085  -5.195   3.222  1.00 10.00      A   
ATOM   2088 HH11 ARG A 220      19.489  -4.243   3.043  1.00 10.00      A   
ATOM   2089 HH12 ARG A 220      18.303  -5.304   3.895  1.00 10.00      A   
ATOM   2090  NH2 ARG A 220      20.577  -6.109   1.740  1.00 10.00      A   
ATOM   2091 HH21 ARG A 220      20.968  -6.948   1.232  1.00 10.00      A   
ATOM   2092 HH22 ARG A 220      20.991  -5.163   1.566  1.00 10.00      A   
ATOM   2093  C   ARG A 220      16.624 -11.861   5.321  1.00 10.00      A   
ATOM   2094  O   ARG A 220      17.629 -12.306   4.767  1.00 10.00      A   
ATOM   2095  N   ALA A 221      16.220 -12.279   6.518  1.00 10.00      A   
ATOM   2096  HN  ALA A 221      15.395 -11.910   6.898  1.00 10.00      A   
ATOM   2097  CA  ALA A 221      16.960 -13.288   7.274  1.00 10.00      A   
ATOM   2098  CB  ALA A 221      16.643 -13.173   8.760  1.00 10.00      A   
ATOM   2099  C   ALA A 221      16.640 -14.691   6.762  1.00 10.00      A   
ATOM   2100  O   ALA A 221      16.192 -15.555   7.518  1.00 10.00      A   
ATOM   2101  N   VAL A 222      16.890 -14.917   5.474  1.00 10.00      A   
ATOM   2102  HN  VAL A 222      17.301 -14.199   4.933  1.00 10.00      A   
ATOM   2103  CA  VAL A 222      16.600 -16.206   4.848  1.00 10.00      A   
ATOM   2104  CB  VAL A 222      15.227 -16.198   4.120  1.00 10.00      A   
ATOM   2105  CG1 VAL A 222      14.943 -17.543   3.460  1.00 10.00      A   
ATOM   2106  CG2 VAL A 222      14.100 -15.824   5.069  1.00 10.00      A   
ATOM   2107  C   VAL A 222      17.688 -16.579   3.842  1.00 10.00      A   
ATOM   2108  O   VAL A 222      17.945 -15.835   2.891  1.00 10.00      A   
ATOM   2109  N   PRO A 223      18.359 -17.721   4.064  1.00 10.00      A   
ATOM   2110  CA  PRO A 223      19.404 -18.210   3.159  1.00 10.00      A   
ATOM   2111  CB  PRO A 223      19.968 -19.436   3.884  1.00 10.00      A   
ATOM   2112  CG  PRO A 223      18.897 -19.856   4.830  1.00 10.00      A   
ATOM   2113  CD  PRO A 223      18.157 -18.610   5.218  1.00 10.00      A   
ATOM   2114  C   PRO A 223      18.810 -18.596   1.798  1.00 10.00      A   
ATOM   2115  O   PRO A 223      17.705 -19.140   1.725  1.00 10.00      A   
ATOM   2116  N   LEU A 224      19.550 -18.321   0.730  1.00 10.00      A   
ATOM   2117  HN  LEU A 224      20.442 -17.933   0.858  1.00 10.00      A   
ATOM   2118  CA  LEU A 224      19.084 -18.594  -0.630  1.00 10.00      A   
ATOM   2119  CB  LEU A 224      19.992 -17.911  -1.657  1.00 10.00      A   
ATOM   2120  CG  LEU A 224      19.648 -18.163  -3.125  1.00 10.00      A   
ATOM   2121  CD1 LEU A 224      18.289 -17.577  -3.465  1.00 10.00      A   
ATOM   2122  CD2 LEU A 224      20.718 -17.590  -4.033  1.00 10.00      A   
ATOM   2123  C   LEU A 224      18.944 -20.085  -0.949  1.00 10.00      A   
ATOM   2124  O   LEU A 224      18.064 -20.474  -1.718  1.00 10.00      A   
ATOM   2125  N   GLU A 225      19.789 -20.918  -0.353  1.00 10.00      A   
ATOM   2126  HN  GLU A 225      20.453 -20.557   0.284  1.00 10.00      A   
ATOM   2127  CA  GLU A 225      19.755 -22.362  -0.611  1.00 10.00      A   
ATOM   2128  CB  GLU A 225      21.083 -23.051  -0.249  1.00 10.00      A   
ATOM   2129  CG  GLU A 225      22.245 -22.118   0.058  1.00 10.00      A   
ATOM   2130  CD  GLU A 225      22.133 -21.488   1.427  1.00 10.00      A   
ATOM   2131  OE1 GLU A 225      21.652 -20.343   1.510  1.00 10.00      A   
ATOM   2132  OE2 GLU A 225      22.508 -22.140   2.420  1.00 10.00      A   
ATOM   2133  C   GLU A 225      18.595 -23.052   0.105  1.00 10.00      A   
ATOM   2134  O   GLU A 225      18.472 -24.279   0.068  1.00 10.00      A   
ATOM   2135  N   LYS A 226      17.748 -22.272   0.760  1.00 10.00      A   
ATOM   2136  HN  LYS A 226      17.892 -21.301   0.767  1.00 10.00      A   
ATOM   2137  CA  LYS A 226      16.615 -22.834   1.477  1.00 10.00      A   
ATOM   2138  CB  LYS A 226      16.721 -22.522   2.971  1.00 10.00      A   
ATOM   2139  CG  LYS A 226      18.045 -22.934   3.599  1.00 10.00      A   
ATOM   2140  CD  LYS A 226      18.214 -24.445   3.628  1.00 10.00      A   
ATOM   2141  CE  LYS A 226      19.628 -24.830   4.039  1.00 10.00      A   
ATOM   2142  NZ  LYS A 226      19.981 -24.299   5.383  1.00 10.00      A   
ATOM   2143  HZ1 LYS A 226      20.159 -23.277   5.331  1.00 10.00      A   
ATOM   2144  HZ2 LYS A 226      20.834 -24.768   5.744  1.00 10.00      A   
ATOM   2145  HZ3 LYS A 226      19.204 -24.468   6.051  1.00 10.00      A   
ATOM   2146  C   LYS A 226      15.287 -22.332   0.914  1.00 10.00      A   
ATOM   2147  O   LYS A 226      14.222 -22.625   1.459  1.00 10.00      A   
ATOM   2148  N   LEU A 227      15.348 -21.596  -0.190  1.00 10.00      A   
ATOM   2149  HN  LEU A 227      16.221 -21.415  -0.601  1.00 10.00      A   
ATOM   2150  CA  LEU A 227      14.140 -21.062  -0.811  1.00 10.00      A   
ATOM   2151  CB  LEU A 227      14.470 -19.953  -1.809  1.00 10.00      A   
ATOM   2152  CG  LEU A 227      14.897 -18.612  -1.214  1.00 10.00      A   
ATOM   2153  CD1 LEU A 227      14.938 -17.542  -2.292  1.00 10.00      A   
ATOM   2154  CD2 LEU A 227      13.965 -18.203  -0.084  1.00 10.00      A   
ATOM   2155  C   LEU A 227      13.334 -22.156  -1.492  1.00 10.00      A   
ATOM   2156  O   LEU A 227      12.117 -22.250  -1.307  1.00 10.00      A   
ATOM   2157  N   ALA A 228      14.015 -22.988  -2.273  1.00 10.00      A   
ATOM   2158  HN  ALA A 228      14.986 -22.859  -2.381  1.00 10.00      A   
ATOM   2159  CA  ALA A 228      13.362 -24.084  -2.986  1.00 10.00      A   
ATOM   2160  CB  ALA A 228      14.354 -24.808  -3.882  1.00 10.00      A   
ATOM   2161  C   ALA A 228      12.723 -25.061  -2.009  1.00 10.00      A   
ATOM   2162  O   ALA A 228      11.649 -25.606  -2.271  1.00 10.00      A   
ATOM   2163  N   THR A 229      13.382 -25.255  -0.876  1.00 10.00      A   
ATOM   2164  HN  THR A 229      14.221 -24.774  -0.724  1.00 10.00      A   
ATOM   2165  CA  THR A 229      12.905 -26.159   0.157  1.00 10.00      A   
ATOM   2166  CB  THR A 229      13.897 -26.171   1.330  1.00 10.00      A   
ATOM   2167  OG1 THR A 229      15.236 -26.179   0.810  1.00 10.00      A   
ATOM   2168  HG1 THR A 229      15.396 -27.014   0.354  1.00 10.00      A   
ATOM   2169  CG2 THR A 229      13.687 -27.394   2.209  1.00 10.00      A   
ATOM   2170  C   THR A 229      11.525 -25.739   0.666  1.00 10.00      A   
ATOM   2171  O   THR A 229      10.725 -26.574   1.083  1.00 10.00      A   
ATOM   2172  N   LEU A 230      11.249 -24.442   0.621  1.00 10.00      A   
ATOM   2173  HN  LEU A 230      11.929 -23.820   0.280  1.00 10.00      A   
ATOM   2174  CA  LEU A 230       9.972 -23.915   1.078  1.00 10.00      A   
ATOM   2175  CB  LEU A 230      10.163 -22.539   1.715  1.00 10.00      A   
ATOM   2176  CG  LEU A 230      11.073 -22.482   2.940  1.00 10.00      A   
ATOM   2177  CD1 LEU A 230      11.431 -21.040   3.254  1.00 10.00      A   
ATOM   2178  CD2 LEU A 230      10.399 -23.136   4.139  1.00 10.00      A   
ATOM   2179  C   LEU A 230       8.961 -23.823  -0.064  1.00 10.00      A   
ATOM   2180  O   LEU A 230       7.769 -24.047   0.133  1.00 10.00      A   
ATOM   2181  N   LEU A 231       9.445 -23.503  -1.256  1.00 10.00      A   
ATOM   2182  HN  LEU A 231      10.408 -23.351  -1.359  1.00 10.00      A   
ATOM   2183  CA  LEU A 231       8.577 -23.368  -2.422  1.00 10.00      A   
ATOM   2184  CB  LEU A 231       9.333 -22.749  -3.593  1.00 10.00      A   
ATOM   2185  CG  LEU A 231       9.467 -21.234  -3.548  1.00 10.00      A   
ATOM   2186  CD1 LEU A 231      10.344 -20.742  -4.681  1.00 10.00      A   
ATOM   2187  CD2 LEU A 231       8.093 -20.583  -3.612  1.00 10.00      A   
ATOM   2188  C   LEU A 231       7.934 -24.687  -2.828  1.00 10.00      A   
ATOM   2189  O   LEU A 231       6.774 -24.718  -3.232  1.00 10.00      A   
ATOM   2190  N   GLN A 232       8.686 -25.777  -2.707  1.00 10.00      A   
ATOM   2191  HN  GLN A 232       9.609 -25.691  -2.381  1.00 10.00      A   
ATOM   2192  CA  GLN A 232       8.174 -27.096  -3.059  1.00 10.00      A   
ATOM   2193  CB  GLN A 232       9.302 -28.128  -3.068  1.00 10.00      A   
ATOM   2194  CG  GLN A 232      10.254 -27.992  -4.248  1.00 10.00      A   
ATOM   2195  CD  GLN A 232       9.619 -28.398  -5.567  1.00 10.00      A   
ATOM   2196  OE1 GLN A 232       8.414 -28.253  -5.768  1.00 10.00      A   
ATOM   2197  NE2 GLN A 232      10.429 -28.910  -6.476  1.00 10.00      A   
ATOM   2198 HE21 GLN A 232      11.384 -28.997  -6.253  1.00 10.00      A   
ATOM   2199 HE22 GLN A 232      10.045 -29.188  -7.333  1.00 10.00      A   
ATOM   2200  C   GLN A 232       7.060 -27.524  -2.108  1.00 10.00      A   
ATOM   2201  O   GLN A 232       6.305 -28.458  -2.390  1.00 10.00      A   
ATOM   2202  N   ARG A 233       6.955 -26.827  -0.985  1.00 10.00      A   
ATOM   2203  HN  ARG A 233       7.576 -26.089  -0.822  1.00 10.00      A   
ATOM   2204  CA  ARG A 233       5.936 -27.122   0.005  1.00 10.00      A   
ATOM   2205  CB  ARG A 233       6.434 -26.789   1.416  1.00 10.00      A   
ATOM   2206  CG  ARG A 233       7.745 -27.462   1.804  1.00 10.00      A   
ATOM   2207  CD  ARG A 233       7.631 -28.976   1.788  1.00 10.00      A   
ATOM   2208  NE  ARG A 233       8.506 -29.596   2.782  1.00 10.00      A   
ATOM   2209  HE  ARG A 233       9.058 -28.991   3.334  1.00 10.00      A   
ATOM   2210  CZ  ARG A 233       8.597 -30.904   2.992  1.00 10.00      A   
ATOM   2211  NH1 ARG A 233       7.870 -31.753   2.272  1.00 10.00      A   
ATOM   2212 HH11 ARG A 233       7.939 -32.780   2.438  1.00 10.00      A   
ATOM   2213 HH12 ARG A 233       7.226 -31.395   1.534  1.00 10.00      A   
ATOM   2214  NH2 ARG A 233       9.412 -31.353   3.929  1.00 10.00      A   
ATOM   2215 HH21 ARG A 233       9.497 -32.375   4.114  1.00 10.00      A   
ATOM   2216 HH22 ARG A 233       9.975 -30.671   4.499  1.00 10.00      A   
ATOM   2217  C   ARG A 233       4.661 -26.337  -0.294  1.00 10.00      A   
ATOM   2218  O   ARG A 233       3.630 -26.559   0.334  1.00 10.00      A   
ATOM   2219  N   ALA A 234       4.739 -25.423  -1.258  1.00 10.00      A   
ATOM   2220  HN  ALA A 234       5.591 -25.294  -1.730  1.00 10.00      A   
ATOM   2221  CA  ALA A 234       3.594 -24.606  -1.638  1.00 10.00      A   
ATOM   2222  CB  ALA A 234       3.552 -23.328  -0.810  1.00 10.00      A   
ATOM   2223  C   ALA A 234       3.624 -24.288  -3.136  1.00 10.00      A   
ATOM   2224  O   ALA A 234       3.950 -23.172  -3.542  1.00 10.00      A   
ATOM   2225  N   PRO A 235       3.279 -25.270  -3.984  1.00 10.00      A   
ATOM   2226  CA  PRO A 235       3.274 -25.086  -5.440  1.00 10.00      A   
ATOM   2227  CB  PRO A 235       3.197 -26.514  -5.971  1.00 10.00      A   
ATOM   2228  CG  PRO A 235       2.490 -27.276  -4.903  1.00 10.00      A   
ATOM   2229  CD  PRO A 235       2.872 -26.634  -3.595  1.00 10.00      A   
ATOM   2230  C   PRO A 235       2.071 -24.272  -5.920  1.00 10.00      A   
ATOM   2231  O   PRO A 235       2.028 -23.816  -7.060  1.00 10.00      A   
ATOM   2232  N   GLN A 236       1.099 -24.094  -5.037  1.00 10.00      A   
ATOM   2233  HN  GLN A 236       1.193 -24.486  -4.141  1.00 10.00      A   
ATOM   2234  CA  GLN A 236      -0.108 -23.340  -5.361  1.00 10.00      A   
ATOM   2235  CB  GLN A 236      -1.342 -23.999  -4.728  1.00 10.00      A   
ATOM   2236  CG  GLN A 236      -1.470 -23.810  -3.223  1.00 10.00      A   
ATOM   2237  CD  GLN A 236      -0.519 -24.676  -2.427  1.00 10.00      A   
ATOM   2238  OE1 GLN A 236      -0.178 -25.784  -2.841  1.00 10.00      A   
ATOM   2239  NE2 GLN A 236      -0.073 -24.170  -1.293  1.00 10.00      A   
ATOM   2240 HE21 GLN A 236      -0.372 -23.269  -1.036  1.00 10.00      A   
ATOM   2241 HE22 GLN A 236       0.527 -24.719  -0.741  1.00 10.00      A   
ATOM   2242  C   GLN A 236       0.018 -21.879  -4.927  1.00 10.00      A   
ATOM   2243  O   GLN A 236      -0.981 -21.198  -4.687  1.00 10.00      A   
ATOM   2244  N   LEU A 237       1.252 -21.407  -4.835  1.00 10.00      A   
ATOM   2245  HN  LEU A 237       2.000 -21.996  -5.055  1.00 10.00      A   
ATOM   2246  CA  LEU A 237       1.530 -20.038  -4.424  1.00 10.00      A   
ATOM   2247  CB  LEU A 237       2.982 -19.927  -3.943  1.00 10.00      A   
ATOM   2248  CG  LEU A 237       3.257 -18.916  -2.825  1.00 10.00      A   
ATOM   2249  CD1 LEU A 237       2.655 -19.393  -1.511  1.00 10.00      A   
ATOM   2250  CD2 LEU A 237       4.752 -18.678  -2.673  1.00 10.00      A   
ATOM   2251  C   LEU A 237       1.286 -19.049  -5.570  1.00 10.00      A   
ATOM   2252  O   LEU A 237       1.571 -19.349  -6.729  1.00 10.00      A   
ATOM   2253  N   GLU A 238       0.761 -17.876  -5.230  1.00 10.00      A   
ATOM   2254  HN  GLU A 238       0.562 -17.704  -4.284  1.00 10.00      A   
ATOM   2255  CA  GLU A 238       0.484 -16.829  -6.213  1.00 10.00      A   
ATOM   2256  CB  GLU A 238      -0.935 -16.278  -6.028  1.00 10.00      A   
ATOM   2257  CG  GLU A 238      -1.990 -16.976  -6.871  1.00 10.00      A   
ATOM   2258  CD  GLU A 238      -3.363 -16.339  -6.751  1.00 10.00      A   
ATOM   2259  OE1 GLU A 238      -4.362 -17.086  -6.620  1.00 10.00      A   
ATOM   2260  OE2 GLU A 238      -3.452 -15.093  -6.778  1.00 10.00      A   
ATOM   2261  C   GLU A 238       1.501 -15.699  -6.088  1.00 10.00      A   
ATOM   2262  O   GLU A 238       2.043 -15.214  -7.084  1.00 10.00      A   
ATOM   2263  N   GLU A 239       1.757 -15.281  -4.857  1.00 10.00      A   
ATOM   2264  HN  GLU A 239       1.297 -15.710  -4.100  1.00 10.00      A   
ATOM   2265  CA  GLU A 239       2.713 -14.216  -4.592  1.00 10.00      A   
ATOM   2266  CB  GLU A 239       2.053 -13.062  -3.841  1.00 10.00      A   
ATOM   2267  CG  GLU A 239       1.295 -12.102  -4.739  1.00 10.00      A   
ATOM   2268  CD  GLU A 239       0.841 -10.860  -4.007  1.00 10.00      A   
ATOM   2269  OE1 GLU A 239       1.702 -10.120  -3.487  1.00 10.00      A   
ATOM   2270  OE2 GLU A 239      -0.381 -10.612  -3.955  1.00 10.00      A   
ATOM   2271  C   GLU A 239       3.888 -14.752  -3.798  1.00 10.00      A   
ATOM   2272  O   GLU A 239       3.707 -15.373  -2.748  1.00 10.00      A   
ATOM   2273  N   LEU A 240       5.088 -14.508  -4.298  1.00 10.00      A   
ATOM   2274  HN  LEU A 240       5.166 -13.989  -5.129  1.00 10.00      A   
ATOM   2275  CA  LEU A 240       6.295 -14.984  -3.645  1.00 10.00      A   
ATOM   2276  CB  LEU A 240       7.026 -15.978  -4.554  1.00 10.00      A   
ATOM   2277  CG  LEU A 240       8.430 -16.407  -4.109  1.00 10.00      A   
ATOM   2278  CD1 LEU A 240       8.380 -17.146  -2.778  1.00 10.00      A   
ATOM   2279  CD2 LEU A 240       9.089 -17.263  -5.178  1.00 10.00      A   
ATOM   2280  C   LEU A 240       7.231 -13.843  -3.259  1.00 10.00      A   
ATOM   2281  O   LEU A 240       7.667 -13.065  -4.110  1.00 10.00      A   
ATOM   2282  N   GLY A 241       7.534 -13.760  -1.971  1.00 10.00      A   
ATOM   2283  HN  GLY A 241       7.137 -14.404  -1.344  1.00 10.00      A   
ATOM   2284  CA  GLY A 241       8.438 -12.748  -1.474  1.00 10.00      A   
ATOM   2285  C   GLY A 241       9.755 -13.380  -1.083  1.00 10.00      A   
ATOM   2286  O   GLY A 241       9.820 -14.126  -0.104  1.00 10.00      A   
ATOM   2287  N   THR A 242      10.796 -13.093  -1.849  1.00 10.00      A   
ATOM   2288  HN  THR A 242      10.677 -12.471  -2.596  1.00 10.00      A   
ATOM   2289  CA  THR A 242      12.115 -13.661  -1.604  1.00 10.00      A   
ATOM   2290  CB  THR A 242      12.873 -13.894  -2.926  1.00 10.00      A   
ATOM   2291  OG1 THR A 242      12.837 -12.702  -3.725  1.00 10.00      A   
ATOM   2292  HG1 THR A 242      11.934 -12.369  -3.768  1.00 10.00      A   
ATOM   2293  CG2 THR A 242      12.244 -15.037  -3.706  1.00 10.00      A   
ATOM   2294  C   THR A 242      12.960 -12.785  -0.682  1.00 10.00      A   
ATOM   2295  O   THR A 242      12.758 -11.571  -0.602  1.00 10.00      A   
ATOM   2296  N   GLY A 243      13.907 -13.411   0.008  1.00 10.00      A   
ATOM   2297  HN  GLY A 243      14.016 -14.380  -0.098  1.00 10.00      A   
ATOM   2298  CA  GLY A 243      14.779 -12.685   0.911  1.00 10.00      A   
ATOM   2299  C   GLY A 243      16.127 -12.384   0.279  1.00 10.00      A   
ATOM   2300  O   GLY A 243      16.200 -11.676  -0.726  1.00 10.00      A   
ATOM   2301  N   GLY A 244      17.190 -12.934   0.856  1.00 10.00      A   
ATOM   2302  HN  GLY A 244      17.069 -13.508   1.639  1.00 10.00      A   
ATOM   2303  CA  GLY A 244      18.523 -12.709   0.327  1.00 10.00      A   
ATOM   2304  C   GLY A 244      18.828 -13.607  -0.858  1.00 10.00      A   
ATOM   2305  O   GLY A 244      18.598 -14.817  -0.803  1.00 10.00      A   
ATOM   2306  N   TYR A 245      19.338 -13.014  -1.930  1.00 10.00      A   
ATOM   2307  HN  TYR A 245      19.478 -12.039  -1.917  1.00 10.00      A   
ATOM   2308  CA  TYR A 245      19.669 -13.760  -3.137  1.00 10.00      A   
ATOM   2309  CB  TYR A 245      18.953 -13.157  -4.350  1.00 10.00      A   
ATOM   2310  CG  TYR A 245      17.870 -14.043  -4.920  1.00 10.00      A   
ATOM   2311  CD1 TYR A 245      16.560 -13.948  -4.472  1.00 10.00      A   
ATOM   2312  CD2 TYR A 245      18.160 -14.977  -5.904  1.00 10.00      A   
ATOM   2313  CE1 TYR A 245      15.568 -14.761  -4.986  1.00 10.00      A   
ATOM   2314  CE2 TYR A 245      17.175 -15.794  -6.427  1.00 10.00      A   
ATOM   2315  CZ  TYR A 245      15.880 -15.683  -5.964  1.00 10.00      A   
ATOM   2316  OH  TYR A 245      14.897 -16.497  -6.479  1.00 10.00      A   
ATOM   2317  HH  TYR A 245      14.152 -15.956  -6.768  1.00 10.00      A   
ATOM   2318  C   TYR A 245      21.176 -13.814  -3.388  1.00 10.00      A   
ATOM   2319  O   TYR A 245      21.619 -14.312  -4.425  1.00 10.00      A   
ATOM   2320  N   THR A 246      21.960 -13.307  -2.445  1.00 10.00      A   
ATOM   2321  HN  THR A 246      21.560 -12.926  -1.638  1.00 10.00      A   
ATOM   2322  CA  THR A 246      23.412 -13.315  -2.591  1.00 10.00      A   
ATOM   2323  CB  THR A 246      24.091 -12.123  -1.865  1.00 10.00      A   
ATOM   2324  OG1 THR A 246      25.510 -12.136  -2.091  1.00 10.00      A   
ATOM   2325  HG1 THR A 246      25.856 -13.018  -1.927  1.00 10.00      A   
ATOM   2326  CG2 THR A 246      23.809 -12.136  -0.369  1.00 10.00      A   
ATOM   2327  C   THR A 246      24.005 -14.650  -2.138  1.00 10.00      A   
ATOM   2328  O   THR A 246      23.849 -15.053  -0.984  1.00 10.00      A   
ATOM   2329  N   ALA A 247      24.668 -15.343  -3.061  1.00 10.00      A   
ATOM   2330  HN  ALA A 247      24.752 -14.976  -3.968  1.00 10.00      A   
ATOM   2331  CA  ALA A 247      25.278 -16.631  -2.760  1.00 10.00      A   
ATOM   2332  CB  ALA A 247      24.202 -17.691  -2.578  1.00 10.00      A   
ATOM   2333  C   ALA A 247      26.247 -17.055  -3.861  1.00 10.00      A   
ATOM   2334  O   ALA A 247      26.401 -16.365  -4.871  1.00 10.00      A   
ATOM   2335  N   GLU A 248      26.900 -18.191  -3.647  1.00 10.00      A   
ATOM   2336  HN  GLU A 248      26.727 -18.680  -2.810  1.00 10.00      A   
ATOM   2337  CA  GLU A 248      27.854 -18.748  -4.599  1.00 10.00      A   
ATOM   2338  CB  GLU A 248      28.724 -19.799  -3.884  1.00 10.00      A   
ATOM   2339  CG  GLU A 248      29.327 -20.881  -4.771  1.00 10.00      A   
ATOM   2340  CD  GLU A 248      30.619 -20.460  -5.438  1.00 10.00      A   
ATOM   2341  OE1 GLU A 248      31.696 -20.710  -4.861  1.00 10.00      A   
ATOM   2342  OE2 GLU A 248      30.567 -19.898  -6.551  1.00 10.00      A   
ATOM   2343  C   GLU A 248      27.121 -19.368  -5.788  1.00 10.00      A   
ATOM   2344  O   GLU A 248      25.990 -19.837  -5.651  1.00 10.00      A   
ATOM   2345  N   VAL A 249      27.768 -19.365  -6.946  1.00 10.00      A   
ATOM   2346  HN  VAL A 249      28.678 -18.999  -6.982  1.00 10.00      A   
ATOM   2347  CA  VAL A 249      27.180 -19.928  -8.153  1.00 10.00      A   
ATOM   2348  CB  VAL A 249      27.760 -19.278  -9.429  1.00 10.00      A   
ATOM   2349  CG1 VAL A 249      27.081 -19.824 -10.679  1.00 10.00      A   
ATOM   2350  CG2 VAL A 249      27.629 -17.763  -9.370  1.00 10.00      A   
ATOM   2351  C   VAL A 249      27.419 -21.436  -8.204  1.00 10.00      A   
ATOM   2352  O   VAL A 249      28.533 -21.893  -8.467  1.00 10.00      A   
ATOM   2353  N   ARG A 250      26.376 -22.199  -7.925  1.00 10.00      A   
ATOM   2354  HN  ARG A 250      25.517 -21.771  -7.699  1.00 10.00      A   
ATOM   2355  CA  ARG A 250      26.461 -23.654  -7.943  1.00 10.00      A   
ATOM   2356  CB  ARG A 250      26.403 -24.216  -6.519  1.00 10.00      A   
ATOM   2357  CG  ARG A 250      27.764 -24.530  -5.919  1.00 10.00      A   
ATOM   2358  CD  ARG A 250      27.648 -24.918  -4.455  1.00 10.00      A   
ATOM   2359  NE  ARG A 250      26.844 -26.124  -4.254  1.00 10.00      A   
ATOM   2360  HE  ARG A 250      26.133 -26.315  -4.921  1.00 10.00      A   
ATOM   2361  CZ  ARG A 250      27.021 -26.973  -3.239  1.00 10.00      A   
ATOM   2362  NH1 ARG A 250      27.975 -26.757  -2.337  1.00 10.00      A   
ATOM   2363 HH11 ARG A 250      28.591 -25.919  -2.414  1.00 10.00      A   
ATOM   2364 HH12 ARG A 250      28.108 -27.423  -1.545  1.00 10.00      A   
ATOM   2365  NH2 ARG A 250      26.224 -28.023  -3.102  1.00 10.00      A   
ATOM   2366 HH21 ARG A 250      25.444 -28.191  -3.789  1.00 10.00      A   
ATOM   2367 HH22 ARG A 250      26.368 -28.689  -2.313  1.00 10.00      A   
ATOM   2368  C   ARG A 250      25.344 -24.249  -8.798  1.00 10.00      A   
ATOM   2369  O   ARG A 250      24.169 -23.923  -8.611  1.00 10.00      A   
ATOM   2370  N   PRO A 251      25.699 -25.128  -9.750  1.00 10.00      A   
ATOM   2371  CA  PRO A 251      24.733 -25.777 -10.650  1.00 10.00      A   
ATOM   2372  CB  PRO A 251      25.587 -26.797 -11.412  1.00 10.00      A   
ATOM   2373  CG  PRO A 251      26.965 -26.238 -11.359  1.00 10.00      A   
ATOM   2374  CD  PRO A 251      27.082 -25.553 -10.030  1.00 10.00      A   
ATOM   2375  C   PRO A 251      23.606 -26.485  -9.895  1.00 10.00      A   
ATOM   2376  O   PRO A 251      22.435 -26.382 -10.274  1.00 10.00      A   
ATOM   2377  N   ASP A 252      23.955 -27.190  -8.820  1.00 10.00      A   
ATOM   2378  HN  ASP A 252      24.902 -27.228  -8.555  1.00 10.00      A   
ATOM   2379  CA  ASP A 252      22.964 -27.907  -8.020  1.00 10.00      A   
ATOM   2380  CB  ASP A 252      23.631 -28.808  -6.965  1.00 10.00      A   
ATOM   2381  CG  ASP A 252      24.270 -28.052  -5.811  1.00 10.00      A   
ATOM   2382  OD1 ASP A 252      24.038 -28.427  -4.644  1.00 10.00      A   
ATOM   2383  OD2 ASP A 252      25.015 -27.080  -6.066  1.00 10.00      A   
ATOM   2384  C   ASP A 252      21.970 -26.943  -7.370  1.00 10.00      A   
ATOM   2385  O   ASP A 252      20.759 -27.169  -7.404  1.00 10.00      A   
ATOM   2386  N   VAL A 253      22.488 -25.858  -6.809  1.00 10.00      A   
ATOM   2387  HN  VAL A 253      23.462 -25.735  -6.819  1.00 10.00      A   
ATOM   2388  CA  VAL A 253      21.658 -24.859  -6.160  1.00 10.00      A   
ATOM   2389  CB  VAL A 253      22.522 -23.835  -5.395  1.00 10.00      A   
ATOM   2390  CG1 VAL A 253      21.653 -22.803  -4.698  1.00 10.00      A   
ATOM   2391  CG2 VAL A 253      23.413 -24.544  -4.387  1.00 10.00      A   
ATOM   2392  C   VAL A 253      20.791 -24.139  -7.191  1.00 10.00      A   
ATOM   2393  O   VAL A 253      19.613 -23.866  -6.946  1.00 10.00      A   
ATOM   2394  N   TYR A 254      21.374 -23.866  -8.356  1.00 10.00      A   
ATOM   2395  HN  TYR A 254      22.307 -24.145  -8.500  1.00 10.00      A   
ATOM   2396  CA  TYR A 254      20.666 -23.178  -9.430  1.00 10.00      A   
ATOM   2397  CB  TYR A 254      21.621 -22.885 -10.590  1.00 10.00      A   
ATOM   2398  CG  TYR A 254      21.066 -21.926 -11.623  1.00 10.00      A   
ATOM   2399  CD1 TYR A 254      21.253 -20.557 -11.493  1.00 10.00      A   
ATOM   2400  CD2 TYR A 254      20.361 -22.390 -12.729  1.00 10.00      A   
ATOM   2401  CE1 TYR A 254      20.754 -19.680 -12.432  1.00 10.00      A   
ATOM   2402  CE2 TYR A 254      19.857 -21.515 -13.673  1.00 10.00      A   
ATOM   2403  CZ  TYR A 254      20.059 -20.159 -13.519  1.00 10.00      A   
ATOM   2404  OH  TYR A 254      19.569 -19.282 -14.454  1.00 10.00      A   
ATOM   2405  HH  TYR A 254      20.307 -18.833 -14.884  1.00 10.00      A   
ATOM   2406  C   TYR A 254      19.488 -24.011  -9.921  1.00 10.00      A   
ATOM   2407  O   TYR A 254      18.375 -23.503 -10.079  1.00 10.00      A   
ATOM   2408  N   SER A 255      19.743 -25.294 -10.152  1.00 10.00      A   
ATOM   2409  HN  SER A 255      20.648 -25.634 -10.004  1.00 10.00      A   
ATOM   2410  CA  SER A 255      18.717 -26.207 -10.625  1.00 10.00      A   
ATOM   2411  CB  SER A 255      19.315 -27.581 -10.934  1.00 10.00      A   
ATOM   2412  OG  SER A 255      20.275 -27.480 -11.972  1.00 10.00      A   
ATOM   2413  HG  SER A 255      21.149 -27.320 -11.591  1.00 10.00      A   
ATOM   2414  C   SER A 255      17.570 -26.319  -9.630  1.00 10.00      A   
ATOM   2415  O   SER A 255      16.404 -26.226 -10.011  1.00 10.00      A   
ATOM   2416  N   GLY A 256      17.901 -26.499  -8.355  1.00 10.00      A   
ATOM   2417  HN  GLY A 256      18.850 -26.557  -8.105  1.00 10.00      A   
ATOM   2418  CA  GLY A 256      16.875 -26.610  -7.331  1.00 10.00      A   
ATOM   2419  C   GLY A 256      15.977 -25.387  -7.306  1.00 10.00      A   
ATOM   2420  O   GLY A 256      14.754 -25.500  -7.214  1.00 10.00      A   
ATOM   2421  N   LEU A 257      16.595 -24.216  -7.411  1.00 10.00      A   
ATOM   2422  HN  LEU A 257      17.572 -24.200  -7.480  1.00 10.00      A   
ATOM   2423  CA  LEU A 257      15.865 -22.954  -7.415  1.00 10.00      A   
ATOM   2424  CB  LEU A 257      16.853 -21.779  -7.459  1.00 10.00      A   
ATOM   2425  CG  LEU A 257      16.280 -20.380  -7.192  1.00 10.00      A   
ATOM   2426  CD1 LEU A 257      16.149 -20.129  -5.698  1.00 10.00      A   
ATOM   2427  CD2 LEU A 257      17.147 -19.312  -7.840  1.00 10.00      A   
ATOM   2428  C   LEU A 257      14.919 -22.883  -8.614  1.00 10.00      A   
ATOM   2429  O   LEU A 257      13.747 -22.536  -8.479  1.00 10.00      A   
ATOM   2430  N   SER A 258      15.430 -23.239  -9.784  1.00 10.00      A   
ATOM   2431  HN  SER A 258      16.365 -23.539  -9.828  1.00 10.00      A   
ATOM   2432  CA  SER A 258      14.643 -23.200 -11.003  1.00 10.00      A   
ATOM   2433  CB  SER A 258      15.544 -23.378 -12.227  1.00 10.00      A   
ATOM   2434  OG  SER A 258      14.891 -22.952 -13.409  1.00 10.00      A   
ATOM   2435  HG  SER A 258      14.400 -22.141 -13.229  1.00 10.00      A   
ATOM   2436  C   SER A 258      13.513 -24.236 -10.991  1.00 10.00      A   
ATOM   2437  O   SER A 258      12.403 -23.954 -11.447  1.00 10.00      A   
ATOM   2438  N   VAL A 259      13.794 -25.428 -10.469  1.00 10.00      A   
ATOM   2439  HN  VAL A 259      14.703 -25.606 -10.134  1.00 10.00      A   
ATOM   2440  CA  VAL A 259      12.786 -26.486 -10.401  1.00 10.00      A   
ATOM   2441  CB  VAL A 259      13.385 -27.836  -9.943  1.00 10.00      A   
ATOM   2442  CG1 VAL A 259      12.289 -28.866  -9.702  1.00 10.00      A   
ATOM   2443  CG2 VAL A 259      14.360 -28.351 -10.989  1.00 10.00      A   
ATOM   2444  C   VAL A 259      11.624 -26.077  -9.494  1.00 10.00      A   
ATOM   2445  O   VAL A 259      10.457 -26.311  -9.815  1.00 10.00      A   
ATOM   2446  N   ALA A 260      11.946 -25.449  -8.372  1.00 10.00      A   
ATOM   2447  HN  ALA A 260      12.893 -25.293  -8.161  1.00 10.00      A   
ATOM   2448  CA  ALA A 260      10.921 -25.000  -7.439  1.00 10.00      A   
ATOM   2449  CB  ALA A 260      11.544 -24.579  -6.118  1.00 10.00      A   
ATOM   2450  C   ALA A 260      10.115 -23.853  -8.045  1.00 10.00      A   
ATOM   2451  O   ALA A 260       8.901 -23.765  -7.862  1.00 10.00      A   
ATOM   2452  N   LEU A 261      10.799 -22.985  -8.783  1.00 10.00      A   
ATOM   2453  HN  LEU A 261      11.768 -23.106  -8.884  1.00 10.00      A   
ATOM   2454  CA  LEU A 261      10.153 -21.844  -9.426  1.00 10.00      A   
ATOM   2455  CB  LEU A 261      11.192 -20.868  -9.975  1.00 10.00      A   
ATOM   2456  CG  LEU A 261      11.878 -19.976  -8.940  1.00 10.00      A   
ATOM   2457  CD1 LEU A 261      13.135 -19.353  -9.523  1.00 10.00      A   
ATOM   2458  CD2 LEU A 261      10.924 -18.904  -8.434  1.00 10.00      A   
ATOM   2459  C   LEU A 261       9.197 -22.282 -10.530  1.00 10.00      A   
ATOM   2460  O   LEU A 261       8.162 -21.654 -10.756  1.00 10.00      A   
ATOM   2461  N   SER A 262       9.534 -23.368 -11.207  1.00 10.00      A   
ATOM   2462  HN  SER A 262      10.368 -23.837 -10.985  1.00 10.00      A   
ATOM   2463  CA  SER A 262       8.694 -23.877 -12.278  1.00 10.00      A   
ATOM   2464  CB  SER A 262       9.519 -24.711 -13.260  1.00 10.00      A   
ATOM   2465  OG  SER A 262      10.490 -25.489 -12.581  1.00 10.00      A   
ATOM   2466  HG  SER A 262      11.280 -24.956 -12.432  1.00 10.00      A   
ATOM   2467  C   SER A 262       7.528 -24.689 -11.721  1.00 10.00      A   
ATOM   2468  O   SER A 262       6.586 -25.012 -12.440  1.00 10.00      A   
ATOM   2469  N   GLY A 263       7.599 -25.009 -10.432  1.00 10.00      A   
ATOM   2470  HN  GLY A 263       8.377 -24.719  -9.908  1.00 10.00      A   
ATOM   2471  CA  GLY A 263       6.546 -25.778  -9.794  1.00 10.00      A   
ATOM   2472  C   GLY A 263       5.313 -24.944  -9.513  1.00 10.00      A   
ATOM   2473  O   GLY A 263       4.184 -25.405  -9.705  1.00 10.00      A   
ATOM   2474  N   CYS A 264       5.523 -23.721  -9.052  1.00 10.00      A   
ATOM   2475  HN  CYS A 264       6.444 -23.411  -8.909  1.00 10.00      A   
ATOM   2476  CA  CYS A 264       4.417 -22.829  -8.749  1.00 10.00      A   
ATOM   2477  CB  CYS A 264       4.816 -21.820  -7.670  1.00 10.00      A   
ATOM   2478  SG  CYS A 264       5.624 -22.559  -6.229  1.00 10.00      A   
ATOM   2479  HG  CYS A 264       4.774 -22.519  -5.207  1.00 10.00      A   
ATOM   2480  C   CYS A 264       3.943 -22.122 -10.017  1.00 10.00      A   
ATOM   2481  O   CYS A 264       4.503 -21.105 -10.429  1.00 10.00      A   
ATOM   2482  N   LYS A 265       2.913 -22.681 -10.639  1.00 10.00      A   
ATOM   2483  HN  LYS A 265       2.512 -23.496 -10.263  1.00 10.00      A   
ATOM   2484  CA  LYS A 265       2.365 -22.125 -11.867  1.00 10.00      A   
ATOM   2485  CB  LYS A 265       1.699 -23.223 -12.703  1.00 10.00      A   
ATOM   2486  CG  LYS A 265       2.492 -23.641 -13.929  1.00 10.00      A   
ATOM   2487  CD  LYS A 265       3.552 -24.674 -13.590  1.00 10.00      A   
ATOM   2488  CE  LYS A 265       4.326 -25.090 -14.830  1.00 10.00      A   
ATOM   2489  NZ  LYS A 265       5.323 -26.153 -14.536  1.00 10.00      A   
ATOM   2490  HZ1 LYS A 265       5.954 -25.850 -13.761  1.00 10.00      A   
ATOM   2491  HZ2 LYS A 265       5.898 -26.347 -15.379  1.00 10.00      A   
ATOM   2492  HZ3 LYS A 265       4.842 -27.029 -14.254  1.00 10.00      A   
ATOM   2493  C   LYS A 265       1.369 -21.006 -11.585  1.00 10.00      A   
ATOM   2494  O   LYS A 265       1.007 -20.244 -12.481  1.00 10.00      A   
ATOM   2495  N   GLU A 266       0.934 -20.902 -10.337  1.00 10.00      A   
ATOM   2496  HN  GLU A 266       1.265 -21.526  -9.660  1.00 10.00      A   
ATOM   2497  CA  GLU A 266      -0.028 -19.877  -9.951  1.00 10.00      A   
ATOM   2498  CB  GLU A 266      -0.885 -20.356  -8.783  1.00 10.00      A   
ATOM   2499  CG  GLU A 266      -1.499 -21.723  -9.014  1.00 10.00      A   
ATOM   2500  CD  GLU A 266      -2.849 -21.886  -8.353  1.00 10.00      A   
ATOM   2501  OE1 GLU A 266      -2.969 -22.718  -7.431  1.00 10.00      A   
ATOM   2502  OE2 GLU A 266      -3.806 -21.199  -8.763  1.00 10.00      A   
ATOM   2503  C   GLU A 266       0.661 -18.556  -9.624  1.00 10.00      A   
ATOM   2504  O   GLU A 266       0.008 -17.569  -9.301  1.00 10.00      A   
ATOM   2505  N   LEU A 267       1.986 -18.541  -9.732  1.00 10.00      A   
ATOM   2506  HN  LEU A 267       2.450 -19.356 -10.004  1.00 10.00      A   
ATOM   2507  CA  LEU A 267       2.763 -17.344  -9.454  1.00 10.00      A   
ATOM   2508  CB  LEU A 267       4.263 -17.637  -9.575  1.00 10.00      A   
ATOM   2509  CG  LEU A 267       4.914 -18.374  -8.402  1.00 10.00      A   
ATOM   2510  CD1 LEU A 267       6.407 -18.538  -8.642  1.00 10.00      A   
ATOM   2511  CD2 LEU A 267       4.663 -17.637  -7.093  1.00 10.00      A   
ATOM   2512  C   LEU A 267       2.368 -16.207 -10.393  1.00 10.00      A   
ATOM   2513  O   LEU A 267       2.359 -16.374 -11.615  1.00 10.00      A   
ATOM   2514  N   ARG A 268       2.014 -15.064  -9.815  1.00 10.00      A   
ATOM   2515  HN  ARG A 268       2.024 -15.005  -8.834  1.00 10.00      A   
ATOM   2516  CA  ARG A 268       1.602 -13.902 -10.593  1.00 10.00      A   
ATOM   2517  CB  ARG A 268       0.122 -13.586 -10.342  1.00 10.00      A   
ATOM   2518  CG  ARG A 268      -0.841 -14.685 -10.757  1.00 10.00      A   
ATOM   2519  CD  ARG A 268      -0.724 -15.001 -12.240  1.00 10.00      A   
ATOM   2520  NE  ARG A 268      -1.622 -16.083 -12.637  1.00 10.00      A   
ATOM   2521  HE  ARG A 268      -2.575 -15.855 -12.754  1.00 10.00      A   
ATOM   2522  CZ  ARG A 268      -1.234 -17.341 -12.839  1.00 10.00      A   
ATOM   2523  NH1 ARG A 268       0.041 -17.687 -12.683  1.00 10.00      A   
ATOM   2524 HH11 ARG A 268       0.345 -18.679 -12.839  1.00 10.00      A   
ATOM   2525 HH12 ARG A 268       0.746 -16.970 -12.399  1.00 10.00      A   
ATOM   2526  NH2 ARG A 268      -2.125 -18.253 -13.196  1.00 10.00      A   
ATOM   2527 HH21 ARG A 268      -3.129 -17.983 -13.319  1.00 10.00      A   
ATOM   2528 HH22 ARG A 268      -1.834 -19.241 -13.354  1.00 10.00      A   
ATOM   2529  C   ARG A 268       2.444 -12.672 -10.261  1.00 10.00      A   
ATOM   2530  O   ARG A 268       2.640 -11.796 -11.108  1.00 10.00      A   
ATOM   2531  N   CYS A 269       2.934 -12.605  -9.027  1.00 10.00      A   
ATOM   2532  HN  CYS A 269       2.759 -13.336  -8.400  1.00 10.00      A   
ATOM   2533  CA  CYS A 269       3.735 -11.473  -8.585  1.00 10.00      A   
ATOM   2534  CB  CYS A 269       2.888 -10.542  -7.708  1.00 10.00      A   
ATOM   2535  SG  CYS A 269       3.642  -8.936  -7.356  1.00 10.00      A   
ATOM   2536  HG  CYS A 269       3.608  -8.749  -6.044  1.00 10.00      A   
ATOM   2537  C   CYS A 269       4.976 -11.932  -7.825  1.00 10.00      A   
ATOM   2538  O   CYS A 269       4.942 -12.935  -7.105  1.00 10.00      A   
ATOM   2539  N   LEU A 270       6.068 -11.201  -7.993  1.00 10.00      A   
ATOM   2540  HN  LEU A 270       6.026 -10.408  -8.573  1.00 10.00      A   
ATOM   2541  CA  LEU A 270       7.326 -11.523  -7.325  1.00 10.00      A   
ATOM   2542  CB  LEU A 270       8.367 -12.018  -8.333  1.00 10.00      A   
ATOM   2543  CG  LEU A 270       8.205 -13.455  -8.832  1.00 10.00      A   
ATOM   2544  CD1 LEU A 270       9.208 -13.750  -9.936  1.00 10.00      A   
ATOM   2545  CD2 LEU A 270       8.365 -14.448  -7.690  1.00 10.00      A   
ATOM   2546  C   LEU A 270       7.863 -10.304  -6.587  1.00 10.00      A   
ATOM   2547  O   LEU A 270       7.818  -9.186  -7.106  1.00 10.00      A   
ATOM   2548  N   SER A 271       8.359 -10.522  -5.377  1.00 10.00      A   
ATOM   2549  HN  SER A 271       8.352 -11.432  -5.014  1.00 10.00      A   
ATOM   2550  CA  SER A 271       8.902  -9.447  -4.569  1.00 10.00      A   
ATOM   2551  CB  SER A 271       7.848  -8.982  -3.561  1.00 10.00      A   
ATOM   2552  OG  SER A 271       6.953 -10.036  -3.242  1.00 10.00      A   
ATOM   2553  HG  SER A 271       6.210 -10.022  -3.858  1.00 10.00      A   
ATOM   2554  C   SER A 271      10.173  -9.894  -3.847  1.00 10.00      A   
ATOM   2555  O   SER A 271      10.479 -11.091  -3.788  1.00 10.00      A   
ATOM   2556  N   GLY A 272      10.915  -8.932  -3.313  1.00 10.00      A   
ATOM   2557  HN  GLY A 272      10.634  -7.994  -3.409  1.00 10.00      A   
ATOM   2558  CA  GLY A 272      12.137  -9.247  -2.602  1.00 10.00      A   
ATOM   2559  C   GLY A 272      13.368  -9.049  -3.460  1.00 10.00      A   
ATOM   2560  O   GLY A 272      13.638  -7.937  -3.913  1.00 10.00      A   
ATOM   2561  N   PHE A 273      14.104 -10.134  -3.688  1.00 10.00      A   
ATOM   2562  HN  PHE A 273      13.815 -10.991  -3.302  1.00 10.00      A   
ATOM   2563  CA  PHE A 273      15.321 -10.103  -4.500  1.00 10.00      A   
ATOM   2564  CB  PHE A 273      15.025  -9.694  -5.950  1.00 10.00      A   
ATOM   2565  CG  PHE A 273      14.100 -10.639  -6.665  1.00 10.00      A   
ATOM   2566  CD1 PHE A 273      12.738 -10.385  -6.726  1.00 10.00      A   
ATOM   2567  CD2 PHE A 273      14.592 -11.784  -7.272  1.00 10.00      A   
ATOM   2568  CE1 PHE A 273      11.885 -11.253  -7.378  1.00 10.00      A   
ATOM   2569  CE2 PHE A 273      13.745 -12.658  -7.927  1.00 10.00      A   
ATOM   2570  CZ  PHE A 273      12.389 -12.392  -7.981  1.00 10.00      A   
ATOM   2571  C   PHE A 273      16.399  -9.215  -3.880  1.00 10.00      A   
ATOM   2572  O   PHE A 273      17.095  -8.479  -4.582  1.00 10.00      A   
ATOM   2573  N   TRP A 274      16.531  -9.295  -2.562  1.00 10.00      A   
ATOM   2574  HN  TRP A 274      15.952  -9.907  -2.060  1.00 10.00      A   
ATOM   2575  CA  TRP A 274      17.528  -8.520  -1.840  1.00 10.00      A   
ATOM   2576  CB  TRP A 274      17.221  -8.532  -0.342  1.00 10.00      A   
ATOM   2577  CG  TRP A 274      16.667  -7.244   0.187  1.00 10.00      A   
ATOM   2578  CD1 TRP A 274      17.223  -6.003   0.070  1.00 10.00      A   
ATOM   2579  CD2 TRP A 274      15.456  -7.070   0.932  1.00 10.00      A   
ATOM   2580  NE1 TRP A 274      16.438  -5.068   0.697  1.00 10.00      A   
ATOM   2581  HE1 TRP A 274      16.629  -4.109   0.747  1.00 10.00      A   
ATOM   2582  CE2 TRP A 274      15.345  -5.697   1.234  1.00 10.00      A   
ATOM   2583  CE3 TRP A 274      14.458  -7.943   1.373  1.00 10.00      A   
ATOM   2584  CZ2 TRP A 274      14.273  -5.177   1.955  1.00 10.00      A   
ATOM   2585  CZ3 TRP A 274      13.395  -7.424   2.087  1.00 10.00      A   
ATOM   2586  CH2 TRP A 274      13.312  -6.056   2.374  1.00 10.00      A   
ATOM   2587  C   TRP A 274      18.905  -9.125  -2.081  1.00 10.00      A   
ATOM   2588  O   TRP A 274      19.066 -10.341  -1.991  1.00 10.00      A   
ATOM   2589  N   ASP A 275      19.890  -8.283  -2.395  1.00 10.00      A   
ATOM   2590  HN  ASP A 275      19.698  -7.322  -2.446  1.00 10.00      A   
ATOM   2591  CA  ASP A 275      21.256  -8.753  -2.668  1.00 10.00      A   
ATOM   2592  CB  ASP A 275      21.848  -9.499  -1.463  1.00 10.00      A   
ATOM   2593  CG  ASP A 275      22.221  -8.602  -0.300  1.00 10.00      A   
ATOM   2594  OD1 ASP A 275      23.399  -8.202  -0.204  1.00 10.00      A   
ATOM   2595  OD2 ASP A 275      21.344  -8.322   0.545  1.00 10.00      A   
ATOM   2596  C   ASP A 275      21.252  -9.678  -3.882  1.00 10.00      A   
ATOM   2597  O   ASP A 275      22.025 -10.635  -3.958  1.00 10.00      A   
ATOM   2598  N   ALA A 276      20.359  -9.391  -4.818  1.00 10.00      A   
ATOM   2599  HN  ALA A 276      19.773  -8.617  -4.683  1.00 10.00      A   
ATOM   2600  CA  ALA A 276      20.205 -10.190  -6.028  1.00 10.00      A   
ATOM   2601  CB  ALA A 276      19.047  -9.671  -6.864  1.00 10.00      A   
ATOM   2602  C   ALA A 276      21.475 -10.252  -6.868  1.00 10.00      A   
ATOM   2603  O   ALA A 276      22.126  -9.233  -7.115  1.00 10.00      A   
ATOM   2604  N   VAL A 277      21.801 -11.459  -7.316  1.00 10.00      A   
ATOM   2605  HN  VAL A 277      21.222 -12.219  -7.091  1.00 10.00      A   
ATOM   2606  CA  VAL A 277      22.975 -11.697  -8.143  1.00 10.00      A   
ATOM   2607  CB  VAL A 277      23.844 -12.839  -7.563  1.00 10.00      A   
ATOM   2608  CG1 VAL A 277      25.053 -13.114  -8.441  1.00 10.00      A   
ATOM   2609  CG2 VAL A 277      24.284 -12.514  -6.143  1.00 10.00      A   
ATOM   2610  C   VAL A 277      22.515 -12.074  -9.552  1.00 10.00      A   
ATOM   2611  O   VAL A 277      21.716 -12.998  -9.713  1.00 10.00      A   
ATOM   2612  N   PRO A 278      23.000 -11.355 -10.584  1.00 10.00      A   
ATOM   2613  CA  PRO A 278      22.626 -11.598 -11.988  1.00 10.00      A   
ATOM   2614  CB  PRO A 278      23.650 -10.778 -12.773  1.00 10.00      A   
ATOM   2615  CG  PRO A 278      24.001  -9.662 -11.856  1.00 10.00      A   
ATOM   2616  CD  PRO A 278      23.951 -10.230 -10.462  1.00 10.00      A   
ATOM   2617  C   PRO A 278      22.695 -13.071 -12.400  1.00 10.00      A   
ATOM   2618  O   PRO A 278      21.891 -13.534 -13.214  1.00 10.00      A   
ATOM   2619  N   ALA A 279      23.668 -13.798 -11.857  1.00 10.00      A   
ATOM   2620  HN  ALA A 279      24.309 -13.363 -11.252  1.00 10.00      A   
ATOM   2621  CA  ALA A 279      23.833 -15.216 -12.162  1.00 10.00      A   
ATOM   2622  CB  ALA A 279      25.034 -15.778 -11.415  1.00 10.00      A   
ATOM   2623  C   ALA A 279      22.577 -16.030 -11.837  1.00 10.00      A   
ATOM   2624  O   ALA A 279      22.219 -16.949 -12.572  1.00 10.00      A   
ATOM   2625  N   TYR A 280      21.892 -15.668 -10.762  1.00 10.00      A   
ATOM   2626  HN  TYR A 280      22.188 -14.885 -10.247  1.00 10.00      A   
ATOM   2627  CA  TYR A 280      20.695 -16.387 -10.336  1.00 10.00      A   
ATOM   2628  CB  TYR A 280      20.765 -16.704  -8.839  1.00 10.00      A   
ATOM   2629  CG  TYR A 280      21.573 -17.939  -8.496  1.00 10.00      A   
ATOM   2630  CD1 TYR A 280      22.926 -18.022  -8.807  1.00 10.00      A   
ATOM   2631  CD2 TYR A 280      20.983 -19.024  -7.858  1.00 10.00      A   
ATOM   2632  CE1 TYR A 280      23.663 -19.146  -8.494  1.00 10.00      A   
ATOM   2633  CE2 TYR A 280      21.714 -20.152  -7.541  1.00 10.00      A   
ATOM   2634  CZ  TYR A 280      23.052 -20.208  -7.862  1.00 10.00      A   
ATOM   2635  OH  TYR A 280      23.785 -21.333  -7.552  1.00 10.00      A   
ATOM   2636  HH  TYR A 280      23.357 -22.111  -7.926  1.00 10.00      A   
ATOM   2637  C   TYR A 280      19.424 -15.606 -10.655  1.00 10.00      A   
ATOM   2638  O   TYR A 280      18.484 -15.578  -9.862  1.00 10.00      A   
ATOM   2639  N   LEU A 281      19.401 -14.966 -11.815  1.00 10.00      A   
ATOM   2640  HN  LEU A 281      20.187 -15.005 -12.396  1.00 10.00      A   
ATOM   2641  CA  LEU A 281      18.238 -14.190 -12.238  1.00 10.00      A   
ATOM   2642  CB  LEU A 281      18.623 -12.770 -12.655  1.00 10.00      A   
ATOM   2643  CG  LEU A 281      18.931 -11.797 -11.510  1.00 10.00      A   
ATOM   2644  CD1 LEU A 281      19.219 -10.403 -12.049  1.00 10.00      A   
ATOM   2645  CD2 LEU A 281      17.782 -11.763 -10.510  1.00 10.00      A   
ATOM   2646  C   LEU A 281      17.389 -14.887 -13.311  1.00 10.00      A   
ATOM   2647  O   LEU A 281      16.168 -14.956 -13.172  1.00 10.00      A   
ATOM   2648  N   PRO A 282      18.003 -15.433 -14.394  1.00 10.00      A   
ATOM   2649  CA  PRO A 282      17.260 -16.119 -15.474  1.00 10.00      A   
ATOM   2650  CB  PRO A 282      18.340 -16.471 -16.502  1.00 10.00      A   
ATOM   2651  CG  PRO A 282      19.481 -15.572 -16.174  1.00 10.00      A   
ATOM   2652  CD  PRO A 282      19.446 -15.402 -14.686  1.00 10.00      A   
ATOM   2653  C   PRO A 282      16.529 -17.389 -15.018  1.00 10.00      A   
ATOM   2654  O   PRO A 282      15.945 -18.104 -15.836  1.00 10.00      A   
ATOM   2655  N   ALA A 283      16.558 -17.662 -13.722  1.00 10.00      A   
ATOM   2656  HN  ALA A 283      17.039 -17.059 -13.121  1.00 10.00      A   
ATOM   2657  CA  ALA A 283      15.890 -18.833 -13.175  1.00 10.00      A   
ATOM   2658  CB  ALA A 283      16.437 -19.162 -11.794  1.00 10.00      A   
ATOM   2659  C   ALA A 283      14.380 -18.613 -13.121  1.00 10.00      A   
ATOM   2660  O   ALA A 283      13.603 -19.568 -13.113  1.00 10.00      A   
ATOM   2661  N   VAL A 284      13.968 -17.349 -13.094  1.00 10.00      A   
ATOM   2662  HN  VAL A 284      14.636 -16.625 -13.097  1.00 10.00      A   
ATOM   2663  CA  VAL A 284      12.545 -17.011 -13.046  1.00 10.00      A   
ATOM   2664  CB  VAL A 284      12.282 -15.749 -12.191  1.00 10.00      A   
ATOM   2665  CG1 VAL A 284      12.709 -15.982 -10.750  1.00 10.00      A   
ATOM   2666  CG2 VAL A 284      12.991 -14.534 -12.775  1.00 10.00      A   
ATOM   2667  C   VAL A 284      11.971 -16.800 -14.447  1.00 10.00      A   
ATOM   2668  O   VAL A 284      10.871 -16.266 -14.607  1.00 10.00      A   
ATOM   2669  N   TYR A 285      12.704 -17.261 -15.457  1.00 10.00      A   
ATOM   2670  HN  TYR A 285      13.549 -17.723 -15.260  1.00 10.00      A   
ATOM   2671  CA  TYR A 285      12.285 -17.110 -16.850  1.00 10.00      A   
ATOM   2672  CB  TYR A 285      13.422 -17.467 -17.809  1.00 10.00      A   
ATOM   2673  CG  TYR A 285      14.293 -16.286 -18.192  1.00 10.00      A   
ATOM   2674  CD1 TYR A 285      14.403 -15.172 -17.364  1.00 10.00      A   
ATOM   2675  CD2 TYR A 285      15.004 -16.286 -19.385  1.00 10.00      A   
ATOM   2676  CE1 TYR A 285      15.198 -14.097 -17.719  1.00 10.00      A   
ATOM   2677  CE2 TYR A 285      15.799 -15.216 -19.744  1.00 10.00      A   
ATOM   2678  CZ  TYR A 285      15.893 -14.125 -18.909  1.00 10.00      A   
ATOM   2679  OH  TYR A 285      16.681 -13.057 -19.266  1.00 10.00      A   
ATOM   2680  HH  TYR A 285      16.242 -12.555 -19.967  1.00 10.00      A   
ATOM   2681  C   TYR A 285      11.027 -17.917 -17.170  1.00 10.00      A   
ATOM   2682  O   TYR A 285      10.388 -17.712 -18.198  1.00 10.00      A   
ATOM   2683  N   SER A 286      10.678 -18.837 -16.290  1.00 10.00      A   
ATOM   2684  HN  SER A 286      11.236 -18.985 -15.500  1.00 10.00      A   
ATOM   2685  CA  SER A 286       9.489 -19.649 -16.481  1.00 10.00      A   
ATOM   2686  CB  SER A 286       9.721 -21.046 -15.900  1.00 10.00      A   
ATOM   2687  OG  SER A 286      11.089 -21.405 -16.010  1.00 10.00      A   
ATOM   2688  HG  SER A 286      11.293 -21.605 -16.932  1.00 10.00      A   
ATOM   2689  C   SER A 286       8.286 -18.988 -15.812  1.00 10.00      A   
ATOM   2690  O   SER A 286       7.154 -19.444 -15.948  1.00 10.00      A   
ATOM   2691  N   VAL A 287       8.539 -17.891 -15.106  1.00 10.00      A   
ATOM   2692  HN  VAL A 287       9.458 -17.549 -15.065  1.00 10.00      A   
ATOM   2693  CA  VAL A 287       7.483 -17.180 -14.398  1.00 10.00      A   
ATOM   2694  CB  VAL A 287       7.874 -16.919 -12.924  1.00 10.00      A   
ATOM   2695  CG1 VAL A 287       6.681 -16.417 -12.121  1.00 10.00      A   
ATOM   2696  CG2 VAL A 287       8.445 -18.182 -12.295  1.00 10.00      A   
ATOM   2697  C   VAL A 287       7.130 -15.854 -15.071  1.00 10.00      A   
ATOM   2698  O   VAL A 287       5.983 -15.415 -15.022  1.00 10.00      A   
ATOM   2699  N   CYS A 288       8.105 -15.234 -15.721  1.00 10.00      A   
ATOM   2700  HN  CYS A 288       8.994 -15.649 -15.760  1.00 10.00      A   
ATOM   2701  CA  CYS A 288       7.892 -13.937 -16.377  1.00 10.00      A   
ATOM   2702  CB  CYS A 288       9.197 -13.388 -16.949  1.00 10.00      A   
ATOM   2703  SG  CYS A 288      10.290 -14.644 -17.650  1.00 10.00      A   
ATOM   2704  HG  CYS A 288       9.629 -15.269 -18.617  1.00 10.00      A   
ATOM   2705  C   CYS A 288       6.786 -13.963 -17.436  1.00 10.00      A   
ATOM   2706  O   CYS A 288       6.186 -12.931 -17.746  1.00 10.00      A   
ATOM   2707  N   SER A 289       6.498 -15.145 -17.967  1.00 10.00      A   
ATOM   2708  HN  SER A 289       6.995 -15.934 -17.673  1.00 10.00      A   
ATOM   2709  CA  SER A 289       5.467 -15.302 -18.981  1.00 10.00      A   
ATOM   2710  CB  SER A 289       5.592 -16.684 -19.626  1.00 10.00      A   
ATOM   2711  OG  SER A 289       6.900 -17.207 -19.440  1.00 10.00      A   
ATOM   2712  HG  SER A 289       7.528 -16.676 -19.946  1.00 10.00      A   
ATOM   2713  C   SER A 289       4.065 -15.122 -18.387  1.00 10.00      A   
ATOM   2714  O   SER A 289       3.095 -14.914 -19.115  1.00 10.00      A   
ATOM   2715  N   ARG A 290       3.970 -15.203 -17.062  1.00 10.00      A   
ATOM   2716  HN  ARG A 290       4.788 -15.358 -16.533  1.00 10.00      A   
ATOM   2717  CA  ARG A 290       2.689 -15.059 -16.369  1.00 10.00      A   
ATOM   2718  CB  ARG A 290       2.254 -16.400 -15.765  1.00 10.00      A   
ATOM   2719  CG  ARG A 290       3.270 -17.011 -14.810  1.00 10.00      A   
ATOM   2720  CD  ARG A 290       2.866 -18.414 -14.392  1.00 10.00      A   
ATOM   2721  NE  ARG A 290       3.936 -19.098 -13.667  1.00 10.00      A   
ATOM   2722  HE  ARG A 290       4.178 -18.743 -12.783  1.00 10.00      A   
ATOM   2723  CZ  ARG A 290       4.588 -20.165 -14.136  1.00 10.00      A   
ATOM   2724  NH1 ARG A 290       4.272 -20.672 -15.321  1.00 10.00      A   
ATOM   2725 HH11 ARG A 290       3.511 -20.244 -15.892  1.00 10.00      A   
ATOM   2726 HH12 ARG A 290       4.788 -21.502 -15.688  1.00 10.00      A   
ATOM   2727  NH2 ARG A 290       5.552 -20.734 -13.417  1.00 10.00      A   
ATOM   2728 HH21 ARG A 290       5.809 -20.356 -12.478  1.00 10.00      A   
ATOM   2729 HH22 ARG A 290       6.063 -21.565 -13.794  1.00 10.00      A   
ATOM   2730  C   ARG A 290       2.771 -13.992 -15.281  1.00 10.00      A   
ATOM   2731  O   ARG A 290       1.833 -13.810 -14.503  1.00 10.00      A   
ATOM   2732  N   LEU A 291       3.894 -13.289 -15.240  1.00 10.00      A   
ATOM   2733  HN  LEU A 291       4.594 -13.471 -15.900  1.00 10.00      A   
ATOM   2734  CA  LEU A 291       4.111 -12.245 -14.248  1.00 10.00      A   
ATOM   2735  CB  LEU A 291       5.595 -11.891 -14.159  1.00 10.00      A   
ATOM   2736  CG  LEU A 291       6.420 -12.658 -13.127  1.00 10.00      A   
ATOM   2737  CD1 LEU A 291       7.887 -12.272 -13.236  1.00 10.00      A   
ATOM   2738  CD2 LEU A 291       5.907 -12.388 -11.720  1.00 10.00      A   
ATOM   2739  C   LEU A 291       3.308 -10.994 -14.580  1.00 10.00      A   
ATOM   2740  O   LEU A 291       3.289 -10.543 -15.725  1.00 10.00      A   
ATOM   2741  N   THR A 292       2.642 -10.451 -13.574  1.00 10.00      A   
ATOM   2742  HN  THR A 292       2.689 -10.872 -12.688  1.00 10.00      A   
ATOM   2743  CA  THR A 292       1.846  -9.248 -13.744  1.00 10.00      A   
ATOM   2744  CB  THR A 292       0.428  -9.440 -13.166  1.00 10.00      A   
ATOM   2745  OG1 THR A 292       0.070 -10.825 -13.255  1.00 10.00      A   
ATOM   2746  HG1 THR A 292       0.738 -11.283 -13.778  1.00 10.00      A   
ATOM   2747  CG2 THR A 292      -0.582  -8.621 -13.951  1.00 10.00      A   
ATOM   2748  C   THR A 292       2.523  -8.066 -13.050  1.00 10.00      A   
ATOM   2749  O   THR A 292       2.550  -6.946 -13.575  1.00 10.00      A   
ATOM   2750  N   THR A 293       3.089  -8.328 -11.879  1.00 10.00      A   
ATOM   2751  HN  THR A 293       3.065  -9.242 -11.531  1.00 10.00      A   
ATOM   2752  CA  THR A 293       3.767  -7.300 -11.108  1.00 10.00      A   
ATOM   2753  CB  THR A 293       2.940  -6.891  -9.868  1.00 10.00      A   
ATOM   2754  OG1 THR A 293       1.621  -6.505 -10.278  1.00 10.00      A   
ATOM   2755  HG1 THR A 293       0.973  -6.961  -9.731  1.00 10.00      A   
ATOM   2756  CG2 THR A 293       3.600  -5.731  -9.129  1.00 10.00      A   
ATOM   2757  C   THR A 293       5.141  -7.797 -10.666  1.00 10.00      A   
ATOM   2758  O   THR A 293       5.283  -8.936 -10.209  1.00 10.00      A   
ATOM   2759  N   LEU A 294       6.152  -6.951 -10.810  1.00 10.00      A   
ATOM   2760  HN  LEU A 294       5.983  -6.052 -11.182  1.00 10.00      A   
ATOM   2761  CA  LEU A 294       7.506  -7.321 -10.430  1.00 10.00      A   
ATOM   2762  CB  LEU A 294       8.351  -7.624 -11.671  1.00 10.00      A   
ATOM   2763  CG  LEU A 294       9.745  -8.203 -11.414  1.00 10.00      A   
ATOM   2764  CD1 LEU A 294       9.646  -9.547 -10.714  1.00 10.00      A   
ATOM   2765  CD2 LEU A 294      10.522  -8.334 -12.713  1.00 10.00      A   
ATOM   2766  C   LEU A 294       8.166  -6.228  -9.596  1.00 10.00      A   
ATOM   2767  O   LEU A 294       8.341  -5.098 -10.056  1.00 10.00      A   
ATOM   2768  N   ASN A 295       8.508  -6.564  -8.363  1.00 10.00      A   
ATOM   2769  HN  ASN A 295       8.315  -7.472  -8.043  1.00 10.00      A   
ATOM   2770  CA  ASN A 295       9.161  -5.623  -7.469  1.00 10.00      A   
ATOM   2771  CB  ASN A 295       8.573  -5.709  -6.056  1.00 10.00      A   
ATOM   2772  CG  ASN A 295       9.289  -4.806  -5.065  1.00 10.00      A   
ATOM   2773  OD1 ASN A 295      10.268  -5.204  -4.432  1.00 10.00      A   
ATOM   2774  ND2 ASN A 295       8.793  -3.590  -4.905  1.00 10.00      A   
ATOM   2775 HD21 ASN A 295       7.997  -3.342  -5.421  1.00 10.00      A   
ATOM   2776 HD22 ASN A 295       9.248  -2.983  -4.284  1.00 10.00      A   
ATOM   2777  C   ASN A 295      10.660  -5.875  -7.430  1.00 10.00      A   
ATOM   2778  O   ASN A 295      11.115  -6.897  -6.919  1.00 10.00      A   
ATOM   2779  N   LEU A 296      11.417  -4.949  -7.992  1.00 10.00      A   
ATOM   2780  HN  LEU A 296      10.989  -4.164  -8.406  1.00 10.00      A   
ATOM   2781  CA  LEU A 296      12.866  -5.051  -8.023  1.00 10.00      A   
ATOM   2782  CB  LEU A 296      13.360  -5.224  -9.462  1.00 10.00      A   
ATOM   2783  CG  LEU A 296      12.962  -6.521 -10.176  1.00 10.00      A   
ATOM   2784  CD1 LEU A 296      13.491  -6.521 -11.602  1.00 10.00      A   
ATOM   2785  CD2 LEU A 296      13.470  -7.736  -9.413  1.00 10.00      A   
ATOM   2786  C   LEU A 296      13.492  -3.802  -7.411  1.00 10.00      A   
ATOM   2787  O   LEU A 296      14.595  -3.399  -7.780  1.00 10.00      A   
ATOM   2788  N   SER A 297      12.788  -3.205  -6.459  1.00 10.00      A   
ATOM   2789  HN  SER A 297      11.920  -3.580  -6.201  1.00 10.00      A   
ATOM   2790  CA  SER A 297      13.256  -1.997  -5.791  1.00 10.00      A   
ATOM   2791  CB  SER A 297      12.118  -1.401  -4.961  1.00 10.00      A   
ATOM   2792  OG  SER A 297      10.887  -1.515  -5.652  1.00 10.00      A   
ATOM   2793  HG  SER A 297      10.777  -0.752  -6.233  1.00 10.00      A   
ATOM   2794  C   SER A 297      14.478  -2.263  -4.907  1.00 10.00      A   
ATOM   2795  O   SER A 297      15.049  -1.341  -4.319  1.00 10.00      A   
ATOM   2796  N   TYR A 298      14.873  -3.525  -4.817  1.00 10.00      A   
ATOM   2797  HN  TYR A 298      14.378  -4.214  -5.308  1.00 10.00      A   
ATOM   2798  CA  TYR A 298      16.022  -3.915  -4.015  1.00 10.00      A   
ATOM   2799  CB  TYR A 298      15.607  -4.918  -2.933  1.00 10.00      A   
ATOM   2800  CG  TYR A 298      14.325  -4.562  -2.203  1.00 10.00      A   
ATOM   2801  CD1 TYR A 298      13.214  -5.391  -2.271  1.00 10.00      A   
ATOM   2802  CD2 TYR A 298      14.226  -3.399  -1.449  1.00 10.00      A   
ATOM   2803  CE1 TYR A 298      12.043  -5.075  -1.612  1.00 10.00      A   
ATOM   2804  CE2 TYR A 298      13.056  -3.074  -0.785  1.00 10.00      A   
ATOM   2805  CZ  TYR A 298      11.968  -3.915  -0.870  1.00 10.00      A   
ATOM   2806  OH  TYR A 298      10.801  -3.600  -0.206  1.00 10.00      A   
ATOM   2807  HH  TYR A 298      10.680  -2.642  -0.200  1.00 10.00      A   
ATOM   2808  C   TYR A 298      17.115  -4.516  -4.898  1.00 10.00      A   
ATOM   2809  O   TYR A 298      18.111  -5.036  -4.404  1.00 10.00      A   
ATOM   2810  N   ALA A 299      16.927  -4.427  -6.209  1.00 10.00      A   
ATOM   2811  HN  ALA A 299      16.127  -3.973  -6.548  1.00 10.00      A   
ATOM   2812  CA  ALA A 299      17.891  -4.972  -7.156  1.00 10.00      A   
ATOM   2813  CB  ALA A 299      17.175  -5.654  -8.311  1.00 10.00      A   
ATOM   2814  C   ALA A 299      18.826  -3.887  -7.673  1.00 10.00      A   
ATOM   2815  O   ALA A 299      18.382  -2.885  -8.239  1.00 10.00      A   
ATOM   2816  N   THR A 300      20.118  -4.088  -7.471  1.00 10.00      A   
ATOM   2817  HN  THR A 300      20.409  -4.896  -6.991  1.00 10.00      A   
ATOM   2818  CA  THR A 300      21.121  -3.130  -7.916  1.00 10.00      A   
ATOM   2819  CB  THR A 300      22.023  -2.702  -6.741  1.00 10.00      A   
ATOM   2820  OG1 THR A 300      22.605  -3.864  -6.128  1.00 10.00      A   
ATOM   2821  HG1 THR A 300      23.338  -4.178  -6.676  1.00 10.00      A   
ATOM   2822  CG2 THR A 300      21.220  -1.929  -5.705  1.00 10.00      A   
ATOM   2823  C   THR A 300      21.997  -3.727  -9.017  1.00 10.00      A   
ATOM   2824  O   THR A 300      23.185  -3.421  -9.116  1.00 10.00      A   
ATOM   2825  N   VAL A 301      21.401  -4.574  -9.841  1.00 10.00      A   
ATOM   2826  HN  VAL A 301      20.451  -4.766  -9.718  1.00 10.00      A   
ATOM   2827  CA  VAL A 301      22.120  -5.225 -10.927  1.00 10.00      A   
ATOM   2828  CB  VAL A 301      21.359  -6.463 -11.450  1.00 10.00      A   
ATOM   2829  CG1 VAL A 301      21.211  -7.500 -10.346  1.00 10.00      A   
ATOM   2830  CG2 VAL A 301      19.994  -6.072 -12.003  1.00 10.00      A   
ATOM   2831  C   VAL A 301      22.399  -4.271 -12.088  1.00 10.00      A   
ATOM   2832  O   VAL A 301      21.925  -3.132 -12.104  1.00 10.00      A   
ATOM   2833  N   GLN A 302      23.167  -4.750 -13.059  1.00 10.00      A   
ATOM   2834  HN  GLN A 302      23.504  -5.669 -12.989  1.00 10.00      A   
ATOM   2835  CA  GLN A 302      23.518  -3.953 -14.228  1.00 10.00      A   
ATOM   2836  CB  GLN A 302      24.657  -4.612 -15.013  1.00 10.00      A   
ATOM   2837  CG  GLN A 302      25.995  -4.628 -14.285  1.00 10.00      A   
ATOM   2838  CD  GLN A 302      26.455  -3.245 -13.869  1.00 10.00      A   
ATOM   2839  OE1 GLN A 302      27.128  -2.545 -14.627  1.00 10.00      A   
ATOM   2840  NE2 GLN A 302      26.102  -2.842 -12.660  1.00 10.00      A   
ATOM   2841 HE21 GLN A 302      25.571  -3.450 -12.104  1.00 10.00      A   
ATOM   2842 HE22 GLN A 302      26.384  -1.951 -12.369  1.00 10.00      A   
ATOM   2843  C   GLN A 302      22.309  -3.730 -15.134  1.00 10.00      A   
ATOM   2844  O   GLN A 302      21.396  -4.559 -15.189  1.00 10.00      A   
ATOM   2845  N   SER A 303      22.324  -2.610 -15.851  1.00 10.00      A   
ATOM   2846  HN  SER A 303      23.091  -2.001 -15.760  1.00 10.00      A   
ATOM   2847  CA  SER A 303      21.239  -2.244 -16.755  1.00 10.00      A   
ATOM   2848  CB  SER A 303      21.542  -0.900 -17.431  1.00 10.00      A   
ATOM   2849  OG  SER A 303      20.350  -0.170 -17.679  1.00 10.00      A   
ATOM   2850  HG  SER A 303      20.088   0.297 -16.869  1.00 10.00      A   
ATOM   2851  C   SER A 303      20.980  -3.327 -17.809  1.00 10.00      A   
ATOM   2852  O   SER A 303      19.828  -3.663 -18.092  1.00 10.00      A   
ATOM   2853  N   TYR A 304      22.053  -3.874 -18.371  1.00 10.00      A   
ATOM   2854  HN  TYR A 304      22.945  -3.562 -18.102  1.00 10.00      A   
ATOM   2855  CA  TYR A 304      21.948  -4.911 -19.396  1.00 10.00      A   
ATOM   2856  CB  TYR A 304      23.343  -5.303 -19.897  1.00 10.00      A   
ATOM   2857  CG  TYR A 304      23.349  -6.168 -21.138  1.00 10.00      A   
ATOM   2858  CD1 TYR A 304      23.384  -5.596 -22.405  1.00 10.00      A   
ATOM   2859  CD2 TYR A 304      23.331  -7.552 -21.045  1.00 10.00      A   
ATOM   2860  CE1 TYR A 304      23.400  -6.379 -23.543  1.00 10.00      A   
ATOM   2861  CE2 TYR A 304      23.343  -8.343 -22.180  1.00 10.00      A   
ATOM   2862  CZ  TYR A 304      23.379  -7.754 -23.425  1.00 10.00      A   
ATOM   2863  OH  TYR A 304      23.392  -8.546 -24.553  1.00 10.00      A   
ATOM   2864  HH  TYR A 304      22.589  -9.080 -24.577  1.00 10.00      A   
ATOM   2865  C   TYR A 304      21.208  -6.144 -18.878  1.00 10.00      A   
ATOM   2866  O   TYR A 304      20.422  -6.759 -19.602  1.00 10.00      A   
ATOM   2867  N   ASP A 305      21.449  -6.492 -17.621  1.00 10.00      A   
ATOM   2868  HN  ASP A 305      22.058  -5.944 -17.078  1.00 10.00      A   
ATOM   2869  CA  ASP A 305      20.820  -7.658 -17.018  1.00 10.00      A   
ATOM   2870  CB  ASP A 305      21.429  -7.967 -15.652  1.00 10.00      A   
ATOM   2871  CG  ASP A 305      22.666  -8.834 -15.762  1.00 10.00      A   
ATOM   2872  OD1 ASP A 305      22.525 -10.040 -16.064  1.00 10.00      A   
ATOM   2873  OD2 ASP A 305      23.783  -8.313 -15.566  1.00 10.00      A   
ATOM   2874  C   ASP A 305      19.315  -7.485 -16.910  1.00 10.00      A   
ATOM   2875  O   ASP A 305      18.555  -8.429 -17.134  1.00 10.00      A   
ATOM   2876  N   LEU A 306      18.892  -6.271 -16.589  1.00 10.00      A   
ATOM   2877  HN  LEU A 306      19.553  -5.564 -16.434  1.00 10.00      A   
ATOM   2878  CA  LEU A 306      17.477  -5.957 -16.455  1.00 10.00      A   
ATOM   2879  CB  LEU A 306      17.304  -4.551 -15.873  1.00 10.00      A   
ATOM   2880  CG  LEU A 306      17.760  -4.359 -14.423  1.00 10.00      A   
ATOM   2881  CD1 LEU A 306      18.048  -2.892 -14.140  1.00 10.00      A   
ATOM   2882  CD2 LEU A 306      16.716  -4.896 -13.454  1.00 10.00      A   
ATOM   2883  C   LEU A 306      16.761  -6.062 -17.803  1.00 10.00      A   
ATOM   2884  O   LEU A 306      15.632  -6.546 -17.877  1.00 10.00      A   
ATOM   2885  N   VAL A 307      17.435  -5.621 -18.865  1.00 10.00      A   
ATOM   2886  HN  VAL A 307      18.333  -5.251 -18.738  1.00 10.00      A   
ATOM   2887  CA  VAL A 307      16.872  -5.661 -20.212  1.00 10.00      A   
ATOM   2888  CB  VAL A 307      17.852  -5.075 -21.257  1.00 10.00      A   
ATOM   2889  CG1 VAL A 307      17.267  -5.156 -22.661  1.00 10.00      A   
ATOM   2890  CG2 VAL A 307      18.212  -3.638 -20.917  1.00 10.00      A   
ATOM   2891  C   VAL A 307      16.515  -7.092 -20.610  1.00 10.00      A   
ATOM   2892  O   VAL A 307      15.434  -7.346 -21.145  1.00 10.00      A   
ATOM   2893  N   LYS A 308      17.417  -8.024 -20.315  1.00 10.00      A   
ATOM   2894  HN  LYS A 308      18.243  -7.758 -19.854  1.00 10.00      A   
ATOM   2895  CA  LYS A 308      17.217  -9.430 -20.651  1.00 10.00      A   
ATOM   2896  CB  LYS A 308      18.437 -10.251 -20.241  1.00 10.00      A   
ATOM   2897  CG  LYS A 308      19.715  -9.886 -20.981  1.00 10.00      A   
ATOM   2898  CD  LYS A 308      20.884 -10.737 -20.515  1.00 10.00      A   
ATOM   2899  CE  LYS A 308      21.232 -10.449 -19.065  1.00 10.00      A   
ATOM   2900  NZ  LYS A 308      22.266 -11.377 -18.540  1.00 10.00      A   
ATOM   2901  HZ1 LYS A 308      23.143 -11.287 -19.092  1.00 10.00      A   
ATOM   2902  HZ2 LYS A 308      21.931 -12.359 -18.602  1.00 10.00      A   
ATOM   2903  HZ3 LYS A 308      22.472 -11.149 -17.542  1.00 10.00      A   
ATOM   2904  C   LYS A 308      15.958  -9.998 -19.993  1.00 10.00      A   
ATOM   2905  O   LYS A 308      15.258 -10.830 -20.575  1.00 10.00      A   
ATOM   2906  N   LEU A 309      15.676  -9.536 -18.780  1.00 10.00      A   
ATOM   2907  HN  LEU A 309      16.271  -8.867 -18.374  1.00 10.00      A   
ATOM   2908  CA  LEU A 309      14.509  -9.996 -18.035  1.00 10.00      A   
ATOM   2909  CB  LEU A 309      14.693  -9.752 -16.531  1.00 10.00      A   
ATOM   2910  CG  LEU A 309      13.511 -10.145 -15.637  1.00 10.00      A   
ATOM   2911  CD1 LEU A 309      13.420 -11.655 -15.482  1.00 10.00      A   
ATOM   2912  CD2 LEU A 309      13.606  -9.463 -14.284  1.00 10.00      A   
ATOM   2913  C   LEU A 309      13.240  -9.303 -18.524  1.00 10.00      A   
ATOM   2914  O   LEU A 309      12.195  -9.935 -18.683  1.00 10.00      A   
ATOM   2915  N   LEU A 310      13.345  -8.004 -18.782  1.00 10.00      A   
ATOM   2916  HN  LEU A 310      14.215  -7.560 -18.650  1.00 10.00      A   
ATOM   2917  CA  LEU A 310      12.206  -7.216 -19.248  1.00 10.00      A   
ATOM   2918  CB  LEU A 310      12.564  -5.734 -19.363  1.00 10.00      A   
ATOM   2919  CG  LEU A 310      12.811  -4.998 -18.046  1.00 10.00      A   
ATOM   2920  CD1 LEU A 310      13.109  -3.534 -18.306  1.00 10.00      A   
ATOM   2921  CD2 LEU A 310      11.616  -5.147 -17.117  1.00 10.00      A   
ATOM   2922  C   LEU A 310      11.661  -7.730 -20.573  1.00 10.00      A   
ATOM   2923  O   LEU A 310      10.449  -7.791 -20.769  1.00 10.00      A   
ATOM   2924  N   CYS A 311      12.557  -8.129 -21.467  1.00 10.00      A   
ATOM   2925  HN  CYS A 311      13.511  -8.067 -21.249  1.00 10.00      A   
ATOM   2926  CA  CYS A 311      12.159  -8.646 -22.772  1.00 10.00      A   
ATOM   2927  CB  CYS A 311      13.375  -8.756 -23.692  1.00 10.00      A   
ATOM   2928  SG  CYS A 311      14.261  -7.197 -23.920  1.00 10.00      A   
ATOM   2929  HG  CYS A 311      14.958  -6.960 -22.816  1.00 10.00      A   
ATOM   2930  C   CYS A 311      11.460 -10.001 -22.652  1.00 10.00      A   
ATOM   2931  O   CYS A 311      10.933 -10.529 -23.633  1.00 10.00      A   
ATOM   2932  N   GLN A 312      11.452 -10.552 -21.447  1.00 10.00      A   
ATOM   2933  HN  GLN A 312      11.879 -10.078 -20.701  1.00 10.00      A   
ATOM   2934  CA  GLN A 312      10.823 -11.833 -21.196  1.00 10.00      A   
ATOM   2935  CB  GLN A 312      11.753 -12.725 -20.376  1.00 10.00      A   
ATOM   2936  CG  GLN A 312      12.707 -13.561 -21.211  1.00 10.00      A   
ATOM   2937  CD  GLN A 312      11.980 -14.544 -22.102  1.00 10.00      A   
ATOM   2938  OE1 GLN A 312      11.622 -15.639 -21.674  1.00 10.00      A   
ATOM   2939  NE2 GLN A 312      11.765 -14.167 -23.349  1.00 10.00      A   
ATOM   2940 HE21 GLN A 312      12.086 -13.284 -23.628  1.00 10.00      A   
ATOM   2941 HE22 GLN A 312      11.286 -14.783 -23.944  1.00 10.00      A   
ATOM   2942  C   GLN A 312       9.496 -11.658 -20.472  1.00 10.00      A   
ATOM   2943  O   GLN A 312       8.824 -12.641 -20.162  1.00 10.00      A   
ATOM   2944  N   CYS A 313       9.115 -10.407 -20.217  1.00 10.00      A   
ATOM   2945  HN  CYS A 313       9.683  -9.660 -20.509  1.00 10.00      A   
ATOM   2946  CA  CYS A 313       7.865 -10.118 -19.522  1.00 10.00      A   
ATOM   2947  CB  CYS A 313       8.138  -9.268 -18.279  1.00 10.00      A   
ATOM   2948  SG  CYS A 313       9.518  -9.851 -17.266  1.00 10.00      A   
ATOM   2949  HG  CYS A 313      10.577  -9.990 -18.055  1.00 10.00      A   
ATOM   2950  C   CYS A 313       6.877  -9.396 -20.441  1.00 10.00      A   
ATOM   2951  O   CYS A 313       6.858  -8.166 -20.501  1.00 10.00      A   
ATOM   2952  N   PRO A 314       6.043 -10.151 -21.175  1.00 10.00      A   
ATOM   2953  CA  PRO A 314       5.062  -9.581 -22.092  1.00 10.00      A   
ATOM   2954  CB  PRO A 314       4.960 -10.671 -23.156  1.00 10.00      A   
ATOM   2955  CG  PRO A 314       5.170 -11.950 -22.411  1.00 10.00      A   
ATOM   2956  CD  PRO A 314       6.003 -11.627 -21.194  1.00 10.00      A   
ATOM   2957  C   PRO A 314       3.696  -9.361 -21.435  1.00 10.00      A   
ATOM   2958  O   PRO A 314       2.786  -8.818 -22.058  1.00 10.00      A   
ATOM   2959  N   LYS A 315       3.558  -9.770 -20.179  1.00 10.00      A   
ATOM   2960  HN  LYS A 315       4.322 -10.183 -19.722  1.00 10.00      A   
ATOM   2961  CA  LYS A 315       2.294  -9.624 -19.463  1.00 10.00      A   
ATOM   2962  CB  LYS A 315       1.830 -10.993 -18.959  1.00 10.00      A   
ATOM   2963  CG  LYS A 315       0.385 -11.324 -19.287  1.00 10.00      A   
ATOM   2964  CD  LYS A 315      -0.036 -12.631 -18.640  1.00 10.00      A   
ATOM   2965  CE  LYS A 315      -1.371 -13.118 -19.183  1.00 10.00      A   
ATOM   2966  NZ  LYS A 315      -1.305 -13.442 -20.634  1.00 10.00      A   
ATOM   2967  HZ1 LYS A 315      -0.588 -14.177 -20.809  1.00 10.00      A   
ATOM   2968  HZ2 LYS A 315      -1.055 -12.596 -21.183  1.00 10.00      A   
ATOM   2969  HZ3 LYS A 315      -2.230 -13.791 -20.962  1.00 10.00      A   
ATOM   2970  C   LYS A 315       2.438  -8.662 -18.289  1.00 10.00      A   
ATOM   2971  O   LYS A 315       1.526  -8.521 -17.474  1.00 10.00      A   
ATOM   2972  N   LEU A 316       3.580  -7.989 -18.224  1.00 10.00      A   
ATOM   2973  HN  LEU A 316       4.243  -8.115 -18.933  1.00 10.00      A   
ATOM   2974  CA  LEU A 316       3.866  -7.051 -17.141  1.00 10.00      A   
ATOM   2975  CB  LEU A 316       5.316  -6.573 -17.236  1.00 10.00      A   
ATOM   2976  CG  LEU A 316       5.747  -5.497 -16.237  1.00 10.00      A   
ATOM   2977  CD1 LEU A 316       5.768  -6.051 -14.824  1.00 10.00      A   
ATOM   2978  CD2 LEU A 316       7.108  -4.935 -16.614  1.00 10.00      A   
ATOM   2979  C   LEU A 316       2.911  -5.857 -17.152  1.00 10.00      A   
ATOM   2980  O   LEU A 316       2.685  -5.237 -18.194  1.00 10.00      A   
ATOM   2981  N   GLN A 317       2.346  -5.552 -15.986  1.00 10.00      A   
ATOM   2982  HN  GLN A 317       2.552  -6.105 -15.199  1.00 10.00      A   
ATOM   2983  CA  GLN A 317       1.424  -4.434 -15.841  1.00 10.00      A   
ATOM   2984  CB  GLN A 317       0.055  -4.918 -15.364  1.00 10.00      A   
ATOM   2985  CG  GLN A 317      -0.757  -5.666 -16.407  1.00 10.00      A   
ATOM   2986  CD  GLN A 317      -2.196  -5.858 -15.977  1.00 10.00      A   
ATOM   2987  OE1 GLN A 317      -2.500  -5.945 -14.786  1.00 10.00      A   
ATOM   2988  NE2 GLN A 317      -3.097  -5.932 -16.943  1.00 10.00      A   
ATOM   2989 HE21 GLN A 317      -2.783  -5.863 -17.879  1.00 10.00      A   
ATOM   2990 HE22 GLN A 317      -4.036  -6.044 -16.692  1.00 10.00      A   
ATOM   2991  C   GLN A 317       1.959  -3.414 -14.845  1.00 10.00      A   
ATOM   2992  O   GLN A 317       1.784  -2.207 -15.026  1.00 10.00      A   
ATOM   2993  N   ARG A 318       2.600  -3.900 -13.791  1.00 10.00      A   
ATOM   2994  HN  ARG A 318       2.717  -4.876 -13.705  1.00 10.00      A   
ATOM   2995  CA  ARG A 318       3.143  -3.029 -12.756  1.00 10.00      A   
ATOM   2996  CB  ARG A 318       2.353  -3.220 -11.456  1.00 10.00      A   
ATOM   2997  CG  ARG A 318       2.698  -2.237 -10.348  1.00 10.00      A   
ATOM   2998  CD  ARG A 318       1.765  -2.402  -9.153  1.00 10.00      A   
ATOM   2999  NE  ARG A 318       0.360  -2.221  -9.522  1.00 10.00      A   
ATOM   3000  HE  ARG A 318       0.087  -2.540 -10.408  1.00 10.00      A   
ATOM   3001  CZ  ARG A 318      -0.556  -1.652  -8.731  1.00 10.00      A   
ATOM   3002  NH1 ARG A 318      -0.218  -1.208  -7.531  1.00 10.00      A   
ATOM   3003 HH11 ARG A 318      -0.933  -0.763  -6.913  1.00 10.00      A   
ATOM   3004 HH12 ARG A 318       0.764  -1.303  -7.197  1.00 10.00      A   
ATOM   3005  NH2 ARG A 318      -1.809  -1.536  -9.147  1.00 10.00      A   
ATOM   3006 HH21 ARG A 318      -2.081  -1.892 -10.089  1.00 10.00      A   
ATOM   3007 HH22 ARG A 318      -2.529  -1.085  -8.538  1.00 10.00      A   
ATOM   3008  C   ARG A 318       4.625  -3.324 -12.525  1.00 10.00      A   
ATOM   3009  O   ARG A 318       4.985  -4.400 -12.038  1.00 10.00      A   
ATOM   3010  N   LEU A 319       5.481  -2.375 -12.874  1.00 10.00      A   
ATOM   3011  HN  LEU A 319       5.143  -1.533 -13.254  1.00 10.00      A   
ATOM   3012  CA  LEU A 319       6.914  -2.556 -12.705  1.00 10.00      A   
ATOM   3013  CB  LEU A 319       7.647  -2.401 -14.042  1.00 10.00      A   
ATOM   3014  CG  LEU A 319       9.150  -2.689 -14.018  1.00 10.00      A   
ATOM   3015  CD1 LEU A 319       9.411  -4.144 -13.665  1.00 10.00      A   
ATOM   3016  CD2 LEU A 319       9.780  -2.342 -15.353  1.00 10.00      A   
ATOM   3017  C   LEU A 319       7.493  -1.594 -11.674  1.00 10.00      A   
ATOM   3018  O   LEU A 319       7.277  -0.380 -11.746  1.00 10.00      A   
ATOM   3019  N   TRP A 320       8.226  -2.149 -10.719  1.00 10.00      A   
ATOM   3020  HN  TRP A 320       8.346  -3.126 -10.718  1.00 10.00      A   
ATOM   3021  CA  TRP A 320       8.863  -1.370  -9.666  1.00 10.00      A   
ATOM   3022  CB  TRP A 320       8.322  -1.792  -8.295  1.00 10.00      A   
ATOM   3023  CG  TRP A 320       6.994  -1.197  -7.933  1.00 10.00      A   
ATOM   3024  CD1 TRP A 320       5.920  -1.002  -8.754  1.00 10.00      A   
ATOM   3025  CD2 TRP A 320       6.600  -0.724  -6.641  1.00 10.00      A   
ATOM   3026  NE1 TRP A 320       4.889  -0.433  -8.056  1.00 10.00      A   
ATOM   3027  HE1 TRP A 320       4.007  -0.190  -8.435  1.00 10.00      A   
ATOM   3028  CE2 TRP A 320       5.278  -0.257  -6.753  1.00 10.00      A   
ATOM   3029  CE3 TRP A 320       7.238  -0.652  -5.400  1.00 10.00      A   
ATOM   3030  CZ2 TRP A 320       4.583   0.274  -5.671  1.00 10.00      A   
ATOM   3031  CZ3 TRP A 320       6.547  -0.125  -4.331  1.00 10.00      A   
ATOM   3032  CH2 TRP A 320       5.232   0.331  -4.471  1.00 10.00      A   
ATOM   3033  C   TRP A 320      10.369  -1.610  -9.704  1.00 10.00      A   
ATOM   3034  O   TRP A 320      10.850  -2.616  -9.192  1.00 10.00      A   
ATOM   3035  N   VAL A 321      11.104  -0.696 -10.320  1.00 10.00      A   
ATOM   3036  HN  VAL A 321      10.667   0.096 -10.700  1.00 10.00      A   
ATOM   3037  CA  VAL A 321      12.555  -0.834 -10.427  1.00 10.00      A   
ATOM   3038  CB  VAL A 321      13.002  -1.234 -11.852  1.00 10.00      A   
ATOM   3039  CG1 VAL A 321      12.612  -2.670 -12.160  1.00 10.00      A   
ATOM   3040  CG2 VAL A 321      12.419  -0.286 -12.886  1.00 10.00      A   
ATOM   3041  C   VAL A 321      13.270   0.450 -10.029  1.00 10.00      A   
ATOM   3042  O   VAL A 321      12.638   1.429  -9.621  1.00 10.00      A   
ATOM   3043  N   LEU A 322      14.588   0.432 -10.135  1.00 10.00      A   
ATOM   3044  HN  LEU A 322      15.030  -0.387 -10.444  1.00 10.00      A   
ATOM   3045  CA  LEU A 322      15.396   1.592  -9.805  1.00 10.00      A   
ATOM   3046  CB  LEU A 322      16.617   1.182  -8.977  1.00 10.00      A   
ATOM   3047  CG  LEU A 322      16.328   0.547  -7.618  1.00 10.00      A   
ATOM   3048  CD1 LEU A 322      17.625   0.177  -6.923  1.00 10.00      A   
ATOM   3049  CD2 LEU A 322      15.502   1.483  -6.747  1.00 10.00      A   
ATOM   3050  C   LEU A 322      15.841   2.301 -11.079  1.00 10.00      A   
ATOM   3051  O   LEU A 322      15.599   1.811 -12.185  1.00 10.00      A   
ATOM   3052  N   ASP A 323      16.512   3.438 -10.924  1.00 10.00      A   
ATOM   3053  HN  ASP A 323      16.685   3.772 -10.016  1.00 10.00      A   
ATOM   3054  CA  ASP A 323      16.995   4.214 -12.069  1.00 10.00      A   
ATOM   3055  CB  ASP A 323      17.355   5.662 -11.701  1.00 10.00      A   
ATOM   3056  CG  ASP A 323      18.422   5.797 -10.631  1.00 10.00      A   
ATOM   3057  OD1 ASP A 323      18.862   4.769 -10.086  1.00 10.00      A   
ATOM   3058  OD2 ASP A 323      18.811   6.946 -10.317  1.00 10.00      A   
ATOM   3059  C   ASP A 323      18.133   3.510 -12.803  1.00 10.00      A   
ATOM   3060  O   ASP A 323      18.622   3.994 -13.827  1.00 10.00      A   
ATOM   3061  N   TYR A 324      18.536   2.350 -12.282  1.00 10.00      A   
ATOM   3062  HN  TYR A 324      18.116   2.038 -11.455  1.00 10.00      A   
ATOM   3063  CA  TYR A 324      19.582   1.537 -12.896  1.00 10.00      A   
ATOM   3064  CB  TYR A 324      19.891   0.322 -12.014  1.00 10.00      A   
ATOM   3065  CG  TYR A 324      21.006   0.522 -11.011  1.00 10.00      A   
ATOM   3066  CD1 TYR A 324      20.733   0.579  -9.653  1.00 10.00      A   
ATOM   3067  CD2 TYR A 324      22.327   0.635 -11.421  1.00 10.00      A   
ATOM   3068  CE1 TYR A 324      21.743   0.745  -8.728  1.00 10.00      A   
ATOM   3069  CE2 TYR A 324      23.345   0.802 -10.503  1.00 10.00      A   
ATOM   3070  CZ  TYR A 324      23.046   0.857  -9.157  1.00 10.00      A   
ATOM   3071  OH  TYR A 324      24.053   1.022  -8.237  1.00 10.00      A   
ATOM   3072  HH  TYR A 324      24.793   1.488  -8.650  1.00 10.00      A   
ATOM   3073  C   TYR A 324      19.097   1.040 -14.251  1.00 10.00      A   
ATOM   3074  O   TYR A 324      19.886   0.605 -15.089  1.00 10.00      A   
ATOM   3075  N   ILE A 325      17.784   1.109 -14.445  1.00 10.00      A   
ATOM   3076  HN  ILE A 325      17.218   1.463 -13.728  1.00 10.00      A   
ATOM   3077  CA  ILE A 325      17.155   0.677 -15.676  1.00 10.00      A   
ATOM   3078  CB  ILE A 325      15.612   0.684 -15.536  1.00 10.00      A   
ATOM   3079  CG1 ILE A 325      14.968  -0.332 -16.481  1.00 10.00      A   
ATOM   3080  CG2 ILE A 325      15.026   2.076 -15.730  1.00 10.00      A   
ATOM   3081  CD1 ILE A 325      14.951  -1.742 -15.935  1.00 10.00      A   
ATOM   3082  C   ILE A 325      17.605   1.547 -16.854  1.00 10.00      A   
ATOM   3083  O   ILE A 325      17.687   1.072 -17.989  1.00 10.00      A   
ATOM   3084  N   GLU A 326      17.933   2.805 -16.557  1.00 10.00      A   
ATOM   3085  HN  GLU A 326      17.875   3.093 -15.622  1.00 10.00      A   
ATOM   3086  CA  GLU A 326      18.390   3.772 -17.560  1.00 10.00      A   
ATOM   3087  CB  GLU A 326      19.724   3.351 -18.180  1.00 10.00      A   
ATOM   3088  CG  GLU A 326      20.856   3.222 -17.174  1.00 10.00      A   
ATOM   3089  CD  GLU A 326      22.192   3.645 -17.745  1.00 10.00      A   
ATOM   3090  OE1 GLU A 326      22.379   3.541 -18.977  1.00 10.00      A   
ATOM   3091  OE2 GLU A 326      23.057   4.095 -16.964  1.00 10.00      A   
ATOM   3092  C   GLU A 326      17.350   4.066 -18.646  1.00 10.00      A   
ATOM   3093  O   GLU A 326      16.304   3.417 -18.729  1.00 10.00      A   
ATOM   3094  N   ASP A 327      17.644   5.061 -19.475  1.00 10.00      A   
ATOM   3095  HN  ASP A 327      18.481   5.562 -19.346  1.00 10.00      A   
ATOM   3096  CA  ASP A 327      16.751   5.447 -20.563  1.00 10.00      A   
ATOM   3097  CB  ASP A 327      17.290   6.680 -21.300  1.00 10.00      A   
ATOM   3098  CG  ASP A 327      17.244   7.950 -20.475  1.00 10.00      A   
ATOM   3099  OD1 ASP A 327      16.140   8.386 -20.099  1.00 10.00      A   
ATOM   3100  OD2 ASP A 327      18.317   8.535 -20.211  1.00 10.00      A   
ATOM   3101  C   ASP A 327      16.588   4.303 -21.557  1.00 10.00      A   
ATOM   3102  O   ASP A 327      15.495   4.067 -22.079  1.00 10.00      A   
ATOM   3103  N   ALA A 328      17.681   3.588 -21.807  1.00 10.00      A   
ATOM   3104  HN  ALA A 328      18.518   3.822 -21.345  1.00 10.00      A   
ATOM   3105  CA  ALA A 328      17.678   2.472 -22.751  1.00 10.00      A   
ATOM   3106  CB  ALA A 328      19.091   1.969 -22.999  1.00 10.00      A   
ATOM   3107  C   ALA A 328      16.776   1.334 -22.287  1.00 10.00      A   
ATOM   3108  O   ALA A 328      15.997   0.788 -23.071  1.00 10.00      A   
ATOM   3109  N   GLY A 329      16.878   0.983 -21.011  1.00 10.00      A   
ATOM   3110  HN  GLY A 329      17.514   1.453 -20.430  1.00 10.00      A   
ATOM   3111  CA  GLY A 329      16.062  -0.085 -20.469  1.00 10.00      A   
ATOM   3112  C   GLY A 329      14.586   0.247 -20.539  1.00 10.00      A   
ATOM   3113  O   GLY A 329      13.751  -0.635 -20.759  1.00 10.00      A   
ATOM   3114  N   LEU A 330      14.270   1.522 -20.349  1.00 10.00      A   
ATOM   3115  HN  LEU A 330      14.989   2.165 -20.157  1.00 10.00      A   
ATOM   3116  CA  LEU A 330      12.895   1.993 -20.403  1.00 10.00      A   
ATOM   3117  CB  LEU A 330      12.807   3.418 -19.855  1.00 10.00      A   
ATOM   3118  CG  LEU A 330      12.942   3.575 -18.338  1.00 10.00      A   
ATOM   3119  CD1 LEU A 330      13.327   4.998 -17.986  1.00 10.00      A   
ATOM   3120  CD2 LEU A 330      11.646   3.194 -17.642  1.00 10.00      A   
ATOM   3121  C   LEU A 330      12.371   1.956 -21.834  1.00 10.00      A   
ATOM   3122  O   LEU A 330      11.206   1.636 -22.074  1.00 10.00      A   
ATOM   3123  N   GLU A 331      13.244   2.275 -22.782  1.00 10.00      A   
ATOM   3124  HN  GLU A 331      14.161   2.521 -22.524  1.00 10.00      A   
ATOM   3125  CA  GLU A 331      12.885   2.283 -24.195  1.00 10.00      A   
ATOM   3126  CB  GLU A 331      14.082   2.735 -25.032  1.00 10.00      A   
ATOM   3127  CG  GLU A 331      13.762   3.012 -26.488  1.00 10.00      A   
ATOM   3128  CD  GLU A 331      14.987   3.429 -27.268  1.00 10.00      A   
ATOM   3129  OE1 GLU A 331      15.762   2.545 -27.677  1.00 10.00      A   
ATOM   3130  OE2 GLU A 331      15.177   4.648 -27.477  1.00 10.00      A   
ATOM   3131  C   GLU A 331      12.411   0.904 -24.648  1.00 10.00      A   
ATOM   3132  O   GLU A 331      11.351   0.773 -25.262  1.00 10.00      A   
ATOM   3133  N   VAL A 332      13.196  -0.119 -24.321  1.00 10.00      A   
ATOM   3134  HN  VAL A 332      14.028   0.057 -23.828  1.00 10.00      A   
ATOM   3135  CA  VAL A 332      12.865  -1.493 -24.691  1.00 10.00      A   
ATOM   3136  CB  VAL A 332      14.035  -2.462 -24.409  1.00 10.00      A   
ATOM   3137  CG1 VAL A 332      13.779  -3.818 -25.048  1.00 10.00      A   
ATOM   3138  CG2 VAL A 332      15.355  -1.879 -24.895  1.00 10.00      A   
ATOM   3139  C   VAL A 332      11.616  -1.977 -23.952  1.00 10.00      A   
ATOM   3140  O   VAL A 332      10.855  -2.801 -24.467  1.00 10.00      A   
ATOM   3141  N   LEU A 333      11.412  -1.460 -22.745  1.00 10.00      A   
ATOM   3142  HN  LEU A 333      12.055  -0.808 -22.392  1.00 10.00      A   
ATOM   3143  CA  LEU A 333      10.255  -1.827 -21.935  1.00 10.00      A   
ATOM   3144  CB  LEU A 333      10.319  -1.125 -20.577  1.00 10.00      A   
ATOM   3145  CG  LEU A 333       9.079  -1.246 -19.690  1.00 10.00      A   
ATOM   3146  CD1 LEU A 333       9.039  -2.605 -19.013  1.00 10.00      A   
ATOM   3147  CD2 LEU A 333       9.036  -0.128 -18.663  1.00 10.00      A   
ATOM   3148  C   LEU A 333       8.969  -1.442 -22.654  1.00 10.00      A   
ATOM   3149  O   LEU A 333       8.016  -2.220 -22.711  1.00 10.00      A   
ATOM   3150  N   ALA A 334       8.968  -0.247 -23.232  1.00 10.00      A   
ATOM   3151  HN  ALA A 334       9.771   0.313 -23.166  1.00 10.00      A   
ATOM   3152  CA  ALA A 334       7.811   0.264 -23.955  1.00 10.00      A   
ATOM   3153  CB  ALA A 334       8.039   1.715 -24.339  1.00 10.00      A   
ATOM   3154  C   ALA A 334       7.501  -0.580 -25.192  1.00 10.00      A   
ATOM   3155  O   ALA A 334       6.365  -0.618 -25.664  1.00 10.00      A   
ATOM   3156  N   SER A 335       8.515  -1.247 -25.720  1.00 10.00      A   
ATOM   3157  HN  SER A 335       9.405  -1.164 -25.318  1.00 10.00      A   
ATOM   3158  CA  SER A 335       8.342  -2.091 -26.892  1.00 10.00      A   
ATOM   3159  CB  SER A 335       9.658  -2.188 -27.661  1.00 10.00      A   
ATOM   3160  OG  SER A 335      10.470  -1.045 -27.442  1.00 10.00      A   
ATOM   3161  HG  SER A 335       9.939  -0.248 -27.562  1.00 10.00      A   
ATOM   3162  C   SER A 335       7.879  -3.492 -26.495  1.00 10.00      A   
ATOM   3163  O   SER A 335       7.216  -4.184 -27.269  1.00 10.00      A   
ATOM   3164  N   THR A 336       8.220  -3.900 -25.282  1.00 10.00      A   
ATOM   3165  HN  THR A 336       8.728  -3.295 -24.700  1.00 10.00      A   
ATOM   3166  CA  THR A 336       7.862  -5.223 -24.794  1.00 10.00      A   
ATOM   3167  CB  THR A 336       8.958  -5.795 -23.874  1.00 10.00      A   
ATOM   3168  OG1 THR A 336      10.244  -5.562 -24.468  1.00 10.00      A   
ATOM   3169  HG1 THR A 336      10.434  -4.617 -24.461  1.00 10.00      A   
ATOM   3170  CG2 THR A 336       8.761  -7.293 -23.680  1.00 10.00      A   
ATOM   3171  C   THR A 336       6.518  -5.239 -24.067  1.00 10.00      A   
ATOM   3172  O   THR A 336       5.610  -5.984 -24.440  1.00 10.00      A   
ATOM   3173  N   CYS A 337       6.390  -4.414 -23.045  1.00 10.00      A   
ATOM   3174  HN  CYS A 337       7.129  -3.805 -22.817  1.00 10.00      A   
ATOM   3175  CA  CYS A 337       5.166  -4.364 -22.266  1.00 10.00      A   
ATOM   3176  CB  CYS A 337       5.496  -4.115 -20.796  1.00 10.00      A   
ATOM   3177  SG  CYS A 337       6.874  -5.114 -20.186  1.00 10.00      A   
ATOM   3178  HG  CYS A 337       6.648  -6.377 -20.529  1.00 10.00      A   
ATOM   3179  C   CYS A 337       4.228  -3.289 -22.792  1.00 10.00      A   
ATOM   3180  O   CYS A 337       4.489  -2.095 -22.648  1.00 10.00      A   
ATOM   3181  N   LYS A 338       3.145  -3.720 -23.417  1.00 10.00      A   
ATOM   3182  HN  LYS A 338       3.007  -4.690 -23.520  1.00 10.00      A   
ATOM   3183  CA  LYS A 338       2.159  -2.801 -23.964  1.00 10.00      A   
ATOM   3184  CB  LYS A 338       1.657  -3.315 -25.313  1.00 10.00      A   
ATOM   3185  CG  LYS A 338       2.708  -3.293 -26.410  1.00 10.00      A   
ATOM   3186  CD  LYS A 338       3.232  -1.883 -26.628  1.00 10.00      A   
ATOM   3187  CE  LYS A 338       4.201  -1.819 -27.795  1.00 10.00      A   
ATOM   3188  NZ  LYS A 338       4.771  -0.457 -27.957  1.00 10.00      A   
ATOM   3189  HZ1 LYS A 338       5.343  -0.405 -28.825  1.00 10.00      A   
ATOM   3190  HZ2 LYS A 338       5.379  -0.226 -27.143  1.00 10.00      A   
ATOM   3191  HZ3 LYS A 338       4.005   0.245 -28.015  1.00 10.00      A   
ATOM   3192  C   LYS A 338       0.989  -2.625 -23.005  1.00 10.00      A   
ATOM   3193  O   LYS A 338       0.303  -1.602 -23.020  1.00 10.00      A   
ATOM   3194  N   ASP A 339       0.774  -3.630 -22.165  1.00 10.00      A   
ATOM   3195  HN  ASP A 339       1.360  -4.415 -22.205  1.00 10.00      A   
ATOM   3196  CA  ASP A 339      -0.315  -3.604 -21.193  1.00 10.00      A   
ATOM   3197  CB  ASP A 339      -0.879  -5.014 -20.984  1.00 10.00      A   
ATOM   3198  CG  ASP A 339      -2.259  -5.011 -20.357  1.00 10.00      A   
ATOM   3199  OD1 ASP A 339      -3.074  -4.128 -20.697  1.00 10.00      A   
ATOM   3200  OD2 ASP A 339      -2.540  -5.896 -19.524  1.00 10.00      A   
ATOM   3201  C   ASP A 339       0.154  -3.010 -19.867  1.00 10.00      A   
ATOM   3202  O   ASP A 339      -0.539  -3.092 -18.856  1.00 10.00      A   
ATOM   3203  N   LEU A 340       1.341  -2.410 -19.885  1.00 10.00      A   
ATOM   3204  HN  LEU A 340       1.848  -2.387 -20.723  1.00 10.00      A   
ATOM   3205  CA  LEU A 340       1.911  -1.785 -18.697  1.00 10.00      A   
ATOM   3206  CB  LEU A 340       3.319  -1.274 -19.007  1.00 10.00      A   
ATOM   3207  CG  LEU A 340       4.128  -0.743 -17.824  1.00 10.00      A   
ATOM   3208  CD1 LEU A 340       4.610  -1.887 -16.951  1.00 10.00      A   
ATOM   3209  CD2 LEU A 340       5.306   0.088 -18.314  1.00 10.00      A   
ATOM   3210  C   LEU A 340       1.026  -0.633 -18.230  1.00 10.00      A   
ATOM   3211  O   LEU A 340       0.754   0.293 -18.991  1.00 10.00      A   
ATOM   3212  N   ARG A 341       0.590  -0.694 -16.979  1.00 10.00      A   
ATOM   3213  HN  ARG A 341       0.877  -1.442 -16.410  1.00 10.00      A   
ATOM   3214  CA  ARG A 341      -0.289   0.327 -16.420  1.00 10.00      A   
ATOM   3215  CB  ARG A 341      -1.459  -0.329 -15.676  1.00 10.00      A   
ATOM   3216  CG  ARG A 341      -2.043  -1.554 -16.360  1.00 10.00      A   
ATOM   3217  CD  ARG A 341      -3.011  -1.176 -17.468  1.00 10.00      A   
ATOM   3218  NE  ARG A 341      -3.462  -2.357 -18.202  1.00 10.00      A   
ATOM   3219  HE  ARG A 341      -2.797  -2.808 -18.779  1.00 10.00      A   
ATOM   3220  CZ  ARG A 341      -4.697  -2.864 -18.131  1.00 10.00      A   
ATOM   3221  NH1 ARG A 341      -5.622  -2.293 -17.365  1.00 10.00      A   
ATOM   3222 HH11 ARG A 341      -6.586  -2.698 -17.317  1.00 10.00      A   
ATOM   3223 HH12 ARG A 341      -5.393  -1.442 -16.808  1.00 10.00      A   
ATOM   3224  NH2 ARG A 341      -5.004  -3.948 -18.828  1.00 10.00      A   
ATOM   3225 HH21 ARG A 341      -4.278  -4.404 -19.437  1.00 10.00      A   
ATOM   3226 HH22 ARG A 341      -5.966  -4.357 -18.770  1.00 10.00      A   
ATOM   3227  C   ARG A 341       0.455   1.236 -15.451  1.00 10.00      A   
ATOM   3228  O   ARG A 341       0.304   2.461 -15.494  1.00 10.00      A   
ATOM   3229  N   GLU A 342       1.254   0.634 -14.578  1.00 10.00      A   
ATOM   3230  HN  GLU A 342       1.363  -0.341 -14.616  1.00 10.00      A   
ATOM   3231  CA  GLU A 342       1.988   1.389 -13.577  1.00 10.00      A   
ATOM   3232  CB  GLU A 342       1.504   1.016 -12.172  1.00 10.00      A   
ATOM   3233  CG  GLU A 342       2.011   1.934 -11.072  1.00 10.00      A   
ATOM   3234  CD  GLU A 342       1.793   1.370  -9.686  1.00 10.00      A   
ATOM   3235  OE1 GLU A 342       0.697   1.563  -9.125  1.00 10.00      A   
ATOM   3236  OE2 GLU A 342       2.730   0.751  -9.143  1.00 10.00      A   
ATOM   3237  C   GLU A 342       3.492   1.177 -13.687  1.00 10.00      A   
ATOM   3238  O   GLU A 342       3.967   0.064 -13.934  1.00 10.00      A   
ATOM   3239  N   LEU A 343       4.231   2.256 -13.496  1.00 10.00      A   
ATOM   3240  HN  LEU A 343       3.779   3.112 -13.307  1.00 10.00      A   
ATOM   3241  CA  LEU A 343       5.682   2.223 -13.554  1.00 10.00      A   
ATOM   3242  CB  LEU A 343       6.170   2.645 -14.943  1.00 10.00      A   
ATOM   3243  CG  LEU A 343       7.680   2.587 -15.173  1.00 10.00      A   
ATOM   3244  CD1 LEU A 343       8.176   1.153 -15.095  1.00 10.00      A   
ATOM   3245  CD2 LEU A 343       8.043   3.213 -16.508  1.00 10.00      A   
ATOM   3246  C   LEU A 343       6.265   3.146 -12.490  1.00 10.00      A   
ATOM   3247  O   LEU A 343       6.088   4.363 -12.550  1.00 10.00      A   
ATOM   3248  N   ARG A 344       6.938   2.569 -11.508  1.00 10.00      A   
ATOM   3249  HN  ARG A 344       7.040   1.589 -11.504  1.00 10.00      A   
ATOM   3250  CA  ARG A 344       7.541   3.357 -10.439  1.00 10.00      A   
ATOM   3251  CB  ARG A 344       6.941   2.995  -9.075  1.00 10.00      A   
ATOM   3252  CG  ARG A 344       5.434   3.185  -8.998  1.00 10.00      A   
ATOM   3253  CD  ARG A 344       4.921   3.108  -7.569  1.00 10.00      A   
ATOM   3254  NE  ARG A 344       3.504   2.751  -7.529  1.00 10.00      A   
ATOM   3255  HE  ARG A 344       3.193   2.084  -8.197  1.00 10.00      A   
ATOM   3256  CZ  ARG A 344       2.618   3.237  -6.654  1.00 10.00      A   
ATOM   3257  NH1 ARG A 344       2.990   4.106  -5.722  1.00 10.00      A   
ATOM   3258 HH11 ARG A 344       2.276   4.479  -5.044  1.00 10.00      A   
ATOM   3259 HH12 ARG A 344       3.978   4.420  -5.654  1.00 10.00      A   
ATOM   3260  NH2 ARG A 344       1.345   2.874  -6.724  1.00 10.00      A   
ATOM   3261 HH21 ARG A 344       1.024   2.206  -7.471  1.00 10.00      A   
ATOM   3262 HH22 ARG A 344       0.652   3.260  -6.034  1.00 10.00      A   
ATOM   3263  C   ARG A 344       9.054   3.184 -10.428  1.00 10.00      A   
ATOM   3264  O   ARG A 344       9.569   2.147 -10.005  1.00 10.00      A   
ATOM   3265  N   VAL A 345       9.761   4.200 -10.904  1.00 10.00      A   
ATOM   3266  HN  VAL A 345       9.291   5.005 -11.221  1.00 10.00      A   
ATOM   3267  CA  VAL A 345      11.217   4.164 -10.961  1.00 10.00      A   
ATOM   3268  CB  VAL A 345      11.741   4.686 -12.318  1.00 10.00      A   
ATOM   3269  CG1 VAL A 345      13.260   4.609 -12.381  1.00 10.00      A   
ATOM   3270  CG2 VAL A 345      11.113   3.916 -13.471  1.00 10.00      A   
ATOM   3271  C   VAL A 345      11.822   4.995  -9.833  1.00 10.00      A   
ATOM   3272  O   VAL A 345      11.693   6.220  -9.812  1.00 10.00      A   
ATOM   3273  N   PHE A 346      12.473   4.319  -8.895  1.00 10.00      A   
ATOM   3274  HN  PHE A 346      12.548   3.344  -8.977  1.00 10.00      A   
ATOM   3275  CA  PHE A 346      13.108   4.983  -7.766  1.00 10.00      A   
ATOM   3276  CB  PHE A 346      12.906   4.175  -6.476  1.00 10.00      A   
ATOM   3277  CG  PHE A 346      11.593   4.434  -5.798  1.00 10.00      A   
ATOM   3278  CD1 PHE A 346      10.550   3.530  -5.901  1.00 10.00      A   
ATOM   3279  CD2 PHE A 346      11.400   5.587  -5.057  1.00 10.00      A   
ATOM   3280  CE1 PHE A 346       9.340   3.769  -5.276  1.00 10.00      A   
ATOM   3281  CE2 PHE A 346      10.196   5.835  -4.430  1.00 10.00      A   
ATOM   3282  CZ  PHE A 346       9.162   4.925  -4.539  1.00 10.00      A   
ATOM   3283  C   PHE A 346      14.595   5.171  -8.046  1.00 10.00      A   
ATOM   3284  O   PHE A 346      15.202   4.356  -8.727  1.00 10.00      A   
ATOM   3285  N   PRO A 347      15.208   6.234  -7.516  1.00 10.00      A   
ATOM   3286  CA  PRO A 347      16.626   6.508  -7.743  1.00 10.00      A   
ATOM   3287  CB  PRO A 347      16.739   7.993  -7.396  1.00 10.00      A   
ATOM   3288  CG  PRO A 347      15.678   8.228  -6.370  1.00 10.00      A   
ATOM   3289  CD  PRO A 347      14.575   7.242  -6.648  1.00 10.00      A   
ATOM   3290  C   PRO A 347      17.533   5.670  -6.841  1.00 10.00      A   
ATOM   3291  O   PRO A 347      17.235   5.471  -5.663  1.00 10.00      A   
ATOM   3292  N   SER A 348      18.627   5.169  -7.405  1.00 10.00      A   
ATOM   3293  HN  SER A 348      18.791   5.336  -8.363  1.00 10.00      A   
ATOM   3294  CA  SER A 348      19.584   4.364  -6.654  1.00 10.00      A   
ATOM   3295  CB  SER A 348      20.633   3.775  -7.601  1.00 10.00      A   
ATOM   3296  OG  SER A 348      20.968   4.700  -8.627  1.00 10.00      A   
ATOM   3297  HG  SER A 348      20.253   4.711  -9.295  1.00 10.00      A   
ATOM   3298  C   SER A 348      20.260   5.209  -5.578  1.00 10.00      A   
ATOM   3299  O   SER A 348      20.211   4.887  -4.391  1.00 10.00      A   
ATOM   3300  N   GLU A 349      20.876   6.297  -6.007  1.00 10.00      A   
ATOM   3301  HN  GLU A 349      20.878   6.491  -6.966  1.00 10.00      A   
ATOM   3302  CA  GLU A 349      21.545   7.213  -5.100  1.00 10.00      A   
ATOM   3303  CB  GLU A 349      23.057   7.198  -5.335  1.00 10.00      A   
ATOM   3304  CG  GLU A 349      23.816   6.265  -4.406  1.00 10.00      A   
ATOM   3305  CD  GLU A 349      24.055   6.873  -3.037  1.00 10.00      A   
ATOM   3306  OE1 GLU A 349      23.072   7.264  -2.369  1.00 10.00      A   
ATOM   3307  OE2 GLU A 349      25.229   6.961  -2.622  1.00 10.00      A   
ATOM   3308  C   GLU A 349      20.989   8.624  -5.275  1.00 10.00      A   
ATOM   3309  O   GLU A 349      21.585   9.457  -5.951  1.00 10.00      A   
ATOM   3310  N   PRO A 350      19.825   8.908  -4.663  1.00 10.00      A   
ATOM   3311  CA  PRO A 350      19.178  10.220  -4.766  1.00 10.00      A   
ATOM   3312  CB  PRO A 350      17.786   9.965  -4.186  1.00 10.00      A   
ATOM   3313  CG  PRO A 350      17.974   8.837  -3.234  1.00 10.00      A   
ATOM   3314  CD  PRO A 350      19.055   7.973  -3.819  1.00 10.00      A   
ATOM   3315  C   PRO A 350      19.901  11.274  -3.939  1.00 10.00      A   
ATOM   3316  O   PRO A 350      19.617  12.466  -4.034  1.00 10.00      A   
ATOM   3317  N   PHE A 351      20.840  10.823  -3.127  1.00 10.00      A   
ATOM   3318  HN  PHE A 351      21.027   9.863  -3.097  1.00 10.00      A   
ATOM   3319  CA  PHE A 351      21.598  11.710  -2.275  1.00 10.00      A   
ATOM   3320  CB  PHE A 351      21.941  10.997  -0.972  1.00 10.00      A   
ATOM   3321  CG  PHE A 351      20.765  10.258  -0.391  1.00 10.00      A   
ATOM   3322  CD1 PHE A 351      20.734   8.872  -0.379  1.00 10.00      A   
ATOM   3323  CD2 PHE A 351      19.681  10.952   0.128  1.00 10.00      A   
ATOM   3324  CE1 PHE A 351      19.649   8.193   0.140  1.00 10.00      A   
ATOM   3325  CE2 PHE A 351      18.594  10.279   0.651  1.00 10.00      A   
ATOM   3326  CZ  PHE A 351      18.578   8.896   0.657  1.00 10.00      A   
ATOM   3327  C   PHE A 351      22.844  12.204  -2.998  1.00 10.00      A   
ATOM   3328  O   PHE A 351      23.599  13.027  -2.475  1.00 10.00      A   
ATOM   3329  N   VAL A 352      23.046  11.695  -4.209  1.00 10.00      A   
ATOM   3330  HN  VAL A 352      22.411  11.033  -4.560  1.00 10.00      A   
ATOM   3331  CA  VAL A 352      24.177  12.087  -5.036  1.00 10.00      A   
ATOM   3332  CB  VAL A 352      24.899  10.863  -5.639  1.00 10.00      A   
ATOM   3333  CG1 VAL A 352      26.052  11.300  -6.532  1.00 10.00      A   
ATOM   3334  CG2 VAL A 352      25.405   9.949  -4.533  1.00 10.00      A   
ATOM   3335  C   VAL A 352      23.696  13.008  -6.153  1.00 10.00      A   
ATOM   3336  O   VAL A 352      22.955  12.582  -7.042  1.00 10.00      A   
ATOM   3337  N   MET A 353      24.115  14.269  -6.078  1.00 10.00      A   
ATOM   3338  HN  MET A 353      24.702  14.522  -5.339  1.00 10.00      A   
ATOM   3339  CA  MET A 353      23.738  15.291  -7.050  1.00 10.00      A   
ATOM   3340  CB  MET A 353      24.547  16.567  -6.799  1.00 10.00      A   
ATOM   3341  CG  MET A 353      24.263  17.703  -7.768  1.00 10.00      A   
ATOM   3342  SD  MET A 353      25.330  19.127  -7.482  1.00 10.00      A   
ATOM   3343  CE  MET A 353      24.755  20.237  -8.766  1.00 10.00      A   
ATOM   3344  C   MET A 353      23.944  14.815  -8.481  1.00 10.00      A   
ATOM   3345  O   MET A 353      22.988  14.723  -9.256  1.00 10.00      A   
ATOM   3346  N   GLU A 354      25.187  14.504  -8.823  1.00 10.00      A   
ATOM   3347  HN  GLU A 354      25.902  14.580  -8.157  1.00 10.00      A   
ATOM   3348  CA  GLU A 354      25.513  14.044 -10.162  1.00 10.00      A   
ATOM   3349  CB  GLU A 354      27.025  13.971 -10.356  1.00 10.00      A   
ATOM   3350  CG  GLU A 354      27.683  15.328 -10.545  1.00 10.00      A   
ATOM   3351  CD  GLU A 354      27.229  16.025 -11.814  1.00 10.00      A   
ATOM   3352  OE1 GLU A 354      27.873  15.832 -12.868  1.00 10.00      A   
ATOM   3353  OE2 GLU A 354      26.232  16.777 -11.765  1.00 10.00      A   
ATOM   3354  C   GLU A 354      24.864  12.699 -10.459  1.00 10.00      A   
ATOM   3355  O   GLU A 354      24.908  11.783  -9.637  1.00 10.00      A   
ATOM   3356  N   PRO A 355      24.239  12.573 -11.636  1.00 10.00      A   
ATOM   3357  CA  PRO A 355      23.573  11.339 -12.051  1.00 10.00      A   
ATOM   3358  CB  PRO A 355      22.976  11.684 -13.423  1.00 10.00      A   
ATOM   3359  CG  PRO A 355      22.959  13.173 -13.474  1.00 10.00      A   
ATOM   3360  CD  PRO A 355      24.134  13.625 -12.658  1.00 10.00      A   
ATOM   3361  C   PRO A 355      24.550  10.172 -12.172  1.00 10.00      A   
ATOM   3362  O   PRO A 355      25.395  10.143 -13.066  1.00 10.00      A   
ATOM   3363  N   ASN A 356      24.431   9.216 -11.259  1.00 10.00      A   
ATOM   3364  HN  ASN A 356      23.752   9.310 -10.560  1.00 10.00      A   
ATOM   3365  CA  ASN A 356      25.293   8.041 -11.257  1.00 10.00      A   
ATOM   3366  CB  ASN A 356      25.197   7.277  -9.926  1.00 10.00      A   
ATOM   3367  CG  ASN A 356      23.778   6.871  -9.556  1.00 10.00      A   
ATOM   3368  OD1 ASN A 356      22.948   7.715  -9.215  1.00 10.00      A   
ATOM   3369  ND2 ASN A 356      23.494   5.580  -9.607  1.00 10.00      A   
ATOM   3370 HD21 ASN A 356      24.203   4.956  -9.880  1.00 10.00      A   
ATOM   3371 HD22 ASN A 356      22.586   5.294  -9.353  1.00 10.00      A   
ATOM   3372  C   ASN A 356      24.974   7.127 -12.436  1.00 10.00      A   
ATOM   3373  O   ASN A 356      25.848   6.422 -12.946  1.00 10.00      A   
ATOM   3374  N   VAL A 357      23.727   7.171 -12.882  1.00 10.00      A   
ATOM   3375  HN  VAL A 357      23.089   7.779 -12.454  1.00 10.00      A   
ATOM   3376  CA  VAL A 357      23.278   6.361 -14.010  1.00 10.00      A   
ATOM   3377  CB  VAL A 357      22.156   5.386 -13.602  1.00 10.00      A   
ATOM   3378  CG1 VAL A 357      22.712   4.237 -12.777  1.00 10.00      A   
ATOM   3379  CG2 VAL A 357      21.068   6.120 -12.836  1.00 10.00      A   
ATOM   3380  C   VAL A 357      22.763   7.262 -15.123  1.00 10.00      A   
ATOM   3381  O   VAL A 357      22.525   8.453 -14.904  1.00 10.00      A   
ATOM   3382  N   ALA A 358      22.593   6.694 -16.309  1.00 10.00      A   
ATOM   3383  HN  ALA A 358      22.800   5.733 -16.421  1.00 10.00      A   
ATOM   3384  CA  ALA A 358      22.103   7.447 -17.453  1.00 10.00      A   
ATOM   3385  CB  ALA A 358      22.754   6.964 -18.740  1.00 10.00      A   
ATOM   3386  C   ALA A 358      20.585   7.363 -17.549  1.00 10.00      A   
ATOM   3387  O   ALA A 358      20.036   6.640 -18.384  1.00 10.00      A   
ATOM   3388  N   LEU A 359      19.916   8.083 -16.669  1.00 10.00      A   
ATOM   3389  HN  LEU A 359      20.417   8.615 -16.011  1.00 10.00      A   
ATOM   3390  CA  LEU A 359      18.465   8.113 -16.646  1.00 10.00      A   
ATOM   3391  CB  LEU A 359      17.925   7.447 -15.378  1.00 10.00      A   
ATOM   3392  CG  LEU A 359      16.401   7.281 -15.309  1.00 10.00      A   
ATOM   3393  CD1 LEU A 359      16.004   5.823 -15.444  1.00 10.00      A   
ATOM   3394  CD2 LEU A 359      15.846   7.885 -14.029  1.00 10.00      A   
ATOM   3395  C   LEU A 359      17.970   9.549 -16.734  1.00 10.00      A   
ATOM   3396  O   LEU A 359      18.048  10.308 -15.764  1.00 10.00      A   
ATOM   3397  N   THR A 360      17.475   9.921 -17.900  1.00 10.00      A   
ATOM   3398  HN  THR A 360      17.439   9.267 -18.639  1.00 10.00      A   
ATOM   3399  CA  THR A 360      16.976  11.263 -18.127  1.00 10.00      A   
ATOM   3400  CB  THR A 360      17.652  11.887 -19.365  1.00 10.00      A   
ATOM   3401  OG1 THR A 360      17.368  11.097 -20.528  1.00 10.00      A   
ATOM   3402  HG1 THR A 360      17.647  10.176 -20.372  1.00 10.00      A   
ATOM   3403  CG2 THR A 360      19.157  11.958 -19.170  1.00 10.00      A   
ATOM   3404  C   THR A 360      15.463  11.236 -18.329  1.00 10.00      A   
ATOM   3405  O   THR A 360      14.784  10.316 -17.865  1.00 10.00      A   
ATOM   3406  N   GLU A 361      14.934  12.242 -19.009  1.00 10.00      A   
ATOM   3407  HN  GLU A 361      15.519  12.962 -19.345  1.00 10.00      A   
ATOM   3408  CA  GLU A 361      13.508  12.311 -19.280  1.00 10.00      A   
ATOM   3409  CB  GLU A 361      13.055  13.767 -19.416  1.00 10.00      A   
ATOM   3410  CG  GLU A 361      13.634  14.499 -20.618  1.00 10.00      A   
ATOM   3411  CD  GLU A 361      14.960  15.168 -20.325  1.00 10.00      A   
ATOM   3412  OE1 GLU A 361      15.006  16.411 -20.309  1.00 10.00      A   
ATOM   3413  OE2 GLU A 361      15.964  14.451 -20.115  1.00 10.00      A   
ATOM   3414  C   GLU A 361      13.189  11.539 -20.557  1.00 10.00      A   
ATOM   3415  O   GLU A 361      12.023  11.356 -20.916  1.00 10.00      A   
ATOM   3416  N   GLN A 362      14.243  11.090 -21.240  1.00 10.00      A   
ATOM   3417  HN  GLN A 362      15.145  11.268 -20.894  1.00 10.00      A   
ATOM   3418  CA  GLN A 362      14.096  10.340 -22.479  1.00 10.00      A   
ATOM   3419  CB  GLN A 362      15.466  10.016 -23.072  1.00 10.00      A   
ATOM   3420  CG  GLN A 362      15.417   9.524 -24.510  1.00 10.00      A   
ATOM   3421  CD  GLN A 362      14.885  10.572 -25.472  1.00 10.00      A   
ATOM   3422  OE1 GLN A 362      15.090  11.771 -25.287  1.00 10.00      A   
ATOM   3423  NE2 GLN A 362      14.200  10.123 -26.511  1.00 10.00      A   
ATOM   3424 HE21 GLN A 362      14.081   9.152 -26.604  1.00 10.00      A   
ATOM   3425 HE22 GLN A 362      13.836  10.777 -27.145  1.00 10.00      A   
ATOM   3426  C   GLN A 362      13.298   9.064 -22.245  1.00 10.00      A   
ATOM   3427  O   GLN A 362      12.419   8.719 -23.035  1.00 10.00      A   
ATOM   3428  N   GLY A 363      13.615   8.370 -21.158  1.00 10.00      A   
ATOM   3429  HN  GLY A 363      14.368   8.675 -20.592  1.00 10.00      A   
ATOM   3430  CA  GLY A 363      12.907   7.153 -20.818  1.00 10.00      A   
ATOM   3431  C   GLY A 363      11.419   7.393 -20.647  1.00 10.00      A   
ATOM   3432  O   GLY A 363      10.601   6.647 -21.180  1.00 10.00      A   
ATOM   3433  N   LEU A 364      11.073   8.452 -19.918  1.00 10.00      A   
ATOM   3434  HN  LEU A 364      11.779   9.009 -19.527  1.00 10.00      A   
ATOM   3435  CA  LEU A 364       9.675   8.807 -19.677  1.00 10.00      A   
ATOM   3436  CB  LEU A 364       9.588  10.074 -18.822  1.00 10.00      A   
ATOM   3437  CG  LEU A 364       8.695  10.003 -17.582  1.00 10.00      A   
ATOM   3438  CD1 LEU A 364       8.688  11.339 -16.857  1.00 10.00      A   
ATOM   3439  CD2 LEU A 364       7.278   9.600 -17.956  1.00 10.00      A   
ATOM   3440  C   LEU A 364       8.932   9.018 -20.994  1.00 10.00      A   
ATOM   3441  O   LEU A 364       7.807   8.548 -21.169  1.00 10.00      A   
ATOM   3442  N   VAL A 365       9.572   9.725 -21.918  1.00 10.00      A   
ATOM   3443  HN  VAL A 365      10.468  10.074 -21.719  1.00 10.00      A   
ATOM   3444  CA  VAL A 365       8.982  10.001 -23.224  1.00 10.00      A   
ATOM   3445  CB  VAL A 365       9.844  11.005 -24.029  1.00 10.00      A   
ATOM   3446  CG1 VAL A 365       9.277  11.225 -25.427  1.00 10.00      A   
ATOM   3447  CG2 VAL A 365       9.950  12.329 -23.286  1.00 10.00      A   
ATOM   3448  C   VAL A 365       8.805   8.711 -24.028  1.00 10.00      A   
ATOM   3449  O   VAL A 365       7.751   8.468 -24.617  1.00 10.00      A   
ATOM   3450  N   SER A 366       9.830   7.874 -24.027  1.00 10.00      A   
ATOM   3451  HN  SER A 366      10.642   8.110 -23.524  1.00 10.00      A   
ATOM   3452  CA  SER A 366       9.787   6.621 -24.762  1.00 10.00      A   
ATOM   3453  CB  SER A 366      11.160   5.954 -24.746  1.00 10.00      A   
ATOM   3454  OG  SER A 366      12.171   6.880 -25.118  1.00 10.00      A   
ATOM   3455  HG  SER A 366      12.710   7.090 -24.342  1.00 10.00      A   
ATOM   3456  C   SER A 366       8.716   5.670 -24.221  1.00 10.00      A   
ATOM   3457  O   SER A 366       7.952   5.093 -24.995  1.00 10.00      A   
ATOM   3458  N   VAL A 367       8.643   5.533 -22.899  1.00 10.00      A   
ATOM   3459  HN  VAL A 367       9.259   6.046 -22.328  1.00 10.00      A   
ATOM   3460  CA  VAL A 367       7.671   4.635 -22.277  1.00 10.00      A   
ATOM   3461  CB  VAL A 367       7.943   4.395 -20.772  1.00 10.00      A   
ATOM   3462  CG1 VAL A 367       7.026   3.313 -20.226  1.00 10.00      A   
ATOM   3463  CG2 VAL A 367       9.390   3.997 -20.548  1.00 10.00      A   
ATOM   3464  C   VAL A 367       6.232   5.107 -22.489  1.00 10.00      A   
ATOM   3465  O   VAL A 367       5.349   4.299 -22.781  1.00 10.00      A   
ATOM   3466  N   SER A 368       5.996   6.413 -22.366  1.00 10.00      A   
ATOM   3467  HN  SER A 368       6.739   7.021 -22.152  1.00 10.00      A   
ATOM   3468  CA  SER A 368       4.656   6.962 -22.546  1.00 10.00      A   
ATOM   3469  CB  SER A 368       4.619   8.447 -22.175  1.00 10.00      A   
ATOM   3470  OG  SER A 368       5.689   9.158 -22.772  1.00 10.00      A   
ATOM   3471  HG  SER A 368       6.439   9.179 -22.161  1.00 10.00      A   
ATOM   3472  C   SER A 368       4.147   6.737 -23.969  1.00 10.00      A   
ATOM   3473  O   SER A 368       2.947   6.556 -24.193  1.00 10.00      A   
ATOM   3474  N   MET A 369       5.067   6.746 -24.926  1.00 10.00      A   
ATOM   3475  HN  MET A 369       6.004   6.916 -24.685  1.00 10.00      A   
ATOM   3476  CA  MET A 369       4.722   6.531 -26.324  1.00 10.00      A   
ATOM   3477  CB  MET A 369       5.824   7.063 -27.242  1.00 10.00      A   
ATOM   3478  CG  MET A 369       5.929   8.574 -27.308  1.00 10.00      A   
ATOM   3479  SD  MET A 369       7.016   9.114 -28.641  1.00 10.00      A   
ATOM   3480  CE  MET A 369       6.913  10.893 -28.458  1.00 10.00      A   
ATOM   3481  C   MET A 369       4.515   5.046 -26.602  1.00 10.00      A   
ATOM   3482  O   MET A 369       3.604   4.663 -27.339  1.00 10.00      A   
ATOM   3483  N   GLY A 370       5.365   4.219 -26.004  1.00 10.00      A   
ATOM   3484  HN  GLY A 370       6.072   4.589 -25.429  1.00 10.00      A   
ATOM   3485  CA  GLY A 370       5.284   2.787 -26.205  1.00 10.00      A   
ATOM   3486  C   GLY A 370       4.116   2.123 -25.503  1.00 10.00      A   
ATOM   3487  O   GLY A 370       3.385   1.347 -26.117  1.00 10.00      A   
ATOM   3488  N   CYS A 371       3.937   2.422 -24.225  1.00 10.00      A   
ATOM   3489  HN  CYS A 371       4.537   3.073 -23.792  1.00 10.00      A   
ATOM   3490  CA  CYS A 371       2.863   1.820 -23.449  1.00 10.00      A   
ATOM   3491  CB  CYS A 371       3.347   1.513 -22.030  1.00 10.00      A   
ATOM   3492  SG  CYS A 371       5.003   0.784 -21.959  1.00 10.00      A   
ATOM   3493  HG  CYS A 371       4.908  -0.490 -22.333  1.00 10.00      A   
ATOM   3494  C   CYS A 371       1.625   2.712 -23.419  1.00 10.00      A   
ATOM   3495  O   CYS A 371       1.625   3.774 -22.794  1.00 10.00      A   
ATOM   3496  N   PRO A 372       0.553   2.288 -24.104  1.00 10.00      A   
ATOM   3497  CA  PRO A 372      -0.696   3.046 -24.166  1.00 10.00      A   
ATOM   3498  CB  PRO A 372      -1.337   2.524 -25.449  1.00 10.00      A   
ATOM   3499  CG  PRO A 372      -0.883   1.106 -25.538  1.00 10.00      A   
ATOM   3500  CD  PRO A 372       0.479   1.045 -24.895  1.00 10.00      A   
ATOM   3501  C   PRO A 372      -1.607   2.782 -22.967  1.00 10.00      A   
ATOM   3502  O   PRO A 372      -2.621   3.453 -22.786  1.00 10.00      A   
ATOM   3503  N   LYS A 373      -1.240   1.810 -22.144  1.00 10.00      A   
ATOM   3504  HN  LYS A 373      -0.417   1.311 -22.331  1.00 10.00      A   
ATOM   3505  CA  LYS A 373      -2.032   1.468 -20.969  1.00 10.00      A   
ATOM   3506  CB  LYS A 373      -2.026  -0.046 -20.753  1.00 10.00      A   
ATOM   3507  CG  LYS A 373      -2.807  -0.828 -21.791  1.00 10.00      A   
ATOM   3508  CD  LYS A 373      -4.300  -0.587 -21.653  1.00 10.00      A   
ATOM   3509  CE  LYS A 373      -5.096  -1.566 -22.496  1.00 10.00      A   
ATOM   3510  NZ  LYS A 373      -5.117  -2.924 -21.899  1.00 10.00      A   
ATOM   3511  HZ1 LYS A 373      -4.170  -3.175 -21.527  1.00 10.00      A   
ATOM   3512  HZ2 LYS A 373      -5.388  -3.627 -22.615  1.00 10.00      A   
ATOM   3513  HZ3 LYS A 373      -5.804  -2.960 -21.121  1.00 10.00      A   
ATOM   3514  C   LYS A 373      -1.508   2.177 -19.726  1.00 10.00      A   
ATOM   3515  O   LYS A 373      -2.057   2.027 -18.633  1.00 10.00      A   
ATOM   3516  N   LEU A 374      -0.451   2.959 -19.904  1.00 10.00      A   
ATOM   3517  HN  LEU A 374      -0.080   3.059 -20.806  1.00 10.00      A   
ATOM   3518  CA  LEU A 374       0.163   3.680 -18.800  1.00 10.00      A   
ATOM   3519  CB  LEU A 374       1.457   4.351 -19.254  1.00 10.00      A   
ATOM   3520  CG  LEU A 374       2.742   3.543 -19.125  1.00 10.00      A   
ATOM   3521  CD1 LEU A 374       3.930   4.404 -19.514  1.00 10.00      A   
ATOM   3522  CD2 LEU A 374       2.910   3.023 -17.705  1.00 10.00      A   
ATOM   3523  C   LEU A 374      -0.769   4.747 -18.246  1.00 10.00      A   
ATOM   3524  O   LEU A 374      -1.279   5.584 -18.994  1.00 10.00      A   
ATOM   3525  N   GLU A 375      -1.000   4.703 -16.942  1.00 10.00      A   
ATOM   3526  HN  GLU A 375      -0.601   3.979 -16.411  1.00 10.00      A   
ATOM   3527  CA  GLU A 375      -1.851   5.686 -16.287  1.00 10.00      A   
ATOM   3528  CB  GLU A 375      -3.293   5.183 -16.161  1.00 10.00      A   
ATOM   3529  CG  GLU A 375      -3.469   3.973 -15.255  1.00 10.00      A   
ATOM   3530  CD  GLU A 375      -4.921   3.738 -14.891  1.00 10.00      A   
ATOM   3531  OE1 GLU A 375      -5.572   4.684 -14.392  1.00 10.00      A   
ATOM   3532  OE2 GLU A 375      -5.422   2.614 -15.108  1.00 10.00      A   
ATOM   3533  C   GLU A 375      -1.284   6.092 -14.927  1.00 10.00      A   
ATOM   3534  O   GLU A 375      -1.698   7.094 -14.345  1.00 10.00      A   
ATOM   3535  N   SER A 376      -0.338   5.310 -14.429  1.00 10.00      A   
ATOM   3536  HN  SER A 376      -0.058   4.517 -14.930  1.00 10.00      A   
ATOM   3537  CA  SER A 376       0.294   5.596 -13.149  1.00 10.00      A   
ATOM   3538  CB  SER A 376      -0.170   4.585 -12.098  1.00 10.00      A   
ATOM   3539  OG  SER A 376      -1.557   4.310 -12.229  1.00 10.00      A   
ATOM   3540  HG  SER A 376      -1.792   3.571 -11.653  1.00 10.00      A   
ATOM   3541  C   SER A 376       1.810   5.538 -13.296  1.00 10.00      A   
ATOM   3542  O   SER A 376       2.394   4.456 -13.371  1.00 10.00      A   
ATOM   3543  N   VAL A 377       2.449   6.698 -13.344  1.00 10.00      A   
ATOM   3544  HN  VAL A 377       1.939   7.540 -13.263  1.00 10.00      A   
ATOM   3545  CA  VAL A 377       3.894   6.749 -13.505  1.00 10.00      A   
ATOM   3546  CB  VAL A 377       4.299   7.330 -14.886  1.00 10.00      A   
ATOM   3547  CG1 VAL A 377       5.813   7.431 -15.016  1.00 10.00      A   
ATOM   3548  CG2 VAL A 377       3.727   6.484 -16.018  1.00 10.00      A   
ATOM   3549  C   VAL A 377       4.571   7.543 -12.386  1.00 10.00      A   
ATOM   3550  O   VAL A 377       4.139   8.641 -12.036  1.00 10.00      A   
ATOM   3551  N   LEU A 378       5.616   6.955 -11.819  1.00 10.00      A   
ATOM   3552  HN  LEU A 378       5.874   6.053 -12.121  1.00 10.00      A   
ATOM   3553  CA  LEU A 378       6.407   7.588 -10.772  1.00 10.00      A   
ATOM   3554  CB  LEU A 378       6.350   6.769  -9.478  1.00 10.00      A   
ATOM   3555  CG  LEU A 378       7.207   7.279  -8.315  1.00 10.00      A   
ATOM   3556  CD1 LEU A 378       6.402   7.281  -7.025  1.00 10.00      A   
ATOM   3557  CD2 LEU A 378       8.454   6.425  -8.153  1.00 10.00      A   
ATOM   3558  C   LEU A 378       7.838   7.682 -11.281  1.00 10.00      A   
ATOM   3559  O   LEU A 378       8.445   6.660 -11.616  1.00 10.00      A   
ATOM   3560  N   TYR A 379       8.373   8.889 -11.353  1.00 10.00      A   
ATOM   3561  HN  TYR A 379       7.862   9.670 -11.029  1.00 10.00      A   
ATOM   3562  CA  TYR A 379       9.714   9.081 -11.878  1.00 10.00      A   
ATOM   3563  CB  TYR A 379       9.623   9.699 -13.275  1.00 10.00      A   
ATOM   3564  CG  TYR A 379      10.694   9.253 -14.243  1.00 10.00      A   
ATOM   3565  CD1 TYR A 379      10.846   7.913 -14.573  1.00 10.00      A   
ATOM   3566  CD2 TYR A 379      11.534  10.177 -14.849  1.00 10.00      A   
ATOM   3567  CE1 TYR A 379      11.807   7.504 -15.481  1.00 10.00      A   
ATOM   3568  CE2 TYR A 379      12.499   9.780 -15.753  1.00 10.00      A   
ATOM   3569  CZ  TYR A 379      12.630   8.443 -16.067  1.00 10.00      A   
ATOM   3570  OH  TYR A 379      13.579   8.046 -16.977  1.00 10.00      A   
ATOM   3571  HH  TYR A 379      14.141   8.801 -17.204  1.00 10.00      A   
ATOM   3572  C   TYR A 379      10.556   9.972 -10.977  1.00 10.00      A   
ATOM   3573  O   TYR A 379      10.076  10.976 -10.451  1.00 10.00      A   
ATOM   3574  N   PHE A 380      11.810   9.578 -10.800  1.00 10.00      A   
ATOM   3575  HN  PHE A 380      12.106   8.744 -11.222  1.00 10.00      A   
ATOM   3576  CA  PHE A 380      12.761  10.328  -9.989  1.00 10.00      A   
ATOM   3577  CB  PHE A 380      13.110   9.541  -8.725  1.00 10.00      A   
ATOM   3578  CG  PHE A 380      12.174   9.743  -7.565  1.00 10.00      A   
ATOM   3579  CD1 PHE A 380      10.938   9.117  -7.528  1.00 10.00      A   
ATOM   3580  CD2 PHE A 380      12.544  10.545  -6.499  1.00 10.00      A   
ATOM   3581  CE1 PHE A 380      10.089   9.289  -6.451  1.00 10.00      A   
ATOM   3582  CE2 PHE A 380      11.700  10.724  -5.419  1.00 10.00      A   
ATOM   3583  CZ  PHE A 380      10.470  10.094  -5.395  1.00 10.00      A   
ATOM   3584  C   PHE A 380      14.035  10.577 -10.798  1.00 10.00      A   
ATOM   3585  O   PHE A 380      14.876   9.684 -10.939  1.00 10.00      A   
ATOM   3586  N   CYS A 381      14.176  11.777 -11.335  1.00 10.00      A   
ATOM   3587  HN  CYS A 381      13.483  12.459 -11.184  1.00 10.00      A   
ATOM   3588  CA  CYS A 381      15.345  12.112 -12.136  1.00 10.00      A   
ATOM   3589  CB  CYS A 381      14.981  12.193 -13.620  1.00 10.00      A   
ATOM   3590  SG  CYS A 381      13.583  13.281 -13.983  1.00 10.00      A   
ATOM   3591  HG  CYS A 381      14.033  14.290 -14.724  1.00 10.00      A   
ATOM   3592  C   CYS A 381      15.989  13.412 -11.669  1.00 10.00      A   
ATOM   3593  O   CYS A 381      15.434  14.132 -10.841  1.00 10.00      A   
ATOM   3594  N   ARG A 382      17.163  13.705 -12.203  1.00 10.00      A   
ATOM   3595  HN  ARG A 382      17.558  13.088 -12.855  1.00 10.00      A   
ATOM   3596  CA  ARG A 382      17.890  14.911 -11.833  1.00 10.00      A   
ATOM   3597  CB  ARG A 382      19.387  14.627 -11.759  1.00 10.00      A   
ATOM   3598  CG  ARG A 382      19.840  13.991 -10.457  1.00 10.00      A   
ATOM   3599  CD  ARG A 382      19.915  12.476 -10.562  1.00 10.00      A   
ATOM   3600  NE  ARG A 382      20.967  11.933  -9.705  1.00 10.00      A   
ATOM   3601  HE  ARG A 382      21.589  12.576  -9.296  1.00 10.00      A   
ATOM   3602  CZ  ARG A 382      21.131  10.639  -9.452  1.00 10.00      A   
ATOM   3603  NH1 ARG A 382      20.313   9.743  -9.995  1.00 10.00      A   
ATOM   3604 HH11 ARG A 382      19.539  10.050 -10.621  1.00 10.00      A   
ATOM   3605 HH12 ARG A 382      20.436   8.726  -9.795  1.00 10.00      A   
ATOM   3606  NH2 ARG A 382      22.126  10.240  -8.667  1.00 10.00      A   
ATOM   3607 HH21 ARG A 382      22.265   9.220  -8.466  1.00 10.00      A   
ATOM   3608 HH22 ARG A 382      22.775  10.941  -8.241  1.00 10.00      A   
ATOM   3609  C   ARG A 382      17.639  16.052 -12.811  1.00 10.00      A   
ATOM   3610  O   ARG A 382      17.849  17.219 -12.481  1.00 10.00      A   
ATOM   3611  N   GLN A 383      17.191  15.718 -14.011  1.00 10.00      A   
ATOM   3612  HN  GLN A 383      17.026  14.777 -14.217  1.00 10.00      A   
ATOM   3613  CA  GLN A 383      16.929  16.724 -15.031  1.00 10.00      A   
ATOM   3614  CB  GLN A 383      17.991  16.645 -16.130  1.00 10.00      A   
ATOM   3615  CG  GLN A 383      17.798  15.488 -17.100  1.00 10.00      A   
ATOM   3616  CD  GLN A 383      18.886  15.419 -18.148  1.00 10.00      A   
ATOM   3617  OE1 GLN A 383      20.057  15.670 -17.869  1.00 10.00      A   
ATOM   3618  NE2 GLN A 383      18.504  15.098 -19.367  1.00 10.00      A   
ATOM   3619 HE21 GLN A 383      17.540  14.925 -19.528  1.00 10.00      A   
ATOM   3620 HE22 GLN A 383      19.186  15.045 -20.069  1.00 10.00      A   
ATOM   3621  C   GLN A 383      15.540  16.541 -15.634  1.00 10.00      A   
ATOM   3622  O   GLN A 383      14.922  15.489 -15.464  1.00 10.00      A   
ATOM   3623  N   MET A 384      15.063  17.566 -16.333  1.00 10.00      A   
ATOM   3624  HN  MET A 384      15.612  18.374 -16.430  1.00 10.00      A   
ATOM   3625  CA  MET A 384      13.752  17.531 -16.969  1.00 10.00      A   
ATOM   3626  CB  MET A 384      12.643  17.534 -15.910  1.00 10.00      A   
ATOM   3627  CG  MET A 384      11.232  17.427 -16.472  1.00 10.00      A   
ATOM   3628  SD  MET A 384      10.990  15.958 -17.488  1.00 10.00      A   
ATOM   3629  CE  MET A 384      11.129  14.662 -16.258  1.00 10.00      A   
ATOM   3630  C   MET A 384      13.581  18.724 -17.902  1.00 10.00      A   
ATOM   3631  O   MET A 384      14.075  19.816 -17.614  1.00 10.00      A   
ATOM   3632  N   THR A 385      12.911  18.512 -19.024  1.00 10.00      A   
ATOM   3633  HN  THR A 385      12.574  17.613 -19.225  1.00 10.00      A   
ATOM   3634  CA  THR A 385      12.666  19.582 -19.975  1.00 10.00      A   
ATOM   3635  CB  THR A 385      13.226  19.245 -21.372  1.00 10.00      A   
ATOM   3636  OG1 THR A 385      13.196  17.825 -21.588  1.00 10.00      A   
ATOM   3637  HG1 THR A 385      13.900  17.400 -21.064  1.00 10.00      A   
ATOM   3638  CG2 THR A 385      14.650  19.757 -21.515  1.00 10.00      A   
ATOM   3639  C   THR A 385      11.173  19.855 -20.085  1.00 10.00      A   
ATOM   3640  O   THR A 385      10.356  18.950 -19.908  1.00 10.00      A   
ATOM   3641  N   ASN A 386      10.818  21.098 -20.378  1.00 10.00      A   
ATOM   3642  HN  ASN A 386      11.526  21.779 -20.511  1.00 10.00      A   
ATOM   3643  CA  ASN A 386       9.415  21.489 -20.510  1.00 10.00      A   
ATOM   3644  CB  ASN A 386       9.281  23.004 -20.693  1.00 10.00      A   
ATOM   3645  CG  ASN A 386       9.195  23.761 -19.384  1.00 10.00      A   
ATOM   3646  OD1 ASN A 386       8.155  23.778 -18.729  1.00 10.00      A   
ATOM   3647  ND2 ASN A 386      10.286  24.404 -19.001  1.00 10.00      A   
ATOM   3648 HD21 ASN A 386      11.079  24.353 -19.575  1.00 10.00      A   
ATOM   3649 HD22 ASN A 386      10.252  24.913 -18.160  1.00 10.00      A   
ATOM   3650  C   ASN A 386       8.752  20.777 -21.683  1.00 10.00      A   
ATOM   3651  O   ASN A 386       7.647  20.245 -21.556  1.00 10.00      A   
ATOM   3652  N   ALA A 387       9.440  20.762 -22.817  1.00 10.00      A   
ATOM   3653  HN  ALA A 387      10.318  21.199 -22.847  1.00 10.00      A   
ATOM   3654  CA  ALA A 387       8.927  20.121 -24.023  1.00 10.00      A   
ATOM   3655  CB  ALA A 387       9.907  20.280 -25.173  1.00 10.00      A   
ATOM   3656  C   ALA A 387       8.618  18.649 -23.784  1.00 10.00      A   
ATOM   3657  O   ALA A 387       7.626  18.125 -24.296  1.00 10.00      A   
ATOM   3658  N   ALA A 388       9.467  17.988 -23.001  1.00 10.00      A   
ATOM   3659  HN  ALA A 388      10.240  18.463 -22.627  1.00 10.00      A   
ATOM   3660  CA  ALA A 388       9.282  16.578 -22.689  1.00 10.00      A   
ATOM   3661  CB  ALA A 388      10.445  16.055 -21.865  1.00 10.00      A   
ATOM   3662  C   ALA A 388       7.965  16.355 -21.954  1.00 10.00      A   
ATOM   3663  O   ALA A 388       7.158  15.524 -22.361  1.00 10.00      A   
ATOM   3664  N   LEU A 389       7.748  17.128 -20.892  1.00 10.00      A   
ATOM   3665  HN  LEU A 389       8.426  17.792 -20.638  1.00 10.00      A   
ATOM   3666  CA  LEU A 389       6.531  17.022 -20.092  1.00 10.00      A   
ATOM   3667  CB  LEU A 389       6.546  18.047 -18.955  1.00 10.00      A   
ATOM   3668  CG  LEU A 389       7.561  17.802 -17.837  1.00 10.00      A   
ATOM   3669  CD1 LEU A 389       7.563  18.965 -16.855  1.00 10.00      A   
ATOM   3670  CD2 LEU A 389       7.256  16.494 -17.119  1.00 10.00      A   
ATOM   3671  C   LEU A 389       5.281  17.204 -20.949  1.00 10.00      A   
ATOM   3672  O   LEU A 389       4.320  16.440 -20.830  1.00 10.00      A   
ATOM   3673  N   ILE A 390       5.307  18.210 -21.818  1.00 10.00      A   
ATOM   3674  HN  ILE A 390       6.106  18.777 -21.865  1.00 10.00      A   
ATOM   3675  CA  ILE A 390       4.185  18.491 -22.701  1.00 10.00      A   
ATOM   3676  CB  ILE A 390       4.455  19.741 -23.570  1.00 10.00      A   
ATOM   3677  CG1 ILE A 390       4.710  20.961 -22.683  1.00 10.00      A   
ATOM   3678  CG2 ILE A 390       3.289  20.003 -24.512  1.00 10.00      A   
ATOM   3679  CD1 ILE A 390       5.186  22.186 -23.441  1.00 10.00      A   
ATOM   3680  C   ILE A 390       3.923  17.295 -23.611  1.00 10.00      A   
ATOM   3681  O   ILE A 390       2.782  16.869 -23.776  1.00 10.00      A   
ATOM   3682  N   THR A 391       4.994  16.745 -24.172  1.00 10.00      A   
ATOM   3683  HN  THR A 391       5.881  17.119 -23.976  1.00 10.00      A   
ATOM   3684  CA  THR A 391       4.889  15.602 -25.070  1.00 10.00      A   
ATOM   3685  CB  THR A 391       6.256  15.246 -25.687  1.00 10.00      A   
ATOM   3686  OG1 THR A 391       6.861  16.440 -26.208  1.00 10.00      A   
ATOM   3687  HG1 THR A 391       7.264  16.940 -25.481  1.00 10.00      A   
ATOM   3688  CG2 THR A 391       6.089  14.237 -26.813  1.00 10.00      A   
ATOM   3689  C   THR A 391       4.293  14.380 -24.366  1.00 10.00      A   
ATOM   3690  O   THR A 391       3.438  13.689 -24.924  1.00 10.00      A   
ATOM   3691  N   ILE A 392       4.723  14.134 -23.132  1.00 10.00      A   
ATOM   3692  HN  ILE A 392       5.400  14.727 -22.731  1.00 10.00      A   
ATOM   3693  CA  ILE A 392       4.226  12.999 -22.360  1.00 10.00      A   
ATOM   3694  CB  ILE A 392       4.907  12.912 -20.977  1.00 10.00      A   
ATOM   3695  CG1 ILE A 392       6.416  12.724 -21.142  1.00 10.00      A   
ATOM   3696  CG2 ILE A 392       4.313  11.776 -20.154  1.00 10.00      A   
ATOM   3697  CD1 ILE A 392       7.210  13.031 -19.893  1.00 10.00      A   
ATOM   3698  C   ILE A 392       2.711  13.091 -22.175  1.00 10.00      A   
ATOM   3699  O   ILE A 392       1.990  12.112 -22.373  1.00 10.00      A   
ATOM   3700  N   ALA A 393       2.241  14.280 -21.823  1.00 10.00      A   
ATOM   3701  HN  ALA A 393       2.870  15.026 -21.702  1.00 10.00      A   
ATOM   3702  CA  ALA A 393       0.817  14.513 -21.606  1.00 10.00      A   
ATOM   3703  CB  ALA A 393       0.596  15.893 -21.010  1.00 10.00      A   
ATOM   3704  C   ALA A 393       0.019  14.352 -22.899  1.00 10.00      A   
ATOM   3705  O   ALA A 393      -1.143  13.942 -22.879  1.00 10.00      A   
ATOM   3706  N   ARG A 394       0.646  14.679 -24.022  1.00 10.00      A   
ATOM   3707  HN  ARG A 394       1.571  15.003 -23.973  1.00 10.00      A   
ATOM   3708  CA  ARG A 394      -0.005  14.568 -25.322  1.00 10.00      A   
ATOM   3709  CB  ARG A 394       0.736  15.392 -26.374  1.00 10.00      A   
ATOM   3710  CG  ARG A 394       0.788  16.879 -26.069  1.00 10.00      A   
ATOM   3711  CD  ARG A 394       1.272  17.675 -27.269  1.00 10.00      A   
ATOM   3712  NE  ARG A 394       0.254  17.765 -28.314  1.00 10.00      A   
ATOM   3713  HE  ARG A 394      -0.426  17.054 -28.346  1.00 10.00      A   
ATOM   3714  CZ  ARG A 394       0.203  18.735 -29.223  1.00 10.00      A   
ATOM   3715  NH1 ARG A 394       1.111  19.703 -29.226  1.00 10.00      A   
ATOM   3716 HH11 ARG A 394       1.874  19.716 -28.515  1.00 10.00      A   
ATOM   3717 HH12 ARG A 394       1.064  20.457 -29.941  1.00 10.00      A   
ATOM   3718  NH2 ARG A 394      -0.768  18.741 -30.127  1.00 10.00      A   
ATOM   3719 HH21 ARG A 394      -1.493  17.987 -30.127  1.00 10.00      A   
ATOM   3720 HH22 ARG A 394      -0.813  19.500 -30.841  1.00 10.00      A   
ATOM   3721  C   ARG A 394      -0.099  13.109 -25.759  1.00 10.00      A   
ATOM   3722  O   ARG A 394      -0.991  12.728 -26.522  1.00 10.00      A   
ATOM   3723  N   ASN A 395       0.825  12.298 -25.273  1.00 10.00      A   
ATOM   3724  HN  ASN A 395       1.517  12.662 -24.676  1.00 10.00      A   
ATOM   3725  CA  ASN A 395       0.839  10.883 -25.601  1.00 10.00      A   
ATOM   3726  CB  ASN A 395       2.256  10.308 -25.544  1.00 10.00      A   
ATOM   3727  CG  ASN A 395       3.071  10.637 -26.777  1.00 10.00      A   
ATOM   3728  OD1 ASN A 395       3.906  11.538 -26.763  1.00 10.00      A   
ATOM   3729  ND2 ASN A 395       2.826   9.917 -27.857  1.00 10.00      A   
ATOM   3730 HD21 ASN A 395       2.141   9.216 -27.802  1.00 10.00      A   
ATOM   3731 HD22 ASN A 395       3.334  10.115 -28.674  1.00 10.00      A   
ATOM   3732  C   ASN A 395      -0.079  10.114 -24.668  1.00 10.00      A   
ATOM   3733  O   ASN A 395      -0.891   9.307 -25.112  1.00 10.00      A   
ATOM   3734  N   ARG A 396       0.032  10.386 -23.374  1.00 10.00      A   
ATOM   3735  HN  ARG A 396       0.675  11.071 -23.078  1.00 10.00      A   
ATOM   3736  CA  ARG A 396      -0.787   9.712 -22.379  1.00 10.00      A   
ATOM   3737  CB  ARG A 396       0.095   8.972 -21.365  1.00 10.00      A   
ATOM   3738  CG  ARG A 396       0.966   7.879 -21.961  1.00 10.00      A   
ATOM   3739  CD  ARG A 396       0.260   6.532 -21.966  1.00 10.00      A   
ATOM   3740  NE  ARG A 396      -0.945   6.533 -22.792  1.00 10.00      A   
ATOM   3741  HE  ARG A 396      -1.805   6.684 -22.333  1.00 10.00      A   
ATOM   3742  CZ  ARG A 396      -0.947   6.359 -24.110  1.00 10.00      A   
ATOM   3743  NH1 ARG A 396       0.195   6.170 -24.764  1.00 10.00      A   
ATOM   3744 HH11 ARG A 396       0.184   6.035 -25.797  1.00 10.00      A   
ATOM   3745 HH12 ARG A 396       1.109   6.156 -24.250  1.00 10.00      A   
ATOM   3746  NH2 ARG A 396      -2.098   6.344 -24.776  1.00 10.00      A   
ATOM   3747 HH21 ARG A 396      -3.003   6.463 -24.269  1.00 10.00      A   
ATOM   3748 HH22 ARG A 396      -2.102   6.215 -25.814  1.00 10.00      A   
ATOM   3749  C   ARG A 396      -1.697  10.692 -21.648  1.00 10.00      A   
ATOM   3750  O   ARG A 396      -1.362  11.162 -20.560  1.00 10.00      A   
ATOM   3751  N   PRO A 397      -2.860  11.021 -22.239  1.00 10.00      A   
ATOM   3752  CA  PRO A 397      -3.831  11.932 -21.631  1.00 10.00      A   
ATOM   3753  CB  PRO A 397      -4.659  12.430 -22.829  1.00 10.00      A   
ATOM   3754  CG  PRO A 397      -4.105  11.739 -24.039  1.00 10.00      A   
ATOM   3755  CD  PRO A 397      -3.323  10.558 -23.547  1.00 10.00      A   
ATOM   3756  C   PRO A 397      -4.730  11.175 -20.662  1.00 10.00      A   
ATOM   3757  O   PRO A 397      -5.607  11.750 -20.014  1.00 10.00      A   
ATOM   3758  N   ASN A 398      -4.492   9.874 -20.578  1.00 10.00      A   
ATOM   3759  HN  ASN A 398      -3.772   9.495 -21.128  1.00 10.00      A   
ATOM   3760  CA  ASN A 398      -5.249   8.982 -19.712  1.00 10.00      A   
ATOM   3761  CB  ASN A 398      -5.435   7.624 -20.405  1.00 10.00      A   
ATOM   3762  CG  ASN A 398      -4.120   6.891 -20.626  1.00 10.00      A   
ATOM   3763  OD1 ASN A 398      -3.267   7.332 -21.406  1.00 10.00      A   
ATOM   3764  ND2 ASN A 398      -3.952   5.762 -19.959  1.00 10.00      A   
ATOM   3765 HD21 ASN A 398      -4.676   5.459 -19.373  1.00 10.00      A   
ATOM   3766 HD22 ASN A 398      -3.102   5.281 -20.065  1.00 10.00      A   
ATOM   3767  C   ASN A 398      -4.532   8.789 -18.381  1.00 10.00      A   
ATOM   3768  O   ASN A 398      -4.934   7.965 -17.560  1.00 10.00      A   
ATOM   3769  N   MET A 399      -3.463   9.549 -18.183  1.00 10.00      A   
ATOM   3770  HN  MET A 399      -3.198  10.183 -18.880  1.00 10.00      A   
ATOM   3771  CA  MET A 399      -2.676   9.477 -16.957  1.00 10.00      A   
ATOM   3772  CB  MET A 399      -1.426  10.355 -17.071  1.00 10.00      A   
ATOM   3773  CG  MET A 399      -0.404  10.137 -15.967  1.00 10.00      A   
ATOM   3774  SD  MET A 399       0.610   8.671 -16.234  1.00 10.00      A   
ATOM   3775  CE  MET A 399       1.566   9.185 -17.660  1.00 10.00      A   
ATOM   3776  C   MET A 399      -3.508   9.905 -15.750  1.00 10.00      A   
ATOM   3777  O   MET A 399      -4.039  11.016 -15.710  1.00 10.00      A   
ATOM   3778  N   THR A 400      -3.621   9.017 -14.775  1.00 10.00      A   
ATOM   3779  HN  THR A 400      -3.176   8.149 -14.863  1.00 10.00      A   
ATOM   3780  CA  THR A 400      -4.387   9.294 -13.577  1.00 10.00      A   
ATOM   3781  CB  THR A 400      -5.233   8.073 -13.167  1.00 10.00      A   
ATOM   3782  OG1 THR A 400      -4.450   6.875 -13.290  1.00 10.00      A   
ATOM   3783  HG1 THR A 400      -4.915   6.245 -13.871  1.00 10.00      A   
ATOM   3784  CG2 THR A 400      -6.455   7.955 -14.057  1.00 10.00      A   
ATOM   3785  C   THR A 400      -3.476   9.696 -12.423  1.00 10.00      A   
ATOM   3786  O   THR A 400      -3.834  10.540 -11.599  1.00 10.00      A   
ATOM   3787  N   ARG A 401      -2.295   9.099 -12.374  1.00 10.00      A   
ATOM   3788  HN  ARG A 401      -2.058   8.446 -13.072  1.00 10.00      A   
ATOM   3789  CA  ARG A 401      -1.338   9.388 -11.320  1.00 10.00      A   
ATOM   3790  CB  ARG A 401      -1.238   8.211 -10.345  1.00 10.00      A   
ATOM   3791  CG  ARG A 401      -2.452   8.055  -9.438  1.00 10.00      A   
ATOM   3792  CD  ARG A 401      -2.810   6.592  -9.231  1.00 10.00      A   
ATOM   3793  NE  ARG A 401      -3.417   5.999 -10.423  1.00 10.00      A   
ATOM   3794  HE  ARG A 401      -3.222   6.424 -11.290  1.00 10.00      A   
ATOM   3795  CZ  ARG A 401      -4.195   4.919 -10.399  1.00 10.00      A   
ATOM   3796  NH1 ARG A 401      -4.459   4.310  -9.253  1.00 10.00      A   
ATOM   3797 HH11 ARG A 401      -5.066   3.463  -9.232  1.00 10.00      A   
ATOM   3798 HH12 ARG A 401      -4.053   4.678  -8.358  1.00 10.00      A   
ATOM   3799  NH2 ARG A 401      -4.718   4.459 -11.523  1.00 10.00      A   
ATOM   3800 HH21 ARG A 401      -4.520   4.943 -12.427  1.00 10.00      A   
ATOM   3801 HH22 ARG A 401      -5.330   3.617 -11.510  1.00 10.00      A   
ATOM   3802  C   ARG A 401       0.028   9.720 -11.901  1.00 10.00      A   
ATOM   3803  O   ARG A 401       0.745   8.839 -12.372  1.00 10.00      A   
ATOM   3804  N   PHE A 402       0.374  10.998 -11.875  1.00 10.00      A   
ATOM   3805  HN  PHE A 402      -0.247  11.654 -11.484  1.00 10.00      A   
ATOM   3806  CA  PHE A 402       1.654  11.457 -12.391  1.00 10.00      A   
ATOM   3807  CB  PHE A 402       1.455  12.590 -13.404  1.00 10.00      A   
ATOM   3808  CG  PHE A 402       2.662  12.873 -14.258  1.00 10.00      A   
ATOM   3809  CD1 PHE A 402       3.083  11.958 -15.210  1.00 10.00      A   
ATOM   3810  CD2 PHE A 402       3.370  14.056 -14.114  1.00 10.00      A   
ATOM   3811  CE1 PHE A 402       4.184  12.216 -16.002  1.00 10.00      A   
ATOM   3812  CE2 PHE A 402       4.475  14.320 -14.902  1.00 10.00      A   
ATOM   3813  CZ  PHE A 402       4.882  13.399 -15.848  1.00 10.00      A   
ATOM   3814  C   PHE A 402       2.532  11.925 -11.241  1.00 10.00      A   
ATOM   3815  O   PHE A 402       2.414  13.060 -10.773  1.00 10.00      A   
ATOM   3816  N   ARG A 403       3.404  11.043 -10.786  1.00 10.00      A   
ATOM   3817  HN  ARG A 403       3.467  10.163 -11.222  1.00 10.00      A   
ATOM   3818  CA  ARG A 403       4.288  11.345  -9.673  1.00 10.00      A   
ATOM   3819  CB  ARG A 403       4.294  10.190  -8.665  1.00 10.00      A   
ATOM   3820  CG  ARG A 403       2.919   9.817  -8.132  1.00 10.00      A   
ATOM   3821  CD  ARG A 403       2.956   8.508  -7.361  1.00 10.00      A   
ATOM   3822  NE  ARG A 403       3.211   8.708  -5.938  1.00 10.00      A   
ATOM   3823  HE  ARG A 403       3.845   9.428  -5.682  1.00 10.00      A   
ATOM   3824  CZ  ARG A 403       2.645   7.990  -4.968  1.00 10.00      A   
ATOM   3825  NH1 ARG A 403       1.788   7.015  -5.261  1.00 10.00      A   
ATOM   3826 HH11 ARG A 403       1.543   6.805  -6.250  1.00 10.00      A   
ATOM   3827 HH12 ARG A 403       1.353   6.449  -4.497  1.00 10.00      A   
ATOM   3828  NH2 ARG A 403       2.939   8.247  -3.703  1.00 10.00      A   
ATOM   3829 HH21 ARG A 403       3.615   9.014  -3.471  1.00 10.00      A   
ATOM   3830 HH22 ARG A 403       2.488   7.698  -2.930  1.00 10.00      A   
ATOM   3831  C   ARG A 403       5.704  11.634 -10.159  1.00 10.00      A   
ATOM   3832  O   ARG A 403       6.501  10.715 -10.371  1.00 10.00      A   
ATOM   3833  N   LEU A 404       6.006  12.907 -10.347  1.00 10.00      A   
ATOM   3834  HN  LEU A 404       5.327  13.591 -10.168  1.00 10.00      A   
ATOM   3835  CA  LEU A 404       7.324  13.317 -10.796  1.00 10.00      A   
ATOM   3836  CB  LEU A 404       7.212  14.254 -12.001  1.00 10.00      A   
ATOM   3837  CG  LEU A 404       8.491  14.445 -12.819  1.00 10.00      A   
ATOM   3838  CD1 LEU A 404       8.783  13.205 -13.645  1.00 10.00      A   
ATOM   3839  CD2 LEU A 404       8.385  15.669 -13.709  1.00 10.00      A   
ATOM   3840  C   LEU A 404       8.062  14.013  -9.661  1.00 10.00      A   
ATOM   3841  O   LEU A 404       7.557  14.977  -9.083  1.00 10.00      A   
ATOM   3842  N   CYS A 405       9.251  13.536  -9.338  1.00 10.00      A   
ATOM   3843  HN  CYS A 405       9.620  12.766  -9.831  1.00 10.00      A   
ATOM   3844  CA  CYS A 405      10.018  14.127  -8.257  1.00 10.00      A   
ATOM   3845  CB  CYS A 405       9.886  13.289  -6.989  1.00 10.00      A   
ATOM   3846  SG  CYS A 405       9.945  14.232  -5.448  1.00 10.00      A   
ATOM   3847  HG  CYS A 405       9.400  13.479  -4.505  1.00 10.00      A   
ATOM   3848  C   CYS A 405      11.483  14.319  -8.630  1.00 10.00      A   
ATOM   3849  O   CYS A 405      12.301  13.407  -8.491  1.00 10.00      A   
ATOM   3850  N   ILE A 406      11.801  15.509  -9.122  1.00 10.00      A   
ATOM   3851  HN  ILE A 406      11.096  16.183  -9.235  1.00 10.00      A   
ATOM   3852  CA  ILE A 406      13.167  15.840  -9.495  1.00 10.00      A   
ATOM   3853  CB  ILE A 406      13.239  17.174 -10.271  1.00 10.00      A   
ATOM   3854  CG1 ILE A 406      12.345  17.110 -11.512  1.00 10.00      A   
ATOM   3855  CG2 ILE A 406      14.674  17.498 -10.663  1.00 10.00      A   
ATOM   3856  CD1 ILE A 406      12.237  18.422 -12.260  1.00 10.00      A   
ATOM   3857  C   ILE A 406      14.032  15.921  -8.239  1.00 10.00      A   
ATOM   3858  O   ILE A 406      13.617  16.490  -7.228  1.00 10.00      A   
ATOM   3859  N   ILE A 407      15.218  15.324  -8.307  1.00 10.00      A   
ATOM   3860  HN  ILE A 407      15.475  14.873  -9.141  1.00 10.00      A   
ATOM   3861  CA  ILE A 407      16.143  15.305  -7.178  1.00 10.00      A   
ATOM   3862  CB  ILE A 407      17.404  14.471  -7.496  1.00 10.00      A   
ATOM   3863  CG1 ILE A 407      17.028  13.027  -7.852  1.00 10.00      A   
ATOM   3864  CG2 ILE A 407      18.393  14.503  -6.335  1.00 10.00      A   
ATOM   3865  CD1 ILE A 407      16.247  12.301  -6.775  1.00 10.00      A   
ATOM   3866  C   ILE A 407      16.555  16.713  -6.748  1.00 10.00      A   
ATOM   3867  O   ILE A 407      16.397  17.085  -5.584  1.00 10.00      A   
ATOM   3868  N   GLU A 408      17.080  17.488  -7.689  1.00 10.00      A   
ATOM   3869  HN  GLU A 408      17.171  17.140  -8.598  1.00 10.00      A   
ATOM   3870  CA  GLU A 408      17.522  18.847  -7.399  1.00 10.00      A   
ATOM   3871  CB  GLU A 408      18.480  19.338  -8.492  1.00 10.00      A   
ATOM   3872  CG  GLU A 408      19.159  20.670  -8.204  1.00 10.00      A   
ATOM   3873  CD  GLU A 408      19.947  20.680  -6.905  1.00 10.00      A   
ATOM   3874  OE1 GLU A 408      20.682  19.707  -6.630  1.00 10.00      A   
ATOM   3875  OE2 GLU A 408      19.846  21.675  -6.156  1.00 10.00      A   
ATOM   3876  C   GLU A 408      16.330  19.796  -7.237  1.00 10.00      A   
ATOM   3877  O   GLU A 408      15.534  19.980  -8.160  1.00 10.00      A   
ATOM   3878  N   PRO A 409      16.186  20.396  -6.045  1.00 10.00      A   
ATOM   3879  CA  PRO A 409      15.097  21.327  -5.750  1.00 10.00      A   
ATOM   3880  CB  PRO A 409      15.280  21.656  -4.262  1.00 10.00      A   
ATOM   3881  CG  PRO A 409      16.193  20.603  -3.737  1.00 10.00      A   
ATOM   3882  CD  PRO A 409      17.068  20.207  -4.886  1.00 10.00      A   
ATOM   3883  C   PRO A 409      15.194  22.603  -6.579  1.00 10.00      A   
ATOM   3884  O   PRO A 409      16.268  23.200  -6.703  1.00 10.00      A   
ATOM   3885  N   LYS A 410      14.059  23.007  -7.140  1.00 10.00      A   
ATOM   3886  HN  LYS A 410      13.244  22.480  -6.988  1.00 10.00      A   
ATOM   3887  CA  LYS A 410      13.973  24.209  -7.960  1.00 10.00      A   
ATOM   3888  CB  LYS A 410      14.335  25.460  -7.157  1.00 10.00      A   
ATOM   3889  CG  LYS A 410      13.334  25.786  -6.059  1.00 10.00      A   
ATOM   3890  CD  LYS A 410      13.766  26.995  -5.248  1.00 10.00      A   
ATOM   3891  CE  LYS A 410      12.741  27.338  -4.179  1.00 10.00      A   
ATOM   3892  NZ  LYS A 410      13.239  28.396  -3.258  1.00 10.00      A   
ATOM   3893  HZ1 LYS A 410      13.283  29.311  -3.750  1.00 10.00      A   
ATOM   3894  HZ2 LYS A 410      14.194  28.153  -2.919  1.00 10.00      A   
ATOM   3895  HZ3 LYS A 410      12.605  28.484  -2.436  1.00 10.00      A   
ATOM   3896  C   LYS A 410      14.790  24.112  -9.247  1.00 10.00      A   
ATOM   3897  O   LYS A 410      15.273  25.121  -9.763  1.00 10.00      A   
ATOM   3898  N   ALA A 411      14.936  22.897  -9.763  1.00 10.00      A   
ATOM   3899  HN  ALA A 411      14.553  22.127  -9.294  1.00 10.00      A   
ATOM   3900  CA  ALA A 411      15.666  22.682 -11.004  1.00 10.00      A   
ATOM   3901  CB  ALA A 411      16.157  21.245 -11.085  1.00 10.00      A   
ATOM   3902  C   ALA A 411      14.768  23.008 -12.195  1.00 10.00      A   
ATOM   3903  O   ALA A 411      13.676  22.449 -12.333  1.00 10.00      A   
ATOM   3904  N   PRO A 412      15.187  23.948 -13.047  1.00 10.00      A   
ATOM   3905  CA  PRO A 412      14.417  24.344 -14.218  1.00 10.00      A   
ATOM   3906  CB  PRO A 412      14.800  25.817 -14.346  1.00 10.00      A   
ATOM   3907  CG  PRO A 412      16.221  25.883 -13.874  1.00 10.00      A   
ATOM   3908  CD  PRO A 412      16.435  24.723 -12.928  1.00 10.00      A   
ATOM   3909  C   PRO A 412      14.854  23.601 -15.475  1.00 10.00      A   
ATOM   3910  O   PRO A 412      15.687  22.692 -15.418  1.00 10.00      A   
ATOM   3911  N   ASP A 413      14.275  23.991 -16.603  1.00 10.00      A   
ATOM   3912  HN  ASP A 413      13.594  24.703 -16.567  1.00 10.00      A   
ATOM   3913  CA  ASP A 413      14.614  23.405 -17.894  1.00 10.00      A   
ATOM   3914  CB  ASP A 413      13.731  24.042 -18.974  1.00 10.00      A   
ATOM   3915  CG  ASP A 413      13.876  23.402 -20.335  1.00 10.00      A   
ATOM   3916  OD1 ASP A 413      14.869  23.693 -21.026  1.00 10.00      A   
ATOM   3917  OD2 ASP A 413      12.981  22.631 -20.727  1.00 10.00      A   
ATOM   3918  C   ASP A 413      16.085  23.694 -18.178  1.00 10.00      A   
ATOM   3919  O   ASP A 413      16.467  24.843 -18.349  1.00 10.00      A   
ATOM   3920  N   TYR A 414      16.901  22.651 -18.217  1.00 10.00      A   
ATOM   3921  HN  TYR A 414      16.529  21.755 -18.088  1.00 10.00      A   
ATOM   3922  CA  TYR A 414      18.344  22.801 -18.433  1.00 10.00      A   
ATOM   3923  CB  TYR A 414      19.087  21.492 -18.144  1.00 10.00      A   
ATOM   3924  CG  TYR A 414      18.630  20.323 -18.985  1.00 10.00      A   
ATOM   3925  CD1 TYR A 414      19.213  20.056 -20.216  1.00 10.00      A   
ATOM   3926  CD2 TYR A 414      17.608  19.488 -18.551  1.00 10.00      A   
ATOM   3927  CE1 TYR A 414      18.792  18.995 -20.993  1.00 10.00      A   
ATOM   3928  CE2 TYR A 414      17.182  18.423 -19.319  1.00 10.00      A   
ATOM   3929  CZ  TYR A 414      17.775  18.183 -20.539  1.00 10.00      A   
ATOM   3930  OH  TYR A 414      17.349  17.125 -21.310  1.00 10.00      A   
ATOM   3931  HH  TYR A 414      16.452  16.859 -21.023  1.00 10.00      A   
ATOM   3932  C   TYR A 414      18.721  23.340 -19.815  1.00 10.00      A   
ATOM   3933  O   TYR A 414      19.857  23.773 -20.020  1.00 10.00      A   
ATOM   3934  N   LEU A 415      17.785  23.323 -20.753  1.00 10.00      A   
ATOM   3935  HN  LEU A 415      16.886  22.996 -20.535  1.00 10.00      A   
ATOM   3936  CA  LEU A 415      18.064  23.802 -22.101  1.00 10.00      A   
ATOM   3937  CB  LEU A 415      17.378  22.918 -23.146  1.00 10.00      A   
ATOM   3938  CG  LEU A 415      17.976  21.527 -23.358  1.00 10.00      A   
ATOM   3939  CD1 LEU A 415      17.087  20.710 -24.281  1.00 10.00      A   
ATOM   3940  CD2 LEU A 415      19.385  21.630 -23.927  1.00 10.00      A   
ATOM   3941  C   LEU A 415      17.658  25.260 -22.291  1.00 10.00      A   
ATOM   3942  O   LEU A 415      18.448  26.080 -22.757  1.00 10.00      A   
ATOM   3943  N   THR A 416      16.429  25.577 -21.918  1.00 10.00      A   
ATOM   3944  HN  THR A 416      15.851  24.874 -21.529  1.00 10.00      A   
ATOM   3945  CA  THR A 416      15.901  26.929 -22.075  1.00 10.00      A   
ATOM   3946  CB  THR A 416      14.416  26.882 -22.473  1.00 10.00      A   
ATOM   3947  OG1 THR A 416      14.101  25.563 -22.951  1.00 10.00      A   
ATOM   3948  HG1 THR A 416      14.237  24.917 -22.241  1.00 10.00      A   
ATOM   3949  CG2 THR A 416      14.136  27.890 -23.577  1.00 10.00      A   
ATOM   3950  C   THR A 416      16.065  27.773 -20.809  1.00 10.00      A   
ATOM   3951  O   THR A 416      15.866  28.989 -20.832  1.00 10.00      A   
ATOM   3952  N   LEU A 417      16.426  27.118 -19.708  1.00 10.00      A   
ATOM   3953  HN  LEU A 417      16.569  26.149 -19.762  1.00 10.00      A   
ATOM   3954  CA  LEU A 417      16.621  27.782 -18.419  1.00 10.00      A   
ATOM   3955  CB  LEU A 417      17.758  28.803 -18.469  1.00 10.00      A   
ATOM   3956  CG  LEU A 417      19.164  28.216 -18.534  1.00 10.00      A   
ATOM   3957  CD1 LEU A 417      20.192  29.311 -18.749  1.00 10.00      A   
ATOM   3958  CD2 LEU A 417      19.472  27.437 -17.269  1.00 10.00      A   
ATOM   3959  C   LEU A 417      15.331  28.405 -17.899  1.00 10.00      A   
ATOM   3960  O   LEU A 417      15.354  29.353 -17.114  1.00 10.00      A   
ATOM   3961  N   GLU A 418      14.209  27.837 -18.319  1.00 10.00      A   
ATOM   3962  HN  GLU A 418      14.265  27.058 -18.912  1.00 10.00      A   
ATOM   3963  CA  GLU A 418      12.897  28.321 -17.913  1.00 10.00      A   
ATOM   3964  CB  GLU A 418      11.978  28.416 -19.134  1.00 10.00      A   
ATOM   3965  CG  GLU A 418      12.264  29.578 -20.067  1.00 10.00      A   
ATOM   3966  CD  GLU A 418      11.271  29.647 -21.206  1.00 10.00      A   
ATOM   3967  OE1 GLU A 418      11.704  29.793 -22.364  1.00 10.00      A   
ATOM   3968  OE2 GLU A 418      10.052  29.545 -20.945  1.00 10.00      A   
ATOM   3969  C   GLU A 418      12.265  27.364 -16.912  1.00 10.00      A   
ATOM   3970  O   GLU A 418      12.580  26.173 -16.904  1.00 10.00      A   
ATOM   3971  N   PRO A 419      11.376  27.870 -16.046  1.00 10.00      A   
ATOM   3972  CA  PRO A 419      10.673  27.043 -15.063  1.00 10.00      A   
ATOM   3973  CB  PRO A 419       9.834  28.053 -14.274  1.00 10.00      A   
ATOM   3974  CG  PRO A 419      10.463  29.376 -14.545  1.00 10.00      A   
ATOM   3975  CD  PRO A 419      11.002  29.289 -15.939  1.00 10.00      A   
ATOM   3976  C   PRO A 419       9.768  26.032 -15.771  1.00 10.00      A   
ATOM   3977  O   PRO A 419       9.480  26.180 -16.960  1.00 10.00      A   
ATOM   3978  N   LEU A 420       9.304  25.025 -15.044  1.00 10.00      A   
ATOM   3979  HN  LEU A 420       9.520  24.985 -14.083  1.00 10.00      A   
ATOM   3980  CA  LEU A 420       8.463  23.982 -15.630  1.00 10.00      A   
ATOM   3981  CB  LEU A 420       8.730  22.640 -14.941  1.00 10.00      A   
ATOM   3982  CG  LEU A 420      10.190  22.175 -14.910  1.00 10.00      A   
ATOM   3983  CD1 LEU A 420      10.337  20.970 -13.998  1.00 10.00      A   
ATOM   3984  CD2 LEU A 420      10.685  21.854 -16.314  1.00 10.00      A   
ATOM   3985  C   LEU A 420       6.977  24.329 -15.563  1.00 10.00      A   
ATOM   3986  O   LEU A 420       6.120  23.440 -15.611  1.00 10.00      A   
ATOM   3987  N   ASP A 421       6.678  25.619 -15.466  1.00 10.00      A   
ATOM   3988  HN  ASP A 421       7.409  26.272 -15.441  1.00 10.00      A   
ATOM   3989  CA  ASP A 421       5.298  26.096 -15.383  1.00 10.00      A   
ATOM   3990  CB  ASP A 421       5.250  27.625 -15.285  1.00 10.00      A   
ATOM   3991  CG  ASP A 421       5.681  28.157 -13.932  1.00 10.00      A   
ATOM   3992  OD1 ASP A 421       4.810  28.455 -13.093  1.00 10.00      A   
ATOM   3993  OD2 ASP A 421       6.893  28.308 -13.708  1.00 10.00      A   
ATOM   3994  C   ASP A 421       4.468  25.636 -16.579  1.00 10.00      A   
ATOM   3995  O   ASP A 421       3.359  25.124 -16.418  1.00 10.00      A   
ATOM   3996  N   ILE A 422       5.013  25.805 -17.779  1.00 10.00      A   
ATOM   3997  HN  ILE A 422       5.908  26.200 -17.848  1.00 10.00      A   
ATOM   3998  CA  ILE A 422       4.305  25.413 -18.996  1.00 10.00      A   
ATOM   3999  CB  ILE A 422       4.859  26.106 -20.256  1.00 10.00      A   
ATOM   4000  CG1 ILE A 422       6.370  25.887 -20.377  1.00 10.00      A   
ATOM   4001  CG2 ILE A 422       4.524  27.591 -20.232  1.00 10.00      A   
ATOM   4002  CD1 ILE A 422       6.937  26.285 -21.722  1.00 10.00      A   
ATOM   4003  C   ILE A 422       4.299  23.901 -19.191  1.00 10.00      A   
ATOM   4004  O   ILE A 422       3.368  23.351 -19.780  1.00 10.00      A   
ATOM   4005  N   GLY A 423       5.340  23.235 -18.698  1.00 10.00      A   
ATOM   4006  HN  GLY A 423       6.061  23.730 -18.249  1.00 10.00      A   
ATOM   4007  CA  GLY A 423       5.427  21.795 -18.820  1.00 10.00      A   
ATOM   4008  C   GLY A 423       4.375  21.106 -17.975  1.00 10.00      A   
ATOM   4009  O   GLY A 423       3.584  20.310 -18.479  1.00 10.00      A   
ATOM   4010  N   PHE A 424       4.353  21.426 -16.683  1.00 10.00      A   
ATOM   4011  HN  PHE A 424       5.006  22.079 -16.336  1.00 10.00      A   
ATOM   4012  CA  PHE A 424       3.378  20.834 -15.772  1.00 10.00      A   
ATOM   4013  CB  PHE A 424       3.724  21.137 -14.315  1.00 10.00      A   
ATOM   4014  CG  PHE A 424       4.693  20.166 -13.703  1.00 10.00      A   
ATOM   4015  CD1 PHE A 424       5.924  20.598 -13.241  1.00 10.00      A   
ATOM   4016  CD2 PHE A 424       4.371  18.823 -13.585  1.00 10.00      A   
ATOM   4017  CE1 PHE A 424       6.816  19.712 -12.674  1.00 10.00      A   
ATOM   4018  CE2 PHE A 424       5.260  17.930 -13.019  1.00 10.00      A   
ATOM   4019  CZ  PHE A 424       6.484  18.376 -12.563  1.00 10.00      A   
ATOM   4020  C   PHE A 424       1.979  21.334 -16.098  1.00 10.00      A   
ATOM   4021  O   PHE A 424       0.988  20.647 -15.851  1.00 10.00      A   
ATOM   4022  N   GLY A 425       1.909  22.534 -16.661  1.00 10.00      A   
ATOM   4023  HN  GLY A 425       2.735  23.042 -16.815  1.00 10.00      A   
ATOM   4024  CA  GLY A 425       0.635  23.106 -17.039  1.00 10.00      A   
ATOM   4025  C   GLY A 425      -0.035  22.297 -18.130  1.00 10.00      A   
ATOM   4026  O   GLY A 425      -1.259  22.274 -18.231  1.00 10.00      A   
ATOM   4027  N   ALA A 426       0.773  21.643 -18.959  1.00 10.00      A   
ATOM   4028  HN  ALA A 426       1.746  21.734 -18.853  1.00 10.00      A   
ATOM   4029  CA  ALA A 426       0.255  20.810 -20.032  1.00 10.00      A   
ATOM   4030  CB  ALA A 426       1.324  20.572 -21.085  1.00 10.00      A   
ATOM   4031  C   ALA A 426      -0.248  19.486 -19.474  1.00 10.00      A   
ATOM   4032  O   ALA A 426      -1.180  18.893 -20.010  1.00 10.00      A   
ATOM   4033  N   ILE A 427       0.374  19.033 -18.388  1.00 10.00      A   
ATOM   4034  HN  ILE A 427       1.111  19.556 -18.004  1.00 10.00      A   
ATOM   4035  CA  ILE A 427      -0.012  17.780 -17.753  1.00 10.00      A   
ATOM   4036  CB  ILE A 427       0.870  17.462 -16.525  1.00 10.00      A   
ATOM   4037  CG1 ILE A 427       2.351  17.402 -16.922  1.00 10.00      A   
ATOM   4038  CG2 ILE A 427       0.438  16.159 -15.863  1.00 10.00      A   
ATOM   4039  CD1 ILE A 427       2.705  16.256 -17.846  1.00 10.00      A   
ATOM   4040  C   ILE A 427      -1.478  17.823 -17.331  1.00 10.00      A   
ATOM   4041  O   ILE A 427      -2.262  16.949 -17.693  1.00 10.00      A   
ATOM   4042  N   VAL A 428      -1.850  18.864 -16.597  1.00 10.00      A   
ATOM   4043  HN  VAL A 428      -1.186  19.548 -16.367  1.00 10.00      A   
ATOM   4044  CA  VAL A 428      -3.228  19.011 -16.123  1.00 10.00      A   
ATOM   4045  CB  VAL A 428      -3.339  20.049 -14.983  1.00 10.00      A   
ATOM   4046  CG1 VAL A 428      -2.564  19.586 -13.758  1.00 10.00      A   
ATOM   4047  CG2 VAL A 428      -2.857  21.419 -15.438  1.00 10.00      A   
ATOM   4048  C   VAL A 428      -4.186  19.382 -17.255  1.00 10.00      A   
ATOM   4049  O   VAL A 428      -5.383  19.103 -17.188  1.00 10.00      A   
ATOM   4050  N   GLU A 429      -3.650  20.006 -18.295  1.00 10.00      A   
ATOM   4051  HN  GLU A 429      -2.691  20.196 -18.292  1.00 10.00      A   
ATOM   4052  CA  GLU A 429      -4.451  20.422 -19.438  1.00 10.00      A   
ATOM   4053  CB  GLU A 429      -3.682  21.446 -20.284  1.00 10.00      A   
ATOM   4054  CG  GLU A 429      -4.547  22.239 -21.253  1.00 10.00      A   
ATOM   4055  CD  GLU A 429      -3.735  23.122 -22.181  1.00 10.00      A   
ATOM   4056  OE1 GLU A 429      -3.217  24.163 -21.725  1.00 10.00      A   
ATOM   4057  OE2 GLU A 429      -3.616  22.785 -23.377  1.00 10.00      A   
ATOM   4058  C   GLU A 429      -4.850  19.226 -20.300  1.00 10.00      A   
ATOM   4059  O   GLU A 429      -5.987  19.136 -20.760  1.00 10.00      A   
ATOM   4060  N   HIS A 430      -3.913  18.310 -20.507  1.00 10.00      A   
ATOM   4061  HN  HIS A 430      -3.026  18.432 -20.101  1.00 10.00      A   
ATOM   4062  CA  HIS A 430      -4.167  17.132 -21.335  1.00 10.00      A   
ATOM   4063  CB  HIS A 430      -2.907  16.708 -22.092  1.00 10.00      A   
ATOM   4064  CG  HIS A 430      -2.450  17.701 -23.119  1.00 10.00      A   
ATOM   4065  ND1 HIS A 430      -2.613  17.467 -24.463  1.00 10.00      A   
ATOM   4066  CD2 HIS A 430      -1.852  18.908 -22.948  1.00 10.00      A   
ATOM   4067  CE1 HIS A 430      -2.118  18.526 -25.077  1.00 10.00      A   
ATOM   4068  NE2 HIS A 430      -1.648  19.421 -24.202  1.00 10.00      A   
ATOM   4069  HE2 HIS A 430      -1.241  20.289 -24.417  1.00 10.00      A   
ATOM   4070  C   HIS A 430      -4.743  15.963 -20.538  1.00 10.00      A   
ATOM   4071  O   HIS A 430      -5.664  15.285 -20.997  1.00 10.00      A   
ATOM   4072  N   CYS A 431      -4.212  15.730 -19.344  1.00 10.00      A   
ATOM   4073  HN  CYS A 431      -3.499  16.318 -19.010  1.00 10.00      A   
ATOM   4074  CA  CYS A 431      -4.687  14.635 -18.504  1.00 10.00      A   
ATOM   4075  CB  CYS A 431      -3.611  14.191 -17.509  1.00 10.00      A   
ATOM   4076  SG  CYS A 431      -2.008  13.810 -18.260  1.00 10.00      A   
ATOM   4077  HG  CYS A 431      -1.514  14.938 -18.756  1.00 10.00      A   
ATOM   4078  C   CYS A 431      -5.975  15.026 -17.784  1.00 10.00      A   
ATOM   4079  O   CYS A 431      -5.952  15.615 -16.700  1.00 10.00      A   
ATOM   4080  N   LYS A 432      -7.096  14.708 -18.409  1.00 10.00      A   
ATOM   4081  HN  LYS A 432      -7.041  14.250 -19.275  1.00 10.00      A   
ATOM   4082  CA  LYS A 432      -8.406  15.028 -17.859  1.00 10.00      A   
ATOM   4083  CB  LYS A 432      -9.490  14.856 -18.932  1.00 10.00      A   
ATOM   4084  CG  LYS A 432      -9.039  15.177 -20.350  1.00 10.00      A   
ATOM   4085  CD  LYS A 432      -9.011  16.677 -20.611  1.00 10.00      A   
ATOM   4086  CE  LYS A 432      -8.388  16.998 -21.964  1.00 10.00      A   
ATOM   4087  NZ  LYS A 432      -9.081  16.311 -23.091  1.00 10.00      A   
ATOM   4088  HZ1 LYS A 432     -10.108  16.470 -23.034  1.00 10.00      A   
ATOM   4089  HZ2 LYS A 432      -8.897  15.289 -23.058  1.00 10.00      A   
ATOM   4090  HZ3 LYS A 432      -8.736  16.680 -23.997  1.00 10.00      A   
ATOM   4091  C   LYS A 432      -8.729  14.150 -16.652  1.00 10.00      A   
ATOM   4092  O   LYS A 432      -9.451  14.567 -15.747  1.00 10.00      A   
ATOM   4093  N   ASP A 433      -8.174  12.944 -16.634  1.00 10.00      A   
ATOM   4094  HN  ASP A 433      -7.581  12.679 -17.370  1.00 10.00      A   
ATOM   4095  CA  ASP A 433      -8.422  11.998 -15.548  1.00 10.00      A   
ATOM   4096  CB  ASP A 433      -8.573  10.576 -16.104  1.00 10.00      A   
ATOM   4097  CG  ASP A 433      -9.716   9.813 -15.467  1.00 10.00      A   
ATOM   4098  OD1 ASP A 433     -10.861  10.313 -15.506  1.00 10.00      A   
ATOM   4099  OD2 ASP A 433      -9.488   8.697 -14.955  1.00 10.00      A   
ATOM   4100  C   ASP A 433      -7.308  12.028 -14.508  1.00 10.00      A   
ATOM   4101  O   ASP A 433      -7.173  11.102 -13.711  1.00 10.00      A   
ATOM   4102  N   LEU A 434      -6.510  13.091 -14.516  1.00 10.00      A   
ATOM   4103  HN  LEU A 434      -6.667  13.806 -15.169  1.00 10.00      A   
ATOM   4104  CA  LEU A 434      -5.409  13.222 -13.565  1.00 10.00      A   
ATOM   4105  CB  LEU A 434      -4.469  14.356 -13.975  1.00 10.00      A   
ATOM   4106  CG  LEU A 434      -3.227  14.553 -13.101  1.00 10.00      A   
ATOM   4107  CD1 LEU A 434      -2.275  13.373 -13.236  1.00 10.00      A   
ATOM   4108  CD2 LEU A 434      -2.529  15.858 -13.450  1.00 10.00      A   
ATOM   4109  C   LEU A 434      -5.942  13.465 -12.158  1.00 10.00      A   
ATOM   4110  O   LEU A 434      -6.438  14.549 -11.848  1.00 10.00      A   
ATOM   4111  N   ARG A 435      -5.831  12.453 -11.311  1.00 10.00      A   
ATOM   4112  HN  ARG A 435      -5.404  11.622 -11.617  1.00 10.00      A   
ATOM   4113  CA  ARG A 435      -6.311  12.538  -9.938  1.00 10.00      A   
ATOM   4114  CB  ARG A 435      -7.042  11.253  -9.522  1.00 10.00      A   
ATOM   4115  CG  ARG A 435      -6.677  10.031 -10.347  1.00 10.00      A   
ATOM   4116  CD  ARG A 435      -7.498   8.820  -9.945  1.00 10.00      A   
ATOM   4117  NE  ARG A 435      -6.845   8.025  -8.906  1.00 10.00      A   
ATOM   4118  HE  ARG A 435      -6.191   8.483  -8.324  1.00 10.00      A   
ATOM   4119  CZ  ARG A 435      -7.082   6.729  -8.703  1.00 10.00      A   
ATOM   4120  NH1 ARG A 435      -7.952   6.080  -9.471  1.00 10.00      A   
ATOM   4121 HH11 ARG A 435      -8.454   6.581 -10.238  1.00 10.00      A   
ATOM   4122 HH12 ARG A 435      -8.139   5.064  -9.315  1.00 10.00      A   
ATOM   4123  NH2 ARG A 435      -6.436   6.079  -7.743  1.00 10.00      A   
ATOM   4124 HH21 ARG A 435      -6.619   5.067  -7.577  1.00 10.00      A   
ATOM   4125 HH22 ARG A 435      -5.731   6.578  -7.140  1.00 10.00      A   
ATOM   4126  C   ARG A 435      -5.189  12.865  -8.956  1.00 10.00      A   
ATOM   4127  O   ARG A 435      -5.373  13.669  -8.047  1.00 10.00      A   
ATOM   4128  N   ARG A 436      -4.027  12.255  -9.141  1.00 10.00      A   
ATOM   4129  HN  ARG A 436      -3.919  11.636  -9.897  1.00 10.00      A   
ATOM   4130  CA  ARG A 436      -2.895  12.509  -8.250  1.00 10.00      A   
ATOM   4131  CB  ARG A 436      -2.492  11.246  -7.480  1.00 10.00      A   
ATOM   4132  CG  ARG A 436      -1.530  11.511  -6.328  1.00 10.00      A   
ATOM   4133  CD  ARG A 436      -1.270  10.255  -5.515  1.00 10.00      A   
ATOM   4134  NE  ARG A 436      -0.467  10.522  -4.324  1.00 10.00      A   
ATOM   4135  HE  ARG A 436      -0.172  11.450  -4.172  1.00 10.00      A   
ATOM   4136  CZ  ARG A 436      -0.113   9.590  -3.440  1.00 10.00      A   
ATOM   4137  NH1 ARG A 436      -0.481   8.329  -3.605  1.00 10.00      A   
ATOM   4138 HH11 ARG A 436      -0.190   7.608  -2.900  1.00 10.00      A   
ATOM   4139 HH12 ARG A 436      -1.055   8.049  -4.431  1.00 10.00      A   
ATOM   4140  NH2 ARG A 436       0.617   9.913  -2.392  1.00 10.00      A   
ATOM   4141 HH21 ARG A 436       0.919  10.899  -2.248  1.00 10.00      A   
ATOM   4142 HH22 ARG A 436       0.896   9.174  -1.700  1.00 10.00      A   
ATOM   4143  C   ARG A 436      -1.710  13.056  -9.034  1.00 10.00      A   
ATOM   4144  O   ARG A 436      -1.315  12.484 -10.051  1.00 10.00      A   
ATOM   4145  N   LEU A 437      -1.153  14.167  -8.568  1.00 10.00      A   
ATOM   4146  HN  LEU A 437      -1.515  14.585  -7.752  1.00 10.00      A   
ATOM   4147  CA  LEU A 437      -0.019  14.789  -9.238  1.00 10.00      A   
ATOM   4148  CB  LEU A 437      -0.497  15.994 -10.057  1.00 10.00      A   
ATOM   4149  CG  LEU A 437       0.581  16.807 -10.778  1.00 10.00      A   
ATOM   4150  CD1 LEU A 437       1.193  16.011 -11.917  1.00 10.00      A   
ATOM   4151  CD2 LEU A 437       0.016  18.125 -11.284  1.00 10.00      A   
ATOM   4152  C   LEU A 437       1.052  15.224  -8.240  1.00 10.00      A   
ATOM   4153  O   LEU A 437       0.744  15.715  -7.153  1.00 10.00      A   
ATOM   4154  N   SER A 438       2.309  15.036  -8.614  1.00 10.00      A   
ATOM   4155  HN  SER A 438       2.494  14.623  -9.486  1.00 10.00      A   
ATOM   4156  CA  SER A 438       3.424  15.422  -7.771  1.00 10.00      A   
ATOM   4157  CB  SER A 438       4.271  14.198  -7.418  1.00 10.00      A   
ATOM   4158  OG  SER A 438       3.467  13.158  -6.889  1.00 10.00      A   
ATOM   4159  HG  SER A 438       4.040  12.504  -6.458  1.00 10.00      A   
ATOM   4160  C   SER A 438       4.272  16.455  -8.505  1.00 10.00      A   
ATOM   4161  O   SER A 438       4.682  16.229  -9.644  1.00 10.00      A   
ATOM   4162  N   LEU A 439       4.513  17.590  -7.861  1.00 10.00      A   
ATOM   4163  HN  LEU A 439       4.156  17.712  -6.954  1.00 10.00      A   
ATOM   4164  CA  LEU A 439       5.298  18.658  -8.464  1.00 10.00      A   
ATOM   4165  CB  LEU A 439       4.660  20.020  -8.175  1.00 10.00      A   
ATOM   4166  CG  LEU A 439       3.261  20.264  -8.741  1.00 10.00      A   
ATOM   4167  CD1 LEU A 439       2.733  21.617  -8.291  1.00 10.00      A   
ATOM   4168  CD2 LEU A 439       3.270  20.172 -10.257  1.00 10.00      A   
ATOM   4169  C   LEU A 439       6.734  18.656  -7.953  1.00 10.00      A   
ATOM   4170  O   LEU A 439       7.003  18.222  -6.829  1.00 10.00      A   
ATOM   4171  N   SER A 440       7.641  19.142  -8.793  1.00 10.00      A   
ATOM   4172  HN  SER A 440       7.348  19.446  -9.678  1.00 10.00      A   
ATOM   4173  CA  SER A 440       9.056  19.238  -8.464  1.00 10.00      A   
ATOM   4174  CB  SER A 440       9.688  17.848  -8.372  1.00 10.00      A   
ATOM   4175  OG  SER A 440       9.350  17.053  -9.498  1.00 10.00      A   
ATOM   4176  HG  SER A 440       8.528  16.575  -9.316  1.00 10.00      A   
ATOM   4177  C   SER A 440       9.781  20.100  -9.495  1.00 10.00      A   
ATOM   4178  O   SER A 440       9.366  20.175 -10.651  1.00 10.00      A   
ATOM   4179  N   GLY A 441      10.849  20.758  -9.072  1.00 10.00      A   
ATOM   4180  HN  GLY A 441      11.121  20.682  -8.133  1.00 10.00      A   
ATOM   4181  CA  GLY A 441      11.601  21.605  -9.975  1.00 10.00      A   
ATOM   4182  C   GLY A 441      11.252  23.065  -9.787  1.00 10.00      A   
ATOM   4183  O   GLY A 441      10.598  23.428  -8.806  1.00 10.00      A   
ATOM   4184  N   LEU A 442      11.695  23.904 -10.707  1.00 10.00      A   
ATOM   4185  HN  LEU A 442      12.220  23.554 -11.462  1.00 10.00      A   
ATOM   4186  CA  LEU A 442      11.417  25.333 -10.629  1.00 10.00      A   
ATOM   4187  CB  LEU A 442      12.466  26.146 -11.391  1.00 10.00      A   
ATOM   4188  CG  LEU A 442      12.362  27.670 -11.255  1.00 10.00      A   
ATOM   4189  CD1 LEU A 442      12.631  28.108  -9.823  1.00 10.00      A   
ATOM   4190  CD2 LEU A 442      13.304  28.371 -12.222  1.00 10.00      A   
ATOM   4191  C   LEU A 442      10.028  25.639 -11.163  1.00 10.00      A   
ATOM   4192  O   LEU A 442       9.746  25.431 -12.347  1.00 10.00      A   
ATOM   4193  N   LEU A 443       9.170  26.126 -10.284  1.00 10.00      A   
ATOM   4194  HN  LEU A 443       9.470  26.279  -9.363  1.00 10.00      A   
ATOM   4195  CA  LEU A 443       7.798  26.451 -10.641  1.00 10.00      A   
ATOM   4196  CB  LEU A 443       6.857  25.340 -10.155  1.00 10.00      A   
ATOM   4197  CG  LEU A 443       7.130  23.935 -10.685  1.00 10.00      A   
ATOM   4198  CD1 LEU A 443       6.419  22.894  -9.835  1.00 10.00      A   
ATOM   4199  CD2 LEU A 443       6.693  23.823 -12.134  1.00 10.00      A   
ATOM   4200  C   LEU A 443       7.375  27.771 -10.009  1.00 10.00      A   
ATOM   4201  O   LEU A 443       7.581  27.993  -8.811  1.00 10.00      A   
ATOM   4202  N   THR A 444       6.784  28.645 -10.806  1.00 10.00      A   
ATOM   4203  HN  THR A 444       6.652  28.421 -11.757  1.00 10.00      A   
ATOM   4204  CA  THR A 444       6.318  29.928 -10.304  1.00 10.00      A   
ATOM   4205  CB  THR A 444       6.557  31.063 -11.323  1.00 10.00      A   
ATOM   4206  OG1 THR A 444       5.743  30.864 -12.489  1.00 10.00      A   
ATOM   4207  HG1 THR A 444       5.630  29.907 -12.646  1.00 10.00      A   
ATOM   4208  CG2 THR A 444       8.019  31.114 -11.737  1.00 10.00      A   
ATOM   4209  C   THR A 444       4.829  29.841  -9.962  1.00 10.00      A   
ATOM   4210  O   THR A 444       4.290  28.749  -9.789  1.00 10.00      A   
ATOM   4211  N   ASP A 445       4.165  30.985  -9.877  1.00 10.00      A   
ATOM   4212  HN  ASP A 445       4.646  31.827 -10.029  1.00 10.00      A   
ATOM   4213  CA  ASP A 445       2.734  31.022  -9.565  1.00 10.00      A   
ATOM   4214  CB  ASP A 445       2.353  32.366  -8.932  1.00 10.00      A   
ATOM   4215  CG  ASP A 445       2.340  32.338  -7.415  1.00 10.00      A   
ATOM   4216  OD1 ASP A 445       1.760  33.259  -6.804  1.00 10.00      A   
ATOM   4217  OD2 ASP A 445       2.923  31.411  -6.825  1.00 10.00      A   
ATOM   4218  C   ASP A 445       1.900  30.803 -10.824  1.00 10.00      A   
ATOM   4219  O   ASP A 445       0.666  30.781 -10.775  1.00 10.00      A   
ATOM   4220  N   LYS A 446       2.578  30.643 -11.955  1.00 10.00      A   
ATOM   4221  HN  LYS A 446       3.558  30.657 -11.931  1.00 10.00      A   
ATOM   4222  CA  LYS A 446       1.903  30.443 -13.227  1.00 10.00      A   
ATOM   4223  CB  LYS A 446       2.828  30.796 -14.395  1.00 10.00      A   
ATOM   4224  CG  LYS A 446       2.135  30.814 -15.748  1.00 10.00      A   
ATOM   4225  CD  LYS A 446       1.024  31.852 -15.785  1.00 10.00      A   
ATOM   4226  CE  LYS A 446       0.235  31.760 -17.078  1.00 10.00      A   
ATOM   4227  NZ  LYS A 446      -0.844  32.779 -17.155  1.00 10.00      A   
ATOM   4228  HZ1 LYS A 446      -1.592  32.574 -16.452  1.00 10.00      A   
ATOM   4229  HZ2 LYS A 446      -1.267  32.775 -18.103  1.00 10.00      A   
ATOM   4230  HZ3 LYS A 446      -0.456  33.728 -16.965  1.00 10.00      A   
ATOM   4231  C   LYS A 446       1.369  29.021 -13.369  1.00 10.00      A   
ATOM   4232  O   LYS A 446       0.220  28.823 -13.770  1.00 10.00      A   
ATOM   4233  N   VAL A 447       2.196  28.035 -13.035  1.00 10.00      A   
ATOM   4234  HN  VAL A 447       3.112  28.257 -12.734  1.00 10.00      A   
ATOM   4235  CA  VAL A 447       1.799  26.630 -13.130  1.00 10.00      A   
ATOM   4236  CB  VAL A 447       2.950  25.667 -12.742  1.00 10.00      A   
ATOM   4237  CG1 VAL A 447       3.398  25.882 -11.305  1.00 10.00      A   
ATOM   4238  CG2 VAL A 447       2.553  24.216 -12.971  1.00 10.00      A   
ATOM   4239  C   VAL A 447       0.559  26.340 -12.282  1.00 10.00      A   
ATOM   4240  O   VAL A 447      -0.311  25.560 -12.675  1.00 10.00      A   
ATOM   4241  N   PHE A 448       0.468  27.000 -11.132  1.00 10.00      A   
ATOM   4242  HN  PHE A 448       1.179  27.624 -10.887  1.00 10.00      A   
ATOM   4243  CA  PHE A 448      -0.661  26.818 -10.230  1.00 10.00      A   
ATOM   4244  CB  PHE A 448      -0.417  27.534  -8.905  1.00 10.00      A   
ATOM   4245  CG  PHE A 448       0.707  26.946  -8.104  1.00 10.00      A   
ATOM   4246  CD1 PHE A 448       1.963  27.523  -8.119  1.00 10.00      A   
ATOM   4247  CD2 PHE A 448       0.507  25.809  -7.339  1.00 10.00      A   
ATOM   4248  CE1 PHE A 448       3.000  26.979  -7.388  1.00 10.00      A   
ATOM   4249  CE2 PHE A 448       1.539  25.259  -6.604  1.00 10.00      A   
ATOM   4250  CZ  PHE A 448       2.789  25.846  -6.629  1.00 10.00      A   
ATOM   4251  C   PHE A 448      -1.950  27.308 -10.871  1.00 10.00      A   
ATOM   4252  O   PHE A 448      -3.026  26.771 -10.613  1.00 10.00      A   
ATOM   4253  N   GLU A 449      -1.823  28.320 -11.723  1.00 10.00      A   
ATOM   4254  HN  GLU A 449      -0.935  28.692 -11.893  1.00 10.00      A   
ATOM   4255  CA  GLU A 449      -2.968  28.880 -12.423  1.00 10.00      A   
ATOM   4256  CB  GLU A 449      -2.565  30.158 -13.156  1.00 10.00      A   
ATOM   4257  CG  GLU A 449      -3.712  30.867 -13.856  1.00 10.00      A   
ATOM   4258  CD  GLU A 449      -3.285  32.167 -14.493  1.00 10.00      A   
ATOM   4259  OE1 GLU A 449      -3.256  33.194 -13.788  1.00 10.00      A   
ATOM   4260  OE2 GLU A 449      -2.979  32.168 -15.705  1.00 10.00      A   
ATOM   4261  C   GLU A 449      -3.517  27.852 -13.401  1.00 10.00      A   
ATOM   4262  O   GLU A 449      -4.728  27.685 -13.527  1.00 10.00      A   
ATOM   4263  N   TYR A 450      -2.612  27.151 -14.078  1.00 10.00      A   
ATOM   4264  HN  TYR A 450      -1.657  27.331 -13.933  1.00 10.00      A   
ATOM   4265  CA  TYR A 450      -3.005  26.119 -15.028  1.00 10.00      A   
ATOM   4266  CB  TYR A 450      -1.782  25.578 -15.779  1.00 10.00      A   
ATOM   4267  CG  TYR A 450      -1.243  26.503 -16.847  1.00 10.00      A   
ATOM   4268  CD1 TYR A 450      -0.147  27.316 -16.599  1.00 10.00      A   
ATOM   4269  CD2 TYR A 450      -1.831  26.559 -18.102  1.00 10.00      A   
ATOM   4270  CE1 TYR A 450       0.349  28.159 -17.571  1.00 10.00      A   
ATOM   4271  CE2 TYR A 450      -1.341  27.400 -19.081  1.00 10.00      A   
ATOM   4272  CZ  TYR A 450      -0.253  28.196 -18.811  1.00 10.00      A   
ATOM   4273  OH  TYR A 450       0.232  29.033 -19.784  1.00 10.00      A   
ATOM   4274  HH  TYR A 450      -0.472  29.227 -20.417  1.00 10.00      A   
ATOM   4275  C   TYR A 450      -3.703  24.985 -14.287  1.00 10.00      A   
ATOM   4276  O   TYR A 450      -4.738  24.473 -14.724  1.00 10.00      A   
ATOM   4277  N   ILE A 451      -3.142  24.620 -13.143  1.00 10.00      A   
ATOM   4278  HN  ILE A 451      -2.329  25.083 -12.845  1.00 10.00      A   
ATOM   4279  CA  ILE A 451      -3.693  23.555 -12.317  1.00 10.00      A   
ATOM   4280  CB  ILE A 451      -2.788  23.275 -11.097  1.00 10.00      A   
ATOM   4281  CG1 ILE A 451      -1.422  22.751 -11.547  1.00 10.00      A   
ATOM   4282  CG2 ILE A 451      -3.449  22.295 -10.140  1.00 10.00      A   
ATOM   4283  CD1 ILE A 451      -0.423  22.611 -10.420  1.00 10.00      A   
ATOM   4284  C   ILE A 451      -5.103  23.912 -11.843  1.00 10.00      A   
ATOM   4285  O   ILE A 451      -6.028  23.110 -11.957  1.00 10.00      A   
ATOM   4286  N   GLY A 452      -5.271  25.133 -11.356  1.00 10.00      A   
ATOM   4287  HN  GLY A 452      -4.505  25.746 -11.311  1.00 10.00      A   
ATOM   4288  CA  GLY A 452      -6.567  25.569 -10.870  1.00 10.00      A   
ATOM   4289  C   GLY A 452      -7.607  25.756 -11.961  1.00 10.00      A   
ATOM   4290  O   GLY A 452      -8.769  26.035 -11.669  1.00 10.00      A   
ATOM   4291  N   THR A 453      -7.213  25.605 -13.214  1.00 10.00      A   
ATOM   4292  HN  THR A 453      -6.279  25.385 -13.404  1.00 10.00      A   
ATOM   4293  CA  THR A 453      -8.145  25.778 -14.312  1.00 10.00      A   
ATOM   4294  CB  THR A 453      -7.608  26.780 -15.356  1.00 10.00      A   
ATOM   4295  OG1 THR A 453      -7.115  27.949 -14.684  1.00 10.00      A   
ATOM   4296  HG1 THR A 453      -6.186  27.813 -14.447  1.00 10.00      A   
ATOM   4297  CG2 THR A 453      -8.709  27.195 -16.320  1.00 10.00      A   
ATOM   4298  C   THR A 453      -8.491  24.457 -14.997  1.00 10.00      A   
ATOM   4299  O   THR A 453      -9.650  24.204 -15.324  1.00 10.00      A   
ATOM   4300  N   TYR A 454      -7.502  23.594 -15.189  1.00 10.00      A   
ATOM   4301  HN  TYR A 454      -6.599  23.808 -14.862  1.00 10.00      A   
ATOM   4302  CA  TYR A 454      -7.747  22.333 -15.882  1.00 10.00      A   
ATOM   4303  CB  TYR A 454      -6.727  22.117 -17.003  1.00 10.00      A   
ATOM   4304  CG  TYR A 454      -6.415  23.380 -17.773  1.00 10.00      A   
ATOM   4305  CD1 TYR A 454      -5.154  23.955 -17.714  1.00 10.00      A   
ATOM   4306  CD2 TYR A 454      -7.391  24.011 -18.534  1.00 10.00      A   
ATOM   4307  CE1 TYR A 454      -4.872  25.123 -18.388  1.00 10.00      A   
ATOM   4308  CE2 TYR A 454      -7.113  25.179 -19.218  1.00 10.00      A   
ATOM   4309  CZ  TYR A 454      -5.854  25.732 -19.140  1.00 10.00      A   
ATOM   4310  OH  TYR A 454      -5.579  26.901 -19.806  1.00 10.00      A   
ATOM   4311  HH  TYR A 454      -6.346  27.491 -19.750  1.00 10.00      A   
ATOM   4312  C   TYR A 454      -7.801  21.123 -14.956  1.00 10.00      A   
ATOM   4313  O   TYR A 454      -8.410  20.108 -15.295  1.00 10.00      A   
ATOM   4314  N   ALA A 455      -7.180  21.219 -13.793  1.00 10.00      A   
ATOM   4315  HN  ALA A 455      -6.728  22.055 -13.551  1.00 10.00      A   
ATOM   4316  CA  ALA A 455      -7.176  20.107 -12.855  1.00 10.00      A   
ATOM   4317  CB  ALA A 455      -5.890  20.077 -12.043  1.00 10.00      A   
ATOM   4318  C   ALA A 455      -8.402  20.151 -11.947  1.00 10.00      A   
ATOM   4319  O   ALA A 455      -8.355  20.683 -10.839  1.00 10.00      A   
ATOM   4320  N   LYS A 456      -9.506  19.602 -12.435  1.00 10.00      A   
ATOM   4321  HN  LYS A 456      -9.483  19.208 -13.337  1.00 10.00      A   
ATOM   4322  CA  LYS A 456     -10.750  19.576 -11.675  1.00 10.00      A   
ATOM   4323  CB  LYS A 456     -11.942  19.868 -12.591  1.00 10.00      A   
ATOM   4324  CG  LYS A 456     -12.085  21.330 -12.996  1.00 10.00      A   
ATOM   4325  CD  LYS A 456     -12.396  22.201 -11.791  1.00 10.00      A   
ATOM   4326  CE  LYS A 456     -12.872  23.586 -12.196  1.00 10.00      A   
ATOM   4327  NZ  LYS A 456     -13.293  24.381 -11.012  1.00 10.00      A   
ATOM   4328  HZ1 LYS A 456     -13.985  23.843 -10.443  1.00 10.00      A   
ATOM   4329  HZ2 LYS A 456     -13.730  25.274 -11.315  1.00 10.00      A   
ATOM   4330  HZ3 LYS A 456     -12.469  24.602 -10.413  1.00 10.00      A   
ATOM   4331  C   LYS A 456     -10.934  18.233 -10.972  1.00 10.00      A   
ATOM   4332  O   LYS A 456     -11.612  18.143  -9.947  1.00 10.00      A   
ATOM   4333  N   LYS A 457     -10.303  17.201 -11.519  1.00 10.00      A   
ATOM   4334  HN  LYS A 457      -9.760  17.347 -12.323  1.00 10.00      A   
ATOM   4335  CA  LYS A 457     -10.391  15.855 -10.961  1.00 10.00      A   
ATOM   4336  CB  LYS A 457     -10.499  14.820 -12.086  1.00 10.00      A   
ATOM   4337  CG  LYS A 457     -11.783  14.897 -12.895  1.00 10.00      A   
ATOM   4338  CD  LYS A 457     -12.989  14.505 -12.058  1.00 10.00      A   
ATOM   4339  CE  LYS A 457     -14.121  13.993 -12.933  1.00 10.00      A   
ATOM   4340  NZ  LYS A 457     -14.577  15.017 -13.906  1.00 10.00      A   
ATOM   4341  HZ1 LYS A 457     -13.779  15.337 -14.491  1.00 10.00      A   
ATOM   4342  HZ2 LYS A 457     -14.974  15.838 -13.408  1.00 10.00      A   
ATOM   4343  HZ3 LYS A 457     -15.309  14.621 -14.531  1.00 10.00      A   
ATOM   4344  C   LYS A 457      -9.181  15.539 -10.088  1.00 10.00      A   
ATOM   4345  O   LYS A 457      -9.038  14.419  -9.594  1.00 10.00      A   
ATOM   4346  N   MET A 458      -8.316  16.532  -9.902  1.00 10.00      A   
ATOM   4347  HN  MET A 458      -8.503  17.405 -10.297  1.00 10.00      A   
ATOM   4348  CA  MET A 458      -7.115  16.355  -9.095  1.00 10.00      A   
ATOM   4349  CB  MET A 458      -6.100  17.464  -9.365  1.00 10.00      A   
ATOM   4350  CG  MET A 458      -4.695  17.145  -8.875  1.00 10.00      A   
ATOM   4351  SD  MET A 458      -3.577  18.555  -8.984  1.00 10.00      A   
ATOM   4352  CE  MET A 458      -4.398  19.705  -7.889  1.00 10.00      A   
ATOM   4353  C   MET A 458      -7.481  16.325  -7.619  1.00 10.00      A   
ATOM   4354  O   MET A 458      -7.831  17.347  -7.034  1.00 10.00      A   
ATOM   4355  N   GLU A 459      -7.394  15.145  -7.029  1.00 10.00      A   
ATOM   4356  HN  GLU A 459      -7.075  14.375  -7.546  1.00 10.00      A   
ATOM   4357  CA  GLU A 459      -7.745  14.956  -5.636  1.00 10.00      A   
ATOM   4358  CB  GLU A 459      -8.474  13.618  -5.465  1.00 10.00      A   
ATOM   4359  CG  GLU A 459      -9.686  13.480  -6.381  1.00 10.00      A   
ATOM   4360  CD  GLU A 459     -10.293  12.090  -6.392  1.00 10.00      A   
ATOM   4361  OE1 GLU A 459     -11.193  11.819  -5.568  1.00 10.00      A   
ATOM   4362  OE2 GLU A 459      -9.886  11.262  -7.234  1.00 10.00      A   
ATOM   4363  C   GLU A 459      -6.530  15.051  -4.712  1.00 10.00      A   
ATOM   4364  O   GLU A 459      -6.677  15.267  -3.509  1.00 10.00      A   
ATOM   4365  N   MET A 460      -5.332  14.904  -5.268  1.00 10.00      A   
ATOM   4366  HN  MET A 460      -5.260  14.742  -6.236  1.00 10.00      A   
ATOM   4367  CA  MET A 460      -4.117  14.974  -4.459  1.00 10.00      A   
ATOM   4368  CB  MET A 460      -3.720  13.583  -3.959  1.00 10.00      A   
ATOM   4369  CG  MET A 460      -2.672  13.591  -2.858  1.00 10.00      A   
ATOM   4370  SD  MET A 460      -2.530  11.997  -2.031  1.00 10.00      A   
ATOM   4371  CE  MET A 460      -1.279  12.354  -0.801  1.00 10.00      A   
ATOM   4372  C   MET A 460      -2.966  15.612  -5.230  1.00 10.00      A   
ATOM   4373  O   MET A 460      -2.721  15.278  -6.389  1.00 10.00      A   
ATOM   4374  N   LEU A 461      -2.267  16.532  -4.576  1.00 10.00      A   
ATOM   4375  HN  LEU A 461      -2.511  16.750  -3.651  1.00 10.00      A   
ATOM   4376  CA  LEU A 461      -1.144  17.227  -5.187  1.00 10.00      A   
ATOM   4377  CB  LEU A 461      -1.619  18.534  -5.830  1.00 10.00      A   
ATOM   4378  CG  LEU A 461      -0.527  19.466  -6.364  1.00 10.00      A   
ATOM   4379  CD1 LEU A 461       0.115  18.892  -7.616  1.00 10.00      A   
ATOM   4380  CD2 LEU A 461      -1.084  20.857  -6.629  1.00 10.00      A   
ATOM   4381  C   LEU A 461      -0.063  17.528  -4.155  1.00 10.00      A   
ATOM   4382  O   LEU A 461      -0.356  18.018  -3.061  1.00 10.00      A   
ATOM   4383  N   SER A 462       1.179  17.220  -4.505  1.00 10.00      A   
ATOM   4384  HN  SER A 462       1.336  16.790  -5.373  1.00 10.00      A   
ATOM   4385  CA  SER A 462       2.314  17.473  -3.628  1.00 10.00      A   
ATOM   4386  CB  SER A 462       3.246  16.260  -3.621  1.00 10.00      A   
ATOM   4387  OG  SER A 462       2.514  15.062  -3.435  1.00 10.00      A   
ATOM   4388  HG  SER A 462       2.393  14.899  -2.481  1.00 10.00      A   
ATOM   4389  C   SER A 462       3.081  18.715  -4.089  1.00 10.00      A   
ATOM   4390  O   SER A 462       3.652  18.734  -5.182  1.00 10.00      A   
ATOM   4391  N   VAL A 463       3.083  19.749  -3.261  1.00 10.00      A   
ATOM   4392  HN  VAL A 463       2.606  19.677  -2.401  1.00 10.00      A   
ATOM   4393  CA  VAL A 463       3.780  20.988  -3.584  1.00 10.00      A   
ATOM   4394  CB  VAL A 463       2.874  22.218  -3.361  1.00 10.00      A   
ATOM   4395  CG1 VAL A 463       3.536  23.480  -3.895  1.00 10.00      A   
ATOM   4396  CG2 VAL A 463       1.515  22.009  -4.011  1.00 10.00      A   
ATOM   4397  C   VAL A 463       5.037  21.123  -2.726  1.00 10.00      A   
ATOM   4398  O   VAL A 463       4.959  21.151  -1.495  1.00 10.00      A   
ATOM   4399  N   ALA A 464       6.193  21.194  -3.375  1.00 10.00      A   
ATOM   4400  HN  ALA A 464       6.198  21.168  -4.354  1.00 10.00      A   
ATOM   4401  CA  ALA A 464       7.454  21.317  -2.662  1.00 10.00      A   
ATOM   4402  CB  ALA A 464       8.083  19.949  -2.447  1.00 10.00      A   
ATOM   4403  C   ALA A 464       8.424  22.246  -3.384  1.00 10.00      A   
ATOM   4404  O   ALA A 464       8.743  22.039  -4.559  1.00 10.00      A   
ATOM   4405  N   PHE A 465       8.877  23.275  -2.669  1.00 10.00      A   
ATOM   4406  HN  PHE A 465       8.547  23.389  -1.752  1.00 10.00      A   
ATOM   4407  CA  PHE A 465       9.832  24.251  -3.201  1.00 10.00      A   
ATOM   4408  CB  PHE A 465      11.193  23.594  -3.485  1.00 10.00      A   
ATOM   4409  CG  PHE A 465      11.863  22.997  -2.278  1.00 10.00      A   
ATOM   4410  CD1 PHE A 465      11.601  21.690  -1.895  1.00 10.00      A   
ATOM   4411  CD2 PHE A 465      12.761  23.741  -1.531  1.00 10.00      A   
ATOM   4412  CE1 PHE A 465      12.219  21.137  -0.792  1.00 10.00      A   
ATOM   4413  CE2 PHE A 465      13.383  23.194  -0.425  1.00 10.00      A   
ATOM   4414  CZ  PHE A 465      13.111  21.890  -0.056  1.00 10.00      A   
ATOM   4415  C   PHE A 465       9.302  24.930  -4.462  1.00 10.00      A   
ATOM   4416  O   PHE A 465      10.051  25.170  -5.407  1.00 10.00      A   
ATOM   4417  N   ALA A 466       8.018  25.252  -4.471  1.00 10.00      A   
ATOM   4418  HN  ALA A 466       7.472  25.079  -3.676  1.00 10.00      A   
ATOM   4419  CA  ALA A 466       7.405  25.880  -5.627  1.00 10.00      A   
ATOM   4420  CB  ALA A 466       6.607  24.853  -6.419  1.00 10.00      A   
ATOM   4421  C   ALA A 466       6.512  27.035  -5.207  1.00 10.00      A   
ATOM   4422  O   ALA A 466       6.159  27.161  -4.035  1.00 10.00      A   
ATOM   4423  N   GLY A 467       6.153  27.873  -6.167  1.00 10.00      A   
ATOM   4424  HN  GLY A 467       6.476  27.724  -7.083  1.00 10.00      A   
ATOM   4425  CA  GLY A 467       5.300  29.004  -5.881  1.00 10.00      A   
ATOM   4426  C   GLY A 467       6.084  30.292  -5.781  1.00 10.00      A   
ATOM   4427  O   GLY A 467       7.282  30.276  -5.481  1.00 10.00      A   
ATOM   4428  N   ASP A 468       5.419  31.405  -6.043  1.00 10.00      A   
ATOM   4429  HN  ASP A 468       4.462  31.347  -6.289  1.00 10.00      A   
ATOM   4430  CA  ASP A 468       6.058  32.711  -5.979  1.00 10.00      A   
ATOM   4431  CB  ASP A 468       6.057  33.394  -7.348  1.00 10.00      A   
ATOM   4432  CG  ASP A 468       7.449  33.542  -7.922  1.00 10.00      A   
ATOM   4433  OD1 ASP A 468       8.420  33.608  -7.139  1.00 10.00      A   
ATOM   4434  OD2 ASP A 468       7.582  33.592  -9.163  1.00 10.00      A   
ATOM   4435  C   ASP A 468       5.375  33.596  -4.949  1.00 10.00      A   
ATOM   4436  O   ASP A 468       6.022  34.400  -4.277  1.00 10.00      A   
ATOM   4437  N   SER A 469       4.068  33.438  -4.821  1.00 10.00      A   
ATOM   4438  HN  SER A 469       3.608  32.769  -5.379  1.00 10.00      A   
ATOM   4439  CA  SER A 469       3.289  34.217  -3.875  1.00 10.00      A   
ATOM   4440  CB  SER A 469       2.870  35.552  -4.499  1.00 10.00      A   
ATOM   4441  OG  SER A 469       2.766  35.455  -5.913  1.00 10.00      A   
ATOM   4442  HG  SER A 469       2.431  34.569  -6.155  1.00 10.00      A   
ATOM   4443  C   SER A 469       2.069  33.428  -3.409  1.00 10.00      A   
ATOM   4444  O   SER A 469       1.945  32.238  -3.693  1.00 10.00      A   
ATOM   4445  N   ASP A 470       1.165  34.099  -2.708  1.00 10.00      A   
ATOM   4446  HN  ASP A 470       1.309  35.052  -2.535  1.00 10.00      A   
ATOM   4447  CA  ASP A 470      -0.044  33.458  -2.195  1.00 10.00      A   
ATOM   4448  CB  ASP A 470      -0.747  34.363  -1.180  1.00 10.00      A   
ATOM   4449  CG  ASP A 470      -0.171  34.252   0.215  1.00 10.00      A   
ATOM   4450  OD1 ASP A 470      -0.723  33.481   1.026  1.00 10.00      A   
ATOM   4451  OD2 ASP A 470       0.828  34.950   0.510  1.00 10.00      A   
ATOM   4452  C   ASP A 470      -1.010  33.104  -3.319  1.00 10.00      A   
ATOM   4453  O   ASP A 470      -1.893  32.262  -3.147  1.00 10.00      A   
ATOM   4454  N   LEU A 471      -0.839  33.751  -4.467  1.00 10.00      A   
ATOM   4455  HN  LEU A 471      -0.119  34.410  -4.542  1.00 10.00      A   
ATOM   4456  CA  LEU A 471      -1.695  33.505  -5.617  1.00 10.00      A   
ATOM   4457  CB  LEU A 471      -1.311  34.401  -6.795  1.00 10.00      A   
ATOM   4458  CG  LEU A 471      -2.088  35.712  -6.918  1.00 10.00      A   
ATOM   4459  CD1 LEU A 471      -1.636  36.490  -8.144  1.00 10.00      A   
ATOM   4460  CD2 LEU A 471      -3.587  35.445  -6.963  1.00 10.00      A   
ATOM   4461  C   LEU A 471      -1.672  32.042  -6.033  1.00 10.00      A   
ATOM   4462  O   LEU A 471      -2.716  31.471  -6.339  1.00 10.00      A   
ATOM   4463  N   GLY A 472      -0.482  31.443  -6.033  1.00 10.00      A   
ATOM   4464  HN  GLY A 472       0.317  31.958  -5.778  1.00 10.00      A   
ATOM   4465  CA  GLY A 472      -0.343  30.047  -6.413  1.00 10.00      A   
ATOM   4466  C   GLY A 472      -1.242  29.129  -5.605  1.00 10.00      A   
ATOM   4467  O   GLY A 472      -1.922  28.264  -6.161  1.00 10.00      A   
ATOM   4468  N   MET A 473      -1.269  29.342  -4.296  1.00 10.00      A   
ATOM   4469  HN  MET A 473      -0.731  30.070  -3.920  1.00 10.00      A   
ATOM   4470  CA  MET A 473      -2.087  28.530  -3.403  1.00 10.00      A   
ATOM   4471  CB  MET A 473      -1.731  28.825  -1.943  1.00 10.00      A   
ATOM   4472  CG  MET A 473      -2.371  27.882  -0.935  1.00 10.00      A   
ATOM   4473  SD  MET A 473      -2.084  28.389   0.772  1.00 10.00      A   
ATOM   4474  CE  MET A 473      -2.999  27.133   1.660  1.00 10.00      A   
ATOM   4475  C   MET A 473      -3.571  28.796  -3.647  1.00 10.00      A   
ATOM   4476  O   MET A 473      -4.378  27.867  -3.715  1.00 10.00      A   
ATOM   4477  N   HIS A 474      -3.918  30.073  -3.796  1.00 10.00      A   
ATOM   4478  HN  HIS A 474      -3.220  30.766  -3.745  1.00 10.00      A   
ATOM   4479  CA  HIS A 474      -5.300  30.477  -4.032  1.00 10.00      A   
ATOM   4480  CB  HIS A 474      -5.420  32.007  -4.035  1.00 10.00      A   
ATOM   4481  CG  HIS A 474      -6.780  32.519  -4.406  1.00 10.00      A   
ATOM   4482  ND1 HIS A 474      -7.827  32.493  -3.512  1.00 10.00      A   
ATOM   4483  CD2 HIS A 474      -7.215  33.032  -5.587  1.00 10.00      A   
ATOM   4484  CE1 HIS A 474      -8.868  32.983  -4.162  1.00 10.00      A   
ATOM   4485  NE2 HIS A 474      -8.542  33.323  -5.417  1.00 10.00      A   
ATOM   4486  HE2 HIS A 474      -9.145  33.719  -6.088  1.00 10.00      A   
ATOM   4487  C   HIS A 474      -5.835  29.895  -5.341  1.00 10.00      A   
ATOM   4488  O   HIS A 474      -6.966  29.413  -5.397  1.00 10.00      A   
ATOM   4489  N   HIS A 475      -5.005  29.935  -6.381  1.00 10.00      A   
ATOM   4490  HN  HIS A 475      -4.107  30.322  -6.261  1.00 10.00      A   
ATOM   4491  CA  HIS A 475      -5.386  29.424  -7.695  1.00 10.00      A   
ATOM   4492  CB  HIS A 475      -4.232  29.566  -8.696  1.00 10.00      A   
ATOM   4493  CG  HIS A 475      -4.017  30.966  -9.188  1.00 10.00      A   
ATOM   4494  ND1 HIS A 475      -2.773  31.537  -9.347  1.00 10.00      A   
ATOM   4495  HD1 HIS A 475      -1.914  31.121  -9.119  1.00 10.00      A   
ATOM   4496  CD2 HIS A 475      -4.911  31.899  -9.603  1.00 10.00      A   
ATOM   4497  CE1 HIS A 475      -2.948  32.781  -9.810  1.00 10.00      A   
ATOM   4498  NE2 HIS A 475      -4.226  33.049  -9.992  1.00 10.00      A   
ATOM   4499  C   HIS A 475      -5.834  27.967  -7.628  1.00 10.00      A   
ATOM   4500  O   HIS A 475      -6.781  27.571  -8.305  1.00 10.00      A   
ATOM   4501  N   VAL A 476      -5.147  27.181  -6.812  1.00 10.00      A   
ATOM   4502  HN  VAL A 476      -4.399  27.562  -6.302  1.00 10.00      A   
ATOM   4503  CA  VAL A 476      -5.468  25.767  -6.653  1.00 10.00      A   
ATOM   4504  CB  VAL A 476      -4.279  24.979  -6.061  1.00 10.00      A   
ATOM   4505  CG1 VAL A 476      -4.634  23.510  -5.887  1.00 10.00      A   
ATOM   4506  CG2 VAL A 476      -3.047  25.129  -6.938  1.00 10.00      A   
ATOM   4507  C   VAL A 476      -6.697  25.577  -5.763  1.00 10.00      A   
ATOM   4508  O   VAL A 476      -7.635  24.867  -6.127  1.00 10.00      A   
ATOM   4509  N   LEU A 477      -6.689  26.229  -4.605  1.00 10.00      A   
ATOM   4510  HN  LEU A 477      -5.920  26.795  -4.384  1.00 10.00      A   
ATOM   4511  CA  LEU A 477      -7.790  26.124  -3.649  1.00 10.00      A   
ATOM   4512  CB  LEU A 477      -7.497  26.946  -2.393  1.00 10.00      A   
ATOM   4513  CG  LEU A 477      -6.363  26.438  -1.502  1.00 10.00      A   
ATOM   4514  CD1 LEU A 477      -6.016  27.474  -0.444  1.00 10.00      A   
ATOM   4515  CD2 LEU A 477      -6.744  25.115  -0.855  1.00 10.00      A   
ATOM   4516  C   LEU A 477      -9.126  26.544  -4.253  1.00 10.00      A   
ATOM   4517  O   LEU A 477     -10.142  25.873  -4.068  1.00 10.00      A   
ATOM   4518  N   SER A 478      -9.129  27.651  -4.977  1.00 10.00      A   
ATOM   4519  HN  SER A 478      -8.290  28.153  -5.100  1.00 10.00      A   
ATOM   4520  CA  SER A 478     -10.350  28.146  -5.594  1.00 10.00      A   
ATOM   4521  CB  SER A 478     -10.397  29.676  -5.535  1.00 10.00      A   
ATOM   4522  OG  SER A 478     -11.729  30.142  -5.393  1.00 10.00      A   
ATOM   4523  HG  SER A 478     -12.050  29.924  -4.507  1.00 10.00      A   
ATOM   4524  C   SER A 478     -10.472  27.662  -7.038  1.00 10.00      A   
ATOM   4525  O   SER A 478     -11.323  28.134  -7.795  1.00 10.00      A   
ATOM   4526  N   GLY A 479      -9.634  26.706  -7.411  1.00 10.00      A   
ATOM   4527  HN  GLY A 479      -8.993  26.346  -6.761  1.00 10.00      A   
ATOM   4528  CA  GLY A 479      -9.659  26.188  -8.762  1.00 10.00      A   
ATOM   4529  C   GLY A 479     -10.081  24.736  -8.823  1.00 10.00      A   
ATOM   4530  O   GLY A 479     -11.025  24.386  -9.534  1.00 10.00      A   
ATOM   4531  N   CYS A 480      -9.397  23.890  -8.069  1.00 10.00      A   
ATOM   4532  HN  CYS A 480      -8.668  24.232  -7.508  1.00 10.00      A   
ATOM   4533  CA  CYS A 480      -9.697  22.467  -8.044  1.00 10.00      A   
ATOM   4534  CB  CYS A 480      -8.489  21.687  -7.525  1.00 10.00      A   
ATOM   4535  SG  CYS A 480      -6.944  22.068  -8.384  1.00 10.00      A   
ATOM   4536  HG  CYS A 480      -7.135  21.853  -9.680  1.00 10.00      A   
ATOM   4537  C   CYS A 480     -10.928  22.178  -7.191  1.00 10.00      A   
ATOM   4538  O   CYS A 480     -11.000  22.571  -6.024  1.00 10.00      A   
ATOM   4539  N   ASP A 481     -11.895  21.489  -7.775  1.00 10.00      A   
ATOM   4540  HN  ASP A 481     -11.779  21.192  -8.700  1.00 10.00      A   
ATOM   4541  CA  ASP A 481     -13.127  21.159  -7.070  1.00 10.00      A   
ATOM   4542  CB  ASP A 481     -14.295  20.993  -8.045  1.00 10.00      A   
ATOM   4543  CG  ASP A 481     -14.892  22.313  -8.492  1.00 10.00      A   
ATOM   4544  OD1 ASP A 481     -15.462  23.036  -7.649  1.00 10.00      A   
ATOM   4545  OD2 ASP A 481     -14.806  22.626  -9.699  1.00 10.00      A   
ATOM   4546  C   ASP A 481     -12.970  19.899  -6.232  1.00 10.00      A   
ATOM   4547  O   ASP A 481     -12.997  19.958  -5.006  1.00 10.00      A   
ATOM   4548  N   SER A 482     -12.781  18.767  -6.898  1.00 10.00      A   
ATOM   4549  HN  SER A 482     -12.742  18.789  -7.876  1.00 10.00      A   
ATOM   4550  CA  SER A 482     -12.639  17.484  -6.217  1.00 10.00      A   
ATOM   4551  CB  SER A 482     -12.865  16.341  -7.214  1.00 10.00      A   
ATOM   4552  OG  SER A 482     -13.462  16.820  -8.416  1.00 10.00      A   
ATOM   4553  HG  SER A 482     -12.767  17.118  -9.022  1.00 10.00      A   
ATOM   4554  C   SER A 482     -11.273  17.332  -5.536  1.00 10.00      A   
ATOM   4555  O   SER A 482     -10.443  16.545  -5.973  1.00 10.00      A   
ATOM   4556  N   LEU A 483     -11.043  18.093  -4.472  1.00 10.00      A   
ATOM   4557  HN  LEU A 483     -11.735  18.724  -4.177  1.00 10.00      A   
ATOM   4558  CA  LEU A 483      -9.786  18.020  -3.733  1.00 10.00      A   
ATOM   4559  CB  LEU A 483      -9.310  19.418  -3.321  1.00 10.00      A   
ATOM   4560  CG  LEU A 483      -8.313  20.100  -4.261  1.00 10.00      A   
ATOM   4561  CD1 LEU A 483      -8.065  21.536  -3.824  1.00 10.00      A   
ATOM   4562  CD2 LEU A 483      -7.006  19.324  -4.305  1.00 10.00      A   
ATOM   4563  C   LEU A 483      -9.940  17.137  -2.500  1.00 10.00      A   
ATOM   4564  O   LEU A 483     -10.889  17.295  -1.729  1.00 10.00      A   
ATOM   4565  N   ARG A 484      -9.012  16.211  -2.320  1.00 10.00      A   
ATOM   4566  HN  ARG A 484      -8.277  16.134  -2.970  1.00 10.00      A   
ATOM   4567  CA  ARG A 484      -9.046  15.300  -1.184  1.00 10.00      A   
ATOM   4568  CB  ARG A 484      -8.927  13.844  -1.651  1.00 10.00      A   
ATOM   4569  CG  ARG A 484     -10.241  13.079  -1.634  1.00 10.00      A   
ATOM   4570  CD  ARG A 484     -10.275  11.991  -2.697  1.00 10.00      A   
ATOM   4571  NE  ARG A 484      -9.257  10.967  -2.487  1.00 10.00      A   
ATOM   4572  HE  ARG A 484      -8.687  11.060  -1.693  1.00 10.00      A   
ATOM   4573  CZ  ARG A 484      -9.055   9.930  -3.299  1.00 10.00      A   
ATOM   4574  NH1 ARG A 484      -9.799   9.775  -4.387  1.00 10.00      A   
ATOM   4575 HH11 ARG A 484      -9.641   8.960  -5.018  1.00 10.00      A   
ATOM   4576 HH12 ARG A 484     -10.538  10.480  -4.623  1.00 10.00      A   
ATOM   4577  NH2 ARG A 484      -8.095   9.063  -3.033  1.00 10.00      A   
ATOM   4578 HH21 ARG A 484      -7.930   8.246  -3.659  1.00 10.00      A   
ATOM   4579 HH22 ARG A 484      -7.489   9.195  -2.188  1.00 10.00      A   
ATOM   4580  C   ARG A 484      -7.955  15.631  -0.167  1.00 10.00      A   
ATOM   4581  O   ARG A 484      -8.251  15.999   0.968  1.00 10.00      A   
ATOM   4582  N   LYS A 485      -6.694  15.522  -0.584  1.00 10.00      A   
ATOM   4583  HN  LYS A 485      -6.519  15.263  -1.518  1.00 10.00      A   
ATOM   4584  CA  LYS A 485      -5.562  15.802   0.298  1.00 10.00      A   
ATOM   4585  CB  LYS A 485      -4.834  14.506   0.675  1.00 10.00      A   
ATOM   4586  CG  LYS A 485      -5.633  13.580   1.581  1.00 10.00      A   
ATOM   4587  CD  LYS A 485      -4.897  12.272   1.848  1.00 10.00      A   
ATOM   4588  CE  LYS A 485      -4.676  11.481   0.569  1.00 10.00      A   
ATOM   4589  NZ  LYS A 485      -4.709  10.014   0.799  1.00 10.00      A   
ATOM   4590  HZ1 LYS A 485      -3.888   9.713   1.360  1.00 10.00      A   
ATOM   4591  HZ2 LYS A 485      -4.701   9.511  -0.110  1.00 10.00      A   
ATOM   4592  HZ3 LYS A 485      -5.576   9.745   1.308  1.00 10.00      A   
ATOM   4593  C   LYS A 485      -4.582  16.758  -0.368  1.00 10.00      A   
ATOM   4594  O   LYS A 485      -4.263  16.609  -1.548  1.00 10.00      A   
ATOM   4595  N   LEU A 486      -4.109  17.739   0.384  1.00 10.00      A   
ATOM   4596  HN  LEU A 486      -4.396  17.812   1.322  1.00 10.00      A   
ATOM   4597  CA  LEU A 486      -3.162  18.706  -0.147  1.00 10.00      A   
ATOM   4598  CB  LEU A 486      -3.830  20.072  -0.339  1.00 10.00      A   
ATOM   4599  CG  LEU A 486      -3.130  21.038  -1.296  1.00 10.00      A   
ATOM   4600  CD1 LEU A 486      -3.072  20.455  -2.700  1.00 10.00      A   
ATOM   4601  CD2 LEU A 486      -3.837  22.385  -1.311  1.00 10.00      A   
ATOM   4602  C   LEU A 486      -1.946  18.817   0.761  1.00 10.00      A   
ATOM   4603  O   LEU A 486      -2.073  19.067   1.960  1.00 10.00      A   
ATOM   4604  N   GLU A 487      -0.771  18.606   0.187  1.00 10.00      A   
ATOM   4605  HN  GLU A 487      -0.734  18.402  -0.776  1.00 10.00      A   
ATOM   4606  CA  GLU A 487       0.473  18.674   0.940  1.00 10.00      A   
ATOM   4607  CB  GLU A 487       1.152  17.304   0.979  1.00 10.00      A   
ATOM   4608  CG  GLU A 487       1.000  16.505  -0.306  1.00 10.00      A   
ATOM   4609  CD  GLU A 487       1.197  15.014  -0.106  1.00 10.00      A   
ATOM   4610  OE1 GLU A 487       1.863  14.378  -0.950  1.00 10.00      A   
ATOM   4611  OE2 GLU A 487       0.685  14.472   0.894  1.00 10.00      A   
ATOM   4612  C   GLU A 487       1.406  19.740   0.368  1.00 10.00      A   
ATOM   4613  O   GLU A 487       1.760  19.711  -0.810  1.00 10.00      A   
ATOM   4614  N   ILE A 488       1.787  20.688   1.215  1.00 10.00      A   
ATOM   4615  HN  ILE A 488       1.470  20.650   2.147  1.00 10.00      A   
ATOM   4616  CA  ILE A 488       2.657  21.782   0.810  1.00 10.00      A   
ATOM   4617  CB  ILE A 488       1.885  23.123   0.835  1.00 10.00      A   
ATOM   4618  CG1 ILE A 488       0.579  23.024   0.035  1.00 10.00      A   
ATOM   4619  CG2 ILE A 488       2.748  24.251   0.302  1.00 10.00      A   
ATOM   4620  CD1 ILE A 488      -0.387  24.163   0.287  1.00 10.00      A   
ATOM   4621  C   ILE A 488       3.860  21.904   1.744  1.00 10.00      A   
ATOM   4622  O   ILE A 488       3.705  21.998   2.964  1.00 10.00      A   
ATOM   4623  N   ARG A 489       5.060  21.883   1.177  1.00 10.00      A   
ATOM   4624  HN  ARG A 489       5.131  21.768   0.199  1.00 10.00      A   
ATOM   4625  CA  ARG A 489       6.275  22.028   1.970  1.00 10.00      A   
ATOM   4626  CB  ARG A 489       6.954  20.682   2.251  1.00 10.00      A   
ATOM   4627  CG  ARG A 489       7.864  20.180   1.140  1.00 10.00      A   
ATOM   4628  CD  ARG A 489       9.092  19.480   1.702  1.00 10.00      A   
ATOM   4629  NE  ARG A 489      10.034  20.415   2.326  1.00 10.00      A   
ATOM   4630  HE  ARG A 489       9.913  21.371   2.136  1.00 10.00      A   
ATOM   4631  CZ  ARG A 489      11.037  20.046   3.117  1.00 10.00      A   
ATOM   4632  NH1 ARG A 489      11.240  18.760   3.386  1.00 10.00      A   
ATOM   4633 HH11 ARG A 489      10.615  18.029   2.976  1.00 10.00      A   
ATOM   4634 HH12 ARG A 489      12.028  18.472   4.006  1.00 10.00      A   
ATOM   4635  NH2 ARG A 489      11.850  20.966   3.625  1.00 10.00      A   
ATOM   4636 HH21 ARG A 489      12.635  20.687   4.252  1.00 10.00      A   
ATOM   4637 HH22 ARG A 489      11.708  21.987   3.396  1.00 10.00      A   
ATOM   4638  C   ARG A 489       7.251  22.999   1.313  1.00 10.00      A   
ATOM   4639  O   ARG A 489       7.438  22.979   0.092  1.00 10.00      A   
ATOM   4640  N   ASP A 490       7.855  23.853   2.132  1.00 10.00      A   
ATOM   4641  HN  ASP A 490       7.630  23.833   3.086  1.00 10.00      A   
ATOM   4642  CA  ASP A 490       8.832  24.834   1.663  1.00 10.00      A   
ATOM   4643  CB  ASP A 490      10.140  24.160   1.249  1.00 10.00      A   
ATOM   4644  CG  ASP A 490      11.257  24.426   2.230  1.00 10.00      A   
ATOM   4645  OD1 ASP A 490      11.630  25.604   2.411  1.00 10.00      A   
ATOM   4646  OD2 ASP A 490      11.772  23.455   2.823  1.00 10.00      A   
ATOM   4647  C   ASP A 490       8.298  25.702   0.530  1.00 10.00      A   
ATOM   4648  O   ASP A 490       8.804  25.666  -0.594  1.00 10.00      A   
ATOM   4649  N   CYS A 491       7.268  26.472   0.824  1.00 10.00      A   
ATOM   4650  HN  CYS A 491       6.901  26.456   1.729  1.00 10.00      A   
ATOM   4651  CA  CYS A 491       6.667  27.343  -0.167  1.00 10.00      A   
ATOM   4652  CB  CYS A 491       5.393  26.704  -0.710  1.00 10.00      A   
ATOM   4653  SG  CYS A 491       5.656  25.107  -1.518  1.00 10.00      A   
ATOM   4654  HG  CYS A 491       6.587  24.447  -0.839  1.00 10.00      A   
ATOM   4655  C   CYS A 491       6.376  28.713   0.438  1.00 10.00      A   
ATOM   4656  O   CYS A 491       6.143  28.829   1.644  1.00 10.00      A   
ATOM   4657  N   PRO A 492       6.391  29.772  -0.389  1.00 10.00      A   
ATOM   4658  CA  PRO A 492       6.143  31.141   0.076  1.00 10.00      A   
ATOM   4659  CB  PRO A 492       6.643  31.995  -1.088  1.00 10.00      A   
ATOM   4660  CG  PRO A 492       6.429  31.139  -2.288  1.00 10.00      A   
ATOM   4661  CD  PRO A 492       6.665  29.723  -1.841  1.00 10.00      A   
ATOM   4662  C   PRO A 492       4.665  31.432   0.353  1.00 10.00      A   
ATOM   4663  O   PRO A 492       4.273  32.592   0.502  1.00 10.00      A   
ATOM   4664  N   PHE A 493       3.856  30.384   0.429  1.00 10.00      A   
ATOM   4665  HN  PHE A 493       4.227  29.488   0.315  1.00 10.00      A   
ATOM   4666  CA  PHE A 493       2.432  30.532   0.697  1.00 10.00      A   
ATOM   4667  CB  PHE A 493       1.691  29.215   0.430  1.00 10.00      A   
ATOM   4668  CG  PHE A 493       1.829  28.703  -0.978  1.00 10.00      A   
ATOM   4669  CD1 PHE A 493       1.776  27.345  -1.240  1.00 10.00      A   
ATOM   4670  CD2 PHE A 493       2.012  29.576  -2.040  1.00 10.00      A   
ATOM   4671  CE1 PHE A 493       1.901  26.868  -2.528  1.00 10.00      A   
ATOM   4672  CE2 PHE A 493       2.139  29.104  -3.332  1.00 10.00      A   
ATOM   4673  CZ  PHE A 493       2.083  27.747  -3.575  1.00 10.00      A   
ATOM   4674  C   PHE A 493       2.227  30.961   2.143  1.00 10.00      A   
ATOM   4675  O   PHE A 493       2.880  30.439   3.051  1.00 10.00      A   
ATOM   4676  N   GLY A 494       1.342  31.922   2.352  1.00 10.00      A   
ATOM   4677  HN  GLY A 494       0.847  32.304   1.592  1.00 10.00      A   
ATOM   4678  CA  GLY A 494       1.089  32.404   3.688  1.00 10.00      A   
ATOM   4679  C   GLY A 494      -0.338  32.181   4.134  1.00 10.00      A   
ATOM   4680  O   GLY A 494      -0.952  31.169   3.808  1.00 10.00      A   
ATOM   4681  N   ASP A 495      -0.863  33.141   4.877  1.00 10.00      A   
ATOM   4682  HN  ASP A 495      -0.323  33.935   5.075  1.00 10.00      A   
ATOM   4683  CA  ASP A 495      -2.218  33.057   5.397  1.00 10.00      A   
ATOM   4684  CB  ASP A 495      -2.282  33.547   6.844  1.00 10.00      A   
ATOM   4685  CG  ASP A 495      -2.033  35.037   6.993  1.00 10.00      A   
ATOM   4686  OD1 ASP A 495      -0.965  35.512   6.553  1.00 10.00      A   
ATOM   4687  OD2 ASP A 495      -2.893  35.739   7.566  1.00 10.00      A   
ATOM   4688  C   ASP A 495      -3.193  33.845   4.543  1.00 10.00      A   
ATOM   4689  O   ASP A 495      -4.398  33.801   4.774  1.00 10.00      A   
ATOM   4690  N   LYS A 496      -2.675  34.545   3.543  1.00 10.00      A   
ATOM   4691  HN  LYS A 496      -1.707  34.514   3.383  1.00 10.00      A   
ATOM   4692  CA  LYS A 496      -3.519  35.342   2.663  1.00 10.00      A   
ATOM   4693  CB  LYS A 496      -2.673  36.170   1.695  1.00 10.00      A   
ATOM   4694  CG  LYS A 496      -1.598  37.014   2.357  1.00 10.00      A   
ATOM   4695  CD  LYS A 496      -0.834  37.830   1.328  1.00 10.00      A   
ATOM   4696  CE  LYS A 496       0.531  38.243   1.849  1.00 10.00      A   
ATOM   4697  NZ  LYS A 496       1.448  37.083   1.988  1.00 10.00      A   
ATOM   4698  HZ1 LYS A 496       1.194  36.334   1.304  1.00 10.00      A   
ATOM   4699  HZ2 LYS A 496       1.387  36.694   2.946  1.00 10.00      A   
ATOM   4700  HZ3 LYS A 496       2.431  37.382   1.812  1.00 10.00      A   
ATOM   4701  C   LYS A 496      -4.459  34.437   1.881  1.00 10.00      A   
ATOM   4702  O   LYS A 496      -5.671  34.643   1.865  1.00 10.00      A   
ATOM   4703  N   ALA A 497      -3.892  33.420   1.251  1.00 10.00      A   
ATOM   4704  HN  ALA A 497      -2.915  33.300   1.311  1.00 10.00      A   
ATOM   4705  CA  ALA A 497      -4.680  32.478   0.470  1.00 10.00      A   
ATOM   4706  CB  ALA A 497      -3.797  31.744  -0.523  1.00 10.00      A   
ATOM   4707  C   ALA A 497      -5.391  31.489   1.382  1.00 10.00      A   
ATOM   4708  O   ALA A 497      -6.500  31.039   1.086  1.00 10.00      A   
ATOM   4709  N   LEU A 498      -4.750  31.173   2.500  1.00 10.00      A   
ATOM   4710  HN  LEU A 498      -3.874  31.580   2.675  1.00 10.00      A   
ATOM   4711  CA  LEU A 498      -5.297  30.232   3.469  1.00 10.00      A   
ATOM   4712  CB  LEU A 498      -4.248  29.910   4.540  1.00 10.00      A   
ATOM   4713  CG  LEU A 498      -4.611  28.821   5.553  1.00 10.00      A   
ATOM   4714  CD1 LEU A 498      -5.015  27.537   4.844  1.00 10.00      A   
ATOM   4715  CD2 LEU A 498      -3.449  28.565   6.499  1.00 10.00      A   
ATOM   4716  C   LEU A 498      -6.586  30.754   4.106  1.00 10.00      A   
ATOM   4717  O   LEU A 498      -7.606  30.061   4.117  1.00 10.00      A   
ATOM   4718  N   LEU A 499      -6.549  31.984   4.612  1.00 10.00      A   
ATOM   4719  HN  LEU A 499      -5.714  32.501   4.555  1.00 10.00      A   
ATOM   4720  CA  LEU A 499      -7.717  32.585   5.258  1.00 10.00      A   
ATOM   4721  CB  LEU A 499      -7.311  33.771   6.141  1.00 10.00      A   
ATOM   4722  CG  LEU A 499      -6.704  33.418   7.497  1.00 10.00      A   
ATOM   4723  CD1 LEU A 499      -6.073  34.644   8.134  1.00 10.00      A   
ATOM   4724  CD2 LEU A 499      -7.766  32.829   8.417  1.00 10.00      A   
ATOM   4725  C   LEU A 499      -8.776  33.017   4.247  1.00 10.00      A   
ATOM   4726  O   LEU A 499      -9.895  33.364   4.620  1.00 10.00      A   
ATOM   4727  N   ALA A 500      -8.421  33.004   2.972  1.00 10.00      A   
ATOM   4728  HN  ALA A 500      -7.508  32.731   2.731  1.00 10.00      A   
ATOM   4729  CA  ALA A 500      -9.351  33.396   1.924  1.00 10.00      A   
ATOM   4730  CB  ALA A 500      -8.630  34.179   0.837  1.00 10.00      A   
ATOM   4731  C   ALA A 500     -10.051  32.184   1.330  1.00 10.00      A   
ATOM   4732  O   ALA A 500     -10.973  32.320   0.527  1.00 10.00      A   
ATOM   4733  N   ASN A 501      -9.605  30.996   1.714  1.00 10.00      A   
ATOM   4734  HN  ASN A 501      -8.856  30.946   2.350  1.00 10.00      A   
ATOM   4735  CA  ASN A 501     -10.198  29.761   1.210  1.00 10.00      A   
ATOM   4736  CB  ASN A 501      -9.306  29.136   0.130  1.00 10.00      A   
ATOM   4737  CG  ASN A 501      -9.185  29.981  -1.126  1.00 10.00      A   
ATOM   4738  OD1 ASN A 501     -10.015  29.897  -2.033  1.00 10.00      A   
ATOM   4739  ND2 ASN A 501      -8.136  30.788  -1.198  1.00 10.00      A   
ATOM   4740 HD21 ASN A 501      -7.504  30.795  -0.442  1.00 10.00      A   
ATOM   4741 HD22 ASN A 501      -8.028  31.341  -2.005  1.00 10.00      A   
ATOM   4742  C   ASN A 501     -10.398  28.766   2.346  1.00 10.00      A   
ATOM   4743  O   ASN A 501     -10.317  27.554   2.146  1.00 10.00      A   
ATOM   4744  N   ALA A 502     -10.665  29.283   3.538  1.00 10.00      A   
ATOM   4745  HN  ALA A 502     -10.741  30.258   3.630  1.00 10.00      A   
ATOM   4746  CA  ALA A 502     -10.865  28.443   4.714  1.00 10.00      A   
ATOM   4747  CB  ALA A 502     -10.964  29.303   5.962  1.00 10.00      A   
ATOM   4748  C   ALA A 502     -12.102  27.564   4.563  1.00 10.00      A   
ATOM   4749  O   ALA A 502     -12.133  26.431   5.040  1.00 10.00      A   
ATOM   4750  N   SER A 503     -13.108  28.085   3.874  1.00 10.00      A   
ATOM   4751  HN  SER A 503     -13.016  28.989   3.506  1.00 10.00      A   
ATOM   4752  CA  SER A 503     -14.354  27.365   3.649  1.00 10.00      A   
ATOM   4753  CB  SER A 503     -15.392  28.343   3.094  1.00 10.00      A   
ATOM   4754  OG  SER A 503     -14.746  29.491   2.561  1.00 10.00      A   
ATOM   4755  HG  SER A 503     -14.857  29.502   1.604  1.00 10.00      A   
ATOM   4756  C   SER A 503     -14.155  26.188   2.686  1.00 10.00      A   
ATOM   4757  O   SER A 503     -14.970  25.267   2.630  1.00 10.00      A   
ATOM   4758  N   LYS A 504     -13.054  26.215   1.947  1.00 10.00      A   
ATOM   4759  HN  LYS A 504     -12.427  26.966   2.055  1.00 10.00      A   
ATOM   4760  CA  LYS A 504     -12.741  25.161   0.987  1.00 10.00      A   
ATOM   4761  CB  LYS A 504     -11.754  25.690  -0.064  1.00 10.00      A   
ATOM   4762  CG  LYS A 504     -11.183  24.643  -1.008  1.00 10.00      A   
ATOM   4763  CD  LYS A 504     -12.273  23.994  -1.846  1.00 10.00      A   
ATOM   4764  CE  LYS A 504     -11.681  23.045  -2.871  1.00 10.00      A   
ATOM   4765  NZ  LYS A 504     -12.735  22.329  -3.624  1.00 10.00      A   
ATOM   4766  HZ1 LYS A 504     -12.351  21.980  -4.524  1.00 10.00      A   
ATOM   4767  HZ2 LYS A 504     -13.533  22.963  -3.825  1.00 10.00      A   
ATOM   4768  HZ3 LYS A 504     -13.082  21.519  -3.074  1.00 10.00      A   
ATOM   4769  C   LYS A 504     -12.165  23.936   1.697  1.00 10.00      A   
ATOM   4770  O   LYS A 504     -12.323  22.802   1.238  1.00 10.00      A   
ATOM   4771  N   LEU A 505     -11.538  24.173   2.841  1.00 10.00      A   
ATOM   4772  HN  LEU A 505     -11.497  25.090   3.177  1.00 10.00      A   
ATOM   4773  CA  LEU A 505     -10.916  23.111   3.622  1.00 10.00      A   
ATOM   4774  CB  LEU A 505     -10.116  23.704   4.778  1.00 10.00      A   
ATOM   4775  CG  LEU A 505      -9.025  24.711   4.401  1.00 10.00      A   
ATOM   4776  CD1 LEU A 505      -8.382  25.294   5.649  1.00 10.00      A   
ATOM   4777  CD2 LEU A 505      -7.981  24.064   3.507  1.00 10.00      A   
ATOM   4778  C   LEU A 505     -11.929  22.100   4.150  1.00 10.00      A   
ATOM   4779  O   LEU A 505     -11.571  20.964   4.467  1.00 10.00      A   
ATOM   4780  N   GLU A 506     -13.192  22.503   4.237  1.00 10.00      A   
ATOM   4781  HN  GLU A 506     -13.422  23.414   3.972  1.00 10.00      A   
ATOM   4782  CA  GLU A 506     -14.244  21.620   4.733  1.00 10.00      A   
ATOM   4783  CB  GLU A 506     -15.529  22.403   4.999  1.00 10.00      A   
ATOM   4784  CG  GLU A 506     -15.353  23.574   5.952  1.00 10.00      A   
ATOM   4785  CD  GLU A 506     -16.668  24.205   6.351  1.00 10.00      A   
ATOM   4786  OE1 GLU A 506     -17.477  24.525   5.453  1.00 10.00      A   
ATOM   4787  OE2 GLU A 506     -16.900  24.394   7.564  1.00 10.00      A   
ATOM   4788  C   GLU A 506     -14.515  20.461   3.775  1.00 10.00      A   
ATOM   4789  O   GLU A 506     -14.955  19.387   4.190  1.00 10.00      A   
ATOM   4790  N   THR A 507     -14.240  20.673   2.498  1.00 10.00      A   
ATOM   4791  HN  THR A 507     -13.892  21.546   2.219  1.00 10.00      A   
ATOM   4792  CA  THR A 507     -14.459  19.648   1.492  1.00 10.00      A   
ATOM   4793  CB  THR A 507     -14.910  20.286   0.172  1.00 10.00      A   
ATOM   4794  OG1 THR A 507     -14.627  21.695   0.218  1.00 10.00      A   
ATOM   4795  HG1 THR A 507     -13.671  21.828   0.260  1.00 10.00      A   
ATOM   4796  CG2 THR A 507     -16.406  20.085  -0.015  1.00 10.00      A   
ATOM   4797  C   THR A 507     -13.204  18.805   1.271  1.00 10.00      A   
ATOM   4798  O   THR A 507     -13.198  17.869   0.473  1.00 10.00      A   
ATOM   4799  N   MET A 508     -12.150  19.138   1.998  1.00 10.00      A   
ATOM   4800  HN  MET A 508     -12.227  19.881   2.636  1.00 10.00      A   
ATOM   4801  CA  MET A 508     -10.888  18.418   1.904  1.00 10.00      A   
ATOM   4802  CB  MET A 508      -9.729  19.406   1.763  1.00 10.00      A   
ATOM   4803  CG  MET A 508      -9.688  20.137   0.432  1.00 10.00      A   
ATOM   4804  SD  MET A 508      -8.706  21.649   0.490  1.00 10.00      A   
ATOM   4805  CE  MET A 508      -7.169  21.032   1.172  1.00 10.00      A   
ATOM   4806  C   MET A 508     -10.700  17.579   3.158  1.00 10.00      A   
ATOM   4807  O   MET A 508     -11.244  17.911   4.208  1.00 10.00      A   
ATOM   4808  N   ARG A 509      -9.944  16.493   3.057  1.00 10.00      A   
ATOM   4809  HN  ARG A 509      -9.530  16.271   2.193  1.00 10.00      A   
ATOM   4810  CA  ARG A 509      -9.709  15.630   4.209  1.00 10.00      A   
ATOM   4811  CB  ARG A 509      -9.191  14.251   3.787  1.00 10.00      A   
ATOM   4812  CG  ARG A 509      -9.056  13.272   4.947  1.00 10.00      A   
ATOM   4813  CD  ARG A 509      -8.177  12.081   4.596  1.00 10.00      A   
ATOM   4814  NE  ARG A 509      -8.795  11.201   3.601  1.00 10.00      A   
ATOM   4815  HE  ARG A 509      -9.729  11.385   3.361  1.00 10.00      A   
ATOM   4816  CZ  ARG A 509      -8.164  10.178   3.011  1.00 10.00      A   
ATOM   4817  NH1 ARG A 509      -6.901   9.896   3.310  1.00 10.00      A   
ATOM   4818 HH11 ARG A 509      -6.380  10.464   4.011  1.00 10.00      A   
ATOM   4819 HH12 ARG A 509      -6.415   9.089   2.833  1.00 10.00      A   
ATOM   4820  NH2 ARG A 509      -8.794   9.428   2.118  1.00 10.00      A   
ATOM   4821 HH21 ARG A 509      -9.785   9.619   1.866  1.00 10.00      A   
ATOM   4822 HH22 ARG A 509      -8.280   8.635   1.652  1.00 10.00      A   
ATOM   4823  C   ARG A 509      -8.734  16.277   5.184  1.00 10.00      A   
ATOM   4824  O   ARG A 509      -9.026  16.397   6.378  1.00 10.00      A   
ATOM   4825  N   SER A 510      -7.588  16.712   4.670  1.00 10.00      A   
ATOM   4826  HN  SER A 510      -7.423  16.615   3.711  1.00 10.00      A   
ATOM   4827  CA  SER A 510      -6.570  17.332   5.502  1.00 10.00      A   
ATOM   4828  CB  SER A 510      -5.806  16.250   6.267  1.00 10.00      A   
ATOM   4829  OG  SER A 510      -5.690  15.066   5.490  1.00 10.00      A   
ATOM   4830  HG  SER A 510      -4.757  14.897   5.299  1.00 10.00      A   
ATOM   4831  C   SER A 510      -5.598  18.167   4.670  1.00 10.00      A   
ATOM   4832  O   SER A 510      -5.357  17.877   3.494  1.00 10.00      A   
ATOM   4833  N   LEU A 511      -5.061  19.212   5.286  1.00 10.00      A   
ATOM   4834  HN  LEU A 511      -5.326  19.407   6.211  1.00 10.00      A   
ATOM   4835  CA  LEU A 511      -4.105  20.089   4.634  1.00 10.00      A   
ATOM   4836  CB  LEU A 511      -4.686  21.499   4.501  1.00 10.00      A   
ATOM   4837  CG  LEU A 511      -3.730  22.584   4.009  1.00 10.00      A   
ATOM   4838  CD1 LEU A 511      -3.360  22.358   2.551  1.00 10.00      A   
ATOM   4839  CD2 LEU A 511      -4.340  23.960   4.204  1.00 10.00      A   
ATOM   4840  C   LEU A 511      -2.811  20.127   5.442  1.00 10.00      A   
ATOM   4841  O   LEU A 511      -2.813  20.505   6.615  1.00 10.00      A   
ATOM   4842  N   TRP A 512      -1.716  19.725   4.817  1.00 10.00      A   
ATOM   4843  HN  TRP A 512      -1.774  19.446   3.874  1.00 10.00      A   
ATOM   4844  CA  TRP A 512      -0.425  19.706   5.483  1.00 10.00      A   
ATOM   4845  CB  TRP A 512       0.239  18.333   5.301  1.00 10.00      A   
ATOM   4846  CG  TRP A 512       1.678  18.289   5.716  1.00 10.00      A   
ATOM   4847  CD1 TRP A 512       2.767  18.423   4.904  1.00 10.00      A   
ATOM   4848  CD2 TRP A 512       2.186  18.102   7.041  1.00 10.00      A   
ATOM   4849  NE1 TRP A 512       3.922  18.337   5.642  1.00 10.00      A   
ATOM   4850  HE1 TRP A 512       4.837  18.407   5.285  1.00 10.00      A   
ATOM   4851  CE2 TRP A 512       3.591  18.140   6.958  1.00 10.00      A   
ATOM   4852  CE3 TRP A 512       1.589  17.909   8.288  1.00 10.00      A   
ATOM   4853  CZ2 TRP A 512       4.408  17.993   8.077  1.00 10.00      A   
ATOM   4854  CZ3 TRP A 512       2.401  17.763   9.395  1.00 10.00      A   
ATOM   4855  CH2 TRP A 512       3.795  17.807   9.284  1.00 10.00      A   
ATOM   4856  C   TRP A 512       0.469  20.810   4.931  1.00 10.00      A   
ATOM   4857  O   TRP A 512       0.743  20.849   3.731  1.00 10.00      A   
ATOM   4858  N   MET A 513       0.894  21.720   5.798  1.00 10.00      A   
ATOM   4859  HN  MET A 513       0.611  21.657   6.737  1.00 10.00      A   
ATOM   4860  CA  MET A 513       1.765  22.818   5.390  1.00 10.00      A   
ATOM   4861  CB  MET A 513       1.023  24.159   5.449  1.00 10.00      A   
ATOM   4862  CG  MET A 513      -0.188  24.255   4.536  1.00 10.00      A   
ATOM   4863  SD  MET A 513      -1.047  25.836   4.680  1.00 10.00      A   
ATOM   4864  CE  MET A 513       0.085  26.920   3.809  1.00 10.00      A   
ATOM   4865  C   MET A 513       2.998  22.867   6.283  1.00 10.00      A   
ATOM   4866  O   MET A 513       2.890  23.080   7.493  1.00 10.00      A   
ATOM   4867  N   SER A 514       4.163  22.653   5.693  1.00 10.00      A   
ATOM   4868  HN  SER A 514       4.186  22.483   4.725  1.00 10.00      A   
ATOM   4869  CA  SER A 514       5.411  22.674   6.439  1.00 10.00      A   
ATOM   4870  CB  SER A 514       6.037  21.280   6.448  1.00 10.00      A   
ATOM   4871  OG  SER A 514       5.616  20.535   5.319  1.00 10.00      A   
ATOM   4872  HG  SER A 514       4.669  20.652   5.195  1.00 10.00      A   
ATOM   4873  C   SER A 514       6.379  23.691   5.847  1.00 10.00      A   
ATOM   4874  O   SER A 514       6.484  23.815   4.624  1.00 10.00      A   
ATOM   4875  N   SER A 515       7.073  24.422   6.717  1.00 10.00      A   
ATOM   4876  HN  SER A 515       6.941  24.270   7.681  1.00 10.00      A   
ATOM   4877  CA  SER A 515       8.034  25.436   6.286  1.00 10.00      A   
ATOM   4878  CB  SER A 515       9.268  24.774   5.655  1.00 10.00      A   
ATOM   4879  OG  SER A 515       9.781  23.745   6.493  1.00 10.00      A   
ATOM   4880  HG  SER A 515       9.753  24.037   7.415  1.00 10.00      A   
ATOM   4881  C   SER A 515       7.391  26.438   5.321  1.00 10.00      A   
ATOM   4882  O   SER A 515       7.813  26.580   4.173  1.00 10.00      A   
ATOM   4883  N   CYS A 516       6.353  27.115   5.790  1.00 10.00      A   
ATOM   4884  HN  CYS A 516       6.057  26.954   6.710  1.00 10.00      A   
ATOM   4885  CA  CYS A 516       5.649  28.099   4.977  1.00 10.00      A   
ATOM   4886  CB  CYS A 516       4.292  27.545   4.524  1.00 10.00      A   
ATOM   4887  SG  CYS A 516       4.390  26.017   3.555  1.00 10.00      A   
ATOM   4888  HG  CYS A 516       5.358  25.266   4.063  1.00 10.00      A   
ATOM   4889  C   CYS A 516       5.481  29.404   5.752  1.00 10.00      A   
ATOM   4890  O   CYS A 516       5.896  29.500   6.909  1.00 10.00      A   
ATOM   4891  N   SER A 517       4.861  30.394   5.128  1.00 10.00      A   
ATOM   4892  HN  SER A 517       4.516  30.252   4.216  1.00 10.00      A   
ATOM   4893  CA  SER A 517       4.657  31.694   5.757  1.00 10.00      A   
ATOM   4894  CB  SER A 517       4.625  32.781   4.682  1.00 10.00      A   
ATOM   4895  OG  SER A 517       5.298  32.356   3.503  1.00 10.00      A   
ATOM   4896  HG  SER A 517       4.821  32.679   2.731  1.00 10.00      A   
ATOM   4897  C   SER A 517       3.362  31.714   6.570  1.00 10.00      A   
ATOM   4898  O   SER A 517       2.605  32.682   6.531  1.00 10.00      A   
ATOM   4899  N   VAL A 518       3.113  30.641   7.306  1.00 10.00      A   
ATOM   4900  HN  VAL A 518       3.759  29.907   7.313  1.00 10.00      A   
ATOM   4901  CA  VAL A 518       1.918  30.536   8.126  1.00 10.00      A   
ATOM   4902  CB  VAL A 518       1.412  29.082   8.224  1.00 10.00      A   
ATOM   4903  CG1 VAL A 518       0.004  29.039   8.811  1.00 10.00      A   
ATOM   4904  CG2 VAL A 518       1.449  28.404   6.864  1.00 10.00      A   
ATOM   4905  C   VAL A 518       2.208  31.061   9.526  1.00 10.00      A   
ATOM   4906  O   VAL A 518       2.896  30.411  10.313  1.00 10.00      A   
ATOM   4907  N   SER A 519       1.705  32.247   9.817  1.00 10.00      A   
ATOM   4908  HN  SER A 519       1.179  32.721   9.140  1.00 10.00      A   
ATOM   4909  CA  SER A 519       1.912  32.874  11.112  1.00 10.00      A   
ATOM   4910  CB  SER A 519       1.594  34.365  11.008  1.00 10.00      A   
ATOM   4911  OG  SER A 519       0.365  34.576  10.329  1.00 10.00      A   
ATOM   4912  HG  SER A 519       0.399  35.420   9.864  1.00 10.00      A   
ATOM   4913  C   SER A 519       1.048  32.220  12.189  1.00 10.00      A   
ATOM   4914  O   SER A 519       0.011  31.615  11.890  1.00 10.00      A   
ATOM   4915  N   PHE A 520       1.479  32.335  13.442  1.00 10.00      A   
ATOM   4916  HN  PHE A 520       2.321  32.815  13.618  1.00 10.00      A   
ATOM   4917  CA  PHE A 520       0.735  31.766  14.556  1.00 10.00      A   
ATOM   4918  CB  PHE A 520       1.529  31.900  15.857  1.00 10.00      A   
ATOM   4919  CG  PHE A 520       0.929  31.148  17.014  1.00 10.00      A   
ATOM   4920  CD1 PHE A 520       0.627  29.798  16.902  1.00 10.00      A   
ATOM   4921  CD2 PHE A 520       0.669  31.791  18.214  1.00 10.00      A   
ATOM   4922  CE1 PHE A 520       0.078  29.106  17.963  1.00 10.00      A   
ATOM   4923  CE2 PHE A 520       0.119  31.103  19.279  1.00 10.00      A   
ATOM   4924  CZ  PHE A 520      -0.176  29.761  19.153  1.00 10.00      A   
ATOM   4925  C   PHE A 520      -0.620  32.454  14.684  1.00 10.00      A   
ATOM   4926  O   PHE A 520      -1.627  31.817  15.004  1.00 10.00      A   
ATOM   4927  N   GLY A 521      -0.641  33.755  14.408  1.00 10.00      A   
ATOM   4928  HN  GLY A 521       0.194  34.204  14.143  1.00 10.00      A   
ATOM   4929  CA  GLY A 521      -1.873  34.514  14.485  1.00 10.00      A   
ATOM   4930  C   GLY A 521      -2.886  34.022  13.478  1.00 10.00      A   
ATOM   4931  O   GLY A 521      -4.089  34.022  13.742  1.00 10.00      A   
ATOM   4932  N   ALA A 522      -2.391  33.592  12.324  1.00 10.00      A   
ATOM   4933  HN  ALA A 522      -1.421  33.626  12.175  1.00 10.00      A   
ATOM   4934  CA  ALA A 522      -3.245  33.077  11.268  1.00 10.00      A   
ATOM   4935  CB  ALA A 522      -2.428  32.859  10.011  1.00 10.00      A   
ATOM   4936  C   ALA A 522      -3.879  31.762  11.700  1.00 10.00      A   
ATOM   4937  O   ALA A 522      -5.070  31.535  11.483  1.00 10.00      A   
ATOM   4938  N   CYS A 523      -3.067  30.908  12.314  1.00 10.00      A   
ATOM   4939  HN  CYS A 523      -2.126  31.158  12.444  1.00 10.00      A   
ATOM   4940  CA  CYS A 523      -3.527  29.611  12.792  1.00 10.00      A   
ATOM   4941  CB  CYS A 523      -2.358  28.828  13.396  1.00 10.00      A   
ATOM   4942  SG  CYS A 523      -0.914  28.688  12.316  1.00 10.00      A   
ATOM   4943  HG  CYS A 523      -0.481  29.915  12.047  1.00 10.00      A   
ATOM   4944  C   CYS A 523      -4.643  29.789  13.817  1.00 10.00      A   
ATOM   4945  O   CYS A 523      -5.659  29.091  13.781  1.00 10.00      A   
ATOM   4946  N   LYS A 524      -4.453  30.746  14.717  1.00 10.00      A   
ATOM   4947  HN  LYS A 524      -3.622  31.270  14.686  1.00 10.00      A   
ATOM   4948  CA  LYS A 524      -5.439  31.033  15.745  1.00 10.00      A   
ATOM   4949  CB  LYS A 524      -4.886  32.033  16.763  1.00 10.00      A   
ATOM   4950  CG  LYS A 524      -3.652  31.556  17.512  1.00 10.00      A   
ATOM   4951  CD  LYS A 524      -3.464  32.319  18.813  1.00 10.00      A   
ATOM   4952  CE  LYS A 524      -3.161  33.785  18.557  1.00 10.00      A   
ATOM   4953  NZ  LYS A 524      -3.001  34.551  19.821  1.00 10.00      A   
ATOM   4954  HZ1 LYS A 524      -3.895  34.566  20.348  1.00 10.00      A   
ATOM   4955  HZ2 LYS A 524      -2.719  35.535  19.615  1.00 10.00      A   
ATOM   4956  HZ3 LYS A 524      -2.269  34.113  20.414  1.00 10.00      A   
ATOM   4957  C   LYS A 524      -6.716  31.586  15.121  1.00 10.00      A   
ATOM   4958  O   LYS A 524      -7.817  31.171  15.470  1.00 10.00      A   
ATOM   4959  N   LEU A 525      -6.553  32.513  14.182  1.00 10.00      A   
ATOM   4960  HN  LEU A 525      -5.640  32.786  13.932  1.00 10.00      A   
ATOM   4961  CA  LEU A 525      -7.686  33.141  13.512  1.00 10.00      A   
ATOM   4962  CB  LEU A 525      -7.205  34.255  12.578  1.00 10.00      A   
ATOM   4963  CG  LEU A 525      -8.264  35.249  12.096  1.00 10.00      A   
ATOM   4964  CD1 LEU A 525      -9.052  35.808  13.270  1.00 10.00      A   
ATOM   4965  CD2 LEU A 525      -7.614  36.372  11.304  1.00 10.00      A   
ATOM   4966  C   LEU A 525      -8.530  32.125  12.745  1.00 10.00      A   
ATOM   4967  O   LEU A 525      -9.760  32.140  12.824  1.00 10.00      A   
ATOM   4968  N   LEU A 526      -7.868  31.236  12.012  1.00 10.00      A   
ATOM   4969  HN  LEU A 526      -6.884  31.270  11.989  1.00 10.00      A   
ATOM   4970  CA  LEU A 526      -8.565  30.217  11.235  1.00 10.00      A   
ATOM   4971  CB  LEU A 526      -7.589  29.437  10.354  1.00 10.00      A   
ATOM   4972  CG  LEU A 526      -8.218  28.627   9.219  1.00 10.00      A   
ATOM   4973  CD1 LEU A 526      -7.594  29.004   7.886  1.00 10.00      A   
ATOM   4974  CD2 LEU A 526      -8.077  27.136   9.474  1.00 10.00      A   
ATOM   4975  C   LEU A 526      -9.344  29.270  12.144  1.00 10.00      A   
ATOM   4976  O   LEU A 526     -10.442  28.832  11.803  1.00 10.00      A   
ATOM   4977  N   GLY A 527      -8.773  28.981  13.308  1.00 10.00      A   
ATOM   4978  HN  GLY A 527      -7.900  29.372  13.521  1.00 10.00      A   
ATOM   4979  CA  GLY A 527      -9.420  28.097  14.262  1.00 10.00      A   
ATOM   4980  C   GLY A 527     -10.672  28.709  14.865  1.00 10.00      A   
ATOM   4981  O   GLY A 527     -11.605  27.993  15.232  1.00 10.00      A   
ATOM   4982  N   GLN A 528     -10.691  30.034  14.987  1.00 10.00      A   
ATOM   4983  HN  GLN A 528      -9.906  30.552  14.710  1.00 10.00      A   
ATOM   4984  CA  GLN A 528     -11.850  30.729  15.538  1.00 10.00      A   
ATOM   4985  CB  GLN A 528     -11.469  32.120  16.066  1.00 10.00      A   
ATOM   4986  CG  GLN A 528     -10.298  32.134  17.040  1.00 10.00      A   
ATOM   4987  CD  GLN A 528     -10.449  31.144  18.180  1.00 10.00      A   
ATOM   4988  OE1 GLN A 528     -11.558  30.834  18.616  1.00 10.00      A   
ATOM   4989  NE2 GLN A 528      -9.329  30.642  18.674  1.00 10.00      A   
ATOM   4990 HE21 GLN A 528      -8.479  30.935  18.282  1.00 10.00      A   
ATOM   4991 HE22 GLN A 528      -9.394  29.998  19.411  1.00 10.00      A   
ATOM   4992  C   GLN A 528     -12.942  30.848  14.480  1.00 10.00      A   
ATOM   4993  O   GLN A 528     -14.133  30.824  14.791  1.00 10.00      A   
ATOM   4994  N   LYS A 529     -12.525  30.966  13.228  1.00 10.00      A   
ATOM   4995  HN  LYS A 529     -11.562  30.989  13.048  1.00 10.00      A   
ATOM   4996  CA  LYS A 529     -13.454  31.079  12.117  1.00 10.00      A   
ATOM   4997  CB  LYS A 529     -12.749  31.658  10.887  1.00 10.00      A   
ATOM   4998  CG  LYS A 529     -13.664  31.891   9.696  1.00 10.00      A   
ATOM   4999  CD  LYS A 529     -12.870  32.274   8.459  1.00 10.00      A   
ATOM   5000  CE  LYS A 529     -13.768  32.403   7.236  1.00 10.00      A   
ATOM   5001  NZ  LYS A 529     -14.675  33.580   7.325  1.00 10.00      A   
ATOM   5002  HZ1 LYS A 529     -15.434  33.404   8.013  1.00 10.00      A   
ATOM   5003  HZ2 LYS A 529     -15.102  33.770   6.397  1.00 10.00      A   
ATOM   5004  HZ3 LYS A 529     -14.139  34.421   7.624  1.00 10.00      A   
ATOM   5005  C   LYS A 529     -14.065  29.718  11.784  1.00 10.00      A   
ATOM   5006  O   LYS A 529     -15.281  29.592  11.637  1.00 10.00      A   
ATOM   5007  N   MET A 530     -13.214  28.701  11.684  1.00 10.00      A   
ATOM   5008  HN  MET A 530     -12.258  28.859  11.847  1.00 10.00      A   
ATOM   5009  CA  MET A 530     -13.659  27.348  11.358  1.00 10.00      A   
ATOM   5010  CB  MET A 530     -12.787  26.740  10.249  1.00 10.00      A   
ATOM   5011  CG  MET A 530     -12.415  27.701   9.127  1.00 10.00      A   
ATOM   5012  SD  MET A 530     -13.846  28.454   8.322  1.00 10.00      A   
ATOM   5013  CE  MET A 530     -14.603  27.024   7.554  1.00 10.00      A   
ATOM   5014  C   MET A 530     -13.613  26.449  12.594  1.00 10.00      A   
ATOM   5015  O   MET A 530     -12.555  25.933  12.954  1.00 10.00      A   
ATOM   5016  N   PRO A 531     -14.766  26.248  13.259  1.00 10.00      A   
ATOM   5017  CA  PRO A 531     -14.853  25.418  14.459  1.00 10.00      A   
ATOM   5018  CB  PRO A 531     -16.095  25.974  15.155  1.00 10.00      A   
ATOM   5019  CG  PRO A 531     -16.975  26.450  14.048  1.00 10.00      A   
ATOM   5020  CD  PRO A 531     -16.074  26.825  12.896  1.00 10.00      A   
ATOM   5021  C   PRO A 531     -15.051  23.937  14.143  1.00 10.00      A   
ATOM   5022  O   PRO A 531     -15.035  23.097  15.039  1.00 10.00      A   
ATOM   5023  N   LYS A 532     -15.236  23.614  12.870  1.00 10.00      A   
ATOM   5024  HN  LYS A 532     -15.218  24.320  12.186  1.00 10.00      A   
ATOM   5025  CA  LYS A 532     -15.447  22.231  12.463  1.00 10.00      A   
ATOM   5026  CB  LYS A 532     -16.499  22.137  11.353  1.00 10.00      A   
ATOM   5027  CG  LYS A 532     -17.820  22.818  11.674  1.00 10.00      A   
ATOM   5028  CD  LYS A 532     -18.866  22.531  10.608  1.00 10.00      A   
ATOM   5029  CE  LYS A 532     -20.168  23.259  10.901  1.00 10.00      A   
ATOM   5030  NZ  LYS A 532     -20.083  24.704  10.568  1.00 10.00      A   
ATOM   5031  HZ1 LYS A 532     -19.999  24.828   9.537  1.00 10.00      A   
ATOM   5032  HZ2 LYS A 532     -19.249  25.132  11.022  1.00 10.00      A   
ATOM   5033  HZ3 LYS A 532     -20.937  25.199  10.898  1.00 10.00      A   
ATOM   5034  C   LYS A 532     -14.142  21.593  12.003  1.00 10.00      A   
ATOM   5035  O   LYS A 532     -14.102  20.412  11.651  1.00 10.00      A   
ATOM   5036  N   LEU A 533     -13.080  22.380  11.996  1.00 10.00      A   
ATOM   5037  HN  LEU A 533     -13.171  23.312  12.280  1.00 10.00      A   
ATOM   5038  CA  LEU A 533     -11.779  21.888  11.587  1.00 10.00      A   
ATOM   5039  CB  LEU A 533     -11.266  22.641  10.358  1.00 10.00      A   
ATOM   5040  CG  LEU A 533     -11.776  22.148   9.004  1.00 10.00      A   
ATOM   5041  CD1 LEU A 533     -13.085  22.827   8.637  1.00 10.00      A   
ATOM   5042  CD2 LEU A 533     -10.729  22.379   7.928  1.00 10.00      A   
ATOM   5043  C   LEU A 533     -10.784  22.000  12.726  1.00 10.00      A   
ATOM   5044  O   LEU A 533     -10.826  22.950  13.507  1.00 10.00      A   
ATOM   5045  N   ASN A 534      -9.904  21.019  12.821  1.00 10.00      A   
ATOM   5046  HN  ASN A 534      -9.926  20.290  12.164  1.00 10.00      A   
ATOM   5047  CA  ASN A 534      -8.895  21.003  13.863  1.00 10.00      A   
ATOM   5048  CB  ASN A 534      -8.668  19.588  14.384  1.00 10.00      A   
ATOM   5049  CG  ASN A 534      -9.554  19.233  15.561  1.00 10.00      A   
ATOM   5050  OD1 ASN A 534     -10.030  20.104  16.290  1.00 10.00      A   
ATOM   5051  ND2 ASN A 534      -9.760  17.945  15.766  1.00 10.00      A   
ATOM   5052 HD21 ASN A 534      -9.335  17.305  15.158  1.00 10.00      A   
ATOM   5053 HD22 ASN A 534     -10.339  17.675  16.519  1.00 10.00      A   
ATOM   5054  C   ASN A 534      -7.592  21.565  13.339  1.00 10.00      A   
ATOM   5055  O   ASN A 534      -6.939  20.956  12.489  1.00 10.00      A   
ATOM   5056  N   VAL A 535      -7.236  22.738  13.825  1.00 10.00      A   
ATOM   5057  HN  VAL A 535      -7.824  23.184  14.475  1.00 10.00      A   
ATOM   5058  CA  VAL A 535      -5.999  23.388  13.426  1.00 10.00      A   
ATOM   5059  CB  VAL A 535      -6.152  24.924  13.392  1.00 10.00      A   
ATOM   5060  CG1 VAL A 535      -4.935  25.580  12.755  1.00 10.00      A   
ATOM   5061  CG2 VAL A 535      -7.425  25.326  12.661  1.00 10.00      A   
ATOM   5062  C   VAL A 535      -4.901  23.011  14.412  1.00 10.00      A   
ATOM   5063  O   VAL A 535      -4.724  23.664  15.441  1.00 10.00      A   
ATOM   5064  N   GLU A 536      -4.187  21.942  14.105  1.00 10.00      A   
ATOM   5065  HN  GLU A 536      -4.370  21.465  13.261  1.00 10.00      A   
ATOM   5066  CA  GLU A 536      -3.121  21.467  14.968  1.00 10.00      A   
ATOM   5067  CB  GLU A 536      -3.065  19.938  14.967  1.00 10.00      A   
ATOM   5068  CG  GLU A 536      -4.275  19.273  15.607  1.00 10.00      A   
ATOM   5069  CD  GLU A 536      -4.113  17.772  15.753  1.00 10.00      A   
ATOM   5070  OE1 GLU A 536      -3.023  17.250  15.442  1.00 10.00      A   
ATOM   5071  OE2 GLU A 536      -5.077  17.101  16.181  1.00 10.00      A   
ATOM   5072  C   GLU A 536      -1.780  22.057  14.553  1.00 10.00      A   
ATOM   5073  O   GLU A 536      -1.291  21.809  13.447  1.00 10.00      A   
ATOM   5074  N   VAL A 537      -1.206  22.857  15.438  1.00 10.00      A   
ATOM   5075  HN  VAL A 537      -1.664  23.027  16.293  1.00 10.00      A   
ATOM   5076  CA  VAL A 537       0.078  23.492  15.193  1.00 10.00      A   
ATOM   5077  CB  VAL A 537       0.170  24.851  15.921  1.00 10.00      A   
ATOM   5078  CG1 VAL A 537       1.507  25.526  15.654  1.00 10.00      A   
ATOM   5079  CG2 VAL A 537      -0.979  25.758  15.507  1.00 10.00      A   
ATOM   5080  C   VAL A 537       1.202  22.594  15.690  1.00 10.00      A   
ATOM   5081  O   VAL A 537       1.259  22.265  16.873  1.00 10.00      A   
ATOM   5082  N   ILE A 538       2.075  22.190  14.777  1.00 10.00      A   
ATOM   5083  HN  ILE A 538       1.966  22.487  13.846  1.00 10.00      A   
ATOM   5084  CA  ILE A 538       3.206  21.335  15.115  1.00 10.00      A   
ATOM   5085  CB  ILE A 538       3.392  20.187  14.097  1.00 10.00      A   
ATOM   5086  CG1 ILE A 538       2.060  19.486  13.818  1.00 10.00      A   
ATOM   5087  CG2 ILE A 538       4.419  19.183  14.602  1.00 10.00      A   
ATOM   5088  CD1 ILE A 538       1.553  19.683  12.405  1.00 10.00      A   
ATOM   5089  C   ILE A 538       4.476  22.175  15.158  1.00 10.00      A   
ATOM   5090  O   ILE A 538       5.063  22.492  14.118  1.00 10.00      A   
ATOM   5091  N   ASP A 539       4.891  22.541  16.355  1.00 10.00      A   
ATOM   5092  HN  ASP A 539       4.391  22.242  17.150  1.00 10.00      A   
ATOM   5093  CA  ASP A 539       6.078  23.361  16.534  1.00 10.00      A   
ATOM   5094  CB  ASP A 539       5.670  24.811  16.803  1.00 10.00      A   
ATOM   5095  CG  ASP A 539       6.806  25.794  16.622  1.00 10.00      A   
ATOM   5096  OD1 ASP A 539       6.927  26.373  15.518  1.00 10.00      A   
ATOM   5097  OD2 ASP A 539       7.572  26.007  17.584  1.00 10.00      A   
ATOM   5098  C   ASP A 539       6.934  22.820  17.674  1.00 10.00      A   
ATOM   5099  O   ASP A 539       6.451  22.603  18.784  1.00 10.00      A   
ATOM   5100  N   GLU A 540       8.204  22.584  17.390  1.00 10.00      A   
ATOM   5101  HN  GLU A 540       8.534  22.761  16.472  1.00 10.00      A   
ATOM   5102  CA  GLU A 540       9.123  22.052  18.385  1.00 10.00      A   
ATOM   5103  CB  GLU A 540      10.021  20.991  17.766  1.00 10.00      A   
ATOM   5104  CG  GLU A 540       9.274  19.812  17.178  1.00 10.00      A   
ATOM   5105  CD  GLU A 540      10.215  18.793  16.578  1.00 10.00      A   
ATOM   5106  OE1 GLU A 540      10.623  18.972  15.411  1.00 10.00      A   
ATOM   5107  OE2 GLU A 540      10.563  17.817  17.274  1.00 10.00      A   
ATOM   5108  C   GLU A 540       9.977  23.143  19.019  1.00 10.00      A   
ATOM   5109  O   GLU A 540      10.975  22.858  19.687  1.00 10.00      A   
ATOM   5110  N   ARG A 541       9.596  24.391  18.816  1.00 10.00      A   
ATOM   5111  HN  ARG A 541       8.793  24.572  18.275  1.00 10.00      A   
ATOM   5112  CA  ARG A 541      10.338  25.508  19.385  1.00 10.00      A   
ATOM   5113  CB  ARG A 541      10.498  26.641  18.365  1.00 10.00      A   
ATOM   5114  CG  ARG A 541      11.078  26.198  17.034  1.00 10.00      A   
ATOM   5115  CD  ARG A 541      10.159  26.564  15.880  1.00 10.00      A   
ATOM   5116  NE  ARG A 541      10.570  27.793  15.201  1.00 10.00      A   
ATOM   5117  HE  ARG A 541      11.522  28.039  15.249  1.00 10.00      A   
ATOM   5118  CZ  ARG A 541       9.737  28.586  14.523  1.00 10.00      A   
ATOM   5119  NH1 ARG A 541       8.440  28.294  14.434  1.00 10.00      A   
ATOM   5120 HH11 ARG A 541       8.054  27.432  14.908  1.00 10.00      A   
ATOM   5121 HH12 ARG A 541       7.798  28.915  13.893  1.00 10.00      A   
ATOM   5122  NH2 ARG A 541      10.204  29.675  13.929  1.00 10.00      A   
ATOM   5123 HH21 ARG A 541       9.566  30.300  13.393  1.00 10.00      A   
ATOM   5124 HH22 ARG A 541      11.221  29.911  13.995  1.00 10.00      A   
ATOM   5125  C   ARG A 541       9.631  26.011  20.633  1.00 10.00      A   
ATOM   5126  O   ARG A 541       9.841  27.144  21.072  1.00 10.00      A   
ATOM   5127  N   GLY A 542       8.794  25.155  21.203  1.00 10.00      A   
ATOM   5128  HN  GLY A 542       8.663  24.272  20.796  1.00 10.00      A   
ATOM   5129  CA  GLY A 542       8.059  25.514  22.394  1.00 10.00      A   
ATOM   5130  C   GLY A 542       6.799  26.269  22.054  1.00 10.00      A   
ATOM   5131  O   GLY A 542       6.556  26.567  20.884  1.00 10.00      A   
ATOM   5132  N   ALA A 543       5.998  26.572  23.068  1.00 10.00      A   
ATOM   5133  HN  ALA A 543       6.253  26.294  23.974  1.00 10.00      A   
ATOM   5134  CA  ALA A 543       4.747  27.295  22.875  1.00 10.00      A   
ATOM   5135  CB  ALA A 543       4.111  27.614  24.217  1.00 10.00      A   
ATOM   5136  C   ALA A 543       4.966  28.571  22.066  1.00 10.00      A   
ATOM   5137  O   ALA A 543       5.642  29.498  22.520  1.00 10.00      A   
ATOM   5138  N   PRO A 544       4.380  28.642  20.858  1.00 10.00      A   
ATOM   5139  CA  PRO A 544       4.517  29.802  19.970  1.00 10.00      A   
ATOM   5140  CB  PRO A 544       3.797  29.374  18.687  1.00 10.00      A   
ATOM   5141  CG  PRO A 544       3.653  27.892  18.791  1.00 10.00      A   
ATOM   5142  CD  PRO A 544       3.544  27.592  20.256  1.00 10.00      A   
ATOM   5143  C   PRO A 544       3.873  31.048  20.556  1.00 10.00      A   
ATOM   5144  O   PRO A 544       4.004  32.139  20.013  1.00 10.00      A   
ATOM   5145  N   ASP A 545       3.188  30.871  21.678  1.00 10.00      A   
ATOM   5146  HN  ASP A 545       3.122  29.969  22.051  1.00 10.00      A   
ATOM   5147  CA  ASP A 545       2.528  31.971  22.371  1.00 10.00      A   
ATOM   5148  CB  ASP A 545       1.669  31.426  23.514  1.00 10.00      A   
ATOM   5149  CG  ASP A 545       0.611  32.406  23.977  1.00 10.00      A   
ATOM   5150  OD1 ASP A 545       0.819  33.073  25.008  1.00 10.00      A   
ATOM   5151  OD2 ASP A 545      -0.441  32.502  23.312  1.00 10.00      A   
ATOM   5152  C   ASP A 545       3.566  32.940  22.928  1.00 10.00      A   
ATOM   5153  O   ASP A 545       3.276  34.108  23.170  1.00 10.00      A   
ATOM   5154  N   SER A 546       4.782  32.438  23.109  1.00 10.00      A   
ATOM   5155  HN  SER A 546       4.948  31.498  22.886  1.00 10.00      A   
ATOM   5156  CA  SER A 546       5.881  33.241  23.629  1.00 10.00      A   
ATOM   5157  CB  SER A 546       6.937  32.330  24.269  1.00 10.00      A   
ATOM   5158  OG  SER A 546       7.379  31.332  23.360  1.00 10.00      A   
ATOM   5159  HG  SER A 546       6.722  30.629  23.303  1.00 10.00      A   
ATOM   5160  C   SER A 546       6.515  34.067  22.511  1.00 10.00      A   
ATOM   5161  O   SER A 546       7.421  34.873  22.746  1.00 10.00      A   
ATOM   5162  N   ARG A 547       6.038  33.852  21.292  1.00 10.00      A   
ATOM   5163  HN  ARG A 547       5.308  33.207  21.171  1.00 10.00      A   
ATOM   5164  CA  ARG A 547       6.545  34.559  20.132  1.00 10.00      A   
ATOM   5165  CB  ARG A 547       7.141  33.568  19.123  1.00 10.00      A   
ATOM   5166  CG  ARG A 547       8.241  32.684  19.688  1.00 10.00      A   
ATOM   5167  CD  ARG A 547       9.010  31.970  18.586  1.00 10.00      A
[truncated: 221,457 more chars]
