# Supplementary material for: Flexibility of intrinsically disordered degrons in AUX/IAA proteins reinforces auxin co-receptor assemblies
Source: Nat Commun. 2020 May 8;11:2277. doi: 10.1038/s41467-020-16147-2 (PMC7210949; doi:10.1038/s41467-020-16147-2)
Supplement: Supplementary file 11 — Supplementary Data 8 [file 41467_2020_16147_MOESM11_ESM.gz › disvis_haddock_files/IAA07/cluster5_4.pdb]

REMARK FILENAME="complex_15w.pdb0"
REMARK ===============================================================
REMARK HADDOCK run for complex
REMARK initial structure: complex_15.pdb
REMARK final NOE weights: unambig 50 amb: 50
REMARK ===============================================================
REMARK            total,bonds,angles,improper,dihe,vdw,elec,air,cdih,coup,rdcs,vean,dani,xpcs,rg
REMARK energies: 37.0778, 0, 0, 0, 0, -66.0691, -209.836, 312.983, 0, 0, 0, 0, 0, 0, 0
REMARK ===============================================================
REMARK            bonds,angles,impropers,dihe,air,cdih,coup,rdcs,vean,dani,xpcs
REMARK rms-dev.: 0,0,0,0,1.00202,0,0, 0, 0, 0, 0
REMARK ===============================================================
REMARK               air,cdih,coup,rdcs,vean,dani,xpcs
REMARK               >0.3,>5,>1,>0,>5,>0.2,>0.2
REMARK violations.: 10, 0, 0, 0, 0, 0, 0
REMARK ===============================================================
REMARK                        CVpartition#,violations,rms
REMARK AIRs cross-validation: 2, 28, 1.82816
REMARK ===============================================================
REMARK NCS energy: 0
REMARK ===============================================================
REMARK Symmetry energy: 0
REMARK ===============================================================
REMARK Desolvation energy: 30.0522
REMARK Internal energy free molecules: -17538.8
REMARK Internal energy complex: -33420
REMARK Binding energy: -16127.1
REMARK ===============================================================
REMARK buried surface area: 2519.3
REMARK ===============================================================
REMARK water - chain1: 0 0 0
REMARK water - chain2: 0 0 0
REMARK water - chain3: 0 0 0
REMARK water - chain4: 0 0 0
REMARK water - chain5: 0 0 0
REMARK water - chain6: 0 0 0
REMARK ===============================================================
REMARK water - water: 0 0 0
REMARK ===============================================================
REMARK DATE:10-Dec-2019  16:07:49       created by user: enm009
REMARK VERSION:1.3U
ATOM      1  N   PHE A   9     -41.969  -2.206   1.827  1.00 10.00      A   
ATOM      2  HN  PHE A   9     -41.724  -1.387   2.315  1.00 10.00      A   
ATOM      3  CA  PHE A   9     -41.020  -3.314   1.775  1.00 10.00      A   
ATOM      4  CB  PHE A   9     -39.820  -2.962   0.887  1.00 10.00      A   
ATOM      5  CG  PHE A   9     -40.184  -2.284  -0.401  1.00 10.00      A   
ATOM      6  CD1 PHE A   9     -39.832  -0.962  -0.622  1.00 10.00      A   
ATOM      7  CD2 PHE A   9     -40.880  -2.962  -1.389  1.00 10.00      A   
ATOM      8  CE1 PHE A   9     -40.167  -0.327  -1.802  1.00 10.00      A   
ATOM      9  CE2 PHE A   9     -41.217  -2.333  -2.573  1.00 10.00      A   
ATOM     10  CZ  PHE A   9     -40.859  -1.014  -2.778  1.00 10.00      A   
ATOM     11  C   PHE A   9     -40.539  -3.684   3.177  1.00 10.00      A   
ATOM     12  O   PHE A   9     -40.021  -2.837   3.904  1.00 10.00      A   
ATOM     13  N   PRO A  10     -40.733  -4.951   3.577  1.00 10.00      A   
ATOM     14  CA  PRO A  10     -40.307  -5.442   4.894  1.00 10.00      A   
ATOM     15  CB  PRO A  10     -40.647  -6.937   4.844  1.00 10.00      A   
ATOM     16  CG  PRO A  10     -41.713  -7.050   3.809  1.00 10.00      A   
ATOM     17  CD  PRO A  10     -41.408  -5.994   2.787  1.00 10.00      A   
ATOM     18  C   PRO A  10     -38.806  -5.241   5.134  1.00 10.00      A   
ATOM     19  O   PRO A  10     -38.011  -5.197   4.189  1.00 10.00      A   
ATOM     20  N   GLU A  11     -38.425  -5.133   6.401  1.00 10.00      A   
ATOM     21  HN  GLU A  11     -39.102  -5.202   7.107  1.00 10.00      A   
ATOM     22  CA  GLU A  11     -37.029  -4.919   6.774  1.00 10.00      A   
ATOM     23  CB  GLU A  11     -36.879  -4.847   8.300  1.00 10.00      A   
ATOM     24  CG  GLU A  11     -37.990  -4.091   9.014  1.00 10.00      A   
ATOM     25  CD  GLU A  11     -38.060  -2.623   8.641  1.00 10.00      A   
ATOM     26  OE1 GLU A  11     -37.222  -1.843   9.132  1.00 10.00      A   
ATOM     27  OE2 GLU A  11     -38.970  -2.244   7.870  1.00 10.00      A   
ATOM     28  C   GLU A  11     -36.126  -6.020   6.222  1.00 10.00      A   
ATOM     29  O   GLU A  11     -35.049  -5.743   5.688  1.00 10.00      A   
ATOM     30  N   GLU A  12     -36.583  -7.268   6.326  1.00 10.00      A   
ATOM     31  HN  GLU A  12     -37.466  -7.421   6.732  1.00 10.00      A   
ATOM     32  CA  GLU A  12     -35.808  -8.414   5.850  1.00 10.00      A   
ATOM     33  CB  GLU A  12     -36.455  -9.743   6.255  1.00 10.00      A   
ATOM     34  CG  GLU A  12     -37.750 -10.062   5.525  1.00 10.00      A   
ATOM     35  CD  GLU A  12     -38.184 -11.503   5.700  1.00 10.00      A   
ATOM     36  OE1 GLU A  12     -37.307 -12.379   5.879  1.00 10.00      A   
ATOM     37  OE2 GLU A  12     -39.406 -11.764   5.655  1.00 10.00      A   
ATOM     38  C   GLU A  12     -35.584  -8.364   4.339  1.00 10.00      A   
ATOM     39  O   GLU A  12     -34.617  -8.927   3.823  1.00 10.00      A   
ATOM     40  N   VAL A  13     -36.485  -7.696   3.632  1.00 10.00      A   
ATOM     41  HN  VAL A  13     -37.235  -7.266   4.097  1.00 10.00      A   
ATOM     42  CA  VAL A  13     -36.381  -7.569   2.185  1.00 10.00      A   
ATOM     43  CB  VAL A  13     -37.727  -7.142   1.560  1.00 10.00      A   
ATOM     44  CG1 VAL A  13     -37.559  -6.799   0.088  1.00 10.00      A   
ATOM     45  CG2 VAL A  13     -38.762  -8.242   1.734  1.00 10.00      A   
ATOM     46  C   VAL A  13     -35.307  -6.546   1.840  1.00 10.00      A   
ATOM     47  O   VAL A  13     -34.404  -6.816   1.048  1.00 10.00      A   
ATOM     48  N   LEU A  14     -35.398  -5.379   2.470  1.00 10.00      A   
ATOM     49  HN  LEU A  14     -36.134  -5.237   3.104  1.00 10.00      A   
ATOM     50  CA  LEU A  14     -34.443  -4.303   2.242  1.00 10.00      A   
ATOM     51  CB  LEU A  14     -34.873  -3.035   2.981  1.00 10.00      A   
ATOM     52  CG  LEU A  14     -36.086  -2.305   2.397  1.00 10.00      A   
ATOM     53  CD1 LEU A  14     -36.535  -1.186   3.318  1.00 10.00      A   
ATOM     54  CD2 LEU A  14     -35.766  -1.761   1.014  1.00 10.00      A   
ATOM     55  C   LEU A  14     -33.030  -4.717   2.642  1.00 10.00      A   
ATOM     56  O   LEU A  14     -32.057  -4.329   1.995  1.00 10.00      A   
ATOM     57  N   GLU A  15     -32.920  -5.509   3.713  1.00 10.00      A   
ATOM     58  HN  GLU A  15     -33.728  -5.753   4.212  1.00 10.00      A   
ATOM     59  CA  GLU A  15     -31.623  -5.992   4.177  1.00 10.00      A   
ATOM     60  CB  GLU A  15     -31.743  -6.769   5.491  1.00 10.00      A   
ATOM     61  CG  GLU A  15     -31.208  -6.011   6.700  1.00 10.00      A   
ATOM     62  CD  GLU A  15     -30.509  -6.899   7.714  1.00 10.00      A   
ATOM     63  OE1 GLU A  15     -31.021  -7.034   8.845  1.00 10.00      A   
ATOM     64  OE2 GLU A  15     -29.438  -7.455   7.391  1.00 10.00      A   
ATOM     65  C   GLU A  15     -30.954  -6.851   3.110  1.00 10.00      A   
ATOM     66  O   GLU A  15     -29.732  -6.850   2.980  1.00 10.00      A   
ATOM     67  N   HIS A  16     -31.759  -7.575   2.341  1.00 10.00      A   
ATOM     68  HN  HIS A  16     -32.729  -7.537   2.490  1.00 10.00      A   
ATOM     69  CA  HIS A  16     -31.231  -8.417   1.280  1.00 10.00      A   
ATOM     70  CB  HIS A  16     -32.280  -9.436   0.817  1.00 10.00      A   
ATOM     71  CG  HIS A  16     -31.711 -10.598   0.058  1.00 10.00      A   
ATOM     72  ND1 HIS A  16     -31.436 -11.797   0.674  1.00 10.00      A   
ATOM     73  CD2 HIS A  16     -31.381 -10.692  -1.254  1.00 10.00      A   
ATOM     74  CE1 HIS A  16     -30.950 -12.586  -0.268  1.00 10.00      A   
ATOM     75  NE2 HIS A  16     -30.898 -11.962  -1.445  1.00 10.00      A   
ATOM     76  HE2 HIS A  16     -30.568 -12.342  -2.298  1.00 10.00      A   
ATOM     77  C   HIS A  16     -30.763  -7.540   0.119  1.00 10.00      A   
ATOM     78  O   HIS A  16     -29.745  -7.810  -0.512  1.00 10.00      A   
ATOM     79  N   VAL A  17     -31.505  -6.472  -0.139  1.00 10.00      A   
ATOM     80  HN  VAL A  17     -32.309  -6.309   0.398  1.00 10.00      A   
ATOM     81  CA  VAL A  17     -31.166  -5.541  -1.205  1.00 10.00      A   
ATOM     82  CB  VAL A  17     -32.279  -4.485  -1.401  1.00 10.00      A   
ATOM     83  CG1 VAL A  17     -31.892  -3.474  -2.471  1.00 10.00      A   
ATOM     84  CG2 VAL A  17     -33.596  -5.156  -1.757  1.00 10.00      A   
ATOM     85  C   VAL A  17     -29.851  -4.831  -0.885  1.00 10.00      A   
ATOM     86  O   VAL A  17     -28.983  -4.680  -1.747  1.00 10.00      A   
ATOM     87  N   PHE A  18     -29.698  -4.432   0.372  1.00 10.00      A   
ATOM     88  HN  PHE A  18     -30.420  -4.608   1.018  1.00 10.00      A   
ATOM     89  CA  PHE A  18     -28.499  -3.726   0.819  1.00 10.00      A   
ATOM     90  CB  PHE A  18     -28.690  -3.135   2.223  1.00 10.00      A   
ATOM     91  CG  PHE A  18     -29.782  -2.106   2.329  1.00 10.00      A   
ATOM     92  CD1 PHE A  18     -30.450  -1.912   3.527  1.00 10.00      A   
ATOM     93  CD2 PHE A  18     -30.143  -1.336   1.232  1.00 10.00      A   
ATOM     94  CE1 PHE A  18     -31.456  -0.972   3.633  1.00 10.00      A   
ATOM     95  CE2 PHE A  18     -31.149  -0.395   1.331  1.00 10.00      A   
ATOM     96  CZ  PHE A  18     -31.807  -0.213   2.533  1.00 10.00      A   
ATOM     97  C   PHE A  18     -27.253  -4.612   0.794  1.00 10.00      A   
ATOM     98  O   PHE A  18     -26.131  -4.107   0.801  1.00 10.00      A   
ATOM     99  N   SER A  19     -27.442  -5.929   0.749  1.00 10.00      A   
ATOM    100  HN  SER A  19     -28.355  -6.283   0.723  1.00 10.00      A   
ATOM    101  CA  SER A  19     -26.311  -6.851   0.735  1.00 10.00      A   
ATOM    102  CB  SER A  19     -26.725  -8.276   1.125  1.00 10.00      A   
ATOM    103  OG  SER A  19     -27.473  -8.914   0.103  1.00 10.00      A   
ATOM    104  HG  SER A  19     -28.262  -8.390  -0.100  1.00 10.00      A   
ATOM    105  C   SER A  19     -25.566  -6.822  -0.598  1.00 10.00      A   
ATOM    106  O   SER A  19     -24.460  -7.347  -0.714  1.00 10.00      A   
ATOM    107  N   PHE A  20     -26.173  -6.190  -1.598  1.00 10.00      A   
ATOM    108  HN  PHE A  20     -27.056  -5.789  -1.444  1.00 10.00      A   
ATOM    109  CA  PHE A  20     -25.560  -6.078  -2.915  1.00 10.00      A   
ATOM    110  CB  PHE A  20     -26.600  -6.283  -4.022  1.00 10.00      A   
ATOM    111  CG  PHE A  20     -27.259  -7.630  -3.991  1.00 10.00      A   
ATOM    112  CD1 PHE A  20     -28.609  -7.748  -3.703  1.00 10.00      A   
ATOM    113  CD2 PHE A  20     -26.529  -8.777  -4.244  1.00 10.00      A   
ATOM    114  CE1 PHE A  20     -29.219  -8.986  -3.667  1.00 10.00      A   
ATOM    115  CE2 PHE A  20     -27.132 -10.020  -4.212  1.00 10.00      A   
ATOM    116  CZ  PHE A  20     -28.480 -10.123  -3.923  1.00 10.00      A   
ATOM    117  C   PHE A  20     -24.886  -4.719  -3.065  1.00 10.00      A   
ATOM    118  O   PHE A  20     -24.392  -4.364  -4.137  1.00 10.00      A   
ATOM    119  N   ILE A  21     -24.876  -3.961  -1.979  1.00 10.00      A   
ATOM    120  HN  ILE A  21     -25.281  -4.307  -1.155  1.00 10.00      A   
ATOM    121  CA  ILE A  21     -24.268  -2.638  -1.966  1.00 10.00      A   
ATOM    122  CB  ILE A  21     -25.307  -1.539  -1.634  1.00 10.00      A   
ATOM    123  CG1 ILE A  21     -26.552  -1.690  -2.517  1.00 10.00      A   
ATOM    124  CG2 ILE A  21     -24.696  -0.152  -1.804  1.00 10.00      A   
ATOM    125  CD1 ILE A  21     -27.732  -0.855  -2.066  1.00 10.00      A   
ATOM    126  C   ILE A  21     -23.154  -2.601  -0.928  1.00 10.00      A   
ATOM    127  O   ILE A  21     -23.413  -2.492   0.269  1.00 10.00      A   
ATOM    128  N   GLN A  22     -21.915  -2.726  -1.382  1.00 10.00      A   
ATOM    129  HN  GLN A  22     -21.764  -2.846  -2.343  1.00 10.00      A   
ATOM    130  CA  GLN A  22     -20.775  -2.707  -0.475  1.00 10.00      A   
ATOM    131  CB  GLN A  22     -19.886  -3.933  -0.681  1.00 10.00      A   
ATOM    132  CG  GLN A  22     -20.387  -5.169   0.050  1.00 10.00      A   
ATOM    133  CD  GLN A  22     -20.550  -4.929   1.543  1.00 10.00      A   
ATOM    134  OE1 GLN A  22     -21.462  -5.460   2.175  1.00 10.00      A   
ATOM    135  NE2 GLN A  22     -19.662  -4.133   2.122  1.00 10.00      A   
ATOM    136 HE21 GLN A  22     -18.954  -3.743   1.563  1.00 10.00      A   
ATOM    137 HE22 GLN A  22     -19.748  -3.965   3.081  1.00 10.00      A   
ATOM    138  C   GLN A  22     -19.973  -1.416  -0.587  1.00 10.00      A   
ATOM    139  O   GLN A  22     -19.147  -1.113   0.276  1.00 10.00      A   
ATOM    140  N   LEU A  23     -20.225  -0.655  -1.644  1.00 10.00      A   
ATOM    141  HN  LEU A  23     -20.895  -0.950  -2.297  1.00 10.00      A   
ATOM    142  CA  LEU A  23     -19.529   0.608  -1.855  1.00 10.00      A   
ATOM    143  CB  LEU A  23     -19.820   1.160  -3.251  1.00 10.00      A   
ATOM    144  CG  LEU A  23     -18.664   1.111  -4.247  1.00 10.00      A   
ATOM    145  CD1 LEU A  23     -18.184  -0.315  -4.447  1.00 10.00      A   
ATOM    146  CD2 LEU A  23     -19.072   1.735  -5.569  1.00 10.00      A   
ATOM    147  C   LEU A  23     -19.929   1.625  -0.791  1.00 10.00      A   
ATOM    148  O   LEU A  23     -21.105   1.970  -0.662  1.00 10.00      A   
ATOM    149  N   ASP A  24     -18.946   2.096  -0.031  1.00 10.00      A   
ATOM    150  HN  ASP A  24     -18.029   1.782  -0.187  1.00 10.00      A   
ATOM    151  CA  ASP A  24     -19.185   3.063   1.037  1.00 10.00      A   
ATOM    152  CB  ASP A  24     -17.898   3.328   1.820  1.00 10.00      A   
ATOM    153  CG  ASP A  24     -17.299   2.061   2.393  1.00 10.00      A   
ATOM    154  OD1 ASP A  24     -17.644   1.697   3.536  1.00 10.00      A   
ATOM    155  OD2 ASP A  24     -16.494   1.416   1.689  1.00 10.00      A   
ATOM    156  C   ASP A  24     -19.750   4.367   0.489  1.00 10.00      A   
ATOM    157  O   ASP A  24     -20.660   4.953   1.073  1.00 10.00      A   
ATOM    158  N   LYS A  25     -19.228   4.795  -0.655  1.00 10.00      A   
ATOM    159  HN  LYS A  25     -18.523   4.266  -1.083  1.00 10.00      A   
ATOM    160  CA  LYS A  25     -19.677   6.027  -1.294  1.00 10.00      A   
ATOM    161  CB  LYS A  25     -18.788   6.361  -2.492  1.00 10.00      A   
ATOM    162  CG  LYS A  25     -17.396   6.837  -2.114  1.00 10.00      A   
ATOM    163  CD  LYS A  25     -16.585   7.200  -3.348  1.00 10.00      A   
ATOM    164  CE  LYS A  25     -15.207   7.722  -2.969  1.00 10.00      A   
ATOM    165  NZ  LYS A  25     -14.357   7.960  -4.167  1.00 10.00      A   
ATOM    166  HZ1 LYS A  25     -13.410   8.282  -3.880  1.00 10.00      A   
ATOM    167  HZ2 LYS A  25     -14.789   8.686  -4.776  1.00 10.00      A   
ATOM    168  HZ3 LYS A  25     -14.261   7.078  -4.712  1.00 10.00      A   
ATOM    169  C   LYS A  25     -21.140   5.923  -1.729  1.00 10.00      A   
ATOM    170  O   LYS A  25     -21.835   6.933  -1.863  1.00 10.00      A   
ATOM    171  N   ASP A  26     -21.603   4.694  -1.941  1.00 10.00      A   
ATOM    172  HN  ASP A  26     -21.002   3.931  -1.814  1.00 10.00      A   
ATOM    173  CA  ASP A  26     -22.985   4.456  -2.346  1.00 10.00      A   
ATOM    174  CB  ASP A  26     -23.099   3.217  -3.241  1.00 10.00      A   
ATOM    175  CG  ASP A  26     -23.111   3.543  -4.721  1.00 10.00      A   
ATOM    176  OD1 ASP A  26     -23.399   4.704  -5.082  1.00 10.00      A   
ATOM    177  OD2 ASP A  26     -22.832   2.636  -5.535  1.00 10.00      A   
ATOM    178  C   ASP A  26     -23.871   4.292  -1.117  1.00 10.00      A   
ATOM    179  O   ASP A  26     -24.990   4.797  -1.071  1.00 10.00      A   
ATOM    180  N   ARG A  27     -23.345   3.599  -0.111  1.00 10.00      A   
ATOM    181  HN  ARG A  27     -22.441   3.231  -0.208  1.00 10.00      A   
ATOM    182  CA  ARG A  27     -24.075   3.366   1.129  1.00 10.00      A   
ATOM    183  CB  ARG A  27     -23.291   2.442   2.062  1.00 10.00      A   
ATOM    184  CG  ARG A  27     -23.370   0.974   1.687  1.00 10.00      A   
ATOM    185  CD  ARG A  27     -23.152   0.082   2.896  1.00 10.00      A   
ATOM    186  NE  ARG A  27     -23.659  -1.267   2.668  1.00 10.00      A   
ATOM    187  HE  ARG A  27     -23.349  -1.735   1.854  1.00 10.00      A   
ATOM    188  CZ  ARG A  27     -24.524  -1.884   3.470  1.00 10.00      A   
ATOM    189  NH1 ARG A  27     -24.991  -1.275   4.558  1.00 10.00      A   
ATOM    190 HH11 ARG A  27     -24.685  -0.292   4.794  1.00 10.00      A   
ATOM    191 HH12 ARG A  27     -25.667  -1.761   5.186  1.00 10.00      A   
ATOM    192  NH2 ARG A  27     -24.926  -3.108   3.184  1.00 10.00      A   
ATOM    193 HH21 ARG A  27     -24.574  -3.589   2.327  1.00 10.00      A   
ATOM    194 HH22 ARG A  27     -25.598  -3.598   3.811  1.00 10.00      A   
ATOM    195  C   ARG A  27     -24.396   4.678   1.830  1.00 10.00      A   
ATOM    196  O   ARG A  27     -25.460   4.823   2.423  1.00 10.00      A   
ATOM    197  N   ASN A  28     -23.482   5.641   1.738  1.00 10.00      A   
ATOM    198  HN  ASN A  28     -22.645   5.466   1.255  1.00 10.00      A   
ATOM    199  CA  ASN A  28     -23.686   6.943   2.359  1.00 10.00      A   
ATOM    200  CB  ASN A  28     -22.447   7.832   2.241  1.00 10.00      A   
ATOM    201  CG  ASN A  28     -21.364   7.447   3.229  1.00 10.00      A   
ATOM    202  OD1 ASN A  28     -21.625   6.773   4.227  1.00 10.00      A   
ATOM    203  ND2 ASN A  28     -20.145   7.881   2.970  1.00 10.00      A   
ATOM    204 HD21 ASN A  28     -20.003   8.422   2.158  1.00 10.00      A   
ATOM    205 HD22 ASN A  28     -19.428   7.644   3.598  1.00 10.00      A   
ATOM    206  C   ASN A  28     -24.912   7.645   1.793  1.00 10.00      A   
ATOM    207  O   ASN A  28     -25.584   8.396   2.496  1.00 10.00      A   
ATOM    208  N   SER A  29     -25.205   7.389   0.524  1.00 10.00      A   
ATOM    209  HN  SER A  29     -24.628   6.784   0.007  1.00 10.00      A   
ATOM    210  CA  SER A  29     -26.361   7.980  -0.130  1.00 10.00      A   
ATOM    211  CB  SER A  29     -26.241   7.793  -1.640  1.00 10.00      A   
ATOM    212  OG  SER A  29     -24.881   7.690  -2.024  1.00 10.00      A   
ATOM    213  HG  SER A  29     -24.743   6.843  -2.474  1.00 10.00      A   
ATOM    214  C   SER A  29     -27.638   7.319   0.376  1.00 10.00      A   
ATOM    215  O   SER A  29     -28.656   7.979   0.584  1.00 10.00      A   
ATOM    216  N   VAL A  30     -27.565   6.006   0.587  1.00 10.00      A   
ATOM    217  HN  VAL A  30     -26.719   5.541   0.405  1.00 10.00      A   
ATOM    218  CA  VAL A  30     -28.706   5.234   1.076  1.00 10.00      A   
ATOM    219  CB  VAL A  30     -28.402   3.720   1.094  1.00 10.00      A   
ATOM    220  CG1 VAL A  30     -29.647   2.925   1.458  1.00 10.00      A   
ATOM    221  CG2 VAL A  30     -27.856   3.266  -0.248  1.00 10.00      A   
ATOM    222  C   VAL A  30     -29.090   5.687   2.482  1.00 10.00      A   
ATOM    223  O   VAL A  30     -30.270   5.817   2.810  1.00 10.00      A   
ATOM    224  N   SER A  31     -28.084   5.955   3.299  1.00 10.00      A   
ATOM    225  HN  SER A  31     -27.162   5.830   2.981  1.00 10.00      A   
ATOM    226  CA  SER A  31     -28.305   6.400   4.668  1.00 10.00      A   
ATOM    227  CB  SER A  31     -27.004   6.282   5.463  1.00 10.00      A   
ATOM    228  OG  SER A  31     -25.897   6.747   4.709  1.00 10.00      A   
ATOM    229  HG  SER A  31     -26.204   7.367   4.040  1.00 10.00      A   
ATOM    230  C   SER A  31     -28.833   7.839   4.732  1.00 10.00      A   
ATOM    231  O   SER A  31     -29.003   8.393   5.820  1.00 10.00      A   
ATOM    232  N   LEU A  32     -29.104   8.434   3.573  1.00 10.00      A   
ATOM    233  HN  LEU A  32     -28.973   7.937   2.736  1.00 10.00      A   
ATOM    234  CA  LEU A  32     -29.594   9.807   3.519  1.00 10.00      A   
ATOM    235  CB  LEU A  32     -28.564  10.726   2.855  1.00 10.00      A   
ATOM    236  CG  LEU A  32     -27.338  11.078   3.697  1.00 10.00      A   
ATOM    237  CD1 LEU A  32     -26.276  11.737   2.834  1.00 10.00      A   
ATOM    238  CD2 LEU A  32     -27.733  11.982   4.854  1.00 10.00      A   
ATOM    239  C   LEU A  32     -30.936   9.916   2.800  1.00 10.00      A   
ATOM    240  O   LEU A  32     -31.430  11.018   2.560  1.00 10.00      A   
ATOM    241  N   VAL A  33     -31.532   8.781   2.457  1.00 10.00      A   
ATOM    242  HN  VAL A  33     -31.101   7.927   2.667  1.00 10.00      A   
ATOM    243  CA  VAL A  33     -32.816   8.791   1.766  1.00 10.00      A   
ATOM    244  CB  VAL A  33     -33.055   7.541   0.880  1.00 10.00      A   
ATOM    245  CG1 VAL A  33     -32.001   7.443  -0.216  1.00 10.00      A   
ATOM    246  CG2 VAL A  33     -33.094   6.260   1.703  1.00 10.00      A   
ATOM    247  C   VAL A  33     -33.978   8.998   2.740  1.00 10.00      A   
ATOM    248  O   VAL A  33     -34.923   9.724   2.433  1.00 10.00      A   
ATOM    249  N   CYS A  34     -33.889   8.366   3.911  1.00 10.00      A   
ATOM    250  HN  CYS A  34     -33.098   7.815   4.090  1.00 10.00      A   
ATOM    251  CA  CYS A  34     -34.916   8.463   4.948  1.00 10.00      A   
ATOM    252  CB  CYS A  34     -36.247   7.879   4.462  1.00 10.00      A   
ATOM    253  SG  CYS A  34     -36.170   6.138   3.984  1.00 10.00      A   
ATOM    254  HG  CYS A  34     -35.789   6.085   2.713  1.00 10.00      A   
ATOM    255  C   CYS A  34     -34.446   7.716   6.191  1.00 10.00      A   
ATOM    256  O   CYS A  34     -33.525   6.895   6.113  1.00 10.00      A   
ATOM    257  N   LYS A  35     -35.078   7.989   7.327  1.00 10.00      A   
ATOM    258  HN  LYS A  35     -35.820   8.641   7.321  1.00 10.00      A   
ATOM    259  CA  LYS A  35     -34.713   7.347   8.585  1.00 10.00      A   
ATOM    260  CB  LYS A  35     -35.471   8.002   9.746  1.00 10.00      A   
ATOM    261  CG  LYS A  35     -35.225   7.388  11.117  1.00 10.00      A   
ATOM    262  CD  LYS A  35     -33.796   7.598  11.588  1.00 10.00      A   
ATOM    263  CE  LYS A  35     -33.692   7.417  13.095  1.00 10.00      A   
ATOM    264  NZ  LYS A  35     -32.281   7.362  13.560  1.00 10.00      A   
ATOM    265  HZ1 LYS A  35     -31.871   6.420  13.359  1.00 10.00      A   
ATOM    266  HZ2 LYS A  35     -32.234   7.533  14.583  1.00 10.00      A   
ATOM    267  HZ3 LYS A  35     -31.715   8.087  13.074  1.00 10.00      A   
ATOM    268  C   LYS A  35     -34.980   5.842   8.541  1.00 10.00      A   
ATOM    269  O   LYS A  35     -34.207   5.052   9.085  1.00 10.00      A   
ATOM    270  N   SER A  36     -36.063   5.455   7.876  1.00 10.00      A   
ATOM    271  HN  SER A  36     -36.632   6.137   7.455  1.00 10.00      A   
ATOM    272  CA  SER A  36     -36.442   4.050   7.759  1.00 10.00      A   
ATOM    273  CB  SER A  36     -37.728   3.918   6.934  1.00 10.00      A   
ATOM    274  OG  SER A  36     -38.250   2.600   6.980  1.00 10.00      A   
ATOM    275  HG  SER A  36     -38.044   2.201   7.836  1.00 10.00      A   
ATOM    276  C   SER A  36     -35.321   3.221   7.131  1.00 10.00      A   
ATOM    277  O   SER A  36     -34.894   2.213   7.695  1.00 10.00      A   
ATOM    278  N   TRP A  37     -34.834   3.660   5.978  1.00 10.00      A   
ATOM    279  HN  TRP A  37     -35.196   4.485   5.587  1.00 10.00      A   
ATOM    280  CA  TRP A  37     -33.771   2.947   5.279  1.00 10.00      A   
ATOM    281  CB  TRP A  37     -33.640   3.445   3.835  1.00 10.00      A   
ATOM    282  CG  TRP A  37     -34.724   2.952   2.915  1.00 10.00      A   
ATOM    283  CD1 TRP A  37     -36.037   2.739   3.227  1.00 10.00      A   
ATOM    284  CD2 TRP A  37     -34.585   2.615   1.527  1.00 10.00      A   
ATOM    285  NE1 TRP A  37     -36.722   2.291   2.124  1.00 10.00      A   
ATOM    286  HE1 TRP A  37     -37.678   2.066   2.099  1.00 10.00      A   
ATOM    287  CE2 TRP A  37     -35.852   2.204   1.068  1.00 10.00      A   
ATOM    288  CE3 TRP A  37     -33.512   2.620   0.630  1.00 10.00      A   
ATOM    289  CZ2 TRP A  37     -36.074   1.802  -0.249  1.00 10.00      A   
ATOM    290  CZ3 TRP A  37     -33.734   2.221  -0.674  1.00 10.00      A   
ATOM    291  CH2 TRP A  37     -35.005   1.818  -1.102  1.00 10.00      A   
ATOM    292  C   TRP A  37     -32.441   3.070   6.021  1.00 10.00      A   
ATOM    293  O   TRP A  37     -31.676   2.106   6.106  1.00 10.00      A   
ATOM    294  N   TYR A  38     -32.185   4.255   6.570  1.00 10.00      A   
ATOM    295  HN  TYR A  38     -32.841   4.981   6.465  1.00 10.00      A   
ATOM    296  CA  TYR A  38     -30.954   4.515   7.312  1.00 10.00      A   
ATOM    297  CB  TYR A  38     -30.910   5.968   7.805  1.00 10.00      A   
ATOM    298  CG  TYR A  38     -29.822   6.242   8.826  1.00 10.00      A   
ATOM    299  CD1 TYR A  38     -30.136   6.704  10.099  1.00 10.00      A   
ATOM    300  CD2 TYR A  38     -28.485   6.023   8.523  1.00 10.00      A   
ATOM    301  CE1 TYR A  38     -29.149   6.939  11.037  1.00 10.00      A   
ATOM    302  CE2 TYR A  38     -27.492   6.258   9.452  1.00 10.00      A   
ATOM    303  CZ  TYR A  38     -27.829   6.715  10.707  1.00 10.00      A   
ATOM    304  OH  TYR A  38     -26.841   6.941  11.638  1.00 10.00      A   
ATOM    305  HH  TYR A  38     -27.241   6.971  12.521  1.00 10.00      A   
ATOM    306  C   TYR A  38     -30.795   3.550   8.487  1.00 10.00      A   
ATOM    307  O   TYR A  38     -29.713   2.999   8.711  1.00 10.00      A   
ATOM    308  N   GLU A  39     -31.881   3.332   9.220  1.00 10.00      A   
ATOM    309  HN  GLU A  39     -32.719   3.790   8.983  1.00 10.00      A   
ATOM    310  CA  GLU A  39     -31.861   2.441  10.373  1.00 10.00      A   
ATOM    311  CB  GLU A  39     -33.187   2.491  11.124  1.00 10.00      A   
ATOM    312  CG  GLU A  39     -33.320   3.686  12.051  1.00 10.00      A   
ATOM    313  CD  GLU A  39     -32.142   3.814  12.996  1.00 10.00      A   
ATOM    314  OE1 GLU A  39     -31.541   4.906  13.061  1.00 10.00      A   
ATOM    315  OE2 GLU A  39     -31.807   2.825  13.674  1.00 10.00      A   
ATOM    316  C   GLU A  39     -31.516   1.007   9.989  1.00 10.00      A   
ATOM    317  O   GLU A  39     -30.986   0.248  10.803  1.00 10.00      A   
ATOM    318  N   ILE A  40     -31.813   0.641   8.750  1.00 10.00      A   
ATOM    319  HN  ILE A  40     -32.242   1.287   8.150  1.00 10.00      A   
ATOM    320  CA  ILE A  40     -31.520  -0.697   8.263  1.00 10.00      A   
ATOM    321  CB  ILE A  40     -32.524  -1.138   7.173  1.00 10.00      A   
ATOM    322  CG1 ILE A  40     -33.958  -0.887   7.648  1.00 10.00      A   
ATOM    323  CG2 ILE A  40     -32.330  -2.608   6.831  1.00 10.00      A   
ATOM    324  CD1 ILE A  40     -35.009  -1.074   6.576  1.00 10.00      A   
ATOM    325  C   ILE A  40     -30.093  -0.760   7.719  1.00 10.00      A   
ATOM    326  O   ILE A  40     -29.401  -1.764   7.880  1.00 10.00      A   
ATOM    327  N   GLU A  41     -29.653   0.329   7.094  1.00 10.00      A   
ATOM    328  HN  GLU A  41     -30.254   1.100   7.003  1.00 10.00      A   
ATOM    329  CA  GLU A  41     -28.309   0.411   6.526  1.00 10.00      A   
ATOM    330  CB  GLU A  41     -28.159   1.697   5.704  1.00 10.00      A   
ATOM    331  CG  GLU A  41     -27.019   1.681   4.692  1.00 10.00      A   
ATOM    332  CD  GLU A  41     -25.679   2.076   5.290  1.00 10.00      A   
ATOM    333  OE1 GLU A  41     -25.540   3.227   5.739  1.00 10.00      A   
ATOM    334  OE2 GLU A  41     -24.754   1.235   5.301  1.00 10.00      A   
ATOM    335  C   GLU A  41     -27.251   0.364   7.624  1.00 10.00      A   
ATOM    336  O   GLU A  41     -26.267  -0.370   7.522  1.00 10.00      A   
ATOM    337  N   ARG A  42     -27.483   1.128   8.689  1.00 10.00      A   
ATOM    338  HN  ARG A  42     -28.303   1.672   8.714  1.00 10.00      A   
ATOM    339  CA  ARG A  42     -26.551   1.192   9.814  1.00 10.00      A   
ATOM    340  CB  ARG A  42     -26.994   2.254  10.827  1.00 10.00      A   
ATOM    341  CG  ARG A  42     -28.272   1.909  11.576  1.00 10.00      A   
ATOM    342  CD  ARG A  42     -28.673   3.009  12.546  1.00 10.00      A   
ATOM    343  NE  ARG A  42     -27.850   3.019  13.757  1.00 10.00      A   
ATOM    344  HE  ARG A  42     -26.894   2.799  13.658  1.00 10.00      A   
ATOM    345  CZ  ARG A  42     -28.326   3.302  14.974  1.00 10.00      A   
ATOM    346  NH1 ARG A  42     -29.614   3.586  15.144  1.00 10.00      A   
ATOM    347 HH11 ARG A  42     -30.273   3.591  14.323  1.00 10.00      A   
ATOM    348 HH12 ARG A  42     -29.982   3.802  16.097  1.00 10.00      A   
ATOM    349  NH2 ARG A  42     -27.517   3.295  16.027  1.00 10.00      A   
ATOM    350 HH21 ARG A  42     -26.502   3.065  15.918  1.00 10.00      A   
ATOM    351 HH22 ARG A  42     -27.891   3.526  16.976  1.00 10.00      A   
ATOM    352  C   ARG A  42     -26.394  -0.160  10.507  1.00 10.00      A   
ATOM    353  O   ARG A  42     -25.408  -0.402  11.201  1.00 10.00      A   
ATOM    354  N   TRP A  43     -27.361  -1.042  10.312  1.00 10.00      A   
ATOM    355  HN  TRP A  43     -28.117  -0.806   9.729  1.00 10.00      A   
ATOM    356  CA  TRP A  43     -27.320  -2.356  10.930  1.00 10.00      A   
ATOM    357  CB  TRP A  43     -28.667  -2.696  11.571  1.00 10.00      A   
ATOM    358  CG  TRP A  43     -28.822  -2.176  12.973  1.00 10.00      A   
ATOM    359  CD1 TRP A  43     -29.235  -0.930  13.352  1.00 10.00      A   
ATOM    360  CD2 TRP A  43     -28.563  -2.895  14.185  1.00 10.00      A   
ATOM    361  NE1 TRP A  43     -29.257  -0.833  14.722  1.00 10.00      A   
ATOM    362  HE1 TRP A  43     -29.526  -0.039  15.236  1.00 10.00      A   
ATOM    363  CE2 TRP A  43     -28.846  -2.024  15.257  1.00 10.00      A   
ATOM    364  CE3 TRP A  43     -28.123  -4.192  14.467  1.00 10.00      A   
ATOM    365  CZ2 TRP A  43     -28.703  -2.409  16.588  1.00 10.00      A   
ATOM    366  CZ3 TRP A  43     -27.980  -4.570  15.789  1.00 10.00      A   
ATOM    367  CH2 TRP A  43     -28.270  -3.682  16.832  1.00 10.00      A   
ATOM    368  C   TRP A  43     -26.911  -3.436   9.935  1.00 10.00      A   
ATOM    369  O   TRP A  43     -27.080  -4.625  10.205  1.00 10.00      A   
ATOM    370  N   CYS A  44     -26.376  -3.027   8.786  1.00 10.00      A   
ATOM    371  HN  CYS A  44     -26.287  -2.063   8.608  1.00 10.00      A   
ATOM    372  CA  CYS A  44     -25.942  -3.989   7.776  1.00 10.00      A   
ATOM    373  CB  CYS A  44     -27.067  -4.298   6.781  1.00 10.00      A   
ATOM    374  SG  CYS A  44     -27.612  -2.884   5.797  1.00 10.00      A   
ATOM    375  HG  CYS A  44     -28.610  -2.303   6.456  1.00 10.00      A   
ATOM    376  C   CYS A  44     -24.682  -3.542   7.037  1.00 10.00      A   
ATOM    377  O   CYS A  44     -24.357  -4.080   5.978  1.00 10.00      A   
ATOM    378  N   ARG A  45     -23.969  -2.561   7.581  1.00 10.00      A   
ATOM    379  HN  ARG A  45     -24.258  -2.164   8.431  1.00 10.00      A   
ATOM    380  CA  ARG A  45     -22.747  -2.086   6.941  1.00 10.00      A   
ATOM    381  CB  ARG A  45     -22.454  -0.617   7.255  1.00 10.00      A   
ATOM    382  CG  ARG A  45     -21.441   0.003   6.303  1.00 10.00      A   
ATOM    383  CD  ARG A  45     -21.185   1.472   6.605  1.00 10.00      A   
ATOM    384  NE  ARG A  45     -22.271   2.336   6.135  1.00 10.00      A   
ATOM    385  HE  ARG A  45     -23.191   1.962   6.160  1.00 10.00      A   
ATOM    386  CZ  ARG A  45     -22.096   3.574   5.659  1.00 10.00      A   
ATOM    387  NH1 ARG A  45     -20.875   4.106   5.577  1.00 10.00      A   
ATOM    388 HH11 ARG A  45     -20.748   5.074   5.204  1.00 10.00      A   
ATOM    389 HH12 ARG A  45     -20.040   3.560   5.882  1.00 10.00      A   
ATOM    390  NH2 ARG A  45     -23.149   4.291   5.294  1.00 10.00      A   
ATOM    391 HH21 ARG A  45     -24.119   3.886   5.384  1.00 10.00      A   
ATOM    392 HH22 ARG A  45     -23.027   5.255   4.920  1.00 10.00      A   
ATOM    393  C   ARG A  45     -21.576  -2.978   7.328  1.00 10.00      A   
ATOM    394  O   ARG A  45     -20.911  -2.752   8.337  1.00 10.00      A   
ATOM    395  N   ARG A  46     -21.343  -3.992   6.508  1.00 10.00      A   
ATOM    396  HN  ARG A  46     -21.913  -4.095   5.718  1.00 10.00      A   
ATOM    397  CA  ARG A  46     -20.288  -4.972   6.741  1.00 10.00      A   
ATOM    398  CB  ARG A  46     -20.328  -6.065   5.673  1.00 10.00      A   
ATOM    399  CG  ARG A  46     -21.621  -6.864   5.657  1.00 10.00      A   
ATOM    400  CD  ARG A  46     -21.678  -7.806   4.464  1.00 10.00      A   
ATOM    401  NE  ARG A  46     -22.954  -8.515   4.386  1.00 10.00      A   
ATOM    402  HE  ARG A  46     -23.594  -8.372   5.120  1.00 10.00      A   
ATOM    403  CZ  ARG A  46     -23.298  -9.341   3.396  1.00 10.00      A   
ATOM    404  NH1 ARG A  46     -22.456  -9.573   2.396  1.00 10.00      A   
ATOM    405 HH11 ARG A  46     -21.519  -9.113   2.376  1.00 10.00      A   
ATOM    406 HH12 ARG A  46     -22.728 -10.220   1.623  1.00 10.00      A   
ATOM    407  NH2 ARG A  46     -24.481  -9.945   3.417  1.00 10.00      A   
ATOM    408 HH21 ARG A  46     -25.143  -9.770   4.203  1.00 10.00      A   
ATOM    409 HH22 ARG A  46     -24.756 -10.594   2.649  1.00 10.00      A   
ATOM    410  C   ARG A  46     -18.886  -4.371   6.837  1.00 10.00      A   
ATOM    411  O   ARG A  46     -18.021  -4.921   7.522  1.00 10.00      A   
ATOM    412  N   LYS A  47     -18.649  -3.252   6.171  1.00 10.00      A   
ATOM    413  HN  LYS A  47     -19.369  -2.821   5.667  1.00 10.00      A   
ATOM    414  CA  LYS A  47     -17.330  -2.639   6.205  1.00 10.00      A   
ATOM    415  CB  LYS A  47     -16.560  -2.941   4.912  1.00 10.00      A   
ATOM    416  CG  LYS A  47     -15.091  -2.535   4.950  1.00 10.00      A   
ATOM    417  CD  LYS A  47     -14.462  -2.527   3.564  1.00 10.00      A   
ATOM    418  CE  LYS A  47     -14.648  -1.184   2.872  1.00 10.00      A   
ATOM    419  NZ  LYS A  47     -15.930  -1.109   2.122  1.00 10.00      A   
ATOM    420  HZ1 LYS A  47     -15.843  -1.602   1.210  1.00 10.00      A   
ATOM    421  HZ2 LYS A  47     -16.185  -0.108   1.940  1.00 10.00      A   
ATOM    422  HZ3 LYS A  47     -16.692  -1.553   2.670  1.00 10.00      A   
ATOM    423  C   LYS A  47     -17.413  -1.136   6.421  1.00 10.00      A   
ATOM    424  O   LYS A  47     -18.343  -0.482   5.950  1.00 10.00      A   
ATOM    425  N   VAL A  48     -16.441  -0.601   7.152  1.00 10.00      A   
ATOM    426  HN  VAL A  48     -15.747  -1.189   7.525  1.00 10.00      A   
ATOM    427  CA  VAL A  48     -16.368   0.830   7.415  1.00 10.00      A   
ATOM    428  CB  VAL A  48     -16.690   1.188   8.885  1.00 10.00      A   
ATOM    429  CG1 VAL A  48     -18.188   1.109   9.152  1.00 10.00      A   
ATOM    430  CG2 VAL A  48     -15.922   0.302   9.851  1.00 10.00      A   
ATOM    431  C   VAL A  48     -14.982   1.356   7.046  1.00 10.00      A   
ATOM    432  O   VAL A  48     -13.964   0.827   7.500  1.00 10.00      A   
ATOM    433  N   PHE A  49     -14.943   2.382   6.215  1.00 10.00      A   
ATOM    434  HN  PHE A  49     -15.784   2.770   5.892  1.00 10.00      A   
ATOM    435  CA  PHE A  49     -13.681   2.960   5.782  1.00 10.00      A   
ATOM    436  CB  PHE A  49     -13.640   3.073   4.253  1.00 10.00      A   
ATOM    437  CG  PHE A  49     -12.359   3.650   3.720  1.00 10.00      A   
ATOM    438  CD1 PHE A  49     -11.216   2.872   3.643  1.00 10.00      A   
ATOM    439  CD2 PHE A  49     -12.295   4.971   3.300  1.00 10.00      A   
ATOM    440  CE1 PHE A  49     -10.034   3.401   3.160  1.00 10.00      A   
ATOM    441  CE2 PHE A  49     -11.117   5.506   2.814  1.00 10.00      A   
ATOM    442  CZ  PHE A  49      -9.986   4.718   2.746  1.00 10.00      A   
ATOM    443  C   PHE A  49     -13.467   4.325   6.421  1.00 10.00      A   
ATOM    444  O   PHE A  49     -14.209   5.269   6.148  1.00 10.00      A   
ATOM    445  N   ILE A  50     -12.460   4.424   7.276  1.00 10.00      A   
ATOM    446  HN  ILE A  50     -11.910   3.632   7.467  1.00 10.00      A   
ATOM    447  CA  ILE A  50     -12.152   5.677   7.942  1.00 10.00      A   
ATOM    448  CB  ILE A  50     -12.019   5.497   9.468  1.00 10.00      A   
ATOM    449  CG1 ILE A  50     -13.177   4.663  10.034  1.00 10.00      A   
ATOM    450  CG2 ILE A  50     -11.932   6.850  10.162  1.00 10.00      A   
ATOM    451  CD1 ILE A  50     -14.546   5.289   9.857  1.00 10.00      A   
ATOM    452  C   ILE A  50     -10.857   6.263   7.389  1.00 10.00      A   
ATOM    453  O   ILE A  50      -9.781   5.682   7.548  1.00 10.00      A   
ATOM    454  N   GLY A  51     -10.974   7.410   6.731  1.00 10.00      A   
ATOM    455  HN  GLY A  51     -11.861   7.823   6.645  1.00 10.00      A   
ATOM    456  CA  GLY A  51      -9.813   8.063   6.146  1.00 10.00      A   
ATOM    457  C   GLY A  51      -8.850   8.599   7.190  1.00 10.00      A   
ATOM    458  O   GLY A  51      -7.635   8.469   7.050  1.00 10.00      A   
ATOM    459  N   ASN A  52      -9.393   9.208   8.234  1.00 10.00      A   
ATOM    460  HN  ASN A  52     -10.369   9.287   8.287  1.00 10.00      A   
ATOM    461  CA  ASN A  52      -8.574   9.762   9.309  1.00 10.00      A   
ATOM    462  CB  ASN A  52      -8.525  11.295   9.220  1.00 10.00      A   
ATOM    463  CG  ASN A  52      -7.455  11.913  10.107  1.00 10.00      A   
ATOM    464  OD1 ASN A  52      -7.185  11.434  11.206  1.00 10.00      A   
ATOM    465  ND2 ASN A  52      -6.831  12.980   9.632  1.00 10.00      A   
ATOM    466 HD21 ASN A  52      -7.082  13.313   8.747  1.00 10.00      A   
ATOM    467 HD22 ASN A  52      -6.135  13.392  10.188  1.00 10.00      A   
ATOM    468  C   ASN A  52      -9.109   9.313  10.665  1.00 10.00      A   
ATOM    469  O   ASN A  52     -10.282   9.514  10.976  1.00 10.00      A   
ATOM    470  N   CYS A  53      -8.242   8.712  11.470  1.00 10.00      A   
ATOM    471  HN  CYS A  53      -7.312   8.600  11.171  1.00 10.00      A   
ATOM    472  CA  CYS A  53      -8.618   8.217  12.793  1.00 10.00      A   
ATOM    473  CB  CYS A  53      -7.465   7.420  13.401  1.00 10.00      A   
ATOM    474  SG  CYS A  53      -5.826   8.081  13.016  1.00 10.00      A   
ATOM    475  HG  CYS A  53      -5.327   7.369  12.007  1.00 10.00      A   
ATOM    476  C   CYS A  53      -9.024   9.349  13.737  1.00 10.00      A   
ATOM    477  O   CYS A  53      -9.716   9.127  14.731  1.00 10.00      A   
ATOM    478  N   TYR A  54      -8.599  10.563  13.423  1.00 10.00      A   
ATOM    479  HN  TYR A  54      -8.051  10.690  12.614  1.00 10.00      A   
ATOM    480  CA  TYR A  54      -8.917  11.715  14.251  1.00 10.00      A   
ATOM    481  CB  TYR A  54      -7.690  12.615  14.416  1.00 10.00      A   
ATOM    482  CG  TYR A  54      -6.601  11.983  15.248  1.00 10.00      A   
ATOM    483  CD1 TYR A  54      -5.276  11.999  14.833  1.00 10.00      A   
ATOM    484  CD2 TYR A  54      -6.904  11.356  16.449  1.00 10.00      A   
ATOM    485  CE1 TYR A  54      -4.283  11.412  15.595  1.00 10.00      A   
ATOM    486  CE2 TYR A  54      -5.922  10.769  17.215  1.00 10.00      A   
ATOM    487  CZ  TYR A  54      -4.613  10.800  16.786  1.00 10.00      A   
ATOM    488  OH  TYR A  54      -3.633  10.220  17.557  1.00 10.00      A   
ATOM    489  HH  TYR A  54      -3.613  10.661  18.427  1.00 10.00      A   
ATOM    490  C   TYR A  54     -10.100  12.493  13.698  1.00 10.00      A   
ATOM    491  O   TYR A  54     -10.432  13.570  14.187  1.00 10.00      A   
ATOM    492  N   ALA A  55     -10.737  11.936  12.675  1.00 10.00      A   
ATOM    493  HN  ALA A  55     -10.417  11.079  12.319  1.00 10.00      A   
ATOM    494  CA  ALA A  55     -11.893  12.574  12.061  1.00 10.00      A   
ATOM    495  CB  ALA A  55     -11.906  12.329  10.560  1.00 10.00      A   
ATOM    496  C   ALA A  55     -13.189  12.077  12.691  1.00 10.00      A   
ATOM    497  O   ALA A  55     -14.258  12.653  12.474  1.00 10.00      A   
ATOM    498  N   VAL A  56     -13.083  11.013  13.476  1.00 10.00      A   
ATOM    499  HN  VAL A  56     -12.198  10.618  13.624  1.00 10.00      A   
ATOM    500  CA  VAL A  56     -14.236  10.417  14.139  1.00 10.00      A   
ATOM    501  CB  VAL A  56     -14.976   9.436  13.196  1.00 10.00      A   
ATOM    502  CG1 VAL A  56     -14.192   8.144  13.005  1.00 10.00      A   
ATOM    503  CG2 VAL A  56     -16.392   9.157  13.679  1.00 10.00      A   
ATOM    504  C   VAL A  56     -13.783   9.695  15.415  1.00 10.00      A   
ATOM    505  O   VAL A  56     -12.588   9.463  15.606  1.00 10.00      A   
ATOM    506  N   SER A  57     -14.722   9.370  16.295  1.00 10.00      A   
ATOM    507  HN  SER A  57     -15.656   9.603  16.110  1.00 10.00      A   
ATOM    508  CA  SER A  57     -14.401   8.681  17.540  1.00 10.00      A   
ATOM    509  CB  SER A  57     -15.040   9.417  18.720  1.00 10.00      A   
ATOM    510  OG  SER A  57     -14.687  10.789  18.699  1.00 10.00      A   
ATOM    511  HG  SER A  57     -13.755  10.875  18.471  1.00 10.00      A   
ATOM    512  C   SER A  57     -14.867   7.223  17.496  1.00 10.00      A   
ATOM    513  O   SER A  57     -15.839   6.900  16.811  1.00 10.00      A   
ATOM    514  N   PRO A  58     -14.180   6.331  18.233  1.00 10.00      A   
ATOM    515  CA  PRO A  58     -14.508   4.896  18.281  1.00 10.00      A   
ATOM    516  CB  PRO A  58     -13.571   4.353  19.365  1.00 10.00      A   
ATOM    517  CG  PRO A  58     -12.430   5.308  19.387  1.00 10.00      A   
ATOM    518  CD  PRO A  58     -13.013   6.654  19.075  1.00 10.00      A   
ATOM    519  C   PRO A  58     -15.963   4.618  18.665  1.00 10.00      A   
ATOM    520  O   PRO A  58     -16.667   3.878  17.973  1.00 10.00      A   
ATOM    521  N   ALA A  59     -16.415   5.226  19.759  1.00 10.00      A   
ATOM    522  HN  ALA A  59     -15.817   5.826  20.255  1.00 10.00      A   
ATOM    523  CA  ALA A  59     -17.779   5.026  20.242  1.00 10.00      A   
ATOM    524  CB  ALA A  59     -18.000   5.769  21.547  1.00 10.00      A   
ATOM    525  C   ALA A  59     -18.817   5.439  19.204  1.00 10.00      A   
ATOM    526  O   ALA A  59     -19.881   4.826  19.099  1.00 10.00      A   
ATOM    527  N   THR A  60     -18.495   6.471  18.433  1.00 10.00      A   
ATOM    528  HN  THR A  60     -17.633   6.917  18.568  1.00 10.00      A   
ATOM    529  CA  THR A  60     -19.393   6.966  17.400  1.00 10.00      A   
ATOM    530  CB  THR A  60     -18.815   8.223  16.731  1.00 10.00      A   
ATOM    531  OG1 THR A  60     -18.190   9.045  17.728  1.00 10.00      A   
ATOM    532  HG1 THR A  60     -18.761   9.093  18.508  1.00 10.00      A   
ATOM    533  CG2 THR A  60     -19.918   9.013  16.048  1.00 10.00      A   
ATOM    534  C   THR A  60     -19.636   5.905  16.332  1.00 10.00      A   
ATOM    535  O   THR A  60     -20.772   5.685  15.904  1.00 10.00      A   
ATOM    536  N   VAL A  61     -18.565   5.240  15.915  1.00 10.00      A   
ATOM    537  HN  VAL A  61     -17.691   5.446  16.306  1.00 10.00      A   
ATOM    538  CA  VAL A  61     -18.658   4.207  14.895  1.00 10.00      A   
ATOM    539  CB  VAL A  61     -17.263   3.727  14.444  1.00 10.00      A   
ATOM    540  CG1 VAL A  61     -17.368   2.809  13.235  1.00 10.00      A   
ATOM    541  CG2 VAL A  61     -16.350   4.907  14.145  1.00 10.00      A   
ATOM    542  C   VAL A  61     -19.469   3.022  15.409  1.00 10.00      A   
ATOM    543  O   VAL A  61     -20.362   2.528  14.722  1.00 10.00      A   
ATOM    544  N   ILE A  62     -19.165   2.590  16.628  1.00 10.00      A   
ATOM    545  HN  ILE A  62     -18.443   3.034  17.121  1.00 10.00      A   
ATOM    546  CA  ILE A  62     -19.859   1.464  17.246  1.00 10.00      A   
ATOM    547  CB  ILE A  62     -19.284   1.151  18.641  1.00 10.00      A   
ATOM    548  CG1 ILE A  62     -17.810   0.770  18.533  1.00 10.00      A   
ATOM    549  CG2 ILE A  62     -20.079   0.040  19.317  1.00 10.00      A   
ATOM    550  CD1 ILE A  62     -17.166   0.452  19.858  1.00 10.00      A   
ATOM    551  C   ILE A  62     -21.353   1.730  17.388  1.00 10.00      A   
ATOM    552  O   ILE A  62     -22.180   0.891  17.031  1.00 10.00      A   
ATOM    553  N   ARG A  63     -21.685   2.902  17.909  1.00 10.00      A   
ATOM    554  HN  ARG A  63     -20.970   3.536  18.147  1.00 10.00      A   
ATOM    555  CA  ARG A  63     -23.071   3.285  18.134  1.00 10.00      A   
ATOM    556  CB  ARG A  63     -23.139   4.657  18.803  1.00 10.00      A   
ATOM    557  CG  ARG A  63     -24.502   5.003  19.377  1.00 10.00      A   
ATOM    558  CD  ARG A  63     -24.450   5.097  20.892  1.00 10.00      A   
ATOM    559  NE  ARG A  63     -23.538   6.149  21.342  1.00 10.00      A   
ATOM    560  HE  ARG A  63     -23.747   7.069  21.068  1.00 10.00      A   
ATOM    561  CZ  ARG A  63     -22.461   5.932  22.098  1.00 10.00      A   
ATOM    562  NH1 ARG A  63     -22.160   4.697  22.493  1.00 10.00      A   
ATOM    563 HH11 ARG A  63     -21.319   4.523  23.087  1.00 10.00      A   
ATOM    564 HH12 ARG A  63     -22.768   3.893  22.215  1.00 10.00      A   
ATOM    565  NH2 ARG A  63     -21.683   6.952  22.446  1.00 10.00      A   
ATOM    566 HH21 ARG A  63     -21.914   7.918  22.130  1.00 10.00      A   
ATOM    567 HH22 ARG A  63     -20.835   6.796  23.041  1.00 10.00      A   
ATOM    568  C   ARG A  63     -23.875   3.305  16.842  1.00 10.00      A   
ATOM    569  O   ARG A  63     -24.970   2.749  16.774  1.00 10.00      A   
ATOM    570  N   ARG A  64     -23.328   3.940  15.819  1.00 10.00      A   
ATOM    571  HN  ARG A  64     -22.436   4.349  15.922  1.00 10.00      A   
ATOM    572  CA  ARG A  64     -24.017   4.041  14.545  1.00 10.00      A   
ATOM    573  CB  ARG A  64     -23.479   5.201  13.709  1.00 10.00      A   
ATOM    574  CG  ARG A  64     -23.704   6.561  14.354  1.00 10.00      A   
ATOM    575  CD  ARG A  64     -23.380   7.693  13.396  1.00 10.00      A   
ATOM    576  NE  ARG A  64     -24.148   7.594  12.158  1.00 10.00      A   
ATOM    577  HE  ARG A  64     -25.013   7.122  12.199  1.00 10.00      A   
ATOM    578  CZ  ARG A  64     -23.764   8.120  10.996  1.00 10.00      A   
ATOM    579  NH1 ARG A  64     -22.630   8.803  10.903  1.00 10.00      A   
ATOM    580 HH11 ARG A  64     -22.335   9.203   9.988  1.00 10.00      A   
ATOM    581 HH12 ARG A  64     -22.034   8.957  11.755  1.00 10.00      A   
ATOM    582  NH2 ARG A  64     -24.529   7.966   9.924  1.00 10.00      A   
ATOM    583 HH21 ARG A  64     -25.428   7.437   9.994  1.00 10.00      A   
ATOM    584 HH22 ARG A  64     -24.235   8.374   9.006  1.00 10.00      A   
ATOM    585  C   ARG A  64     -24.020   2.727  13.770  1.00 10.00      A   
ATOM    586  O   ARG A  64     -25.070   2.293  13.296  1.00 10.00      A   
ATOM    587  N   PHE A  65     -22.861   2.090  13.658  1.00 10.00      A   
ATOM    588  HN  PHE A  65     -22.059   2.466  14.087  1.00 10.00      A   
ATOM    589  CA  PHE A  65     -22.744   0.832  12.934  1.00 10.00      A   
ATOM    590  CB  PHE A  65     -21.789   0.991  11.746  1.00 10.00      A   
ATOM    591  CG  PHE A  65     -22.105   2.171  10.862  1.00 10.00      A   
ATOM    592  CD1 PHE A  65     -21.342   3.327  10.929  1.00 10.00      A   
ATOM    593  CD2 PHE A  65     -23.163   2.127   9.971  1.00 10.00      A   
ATOM    594  CE1 PHE A  65     -21.629   4.413  10.123  1.00 10.00      A   
ATOM    595  CE2 PHE A  65     -23.456   3.209   9.163  1.00 10.00      A   
ATOM    596  CZ  PHE A  65     -22.687   4.353   9.240  1.00 10.00      A   
ATOM    597  C   PHE A  65     -22.265  -0.281  13.868  1.00 10.00      A   
ATOM    598  O   PHE A  65     -21.065  -0.471  14.066  1.00 10.00      A   
ATOM    599  N   PRO A  66     -23.211  -1.013  14.476  1.00 10.00      A   
ATOM    600  CA  PRO A  66     -22.906  -2.102  15.409  1.00 10.00      A   
ATOM    601  CB  PRO A  66     -24.234  -2.322  16.161  1.00 10.00      A   
ATOM    602  CG  PRO A  66     -25.154  -1.241  15.686  1.00 10.00      A   
ATOM    603  CD  PRO A  66     -24.656  -0.825  14.336  1.00 10.00      A   
ATOM    604  C   PRO A  66     -22.475  -3.397  14.715  1.00 10.00      A   
ATOM    605  O   PRO A  66     -21.672  -4.159  15.257  1.00 10.00      A   
ATOM    606  N   LYS A  67     -22.999  -3.636  13.521  1.00 10.00      A   
ATOM    607  HN  LYS A  67     -23.597  -2.973  13.122  1.00 10.00      A   
ATOM    608  CA  LYS A  67     -22.683  -4.853  12.781  1.00 10.00      A   
ATOM    609  CB  LYS A  67     -23.948  -5.488  12.195  1.00 10.00      A   
ATOM    610  CG  LYS A  67     -24.859  -6.128  13.229  1.00 10.00      A   
ATOM    611  CD  LYS A  67     -25.970  -6.927  12.568  1.00 10.00      A   
ATOM    612  CE  LYS A  67     -26.819  -7.655  13.599  1.00 10.00      A   
ATOM    613  NZ  LYS A  67     -27.849  -8.515  12.961  1.00 10.00      A   
ATOM    614  HZ1 LYS A  67     -27.393  -9.271  12.410  1.00 10.00      A   
ATOM    615  HZ2 LYS A  67     -28.445  -7.951  12.323  1.00 10.00      A   
ATOM    616  HZ3 LYS A  67     -28.455  -8.949  13.687  1.00 10.00      A   
ATOM    617  C   LYS A  67     -21.654  -4.611  11.683  1.00 10.00      A   
ATOM    618  O   LYS A  67     -22.012  -4.358  10.533  1.00 10.00      A   
ATOM    619  N   VAL A  68     -20.382  -4.693  12.046  1.00 10.00      A   
ATOM    620  HN  VAL A  68     -20.165  -4.894  12.981  1.00 10.00      A   
ATOM    621  CA  VAL A  68     -19.292  -4.499  11.093  1.00 10.00      A   
ATOM    622  CB  VAL A  68     -18.498  -3.202  11.386  1.00 10.00      A   
ATOM    623  CG1 VAL A  68     -17.355  -3.030  10.398  1.00 10.00      A   
ATOM    624  CG2 VAL A  68     -19.411  -1.985  11.353  1.00 10.00      A   
ATOM    625  C   VAL A  68     -18.346  -5.699  11.139  1.00 10.00      A   
ATOM    626  O   VAL A  68     -18.066  -6.226  12.215  1.00 10.00      A   
ATOM    627  N   ARG A  69     -17.869  -6.138   9.977  1.00 10.00      A   
ATOM    628  HN  ARG A  69     -18.134  -5.684   9.148  1.00 10.00      A   
ATOM    629  CA  ARG A  69     -16.964  -7.277   9.904  1.00 10.00      A   
ATOM    630  CB  ARG A  69     -17.498  -8.328   8.921  1.00 10.00      A   
ATOM    631  CG  ARG A  69     -18.842  -8.934   9.302  1.00 10.00      A   
ATOM    632  CD  ARG A  69     -18.699 -10.389   9.725  1.00 10.00      A   
ATOM    633  NE  ARG A  69     -19.927 -11.157   9.490  1.00 10.00      A   
ATOM    634  HE  ARG A  69     -20.764 -10.793   9.862  1.00 10.00      A   
ATOM    635  CZ  ARG A  69     -19.970 -12.305   8.803  1.00 10.00      A   
ATOM    636  NH1 ARG A  69     -18.858 -12.819   8.286  1.00 10.00      A   
ATOM    637 HH11 ARG A  69     -18.891 -13.711   7.741  1.00 10.00      A   
ATOM    638 HH12 ARG A  69     -17.935 -12.333   8.425  1.00 10.00      A   
ATOM    639  NH2 ARG A  69     -21.125 -12.937   8.631  1.00 10.00      A   
ATOM    640 HH21 ARG A  69     -21.158 -13.827   8.096  1.00 10.00      A   
ATOM    641 HH22 ARG A  69     -22.003 -12.546   9.032  1.00 10.00      A   
ATOM    642  C   ARG A  69     -15.552  -6.854   9.495  1.00 10.00      A   
ATOM    643  O   ARG A  69     -14.570  -7.464   9.921  1.00 10.00      A   
ATOM    644  N   SER A  70     -15.455  -5.816   8.670  1.00 10.00      A   
ATOM    645  HN  SER A  70     -16.272  -5.361   8.375  1.00 10.00      A   
ATOM    646  CA  SER A  70     -14.166  -5.330   8.193  1.00 10.00      A   
ATOM    647  CB  SER A  70     -14.056  -5.548   6.674  1.00 10.00      A   
ATOM    648  OG  SER A  70     -12.722  -5.398   6.214  1.00 10.00      A   
ATOM    649  HG  SER A  70     -12.421  -6.230   5.821  1.00 10.00      A   
ATOM    650  C   SER A  70     -13.980  -3.852   8.542  1.00 10.00      A   
ATOM    651  O   SER A  70     -14.829  -3.017   8.220  1.00 10.00      A   
ATOM    652  N   VAL A  71     -12.873  -3.541   9.211  1.00 10.00      A   
ATOM    653  HN  VAL A  71     -12.240  -4.258   9.445  1.00 10.00      A   
ATOM    654  CA  VAL A  71     -12.571  -2.169   9.608  1.00 10.00      A   
ATOM    655  CB  VAL A  71     -12.541  -2.020  11.148  1.00 10.00      A   
ATOM    656  CG1 VAL A  71     -12.240  -0.584  11.547  1.00 10.00      A   
ATOM    657  CG2 VAL A  71     -13.854  -2.478  11.762  1.00 10.00      A   
ATOM    658  C   VAL A  71     -11.226  -1.703   9.037  1.00 10.00      A   
ATOM    659  O   VAL A  71     -10.192  -2.341   9.254  1.00 10.00      A   
ATOM    660  N   GLU A  72     -11.251  -0.587   8.313  1.00 10.00      A   
ATOM    661  HN  GLU A  72     -12.111  -0.132   8.169  1.00 10.00      A   
ATOM    662  CA  GLU A  72     -10.045  -0.009   7.726  1.00 10.00      A   
ATOM    663  CB  GLU A  72     -10.203   0.098   6.205  1.00 10.00      A   
ATOM    664  CG  GLU A  72      -8.928   0.465   5.459  1.00 10.00      A   
ATOM    665  CD  GLU A  72      -8.471  -0.625   4.511  1.00 10.00      A   
ATOM    666  OE1 GLU A  72      -9.302  -1.119   3.726  1.00 10.00      A   
ATOM    667  OE2 GLU A  72      -7.276  -0.990   4.549  1.00 10.00      A   
ATOM    668  C   GLU A  72      -9.813   1.373   8.335  1.00 10.00      A   
ATOM    669  O   GLU A  72     -10.708   2.224   8.307  1.00 10.00      A   
ATOM    670  N   LEU A  73      -8.629   1.594   8.895  1.00 10.00      A   
ATOM    671  HN  LEU A  73      -7.952   0.881   8.891  1.00 10.00      A   
ATOM    672  CA  LEU A  73      -8.317   2.870   9.527  1.00 10.00      A   
ATOM    673  CB  LEU A  73      -8.477   2.732  11.043  1.00 10.00      A   
ATOM    674  CG  LEU A  73      -8.482   4.025  11.856  1.00 10.00      A   
ATOM    675  CD1 LEU A  73      -9.901   4.538  12.024  1.00 10.00      A   
ATOM    676  CD2 LEU A  73      -7.834   3.799  13.212  1.00 10.00      A   
ATOM    677  C   LEU A  73      -6.900   3.345   9.194  1.00 10.00      A   
ATOM    678  O   LEU A  73      -5.944   2.575   9.260  1.00 10.00      A   
ATOM    679  N   LYS A  74      -6.774   4.621   8.843  1.00 10.00      A   
ATOM    680  HN  LYS A  74      -7.574   5.186   8.805  1.00 10.00      A   
ATOM    681  CA  LYS A  74      -5.478   5.212   8.517  1.00 10.00      A   
ATOM    682  CB  LYS A  74      -5.577   6.054   7.239  1.00 10.00      A   
ATOM    683  CG  LYS A  74      -6.101   5.301   6.026  1.00 10.00      A   
ATOM    684  CD  LYS A  74      -6.102   6.184   4.789  1.00 10.00      A   
ATOM    685  CE  LYS A  74      -6.700   5.460   3.597  1.00 10.00      A   
ATOM    686  NZ  LYS A  74      -6.499   6.209   2.332  1.00 10.00      A   
ATOM    687  HZ1 LYS A  74      -7.242   6.925   2.205  1.00 10.00      A   
ATOM    688  HZ2 LYS A  74      -6.521   5.556   1.522  1.00 10.00      A   
ATOM    689  HZ3 LYS A  74      -5.575   6.692   2.342  1.00 10.00      A   
ATOM    690  C   LYS A  74      -5.002   6.089   9.675  1.00 10.00      A   
ATOM    691  O   LYS A  74      -5.807   6.489  10.520  1.00 10.00      A   
ATOM    692  N   GLY A  75      -3.707   6.385   9.719  1.00 10.00      A   
ATOM    693  HN  GLY A  75      -3.104   6.036   9.025  1.00 10.00      A   
ATOM    694  CA  GLY A  75      -3.178   7.212  10.790  1.00 10.00      A   
ATOM    695  C   GLY A  75      -2.318   8.357  10.295  1.00 10.00      A   
ATOM    696  O   GLY A  75      -2.824   9.431   9.976  1.00 10.00      A   
ATOM    697  N   LYS A  76      -1.015   8.126  10.249  1.00 10.00      A   
ATOM    698  HN  LYS A  76      -0.682   7.245  10.535  1.00 10.00      A   
ATOM    699  CA  LYS A  76      -0.062   9.136   9.795  1.00 10.00      A   
ATOM    700  CB  LYS A  76       1.376   8.624   9.930  1.00 10.00      A   
ATOM    701  CG  LYS A  76       1.844   8.358  11.349  1.00 10.00      A   
ATOM    702  CD  LYS A  76       3.325   8.017  11.361  1.00 10.00      A   
ATOM    703  CE  LYS A  76       3.748   7.371  12.669  1.00 10.00      A   
ATOM    704  NZ  LYS A  76       5.198   7.036  12.669  1.00 10.00      A   
ATOM    705  HZ1 LYS A  76       5.426   6.402  13.465  1.00 10.00      A   
ATOM    706  HZ2 LYS A  76       5.764   7.904  12.763  1.00 10.00      A   
ATOM    707  HZ3 LYS A  76       5.456   6.561  11.779  1.00 10.00      A   
ATOM    708  C   LYS A  76      -0.317   9.519   8.340  1.00 10.00      A   
ATOM    709  O   LYS A  76      -0.662   8.665   7.519  1.00 10.00      A   
ATOM    710  N   PRO A  77      -0.173  10.813   8.006  1.00 10.00      A   
ATOM    711  CA  PRO A  77      -0.364  11.302   6.635  1.00 10.00      A   
ATOM    712  CB  PRO A  77      -0.316  12.832   6.783  1.00 10.00      A   
ATOM    713  CG  PRO A  77      -0.451  13.095   8.246  1.00 10.00      A   
ATOM    714  CD  PRO A  77       0.157  11.908   8.932  1.00 10.00      A   
ATOM    715  C   PRO A  77       0.761  10.821   5.713  1.00 10.00      A   
ATOM    716  O   PRO A  77       1.713  10.179   6.163  1.00 10.00      A   
ATOM    717  N   HIS A  78       0.660  11.155   4.434  1.00 10.00      A   
ATOM    718  HN  HIS A  78      -0.104  11.700   4.142  1.00 10.00      A   
ATOM    719  CA  HIS A  78       1.651  10.744   3.440  1.00 10.00      A   
ATOM    720  CB  HIS A  78       1.190  11.145   2.032  1.00 10.00      A   
ATOM    721  CG  HIS A  78       2.224  10.990   0.959  1.00 10.00      A   
ATOM    722  ND1 HIS A  78       2.810  12.053   0.312  1.00 10.00      A   
ATOM    723  HD1 HIS A  78       2.595  13.012   0.460  1.00 10.00      A   
ATOM    724  CD2 HIS A  78       2.791   9.875   0.435  1.00 10.00      A   
ATOM    725  CE1 HIS A  78       3.692  11.567  -0.569  1.00 10.00      A   
ATOM    726  NE2 HIS A  78       3.720  10.246  -0.535  1.00 10.00      A   
ATOM    727  C   HIS A  78       3.054  11.284   3.746  1.00 10.00      A   
ATOM    728  O   HIS A  78       4.035  10.539   3.705  1.00 10.00      A   
ATOM    729  N   PHE A  79       3.148  12.568   4.066  1.00 10.00      A   
ATOM    730  HN  PHE A  79       2.333  13.122   4.070  1.00 10.00      A   
ATOM    731  CA  PHE A  79       4.439  13.188   4.370  1.00 10.00      A   
ATOM    732  CB  PHE A  79       4.319  14.708   4.467  1.00 10.00      A   
ATOM    733  CG  PHE A  79       4.615  15.425   3.180  1.00 10.00      A   
ATOM    734  CD1 PHE A  79       4.957  14.721   2.035  1.00 10.00      A   
ATOM    735  CD2 PHE A  79       4.554  16.806   3.117  1.00 10.00      A   
ATOM    736  CE1 PHE A  79       5.231  15.381   0.854  1.00 10.00      A   
ATOM    737  CE2 PHE A  79       4.827  17.474   1.940  1.00 10.00      A   
ATOM    738  CZ  PHE A  79       5.166  16.760   0.807  1.00 10.00      A   
ATOM    739  C   PHE A  79       5.097  12.615   5.626  1.00 10.00      A   
ATOM    740  O   PHE A  79       6.296  12.808   5.854  1.00 10.00      A   
ATOM    741  N   ALA A  80       4.327  11.887   6.424  1.00 10.00      A   
ATOM    742  HN  ALA A  80       3.387  11.741   6.182  1.00 10.00      A   
ATOM    743  CA  ALA A  80       4.847  11.292   7.646  1.00 10.00      A   
ATOM    744  CB  ALA A  80       3.709  10.858   8.551  1.00 10.00      A   
ATOM    745  C   ALA A  80       5.754  10.110   7.324  1.00 10.00      A   
ATOM    746  O   ALA A  80       6.543   9.671   8.164  1.00 10.00      A   
ATOM    747  N   ASP A  81       5.644   9.614   6.094  1.00 10.00      A   
ATOM    748  HN  ASP A  81       4.999  10.019   5.474  1.00 10.00      A   
ATOM    749  CA  ASP A  81       6.449   8.484   5.635  1.00 10.00      A   
ATOM    750  CB  ASP A  81       5.946   8.006   4.269  1.00 10.00      A   
ATOM    751  CG  ASP A  81       5.944   6.497   4.131  1.00 10.00      A   
ATOM    752  OD1 ASP A  81       4.973   5.860   4.594  1.00 10.00      A   
ATOM    753  OD2 ASP A  81       6.904   5.940   3.557  1.00 10.00      A   
ATOM    754  C   ASP A  81       7.910   8.890   5.516  1.00 10.00      A   
ATOM    755  O   ASP A  81       8.806   8.049   5.548  1.00 10.00      A   
ATOM    756  N   PHE A  82       8.134  10.197   5.398  1.00 10.00      A   
ATOM    757  HN  PHE A  82       7.365  10.807   5.401  1.00 10.00      A   
ATOM    758  CA  PHE A  82       9.480  10.753   5.256  1.00 10.00      A   
ATOM    759  CB  PHE A  82       9.498  11.802   4.141  1.00 10.00      A   
ATOM    760  CG  PHE A  82       8.680  11.395   2.949  1.00 10.00      A   
ATOM    761  CD1 PHE A  82       8.935  10.201   2.291  1.00 10.00      A   
ATOM    762  CD2 PHE A  82       7.644  12.195   2.497  1.00 10.00      A   
ATOM    763  CE1 PHE A  82       8.171   9.815   1.207  1.00 10.00      A   
ATOM    764  CE2 PHE A  82       6.878  11.818   1.412  1.00 10.00      A   
ATOM    765  CZ  PHE A  82       7.141  10.625   0.766  1.00 10.00      A   
ATOM    766  C   PHE A  82       9.978  11.342   6.574  1.00 10.00      A   
ATOM    767  O   PHE A  82      10.872  12.193   6.601  1.00 10.00      A   
ATOM    768  N   ASN A  83       9.367  10.879   7.661  1.00 10.00      A   
ATOM    769  HN  ASN A  83       8.647  10.224   7.543  1.00 10.00      A   
ATOM    770  CA  ASN A  83       9.717  11.299   9.017  1.00 10.00      A   
ATOM    771  CB  ASN A  83      11.138  10.857   9.391  1.00 10.00      A   
ATOM    772  CG  ASN A  83      11.222  10.350  10.817  1.00 10.00      A   
ATOM    773  OD1 ASN A  83      11.180  11.127  11.769  1.00 10.00      A   
ATOM    774  ND2 ASN A  83      11.356   9.042  10.973  1.00 10.00      A   
ATOM    775 HD21 ASN A  83      11.396   8.479  10.173  1.00 10.00      A   
ATOM    776 HD22 ASN A  83      11.403   8.687  11.888  1.00 10.00      A   
ATOM    777  C   ASN A  83       9.529  12.799   9.258  1.00 10.00      A   
ATOM    778  O   ASN A  83      10.282  13.414  10.016  1.00 10.00      A   
ATOM    779  N   LEU A  84       8.521  13.389   8.620  1.00 10.00      A   
ATOM    780  HN  LEU A  84       7.963  12.864   8.013  1.00 10.00      A   
ATOM    781  CA  LEU A  84       8.239  14.814   8.800  1.00 10.00      A   
ATOM    782  CB  LEU A  84       7.517  15.396   7.578  1.00 10.00      A   
ATOM    783  CG  LEU A  84       8.398  15.834   6.404  1.00 10.00      A   
ATOM    784  CD1 LEU A  84       7.569  16.578   5.370  1.00 10.00      A   
ATOM    785  CD2 LEU A  84       9.548  16.706   6.885  1.00 10.00      A   
ATOM    786  C   LEU A  84       7.404  15.037  10.058  1.00 10.00      A   
ATOM    787  O   LEU A  84       7.168  16.172  10.475  1.00 10.00      A   
ATOM    788  N   VAL A  85       6.957  13.939  10.653  1.00 10.00      A   
ATOM    789  HN  VAL A  85       7.182  13.066  10.272  1.00 10.00      A   
ATOM    790  CA  VAL A  85       6.153  13.993  11.864  1.00 10.00      A   
ATOM    791  CB  VAL A  85       4.793  13.295  11.671  1.00 10.00      A   
ATOM    792  CG1 VAL A  85       3.953  13.388  12.934  1.00 10.00      A   
ATOM    793  CG2 VAL A  85       4.049  13.904  10.495  1.00 10.00      A   
ATOM    794  C   VAL A  85       6.906  13.329  13.010  1.00 10.00      A   
ATOM    795  O   VAL A  85       7.161  12.122  12.976  1.00 10.00      A   
ATOM    796  N   PRO A  86       7.289  14.120  14.025  1.00 10.00      A   
ATOM    797  CA  PRO A  86       8.023  13.620  15.191  1.00 10.00      A   
ATOM    798  CB  PRO A  86       8.118  14.840  16.111  1.00 10.00      A   
ATOM    799  CG  PRO A  86       7.974  16.008  15.199  1.00 10.00      A   
ATOM    800  CD  PRO A  86       7.036  15.566  14.115  1.00 10.00      A   
ATOM    801  C   PRO A  86       7.282  12.483  15.889  1.00 10.00      A   
ATOM    802  O   PRO A  86       6.057  12.517  16.038  1.00 10.00      A   
ATOM    803  N   ASP A  87       8.034  11.473  16.300  1.00 10.00      A   
ATOM    804  HN  ASP A  87       9.001  11.504  16.137  1.00 10.00      A   
ATOM    805  CA  ASP A  87       7.463  10.319  16.982  1.00 10.00      A   
ATOM    806  CB  ASP A  87       8.517   9.230  17.186  1.00 10.00      A   
ATOM    807  CG  ASP A  87       8.941   8.579  15.889  1.00 10.00      A   
ATOM    808  OD1 ASP A  87      10.154   8.583  15.586  1.00 10.00      A   
ATOM    809  OD2 ASP A  87       8.064   8.069  15.164  1.00 10.00      A   
ATOM    810  C   ASP A  87       6.868  10.725  18.319  1.00 10.00      A   
ATOM    811  O   ASP A  87       7.525  11.390  19.122  1.00 10.00      A   
ATOM    812  N   GLY A  88       5.629  10.321  18.550  1.00 10.00      A   
ATOM    813  HN  GLY A  88       5.167   9.786  17.870  1.00 10.00      A   
ATOM    814  CA  GLY A  88       4.944  10.659  19.780  1.00 10.00      A   
ATOM    815  C   GLY A  88       3.781  11.588  19.516  1.00 10.00      A   
ATOM    816  O   GLY A  88       3.099  12.027  20.442  1.00 10.00      A   
ATOM    817  N   TRP A  89       3.565  11.880  18.238  1.00 10.00      A   
ATOM    818  HN  TRP A  89       4.151  11.482  17.558  1.00 10.00      A   
ATOM    819  CA  TRP A  89       2.487  12.762  17.812  1.00 10.00      A   
ATOM    820  CB  TRP A  89       2.652  13.109  16.328  1.00 10.00      A   
ATOM    821  CG  TRP A  89       1.498  13.855  15.729  1.00 10.00      A   
ATOM    822  CD1 TRP A  89       1.205  15.178  15.889  1.00 10.00      A   
ATOM    823  CD2 TRP A  89       0.490  13.325  14.858  1.00 10.00      A   
ATOM    824  NE1 TRP A  89       0.069  15.504  15.186  1.00 10.00      A   
ATOM    825  HE1 TRP A  89      -0.348  16.395  15.150  1.00 10.00      A   
ATOM    826  CE2 TRP A  89      -0.388  14.382  14.541  1.00 10.00      A   
ATOM    827  CE3 TRP A  89       0.242  12.059  14.320  1.00 10.00      A   
ATOM    828  CZ2 TRP A  89      -1.492  14.209  13.710  1.00 10.00      A   
ATOM    829  CZ3 TRP A  89      -0.851  11.889  13.496  1.00 10.00      A   
ATOM    830  CH2 TRP A  89      -1.706  12.959  13.198  1.00 10.00      A   
ATOM    831  C   TRP A  89       1.127  12.121  18.062  1.00 10.00      A   
ATOM    832  O   TRP A  89       0.220  12.762  18.593  1.00 10.00      A   
ATOM    833  N   GLY A  90       0.990  10.862  17.664  1.00 10.00      A   
ATOM    834  HN  GLY A  90       1.741  10.410  17.222  1.00 10.00      A   
ATOM    835  CA  GLY A  90      -0.260  10.158  17.858  1.00 10.00      A   
ATOM    836  C   GLY A  90      -0.426   9.005  16.891  1.00 10.00      A   
ATOM    837  O   GLY A  90       0.560   8.429  16.424  1.00 10.00      A   
ATOM    838  N   GLY A  91      -1.672   8.682  16.576  1.00 10.00      A   
ATOM    839  HN  GLY A  91      -2.419   9.200  16.963  1.00 10.00      A   
ATOM    840  CA  GLY A  91      -1.953   7.594  15.669  1.00 10.00      A   
ATOM    841  C   GLY A  91      -1.965   6.257  16.381  1.00 10.00      A   
ATOM    842  O   GLY A  91      -1.524   5.248  15.832  1.00 10.00      A   
ATOM    843  N   TYR A  92      -2.464   6.248  17.608  1.00 10.00      A   
ATOM    844  HN  TYR A  92      -2.811   7.084  17.994  1.00 10.00      A   
ATOM    845  CA  TYR A  92      -2.526   5.022  18.392  1.00 10.00      A   
ATOM    846  CB  TYR A  92      -2.258   5.304  19.876  1.00 10.00      A   
ATOM    847  CG  TYR A  92      -0.947   6.019  20.132  1.00 10.00      A   
ATOM    848  CD1 TYR A  92      -0.919   7.380  20.414  1.00 10.00      A   
ATOM    849  CD2 TYR A  92       0.262   5.338  20.081  1.00 10.00      A   
ATOM    850  CE1 TYR A  92       0.276   8.039  20.637  1.00 10.00      A   
ATOM    851  CE2 TYR A  92       1.459   5.988  20.305  1.00 10.00      A   
ATOM    852  CZ  TYR A  92       1.461   7.337  20.580  1.00 10.00      A   
ATOM    853  OH  TYR A  92       2.653   7.988  20.796  1.00 10.00      A   
ATOM    854  HH  TYR A  92       3.279   7.744  20.099  1.00 10.00      A   
ATOM    855  C   TYR A  92      -3.879   4.343  18.204  1.00 10.00      A   
ATOM    856  O   TYR A  92      -4.929   4.969  18.361  1.00 10.00      A   
ATOM    857  N   VAL A  93      -3.852   3.065  17.853  1.00 10.00      A   
ATOM    858  HN  VAL A  93      -2.986   2.614  17.738  1.00 10.00      A   
ATOM    859  CA  VAL A  93      -5.082   2.313  17.625  1.00 10.00      A   
ATOM    860  CB  VAL A  93      -4.892   1.256  16.515  1.00 10.00      A   
ATOM    861  CG1 VAL A  93      -4.040   0.095  17.001  1.00 10.00      A   
ATOM    862  CG2 VAL A  93      -6.229   0.773  15.972  1.00 10.00      A   
ATOM    863  C   VAL A  93      -5.583   1.649  18.908  1.00 10.00      A   
ATOM    864  O   VAL A  93      -6.665   1.057  18.934  1.00 10.00      A   
ATOM    865  N   TYR A  94      -4.797   1.769  19.975  1.00 10.00      A   
ATOM    866  HN  TYR A  94      -3.959   2.267  19.891  1.00 10.00      A   
ATOM    867  CA  TYR A  94      -5.145   1.179  21.271  1.00 10.00      A   
ATOM    868  CB  TYR A  94      -4.143   1.586  22.360  1.00 10.00      A   
ATOM    869  CG  TYR A  94      -4.319   0.835  23.661  1.00 10.00      A   
ATOM    870  CD1 TYR A  94      -3.999  -0.513  23.755  1.00 10.00      A   
ATOM    871  CD2 TYR A  94      -4.811   1.473  24.792  1.00 10.00      A   
ATOM    872  CE1 TYR A  94      -4.168  -1.205  24.938  1.00 10.00      A   
ATOM    873  CE2 TYR A  94      -4.980   0.791  25.979  1.00 10.00      A   
ATOM    874  CZ  TYR A  94      -4.659  -0.549  26.047  1.00 10.00      A   
ATOM    875  OH  TYR A  94      -4.834  -1.235  27.230  1.00 10.00      A   
ATOM    876  HH  TYR A  94      -4.065  -1.796  27.391  1.00 10.00      A   
ATOM    877  C   TYR A  94      -6.595   1.471  21.697  1.00 10.00      A   
ATOM    878  O   TYR A  94      -7.355   0.536  21.955  1.00 10.00      A   
ATOM    879  N   PRO A  95      -7.014   2.758  21.759  1.00 10.00      A   
ATOM    880  CA  PRO A  95      -8.385   3.122  22.158  1.00 10.00      A   
ATOM    881  CB  PRO A  95      -8.420   4.644  21.983  1.00 10.00      A   
ATOM    882  CG  PRO A  95      -6.995   5.063  22.085  1.00 10.00      A   
ATOM    883  CD  PRO A  95      -6.201   3.954  21.466  1.00 10.00      A   
ATOM    884  C   PRO A  95      -9.444   2.470  21.267  1.00 10.00      A   
ATOM    885  O   PRO A  95     -10.519   2.086  21.737  1.00 10.00      A   
ATOM    886  N   TRP A  96      -9.129   2.337  19.981  1.00 10.00      A   
ATOM    887  HN  TRP A  96      -8.252   2.644  19.672  1.00 10.00      A   
ATOM    888  CA  TRP A  96     -10.047   1.735  19.025  1.00 10.00      A   
ATOM    889  CB  TRP A  96      -9.557   1.955  17.591  1.00 10.00      A   
ATOM    890  CG  TRP A  96      -9.570   3.389  17.165  1.00 10.00      A   
ATOM    891  CD1 TRP A  96      -8.632   4.336  17.452  1.00 10.00      A   
ATOM    892  CD2 TRP A  96     -10.571   4.043  16.377  1.00 10.00      A   
ATOM    893  NE1 TRP A  96      -8.989   5.540  16.899  1.00 10.00      A   
ATOM    894  HE1 TRP A  96      -8.473   6.375  16.971  1.00 10.00      A   
ATOM    895  CE2 TRP A  96     -10.176   5.386  16.231  1.00 10.00      A   
ATOM    896  CE3 TRP A  96     -11.765   3.624  15.780  1.00 10.00      A   
ATOM    897  CZ2 TRP A  96     -10.929   6.312  15.516  1.00 10.00      A   
ATOM    898  CZ3 TRP A  96     -12.510   4.545  15.070  1.00 10.00      A   
ATOM    899  CH2 TRP A  96     -12.091   5.873  14.944  1.00 10.00      A   
ATOM    900  C   TRP A  96     -10.198   0.247  19.300  1.00 10.00      A   
ATOM    901  O   TRP A  96     -11.308  -0.286  19.283  1.00 10.00      A   
ATOM    902  N   ILE A  97      -9.075  -0.416  19.568  1.00 10.00      A   
ATOM    903  HN  ILE A  97      -8.223   0.073  19.575  1.00 10.00      A   
ATOM    904  CA  ILE A  97      -9.076  -1.847  19.856  1.00 10.00      A   
ATOM    905  CB  ILE A  97      -7.647  -2.403  20.067  1.00 10.00      A   
ATOM    906  CG1 ILE A  97      -6.725  -2.046  18.893  1.00 10.00      A   
ATOM    907  CG2 ILE A  97      -7.678  -3.912  20.288  1.00 10.00      A   
ATOM    908  CD1 ILE A  97      -7.127  -2.659  17.568  1.00 10.00      A   
ATOM    909  C   ILE A  97      -9.909  -2.136  21.103  1.00 10.00      A   
ATOM    910  O   ILE A  97     -10.658  -3.112  21.145  1.00 10.00      A   
ATOM    911  N   GLU A  98      -9.778  -1.273  22.111  1.00 10.00      A   
ATOM    912  HN  GLU A  98      -9.153  -0.518  22.013  1.00 10.00      A   
ATOM    913  CA  GLU A  98     -10.520  -1.419  23.363  1.00 10.00      A   
ATOM    914  CB  GLU A  98     -10.238  -0.236  24.288  1.00 10.00      A   
ATOM    915  CG  GLU A  98      -8.794  -0.087  24.728  1.00 10.00      A   
ATOM    916  CD  GLU A  98      -8.620   1.068  25.691  1.00 10.00      A   
ATOM    917  OE1 GLU A  98      -8.604   0.824  26.917  1.00 10.00      A   
ATOM    918  OE2 GLU A  98      -8.520   2.224  25.229  1.00 10.00      A   
ATOM    919  C   GLU A  98     -12.017  -1.474  23.104  1.00 10.00      A   
ATOM    920  O   GLU A  98     -12.706  -2.390  23.550  1.00 10.00      A   
ATOM    921  N   ALA A  99     -12.506  -0.491  22.369  1.00 10.00      A   
ATOM    922  HN  ALA A  99     -11.897   0.194  22.023  1.00 10.00      A   
ATOM    923  CA  ALA A  99     -13.919  -0.400  22.052  1.00 10.00      A   
ATOM    924  CB  ALA A  99     -14.217   0.944  21.412  1.00 10.00      A   
ATOM    925  C   ALA A  99     -14.364  -1.540  21.142  1.00 10.00      A   
ATOM    926  O   ALA A  99     -15.356  -2.214  21.417  1.00 10.00      A   
ATOM    927  N   MET A 100     -13.613  -1.765  20.072  1.00 10.00      A   
ATOM    928  HN  MET A 100     -12.819  -1.209  19.923  1.00 10.00      A   
ATOM    929  CA  MET A 100     -13.938  -2.811  19.109  1.00 10.00      A   
ATOM    930  CB  MET A 100     -12.947  -2.823  17.944  1.00 10.00      A   
ATOM    931  CG  MET A 100     -13.247  -1.797  16.861  1.00 10.00      A   
ATOM    932  SD  MET A 100     -12.182  -1.967  15.413  1.00 10.00      A   
ATOM    933  CE  MET A 100     -10.678  -1.206  16.011  1.00 10.00      A   
ATOM    934  C   MET A 100     -14.035  -4.197  19.745  1.00 10.00      A   
ATOM    935  O   MET A 100     -14.984  -4.933  19.482  1.00 10.00      A   
ATOM    936  N   SER A 101     -13.077  -4.534  20.602  1.00 10.00      A   
ATOM    937  HN  SER A 101     -12.361  -3.893  20.800  1.00 10.00      A   
ATOM    938  CA  SER A 101     -13.062  -5.839  21.255  1.00 10.00      A   
ATOM    939  CB  SER A 101     -11.715  -6.083  21.942  1.00 10.00      A   
ATOM    940  OG  SER A 101     -11.369  -5.010  22.802  1.00 10.00      A   
ATOM    941  HG  SER A 101     -11.080  -4.256  22.271  1.00 10.00      A   
ATOM    942  C   SER A 101     -14.216  -6.003  22.249  1.00 10.00      A   
ATOM    943  O   SER A 101     -14.546  -7.116  22.656  1.00 10.00      A   
ATOM    944  N   SER A 102     -14.842  -4.895  22.610  1.00 10.00      A   
ATOM    945  HN  SER A 102     -14.553  -4.038  22.232  1.00 10.00      A   
ATOM    946  CA  SER A 102     -15.943  -4.915  23.559  1.00 10.00      A   
ATOM    947  CB  SER A 102     -15.717  -3.849  24.632  1.00 10.00      A   
ATOM    948  OG  SER A 102     -14.395  -3.922  25.147  1.00 10.00      A   
ATOM    949  HG  SER A 102     -13.843  -3.260  24.705  1.00 10.00      A   
ATOM    950  C   SER A 102     -17.291  -4.697  22.871  1.00 10.00      A   
ATOM    951  O   SER A 102     -18.289  -4.394  23.525  1.00 10.00      A   
ATOM    952  N   SER A 103     -17.327  -4.843  21.554  1.00 10.00      A   
ATOM    953  HN  SER A 103     -16.507  -5.080  21.072  1.00 10.00      A   
ATOM    954  CA  SER A 103     -18.568  -4.651  20.812  1.00 10.00      A   
ATOM    955  CB  SER A 103     -18.748  -3.179  20.424  1.00 10.00      A   
ATOM    956  OG  SER A 103     -18.718  -2.343  21.569  1.00 10.00      A   
ATOM    957  HG  SER A 103     -18.607  -2.890  22.357  1.00 10.00      A   
ATOM    958  C   SER A 103     -18.647  -5.536  19.572  1.00 10.00      A   
ATOM    959  O   SER A 103     -19.622  -6.264  19.384  1.00 10.00      A   
ATOM    960  N   TYR A 104     -17.614  -5.489  18.741  1.00 10.00      A   
ATOM    961  HN  TYR A 104     -16.838  -4.930  18.966  1.00 10.00      A   
ATOM    962  CA  TYR A 104     -17.592  -6.273  17.510  1.00 10.00      A   
ATOM    963  CB  TYR A 104     -16.756  -5.579  16.432  1.00 10.00      A   
ATOM    964  CG  TYR A 104     -17.232  -4.194  16.070  1.00 10.00      A   
ATOM    965  CD1 TYR A 104     -16.654  -3.076  16.648  1.00 10.00      A   
ATOM    966  CD2 TYR A 104     -18.251  -4.002  15.146  1.00 10.00      A   
ATOM    967  CE1 TYR A 104     -17.075  -1.805  16.318  1.00 10.00      A   
ATOM    968  CE2 TYR A 104     -18.679  -2.733  14.811  1.00 10.00      A   
ATOM    969  CZ  TYR A 104     -18.086  -1.638  15.401  1.00 10.00      A   
ATOM    970  OH  TYR A 104     -18.497  -0.369  15.072  1.00 10.00      A   
ATOM    971  HH  TYR A 104     -19.390  -0.404  14.692  1.00 10.00      A   
ATOM    972  C   TYR A 104     -17.057  -7.677  17.743  1.00 10.00      A   
ATOM    973  O   TYR A 104     -15.850  -7.898  17.757  1.00 10.00      A   
ATOM    974  N   THR A 105     -17.957  -8.625  17.928  1.00 10.00      A   
ATOM    975  HN  THR A 105     -18.912  -8.390  17.928  1.00 10.00      A   
ATOM    976  CA  THR A 105     -17.566 -10.006  18.142  1.00 10.00      A   
ATOM    977  CB  THR A 105     -18.591 -10.736  19.022  1.00 10.00      A   
ATOM    978  OG1 THR A 105     -19.437  -9.768  19.651  1.00 10.00      A   
ATOM    979  HG1 THR A 105     -18.952  -9.338  20.365  1.00 10.00      A   
ATOM    980  CG2 THR A 105     -17.889 -11.555  20.090  1.00 10.00      A   
ATOM    981  C   THR A 105     -17.448 -10.722  16.801  1.00 10.00      A   
ATOM    982  O   THR A 105     -16.842 -11.790  16.705  1.00 10.00      A   
ATOM    983  N   TRP A 106     -18.030 -10.117  15.770  1.00 10.00      A   
ATOM    984  HN  TRP A 106     -18.501  -9.267  15.921  1.00 10.00      A   
ATOM    985  CA  TRP A 106     -17.998 -10.680  14.428  1.00 10.00      A   
ATOM    986  CB  TRP A 106     -19.360 -10.530  13.751  1.00 10.00      A   
ATOM    987  CG  TRP A 106     -20.369 -11.541  14.201  1.00 10.00      A   
ATOM    988  CD1 TRP A 106     -21.401 -11.345  15.074  1.00 10.00      A   
ATOM    989  CD2 TRP A 106     -20.443 -12.911  13.793  1.00 10.00      A   
ATOM    990  NE1 TRP A 106     -22.115 -12.509  15.234  1.00 10.00      A   
ATOM    991  HE1 TRP A 106     -22.904 -12.621  15.814  1.00 10.00      A   
ATOM    992  CE2 TRP A 106     -21.544 -13.488  14.460  1.00 10.00      A   
ATOM    993  CE3 TRP A 106     -19.685 -13.706  12.928  1.00 10.00      A   
ATOM    994  CZ2 TRP A 106     -21.904 -14.823  14.289  1.00 10.00      A   
ATOM    995  CZ3 TRP A 106     -20.043 -15.030  12.760  1.00 10.00      A   
ATOM    996  CH2 TRP A 106     -21.142 -15.574  13.436  1.00 10.00      A   
ATOM    997  C   TRP A 106     -16.914 -10.025  13.582  1.00 10.00      A   
ATOM    998  O   TRP A 106     -16.924 -10.125  12.356  1.00 10.00      A   
ATOM    999  N   LEU A 107     -15.983  -9.353  14.240  1.00 10.00      A   
ATOM   1000  HN  LEU A 107     -16.021  -9.311  15.218  1.00 10.00      A   
ATOM   1001  CA  LEU A 107     -14.899  -8.684  13.541  1.00 10.00      A   
ATOM   1002  CB  LEU A 107     -14.194  -7.705  14.473  1.00 10.00      A   
ATOM   1003  CG  LEU A 107     -13.641  -6.441  13.814  1.00 10.00      A   
ATOM   1004  CD1 LEU A 107     -14.730  -5.722  13.033  1.00 10.00      A   
ATOM   1005  CD2 LEU A 107     -13.030  -5.515  14.852  1.00 10.00      A   
ATOM   1006  C   LEU A 107     -13.914  -9.711  12.996  1.00 10.00      A   
ATOM   1007  O   LEU A 107     -13.349 -10.507  13.750  1.00 10.00      A   
ATOM   1008  N   GLU A 108     -13.713  -9.696  11.686  1.00 10.00      A   
ATOM   1009  HN  GLU A 108     -14.177  -9.028  11.134  1.00 10.00      A   
ATOM   1010  CA  GLU A 108     -12.813 -10.650  11.054  1.00 10.00      A   
ATOM   1011  CB  GLU A 108     -13.591 -11.580  10.118  1.00 10.00      A   
ATOM   1012  CG  GLU A 108     -14.414 -10.866   9.060  1.00 10.00      A   
ATOM   1013  CD  GLU A 108     -15.291 -11.818   8.276  1.00 10.00      A   
ATOM   1014  OE1 GLU A 108     -14.959 -12.127   7.114  1.00 10.00      A   
ATOM   1015  OE2 GLU A 108     -16.308 -12.287   8.823  1.00 10.00      A   
ATOM   1016  C   GLU A 108     -11.679  -9.973  10.295  1.00 10.00      A   
ATOM   1017  O   GLU A 108     -10.635 -10.585  10.061  1.00 10.00      A   
ATOM   1018  N   GLU A 109     -11.876  -8.721   9.904  1.00 10.00      A   
ATOM   1019  HN  GLU A 109     -12.721  -8.271  10.122  1.00 10.00      A   
ATOM   1020  CA  GLU A 109     -10.855  -8.002   9.155  1.00 10.00      A   
ATOM   1021  CB  GLU A 109     -11.313  -7.750   7.720  1.00 10.00      A   
ATOM   1022  CG  GLU A 109     -11.411  -8.985   6.848  1.00 10.00      A   
ATOM   1023  CD  GLU A 109     -11.856  -8.648   5.440  1.00 10.00      A   
ATOM   1024  OE1 GLU A 109     -11.489  -7.560   4.939  1.00 10.00      A   
ATOM   1025  OE2 GLU A 109     -12.577  -9.463   4.829  1.00 10.00      A   
ATOM   1026  C   GLU A 109     -10.493  -6.669   9.790  1.00 10.00      A   
ATOM   1027  O   GLU A 109     -11.345  -5.797   9.965  1.00 10.00      A   
ATOM   1028  N   ILE A 110      -9.224  -6.516  10.121  1.00 10.00      A   
ATOM   1029  HN  ILE A 110      -8.601  -7.260   9.966  1.00 10.00      A   
ATOM   1030  CA  ILE A 110      -8.719  -5.274  10.691  1.00 10.00      A   
ATOM   1031  CB  ILE A 110      -8.325  -5.401  12.184  1.00 10.00      A   
ATOM   1032  CG1 ILE A 110      -9.577  -5.426  13.069  1.00 10.00      A   
ATOM   1033  CG2 ILE A 110      -7.397  -4.267  12.606  1.00 10.00      A   
ATOM   1034  CD1 ILE A 110      -9.284  -5.550  14.549  1.00 10.00      A   
ATOM   1035  C   ILE A 110      -7.534  -4.795   9.860  1.00 10.00      A   
ATOM   1036  O   ILE A 110      -6.516  -5.485   9.751  1.00 10.00      A   
ATOM   1037  N   ARG A 111      -7.693  -3.635   9.245  1.00 10.00      A   
ATOM   1038  HN  ARG A 111      -8.537  -3.142   9.362  1.00 10.00      A   
ATOM   1039  CA  ARG A 111      -6.656  -3.065   8.401  1.00 10.00      A   
ATOM   1040  CB  ARG A 111      -7.164  -2.971   6.964  1.00 10.00      A   
ATOM   1041  CG  ARG A 111      -7.692  -4.289   6.420  1.00 10.00      A   
ATOM   1042  CD  ARG A 111      -8.667  -4.079   5.273  1.00 10.00      A   
ATOM   1043  NE  ARG A 111      -9.217  -5.350   4.793  1.00 10.00      A   
ATOM   1044  HE  ARG A 111      -9.986  -5.718   5.284  1.00 10.00      A   
ATOM   1045  CZ  ARG A 111      -8.745  -6.020   3.738  1.00 10.00      A   
ATOM   1046  NH1 ARG A 111      -7.717  -5.553   3.045  1.00 10.00      A   
ATOM   1047 HH11 ARG A 111      -7.268  -4.650   3.317  1.00 10.00      A   
ATOM   1048 HH12 ARG A 111      -7.352  -6.081   2.221  1.00 10.00      A   
ATOM   1049  NH2 ARG A 111      -9.308  -7.167   3.381  1.00 10.00      A   
ATOM   1050 HH21 ARG A 111     -10.123  -7.543   3.926  1.00 10.00      A   
ATOM   1051 HH22 ARG A 111      -8.943  -7.700   2.560  1.00 10.00      A   
ATOM   1052  C   ARG A 111      -6.251  -1.693   8.914  1.00 10.00      A   
ATOM   1053  O   ARG A 111      -7.106  -0.866   9.245  1.00 10.00      A   
ATOM   1054  N   LEU A 112      -4.953  -1.462   9.000  1.00 10.00      A   
ATOM   1055  HN  LEU A 112      -4.323  -2.166   8.726  1.00 10.00      A   
ATOM   1056  CA  LEU A 112      -4.428  -0.196   9.481  1.00 10.00      A   
ATOM   1057  CB  LEU A 112      -3.961  -0.340  10.931  1.00 10.00      A   
ATOM   1058  CG  LEU A 112      -5.053  -0.592  11.969  1.00 10.00      A   
ATOM   1059  CD1 LEU A 112      -4.467  -1.231  13.218  1.00 10.00      A   
ATOM   1060  CD2 LEU A 112      -5.763   0.705  12.316  1.00 10.00      A   
ATOM   1061  C   LEU A 112      -3.267   0.273   8.618  1.00 10.00      A   
ATOM   1062  O   LEU A 112      -2.444  -0.532   8.185  1.00 10.00      A   
ATOM   1063  N   LYS A 113      -3.208   1.576   8.364  1.00 10.00      A   
ATOM   1064  HN  LYS A 113      -3.910   2.164   8.718  1.00 10.00      A   
ATOM   1065  CA  LYS A 113      -2.135   2.151   7.564  1.00 10.00      A   
ATOM   1066  CB  LYS A 113      -2.650   2.618   6.199  1.00 10.00      A   
ATOM   1067  CG  LYS A 113      -1.547   3.071   5.254  1.00 10.00      A   
ATOM   1068  CD  LYS A 113      -2.082   3.967   4.148  1.00 10.00      A   
ATOM   1069  CE  LYS A 113      -0.959   4.414   3.223  1.00 10.00      A   
ATOM   1070  NZ  LYS A 113      -1.425   5.383   2.201  1.00 10.00      A   
ATOM   1071  HZ1 LYS A 113      -0.661   5.594   1.527  1.00 10.00      A   
ATOM   1072  HZ2 LYS A 113      -1.717   6.272   2.657  1.00 10.00      A   
ATOM   1073  HZ3 LYS A 113      -2.235   4.995   1.679  1.00 10.00      A   
ATOM   1074  C   LYS A 113      -1.476   3.312   8.301  1.00 10.00      A   
ATOM   1075  O   LYS A 113      -2.141   4.286   8.648  1.00 10.00      A   
ATOM   1076  N   ARG A 114      -0.171   3.192   8.534  1.00 10.00      A   
ATOM   1077  HN  ARG A 114       0.286   2.371   8.238  1.00 10.00      A   
ATOM   1078  CA  ARG A 114       0.608   4.219   9.227  1.00 10.00      A   
ATOM   1079  CB  ARG A 114       0.671   5.523   8.421  1.00 10.00      A   
ATOM   1080  CG  ARG A 114       1.473   5.443   7.129  1.00 10.00      A   
ATOM   1081  CD  ARG A 114       1.581   6.813   6.473  1.00 10.00      A   
ATOM   1082  NE  ARG A 114       2.041   6.743   5.088  1.00 10.00      A   
ATOM   1083  HE  ARG A 114       2.959   6.401   4.932  1.00 10.00      A   
ATOM   1084  CZ  ARG A 114       1.297   7.126   4.042  1.00 10.00      A   
ATOM   1085  NH1 ARG A 114       0.066   7.599   4.228  1.00 10.00      A   
ATOM   1086 HH11 ARG A 114      -0.331   7.678   5.192  1.00 10.00      A   
ATOM   1087 HH12 ARG A 114      -0.520   7.894   3.404  1.00 10.00      A   
ATOM   1088  NH2 ARG A 114       1.785   7.036   2.813  1.00 10.00      A   
ATOM   1089 HH21 ARG A 114       2.746   6.672   2.653  1.00 10.00      A   
ATOM   1090 HH22 ARG A 114       1.199   7.336   1.988  1.00 10.00      A   
ATOM   1091  C   ARG A 114       0.054   4.477  10.625  1.00 10.00      A   
ATOM   1092  O   ARG A 114      -0.138   5.623  11.031  1.00 10.00      A   
ATOM   1093  N   MET A 115      -0.196   3.406  11.359  1.00 10.00      A   
ATOM   1094  HN  MET A 115      -0.004   2.517  10.991  1.00 10.00      A   
ATOM   1095  CA  MET A 115      -0.736   3.516  12.705  1.00 10.00      A   
ATOM   1096  CB  MET A 115      -2.138   2.899  12.765  1.00 10.00      A   
ATOM   1097  CG  MET A 115      -3.238   3.778  12.194  1.00 10.00      A   
ATOM   1098  SD  MET A 115      -3.647   5.168  13.266  1.00 10.00      A   
ATOM   1099  CE  MET A 115      -4.567   4.345  14.559  1.00 10.00      A   
ATOM   1100  C   MET A 115       0.171   2.817  13.704  1.00 10.00      A   
ATOM   1101  O   MET A 115       0.915   1.905  13.348  1.00 10.00      A   
ATOM   1102  N   VAL A 116       0.114   3.254  14.950  1.00 10.00      A   
ATOM   1103  HN  VAL A 116      -0.489   3.999  15.173  1.00 10.00      A   
ATOM   1104  CA  VAL A 116       0.912   2.652  15.999  1.00 10.00      A   
ATOM   1105  CB  VAL A 116       1.341   3.677  17.074  1.00 10.00      A   
ATOM   1106  CG1 VAL A 116       2.230   3.015  18.120  1.00 10.00      A   
ATOM   1107  CG2 VAL A 116       2.057   4.862  16.438  1.00 10.00      A   
ATOM   1108  C   VAL A 116       0.115   1.528  16.649  1.00 10.00      A   
ATOM   1109  O   VAL A 116      -0.839   1.771  17.399  1.00 10.00      A   
ATOM   1110  N   VAL A 117       0.496   0.302  16.336  1.00 10.00      A   
ATOM   1111  HN  VAL A 117       1.269   0.178  15.742  1.00 10.00      A   
ATOM   1112  CA  VAL A 117      -0.172  -0.870  16.870  1.00 10.00      A   
ATOM   1113  CB  VAL A 117      -0.653  -1.815  15.751  1.00 10.00      A   
ATOM   1114  CG1 VAL A 117      -1.778  -2.703  16.259  1.00 10.00      A   
ATOM   1115  CG2 VAL A 117      -1.091  -1.036  14.522  1.00 10.00      A   
ATOM   1116  C   VAL A 117       0.787  -1.625  17.772  1.00 10.00      A   
ATOM   1117  O   VAL A 117       1.689  -2.313  17.298  1.00 10.00      A   
ATOM   1118  N   THR A 118       0.599  -1.473  19.066  1.00 10.00      A   
ATOM   1119  HN  THR A 118      -0.134  -0.905  19.377  1.00 10.00      A   
ATOM   1120  CA  THR A 118       1.450  -2.114  20.051  1.00 10.00      A   
ATOM   1121  CB  THR A 118       1.252  -1.420  21.407  1.00 10.00      A   
ATOM   1122  OG1 THR A 118       0.681  -0.119  21.181  1.00 10.00      A   
ATOM   1123  HG1 THR A 118       1.144   0.529  21.726  1.00 10.00      A   
ATOM   1124  CG2 THR A 118       2.581  -1.260  22.127  1.00 10.00      A   
ATOM   1125  C   THR A 118       1.124  -3.601  20.190  1.00 10.00      A   
ATOM   1126  O   THR A 118       0.065  -4.060  19.754  1.00 10.00      A   
ATOM   1127  N   ASP A 119       2.045  -4.350  20.797  1.00 10.00      A   
ATOM   1128  HN  ASP A 119       2.882  -3.930  21.095  1.00 10.00      A   
ATOM   1129  CA  ASP A 119       1.859  -5.784  21.010  1.00 10.00      A   
ATOM   1130  CB  ASP A 119       3.073  -6.391  21.725  1.00 10.00      A   
ATOM   1131  CG  ASP A 119       4.328  -6.391  20.874  1.00 10.00      A   
ATOM   1132  OD1 ASP A 119       4.594  -7.396  20.190  1.00 10.00      A   
ATOM   1133  OD2 ASP A 119       5.063  -5.384  20.890  1.00 10.00      A   
ATOM   1134  C   ASP A 119       0.593  -6.035  21.827  1.00 10.00      A   
ATOM   1135  O   ASP A 119      -0.075  -7.054  21.666  1.00 10.00      A   
ATOM   1136  N   ASP A 120       0.272  -5.079  22.696  1.00 10.00      A   
ATOM   1137  HN  ASP A 120       0.865  -4.300  22.778  1.00 10.00      A   
ATOM   1138  CA  ASP A 120      -0.914  -5.151  23.546  1.00 10.00      A   
ATOM   1139  CB  ASP A 120      -1.014  -3.900  24.420  1.00 10.00      A   
ATOM   1140  CG  ASP A 120       0.123  -3.777  25.408  1.00 10.00      A   
ATOM   1141  OD1 ASP A 120      -0.025  -4.254  26.555  1.00 10.00      A   
ATOM   1142  OD2 ASP A 120       1.162  -3.189  25.045  1.00 10.00      A   
ATOM   1143  C   ASP A 120      -2.178  -5.277  22.707  1.00 10.00      A   
ATOM   1144  O   ASP A 120      -3.069  -6.063  23.021  1.00 10.00      A   
ATOM   1145  N   CYS A 121      -2.235  -4.507  21.625  1.00 10.00      A   
ATOM   1146  HN  CYS A 121      -1.475  -3.925  21.415  1.00 10.00      A   
ATOM   1147  CA  CYS A 121      -3.382  -4.519  20.729  1.00 10.00      A   
ATOM   1148  CB  CYS A 121      -3.203  -3.467  19.632  1.00 10.00      A   
ATOM   1149  SG  CYS A 121      -2.694  -1.837  20.239  1.00 10.00      A   
ATOM   1150  HG  CYS A 121      -3.601  -1.423  21.117  1.00 10.00      A   
ATOM   1151  C   CYS A 121      -3.548  -5.903  20.114  1.00 10.00      A   
ATOM   1152  O   CYS A 121      -4.660  -6.420  20.008  1.00 10.00      A   
ATOM   1153  N   LEU A 122      -2.428  -6.508  19.740  1.00 10.00      A   
ATOM   1154  HN  LEU A 122      -1.574  -6.043  19.863  1.00 10.00      A   
ATOM   1155  CA  LEU A 122      -2.430  -7.841  19.151  1.00 10.00      A   
ATOM   1156  CB  LEU A 122      -1.018  -8.237  18.713  1.00 10.00      A   
ATOM   1157  CG  LEU A 122      -0.413  -7.407  17.582  1.00 10.00      A   
ATOM   1158  CD1 LEU A 122       1.090  -7.613  17.508  1.00 10.00      A   
ATOM   1159  CD2 LEU A 122      -1.068  -7.756  16.256  1.00 10.00      A   
ATOM   1160  C   LEU A 122      -2.994  -8.861  20.134  1.00 10.00      A   
ATOM   1161  O   LEU A 122      -3.774  -9.736  19.757  1.00 10.00      A   
ATOM   1162  N   GLU A 123      -2.608  -8.726  21.398  1.00 10.00      A   
ATOM   1163  HN  GLU A 123      -1.976  -8.010  21.629  1.00 10.00      A   
ATOM   1164  CA  GLU A 123      -3.087  -9.619  22.445  1.00 10.00      A   
ATOM   1165  CB  GLU A 123      -2.412  -9.293  23.778  1.00 10.00      A   
ATOM   1166  CG  GLU A 123      -0.969  -9.759  23.876  1.00 10.00      A   
ATOM   1167  CD  GLU A 123      -0.409  -9.621  25.279  1.00 10.00      A   
ATOM   1168  OE1 GLU A 123       0.757  -9.194  25.421  1.00 10.00      A   
ATOM   1169  OE2 GLU A 123      -1.133  -9.944  26.251  1.00 10.00      A   
ATOM   1170  C   GLU A 123      -4.601  -9.502  22.587  1.00 10.00      A   
ATOM   1171  O   GLU A 123      -5.302 -10.508  22.715  1.00 10.00      A   
ATOM   1172  N   LEU A 124      -5.094  -8.267  22.545  1.00 10.00      A   
ATOM   1173  HN  LEU A 124      -4.474  -7.511  22.439  1.00 10.00      A   
ATOM   1174  CA  LEU A 124      -6.524  -8.002  22.664  1.00 10.00      A   
ATOM   1175  CB  LEU A 124      -6.786  -6.503  22.834  1.00 10.00      A   
ATOM   1176  CG  LEU A 124      -6.248  -5.855  24.111  1.00 10.00      A   
ATOM   1177  CD1 LEU A 124      -6.497  -4.355  24.085  1.00 10.00      A   
ATOM   1178  CD2 LEU A 124      -6.884  -6.482  25.343  1.00 10.00      A   
ATOM   1179  C   LEU A 124      -7.291  -8.541  21.460  1.00 10.00      A   
ATOM   1180  O   LEU A 124      -8.386  -9.086  21.605  1.00 10.00      A   
ATOM   1181  N   ILE A 125      -6.710  -8.396  20.278  1.00 10.00      A   
ATOM   1182  HN  ILE A 125      -5.835  -7.947  20.227  1.00 10.00      A   
ATOM   1183  CA  ILE A 125      -7.335  -8.875  19.051  1.00 10.00      A   
ATOM   1184  CB  ILE A 125      -6.498  -8.501  17.805  1.00 10.00      A   
ATOM   1185  CG1 ILE A 125      -6.571  -6.993  17.544  1.00 10.00      A   
ATOM   1186  CG2 ILE A 125      -6.953  -9.286  16.580  1.00 10.00      A   
ATOM   1187  CD1 ILE A 125      -5.643  -6.517  16.448  1.00 10.00      A   
ATOM   1188  C   ILE A 125      -7.532 -10.389  19.096  1.00 10.00      A   
ATOM   1189  O   ILE A 125      -8.641 -10.884  18.893  1.00 10.00      A   
ATOM   1190  N   ALA A 126      -6.459 -11.108  19.400  1.00 10.00      A   
ATOM   1191  HN  ALA A 126      -5.611 -10.643  19.589  1.00 10.00      A   
ATOM   1192  CA  ALA A 126      -6.495 -12.565  19.453  1.00 10.00      A   
ATOM   1193  CB  ALA A 126      -5.095 -13.115  19.674  1.00 10.00      A   
ATOM   1194  C   ALA A 126      -7.453 -13.105  20.516  1.00 10.00      A   
ATOM   1195  O   ALA A 126      -8.130 -14.110  20.296  1.00 10.00      A   
ATOM   1196  N   LYS A 127      -7.525 -12.440  21.660  1.00 10.00      A   
ATOM   1197  HN  LYS A 127      -6.988 -11.627  21.781  1.00 10.00      A   
ATOM   1198  CA  LYS A 127      -8.384 -12.904  22.745  1.00 10.00      A   
ATOM   1199  CB  LYS A 127      -7.893 -12.387  24.105  1.00 10.00      A   
ATOM   1200  CG  LYS A 127      -8.129 -10.903  24.349  1.00 10.00      A   
ATOM   1201  CD  LYS A 127      -7.539 -10.456  25.679  1.00 10.00      A   
ATOM   1202  CE  LYS A 127      -8.381 -10.934  26.853  1.00 10.00      A   
ATOM   1203  NZ  LYS A 127      -9.525 -10.024  27.128  1.00 10.00      A   
ATOM   1204  HZ1 LYS A 127      -9.177  -9.081  27.400  1.00 10.00      A   
ATOM   1205  HZ2 LYS A 127     -10.105 -10.403  27.904  1.00 10.00      A   
ATOM   1206  HZ3 LYS A 127     -10.122  -9.930  26.282  1.00 10.00      A   
ATOM   1207  C   LYS A 127      -9.862 -12.568  22.542  1.00 10.00      A   
ATOM   1208  O   LYS A 127     -10.730 -13.252  23.080  1.00 10.00      A   
ATOM   1209  N   SER A 128     -10.155 -11.548  21.750  1.00 10.00      A   
ATOM   1210  HN  SER A 128      -9.436 -11.065  21.293  1.00 10.00      A   
ATOM   1211  CA  SER A 128     -11.538 -11.141  21.541  1.00 10.00      A   
ATOM   1212  CB  SER A 128     -11.654  -9.624  21.642  1.00 10.00      A   
ATOM   1213  OG  SER A 128     -10.836  -9.136  22.694  1.00 10.00      A   
ATOM   1214  HG  SER A 128      -9.920  -9.064  22.381  1.00 10.00      A   
ATOM   1215  C   SER A 128     -12.128 -11.631  20.221  1.00 10.00      A   
ATOM   1216  O   SER A 128     -13.252 -12.134  20.191  1.00 10.00      A   
ATOM   1217  N   PHE A 129     -11.378 -11.499  19.136  1.00 10.00      A   
ATOM   1218  HN  PHE A 129     -10.468 -11.134  19.212  1.00 10.00      A   
ATOM   1219  CA  PHE A 129     -11.877 -11.902  17.830  1.00 10.00      A   
ATOM   1220  CB  PHE A 129     -11.489 -10.883  16.755  1.00 10.00      A   
ATOM   1221  CG  PHE A 129     -11.549  -9.456  17.222  1.00 10.00      A   
ATOM   1222  CD1 PHE A 129     -10.405  -8.678  17.244  1.00 10.00      A   
ATOM   1223  CD2 PHE A 129     -12.743  -8.894  17.648  1.00 10.00      A   
ATOM   1224  CE1 PHE A 129     -10.442  -7.368  17.679  1.00 10.00      A   
ATOM   1225  CE2 PHE A 129     -12.790  -7.582  18.084  1.00 10.00      A   
ATOM   1226  CZ  PHE A 129     -11.637  -6.818  18.099  1.00 10.00      A   
ATOM   1227  C   PHE A 129     -11.411 -13.297  17.443  1.00 10.00      A   
ATOM   1228  O   PHE A 129     -10.285 -13.489  16.990  1.00 10.00      A   
ATOM   1229  N   LYS A 130     -12.289 -14.274  17.627  1.00 10.00      A   
ATOM   1230  HN  LYS A 130     -13.173 -14.057  17.995  1.00 10.00      A   
ATOM   1231  CA  LYS A 130     -11.980 -15.655  17.285  1.00 10.00      A   
ATOM   1232  CB  LYS A 130     -12.761 -16.628  18.175  1.00 10.00      A   
ATOM   1233  CG  LYS A 130     -12.161 -16.867  19.556  1.00 10.00      A   
ATOM   1234  CD  LYS A 130     -12.479 -15.730  20.518  1.00 10.00      A   
ATOM   1235  CE  LYS A 130     -12.358 -16.179  21.968  1.00 10.00      A   
ATOM   1236  NZ  LYS A 130     -12.725 -15.102  22.927  1.00 10.00      A   
ATOM   1237  HZ1 LYS A 130     -11.968 -14.386  22.977  1.00 10.00      A   
ATOM   1238  HZ2 LYS A 130     -12.866 -15.502  23.876  1.00 10.00      A   
ATOM   1239  HZ3 LYS A 130     -13.605 -14.637  22.626  1.00 10.00      A   
ATOM   1240  C   LYS A 130     -12.321 -15.904  15.821  1.00 10.00      A   
ATOM   1241  O   LYS A 130     -11.809 -16.832  15.192  1.00 10.00      A   
ATOM   1242  N   ASN A 131     -13.179 -15.045  15.283  1.00 10.00      A   
ATOM   1243  HN  ASN A 131     -13.538 -14.321  15.839  1.00 10.00      A   
ATOM   1244  CA  ASN A 131     -13.609 -15.146  13.894  1.00 10.00      A   
ATOM   1245  CB  ASN A 131     -15.041 -14.619  13.740  1.00 10.00      A   
ATOM   1246  CG  ASN A 131     -16.090 -15.504  14.392  1.00 10.00      A   
ATOM   1247  OD1 ASN A 131     -16.114 -15.670  15.614  1.00 10.00      A   
ATOM   1248  ND2 ASN A 131     -16.974 -16.072  13.582  1.00 10.00      A   
ATOM   1249 HD21 ASN A 131     -16.903 -15.896  12.615  1.00 10.00      A   
ATOM   1250 HD22 ASN A 131     -17.672 -16.635  13.980  1.00 10.00      A   
ATOM   1251  C   ASN A 131     -12.678 -14.356  12.980  1.00 10.00      A   
ATOM   1252  O   ASN A 131     -12.970 -14.169  11.803  1.00 10.00      A   
ATOM   1253  N   PHE A 132     -11.555 -13.906  13.533  1.00 10.00      A   
ATOM   1254  HN  PHE A 132     -11.371 -14.115  14.470  1.00 10.00      A   
ATOM   1255  CA  PHE A 132     -10.583 -13.120  12.784  1.00 10.00      A   
ATOM   1256  CB  PHE A 132      -9.469 -12.646  13.706  1.00 10.00      A   
ATOM   1257  CG  PHE A 132      -8.975 -11.278  13.363  1.00 10.00      A   
ATOM   1258  CD1 PHE A 132      -9.714 -10.161  13.696  1.00 10.00      A   
ATOM   1259  CD2 PHE A 132      -7.774 -11.112  12.698  1.00 10.00      A   
ATOM   1260  CE1 PHE A 132      -9.263  -8.900  13.374  1.00 10.00      A   
ATOM   1261  CE2 PHE A 132      -7.316  -9.855  12.374  1.00 10.00      A   
ATOM   1262  CZ  PHE A 132      -8.061  -8.748  12.713  1.00 10.00      A   
ATOM   1263  C   PHE A 132     -10.006 -13.908  11.617  1.00 10.00      A   
ATOM   1264  O   PHE A 132      -9.667 -15.083  11.759  1.00 10.00      A   
ATOM   1265  N   LYS A 133      -9.888 -13.252  10.467  1.00 10.00      A   
ATOM   1266  HN  LYS A 133     -10.145 -12.303  10.428  1.00 10.00      A   
ATOM   1267  CA  LYS A 133      -9.378 -13.903   9.269  1.00 10.00      A   
ATOM   1268  CB  LYS A 133     -10.524 -14.180   8.288  1.00 10.00      A   
ATOM   1269  CG  LYS A 133     -11.647 -15.032   8.856  1.00 10.00      A   
ATOM   1270  CD  LYS A 133     -12.893 -14.948   7.995  1.00 10.00      A   
ATOM   1271  CE  LYS A 133     -14.120 -15.409   8.763  1.00 10.00      A   
ATOM   1272  NZ  LYS A 133     -15.380 -14.963   8.110  1.00 10.00      A   
ATOM   1273  HZ1 LYS A 133     -16.187 -15.124   8.745  1.00 10.00      A   
ATOM   1274  HZ2 LYS A 133     -15.538 -15.494   7.231  1.00 10.00      A   
ATOM   1275  HZ3 LYS A 133     -15.328 -13.946   7.883  1.00 10.00      A   
ATOM   1276  C   LYS A 133      -8.304 -13.080   8.565  1.00 10.00      A   
ATOM   1277  O   LYS A 133      -7.326 -13.634   8.060  1.00 10.00      A   
ATOM   1278  N   VAL A 134      -8.474 -11.765   8.523  1.00 10.00      A   
ATOM   1279  HN  VAL A 134      -9.252 -11.355   8.964  1.00 10.00      A   
ATOM   1280  CA  VAL A 134      -7.512 -10.915   7.833  1.00 10.00      A   
ATOM   1281  CB  VAL A 134      -8.105 -10.327   6.532  1.00 10.00      A   
ATOM   1282  CG1 VAL A 134      -7.076  -9.469   5.811  1.00 10.00      A   
ATOM   1283  CG2 VAL A 134      -8.613 -11.432   5.615  1.00 10.00      A   
ATOM   1284  C   VAL A 134      -6.997  -9.775   8.705  1.00 10.00      A   
ATOM   1285  O   VAL A 134      -7.775  -8.978   9.233  1.00 10.00      A   
ATOM   1286  N   LEU A 135      -5.678  -9.705   8.837  1.00 10.00      A   
ATOM   1287  HN  LEU A 135      -5.121 -10.387   8.393  1.00 10.00      A   
ATOM   1288  CA  LEU A 135      -5.019  -8.653   9.607  1.00 10.00      A   
ATOM   1289  CB  LEU A 135      -4.339  -9.231  10.852  1.00 10.00      A   
ATOM   1290  CG  LEU A 135      -3.694  -8.221  11.807  1.00 10.00      A   
ATOM   1291  CD1 LEU A 135      -4.713  -7.196  12.282  1.00 10.00      A   
ATOM   1292  CD2 LEU A 135      -3.063  -8.938  12.990  1.00 10.00      A   
ATOM   1293  C   LEU A 135      -3.989  -7.963   8.719  1.00 10.00      A   
ATOM   1294  O   LEU A 135      -2.957  -8.548   8.382  1.00 10.00      A   
ATOM   1295  N   VAL A 136      -4.268  -6.725   8.340  1.00 10.00      A   
ATOM   1296  HN  VAL A 136      -5.083  -6.291   8.680  1.00 10.00      A   
ATOM   1297  CA  VAL A 136      -3.375  -5.981   7.465  1.00 10.00      A   
ATOM   1298  CB  VAL A 136      -4.088  -5.499   6.181  1.00 10.00      A   
ATOM   1299  CG1 VAL A 136      -3.137  -4.696   5.303  1.00 10.00      A   
ATOM   1300  CG2 VAL A 136      -4.662  -6.675   5.405  1.00 10.00      A   
ATOM   1301  C   VAL A 136      -2.768  -4.778   8.171  1.00 10.00      A   
ATOM   1302  O   VAL A 136      -3.477  -3.842   8.547  1.00 10.00      A   
ATOM   1303  N   LEU A 137      -1.461  -4.817   8.356  1.00 10.00      A   
ATOM   1304  HN  LEU A 137      -0.959  -5.612   8.063  1.00 10.00      A   
ATOM   1305  CA  LEU A 137      -0.743  -3.728   8.986  1.00 10.00      A   
ATOM   1306  CB  LEU A 137       0.043  -4.227  10.208  1.00 10.00      A   
ATOM   1307  CG  LEU A 137      -0.792  -4.781  11.372  1.00 10.00      A   
ATOM   1308  CD1 LEU A 137       0.104  -5.211  12.523  1.00 10.00      A   
ATOM   1309  CD2 LEU A 137      -1.816  -3.760  11.842  1.00 10.00      A   
ATOM   1310  C   LEU A 137       0.196  -3.082   7.970  1.00 10.00      A   
ATOM   1311  O   LEU A 137       1.291  -3.582   7.713  1.00 10.00      A   
ATOM   1312  N   SER A 138      -0.253  -1.986   7.378  1.00 10.00      A   
ATOM   1313  HN  SER A 138      -1.141  -1.639   7.623  1.00 10.00      A   
ATOM   1314  CA  SER A 138       0.529  -1.274   6.385  1.00 10.00      A   
ATOM   1315  CB  SER A 138      -0.390  -0.755   5.270  1.00 10.00      A   
ATOM   1316  OG  SER A 138       0.344  -0.149   4.216  1.00 10.00      A   
ATOM   1317  HG  SER A 138       0.970  -0.786   3.849  1.00 10.00      A   
ATOM   1318  C   SER A 138       1.293  -0.127   7.039  1.00 10.00      A   
ATOM   1319  O   SER A 138       0.691   0.792   7.595  1.00 10.00      A   
ATOM   1320  N   SER A 139       2.617  -0.208   6.999  1.00 10.00      A   
ATOM   1321  HN  SER A 139       3.034  -0.997   6.578  1.00 10.00      A   
ATOM   1322  CA  SER A 139       3.477   0.825   7.577  1.00 10.00      A   
ATOM   1323  CB  SER A 139       3.423   2.113   6.748  1.00 10.00      A   
ATOM   1324  OG  SER A 139       3.836   1.872   5.410  1.00 10.00      A   
ATOM   1325  HG  SER A 139       3.425   1.061   5.088  1.00 10.00      A   
ATOM   1326  C   SER A 139       3.136   1.105   9.042  1.00 10.00      A   
ATOM   1327  O   SER A 139       3.011   2.255   9.461  1.00 10.00      A   
ATOM   1328  N   CYS A 140       2.968   0.044   9.811  1.00 10.00      A   
ATOM   1329  HN  CYS A 140       3.064  -0.854   9.419  1.00 10.00      A   
ATOM   1330  CA  CYS A 140       2.645   0.173  11.222  1.00 10.00      A   
ATOM   1331  CB  CYS A 140       1.512  -0.778  11.601  1.00 10.00      A   
ATOM   1332  SG  CYS A 140      -0.008  -0.507  10.661  1.00 10.00      A   
ATOM   1333  HG  CYS A 140       0.334  -0.068   9.459  1.00 10.00      A   
ATOM   1334  C   CYS A 140       3.874  -0.068  12.084  1.00 10.00      A   
ATOM   1335  O   CYS A 140       4.801  -0.770  11.678  1.00 10.00      A   
ATOM   1336  N   GLU A 141       3.883   0.523  13.267  1.00 10.00      A   
ATOM   1337  HN  GLU A 141       3.107   1.059  13.541  1.00 10.00      A   
ATOM   1338  CA  GLU A 141       5.007   0.387  14.179  1.00 10.00      A   
ATOM   1339  CB  GLU A 141       5.964   1.566  13.994  1.00 10.00      A   
ATOM   1340  CG  GLU A 141       5.264   2.911  13.907  1.00 10.00      A   
ATOM   1341  CD  GLU A 141       6.222   4.057  13.703  1.00 10.00      A   
ATOM   1342  OE1 GLU A 141       6.079   5.084  14.399  1.00 10.00      A   
ATOM   1343  OE2 GLU A 141       7.120   3.943  12.844  1.00 10.00      A   
ATOM   1344  C   GLU A 141       4.521   0.336  15.619  1.00 10.00      A   
ATOM   1345  O   GLU A 141       3.334   0.525  15.884  1.00 10.00      A   
ATOM   1346  N   GLY A 142       5.438   0.067  16.542  1.00 10.00      A   
ATOM   1347  HN  GLY A 142       6.367  -0.102  16.263  1.00 10.00      A   
ATOM   1348  CA  GLY A 142       5.090   0.012  17.948  1.00 10.00      A   
ATOM   1349  C   GLY A 142       4.950  -1.404  18.472  1.00 10.00      A   
ATOM   1350  O   GLY A 142       4.596  -1.606  19.631  1.00 10.00      A   
ATOM   1351  N   PHE A 143       5.234  -2.389  17.632  1.00 10.00      A   
ATOM   1352  HN  PHE A 143       5.530  -2.179  16.722  1.00 10.00      A   
ATOM   1353  CA  PHE A 143       5.126  -3.781  18.047  1.00 10.00      A   
ATOM   1354  CB  PHE A 143       3.926  -4.480  17.396  1.00 10.00      A   
ATOM   1355  CG  PHE A 143       3.961  -4.538  15.892  1.00 10.00      A   
ATOM   1356  CD1 PHE A 143       4.217  -5.733  15.238  1.00 10.00      A   
ATOM   1357  CD2 PHE A 143       3.727  -3.402  15.132  1.00 10.00      A   
ATOM   1358  CE1 PHE A 143       4.239  -5.795  13.858  1.00 10.00      A   
ATOM   1359  CE2 PHE A 143       3.750  -3.457  13.753  1.00 10.00      A   
ATOM   1360  CZ  PHE A 143       4.006  -4.655  13.113  1.00 10.00      A   
ATOM   1361  C   PHE A 143       6.412  -4.561  17.790  1.00 10.00      A   
ATOM   1362  O   PHE A 143       7.302  -4.115  17.053  1.00 10.00      A   
ATOM   1363  N   SER A 144       6.500  -5.727  18.404  1.00 10.00      A   
ATOM   1364  HN  SER A 144       5.753  -6.025  18.978  1.00 10.00      A   
ATOM   1365  CA  SER A 144       7.657  -6.585  18.259  1.00 10.00      A   
ATOM   1366  CB  SER A 144       8.409  -6.667  19.590  1.00 10.00      A   
ATOM   1367  OG  SER A 144       7.524  -6.942  20.666  1.00 10.00      A   
ATOM   1368  HG  SER A 144       6.667  -6.519  20.499  1.00 10.00      A   
ATOM   1369  C   SER A 144       7.230  -7.974  17.794  1.00 10.00      A   
ATOM   1370  O   SER A 144       6.095  -8.171  17.357  1.00 10.00      A   
ATOM   1371  N   THR A 145       8.135  -8.936  17.891  1.00 10.00      A   
ATOM   1372  HN  THR A 145       9.029  -8.726  18.233  1.00 10.00      A   
ATOM   1373  CA  THR A 145       7.838 -10.299  17.484  1.00 10.00      A   
ATOM   1374  CB  THR A 145       9.137 -11.081  17.189  1.00 10.00      A   
ATOM   1375  OG1 THR A 145      10.169 -10.660  18.098  1.00 10.00      A   
ATOM   1376  HG1 THR A 145       9.982 -11.000  18.979  1.00 10.00      A   
ATOM   1377  CG2 THR A 145       9.599 -10.833  15.758  1.00 10.00      A   
ATOM   1378  C   THR A 145       7.020 -11.034  18.549  1.00 10.00      A   
ATOM   1379  O   THR A 145       6.605 -12.175  18.348  1.00 10.00      A   
ATOM   1380  N   ASP A 146       6.776 -10.365  19.673  1.00 10.00      A   
ATOM   1381  HN  ASP A 146       7.102  -9.442  19.760  1.00 10.00      A   
ATOM   1382  CA  ASP A 146       6.023 -10.958  20.776  1.00 10.00      A   
ATOM   1383  CB  ASP A 146       6.218 -10.157  22.066  1.00 10.00      A   
ATOM   1384  CG  ASP A 146       7.163 -10.840  23.030  1.00 10.00      A   
ATOM   1385  OD1 ASP A 146       6.684 -11.400  24.038  1.00 10.00      A   
ATOM   1386  OD2 ASP A 146       8.387 -10.821  22.784  1.00 10.00      A   
ATOM   1387  C   ASP A 146       4.543 -11.080  20.444  1.00 10.00      A   
ATOM   1388  O   ASP A 146       3.976 -12.172  20.506  1.00 10.00      A   
ATOM   1389  N   GLY A 147       3.923  -9.962  20.084  1.00 10.00      A   
ATOM   1390  HN  GLY A 147       4.431  -9.111  20.056  1.00 10.00      A   
ATOM   1391  CA  GLY A 147       2.511  -9.965  19.746  1.00 10.00      A   
ATOM   1392  C   GLY A 147       2.217 -10.845  18.553  1.00 10.00      A   
ATOM   1393  O   GLY A 147       1.141 -11.443  18.459  1.00 10.00      A   
ATOM   1394  N   LEU A 148       3.186 -10.933  17.642  1.00 10.00      A   
ATOM   1395  HN  LEU A 148       4.011 -10.422  17.776  1.00 10.00      A   
ATOM   1396  CA  LEU A 148       3.051 -11.754  16.450  1.00 10.00      A   
ATOM   1397  CB  LEU A 148       4.281 -11.594  15.555  1.00 10.00      A   
ATOM   1398  CG  LEU A 148       4.630 -10.168  15.113  1.00 10.00      A   
ATOM   1399  CD1 LEU A 148       5.896 -10.165  14.268  1.00 10.00      A   
ATOM   1400  CD2 LEU A 148       3.478  -9.539  14.348  1.00 10.00      A   
ATOM   1401  C   LEU A 148       2.871 -13.219  16.836  1.00 10.00      A   
ATOM   1402  O   LEU A 148       2.150 -13.966  16.173  1.00 10.00      A   
ATOM   1403  N   ALA A 149       3.521 -13.615  17.925  1.00 10.00      A   
ATOM   1404  HN  ALA A 149       4.077 -12.965  18.408  1.00 10.00      A   
ATOM   1405  CA  ALA A 149       3.438 -14.980  18.425  1.00 10.00      A   
ATOM   1406  CB  ALA A 149       4.546 -15.236  19.437  1.00 10.00      A   
ATOM   1407  C   ALA A 149       2.073 -15.241  19.053  1.00 10.00      A   
ATOM   1408  O   ALA A 149       1.507 -16.326  18.908  1.00 10.00      A   
ATOM   1409  N   ALA A 150       1.549 -14.233  19.746  1.00 10.00      A   
ATOM   1410  HN  ALA A 150       2.054 -13.393  19.822  1.00 10.00      A   
ATOM   1411  CA  ALA A 150       0.249 -14.343  20.390  1.00 10.00      A   
ATOM   1412  CB  ALA A 150      -0.059 -13.086  21.187  1.00 10.00      A   
ATOM   1413  C   ALA A 150      -0.831 -14.600  19.348  1.00 10.00      A   
ATOM   1414  O   ALA A 150      -1.753 -15.387  19.574  1.00 10.00      A   
ATOM   1415  N   ILE A 151      -0.698 -13.937  18.202  1.00 10.00      A   
ATOM   1416  HN  ILE A 151       0.060 -13.317  18.095  1.00 10.00      A   
ATOM   1417  CA  ILE A 151      -1.643 -14.098  17.104  1.00 10.00      A   
ATOM   1418  CB  ILE A 151      -1.382 -13.042  16.001  1.00 10.00      A   
ATOM   1419  CG1 ILE A 151      -1.642 -11.630  16.530  1.00 10.00      A   
ATOM   1420  CG2 ILE A 151      -2.210 -13.313  14.753  1.00 10.00      A   
ATOM   1421  CD1 ILE A 151      -3.089 -11.354  16.869  1.00 10.00      A   
ATOM   1422  C   ILE A 151      -1.500 -15.493  16.503  1.00 10.00      A   
ATOM   1423  O   ILE A 151      -2.491 -16.165  16.210  1.00 10.00      A   
ATOM   1424  N   ALA A 152      -0.254 -15.926  16.365  1.00 10.00      A   
ATOM   1425  HN  ALA A 152       0.479 -15.349  16.670  1.00 10.00      A   
ATOM   1426  CA  ALA A 152       0.073 -17.221  15.784  1.00 10.00      A   
ATOM   1427  CB  ALA A 152       1.582 -17.394  15.724  1.00 10.00      A   
ATOM   1428  C   ALA A 152      -0.550 -18.388  16.542  1.00 10.00      A   
ATOM   1429  O   ALA A 152      -1.117 -19.298  15.937  1.00 10.00      A   
ATOM   1430  N   ALA A 153      -0.457 -18.359  17.862  1.00 10.00      A   
ATOM   1431  HN  ALA A 153      -0.013 -17.597  18.297  1.00 10.00      A   
ATOM   1432  CA  ALA A 153      -0.982 -19.444  18.681  1.00 10.00      A   
ATOM   1433  CB  ALA A 153      -0.162 -19.589  19.953  1.00 10.00      A   
ATOM   1434  C   ALA A 153      -2.469 -19.299  19.008  1.00 10.00      A   
ATOM   1435  O   ALA A 153      -3.071 -20.212  19.574  1.00 10.00      A   
ATOM   1436  N   THR A 154      -3.075 -18.184  18.632  1.00 10.00      A   
ATOM   1437  HN  THR A 154      -2.576 -17.499  18.141  1.00 10.00      A   
ATOM   1438  CA  THR A 154      -4.480 -17.968  18.939  1.00 10.00      A   
ATOM   1439  CB  THR A 154      -4.688 -16.681  19.755  1.00 10.00      A   
ATOM   1440  OG1 THR A 154      -3.822 -16.704  20.899  1.00 10.00      A   
ATOM   1441  HG1 THR A 154      -2.993 -16.257  20.681  1.00 10.00      A   
ATOM   1442  CG2 THR A 154      -6.130 -16.572  20.222  1.00 10.00      A   
ATOM   1443  C   THR A 154      -5.374 -17.955  17.697  1.00 10.00      A   
ATOM   1444  O   THR A 154      -6.388 -18.658  17.647  1.00 10.00      A   
ATOM   1445  N   CYS A 155      -5.000 -17.167  16.699  1.00 10.00      A   
ATOM   1446  HN  CYS A 155      -4.161 -16.657  16.773  1.00 10.00      A   
ATOM   1447  CA  CYS A 155      -5.790 -17.059  15.482  1.00 10.00      A   
ATOM   1448  CB  CYS A 155      -5.444 -15.785  14.710  1.00 10.00      A   
ATOM   1449  SG  CYS A 155      -5.786 -14.257  15.615  1.00 10.00      A   
ATOM   1450  HG  CYS A 155      -5.845 -13.266  14.734  1.00 10.00      A   
ATOM   1451  C   CYS A 155      -5.641 -18.292  14.599  1.00 10.00      A   
ATOM   1452  O   CYS A 155      -4.641 -18.465  13.900  1.00 10.00      A   
ATOM   1453  N   ARG A 156      -6.641 -19.156  14.650  1.00 10.00      A   
ATOM   1454  HN  ARG A 156      -7.398 -18.971  15.248  1.00 10.00      A   
ATOM   1455  CA  ARG A 156      -6.643 -20.375  13.854  1.00 10.00      A   
ATOM   1456  CB  ARG A 156      -7.204 -21.550  14.660  1.00 10.00      A   
ATOM   1457  CG  ARG A 156      -8.649 -21.380  15.104  1.00 10.00      A   
ATOM   1458  CD  ARG A 156      -9.148 -22.621  15.823  1.00 10.00      A   
ATOM   1459  NE  ARG A 156     -10.512 -22.461  16.311  1.00 10.00      A   
ATOM   1460  HE  ARG A 156     -11.173 -22.080  15.683  1.00 10.00      A   
ATOM   1461  CZ  ARG A 156     -10.914 -22.795  17.537  1.00 10.00      A   
ATOM   1462  NH1 ARG A 156     -10.054 -23.311  18.412  1.00 10.00      A   
ATOM   1463 HH11 ARG A 156      -9.056 -23.458  18.142  1.00 10.00      A   
ATOM   1464 HH12 ARG A 156     -10.372 -23.570  19.374  1.00 10.00      A   
ATOM   1465  NH2 ARG A 156     -12.180 -22.611  17.884  1.00 10.00      A   
ATOM   1466 HH21 ARG A 156     -12.855 -22.206  17.194  1.00 10.00      A   
ATOM   1467 HH22 ARG A 156     -12.509 -22.863  18.841  1.00 10.00      A   
ATOM   1468  C   ARG A 156      -7.449 -20.169  12.579  1.00 10.00      A   
ATOM   1469  O   ARG A 156      -7.285 -20.891  11.597  1.00 10.00      A   
ATOM   1470  N   ASN A 157      -8.318 -19.169  12.607  1.00 10.00      A   
ATOM   1471  HN  ASN A 157      -8.407 -18.637  13.425  1.00 10.00      A   
ATOM   1472  CA  ASN A 157      -9.150 -18.843  11.459  1.00 10.00      A   
ATOM   1473  CB  ASN A 157     -10.519 -18.329  11.912  1.00 10.00      A   
ATOM   1474  CG  ASN A 157     -11.402 -19.437  12.455  1.00 10.00      A   
ATOM   1475  OD1 ASN A 157     -11.416 -20.553  11.936  1.00 10.00      A   
ATOM   1476  ND2 ASN A 157     -12.133 -19.143  13.519  1.00 10.00      A   
ATOM   1477 HD21 ASN A 157     -12.065 -18.237  13.895  1.00 10.00      A   
ATOM   1478 HD22 ASN A 157     -12.709 -19.844  13.896  1.00 10.00      A   
ATOM   1479  C   ASN A 157      -8.458 -17.807  10.585  1.00 10.00      A   
ATOM   1480  O   ASN A 157      -8.977 -17.413   9.539  1.00 10.00      A   
ATOM   1481  N   LEU A 158      -7.277 -17.387  11.028  1.00 10.00      A   
ATOM   1482  HN  LEU A 158      -6.931 -17.753  11.866  1.00 10.00      A   
ATOM   1483  CA  LEU A 158      -6.478 -16.402  10.312  1.00 10.00      A   
ATOM   1484  CB  LEU A 158      -5.224 -16.068  11.119  1.00 10.00      A   
ATOM   1485  CG  LEU A 158      -4.267 -15.035  10.516  1.00 10.00      A   
ATOM   1486  CD1 LEU A 158      -4.883 -13.644  10.551  1.00 10.00      A   
ATOM   1487  CD2 LEU A 158      -2.934 -15.055  11.249  1.00 10.00      A   
ATOM   1488  C   LEU A 158      -6.087 -16.918   8.934  1.00 10.00      A   
ATOM   1489  O   LEU A 158      -5.543 -18.013   8.804  1.00 10.00      A   
ATOM   1490  N   LYS A 159      -6.360 -16.118   7.916  1.00 10.00      A   
ATOM   1491  HN  LYS A 159      -6.776 -15.246   8.095  1.00 10.00      A   
ATOM   1492  CA  LYS A 159      -6.055 -16.481   6.545  1.00 10.00      A   
ATOM   1493  CB  LYS A 159      -7.314 -16.362   5.679  1.00 10.00      A   
ATOM   1494  CG  LYS A 159      -8.450 -17.292   6.077  1.00 10.00      A   
ATOM   1495  CD  LYS A 159      -9.761 -16.889   5.409  1.00 10.00      A   
ATOM   1496  CE  LYS A 159      -9.723 -17.137   3.908  1.00 10.00      A   
ATOM   1497  NZ  LYS A 159     -11.022 -16.833   3.254  1.00 10.00      A   
ATOM   1498  HZ1 LYS A 159     -11.243 -15.822   3.346  1.00 10.00      A   
ATOM   1499  HZ2 LYS A 159     -11.787 -17.383   3.697  1.00 10.00      A   
ATOM   1500  HZ3 LYS A 159     -10.976 -17.073   2.241  1.00 10.00      A   
ATOM   1501  C   LYS A 159      -4.960 -15.591   5.971  1.00 10.00      A   
ATOM   1502  O   LYS A 159      -3.989 -16.081   5.386  1.00 10.00      A   
ATOM   1503  N   GLU A 160      -5.110 -14.284   6.156  1.00 10.00      A   
ATOM   1504  HN  GLU A 160      -5.873 -13.956   6.684  1.00 10.00      A   
ATOM   1505  CA  GLU A 160      -4.156 -13.325   5.619  1.00 10.00      A   
ATOM   1506  CB  GLU A 160      -4.842 -12.408   4.602  1.00 10.00      A   
ATOM   1507  CG  GLU A 160      -5.468 -13.144   3.428  1.00 10.00      A   
ATOM   1508  CD  GLU A 160      -6.194 -12.220   2.475  1.00 10.00      A   
ATOM   1509  OE1 GLU A 160      -7.351 -12.524   2.118  1.00 10.00      A   
ATOM   1510  OE2 GLU A 160      -5.614 -11.186   2.079  1.00 10.00      A   
ATOM   1511  C   GLU A 160      -3.490 -12.488   6.702  1.00 10.00      A   
ATOM   1512  O   GLU A 160      -4.162 -11.815   7.489  1.00 10.00      A   
ATOM   1513  N   LEU A 161      -2.168 -12.530   6.722  1.00 10.00      A   
ATOM   1514  HN  LEU A 161      -1.699 -13.101   6.070  1.00 10.00      A   
ATOM   1515  CA  LEU A 161      -1.380 -11.765   7.670  1.00 10.00      A   
ATOM   1516  CB  LEU A 161      -0.590 -12.706   8.582  1.00 10.00      A   
ATOM   1517  CG  LEU A 161       0.022 -12.085   9.839  1.00 10.00      A   
ATOM   1518  CD1 LEU A 161      -1.067 -11.695  10.825  1.00 10.00      A   
ATOM   1519  CD2 LEU A 161       1.010 -13.049  10.480  1.00 10.00      A   
ATOM   1520  C   LEU A 161      -0.427 -10.861   6.891  1.00 10.00      A   
ATOM   1521  O   LEU A 161       0.612 -11.310   6.395  1.00 10.00      A   
ATOM   1522  N   ASP A 162      -0.797  -9.596   6.760  1.00 10.00      A   
ATOM   1523  HN  ASP A 162      -1.635  -9.294   7.179  1.00 10.00      A   
ATOM   1524  CA  ASP A 162       0.009  -8.638   6.012  1.00 10.00      A   
ATOM   1525  CB  ASP A 162      -0.865  -7.914   4.983  1.00 10.00      A   
ATOM   1526  CG  ASP A 162      -0.066  -7.202   3.900  1.00 10.00      A   
ATOM   1527  OD1 ASP A 162       1.164  -7.040   4.058  1.00 10.00      A   
ATOM   1528  OD2 ASP A 162      -0.671  -6.803   2.880  1.00 10.00      A   
ATOM   1529  C   ASP A 162       0.676  -7.623   6.935  1.00 10.00      A   
ATOM   1530  O   ASP A 162       0.039  -7.075   7.838  1.00 10.00      A   
ATOM   1531  N   LEU A 163       1.958  -7.378   6.700  1.00 10.00      A   
ATOM   1532  HN  LEU A 163       2.403  -7.850   5.964  1.00 10.00      A   
ATOM   1533  CA  LEU A 163       2.727  -6.425   7.493  1.00 10.00      A   
ATOM   1534  CB  LEU A 163       3.676  -7.169   8.441  1.00 10.00      A   
ATOM   1535  CG  LEU A 163       3.041  -8.070   9.502  1.00 10.00      A   
ATOM   1536  CD1 LEU A 163       4.103  -8.938  10.164  1.00 10.00      A   
ATOM   1537  CD2 LEU A 163       2.317  -7.236  10.545  1.00 10.00      A   
ATOM   1538  C   LEU A 163       3.551  -5.533   6.567  1.00 10.00      A   
ATOM   1539  O   LEU A 163       4.586  -4.993   6.963  1.00 10.00      A   
ATOM   1540  N   ARG A 164       3.074  -5.381   5.337  1.00 10.00      A   
ATOM   1541  HN  ARG A 164       2.227  -5.827   5.099  1.00 10.00      A   
ATOM   1542  CA  ARG A 164       3.756  -4.584   4.316  1.00 10.00      A   
ATOM   1543  CB  ARG A 164       2.920  -4.493   3.038  1.00 10.00      A   
ATOM   1544  CG  ARG A 164       1.588  -3.782   3.201  1.00 10.00      A   
ATOM   1545  CD  ARG A 164       0.705  -3.989   1.985  1.00 10.00      A   
ATOM   1546  NE  ARG A 164      -0.336  -2.971   1.875  1.00 10.00      A   
ATOM   1547  HE  ARG A 164      -0.043  -2.030   1.809  1.00 10.00      A   
ATOM   1548  CZ  ARG A 164      -1.644  -3.239   1.850  1.00 10.00      A   
ATOM   1549  NH1 ARG A 164      -2.074  -4.499   1.937  1.00 10.00      A   
ATOM   1550 HH11 ARG A 164      -1.385  -5.289   2.031  1.00 10.00      A   
ATOM   1551 HH12 ARG A 164      -3.097  -4.710   1.910  1.00 10.00      A   
ATOM   1552  NH2 ARG A 164      -2.523  -2.253   1.735  1.00 10.00      A   
ATOM   1553 HH21 ARG A 164      -3.544  -2.458   1.714  1.00 10.00      A   
ATOM   1554 HH22 ARG A 164      -2.198  -1.259   1.665  1.00 10.00      A   
ATOM   1555  C   ARG A 164       4.198  -3.190   4.774  1.00 10.00      A   
ATOM   1556  O   ARG A 164       3.424  -2.429   5.369  1.00 10.00      A   
ATOM   1557  N   GLU A 165       5.470  -2.889   4.494  1.00 10.00      A   
ATOM   1558  HN  GLU A 165       6.021  -3.569   4.044  1.00 10.00      A   
ATOM   1559  CA  GLU A 165       6.092  -1.600   4.807  1.00 10.00      A   
ATOM   1560  CB  GLU A 165       5.490  -0.473   3.965  1.00 10.00      A   
ATOM   1561  CG  GLU A 165       6.125  -0.309   2.596  1.00 10.00      A   
ATOM   1562  CD  GLU A 165       5.644  -1.344   1.604  1.00 10.00      A   
ATOM   1563  OE1 GLU A 165       4.567  -1.145   1.005  1.00 10.00      A   
ATOM   1564  OE2 GLU A 165       6.343  -2.359   1.411  1.00 10.00      A   
ATOM   1565  C   GLU A 165       6.074  -1.226   6.288  1.00 10.00      A   
ATOM   1566  O   GLU A 165       6.333  -0.074   6.636  1.00 10.00      A   
ATOM   1567  N   SER A 166       5.784  -2.181   7.154  1.00 10.00      A   
ATOM   1568  HN  SER A 166       5.593  -3.085   6.827  1.00 10.00      A   
ATOM   1569  CA  SER A 166       5.743  -1.917   8.584  1.00 10.00      A   
ATOM   1570  CB  SER A 166       4.810  -2.898   9.291  1.00 10.00      A   
ATOM   1571  OG  SER A 166       3.455  -2.586   9.006  1.00 10.00      A   
ATOM   1572  HG  SER A 166       3.086  -3.252   8.410  1.00 10.00      A   
ATOM   1573  C   SER A 166       7.136  -1.946   9.207  1.00 10.00      A   
ATOM   1574  O   SER A 166       8.075  -2.501   8.632  1.00 10.00      A   
ATOM   1575  N   ASP A 167       7.260  -1.332  10.373  1.00 10.00      A   
ATOM   1576  HN  ASP A 167       6.469  -0.902  10.774  1.00 10.00      A   
ATOM   1577  CA  ASP A 167       8.527  -1.281  11.095  1.00 10.00      A   
ATOM   1578  CB  ASP A 167       8.925   0.174  11.374  1.00 10.00      A   
ATOM   1579  CG  ASP A 167      10.165   0.301  12.237  1.00 10.00      A   
ATOM   1580  OD1 ASP A 167      11.246  -0.152  11.809  1.00 10.00      A   
ATOM   1581  OD2 ASP A 167      10.068   0.878  13.342  1.00 10.00      A   
ATOM   1582  C   ASP A 167       8.407  -2.057  12.400  1.00 10.00      A   
ATOM   1583  O   ASP A 167       7.770  -1.604  13.353  1.00 10.00      A   
ATOM   1584  N   VAL A 168       9.008  -3.233  12.436  1.00 10.00      A   
ATOM   1585  HN  VAL A 168       9.520  -3.534  11.657  1.00 10.00      A   
ATOM   1586  CA  VAL A 168       8.943  -4.085  13.611  1.00 10.00      A   
ATOM   1587  CB  VAL A 168       8.471  -5.506  13.227  1.00 10.00      A   
ATOM   1588  CG1 VAL A 168       7.991  -6.277  14.447  1.00 10.00      A   
ATOM   1589  CG2 VAL A 168       7.393  -5.455  12.155  1.00 10.00      A   
ATOM   1590  C   VAL A 168      10.307  -4.188  14.275  1.00 10.00      A   
ATOM   1591  O   VAL A 168      11.337  -4.115  13.606  1.00 10.00      A   
ATOM   1592  N   ASP A 169      10.309  -4.329  15.594  1.00 10.00      A   
ATOM   1593  HN  ASP A 169       9.453  -4.342  16.077  1.00 10.00      A   
ATOM   1594  CA  ASP A 169      11.549  -4.474  16.343  1.00 10.00      A   
ATOM   1595  CB  ASP A 169      11.350  -4.056  17.801  1.00 10.00      A   
ATOM   1596  CG  ASP A 169      12.651  -3.723  18.505  1.00 10.00      A   
ATOM   1597  OD1 ASP A 169      13.531  -4.601  18.593  1.00 10.00      A   
ATOM   1598  OD2 ASP A 169      12.794  -2.577  18.985  1.00 10.00      A   
ATOM   1599  C   ASP A 169      11.977  -5.933  16.278  1.00 10.00      A   
ATOM   1600  O   ASP A 169      11.398  -6.788  16.948  1.00 10.00      A   
ATOM   1601  N   ASP A 170      12.959  -6.217  15.446  1.00 10.00      A   
ATOM   1602  HN  ASP A 170      13.375  -5.492  14.934  1.00 10.00      A   
ATOM   1603  CA  ASP A 170      13.437  -7.576  15.259  1.00 10.00      A   
ATOM   1604  CB  ASP A 170      14.186  -7.695  13.929  1.00 10.00      A   
ATOM   1605  CG  ASP A 170      13.297  -7.415  12.735  1.00 10.00      A   
ATOM   1606  OD1 ASP A 170      12.646  -8.361  12.244  1.00 10.00      A   
ATOM   1607  OD2 ASP A 170      13.244  -6.253  12.288  1.00 10.00      A   
ATOM   1608  C   ASP A 170      14.313  -8.039  16.413  1.00 10.00      A   
ATOM   1609  O   ASP A 170      15.428  -7.549  16.596  1.00 10.00      A   
ATOM   1610  N   VAL A 171      13.789  -8.970  17.199  1.00 10.00      A   
ATOM   1611  HN  VAL A 171      12.881  -9.291  17.014  1.00 10.00      A   
ATOM   1612  CA  VAL A 171      14.514  -9.516  18.338  1.00 10.00      A   
ATOM   1613  CB  VAL A 171      13.642  -9.518  19.611  1.00 10.00      A   
ATOM   1614  CG1 VAL A 171      14.476  -9.847  20.840  1.00 10.00      A   
ATOM   1615  CG2 VAL A 171      12.923  -8.190  19.784  1.00 10.00      A   
ATOM   1616  C   VAL A 171      14.944 -10.949  18.041  1.00 10.00      A   
ATOM   1617  O   VAL A 171      16.133 -11.233  17.892  1.00 10.00      A   
ATOM   1618  N   SER A 172      13.956 -11.837  17.950  1.00 10.00      A   
ATOM   1619  HN  SER A 172      13.037 -11.532  18.078  1.00 10.00      A   
ATOM   1620  CA  SER A 172      14.189 -13.247  17.665  1.00 10.00      A   
ATOM   1621  CB  SER A 172      14.339 -14.043  18.970  1.00 10.00      A   
ATOM   1622  OG  SER A 172      15.212 -13.396  19.884  1.00 10.00      A   
ATOM   1623  HG  SER A 172      14.742 -13.228  20.711  1.00 10.00      A   
ATOM   1624  C   SER A 172      13.015 -13.801  16.861  1.00 10.00      A   
ATOM   1625  O   SER A 172      11.863 -13.652  17.266  1.00 10.00      A   
ATOM   1626  N   GLY A 173      13.301 -14.425  15.726  1.00 10.00      A   
ATOM   1627  HN  GLY A 173      14.240 -14.494  15.437  1.00 10.00      A   
ATOM   1628  CA  GLY A 173      12.243 -14.982  14.893  1.00 10.00      A   
ATOM   1629  C   GLY A 173      11.792 -16.368  15.337  1.00 10.00      A   
ATOM   1630  O   GLY A 173      11.943 -17.345  14.603  1.00 10.00      A   
ATOM   1631  N   HIS A 174      11.226 -16.446  16.531  1.00 10.00      A   
ATOM   1632  HN  HIS A 174      11.125 -15.628  17.064  1.00 10.00      A   
ATOM   1633  CA  HIS A 174      10.751 -17.713  17.082  1.00 10.00      A   
ATOM   1634  CB  HIS A 174      11.232 -17.837  18.536  1.00 10.00      A   
ATOM   1635  CG  HIS A 174      11.463 -19.239  19.014  1.00 10.00      A   
ATOM   1636  ND1 HIS A 174      12.729 -19.716  19.276  1.00 10.00      A   
ATOM   1637  CD2 HIS A 174      10.559 -20.207  19.291  1.00 10.00      A   
ATOM   1638  CE1 HIS A 174      12.562 -20.955  19.706  1.00 10.00      A   
ATOM   1639  NE2 HIS A 174      11.269 -21.291  19.730  1.00 10.00      A   
ATOM   1640  HE2 HIS A 174      10.895 -22.157  20.007  1.00 10.00      A   
ATOM   1641  C   HIS A 174       9.223 -17.770  17.029  1.00 10.00      A   
ATOM   1642  O   HIS A 174       8.620 -18.833  17.166  1.00 10.00      A   
ATOM   1643  N   TRP A 175       8.613 -16.611  16.804  1.00 10.00      A   
ATOM   1644  HN  TRP A 175       9.158 -15.805  16.690  1.00 10.00      A   
ATOM   1645  CA  TRP A 175       7.160 -16.480  16.745  1.00 10.00      A   
ATOM   1646  CB  TRP A 175       6.778 -15.014  16.518  1.00 10.00      A   
ATOM   1647  CG  TRP A 175       7.116 -14.507  15.149  1.00 10.00      A   
ATOM   1648  CD1 TRP A 175       8.333 -14.068  14.713  1.00 10.00      A   
ATOM   1649  CD2 TRP A 175       6.224 -14.394  14.036  1.00 10.00      A   
ATOM   1650  NE1 TRP A 175       8.251 -13.689  13.398  1.00 10.00      A   
ATOM   1651  HE1 TRP A 175       8.995 -13.336  12.859  1.00 10.00      A   
ATOM   1652  CE2 TRP A 175       6.966 -13.878  12.958  1.00 10.00      A   
ATOM   1653  CE3 TRP A 175       4.869 -14.680  13.848  1.00 10.00      A   
ATOM   1654  CZ2 TRP A 175       6.398 -13.642  11.709  1.00 10.00      A   
ATOM   1655  CZ3 TRP A 175       4.306 -14.444  12.609  1.00 10.00      A   
ATOM   1656  CH2 TRP A 175       5.069 -13.931  11.555  1.00 10.00      A   
ATOM   1657  C   TRP A 175       6.526 -17.357  15.668  1.00 10.00      A   
ATOM   1658  O   TRP A 175       5.384 -17.789  15.811  1.00 10.00      A   
ATOM   1659  N   LEU A 176       7.268 -17.622  14.599  1.00 10.00      A   
ATOM   1660  HN  LEU A 176       8.177 -17.270  14.554  1.00 10.00      A   
ATOM   1661  CA  LEU A 176       6.759 -18.433  13.497  1.00 10.00      A   
ATOM   1662  CB  LEU A 176       7.743 -18.434  12.325  1.00 10.00      A   
ATOM   1663  CG  LEU A 176       7.174 -18.851  10.966  1.00 10.00      A   
ATOM   1664  CD1 LEU A 176       6.269 -17.768  10.401  1.00 10.00      A   
ATOM   1665  CD2 LEU A 176       8.296 -19.180   9.997  1.00 10.00      A   
ATOM   1666  C   LEU A 176       6.468 -19.860  13.949  1.00 10.00      A   
ATOM   1667  O   LEU A 176       5.591 -20.529  13.404  1.00 10.00      A   
ATOM   1668  N   SER A 177       7.183 -20.310  14.969  1.00 10.00      A   
ATOM   1669  HN  SER A 177       7.853 -19.725  15.384  1.00 10.00      A   
ATOM   1670  CA  SER A 177       6.998 -21.651  15.491  1.00 10.00      A   
ATOM   1671  CB  SER A 177       8.270 -22.108  16.206  1.00 10.00      A   
ATOM   1672  OG  SER A 177       9.417 -21.814  15.426  1.00 10.00      A   
ATOM   1673  HG  SER A 177       9.985 -22.587  15.397  1.00 10.00      A   
ATOM   1674  C   SER A 177       5.808 -21.719  16.443  1.00 10.00      A   
ATOM   1675  O   SER A 177       5.533 -22.764  17.029  1.00 10.00      A   
ATOM   1676  N   HIS A 178       5.095 -20.606  16.595  1.00 10.00      A   
ATOM   1677  HN  HIS A 178       5.347 -19.795  16.094  1.00 10.00      A   
ATOM   1678  CA  HIS A 178       3.945 -20.563  17.491  1.00 10.00      A   
ATOM   1679  CB  HIS A 178       3.748 -19.175  18.099  1.00 10.00      A   
ATOM   1680  CG  HIS A 178       4.658 -18.897  19.254  1.00 10.00      A   
ATOM   1681  ND1 HIS A 178       4.177 -18.789  20.539  1.00 10.00      A   
ATOM   1682  CD2 HIS A 178       6.004 -18.719  19.267  1.00 10.00      A   
ATOM   1683  CE1 HIS A 178       5.230 -18.552  21.299  1.00 10.00      A   
ATOM   1684  NE2 HIS A 178       6.353 -18.501  20.575  1.00 10.00      A   
ATOM   1685  HE2 HIS A 178       7.260 -18.332  20.915  1.00 10.00      A   
ATOM   1686  C   HIS A 178       2.675 -21.050  16.812  1.00 10.00      A   
ATOM   1687  O   HIS A 178       1.686 -21.339  17.482  1.00 10.00      A   
ATOM   1688  N   PHE A 179       2.705 -21.142  15.487  1.00 10.00      A   
ATOM   1689  HN  PHE A 179       3.524 -20.896  15.011  1.00 10.00      A   
ATOM   1690  CA  PHE A 179       1.555 -21.618  14.727  1.00 10.00      A   
ATOM   1691  CB  PHE A 179       1.727 -21.316  13.232  1.00 10.00      A   
ATOM   1692  CG  PHE A 179       1.562 -19.870  12.861  1.00 10.00      A   
ATOM   1693  CD1 PHE A 179       2.669 -19.071  12.629  1.00 10.00      A   
ATOM   1694  CD2 PHE A 179       0.301 -19.313  12.731  1.00 10.00      A   
ATOM   1695  CE1 PHE A 179       2.520 -17.742  12.275  1.00 10.00      A   
ATOM   1696  CE2 PHE A 179       0.142 -17.985  12.380  1.00 10.00      A   
ATOM   1697  CZ  PHE A 179       1.254 -17.198  12.151  1.00 10.00      A   
ATOM   1698  C   PHE A 179       1.397 -23.122  14.931  1.00 10.00      A   
ATOM   1699  O   PHE A 179       2.216 -23.909  14.447  1.00 10.00      A   
ATOM   1700  N   PRO A 180       0.333 -23.544  15.629  1.00 10.00      A   
ATOM   1701  CA  PRO A 180       0.084 -24.963  15.920  1.00 10.00      A   
ATOM   1702  CB  PRO A 180      -1.167 -24.933  16.803  1.00 10.00      A   
ATOM   1703  CG  PRO A 180      -1.838 -23.647  16.463  1.00 10.00      A   
ATOM   1704  CD  PRO A 180      -0.735 -22.675  16.161  1.00 10.00      A   
ATOM   1705  C   PRO A 180      -0.178 -25.775  14.655  1.00 10.00      A   
ATOM   1706  O   PRO A 180      -0.662 -25.241  13.657  1.00 10.00      A   
ATOM   1707  N   ASP A 181       0.128 -27.067  14.719  1.00 10.00      A   
ATOM   1708  HN  ASP A 181       0.484 -27.422  15.561  1.00 10.00      A   
ATOM   1709  CA  ASP A 181      -0.053 -27.986  13.590  1.00 10.00      A   
ATOM   1710  CB  ASP A 181       0.311 -29.413  14.003  1.00 10.00      A   
ATOM   1711  CG  ASP A 181       1.745 -29.795  13.698  1.00 10.00      A   
ATOM   1712  OD1 ASP A 181       2.570 -28.902  13.412  1.00 10.00      A   
ATOM   1713  OD2 ASP A 181       2.062 -30.999  13.759  1.00 10.00      A   
ATOM   1714  C   ASP A 181      -1.486 -27.976  13.074  1.00 10.00      A   
ATOM   1715  O   ASP A 181      -1.738 -28.250  11.898  1.00 10.00      A   
ATOM   1716  N   THR A 182      -2.418 -27.667  13.959  1.00 10.00      A   
ATOM   1717  HN  THR A 182      -2.152 -27.477  14.886  1.00 10.00      A   
ATOM   1718  CA  THR A 182      -3.825 -27.616  13.608  1.00 10.00      A   
ATOM   1719  CB  THR A 182      -4.679 -27.510  14.880  1.00 10.00      A   
ATOM   1720  OG1 THR A 182      -3.861 -27.844  16.015  1.00 10.00      A   
ATOM   1721  HG1 THR A 182      -3.646 -28.785  15.990  1.00 10.00      A   
ATOM   1722  CG2 THR A 182      -5.854 -28.472  14.812  1.00 10.00      A   
ATOM   1723  C   THR A 182      -4.136 -26.435  12.678  1.00 10.00      A   
ATOM   1724  O   THR A 182      -5.144 -26.442  11.968  1.00 10.00      A   
ATOM   1725  N   TYR A 183      -3.259 -25.433  12.671  1.00 10.00      A   
ATOM   1726  HN  TYR A 183      -2.453 -25.498  13.232  1.00 10.00      A   
ATOM   1727  CA  TYR A 183      -3.445 -24.253  11.833  1.00 10.00      A   
ATOM   1728  CB  TYR A 183      -2.608 -23.080  12.351  1.00 10.00      A   
ATOM   1729  CG  TYR A 183      -2.672 -21.844  11.479  1.00 10.00      A   
ATOM   1730  CD1 TYR A 183      -3.819 -21.065  11.430  1.00 10.00      A   
ATOM   1731  CD2 TYR A 183      -1.586 -21.460  10.704  1.00 10.00      A   
ATOM   1732  CE1 TYR A 183      -3.882 -19.938  10.634  1.00 10.00      A   
ATOM   1733  CE2 TYR A 183      -1.638 -20.333   9.906  1.00 10.00      A   
ATOM   1734  CZ  TYR A 183      -2.789 -19.574   9.874  1.00 10.00      A   
ATOM   1735  OH  TYR A 183      -2.852 -18.451   9.078  1.00 10.00      A   
ATOM   1736  HH  TYR A 183      -3.771 -18.149   9.026  1.00 10.00      A   
ATOM   1737  C   TYR A 183      -3.087 -24.552  10.382  1.00 10.00      A   
ATOM   1738  O   TYR A 183      -1.921 -24.780  10.052  1.00 10.00      A   
ATOM   1739  N   THR A 184      -4.091 -24.547   9.522  1.00 10.00      A   
ATOM   1740  HN  THR A 184      -4.999 -24.362   9.847  1.00 10.00      A   
ATOM   1741  CA  THR A 184      -3.893 -24.822   8.109  1.00 10.00      A   
ATOM   1742  CB  THR A 184      -4.347 -26.259   7.783  1.00 10.00      A   
ATOM   1743  OG1 THR A 184      -5.455 -26.599   8.631  1.00 10.00      A   
ATOM   1744  HG1 THR A 184      -5.147 -26.676   9.545  1.00 10.00      A   
ATOM   1745  CG2 THR A 184      -3.217 -27.248   8.028  1.00 10.00      A   
ATOM   1746  C   THR A 184      -4.689 -23.838   7.255  1.00 10.00      A   
ATOM   1747  O   THR A 184      -4.977 -24.098   6.087  1.00 10.00      A   
ATOM   1748  N   SER A 185      -5.028 -22.700   7.843  1.00 10.00      A   
ATOM   1749  HN  SER A 185      -4.760 -22.541   8.770  1.00 10.00      A   
ATOM   1750  CA  SER A 185      -5.809 -21.684   7.148  1.00 10.00      A   
ATOM   1751  CB  SER A 185      -6.829 -21.074   8.110  1.00 10.00      A   
ATOM   1752  OG  SER A 185      -7.102 -21.956   9.194  1.00 10.00      A   
ATOM   1753  HG  SER A 185      -7.187 -21.436  10.009  1.00 10.00      A   
ATOM   1754  C   SER A 185      -4.932 -20.582   6.549  1.00 10.00      A   
ATOM   1755  O   SER A 185      -5.433 -19.522   6.174  1.00 10.00      A   
ATOM   1756  N   LEU A 186      -3.632 -20.833   6.462  1.00 10.00      A   
ATOM   1757  HN  LEU A 186      -3.292 -21.694   6.765  1.00 10.00      A   
ATOM   1758  CA  LEU A 186      -2.705 -19.855   5.911  1.00 10.00      A   
ATOM   1759  CB  LEU A 186      -1.255 -20.261   6.190  1.00 10.00      A   
ATOM   1760  CG  LEU A 186      -0.177 -19.276   5.727  1.00 10.00      A   
ATOM   1761  CD1 LEU A 186      -0.392 -17.907   6.351  1.00 10.00      A   
ATOM   1762  CD2 LEU A 186       1.212 -19.804   6.054  1.00 10.00      A   
ATOM   1763  C   LEU A 186      -2.933 -19.666   4.413  1.00 10.00      A   
ATOM   1764  O   LEU A 186      -2.741 -20.590   3.626  1.00 10.00      A   
ATOM   1765  N   VAL A 187      -3.365 -18.467   4.034  1.00 10.00      A   
ATOM   1766  HN  VAL A 187      -3.526 -17.779   4.719  1.00 10.00      A   
ATOM   1767  CA  VAL A 187      -3.623 -18.151   2.636  1.00 10.00      A   
ATOM   1768  CB  VAL A 187      -5.079 -17.676   2.419  1.00 10.00      A   
ATOM   1769  CG1 VAL A 187      -5.342 -17.381   0.951  1.00 10.00      A   
ATOM   1770  CG2 VAL A 187      -6.069 -18.707   2.941  1.00 10.00      A   
ATOM   1771  C   VAL A 187      -2.661 -17.073   2.129  1.00 10.00      A   
ATOM   1772  O   VAL A 187      -2.174 -17.141   0.997  1.00 10.00      A   
ATOM   1773  N   SER A 188      -2.381 -16.085   2.966  1.00 10.00      A   
ATOM   1774  HN  SER A 188      -2.779 -16.083   3.866  1.00 10.00      A   
ATOM   1775  CA  SER A 188      -1.491 -15.001   2.584  1.00 10.00      A   
ATOM   1776  CB  SER A 188      -2.316 -13.793   2.136  1.00 10.00      A   
ATOM   1777  OG  SER A 188      -1.541 -12.877   1.389  1.00 10.00      A   
ATOM   1778  HG  SER A 188      -2.116 -12.180   1.051  1.00 10.00      A   
ATOM   1779  C   SER A 188      -0.589 -14.619   3.751  1.00 10.00      A   
ATOM   1780  O   SER A 188      -1.073 -14.293   4.835  1.00 10.00      A   
ATOM   1781  N   LEU A 189       0.720 -14.670   3.530  1.00 10.00      A   
ATOM   1782  HN  LEU A 189       1.050 -14.952   2.645  1.00 10.00      A   
ATOM   1783  CA  LEU A 189       1.683 -14.319   4.564  1.00 10.00      A   
ATOM   1784  CB  LEU A 189       2.329 -15.579   5.147  1.00 10.00      A   
ATOM   1785  CG  LEU A 189       3.243 -15.372   6.356  1.00 10.00      A   
ATOM   1786  CD1 LEU A 189       2.428 -15.021   7.591  1.00 10.00      A   
ATOM   1787  CD2 LEU A 189       4.091 -16.608   6.602  1.00 10.00      A   
ATOM   1788  C   LEU A 189       2.755 -13.383   4.011  1.00 10.00      A   
ATOM   1789  O   LEU A 189       3.570 -13.780   3.176  1.00 10.00      A   
ATOM   1790  N   ASN A 190       2.741 -12.141   4.468  1.00 10.00      A   
ATOM   1791  HN  ASN A 190       2.056 -11.877   5.124  1.00 10.00      A   
ATOM   1792  CA  ASN A 190       3.712 -11.152   4.021  1.00 10.00      A   
ATOM   1793  CB  ASN A 190       2.997  -9.927   3.447  1.00 10.00      A   
ATOM   1794  CG  ASN A 190       3.959  -8.891   2.901  1.00 10.00      A   
ATOM   1795  OD1 ASN A 190       5.067  -9.212   2.481  1.00 10.00      A   
ATOM   1796  ND2 ASN A 190       3.536  -7.639   2.901  1.00 10.00      A   
ATOM   1797 HD21 ASN A 190       2.628  -7.451   3.255  1.00 10.00      A   
ATOM   1798 HD22 ASN A 190       4.136  -6.950   2.554  1.00 10.00      A   
ATOM   1799  C   ASN A 190       4.620 -10.748   5.173  1.00 10.00      A   
ATOM   1800  O   ASN A 190       4.219  -9.982   6.051  1.00 10.00      A   
ATOM   1801  N   ILE A 191       5.834 -11.280   5.175  1.00 10.00      A   
ATOM   1802  HN  ILE A 191       6.099 -11.882   4.440  1.00 10.00      A   
ATOM   1803  CA  ILE A 191       6.794 -10.984   6.231  1.00 10.00      A   
ATOM   1804  CB  ILE A 191       7.073 -12.226   7.107  1.00 10.00      A   
ATOM   1805  CG1 ILE A 191       7.418 -13.443   6.240  1.00 10.00      A   
ATOM   1806  CG2 ILE A 191       5.879 -12.523   7.996  1.00 10.00      A   
ATOM   1807  CD1 ILE A 191       7.912 -14.642   7.024  1.00 10.00      A   
ATOM   1808  C   ILE A 191       8.108 -10.466   5.657  1.00 10.00      A   
ATOM   1809  O   ILE A 191       9.173 -10.659   6.246  1.00 10.00      A   
ATOM   1810  N   SER A 192       8.022  -9.789   4.519  1.00 10.00      A   
ATOM   1811  HN  SER A 192       7.140  -9.646   4.110  1.00 10.00      A   
ATOM   1812  CA  SER A 192       9.200  -9.247   3.852  1.00 10.00      A   
ATOM   1813  CB  SER A 192       8.810  -8.776   2.453  1.00 10.00      A   
ATOM   1814  OG  SER A 192       7.628  -7.999   2.510  1.00 10.00      A   
ATOM   1815  HG  SER A 192       7.201  -8.007   1.649  1.00 10.00      A   
ATOM   1816  C   SER A 192       9.798  -8.085   4.638  1.00 10.00      A   
ATOM   1817  O   SER A 192      10.991  -7.798   4.536  1.00 10.00      A   
ATOM   1818  N   CYS A 193       8.954  -7.421   5.419  1.00 10.00      A   
ATOM   1819  HN  CYS A 193       8.015  -7.701   5.447  1.00 10.00      A   
ATOM   1820  CA  CYS A 193       9.365  -6.280   6.225  1.00 10.00      A   
ATOM   1821  CB  CYS A 193       8.123  -5.588   6.779  1.00 10.00      A   
ATOM   1822  SG  CYS A 193       6.891  -6.746   7.419  1.00 10.00      A   
ATOM   1823  HG  CYS A 193       5.707  -6.150   7.369  1.00 10.00      A   
ATOM   1824  C   CYS A 193      10.287  -6.691   7.369  1.00 10.00      A   
ATOM   1825  O   CYS A 193      11.212  -5.960   7.723  1.00 10.00      A   
ATOM   1826  N   LEU A 194      10.029  -7.863   7.936  1.00 10.00      A   
ATOM   1827  HN  LEU A 194       9.293  -8.405   7.587  1.00 10.00      A   
ATOM   1828  CA  LEU A 194      10.820  -8.377   9.049  1.00 10.00      A   
ATOM   1829  CB  LEU A 194      10.196  -9.662   9.596  1.00 10.00      A   
ATOM   1830  CG  LEU A 194       8.876  -9.504  10.350  1.00 10.00      A   
ATOM   1831  CD1 LEU A 194       8.201 -10.854  10.527  1.00 10.00      A   
ATOM   1832  CD2 LEU A 194       9.109  -8.843  11.699  1.00 10.00      A   
ATOM   1833  C   LEU A 194      12.264  -8.635   8.639  1.00 10.00      A   
ATOM   1834  O   LEU A 194      12.564  -8.843   7.463  1.00 10.00      A   
ATOM   1835  N   ALA A 195      13.153  -8.612   9.612  1.00 10.00      A   
ATOM   1836  HN  ALA A 195      12.856  -8.406  10.531  1.00 10.00      A   
ATOM   1837  CA  ALA A 195      14.560  -8.853   9.364  1.00 10.00      A   
ATOM   1838  CB  ALA A 195      15.340  -7.561   9.531  1.00 10.00      A   
ATOM   1839  C   ALA A 195      15.091  -9.944  10.289  1.00 10.00      A   
ATOM   1840  O   ALA A 195      16.215 -10.426  10.127  1.00 10.00      A   
ATOM   1841  N   SER A 196      14.275 -10.322  11.262  1.00 10.00      A   
ATOM   1842  HN  SER A 196      13.400  -9.880  11.349  1.00 10.00      A   
ATOM   1843  CA  SER A 196      14.633 -11.361  12.213  1.00 10.00      A   
ATOM   1844  CB  SER A 196      13.731 -11.274  13.447  1.00 10.00      A   
ATOM   1845  OG  SER A 196      12.448 -10.766  13.116  1.00 10.00      A   
ATOM   1846  HG  SER A 196      12.521  -9.819  12.896  1.00 10.00      A   
ATOM   1847  C   SER A 196      14.530 -12.742  11.566  1.00 10.00      A   
ATOM   1848  O   SER A 196      13.510 -13.076  10.954  1.00 10.00      A   
ATOM   1849  N   GLU A 197      15.591 -13.532  11.697  1.00 10.00      A   
ATOM   1850  HN  GLU A 197      16.370 -13.201  12.196  1.00 10.00      A   
ATOM   1851  CA  GLU A 197      15.635 -14.875  11.119  1.00 10.00      A   
ATOM   1852  CB  GLU A 197      17.058 -15.454  11.195  1.00 10.00      A   
ATOM   1853  CG  GLU A 197      17.266 -16.748  10.413  1.00 10.00      A   
ATOM   1854  CD  GLU A 197      17.512 -17.954  11.307  1.00 10.00      A   
ATOM   1855  OE1 GLU A 197      17.597 -17.779  12.540  1.00 10.00      A   
ATOM   1856  OE2 GLU A 197      17.630 -19.085  10.780  1.00 10.00      A   
ATOM   1857  C   GLU A 197      14.643 -15.814  11.798  1.00 10.00      A   
ATOM   1858  O   GLU A 197      14.638 -15.961  13.022  1.00 10.00      A   
ATOM   1859  N   VAL A 198      13.789 -16.432  11.003  1.00 10.00      A   
ATOM   1860  HN  VAL A 198      13.814 -16.251  10.038  1.00 10.00      A   
ATOM   1861  CA  VAL A 198      12.806 -17.367  11.520  1.00 10.00      A   
ATOM   1862  CB  VAL A 198      11.435 -17.198  10.833  1.00 10.00      A   
ATOM   1863  CG1 VAL A 198      10.836 -15.832  11.133  1.00 10.00      A   
ATOM   1864  CG2 VAL A 198      11.542 -17.426   9.330  1.00 10.00      A   
ATOM   1865  C   VAL A 198      13.286 -18.801  11.330  1.00 10.00      A   
ATOM   1866  O   VAL A 198      14.120 -19.075  10.465  1.00 10.00      A   
ATOM   1867  N   SER A 199      12.753 -19.712  12.135  1.00 10.00      A   
ATOM   1868  HN  SER A 199      12.092 -19.433  12.798  1.00 10.00      A   
ATOM   1869  CA  SER A 199      13.126 -21.118  12.051  1.00 10.00      A   
ATOM   1870  CB  SER A 199      12.524 -21.912  13.219  1.00 10.00      A   
ATOM   1871  OG  SER A 199      12.945 -23.271  13.195  1.00 10.00      A   
ATOM   1872  HG  SER A 199      13.564 -23.425  13.920  1.00 10.00      A   
ATOM   1873  C   SER A 199      12.689 -21.717  10.717  1.00 10.00      A   
ATOM   1874  O   SER A 199      11.492 -21.841  10.442  1.00 10.00      A   
ATOM   1875  N   PHE A 200      13.662 -22.075   9.888  1.00 10.00      A   
ATOM   1876  HN  PHE A 200      14.596 -21.930  10.161  1.00 10.00      A   
ATOM   1877  CA  PHE A 200      13.385 -22.667   8.583  1.00 10.00      A   
ATOM   1878  CB  PHE A 200      14.695 -22.900   7.828  1.00 10.00      A   
ATOM   1879  CG  PHE A 200      14.534 -23.336   6.397  1.00 10.00      A   
ATOM   1880  CD1 PHE A 200      13.611 -22.722   5.565  1.00 10.00      A   
ATOM   1881  CD2 PHE A 200      15.315 -24.357   5.885  1.00 10.00      A   
ATOM   1882  CE1 PHE A 200      13.472 -23.120   4.250  1.00 10.00      A   
ATOM   1883  CE2 PHE A 200      15.181 -24.761   4.573  1.00 10.00      A   
ATOM   1884  CZ  PHE A 200      14.257 -24.141   3.753  1.00 10.00      A   
ATOM   1885  C   PHE A 200      12.621 -23.979   8.743  1.00 10.00      A   
ATOM   1886  O   PHE A 200      11.697 -24.272   7.983  1.00 10.00      A   
ATOM   1887  N   SER A 201      12.999 -24.750   9.756  1.00 10.00      A   
ATOM   1888  HN  SER A 201      13.737 -24.455  10.332  1.00 10.00      A   
ATOM   1889  CA  SER A 201      12.361 -26.028  10.035  1.00 10.00      A   
ATOM   1890  CB  SER A 201      13.068 -26.687  11.218  1.00 10.00      A   
ATOM   1891  OG  SER A 201      14.088 -25.836  11.719  1.00 10.00      A   
ATOM   1892  HG  SER A 201      13.773 -25.389  12.513  1.00 10.00      A   
ATOM   1893  C   SER A 201      10.868 -25.853  10.332  1.00 10.00      A   
ATOM   1894  O   SER A 201      10.053 -26.720  10.014  1.00 10.00      A   
ATOM   1895  N   ALA A 202      10.512 -24.730  10.950  1.00 10.00      A   
ATOM   1896  HN  ALA A 202      11.200 -24.072  11.186  1.00 10.00      A   
ATOM   1897  CA  ALA A 202       9.119 -24.452  11.271  1.00 10.00      A   
ATOM   1898  CB  ALA A 202       9.024 -23.449  12.411  1.00 10.00      A   
ATOM   1899  C   ALA A 202       8.398 -23.931  10.037  1.00 10.00      A   
ATOM   1900  O   ALA A 202       7.243 -24.281   9.781  1.00 10.00      A   
ATOM   1901  N   LEU A 203       9.103 -23.105   9.269  1.00 10.00      A   
ATOM   1902  HN  LEU A 203      10.019 -22.874   9.536  1.00 10.00      A   
ATOM   1903  CA  LEU A 203       8.564 -22.526   8.050  1.00 10.00      A   
ATOM   1904  CB  LEU A 203       9.590 -21.574   7.426  1.00 10.00      A   
ATOM   1905  CG  LEU A 203       9.169 -20.825   6.160  1.00 10.00      A   
ATOM   1906  CD1 LEU A 203       7.919 -19.994   6.410  1.00 10.00      A   
ATOM   1907  CD2 LEU A 203      10.305 -19.943   5.668  1.00 10.00      A   
ATOM   1908  C   LEU A 203       8.175 -23.618   7.058  1.00 10.00      A   
ATOM   1909  O   LEU A 203       7.087 -23.576   6.479  1.00 10.00      A   
ATOM   1910  N   GLU A 204       9.060 -24.600   6.879  1.00 10.00      A   
ATOM   1911  HN  GLU A 204       9.914 -24.576   7.371  1.00 10.00      A   
ATOM   1912  CA  GLU A 204       8.800 -25.704   5.967  1.00 10.00      A   
ATOM   1913  CB  GLU A 204       9.941 -26.721   5.998  1.00 10.00      A   
ATOM   1914  CG  GLU A 204      11.177 -26.299   5.223  1.00 10.00      A   
ATOM   1915  CD  GLU A 204      12.156 -27.439   5.045  1.00 10.00      A   
ATOM   1916  OE1 GLU A 204      13.257 -27.382   5.630  1.00 10.00      A   
ATOM   1917  OE2 GLU A 204      11.827 -28.400   4.320  1.00 10.00      A   
ATOM   1918  C   GLU A 204       7.484 -26.392   6.304  1.00 10.00      A   
ATOM   1919  O   GLU A 204       6.641 -26.598   5.435  1.00 10.00      A   
ATOM   1920  N   ARG A 205       7.309 -26.714   7.579  1.00 10.00      A   
ATOM   1921  HN  ARG A 205       8.017 -26.496   8.221  1.00 10.00      A   
ATOM   1922  CA  ARG A 205       6.099 -27.380   8.051  1.00 10.00      A   
ATOM   1923  CB  ARG A 205       6.209 -27.675   9.547  1.00 10.00      A   
ATOM   1924  CG  ARG A 205       7.099 -28.859   9.886  1.00 10.00      A   
ATOM   1925  CD  ARG A 205       7.167 -29.081  11.389  1.00 10.00      A   
ATOM   1926  NE  ARG A 205       8.315 -28.409  12.005  1.00 10.00      A   
ATOM   1927  HE  ARG A 205       9.109 -28.267  11.437  1.00 10.00      A   
ATOM   1928  CZ  ARG A 205       8.346 -27.988  13.275  1.00 10.00      A   
ATOM   1929  NH1 ARG A 205       7.303 -28.179  14.070  1.00 10.00      A   
ATOM   1930 HH11 ARG A 205       7.332 -27.851  15.062  1.00 10.00      A   
ATOM   1931 HH12 ARG A 205       6.448 -28.657  13.710  1.00 10.00      A   
ATOM   1932  NH2 ARG A 205       9.448 -27.423  13.760  1.00 10.00      A   
ATOM   1933 HH21 ARG A 205       9.481 -27.093  14.755  1.00 10.00      A   
ATOM   1934 HH22 ARG A 205      10.286 -27.311  13.156  1.00 10.00      A   
ATOM   1935  C   ARG A 205       4.847 -26.551   7.769  1.00 10.00      A   
ATOM   1936  O   ARG A 205       3.819 -27.082   7.343  1.00 10.00      A   
ATOM   1937  N   LEU A 206       4.947 -25.246   7.998  1.00 10.00      A   
ATOM   1938  HN  LEU A 206       5.799 -24.887   8.333  1.00 10.00      A   
ATOM   1939  CA  LEU A 206       3.829 -24.331   7.777  1.00 10.00      A   
ATOM   1940  CB  LEU A 206       4.183 -22.929   8.271  1.00 10.00      A   
ATOM   1941  CG  LEU A 206       3.621 -22.542   9.634  1.00 10.00      A   
ATOM   1942  CD1 LEU A 206       4.390 -21.367  10.206  1.00 10.00      A   
ATOM   1943  CD2 LEU A 206       2.144 -22.209   9.519  1.00 10.00      A   
ATOM   1944  C   LEU A 206       3.405 -24.275   6.313  1.00 10.00      A   
ATOM   1945  O   LEU A 206       2.221 -24.406   5.996  1.00 10.00      A   
ATOM   1946  N   VAL A 207       4.376 -24.109   5.428  1.00 10.00      A   
ATOM   1947  HN  VAL A 207       5.305 -24.055   5.746  1.00 10.00      A   
ATOM   1948  CA  VAL A 207       4.106 -24.014   3.997  1.00 10.00      A   
ATOM   1949  CB  VAL A 207       5.361 -23.565   3.212  1.00 10.00      A   
ATOM   1950  CG1 VAL A 207       5.043 -23.397   1.735  1.00 10.00      A   
ATOM   1951  CG2 VAL A 207       5.915 -22.265   3.779  1.00 10.00      A   
ATOM   1952  C   VAL A 207       3.579 -25.334   3.424  1.00 10.00      A   
ATOM   1953  O   VAL A 207       2.690 -25.341   2.570  1.00 10.00      A   
ATOM   1954  N   THR A 208       4.114 -26.443   3.912  1.00 10.00      A   
ATOM   1955  HN  THR A 208       4.802 -26.374   4.605  1.00 10.00      A   
ATOM   1956  CA  THR A 208       3.720 -27.764   3.432  1.00 10.00      A   
ATOM   1957  CB  THR A 208       4.729 -28.844   3.866  1.00 10.00      A   
ATOM   1958  OG1 THR A 208       6.056 -28.378   3.605  1.00 10.00      A   
ATOM   1959  HG1 THR A 208       6.354 -27.828   4.345  1.00 10.00      A   
ATOM   1960  CG2 THR A 208       4.499 -30.136   3.098  1.00 10.00      A   
ATOM   1961  C   THR A 208       2.308 -28.175   3.862  1.00 10.00      A   
ATOM   1962  O   THR A 208       1.549 -28.738   3.066  1.00 10.00      A   
ATOM   1963  N   ARG A 209       1.948 -27.892   5.108  1.00 10.00      A   
ATOM   1964  HN  ARG A 209       2.580 -27.432   5.703  1.00 10.00      A   
ATOM   1965  CA  ARG A 209       0.633 -28.274   5.614  1.00 10.00      A   
ATOM   1966  CB  ARG A 209       0.636 -28.424   7.139  1.00 10.00      A   
ATOM   1967  CG  ARG A 209       0.675 -27.112   7.904  1.00 10.00      A   
ATOM   1968  CD  ARG A 209       0.719 -27.354   9.401  1.00 10.00      A   
ATOM   1969  NE  ARG A 209       0.592 -26.109  10.154  1.00 10.00      A   
ATOM   1970  HE  ARG A 209      -0.177 -25.524   9.934  1.00 10.00      A   
ATOM   1971  CZ  ARG A 209       1.438 -25.738  11.120  1.00 10.00      A   
ATOM   1972  NH1 ARG A 209       2.464 -26.516  11.446  1.00 10.00      A   
ATOM   1973 HH11 ARG A 209       2.611 -27.424  10.952  1.00 10.00      A   
ATOM   1974 HH12 ARG A 209       3.123 -26.228  12.197  1.00 10.00      A   
ATOM   1975  NH2 ARG A 209       1.260 -24.588  11.753  1.00 10.00      A   
ATOM   1976 HH21 ARG A 209       0.461 -23.971  11.503  1.00 10.00      A   
ATOM   1977 HH22 ARG A 209       1.915 -24.299  12.513  1.00 10.00      A   
ATOM   1978  C   ARG A 209      -0.485 -27.341   5.153  1.00 10.00      A   
ATOM   1979  O   ARG A 209      -1.660 -27.693   5.230  1.00 10.00      A   
ATOM   1980  N   CYS A 210      -0.133 -26.156   4.679  1.00 10.00      A   
ATOM   1981  HN  CYS A 210       0.814 -25.910   4.640  1.00 10.00      A   
ATOM   1982  CA  CYS A 210      -1.139 -25.210   4.216  1.00 10.00      A   
ATOM   1983  CB  CYS A 210      -1.056 -23.898   4.996  1.00 10.00      A   
ATOM   1984  SG  CYS A 210      -0.709 -24.100   6.757  1.00 10.00      A   
ATOM   1985  HG  CYS A 210       0.609 -24.178   6.894  1.00 10.00      A   
ATOM   1986  C   CYS A 210      -1.005 -24.946   2.721  1.00 10.00      A   
ATOM   1987  O   CYS A 210      -0.313 -24.014   2.309  1.00 10.00      A   
ATOM   1988  N   PRO A 211      -1.662 -25.770   1.884  1.00 10.00      A   
ATOM   1989  CA  PRO A 211      -1.624 -25.625   0.429  1.00 10.00      A   
ATOM   1990  CB  PRO A 211      -2.075 -27.001  -0.090  1.00 10.00      A   
ATOM   1991  CG  PRO A 211      -2.278 -27.855   1.122  1.00 10.00      A   
ATOM   1992  CD  PRO A 211      -2.480 -26.920   2.276  1.00 10.00      A   
ATOM   1993  C   PRO A 211      -2.596 -24.553  -0.040  1.00 10.00      A   
ATOM   1994  O   PRO A 211      -2.739 -24.303  -1.234  1.00 10.00      A   
ATOM   1995  N   ASN A 212      -3.274 -23.931   0.918  1.00 10.00      A   
ATOM   1996  HN  ASN A 212      -3.125 -24.192   1.850  1.00 10.00      A   
ATOM   1997  CA  ASN A 212      -4.234 -22.877   0.622  1.00 10.00      A   
ATOM   1998  CB  ASN A 212      -5.286 -22.793   1.733  1.00 10.00      A   
ATOM   1999  CG  ASN A 212      -6.640 -22.323   1.231  1.00 10.00      A   
ATOM   2000  OD1 ASN A 212      -6.981 -22.496   0.057  1.00 10.00      A   
ATOM   2001  ND2 ASN A 212      -7.429 -21.742   2.119  1.00 10.00      A   
ATOM   2002 HD21 ASN A 212      -7.101 -21.644   3.039  1.00 10.00      A   
ATOM   2003 HD22 ASN A 212      -8.314 -21.438   1.824  1.00 10.00      A   
ATOM   2004  C   ASN A 212      -3.512 -21.541   0.473  1.00 10.00      A   
ATOM   2005  O   ASN A 212      -4.109 -20.528   0.108  1.00 10.00      A   
ATOM   2006  N   LEU A 213      -2.216 -21.559   0.761  1.00 10.00      A   
ATOM   2007  HN  LEU A 213      -1.808 -22.400   1.050  1.00 10.00      A   
ATOM   2008  CA  LEU A 213      -1.381 -20.372   0.665  1.00 10.00      A   
ATOM   2009  CB  LEU A 213      -0.010 -20.657   1.288  1.00 10.00      A   
ATOM   2010  CG  LEU A 213       0.990 -19.499   1.328  1.00 10.00      A   
ATOM   2011  CD1 LEU A 213       0.585 -18.465   2.365  1.00 10.00      A   
ATOM   2012  CD2 LEU A 213       2.395 -20.013   1.600  1.00 10.00      A   
ATOM   2013  C   LEU A 213      -1.210 -19.956  -0.792  1.00 10.00      A   
ATOM   2014  O   LEU A 213      -0.815 -20.763  -1.635  1.00 10.00      A   
ATOM   2015  N   LYS A 214      -1.516 -18.704  -1.086  1.00 10.00      A   
ATOM   2016  HN  LYS A 214      -1.842 -18.109  -0.370  1.00 10.00      A   
ATOM   2017  CA  LYS A 214      -1.393 -18.188  -2.439  1.00 10.00      A   
ATOM   2018  CB  LYS A 214      -2.750 -17.720  -2.959  1.00 10.00      A   
ATOM   2019  CG  LYS A 214      -3.773 -18.830  -3.144  1.00 10.00      A   
ATOM   2020  CD  LYS A 214      -3.270 -19.894  -4.105  1.00 10.00      A   
ATOM   2021  CE  LYS A 214      -4.329 -20.272  -5.127  1.00 10.00      A   
ATOM   2022  NZ  LYS A 214      -5.491 -20.975  -4.513  1.00 10.00      A   
ATOM   2023  HZ1 LYS A 214      -5.204 -21.913  -4.168  1.00 10.00      A   
ATOM   2024  HZ2 LYS A 214      -6.245 -21.096  -5.218  1.00 10.00      A   
ATOM   2025  HZ3 LYS A 214      -5.865 -20.422  -3.716  1.00 10.00      A   
ATOM   2026  C   LYS A 214      -0.388 -17.045  -2.507  1.00 10.00      A   
ATOM   2027  O   LYS A 214       0.107 -16.708  -3.580  1.00 10.00      A   
ATOM   2028  N   SER A 215      -0.074 -16.464  -1.361  1.00 10.00      A   
ATOM   2029  HN  SER A 215      -0.480 -16.787  -0.532  1.00 10.00      A   
ATOM   2030  CA  SER A 215       0.865 -15.358  -1.308  1.00 10.00      A   
ATOM   2031  CB  SER A 215       0.104 -14.041  -1.145  1.00 10.00      A   
ATOM   2032  OG  SER A 215       0.945 -12.924  -1.373  1.00 10.00      A   
ATOM   2033  HG  SER A 215       1.148 -12.498  -0.529  1.00 10.00      A   
ATOM   2034  C   SER A 215       1.853 -15.540  -0.164  1.00 10.00      A   
ATOM   2035  O   SER A 215       1.457 -15.642   0.998  1.00 10.00      A   
ATOM   2036  N   LEU A 216       3.133 -15.583  -0.499  1.00 10.00      A   
ATOM   2037  HN  LEU A 216       3.386 -15.481  -1.446  1.00 10.00      A   
ATOM   2038  CA  LEU A 216       4.182 -15.752   0.499  1.00 10.00      A   
ATOM   2039  CB  LEU A 216       4.619 -17.215   0.599  1.00 10.00      A   
ATOM   2040  CG  LEU A 216       5.710 -17.525   1.631  1.00 10.00      A   
ATOM   2041  CD1 LEU A 216       5.193 -17.301   3.044  1.00 10.00      A   
ATOM   2042  CD2 LEU A 216       6.219 -18.949   1.466  1.00 10.00      A   
ATOM   2043  C   LEU A 216       5.378 -14.875   0.168  1.00 10.00      A   
ATOM   2044  O   LEU A 216       6.063 -15.091  -0.834  1.00 10.00      A   
ATOM   2045  N   LYS A 217       5.611 -13.873   0.998  1.00 10.00      A   
ATOM   2046  HN  LYS A 217       5.017 -13.742   1.768  1.00 10.00      A   
ATOM   2047  CA  LYS A 217       6.725 -12.966   0.805  1.00 10.00      A   
ATOM   2048  CB  LYS A 217       6.222 -11.542   0.549  1.00 10.00      A   
ATOM   2049  CG  LYS A 217       5.541 -11.398  -0.806  1.00 10.00      A   
ATOM   2050  CD  LYS A 217       4.687 -10.149  -0.914  1.00 10.00      A   
ATOM   2051  CE  LYS A 217       3.920 -10.149  -2.229  1.00 10.00      A   
ATOM   2052  NZ  LYS A 217       3.080  -8.936  -2.396  1.00 10.00      A   
ATOM   2053  HZ1 LYS A 217       2.526  -9.004  -3.279  1.00 10.00      A   
ATOM   2054  HZ2 LYS A 217       3.680  -8.088  -2.444  1.00 10.00      A   
ATOM   2055  HZ3 LYS A 217       2.422  -8.840  -1.597  1.00 10.00      A   
ATOM   2056  C   LYS A 217       7.675 -13.048   1.993  1.00 10.00      A   
ATOM   2057  O   LYS A 217       7.336 -12.644   3.106  1.00 10.00      A   
ATOM   2058  N   LEU A 218       8.859 -13.594   1.738  1.00 10.00      A   
ATOM   2059  HN  LEU A 218       9.069 -13.860   0.815  1.00 10.00      A   
ATOM   2060  CA  LEU A 218       9.871 -13.787   2.765  1.00 10.00      A   
ATOM   2061  CB  LEU A 218      10.762 -14.973   2.400  1.00 10.00      A   
ATOM   2062  CG  LEU A 218      10.038 -16.298   2.164  1.00 10.00      A   
ATOM   2063  CD1 LEU A 218      10.970 -17.306   1.511  1.00 10.00      A   
ATOM   2064  CD2 LEU A 218       9.478 -16.842   3.470  1.00 10.00      A   
ATOM   2065  C   LEU A 218      10.718 -12.542   2.974  1.00 10.00      A   
ATOM   2066  O   LEU A 218      10.524 -11.528   2.308  1.00 10.00      A   
ATOM   2067  N   ASN A 219      11.673 -12.637   3.892  1.00 10.00      A   
ATOM   2068  HN  ASN A 219      11.808 -13.490   4.354  1.00 10.00      A   
ATOM   2069  CA  ASN A 219      12.539 -11.513   4.217  1.00 10.00      A   
ATOM   2070  CB  ASN A 219      12.461 -11.182   5.712  1.00 10.00      A   
ATOM   2071  CG  ASN A 219      12.790 -12.353   6.619  1.00 10.00      A   
ATOM   2072  OD1 ASN A 219      13.642 -13.182   6.310  1.00 10.00      A   
ATOM   2073  ND2 ASN A 219      12.106 -12.433   7.747  1.00 10.00      A   
ATOM   2074 HD21 ASN A 219      11.429 -11.746   7.930  1.00 10.00      A   
ATOM   2075 HD22 ASN A 219      12.310 -13.172   8.359  1.00 10.00      A   
ATOM   2076  C   ASN A 219      13.985 -11.746   3.788  1.00 10.00      A   
ATOM   2077  O   ASN A 219      14.347 -12.833   3.342  1.00 10.00      A   
ATOM   2078  N   ARG A 220      14.814 -10.723   3.971  1.00 10.00      A   
ATOM   2079  HN  ARG A 220      14.464  -9.900   4.378  1.00 10.00      A   
ATOM   2080  CA  ARG A 220      16.226 -10.771   3.592  1.00 10.00      A   
ATOM   2081  CB  ARG A 220      16.844  -9.384   3.779  1.00 10.00      A   
ATOM   2082  CG  ARG A 220      18.090  -9.108   2.950  1.00 10.00      A   
ATOM   2083  CD  ARG A 220      18.708  -7.777   3.351  1.00 10.00      A   
ATOM   2084  NE  ARG A 220      19.611  -7.242   2.336  1.00 10.00      A   
ATOM   2085  HE  ARG A 220      19.962  -7.871   1.654  1.00 10.00      A   
ATOM   2086  CZ  ARG A 220      19.988  -5.964   2.283  1.00 10.00      A   
ATOM   2087  NH1 ARG A 220      19.533  -5.091   3.177  1.00 10.00      A   
ATOM   2088 HH11 ARG A 220      19.829  -4.089   3.136  1.00 10.00      A   
ATOM   2089 HH12 ARG A 220      18.876  -5.401   3.926  1.00 10.00      A   
ATOM   2090  NH2 ARG A 220      20.797  -5.562   1.317  1.00 10.00      A   
ATOM   2091 HH21 ARG A 220      21.143  -6.253   0.602  1.00 10.00      A   
ATOM   2092 HH22 ARG A 220      21.098  -4.564   1.260  1.00 10.00      A   
ATOM   2093  C   ARG A 220      17.009 -11.812   4.398  1.00 10.00      A   
ATOM   2094  O   ARG A 220      18.087 -12.238   3.992  1.00 10.00      A   
ATOM   2095  N   ALA A 221      16.460 -12.233   5.533  1.00 10.00      A   
ATOM   2096  HN  ALA A 221      15.580 -11.889   5.799  1.00 10.00      A   
ATOM   2097  CA  ALA A 221      17.125 -13.221   6.380  1.00 10.00      A   
ATOM   2098  CB  ALA A 221      16.607 -13.148   7.809  1.00 10.00      A   
ATOM   2099  C   ALA A 221      16.972 -14.635   5.817  1.00 10.00      A   
ATOM   2100  O   ALA A 221      17.449 -15.606   6.406  1.00 10.00      A   
ATOM   2101  N   VAL A 222      16.299 -14.739   4.677  1.00 10.00      A   
ATOM   2102  HN  VAL A 222      15.937 -13.927   4.264  1.00 10.00      A   
ATOM   2103  CA  VAL A 222      16.086 -16.020   4.020  1.00 10.00      A   
ATOM   2104  CB  VAL A 222      14.663 -16.128   3.428  1.00 10.00      A   
ATOM   2105  CG1 VAL A 222      14.485 -17.447   2.690  1.00 10.00      A   
ATOM   2106  CG2 VAL A 222      13.622 -15.989   4.530  1.00 10.00      A   
ATOM   2107  C   VAL A 222      17.125 -16.236   2.920  1.00 10.00      A   
ATOM   2108  O   VAL A 222      17.214 -15.447   1.979  1.00 10.00      A   
ATOM   2109  N   PRO A 223      17.929 -17.301   3.047  1.00 10.00      A   
ATOM   2110  CA  PRO A 223      18.973 -17.644   2.070  1.00 10.00      A   
ATOM   2111  CB  PRO A 223      19.621 -18.896   2.677  1.00 10.00      A   
ATOM   2112  CG  PRO A 223      19.273 -18.840   4.120  1.00 10.00      A   
ATOM   2113  CD  PRO A 223      17.900 -18.251   4.168  1.00 10.00      A   
ATOM   2114  C   PRO A 223      18.398 -17.967   0.686  1.00 10.00      A   
ATOM   2115  O   PRO A 223      17.274 -18.457   0.561  1.00 10.00      A   
ATOM   2116  N   LEU A 224      19.182 -17.692  -0.349  1.00 10.00      A   
ATOM   2117  HN  LEU A 224      20.067 -17.299  -0.180  1.00 10.00      A   
ATOM   2118  CA  LEU A 224      18.773 -17.942  -1.728  1.00 10.00      A   
ATOM   2119  CB  LEU A 224      19.726 -17.221  -2.692  1.00 10.00      A   
ATOM   2120  CG  LEU A 224      19.469 -17.424  -4.190  1.00 10.00      A   
ATOM   2121  CD1 LEU A 224      18.123 -16.846  -4.590  1.00 10.00      A   
ATOM   2122  CD2 LEU A 224      20.587 -16.812  -5.021  1.00 10.00      A   
ATOM   2123  C   LEU A 224      18.758 -19.436  -2.042  1.00 10.00      A   
ATOM   2124  O   LEU A 224      17.940 -19.909  -2.833  1.00 10.00      A   
ATOM   2125  N   GLU A 225      19.658 -20.174  -1.408  1.00 10.00      A   
ATOM   2126  HN  GLU A 225      20.277 -19.736  -0.775  1.00 10.00      A   
ATOM   2127  CA  GLU A 225      19.770 -21.613  -1.628  1.00 10.00      A   
ATOM   2128  CB  GLU A 225      21.161 -22.143  -1.247  1.00 10.00      A   
ATOM   2129  CG  GLU A 225      22.200 -21.082  -0.915  1.00 10.00      A   
ATOM   2130  CD  GLU A 225      21.977 -20.424   0.433  1.00 10.00      A   
ATOM   2131  OE1 GLU A 225      21.570 -19.247   0.453  1.00 10.00      A   
ATOM   2132  OE2 GLU A 225      22.198 -21.082   1.476  1.00 10.00      A   
ATOM   2133  C   GLU A 225      18.705 -22.395  -0.871  1.00 10.00      A   
ATOM   2134  O   GLU A 225      18.675 -23.624  -0.931  1.00 10.00      A   
ATOM   2135  N   LYS A 226      17.831 -21.689  -0.167  1.00 10.00      A   
ATOM   2136  HN  LYS A 226      17.893 -20.709  -0.170  1.00 10.00      A   
ATOM   2137  CA  LYS A 226      16.783 -22.340   0.607  1.00 10.00      A   
ATOM   2138  CB  LYS A 226      16.938 -22.009   2.093  1.00 10.00      A   
ATOM   2139  CG  LYS A 226      18.358 -22.167   2.614  1.00 10.00      A   
ATOM   2140  CD  LYS A 226      18.777 -23.627   2.694  1.00 10.00      A   
ATOM   2141  CE  LYS A 226      20.271 -23.798   2.449  1.00 10.00      A   
ATOM   2142  NZ  LYS A 226      21.092 -22.830   3.228  1.00 10.00      A   
ATOM   2143  HZ1 LYS A 226      20.546 -22.459   4.030  1.00 10.00      A   
ATOM   2144  HZ2 LYS A 226      21.383 -22.030   2.618  1.00 10.00      A   
ATOM   2145  HZ3 LYS A 226      21.949 -23.295   3.594  1.00 10.00      A   
ATOM   2146  C   LYS A 226      15.396 -21.942   0.113  1.00 10.00      A   
ATOM   2147  O   LYS A 226      14.407 -22.067   0.835  1.00 10.00      A   
ATOM   2148  N   LEU A 227      15.326 -21.475  -1.127  1.00 10.00      A   
ATOM   2149  HN  LEU A 227      16.147 -21.404  -1.658  1.00 10.00      A   
ATOM   2150  CA  LEU A 227      14.056 -21.065  -1.719  1.00 10.00      A   
ATOM   2151  CB  LEU A 227      14.265 -19.946  -2.735  1.00 10.00      A   
ATOM   2152  CG  LEU A 227      14.637 -18.580  -2.166  1.00 10.00      A   
ATOM   2153  CD1 LEU A 227      14.763 -17.562  -3.285  1.00 10.00      A   
ATOM   2154  CD2 LEU A 227      13.602 -18.130  -1.143  1.00 10.00      A   
ATOM   2155  C   LEU A 227      13.353 -22.245  -2.383  1.00 10.00      A   
ATOM   2156  O   LEU A 227      12.142 -22.421  -2.241  1.00 10.00      A   
ATOM   2157  N   ALA A 228      14.123 -23.055  -3.098  1.00 10.00      A   
ATOM   2158  HN  ALA A 228      15.080 -22.859  -3.165  1.00 10.00      A   
ATOM   2159  CA  ALA A 228      13.590 -24.223  -3.793  1.00 10.00      A   
ATOM   2160  CB  ALA A 228      14.685 -24.909  -4.599  1.00 10.00      A   
ATOM   2161  C   ALA A 228      12.955 -25.202  -2.811  1.00 10.00      A   
ATOM   2162  O   ALA A 228      11.999 -25.903  -3.147  1.00 10.00      A   
ATOM   2163  N   THR A 229      13.482 -25.222  -1.593  1.00 10.00      A   
ATOM   2164  HN  THR A 229      14.237 -24.630  -1.391  1.00 10.00      A   
ATOM   2165  CA  THR A 229      12.980 -26.098  -0.546  1.00 10.00      A   
ATOM   2166  CB  THR A 229      13.894 -26.024   0.691  1.00 10.00      A   
ATOM   2167  OG1 THR A 229      15.245 -25.823   0.249  1.00 10.00      A   
ATOM   2168  HG1 THR A 229      15.432 -26.431  -0.475  1.00 10.00      A   
ATOM   2169  CG2 THR A 229      13.816 -27.315   1.493  1.00 10.00      A   
ATOM   2170  C   THR A 229      11.552 -25.716  -0.157  1.00 10.00      A   
ATOM   2171  O   THR A 229      10.798 -26.533   0.366  1.00 10.00      A   
ATOM   2172  N   LEU A 230      11.186 -24.470  -0.430  1.00 10.00      A   
ATOM   2173  HN  LEU A 230      11.835 -23.860  -0.847  1.00 10.00      A   
ATOM   2174  CA  LEU A 230       9.850 -23.981  -0.119  1.00 10.00      A   
ATOM   2175  CB  LEU A 230       9.926 -22.575   0.472  1.00 10.00      A   
ATOM   2176  CG  LEU A 230      10.684 -22.451   1.794  1.00 10.00      A   
ATOM   2177  CD1 LEU A 230      10.851 -20.992   2.186  1.00 10.00      A   
ATOM   2178  CD2 LEU A 230       9.973 -23.226   2.891  1.00 10.00      A   
ATOM   2179  C   LEU A 230       8.971 -23.987  -1.364  1.00 10.00      A   
ATOM   2180  O   LEU A 230       7.774 -24.257  -1.292  1.00 10.00      A   
ATOM   2181  N   LEU A 231       9.589 -23.712  -2.510  1.00 10.00      A   
ATOM   2182  HN  LEU A 231      10.549 -23.511  -2.494  1.00 10.00      A   
ATOM   2183  CA  LEU A 231       8.882 -23.683  -3.791  1.00 10.00      A   
ATOM   2184  CB  LEU A 231       9.818 -23.214  -4.906  1.00 10.00      A   
ATOM   2185  CG  LEU A 231      10.326 -21.774  -4.800  1.00 10.00      A   
ATOM   2186  CD1 LEU A 231      11.437 -21.516  -5.805  1.00 10.00      A   
ATOM   2187  CD2 LEU A 231       9.188 -20.787  -4.996  1.00 10.00      A   
ATOM   2188  C   LEU A 231       8.302 -25.053  -4.135  1.00 10.00      A   
ATOM   2189  O   LEU A 231       7.325 -25.163  -4.877  1.00 10.00      A   
ATOM   2190  N   GLN A 232       8.916 -26.094  -3.591  1.00 10.00      A   
ATOM   2191  HN  GLN A 232       9.705 -25.946  -3.028  1.00 10.00      A   
ATOM   2192  CA  GLN A 232       8.458 -27.455  -3.822  1.00 10.00      A   
ATOM   2193  CB  GLN A 232       9.611 -28.445  -3.645  1.00 10.00      A   
ATOM   2194  CG  GLN A 232      10.550 -28.530  -4.838  1.00 10.00      A   
ATOM   2195  CD  GLN A 232       9.852 -29.007  -6.096  1.00 10.00      A   
ATOM   2196  OE1 GLN A 232       8.858 -29.730  -6.032  1.00 10.00      A   
ATOM   2197  NE2 GLN A 232      10.379 -28.631  -7.247  1.00 10.00      A   
ATOM   2198 HE21 GLN A 232      11.191 -28.075  -7.227  1.00 10.00      A   
ATOM   2199 HE22 GLN A 232       9.938 -28.920  -8.077  1.00 10.00      A   
ATOM   2200  C   GLN A 232       7.315 -27.808  -2.875  1.00 10.00      A   
ATOM   2201  O   GLN A 232       6.675 -28.846  -3.017  1.00 10.00      A   
ATOM   2202  N   ARG A 233       7.064 -26.936  -1.906  1.00 10.00      A   
ATOM   2203  HN  ARG A 233       7.600 -26.116  -1.847  1.00 10.00      A   
ATOM   2204  CA  ARG A 233       6.002 -27.164  -0.936  1.00 10.00      A   
ATOM   2205  CB  ARG A 233       6.372 -26.575   0.429  1.00 10.00      A   
ATOM   2206  CG  ARG A 233       7.774 -26.904   0.913  1.00 10.00      A   
ATOM   2207  CD  ARG A 233       8.010 -28.403   0.986  1.00 10.00      A   
ATOM   2208  NE  ARG A 233       9.021 -28.742   1.984  1.00 10.00      A   
ATOM   2209  HE  ARG A 233       9.747 -28.094   2.131  1.00 10.00      A   
ATOM   2210  CZ  ARG A 233       9.011 -29.870   2.693  1.00 10.00      A   
ATOM   2211  NH1 ARG A 233       8.052 -30.770   2.491  1.00 10.00      A   
ATOM   2212 HH11 ARG A 233       8.037 -31.654   3.045  1.00 10.00      A   
ATOM   2213 HH12 ARG A 233       7.308 -30.594   1.779  1.00 10.00      A   
ATOM   2214  NH2 ARG A 233       9.945 -30.094   3.608  1.00 10.00      A   
ATOM   2215 HH21 ARG A 233       9.935 -30.976   4.160  1.00 10.00      A   
ATOM   2216 HH22 ARG A 233      10.701 -29.376   3.788  1.00 10.00      A   
ATOM   2217  C   ARG A 233       4.701 -26.545  -1.420  1.00 10.00      A   
ATOM   2218  O   ARG A 233       3.652 -27.191  -1.411  1.00 10.00      A   
ATOM   2219  N   ALA A 234       4.778 -25.292  -1.848  1.00 10.00      A   
ATOM   2220  HN  ALA A 234       5.647 -24.837  -1.840  1.00 10.00      A   
ATOM   2221  CA  ALA A 234       3.607 -24.578  -2.337  1.00 10.00      A   
ATOM   2222  CB  ALA A 234       3.252 -23.426  -1.408  1.00 10.00      A   
ATOM   2223  C   ALA A 234       3.825 -24.074  -3.757  1.00 10.00      A   
ATOM   2224  O   ALA A 234       4.234 -22.932  -3.969  1.00 10.00      A   
ATOM   2225  N   PRO A 235       3.561 -24.929  -4.755  1.00 10.00      A   
ATOM   2226  CA  PRO A 235       3.725 -24.582  -6.168  1.00 10.00      A   
ATOM   2227  CB  PRO A 235       3.727 -25.947  -6.877  1.00 10.00      A   
ATOM   2228  CG  PRO A 235       3.703 -26.979  -5.794  1.00 10.00      A   
ATOM   2229  CD  PRO A 235       3.101 -26.313  -4.594  1.00 10.00      A   
ATOM   2230  C   PRO A 235       2.563 -23.738  -6.688  1.00 10.00      A   
ATOM   2231  O   PRO A 235       2.618 -23.204  -7.794  1.00 10.00      A   
ATOM   2232  N   GLN A 236       1.513 -23.613  -5.885  1.00 10.00      A   
ATOM   2233  HN  GLN A 236       1.522 -24.061  -5.011  1.00 10.00      A   
ATOM   2234  CA  GLN A 236       0.339 -22.841  -6.275  1.00 10.00      A   
ATOM   2235  CB  GLN A 236      -0.941 -23.476  -5.712  1.00 10.00      A   
ATOM   2236  CG  GLN A 236      -1.209 -23.194  -4.236  1.00 10.00      A   
ATOM   2237  CD  GLN A 236      -0.247 -23.899  -3.300  1.00 10.00      A   
ATOM   2238  OE1 GLN A 236       0.262 -24.976  -3.603  1.00 10.00      A   
ATOM   2239  NE2 GLN A 236       0.011 -23.291  -2.155  1.00 10.00      A   
ATOM   2240 HE21 GLN A 236      -0.429 -22.425  -1.981  1.00 10.00      A   
ATOM   2241 HE22 GLN A 236       0.622 -23.725  -1.527  1.00 10.00      A   
ATOM   2242  C   GLN A 236       0.450 -21.380  -5.846  1.00 10.00      A   
ATOM   2243  O   GLN A 236      -0.534 -20.642  -5.861  1.00 10.00      A   
ATOM   2244  N   LEU A 237       1.655 -20.967  -5.473  1.00 10.00      A   
ATOM   2245  HN  LEU A 237       2.404 -21.600  -5.498  1.00 10.00      A   
ATOM   2246  CA  LEU A 237       1.897 -19.599  -5.034  1.00 10.00      A   
ATOM   2247  CB  LEU A 237       3.307 -19.476  -4.455  1.00 10.00      A   
ATOM   2248  CG  LEU A 237       3.460 -18.553  -3.247  1.00 10.00      A   
ATOM   2249  CD1 LEU A 237       2.669 -19.090  -2.067  1.00 10.00      A   
ATOM   2250  CD2 LEU A 237       4.925 -18.393  -2.881  1.00 10.00      A   
ATOM   2251  C   LEU A 237       1.712 -18.611  -6.186  1.00 10.00      A   
ATOM   2252  O   LEU A 237       2.365 -18.729  -7.224  1.00 10.00      A   
ATOM   2253  N   GLU A 238       0.820 -17.642  -5.998  1.00 10.00      A   
ATOM   2254  HN  GLU A 238       0.330 -17.602  -5.146  1.00 10.00      A   
ATOM   2255  CA  GLU A 238       0.545 -16.633  -7.012  1.00 10.00      A   
ATOM   2256  CB  GLU A 238      -0.917 -16.187  -6.946  1.00 10.00      A   
ATOM   2257  CG  GLU A 238      -1.911 -17.329  -7.090  1.00 10.00      A   
ATOM   2258  CD  GLU A 238      -3.346 -16.856  -7.196  1.00 10.00      A   
ATOM   2259  OE1 GLU A 238      -3.942 -16.509  -6.158  1.00 10.00      A   
ATOM   2260  OE2 GLU A 238      -3.887 -16.835  -8.322  1.00 10.00      A   
ATOM   2261  C   GLU A 238       1.481 -15.441  -6.853  1.00 10.00      A   
ATOM   2262  O   GLU A 238       1.832 -14.777  -7.829  1.00 10.00      A   
ATOM   2263  N   GLU A 239       1.874 -15.170  -5.616  1.00 10.00      A   
ATOM   2264  HN  GLU A 239       1.536 -15.720  -4.873  1.00 10.00      A   
ATOM   2265  CA  GLU A 239       2.791 -14.074  -5.326  1.00 10.00      A   
ATOM   2266  CB  GLU A 239       2.075 -12.910  -4.629  1.00 10.00      A   
ATOM   2267  CG  GLU A 239       1.281 -12.014  -5.568  1.00 10.00      A   
ATOM   2268  CD  GLU A 239       0.909 -10.687  -4.937  1.00 10.00      A   
ATOM   2269  OE1 GLU A 239       1.810  -9.840  -4.741  1.00 10.00      A   
ATOM   2270  OE2 GLU A 239      -0.288 -10.481  -4.644  1.00 10.00      A   
ATOM   2271  C   GLU A 239       3.946 -14.582  -4.477  1.00 10.00      A   
ATOM   2272  O   GLU A 239       3.753 -14.991  -3.329  1.00 10.00      A   
ATOM   2273  N   LEU A 240       5.139 -14.573  -5.050  1.00 10.00      A   
ATOM   2274  HN  LEU A 240       5.230 -14.227  -5.967  1.00 10.00      A   
ATOM   2275  CA  LEU A 240       6.320 -15.051  -4.352  1.00 10.00      A   
ATOM   2276  CB  LEU A 240       7.041 -16.128  -5.164  1.00 10.00      A   
ATOM   2277  CG  LEU A 240       8.451 -16.495  -4.695  1.00 10.00      A   
ATOM   2278  CD1 LEU A 240       8.407 -17.291  -3.400  1.00 10.00      A   
ATOM   2279  CD2 LEU A 240       9.195 -17.255  -5.779  1.00 10.00      A   
ATOM   2280  C   LEU A 240       7.279 -13.923  -4.019  1.00 10.00      A   
ATOM   2281  O   LEU A 240       7.750 -13.205  -4.902  1.00 10.00      A   
ATOM   2282  N   GLY A 241       7.557 -13.776  -2.743  1.00 10.00      A   
ATOM   2283  HN  GLY A 241       7.129 -14.374  -2.086  1.00 10.00      A   
ATOM   2284  CA  GLY A 241       8.476 -12.764  -2.294  1.00 10.00      A   
ATOM   2285  C   GLY A 241       9.766 -13.399  -1.840  1.00 10.00      A   
ATOM   2286  O   GLY A 241       9.804 -14.061  -0.804  1.00 10.00      A   
ATOM   2287  N   THR A 242      10.816 -13.223  -2.620  1.00 10.00      A   
ATOM   2288  HN  THR A 242      10.725 -12.675  -3.429  1.00 10.00      A   
ATOM   2289  CA  THR A 242      12.108 -13.802  -2.296  1.00 10.00      A   
ATOM   2290  CB  THR A 242      12.997 -13.921  -3.553  1.00 10.00      A   
ATOM   2291  OG1 THR A 242      13.128 -12.637  -4.177  1.00 10.00      A   
ATOM   2292  HG1 THR A 242      12.266 -12.348  -4.507  1.00 10.00      A   
ATOM   2293  CG2 THR A 242      12.387 -14.898  -4.546  1.00 10.00      A   
ATOM   2294  C   THR A 242      12.822 -12.965  -1.238  1.00 10.00      A   
ATOM   2295  O   THR A 242      12.426 -11.832  -0.960  1.00 10.00      A   
ATOM   2296  N   GLY A 243      13.855 -13.533  -0.633  1.00 10.00      A   
ATOM   2297  HN  GLY A 243      14.114 -14.450  -0.872  1.00 10.00      A   
ATOM   2298  CA  GLY A 243      14.610 -12.813   0.368  1.00 10.00      A   
ATOM   2299  C   GLY A 243      15.964 -12.411  -0.168  1.00 10.00      A   
ATOM   2300  O   GLY A 243      16.065 -11.494  -0.987  1.00 10.00      A   
ATOM   2301  N   GLY A 244      17.004 -13.106   0.280  1.00 10.00      A   
ATOM   2302  HN  GLY A 244      16.859 -13.836   0.923  1.00 10.00      A   
ATOM   2303  CA  GLY A 244      18.342 -12.822  -0.190  1.00 10.00      A   
ATOM   2304  C   GLY A 244      18.557 -13.455  -1.546  1.00 10.00      A   
ATOM   2305  O   GLY A 244      18.302 -14.644  -1.722  1.00 10.00      A   
ATOM   2306  N   TYR A 245      18.986 -12.666  -2.514  1.00 10.00      A   
ATOM   2307  HN  TYR A 245      19.146 -11.710  -2.327  1.00 10.00      A   
ATOM   2308  CA  TYR A 245      19.212 -13.178  -3.856  1.00 10.00      A   
ATOM   2309  CB  TYR A 245      18.460 -12.319  -4.877  1.00 10.00      A   
ATOM   2310  CG  TYR A 245      17.849 -13.108  -6.014  1.00 10.00      A   
ATOM   2311  CD1 TYR A 245      16.674 -13.828  -5.833  1.00 10.00      A   
ATOM   2312  CD2 TYR A 245      18.444 -13.134  -7.270  1.00 10.00      A   
ATOM   2313  CE1 TYR A 245      16.109 -14.552  -6.867  1.00 10.00      A   
ATOM   2314  CE2 TYR A 245      17.886 -13.853  -8.310  1.00 10.00      A   
ATOM   2315  CZ  TYR A 245      16.720 -14.561  -8.104  1.00 10.00      A   
ATOM   2316  OH  TYR A 245      16.161 -15.277  -9.144  1.00 10.00      A   
ATOM   2317  HH  TYR A 245      16.854 -15.524  -9.778  1.00 10.00      A   
ATOM   2318  C   TYR A 245      20.702 -13.215  -4.182  1.00 10.00      A   
ATOM   2319  O   TYR A 245      21.094 -13.242  -5.348  1.00 10.00      A   
ATOM   2320  N   THR A 246      21.524 -13.236  -3.143  1.00 10.00      A   
ATOM   2321  HN  THR A 246      21.149 -13.246  -2.241  1.00 10.00      A   
ATOM   2322  CA  THR A 246      22.967 -13.258  -3.308  1.00 10.00      A   
ATOM   2323  CB  THR A 246      23.652 -12.132  -2.497  1.00 10.00      A   
ATOM   2324  OG1 THR A 246      25.073 -12.335  -2.447  1.00 10.00      A   
ATOM   2325  HG1 THR A 246      25.332 -12.559  -1.543  1.00 10.00      A   
ATOM   2326  CG2 THR A 246      23.089 -12.055  -1.086  1.00 10.00      A   
ATOM   2327  C   THR A 246      23.559 -14.616  -2.935  1.00 10.00      A   
ATOM   2328  O   THR A 246      23.343 -15.124  -1.828  1.00 10.00      A   
ATOM   2329  N   ALA A 247      24.295 -15.196  -3.876  1.00 10.00      A   
ATOM   2330  HN  ALA A 247      24.404 -14.742  -4.738  1.00 10.00      A   
ATOM   2331  CA  ALA A 247      24.945 -16.485  -3.684  1.00 10.00      A   
ATOM   2332  CB  ALA A 247      23.920 -17.608  -3.660  1.00 10.00      A   
ATOM   2333  C   ALA A 247      25.966 -16.721  -4.791  1.00 10.00      A   
ATOM   2334  O   ALA A 247      25.947 -16.037  -5.817  1.00 10.00      A   
ATOM   2335  N   GLU A 248      26.861 -17.675  -4.571  1.00 10.00      A   
ATOM   2336  HN  GLU A 248      26.828 -18.164  -3.718  1.00 10.00      A   
ATOM   2337  CA  GLU A 248      27.893 -18.017  -5.547  1.00 10.00      A   
ATOM   2338  CB  GLU A 248      28.942 -18.947  -4.923  1.00 10.00      A   
ATOM   2339  CG  GLU A 248      30.185 -19.145  -5.780  1.00 10.00      A   
ATOM   2340  CD  GLU A 248      30.968 -20.390  -5.421  1.00 10.00      A   
ATOM   2341  OE1 GLU A 248      32.142 -20.266  -5.012  1.00 10.00      A   
ATOM   2342  OE2 GLU A 248      30.423 -21.501  -5.567  1.00 10.00      A   
ATOM   2343  C   GLU A 248      27.272 -18.688  -6.766  1.00 10.00      A   
ATOM   2344  O   GLU A 248      26.276 -19.397  -6.647  1.00 10.00      A   
ATOM   2345  N   VAL A 249      27.856 -18.454  -7.933  1.00 10.00      A   
ATOM   2346  HN  VAL A 249      28.646 -17.873  -7.965  1.00 10.00      A   
ATOM   2347  CA  VAL A 249      27.359 -19.049  -9.169  1.00 10.00      A   
ATOM   2348  CB  VAL A 249      28.079 -18.466 -10.404  1.00 10.00      A   
ATOM   2349  CG1 VAL A 249      27.537 -19.069 -11.689  1.00 10.00      A   
ATOM   2350  CG2 VAL A 249      27.958 -16.951 -10.428  1.00 10.00      A   
ATOM   2351  C   VAL A 249      27.557 -20.562  -9.134  1.00 10.00      A   
ATOM   2352  O   VAL A 249      28.677 -21.055  -9.276  1.00 10.00      A   
ATOM   2353  N   ARG A 250      26.472 -21.289  -8.919  1.00 10.00      A   
ATOM   2354  HN  ARG A 250      25.607 -20.834  -8.800  1.00 10.00      A   
ATOM   2355  CA  ARG A 250      26.521 -22.740  -8.850  1.00 10.00      A   
ATOM   2356  CB  ARG A 250      26.451 -23.202  -7.396  1.00 10.00      A   
ATOM   2357  CG  ARG A 250      27.777 -23.127  -6.660  1.00 10.00      A   
ATOM   2358  CD  ARG A 250      27.607 -23.406  -5.178  1.00 10.00      A   
ATOM   2359  NE  ARG A 250      26.983 -24.703  -4.934  1.00 10.00      A   
ATOM   2360  HE  ARG A 250      26.288 -24.997  -5.572  1.00 10.00      A   
ATOM   2361  CZ  ARG A 250      27.302 -25.505  -3.922  1.00 10.00      A   
ATOM   2362  NH1 ARG A 250      28.247 -25.155  -3.055  1.00 10.00      A   
ATOM   2363 HH11 ARG A 250      28.744 -24.246  -3.168  1.00 10.00      A   
ATOM   2364 HH12 ARG A 250      28.494 -25.783  -2.259  1.00 10.00      A   
ATOM   2365  NH2 ARG A 250      26.654 -26.650  -3.775  1.00 10.00      A   
ATOM   2366 HH21 ARG A 250      25.894 -26.916  -4.454  1.00 10.00      A   
ATOM   2367 HH22 ARG A 250      26.889 -27.289  -2.990  1.00 10.00      A   
ATOM   2368  C   ARG A 250      25.398 -23.373  -9.665  1.00 10.00      A   
ATOM   2369  O   ARG A 250      24.217 -23.095  -9.434  1.00 10.00      A   
ATOM   2370  N   PRO A 251      25.759 -24.245 -10.622  1.00 10.00      A   
ATOM   2371  CA  PRO A 251      24.795 -24.930 -11.497  1.00 10.00      A   
ATOM   2372  CB  PRO A 251      25.679 -25.809 -12.394  1.00 10.00      A   
ATOM   2373  CG  PRO A 251      27.036 -25.199 -12.314  1.00 10.00      A   
ATOM   2374  CD  PRO A 251      27.147 -24.631 -10.931  1.00 10.00      A   
ATOM   2375  C   PRO A 251      23.819 -25.803 -10.710  1.00 10.00      A   
ATOM   2376  O   PRO A 251      22.653 -25.934 -11.085  1.00 10.00      A   
ATOM   2377  N   ASP A 252      24.295 -26.384  -9.610  1.00 10.00      A   
ATOM   2378  HN  ASP A 252      25.229 -26.225  -9.350  1.00 10.00      A   
ATOM   2379  CA  ASP A 252      23.464 -27.249  -8.773  1.00 10.00      A   
ATOM   2380  CB  ASP A 252      24.303 -27.963  -7.705  1.00 10.00      A   
ATOM   2381  CG  ASP A 252      24.961 -27.016  -6.719  1.00 10.00      A   
ATOM   2382  OD1 ASP A 252      24.676 -27.119  -5.509  1.00 10.00      A   
ATOM   2383  OD2 ASP A 252      25.774 -26.171  -7.149  1.00 10.00      A   
ATOM   2384  C   ASP A 252      22.324 -26.472  -8.127  1.00 10.00      A   
ATOM   2385  O   ASP A 252      21.207 -26.976  -8.002  1.00 10.00      A   
ATOM   2386  N   VAL A 253      22.600 -25.236  -7.740  1.00 10.00      A   
ATOM   2387  HN  VAL A 253      23.505 -24.882  -7.871  1.00 10.00      A   
ATOM   2388  CA  VAL A 253      21.589 -24.394  -7.119  1.00 10.00      A   
ATOM   2389  CB  VAL A 253      22.218 -23.309  -6.218  1.00 10.00      A   
ATOM   2390  CG1 VAL A 253      21.140 -22.512  -5.493  1.00 10.00      A   
ATOM   2391  CG2 VAL A 253      23.174 -23.939  -5.214  1.00 10.00      A   
ATOM   2392  C   VAL A 253      20.722 -23.735  -8.187  1.00 10.00      A   
ATOM   2393  O   VAL A 253      19.501 -23.633  -8.043  1.00 10.00      A   
ATOM   2394  N   TYR A 254      21.366 -23.322  -9.274  1.00 10.00      A   
ATOM   2395  HN  TYR A 254      22.341 -23.455  -9.330  1.00 10.00      A   
ATOM   2396  CA  TYR A 254      20.677 -22.667 -10.384  1.00 10.00      A   
ATOM   2397  CB  TYR A 254      21.677 -22.284 -11.481  1.00 10.00      A   
ATOM   2398  CG  TYR A 254      21.060 -21.558 -12.657  1.00 10.00      A   
ATOM   2399  CD1 TYR A 254      20.826 -20.191 -12.609  1.00 10.00      A   
ATOM   2400  CD2 TYR A 254      20.720 -22.240 -13.818  1.00 10.00      A   
ATOM   2401  CE1 TYR A 254      20.270 -19.523 -13.684  1.00 10.00      A   
ATOM   2402  CE2 TYR A 254      20.161 -21.583 -14.896  1.00 10.00      A   
ATOM   2403  CZ  TYR A 254      19.939 -20.224 -14.824  1.00 10.00      A   
ATOM   2404  OH  TYR A 254      19.391 -19.563 -15.899  1.00 10.00      A   
ATOM   2405  HH  TYR A 254      20.019 -18.895 -16.214  1.00 10.00      A   
ATOM   2406  C   TYR A 254      19.576 -23.551 -10.963  1.00 10.00      A   
ATOM   2407  O   TYR A 254      18.426 -23.124 -11.089  1.00 10.00      A   
ATOM   2408  N   SER A 255      19.934 -24.782 -11.303  1.00 10.00      A   
ATOM   2409  HN  SER A 255      20.868 -25.060 -11.175  1.00 10.00      A   
ATOM   2410  CA  SER A 255      18.988 -25.730 -11.874  1.00 10.00      A   
ATOM   2411  CB  SER A 255      19.722 -27.009 -12.272  1.00 10.00      A   
ATOM   2412  OG  SER A 255      20.897 -26.696 -13.003  1.00 10.00      A   
ATOM   2413  HG  SER A 255      21.669 -26.837 -12.443  1.00 10.00      A   
ATOM   2414  C   SER A 255      17.851 -26.036 -10.907  1.00 10.00      A   
ATOM   2415  O   SER A 255      16.688 -26.075 -11.305  1.00 10.00      A   
ATOM   2416  N   GLY A 256      18.196 -26.213  -9.634  1.00 10.00      A   
ATOM   2417  HN  GLY A 256      19.138 -26.132  -9.376  1.00 10.00      A   
ATOM   2418  CA  GLY A 256      17.197 -26.512  -8.625  1.00 10.00      A   
ATOM   2419  C   GLY A 256      16.146 -25.425  -8.526  1.00 10.00      A   
ATOM   2420  O   GLY A 256      14.947 -25.709  -8.493  1.00 10.00      A   
ATOM   2421  N   LEU A 257      16.599 -24.174  -8.494  1.00 10.00      A   
ATOM   2422  HN  LEU A 257      17.571 -24.015  -8.523  1.00 10.00      A   
ATOM   2423  CA  LEU A 257      15.698 -23.033  -8.409  1.00 10.00      A   
ATOM   2424  CB  LEU A 257      16.496 -21.740  -8.233  1.00 10.00      A   
ATOM   2425  CG  LEU A 257      16.704 -21.264  -6.794  1.00 10.00      A   
ATOM   2426  CD1 LEU A 257      17.738 -20.149  -6.750  1.00 10.00      A   
ATOM   2427  CD2 LEU A 257      15.387 -20.793  -6.196  1.00 10.00      A   
ATOM   2428  C   LEU A 257      14.821 -22.939  -9.653  1.00 10.00      A   
ATOM   2429  O   LEU A 257      13.619 -22.684  -9.560  1.00 10.00      A   
ATOM   2430  N   SER A 258      15.426 -23.171 -10.811  1.00 10.00      A   
ATOM   2431  HN  SER A 258      16.382 -23.392 -10.814  1.00 10.00      A   
ATOM   2432  CA  SER A 258      14.709 -23.106 -12.078  1.00 10.00      A   
ATOM   2433  CB  SER A 258      15.665 -23.321 -13.249  1.00 10.00      A   
ATOM   2434  OG  SER A 258      16.744 -22.405 -13.190  1.00 10.00      A   
ATOM   2435  HG  SER A 258      17.314 -22.633 -12.446  1.00 10.00      A   
ATOM   2436  C   SER A 258      13.559 -24.108 -12.133  1.00 10.00      A   
ATOM   2437  O   SER A 258      12.429 -23.744 -12.458  1.00 10.00      A   
ATOM   2438  N   VAL A 259      13.845 -25.361 -11.793  1.00 10.00      A   
ATOM   2439  HN  VAL A 259      14.761 -25.588 -11.523  1.00 10.00      A   
ATOM   2440  CA  VAL A 259      12.826 -26.409 -11.810  1.00 10.00      A   
ATOM   2441  CB  VAL A 259      13.421 -27.804 -11.516  1.00 10.00      A   
ATOM   2442  CG1 VAL A 259      12.340 -28.874 -11.555  1.00 10.00      A   
ATOM   2443  CG2 VAL A 259      14.526 -28.135 -12.506  1.00 10.00      A   
ATOM   2444  C   VAL A 259      11.709 -26.098 -10.810  1.00 10.00      A   
ATOM   2445  O   VAL A 259      10.524 -26.218 -11.133  1.00 10.00      A   
ATOM   2446  N   ALA A 260      12.094 -25.677  -9.609  1.00 10.00      A   
ATOM   2447  HN  ALA A 260      13.056 -25.601  -9.415  1.00 10.00      A   
ATOM   2448  CA  ALA A 260      11.131 -25.343  -8.565  1.00 10.00      A   
ATOM   2449  CB  ALA A 260      11.854 -24.992  -7.277  1.00 10.00      A   
ATOM   2450  C   ALA A 260      10.217 -24.196  -8.997  1.00 10.00      A   
ATOM   2451  O   ALA A 260       9.002 -24.240  -8.784  1.00 10.00      A   
ATOM   2452  N   LEU A 261      10.804 -23.179  -9.621  1.00 10.00      A   
ATOM   2453  HN  LEU A 261      11.777 -23.203  -9.768  1.00 10.00      A   
ATOM   2454  CA  LEU A 261      10.045 -22.023 -10.089  1.00 10.00      A   
ATOM   2455  CB  LEU A 261      10.982 -20.889 -10.510  1.00 10.00      A   
ATOM   2456  CG  LEU A 261      11.545 -20.029  -9.380  1.00 10.00      A   
ATOM   2457  CD1 LEU A 261      12.623 -19.099  -9.902  1.00 10.00      A   
ATOM   2458  CD2 LEU A 261      10.437 -19.238  -8.704  1.00 10.00      A   
ATOM   2459  C   LEU A 261       9.129 -22.405 -11.243  1.00 10.00      A   
ATOM   2460  O   LEU A 261       8.022 -21.888 -11.367  1.00 10.00      A   
ATOM   2461  N   SER A 262       9.589 -23.333 -12.073  1.00 10.00      A   
ATOM   2462  HN  SER A 262      10.484 -23.710 -11.919  1.00 10.00      A   
ATOM   2463  CA  SER A 262       8.810 -23.798 -13.216  1.00 10.00      A   
ATOM   2464  CB  SER A 262       9.638 -24.746 -14.079  1.00 10.00      A   
ATOM   2465  OG  SER A 262      10.797 -24.096 -14.571  1.00 10.00      A   
ATOM   2466  HG  SER A 262      11.305 -23.739 -13.827  1.00 10.00      A   
ATOM   2467  C   SER A 262       7.514 -24.473 -12.769  1.00 10.00      A   
ATOM   2468  O   SER A 262       6.556 -24.561 -13.533  1.00 10.00      A   
ATOM   2469  N   GLY A 263       7.488 -24.934 -11.522  1.00 10.00      A   
ATOM   2470  HN  GLY A 263       8.285 -24.836 -10.957  1.00 10.00      A   
ATOM   2471  CA  GLY A 263       6.301 -25.579 -10.991  1.00 10.00      A   
ATOM   2472  C   GLY A 263       5.244 -24.573 -10.581  1.00 10.00      A   
ATOM   2473  O   GLY A 263       4.094 -24.935 -10.328  1.00 10.00      A   
ATOM   2474  N   CYS A 264       5.637 -23.306 -10.527  1.00 10.00      A   
ATOM   2475  HN  CYS A 264       6.563 -23.084 -10.757  1.00 10.00      A   
ATOM   2476  CA  CYS A 264       4.736 -22.236 -10.151  1.00 10.00      A   
ATOM   2477  CB  CYS A 264       5.495 -21.149  -9.382  1.00 10.00      A   
ATOM   2478  SG  CYS A 264       6.469 -21.770  -7.987  1.00 10.00      A   
ATOM   2479  HG  CYS A 264       7.228 -22.761  -8.432  1.00 10.00      A   
ATOM   2480  C   CYS A 264       4.059 -21.655 -11.391  1.00 10.00      A   
ATOM   2481  O   CYS A 264       4.622 -20.812 -12.092  1.00 10.00      A   
ATOM   2482  N   LYS A 265       2.851 -22.126 -11.668  1.00 10.00      A   
ATOM   2483  HN  LYS A 265       2.454 -22.799 -11.076  1.00 10.00      A   
ATOM   2484  CA  LYS A 265       2.100 -21.662 -12.827  1.00 10.00      A   
ATOM   2485  CB  LYS A 265       1.331 -22.813 -13.479  1.00 10.00      A   
ATOM   2486  CG  LYS A 265       2.033 -23.440 -14.676  1.00 10.00      A   
ATOM   2487  CD  LYS A 265       3.265 -24.223 -14.256  1.00 10.00      A   
ATOM   2488  CE  LYS A 265       3.838 -25.013 -15.418  1.00 10.00      A   
ATOM   2489  NZ  LYS A 265       4.774 -26.068 -14.955  1.00 10.00      A   
ATOM   2490  HZ1 LYS A 265       5.566 -25.638 -14.432  1.00 10.00      A   
ATOM   2491  HZ2 LYS A 265       5.157 -26.590 -15.770  1.00 10.00      A   
ATOM   2492  HZ3 LYS A 265       4.281 -26.737 -14.329  1.00 10.00      A   
ATOM   2493  C   LYS A 265       1.144 -20.527 -12.471  1.00 10.00      A   
ATOM   2494  O   LYS A 265       0.846 -19.679 -13.307  1.00 10.00      A   
ATOM   2495  N   GLU A 266       0.684 -20.503 -11.229  1.00 10.00      A   
ATOM   2496  HN  GLU A 266       0.987 -21.185 -10.594  1.00 10.00      A   
ATOM   2497  CA  GLU A 266      -0.251 -19.479 -10.771  1.00 10.00      A   
ATOM   2498  CB  GLU A 266      -1.026 -19.979  -9.551  1.00 10.00      A   
ATOM   2499  CG  GLU A 266      -1.927 -21.170  -9.834  1.00 10.00      A   
ATOM   2500  CD  GLU A 266      -2.990 -20.868 -10.873  1.00 10.00      A   
ATOM   2501  OE1 GLU A 266      -2.776 -21.188 -12.058  1.00 10.00      A   
ATOM   2502  OE2 GLU A 266      -4.051 -20.318 -10.510  1.00 10.00      A   
ATOM   2503  C   GLU A 266       0.466 -18.171 -10.440  1.00 10.00      A   
ATOM   2504  O   GLU A 266      -0.169 -17.131 -10.250  1.00 10.00      A   
ATOM   2505  N   LEU A 267       1.791 -18.235 -10.380  1.00 10.00      A   
ATOM   2506  HN  LEU A 267       2.227 -19.101 -10.530  1.00 10.00      A   
ATOM   2507  CA  LEU A 267       2.619 -17.070 -10.075  1.00 10.00      A   
ATOM   2508  CB  LEU A 267       4.096 -17.471 -10.083  1.00 10.00      A   
ATOM   2509  CG  LEU A 267       5.078 -16.484  -9.449  1.00 10.00      A   
ATOM   2510  CD1 LEU A 267       4.779 -16.310  -7.970  1.00 10.00      A   
ATOM   2511  CD2 LEU A 267       6.510 -16.955  -9.647  1.00 10.00      A   
ATOM   2512  C   LEU A 267       2.366 -15.926 -11.062  1.00 10.00      A   
ATOM   2513  O   LEU A 267       2.491 -16.102 -12.277  1.00 10.00      A   
ATOM   2514  N   ARG A 268       1.976 -14.770 -10.536  1.00 10.00      A   
ATOM   2515  HN  ARG A 268       1.864 -14.702  -9.558  1.00 10.00      A   
ATOM   2516  CA  ARG A 268       1.696 -13.598 -11.360  1.00 10.00      A   
ATOM   2517  CB  ARG A 268       0.199 -13.268 -11.335  1.00 10.00      A   
ATOM   2518  CG  ARG A 268      -0.702 -14.332 -11.942  1.00 10.00      A   
ATOM   2519  CD  ARG A 268      -0.537 -14.425 -13.451  1.00 10.00      A   
ATOM   2520  NE  ARG A 268      -1.359 -15.490 -14.024  1.00 10.00      A   
ATOM   2521  HE  ARG A 268      -2.219 -15.226 -14.425  1.00 10.00      A   
ATOM   2522  CZ  ARG A 268      -1.009 -16.776 -14.040  1.00 10.00      A   
ATOM   2523  NH1 ARG A 268       0.148 -17.160 -13.526  1.00 10.00      A   
ATOM   2524 HH11 ARG A 268       0.419 -18.171 -13.543  1.00 10.00      A   
ATOM   2525 HH12 ARG A 268       0.796 -16.459 -13.098  1.00 10.00      A   
ATOM   2526  NH2 ARG A 268      -1.828 -17.681 -14.557  1.00 10.00      A   
ATOM   2527 HH21 ARG A 268      -2.747 -17.386 -14.953  1.00 10.00      A   
ATOM   2528 HH22 ARG A 268      -1.562 -18.693 -14.566  1.00 10.00      A   
ATOM   2529  C   ARG A 268       2.481 -12.385 -10.875  1.00 10.00      A   
ATOM   2530  O   ARG A 268       2.539 -11.363 -11.560  1.00 10.00      A   
ATOM   2531  N   CYS A 269       3.092 -12.497  -9.701  1.00 10.00      A   
ATOM   2532  HN  CYS A 269       3.038 -13.343  -9.204  1.00 10.00      A   
ATOM   2533  CA  CYS A 269       3.852 -11.391  -9.138  1.00 10.00      A   
ATOM   2534  CB  CYS A 269       2.938 -10.550  -8.239  1.00 10.00      A   
ATOM   2535  SG  CYS A 269       3.777  -9.363  -7.164  1.00 10.00      A   
ATOM   2536  HG  CYS A 269       3.200  -9.427  -5.968  1.00 10.00      A   
ATOM   2537  C   CYS A 269       5.074 -11.884  -8.365  1.00 10.00      A   
ATOM   2538  O   CYS A 269       5.033 -12.939  -7.725  1.00 10.00      A   
ATOM   2539  N   LEU A 270       6.155 -11.113  -8.432  1.00 10.00      A   
ATOM   2540  HN  LEU A 270       6.112 -10.279  -8.948  1.00 10.00      A   
ATOM   2541  CA  LEU A 270       7.395 -11.451  -7.745  1.00 10.00      A   
ATOM   2542  CB  LEU A 270       8.493 -11.811  -8.751  1.00 10.00      A   
ATOM   2543  CG  LEU A 270       8.495 -13.248  -9.276  1.00 10.00      A   
ATOM   2544  CD1 LEU A 270       9.655 -13.459 -10.234  1.00 10.00      A   
ATOM   2545  CD2 LEU A 270       8.578 -14.234  -8.123  1.00 10.00      A   
ATOM   2546  C   LEU A 270       7.870 -10.288  -6.883  1.00 10.00      A   
ATOM   2547  O   LEU A 270       7.687  -9.122  -7.241  1.00 10.00      A   
ATOM   2548  N   SER A 271       8.479 -10.612  -5.751  1.00 10.00      A   
ATOM   2549  HN  SER A 271       8.575 -11.561  -5.515  1.00 10.00      A   
ATOM   2550  CA  SER A 271       8.995  -9.604  -4.834  1.00 10.00      A   
ATOM   2551  CB  SER A 271       7.995  -9.370  -3.695  1.00 10.00      A   
ATOM   2552  OG  SER A 271       6.674  -9.219  -4.185  1.00 10.00      A   
ATOM   2553  HG  SER A 271       6.699  -8.779  -5.047  1.00 10.00      A   
ATOM   2554  C   SER A 271      10.332 -10.056  -4.249  1.00 10.00      A   
ATOM   2555  O   SER A 271      10.783 -11.180  -4.498  1.00 10.00      A   
ATOM   2556  N   GLY A 272      10.962  -9.181  -3.476  1.00 10.00      A   
ATOM   2557  HN  GLY A 272      10.564  -8.296  -3.330  1.00 10.00      A   
ATOM   2558  CA  GLY A 272      12.228  -9.509  -2.855  1.00 10.00      A   
ATOM   2559  C   GLY A 272      13.421  -9.102  -3.690  1.00 10.00      A   
ATOM   2560  O   GLY A 272      13.602  -7.922  -3.983  1.00 10.00      A   
ATOM   2561  N   PHE A 273      14.233 -10.086  -4.066  1.00 10.00      A   
ATOM   2562  HN  PHE A 273      14.015 -11.009  -3.797  1.00 10.00      A   
ATOM   2563  CA  PHE A 273      15.427  -9.855  -4.875  1.00 10.00      A   
ATOM   2564  CB  PHE A 273      15.073  -9.271  -6.250  1.00 10.00      A   
ATOM   2565  CG  PHE A 273      14.185 -10.157  -7.078  1.00 10.00      A   
ATOM   2566  CD1 PHE A 273      12.829  -9.894  -7.190  1.00 10.00      A   
ATOM   2567  CD2 PHE A 273      14.705 -11.252  -7.746  1.00 10.00      A   
ATOM   2568  CE1 PHE A 273      12.011 -10.706  -7.950  1.00 10.00      A   
ATOM   2569  CE2 PHE A 273      13.893 -12.070  -8.505  1.00 10.00      A   
ATOM   2570  CZ  PHE A 273      12.543 -11.798  -8.608  1.00 10.00      A   
ATOM   2571  C   PHE A 273      16.453  -8.980  -4.156  1.00 10.00      A   
ATOM   2572  O   PHE A 273      17.174  -8.208  -4.791  1.00 10.00      A   
ATOM   2573  N   TRP A 274      16.527  -9.116  -2.834  1.00 10.00      A   
ATOM   2574  HN  TRP A 274      15.943  -9.762  -2.382  1.00 10.00      A   
ATOM   2575  CA  TRP A 274      17.476  -8.342  -2.042  1.00 10.00      A   
ATOM   2576  CB  TRP A 274      17.226  -8.547  -0.545  1.00 10.00      A   
ATOM   2577  CG  TRP A 274      16.289  -7.550   0.069  1.00 10.00      A   
ATOM   2578  CD1 TRP A 274      16.545  -6.232   0.331  1.00 10.00      A   
ATOM   2579  CD2 TRP A 274      14.949  -7.791   0.515  1.00 10.00      A   
ATOM   2580  NE1 TRP A 274      15.448  -5.640   0.911  1.00 10.00      A   
ATOM   2581  HE1 TRP A 274      15.385  -4.695   1.191  1.00 10.00      A   
ATOM   2582  CE2 TRP A 274      14.454  -6.577   1.032  1.00 10.00      A   
ATOM   2583  CE3 TRP A 274      14.120  -8.916   0.526  1.00 10.00      A   
ATOM   2584  CZ2 TRP A 274      13.169  -6.459   1.555  1.00 10.00      A   
ATOM   2585  CZ3 TRP A 274      12.846  -8.797   1.044  1.00 10.00      A   
ATOM   2586  CH2 TRP A 274      12.382  -7.577   1.552  1.00 10.00      A   
ATOM   2587  C   TRP A 274      18.897  -8.766  -2.387  1.00 10.00      A   
ATOM   2588  O   TRP A 274      19.258  -9.931  -2.200  1.00 10.00      A   
ATOM   2589  N   ASP A 275      19.692  -7.823  -2.898  1.00 10.00      A   
ATOM   2590  HN  ASP A 275      19.336  -6.918  -3.018  1.00 10.00      A   
ATOM   2591  CA  ASP A 275      21.077  -8.101  -3.292  1.00 10.00      A   
ATOM   2592  CB  ASP A 275      21.937  -8.522  -2.094  1.00 10.00      A   
ATOM   2593  CG  ASP A 275      21.848  -7.560  -0.932  1.00 10.00      A   
ATOM   2594  OD1 ASP A 275      22.417  -6.453  -1.017  1.00 10.00      A   
ATOM   2595  OD2 ASP A 275      21.213  -7.909   0.085  1.00 10.00      A   
ATOM   2596  C   ASP A 275      21.094  -9.183  -4.362  1.00 10.00      A   
ATOM   2597  O   ASP A 275      21.642 -10.264  -4.169  1.00 10.00      A   
ATOM   2598  N   ALA A 276      20.475  -8.866  -5.486  1.00 10.00      A   
ATOM   2599  HN  ALA A 276      20.081  -7.977  -5.566  1.00 10.00      A   
ATOM   2600  CA  ALA A 276      20.355  -9.793  -6.601  1.00 10.00      A   
ATOM   2601  CB  ALA A 276      19.332  -9.284  -7.607  1.00 10.00      A   
ATOM   2602  C   ALA A 276      21.677 -10.094  -7.299  1.00 10.00      A   
ATOM   2603  O   ALA A 276      22.595  -9.265  -7.335  1.00 10.00      A   
ATOM   2604  N   VAL A 277      21.743 -11.299  -7.851  1.00 10.00      A   
ATOM   2605  HN  VAL A 277      20.979 -11.901  -7.748  1.00 10.00      A   
ATOM   2606  CA  VAL A 277      22.902 -11.773  -8.590  1.00 10.00      A   
ATOM   2607  CB  VAL A 277      23.471 -13.073  -7.959  1.00 10.00      A   
ATOM   2608  CG1 VAL A 277      24.428 -13.782  -8.909  1.00 10.00      A   
ATOM   2609  CG2 VAL A 277      24.167 -12.765  -6.641  1.00 10.00      A   
ATOM   2610  C   VAL A 277      22.489 -12.037 -10.042  1.00 10.00      A   
ATOM   2611  O   VAL A 277      21.616 -12.870 -10.302  1.00 10.00      A   
ATOM   2612  N   PRO A 278      23.091 -11.309 -11.000  1.00 10.00      A   
ATOM   2613  CA  PRO A 278      22.789 -11.440 -12.435  1.00 10.00      A   
ATOM   2614  CB  PRO A 278      23.914 -10.647 -13.102  1.00 10.00      A   
ATOM   2615  CG  PRO A 278      24.288  -9.618 -12.094  1.00 10.00      A   
ATOM   2616  CD  PRO A 278      24.111 -10.269 -10.751  1.00 10.00      A   
ATOM   2617  C   PRO A 278      22.787 -12.885 -12.936  1.00 10.00      A   
ATOM   2618  O   PRO A 278      21.958 -13.261 -13.767  1.00 10.00      A   
ATOM   2619  N   ALA A 279      23.700 -13.699 -12.420  1.00 10.00      A   
ATOM   2620  HN  ALA A 279      24.334 -13.348 -11.755  1.00 10.00      A   
ATOM   2621  CA  ALA A 279      23.801 -15.098 -12.830  1.00 10.00      A   
ATOM   2622  CB  ALA A 279      25.097 -15.710 -12.324  1.00 10.00      A   
ATOM   2623  C   ALA A 279      22.597 -15.935 -12.385  1.00 10.00      A   
ATOM   2624  O   ALA A 279      22.420 -17.067 -12.835  1.00 10.00      A   
ATOM   2625  N   TYR A 280      21.773 -15.379 -11.505  1.00 10.00      A   
ATOM   2626  HN  TYR A 280      21.959 -14.468 -11.178  1.00 10.00      A   
ATOM   2627  CA  TYR A 280      20.601 -16.091 -11.012  1.00 10.00      A   
ATOM   2628  CB  TYR A 280      20.660 -16.265  -9.491  1.00 10.00      A   
ATOM   2629  CG  TYR A 280      21.496 -17.449  -9.067  1.00 10.00      A   
ATOM   2630  CD1 TYR A 280      22.858 -17.318  -8.834  1.00 10.00      A   
ATOM   2631  CD2 TYR A 280      20.923 -18.703  -8.922  1.00 10.00      A   
ATOM   2632  CE1 TYR A 280      23.624 -18.408  -8.473  1.00 10.00      A   
ATOM   2633  CE2 TYR A 280      21.680 -19.798  -8.557  1.00 10.00      A   
ATOM   2634  CZ  TYR A 280      23.030 -19.644  -8.336  1.00 10.00      A   
ATOM   2635  OH  TYR A 280      23.793 -20.734  -7.984  1.00 10.00      A   
ATOM   2636  HH  TYR A 280      23.690 -21.425  -8.648  1.00 10.00      A   
ATOM   2637  C   TYR A 280      19.301 -15.420 -11.444  1.00 10.00      A   
ATOM   2638  O   TYR A 280      18.222 -15.782 -10.976  1.00 10.00      A   
ATOM   2639  N   LEU A 281      19.408 -14.454 -12.346  1.00 10.00      A   
ATOM   2640  HN  LEU A 281      20.297 -14.207 -12.677  1.00 10.00      A   
ATOM   2641  CA  LEU A 281      18.236 -13.744 -12.857  1.00 10.00      A   
ATOM   2642  CB  LEU A 281      18.623 -12.409 -13.504  1.00 10.00      A   
ATOM   2643  CG  LEU A 281      19.336 -11.391 -12.610  1.00 10.00      A   
ATOM   2644  CD1 LEU A 281      19.581 -10.101 -13.372  1.00 10.00      A   
ATOM   2645  CD2 LEU A 281      18.544 -11.118 -11.341  1.00 10.00      A   
ATOM   2646  C   LEU A 281      17.406 -14.592 -13.838  1.00 10.00      A   
ATOM   2647  O   LEU A 281      16.183 -14.661 -13.706  1.00 10.00      A   
ATOM   2648  N   PRO A 282      18.044 -15.262 -14.835  1.00 10.00      A   
ATOM   2649  CA  PRO A 282      17.331 -16.092 -15.826  1.00 10.00      A   
ATOM   2650  CB  PRO A 282      18.449 -16.628 -16.729  1.00 10.00      A   
ATOM   2651  CG  PRO A 282      19.563 -15.664 -16.549  1.00 10.00      A   
ATOM   2652  CD  PRO A 282      19.494 -15.242 -15.113  1.00 10.00      A   
ATOM   2653  C   PRO A 282      16.536 -17.258 -15.227  1.00 10.00      A   
ATOM   2654  O   PRO A 282      15.860 -17.983 -15.951  1.00 10.00      A   
ATOM   2655  N   ALA A 283      16.607 -17.431 -13.913  1.00 10.00      A   
ATOM   2656  HN  ALA A 283      17.150 -16.816 -13.381  1.00 10.00      A   
ATOM   2657  CA  ALA A 283      15.885 -18.507 -13.243  1.00 10.00      A   
ATOM   2658  CB  ALA A 283      16.429 -18.716 -11.835  1.00 10.00      A   
ATOM   2659  C   ALA A 283      14.385 -18.213 -13.205  1.00 10.00      A   
ATOM   2660  O   ALA A 283      13.560 -19.124 -13.169  1.00 10.00      A   
ATOM   2661  N   VAL A 284      14.040 -16.930 -13.238  1.00 10.00      A   
ATOM   2662  HN  VAL A 284      14.744 -16.247 -13.289  1.00 10.00      A   
ATOM   2663  CA  VAL A 284      12.639 -16.510 -13.196  1.00 10.00      A   
ATOM   2664  CB  VAL A 284      12.464 -15.170 -12.444  1.00 10.00      A   
ATOM   2665  CG1 VAL A 284      13.074 -15.245 -11.054  1.00 10.00      A   
ATOM   2666  CG2 VAL A 284      13.056 -14.012 -13.233  1.00 10.00      A   
ATOM   2667  C   VAL A 284      12.041 -16.387 -14.598  1.00 10.00      A   
ATOM   2668  O   VAL A 284      10.893 -15.966 -14.765  1.00 10.00      A   
ATOM   2669  N   TYR A 285      12.814 -16.785 -15.600  1.00 10.00      A   
ATOM   2670  HN  TYR A 285      13.700 -17.153 -15.399  1.00 10.00      A   
ATOM   2671  CA  TYR A 285      12.379 -16.702 -16.991  1.00 10.00      A   
ATOM   2672  CB  TYR A 285      13.543 -16.973 -17.949  1.00 10.00      A   
ATOM   2673  CG  TYR A 285      14.452 -15.786 -18.180  1.00 10.00      A   
ATOM   2674  CD1 TYR A 285      14.159 -14.539 -17.641  1.00 10.00      A   
ATOM   2675  CD2 TYR A 285      15.605 -15.915 -18.942  1.00 10.00      A   
ATOM   2676  CE1 TYR A 285      14.990 -13.457 -17.855  1.00 10.00      A   
ATOM   2677  CE2 TYR A 285      16.442 -14.838 -19.159  1.00 10.00      A   
ATOM   2678  CZ  TYR A 285      16.129 -13.611 -18.613  1.00 10.00      A   
ATOM   2679  OH  TYR A 285      16.958 -12.533 -18.826  1.00 10.00      A   
ATOM   2680  HH  TYR A 285      17.322 -12.581 -19.718  1.00 10.00      A   
ATOM   2681  C   TYR A 285      11.218 -17.642 -17.295  1.00 10.00      A   
ATOM   2682  O   TYR A 285      10.458 -17.408 -18.235  1.00 10.00      A   
ATOM   2683  N   SER A 286      11.068 -18.686 -16.493  1.00 10.00      A   
ATOM   2684  HN  SER A 286      11.696 -18.820 -15.750  1.00 10.00      A   
ATOM   2685  CA  SER A 286      10.002 -19.655 -16.702  1.00 10.00      A   
ATOM   2686  CB  SER A 286      10.316 -20.944 -15.943  1.00 10.00      A   
ATOM   2687  OG  SER A 286      11.681 -21.290 -16.087  1.00 10.00      A   
ATOM   2688  HG  SER A 286      11.976 -21.060 -16.975  1.00 10.00      A   
ATOM   2689  C   SER A 286       8.626 -19.117 -16.294  1.00 10.00      A   
ATOM   2690  O   SER A 286       7.600 -19.699 -16.647  1.00 10.00      A   
ATOM   2691  N   VAL A 287       8.592 -18.003 -15.565  1.00 10.00      A   
ATOM   2692  HN  VAL A 287       9.431 -17.560 -15.314  1.00 10.00      A   
ATOM   2693  CA  VAL A 287       7.317 -17.442 -15.124  1.00 10.00      A   
ATOM   2694  CB  VAL A 287       7.165 -17.494 -13.584  1.00 10.00      A   
ATOM   2695  CG1 VAL A 287       5.713 -17.290 -13.178  1.00 10.00      A   
ATOM   2696  CG2 VAL A 287       7.685 -18.815 -13.035  1.00 10.00      A   
ATOM   2697  C   VAL A 287       7.098 -16.010 -15.619  1.00 10.00      A   
ATOM   2698  O   VAL A 287       5.984 -15.487 -15.550  1.00 10.00      A   
ATOM   2699  N   CYS A 288       8.145 -15.385 -16.153  1.00 10.00      A   
ATOM   2700  HN  CYS A 288       9.000 -15.855 -16.217  1.00 10.00      A   
ATOM   2701  CA  CYS A 288       8.052 -14.004 -16.644  1.00 10.00      A   
ATOM   2702  CB  CYS A 288       9.415 -13.523 -17.152  1.00 10.00      A   
ATOM   2703  SG  CYS A 288      10.066 -14.447 -18.565  1.00 10.00      A   
ATOM   2704  HG  CYS A 288       9.853 -15.740 -18.349  1.00 10.00      A   
ATOM   2705  C   CYS A 288       6.986 -13.850 -17.734  1.00 10.00      A   
ATOM   2706  O   CYS A 288       6.483 -12.751 -17.982  1.00 10.00      A   
ATOM   2707  N   SER A 289       6.640 -14.966 -18.361  1.00 10.00      A   
ATOM   2708  HN  SER A 289       7.080 -15.801 -18.107  1.00 10.00      A   
ATOM   2709  CA  SER A 289       5.648 -14.998 -19.426  1.00 10.00      A   
ATOM   2710  CB  SER A 289       5.691 -16.369 -20.097  1.00 10.00      A   
ATOM   2711  OG  SER A 289       6.799 -17.118 -19.620  1.00 10.00      A   
ATOM   2712  HG  SER A 289       7.134 -17.678 -20.330  1.00 10.00      A   
ATOM   2713  C   SER A 289       4.234 -14.719 -18.915  1.00 10.00      A   
ATOM   2714  O   SER A 289       3.324 -14.444 -19.704  1.00 10.00      A   
ATOM   2715  N   ARG A 290       4.041 -14.806 -17.604  1.00 10.00      A   
ATOM   2716  HN  ARG A 290       4.796 -15.047 -17.019  1.00 10.00      A   
ATOM   2717  CA  ARG A 290       2.733 -14.562 -17.012  1.00 10.00      A   
ATOM   2718  CB  ARG A 290       2.069 -15.885 -16.606  1.00 10.00      A   
ATOM   2719  CG  ARG A 290       2.934 -16.771 -15.725  1.00 10.00      A   
ATOM   2720  CD  ARG A 290       2.522 -18.230 -15.831  1.00 10.00      A   
ATOM   2721  NE  ARG A 290       3.427 -19.105 -15.083  1.00 10.00      A   
ATOM   2722  HE  ARG A 290       3.482 -18.969 -14.113  1.00 10.00      A   
ATOM   2723  CZ  ARG A 290       4.175 -20.061 -15.638  1.00 10.00      A   
ATOM   2724  NH1 ARG A 290       4.132 -20.276 -16.947  1.00 10.00      A   
ATOM   2725 HH11 ARG A 290       3.515 -19.696 -17.558  1.00 10.00      A   
ATOM   2726 HH12 ARG A 290       4.717 -21.030 -17.375  1.00 10.00      A   
ATOM   2727  NH2 ARG A 290       4.982 -20.799 -14.875  1.00 10.00      A   
ATOM   2728 HH21 ARG A 290       5.031 -20.633 -13.841  1.00 10.00      A   
ATOM   2729 HH22 ARG A 290       5.574 -21.547 -15.307  1.00 10.00      A   
ATOM   2730  C   ARG A 290       2.822 -13.616 -15.822  1.00 10.00      A   
ATOM   2731  O   ARG A 290       1.869 -13.470 -15.061  1.00 10.00      A   
ATOM   2732  N   LEU A 291       3.965 -12.971 -15.664  1.00 10.00      A   
ATOM   2733  HN  LEU A 291       4.694 -13.116 -16.302  1.00 10.00      A   
ATOM   2734  CA  LEU A 291       4.157 -12.039 -14.563  1.00 10.00      A   
ATOM   2735  CB  LEU A 291       5.631 -11.960 -14.165  1.00 10.00      A   
ATOM   2736  CG  LEU A 291       6.228 -13.198 -13.493  1.00 10.00      A   
ATOM   2737  CD1 LEU A 291       7.709 -12.997 -13.233  1.00 10.00      A   
ATOM   2738  CD2 LEU A 291       5.502 -13.515 -12.196  1.00 10.00      A   
ATOM   2739  C   LEU A 291       3.637 -10.655 -14.938  1.00 10.00      A   
ATOM   2740  O   LEU A 291       4.202  -9.982 -15.804  1.00 10.00      A   
ATOM   2741  N   THR A 292       2.554 -10.248 -14.295  1.00 10.00      A   
ATOM   2742  HN  THR A 292       2.135 -10.843 -13.636  1.00 10.00      A   
ATOM   2743  CA  THR A 292       1.947  -8.956 -14.549  1.00 10.00      A   
ATOM   2744  CB  THR A 292       0.429  -9.040 -14.330  1.00 10.00      A   
ATOM   2745  OG1 THR A 292       0.116 -10.291 -13.697  1.00 10.00      A   
ATOM   2746  HG1 THR A 292      -0.211 -10.125 -12.806  1.00 10.00      A   
ATOM   2747  CG2 THR A 292      -0.307  -8.951 -15.658  1.00 10.00      A   
ATOM   2748  C   THR A 292       2.532  -7.887 -13.633  1.00 10.00      A   
ATOM   2749  O   THR A 292       2.531  -6.698 -13.968  1.00 10.00      A   
ATOM   2750  N   THR A 293       3.038  -8.314 -12.481  1.00 10.00      A   
ATOM   2751  HN  THR A 293       3.024  -9.277 -12.277  1.00 10.00      A   
ATOM   2752  CA  THR A 293       3.624  -7.395 -11.515  1.00 10.00      A   
ATOM   2753  CB  THR A 293       2.771  -7.322 -10.231  1.00 10.00      A   
ATOM   2754  OG1 THR A 293       1.389  -7.126 -10.575  1.00 10.00      A   
ATOM   2755  HG1 THR A 293       0.963  -7.983 -10.701  1.00 10.00      A   
ATOM   2756  CG2 THR A 293       3.234  -6.172  -9.349  1.00 10.00      A   
ATOM   2757  C   THR A 293       5.041  -7.832 -11.152  1.00 10.00      A   
ATOM   2758  O   THR A 293       5.262  -8.975 -10.751  1.00 10.00      A   
ATOM   2759  N   LEU A 294       5.999  -6.924 -11.290  1.00 10.00      A   
ATOM   2760  HN  LEU A 294       5.763  -6.018 -11.596  1.00 10.00      A   
ATOM   2761  CA  LEU A 294       7.389  -7.237 -10.982  1.00 10.00      A   
ATOM   2762  CB  LEU A 294       8.198  -7.398 -12.273  1.00 10.00      A   
ATOM   2763  CG  LEU A 294       9.632  -7.914 -12.122  1.00 10.00      A   
ATOM   2764  CD1 LEU A 294       9.641  -9.315 -11.536  1.00 10.00      A   
ATOM   2765  CD2 LEU A 294      10.349  -7.895 -13.462  1.00 10.00      A   
ATOM   2766  C   LEU A 294       8.017  -6.168 -10.094  1.00 10.00      A   
ATOM   2767  O   LEU A 294       8.027  -4.986 -10.444  1.00 10.00      A   
ATOM   2768  N   ASN A 295       8.520  -6.586  -8.939  1.00 10.00      A   
ATOM   2769  HN  ASN A 295       8.452  -7.537  -8.704  1.00 10.00      A   
ATOM   2770  CA  ASN A 295       9.159  -5.670  -8.001  1.00 10.00      A   
ATOM   2771  CB  ASN A 295       8.608  -5.879  -6.587  1.00 10.00      A   
ATOM   2772  CG  ASN A 295       9.226  -4.942  -5.562  1.00 10.00      A   
ATOM   2773  OD1 ASN A 295      10.281  -5.228  -4.988  1.00 10.00      A   
ATOM   2774  ND2 ASN A 295       8.567  -3.824  -5.308  1.00 10.00      A   
ATOM   2775 HD21 ASN A 295       7.724  -3.665  -5.781  1.00 10.00      A   
ATOM   2776 HD22 ASN A 295       8.953  -3.195  -4.661  1.00 10.00      A   
ATOM   2777  C   ASN A 295      10.670  -5.866  -8.006  1.00 10.00      A   
ATOM   2778  O   ASN A 295      11.178  -6.884  -7.532  1.00 10.00      A   
ATOM   2779  N   LEU A 296      11.383  -4.899  -8.558  1.00 10.00      A   
ATOM   2780  HN  LEU A 296      10.918  -4.112  -8.929  1.00 10.00      A   
ATOM   2781  CA  LEU A 296      12.838  -4.958  -8.630  1.00 10.00      A   
ATOM   2782  CB  LEU A 296      13.300  -5.059 -10.086  1.00 10.00      A   
ATOM   2783  CG  LEU A 296      12.948  -6.355 -10.822  1.00 10.00      A   
ATOM   2784  CD1 LEU A 296      13.450  -6.307 -12.257  1.00 10.00      A   
ATOM   2785  CD2 LEU A 296      13.517  -7.565 -10.093  1.00 10.00      A   
ATOM   2786  C   LEU A 296      13.449  -3.729  -7.966  1.00 10.00      A   
ATOM   2787  O   LEU A 296      14.415  -3.153  -8.462  1.00 10.00      A   
ATOM   2788  N   SER A 297      12.882  -3.345  -6.836  1.00 10.00      A   
ATOM   2789  HN  SER A 297      12.122  -3.859  -6.486  1.00 10.00      A   
ATOM   2790  CA  SER A 297      13.342  -2.177  -6.094  1.00 10.00      A   
ATOM   2791  CB  SER A 297      12.223  -1.703  -5.164  1.00 10.00      A   
ATOM   2792  OG  SER A 297      10.964  -1.770  -5.821  1.00 10.00      A   
ATOM   2793  HG  SER A 297      10.926  -1.099  -6.514  1.00 10.00      A   
ATOM   2794  C   SER A 297      14.613  -2.464  -5.291  1.00 10.00      A   
ATOM   2795  O   SER A 297      15.373  -1.550  -4.965  1.00 10.00      A   
ATOM   2796  N   TYR A 298      14.852  -3.732  -4.985  1.00 10.00      A   
ATOM   2797  HN  TYR A 298      14.235  -4.427  -5.301  1.00 10.00      A   
ATOM   2798  CA  TYR A 298      16.023  -4.115  -4.204  1.00 10.00      A   
ATOM   2799  CB  TYR A 298      15.622  -4.991  -3.014  1.00 10.00      A   
ATOM   2800  CG  TYR A 298      14.358  -4.546  -2.314  1.00 10.00      A   
ATOM   2801  CD1 TYR A 298      13.189  -5.288  -2.416  1.00 10.00      A   
ATOM   2802  CD2 TYR A 298      14.331  -3.384  -1.554  1.00 10.00      A   
ATOM   2803  CE1 TYR A 298      12.032  -4.888  -1.783  1.00 10.00      A   
ATOM   2804  CE2 TYR A 298      13.175  -2.977  -0.914  1.00 10.00      A   
ATOM   2805  CZ  TYR A 298      12.029  -3.734  -1.032  1.00 10.00      A   
ATOM   2806  OH  TYR A 298      10.871  -3.339  -0.404  1.00 10.00      A   
ATOM   2807  HH  TYR A 298      10.718  -2.401  -0.579  1.00 10.00      A   
ATOM   2808  C   TYR A 298      17.049  -4.843  -5.062  1.00 10.00      A   
ATOM   2809  O   TYR A 298      18.130  -5.196  -4.586  1.00 10.00      A   
ATOM   2810  N   ALA A 299      16.704  -5.063  -6.324  1.00 10.00      A   
ATOM   2811  HN  ALA A 299      15.830  -4.750  -6.639  1.00 10.00      A   
ATOM   2812  CA  ALA A 299      17.588  -5.756  -7.251  1.00 10.00      A   
ATOM   2813  CB  ALA A 299      16.791  -6.349  -8.401  1.00 10.00      A   
ATOM   2814  C   ALA A 299      18.688  -4.839  -7.776  1.00 10.00      A   
ATOM   2815  O   ALA A 299      18.459  -4.010  -8.657  1.00 10.00      A   
ATOM   2816  N   THR A 300      19.879  -4.983  -7.216  1.00 10.00      A   
ATOM   2817  HN  THR A 300      19.989  -5.628  -6.488  1.00 10.00      A   
ATOM   2818  CA  THR A 300      21.024  -4.183  -7.626  1.00 10.00      A   
ATOM   2819  CB  THR A 300      22.085  -4.154  -6.513  1.00 10.00      A   
ATOM   2820  OG1 THR A 300      21.573  -4.825  -5.346  1.00 10.00      A   
ATOM   2821  HG1 THR A 300      22.308  -5.129  -4.802  1.00 10.00      A   
ATOM   2822  CG2 THR A 300      22.439  -2.718  -6.159  1.00 10.00      A   
ATOM   2823  C   THR A 300      21.661  -4.747  -8.897  1.00 10.00      A   
ATOM   2824  O   THR A 300      22.735  -5.348  -8.852  1.00 10.00      A   
ATOM   2825  N   VAL A 301      20.982  -4.566 -10.019  1.00 10.00      A   
ATOM   2826  HN  VAL A 301      20.130  -4.084  -9.985  1.00 10.00      A   
ATOM   2827  CA  VAL A 301      21.474  -5.050 -11.302  1.00 10.00      A   
ATOM   2828  CB  VAL A 301      20.567  -6.144 -11.906  1.00 10.00      A   
ATOM   2829  CG1 VAL A 301      20.740  -7.452 -11.150  1.00 10.00      A   
ATOM   2830  CG2 VAL A 301      19.108  -5.707 -11.899  1.00 10.00      A   
ATOM   2831  C   VAL A 301      21.641  -3.903 -12.295  1.00 10.00      A   
ATOM   2832  O   VAL A 301      21.139  -2.803 -12.077  1.00 10.00      A   
ATOM   2833  N   GLN A 302      22.349  -4.170 -13.383  1.00 10.00      A   
ATOM   2834  HN  GLN A 302      22.708  -5.071 -13.510  1.00 10.00      A   
ATOM   2835  CA  GLN A 302      22.598  -3.162 -14.406  1.00 10.00      A   
ATOM   2836  CB  GLN A 302      23.962  -3.394 -15.063  1.00 10.00      A   
ATOM   2837  CG  GLN A 302      25.092  -3.560 -14.061  1.00 10.00      A   
ATOM   2838  CD  GLN A 302      25.361  -2.293 -13.274  1.00 10.00      A   
ATOM   2839  OE1 GLN A 302      25.379  -1.193 -13.825  1.00 10.00      A   
ATOM   2840  NE2 GLN A 302      25.560  -2.436 -11.978  1.00 10.00      A   
ATOM   2841 HE21 GLN A 302      25.525  -3.350 -11.598  1.00 10.00      A   
ATOM   2842 HE22 GLN A 302      25.730  -1.632 -11.441  1.00 10.00      A   
ATOM   2843  C   GLN A 302      21.492  -3.155 -15.458  1.00 10.00      A   
ATOM   2844  O   GLN A 302      20.713  -4.108 -15.563  1.00 10.00      A   
ATOM   2845  N   SER A 303      21.443  -2.080 -16.238  1.00 10.00      A   
ATOM   2846  HN  SER A 303      22.102  -1.366 -16.098  1.00 10.00      A   
ATOM   2847  CA  SER A 303      20.443  -1.912 -17.285  1.00 10.00      A   
ATOM   2848  CB  SER A 303      20.706  -0.608 -18.046  1.00 10.00      A   
ATOM   2849  OG  SER A 303      19.743  -0.393 -19.063  1.00 10.00      A   
ATOM   2850  HG  SER A 303      19.075   0.231 -18.742  1.00 10.00      A   
ATOM   2851  C   SER A 303      20.435  -3.088 -18.257  1.00 10.00      A   
ATOM   2852  O   SER A 303      19.370  -3.577 -18.635  1.00 10.00      A   
ATOM   2853  N   TYR A 304      21.624  -3.545 -18.638  1.00 10.00      A   
ATOM   2854  HN  TYR A 304      22.432  -3.121 -18.280  1.00 10.00      A   
ATOM   2855  CA  TYR A 304      21.761  -4.654 -19.577  1.00 10.00      A   
ATOM   2856  CB  TYR A 304      23.238  -4.989 -19.811  1.00 10.00      A   
ATOM   2857  CG  TYR A 304      23.478  -5.847 -21.034  1.00 10.00      A   
ATOM   2858  CD1 TYR A 304      23.525  -5.282 -22.303  1.00 10.00      A   
ATOM   2859  CD2 TYR A 304      23.647  -7.220 -20.922  1.00 10.00      A   
ATOM   2860  CE1 TYR A 304      23.733  -6.061 -23.423  1.00 10.00      A   
ATOM   2861  CE2 TYR A 304      23.857  -8.008 -22.038  1.00 10.00      A   
ATOM   2862  CZ  TYR A 304      23.898  -7.423 -23.286  1.00 10.00      A   
ATOM   2863  OH  TYR A 304      24.101  -8.200 -24.403  1.00 10.00      A   
ATOM   2864  HH  TYR A 304      23.621  -9.033 -24.304  1.00 10.00      A   
ATOM   2865  C   TYR A 304      20.998  -5.893 -19.109  1.00 10.00      A   
ATOM   2866  O   TYR A 304      20.244  -6.494 -19.877  1.00 10.00      A   
ATOM   2867  N   ASP A 305      21.182  -6.267 -17.850  1.00 10.00      A   
ATOM   2868  HN  ASP A 305      21.793  -5.751 -17.277  1.00 10.00      A   
ATOM   2869  CA  ASP A 305      20.504  -7.438 -17.301  1.00 10.00      A   
ATOM   2870  CB  ASP A 305      21.135  -7.900 -15.989  1.00 10.00      A   
ATOM   2871  CG  ASP A 305      22.045  -9.090 -16.195  1.00 10.00      A   
ATOM   2872  OD1 ASP A 305      21.528 -10.216 -16.335  1.00 10.00      A   
ATOM   2873  OD2 ASP A 305      23.278  -8.905 -16.243  1.00 10.00      A   
ATOM   2874  C   ASP A 305      19.009  -7.208 -17.141  1.00 10.00      A   
ATOM   2875  O   ASP A 305      18.209  -8.134 -17.292  1.00 10.00      A   
ATOM   2876  N   LEU A 306      18.640  -5.970 -16.839  1.00 10.00      A   
ATOM   2877  HN  LEU A 306      19.331  -5.283 -16.721  1.00 10.00      A   
ATOM   2878  CA  LEU A 306      17.238  -5.604 -16.675  1.00 10.00      A   
ATOM   2879  CB  LEU A 306      17.121  -4.181 -16.123  1.00 10.00      A   
ATOM   2880  CG  LEU A 306      17.259  -4.025 -14.609  1.00 10.00      A   
ATOM   2881  CD1 LEU A 306      17.939  -2.708 -14.269  1.00 10.00      A   
ATOM   2882  CD2 LEU A 306      15.897  -4.111 -13.938  1.00 10.00      A   
ATOM   2883  C   LEU A 306      16.500  -5.710 -18.006  1.00 10.00      A   
ATOM   2884  O   LEU A 306      15.408  -6.275 -18.080  1.00 10.00      A   
ATOM   2885  N   VAL A 307      17.114  -5.171 -19.058  1.00 10.00      A   
ATOM   2886  HN  VAL A 307      17.987  -4.735 -18.925  1.00 10.00      A   
ATOM   2887  CA  VAL A 307      16.532  -5.198 -20.397  1.00 10.00      A   
ATOM   2888  CB  VAL A 307      17.433  -4.463 -21.423  1.00 10.00      A   
ATOM   2889  CG1 VAL A 307      16.944  -4.675 -22.848  1.00 10.00      A   
ATOM   2890  CG2 VAL A 307      17.504  -2.976 -21.105  1.00 10.00      A   
ATOM   2891  C   VAL A 307      16.287  -6.635 -20.850  1.00 10.00      A   
ATOM   2892  O   VAL A 307      15.240  -6.943 -21.424  1.00 10.00      A   
ATOM   2893  N   LYS A 308      17.244  -7.513 -20.558  1.00 10.00      A   
ATOM   2894  HN  LYS A 308      18.043  -7.203 -20.076  1.00 10.00      A   
ATOM   2895  CA  LYS A 308      17.141  -8.920 -20.933  1.00 10.00      A   
ATOM   2896  CB  LYS A 308      18.400  -9.692 -20.516  1.00 10.00      A   
ATOM   2897  CG  LYS A 308      19.616  -9.426 -21.393  1.00 10.00      A   
ATOM   2898  CD  LYS A 308      20.799 -10.301 -20.995  1.00 10.00      A   
ATOM   2899  CE  LYS A 308      21.352  -9.898 -19.637  1.00 10.00      A   
ATOM   2900  NZ  LYS A 308      22.228 -10.944 -19.041  1.00 10.00      A   
ATOM   2901  HZ1 LYS A 308      23.152 -10.956 -19.518  1.00 10.00      A   
ATOM   2902  HZ2 LYS A 308      21.787 -11.881 -19.139  1.00 10.00      A   
ATOM   2903  HZ3 LYS A 308      22.375 -10.750 -18.027  1.00 10.00      A   
ATOM   2904  C   LYS A 308      15.898  -9.572 -20.335  1.00 10.00      A   
ATOM   2905  O   LYS A 308      15.229 -10.370 -20.991  1.00 10.00      A   
ATOM   2906  N   LEU A 309      15.584  -9.220 -19.096  1.00 10.00      A   
ATOM   2907  HN  LEU A 309      16.153  -8.574 -18.623  1.00 10.00      A   
ATOM   2908  CA  LEU A 309      14.423  -9.776 -18.415  1.00 10.00      A   
ATOM   2909  CB  LEU A 309      14.542  -9.557 -16.904  1.00 10.00      A   
ATOM   2910  CG  LEU A 309      14.124 -10.732 -16.011  1.00 10.00      A   
ATOM   2911  CD1 LEU A 309      14.583 -10.509 -14.580  1.00 10.00      A   
ATOM   2912  CD2 LEU A 309      12.616 -10.947 -16.058  1.00 10.00      A   
ATOM   2913  C   LEU A 309      13.124  -9.162 -18.936  1.00 10.00      A   
ATOM   2914  O   LEU A 309      12.145  -9.866 -19.185  1.00 10.00      A   
ATOM   2915  N   LEU A 310      13.127  -7.848 -19.112  1.00 10.00      A   
ATOM   2916  HN  LEU A 310      13.943  -7.341 -18.906  1.00 10.00      A   
ATOM   2917  CA  LEU A 310      11.946  -7.131 -19.586  1.00 10.00      A   
ATOM   2918  CB  LEU A 310      12.152  -5.618 -19.493  1.00 10.00      A   
ATOM   2919  CG  LEU A 310      12.255  -5.044 -18.078  1.00 10.00      A   
ATOM   2920  CD1 LEU A 310      12.482  -3.540 -18.119  1.00 10.00      A   
ATOM   2921  CD2 LEU A 310      11.012  -5.383 -17.270  1.00 10.00      A   
ATOM   2922  C   LEU A 310      11.525  -7.535 -20.998  1.00 10.00      A   
ATOM   2923  O   LEU A 310      10.340  -7.488 -21.329  1.00 10.00      A   
ATOM   2924  N   CYS A 311      12.486  -7.948 -21.819  1.00 10.00      A   
ATOM   2925  HN  CYS A 311      13.418  -7.966 -21.501  1.00 10.00      A   
ATOM   2926  CA  CYS A 311      12.197  -8.354 -23.193  1.00 10.00      A   
ATOM   2927  CB  CYS A 311      13.489  -8.603 -23.969  1.00 10.00      A   
ATOM   2928  SG  CYS A 311      14.480  -7.120 -24.253  1.00 10.00      A   
ATOM   2929  HG  CYS A 311      14.882  -6.669 -23.072  1.00 10.00      A   
ATOM   2930  C   CYS A 311      11.305  -9.590 -23.253  1.00 10.00      A   
ATOM   2931  O   CYS A 311      10.713  -9.883 -24.288  1.00 10.00      A   
ATOM   2932  N   GLN A 312      11.203 -10.307 -22.143  1.00 10.00      A   
ATOM   2933  HN  GLN A 312      11.681 -10.019 -21.337  1.00 10.00      A   
ATOM   2934  CA  GLN A 312      10.384 -11.509 -22.095  1.00 10.00      A   
ATOM   2935  CB  GLN A 312      11.145 -12.652 -21.419  1.00 10.00      A   
ATOM   2936  CG  GLN A 312      12.403 -13.081 -22.152  1.00 10.00      A   
ATOM   2937  CD  GLN A 312      13.080 -14.280 -21.517  1.00 10.00      A   
ATOM   2938  OE1 GLN A 312      14.298 -14.428 -21.598  1.00 10.00      A   
ATOM   2939  NE2 GLN A 312      12.303 -15.140 -20.879  1.00 10.00      A   
ATOM   2940 HE21 GLN A 312      11.339 -14.960 -20.847  1.00 10.00      A   
ATOM   2941 HE22 GLN A 312      12.717 -15.929 -20.473  1.00 10.00      A   
ATOM   2942  C   GLN A 312       9.075 -11.254 -21.363  1.00 10.00      A   
ATOM   2943  O   GLN A 312       8.294 -12.179 -21.128  1.00 10.00      A   
ATOM   2944  N   CYS A 313       8.828  -9.997 -21.017  1.00 10.00      A   
ATOM   2945  HN  CYS A 313       9.476  -9.298 -21.249  1.00 10.00      A   
ATOM   2946  CA  CYS A 313       7.619  -9.629 -20.298  1.00 10.00      A   
ATOM   2947  CB  CYS A 313       7.988  -9.012 -18.950  1.00 10.00      A   
ATOM   2948  SG  CYS A 313       9.249  -9.934 -18.039  1.00 10.00      A   
ATOM   2949  HG  CYS A 313      10.401  -9.808 -18.688  1.00 10.00      A   
ATOM   2950  C   CYS A 313       6.760  -8.655 -21.108  1.00 10.00      A   
ATOM   2951  O   CYS A 313       6.803  -7.444 -20.887  1.00 10.00      A   
ATOM   2952  N   PRO A 314       5.965  -9.163 -22.065  1.00 10.00      A   
ATOM   2953  CA  PRO A 314       5.104  -8.320 -22.891  1.00 10.00      A   
ATOM   2954  CB  PRO A 314       4.938  -9.158 -24.159  1.00 10.00      A   
ATOM   2955  CG  PRO A 314       5.006 -10.572 -23.684  1.00 10.00      A   
ATOM   2956  CD  PRO A 314       5.852 -10.585 -22.431  1.00 10.00      A   
ATOM   2957  C   PRO A 314       3.744  -8.071 -22.240  1.00 10.00      A   
ATOM   2958  O   PRO A 314       2.963  -7.242 -22.706  1.00 10.00      A   
ATOM   2959  N   LYS A 315       3.473  -8.782 -21.154  1.00 10.00      A   
ATOM   2960  HN  LYS A 315       4.144  -9.410 -20.820  1.00 10.00      A   
ATOM   2961  CA  LYS A 315       2.206  -8.655 -20.442  1.00 10.00      A   
ATOM   2962  CB  LYS A 315       1.560 -10.026 -20.252  1.00 10.00      A   
ATOM   2963  CG  LYS A 315       0.526 -10.361 -21.312  1.00 10.00      A   
ATOM   2964  CD  LYS A 315       0.687 -11.784 -21.817  1.00 10.00      A   
ATOM   2965  CE  LYS A 315      -0.458 -12.181 -22.739  1.00 10.00      A   
ATOM   2966  NZ  LYS A 315      -0.656 -11.214 -23.852  1.00 10.00      A   
ATOM   2967  HZ1 LYS A 315       0.126 -11.285 -24.532  1.00 10.00      A   
ATOM   2968  HZ2 LYS A 315      -0.691 -10.242 -23.484  1.00 10.00      A   
ATOM   2969  HZ3 LYS A 315      -1.550 -11.418 -24.346  1.00 10.00      A   
ATOM   2970  C   LYS A 315       2.383  -7.959 -19.101  1.00 10.00      A   
ATOM   2971  O   LYS A 315       1.504  -8.015 -18.240  1.00 10.00      A   
ATOM   2972  N   LEU A 316       3.519  -7.297 -18.938  1.00 10.00      A   
ATOM   2973  HN  LEU A 316       4.173  -7.287 -19.668  1.00 10.00      A   
ATOM   2974  CA  LEU A 316       3.818  -6.579 -17.708  1.00 10.00      A   
ATOM   2975  CB  LEU A 316       5.288  -6.154 -17.698  1.00 10.00      A   
ATOM   2976  CG  LEU A 316       5.801  -5.480 -16.425  1.00 10.00      A   
ATOM   2977  CD1 LEU A 316       5.707  -6.425 -15.237  1.00 10.00      A   
ATOM   2978  CD2 LEU A 316       7.231  -5.010 -16.620  1.00 10.00      A   
ATOM   2979  C   LEU A 316       2.907  -5.360 -17.576  1.00 10.00      A   
ATOM   2980  O   LEU A 316       2.843  -4.525 -18.478  1.00 10.00      A   
ATOM   2981  N   GLN A 317       2.199  -5.270 -16.455  1.00 10.00      A   
ATOM   2982  HN  GLN A 317       2.302  -5.963 -15.770  1.00 10.00      A   
ATOM   2983  CA  GLN A 317       1.282  -4.166 -16.215  1.00 10.00      A   
ATOM   2984  CB  GLN A 317      -0.100  -4.689 -15.823  1.00 10.00      A   
ATOM   2985  CG  GLN A 317      -0.836  -5.410 -16.938  1.00 10.00      A   
ATOM   2986  CD  GLN A 317      -2.271  -5.733 -16.574  1.00 10.00      A   
ATOM   2987  OE1 GLN A 317      -2.589  -5.992 -15.412  1.00 10.00      A   
ATOM   2988  NE2 GLN A 317      -3.147  -5.705 -17.560  1.00 10.00      A   
ATOM   2989 HE21 GLN A 317      -2.824  -5.474 -18.467  1.00 10.00      A   
ATOM   2990 HE22 GLN A 317      -4.079  -5.914 -17.357  1.00 10.00      A   
ATOM   2991  C   GLN A 317       1.799  -3.221 -15.137  1.00 10.00      A   
ATOM   2992  O   GLN A 317       1.621  -2.006 -15.233  1.00 10.00      A   
ATOM   2993  N   ARG A 318       2.426  -3.778 -14.110  1.00 10.00      A   
ATOM   2994  HN  ARG A 318       2.548  -4.754 -14.092  1.00 10.00      A   
ATOM   2995  CA  ARG A 318       2.955  -2.978 -13.015  1.00 10.00      A   
ATOM   2996  CB  ARG A 318       2.170  -3.247 -11.726  1.00 10.00      A   
ATOM   2997  CG  ARG A 318       2.317  -2.164 -10.671  1.00 10.00      A   
ATOM   2998  CD  ARG A 318       1.402  -2.423  -9.485  1.00 10.00      A   
ATOM   2999  NE  ARG A 318       0.976  -1.177  -8.850  1.00 10.00      A   
ATOM   3000  HE  ARG A 318       1.285  -0.334  -9.261  1.00 10.00      A   
ATOM   3001  CZ  ARG A 318       0.226  -1.109  -7.755  1.00 10.00      A   
ATOM   3002  NH1 ARG A 318      -0.180  -2.218  -7.143  1.00 10.00      A   
ATOM   3003 HH11 ARG A 318      -0.765  -2.159  -6.283  1.00 10.00      A   
ATOM   3004 HH12 ARG A 318       0.087  -3.157  -7.520  1.00 10.00      A   
ATOM   3005  NH2 ARG A 318      -0.136   0.078  -7.287  1.00 10.00      A   
ATOM   3006 HH21 ARG A 318       0.168   0.950  -7.784  1.00 10.00      A   
ATOM   3007 HH22 ARG A 318      -0.722   0.153  -6.430  1.00 10.00      A   
ATOM   3008  C   ARG A 318       4.425  -3.288 -12.804  1.00 10.00      A   
ATOM   3009  O   ARG A 318       4.784  -4.411 -12.456  1.00 10.00      A   
ATOM   3010  N   LEU A 319       5.269  -2.292 -13.012  1.00 10.00      A   
ATOM   3011  HN  LEU A 319       4.916  -1.413 -13.280  1.00 10.00      A   
ATOM   3012  CA  LEU A 319       6.705  -2.468 -12.851  1.00 10.00      A   
ATOM   3013  CB  LEU A 319       7.425  -2.399 -14.198  1.00 10.00      A   
ATOM   3014  CG  LEU A 319       8.945  -2.608 -14.154  1.00 10.00      A   
ATOM   3015  CD1 LEU A 319       9.288  -4.039 -13.763  1.00 10.00      A   
ATOM   3016  CD2 LEU A 319       9.585  -2.241 -15.483  1.00 10.00      A   
ATOM   3017  C   LEU A 319       7.308  -1.456 -11.884  1.00 10.00      A   
ATOM   3018  O   LEU A 319       7.201  -0.243 -12.083  1.00 10.00      A   
ATOM   3019  N   TRP A 320       7.925  -1.970 -10.829  1.00 10.00      A   
ATOM   3020  HN  TRP A 320       7.942  -2.946 -10.718  1.00 10.00      A   
ATOM   3021  CA  TRP A 320       8.580  -1.141  -9.826  1.00 10.00      A   
ATOM   3022  CB  TRP A 320       8.052  -1.470  -8.422  1.00 10.00      A   
ATOM   3023  CG  TRP A 320       6.632  -1.048  -8.168  1.00 10.00      A   
ATOM   3024  CD1 TRP A 320       5.739  -0.556  -9.078  1.00 10.00      A   
ATOM   3025  CD2 TRP A 320       5.937  -1.091  -6.915  1.00 10.00      A   
ATOM   3026  NE1 TRP A 320       4.540  -0.285  -8.470  1.00 10.00      A   
ATOM   3027  HE1 TRP A 320       3.735   0.082  -8.919  1.00 10.00      A   
ATOM   3028  CE2 TRP A 320       4.635  -0.605  -7.142  1.00 10.00      A   
ATOM   3029  CE3 TRP A 320       6.290  -1.489  -5.622  1.00 10.00      A   
ATOM   3030  CZ2 TRP A 320       3.686  -0.508  -6.126  1.00 10.00      A   
ATOM   3031  CZ3 TRP A 320       5.346  -1.394  -4.615  1.00 10.00      A   
ATOM   3032  CH2 TRP A 320       4.059  -0.908  -4.873  1.00 10.00      A   
ATOM   3033  C   TRP A 320      10.080  -1.410  -9.887  1.00 10.00      A   
ATOM   3034  O   TRP A 320      10.557  -2.413  -9.360  1.00 10.00      A   
ATOM   3035  N   VAL A 321      10.822  -0.527 -10.540  1.00 10.00      A   
ATOM   3036  HN  VAL A 321      10.398   0.280 -10.911  1.00 10.00      A   
ATOM   3037  CA  VAL A 321      12.261  -0.707 -10.689  1.00 10.00      A   
ATOM   3038  CB  VAL A 321      12.663  -0.958 -12.161  1.00 10.00      A   
ATOM   3039  CG1 VAL A 321      12.342  -2.385 -12.574  1.00 10.00      A   
ATOM   3040  CG2 VAL A 321      11.988   0.042 -13.093  1.00 10.00      A   
ATOM   3041  C   VAL A 321      13.042   0.489 -10.160  1.00 10.00      A   
ATOM   3042  O   VAL A 321      12.489   1.374  -9.501  1.00 10.00      A   
ATOM   3043  N   LEU A 322      14.330   0.503 -10.454  1.00 10.00      A   
ATOM   3044  HN  LEU A 322      14.702  -0.225 -10.993  1.00 10.00      A   
ATOM   3045  CA  LEU A 322      15.211   1.573 -10.026  1.00 10.00      A   
ATOM   3046  CB  LEU A 322      16.424   1.001  -9.281  1.00 10.00      A   
ATOM   3047  CG  LEU A 322      16.145   0.297  -7.954  1.00 10.00      A   
ATOM   3048  CD1 LEU A 322      17.394  -0.416  -7.466  1.00 10.00      A   
ATOM   3049  CD2 LEU A 322      15.657   1.293  -6.915  1.00 10.00      A   
ATOM   3050  C   LEU A 322      15.682   2.371 -11.235  1.00 10.00      A   
ATOM   3051  O   LEU A 322      15.270   2.111 -12.365  1.00 10.00      A   
ATOM   3052  N   ASP A 323      16.552   3.335 -10.995  1.00 10.00      A   
ATOM   3053  HN  ASP A 323      16.842   3.498 -10.070  1.00 10.00      A   
ATOM   3054  CA  ASP A 323      17.092   4.171 -12.060  1.00 10.00      A   
ATOM   3055  CB  ASP A 323      17.612   5.509 -11.519  1.00 10.00      A   
ATOM   3056  CG  ASP A 323      18.669   5.374 -10.437  1.00 10.00      A   
ATOM   3057  OD1 ASP A 323      18.877   4.255  -9.922  1.00 10.00      A   
ATOM   3058  OD2 ASP A 323      19.279   6.401 -10.073  1.00 10.00      A   
ATOM   3059  C   ASP A 323      18.171   3.431 -12.839  1.00 10.00      A   
ATOM   3060  O   ASP A 323      18.672   3.924 -13.849  1.00 10.00      A   
ATOM   3061  N   TYR A 324      18.503   2.231 -12.364  1.00 10.00      A   
ATOM   3062  HN  TYR A 324      18.067   1.912 -11.548  1.00 10.00      A   
ATOM   3063  CA  TYR A 324      19.506   1.385 -12.998  1.00 10.00      A   
ATOM   3064  CB  TYR A 324      19.747   0.130 -12.153  1.00 10.00      A   
ATOM   3065  CG  TYR A 324      20.727   0.296 -11.010  1.00 10.00      A   
ATOM   3066  CD1 TYR A 324      20.385  -0.092  -9.721  1.00 10.00      A   
ATOM   3067  CD2 TYR A 324      21.998   0.817 -11.219  1.00 10.00      A   
ATOM   3068  CE1 TYR A 324      21.277   0.033  -8.674  1.00 10.00      A   
ATOM   3069  CE2 TYR A 324      22.899   0.952 -10.175  1.00 10.00      A   
ATOM   3070  CZ  TYR A 324      22.535   0.558  -8.903  1.00 10.00      A   
ATOM   3071  OH  TYR A 324      23.427   0.676  -7.858  1.00 10.00      A   
ATOM   3072  HH  TYR A 324      24.190   1.221  -8.141  1.00 10.00      A   
ATOM   3073  C   TYR A 324      19.059   0.963 -14.395  1.00 10.00      A   
ATOM   3074  O   TYR A 324      19.863   0.492 -15.200  1.00 10.00      A   
ATOM   3075  N   ILE A 325      17.767   1.122 -14.669  1.00 10.00      A   
ATOM   3076  HN  ILE A 325      17.177   1.492 -13.979  1.00 10.00      A   
ATOM   3077  CA  ILE A 325      17.206   0.757 -15.960  1.00 10.00      A   
ATOM   3078  CB  ILE A 325      15.657   0.759 -15.933  1.00 10.00      A   
ATOM   3079  CG1 ILE A 325      15.077   0.169 -17.222  1.00 10.00      A   
ATOM   3080  CG2 ILE A 325      15.106   2.156 -15.681  1.00 10.00      A   
ATOM   3081  CD1 ILE A 325      15.418  -1.290 -17.437  1.00 10.00      A   
ATOM   3082  C   ILE A 325      17.735   1.667 -17.070  1.00 10.00      A   
ATOM   3083  O   ILE A 325      17.860   1.245 -18.223  1.00 10.00      A   
ATOM   3084  N   GLU A 326      18.070   2.905 -16.705  1.00 10.00      A   
ATOM   3085  HN  GLU A 326      17.972   3.159 -15.763  1.00 10.00      A   
ATOM   3086  CA  GLU A 326      18.594   3.894 -17.650  1.00 10.00      A   
ATOM   3087  CB  GLU A 326      19.963   3.470 -18.195  1.00 10.00      A   
ATOM   3088  CG  GLU A 326      20.981   3.199 -17.097  1.00 10.00      A   
ATOM   3089  CD  GLU A 326      22.397   3.067 -17.609  1.00 10.00      A   
ATOM   3090  OE1 GLU A 326      22.659   2.162 -18.431  1.00 10.00      A   
ATOM   3091  OE2 GLU A 326      23.258   3.865 -17.185  1.00 10.00      A   
ATOM   3092  C   GLU A 326      17.599   4.233 -18.771  1.00 10.00      A   
ATOM   3093  O   GLU A 326      16.507   3.661 -18.851  1.00 10.00      A   
ATOM   3094  N   ASP A 327      17.975   5.171 -19.632  1.00 10.00      A   
ATOM   3095  HN  ASP A 327      18.858   5.589 -19.528  1.00 10.00      A   
ATOM   3096  CA  ASP A 327      17.107   5.600 -20.732  1.00 10.00      A   
ATOM   3097  CB  ASP A 327      17.678   6.825 -21.451  1.00 10.00      A   
ATOM   3098  CG  ASP A 327      17.429   8.131 -20.726  1.00 10.00      A   
ATOM   3099  OD1 ASP A 327      16.256   8.481 -20.490  1.00 10.00      A   
ATOM   3100  OD2 ASP A 327      18.412   8.826 -20.403  1.00 10.00      A   
ATOM   3101  C   ASP A 327      16.882   4.484 -21.743  1.00 10.00      A   
ATOM   3102  O   ASP A 327      15.767   4.294 -22.233  1.00 10.00      A   
ATOM   3103  N   ALA A 328      17.948   3.755 -22.054  1.00 10.00      A   
ATOM   3104  HN  ALA A 328      18.811   3.975 -21.636  1.00 10.00      A   
ATOM   3105  CA  ALA A 328      17.886   2.657 -23.015  1.00 10.00      A   
ATOM   3106  CB  ALA A 328      19.264   2.051 -23.211  1.00 10.00      A   
ATOM   3107  C   ALA A 328      16.892   1.581 -22.590  1.00 10.00      A   
ATOM   3108  O   ALA A 328      16.171   1.025 -23.423  1.00 10.00      A   
ATOM   3109  N   GLY A 329      16.851   1.301 -21.294  1.00 10.00      A   
ATOM   3110  HN  GLY A 329      17.438   1.789 -20.676  1.00 10.00      A   
ATOM   3111  CA  GLY A 329      15.949   0.290 -20.778  1.00 10.00      A   
ATOM   3112  C   GLY A 329      14.496   0.694 -20.898  1.00 10.00      A   
ATOM   3113  O   GLY A 329      13.628  -0.148 -21.130  1.00 10.00      A   
ATOM   3114  N   LEU A 330      14.230   1.984 -20.749  1.00 10.00      A   
ATOM   3115  HN  LEU A 330      14.970   2.609 -20.571  1.00 10.00      A   
ATOM   3116  CA  LEU A 330      12.867   2.495 -20.842  1.00 10.00      A   
ATOM   3117  CB  LEU A 330      12.771   3.930 -20.319  1.00 10.00      A   
ATOM   3118  CG  LEU A 330      12.937   4.110 -18.805  1.00 10.00      A   
ATOM   3119  CD1 LEU A 330      12.737   5.563 -18.413  1.00 10.00      A   
ATOM   3120  CD2 LEU A 330      11.973   3.215 -18.039  1.00 10.00      A   
ATOM   3121  C   LEU A 330      12.330   2.392 -22.265  1.00 10.00      A   
ATOM   3122  O   LEU A 330      11.144   2.120 -22.469  1.00 10.00      A   
ATOM   3123  N   GLU A 331      13.207   2.588 -23.244  1.00 10.00      A   
ATOM   3124  HN  GLU A 331      14.142   2.795 -23.019  1.00 10.00      A   
ATOM   3125  CA  GLU A 331      12.811   2.506 -24.646  1.00 10.00      A   
ATOM   3126  CB  GLU A 331      13.957   2.939 -25.563  1.00 10.00      A   
ATOM   3127  CG  GLU A 331      13.683   2.702 -27.039  1.00 10.00      A   
ATOM   3128  CD  GLU A 331      14.715   3.338 -27.938  1.00 10.00      A   
ATOM   3129  OE1 GLU A 331      15.919   3.052 -27.769  1.00 10.00      A   
ATOM   3130  OE2 GLU A 331      14.326   4.125 -28.827  1.00 10.00      A   
ATOM   3131  C   GLU A 331      12.353   1.090 -24.994  1.00 10.00      A   
ATOM   3132  O   GLU A 331      11.293   0.896 -25.596  1.00 10.00      A   
ATOM   3133  N   VAL A 332      13.150   0.105 -24.596  1.00 10.00      A   
ATOM   3134  HN  VAL A 332      13.980   0.323 -24.125  1.00 10.00      A   
ATOM   3135  CA  VAL A 332      12.826  -1.292 -24.852  1.00 10.00      A   
ATOM   3136  CB  VAL A 332      13.992  -2.228 -24.474  1.00 10.00      A   
ATOM   3137  CG1 VAL A 332      13.669  -3.668 -24.853  1.00 10.00      A   
ATOM   3138  CG2 VAL A 332      15.273  -1.775 -25.155  1.00 10.00      A   
ATOM   3139  C   VAL A 332      11.575  -1.690 -24.076  1.00 10.00      A   
ATOM   3140  O   VAL A 332      10.747  -2.458 -24.569  1.00 10.00      A   
ATOM   3141  N   LEU A 333      11.434  -1.148 -22.869  1.00 10.00      A   
ATOM   3142  HN  LEU A 333      12.134  -0.549 -22.532  1.00 10.00      A   
ATOM   3143  CA  LEU A 333      10.278  -1.432 -22.026  1.00 10.00      A   
ATOM   3144  CB  LEU A 333      10.388  -0.672 -20.704  1.00 10.00      A   
ATOM   3145  CG  LEU A 333       9.166  -0.726 -19.787  1.00 10.00      A   
ATOM   3146  CD1 LEU A 333       9.108  -2.050 -19.042  1.00 10.00      A   
ATOM   3147  CD2 LEU A 333       9.179   0.442 -18.815  1.00 10.00      A   
ATOM   3148  C   LEU A 333       8.985  -1.054 -22.735  1.00 10.00      A   
ATOM   3149  O   LEU A 333       8.066  -1.864 -22.855  1.00 10.00      A   
ATOM   3150  N   ALA A 334       8.938   0.170 -23.233  1.00 10.00      A   
ATOM   3151  HN  ALA A 334       9.717   0.759 -23.119  1.00 10.00      A   
ATOM   3152  CA  ALA A 334       7.764   0.676 -23.932  1.00 10.00      A   
ATOM   3153  CB  ALA A 334       7.923   2.164 -24.184  1.00 10.00      A   
ATOM   3154  C   ALA A 334       7.517  -0.070 -25.244  1.00 10.00      A   
ATOM   3155  O   ALA A 334       6.428  -0.008 -25.814  1.00 10.00      A   
ATOM   3156  N   SER A 335       8.526  -0.780 -25.715  1.00 10.00      A   
ATOM   3157  HN  SER A 335       9.370  -0.799 -25.218  1.00 10.00      A   
ATOM   3158  CA  SER A 335       8.414  -1.529 -26.954  1.00 10.00      A   
ATOM   3159  CB  SER A 335       9.717  -1.425 -27.746  1.00 10.00      A   
ATOM   3160  OG  SER A 335      10.097  -0.065 -27.894  1.00 10.00      A   
ATOM   3161  HG  SER A 335      10.710   0.177 -27.186  1.00 10.00      A   
ATOM   3162  C   SER A 335       8.038  -2.988 -26.696  1.00 10.00      A   
ATOM   3163  O   SER A 335       7.763  -3.742 -27.626  1.00 10.00      A   
ATOM   3164  N   THR A 336       8.000  -3.375 -25.429  1.00 10.00      A   
ATOM   3165  HN  THR A 336       8.207  -2.729 -24.722  1.00 10.00      A   
ATOM   3166  CA  THR A 336       7.657  -4.742 -25.068  1.00 10.00      A   
ATOM   3167  CB  THR A 336       8.815  -5.420 -24.308  1.00 10.00      A   
ATOM   3168  OG1 THR A 336      10.060  -5.085 -24.942  1.00 10.00      A   
ATOM   3169  HG1 THR A 336      10.249  -4.147 -24.801  1.00 10.00      A   
ATOM   3170  CG2 THR A 336       8.645  -6.930 -24.317  1.00 10.00      A   
ATOM   3171  C   THR A 336       6.381  -4.795 -24.221  1.00 10.00      A   
ATOM   3172  O   THR A 336       5.450  -5.543 -24.526  1.00 10.00      A   
ATOM   3173  N   CYS A 337       6.333  -3.983 -23.175  1.00 10.00      A   
ATOM   3174  HN  CYS A 337       7.086  -3.375 -23.002  1.00 10.00      A   
ATOM   3175  CA  CYS A 337       5.188  -3.954 -22.281  1.00 10.00      A   
ATOM   3176  CB  CYS A 337       5.639  -3.611 -20.861  1.00 10.00      A   
ATOM   3177  SG  CYS A 337       7.084  -4.543 -20.309  1.00 10.00      A   
ATOM   3178  HG  CYS A 337       6.892  -5.819 -20.615  1.00 10.00      A   
ATOM   3179  C   CYS A 337       4.131  -2.966 -22.760  1.00 10.00      A   
ATOM   3180  O   CYS A 337       4.150  -1.792 -22.395  1.00 10.00      A   
ATOM   3181  N   LYS A 338       3.217  -3.445 -23.593  1.00 10.00      A   
ATOM   3182  HN  LYS A 338       3.272  -4.385 -23.875  1.00 10.00      A   
ATOM   3183  CA  LYS A 338       2.141  -2.605 -24.112  1.00 10.00      A   
ATOM   3184  CB  LYS A 338       1.740  -3.042 -25.525  1.00 10.00      A   
ATOM   3185  CG  LYS A 338       2.872  -3.000 -26.538  1.00 10.00      A   
ATOM   3186  CD  LYS A 338       3.370  -1.584 -26.767  1.00 10.00      A   
ATOM   3187  CE  LYS A 338       4.425  -1.545 -27.855  1.00 10.00      A   
ATOM   3188  NZ  LYS A 338       4.928  -0.168 -28.080  1.00 10.00      A   
ATOM   3189  HZ1 LYS A 338       5.523  -0.140 -28.931  1.00 10.00      A   
ATOM   3190  HZ2 LYS A 338       5.494   0.145 -27.264  1.00 10.00      A   
ATOM   3191  HZ3 LYS A 338       4.129   0.490 -28.204  1.00 10.00      A   
ATOM   3192  C   LYS A 338       0.935  -2.665 -23.179  1.00 10.00      A   
ATOM   3193  O   LYS A 338      -0.079  -2.003 -23.397  1.00 10.00      A   
ATOM   3194  N   ASP A 339       1.065  -3.467 -22.134  1.00 10.00      A   
ATOM   3195  HN  ASP A 339       1.899  -3.964 -22.022  1.00 10.00      A   
ATOM   3196  CA  ASP A 339       0.005  -3.635 -21.148  1.00 10.00      A   
ATOM   3197  CB  ASP A 339      -0.140  -5.121 -20.803  1.00 10.00      A   
ATOM   3198  CG  ASP A 339      -1.579  -5.567 -20.628  1.00 10.00      A   
ATOM   3199  OD1 ASP A 339      -2.375  -4.826 -20.022  1.00 10.00      A   
ATOM   3200  OD2 ASP A 339      -1.916  -6.677 -21.096  1.00 10.00      A   
ATOM   3201  C   ASP A 339       0.348  -2.857 -19.885  1.00 10.00      A   
ATOM   3202  O   ASP A 339      -0.384  -2.899 -18.896  1.00 10.00      A   
ATOM   3203  N   LEU A 340       1.466  -2.139 -19.932  1.00 10.00      A   
ATOM   3204  HN  LEU A 340       1.991  -2.127 -20.758  1.00 10.00      A   
ATOM   3205  CA  LEU A 340       1.929  -1.361 -18.789  1.00 10.00      A   
ATOM   3206  CB  LEU A 340       3.296  -0.740 -19.077  1.00 10.00      A   
ATOM   3207  CG  LEU A 340       4.061  -0.202 -17.865  1.00 10.00      A   
ATOM   3208  CD1 LEU A 340       4.581  -1.344 -17.005  1.00 10.00      A   
ATOM   3209  CD2 LEU A 340       5.197   0.705 -18.304  1.00 10.00      A   
ATOM   3210  C   LEU A 340       0.924  -0.282 -18.402  1.00 10.00      A   
ATOM   3211  O   LEU A 340       0.517   0.527 -19.235  1.00 10.00      A   
ATOM   3212  N   ARG A 341       0.517  -0.294 -17.141  1.00 10.00      A   
ATOM   3213  HN  ARG A 341       0.878  -0.978 -16.533  1.00 10.00      A   
ATOM   3214  CA  ARG A 341      -0.444   0.675 -16.628  1.00 10.00      A   
ATOM   3215  CB  ARG A 341      -1.617  -0.040 -15.945  1.00 10.00      A   
ATOM   3216  CG  ARG A 341      -2.137  -1.258 -16.689  1.00 10.00      A   
ATOM   3217  CD  ARG A 341      -2.872  -0.869 -17.958  1.00 10.00      A   
ATOM   3218  NE  ARG A 341      -3.198  -2.040 -18.760  1.00 10.00      A   
ATOM   3219  HE  ARG A 341      -2.455  -2.651 -18.988  1.00 10.00      A   
ATOM   3220  CZ  ARG A 341      -4.423  -2.338 -19.179  1.00 10.00      A   
ATOM   3221  NH1 ARG A 341      -5.447  -1.551 -18.876  1.00 10.00      A   
ATOM   3222 HH11 ARG A 341      -6.408  -1.789 -19.206  1.00 10.00      A   
ATOM   3223 HH12 ARG A 341      -5.297  -0.689 -18.306  1.00 10.00      A   
ATOM   3224  NH2 ARG A 341      -4.621  -3.430 -19.897  1.00 10.00      A   
ATOM   3225 HH21 ARG A 341      -3.808  -4.059 -20.136  1.00 10.00      A   
ATOM   3226 HH22 ARG A 341      -5.578  -3.674 -20.228  1.00 10.00      A   
ATOM   3227  C   ARG A 341       0.233   1.594 -15.623  1.00 10.00      A   
ATOM   3228  O   ARG A 341      -0.004   2.808 -15.606  1.00 10.00      A   
ATOM   3229  N   GLU A 342       1.093   1.007 -14.798  1.00 10.00      A   
ATOM   3230  HN  GLU A 342       1.260   0.045 -14.889  1.00 10.00      A   
ATOM   3231  CA  GLU A 342       1.807   1.754 -13.775  1.00 10.00      A   
ATOM   3232  CB  GLU A 342       1.257   1.417 -12.386  1.00 10.00      A   
ATOM   3233  CG  GLU A 342       1.686   2.385 -11.295  1.00 10.00      A   
ATOM   3234  CD  GLU A 342       1.574   1.788  -9.912  1.00 10.00      A   
ATOM   3235  OE1 GLU A 342       0.581   2.061  -9.209  1.00 10.00      A   
ATOM   3236  OE2 GLU A 342       2.488   1.047  -9.510  1.00 10.00      A   
ATOM   3237  C   GLU A 342       3.301   1.468 -13.822  1.00 10.00      A   
ATOM   3238  O   GLU A 342       3.722   0.319 -13.962  1.00 10.00      A   
ATOM   3239  N   LEU A 343       4.094   2.521 -13.705  1.00 10.00      A   
ATOM   3240  HN  LEU A 343       3.689   3.413 -13.603  1.00 10.00      A   
ATOM   3241  CA  LEU A 343       5.545   2.401 -13.719  1.00 10.00      A   
ATOM   3242  CB  LEU A 343       6.110   2.778 -15.093  1.00 10.00      A   
ATOM   3243  CG  LEU A 343       7.637   2.761 -15.224  1.00 10.00      A   
ATOM   3244  CD1 LEU A 343       8.178   1.343 -15.103  1.00 10.00      A   
ATOM   3245  CD2 LEU A 343       8.072   3.400 -16.534  1.00 10.00      A   
ATOM   3246  C   LEU A 343       6.158   3.286 -12.638  1.00 10.00      A   
ATOM   3247  O   LEU A 343       5.852   4.476 -12.552  1.00 10.00      A   
ATOM   3248  N   ARG A 344       7.004   2.698 -11.802  1.00 10.00      A   
ATOM   3249  HN  ARG A 344       7.196   1.739 -11.907  1.00 10.00      A   
ATOM   3250  CA  ARG A 344       7.657   3.440 -10.731  1.00 10.00      A   
ATOM   3251  CB  ARG A 344       7.097   3.038  -9.362  1.00 10.00      A   
ATOM   3252  CG  ARG A 344       5.609   3.311  -9.213  1.00 10.00      A   
ATOM   3253  CD  ARG A 344       5.104   3.014  -7.812  1.00 10.00      A   
ATOM   3254  NE  ARG A 344       3.646   2.902  -7.793  1.00 10.00      A   
ATOM   3255  HE  ARG A 344       3.229   2.358  -8.505  1.00 10.00      A   
ATOM   3256  CZ  ARG A 344       2.859   3.463  -6.881  1.00 10.00      A   
ATOM   3257  NH1 ARG A 344       3.371   4.179  -5.890  1.00 10.00      A   
ATOM   3258 HH11 ARG A 344       2.742   4.612  -5.181  1.00 10.00      A   
ATOM   3259 HH12 ARG A 344       4.404   4.311  -5.811  1.00 10.00      A   
ATOM   3260  NH2 ARG A 344       1.545   3.334  -6.987  1.00 10.00      A   
ATOM   3261 HH21 ARG A 344       1.130   2.799  -7.789  1.00 10.00      A   
ATOM   3262 HH22 ARG A 344       0.911   3.764  -6.272  1.00 10.00      A   
ATOM   3263  C   ARG A 344       9.165   3.233 -10.779  1.00 10.00      A   
ATOM   3264  O   ARG A 344       9.646   2.101 -10.727  1.00 10.00      A   
ATOM   3265  N   VAL A 345       9.899   4.329 -10.889  1.00 10.00      A   
ATOM   3266  HN  VAL A 345       9.448   5.206 -10.914  1.00 10.00      A   
ATOM   3267  CA  VAL A 345      11.352   4.282 -10.956  1.00 10.00      A   
ATOM   3268  CB  VAL A 345      11.862   4.866 -12.293  1.00 10.00      A   
ATOM   3269  CG1 VAL A 345      13.381   4.853 -12.349  1.00 10.00      A   
ATOM   3270  CG2 VAL A 345      11.277   4.104 -13.473  1.00 10.00      A   
ATOM   3271  C   VAL A 345      11.971   5.058  -9.792  1.00 10.00      A   
ATOM   3272  O   VAL A 345      11.801   6.277  -9.685  1.00 10.00      A   
ATOM   3273  N   PHE A 346      12.665   4.344  -8.912  1.00 10.00      A   
ATOM   3274  HN  PHE A 346      12.754   3.375  -9.048  1.00 10.00      A   
ATOM   3275  CA  PHE A 346      13.314   4.957  -7.759  1.00 10.00      A   
ATOM   3276  CB  PHE A 346      13.032   4.151  -6.489  1.00 10.00      A   
ATOM   3277  CG  PHE A 346      11.766   4.538  -5.778  1.00 10.00      A   
ATOM   3278  CD1 PHE A 346      10.642   3.731  -5.845  1.00 10.00      A   
ATOM   3279  CD2 PHE A 346      11.704   5.707  -5.036  1.00 10.00      A   
ATOM   3280  CE1 PHE A 346       9.480   4.082  -5.186  1.00 10.00      A   
ATOM   3281  CE2 PHE A 346      10.545   6.065  -4.376  1.00 10.00      A   
ATOM   3282  CZ  PHE A 346       9.431   5.251  -4.451  1.00 10.00      A   
ATOM   3283  C   PHE A 346      14.816   5.047  -8.002  1.00 10.00      A   
ATOM   3284  O   PHE A 346      15.391   4.175  -8.643  1.00 10.00      A   
ATOM   3285  N   PRO A 347      15.476   6.095  -7.493  1.00 10.00      A   
ATOM   3286  CA  PRO A 347      16.911   6.283  -7.678  1.00 10.00      A   
ATOM   3287  CB  PRO A 347      17.129   7.772  -7.368  1.00 10.00      A   
ATOM   3288  CG  PRO A 347      15.788   8.329  -6.998  1.00 10.00      A   
ATOM   3289  CD  PRO A 347      14.893   7.165  -6.688  1.00 10.00      A   
ATOM   3290  C   PRO A 347      17.732   5.429  -6.715  1.00 10.00      A   
ATOM   3291  O   PRO A 347      17.440   5.381  -5.520  1.00 10.00      A   
ATOM   3292  N   SER A 348      18.741   4.739  -7.246  1.00 10.00      A   
ATOM   3293  HN  SER A 348      18.890   4.777  -8.224  1.00 10.00      A   
ATOM   3294  CA  SER A 348      19.624   3.911  -6.433  1.00 10.00      A   
ATOM   3295  CB  SER A 348      20.556   3.105  -7.342  1.00 10.00      A   
ATOM   3296  OG  SER A 348      21.008   3.889  -8.437  1.00 10.00      A   
ATOM   3297  HG  SER A 348      20.300   3.955  -9.105  1.00 10.00      A   
ATOM   3298  C   SER A 348      20.440   4.805  -5.514  1.00 10.00      A   
ATOM   3299  O   SER A 348      20.515   4.586  -4.305  1.00 10.00      A   
ATOM   3300  N   GLU A 349      21.044   5.818  -6.111  1.00 10.00      A   
ATOM   3301  HN  GLU A 349      20.966   5.908  -7.084  1.00 10.00      A   
ATOM   3302  CA  GLU A 349      21.833   6.790  -5.380  1.00 10.00      A   
ATOM   3303  CB  GLU A 349      23.270   6.815  -5.911  1.00 10.00      A   
ATOM   3304  CG  GLU A 349      24.054   5.534  -5.668  1.00 10.00      A   
ATOM   3305  CD  GLU A 349      24.322   5.298  -4.195  1.00 10.00      A   
ATOM   3306  OE1 GLU A 349      24.769   6.241  -3.509  1.00 10.00      A   
ATOM   3307  OE2 GLU A 349      24.085   4.171  -3.710  1.00 10.00      A   
ATOM   3308  C   GLU A 349      21.189   8.167  -5.532  1.00 10.00      A   
ATOM   3309  O   GLU A 349      21.601   8.966  -6.374  1.00 10.00      A   
ATOM   3310  N   PRO A 350      20.141   8.455  -4.741  1.00 10.00      A   
ATOM   3311  CA  PRO A 350      19.426   9.727  -4.811  1.00 10.00      A   
ATOM   3312  CB  PRO A 350      18.044   9.350  -4.277  1.00 10.00      A   
ATOM   3313  CG  PRO A 350      18.310   8.280  -3.272  1.00 10.00      A   
ATOM   3314  CD  PRO A 350      19.561   7.561  -3.717  1.00 10.00      A   
ATOM   3315  C   PRO A 350      20.050  10.798  -3.922  1.00 10.00      A   
ATOM   3316  O   PRO A 350      19.590  11.938  -3.893  1.00 10.00      A   
ATOM   3317  N   PHE A 351      21.102  10.433  -3.208  1.00 10.00      A   
ATOM   3318  HN  PHE A 351      21.446   9.518  -3.291  1.00 10.00      A   
ATOM   3319  CA  PHE A 351      21.765  11.362  -2.305  1.00 10.00      A   
ATOM   3320  CB  PHE A 351      22.062  10.680  -0.969  1.00 10.00      A   
ATOM   3321  CG  PHE A 351      20.834  10.083  -0.336  1.00 10.00      A   
ATOM   3322  CD1 PHE A 351      20.629   8.711  -0.330  1.00 10.00      A   
ATOM   3323  CD2 PHE A 351      19.874  10.896   0.241  1.00 10.00      A   
ATOM   3324  CE1 PHE A 351      19.493   8.165   0.239  1.00 10.00      A   
ATOM   3325  CE2 PHE A 351      18.736  10.355   0.813  1.00 10.00      A   
ATOM   3326  CZ  PHE A 351      18.546   8.988   0.811  1.00 10.00      A   
ATOM   3327  C   PHE A 351      23.024  11.950  -2.934  1.00 10.00      A   
ATOM   3328  O   PHE A 351      23.870  12.523  -2.250  1.00 10.00      A   
ATOM   3329  N   VAL A 352      23.140  11.787  -4.245  1.00 10.00      A   
ATOM   3330  HN  VAL A 352      22.440  11.298  -4.724  1.00 10.00      A   
ATOM   3331  CA  VAL A 352      24.270  12.312  -4.999  1.00 10.00      A   
ATOM   3332  CB  VAL A 352      25.047  11.178  -5.708  1.00 10.00      A   
ATOM   3333  CG1 VAL A 352      26.314  11.713  -6.355  1.00 10.00      A   
ATOM   3334  CG2 VAL A 352      25.378  10.053  -4.738  1.00 10.00      A   
ATOM   3335  C   VAL A 352      23.737  13.288  -6.048  1.00 10.00      A   
ATOM   3336  O   VAL A 352      22.694  13.035  -6.653  1.00 10.00      A   
ATOM   3337  N   MET A 353      24.431  14.401  -6.257  1.00 10.00      A   
ATOM   3338  HN  MET A 353      25.255  14.561  -5.748  1.00 10.00      A   
ATOM   3339  CA  MET A 353      23.984  15.394  -7.227  1.00 10.00      A   
ATOM   3340  CB  MET A 353      24.663  16.744  -6.999  1.00 10.00      A   
ATOM   3341  CG  MET A 353      24.146  17.848  -7.906  1.00 10.00      A   
ATOM   3342  SD  MET A 353      24.480  19.493  -7.256  1.00 10.00      A   
ATOM   3343  CE  MET A 353      23.612  20.503  -8.454  1.00 10.00      A   
ATOM   3344  C   MET A 353      24.178  14.931  -8.668  1.00 10.00      A   
ATOM   3345  O   MET A 353      23.322  15.168  -9.526  1.00 10.00      A   
ATOM   3346  N   GLU A 354      25.301  14.285  -8.939  1.00 10.00      A   
ATOM   3347  HN  GLU A 354      25.951  14.127  -8.224  1.00 10.00      A   
ATOM   3348  CA  GLU A 354      25.584  13.801 -10.281  1.00 10.00      A   
ATOM   3349  CB  GLU A 354      27.085  13.808 -10.565  1.00 10.00      A   
ATOM   3350  CG  GLU A 354      27.687  15.202 -10.634  1.00 10.00      A   
ATOM   3351  CD  GLU A 354      26.980  16.097 -11.637  1.00 10.00      A   
ATOM   3352  OE1 GLU A 354      26.931  15.741 -12.833  1.00 10.00      A   
ATOM   3353  OE2 GLU A 354      26.472  17.163 -11.234  1.00 10.00      A   
ATOM   3354  C   GLU A 354      25.004  12.408 -10.497  1.00 10.00      A   
ATOM   3355  O   GLU A 354      25.262  11.492  -9.715  1.00 10.00      A   
ATOM   3356  N   PRO A 355      24.216  12.232 -11.569  1.00 10.00      A   
ATOM   3357  CA  PRO A 355      23.586  10.946 -11.893  1.00 10.00      A   
ATOM   3358  CB  PRO A 355      22.833  11.231 -13.199  1.00 10.00      A   
ATOM   3359  CG  PRO A 355      22.657  12.709 -13.218  1.00 10.00      A   
ATOM   3360  CD  PRO A 355      23.877  13.272 -12.553  1.00 10.00      A   
ATOM   3361  C   PRO A 355      24.610   9.840 -12.110  1.00 10.00      A   
ATOM   3362  O   PRO A 355      25.476   9.949 -12.975  1.00 10.00      A   
ATOM   3363  N   ASN A 356      24.501   8.778 -11.323  1.00 10.00      A   
ATOM   3364  HN  ASN A 356      23.778   8.751 -10.656  1.00 10.00      A   
ATOM   3365  CA  ASN A 356      25.415   7.636 -11.416  1.00 10.00      A   
ATOM   3366  CB  ASN A 356      25.341   6.781 -10.140  1.00 10.00      A   
ATOM   3367  CG  ASN A 356      23.939   6.282  -9.817  1.00 10.00      A   
ATOM   3368  OD1 ASN A 356      22.957   7.021  -9.937  1.00 10.00      A   
ATOM   3369  ND2 ASN A 356      23.834   5.020  -9.418  1.00 10.00      A   
ATOM   3370 HD21 ASN A 356      24.663   4.480  -9.354  1.00 10.00      A   
ATOM   3371 HD22 ASN A 356      22.942   4.672  -9.196  1.00 10.00      A   
ATOM   3372  C   ASN A 356      25.108   6.779 -12.648  1.00 10.00      A   
ATOM   3373  O   ASN A 356      25.976   6.075 -13.172  1.00 10.00      A   
ATOM   3374  N   VAL A 357      23.868   6.854 -13.105  1.00 10.00      A   
ATOM   3375  HN  VAL A 357      23.233   7.435 -12.643  1.00 10.00      A   
ATOM   3376  CA  VAL A 357      23.425   6.100 -14.272  1.00 10.00      A   
ATOM   3377  CB  VAL A 357      22.236   5.174 -13.935  1.00 10.00      A   
ATOM   3378  CG1 VAL A 357      22.688   4.026 -13.048  1.00 10.00      A   
ATOM   3379  CG2 VAL A 357      21.118   5.959 -13.270  1.00 10.00      A   
ATOM   3380  C   VAL A 357      23.014   7.044 -15.397  1.00 10.00      A   
ATOM   3381  O   VAL A 357      22.880   8.253 -15.189  1.00 10.00      A   
ATOM   3382  N   ALA A 358      22.818   6.495 -16.587  1.00 10.00      A   
ATOM   3383  HN  ALA A 358      22.947   5.516 -16.700  1.00 10.00      A   
ATOM   3384  CA  ALA A 358      22.415   7.299 -17.732  1.00 10.00      A   
ATOM   3385  CB  ALA A 358      23.139   6.854 -18.996  1.00 10.00      A   
ATOM   3386  C   ALA A 358      20.902   7.250 -17.924  1.00 10.00      A   
ATOM   3387  O   ALA A 358      20.402   6.602 -18.846  1.00 10.00      A   
ATOM   3388  N   LEU A 359      20.181   7.932 -17.042  1.00 10.00      A   
ATOM   3389  HN  LEU A 359      20.642   8.441 -16.339  1.00 10.00      A   
ATOM   3390  CA  LEU A 359      18.730   7.976 -17.106  1.00 10.00      A   
ATOM   3391  CB  LEU A 359      18.106   7.085 -16.029  1.00 10.00      A   
ATOM   3392  CG  LEU A 359      16.580   7.131 -15.905  1.00 10.00      A   
ATOM   3393  CD1 LEU A 359      15.914   6.827 -17.239  1.00 10.00      A   
ATOM   3394  CD2 LEU A 359      16.103   6.161 -14.838  1.00 10.00      A   
ATOM   3395  C   LEU A 359      18.242   9.411 -16.964  1.00 10.00      A   
ATOM   3396  O   LEU A 359      18.380  10.021 -15.905  1.00 10.00      A   
ATOM   3397  N   THR A 360      17.701   9.946 -18.045  1.00 10.00      A   
ATOM   3398  HN  THR A 360      17.644   9.404 -18.867  1.00 10.00      A   
ATOM   3399  CA  THR A 360      17.190  11.305 -18.064  1.00 10.00      A   
ATOM   3400  CB  THR A 360      17.862  12.126 -19.184  1.00 10.00      A   
ATOM   3401  OG1 THR A 360      17.763  11.432 -20.439  1.00 10.00      A   
ATOM   3402  HG1 THR A 360      17.904  10.479 -20.301  1.00 10.00      A   
ATOM   3403  CG2 THR A 360      19.327  12.375 -18.862  1.00 10.00      A   
ATOM   3404  C   THR A 360      15.675  11.295 -18.265  1.00 10.00      A   
ATOM   3405  O   THR A 360      14.998  10.339 -17.876  1.00 10.00      A   
ATOM   3406  N   GLU A 361      15.144  12.344 -18.876  1.00 10.00      A   
ATOM   3407  HN  GLU A 361      15.730  13.079 -19.177  1.00 10.00      A   
ATOM   3408  CA  GLU A 361      13.714  12.430 -19.127  1.00 10.00      A   
ATOM   3409  CB  GLU A 361      13.202  13.868 -18.957  1.00 10.00      A   
ATOM   3410  CG  GLU A 361      13.750  14.872 -19.965  1.00 10.00      A   
ATOM   3411  CD  GLU A 361      15.197  15.245 -19.711  1.00 10.00      A   
ATOM   3412  OE1 GLU A 361      16.092  14.555 -20.237  1.00 10.00      A   
ATOM   3413  OE2 GLU A 361      15.445  16.230 -18.989  1.00 10.00      A   
ATOM   3414  C   GLU A 361      13.374  11.882 -20.513  1.00 10.00      A   
ATOM   3415  O   GLU A 361      12.204  11.772 -20.881  1.00 10.00      A   
ATOM   3416  N   GLN A 362      14.413  11.530 -21.272  1.00 10.00      A   
ATOM   3417  HN  GLN A 362      15.322  11.646 -20.918  1.00 10.00      A   
ATOM   3418  CA  GLN A 362      14.241  10.979 -22.613  1.00 10.00      A   
ATOM   3419  CB  GLN A 362      15.602  10.729 -23.269  1.00 10.00      A   
ATOM   3420  CG  GLN A 362      15.519  10.200 -24.695  1.00 10.00      A   
ATOM   3421  CD  GLN A 362      14.880  11.188 -25.652  1.00 10.00      A   
ATOM   3422  OE1 GLN A 362      14.996  12.402 -25.479  1.00 10.00      A   
ATOM   3423  NE2 GLN A 362      14.191  10.679 -26.664  1.00 10.00      A   
ATOM   3424 HE21 GLN A 362      14.132   9.702 -26.741  1.00 10.00      A   
ATOM   3425 HE22 GLN A 362      13.773  11.300 -27.300  1.00 10.00      A   
ATOM   3426  C   GLN A 362      13.443   9.682 -22.557  1.00 10.00      A   
ATOM   3427  O   GLN A 362      12.464   9.504 -23.286  1.00 10.00      A   
ATOM   3428  N   GLY A 363      13.869   8.781 -21.681  1.00 10.00      A   
ATOM   3429  HN  GLY A 363      14.682   8.972 -21.144  1.00 10.00      A   
ATOM   3430  CA  GLY A 363      13.186   7.514 -21.520  1.00 10.00      A   
ATOM   3431  C   GLY A 363      11.741   7.698 -21.110  1.00 10.00      A   
ATOM   3432  O   GLY A 363      10.869   6.977 -21.578  1.00 10.00      A   
ATOM   3433  N   LEU A 364      11.496   8.686 -20.256  1.00 10.00      A   
ATOM   3434  HN  LEU A 364      12.244   9.234 -19.943  1.00 10.00      A   
ATOM   3435  CA  LEU A 364      10.150   8.985 -19.773  1.00 10.00      A   
ATOM   3436  CB  LEU A 364      10.175  10.226 -18.871  1.00 10.00      A   
ATOM   3437  CG  LEU A 364       9.459  10.118 -17.518  1.00 10.00      A   
ATOM   3438  CD1 LEU A 364       9.443  11.464 -16.810  1.00 10.00      A   
ATOM   3439  CD2 LEU A 364       8.044   9.585 -17.686  1.00 10.00      A   
ATOM   3440  C   LEU A 364       9.192   9.219 -20.939  1.00 10.00      A   
ATOM   3441  O   LEU A 364       8.109   8.633 -20.995  1.00 10.00      A   
ATOM   3442  N   VAL A 365       9.612  10.063 -21.875  1.00 10.00      A   
ATOM   3443  HN  VAL A 365      10.492  10.486 -21.777  1.00 10.00      A   
ATOM   3444  CA  VAL A 365       8.799  10.381 -23.044  1.00 10.00      A   
ATOM   3445  CB  VAL A 365       9.468  11.466 -23.917  1.00 10.00      A   
ATOM   3446  CG1 VAL A 365       8.533  11.915 -25.031  1.00 10.00      A   
ATOM   3447  CG2 VAL A 365       9.897  12.651 -23.068  1.00 10.00      A   
ATOM   3448  C   VAL A 365       8.560   9.135 -23.895  1.00 10.00      A   
ATOM   3449  O   VAL A 365       7.441   8.887 -24.352  1.00 10.00      A   
ATOM   3450  N   SER A 366       9.611   8.347 -24.077  1.00 10.00      A   
ATOM   3451  HN  SER A 366      10.467   8.590 -23.662  1.00 10.00      A   
ATOM   3452  CA  SER A 366       9.537   7.132 -24.877  1.00 10.00      A   
ATOM   3453  CB  SER A 366      10.920   6.486 -24.965  1.00 10.00      A   
ATOM   3454  OG  SER A 366      11.907   7.451 -25.303  1.00 10.00      A   
ATOM   3455  HG  SER A 366      12.380   7.718 -24.509  1.00 10.00      A   
ATOM   3456  C   SER A 366       8.512   6.140 -24.325  1.00 10.00      A   
ATOM   3457  O   SER A 366       7.807   5.481 -25.086  1.00 10.00      A   
ATOM   3458  N   VAL A 367       8.417   6.049 -23.001  1.00 10.00      A   
ATOM   3459  HN  VAL A 367       8.991   6.613 -22.436  1.00 10.00      A   
ATOM   3460  CA  VAL A 367       7.475   5.124 -22.373  1.00 10.00      A   
ATOM   3461  CB  VAL A 367       7.700   4.973 -20.852  1.00 10.00      A   
ATOM   3462  CG1 VAL A 367       6.870   3.822 -20.304  1.00 10.00      A   
ATOM   3463  CG2 VAL A 367       9.169   4.733 -20.550  1.00 10.00      A   
ATOM   3464  C   VAL A 367       6.030   5.535 -22.655  1.00 10.00      A   
ATOM   3465  O   VAL A 367       5.186   4.691 -22.940  1.00 10.00      A   
ATOM   3466  N   SER A 368       5.755   6.833 -22.607  1.00 10.00      A   
ATOM   3467  HN  SER A 368       6.467   7.470 -22.380  1.00 10.00      A   
ATOM   3468  CA  SER A 368       4.409   7.338 -22.869  1.00 10.00      A   
ATOM   3469  CB  SER A 368       4.338   8.827 -22.532  1.00 10.00      A   
ATOM   3470  OG  SER A 368       5.642   9.366 -22.374  1.00 10.00      A   
ATOM   3471  HG  SER A 368       6.096   9.376 -23.230  1.00 10.00      A   
ATOM   3472  C   SER A 368       4.007   7.104 -24.325  1.00 10.00      A   
ATOM   3473  O   SER A 368       2.818   7.010 -24.651  1.00 10.00      A   
ATOM   3474  N   MET A 369       5.006   7.024 -25.194  1.00 10.00      A   
ATOM   3475  HN  MET A 369       5.927   7.122 -24.869  1.00 10.00      A   
ATOM   3476  CA  MET A 369       4.775   6.799 -26.613  1.00 10.00      A   
ATOM   3477  CB  MET A 369       5.941   7.353 -27.441  1.00 10.00      A   
ATOM   3478  CG  MET A 369       5.982   8.867 -27.537  1.00 10.00      A   
ATOM   3479  SD  MET A 369       7.500   9.481 -28.294  1.00 10.00      A   
ATOM   3480  CE  MET A 369       7.086  11.215 -28.500  1.00 10.00      A   
ATOM   3481  C   MET A 369       4.594   5.312 -26.899  1.00 10.00      A   
ATOM   3482  O   MET A 369       3.758   4.922 -27.717  1.00 10.00      A   
ATOM   3483  N   GLY A 370       5.368   4.486 -26.210  1.00 10.00      A   
ATOM   3484  HN  GLY A 370       6.005   4.853 -25.559  1.00 10.00      A   
ATOM   3485  CA  GLY A 370       5.291   3.057 -26.410  1.00 10.00      A   
ATOM   3486  C   GLY A 370       4.111   2.421 -25.703  1.00 10.00      A   
ATOM   3487  O   GLY A 370       3.417   1.586 -26.281  1.00 10.00      A   
ATOM   3488  N   CYS A 371       3.880   2.817 -24.458  1.00 10.00      A   
ATOM   3489  HN  CYS A 371       4.453   3.509 -24.056  1.00 10.00      A   
ATOM   3490  CA  CYS A 371       2.785   2.268 -23.674  1.00 10.00      A   
ATOM   3491  CB  CYS A 371       3.210   2.089 -22.215  1.00 10.00      A   
ATOM   3492  SG  CYS A 371       4.768   1.195 -21.990  1.00 10.00      A   
ATOM   3493  HG  CYS A 371       4.536  -0.098 -22.203  1.00 10.00      A   
ATOM   3494  C   CYS A 371       1.557   3.169 -23.759  1.00 10.00      A   
ATOM   3495  O   CYS A 371       1.538   4.265 -23.195  1.00 10.00      A   
ATOM   3496  N   PRO A 372       0.514   2.713 -24.471  1.00 10.00      A   
ATOM   3497  CA  PRO A 372      -0.723   3.472 -24.648  1.00 10.00      A   
ATOM   3498  CB  PRO A 372      -1.280   2.890 -25.946  1.00 10.00      A   
ATOM   3499  CG  PRO A 372      -0.839   1.464 -25.935  1.00 10.00      A   
ATOM   3500  CD  PRO A 372       0.466   1.419 -25.180  1.00 10.00      A   
ATOM   3501  C   PRO A 372      -1.718   3.256 -23.508  1.00 10.00      A   
ATOM   3502  O   PRO A 372      -2.810   3.818 -23.511  1.00 10.00      A   
ATOM   3503  N   LYS A 373      -1.348   2.434 -22.543  1.00 10.00      A   
ATOM   3504  HN  LYS A 373      -0.472   1.994 -22.598  1.00 10.00      A   
ATOM   3505  CA  LYS A 373      -2.225   2.155 -21.409  1.00 10.00      A   
ATOM   3506  CB  LYS A 373      -2.516   0.655 -21.296  1.00 10.00      A   
ATOM   3507  CG  LYS A 373      -3.354   0.107 -22.437  1.00 10.00      A   
ATOM   3508  CD  LYS A 373      -4.718   0.780 -22.482  1.00 10.00      A   
ATOM   3509  CE  LYS A 373      -5.391   0.584 -23.830  1.00 10.00      A   
ATOM   3510  NZ  LYS A 373      -6.770   1.142 -23.856  1.00 10.00      A   
ATOM   3511  HZ1 LYS A 373      -7.118   1.182 -24.835  1.00 10.00      A   
ATOM   3512  HZ2 LYS A 373      -6.781   2.103 -23.456  1.00 10.00      A   
ATOM   3513  HZ3 LYS A 373      -7.412   0.540 -23.300  1.00 10.00      A   
ATOM   3514  C   LYS A 373      -1.663   2.698 -20.099  1.00 10.00      A   
ATOM   3515  O   LYS A 373      -2.153   2.371 -19.020  1.00 10.00      A   
ATOM   3516  N   LEU A 374      -0.639   3.534 -20.201  1.00 10.00      A   
ATOM   3517  HN  LEU A 374      -0.293   3.760 -21.087  1.00 10.00      A   
ATOM   3518  CA  LEU A 374      -0.020   4.125 -19.027  1.00 10.00      A   
ATOM   3519  CB  LEU A 374       1.305   4.785 -19.403  1.00 10.00      A   
ATOM   3520  CG  LEU A 374       2.584   4.018 -19.077  1.00 10.00      A   
ATOM   3521  CD1 LEU A 374       3.790   4.881 -19.399  1.00 10.00      A   
ATOM   3522  CD2 LEU A 374       2.606   3.596 -17.616  1.00 10.00      A   
ATOM   3523  C   LEU A 374      -0.934   5.173 -18.416  1.00 10.00      A   
ATOM   3524  O   LEU A 374      -1.488   6.009 -19.130  1.00 10.00      A   
ATOM   3525  N   GLU A 375      -1.102   5.120 -17.103  1.00 10.00      A   
ATOM   3526  HN  GLU A 375      -0.660   4.408 -16.590  1.00 10.00      A   
ATOM   3527  CA  GLU A 375      -1.945   6.087 -16.417  1.00 10.00      A   
ATOM   3528  CB  GLU A 375      -3.371   5.557 -16.236  1.00 10.00      A   
ATOM   3529  CG  GLU A 375      -3.480   4.280 -15.417  1.00 10.00      A   
ATOM   3530  CD  GLU A 375      -4.891   4.036 -14.928  1.00 10.00      A   
ATOM   3531  OE1 GLU A 375      -5.430   4.903 -14.208  1.00 10.00      A   
ATOM   3532  OE2 GLU A 375      -5.475   2.984 -15.271  1.00 10.00      A   
ATOM   3533  C   GLU A 375      -1.351   6.524 -15.081  1.00 10.00      A   
ATOM   3534  O   GLU A 375      -1.649   7.609 -14.586  1.00 10.00      A   
ATOM   3535  N   SER A 376      -0.527   5.677 -14.490  1.00 10.00      A   
ATOM   3536  HN  SER A 376      -0.334   4.813 -14.915  1.00 10.00      A   
ATOM   3537  CA  SER A 376       0.098   6.000 -13.214  1.00 10.00      A   
ATOM   3538  CB  SER A 376      -0.456   5.086 -12.125  1.00 10.00      A   
ATOM   3539  OG  SER A 376      -1.862   4.960 -12.261  1.00 10.00      A   
ATOM   3540  HG  SER A 376      -2.099   5.086 -13.185  1.00 10.00      A   
ATOM   3541  C   SER A 376       1.615   5.875 -13.315  1.00 10.00      A   
ATOM   3542  O   SER A 376       2.146   4.780 -13.504  1.00 10.00      A   
ATOM   3543  N   VAL A 377       2.311   7.001 -13.208  1.00 10.00      A   
ATOM   3544  HN  VAL A 377       1.837   7.849 -13.048  1.00 10.00      A   
ATOM   3545  CA  VAL A 377       3.763   7.007 -13.313  1.00 10.00      A   
ATOM   3546  CB  VAL A 377       4.235   7.632 -14.650  1.00 10.00      A   
ATOM   3547  CG1 VAL A 377       5.748   7.542 -14.796  1.00 10.00      A   
ATOM   3548  CG2 VAL A 377       3.545   6.973 -15.836  1.00 10.00      A   
ATOM   3549  C   VAL A 377       4.412   7.755 -12.152  1.00 10.00      A   
ATOM   3550  O   VAL A 377       3.981   8.846 -11.779  1.00 10.00      A   
ATOM   3551  N   LEU A 378       5.431   7.137 -11.574  1.00 10.00      A   
ATOM   3552  HN  LEU A 378       5.686   6.243 -11.900  1.00 10.00      A   
ATOM   3553  CA  LEU A 378       6.193   7.723 -10.481  1.00 10.00      A   
ATOM   3554  CB  LEU A 378       5.900   6.996  -9.160  1.00 10.00      A   
ATOM   3555  CG  LEU A 378       6.850   7.248  -7.982  1.00 10.00      A   
ATOM   3556  CD1 LEU A 378       6.960   8.730  -7.662  1.00 10.00      A   
ATOM   3557  CD2 LEU A 378       6.382   6.479  -6.758  1.00 10.00      A   
ATOM   3558  C   LEU A 378       7.671   7.644 -10.844  1.00 10.00      A   
ATOM   3559  O   LEU A 378       8.245   6.557 -10.909  1.00 10.00      A   
ATOM   3560  N   TYR A 379       8.283   8.789 -11.097  1.00 10.00      A   
ATOM   3561  HN  TYR A 379       7.790   9.636 -11.003  1.00 10.00      A   
ATOM   3562  CA  TYR A 379       9.679   8.816 -11.503  1.00 10.00      A   
ATOM   3563  CB  TYR A 379       9.753   8.959 -13.030  1.00 10.00      A   
ATOM   3564  CG  TYR A 379      11.139   9.172 -13.600  1.00 10.00      A   
ATOM   3565  CD1 TYR A 379      12.103   8.175 -13.541  1.00 10.00      A   
ATOM   3566  CD2 TYR A 379      11.477  10.373 -14.205  1.00 10.00      A   
ATOM   3567  CE1 TYR A 379      13.366   8.373 -14.068  1.00 10.00      A   
ATOM   3568  CE2 TYR A 379      12.735  10.579 -14.736  1.00 10.00      A   
ATOM   3569  CZ  TYR A 379      13.676   9.576 -14.665  1.00 10.00      A   
ATOM   3570  OH  TYR A 379      14.938   9.780 -15.182  1.00 10.00      A   
ATOM   3571  HH  TYR A 379      14.906   9.715 -16.148  1.00 10.00      A   
ATOM   3572  C   TYR A 379      10.473   9.925 -10.816  1.00 10.00      A   
ATOM   3573  O   TYR A 379       9.961  11.020 -10.554  1.00 10.00      A   
ATOM   3574  N   PHE A 380      11.728   9.614 -10.520  1.00 10.00      A   
ATOM   3575  HN  PHE A 380      12.054   8.713 -10.736  1.00 10.00      A   
ATOM   3576  CA  PHE A 380      12.641  10.558  -9.889  1.00 10.00      A   
ATOM   3577  CB  PHE A 380      13.235   9.955  -8.614  1.00 10.00      A   
ATOM   3578  CG  PHE A 380      12.375  10.085  -7.387  1.00 10.00      A   
ATOM   3579  CD1 PHE A 380      11.201   9.361  -7.262  1.00 10.00      A   
ATOM   3580  CD2 PHE A 380      12.752  10.923  -6.349  1.00 10.00      A   
ATOM   3581  CE1 PHE A 380      10.421   9.473  -6.128  1.00 10.00      A   
ATOM   3582  CE2 PHE A 380      11.976  11.040  -5.213  1.00 10.00      A   
ATOM   3583  CZ  PHE A 380      10.807  10.314  -5.101  1.00 10.00      A   
ATOM   3584  C   PHE A 380      13.767  10.898 -10.865  1.00 10.00      A   
ATOM   3585  O   PHE A 380      14.515  10.017 -11.290  1.00 10.00      A   
ATOM   3586  N   CYS A 381      13.888  12.162 -11.223  1.00 10.00      A   
ATOM   3587  HN  CYS A 381      13.279  12.833 -10.844  1.00 10.00      A   
ATOM   3588  CA  CYS A 381      14.914  12.584 -12.164  1.00 10.00      A   
ATOM   3589  CB  CYS A 381      14.261  13.169 -13.416  1.00 10.00      A   
ATOM   3590  SG  CYS A 381      12.997  14.420 -13.086  1.00 10.00      A   
ATOM   3591  HG  CYS A 381      13.244  15.460 -13.877  1.00 10.00      A   
ATOM   3592  C   CYS A 381      15.877  13.596 -11.550  1.00 10.00      A   
ATOM   3593  O   CYS A 381      15.622  14.146 -10.482  1.00 10.00      A   
ATOM   3594  N   ARG A 382      16.992  13.822 -12.230  1.00 10.00      A   
ATOM   3595  HN  ARG A 382      17.155  13.318 -13.057  1.00 10.00      A   
ATOM   3596  CA  ARG A 382      17.993  14.782 -11.780  1.00 10.00      A   
ATOM   3597  CB  ARG A 382      19.396  14.164 -11.828  1.00 10.00      A   
ATOM   3598  CG  ARG A 382      19.727  13.233 -10.669  1.00 10.00      A   
ATOM   3599  CD  ARG A 382      19.153  11.839 -10.878  1.00 10.00      A   
ATOM   3600  NE  ARG A 382      19.633  10.897  -9.865  1.00 10.00      A   
ATOM   3601  HE  ARG A 382      20.036  11.280  -9.053  1.00 10.00      A   
ATOM   3602  CZ  ARG A 382      19.557   9.569  -9.972  1.00 10.00      A   
ATOM   3603  NH1 ARG A 382      19.018   9.003 -11.047  1.00 10.00      A   
ATOM   3604 HH11 ARG A 382      18.646   9.589 -11.824  1.00 10.00      A   
ATOM   3605 HH12 ARG A 382      18.965   7.956 -11.112  1.00 10.00      A   
ATOM   3606  NH2 ARG A 382      20.031   8.794  -9.005  1.00 10.00      A   
ATOM   3607 HH21 ARG A 382      19.964   7.750  -9.099  1.00 10.00      A   
ATOM   3608 HH22 ARG A 382      20.473   9.213  -8.154  1.00 10.00      A   
ATOM   3609  C   ARG A 382      17.940  16.027 -12.662  1.00 10.00      A   
ATOM   3610  O   ARG A 382      18.682  16.989 -12.455  1.00 10.00      A   
ATOM   3611  N   GLN A 383      17.055  15.986 -13.650  1.00 10.00      A   
ATOM   3612  HN  GLN A 383      16.489  15.191 -13.745  1.00 10.00      A   
ATOM   3613  CA  GLN A 383      16.868  17.082 -14.587  1.00 10.00      A   
ATOM   3614  CB  GLN A 383      17.965  17.079 -15.654  1.00 10.00      A   
ATOM   3615  CG  GLN A 383      18.135  15.751 -16.373  1.00 10.00      A   
ATOM   3616  CD  GLN A 383      18.956  15.877 -17.640  1.00 10.00      A   
ATOM   3617  OE1 GLN A 383      20.189  15.827 -17.607  1.00 10.00      A   
ATOM   3618  NE2 GLN A 383      18.283  16.025 -18.770  1.00 10.00      A   
ATOM   3619 HE21 GLN A 383      17.292  16.042 -18.732  1.00 10.00      A   
ATOM   3620 HE22 GLN A 383      18.789  16.103 -19.602  1.00 10.00      A   
ATOM   3621  C   GLN A 383      15.502  16.937 -15.243  1.00 10.00      A   
ATOM   3622  O   GLN A 383      14.828  15.920 -15.058  1.00 10.00      A   
ATOM   3623  N   MET A 384      15.097  17.944 -15.999  1.00 10.00      A   
ATOM   3624  HN  MET A 384      15.676  18.725 -16.110  1.00 10.00      A   
ATOM   3625  CA  MET A 384      13.811  17.919 -16.675  1.00 10.00      A   
ATOM   3626  CB  MET A 384      12.676  18.169 -15.670  1.00 10.00      A   
ATOM   3627  CG  MET A 384      11.273  18.132 -16.263  1.00 10.00      A   
ATOM   3628  SD  MET A 384      10.989  16.700 -17.327  1.00 10.00      A   
ATOM   3629  CE  MET A 384      11.125  15.358 -16.149  1.00 10.00      A   
ATOM   3630  C   MET A 384      13.773  18.952 -17.793  1.00 10.00      A   
ATOM   3631  O   MET A 384      14.477  19.964 -17.746  1.00 10.00      A   
ATOM   3632  N   THR A 385      12.971  18.672 -18.804  1.00 10.00      A   
ATOM   3633  HN  THR A 385      12.461  17.834 -18.782  1.00 10.00      A   
ATOM   3634  CA  THR A 385      12.810  19.563 -19.936  1.00 10.00      A   
ATOM   3635  CB  THR A 385      13.247  18.874 -21.242  1.00 10.00      A   
ATOM   3636  OG1 THR A 385      14.436  18.113 -21.012  1.00 10.00      A   
ATOM   3637  HG1 THR A 385      14.500  17.890 -20.074  1.00 10.00      A   
ATOM   3638  CG2 THR A 385      13.520  19.902 -22.329  1.00 10.00      A   
ATOM   3639  C   THR A 385      11.340  19.954 -20.055  1.00 10.00      A   
ATOM   3640  O   THR A 385      10.458  19.095 -19.957  1.00 10.00      A   
ATOM   3641  N   ASN A 386      11.080  21.241 -20.251  1.00 10.00      A   
ATOM   3642  HN  ASN A 386      11.837  21.878 -20.310  1.00 10.00      A   
ATOM   3643  CA  ASN A 386       9.714  21.746 -20.381  1.00 10.00      A   
ATOM   3644  CB  ASN A 386       9.718  23.248 -20.667  1.00 10.00      A   
ATOM   3645  CG  ASN A 386       9.223  24.075 -19.502  1.00 10.00      A   
ATOM   3646  OD1 ASN A 386       8.353  23.650 -18.744  1.00 10.00      A   
ATOM   3647  ND2 ASN A 386       9.775  25.266 -19.358  1.00 10.00      A   
ATOM   3648 HD21 ASN A 386      10.459  25.540 -20.009  1.00 10.00      A   
ATOM   3649 HD22 ASN A 386       9.485  25.825 -18.603  1.00 10.00      A   
ATOM   3650  C   ASN A 386       8.983  21.025 -21.503  1.00 10.00      A   
ATOM   3651  O   ASN A 386       7.854  20.563 -21.332  1.00 10.00      A   
ATOM   3652  N   ALA A 387       9.652  20.911 -22.647  1.00 10.00      A   
ATOM   3653  HN  ALA A 387      10.556  21.290 -22.708  1.00 10.00      A   
ATOM   3654  CA  ALA A 387       9.085  20.247 -23.814  1.00 10.00      A   
ATOM   3655  CB  ALA A 387      10.055  20.313 -24.984  1.00 10.00      A   
ATOM   3656  C   ALA A 387       8.716  18.799 -23.505  1.00 10.00      A   
ATOM   3657  O   ALA A 387       7.692  18.302 -23.969  1.00 10.00      A   
ATOM   3658  N   ALA A 388       9.542  18.141 -22.699  1.00 10.00      A   
ATOM   3659  HN  ALA A 388      10.321  18.607 -22.340  1.00 10.00      A   
ATOM   3660  CA  ALA A 388       9.313  16.748 -22.331  1.00 10.00      A   
ATOM   3661  CB  ALA A 388      10.432  16.230 -21.439  1.00 10.00      A   
ATOM   3662  C   ALA A 388       7.959  16.569 -21.655  1.00 10.00      A   
ATOM   3663  O   ALA A 388       7.159  15.731 -22.068  1.00 10.00      A   
ATOM   3664  N   LEU A 389       7.702  17.378 -20.634  1.00 10.00      A   
ATOM   3665  HN  LEU A 389       8.378  18.040 -20.368  1.00 10.00      A   
ATOM   3666  CA  LEU A 389       6.444  17.310 -19.894  1.00 10.00      A   
ATOM   3667  CB  LEU A 389       6.432  18.343 -18.767  1.00 10.00      A   
ATOM   3668  CG  LEU A 389       7.310  18.030 -17.555  1.00 10.00      A   
ATOM   3669  CD1 LEU A 389       7.374  19.227 -16.621  1.00 10.00      A   
ATOM   3670  CD2 LEU A 389       6.790  16.804 -16.821  1.00 10.00      A   
ATOM   3671  C   LEU A 389       5.248  17.526 -20.811  1.00 10.00      A   
ATOM   3672  O   LEU A 389       4.264  16.787 -20.750  1.00 10.00      A   
ATOM   3673  N   ILE A 390       5.352  18.530 -21.674  1.00 10.00      A   
ATOM   3674  HN  ILE A 390       6.169  19.072 -21.677  1.00 10.00      A   
ATOM   3675  CA  ILE A 390       4.285  18.847 -22.613  1.00 10.00      A   
ATOM   3676  CB  ILE A 390       4.594  20.139 -23.397  1.00 10.00      A   
ATOM   3677  CG1 ILE A 390       4.851  21.289 -22.421  1.00 10.00      A   
ATOM   3678  CG2 ILE A 390       3.445  20.484 -24.331  1.00 10.00      A   
ATOM   3679  CD1 ILE A 390       5.438  22.525 -23.059  1.00 10.00      A   
ATOM   3680  C   ILE A 390       4.059  17.687 -23.584  1.00 10.00      A   
ATOM   3681  O   ILE A 390       2.920  17.322 -23.876  1.00 10.00      A   
ATOM   3682  N   THR A 391       5.149  17.094 -24.060  1.00 10.00      A   
ATOM   3683  HN  THR A 391       6.031  17.424 -23.786  1.00 10.00      A   
ATOM   3684  CA  THR A 391       5.066  15.970 -24.983  1.00 10.00      A   
ATOM   3685  CB  THR A 391       6.454  15.584 -25.534  1.00 10.00      A   
ATOM   3686  OG1 THR A 391       7.114  16.766 -26.017  1.00 10.00      A   
ATOM   3687  HG1 THR A 391       7.412  17.302 -25.263  1.00 10.00      A   
ATOM   3688  CG2 THR A 391       6.318  14.583 -26.673  1.00 10.00      A   
ATOM   3689  C   THR A 391       4.409  14.762 -24.311  1.00 10.00      A   
ATOM   3690  O   THR A 391       3.496  14.158 -24.870  1.00 10.00      A   
ATOM   3691  N   ILE A 392       4.851  14.448 -23.094  1.00 10.00      A   
ATOM   3692  HN  ILE A 392       5.564  14.991 -22.689  1.00 10.00      A   
ATOM   3693  CA  ILE A 392       4.305  13.321 -22.343  1.00 10.00      A   
ATOM   3694  CB  ILE A 392       5.034  13.127 -20.994  1.00 10.00      A   
ATOM   3695  CG1 ILE A 392       6.507  12.787 -21.232  1.00 10.00      A   
ATOM   3696  CG2 ILE A 392       4.366  12.037 -20.163  1.00 10.00      A   
ATOM   3697  CD1 ILE A 392       7.361  12.828 -19.979  1.00 10.00      A   
ATOM   3698  C   ILE A 392       2.805  13.507 -22.102  1.00 10.00      A   
ATOM   3699  O   ILE A 392       2.020  12.563 -22.227  1.00 10.00      A   
ATOM   3700  N   ALA A 393       2.413  14.736 -21.782  1.00 10.00      A   
ATOM   3701  HN  ALA A 393       3.088  15.447 -21.705  1.00 10.00      A   
ATOM   3702  CA  ALA A 393       1.012  15.060 -21.537  1.00 10.00      A   
ATOM   3703  CB  ALA A 393       0.876  16.483 -21.024  1.00 10.00      A   
ATOM   3704  C   ALA A 393       0.185  14.870 -22.804  1.00 10.00      A   
ATOM   3705  O   ALA A 393      -0.939  14.374 -22.755  1.00 10.00      A   
ATOM   3706  N   ARG A 394       0.751  15.262 -23.938  1.00 10.00      A   
ATOM   3707  HN  ARG A 394       1.653  15.654 -23.911  1.00 10.00      A   
ATOM   3708  CA  ARG A 394       0.070  15.126 -25.220  1.00 10.00      A   
ATOM   3709  CB  ARG A 394       0.789  15.930 -26.305  1.00 10.00      A   
ATOM   3710  CG  ARG A 394       0.649  17.436 -26.156  1.00 10.00      A   
ATOM   3711  CD  ARG A 394       1.324  18.183 -27.298  1.00 10.00      A   
ATOM   3712  NE  ARG A 394       0.660  17.952 -28.583  1.00 10.00      A   
ATOM   3713  HE  ARG A 394       0.749  17.054 -28.980  1.00 10.00      A   
ATOM   3714  CZ  ARG A 394      -0.040  18.878 -29.243  1.00 10.00      A   
ATOM   3715  NH1 ARG A 394      -0.180  20.097 -28.740  1.00 10.00      A   
ATOM   3716 HH11 ARG A 394       0.257  20.340 -27.826  1.00 10.00      A   
ATOM   3717 HH12 ARG A 394      -0.725  20.823 -29.258  1.00 10.00      A   
ATOM   3718  NH2 ARG A 394      -0.598  18.578 -30.407  1.00 10.00      A   
ATOM   3719 HH21 ARG A 394      -0.494  17.619 -30.809  1.00 10.00      A   
ATOM   3720 HH22 ARG A 394      -1.139  19.299 -30.929  1.00 10.00      A   
ATOM   3721  C   ARG A 394      -0.010  13.660 -25.628  1.00 10.00      A   
ATOM   3722  O   ARG A 394      -0.940  13.247 -26.319  1.00 10.00      A   
ATOM   3723  N   ASN A 395       0.974  12.885 -25.194  1.00 10.00      A   
ATOM   3724  HN  ASN A 395       1.691  13.285 -24.656  1.00 10.00      A   
ATOM   3725  CA  ASN A 395       1.032  11.462 -25.498  1.00 10.00      A   
ATOM   3726  CB  ASN A 395       2.432  10.905 -25.218  1.00 10.00      A   
ATOM   3727  CG  ASN A 395       3.446  11.199 -26.310  1.00 10.00      A   
ATOM   3728  OD1 ASN A 395       4.626  11.413 -26.029  1.00 10.00      A   
ATOM   3729  ND2 ASN A 395       3.003  11.203 -27.561  1.00 10.00      A   
ATOM   3730 HD21 ASN A 395       2.054  11.017 -27.719  1.00 10.00      A   
ATOM   3731 HD22 ASN A 395       3.644  11.388 -28.277  1.00 10.00      A   
ATOM   3732  C   ASN A 395       0.006  10.688 -24.677  1.00 10.00      A   
ATOM   3733  O   ASN A 395      -0.812   9.949 -25.224  1.00 10.00      A   
ATOM   3734  N   ARG A 396       0.054  10.865 -23.362  1.00 10.00      A   
ATOM   3735  HN  ARG A 396       0.721  11.485 -22.985  1.00 10.00      A   
ATOM   3736  CA  ARG A 396      -0.862  10.176 -22.463  1.00 10.00      A   
ATOM   3737  CB  ARG A 396      -0.085   9.372 -21.419  1.00 10.00      A   
ATOM   3738  CG  ARG A 396       0.750   8.242 -21.998  1.00 10.00      A   
ATOM   3739  CD  ARG A 396       0.011   6.911 -21.959  1.00 10.00      A   
ATOM   3740  NE  ARG A 396      -1.315   6.985 -22.572  1.00 10.00      A   
ATOM   3741  HE  ARG A 396      -2.089   7.089 -21.963  1.00 10.00      A   
ATOM   3742  CZ  ARG A 396      -1.539   6.913 -23.883  1.00 10.00      A   
ATOM   3743  NH1 ARG A 396      -0.523   6.764 -24.730  1.00 10.00      A   
ATOM   3744 HH11 ARG A 396      -0.697   6.708 -25.759  1.00 10.00      A   
ATOM   3745 HH12 ARG A 396       0.455   6.701 -24.373  1.00 10.00      A   
ATOM   3746  NH2 ARG A 396      -2.782   6.989 -24.347  1.00 10.00      A   
ATOM   3747 HH21 ARG A 396      -3.582   7.105 -23.685  1.00 10.00      A   
ATOM   3748 HH22 ARG A 396      -2.967   6.935 -25.374  1.00 10.00      A   
ATOM   3749  C   ARG A 396      -1.801  11.157 -21.769  1.00 10.00      A   
ATOM   3750  O   ARG A 396      -1.467  11.715 -20.722  1.00 10.00      A   
ATOM   3751  N   PRO A 397      -2.995  11.377 -22.343  1.00 10.00      A   
ATOM   3752  CA  PRO A 397      -3.987  12.290 -21.773  1.00 10.00      A   
ATOM   3753  CB  PRO A 397      -4.830  12.662 -22.991  1.00 10.00      A   
ATOM   3754  CG  PRO A 397      -4.791  11.447 -23.858  1.00 10.00      A   
ATOM   3755  CD  PRO A 397      -3.469  10.767 -23.602  1.00 10.00      A   
ATOM   3756  C   PRO A 397      -4.858  11.596 -20.728  1.00 10.00      A   
ATOM   3757  O   PRO A 397      -5.723  12.212 -20.106  1.00 10.00      A   
ATOM   3758  N   ASN A 398      -4.625  10.307 -20.541  1.00 10.00      A   
ATOM   3759  HN  ASN A 398      -3.923   9.870 -21.067  1.00 10.00      A   
ATOM   3760  CA  ASN A 398      -5.388   9.522 -19.583  1.00 10.00      A   
ATOM   3761  CB  ASN A 398      -5.772   8.168 -20.189  1.00 10.00      A   
ATOM   3762  CG  ASN A 398      -4.578   7.262 -20.422  1.00 10.00      A   
ATOM   3763  OD1 ASN A 398      -3.814   7.455 -21.370  1.00 10.00      A   
ATOM   3764  ND2 ASN A 398      -4.419   6.256 -19.577  1.00 10.00      A   
ATOM   3765 HD21 ASN A 398      -5.077   6.149 -18.856  1.00 10.00      A   
ATOM   3766 HD22 ASN A 398      -3.645   5.663 -19.697  1.00 10.00      A   
ATOM   3767  C   ASN A 398      -4.608   9.325 -18.285  1.00 10.00      A   
ATOM   3768  O   ASN A 398      -4.954   8.471 -17.468  1.00 10.00      A   
ATOM   3769  N   MET A 399      -3.563  10.123 -18.100  1.00 10.00      A   
ATOM   3770  HN  MET A 399      -3.348  10.792 -18.778  1.00 10.00      A   
ATOM   3771  CA  MET A 399      -2.734  10.040 -16.903  1.00 10.00      A   
ATOM   3772  CB  MET A 399      -1.538  10.990 -17.017  1.00 10.00      A   
ATOM   3773  CG  MET A 399      -0.443  10.737 -15.994  1.00 10.00      A   
ATOM   3774  SD  MET A 399       0.531   9.264 -16.369  1.00 10.00      A   
ATOM   3775  CE  MET A 399       1.457   9.826 -17.795  1.00 10.00      A   
ATOM   3776  C   MET A 399      -3.558  10.373 -15.661  1.00 10.00      A   
ATOM   3777  O   MET A 399      -4.103  11.470 -15.541  1.00 10.00      A   
ATOM   3778  N   THR A 400      -3.648   9.421 -14.747  1.00 10.00      A   
ATOM   3779  HN  THR A 400      -3.179   8.572 -14.894  1.00 10.00      A   
ATOM   3780  CA  THR A 400      -4.413   9.596 -13.530  1.00 10.00      A   
ATOM   3781  CB  THR A 400      -5.199   8.312 -13.198  1.00 10.00      A   
ATOM   3782  OG1 THR A 400      -4.338   7.172 -13.341  1.00 10.00      A   
ATOM   3783  HG1 THR A 400      -4.857   6.403 -13.634  1.00 10.00      A   
ATOM   3784  CG2 THR A 400      -6.391   8.160 -14.130  1.00 10.00      A   
ATOM   3785  C   THR A 400      -3.504   9.946 -12.358  1.00 10.00      A   
ATOM   3786  O   THR A 400      -3.876  10.722 -11.477  1.00 10.00      A   
ATOM   3787  N   ARG A 401      -2.316   9.367 -12.339  1.00 10.00      A   
ATOM   3788  HN  ARG A 401      -2.065   8.757 -13.071  1.00 10.00      A   
ATOM   3789  CA  ARG A 401      -1.371   9.624 -11.266  1.00 10.00      A   
ATOM   3790  CB  ARG A 401      -1.239   8.411 -10.341  1.00 10.00      A   
ATOM   3791  CG  ARG A 401      -2.218   8.388  -9.178  1.00 10.00      A   
ATOM   3792  CD  ARG A 401      -3.582   7.864  -9.601  1.00 10.00      A   
ATOM   3793  NE  ARG A 401      -3.499   6.545 -10.230  1.00 10.00      A   
ATOM   3794  HE  ARG A 401      -3.159   6.504 -11.153  1.00 10.00      A   
ATOM   3795  CZ  ARG A 401      -3.856   5.407  -9.632  1.00 10.00      A   
ATOM   3796  NH1 ARG A 401      -4.323   5.420  -8.390  1.00 10.00      A   
ATOM   3797 HH11 ARG A 401      -4.605   4.532  -7.925  1.00 10.00      A   
ATOM   3798 HH12 ARG A 401      -4.413   6.317  -7.860  1.00 10.00      A   
ATOM   3799  NH2 ARG A 401      -3.716   4.254 -10.271  1.00 10.00      A   
ATOM   3800 HH21 ARG A 401      -3.321   4.233 -11.237  1.00 10.00      A   
ATOM   3801 HH22 ARG A 401      -3.992   3.363  -9.811  1.00 10.00      A   
ATOM   3802  C   ARG A 401      -0.011  10.001 -11.821  1.00 10.00      A   
ATOM   3803  O   ARG A 401       0.711   9.152 -12.337  1.00 10.00      A   
ATOM   3804  N   PHE A 402       0.332  11.275 -11.714  1.00 10.00      A   
ATOM   3805  HN  PHE A 402      -0.294  11.908 -11.289  1.00 10.00      A   
ATOM   3806  CA  PHE A 402       1.613  11.760 -12.199  1.00 10.00      A   
ATOM   3807  CB  PHE A 402       1.420  12.905 -13.195  1.00 10.00      A   
ATOM   3808  CG  PHE A 402       2.609  13.150 -14.082  1.00 10.00      A   
ATOM   3809  CD1 PHE A 402       2.924  12.262 -15.099  1.00 10.00      A   
ATOM   3810  CD2 PHE A 402       3.406  14.269 -13.906  1.00 10.00      A   
ATOM   3811  CE1 PHE A 402       4.010  12.485 -15.923  1.00 10.00      A   
ATOM   3812  CE2 PHE A 402       4.496  14.497 -14.727  1.00 10.00      A   
ATOM   3813  CZ  PHE A 402       4.797  13.604 -15.738  1.00 10.00      A   
ATOM   3814  C   PHE A 402       2.481  12.209 -11.032  1.00 10.00      A   
ATOM   3815  O   PHE A 402       2.367  13.338 -10.551  1.00 10.00      A   
ATOM   3816  N   ARG A 403       3.343  11.317 -10.580  1.00 10.00      A   
ATOM   3817  HN  ARG A 403       3.401  10.437 -11.021  1.00 10.00      A   
ATOM   3818  CA  ARG A 403       4.225  11.604  -9.463  1.00 10.00      A   
ATOM   3819  CB  ARG A 403       4.174  10.468  -8.442  1.00 10.00      A   
ATOM   3820  CG  ARG A 403       2.769  10.068  -8.025  1.00 10.00      A   
ATOM   3821  CD  ARG A 403       2.707   8.608  -7.613  1.00 10.00      A   
ATOM   3822  NE  ARG A 403       2.786   8.425  -6.165  1.00 10.00      A   
ATOM   3823  HE  ARG A 403       3.406   9.013  -5.661  1.00 10.00      A   
ATOM   3824  CZ  ARG A 403       2.085   7.513  -5.496  1.00 10.00      A   
ATOM   3825  NH1 ARG A 403       1.252   6.704  -6.145  1.00 10.00      A   
ATOM   3826 HH11 ARG A 403       1.146   6.779  -7.180  1.00 10.00      A   
ATOM   3827 HH12 ARG A 403       0.699   5.985  -5.622  1.00 10.00      A   
ATOM   3828  NH2 ARG A 403       2.209   7.417  -4.179  1.00 10.00      A   
ATOM   3829 HH21 ARG A 403       2.855   8.055  -3.667  1.00 10.00      A   
ATOM   3830 HH22 ARG A 403       1.655   6.705  -3.644  1.00 10.00      A   
ATOM   3831  C   ARG A 403       5.649  11.815  -9.961  1.00 10.00      A   
ATOM   3832  O   ARG A 403       6.385  10.860 -10.202  1.00 10.00      A   
ATOM   3833  N   LEU A 404       6.024  13.066 -10.141  1.00 10.00      A   
ATOM   3834  HN  LEU A 404       5.390  13.788  -9.950  1.00 10.00      A   
ATOM   3835  CA  LEU A 404       7.355  13.397 -10.615  1.00 10.00      A   
ATOM   3836  CB  LEU A 404       7.267  14.256 -11.877  1.00 10.00      A   
ATOM   3837  CG  LEU A 404       8.569  14.454 -12.656  1.00 10.00      A   
ATOM   3838  CD1 LEU A 404       9.071  13.127 -13.204  1.00 10.00      A   
ATOM   3839  CD2 LEU A 404       8.366  15.457 -13.779  1.00 10.00      A   
ATOM   3840  C   LEU A 404       8.124  14.135  -9.532  1.00 10.00      A   
ATOM   3841  O   LEU A 404       7.579  15.024  -8.874  1.00 10.00      A   
ATOM   3842  N   CYS A 405       9.383  13.758  -9.337  1.00 10.00      A   
ATOM   3843  HN  CYS A 405       9.762  13.032  -9.882  1.00 10.00      A   
ATOM   3844  CA  CYS A 405      10.212  14.392  -8.324  1.00 10.00      A   
ATOM   3845  CB  CYS A 405      10.146  13.609  -7.010  1.00 10.00      A   
ATOM   3846  SG  CYS A 405      10.490  14.594  -5.531  1.00 10.00      A   
ATOM   3847  HG  CYS A 405      11.805  14.642  -5.363  1.00 10.00      A   
ATOM   3848  C   CYS A 405      11.658  14.516  -8.784  1.00 10.00      A   
ATOM   3849  O   CYS A 405      12.297  13.524  -9.144  1.00 10.00      A   
ATOM   3850  N   ILE A 406      12.159  15.739  -8.780  1.00 10.00      A   
ATOM   3851  HN  ILE A 406      11.587  16.482  -8.505  1.00 10.00      A   
ATOM   3852  CA  ILE A 406      13.535  16.012  -9.164  1.00 10.00      A   
ATOM   3853  CB  ILE A 406      13.676  17.382  -9.868  1.00 10.00      A   
ATOM   3854  CG1 ILE A 406      12.770  17.439 -11.101  1.00 10.00      A   
ATOM   3855  CG2 ILE A 406      15.126  17.636 -10.274  1.00 10.00      A   
ATOM   3856  CD1 ILE A 406      12.802  18.768 -11.823  1.00 10.00      A   
ATOM   3857  C   ILE A 406      14.413  15.987  -7.916  1.00 10.00      A   
ATOM   3858  O   ILE A 406      14.005  16.460  -6.855  1.00 10.00      A   
ATOM   3859  N   ILE A 407      15.598  15.406  -8.038  1.00 10.00      A   
ATOM   3860  HN  ILE A 407      15.852  15.022  -8.909  1.00 10.00      A   
ATOM   3861  CA  ILE A 407      16.529  15.314  -6.916  1.00 10.00      A   
ATOM   3862  CB  ILE A 407      17.778  14.475  -7.269  1.00 10.00      A   
ATOM   3863  CG1 ILE A 407      17.367  13.071  -7.735  1.00 10.00      A   
ATOM   3864  CG2 ILE A 407      18.725  14.386  -6.077  1.00 10.00      A   
ATOM   3865  CD1 ILE A 407      16.544  12.300  -6.724  1.00 10.00      A   
ATOM   3866  C   ILE A 407      16.947  16.698  -6.420  1.00 10.00      A   
ATOM   3867  O   ILE A 407      16.775  17.017  -5.244  1.00 10.00      A   
ATOM   3868  N   GLU A 408      17.496  17.512  -7.311  1.00 10.00      A   
ATOM   3869  HN  GLU A 408      17.630  17.198  -8.231  1.00 10.00      A   
ATOM   3870  CA  GLU A 408      17.924  18.856  -6.949  1.00 10.00      A   
ATOM   3871  CB  GLU A 408      18.997  19.365  -7.921  1.00 10.00      A   
ATOM   3872  CG  GLU A 408      19.717  20.628  -7.467  1.00 10.00      A   
ATOM   3873  CD  GLU A 408      20.418  20.478  -6.126  1.00 10.00      A   
ATOM   3874  OE1 GLU A 408      20.648  19.336  -5.678  1.00 10.00      A   
ATOM   3875  OE2 GLU A 408      20.751  21.511  -5.509  1.00 10.00      A   
ATOM   3876  C   GLU A 408      16.730  19.811  -6.899  1.00 10.00      A   
ATOM   3877  O   GLU A 408      16.043  20.018  -7.902  1.00 10.00      A   
ATOM   3878  N   PRO A 409      16.452  20.383  -5.717  1.00 10.00      A   
ATOM   3879  CA  PRO A 409      15.342  21.317  -5.532  1.00 10.00      A   
ATOM   3880  CB  PRO A 409      15.345  21.617  -4.026  1.00 10.00      A   
ATOM   3881  CG  PRO A 409      16.204  20.565  -3.411  1.00 10.00      A   
ATOM   3882  CD  PRO A 409      17.188  20.150  -4.466  1.00 10.00      A   
ATOM   3883  C   PRO A 409      15.524  22.611  -6.328  1.00 10.00      A   
ATOM   3884  O   PRO A 409      16.634  23.143  -6.439  1.00 10.00      A   
ATOM   3885  N   LYS A 410      14.415  23.102  -6.878  1.00 10.00      A   
ATOM   3886  HN  LYS A 410      13.570  22.620  -6.741  1.00 10.00      A   
ATOM   3887  CA  LYS A 410      14.395  24.335  -7.663  1.00 10.00      A   
ATOM   3888  CB  LYS A 410      14.878  25.536  -6.843  1.00 10.00      A   
ATOM   3889  CG  LYS A 410      13.955  25.899  -5.689  1.00 10.00      A   
ATOM   3890  CD  LYS A 410      14.599  26.900  -4.746  1.00 10.00      A   
ATOM   3891  CE  LYS A 410      13.688  27.204  -3.564  1.00 10.00      A   
ATOM   3892  NZ  LYS A 410      14.332  28.108  -2.575  1.00 10.00      A   
ATOM   3893  HZ1 LYS A 410      15.201  27.672  -2.205  1.00 10.00      A   
ATOM   3894  HZ2 LYS A 410      13.685  28.287  -1.780  1.00 10.00      A   
ATOM   3895  HZ3 LYS A 410      14.574  29.015  -3.020  1.00 10.00      A   
ATOM   3896  C   LYS A 410      15.144  24.214  -8.989  1.00 10.00      A   
ATOM   3897  O   LYS A 410      15.606  25.212  -9.541  1.00 10.00      A   
ATOM   3898  N   ALA A 411      15.247  22.994  -9.507  1.00 10.00      A   
ATOM   3899  HN  ALA A 411      14.866  22.233  -9.022  1.00 10.00      A   
ATOM   3900  CA  ALA A 411      15.923  22.762 -10.778  1.00 10.00      A   
ATOM   3901  CB  ALA A 411      16.363  21.312 -10.893  1.00 10.00      A   
ATOM   3902  C   ALA A 411      15.005  23.139 -11.943  1.00 10.00      A   
ATOM   3903  O   ALA A 411      13.881  22.646 -12.043  1.00 10.00      A   
ATOM   3904  N   PRO A 412      15.455  24.052 -12.811  1.00 10.00      A   
ATOM   3905  CA  PRO A 412      14.679  24.495 -13.963  1.00 10.00      A   
ATOM   3906  CB  PRO A 412      15.203  25.917 -14.155  1.00 10.00      A   
ATOM   3907  CG  PRO A 412      16.643  25.837 -13.762  1.00 10.00      A   
ATOM   3908  CD  PRO A 412      16.755  24.741 -12.732  1.00 10.00      A   
ATOM   3909  C   PRO A 412      14.971  23.658 -15.207  1.00 10.00      A   
ATOM   3910  O   PRO A 412      15.631  22.620 -15.125  1.00 10.00      A   
ATOM   3911  N   ASP A 413      14.455  24.106 -16.347  1.00 10.00      A   
ATOM   3912  HN  ASP A 413      13.900  24.920 -16.336  1.00 10.00      A   
ATOM   3913  CA  ASP A 413      14.679  23.422 -17.618  1.00 10.00      A   
ATOM   3914  CB  ASP A 413      13.927  24.151 -18.733  1.00 10.00      A   
ATOM   3915  CG  ASP A 413      14.092  23.510 -20.096  1.00 10.00      A   
ATOM   3916  OD1 ASP A 413      15.115  23.770 -20.756  1.00 10.00      A   
ATOM   3917  OD2 ASP A 413      13.186  22.771 -20.526  1.00 10.00      A   
ATOM   3918  C   ASP A 413      16.180  23.387 -17.907  1.00 10.00      A   
ATOM   3919  O   ASP A 413      16.848  24.419 -17.871  1.00 10.00      A   
ATOM   3920  N   TYR A 414      16.705  22.205 -18.193  1.00 10.00      A   
ATOM   3921  HN  TYR A 414      16.116  21.419 -18.237  1.00 10.00      A   
ATOM   3922  CA  TYR A 414      18.139  22.042 -18.426  1.00 10.00      A   
ATOM   3923  CB  TYR A 414      18.583  20.586 -18.196  1.00 10.00      A   
ATOM   3924  CG  TYR A 414      18.672  19.717 -19.435  1.00 10.00      A   
ATOM   3925  CD1 TYR A 414      19.902  19.276 -19.905  1.00 10.00      A   
ATOM   3926  CD2 TYR A 414      17.532  19.337 -20.131  1.00 10.00      A   
ATOM   3927  CE1 TYR A 414      19.998  18.482 -21.031  1.00 10.00      A   
ATOM   3928  CE2 TYR A 414      17.617  18.542 -21.261  1.00 10.00      A   
ATOM   3929  CZ  TYR A 414      18.854  18.116 -21.706  1.00 10.00      A   
ATOM   3930  OH  TYR A 414      18.944  17.322 -22.831  1.00 10.00      A   
ATOM   3931  HH  TYR A 414      19.490  16.547 -22.637  1.00 10.00      A   
ATOM   3932  C   TYR A 414      18.653  22.618 -19.755  1.00 10.00      A   
ATOM   3933  O   TYR A 414      19.863  22.656 -19.989  1.00 10.00      A   
ATOM   3934  N   LEU A 415      17.759  23.081 -20.616  1.00 10.00      A   
ATOM   3935  HN  LEU A 415      16.799  23.061 -20.383  1.00 10.00      A   
ATOM   3936  CA  LEU A 415      18.178  23.635 -21.902  1.00 10.00      A   
ATOM   3937  CB  LEU A 415      17.471  22.927 -23.062  1.00 10.00      A   
ATOM   3938  CG  LEU A 415      17.883  21.477 -23.327  1.00 10.00      A   
ATOM   3939  CD1 LEU A 415      17.060  20.886 -24.459  1.00 10.00      A   
ATOM   3940  CD2 LEU A 415      19.369  21.386 -23.642  1.00 10.00      A   
ATOM   3941  C   LEU A 415      17.948  25.144 -21.985  1.00 10.00      A   
ATOM   3942  O   LEU A 415      18.839  25.898 -22.372  1.00 10.00      A   
ATOM   3943  N   THR A 416      16.757  25.580 -21.611  1.00 10.00      A   
ATOM   3944  HN  THR A 416      16.090  24.929 -21.284  1.00 10.00      A   
ATOM   3945  CA  THR A 416      16.408  26.994 -21.668  1.00 10.00      A   
ATOM   3946  CB  THR A 416      14.971  27.195 -22.189  1.00 10.00      A   
ATOM   3947  OG1 THR A 416      14.095  26.231 -21.585  1.00 10.00      A   
ATOM   3948  HG1 THR A 416      14.513  25.356 -21.601  1.00 10.00      A   
ATOM   3949  CG2 THR A 416      14.921  27.037 -23.702  1.00 10.00      A   
ATOM   3950  C   THR A 416      16.571  27.684 -20.316  1.00 10.00      A   
ATOM   3951  O   THR A 416      16.599  28.915 -20.239  1.00 10.00      A   
ATOM   3952  N   LEU A 417      16.693  26.879 -19.260  1.00 10.00      A   
ATOM   3953  HN  LEU A 417      16.687  25.906 -19.403  1.00 10.00      A   
ATOM   3954  CA  LEU A 417      16.853  27.384 -17.895  1.00 10.00      A   
ATOM   3955  CB  LEU A 417      18.101  28.259 -17.765  1.00 10.00      A   
ATOM   3956  CG  LEU A 417      19.425  27.590 -18.141  1.00 10.00      A   
ATOM   3957  CD1 LEU A 417      20.552  28.609 -18.157  1.00 10.00      A   
ATOM   3958  CD2 LEU A 417      19.742  26.450 -17.183  1.00 10.00      A   
ATOM   3959  C   LEU A 417      15.602  28.120 -17.420  1.00 10.00      A   
ATOM   3960  O   LEU A 417      15.652  28.942 -16.502  1.00 10.00      A   
ATOM   3961  N   GLU A 418      14.481  27.807 -18.048  1.00 10.00      A   
ATOM   3962  HN  GLU A 418      14.511  27.139 -18.767  1.00 10.00      A   
ATOM   3963  CA  GLU A 418      13.212  28.425 -17.703  1.00 10.00      A   
ATOM   3964  CB  GLU A 418      12.388  28.663 -18.968  1.00 10.00      A   
ATOM   3965  CG  GLU A 418      13.059  29.579 -19.975  1.00 10.00      A   
ATOM   3966  CD  GLU A 418      12.129  29.991 -21.095  1.00 10.00      A   
ATOM   3967  OE1 GLU A 418      12.459  29.747 -22.275  1.00 10.00      A   
ATOM   3968  OE2 GLU A 418      11.066  30.575 -20.802  1.00 10.00      A   
ATOM   3969  C   GLU A 418      12.436  27.541 -16.730  1.00 10.00      A   
ATOM   3970  O   GLU A 418      12.716  26.345 -16.618  1.00 10.00      A   
ATOM   3971  N   PRO A 419      11.471  28.122 -15.993  1.00 10.00      A   
ATOM   3972  CA  PRO A 419      10.652  27.373 -15.039  1.00 10.00      A   
ATOM   3973  CB  PRO A 419       9.778  28.447 -14.382  1.00 10.00      A   
ATOM   3974  CG  PRO A 419      10.443  29.742 -14.696  1.00 10.00      A   
ATOM   3975  CD  PRO A 419      11.106  29.548 -16.023  1.00 10.00      A   
ATOM   3976  C   PRO A 419       9.784  26.336 -15.749  1.00 10.00      A   
ATOM   3977  O   PRO A 419       9.437  26.495 -16.924  1.00 10.00      A   
ATOM   3978  N   LEU A 420       9.408  25.292 -15.023  1.00 10.00      A   
ATOM   3979  HN  LEU A 420       9.665  25.251 -14.075  1.00 10.00      A   
ATOM   3980  CA  LEU A 420       8.612  24.211 -15.582  1.00 10.00      A   
ATOM   3981  CB  LEU A 420       8.962  22.892 -14.892  1.00 10.00      A   
ATOM   3982  CG  LEU A 420      10.439  22.495 -14.903  1.00 10.00      A   
ATOM   3983  CD1 LEU A 420      10.667  21.273 -14.032  1.00 10.00      A   
ATOM   3984  CD2 LEU A 420      10.919  22.239 -16.323  1.00 10.00      A   
ATOM   3985  C   LEU A 420       7.112  24.486 -15.485  1.00 10.00      A   
ATOM   3986  O   LEU A 420       6.300  23.558 -15.526  1.00 10.00      A   
ATOM   3987  N   ASP A 421       6.749  25.761 -15.370  1.00 10.00      A   
ATOM   3988  HN  ASP A 421       7.443  26.451 -15.346  1.00 10.00      A   
ATOM   3989  CA  ASP A 421       5.345  26.159 -15.274  1.00 10.00      A   
ATOM   3990  CB  ASP A 421       5.212  27.680 -15.131  1.00 10.00      A   
ATOM   3991  CG  ASP A 421       5.849  28.230 -13.873  1.00 10.00      A   
ATOM   3992  OD1 ASP A 421       5.357  27.938 -12.768  1.00 10.00      A   
ATOM   3993  OD2 ASP A 421       6.832  28.984 -13.987  1.00 10.00      A   
ATOM   3994  C   ASP A 421       4.583  25.716 -16.514  1.00 10.00      A   
ATOM   3995  O   ASP A 421       3.439  25.273 -16.433  1.00 10.00      A   
ATOM   3996  N   ILE A 422       5.233  25.835 -17.663  1.00 10.00      A   
ATOM   3997  HN  ILE A 422       6.142  26.194 -17.657  1.00 10.00      A   
ATOM   3998  CA  ILE A 422       4.633  25.453 -18.931  1.00 10.00      A   
ATOM   3999  CB  ILE A 422       5.498  25.925 -20.117  1.00 10.00      A   
ATOM   4000  CG1 ILE A 422       6.010  27.348 -19.875  1.00 10.00      A   
ATOM   4001  CG2 ILE A 422       4.697  25.865 -21.411  1.00 10.00      A   
ATOM   4002  CD1 ILE A 422       7.086  27.784 -20.849  1.00 10.00      A   
ATOM   4003  C   ILE A 422       4.454  23.939 -19.018  1.00 10.00      A   
ATOM   4004  O   ILE A 422       3.399  23.450 -19.429  1.00 10.00      A   
ATOM   4005  N   GLY A 423       5.488  23.204 -18.619  1.00 10.00      A   
ATOM   4006  HN  GLY A 423       6.299  23.652 -18.294  1.00 10.00      A   
ATOM   4007  CA  GLY A 423       5.439  21.755 -18.661  1.00 10.00      A   
ATOM   4008  C   GLY A 423       4.323  21.179 -17.814  1.00 10.00      A   
ATOM   4009  O   GLY A 423       3.474  20.440 -18.315  1.00 10.00      A   
ATOM   4010  N   PHE A 424       4.317  21.517 -16.530  1.00 10.00      A   
ATOM   4011  HN  PHE A 424       5.024  22.110 -16.186  1.00 10.00      A   
ATOM   4012  CA  PHE A 424       3.285  21.022 -15.625  1.00 10.00      A   
ATOM   4013  CB  PHE A 424       3.618  21.323 -14.165  1.00 10.00      A   
ATOM   4014  CG  PHE A 424       4.467  20.275 -13.509  1.00 10.00      A   
ATOM   4015  CD1 PHE A 424       5.804  20.516 -13.255  1.00 10.00      A   
ATOM   4016  CD2 PHE A 424       3.929  19.050 -13.146  1.00 10.00      A   
ATOM   4017  CE1 PHE A 424       6.592  19.559 -12.648  1.00 10.00      A   
ATOM   4018  CE2 PHE A 424       4.712  18.085 -12.538  1.00 10.00      A   
ATOM   4019  CZ  PHE A 424       6.046  18.344 -12.289  1.00 10.00      A   
ATOM   4020  C   PHE A 424       1.916  21.578 -15.993  1.00 10.00      A   
ATOM   4021  O   PHE A 424       0.891  20.941 -15.749  1.00 10.00      A   
ATOM   4022  N   GLY A 425       1.908  22.766 -16.589  1.00 10.00      A   
ATOM   4023  HN  GLY A 425       2.756  23.234 -16.740  1.00 10.00      A   
ATOM   4024  CA  GLY A 425       0.664  23.382 -17.006  1.00 10.00      A   
ATOM   4025  C   GLY A 425      -0.013  22.589 -18.108  1.00 10.00      A   
ATOM   4026  O   GLY A 425      -1.241  22.549 -18.196  1.00 10.00      A   
ATOM   4027  N   ALA A 426       0.793  21.953 -18.953  1.00 10.00      A   
ATOM   4028  HN  ALA A 426       1.764  22.038 -18.841  1.00 10.00      A   
ATOM   4029  CA  ALA A 426       0.270  21.140 -20.044  1.00 10.00      A   
ATOM   4030  CB  ALA A 426       1.338  20.909 -21.100  1.00 10.00      A   
ATOM   4031  C   ALA A 426      -0.245  19.811 -19.507  1.00 10.00      A   
ATOM   4032  O   ALA A 426      -1.172  19.220 -20.062  1.00 10.00      A   
ATOM   4033  N   ILE A 427       0.359  19.352 -18.414  1.00 10.00      A   
ATOM   4034  HN  ILE A 427       1.090  19.875 -18.026  1.00 10.00      A   
ATOM   4035  CA  ILE A 427      -0.035  18.096 -17.778  1.00 10.00      A   
ATOM   4036  CB  ILE A 427       0.839  17.772 -16.538  1.00 10.00      A   
ATOM   4037  CG1 ILE A 427       2.323  17.695 -16.912  1.00 10.00      A   
ATOM   4038  CG2 ILE A 427       0.388  16.474 -15.875  1.00 10.00      A   
ATOM   4039  CD1 ILE A 427       2.674  16.535 -17.819  1.00 10.00      A   
ATOM   4040  C   ILE A 427      -1.496  18.168 -17.347  1.00 10.00      A   
ATOM   4041  O   ILE A 427      -2.313  17.335 -17.732  1.00 10.00      A   
ATOM   4042  N   VAL A 428      -1.823  19.193 -16.573  1.00 10.00      A   
ATOM   4043  HN  VAL A 428      -1.131  19.846 -16.324  1.00 10.00      A   
ATOM   4044  CA  VAL A 428      -3.184  19.373 -16.083  1.00 10.00      A   
ATOM   4045  CB  VAL A 428      -3.249  20.394 -14.923  1.00 10.00      A   
ATOM   4046  CG1 VAL A 428      -2.537  19.854 -13.693  1.00 10.00      A   
ATOM   4047  CG2 VAL A 428      -2.653  21.729 -15.337  1.00 10.00      A   
ATOM   4048  C   VAL A 428      -4.141  19.789 -17.203  1.00 10.00      A   
ATOM   4049  O   VAL A 428      -5.357  19.650 -17.076  1.00 10.00      A   
ATOM   4050  N   GLU A 429      -3.586  20.292 -18.302  1.00 10.00      A   
ATOM   4051  HN  GLU A 429      -2.610  20.376 -18.350  1.00 10.00      A   
ATOM   4052  CA  GLU A 429      -4.386  20.723 -19.434  1.00 10.00      A   
ATOM   4053  CB  GLU A 429      -3.577  21.669 -20.326  1.00 10.00      A   
ATOM   4054  CG  GLU A 429      -4.422  22.495 -21.284  1.00 10.00      A   
ATOM   4055  CD  GLU A 429      -4.075  22.261 -22.740  1.00 10.00      A   
ATOM   4056  OE1 GLU A 429      -3.013  22.741 -23.185  1.00 10.00      A   
ATOM   4057  OE2 GLU A 429      -4.875  21.613 -23.453  1.00 10.00      A   
ATOM   4058  C   GLU A 429      -4.855  19.528 -20.249  1.00 10.00      A   
ATOM   4059  O   GLU A 429      -6.011  19.461 -20.656  1.00 10.00      A   
ATOM   4060  N   HIS A 430      -3.959  18.578 -20.471  1.00 10.00      A   
ATOM   4061  HN  HIS A 430      -3.053  18.674 -20.099  1.00 10.00      A   
ATOM   4062  CA  HIS A 430      -4.286  17.397 -21.260  1.00 10.00      A   
ATOM   4063  CB  HIS A 430      -3.078  16.920 -22.069  1.00 10.00      A   
ATOM   4064  CG  HIS A 430      -2.744  17.811 -23.224  1.00 10.00      A   
ATOM   4065  ND1 HIS A 430      -3.123  17.493 -24.508  1.00 10.00      A   
ATOM   4066  CD2 HIS A 430      -2.081  18.995 -23.236  1.00 10.00      A   
ATOM   4067  CE1 HIS A 430      -2.690  18.483 -25.269  1.00 10.00      A   
ATOM   4068  NE2 HIS A 430      -2.054  19.413 -24.542  1.00 10.00      A   
ATOM   4069  HE2 HIS A 430      -1.639  20.236 -24.879  1.00 10.00      A   
ATOM   4070  C   HIS A 430      -4.856  16.261 -20.415  1.00 10.00      A   
ATOM   4071  O   HIS A 430      -5.841  15.630 -20.800  1.00 10.00      A   
ATOM   4072  N   CYS A 431      -4.235  15.996 -19.271  1.00 10.00      A   
ATOM   4073  HN  CYS A 431      -3.457  16.539 -19.007  1.00 10.00      A   
ATOM   4074  CA  CYS A 431      -4.686  14.929 -18.387  1.00 10.00      A   
ATOM   4075  CB  CYS A 431      -3.545  14.483 -17.467  1.00 10.00      A   
ATOM   4076  SG  CYS A 431      -1.995  14.132 -18.336  1.00 10.00      A   
ATOM   4077  HG  CYS A 431      -2.287  13.857 -19.599  1.00 10.00      A   
ATOM   4078  C   CYS A 431      -5.903  15.373 -17.580  1.00 10.00      A   
ATOM   4079  O   CYS A 431      -5.785  16.134 -16.619  1.00 10.00      A   
ATOM   4080  N   LYS A 432      -7.079  14.910 -17.990  1.00 10.00      A   
ATOM   4081  HN  LYS A 432      -7.113  14.315 -18.772  1.00 10.00      A   
ATOM   4082  CA  LYS A 432      -8.322  15.270 -17.319  1.00 10.00      A   
ATOM   4083  CB  LYS A 432      -9.501  15.119 -18.284  1.00 10.00      A   
ATOM   4084  CG  LYS A 432      -9.239  15.649 -19.684  1.00 10.00      A   
ATOM   4085  CD  LYS A 432      -9.152  17.166 -19.695  1.00 10.00      A   
ATOM   4086  CE  LYS A 432      -8.528  17.677 -20.983  1.00 10.00      A   
ATOM   4087  NZ  LYS A 432      -9.151  17.074 -22.186  1.00 10.00      A   
ATOM   4088  HZ1 LYS A 432     -10.187  17.066 -22.089  1.00 10.00      A   
ATOM   4089  HZ2 LYS A 432      -8.821  16.098 -22.310  1.00 10.00      A   
ATOM   4090  HZ3 LYS A 432      -8.897  17.622 -23.033  1.00 10.00      A   
ATOM   4091  C   LYS A 432      -8.559  14.407 -16.083  1.00 10.00      A   
ATOM   4092  O   LYS A 432      -8.954  14.905 -15.027  1.00 10.00      A   
ATOM   4093  N   ASP A 433      -8.288  13.118 -16.215  1.00 10.00      A   
ATOM   4094  HN  ASP A 433      -7.941  12.793 -17.071  1.00 10.00      A   
ATOM   4095  CA  ASP A 433      -8.492  12.165 -15.126  1.00 10.00      A   
ATOM   4096  CB  ASP A 433      -8.678  10.749 -15.684  1.00 10.00      A   
ATOM   4097  CG  ASP A 433     -10.118  10.435 -16.041  1.00 10.00      A   
ATOM   4098  OD1 ASP A 433     -10.539  10.742 -17.179  1.00 10.00      A   
ATOM   4099  OD2 ASP A 433     -10.836   9.868 -15.190  1.00 10.00      A   
ATOM   4100  C   ASP A 433      -7.349  12.188 -14.116  1.00 10.00      A   
ATOM   4101  O   ASP A 433      -7.155  11.235 -13.360  1.00 10.00      A   
ATOM   4102  N   LEU A 434      -6.591  13.277 -14.110  1.00 10.00      A   
ATOM   4103  HN  LEU A 434      -6.787  13.996 -14.742  1.00 10.00      A   
ATOM   4104  CA  LEU A 434      -5.480  13.429 -13.188  1.00 10.00      A   
ATOM   4105  CB  LEU A 434      -4.634  14.645 -13.568  1.00 10.00      A   
ATOM   4106  CG  LEU A 434      -3.323  14.817 -12.801  1.00 10.00      A   
ATOM   4107  CD1 LEU A 434      -2.347  13.703 -13.150  1.00 10.00      A   
ATOM   4108  CD2 LEU A 434      -2.712  16.183 -13.077  1.00 10.00      A   
ATOM   4109  C   LEU A 434      -6.007  13.580 -11.767  1.00 10.00      A   
ATOM   4110  O   LEU A 434      -6.630  14.588 -11.431  1.00 10.00      A   
ATOM   4111  N   ARG A 435      -5.762  12.571 -10.944  1.00 10.00      A   
ATOM   4112  HN  ARG A 435      -5.244  11.806 -11.277  1.00 10.00      A   
ATOM   4113  CA  ARG A 435      -6.220  12.568  -9.564  1.00 10.00      A   
ATOM   4114  CB  ARG A 435      -6.746  11.184  -9.170  1.00 10.00      A   
ATOM   4115  CG  ARG A 435      -8.124  10.853  -9.720  1.00 10.00      A   
ATOM   4116  CD  ARG A 435      -8.131   9.506 -10.424  1.00 10.00      A   
ATOM   4117  NE  ARG A 435      -7.733   8.408  -9.538  1.00 10.00      A   
ATOM   4118  HE  ARG A 435      -7.519   8.635  -8.599  1.00 10.00      A   
ATOM   4119  CZ  ARG A 435      -7.640   7.135  -9.925  1.00 10.00      A   
ATOM   4120  NH1 ARG A 435      -7.918   6.792 -11.180  1.00 10.00      A   
ATOM   4121 HH11 ARG A 435      -8.208   7.516 -11.876  1.00 10.00      A   
ATOM   4122 HH12 ARG A 435      -7.842   5.792 -11.477  1.00 10.00      A   
ATOM   4123  NH2 ARG A 435      -7.272   6.205  -9.054  1.00 10.00      A   
ATOM   4124 HH21 ARG A 435      -7.199   5.209  -9.344  1.00 10.00      A   
ATOM   4125 HH22 ARG A 435      -7.049   6.467  -8.069  1.00 10.00      A   
ATOM   4126  C   ARG A 435      -5.105  12.981  -8.613  1.00 10.00      A   
ATOM   4127  O   ARG A 435      -5.348  13.672  -7.628  1.00 10.00      A   
ATOM   4128  N   ARG A 436      -3.883  12.555  -8.904  1.00 10.00      A   
ATOM   4129  HN  ARG A 436      -3.738  12.014  -9.706  1.00 10.00      A   
ATOM   4130  CA  ARG A 436      -2.748  12.888  -8.058  1.00 10.00      A   
ATOM   4131  CB  ARG A 436      -2.272  11.661  -7.272  1.00 10.00      A   
ATOM   4132  CG  ARG A 436      -1.080  11.932  -6.368  1.00 10.00      A   
ATOM   4133  CD  ARG A 436      -0.755  10.730  -5.503  1.00 10.00      A   
ATOM   4134  NE  ARG A 436       0.530  10.880  -4.830  1.00 10.00      A   
ATOM   4135  HE  ARG A 436       1.197  11.472  -5.252  1.00 10.00      A   
ATOM   4136  CZ  ARG A 436       0.848  10.272  -3.683  1.00 10.00      A   
ATOM   4137  NH1 ARG A 436      -0.028   9.477  -3.082  1.00 10.00      A   
ATOM   4138 HH11 ARG A 436       0.228   8.992  -2.183  1.00 10.00      A   
ATOM   4139 HH12 ARG A 436      -0.967   9.327  -3.491  1.00 10.00      A   
ATOM   4140  NH2 ARG A 436       2.042  10.450  -3.151  1.00 10.00      A   
ATOM   4141 HH21 ARG A 436       2.746  11.063  -3.625  1.00 10.00      A   
ATOM   4142 HH22 ARG A 436       2.289   9.980  -2.252  1.00 10.00      A   
ATOM   4143  C   ARG A 436      -1.606  13.464  -8.877  1.00 10.00      A   
ATOM   4144  O   ARG A 436      -1.230  12.906  -9.911  1.00 10.00      A   
ATOM   4145  N   LEU A 437      -1.066  14.580  -8.410  1.00 10.00      A   
ATOM   4146  HN  LEU A 437      -1.421  14.972  -7.581  1.00 10.00      A   
ATOM   4147  CA  LEU A 437       0.035  15.246  -9.081  1.00 10.00      A   
ATOM   4148  CB  LEU A 437      -0.475  16.449  -9.882  1.00 10.00      A   
ATOM   4149  CG  LEU A 437       0.587  17.293 -10.595  1.00 10.00      A   
ATOM   4150  CD1 LEU A 437       1.231  16.504 -11.723  1.00 10.00      A   
ATOM   4151  CD2 LEU A 437      -0.018  18.586 -11.119  1.00 10.00      A   
ATOM   4152  C   LEU A 437       1.082  15.698  -8.068  1.00 10.00      A   
ATOM   4153  O   LEU A 437       0.761  16.336  -7.066  1.00 10.00      A   
ATOM   4154  N   SER A 438       2.322  15.334  -8.319  1.00 10.00      A   
ATOM   4155  HN  SER A 438       2.505  14.784  -9.109  1.00 10.00      A   
ATOM   4156  CA  SER A 438       3.426  15.718  -7.456  1.00 10.00      A   
ATOM   4157  CB  SER A 438       4.274  14.494  -7.103  1.00 10.00      A   
ATOM   4158  OG  SER A 438       3.448  13.382  -6.785  1.00 10.00      A   
ATOM   4159  HG  SER A 438       3.789  12.936  -5.990  1.00 10.00      A   
ATOM   4160  C   SER A 438       4.263  16.774  -8.173  1.00 10.00      A   
ATOM   4161  O   SER A 438       4.635  16.596  -9.333  1.00 10.00      A   
ATOM   4162  N   LEU A 439       4.541  17.875  -7.495  1.00 10.00      A   
ATOM   4163  HN  LEU A 439       4.235  17.959  -6.565  1.00 10.00      A   
ATOM   4164  CA  LEU A 439       5.298  18.963  -8.094  1.00 10.00      A   
ATOM   4165  CB  LEU A 439       4.653  20.306  -7.759  1.00 10.00      A   
ATOM   4166  CG  LEU A 439       3.202  20.487  -8.203  1.00 10.00      A   
ATOM   4167  CD1 LEU A 439       2.610  21.732  -7.567  1.00 10.00      A   
ATOM   4168  CD2 LEU A 439       3.111  20.565  -9.720  1.00 10.00      A   
ATOM   4169  C   LEU A 439       6.752  18.966  -7.652  1.00 10.00      A   
ATOM   4170  O   LEU A 439       7.070  18.630  -6.512  1.00 10.00      A   
ATOM   4171  N   SER A 440       7.623  19.354  -8.573  1.00 10.00      A   
ATOM   4172  HN  SER A 440       7.295  19.600  -9.462  1.00 10.00      A   
ATOM   4173  CA  SER A 440       9.051  19.427  -8.315  1.00 10.00      A   
ATOM   4174  CB  SER A 440       9.659  18.021  -8.282  1.00 10.00      A   
ATOM   4175  OG  SER A 440       9.184  17.228  -9.360  1.00 10.00      A   
ATOM   4176  HG  SER A 440       8.413  16.721  -9.067  1.00 10.00      A   
ATOM   4177  C   SER A 440       9.731  20.283  -9.383  1.00 10.00      A   
ATOM   4178  O   SER A 440       9.212  20.428 -10.492  1.00 10.00      A   
ATOM   4179  N   GLY A 441      10.879  20.857  -9.049  1.00 10.00      A   
ATOM   4180  HN  GLY A 441      11.239  20.724  -8.145  1.00 10.00      A   
ATOM   4181  CA  GLY A 441      11.592  21.688 -10.001  1.00 10.00      A   
ATOM   4182  C   GLY A 441      11.265  23.154  -9.819  1.00 10.00      A   
ATOM   4183  O   GLY A 441      10.486  23.513  -8.934  1.00 10.00      A   
ATOM   4184  N   LEU A 442      11.862  24.006 -10.636  1.00 10.00      A   
ATOM   4185  HN  LEU A 442      12.483  23.664 -11.320  1.00 10.00      A   
ATOM   4186  CA  LEU A 442      11.619  25.439 -10.543  1.00 10.00      A   
ATOM   4187  CB  LEU A 442      12.675  26.221 -11.327  1.00 10.00      A   
ATOM   4188  CG  LEU A 442      12.667  27.741 -11.146  1.00 10.00      A   
ATOM   4189  CD1 LEU A 442      13.111  28.128  -9.745  1.00 10.00      A   
ATOM   4190  CD2 LEU A 442      13.534  28.416 -12.197  1.00 10.00      A   
ATOM   4191  C   LEU A 442      10.217  25.792 -11.033  1.00 10.00      A   
ATOM   4192  O   LEU A 442       9.960  25.847 -12.237  1.00 10.00      A   
ATOM   4193  N   LEU A 443       9.316  26.022 -10.091  1.00 10.00      A   
ATOM   4194  HN  LEU A 443       9.583  25.956  -9.151  1.00 10.00      A   
ATOM   4195  CA  LEU A 443       7.938  26.371 -10.406  1.00 10.00      A   
ATOM   4196  CB  LEU A 443       6.989  25.278  -9.905  1.00 10.00      A   
ATOM   4197  CG  LEU A 443       7.186  23.888 -10.510  1.00 10.00      A   
ATOM   4198  CD1 LEU A 443       6.337  22.861  -9.781  1.00 10.00      A   
ATOM   4199  CD2 LEU A 443       6.854  23.901 -11.991  1.00 10.00      A   
ATOM   4200  C   LEU A 443       7.583  27.696  -9.748  1.00 10.00      A   
ATOM   4201  O   LEU A 443       7.983  27.958  -8.612  1.00 10.00      A   
ATOM   4202  N   THR A 444       6.839  28.525 -10.457  1.00 10.00      A   
ATOM   4203  HN  THR A 444       6.518  28.249 -11.350  1.00 10.00      A   
ATOM   4204  CA  THR A 444       6.449  29.825  -9.939  1.00 10.00      A   
ATOM   4205  CB  THR A 444       6.767  30.942 -10.956  1.00 10.00      A   
ATOM   4206  OG1 THR A 444       5.987  30.757 -12.145  1.00 10.00      A   
ATOM   4207  HG1 THR A 444       6.330  29.992 -12.643  1.00 10.00      A   
ATOM   4208  CG2 THR A 444       8.246  30.946 -11.316  1.00 10.00      A   
ATOM   4209  C   THR A 444       4.956  29.838  -9.625  1.00 10.00      A   
ATOM   4210  O   THR A 444       4.316  28.787  -9.591  1.00 10.00      A   
ATOM   4211  N   ASP A 445       4.401  31.026  -9.406  1.00 10.00      A   
ATOM   4212  HN  ASP A 445       4.966  31.833  -9.439  1.00 10.00      A   
ATOM   4213  CA  ASP A 445       2.979  31.165  -9.107  1.00 10.00      A   
ATOM   4214  CB  ASP A 445       2.693  32.531  -8.473  1.00 10.00      A   
ATOM   4215  CG  ASP A 445       2.573  32.478  -6.960  1.00 10.00      A   
ATOM   4216  OD1 ASP A 445       2.066  33.454  -6.364  1.00 10.00      A   
ATOM   4217  OD2 ASP A 445       2.999  31.475  -6.359  1.00 10.00      A   
ATOM   4218  C   ASP A 445       2.143  31.000 -10.373  1.00 10.00      A   
ATOM   4219  O   ASP A 445       0.911  31.047 -10.337  1.00 10.00      A   
ATOM   4220  N   LYS A 446       2.819  30.803 -11.497  1.00 10.00      A   
ATOM   4221  HN  LYS A 446       3.802  30.766 -11.466  1.00 10.00      A   
ATOM   4222  CA  LYS A 446       2.139  30.639 -12.773  1.00 10.00      A   
ATOM   4223  CB  LYS A 446       3.038  31.052 -13.940  1.00 10.00      A   
ATOM   4224  CG  LYS A 446       2.275  31.493 -15.181  1.00 10.00      A   
ATOM   4225  CD  LYS A 446       1.262  32.578 -14.845  1.00 10.00      A   
ATOM   4226  CE  LYS A 446       0.511  33.053 -16.079  1.00 10.00      A   
ATOM   4227  NZ  LYS A 446      -0.503  34.087 -15.739  1.00 10.00      A   
ATOM   4228  HZ1 LYS A 446      -1.180  33.709 -15.033  1.00 10.00      A   
ATOM   4229  HZ2 LYS A 446      -1.031  34.370 -16.589  1.00 10.00      A   
ATOM   4230  HZ3 LYS A 446      -0.037  34.928 -15.338  1.00 10.00      A   
ATOM   4231  C   LYS A 446       1.632  29.210 -12.957  1.00 10.00      A   
ATOM   4232  O   LYS A 446       0.503  29.005 -13.404  1.00 10.00      A   
ATOM   4233  N   VAL A 447       2.456  28.221 -12.607  1.00 10.00      A   
ATOM   4234  HN  VAL A 447       3.358  28.432 -12.268  1.00 10.00      A   
ATOM   4235  CA  VAL A 447       2.053  26.822 -12.741  1.00 10.00      A   
ATOM   4236  CB  VAL A 447       3.201  25.831 -12.430  1.00 10.00      A   
ATOM   4237  CG1 VAL A 447       3.596  25.862 -10.961  1.00 10.00      A   
ATOM   4238  CG2 VAL A 447       2.836  24.422 -12.868  1.00 10.00      A   
ATOM   4239  C   VAL A 447       0.834  26.523 -11.872  1.00 10.00      A   
ATOM   4240  O   VAL A 447      -0.065  25.788 -12.276  1.00 10.00      A   
ATOM   4241  N   PHE A 448       0.792  27.130 -10.693  1.00 10.00      A   
ATOM   4242  HN  PHE A 448       1.535  27.719 -10.433  1.00 10.00      A   
ATOM   4243  CA  PHE A 448      -0.323  26.937  -9.773  1.00 10.00      A   
ATOM   4244  CB  PHE A 448      -0.028  27.605  -8.434  1.00 10.00      A   
ATOM   4245  CG  PHE A 448       1.137  26.991  -7.715  1.00 10.00      A   
ATOM   4246  CD1 PHE A 448       2.218  27.761  -7.332  1.00 10.00      A   
ATOM   4247  CD2 PHE A 448       1.148  25.637  -7.428  1.00 10.00      A   
ATOM   4248  CE1 PHE A 448       3.287  27.191  -6.676  1.00 10.00      A   
ATOM   4249  CE2 PHE A 448       2.214  25.062  -6.772  1.00 10.00      A   
ATOM   4250  CZ  PHE A 448       3.287  25.840  -6.394  1.00 10.00      A   
ATOM   4251  C   PHE A 448      -1.606  27.489 -10.372  1.00 10.00      A   
ATOM   4252  O   PHE A 448      -2.693  26.953 -10.158  1.00 10.00      A   
ATOM   4253  N   GLU A 449      -1.458  28.562 -11.133  1.00 10.00      A   
ATOM   4254  HN  GLU A 449      -0.562  28.938 -11.248  1.00 10.00      A   
ATOM   4255  CA  GLU A 449      -2.580  29.194 -11.801  1.00 10.00      A   
ATOM   4256  CB  GLU A 449      -2.115  30.476 -12.495  1.00 10.00      A   
ATOM   4257  CG  GLU A 449      -3.217  31.270 -13.171  1.00 10.00      A   
ATOM   4258  CD  GLU A 449      -2.667  32.311 -14.118  1.00 10.00      A   
ATOM   4259  OE1 GLU A 449      -2.008  33.260 -13.652  1.00 10.00      A   
ATOM   4260  OE2 GLU A 449      -2.887  32.187 -15.339  1.00 10.00      A   
ATOM   4261  C   GLU A 449      -3.169  28.222 -12.814  1.00 10.00      A   
ATOM   4262  O   GLU A 449      -4.386  28.070 -12.912  1.00 10.00      A   
ATOM   4263  N   TYR A 450      -2.286  27.541 -13.545  1.00 10.00      A   
ATOM   4264  HN  TYR A 450      -1.327  27.708 -13.413  1.00 10.00      A   
ATOM   4265  CA  TYR A 450      -2.705  26.560 -14.539  1.00 10.00      A   
ATOM   4266  CB  TYR A 450      -1.507  26.072 -15.360  1.00 10.00      A   
ATOM   4267  CG  TYR A 450      -0.885  27.132 -16.233  1.00 10.00      A   
ATOM   4268  CD1 TYR A 450       0.458  27.455 -16.114  1.00 10.00      A   
ATOM   4269  CD2 TYR A 450      -1.645  27.811 -17.174  1.00 10.00      A   
ATOM   4270  CE1 TYR A 450       1.029  28.427 -16.907  1.00 10.00      A   
ATOM   4271  CE2 TYR A 450      -1.082  28.783 -17.973  1.00 10.00      A   
ATOM   4272  CZ  TYR A 450       0.253  29.087 -17.836  1.00 10.00      A   
ATOM   4273  OH  TYR A 450       0.810  30.057 -18.633  1.00 10.00      A   
ATOM   4274  HH  TYR A 450       0.186  30.788 -18.730  1.00 10.00      A   
ATOM   4275  C   TYR A 450      -3.374  25.374 -13.858  1.00 10.00      A   
ATOM   4276  O   TYR A 450      -4.388  24.862 -14.337  1.00 10.00      A   
ATOM   4277  N   ILE A 451      -2.805  24.954 -12.731  1.00 10.00      A   
ATOM   4278  HN  ILE A 451      -1.998  25.413 -12.405  1.00 10.00      A   
ATOM   4279  CA  ILE A 451      -3.339  23.833 -11.967  1.00 10.00      A   
ATOM   4280  CB  ILE A 451      -2.482  23.531 -10.717  1.00 10.00      A   
ATOM   4281  CG1 ILE A 451      -1.090  23.042 -11.130  1.00 10.00      A   
ATOM   4282  CG2 ILE A 451      -3.166  22.505  -9.821  1.00 10.00      A   
ATOM   4283  CD1 ILE A 451      -0.106  22.945  -9.983  1.00 10.00      A   
ATOM   4284  C   ILE A 451      -4.785  24.098 -11.554  1.00 10.00      A   
ATOM   4285  O   ILE A 451      -5.666  23.282 -11.803  1.00 10.00      A   
ATOM   4286  N   GLY A 452      -5.031  25.259 -10.961  1.00 10.00      A   
ATOM   4287  HN  GLY A 452      -4.292  25.890 -10.809  1.00 10.00      A   
ATOM   4288  CA  GLY A 452      -6.376  25.599 -10.525  1.00 10.00      A   
ATOM   4289  C   GLY A 452      -7.334  25.856 -11.678  1.00 10.00      A   
ATOM   4290  O   GLY A 452      -8.554  25.770 -11.514  1.00 10.00      A   
ATOM   4291  N   THR A 453      -6.786  26.150 -12.847  1.00 10.00      A   
ATOM   4292  HN  THR A 453      -5.809  26.179 -12.924  1.00 10.00      A   
ATOM   4293  CA  THR A 453      -7.598  26.434 -14.018  1.00 10.00      A   
ATOM   4294  CB  THR A 453      -6.881  27.432 -14.954  1.00 10.00      A   
ATOM   4295  OG1 THR A 453      -6.599  28.642 -14.234  1.00 10.00      A   
ATOM   4296  HG1 THR A 453      -5.770  28.533 -13.740  1.00 10.00      A   
ATOM   4297  CG2 THR A 453      -7.731  27.755 -16.177  1.00 10.00      A   
ATOM   4298  C   THR A 453      -7.965  25.166 -14.794  1.00 10.00      A   
ATOM   4299  O   THR A 453      -9.107  25.006 -15.228  1.00 10.00      A   
ATOM   4300  N   TYR A 454      -7.012  24.256 -14.944  1.00 10.00      A   
ATOM   4301  HN  TYR A 454      -6.129  24.407 -14.533  1.00 10.00      A   
ATOM   4302  CA  TYR A 454      -7.250  23.033 -15.707  1.00 10.00      A   
ATOM   4303  CB  TYR A 454      -6.053  22.709 -16.602  1.00 10.00      A   
ATOM   4304  CG  TYR A 454      -5.590  23.851 -17.485  1.00 10.00      A   
ATOM   4305  CD1 TYR A 454      -4.254  24.228 -17.515  1.00 10.00      A   
ATOM   4306  CD2 TYR A 454      -6.485  24.551 -18.288  1.00 10.00      A   
ATOM   4307  CE1 TYR A 454      -3.821  25.265 -18.316  1.00 10.00      A   
ATOM   4308  CE2 TYR A 454      -6.059  25.590 -19.093  1.00 10.00      A   
ATOM   4309  CZ  TYR A 454      -4.725  25.943 -19.103  1.00 10.00      A   
ATOM   4310  OH  TYR A 454      -4.291  26.976 -19.900  1.00 10.00      A   
ATOM   4311  HH  TYR A 454      -4.826  27.761 -19.733  1.00 10.00      A   
ATOM   4312  C   TYR A 454      -7.600  21.827 -14.834  1.00 10.00      A   
ATOM   4313  O   TYR A 454      -8.534  21.084 -15.143  1.00 10.00      A   
ATOM   4314  N   ALA A 455      -6.856  21.631 -13.751  1.00 10.00      A   
ATOM   4315  HN  ALA A 455      -6.148  22.274 -13.528  1.00 10.00      A   
ATOM   4316  CA  ALA A 455      -7.090  20.494 -12.864  1.00 10.00      A   
ATOM   4317  CB  ALA A 455      -5.842  20.159 -12.063  1.00 10.00      A   
ATOM   4318  C   ALA A 455      -8.279  20.737 -11.943  1.00 10.00      A   
ATOM   4319  O   ALA A 455      -8.259  21.637 -11.104  1.00 10.00      A   
ATOM   4320  N   LYS A 456      -9.318  19.933 -12.114  1.00 10.00      A   
ATOM   4321  HN  LYS A 456      -9.283  19.248 -12.818  1.00 10.00      A   
ATOM   4322  CA  LYS A 456     -10.517  20.055 -11.298  1.00 10.00      A   
ATOM   4323  CB  LYS A 456     -11.724  20.426 -12.164  1.00 10.00      A   
ATOM   4324  CG  LYS A 456     -11.545  21.694 -12.985  1.00 10.00      A   
ATOM   4325  CD  LYS A 456     -11.419  22.925 -12.100  1.00 10.00      A   
ATOM   4326  CE  LYS A 456     -11.323  24.187 -12.940  1.00 10.00      A   
ATOM   4327  NZ  LYS A 456     -11.194  25.409 -12.108  1.00 10.00      A   
ATOM   4328  HZ1 LYS A 456     -11.397  26.255 -12.680  1.00 10.00      A   
ATOM   4329  HZ2 LYS A 456     -10.224  25.485 -11.729  1.00 10.00      A   
ATOM   4330  HZ3 LYS A 456     -11.859  25.371 -11.315  1.00 10.00      A   
ATOM   4331  C   LYS A 456     -10.800  18.772 -10.527  1.00 10.00      A   
ATOM   4332  O   LYS A 456     -11.429  18.808  -9.471  1.00 10.00      A   
ATOM   4333  N   LYS A 457     -10.320  17.647 -11.045  1.00 10.00      A   
ATOM   4334  HN  LYS A 457      -9.799  17.682 -11.875  1.00 10.00      A   
ATOM   4335  CA  LYS A 457     -10.545  16.356 -10.401  1.00 10.00      A   
ATOM   4336  CB  LYS A 457     -10.975  15.310 -11.429  1.00 10.00      A   
ATOM   4337  CG  LYS A 457     -12.385  15.508 -11.955  1.00 10.00      A   
ATOM   4338  CD  LYS A 457     -12.742  14.447 -12.983  1.00 10.00      A   
ATOM   4339  CE  LYS A 457     -14.195  14.560 -13.416  1.00 10.00      A   
ATOM   4340  NZ  LYS A 457     -15.142  14.246 -12.307  1.00 10.00      A   
ATOM   4341  HZ1 LYS A 457     -14.934  14.837 -11.475  1.00 10.00      A   
ATOM   4342  HZ2 LYS A 457     -15.063  13.245 -12.033  1.00 10.00      A   
ATOM   4343  HZ3 LYS A 457     -16.119  14.427 -12.610  1.00 10.00      A   
ATOM   4344  C   LYS A 457      -9.308  15.876  -9.652  1.00 10.00      A   
ATOM   4345  O   LYS A 457      -9.261  14.740  -9.177  1.00 10.00      A   
ATOM   4346  N   MET A 458      -8.311  16.739  -9.557  1.00 10.00      A   
ATOM   4347  HN  MET A 458      -8.406  17.623  -9.964  1.00 10.00      A   
ATOM   4348  CA  MET A 458      -7.078  16.402  -8.855  1.00 10.00      A   
ATOM   4349  CB  MET A 458      -5.959  17.370  -9.243  1.00 10.00      A   
ATOM   4350  CG  MET A 458      -4.597  17.011  -8.670  1.00 10.00      A   
ATOM   4351  SD  MET A 458      -3.400  18.341  -8.870  1.00 10.00      A   
ATOM   4352  CE  MET A 458      -4.191  19.633  -7.913  1.00 10.00      A   
ATOM   4353  C   MET A 458      -7.315  16.427  -7.348  1.00 10.00      A   
ATOM   4354  O   MET A 458      -7.311  17.488  -6.722  1.00 10.00      A   
ATOM   4355  N   GLU A 459      -7.539  15.255  -6.778  1.00 10.00      A   
ATOM   4356  HN  GLU A 459      -7.523  14.445  -7.333  1.00 10.00      A   
ATOM   4357  CA  GLU A 459      -7.815  15.133  -5.355  1.00 10.00      A   
ATOM   4358  CB  GLU A 459      -8.646  13.885  -5.054  1.00 10.00      A   
ATOM   4359  CG  GLU A 459      -8.405  12.720  -5.996  1.00 10.00      A   
ATOM   4360  CD  GLU A 459      -9.526  11.702  -5.937  1.00 10.00      A   
ATOM   4361  OE1 GLU A 459      -9.785  11.163  -4.843  1.00 10.00      A   
ATOM   4362  OE2 GLU A 459     -10.161  11.443  -6.980  1.00 10.00      A   
ATOM   4363  C   GLU A 459      -6.568  15.205  -4.478  1.00 10.00      A   
ATOM   4364  O   GLU A 459      -6.658  15.576  -3.309  1.00 10.00      A   
ATOM   4365  N   MET A 460      -5.408  14.868  -5.024  1.00 10.00      A   
ATOM   4366  HN  MET A 460      -5.372  14.584  -5.966  1.00 10.00      A   
ATOM   4367  CA  MET A 460      -4.179  14.918  -4.238  1.00 10.00      A   
ATOM   4368  CB  MET A 460      -3.728  13.515  -3.833  1.00 10.00      A   
ATOM   4369  CG  MET A 460      -2.565  13.499  -2.854  1.00 10.00      A   
ATOM   4370  SD  MET A 460      -2.307  11.879  -2.110  1.00 10.00      A   
ATOM   4371  CE  MET A 460      -0.946  12.228  -0.994  1.00 10.00      A   
ATOM   4372  C   MET A 460      -3.054  15.662  -4.955  1.00 10.00      A   
ATOM   4373  O   MET A 460      -2.710  15.349  -6.095  1.00 10.00      A   
ATOM   4374  N   LEU A 461      -2.482  16.640  -4.268  1.00 10.00      A   
ATOM   4375  HN  LEU A 461      -2.801  16.840  -3.363  1.00 10.00      A   
ATOM   4376  CA  LEU A 461      -1.397  17.430  -4.819  1.00 10.00      A   
ATOM   4377  CB  LEU A 461      -1.916  18.800  -5.257  1.00 10.00      A   
ATOM   4378  CG  LEU A 461      -0.877  19.800  -5.768  1.00 10.00      A   
ATOM   4379  CD1 LEU A 461      -0.335  19.373  -7.122  1.00 10.00      A   
ATOM   4380  CD2 LEU A 461      -1.472  21.197  -5.845  1.00 10.00      A   
ATOM   4381  C   LEU A 461      -0.286  17.598  -3.791  1.00 10.00      A   
ATOM   4382  O   LEU A 461      -0.543  17.937  -2.632  1.00 10.00      A   
ATOM   4383  N   SER A 462       0.940  17.338  -4.214  1.00 10.00      A   
ATOM   4384  HN  SER A 462       1.070  17.033  -5.140  1.00 10.00      A   
ATOM   4385  CA  SER A 462       2.100  17.473  -3.344  1.00 10.00      A   
ATOM   4386  CB  SER A 462       2.854  16.143  -3.268  1.00 10.00      A   
ATOM   4387  OG  SER A 462       1.958  15.068  -3.020  1.00 10.00      A   
ATOM   4388  HG  SER A 462       1.911  14.903  -2.070  1.00 10.00      A   
ATOM   4389  C   SER A 462       3.012  18.597  -3.840  1.00 10.00      A   
ATOM   4390  O   SER A 462       3.598  18.504  -4.920  1.00 10.00      A   
ATOM   4391  N   VAL A 463       3.110  19.666  -3.053  1.00 10.00      A   
ATOM   4392  HN  VAL A 463       2.623  19.674  -2.196  1.00 10.00      A   
ATOM   4393  CA  VAL A 463       3.930  20.820  -3.406  1.00 10.00      A   
ATOM   4394  CB  VAL A 463       3.147  22.142  -3.229  1.00 10.00      A   
ATOM   4395  CG1 VAL A 463       3.921  23.316  -3.809  1.00 10.00      A   
ATOM   4396  CG2 VAL A 463       1.767  22.042  -3.864  1.00 10.00      A   
ATOM   4397  C   VAL A 463       5.192  20.866  -2.546  1.00 10.00      A   
ATOM   4398  O   VAL A 463       5.128  20.755  -1.320  1.00 10.00      A   
ATOM   4399  N   ALA A 464       6.335  21.018  -3.194  1.00 10.00      A   
ATOM   4400  HN  ALA A 464       6.327  21.084  -4.172  1.00 10.00      A   
ATOM   4401  CA  ALA A 464       7.606  21.082  -2.494  1.00 10.00      A   
ATOM   4402  CB  ALA A 464       8.212  19.694  -2.376  1.00 10.00      A   
ATOM   4403  C   ALA A 464       8.573  22.030  -3.196  1.00 10.00      A   
ATOM   4404  O   ALA A 464       8.926  21.817  -4.358  1.00 10.00      A   
ATOM   4405  N   PHE A 465       8.980  23.076  -2.473  1.00 10.00      A   
ATOM   4406  HN  PHE A 465       8.632  23.177  -1.560  1.00 10.00      A   
ATOM   4407  CA  PHE A 465       9.920  24.081  -2.977  1.00 10.00      A   
ATOM   4408  CB  PHE A 465      11.297  23.463  -3.254  1.00 10.00      A   
ATOM   4409  CG  PHE A 465      12.017  22.969  -2.032  1.00 10.00      A   
ATOM   4410  CD1 PHE A 465      11.918  21.643  -1.640  1.00 10.00      A   
ATOM   4411  CD2 PHE A 465      12.801  23.828  -1.283  1.00 10.00      A   
ATOM   4412  CE1 PHE A 465      12.588  21.187  -0.522  1.00 10.00      A   
ATOM   4413  CE2 PHE A 465      13.472  23.378  -0.164  1.00 10.00      A   
ATOM   4414  CZ  PHE A 465      13.366  22.055   0.217  1.00 10.00      A   
ATOM   4415  C   PHE A 465       9.403  24.786  -4.229  1.00 10.00      A   
ATOM   4416  O   PHE A 465      10.120  24.897  -5.224  1.00 10.00      A   
ATOM   4417  N   ALA A 466       8.173  25.272  -4.184  1.00 10.00      A   
ATOM   4418  HN  ALA A 466       7.643  25.179  -3.364  1.00 10.00      A   
ATOM   4419  CA  ALA A 466       7.595  25.950  -5.335  1.00 10.00      A   
ATOM   4420  CB  ALA A 466       6.845  24.951  -6.202  1.00 10.00      A   
ATOM   4421  C   ALA A 466       6.669  27.087  -4.914  1.00 10.00      A   
ATOM   4422  O   ALA A 466       6.173  27.111  -3.789  1.00 10.00      A   
ATOM   4423  N   GLY A 467       6.452  28.033  -5.822  1.00 10.00      A   
ATOM   4424  HN  GLY A 467       6.898  27.974  -6.695  1.00 10.00      A   
ATOM   4425  CA  GLY A 467       5.574  29.151  -5.536  1.00 10.00      A   
ATOM   4426  C   GLY A 467       6.309  30.471  -5.485  1.00 10.00      A   
ATOM   4427  O   GLY A 467       7.533  30.503  -5.359  1.00 10.00      A   
ATOM   4428  N   ASP A 468       5.565  31.558  -5.591  1.00 10.00      A   
ATOM   4429  HN  ASP A 468       4.586  31.461  -5.709  1.00 10.00      A   
ATOM   4430  CA  ASP A 468       6.144  32.896  -5.543  1.00 10.00      A   
ATOM   4431  CB  ASP A 468       5.870  33.669  -6.836  1.00 10.00      A   
ATOM   4432  CG  ASP A 468       6.848  33.357  -7.944  1.00 10.00      A   
ATOM   4433  OD1 ASP A 468       8.072  33.378  -7.689  1.00 10.00      A   
ATOM   4434  OD2 ASP A 468       6.395  33.102  -9.077  1.00 10.00      A   
ATOM   4435  C   ASP A 468       5.546  33.666  -4.386  1.00 10.00      A   
ATOM   4436  O   ASP A 468       6.262  34.212  -3.548  1.00 10.00      A   
ATOM   4437  N   SER A 469       4.222  33.694  -4.350  1.00 10.00      A   
ATOM   4438  HN  SER A 469       3.714  33.221  -5.049  1.00 10.00      A   
ATOM   4439  CA  SER A 469       3.496  34.395  -3.313  1.00 10.00      A   
ATOM   4440  CB  SER A 469       3.043  35.756  -3.844  1.00 10.00      A   
ATOM   4441  OG  SER A 469       2.765  35.698  -5.235  1.00 10.00      A   
ATOM   4442  HG  SER A 469       2.550  34.781  -5.488  1.00 10.00      A   
ATOM   4443  C   SER A 469       2.295  33.572  -2.862  1.00 10.00      A   
ATOM   4444  O   SER A 469       2.174  32.398  -3.209  1.00 10.00      A   
ATOM   4445  N   ASP A 470       1.402  34.190  -2.103  1.00 10.00      A   
ATOM   4446  HN  ASP A 470       1.547  35.130  -1.858  1.00 10.00      A   
ATOM   4447  CA  ASP A 470       0.213  33.504  -1.614  1.00 10.00      A   
ATOM   4448  CB  ASP A 470      -0.435  34.286  -0.472  1.00 10.00      A   
ATOM   4449  CG  ASP A 470      -0.011  33.793   0.897  1.00 10.00      A   
ATOM   4450  OD1 ASP A 470      -0.882  33.320   1.654  1.00 10.00      A   
ATOM   4451  OD2 ASP A 470       1.189  33.886   1.222  1.00 10.00      A   
ATOM   4452  C   ASP A 470      -0.789  33.271  -2.739  1.00 10.00      A   
ATOM   4453  O   ASP A 470      -1.718  32.471  -2.610  1.00 10.00      A   
ATOM   4454  N   LEU A 471      -0.588  33.965  -3.853  1.00 10.00      A   
ATOM   4455  HN  LEU A 471       0.172  34.581  -3.898  1.00 10.00      A   
ATOM   4456  CA  LEU A 471      -1.468  33.830  -5.007  1.00 10.00      A   
ATOM   4457  CB  LEU A 471      -1.082  34.810  -6.114  1.00 10.00      A   
ATOM   4458  CG  LEU A 471      -1.548  36.255  -5.929  1.00 10.00      A   
ATOM   4459  CD1 LEU A 471      -1.041  37.131  -7.065  1.00 10.00      A   
ATOM   4460  CD2 LEU A 471      -3.066  36.321  -5.842  1.00 10.00      A   
ATOM   4461  C   LEU A 471      -1.471  32.400  -5.533  1.00 10.00      A   
ATOM   4462  O   LEU A 471      -2.530  31.849  -5.830  1.00 10.00      A   
ATOM   4463  N   GLY A 472      -0.285  31.799  -5.611  1.00 10.00      A   
ATOM   4464  HN  GLY A 472       0.526  32.295  -5.342  1.00 10.00      A   
ATOM   4465  CA  GLY A 472      -0.163  30.433  -6.095  1.00 10.00      A   
ATOM   4466  C   GLY A 472      -1.005  29.456  -5.299  1.00 10.00      A   
ATOM   4467  O   GLY A 472      -1.634  28.563  -5.864  1.00 10.00      A   
ATOM   4468  N   MET A 473      -1.021  29.623  -3.983  1.00 10.00      A   
ATOM   4469  HN  MET A 473      -0.494  30.351  -3.586  1.00 10.00      A   
ATOM   4470  CA  MET A 473      -1.807  28.751  -3.117  1.00 10.00      A   
ATOM   4471  CB  MET A 473      -1.432  28.980  -1.648  1.00 10.00      A   
ATOM   4472  CG  MET A 473      -2.113  28.029  -0.671  1.00 10.00      A   
ATOM   4473  SD  MET A 473      -1.658  28.354   1.046  1.00 10.00      A   
ATOM   4474  CE  MET A 473      -2.632  27.120   1.906  1.00 10.00      A   
ATOM   4475  C   MET A 473      -3.294  29.012  -3.334  1.00 10.00      A   
ATOM   4476  O   MET A 473      -4.105  28.086  -3.403  1.00 10.00      A   
ATOM   4477  N   HIS A 474      -3.632  30.284  -3.467  1.00 10.00      A   
ATOM   4478  HN  HIS A 474      -2.927  30.969  -3.412  1.00 10.00      A   
ATOM   4479  CA  HIS A 474      -5.010  30.705  -3.686  1.00 10.00      A   
ATOM   4480  CB  HIS A 474      -5.093  32.241  -3.678  1.00 10.00      A   
ATOM   4481  CG  HIS A 474      -6.461  32.800  -3.937  1.00 10.00      A   
ATOM   4482  ND1 HIS A 474      -7.363  32.999  -2.917  1.00 10.00      A   
ATOM   4483  CD2 HIS A 474      -7.025  33.183  -5.112  1.00 10.00      A   
ATOM   4484  CE1 HIS A 474      -8.449  33.495  -3.490  1.00 10.00      A   
ATOM   4485  NE2 HIS A 474      -8.288  33.624  -4.813  1.00 10.00      A   
ATOM   4486  HE2 HIS A 474      -8.948  33.975  -5.451  1.00 10.00      A   
ATOM   4487  C   HIS A 474      -5.563  30.137  -4.996  1.00 10.00      A   
ATOM   4488  O   HIS A 474      -6.705  29.683  -5.049  1.00 10.00      A   
ATOM   4489  N   HIS A 475      -4.736  30.150  -6.039  1.00 10.00      A   
ATOM   4490  HN  HIS A 475      -3.829  30.511  -5.921  1.00 10.00      A   
ATOM   4491  CA  HIS A 475      -5.135  29.658  -7.358  1.00 10.00      A   
ATOM   4492  CB  HIS A 475      -4.013  29.843  -8.388  1.00 10.00      A   
ATOM   4493  CG  HIS A 475      -3.728  31.266  -8.749  1.00 10.00      A   
ATOM   4494  ND1 HIS A 475      -4.696  32.232  -8.901  1.00 10.00      A   
ATOM   4495  HD1 HIS A 475      -5.666  32.103  -8.790  1.00 10.00      A   
ATOM   4496  CD2 HIS A 475      -2.545  31.887  -8.984  1.00 10.00      A   
ATOM   4497  CE1 HIS A 475      -4.090  33.380  -9.220  1.00 10.00      A   
ATOM   4498  NE2 HIS A 475      -2.781  33.225  -9.281  1.00 10.00      A   
ATOM   4499  C   HIS A 475      -5.556  28.198  -7.323  1.00 10.00      A   
ATOM   4500  O   HIS A 475      -6.451  27.791  -8.059  1.00 10.00      A   
ATOM   4501  N   VAL A 476      -4.908  27.414  -6.471  1.00 10.00      A   
ATOM   4502  HN  VAL A 476      -4.208  27.800  -5.902  1.00 10.00      A   
ATOM   4503  CA  VAL A 476      -5.222  25.993  -6.361  1.00 10.00      A   
ATOM   4504  CB  VAL A 476      -4.044  25.177  -5.788  1.00 10.00      A   
ATOM   4505  CG1 VAL A 476      -4.429  23.712  -5.626  1.00 10.00      A   
ATOM   4506  CG2 VAL A 476      -2.826  25.307  -6.690  1.00 10.00      A   
ATOM   4507  C   VAL A 476      -6.467  25.766  -5.511  1.00 10.00      A   
ATOM   4508  O   VAL A 476      -7.403  25.085  -5.930  1.00 10.00      A   
ATOM   4509  N   LEU A 477      -6.485  26.365  -4.330  1.00 10.00      A   
ATOM   4510  HN  LEU A 477      -5.720  26.920  -4.063  1.00 10.00      A   
ATOM   4511  CA  LEU A 477      -7.610  26.221  -3.415  1.00 10.00      A   
ATOM   4512  CB  LEU A 477      -7.300  26.892  -2.077  1.00 10.00      A   
ATOM   4513  CG  LEU A 477      -6.167  26.269  -1.258  1.00 10.00      A   
ATOM   4514  CD1 LEU A 477      -5.856  27.122  -0.038  1.00 10.00      A   
ATOM   4515  CD2 LEU A 477      -6.527  24.854  -0.841  1.00 10.00      A   
ATOM   4516  C   LEU A 477      -8.899  26.784  -4.012  1.00 10.00      A   
ATOM   4517  O   LEU A 477      -9.977  26.223  -3.822  1.00 10.00      A   
ATOM   4518  N   SER A 478      -8.782  27.890  -4.735  1.00 10.00      A   
ATOM   4519  HN  SER A 478      -7.894  28.306  -4.841  1.00 10.00      A   
ATOM   4520  CA  SER A 478      -9.938  28.520  -5.366  1.00 10.00      A   
ATOM   4521  CB  SER A 478      -9.804  30.044  -5.314  1.00 10.00      A   
ATOM   4522  OG  SER A 478      -9.714  30.504  -3.974  1.00 10.00      A   
ATOM   4523  HG  SER A 478      -9.251  29.846  -3.439  1.00 10.00      A   
ATOM   4524  C   SER A 478     -10.086  28.061  -6.815  1.00 10.00      A   
ATOM   4525  O   SER A 478     -10.851  28.643  -7.585  1.00 10.00      A   
ATOM   4526  N   GLY A 479      -9.362  27.013  -7.179  1.00 10.00      A   
ATOM   4527  HN  GLY A 479      -8.778  26.576  -6.520  1.00 10.00      A   
ATOM   4528  CA  GLY A 479      -9.428  26.515  -8.539  1.00 10.00      A   
ATOM   4529  C   GLY A 479      -9.847  25.061  -8.630  1.00 10.00      A   
ATOM   4530  O   GLY A 479     -10.774  24.724  -9.367  1.00 10.00      A   
ATOM   4531  N   CYS A 480      -9.167  24.197  -7.888  1.00 10.00      A   
ATOM   4532  HN  CYS A 480      -8.447  24.524  -7.307  1.00 10.00      A   
ATOM   4533  CA  CYS A 480      -9.465  22.773  -7.908  1.00 10.00      A   
ATOM   4534  CB  CYS A 480      -8.298  21.975  -7.322  1.00 10.00      A   
ATOM   4535  SG  CYS A 480      -6.747  22.186  -8.231  1.00 10.00      A   
ATOM   4536  HG  CYS A 480      -7.034  22.165  -9.529  1.00 10.00      A   
ATOM   4537  C   CYS A 480     -10.773  22.460  -7.186  1.00 10.00      A   
ATOM   4538  O   CYS A 480     -10.992  22.893  -6.055  1.00 10.00      A   
ATOM   4539  N   ASP A 481     -11.640  21.708  -7.857  1.00 10.00      A   
ATOM   4540  HN  ASP A 481     -11.404  21.394  -8.753  1.00 10.00      A   
ATOM   4541  CA  ASP A 481     -12.933  21.339  -7.297  1.00 10.00      A   
ATOM   4542  CB  ASP A 481     -13.896  20.887  -8.397  1.00 10.00      A   
ATOM   4543  CG  ASP A 481     -14.734  22.019  -8.947  1.00 10.00      A   
ATOM   4544  OD1 ASP A 481     -15.745  22.381  -8.314  1.00 10.00      A   
ATOM   4545  OD2 ASP A 481     -14.387  22.551 -10.022  1.00 10.00      A   
ATOM   4546  C   ASP A 481     -12.806  20.243  -6.247  1.00 10.00      A   
ATOM   4547  O   ASP A 481     -12.904  20.507  -5.045  1.00 10.00      A   
ATOM   4548  N   SER A 482     -12.566  19.021  -6.708  1.00 10.00      A   
ATOM   4549  HN  SER A 482     -12.456  18.889  -7.677  1.00 10.00      A   
ATOM   4550  CA  SER A 482     -12.451  17.868  -5.825  1.00 10.00      A   
ATOM   4551  CB  SER A 482     -12.738  16.584  -6.604  1.00 10.00      A   
ATOM   4552  OG  SER A 482     -13.792  16.796  -7.531  1.00 10.00      A   
ATOM   4553  HG  SER A 482     -14.361  17.511  -7.212  1.00 10.00      A   
ATOM   4554  C   SER A 482     -11.086  17.788  -5.137  1.00 10.00      A   
ATOM   4555  O   SER A 482     -10.232  16.992  -5.518  1.00 10.00      A   
ATOM   4556  N   LEU A 483     -10.893  18.623  -4.129  1.00 10.00      A   
ATOM   4557  HN  LEU A 483     -11.607  19.251  -3.890  1.00 10.00      A   
ATOM   4558  CA  LEU A 483      -9.653  18.647  -3.371  1.00 10.00      A   
ATOM   4559  CB  LEU A 483      -9.328  20.086  -2.958  1.00 10.00      A   
ATOM   4560  CG  LEU A 483      -7.954  20.625  -3.372  1.00 10.00      A   
ATOM   4561  CD1 LEU A 483      -7.944  22.147  -3.339  1.00 10.00      A   
ATOM   4562  CD2 LEU A 483      -6.862  20.066  -2.471  1.00 10.00      A   
ATOM   4563  C   LEU A 483      -9.794  17.762  -2.137  1.00 10.00      A   
ATOM   4564  O   LEU A 483     -10.707  17.950  -1.335  1.00 10.00      A   
ATOM   4565  N   ARG A 484      -8.890  16.804  -1.987  1.00 10.00      A   
ATOM   4566  HN  ARG A 484      -8.166  16.715  -2.647  1.00 10.00      A   
ATOM   4567  CA  ARG A 484      -8.943  15.884  -0.856  1.00 10.00      A   
ATOM   4568  CB  ARG A 484      -9.111  14.448  -1.351  1.00 10.00      A   
ATOM   4569  CG  ARG A 484     -10.512  14.108  -1.832  1.00 10.00      A   
ATOM   4570  CD  ARG A 484     -10.630  12.627  -2.145  1.00 10.00      A   
ATOM   4571  NE  ARG A 484     -10.035  11.801  -1.092  1.00 10.00      A   
ATOM   4572  HE  ARG A 484     -10.349  11.957  -0.170  1.00 10.00      A   
ATOM   4573  CZ  ARG A 484      -9.109  10.858  -1.306  1.00 10.00      A   
ATOM   4574  NH1 ARG A 484      -8.688  10.587  -2.531  1.00 10.00      A   
ATOM   4575 HH11 ARG A 484      -7.963   9.846  -2.683  1.00 10.00      A   
ATOM   4576 HH12 ARG A 484      -9.077  11.105  -3.356  1.00 10.00      A   
ATOM   4577  NH2 ARG A 484      -8.611  10.178  -0.290  1.00 10.00      A   
ATOM   4578 HH21 ARG A 484      -7.891   9.432  -0.457  1.00 10.00      A   
ATOM   4579 HH22 ARG A 484      -8.924  10.375   0.679  1.00 10.00      A   
ATOM   4580  C   ARG A 484      -7.705  15.982   0.037  1.00 10.00      A   
ATOM   4581  O   ARG A 484      -7.801  16.326   1.215  1.00 10.00      A   
ATOM   4582  N   LYS A 485      -6.544  15.669  -0.527  1.00 10.00      A   
ATOM   4583  HN  LYS A 485      -6.525  15.436  -1.482  1.00 10.00      A   
ATOM   4584  CA  LYS A 485      -5.291  15.701   0.219  1.00 10.00      A   
ATOM   4585  CB  LYS A 485      -4.666  14.300   0.278  1.00 10.00      A   
ATOM   4586  CG  LYS A 485      -5.505  13.263   1.021  1.00 10.00      A   
ATOM   4587  CD  LYS A 485      -4.857  11.881   1.004  1.00 10.00      A   
ATOM   4588  CE  LYS A 485      -5.323  11.050  -0.188  1.00 10.00      A   
ATOM   4589  NZ  LYS A 485      -5.012   9.602  -0.029  1.00 10.00      A   
ATOM   4590  HZ1 LYS A 485      -5.539   9.202   0.780  1.00 10.00      A   
ATOM   4591  HZ2 LYS A 485      -3.995   9.467   0.142  1.00 10.00      A   
ATOM   4592  HZ3 LYS A 485      -5.285   9.081  -0.887  1.00 10.00      A   
ATOM   4593  C   LYS A 485      -4.312  16.692  -0.409  1.00 10.00      A   
ATOM   4594  O   LYS A 485      -3.991  16.597  -1.593  1.00 10.00      A   
ATOM   4595  N   LEU A 486      -3.857  17.649   0.387  1.00 10.00      A   
ATOM   4596  HN  LEU A 486      -4.152  17.676   1.322  1.00 10.00      A   
ATOM   4597  CA  LEU A 486      -2.923  18.658  -0.087  1.00 10.00      A   
ATOM   4598  CB  LEU A 486      -3.639  19.995  -0.297  1.00 10.00      A   
ATOM   4599  CG  LEU A 486      -2.775  21.162  -0.778  1.00 10.00      A   
ATOM   4600  CD1 LEU A 486      -2.194  20.867  -2.150  1.00 10.00      A   
ATOM   4601  CD2 LEU A 486      -3.583  22.450  -0.808  1.00 10.00      A   
ATOM   4602  C   LEU A 486      -1.764  18.821   0.888  1.00 10.00      A   
ATOM   4603  O   LEU A 486      -1.961  19.137   2.063  1.00 10.00      A   
ATOM   4604  N   GLU A 487      -0.563  18.597   0.392  1.00 10.00      A   
ATOM   4605  HN  GLU A 487      -0.474  18.356  -0.557  1.00 10.00      A   
ATOM   4606  CA  GLU A 487       0.633  18.716   1.208  1.00 10.00      A   
ATOM   4607  CB  GLU A 487       1.349  17.369   1.298  1.00 10.00      A   
ATOM   4608  CG  GLU A 487       0.437  16.194   1.617  1.00 10.00      A   
ATOM   4609  CD  GLU A 487       1.188  14.884   1.708  1.00 10.00      A   
ATOM   4610  OE1 GLU A 487       1.766  14.458   0.688  1.00 10.00      A   
ATOM   4611  OE2 GLU A 487       1.202  14.281   2.804  1.00 10.00      A   
ATOM   4612  C   GLU A 487       1.574  19.762   0.619  1.00 10.00      A   
ATOM   4613  O   GLU A 487       1.976  19.663  -0.543  1.00 10.00      A   
ATOM   4614  N   ILE A 488       1.905  20.769   1.412  1.00 10.00      A   
ATOM   4615  HN  ILE A 488       1.537  20.805   2.328  1.00 10.00      A   
ATOM   4616  CA  ILE A 488       2.797  21.826   0.968  1.00 10.00      A   
ATOM   4617  CB  ILE A 488       2.057  23.176   0.845  1.00 10.00      A   
ATOM   4618  CG1 ILE A 488       0.929  23.072  -0.190  1.00 10.00      A   
ATOM   4619  CG2 ILE A 488       3.029  24.285   0.466  1.00 10.00      A   
ATOM   4620  CD1 ILE A 488       0.062  24.311  -0.287  1.00 10.00      A   
ATOM   4621  C   ILE A 488       3.972  21.973   1.928  1.00 10.00      A   
ATOM   4622  O   ILE A 488       3.797  22.349   3.085  1.00 10.00      A   
ATOM   4623  N   ARG A 489       5.168  21.656   1.453  1.00 10.00      A   
ATOM   4624  HN  ARG A 489       5.251  21.343   0.524  1.00 10.00      A   
ATOM   4625  CA  ARG A 489       6.358  21.766   2.283  1.00 10.00      A   
ATOM   4626  CB  ARG A 489       6.955  20.389   2.617  1.00 10.00      A   
ATOM   4627  CG  ARG A 489       7.650  19.692   1.458  1.00 10.00      A   
ATOM   4628  CD  ARG A 489       8.745  18.759   1.951  1.00 10.00      A   
ATOM   4629  NE  ARG A 489       9.853  19.487   2.571  1.00 10.00      A   
ATOM   4630  HE  ARG A 489       9.848  20.471   2.488  1.00 10.00      A   
ATOM   4631  CZ  ARG A 489      10.854  18.912   3.239  1.00 10.00      A   
ATOM   4632  NH1 ARG A 489      10.900  17.592   3.383  1.00 10.00      A   
ATOM   4633 HH11 ARG A 489      10.153  16.989   2.976  1.00 10.00      A   
ATOM   4634 HH12 ARG A 489      11.690  17.152   3.909  1.00 10.00      A   
ATOM   4635  NH2 ARG A 489      11.814  19.662   3.759  1.00 10.00      A   
ATOM   4636 HH21 ARG A 489      12.598  19.221   4.283  1.00 10.00      A   
ATOM   4637 HH22 ARG A 489      11.787  20.709   3.643  1.00 10.00      A   
ATOM   4638  C   ARG A 489       7.402  22.673   1.643  1.00 10.00      A   
ATOM   4639  O   ARG A 489       7.627  22.621   0.430  1.00 10.00      A   
ATOM   4640  N   ASP A 490       8.005  23.524   2.470  1.00 10.00      A   
ATOM   4641  HN  ASP A 490       7.725  23.541   3.414  1.00 10.00      A   
ATOM   4642  CA  ASP A 490       9.051  24.451   2.033  1.00 10.00      A   
ATOM   4643  CB  ASP A 490      10.357  23.721   1.714  1.00 10.00      A   
ATOM   4644  CG  ASP A 490      11.169  23.415   2.956  1.00 10.00      A   
ATOM   4645  OD1 ASP A 490      11.755  24.358   3.529  1.00 10.00      A   
ATOM   4646  OD2 ASP A 490      11.219  22.231   3.367  1.00 10.00      A   
ATOM   4647  C   ASP A 490       8.609  25.317   0.863  1.00 10.00      A   
ATOM   4648  O   ASP A 490       9.072  25.149  -0.267  1.00 10.00      A   
ATOM   4649  N   CYS A 491       7.700  26.238   1.139  1.00 10.00      A   
ATOM   4650  HN  CYS A 491       7.374  26.326   2.060  1.00 10.00      A   
ATOM   4651  CA  CYS A 491       7.182  27.135   0.116  1.00 10.00      A   
ATOM   4652  CB  CYS A 491       5.887  26.574  -0.474  1.00 10.00      A   
ATOM   4653  SG  CYS A 491       6.083  24.966  -1.277  1.00 10.00      A   
ATOM   4654  HG  CYS A 491       6.692  24.156  -0.419  1.00 10.00      A   
ATOM   4655  C   CYS A 491       6.956  28.535   0.696  1.00 10.00      A   
ATOM   4656  O   CYS A 491       6.774  28.684   1.905  1.00 10.00      A   
ATOM   4657  N   PRO A 492       6.980  29.582  -0.153  1.00 10.00      A   
ATOM   4658  CA  PRO A 492       6.786  30.973   0.289  1.00 10.00      A   
ATOM   4659  CB  PRO A 492       7.338  31.777  -0.887  1.00 10.00      A   
ATOM   4660  CG  PRO A 492       7.046  30.923  -2.070  1.00 10.00      A   
ATOM   4661  CD  PRO A 492       7.216  29.501  -1.610  1.00 10.00      A   
ATOM   4662  C   PRO A 492       5.318  31.327   0.532  1.00 10.00      A   
ATOM   4663  O   PRO A 492       4.918  32.489   0.414  1.00 10.00      A   
ATOM   4664  N   PHE A 493       4.520  30.321   0.868  1.00 10.00      A   
ATOM   4665  HN  PHE A 493       4.895  29.421   0.940  1.00 10.00      A   
ATOM   4666  CA  PHE A 493       3.108  30.528   1.150  1.00 10.00      A   
ATOM   4667  CB  PHE A 493       2.290  29.274   0.820  1.00 10.00      A   
ATOM   4668  CG  PHE A 493       2.389  28.813  -0.610  1.00 10.00      A   
ATOM   4669  CD1 PHE A 493       2.475  27.465  -0.907  1.00 10.00      A   
ATOM   4670  CD2 PHE A 493       2.388  29.721  -1.655  1.00 10.00      A   
ATOM   4671  CE1 PHE A 493       2.559  27.029  -2.216  1.00 10.00      A   
ATOM   4672  CE2 PHE A 493       2.474  29.293  -2.968  1.00 10.00      A   
ATOM   4673  CZ  PHE A 493       2.560  27.945  -3.247  1.00 10.00      A   
ATOM   4674  C   PHE A 493       2.938  30.884   2.621  1.00 10.00      A   
ATOM   4675  O   PHE A 493       3.502  30.219   3.494  1.00 10.00      A   
ATOM   4676  N   GLY A 494       2.190  31.935   2.895  1.00 10.00      A   
ATOM   4677  HN  GLY A 494       1.767  32.441   2.159  1.00 10.00      A   
ATOM   4678  CA  GLY A 494       1.985  32.345   4.264  1.00 10.00      A   
ATOM   4679  C   GLY A 494       0.613  31.984   4.776  1.00 10.00      A   
ATOM   4680  O   GLY A 494       0.268  30.807   4.885  1.00 10.00      A   
ATOM   4681  N   ASP A 495      -0.174  32.998   5.084  1.00 10.00      A   
ATOM   4682  HN  ASP A 495       0.158  33.915   4.969  1.00 10.00      A   
ATOM   4683  CA  ASP A 495      -1.517  32.783   5.595  1.00 10.00      A   
ATOM   4684  CB  ASP A 495      -1.547  32.908   7.124  1.00 10.00      A   
ATOM   4685  CG  ASP A 495      -0.880  34.170   7.639  1.00 10.00      A   
ATOM   4686  OD1 ASP A 495       0.183  34.064   8.294  1.00 10.00      A   
ATOM   4687  OD2 ASP A 495      -1.410  35.272   7.388  1.00 10.00      A   
ATOM   4688  C   ASP A 495      -2.514  33.740   4.960  1.00 10.00      A   
ATOM   4689  O   ASP A 495      -3.675  33.798   5.365  1.00 10.00      A   
ATOM   4690  N   LYS A 496      -2.072  34.464   3.946  1.00 10.00      A   
ATOM   4691  HN  LYS A 496      -1.153  34.330   3.625  1.00 10.00      A   
ATOM   4692  CA  LYS A 496      -2.928  35.422   3.263  1.00 10.00      A   
ATOM   4693  CB  LYS A 496      -2.098  36.338   2.357  1.00 10.00      A   
ATOM   4694  CG  LYS A 496      -1.146  37.252   3.118  1.00 10.00      A   
ATOM   4695  CD  LYS A 496      -0.267  38.060   2.177  1.00 10.00      A   
ATOM   4696  CE  LYS A 496       0.681  38.974   2.946  1.00 10.00      A   
ATOM   4697  NZ  LYS A 496       1.703  38.211   3.714  1.00 10.00      A   
ATOM   4698  HZ1 LYS A 496       2.306  37.662   3.066  1.00 10.00      A   
ATOM   4699  HZ2 LYS A 496       1.241  37.555   4.372  1.00 10.00      A   
ATOM   4700  HZ3 LYS A 496       2.305  38.860   4.258  1.00 10.00      A   
ATOM   4701  C   LYS A 496      -4.007  34.695   2.470  1.00 10.00      A   
ATOM   4702  O   LYS A 496      -5.192  35.034   2.545  1.00 10.00      A   
ATOM   4703  N   ALA A 497      -3.593  33.681   1.726  1.00 10.00      A   
ATOM   4704  HN  ALA A 497      -2.627  33.461   1.707  1.00 10.00      A   
ATOM   4705  CA  ALA A 497      -4.520  32.890   0.935  1.00 10.00      A   
ATOM   4706  CB  ALA A 497      -3.799  32.245  -0.236  1.00 10.00      A   
ATOM   4707  C   ALA A 497      -5.176  31.828   1.806  1.00 10.00      A   
ATOM   4708  O   ALA A 497      -6.300  31.405   1.547  1.00 10.00      A   
ATOM   4709  N   LEU A 498      -4.464  31.426   2.852  1.00 10.00      A   
ATOM   4710  HN  LEU A 498      -3.582  31.825   3.001  1.00 10.00      A   
ATOM   4711  CA  LEU A 498      -4.946  30.413   3.785  1.00 10.00      A   
ATOM   4712  CB  LEU A 498      -3.868  30.123   4.838  1.00 10.00      A   
ATOM   4713  CG  LEU A 498      -4.268  29.210   5.999  1.00 10.00      A   
ATOM   4714  CD1 LEU A 498      -4.356  27.761   5.542  1.00 10.00      A   
ATOM   4715  CD2 LEU A 498      -3.290  29.352   7.153  1.00 10.00      A   
ATOM   4716  C   LEU A 498      -6.238  30.849   4.469  1.00 10.00      A   
ATOM   4717  O   LEU A 498      -7.233  30.122   4.461  1.00 10.00      A   
ATOM   4718  N   LEU A 499      -6.227  32.048   5.040  1.00 10.00      A   
ATOM   4719  HN  LEU A 499      -5.411  32.595   4.997  1.00 10.00      A   
ATOM   4720  CA  LEU A 499      -7.393  32.573   5.741  1.00 10.00      A   
ATOM   4721  CB  LEU A 499      -6.994  33.755   6.628  1.00 10.00      A   
ATOM   4722  CG  LEU A 499      -5.892  33.489   7.660  1.00 10.00      A   
ATOM   4723  CD1 LEU A 499      -5.512  34.772   8.385  1.00 10.00      A   
ATOM   4724  CD2 LEU A 499      -6.328  32.422   8.652  1.00 10.00      A   
ATOM   4725  C   LEU A 499      -8.494  32.988   4.768  1.00 10.00      A   
ATOM   4726  O   LEU A 499      -9.632  33.242   5.167  1.00 10.00      A   
ATOM   4727  N   ALA A 500      -8.152  33.040   3.490  1.00 10.00      A   
ATOM   4728  HN  ALA A 500      -7.234  32.803   3.232  1.00 10.00      A   
ATOM   4729  CA  ALA A 500      -9.101  33.429   2.457  1.00 10.00      A   
ATOM   4730  CB  ALA A 500      -8.417  34.303   1.422  1.00 10.00      A   
ATOM   4731  C   ALA A 500      -9.718  32.202   1.795  1.00 10.00      A   
ATOM   4732  O   ALA A 500     -10.590  32.318   0.932  1.00 10.00      A   
ATOM   4733  N   ASN A 501      -9.253  31.026   2.201  1.00 10.00      A   
ATOM   4734  HN  ASN A 501      -8.553  31.002   2.893  1.00 10.00      A   
ATOM   4735  CA  ASN A 501      -9.754  29.767   1.649  1.00 10.00      A   
ATOM   4736  CB  ASN A 501      -8.724  29.151   0.699  1.00 10.00      A   
ATOM   4737  CG  ASN A 501      -8.712  29.801  -0.666  1.00 10.00      A   
ATOM   4738  OD1 ASN A 501      -9.451  29.396  -1.565  1.00 10.00      A   
ATOM   4739  ND2 ASN A 501      -7.864  30.803  -0.839  1.00 10.00      A   
ATOM   4740 HD21 ASN A 501      -7.293  31.063  -0.081  1.00 10.00      A   
ATOM   4741 HD22 ASN A 501      -7.841  31.250  -1.715  1.00 10.00      A   
ATOM   4742  C   ASN A 501     -10.068  28.787   2.768  1.00 10.00      A   
ATOM   4743  O   ASN A 501      -9.778  27.592   2.671  1.00 10.00      A   
ATOM   4744  N   ALA A 502     -10.664  29.298   3.832  1.00 10.00      A   
ATOM   4745  HN  ALA A 502     -10.885  30.252   3.842  1.00 10.00      A   
ATOM   4746  CA  ALA A 502     -11.009  28.474   4.980  1.00 10.00      A   
ATOM   4747  CB  ALA A 502     -11.294  29.345   6.192  1.00 10.00      A   
ATOM   4748  C   ALA A 502     -12.192  27.554   4.680  1.00 10.00      A   
ATOM   4749  O   ALA A 502     -12.246  26.421   5.162  1.00 10.00      A   
ATOM   4750  N   SER A 503     -13.132  28.033   3.869  1.00 10.00      A   
ATOM   4751  HN  SER A 503     -13.032  28.933   3.499  1.00 10.00      A   
ATOM   4752  CA  SER A 503     -14.312  27.248   3.518  1.00 10.00      A   
ATOM   4753  CB  SER A 503     -15.319  28.116   2.759  1.00 10.00      A   
ATOM   4754  OG  SER A 503     -15.578  29.321   3.461  1.00 10.00      A   
ATOM   4755  HG  SER A 503     -16.507  29.564   3.348  1.00 10.00      A   
ATOM   4756  C   SER A 503     -13.938  26.021   2.691  1.00 10.00      A   
ATOM   4757  O   SER A 503     -14.567  24.967   2.806  1.00 10.00      A   
ATOM   4758  N   LYS A 504     -12.903  26.161   1.869  1.00 10.00      A   
ATOM   4759  HN  LYS A 504     -12.444  27.028   1.824  1.00 10.00      A   
ATOM   4760  CA  LYS A 504     -12.438  25.072   1.017  1.00 10.00      A   
ATOM   4761  CB  LYS A 504     -11.344  25.568   0.062  1.00 10.00      A   
ATOM   4762  CG  LYS A 504     -11.034  24.614  -1.083  1.00 10.00      A   
ATOM   4763  CD  LYS A 504     -12.230  24.460  -2.009  1.00 10.00      A   
ATOM   4764  CE  LYS A 504     -11.950  23.470  -3.127  1.00 10.00      A   
ATOM   4765  NZ  LYS A 504     -13.063  23.415  -4.112  1.00 10.00      A   
ATOM   4766  HZ1 LYS A 504     -12.845  22.724  -4.860  1.00 10.00      A   
ATOM   4767  HZ2 LYS A 504     -13.202  24.348  -4.549  1.00 10.00      A   
ATOM   4768  HZ3 LYS A 504     -13.947  23.134  -3.641  1.00 10.00      A   
ATOM   4769  C   LYS A 504     -11.914  23.898   1.841  1.00 10.00      A   
ATOM   4770  O   LYS A 504     -12.019  22.742   1.430  1.00 10.00      A   
ATOM   4771  N   LEU A 505     -11.382  24.197   3.015  1.00 10.00      A   
ATOM   4772  HN  LEU A 505     -11.357  25.136   3.304  1.00 10.00      A   
ATOM   4773  CA  LEU A 505     -10.825  23.172   3.891  1.00 10.00      A   
ATOM   4774  CB  LEU A 505     -10.050  23.814   5.041  1.00 10.00      A   
ATOM   4775  CG  LEU A 505      -8.955  24.809   4.640  1.00 10.00      A   
ATOM   4776  CD1 LEU A 505      -8.201  25.296   5.865  1.00 10.00      A   
ATOM   4777  CD2 LEU A 505      -7.998  24.188   3.635  1.00 10.00      A   
ATOM   4778  C   LEU A 505     -11.891  22.202   4.413  1.00 10.00      A   
ATOM   4779  O   LEU A 505     -11.579  21.075   4.794  1.00 10.00      A   
ATOM   4780  N   GLU A 506     -13.151  22.632   4.417  1.00 10.00      A   
ATOM   4781  HN  GLU A 506     -13.350  23.540   4.109  1.00 10.00      A   
ATOM   4782  CA  GLU A 506     -14.243  21.780   4.884  1.00 10.00      A   
ATOM   4783  CB  GLU A 506     -15.539  22.581   5.062  1.00 10.00      A   
ATOM   4784  CG  GLU A 506     -15.631  23.364   6.362  1.00 10.00      A   
ATOM   4785  CD  GLU A 506     -17.051  23.457   6.883  1.00 10.00      A   
ATOM   4786  OE1 GLU A 506     -17.969  23.741   6.086  1.00 10.00      A   
ATOM   4787  OE2 GLU A 506     -17.258  23.247   8.096  1.00 10.00      A   
ATOM   4788  C   GLU A 506     -14.481  20.617   3.924  1.00 10.00      A   
ATOM   4789  O   GLU A 506     -15.081  19.602   4.284  1.00 10.00      A   
ATOM   4790  N   THR A 507     -14.011  20.773   2.695  1.00 10.00      A   
ATOM   4791  HN  THR A 507     -13.553  21.607   2.459  1.00 10.00      A   
ATOM   4792  CA  THR A 507     -14.170  19.743   1.682  1.00 10.00      A   
ATOM   4793  CB  THR A 507     -14.508  20.362   0.313  1.00 10.00      A   
ATOM   4794  OG1 THR A 507     -14.323  21.788   0.370  1.00 10.00      A   
ATOM   4795  HG1 THR A 507     -13.392  21.986   0.548  1.00 10.00      A   
ATOM   4796  CG2 THR A 507     -15.951  20.056  -0.066  1.00 10.00      A   
ATOM   4797  C   THR A 507     -12.912  18.889   1.553  1.00 10.00      A   
ATOM   4798  O   THR A 507     -12.901  17.891   0.836  1.00 10.00      A   
ATOM   4799  N   MET A 508     -11.867  19.273   2.269  1.00 10.00      A   
ATOM   4800  HN  MET A 508     -11.954  20.042   2.872  1.00 10.00      A   
ATOM   4801  CA  MET A 508     -10.603  18.555   2.222  1.00 10.00      A   
ATOM   4802  CB  MET A 508      -9.437  19.541   2.116  1.00 10.00      A   
ATOM   4803  CG  MET A 508      -9.363  20.295   0.797  1.00 10.00      A   
ATOM   4804  SD  MET A 508      -8.207  21.681   0.852  1.00 10.00      A   
ATOM   4805  CE  MET A 508      -6.719  20.861   1.425  1.00 10.00      A   
ATOM   4806  C   MET A 508     -10.443  17.705   3.472  1.00 10.00      A   
ATOM   4807  O   MET A 508     -10.911  18.085   4.544  1.00 10.00      A   
ATOM   4808  N   ARG A 509      -9.792  16.561   3.337  1.00 10.00      A   
ATOM   4809  HN  ARG A 509      -9.450  16.307   2.450  1.00 10.00      A   
ATOM   4810  CA  ARG A 509      -9.585  15.664   4.470  1.00 10.00      A   
ATOM   4811  CB  ARG A 509      -9.202  14.255   3.997  1.00 10.00      A   
ATOM   4812  CG  ARG A 509      -9.038  13.243   5.130  1.00 10.00      A   
ATOM   4813  CD  ARG A 509      -8.214  12.028   4.706  1.00 10.00      A   
ATOM   4814  NE  ARG A 509      -8.961  11.104   3.847  1.00 10.00      A   
ATOM   4815  HE  ARG A 509      -9.947  11.187   3.845  1.00 10.00      A   
ATOM   4816  CZ  ARG A 509      -8.391  10.153   3.088  1.00 10.00      A   
ATOM   4817  NH1 ARG A 509      -7.071   9.993   3.073  1.00 10.00      A   
ATOM   4818 HH11 ARG A 509      -6.454  10.591   3.660  1.00 10.00      A   
ATOM   4819 HH12 ARG A 509      -6.639   9.246   2.457  1.00 10.00      A   
ATOM   4820  NH2 ARG A 509      -9.141   9.359   2.339  1.00 10.00      A   
ATOM   4821 HH21 ARG A 509     -10.184   9.458   2.332  1.00 10.00      A   
ATOM   4822 HH22 ARG A 509      -8.681   8.621   1.741  1.00 10.00      A   
ATOM   4823  C   ARG A 509      -8.519  16.198   5.419  1.00 10.00      A   
ATOM   4824  O   ARG A 509      -8.717  16.229   6.635  1.00 10.00      A   
ATOM   4825  N   SER A 510      -7.383  16.602   4.867  1.00 10.00      A   
ATOM   4826  HN  SER A 510      -7.279  16.565   3.892  1.00 10.00      A   
ATOM   4827  CA  SER A 510      -6.290  17.116   5.679  1.00 10.00      A   
ATOM   4828  CB  SER A 510      -5.473  15.961   6.274  1.00 10.00      A   
ATOM   4829  OG  SER A 510      -6.303  15.076   7.015  1.00 10.00      A   
ATOM   4830  HG  SER A 510      -7.189  15.460   7.082  1.00 10.00      A   
ATOM   4831  C   SER A 510      -5.387  18.040   4.866  1.00 10.00      A   
ATOM   4832  O   SER A 510      -5.167  17.819   3.674  1.00 10.00      A   
ATOM   4833  N   LEU A 511      -4.897  19.088   5.512  1.00 10.00      A   
ATOM   4834  HN  LEU A 511      -5.156  19.228   6.450  1.00 10.00      A   
ATOM   4835  CA  LEU A 511      -4.001  20.051   4.880  1.00 10.00      A   
ATOM   4836  CB  LEU A 511      -4.664  21.435   4.801  1.00 10.00      A   
ATOM   4837  CG  LEU A 511      -3.766  22.601   4.361  1.00 10.00      A   
ATOM   4838  CD1 LEU A 511      -3.365  22.466   2.900  1.00 10.00      A   
ATOM   4839  CD2 LEU A 511      -4.442  23.941   4.619  1.00 10.00      A   
ATOM   4840  C   LEU A 511      -2.703  20.138   5.668  1.00 10.00      A   
ATOM   4841  O   LEU A 511      -2.713  20.467   6.854  1.00 10.00      A   
ATOM   4842  N   TRP A 512      -1.595  19.832   5.013  1.00 10.00      A   
ATOM   4843  HN  TRP A 512      -1.647  19.585   4.061  1.00 10.00      A   
ATOM   4844  CA  TRP A 512      -0.297  19.872   5.664  1.00 10.00      A   
ATOM   4845  CB  TRP A 512       0.425  18.530   5.505  1.00 10.00      A   
ATOM   4846  CG  TRP A 512       1.847  18.541   5.979  1.00 10.00      A   
ATOM   4847  CD1 TRP A 512       2.952  18.879   5.250  1.00 10.00      A   
ATOM   4848  CD2 TRP A 512       2.322  18.192   7.283  1.00 10.00      A   
ATOM   4849  NE1 TRP A 512       4.081  18.773   6.023  1.00 10.00      A   
ATOM   4850  HE1 TRP A 512       5.001  18.969   5.725  1.00 10.00      A   
ATOM   4851  CE2 TRP A 512       3.721  18.349   7.274  1.00 10.00      A   
ATOM   4852  CE3 TRP A 512       1.700  17.765   8.460  1.00 10.00      A   
ATOM   4853  CZ2 TRP A 512       4.506  18.092   8.394  1.00 10.00      A   
ATOM   4854  CZ3 TRP A 512       2.481  17.510   9.569  1.00 10.00      A   
ATOM   4855  CH2 TRP A 512       3.870  17.675   9.529  1.00 10.00      A   
ATOM   4856  C   TRP A 512       0.560  21.004   5.109  1.00 10.00      A   
ATOM   4857  O   TRP A 512       0.718  21.139   3.896  1.00 10.00      A   
ATOM   4858  N   MET A 513       1.108  21.815   6.005  1.00 10.00      A   
ATOM   4859  HN  MET A 513       0.925  21.664   6.962  1.00 10.00      A   
ATOM   4860  CA  MET A 513       1.966  22.928   5.621  1.00 10.00      A   
ATOM   4861  CB  MET A 513       1.199  24.255   5.708  1.00 10.00      A   
ATOM   4862  CG  MET A 513      -0.064  24.319   4.859  1.00 10.00      A   
ATOM   4863  SD  MET A 513      -1.262  25.517   5.485  1.00 10.00      A   
ATOM   4864  CE  MET A 513      -0.492  27.062   5.006  1.00 10.00      A   
ATOM   4865  C   MET A 513       3.179  22.976   6.544  1.00 10.00      A   
ATOM   4866  O   MET A 513       3.042  23.202   7.746  1.00 10.00      A   
ATOM   4867  N   SER A 514       4.358  22.737   5.996  1.00 10.00      A   
ATOM   4868  HN  SER A 514       4.412  22.534   5.035  1.00 10.00      A   
ATOM   4869  CA  SER A 514       5.576  22.759   6.795  1.00 10.00      A   
ATOM   4870  CB  SER A 514       6.154  21.350   6.942  1.00 10.00      A   
ATOM   4871  OG  SER A 514       6.203  20.682   5.692  1.00 10.00      A   
ATOM   4872  HG  SER A 514       7.070  20.823   5.292  1.00 10.00      A   
ATOM   4873  C   SER A 514       6.616  23.715   6.210  1.00 10.00      A   
ATOM   4874  O   SER A 514       6.709  23.869   4.988  1.00 10.00      A   
ATOM   4875  N   SER A 515       7.371  24.370   7.094  1.00 10.00      A   
ATOM   4876  HN  SER A 515       7.222  24.212   8.055  1.00 10.00      A   
ATOM   4877  CA  SER A 515       8.413  25.314   6.696  1.00 10.00      A   
ATOM   4878  CB  SER A 515       9.592  24.588   6.052  1.00 10.00      A   
ATOM   4879  OG  SER A 515      10.232  23.737   6.990  1.00 10.00      A   
ATOM   4880  HG  SER A 515      11.186  23.810   6.878  1.00 10.00      A   
ATOM   4881  C   SER A 515       7.878  26.421   5.791  1.00 10.00      A   
ATOM   4882  O   SER A 515       8.540  26.847   4.841  1.00 10.00      A   
ATOM   4883  N   CYS A 516       6.679  26.887   6.099  1.00 10.00      A   
ATOM   4884  HN  CYS A 516       6.207  26.515   6.871  1.00 10.00      A   
ATOM   4885  CA  CYS A 516       6.051  27.946   5.328  1.00 10.00      A   
ATOM   4886  CB  CYS A 516       4.676  27.499   4.830  1.00 10.00      A   
ATOM   4887  SG  CYS A 516       4.715  26.050   3.748  1.00 10.00      A   
ATOM   4888  HG  CYS A 516       5.450  25.118   4.342  1.00 10.00      A   
ATOM   4889  C   CYS A 516       5.951  29.221   6.162  1.00 10.00      A   
ATOM   4890  O   CYS A 516       6.210  29.200   7.368  1.00 10.00      A   
ATOM   4891  N   SER A 517       5.560  30.322   5.529  1.00 10.00      A   
ATOM   4892  HN  SER A 517       5.327  30.270   4.575  1.00 10.00      A   
ATOM   4893  CA  SER A 517       5.456  31.613   6.209  1.00 10.00      A   
ATOM   4894  CB  SER A 517       5.637  32.741   5.189  1.00 10.00      A   
ATOM   4895  OG  SER A 517       6.574  32.364   4.194  1.00 10.00      A   
ATOM   4896  HG  SER A 517       7.324  31.926   4.614  1.00 10.00      A   
ATOM   4897  C   SER A 517       4.124  31.775   6.943  1.00 10.00      A   
ATOM   4898  O   SER A 517       3.540  32.858   6.956  1.00 10.00      A   
ATOM   4899  N   VAL A 518       3.660  30.705   7.569  1.00 10.00      A   
ATOM   4900  HN  VAL A 518       4.189  29.882   7.560  1.00 10.00      A   
ATOM   4901  CA  VAL A 518       2.398  30.733   8.298  1.00 10.00      A   
ATOM   4902  CB  VAL A 518       1.767  29.326   8.403  1.00 10.00      A   
ATOM   4903  CG1 VAL A 518       0.298  29.427   8.786  1.00 10.00      A   
ATOM   4904  CG2 VAL A 518       1.939  28.549   7.107  1.00 10.00      A   
ATOM   4905  C   VAL A 518       2.627  31.272   9.703  1.00 10.00      A   
ATOM   4906  O   VAL A 518       3.376  30.680  10.478  1.00 10.00      A   
ATOM   4907  N   SER A 519       1.990  32.391  10.024  1.00 10.00      A   
ATOM   4908  HN  SER A 519       1.398  32.814   9.365  1.00 10.00      A   
ATOM   4909  CA  SER A 519       2.141  33.000  11.334  1.00 10.00      A   
ATOM   4910  CB  SER A 519       1.852  34.502  11.259  1.00 10.00      A   
ATOM   4911  OG  SER A 519       0.540  34.749  10.779  1.00 10.00      A   
ATOM   4912  HG  SER A 519       0.476  34.469   9.847  1.00 10.00      A   
ATOM   4913  C   SER A 519       1.231  32.334  12.363  1.00 10.00      A   
ATOM   4914  O   SER A 519       0.120  31.906  12.042  1.00 10.00      A   
ATOM   4915  N   PHE A 520       1.706  32.267  13.603  1.00 10.00      A   
ATOM   4916  HN  PHE A 520       2.595  32.638  13.791  1.00 10.00      A   
ATOM   4917  CA  PHE A 520       0.949  31.657  14.690  1.00 10.00      A   
ATOM   4918  CB  PHE A 520       1.783  31.636  15.977  1.00 10.00      A   
ATOM   4919  CG  PHE A 520       1.109  30.955  17.135  1.00 10.00      A   
ATOM   4920  CD1 PHE A 520       0.677  29.643  17.026  1.00 10.00      A   
ATOM   4921  CD2 PHE A 520       0.906  31.626  18.330  1.00 10.00      A   
ATOM   4922  CE1 PHE A 520       0.057  29.014  18.086  1.00 10.00      A   
ATOM   4923  CE2 PHE A 520       0.285  31.002  19.395  1.00 10.00      A   
ATOM   4924  CZ  PHE A 520      -0.140  29.694  19.273  1.00 10.00      A   
ATOM   4925  C   PHE A 520      -0.372  32.389  14.919  1.00 10.00      A   
ATOM   4926  O   PHE A 520      -1.375  31.780  15.305  1.00 10.00      A   
ATOM   4927  N   GLY A 521      -0.365  33.693  14.667  1.00 10.00      A   
ATOM   4928  HN  GLY A 521       0.469  34.118  14.364  1.00 10.00      A   
ATOM   4929  CA  GLY A 521      -1.559  34.495  14.837  1.00 10.00      A   
ATOM   4930  C   GLY A 521      -2.687  34.038  13.931  1.00 10.00      A   
ATOM   4931  O   GLY A 521      -3.855  34.055  14.322  1.00 10.00      A   
ATOM   4932  N   ALA A 522      -2.331  33.603  12.730  1.00 10.00      A   
ATOM   4933  HN  ALA A 522      -1.378  33.579  12.494  1.00 10.00      A   
ATOM   4934  CA  ALA A 522      -3.314  33.140  11.762  1.00 10.00      A   
ATOM   4935  CB  ALA A 522      -2.696  33.074  10.380  1.00 10.00      A   
ATOM   4936  C   ALA A 522      -3.866  31.779  12.159  1.00 10.00      A   
ATOM   4937  O   ALA A 522      -5.056  31.515  11.992  1.00 10.00      A   
ATOM   4938  N   CYS A 523      -2.996  30.923  12.692  1.00 10.00      A   
ATOM   4939  HN  CYS A 523      -2.057  31.194  12.785  1.00 10.00      A   
ATOM   4940  CA  CYS A 523      -3.398  29.586  13.127  1.00 10.00      A   
ATOM   4941  CB  CYS A 523      -2.197  28.820  13.687  1.00 10.00      A   
ATOM   4942  SG  CYS A 523      -0.761  28.767  12.590  1.00 10.00      A   
ATOM   4943  HG  CYS A 523      -1.199  28.581  11.352  1.00 10.00      A   
ATOM   4944  C   CYS A 523      -4.495  29.675  14.185  1.00 10.00      A   
ATOM   4945  O   CYS A 523      -5.465  28.912  14.160  1.00 10.00      A   
ATOM   4946  N   LYS A 524      -4.343  30.623  15.107  1.00 10.00      A   
ATOM   4947  HN  LYS A 524      -3.543  31.195  15.079  1.00 10.00      A   
ATOM   4948  CA  LYS A 524      -5.326  30.826  16.162  1.00 10.00      A   
ATOM   4949  CB  LYS A 524      -4.779  31.762  17.241  1.00 10.00      A   
ATOM   4950  CG  LYS A 524      -3.595  31.210  18.016  1.00 10.00      A   
ATOM   4951  CD  LYS A 524      -3.248  32.102  19.195  1.00 10.00      A   
ATOM   4952  CE  LYS A 524      -2.863  33.501  18.739  1.00 10.00      A   
ATOM   4953  NZ  LYS A 524      -2.706  34.435  19.882  1.00 10.00      A   
ATOM   4954  HZ1 LYS A 524      -3.572  34.453  20.455  1.00 10.00      A   
ATOM   4955  HZ2 LYS A 524      -2.518  35.402  19.530  1.00 10.00      A   
ATOM   4956  HZ3 LYS A 524      -1.913  34.135  20.484  1.00 10.00      A   
ATOM   4957  C   LYS A 524      -6.620  31.399  15.590  1.00 10.00      A   
ATOM   4958  O   LYS A 524      -7.718  31.045  16.024  1.00 10.00      A   
ATOM   4959  N   LEU A 525      -6.485  32.284  14.610  1.00 10.00      A   
ATOM   4960  HN  LEU A 525      -5.585  32.534  14.309  1.00 10.00      A   
ATOM   4961  CA  LEU A 525      -7.643  32.900  13.974  1.00 10.00      A   
ATOM   4962  CB  LEU A 525      -7.211  34.002  13.002  1.00 10.00      A   
ATOM   4963  CG  LEU A 525      -8.337  34.723  12.254  1.00 10.00      A   
ATOM   4964  CD1 LEU A 525      -9.248  35.462  13.224  1.00 10.00      A   
ATOM   4965  CD2 LEU A 525      -7.763  35.675  11.220  1.00 10.00      A   
ATOM   4966  C   LEU A 525      -8.479  31.857  13.245  1.00 10.00      A   
ATOM   4967  O   LEU A 525      -9.706  31.858  13.334  1.00 10.00      A   
ATOM   4968  N   LEU A 526      -7.806  30.961  12.532  1.00 10.00      A   
ATOM   4969  HN  LEU A 526      -6.825  31.015  12.496  1.00 10.00      A   
ATOM   4970  CA  LEU A 526      -8.483  29.906  11.793  1.00 10.00      A   
ATOM   4971  CB  LEU A 526      -7.468  29.092  10.983  1.00 10.00      A   
ATOM   4972  CG  LEU A 526      -7.964  28.520   9.648  1.00 10.00      A   
ATOM   4973  CD1 LEU A 526      -6.792  28.222   8.725  1.00 10.00      A   
ATOM   4974  CD2 LEU A 526      -8.797  27.263   9.870  1.00 10.00      A   
ATOM   4975  C   LEU A 526      -9.250  28.997  12.750  1.00 10.00      A   
ATOM   4976  O   LEU A 526     -10.392  28.617  12.482  1.00 10.00      A   
ATOM   4977  N   GLY A 527      -8.625  28.679  13.880  1.00 10.00      A   
ATOM   4978  HN  GLY A 527      -7.726  29.035  14.046  1.00 10.00      A   
ATOM   4979  CA  GLY A 527      -9.248  27.817  14.864  1.00 10.00      A   
ATOM   4980  C   GLY A 527     -10.470  28.447  15.507  1.00 10.00      A   
ATOM   4981  O   GLY A 527     -11.428  27.751  15.845  1.00 10.00      A   
ATOM   4982  N   GLN A 528     -10.435  29.762  15.677  1.00 10.00      A   
ATOM   4983  HN  GLN A 528      -9.637  30.258  15.399  1.00 10.00      A   
ATOM   4984  CA  GLN A 528     -11.547  30.483  16.280  1.00 10.00      A   
ATOM   4985  CB  GLN A 528     -11.084  31.834  16.826  1.00 10.00      A   
ATOM   4986  CG  GLN A 528     -10.431  31.765  18.197  1.00 10.00      A   
ATOM   4987  CD  GLN A 528     -11.401  31.344  19.283  1.00 10.00      A   
ATOM   4988  OE1 GLN A 528     -12.103  32.176  19.861  1.00 10.00      A   
ATOM   4989  NE2 GLN A 528     -11.437  30.054  19.577  1.00 10.00      A   
ATOM   4990 HE21 GLN A 528     -10.839  29.450  19.086  1.00 10.00      A   
ATOM   4991 HE22 GLN A 528     -12.058  29.754  20.272  1.00 10.00      A   
ATOM   4992  C   GLN A 528     -12.674  30.691  15.278  1.00 10.00      A   
ATOM   4993  O   GLN A 528     -13.828  30.884  15.657  1.00 10.00      A   
ATOM   4994  N   LYS A 529     -12.334  30.662  13.999  1.00 10.00      A   
ATOM   4995  HN  LYS A 529     -11.395  30.520  13.756  1.00 10.00      A   
ATOM   4996  CA  LYS A 529     -13.322  30.850  12.946  1.00 10.00      A   
ATOM   4997  CB  LYS A 529     -12.695  31.554  11.736  1.00 10.00      A   
ATOM   4998  CG  LYS A 529     -13.616  31.691  10.530  1.00 10.00      A   
ATOM   4999  CD  LYS A 529     -12.946  32.484   9.423  1.00 10.00      A   
ATOM   5000  CE  LYS A 529     -13.452  32.058   8.056  1.00 10.00      A   
ATOM   5001  NZ  LYS A 529     -14.881  32.414   7.851  1.00 10.00      A   
ATOM   5002  HZ1 LYS A 529     -14.987  33.445   7.748  1.00 10.00      A   
ATOM   5003  HZ2 LYS A 529     -15.445  32.098   8.662  1.00 10.00      A   
ATOM   5004  HZ3 LYS A 529     -15.247  31.956   6.992  1.00 10.00      A   
ATOM   5005  C   LYS A 529     -13.947  29.524  12.526  1.00 10.00      A   
ATOM   5006  O   LYS A 529     -15.156  29.444  12.308  1.00 10.00      A   
ATOM   5007  N   MET A 530     -13.121  28.487  12.418  1.00 10.00      A   
ATOM   5008  HN  MET A 530     -12.165  28.614  12.620  1.00 10.00      A   
ATOM   5009  CA  MET A 530     -13.588  27.162  12.011  1.00 10.00      A   
ATOM   5010  CB  MET A 530     -12.772  26.649  10.823  1.00 10.00      A   
ATOM   5011  CG  MET A 530     -13.129  27.302   9.499  1.00 10.00      A   
ATOM   5012  SD  MET A 530     -14.800  26.895   8.961  1.00 10.00      A   
ATOM   5013  CE  MET A 530     -14.862  27.756   7.394  1.00 10.00      A   
ATOM   5014  C   MET A 530     -13.518  26.164  13.166  1.00 10.00      A   
ATOM   5015  O   MET A 530     -12.476  25.554  13.409  1.00 10.00      A   
ATOM   5016  N   PRO A 531     -14.633  25.979  13.895  1.00 10.00      A   
ATOM   5017  CA  PRO A 531     -14.691  25.056  15.038  1.00 10.00      A   
ATOM   5018  CB  PRO A 531     -16.038  25.377  15.686  1.00 10.00      A   
ATOM   5019  CG  PRO A 531     -16.869  25.930  14.581  1.00 10.00      A   
ATOM   5020  CD  PRO A 531     -15.920  26.668  13.678  1.00 10.00      A   
ATOM   5021  C   PRO A 531     -14.647  23.587  14.621  1.00 10.00      A   
ATOM   5022  O   PRO A 531     -14.190  22.729  15.377  1.00 10.00      A   
ATOM   5023  N   LYS A 532     -15.105  23.298  13.408  1.00 10.00      A   
ATOM   5024  HN  LYS A 532     -15.426  24.023  12.832  1.00 10.00      A   
ATOM   5025  CA  LYS A 532     -15.121  21.926  12.910  1.00 10.00      A   
ATOM   5026  CB  LYS A 532     -16.213  21.727  11.859  1.00 10.00      A   
ATOM   5027  CG  LYS A 532     -17.622  22.002  12.362  1.00 10.00      A   
ATOM   5028  CD  LYS A 532     -18.650  21.779  11.265  1.00 10.00      A   
ATOM   5029  CE  LYS A 532     -20.050  22.178  11.713  1.00 10.00      A   
ATOM   5030  NZ  LYS A 532     -20.141  23.621  12.068  1.00 10.00      A   
ATOM   5031  HZ1 LYS A 532     -21.129  23.875  12.276  1.00 10.00      A   
ATOM   5032  HZ2 LYS A 532     -19.800  24.208  11.278  1.00 10.00      A   
ATOM   5033  HZ3 LYS A 532     -19.560  23.823  12.907  1.00 10.00      A   
ATOM   5034  C   LYS A 532     -13.763  21.533  12.345  1.00 10.00      A   
ATOM   5035  O   LYS A 532     -13.550  20.388  11.943  1.00 10.00      A   
ATOM   5036  N   LEU A 533     -12.851  22.486  12.317  1.00 10.00      A   
ATOM   5037  HN  LEU A 533     -13.081  23.377  12.652  1.00 10.00      A   
ATOM   5038  CA  LEU A 533     -11.515  22.244  11.809  1.00 10.00      A   
ATOM   5039  CB  LEU A 533     -11.122  23.308  10.784  1.00 10.00      A   
ATOM   5040  CG  LEU A 533     -11.387  22.975   9.312  1.00 10.00      A   
ATOM   5041  CD1 LEU A 533     -12.875  22.784   9.051  1.00 10.00      A   
ATOM   5042  CD2 LEU A 533     -10.827  24.068   8.419  1.00 10.00      A   
ATOM   5043  C   LEU A 533     -10.507  22.216  12.949  1.00 10.00      A   
ATOM   5044  O   LEU A 533     -10.511  23.090  13.819  1.00 10.00      A   
ATOM   5045  N   ASN A 534      -9.659  21.206  12.947  1.00 10.00      A   
ATOM   5046  HN  ASN A 534      -9.713  20.529  12.229  1.00 10.00      A   
ATOM   5047  CA  ASN A 534      -8.641  21.064  13.972  1.00 10.00      A   
ATOM   5048  CB  ASN A 534      -8.493  19.600  14.388  1.00 10.00      A   
ATOM   5049  CG  ASN A 534      -9.338  19.242  15.598  1.00 10.00      A   
ATOM   5050  OD1 ASN A 534     -10.189  20.020  16.035  1.00 10.00      A   
ATOM   5051  ND2 ASN A 534      -9.106  18.064  16.156  1.00 10.00      A   
ATOM   5052 HD21 ASN A 534      -8.402  17.489  15.766  1.00 10.00      A   
ATOM   5053 HD22 ASN A 534      -9.661  17.796  16.926  1.00 10.00      A   
ATOM   5054  C   ASN A 534      -7.313  21.602  13.468  1.00 10.00      A   
ATOM   5055  O   ASN A 534      -6.681  21.001  12.599  1.00 10.00      A   
ATOM   5056  N   VAL A 535      -6.906  22.748  13.998  1.00 10.00      A   
ATOM   5057  HN  VAL A 535      -7.465  23.187  14.673  1.00 10.00      A   
ATOM   5058  CA  VAL A 535      -5.649  23.368  13.607  1.00 10.00      A   
ATOM   5059  CB  VAL A 535      -5.767  24.906  13.578  1.00 10.00      A   
ATOM   5060  CG1 VAL A 535      -4.540  25.532  12.929  1.00 10.00      A   
ATOM   5061  CG2 VAL A 535      -7.036  25.330  12.854  1.00 10.00      A   
ATOM   5062  C   VAL A 535      -4.557  22.966  14.585  1.00 10.00      A   
ATOM   5063  O   VAL A 535      -4.367  23.606  15.619  1.00 10.00      A   
ATOM   5064  N   GLU A 536      -3.861  21.893  14.265  1.00 10.00      A   
ATOM   5065  HN  GLU A 536      -4.060  21.426  13.421  1.00 10.00      A   
ATOM   5066  CA  GLU A 536      -2.804  21.386  15.122  1.00 10.00      A   
ATOM   5067  CB  GLU A 536      -2.738  19.863  15.054  1.00 10.00      A   
ATOM   5068  CG  GLU A 536      -4.044  19.180  15.416  1.00 10.00      A   
ATOM   5069  CD  GLU A 536      -3.840  17.837  16.077  1.00 10.00      A   
ATOM   5070  OE1 GLU A 536      -2.697  17.342  16.085  1.00 10.00      A   
ATOM   5071  OE2 GLU A 536      -4.824  17.277  16.605  1.00 10.00      A   
ATOM   5072  C   GLU A 536      -1.457  21.990  14.769  1.00 10.00      A   
ATOM   5073  O   GLU A 536      -0.940  21.798  13.667  1.00 10.00      A   
ATOM   5074  N   VAL A 537      -0.913  22.743  15.704  1.00 10.00      A   
ATOM   5075  HN  VAL A 537      -1.403  22.888  16.544  1.00 10.00      A   
ATOM   5076  CA  VAL A 537       0.382  23.369  15.522  1.00 10.00      A   
ATOM   5077  CB  VAL A 537       0.485  24.705  16.288  1.00 10.00      A   
ATOM   5078  CG1 VAL A 537       1.853  25.340  16.085  1.00 10.00      A   
ATOM   5079  CG2 VAL A 537      -0.620  25.660  15.860  1.00 10.00      A   
ATOM   5080  C   VAL A 537       1.484  22.431  16.006  1.00 10.00      A   
ATOM   5081  O   VAL A 537       1.577  22.130  17.199  1.00 10.00      A   
ATOM   5082  N   ILE A 538       2.289  21.950  15.071  1.00 10.00      A   
ATOM   5083  HN  ILE A 538       2.145  22.216  14.137  1.00 10.00      A   
ATOM   5084  CA  ILE A 538       3.393  21.055  15.386  1.00 10.00      A   
ATOM   5085  CB  ILE A 538       3.494  19.892  14.379  1.00 10.00      A   
ATOM   5086  CG1 ILE A 538       2.110  19.275  14.152  1.00 10.00      A   
ATOM   5087  CG2 ILE A 538       4.472  18.837  14.882  1.00 10.00      A   
ATOM   5088  CD1 ILE A 538       2.067  18.238  13.051  1.00 10.00      A   
ATOM   5089  C   ILE A 538       4.695  21.846  15.378  1.00 10.00      A   
ATOM   5090  O   ILE A 538       5.340  22.006  14.335  1.00 10.00      A   
ATOM   5091  N   ASP A 539       5.067  22.338  16.543  1.00 10.00      A   
ATOM   5092  HN  ASP A 539       4.527  22.134  17.335  1.00 10.00      A   
ATOM   5093  CA  ASP A 539       6.267  23.147  16.699  1.00 10.00      A   
ATOM   5094  CB  ASP A 539       5.867  24.592  17.013  1.00 10.00      A   
ATOM   5095  CG  ASP A 539       6.996  25.580  16.821  1.00 10.00      A   
ATOM   5096  OD1 ASP A 539       7.201  26.045  15.673  1.00 10.00      A   
ATOM   5097  OD2 ASP A 539       7.666  25.917  17.816  1.00 10.00      A   
ATOM   5098  C   ASP A 539       7.148  22.584  17.810  1.00 10.00      A   
ATOM   5099  O   ASP A 539       6.697  22.405  18.938  1.00 10.00      A   
ATOM   5100  N   GLU A 540       8.399  22.299  17.487  1.00 10.00      A   
ATOM   5101  HN  GLU A 540       8.712  22.465  16.565  1.00 10.00      A   
ATOM   5102  CA  GLU A 540       9.327  21.737  18.458  1.00 10.00      A   
ATOM   5103  CB  GLU A 540      10.266  20.733  17.783  1.00 10.00      A   
ATOM   5104  CG  GLU A 540       9.595  19.458  17.297  1.00 10.00      A   
ATOM   5105  CD  GLU A 540      10.600  18.442  16.800  1.00 10.00      A   
ATOM   5106  OE1 GLU A 540      10.845  18.378  15.577  1.00 10.00      A   
ATOM   5107  OE2 GLU A 540      11.171  17.713  17.634  1.00 10.00      A   
ATOM   5108  C   GLU A 540      10.141  22.816  19.168  1.00 10.00      A   
ATOM   5109  O   GLU A 540      11.078  22.509  19.907  1.00 10.00      A   
ATOM   5110  N   ARG A 541       9.779  24.077  18.963  1.00 10.00      A   
ATOM   5111  HN  ARG A 541       9.003  24.271  18.388  1.00 10.00      A   
ATOM   5112  CA  ARG A 541      10.497  25.181  19.591  1.00 10.00      A   
ATOM   5113  CB  ARG A 541      10.642  26.362  18.626  1.00 10.00      A   
ATOM   5114  CG  ARG A 541      11.252  26.005  17.283  1.00 10.00      A   
ATOM   5115  CD  ARG A 541      10.387  26.511  16.140  1.00 10.00      A   
ATOM   5116  NE  ARG A 541      10.665  27.905  15.797  1.00 10.00      A   
ATOM   5117  HE  ARG A 541      11.572  28.241  15.980  1.00 10.00      A   
ATOM   5118  CZ  ARG A 541       9.769  28.739  15.264  1.00 10.00      A   
ATOM   5119  NH1 ARG A 541       8.525  28.327  15.022  1.00 10.00      A   
ATOM   5120 HH11 ARG A 541       8.234  27.341  15.257  1.00 10.00      A   
ATOM   5121 HH12 ARG A 541       7.828  28.982  14.599  1.00 10.00      A   
ATOM   5122  NH2 ARG A 541      10.123  29.984  14.964  1.00 10.00      A   
ATOM   5123 HH21 ARG A 541       9.431  30.642  14.542  1.00 10.00      A   
ATOM   5124 HH22 ARG A 541      11.099  30.313  15.146  1.00 10.00      A   
ATOM   5125  C   ARG A 541       9.776  25.632  20.860  1.00 10.00      A   
ATOM   5126  O   ARG A 541       9.986  26.746  21.347  1.00 10.00      A   
ATOM   5127  N   GLY A 542       8.910  24.776  21.379  1.00 10.00      A   
ATOM   5128  HN  GLY A 542       8.760  23.916  20.934  1.00 10.00      A   
ATOM   5129  CA  GLY A 542       8.174  25.101  22.583  1.00 10.00      A   
ATOM   5130  C   GLY A 542       6.907  25.867  22.284  1.00 10.00      A   
ATOM   5131  O   GLY A 542       6.607  26.133  21.120  1.00 10.00      A   
ATOM   5132  N   ALA A 543       6.169  26.222  23.333  1.00 10.00      A   
ATOM   5133  HN  ALA A 543       6.473  25.974  24.231  1.00 10.00      A   
ATOM   5134  CA  ALA A 543       4.919  26.963  23.191  1.00 10.00      A   
ATOM   5135  CB  ALA A 543       4.332  27.286  24.558  1.00 10.00      A   
ATOM   5136  C   ALA A 543       5.116  28.234  22.367  1.00 10.00      A   
ATOM   5137  O   ALA A 543       5.849  29.142  22.769  1.00 10.00      A   
ATOM   5138  N   PRO A 544       4.456  28.314  21.196  1.00 10.00      A   
ATOM   5139  CA  PRO A 544       4.557  29.469  20.294  1.00 10.00      A   
ATOM   5140  CB  PRO A 544       3.713  29.062  19.077  1.00 10.00      A   
ATOM   5141  CG  PRO A 544       3.577  27.580  19.181  1.00 10.00      A   
ATOM   5142  CD  PRO A 544       3.571  27.274  20.649  1.00 10.00      A   
ATOM   5143  C   PRO A 544       4.004  30.750  20.917  1.00 10.00      A   
ATOM   5144  O   PRO A 544       4.228  31.843  20.404  1.00 10.00      A   
ATOM   5145  N   ASP A 545       3.296  30.609  22.035  1.00 10.00      A   
ATOM   5146  HN  ASP A 545       3.169  29.712  22.407  1.00 10.00      A   
ATOM   5147  CA  ASP A 545       2.709  31.757  22.726  1.00 10.00      A   
ATOM   5148  CB  ASP A 545       1.742  31.292  23.820  1.00 10.00      A   
ATOM   5149  CG  ASP A 545       0.386  31.965  23.734  1.00 10.00      A   
ATOM   5150  OD1 ASP A 545       0.302  33.094  23.204  1.00 10.00      A   
ATOM   5151  OD2 ASP A 545      -0.609  31.359  24.185  1.00 10.00      A   
ATOM   5152  C   ASP A 545       3.797  32.638  23.332  1.00 10.00      A   
ATOM   5153  O   ASP A 545       3.582  33.818  23.607  1.00 10.00      A   
ATOM   5154  N   SER A 546       4.973  32.056  23.524  1.00 10.00      A   
ATOM   5155  HN  SER A 546       5.082  31.112  23.279  1.00 10.00      A   
ATOM   5156  CA  SER A 546       6.107  32.777  24.091  1.00 10.00      A   
ATOM   5157  CB  SER A 546       7.127  31.787  24.664  1.00 10.00      A   
ATOM   5158  OG  SER A 546       6.511  30.549  24.985  1.00 10.00      A   
ATOM   5159  HG  SER A 546       6.525  29.972  24.206  1.00 10.00      A   
ATOM   5160  C   SER A 546       6.770  33.647  23.029  1.00 10.00      A   
ATOM   5161  O   SER A 546       7.702  34.398  23.314  1.00 10.00      A   
ATOM   5162  N   ARG A 547       6.274  33.538  21.803  1.00 10.00      A   
ATOM   5163  HN  ARG A 547       5.506  32.942  21.647  1.00 10.00      A   
ATOM   5164  CA  ARG A 547       6.808  34.295  20.686  1.00 10.00      A   
ATOM   5165  CB  ARG A 547       7.355  33.333  19.625  1.00 10.00      A   
ATOM   5166  CG  ARG A 547       8.374  32.339  20.156  1.00 10.00      A   
ATOM   5167  CD  ARG A 547       9.013  31.537  19.035  1.00 10.00      A
[truncated: 221,457 more chars]
