# Supplementary material for: Flexibility of intrinsically disordered degrons in AUX/IAA proteins reinforces auxin co-receptor assemblies
Source: Nat Commun. 2020 May 8;11:2277. doi: 10.1038/s41467-020-16147-2 (PMC7210949; doi:10.1038/s41467-020-16147-2)
Supplement: Supplementary file 11 — Supplementary Data 8 [file 41467_2020_16147_MOESM11_ESM.gz › disvis_haddock_files/IAA07/cluster6_1.pdb]

REMARK FILENAME="complex_12w.pdb0"
REMARK ===============================================================
REMARK HADDOCK run for complex
REMARK initial structure: complex_12.pdb
REMARK final NOE weights: unambig 50 amb: 50
REMARK ===============================================================
REMARK            total,bonds,angles,improper,dihe,vdw,elec,air,cdih,coup,rdcs,vean,dani,xpcs,rg
REMARK energies: -304.976, 0, 0, 0, 0, -68.8497, -457.018, 220.891, 0, 0, 0, 0, 0, 0, 0
REMARK ===============================================================
REMARK            bonds,angles,impropers,dihe,air,cdih,coup,rdcs,vean,dani,xpcs
REMARK rms-dev.: 0,0,0,0,0.437854,0,0, 0, 0, 0, 0
REMARK ===============================================================
REMARK               air,cdih,coup,rdcs,vean,dani,xpcs
REMARK               >0.3,>5,>1,>0,>5,>0.2,>0.2
REMARK violations.: 7, 0, 0, 0, 0, 0, 0
REMARK ===============================================================
REMARK                        CVpartition#,violations,rms
REMARK AIRs cross-validation: 1, 27, 1.93874
REMARK ===============================================================
REMARK NCS energy: 0
REMARK ===============================================================
REMARK Symmetry energy: 0
REMARK ===============================================================
REMARK Desolvation energy: 35.962
REMARK Internal energy free molecules: -17691
REMARK Internal energy complex: -33697.2
REMARK Binding energy: -16496.1
REMARK ===============================================================
REMARK buried surface area: 2634.32
REMARK ===============================================================
REMARK water - chain1: 0 0 0
REMARK water - chain2: 0 0 0
REMARK water - chain3: 0 0 0
REMARK water - chain4: 0 0 0
REMARK water - chain5: 0 0 0
REMARK water - chain6: 0 0 0
REMARK ===============================================================
REMARK water - water: 0 0 0
REMARK ===============================================================
REMARK DATE:10-Dec-2019  16:02:53       created by user: enm009
REMARK VERSION:1.3U
ATOM      1  N   PHE A   9     -41.026  -1.135  -3.225  1.00 10.00      A   
ATOM      2  HN  PHE A   9     -40.685  -1.544  -4.051  1.00 10.00      A   
ATOM      3  CA  PHE A   9     -40.722   0.264  -2.959  1.00 10.00      A   
ATOM      4  CB  PHE A   9     -39.649   0.378  -1.870  1.00 10.00      A   
ATOM      5  CG  PHE A   9     -40.011  -0.328  -0.594  1.00 10.00      A   
ATOM      6  CD1 PHE A   9     -39.539  -1.606  -0.338  1.00 10.00      A   
ATOM      7  CD2 PHE A   9     -40.827   0.281   0.342  1.00 10.00      A   
ATOM      8  CE1 PHE A   9     -39.874  -2.266   0.829  1.00 10.00      A   
ATOM      9  CE2 PHE A   9     -41.167  -0.370   1.514  1.00 10.00      A   
ATOM     10  CZ  PHE A   9     -40.689  -1.646   1.757  1.00 10.00      A   
ATOM     11  C   PHE A   9     -40.250   0.944  -4.240  1.00 10.00      A   
ATOM     12  O   PHE A   9     -39.588   0.314  -5.065  1.00 10.00      A   
ATOM     13  N   PRO A  10     -40.603   2.227  -4.426  1.00 10.00      A   
ATOM     14  CA  PRO A  10     -40.211   2.998  -5.617  1.00 10.00      A   
ATOM     15  CB  PRO A  10     -40.717   4.411  -5.313  1.00 10.00      A   
ATOM     16  CG  PRO A  10     -41.823   4.210  -4.337  1.00 10.00      A   
ATOM     17  CD  PRO A  10     -41.423   3.028  -3.501  1.00 10.00      A   
ATOM     18  C   PRO A  10     -38.698   3.011  -5.831  1.00 10.00      A   
ATOM     19  O   PRO A  10     -37.919   3.018  -4.871  1.00 10.00      A   
ATOM     20  N   GLU A  11     -38.296   3.028  -7.099  1.00 10.00      A   
ATOM     21  HN  GLU A  11     -38.973   3.046  -7.809  1.00 10.00      A   
ATOM     22  CA  GLU A  11     -36.883   3.030  -7.472  1.00 10.00      A   
ATOM     23  CB  GLU A  11     -36.751   3.054  -8.998  1.00 10.00      A   
ATOM     24  CG  GLU A  11     -37.776   2.202  -9.731  1.00 10.00      A   
ATOM     25  CD  GLU A  11     -37.401   0.735  -9.780  1.00 10.00      A   
ATOM     26  OE1 GLU A  11     -36.782   0.316 -10.778  1.00 10.00      A   
ATOM     27  OE2 GLU A  11     -37.738  -0.004  -8.833  1.00 10.00      A   
ATOM     28  C   GLU A  11     -36.178   4.250  -6.885  1.00 10.00      A   
ATOM     29  O   GLU A  11     -35.040   4.163  -6.417  1.00 10.00      A   
ATOM     30  N   GLU A  12     -36.884   5.375  -6.896  1.00 10.00      A   
ATOM     31  HN  GLU A  12     -37.792   5.356  -7.270  1.00 10.00      A   
ATOM     32  CA  GLU A  12     -36.361   6.636  -6.384  1.00 10.00      A   
ATOM     33  CB  GLU A  12     -37.391   7.753  -6.585  1.00 10.00      A   
ATOM     34  CG  GLU A  12     -38.752   7.453  -5.981  1.00 10.00      A   
ATOM     35  CD  GLU A  12     -39.870   8.243  -6.623  1.00 10.00      A   
ATOM     36  OE1 GLU A  12     -39.969   9.461  -6.360  1.00 10.00      A   
ATOM     37  OE2 GLU A  12     -40.666   7.648  -7.381  1.00 10.00      A   
ATOM     38  C   GLU A  12     -35.963   6.531  -4.911  1.00 10.00      A   
ATOM     39  O   GLU A  12     -35.011   7.177  -4.468  1.00 10.00      A   
ATOM     40  N   VAL A  13     -36.679   5.699  -4.166  1.00 10.00      A   
ATOM     41  HN  VAL A  13     -37.404   5.188  -4.580  1.00 10.00      A   
ATOM     42  CA  VAL A  13     -36.405   5.518  -2.748  1.00 10.00      A   
ATOM     43  CB  VAL A  13     -37.656   5.068  -1.961  1.00 10.00      A   
ATOM     44  CG1 VAL A  13     -37.406   5.172  -0.463  1.00 10.00      A   
ATOM     45  CG2 VAL A  13     -38.879   5.878  -2.363  1.00 10.00      A   
ATOM     46  C   VAL A  13     -35.296   4.486  -2.546  1.00 10.00      A   
ATOM     47  O   VAL A  13     -34.356   4.712  -1.786  1.00 10.00      A   
ATOM     48  N   LEU A  14     -35.398   3.365  -3.256  1.00 10.00      A   
ATOM     49  HN  LEU A  14     -36.158   3.257  -3.869  1.00 10.00      A   
ATOM     50  CA  LEU A  14     -34.412   2.288  -3.151  1.00 10.00      A   
ATOM     51  CB  LEU A  14     -34.811   1.094  -4.024  1.00 10.00      A   
ATOM     52  CG  LEU A  14     -36.043   0.307  -3.561  1.00 10.00      A   
ATOM     53  CD1 LEU A  14     -36.339  -0.851  -4.503  1.00 10.00      A   
ATOM     54  CD2 LEU A  14     -35.851  -0.196  -2.138  1.00 10.00      A   
ATOM     55  C   LEU A  14     -33.005   2.771  -3.484  1.00 10.00      A   
ATOM     56  O   LEU A  14     -32.048   2.438  -2.782  1.00 10.00      A   
ATOM     57  N   GLU A  15     -32.882   3.567  -4.542  1.00 10.00      A   
ATOM     58  HN  GLU A  15     -33.681   3.799  -5.068  1.00 10.00      A   
ATOM     59  CA  GLU A  15     -31.580   4.091  -4.939  1.00 10.00      A   
ATOM     60  CB  GLU A  15     -31.655   4.850  -6.266  1.00 10.00      A   
ATOM     61  CG  GLU A  15     -30.326   4.913  -7.006  1.00 10.00      A   
ATOM     62  CD  GLU A  15     -30.326   5.911  -8.147  1.00 10.00      A   
ATOM     63  OE1 GLU A  15     -29.683   6.974  -8.010  1.00 10.00      A   
ATOM     64  OE2 GLU A  15     -30.962   5.635  -9.188  1.00 10.00      A   
ATOM     65  C   GLU A  15     -31.012   4.988  -3.842  1.00 10.00      A   
ATOM     66  O   GLU A  15     -29.803   5.017  -3.615  1.00 10.00      A   
ATOM     67  N   HIS A  16     -31.894   5.702  -3.153  1.00 10.00      A   
ATOM     68  HN  HIS A  16     -32.846   5.628  -3.371  1.00 10.00      A   
ATOM     69  CA  HIS A  16     -31.477   6.587  -2.072  1.00 10.00      A   
ATOM     70  CB  HIS A  16     -32.645   7.456  -1.587  1.00 10.00      A   
ATOM     71  CG  HIS A  16     -32.223   8.687  -0.839  1.00 10.00      A   
ATOM     72  ND1 HIS A  16     -32.298   9.936  -1.413  1.00 10.00      A   
ATOM     73  CD2 HIS A  16     -31.736   8.807   0.425  1.00 10.00      A   
ATOM     74  CE1 HIS A  16     -31.859  10.780  -0.494  1.00 10.00      A   
ATOM     75  NE2 HIS A  16     -31.510  10.143   0.629  1.00 10.00      A   
ATOM     76  HE2 HIS A  16     -31.150  10.560   1.453  1.00 10.00      A   
ATOM     77  C   HIS A  16     -30.905   5.772  -0.918  1.00 10.00      A   
ATOM     78  O   HIS A  16     -29.865   6.115  -0.364  1.00 10.00      A   
ATOM     79  N   VAL A  17     -31.576   4.682  -0.575  1.00 10.00      A   
ATOM     80  HN  VAL A  17     -32.402   4.450  -1.061  1.00 10.00      A   
ATOM     81  CA  VAL A  17     -31.122   3.818   0.509  1.00 10.00      A   
ATOM     82  CB  VAL A  17     -32.143   2.701   0.810  1.00 10.00      A   
ATOM     83  CG1 VAL A  17     -31.713   1.884   2.015  1.00 10.00      A   
ATOM     84  CG2 VAL A  17     -33.531   3.284   1.021  1.00 10.00      A   
ATOM     85  C   VAL A  17     -29.781   3.180   0.153  1.00 10.00      A   
ATOM     86  O   VAL A  17     -28.893   3.043   0.997  1.00 10.00      A   
ATOM     87  N   PHE A  18     -29.632   2.827  -1.120  1.00 10.00      A   
ATOM     88  HN  PHE A  18     -30.374   2.987  -1.746  1.00 10.00      A   
ATOM     89  CA  PHE A  18     -28.413   2.191  -1.613  1.00 10.00      A   
ATOM     90  CB  PHE A  18     -28.616   1.640  -3.027  1.00 10.00      A   
ATOM     91  CG  PHE A  18     -29.565   0.475  -3.113  1.00 10.00      A   
ATOM     92  CD1 PHE A  18     -30.143   0.131  -4.323  1.00 10.00      A   
ATOM     93  CD2 PHE A  18     -29.880  -0.276  -1.991  1.00 10.00      A   
ATOM     94  CE1 PHE A  18     -31.014  -0.937  -4.415  1.00 10.00      A   
ATOM     95  CE2 PHE A  18     -30.751  -1.345  -2.076  1.00 10.00      A   
ATOM     96  CZ  PHE A  18     -31.320  -1.675  -3.291  1.00 10.00      A   
ATOM     97  C   PHE A  18     -27.197   3.117  -1.575  1.00 10.00      A   
ATOM     98  O   PHE A  18     -26.065   2.668  -1.766  1.00 10.00      A   
ATOM     99  N   SER A  19     -27.414   4.403  -1.332  1.00 10.00      A   
ATOM    100  HN  SER A  19     -28.333   4.721  -1.188  1.00 10.00      A   
ATOM    101  CA  SER A  19     -26.303   5.348  -1.279  1.00 10.00      A   
ATOM    102  CB  SER A  19     -26.761   6.767  -1.639  1.00 10.00      A   
ATOM    103  OG  SER A  19     -27.616   7.306  -0.646  1.00 10.00      A   
ATOM    104  HG  SER A  19     -28.429   6.784  -0.604  1.00 10.00      A   
ATOM    105  C   SER A  19     -25.629   5.322   0.091  1.00 10.00      A   
ATOM    106  O   SER A  19     -24.507   5.801   0.252  1.00 10.00      A   
ATOM    107  N   PHE A  20     -26.313   4.731   1.071  1.00 10.00      A   
ATOM    108  HN  PHE A  20     -27.194   4.344   0.873  1.00 10.00      A   
ATOM    109  CA  PHE A  20     -25.789   4.646   2.430  1.00 10.00      A   
ATOM    110  CB  PHE A  20     -26.931   4.691   3.451  1.00 10.00      A   
ATOM    111  CG  PHE A  20     -27.668   5.998   3.465  1.00 10.00      A   
ATOM    112  CD1 PHE A  20     -28.923   6.107   2.894  1.00 10.00      A   
ATOM    113  CD2 PHE A  20     -27.099   7.119   4.042  1.00 10.00      A   
ATOM    114  CE1 PHE A  20     -29.599   7.311   2.899  1.00 10.00      A   
ATOM    115  CE2 PHE A  20     -27.767   8.326   4.052  1.00 10.00      A   
ATOM    116  CZ  PHE A  20     -29.020   8.423   3.479  1.00 10.00      A   
ATOM    117  C   PHE A  20     -24.958   3.385   2.623  1.00 10.00      A   
ATOM    118  O   PHE A  20     -24.444   3.126   3.709  1.00 10.00      A   
ATOM    119  N   ILE A  21     -24.836   2.596   1.566  1.00 10.00      A   
ATOM    120  HN  ILE A  21     -25.272   2.852   0.726  1.00 10.00      A   
ATOM    121  CA  ILE A  21     -24.059   1.366   1.621  1.00 10.00      A   
ATOM    122  CB  ILE A  21     -24.936   0.106   1.447  1.00 10.00      A   
ATOM    123  CG1 ILE A  21     -25.914   0.270   0.280  1.00 10.00      A   
ATOM    124  CG2 ILE A  21     -25.687  -0.194   2.738  1.00 10.00      A   
ATOM    125  CD1 ILE A  21     -26.724  -0.974  -0.015  1.00 10.00      A   
ATOM    126  C   ILE A  21     -22.912   1.391   0.607  1.00 10.00      A   
ATOM    127  O   ILE A  21     -23.085   1.055  -0.567  1.00 10.00      A   
ATOM    128  N   GLN A  22     -21.738   1.804   1.078  1.00 10.00      A   
ATOM    129  HN  GLN A  22     -21.667   2.050   2.027  1.00 10.00      A   
ATOM    130  CA  GLN A  22     -20.551   1.905   0.231  1.00 10.00      A   
ATOM    131  CB  GLN A  22     -19.799   3.203   0.535  1.00 10.00      A   
ATOM    132  CG  GLN A  22     -20.461   4.453  -0.016  1.00 10.00      A   
ATOM    133  CD  GLN A  22     -19.696   5.044  -1.184  1.00 10.00      A   
ATOM    134  OE1 GLN A  22     -20.281   5.654  -2.076  1.00 10.00      A   
ATOM    135  NE2 GLN A  22     -18.379   4.864  -1.192  1.00 10.00      A   
ATOM    136 HE21 GLN A  22     -17.970   4.362  -0.452  1.00 10.00      A   
ATOM    137 HE22 GLN A  22     -17.866   5.254  -1.931  1.00 10.00      A   
ATOM    138  C   GLN A  22     -19.607   0.724   0.427  1.00 10.00      A   
ATOM    139  O   GLN A  22     -18.633   0.575  -0.307  1.00 10.00      A   
ATOM    140  N   LEU A  23     -19.891  -0.110   1.419  1.00 10.00      A   
ATOM    141  HN  LEU A  23     -20.698   0.038   1.956  1.00 10.00      A   
ATOM    142  CA  LEU A  23     -19.048  -1.262   1.705  1.00 10.00      A   
ATOM    143  CB  LEU A  23     -19.421  -1.888   3.053  1.00 10.00      A   
ATOM    144  CG  LEU A  23     -18.336  -2.717   3.745  1.00 10.00      A   
ATOM    145  CD1 LEU A  23     -17.149  -1.843   4.129  1.00 10.00      A   
ATOM    146  CD2 LEU A  23     -18.904  -3.414   4.970  1.00 10.00      A   
ATOM    147  C   LEU A  23     -19.166  -2.287   0.584  1.00 10.00      A   
ATOM    148  O   LEU A  23     -20.256  -2.780   0.296  1.00 10.00      A   
ATOM    149  N   ASP A  24     -18.037  -2.600  -0.033  1.00 10.00      A   
ATOM    150  HN  ASP A  24     -17.203  -2.183   0.271  1.00 10.00      A   
ATOM    151  CA  ASP A  24     -17.982  -3.546  -1.146  1.00 10.00      A   
ATOM    152  CB  ASP A  24     -16.534  -3.730  -1.618  1.00 10.00      A   
ATOM    153  CG  ASP A  24     -15.913  -2.457  -2.166  1.00 10.00      A   
ATOM    154  OD1 ASP A  24     -16.408  -1.937  -3.186  1.00 10.00      A   
ATOM    155  OD2 ASP A  24     -14.917  -1.979  -1.581  1.00 10.00      A   
ATOM    156  C   ASP A  24     -18.591  -4.898  -0.774  1.00 10.00      A   
ATOM    157  O   ASP A  24     -19.497  -5.394  -1.451  1.00 10.00      A   
ATOM    158  N   LYS A  25     -18.112  -5.477   0.321  1.00 10.00      A   
ATOM    159  HN  LYS A  25     -17.410  -5.016   0.834  1.00 10.00      A   
ATOM    160  CA  LYS A  25     -18.595  -6.778   0.780  1.00 10.00      A   
ATOM    161  CB  LYS A  25     -17.817  -7.234   2.013  1.00 10.00      A   
ATOM    162  CG  LYS A  25     -16.349  -7.515   1.754  1.00 10.00      A   
ATOM    163  CD  LYS A  25     -15.625  -7.852   3.045  1.00 10.00      A   
ATOM    164  CE  LYS A  25     -14.177  -8.240   2.791  1.00 10.00      A   
ATOM    165  NZ  LYS A  25     -14.054  -9.585   2.168  1.00 10.00      A   
ATOM    166  HZ1 LYS A  25     -14.546  -9.605   1.241  1.00 10.00      A   
ATOM    167  HZ2 LYS A  25     -14.473 -10.308   2.784  1.00 10.00      A   
ATOM    168  HZ3 LYS A  25     -13.052  -9.817   2.016  1.00 10.00      A   
ATOM    169  C   LYS A  25     -20.083  -6.753   1.105  1.00 10.00      A   
ATOM    170  O   LYS A  25     -20.816  -7.688   0.777  1.00 10.00      A   
ATOM    171  N   ASP A  26     -20.519  -5.667   1.728  1.00 10.00      A   
ATOM    172  HN  ASP A  26     -19.886  -4.941   1.911  1.00 10.00      A   
ATOM    173  CA  ASP A  26     -21.913  -5.507   2.136  1.00 10.00      A   
ATOM    174  CB  ASP A  26     -22.018  -4.397   3.188  1.00 10.00      A   
ATOM    175  CG  ASP A  26     -23.408  -4.227   3.768  1.00 10.00      A   
ATOM    176  OD1 ASP A  26     -23.947  -5.199   4.340  1.00 10.00      A   
ATOM    177  OD2 ASP A  26     -23.952  -3.106   3.674  1.00 10.00      A   
ATOM    178  C   ASP A  26     -22.819  -5.221   0.936  1.00 10.00      A   
ATOM    179  O   ASP A  26     -24.026  -5.460   0.977  1.00 10.00      A   
ATOM    180  N   ARG A  27     -22.222  -4.729  -0.142  1.00 10.00      A   
ATOM    181  HN  ARG A  27     -21.254  -4.565  -0.119  1.00 10.00      A   
ATOM    182  CA  ARG A  27     -22.961  -4.420  -1.358  1.00 10.00      A   
ATOM    183  CB  ARG A  27     -22.139  -3.491  -2.254  1.00 10.00      A   
ATOM    184  CG  ARG A  27     -22.611  -2.053  -2.256  1.00 10.00      A   
ATOM    185  CD  ARG A  27     -23.927  -1.913  -2.996  1.00 10.00      A   
ATOM    186  NE  ARG A  27     -24.404  -0.533  -3.011  1.00 10.00      A   
ATOM    187  HE  ARG A  27     -24.315  -0.016  -2.178  1.00 10.00      A   
ATOM    188  CZ  ARG A  27     -24.935   0.052  -4.087  1.00 10.00      A   
ATOM    189  NH1 ARG A  27     -25.038  -0.624  -5.228  1.00 10.00      A   
ATOM    190 HH11 ARG A  27     -24.697  -1.615  -5.291  1.00 10.00      A   
ATOM    191 HH12 ARG A  27     -25.460  -0.177  -6.070  1.00 10.00      A   
ATOM    192  NH2 ARG A  27     -25.366   1.305  -4.021  1.00 10.00      A   
ATOM    193 HH21 ARG A  27     -25.292   1.839  -3.124  1.00 10.00      A   
ATOM    194 HH22 ARG A  27     -25.785   1.760  -4.859  1.00 10.00      A   
ATOM    195  C   ARG A  27     -23.299  -5.696  -2.122  1.00 10.00      A   
ATOM    196  O   ARG A  27     -24.334  -5.782  -2.788  1.00 10.00      A   
ATOM    197  N   ASN A  28     -22.429  -6.693  -2.006  1.00 10.00      A   
ATOM    198  HN  ASN A  28     -21.633  -6.567  -1.446  1.00 10.00      A   
ATOM    199  CA  ASN A  28     -22.619  -7.963  -2.694  1.00 10.00      A   
ATOM    200  CB  ASN A  28     -21.373  -8.844  -2.581  1.00 10.00      A   
ATOM    201  CG  ASN A  28     -20.187  -8.284  -3.342  1.00 10.00      A   
ATOM    202  OD1 ASN A  28     -20.350  -7.542  -4.315  1.00 10.00      A   
ATOM    203  ND2 ASN A  28     -18.988  -8.635  -2.905  1.00 10.00      A   
ATOM    204 HD21 ASN A  28     -18.935  -9.223  -2.126  1.00 10.00      A   
ATOM    205 HD22 ASN A  28     -18.199  -8.297  -3.387  1.00 10.00      A   
ATOM    206  C   ASN A  28     -23.848  -8.714  -2.191  1.00 10.00      A   
ATOM    207  O   ASN A  28     -24.527  -9.389  -2.965  1.00 10.00      A   
ATOM    208  N   SER A  29     -24.142  -8.588  -0.901  1.00 10.00      A   
ATOM    209  HN  SER A  29     -23.573  -8.027  -0.330  1.00 10.00      A   
ATOM    210  CA  SER A  29     -25.283  -9.262  -0.304  1.00 10.00      A   
ATOM    211  CB  SER A  29     -25.265  -9.043   1.209  1.00 10.00      A   
ATOM    212  OG  SER A  29     -24.185  -8.197   1.582  1.00 10.00      A   
ATOM    213  HG  SER A  29     -24.527  -7.315   1.801  1.00 10.00      A   
ATOM    214  C   SER A  29     -26.599  -8.757  -0.893  1.00 10.00      A   
ATOM    215  O   SER A  29     -27.523  -9.534  -1.132  1.00 10.00      A   
ATOM    216  N   VAL A  30     -26.668  -7.452  -1.135  1.00 10.00      A   
ATOM    217  HN  VAL A  30     -25.891  -6.888  -0.926  1.00 10.00      A   
ATOM    218  CA  VAL A  30     -27.868  -6.830  -1.692  1.00 10.00      A   
ATOM    219  CB  VAL A  30     -27.766  -5.290  -1.689  1.00 10.00      A   
ATOM    220  CG1 VAL A  30     -29.097  -4.664  -2.088  1.00 10.00      A   
ATOM    221  CG2 VAL A  30     -27.327  -4.789  -0.323  1.00 10.00      A   
ATOM    222  C   VAL A  30     -28.137  -7.312  -3.113  1.00 10.00      A   
ATOM    223  O   VAL A  30     -29.282  -7.552  -3.492  1.00 10.00      A   
ATOM    224  N   SER A  31     -27.079  -7.473  -3.895  1.00 10.00      A   
ATOM    225  HN  SER A  31     -26.185  -7.275  -3.541  1.00 10.00      A   
ATOM    226  CA  SER A  31     -27.215  -7.924  -5.275  1.00 10.00      A   
ATOM    227  CB  SER A  31     -25.929  -7.638  -6.055  1.00 10.00      A   
ATOM    228  OG  SER A  31     -24.781  -8.022  -5.312  1.00 10.00      A   
ATOM    229  HG  SER A  31     -25.049  -8.545  -4.543  1.00 10.00      A   
ATOM    230  C   SER A  31     -27.576  -9.408  -5.364  1.00 10.00      A   
ATOM    231  O   SER A  31     -27.692  -9.962  -6.454  1.00 10.00      A   
ATOM    232  N   LEU A  32     -27.772 -10.044  -4.214  1.00 10.00      A   
ATOM    233  HN  LEU A  32     -27.698  -9.547  -3.370  1.00 10.00      A   
ATOM    234  CA  LEU A  32     -28.103 -11.462  -4.182  1.00 10.00      A   
ATOM    235  CB  LEU A  32     -26.984 -12.256  -3.511  1.00 10.00      A   
ATOM    236  CG  LEU A  32     -25.757 -12.536  -4.376  1.00 10.00      A   
ATOM    237  CD1 LEU A  32     -24.591 -13.005  -3.520  1.00 10.00      A   
ATOM    238  CD2 LEU A  32     -26.090 -13.569  -5.441  1.00 10.00      A   
ATOM    239  C   LEU A  32     -29.436 -11.738  -3.500  1.00 10.00      A   
ATOM    240  O   LEU A  32     -29.762 -12.887  -3.196  1.00 10.00      A   
ATOM    241  N   VAL A  33     -30.211 -10.690  -3.259  1.00 10.00      A   
ATOM    242  HN  VAL A  33     -29.904  -9.791  -3.508  1.00 10.00      A   
ATOM    243  CA  VAL A  33     -31.512 -10.866  -2.623  1.00 10.00      A   
ATOM    244  CB  VAL A  33     -31.932  -9.674  -1.731  1.00 10.00      A   
ATOM    245  CG1 VAL A  33     -30.901  -9.427  -0.644  1.00 10.00      A   
ATOM    246  CG2 VAL A  33     -32.174  -8.413  -2.543  1.00 10.00      A   
ATOM    247  C   VAL A  33     -32.597 -11.177  -3.653  1.00 10.00      A   
ATOM    248  O   VAL A  33     -33.483 -11.996  -3.401  1.00 10.00      A   
ATOM    249  N   CYS A  34     -32.505 -10.531  -4.810  1.00 10.00      A   
ATOM    250  HN  CYS A  34     -31.769  -9.900  -4.944  1.00 10.00      A   
ATOM    251  CA  CYS A  34     -33.457 -10.719  -5.897  1.00 10.00      A   
ATOM    252  CB  CYS A  34     -34.837 -10.168  -5.519  1.00 10.00      A   
ATOM    253  SG  CYS A  34     -34.868  -8.393  -5.174  1.00 10.00      A   
ATOM    254  HG  CYS A  34     -36.058  -8.093  -4.674  1.00 10.00      A   
ATOM    255  C   CYS A  34     -32.936 -10.018  -7.147  1.00 10.00      A   
ATOM    256  O   CYS A  34     -31.986  -9.232  -7.068  1.00 10.00      A   
ATOM    257  N   LYS A  35     -33.553 -10.292  -8.286  1.00 10.00      A   
ATOM    258  HN  LYS A  35     -34.321 -10.920  -8.284  1.00 10.00      A   
ATOM    259  CA  LYS A  35     -33.137  -9.691  -9.547  1.00 10.00      A   
ATOM    260  CB  LYS A  35     -33.809 -10.406 -10.721  1.00 10.00      A   
ATOM    261  CG  LYS A  35     -33.323  -9.968 -12.091  1.00 10.00      A   
ATOM    262  CD  LYS A  35     -33.930 -10.830 -13.185  1.00 10.00      A   
ATOM    263  CE  LYS A  35     -33.529 -10.342 -14.568  1.00 10.00      A   
ATOM    264  NZ  LYS A  35     -32.088 -10.573 -14.845  1.00 10.00      A   
ATOM    265  HZ1 LYS A  35     -31.846 -10.238 -15.799  1.00 10.00      A   
ATOM    266  HZ2 LYS A  35     -31.868 -11.588 -14.786  1.00 10.00      A   
ATOM    267  HZ3 LYS A  35     -31.507 -10.060 -14.154  1.00 10.00      A   
ATOM    268  C   LYS A  35     -33.457  -8.199  -9.580  1.00 10.00      A   
ATOM    269  O   LYS A  35     -32.689  -7.402 -10.119  1.00 10.00      A   
ATOM    270  N   SER A  36     -34.582  -7.826  -8.985  1.00 10.00      A   
ATOM    271  HN  SER A  36     -35.144  -8.508  -8.559  1.00 10.00      A   
ATOM    272  CA  SER A  36     -35.011  -6.432  -8.952  1.00 10.00      A   
ATOM    273  CB  SER A  36     -36.350  -6.319  -8.231  1.00 10.00      A   
ATOM    274  OG  SER A  36     -37.192  -7.402  -8.583  1.00 10.00      A   
ATOM    275  HG  SER A  36     -37.166  -7.530  -9.543  1.00 10.00      A   
ATOM    276  C   SER A  36     -33.972  -5.539  -8.275  1.00 10.00      A   
ATOM    277  O   SER A  36     -33.568  -4.509  -8.824  1.00 10.00      A   
ATOM    278  N   TRP A  37     -33.526  -5.943  -7.093  1.00 10.00      A   
ATOM    279  HN  TRP A  37     -33.870  -6.779  -6.707  1.00 10.00      A   
ATOM    280  CA  TRP A  37     -32.538  -5.167  -6.356  1.00 10.00      A   
ATOM    281  CB  TRP A  37     -32.450  -5.613  -4.892  1.00 10.00      A   
ATOM    282  CG  TRP A  37     -33.626  -5.180  -4.064  1.00 10.00      A   
ATOM    283  CD1 TRP A  37     -34.923  -5.053  -4.478  1.00 10.00      A   
ATOM    284  CD2 TRP A  37     -33.617  -4.814  -2.676  1.00 10.00      A   
ATOM    285  NE1 TRP A  37     -35.717  -4.636  -3.439  1.00 10.00      A   
ATOM    286  HE1 TRP A  37     -36.688  -4.478  -3.489  1.00 10.00      A   
ATOM    287  CE2 TRP A  37     -34.940  -4.481  -2.323  1.00 10.00      A   
ATOM    288  CE3 TRP A  37     -32.621  -4.734  -1.697  1.00 10.00      A   
ATOM    289  CZ2 TRP A  37     -35.291  -4.080  -1.036  1.00 10.00      A   
ATOM    290  CZ3 TRP A  37     -32.971  -4.335  -0.420  1.00 10.00      A   
ATOM    291  CH2 TRP A  37     -34.295  -4.012  -0.100  1.00 10.00      A   
ATOM    292  C   TRP A  37     -31.178  -5.222  -7.035  1.00 10.00      A   
ATOM    293  O   TRP A  37     -30.407  -4.271  -6.965  1.00 10.00      A   
ATOM    294  N   TYR A  38     -30.905  -6.329  -7.716  1.00 10.00      A   
ATOM    295  HN  TYR A  38     -31.570  -7.050  -7.739  1.00 10.00      A   
ATOM    296  CA  TYR A  38     -29.643  -6.509  -8.425  1.00 10.00      A   
ATOM    297  CB  TYR A  38     -29.558  -7.930  -8.991  1.00 10.00      A   
ATOM    298  CG  TYR A  38     -28.348  -8.188  -9.862  1.00 10.00      A   
ATOM    299  CD1 TYR A  38     -28.499  -8.581 -11.183  1.00 10.00      A   
ATOM    300  CD2 TYR A  38     -27.060  -8.043  -9.364  1.00 10.00      A   
ATOM    301  CE1 TYR A  38     -27.403  -8.823 -11.982  1.00 10.00      A   
ATOM    302  CE2 TYR A  38     -25.957  -8.282 -10.154  1.00 10.00      A   
ATOM    303  CZ  TYR A  38     -26.136  -8.673 -11.464  1.00 10.00      A   
ATOM    304  OH  TYR A  38     -25.046  -8.912 -12.261  1.00 10.00      A   
ATOM    305  HH  TYR A  38     -25.198  -8.527 -13.131  1.00 10.00      A   
ATOM    306  C   TYR A  38     -29.503  -5.481  -9.545  1.00 10.00      A   
ATOM    307  O   TYR A  38     -28.424  -4.922  -9.761  1.00 10.00      A   
ATOM    308  N   GLU A  39     -30.602  -5.230 -10.245  1.00 10.00      A   
ATOM    309  HN  GLU A  39     -31.429  -5.716 -10.028  1.00 10.00      A   
ATOM    310  CA  GLU A  39     -30.606  -4.263 -11.338  1.00 10.00      A   
ATOM    311  CB  GLU A  39     -31.927  -4.308 -12.107  1.00 10.00      A   
ATOM    312  CG  GLU A  39     -32.040  -5.479 -13.069  1.00 10.00      A   
ATOM    313  CD  GLU A  39     -31.108  -5.355 -14.261  1.00 10.00      A   
ATOM    314  OE1 GLU A  39     -29.899  -5.636 -14.113  1.00 10.00      A   
ATOM    315  OE2 GLU A  39     -31.585  -4.998 -15.358  1.00 10.00      A   
ATOM    316  C   GLU A  39     -30.335  -2.853 -10.830  1.00 10.00      A   
ATOM    317  O   GLU A  39     -29.615  -2.085 -11.462  1.00 10.00      A   
ATOM    318  N   ILE A  40     -30.906  -2.515  -9.683  1.00 10.00      A   
ATOM    319  HN  ILE A  40     -31.473  -3.164  -9.215  1.00 10.00      A   
ATOM    320  CA  ILE A  40     -30.704  -1.194  -9.109  1.00 10.00      A   
ATOM    321  CB  ILE A  40     -31.764  -0.865  -8.035  1.00 10.00      A   
ATOM    322  CG1 ILE A  40     -33.164  -1.210  -8.555  1.00 10.00      A   
ATOM    323  CG2 ILE A  40     -31.688   0.607  -7.646  1.00 10.00      A   
ATOM    324  CD1 ILE A  40     -34.237  -1.168  -7.490  1.00 10.00      A   
ATOM    325  C   ILE A  40     -29.300  -1.092  -8.506  1.00 10.00      A   
ATOM    326  O   ILE A  40     -28.652  -0.050  -8.594  1.00 10.00      A   
ATOM    327  N   GLU A  41     -28.836  -2.193  -7.917  1.00 10.00      A   
ATOM    328  HN  GLU A  41     -29.409  -2.993  -7.895  1.00 10.00      A   
ATOM    329  CA  GLU A  41     -27.512  -2.266  -7.293  1.00 10.00      A   
ATOM    330  CB  GLU A  41     -27.253  -3.711  -6.831  1.00 10.00      A   
ATOM    331  CG  GLU A  41     -26.154  -3.883  -5.789  1.00 10.00      A   
ATOM    332  CD  GLU A  41     -24.753  -3.897  -6.375  1.00 10.00      A   
ATOM    333  OE1 GLU A  41     -24.414  -4.843  -7.124  1.00 10.00      A   
ATOM    334  OE2 GLU A  41     -23.979  -2.964  -6.079  1.00 10.00      A   
ATOM    335  C   GLU A  41     -26.425  -1.844  -8.277  1.00 10.00      A   
ATOM    336  O   GLU A  41     -25.652  -0.916  -8.016  1.00 10.00      A   
ATOM    337  N   ARG A  42     -26.413  -2.508  -9.423  1.00 10.00      A   
ATOM    338  HN  ARG A  42     -27.094  -3.199  -9.569  1.00 10.00      A   
ATOM    339  CA  ARG A  42     -25.426  -2.258 -10.467  1.00 10.00      A   
ATOM    340  CB  ARG A  42     -25.587  -3.269 -11.608  1.00 10.00      A   
ATOM    341  CG  ARG A  42     -26.948  -3.246 -12.281  1.00 10.00      A   
ATOM    342  CD  ARG A  42     -27.063  -4.303 -13.363  1.00 10.00      A   
ATOM    343  NE  ARG A  42     -26.393  -3.905 -14.597  1.00 10.00      A   
ATOM    344  HE  ARG A  42     -25.459  -3.592 -14.523  1.00 10.00      A   
ATOM    345  CZ  ARG A  42     -26.975  -3.919 -15.796  1.00 10.00      A   
ATOM    346  NH1 ARG A  42     -28.240  -4.298 -15.925  1.00 10.00      A   
ATOM    347 HH11 ARG A  42     -28.796  -4.594 -15.084  1.00 10.00      A   
ATOM    348 HH12 ARG A  42     -28.691  -4.307 -16.864  1.00 10.00      A   
ATOM    349  NH2 ARG A  42     -26.282  -3.574 -16.873  1.00 10.00      A   
ATOM    350 HH21 ARG A  42     -25.278  -3.292 -16.789  1.00 10.00      A   
ATOM    351 HH22 ARG A  42     -26.734  -3.584 -17.813  1.00 10.00      A   
ATOM    352  C   ARG A  42     -25.464  -0.829 -11.007  1.00 10.00      A   
ATOM    353  O   ARG A  42     -24.451  -0.312 -11.476  1.00 10.00      A   
ATOM    354  N   TRP A  43     -26.618  -0.186 -10.918  1.00 10.00      A   
ATOM    355  HN  TRP A  43     -27.385  -0.632 -10.502  1.00 10.00      A   
ATOM    356  CA  TRP A  43     -26.771   1.170 -11.425  1.00 10.00      A   
ATOM    357  CB  TRP A  43     -28.171   1.377 -12.010  1.00 10.00      A   
ATOM    358  CG  TRP A  43     -28.318   0.857 -13.410  1.00 10.00      A   
ATOM    359  CD1 TRP A  43     -28.728  -0.390 -13.785  1.00 10.00      A   
ATOM    360  CD2 TRP A  43     -28.056   1.573 -14.622  1.00 10.00      A   
ATOM    361  NE1 TRP A  43     -28.736  -0.496 -15.154  1.00 10.00      A   
ATOM    362  HE1 TRP A  43     -28.994  -1.294 -15.663  1.00 10.00      A   
ATOM    363  CE2 TRP A  43     -28.329   0.696 -15.692  1.00 10.00      A   
ATOM    364  CE3 TRP A  43     -27.617   2.869 -14.907  1.00 10.00      A   
ATOM    365  CZ2 TRP A  43     -28.178   1.074 -17.023  1.00 10.00      A   
ATOM    366  CZ3 TRP A  43     -27.469   3.242 -16.230  1.00 10.00      A   
ATOM    367  CH2 TRP A  43     -27.748   2.348 -17.271  1.00 10.00      A   
ATOM    368  C   TRP A  43     -26.458   2.241 -10.381  1.00 10.00      A   
ATOM    369  O   TRP A  43     -26.588   3.431 -10.656  1.00 10.00      A   
ATOM    370  N   CYS A  44     -26.043   1.833  -9.185  1.00 10.00      A   
ATOM    371  HN  CYS A  44     -25.956   0.874  -9.002  1.00 10.00      A   
ATOM    372  CA  CYS A  44     -25.732   2.805  -8.143  1.00 10.00      A   
ATOM    373  CB  CYS A  44     -26.864   2.928  -7.124  1.00 10.00      A   
ATOM    374  SG  CYS A  44     -27.379   1.367  -6.385  1.00 10.00      A   
ATOM    375  HG  CYS A  44     -28.074   0.698  -7.298  1.00 10.00      A   
ATOM    376  C   CYS A  44     -24.383   2.581  -7.457  1.00 10.00      A   
ATOM    377  O   CYS A  44     -23.947   3.423  -6.672  1.00 10.00      A   
ATOM    378  N   ARG A  45     -23.725   1.451  -7.719  1.00 10.00      A   
ATOM    379  HN  ARG A  45     -24.116   0.784  -8.319  1.00 10.00      A   
ATOM    380  CA  ARG A  45     -22.418   1.205  -7.107  1.00 10.00      A   
ATOM    381  CB  ARG A  45     -21.993  -0.265  -7.193  1.00 10.00      A   
ATOM    382  CG  ARG A  45     -21.111  -0.707  -6.029  1.00 10.00      A   
ATOM    383  CD  ARG A  45     -20.421  -2.036  -6.300  1.00 10.00      A   
ATOM    384  NE  ARG A  45     -21.291  -3.185  -6.048  1.00 10.00      A   
ATOM    385  HE  ARG A  45     -22.259  -3.074  -6.243  1.00 10.00      A   
ATOM    386  CZ  ARG A  45     -20.863  -4.352  -5.568  1.00 10.00      A   
ATOM    387  NH1 ARG A  45     -19.582  -4.531  -5.281  1.00 10.00      A   
ATOM    388 HH11 ARG A  45     -19.249  -5.449  -4.903  1.00 10.00      A   
ATOM    389 HH12 ARG A  45     -18.896  -3.760  -5.428  1.00 10.00      A   
ATOM    390  NH2 ARG A  45     -21.720  -5.351  -5.398  1.00 10.00      A   
ATOM    391 HH21 ARG A  45     -22.728  -5.227  -5.646  1.00 10.00      A   
ATOM    392 HH22 ARG A  45     -21.388  -6.267  -5.016  1.00 10.00      A   
ATOM    393  C   ARG A  45     -21.378   2.121  -7.745  1.00 10.00      A   
ATOM    394  O   ARG A  45     -21.137   2.059  -8.951  1.00 10.00      A   
ATOM    395  N   ARG A  46     -20.781   2.981  -6.933  1.00 10.00      A   
ATOM    396  HN  ARG A  46     -20.997   2.961  -5.977  1.00 10.00      A   
ATOM    397  CA  ARG A  46     -19.806   3.949  -7.416  1.00 10.00      A   
ATOM    398  CB  ARG A  46     -19.865   5.214  -6.558  1.00 10.00      A   
ATOM    399  CG  ARG A  46     -21.265   5.750  -6.299  1.00 10.00      A   
ATOM    400  CD  ARG A  46     -21.318   6.463  -4.958  1.00 10.00      A   
ATOM    401  NE  ARG A  46     -22.524   7.270  -4.788  1.00 10.00      A   
ATOM    402  HE  ARG A  46     -23.023   7.510  -5.602  1.00 10.00      A   
ATOM    403  CZ  ARG A  46     -22.972   7.694  -3.604  1.00 10.00      A   
ATOM    404  NH1 ARG A  46     -22.320   7.382  -2.491  1.00 10.00      A   
ATOM    405 HH11 ARG A  46     -21.452   6.800  -2.533  1.00 10.00      A   
ATOM    406 HH12 ARG A  46     -22.667   7.720  -1.568  1.00 10.00      A   
ATOM    407  NH2 ARG A  46     -24.067   8.445  -3.533  1.00 10.00      A   
ATOM    408 HH21 ARG A  46     -24.582   8.710  -4.403  1.00 10.00      A   
ATOM    409 HH22 ARG A  46     -24.417   8.776  -2.608  1.00 10.00      A   
ATOM    410  C   ARG A  46     -18.380   3.406  -7.397  1.00 10.00      A   
ATOM    411  O   ARG A  46     -17.572   3.736  -8.268  1.00 10.00      A   
ATOM    412  N   LYS A  47     -18.074   2.584  -6.406  1.00 10.00      A   
ATOM    413  HN  LYS A  47     -18.770   2.327  -5.764  1.00 10.00      A   
ATOM    414  CA  LYS A  47     -16.738   2.030  -6.257  1.00 10.00      A   
ATOM    415  CB  LYS A  47     -16.209   2.330  -4.840  1.00 10.00      A   
ATOM    416  CG  LYS A  47     -15.435   1.202  -4.172  1.00 10.00      A   
ATOM    417  CD  LYS A  47     -13.941   1.306  -4.426  1.00 10.00      A   
ATOM    418  CE  LYS A  47     -13.192   0.149  -3.780  1.00 10.00      A   
ATOM    419  NZ  LYS A  47     -13.439   0.064  -2.316  1.00 10.00      A   
ATOM    420  HZ1 LYS A  47     -12.563  -0.203  -1.820  1.00 10.00      A   
ATOM    421  HZ2 LYS A  47     -14.170  -0.658  -2.114  1.00 10.00      A   
ATOM    422  HZ3 LYS A  47     -13.765   0.982  -1.955  1.00 10.00      A   
ATOM    423  C   LYS A  47     -16.709   0.534  -6.550  1.00 10.00      A   
ATOM    424  O   LYS A  47     -17.619  -0.200  -6.170  1.00 10.00      A   
ATOM    425  N   VAL A  48     -15.673   0.098  -7.253  1.00 10.00      A   
ATOM    426  HN  VAL A  48     -15.004   0.748  -7.571  1.00 10.00      A   
ATOM    427  CA  VAL A  48     -15.494  -1.312  -7.576  1.00 10.00      A   
ATOM    428  CB  VAL A  48     -15.795  -1.648  -9.052  1.00 10.00      A   
ATOM    429  CG1 VAL A  48     -17.292  -1.651  -9.313  1.00 10.00      A   
ATOM    430  CG2 VAL A  48     -15.076  -0.698  -9.996  1.00 10.00      A   
ATOM    431  C   VAL A  48     -14.080  -1.757  -7.220  1.00 10.00      A   
ATOM    432  O   VAL A  48     -13.101  -1.101  -7.580  1.00 10.00      A   
ATOM    433  N   PHE A  49     -13.975  -2.858  -6.494  1.00 10.00      A   
ATOM    434  HN  PHE A  49     -14.790  -3.340  -6.229  1.00 10.00      A   
ATOM    435  CA  PHE A  49     -12.681  -3.377  -6.086  1.00 10.00      A   
ATOM    436  CB  PHE A  49     -12.569  -3.437  -4.554  1.00 10.00      A   
ATOM    437  CG  PHE A  49     -11.408  -4.262  -4.059  1.00 10.00      A   
ATOM    438  CD1 PHE A  49     -10.109  -3.806  -4.198  1.00 10.00      A   
ATOM    439  CD2 PHE A  49     -11.616  -5.502  -3.465  1.00 10.00      A   
ATOM    440  CE1 PHE A  49      -9.041  -4.565  -3.757  1.00 10.00      A   
ATOM    441  CE2 PHE A  49     -10.549  -6.266  -3.019  1.00 10.00      A   
ATOM    442  CZ  PHE A  49      -9.261  -5.796  -3.167  1.00 10.00      A   
ATOM    443  C   PHE A  49     -12.434  -4.749  -6.689  1.00 10.00      A   
ATOM    444  O   PHE A  49     -13.199  -5.685  -6.463  1.00 10.00      A   
ATOM    445  N   ILE A  50     -11.372  -4.859  -7.461  1.00 10.00      A   
ATOM    446  HN  ILE A  50     -10.810  -4.068  -7.622  1.00 10.00      A   
ATOM    447  CA  ILE A  50     -11.015  -6.120  -8.083  1.00 10.00      A   
ATOM    448  CB  ILE A  50     -10.909  -5.983  -9.618  1.00 10.00      A   
ATOM    449  CG1 ILE A  50     -12.156  -5.292 -10.191  1.00 10.00      A   
ATOM    450  CG2 ILE A  50     -10.709  -7.345 -10.264  1.00 10.00      A   
ATOM    451  CD1 ILE A  50     -13.439  -6.091 -10.048  1.00 10.00      A   
ATOM    452  C   ILE A  50      -9.691  -6.617  -7.512  1.00 10.00      A   
ATOM    453  O   ILE A  50      -8.622  -6.106  -7.863  1.00 10.00      A   
ATOM    454  N   GLY A  51      -9.778  -7.607  -6.614  1.00 10.00      A   
ATOM    455  HN  GLY A  51     -10.664  -7.961  -6.380  1.00 10.00      A   
ATOM    456  CA  GLY A  51      -8.593  -8.165  -5.978  1.00 10.00      A   
ATOM    457  C   GLY A  51      -7.577  -8.673  -6.979  1.00 10.00      A   
ATOM    458  O   GLY A  51      -6.375  -8.579  -6.754  1.00 10.00      A   
ATOM    459  N   ASN A  52      -8.065  -9.218  -8.081  1.00 10.00      A   
ATOM    460  HN  ASN A  52      -9.037  -9.274  -8.196  1.00 10.00      A   
ATOM    461  CA  ASN A  52      -7.203  -9.725  -9.133  1.00 10.00      A   
ATOM    462  CB  ASN A  52      -7.035 -11.244  -9.029  1.00 10.00      A   
ATOM    463  CG  ASN A  52      -6.207 -11.829 -10.163  1.00 10.00      A   
ATOM    464  OD1 ASN A  52      -5.433 -11.131 -10.820  1.00 10.00      A   
ATOM    465  ND2 ASN A  52      -6.360 -13.122 -10.400  1.00 10.00      A   
ATOM    466 HD21 ASN A  52      -6.992 -13.623  -9.839  1.00 10.00      A   
ATOM    467 HD22 ASN A  52      -5.825 -13.526 -11.112  1.00 10.00      A   
ATOM    468  C   ASN A  52      -7.782  -9.336 -10.485  1.00 10.00      A   
ATOM    469  O   ASN A  52      -8.875  -9.770 -10.846  1.00 10.00      A   
ATOM    470  N   CYS A  53      -7.046  -8.519 -11.223  1.00 10.00      A   
ATOM    471  HN  CYS A  53      -6.172  -8.224 -10.880  1.00 10.00      A   
ATOM    472  CA  CYS A  53      -7.483  -8.038 -12.528  1.00 10.00      A   
ATOM    473  CB  CYS A  53      -6.415  -7.123 -13.124  1.00 10.00      A   
ATOM    474  SG  CYS A  53      -4.737  -7.788 -13.018  1.00 10.00      A   
ATOM    475  HG  CYS A  53      -4.117  -7.164 -12.026  1.00 10.00      A   
ATOM    476  C   CYS A  53      -7.814  -9.166 -13.504  1.00 10.00      A   
ATOM    477  O   CYS A  53      -8.596  -8.975 -14.432  1.00 10.00      A   
ATOM    478  N   TYR A  54      -7.239 -10.340 -13.289  1.00 10.00      A   
ATOM    479  HN  TYR A  54      -6.638 -10.451 -12.520  1.00 10.00      A   
ATOM    480  CA  TYR A  54      -7.472 -11.466 -14.179  1.00 10.00      A   
ATOM    481  CB  TYR A  54      -6.176 -12.235 -14.435  1.00 10.00      A   
ATOM    482  CG  TYR A  54      -5.157 -11.416 -15.195  1.00 10.00      A   
ATOM    483  CD1 TYR A  54      -3.857 -11.252 -14.726  1.00 10.00      A   
ATOM    484  CD2 TYR A  54      -5.507 -10.790 -16.384  1.00 10.00      A   
ATOM    485  CE1 TYR A  54      -2.937 -10.490 -15.426  1.00 10.00      A   
ATOM    486  CE2 TYR A  54      -4.598 -10.030 -17.086  1.00 10.00      A   
ATOM    487  CZ  TYR A  54      -3.318  -9.882 -16.608  1.00 10.00      A   
ATOM    488  OH  TYR A  54      -2.416  -9.129 -17.319  1.00 10.00      A   
ATOM    489  HH  TYR A  54      -2.125  -9.643 -18.098  1.00 10.00      A   
ATOM    490  C   TYR A  54      -8.593 -12.384 -13.707  1.00 10.00      A   
ATOM    491  O   TYR A  54      -8.827 -13.433 -14.301  1.00 10.00      A   
ATOM    492  N   ALA A  55      -9.296 -11.985 -12.653  1.00 10.00      A   
ATOM    493  HN  ALA A  55      -9.067 -11.136 -12.211  1.00 10.00      A   
ATOM    494  CA  ALA A  55     -10.398 -12.783 -12.135  1.00 10.00      A   
ATOM    495  CB  ALA A  55     -10.654 -12.465 -10.669  1.00 10.00      A   
ATOM    496  C   ALA A  55     -11.659 -12.550 -12.962  1.00 10.00      A   
ATOM    497  O   ALA A  55     -12.482 -13.445 -13.129  1.00 10.00      A   
ATOM    498  N   VAL A  56     -11.791 -11.346 -13.500  1.00 10.00      A   
ATOM    499  HN  VAL A  56     -11.089 -10.675 -13.362  1.00 10.00      A   
ATOM    500  CA  VAL A  56     -12.958 -11.000 -14.300  1.00 10.00      A   
ATOM    501  CB  VAL A  56     -13.974 -10.194 -13.456  1.00 10.00      A   
ATOM    502  CG1 VAL A  56     -13.414  -8.828 -13.082  1.00 10.00      A   
ATOM    503  CG2 VAL A  56     -15.322 -10.073 -14.154  1.00 10.00      A   
ATOM    504  C   VAL A  56     -12.546 -10.203 -15.542  1.00 10.00      A   
ATOM    505  O   VAL A  56     -11.485  -9.574 -15.565  1.00 10.00      A   
ATOM    506  N   SER A  57     -13.368 -10.258 -16.579  1.00 10.00      A   
ATOM    507  HN  SER A  57     -14.179 -10.802 -16.518  1.00 10.00      A   
ATOM    508  CA  SER A  57     -13.093  -9.538 -17.809  1.00 10.00      A   
ATOM    509  CB  SER A  57     -13.764 -10.246 -18.988  1.00 10.00      A   
ATOM    510  OG  SER A  57     -13.647 -11.655 -18.870  1.00 10.00      A   
ATOM    511  HG  SER A  57     -13.166 -12.000 -19.635  1.00 10.00      A   
ATOM    512  C   SER A  57     -13.592  -8.100 -17.708  1.00 10.00      A   
ATOM    513  O   SER A  57     -14.627  -7.840 -17.088  1.00 10.00      A   
ATOM    514  N   PRO A  58     -12.864  -7.147 -18.311  1.00 10.00      A   
ATOM    515  CA  PRO A  58     -13.237  -5.729 -18.282  1.00 10.00      A   
ATOM    516  CB  PRO A  58     -12.236  -5.070 -19.239  1.00 10.00      A   
ATOM    517  CG  PRO A  58     -11.067  -5.993 -19.271  1.00 10.00      A   
ATOM    518  CD  PRO A  58     -11.613  -7.377 -19.064  1.00 10.00      A   
ATOM    519  C   PRO A  58     -14.660  -5.492 -18.788  1.00 10.00      A   
ATOM    520  O   PRO A  58     -15.439  -4.768 -18.164  1.00 10.00      A   
ATOM    521  N   ALA A  59     -14.987  -6.127 -19.913  1.00 10.00      A   
ATOM    522  HN  ALA A  59     -14.319  -6.701 -20.341  1.00 10.00      A   
ATOM    523  CA  ALA A  59     -16.298  -5.992 -20.541  1.00 10.00      A   
ATOM    524  CB  ALA A  59     -16.367  -6.833 -21.807  1.00 10.00      A   
ATOM    525  C   ALA A  59     -17.441  -6.350 -19.596  1.00 10.00      A   
ATOM    526  O   ALA A  59     -18.448  -5.649 -19.544  1.00 10.00      A   
ATOM    527  N   THR A  60     -17.277  -7.427 -18.838  1.00 10.00      A   
ATOM    528  HN  THR A  60     -16.445  -7.939 -18.906  1.00 10.00      A   
ATOM    529  CA  THR A  60     -18.310  -7.874 -17.908  1.00 10.00      A   
ATOM    530  CB  THR A  60     -17.924  -9.218 -17.258  1.00 10.00      A   
ATOM    531  OG1 THR A  60     -17.293 -10.056 -18.241  1.00 10.00      A   
ATOM    532  HG1 THR A  60     -16.893 -10.815 -17.799  1.00 10.00      A   
ATOM    533  CG2 THR A  60     -19.154  -9.930 -16.706  1.00 10.00      A   
ATOM    534  C   THR A  60     -18.580  -6.843 -16.811  1.00 10.00      A   
ATOM    535  O   THR A  60     -19.734  -6.531 -16.510  1.00 10.00      A   
ATOM    536  N   VAL A  61     -17.514  -6.303 -16.232  1.00 10.00      A   
ATOM    537  HN  VAL A  61     -16.618  -6.559 -16.541  1.00 10.00      A   
ATOM    538  CA  VAL A  61     -17.643  -5.328 -15.154  1.00 10.00      A   
ATOM    539  CB  VAL A  61     -16.275  -4.994 -14.533  1.00 10.00      A   
ATOM    540  CG1 VAL A  61     -16.417  -3.959 -13.426  1.00 10.00      A   
ATOM    541  CG2 VAL A  61     -15.626  -6.258 -13.994  1.00 10.00      A   
ATOM    542  C   VAL A  61     -18.314  -4.049 -15.628  1.00 10.00      A   
ATOM    543  O   VAL A  61     -19.249  -3.561 -14.994  1.00 10.00      A   
ATOM    544  N   ILE A  62     -17.848  -3.523 -16.753  1.00 10.00      A   
ATOM    545  HN  ILE A  62     -17.111  -3.973 -17.222  1.00 10.00      A   
ATOM    546  CA  ILE A  62     -18.396  -2.295 -17.314  1.00 10.00      A   
ATOM    547  CB  ILE A  62     -17.529  -1.784 -18.486  1.00 10.00      A   
ATOM    548  CG1 ILE A  62     -16.074  -1.644 -18.022  1.00 10.00      A   
ATOM    549  CG2 ILE A  62     -18.044  -0.451 -19.006  1.00 10.00      A   
ATOM    550  CD1 ILE A  62     -15.113  -1.239 -19.116  1.00 10.00      A   
ATOM    551  C   ILE A  62     -19.847  -2.489 -17.759  1.00 10.00      A   
ATOM    552  O   ILE A  62     -20.638  -1.545 -17.782  1.00 10.00      A   
ATOM    553  N   ARG A  63     -20.186  -3.722 -18.102  1.00 10.00      A   
ATOM    554  HN  ARG A  63     -19.507  -4.428 -18.079  1.00 10.00      A   
ATOM    555  CA  ARG A  63     -21.537  -4.050 -18.527  1.00 10.00      A   
ATOM    556  CB  ARG A  63     -21.559  -5.449 -19.148  1.00 10.00      A   
ATOM    557  CG  ARG A  63     -22.740  -5.724 -20.062  1.00 10.00      A   
ATOM    558  CD  ARG A  63     -22.271  -6.164 -21.440  1.00 10.00      A   
ATOM    559  NE  ARG A  63     -21.384  -7.326 -21.371  1.00 10.00      A   
ATOM    560  HE  ARG A  63     -21.588  -8.007 -20.687  1.00 10.00      A   
ATOM    561  CZ  ARG A  63     -20.329  -7.506 -22.166  1.00 10.00      A   
ATOM    562  NH1 ARG A  63     -20.018  -6.602 -23.088  1.00 10.00      A   
ATOM    563 HH11 ARG A  63     -19.193  -6.744 -23.713  1.00 10.00      A   
ATOM    564 HH12 ARG A  63     -20.597  -5.743 -23.194  1.00 10.00      A   
ATOM    565  NH2 ARG A  63     -19.574  -8.593 -22.033  1.00 10.00      A   
ATOM    566 HH21 ARG A  63     -19.803  -9.305 -21.307  1.00 10.00      A   
ATOM    567 HH22 ARG A  63     -18.750  -8.739 -22.659  1.00 10.00      A   
ATOM    568  C   ARG A  63     -22.480  -3.999 -17.330  1.00 10.00      A   
ATOM    569  O   ARG A  63     -23.592  -3.469 -17.414  1.00 10.00      A   
ATOM    570  N   ARG A  64     -22.023  -4.537 -16.207  1.00 10.00      A   
ATOM    571  HN  ARG A  64     -21.120  -4.923 -16.193  1.00 10.00      A   
ATOM    572  CA  ARG A  64     -22.821  -4.557 -14.996  1.00 10.00      A   
ATOM    573  CB  ARG A  64     -22.301  -5.603 -14.004  1.00 10.00      A   
ATOM    574  CG  ARG A  64     -23.058  -5.633 -12.686  1.00 10.00      A   
ATOM    575  CD  ARG A  64     -22.521  -6.703 -11.754  1.00 10.00      A   
ATOM    576  NE  ARG A  64     -22.948  -6.490 -10.371  1.00 10.00      A   
ATOM    577  HE  ARG A  64     -23.560  -5.743 -10.196  1.00 10.00      A   
ATOM    578  CZ  ARG A  64     -22.556  -7.248  -9.347  1.00 10.00      A   
ATOM    579  NH1 ARG A  64     -21.739  -8.273  -9.547  1.00 10.00      A   
ATOM    580 HH11 ARG A  64     -21.435  -8.864  -8.739  1.00 10.00      A   
ATOM    581 HH12 ARG A  64     -21.394  -8.500 -10.516  1.00 10.00      A   
ATOM    582  NH2 ARG A  64     -22.964  -6.971  -8.116  1.00 10.00      A   
ATOM    583 HH21 ARG A  64     -23.598  -6.152  -7.937  1.00 10.00      A   
ATOM    584 HH22 ARG A  64     -22.652  -7.564  -7.318  1.00 10.00      A   
ATOM    585  C   ARG A  64     -22.863  -3.176 -14.351  1.00 10.00      A   
ATOM    586  O   ARG A  64     -23.939  -2.648 -14.086  1.00 10.00      A   
ATOM    587  N   PHE A  65     -21.694  -2.585 -14.134  1.00 10.00      A   
ATOM    588  HN  PHE A  65     -20.867  -3.040 -14.416  1.00 10.00      A   
ATOM    589  CA  PHE A  65     -21.601  -1.267 -13.509  1.00 10.00      A   
ATOM    590  CB  PHE A  65     -20.571  -1.283 -12.379  1.00 10.00      A   
ATOM    591  CG  PHE A  65     -20.877  -2.241 -11.268  1.00 10.00      A   
ATOM    592  CD1 PHE A  65     -20.059  -3.333 -11.035  1.00 10.00      A   
ATOM    593  CD2 PHE A  65     -21.977  -2.044 -10.452  1.00 10.00      A   
ATOM    594  CE1 PHE A  65     -20.335  -4.212 -10.008  1.00 10.00      A   
ATOM    595  CE2 PHE A  65     -22.259  -2.921  -9.426  1.00 10.00      A   
ATOM    596  CZ  PHE A  65     -21.436  -4.006  -9.203  1.00 10.00      A   
ATOM    597  C   PHE A  65     -21.210  -0.195 -14.526  1.00 10.00      A   
ATOM    598  O   PHE A  65     -20.040  -0.065 -14.876  1.00 10.00      A   
ATOM    599  N   PRO A  66     -22.182   0.588 -15.010  1.00 10.00      A   
ATOM    600  CA  PRO A  66     -21.933   1.641 -15.989  1.00 10.00      A   
ATOM    601  CB  PRO A  66     -23.222   1.597 -16.810  1.00 10.00      A   
ATOM    602  CG  PRO A  66     -24.289   1.183 -15.840  1.00 10.00      A   
ATOM    603  CD  PRO A  66     -23.610   0.496 -14.677  1.00 10.00      A   
ATOM    604  C   PRO A  66     -21.765   3.034 -15.363  1.00 10.00      A   
ATOM    605  O   PRO A  66     -21.492   4.009 -16.070  1.00 10.00      A   
ATOM    606  N   LYS A  67     -21.923   3.131 -14.046  1.00 10.00      A   
ATOM    607  HN  LYS A  67     -22.125   2.323 -13.521  1.00 10.00      A   
ATOM    608  CA  LYS A  67     -21.804   4.416 -13.362  1.00 10.00      A   
ATOM    609  CB  LYS A  67     -23.128   4.800 -12.685  1.00 10.00      A   
ATOM    610  CG  LYS A  67     -24.219   5.265 -13.644  1.00 10.00      A   
ATOM    611  CD  LYS A  67     -25.455   5.731 -12.887  1.00 10.00      A   
ATOM    612  CE  LYS A  67     -26.511   6.300 -13.821  1.00 10.00      A   
ATOM    613  NZ  LYS A  67     -27.717   6.759 -13.080  1.00 10.00      A   
ATOM    614  HZ1 LYS A  67     -28.425   7.138 -13.741  1.00 10.00      A   
ATOM    615  HZ2 LYS A  67     -27.460   7.507 -12.402  1.00 10.00      A   
ATOM    616  HZ3 LYS A  67     -28.139   5.967 -12.556  1.00 10.00      A   
ATOM    617  C   LYS A  67     -20.656   4.433 -12.354  1.00 10.00      A   
ATOM    618  O   LYS A  67     -20.658   5.225 -11.410  1.00 10.00      A   
ATOM    619  N   VAL A  68     -19.670   3.572 -12.565  1.00 10.00      A   
ATOM    620  HN  VAL A  68     -19.718   2.969 -13.334  1.00 10.00      A   
ATOM    621  CA  VAL A  68     -18.518   3.500 -11.675  1.00 10.00      A   
ATOM    622  CB  VAL A  68     -17.650   2.257 -11.967  1.00 10.00      A   
ATOM    623  CG1 VAL A  68     -16.300   2.355 -11.274  1.00 10.00      A   
ATOM    624  CG2 VAL A  68     -18.374   1.004 -11.516  1.00 10.00      A   
ATOM    625  C   VAL A  68     -17.668   4.768 -11.778  1.00 10.00      A   
ATOM    626  O   VAL A  68     -17.380   5.247 -12.875  1.00 10.00      A   
ATOM    627  N   ARG A  69     -17.295   5.317 -10.627  1.00 10.00      A   
ATOM    628  HN  ARG A  69     -17.581   4.899  -9.785  1.00 10.00      A   
ATOM    629  CA  ARG A  69     -16.473   6.520 -10.583  1.00 10.00      A   
ATOM    630  CB  ARG A  69     -17.252   7.699  -9.992  1.00 10.00      A   
ATOM    631  CG  ARG A  69     -18.528   8.027 -10.754  1.00 10.00      A   
ATOM    632  CD  ARG A  69     -19.219   9.265 -10.200  1.00 10.00      A   
ATOM    633  NE  ARG A  69     -20.565   9.419 -10.754  1.00 10.00      A   
ATOM    634  HE  ARG A  69     -21.056   8.596 -10.970  1.00 10.00      A   
ATOM    635  CZ  ARG A  69     -21.160  10.593 -10.964  1.00 10.00      A   
ATOM    636  NH1 ARG A  69     -20.534  11.725 -10.680  1.00 10.00      A   
ATOM    637 HH11 ARG A  69     -21.007  12.638 -10.851  1.00 10.00      A   
ATOM    638 HH12 ARG A  69     -19.569  11.705 -10.281  1.00 10.00      A   
ATOM    639  NH2 ARG A  69     -22.377  10.633 -11.487  1.00 10.00      A   
ATOM    640 HH21 ARG A  69     -22.845  11.549 -11.657  1.00 10.00      A   
ATOM    641 HH22 ARG A  69     -22.874   9.748 -11.735  1.00 10.00      A   
ATOM    642  C   ARG A  69     -15.188   6.268  -9.794  1.00 10.00      A   
ATOM    643  O   ARG A  69     -14.307   7.127  -9.726  1.00 10.00      A   
ATOM    644  N   SER A  70     -15.082   5.077  -9.219  1.00 10.00      A   
ATOM    645  HN  SER A  70     -15.812   4.431  -9.324  1.00 10.00      A   
ATOM    646  CA  SER A  70     -13.916   4.698  -8.438  1.00 10.00      A   
ATOM    647  CB  SER A  70     -14.194   4.890  -6.946  1.00 10.00      A   
ATOM    648  OG  SER A  70     -12.994   4.874  -6.194  1.00 10.00      A   
ATOM    649  HG  SER A  70     -12.957   5.657  -5.629  1.00 10.00      A   
ATOM    650  C   SER A  70     -13.526   3.245  -8.725  1.00 10.00      A   
ATOM    651  O   SER A  70     -14.215   2.312  -8.310  1.00 10.00      A   
ATOM    652  N   VAL A  71     -12.428   3.067  -9.447  1.00 10.00      A   
ATOM    653  HN  VAL A  71     -11.924   3.858  -9.749  1.00 10.00      A   
ATOM    654  CA  VAL A  71     -11.939   1.739  -9.803  1.00 10.00      A   
ATOM    655  CB  VAL A  71     -11.689   1.621 -11.326  1.00 10.00      A   
ATOM    656  CG1 VAL A  71     -11.483   0.170 -11.730  1.00 10.00      A   
ATOM    657  CG2 VAL A  71     -12.836   2.234 -12.114  1.00 10.00      A   
ATOM    658  C   VAL A  71     -10.639   1.427  -9.059  1.00 10.00      A   
ATOM    659  O   VAL A  71      -9.810   2.312  -8.842  1.00 10.00      A   
ATOM    660  N   GLU A  72     -10.482   0.172  -8.654  1.00 10.00      A   
ATOM    661  HN  GLU A  72     -11.195  -0.476  -8.830  1.00 10.00      A   
ATOM    662  CA  GLU A  72      -9.291  -0.279  -7.946  1.00 10.00      A   
ATOM    663  CB  GLU A  72      -9.528  -0.219  -6.436  1.00 10.00      A   
ATOM    664  CG  GLU A  72      -8.318  -0.575  -5.591  1.00 10.00      A   
ATOM    665  CD  GLU A  72      -8.277   0.207  -4.295  1.00 10.00      A   
ATOM    666  OE1 GLU A  72      -9.348   0.383  -3.671  1.00 10.00      A   
ATOM    667  OE2 GLU A  72      -7.182   0.658  -3.904  1.00 10.00      A   
ATOM    668  C   GLU A  72      -8.955  -1.702  -8.378  1.00 10.00      A   
ATOM    669  O   GLU A  72      -9.805  -2.594  -8.305  1.00 10.00      A   
ATOM    670  N   LEU A  73      -7.727  -1.917  -8.842  1.00 10.00      A   
ATOM    671  HN  LEU A  73      -7.083  -1.171  -8.871  1.00 10.00      A   
ATOM    672  CA  LEU A  73      -7.312  -3.238  -9.301  1.00 10.00      A   
ATOM    673  CB  LEU A  73      -7.378  -3.326 -10.831  1.00 10.00      A   
ATOM    674  CG  LEU A  73      -8.723  -3.029 -11.492  1.00 10.00      A   
ATOM    675  CD1 LEU A  73      -8.608  -1.815 -12.396  1.00 10.00      A   
ATOM    676  CD2 LEU A  73      -9.202  -4.236 -12.278  1.00 10.00      A   
ATOM    677  C   LEU A  73      -5.898  -3.590  -8.848  1.00 10.00      A   
ATOM    678  O   LEU A  73      -5.058  -2.714  -8.627  1.00 10.00      A   
ATOM    679  N   LYS A  74      -5.653  -4.887  -8.717  1.00 10.00      A   
ATOM    680  HN  LYS A  74      -6.376  -5.523  -8.900  1.00 10.00      A   
ATOM    681  CA  LYS A  74      -4.349  -5.410  -8.332  1.00 10.00      A   
ATOM    682  CB  LYS A  74      -4.397  -6.030  -6.931  1.00 10.00      A   
ATOM    683  CG  LYS A  74      -4.814  -5.065  -5.830  1.00 10.00      A   
ATOM    684  CD  LYS A  74      -4.972  -5.778  -4.499  1.00 10.00      A   
ATOM    685  CE  LYS A  74      -5.413  -4.810  -3.411  1.00 10.00      A   
ATOM    686  NZ  LYS A  74      -5.438  -5.446  -2.070  1.00 10.00      A   
ATOM    687  HZ1 LYS A  74      -6.319  -5.977  -1.930  1.00 10.00      A   
ATOM    688  HZ2 LYS A  74      -5.372  -4.718  -1.332  1.00 10.00      A   
ATOM    689  HZ3 LYS A  74      -4.630  -6.099  -1.969  1.00 10.00      A   
ATOM    690  C   LYS A  74      -3.930  -6.457  -9.363  1.00 10.00      A   
ATOM    691  O   LYS A  74      -4.784  -7.161  -9.911  1.00 10.00      A   
ATOM    692  N   GLY A  75      -2.634  -6.553  -9.642  1.00 10.00      A   
ATOM    693  HN  GLY A  75      -1.993  -5.974  -9.176  1.00 10.00      A   
ATOM    694  CA  GLY A  75      -2.171  -7.511 -10.632  1.00 10.00      A   
ATOM    695  C   GLY A  75      -1.100  -8.454 -10.129  1.00 10.00      A   
ATOM    696  O   GLY A  75      -1.398  -9.571  -9.707  1.00 10.00      A   
ATOM    697  N   LYS A  76       0.148  -8.005 -10.183  1.00 10.00      A   
ATOM    698  HN  LYS A  76       0.311  -7.092 -10.507  1.00 10.00      A   
ATOM    699  CA  LYS A  76       1.277  -8.816  -9.751  1.00 10.00      A   
ATOM    700  CB  LYS A  76       2.596  -8.100 -10.061  1.00 10.00      A   
ATOM    701  CG  LYS A  76       2.816  -7.804 -11.537  1.00 10.00      A   
ATOM    702  CD  LYS A  76       3.945  -6.803 -11.741  1.00 10.00      A   
ATOM    703  CE  LYS A  76       5.310  -7.476 -11.737  1.00 10.00      A   
ATOM    704  NZ  LYS A  76       6.415  -6.486 -11.616  1.00 10.00      A   
ATOM    705  HZ1 LYS A  76       7.317  -6.912 -11.912  1.00 10.00      A   
ATOM    706  HZ2 LYS A  76       6.503  -6.171 -10.631  1.00 10.00      A   
ATOM    707  HZ3 LYS A  76       6.225  -5.650 -12.216  1.00 10.00      A   
ATOM    708  C   LYS A  76       1.179  -9.130  -8.262  1.00 10.00      A   
ATOM    709  O   LYS A  76       0.937  -8.238  -7.451  1.00 10.00      A   
ATOM    710  N   PRO A  77       1.353 -10.407  -7.886  1.00 10.00      A   
ATOM    711  CA  PRO A  77       1.284 -10.841  -6.486  1.00 10.00      A   
ATOM    712  CB  PRO A  77       1.446 -12.363  -6.571  1.00 10.00      A   
ATOM    713  CG  PRO A  77       2.130 -12.595  -7.874  1.00 10.00      A   
ATOM    714  CD  PRO A  77       1.614 -11.534  -8.799  1.00 10.00      A   
ATOM    715  C   PRO A  77       2.399 -10.237  -5.630  1.00 10.00      A   
ATOM    716  O   PRO A  77       3.345  -9.640  -6.151  1.00 10.00      A   
ATOM    717  N   HIS A  78       2.282 -10.419  -4.316  1.00 10.00      A   
ATOM    718  HN  HIS A  78       1.507 -10.918  -3.977  1.00 10.00      A   
ATOM    719  CA  HIS A  78       3.255  -9.906  -3.351  1.00 10.00      A   
ATOM    720  CB  HIS A  78       2.852 -10.365  -1.939  1.00 10.00      A   
ATOM    721  CG  HIS A  78       3.814 -10.011  -0.845  1.00 10.00      A   
ATOM    722  ND1 HIS A  78       4.274 -10.914   0.091  1.00 10.00      A   
ATOM    723  HD1 HIS A  78       4.036 -11.874   0.139  1.00 10.00      A   
ATOM    724  CD2 HIS A  78       4.385  -8.824  -0.530  1.00 10.00      A   
ATOM    725  CE1 HIS A  78       5.094 -10.264   0.923  1.00 10.00      A   
ATOM    726  NE2 HIS A  78       5.197  -8.987   0.589  1.00 10.00      A   
ATOM    727  C   HIS A  78       4.683 -10.350  -3.686  1.00 10.00      A   
ATOM    728  O   HIS A  78       5.633  -9.581  -3.536  1.00 10.00      A   
ATOM    729  N   PHE A  79       4.826 -11.581  -4.164  1.00 10.00      A   
ATOM    730  HN  PHE A  79       4.030 -12.148  -4.267  1.00 10.00      A   
ATOM    731  CA  PHE A  79       6.140 -12.121  -4.516  1.00 10.00      A   
ATOM    732  CB  PHE A  79       6.066 -13.612  -4.831  1.00 10.00      A   
ATOM    733  CG  PHE A  79       6.287 -14.489  -3.632  1.00 10.00      A   
ATOM    734  CD1 PHE A  79       6.681 -13.950  -2.419  1.00 10.00      A   
ATOM    735  CD2 PHE A  79       6.106 -15.854  -3.722  1.00 10.00      A   
ATOM    736  CE1 PHE A  79       6.888 -14.759  -1.320  1.00 10.00      A   
ATOM    737  CE2 PHE A  79       6.310 -16.671  -2.629  1.00 10.00      A   
ATOM    738  CZ  PHE A  79       6.702 -16.123  -1.424  1.00 10.00      A   
ATOM    739  C   PHE A  79       6.812 -11.359  -5.660  1.00 10.00      A   
ATOM    740  O   PHE A  79       8.008 -11.533  -5.914  1.00 10.00      A   
ATOM    741  N   ALA A  80       6.054 -10.509  -6.342  1.00 10.00      A   
ATOM    742  HN  ALA A  80       5.107 -10.401  -6.096  1.00 10.00      A   
ATOM    743  CA  ALA A  80       6.604  -9.721  -7.437  1.00 10.00      A   
ATOM    744  CB  ALA A  80       5.499  -9.133  -8.296  1.00 10.00      A   
ATOM    745  C   ALA A  80       7.502  -8.618  -6.889  1.00 10.00      A   
ATOM    746  O   ALA A  80       8.375  -8.100  -7.586  1.00 10.00      A   
ATOM    747  N   ASP A  81       7.297  -8.283  -5.623  1.00 10.00      A   
ATOM    748  HN  ASP A  81       6.590  -8.740  -5.114  1.00 10.00      A   
ATOM    749  CA  ASP A  81       8.088  -7.249  -4.966  1.00 10.00      A   
ATOM    750  CB  ASP A  81       7.403  -6.782  -3.680  1.00 10.00      A   
ATOM    751  CG  ASP A  81       6.707  -5.450  -3.849  1.00 10.00      A   
ATOM    752  OD1 ASP A  81       7.379  -4.478  -4.244  1.00 10.00      A   
ATOM    753  OD2 ASP A  81       5.488  -5.373  -3.594  1.00 10.00      A   
ATOM    754  C   ASP A  81       9.491  -7.754  -4.657  1.00 10.00      A   
ATOM    755  O   ASP A  81      10.406  -6.976  -4.391  1.00 10.00      A   
ATOM    756  N   PHE A  82       9.652  -9.070  -4.696  1.00 10.00      A   
ATOM    757  HN  PHE A  82       8.882  -9.636  -4.907  1.00 10.00      A   
ATOM    758  CA  PHE A  82      10.941  -9.694  -4.430  1.00 10.00      A   
ATOM    759  CB  PHE A  82      10.780 -10.851  -3.441  1.00 10.00      A   
ATOM    760  CG  PHE A  82       9.978 -10.498  -2.220  1.00 10.00      A   
ATOM    761  CD1 PHE A  82      10.214  -9.321  -1.528  1.00 10.00      A   
ATOM    762  CD2 PHE A  82       8.989 -11.346  -1.765  1.00 10.00      A   
ATOM    763  CE1 PHE A  82       9.474  -9.001  -0.405  1.00 10.00      A   
ATOM    764  CE2 PHE A  82       8.246 -11.034  -0.645  1.00 10.00      A   
ATOM    765  CZ  PHE A  82       8.488  -9.859   0.037  1.00 10.00      A   
ATOM    766  C   PHE A  82      11.562 -10.184  -5.733  1.00 10.00      A   
ATOM    767  O   PHE A  82      12.606 -10.840  -5.736  1.00 10.00      A   
ATOM    768  N   ASN A  83      10.892  -9.854  -6.834  1.00 10.00      A   
ATOM    769  HN  ASN A  83      10.070  -9.328  -6.739  1.00 10.00      A   
ATOM    770  CA  ASN A  83      11.331 -10.231  -8.178  1.00 10.00      A   
ATOM    771  CB  ASN A  83      12.681  -9.603  -8.540  1.00 10.00      A   
ATOM    772  CG  ASN A  83      12.533  -8.269  -9.245  1.00 10.00      A   
ATOM    773  OD1 ASN A  83      11.546  -8.026  -9.941  1.00 10.00      A   
ATOM    774  ND2 ASN A  83      13.512  -7.399  -9.078  1.00 10.00      A   
ATOM    775 HD21 ASN A  83      14.276  -7.660  -8.516  1.00 10.00      A   
ATOM    776 HD22 ASN A  83      13.429  -6.522  -9.510  1.00 10.00      A   
ATOM    777  C   ASN A  83      11.358 -11.740  -8.370  1.00 10.00      A   
ATOM    778  O   ASN A  83      12.249 -12.281  -9.027  1.00 10.00      A   
ATOM    779  N   LEU A  84      10.370 -12.415  -7.805  1.00 10.00      A   
ATOM    780  HN  LEU A  84       9.688 -11.926  -7.296  1.00 10.00      A   
ATOM    781  CA  LEU A  84      10.271 -13.864  -7.923  1.00 10.00      A   
ATOM    782  CB  LEU A  84       9.689 -14.476  -6.648  1.00 10.00      A   
ATOM    783  CG  LEU A  84      10.601 -14.452  -5.421  1.00 10.00      A   
ATOM    784  CD1 LEU A  84       9.892 -15.040  -4.215  1.00 10.00      A   
ATOM    785  CD2 LEU A  84      11.892 -15.205  -5.701  1.00 10.00      A   
ATOM    786  C   LEU A  84       9.435 -14.247  -9.137  1.00 10.00      A   
ATOM    787  O   LEU A  84       9.386 -15.410  -9.538  1.00 10.00      A   
ATOM    788  N   VAL A  85       8.782 -13.252  -9.719  1.00 10.00      A   
ATOM    789  HN  VAL A  85       8.876 -12.346  -9.354  1.00 10.00      A   
ATOM    790  CA  VAL A  85       7.953 -13.458 -10.894  1.00 10.00      A   
ATOM    791  CB  VAL A  85       6.565 -12.797 -10.731  1.00 10.00      A   
ATOM    792  CG1 VAL A  85       5.598 -13.314 -11.781  1.00 10.00      A   
ATOM    793  CG2 VAL A  85       6.006 -13.012  -9.332  1.00 10.00      A   
ATOM    794  C   VAL A  85       8.645 -12.842 -12.107  1.00 10.00      A   
ATOM    795  O   VAL A  85       8.879 -11.633 -12.133  1.00 10.00      A   
ATOM    796  N   PRO A  86       9.013 -13.668 -13.101  1.00 10.00      A   
ATOM    797  CA  PRO A  86       9.677 -13.193 -14.321  1.00 10.00      A   
ATOM    798  CB  PRO A  86       9.650 -14.415 -15.239  1.00 10.00      A   
ATOM    799  CG  PRO A  86       9.613 -15.577 -14.308  1.00 10.00      A   
ATOM    800  CD  PRO A  86       8.823 -15.129 -13.110  1.00 10.00      A   
ATOM    801  C   PRO A  86       8.931 -12.026 -14.965  1.00 10.00      A   
ATOM    802  O   PRO A  86       7.710 -12.077 -15.146  1.00 10.00      A   
ATOM    803  N   ASP A  87       9.675 -10.976 -15.297  1.00 10.00      A   
ATOM    804  HN  ASP A  87      10.638 -11.006 -15.132  1.00 10.00      A   
ATOM    805  CA  ASP A  87       9.095  -9.786 -15.912  1.00 10.00      A   
ATOM    806  CB  ASP A  87      10.149  -8.685 -16.099  1.00 10.00      A   
ATOM    807  CG  ASP A  87      11.083  -8.937 -17.267  1.00 10.00      A   
ATOM    808  OD1 ASP A  87      10.877  -8.331 -18.336  1.00 10.00      A   
ATOM    809  OD2 ASP A  87      12.036  -9.736 -17.120  1.00 10.00      A   
ATOM    810  C   ASP A  87       8.431 -10.135 -17.235  1.00 10.00      A   
ATOM    811  O   ASP A  87       8.932 -10.965 -17.994  1.00 10.00      A   
ATOM    812  N   GLY A  88       7.294  -9.510 -17.494  1.00 10.00      A   
ATOM    813  HN  GLY A  88       6.947  -8.858 -16.852  1.00 10.00      A   
ATOM    814  CA  GLY A  88       6.564  -9.779 -18.709  1.00 10.00      A   
ATOM    815  C   GLY A  88       5.509 -10.842 -18.492  1.00 10.00      A   
ATOM    816  O   GLY A  88       4.939 -11.369 -19.447  1.00 10.00      A   
ATOM    817  N   TRP A  89       5.263 -11.163 -17.226  1.00 10.00      A   
ATOM    818  HN  TRP A  89       5.768 -10.714 -16.517  1.00 10.00      A   
ATOM    819  CA  TRP A  89       4.271 -12.162 -16.860  1.00 10.00      A   
ATOM    820  CB  TRP A  89       4.363 -12.471 -15.357  1.00 10.00      A   
ATOM    821  CG  TRP A  89       3.178 -13.215 -14.801  1.00 10.00      A   
ATOM    822  CD1 TRP A  89       2.922 -14.553 -14.907  1.00 10.00      A   
ATOM    823  CD2 TRP A  89       2.087 -12.660 -14.051  1.00 10.00      A   
ATOM    824  NE1 TRP A  89       1.740 -14.863 -14.277  1.00 10.00      A   
ATOM    825  HE1 TRP A  89       1.338 -15.759 -14.220  1.00 10.00      A   
ATOM    826  CE2 TRP A  89       1.209 -13.719 -13.742  1.00 10.00      A   
ATOM    827  CE3 TRP A  89       1.766 -11.371 -13.611  1.00 10.00      A   
ATOM    828  CZ2 TRP A  89       0.035 -13.529 -13.016  1.00 10.00      A   
ATOM    829  CZ3 TRP A  89       0.600 -11.186 -12.891  1.00 10.00      A   
ATOM    830  CH2 TRP A  89      -0.251 -12.259 -12.599  1.00 10.00      A   
ATOM    831  C   TRP A  89       2.874 -11.669 -17.209  1.00 10.00      A   
ATOM    832  O   TRP A  89       2.058 -12.415 -17.745  1.00 10.00      A   
ATOM    833  N   GLY A  90       2.616 -10.406 -16.911  1.00 10.00      A   
ATOM    834  HN  GLY A  90       3.317  -9.859 -16.500  1.00 10.00      A   
ATOM    835  CA  GLY A  90       1.322  -9.824 -17.182  1.00 10.00      A   
ATOM    836  C   GLY A  90       1.093  -8.585 -16.347  1.00 10.00      A   
ATOM    837  O   GLY A  90       2.047  -7.895 -15.982  1.00 10.00      A   
ATOM    838  N   GLY A  91      -0.162  -8.310 -16.030  1.00 10.00      A   
ATOM    839  HN  GLY A  91      -0.883  -8.908 -16.339  1.00 10.00      A   
ATOM    840  CA  GLY A  91      -0.489  -7.140 -15.239  1.00 10.00      A   
ATOM    841  C   GLY A  91      -0.700  -5.922 -16.111  1.00 10.00      A   
ATOM    842  O   GLY A  91      -0.357  -4.805 -15.730  1.00 10.00      A   
ATOM    843  N   TYR A  92      -1.268  -6.140 -17.289  1.00 10.00      A   
ATOM    844  HN  TYR A  92      -1.546  -7.050 -17.524  1.00 10.00      A   
ATOM    845  CA  TYR A  92      -1.514  -5.058 -18.229  1.00 10.00      A   
ATOM    846  CB  TYR A  92      -1.475  -5.578 -19.669  1.00 10.00      A   
ATOM    847  CG  TYR A  92      -0.186  -6.290 -20.012  1.00 10.00      A   
ATOM    848  CD1 TYR A  92      -0.164  -7.656 -20.260  1.00 10.00      A   
ATOM    849  CD2 TYR A  92       1.015  -5.594 -20.075  1.00 10.00      A   
ATOM    850  CE1 TYR A  92       1.016  -8.309 -20.564  1.00 10.00      A   
ATOM    851  CE2 TYR A  92       2.198  -6.238 -20.379  1.00 10.00      A   
ATOM    852  CZ  TYR A  92       2.194  -7.596 -20.622  1.00 10.00      A   
ATOM    853  OH  TYR A  92       3.370  -8.242 -20.930  1.00 10.00      A   
ATOM    854  HH  TYR A  92       4.057  -7.980 -20.302  1.00 10.00      A   
ATOM    855  C   TYR A  92      -2.846  -4.384 -17.937  1.00 10.00      A   
ATOM    856  O   TYR A  92      -3.898  -5.026 -17.971  1.00 10.00      A   
ATOM    857  N   VAL A  93      -2.794  -3.092 -17.641  1.00 10.00      A   
ATOM    858  HN  VAL A  93      -1.922  -2.640 -17.625  1.00 10.00      A   
ATOM    859  CA  VAL A  93      -3.996  -2.329 -17.332  1.00 10.00      A   
ATOM    860  CB  VAL A  93      -3.719  -1.245 -16.267  1.00 10.00      A   
ATOM    861  CG1 VAL A  93      -2.887  -0.111 -16.842  1.00 10.00      A   
ATOM    862  CG2 VAL A  93      -5.015  -0.720 -15.669  1.00 10.00      A   
ATOM    863  C   VAL A  93      -4.593  -1.690 -18.586  1.00 10.00      A   
ATOM    864  O   VAL A  93      -5.733  -1.217 -18.568  1.00 10.00      A   
ATOM    865  N   TYR A  94      -3.822  -1.690 -19.674  1.00 10.00      A   
ATOM    866  HN  TYR A  94      -2.928  -2.091 -19.624  1.00 10.00      A   
ATOM    867  CA  TYR A  94      -4.270  -1.107 -20.940  1.00 10.00      A   
ATOM    868  CB  TYR A  94      -3.248  -1.310 -22.067  1.00 10.00      A   
ATOM    869  CG  TYR A  94      -3.694  -0.743 -23.399  1.00 10.00      A   
ATOM    870  CD1 TYR A  94      -4.092   0.585 -23.517  1.00 10.00      A   
ATOM    871  CD2 TYR A  94      -3.723  -1.537 -24.537  1.00 10.00      A   
ATOM    872  CE1 TYR A  94      -4.506   1.102 -24.730  1.00 10.00      A   
ATOM    873  CE2 TYR A  94      -4.134  -1.028 -25.752  1.00 10.00      A   
ATOM    874  CZ  TYR A  94      -4.525   0.290 -25.843  1.00 10.00      A   
ATOM    875  OH  TYR A  94      -4.935   0.798 -27.056  1.00 10.00      A   
ATOM    876  HH  TYR A  94      -4.721   1.740 -27.099  1.00 10.00      A   
ATOM    877  C   TYR A  94      -5.674  -1.579 -21.356  1.00 10.00      A   
ATOM    878  O   TYR A  94      -6.535  -0.743 -21.628  1.00 10.00      A   
ATOM    879  N   PRO A  95      -5.936  -2.912 -21.412  1.00 10.00      A   
ATOM    880  CA  PRO A  95      -7.256  -3.444 -21.785  1.00 10.00      A   
ATOM    881  CB  PRO A  95      -7.153  -4.928 -21.429  1.00 10.00      A   
ATOM    882  CG  PRO A  95      -5.707  -5.240 -21.568  1.00 10.00      A   
ATOM    883  CD  PRO A  95      -4.969  -3.999 -21.147  1.00 10.00      A   
ATOM    884  C   PRO A  95      -8.389  -2.795 -20.987  1.00 10.00      A   
ATOM    885  O   PRO A  95      -9.445  -2.474 -21.538  1.00 10.00      A   
ATOM    886  N   TRP A  96      -8.161  -2.589 -19.695  1.00 10.00      A   
ATOM    887  HN  TRP A  96      -7.298  -2.850 -19.312  1.00 10.00      A   
ATOM    888  CA  TRP A  96      -9.160  -1.967 -18.841  1.00 10.00      A   
ATOM    889  CB  TRP A  96      -8.797  -2.131 -17.362  1.00 10.00      A   
ATOM    890  CG  TRP A  96      -9.213  -3.447 -16.784  1.00 10.00      A   
ATOM    891  CD1 TRP A  96      -8.542  -4.626 -16.878  1.00 10.00      A   
ATOM    892  CD2 TRP A  96     -10.394  -3.718 -16.016  1.00 10.00      A   
ATOM    893  NE1 TRP A  96      -9.229  -5.616 -16.223  1.00 10.00      A   
ATOM    894  HE1 TRP A  96      -8.944  -6.553 -16.151  1.00 10.00      A   
ATOM    895  CE2 TRP A  96     -10.369  -5.085 -15.684  1.00 10.00      A   
ATOM    896  CE3 TRP A  96     -11.467  -2.937 -15.577  1.00 10.00      A   
ATOM    897  CZ2 TRP A  96     -11.374  -5.690 -14.933  1.00 10.00      A   
ATOM    898  CZ3 TRP A  96     -12.466  -3.538 -14.833  1.00 10.00      A   
ATOM    899  CH2 TRP A  96     -12.411  -4.901 -14.519  1.00 10.00      A   
ATOM    900  C   TRP A  96      -9.317  -0.491 -19.182  1.00 10.00      A   
ATOM    901  O   TRP A  96     -10.429  -0.010 -19.385  1.00 10.00      A   
ATOM    902  N   ILE A  97      -8.195   0.219 -19.259  1.00 10.00      A   
ATOM    903  HN  ILE A  97      -7.334  -0.231 -19.097  1.00 10.00      A   
ATOM    904  CA  ILE A  97      -8.202   1.647 -19.582  1.00 10.00      A   
ATOM    905  CB  ILE A  97      -6.764   2.217 -19.650  1.00 10.00      A   
ATOM    906  CG1 ILE A  97      -6.010   1.973 -18.333  1.00 10.00      A   
ATOM    907  CG2 ILE A  97      -6.777   3.704 -19.988  1.00 10.00      A   
ATOM    908  CD1 ILE A  97      -6.650   2.616 -17.118  1.00 10.00      A   
ATOM    909  C   ILE A  97      -8.901   1.892 -20.923  1.00 10.00      A   
ATOM    910  O   ILE A  97      -9.698   2.821 -21.062  1.00 10.00      A   
ATOM    911  N   GLU A  98      -8.600   1.038 -21.892  1.00 10.00      A   
ATOM    912  HN  GLU A  98      -7.957   0.317 -21.699  1.00 10.00      A   
ATOM    913  CA  GLU A  98      -9.176   1.121 -23.229  1.00 10.00      A   
ATOM    914  CB  GLU A  98      -8.656  -0.049 -24.073  1.00 10.00      A   
ATOM    915  CG  GLU A  98      -9.296  -0.189 -25.442  1.00 10.00      A   
ATOM    916  CD  GLU A  98      -9.250  -1.619 -25.945  1.00 10.00      A   
ATOM    917  OE1 GLU A  98      -8.273  -1.986 -26.633  1.00 10.00      A   
ATOM    918  OE2 GLU A  98     -10.186  -2.389 -25.646  1.00 10.00      A   
ATOM    919  C   GLU A  98     -10.704   1.093 -23.184  1.00 10.00      A   
ATOM    920  O   GLU A  98     -11.367   1.980 -23.727  1.00 10.00      A   
ATOM    921  N   ALA A  99     -11.257   0.083 -22.522  1.00 10.00      A   
ATOM    922  HN  ALA A  99     -10.678  -0.577 -22.086  1.00 10.00      A   
ATOM    923  CA  ALA A  99     -12.700  -0.067 -22.425  1.00 10.00      A   
ATOM    924  CB  ALA A  99     -13.058  -1.459 -21.931  1.00 10.00      A   
ATOM    925  C   ALA A  99     -13.308   0.989 -21.513  1.00 10.00      A   
ATOM    926  O   ALA A  99     -14.352   1.566 -21.827  1.00 10.00      A   
ATOM    927  N   MET A 100     -12.639   1.257 -20.394  1.00 10.00      A   
ATOM    928  HN  MET A 100     -11.795   0.782 -20.214  1.00 10.00      A   
ATOM    929  CA  MET A 100     -13.123   2.234 -19.427  1.00 10.00      A   
ATOM    930  CB  MET A 100     -12.227   2.289 -18.185  1.00 10.00      A   
ATOM    931  CG  MET A 100     -12.397   1.110 -17.238  1.00 10.00      A   
ATOM    932  SD  MET A 100     -11.705   1.422 -15.604  1.00 10.00      A   
ATOM    933  CE  MET A 100      -9.956   1.521 -15.979  1.00 10.00      A   
ATOM    934  C   MET A 100     -13.266   3.621 -20.038  1.00 10.00      A   
ATOM    935  O   MET A 100     -14.283   4.282 -19.851  1.00 10.00      A   
ATOM    936  N   SER A 101     -12.263   4.047 -20.796  1.00 10.00      A   
ATOM    937  HN  SER A 101     -11.491   3.459 -20.942  1.00 10.00      A   
ATOM    938  CA  SER A 101     -12.283   5.367 -21.422  1.00 10.00      A   
ATOM    939  CB  SER A 101     -10.920   5.687 -22.051  1.00 10.00      A   
ATOM    940  OG  SER A 101     -10.455   4.616 -22.858  1.00 10.00      A   
ATOM    941  HG  SER A 101     -10.056   3.939 -22.293  1.00 10.00      A   
ATOM    942  C   SER A 101     -13.397   5.506 -22.463  1.00 10.00      A   
ATOM    943  O   SER A 101     -13.834   6.618 -22.772  1.00 10.00      A   
ATOM    944  N   SER A 102     -13.871   4.380 -22.981  1.00 10.00      A   
ATOM    945  HN  SER A 102     -13.513   3.521 -22.674  1.00 10.00      A   
ATOM    946  CA  SER A 102     -14.910   4.388 -23.996  1.00 10.00      A   
ATOM    947  CB  SER A 102     -14.610   3.308 -25.040  1.00 10.00      A   
ATOM    948  OG  SER A 102     -13.277   3.419 -25.528  1.00 10.00      A   
ATOM    949  HG  SER A 102     -12.661   3.096 -24.857  1.00 10.00      A   
ATOM    950  C   SER A 102     -16.306   4.182 -23.397  1.00 10.00      A   
ATOM    951  O   SER A 102     -17.297   4.098 -24.124  1.00 10.00      A   
ATOM    952  N   SER A 103     -16.390   4.110 -22.072  1.00 10.00      A   
ATOM    953  HN  SER A 103     -15.573   4.193 -21.532  1.00 10.00      A   
ATOM    954  CA  SER A 103     -17.674   3.909 -21.412  1.00 10.00      A   
ATOM    955  CB  SER A 103     -17.805   2.462 -20.944  1.00 10.00      A   
ATOM    956  OG  SER A 103     -17.492   1.571 -22.000  1.00 10.00      A   
ATOM    957  HG  SER A 103     -17.245   2.084 -22.778  1.00 10.00      A   
ATOM    958  C   SER A 103     -17.881   4.871 -20.242  1.00 10.00      A   
ATOM    959  O   SER A 103     -18.901   5.556 -20.162  1.00 10.00      A   
ATOM    960  N   TYR A 104     -16.908   4.927 -19.345  1.00 10.00      A   
ATOM    961  HN  TYR A 104     -16.099   4.391 -19.477  1.00 10.00      A   
ATOM    962  CA  TYR A 104     -16.999   5.795 -18.185  1.00 10.00      A   
ATOM    963  CB  TYR A 104     -16.099   5.292 -17.057  1.00 10.00      A   
ATOM    964  CG  TYR A 104     -16.446   3.909 -16.560  1.00 10.00      A   
ATOM    965  CD1 TYR A 104     -15.574   2.845 -16.749  1.00 10.00      A   
ATOM    966  CD2 TYR A 104     -17.643   3.665 -15.900  1.00 10.00      A   
ATOM    967  CE1 TYR A 104     -15.880   1.579 -16.294  1.00 10.00      A   
ATOM    968  CE2 TYR A 104     -17.959   2.400 -15.443  1.00 10.00      A   
ATOM    969  CZ  TYR A 104     -17.076   1.362 -15.643  1.00 10.00      A   
ATOM    970  OH  TYR A 104     -17.386   0.105 -15.178  1.00 10.00      A   
ATOM    971  HH  TYR A 104     -18.351  -0.009 -15.173  1.00 10.00      A   
ATOM    972  C   TYR A 104     -16.632   7.224 -18.552  1.00 10.00      A   
ATOM    973  O   TYR A 104     -15.639   7.465 -19.239  1.00 10.00      A   
ATOM    974  N   THR A 105     -17.450   8.164 -18.118  1.00 10.00      A   
ATOM    975  HN  THR A 105     -18.250   7.903 -17.612  1.00 10.00      A   
ATOM    976  CA  THR A 105     -17.210   9.570 -18.395  1.00 10.00      A   
ATOM    977  CB  THR A 105     -18.276  10.120 -19.365  1.00 10.00      A   
ATOM    978  OG1 THR A 105     -18.729   9.051 -20.204  1.00 10.00      A   
ATOM    979  HG1 THR A 105     -17.970   8.664 -20.654  1.00 10.00      A   
ATOM    980  CG2 THR A 105     -17.680  11.204 -20.248  1.00 10.00      A   
ATOM    981  C   THR A 105     -17.214  10.386 -17.098  1.00 10.00      A   
ATOM    982  O   THR A 105     -16.984  11.599 -17.105  1.00 10.00      A   
ATOM    983  N   TRP A 106     -17.458   9.708 -15.980  1.00 10.00      A   
ATOM    984  HN  TRP A 106     -17.617   8.742 -16.032  1.00 10.00      A   
ATOM    985  CA  TRP A 106     -17.500  10.363 -14.679  1.00 10.00      A   
ATOM    986  CB  TRP A 106     -18.906  10.264 -14.079  1.00 10.00      A   
ATOM    987  CG  TRP A 106     -19.932  11.102 -14.782  1.00 10.00      A   
ATOM    988  CD1 TRP A 106     -20.722  10.728 -15.832  1.00 10.00      A   
ATOM    989  CD2 TRP A 106     -20.289  12.457 -14.478  1.00 10.00      A   
ATOM    990  NE1 TRP A 106     -21.540  11.764 -16.204  1.00 10.00      A   
ATOM    991  HE1 TRP A 106     -22.195  11.740 -16.935  1.00 10.00      A   
ATOM    992  CE2 TRP A 106     -21.295  12.839 -15.387  1.00 10.00      A   
ATOM    993  CE3 TRP A 106     -19.852  13.384 -13.526  1.00 10.00      A   
ATOM    994  CZ2 TRP A 106     -21.870  14.108 -15.371  1.00 10.00      A   
ATOM    995  CZ3 TRP A 106     -20.425  14.642 -13.512  1.00 10.00      A   
ATOM    996  CH2 TRP A 106     -21.424  14.992 -14.429  1.00 10.00      A   
ATOM    997  C   TRP A 106     -16.476   9.761 -13.719  1.00 10.00      A   
ATOM    998  O   TRP A 106     -16.504  10.036 -12.519  1.00 10.00      A   
ATOM    999  N   LEU A 107     -15.577   8.942 -14.253  1.00 10.00      A   
ATOM   1000  HN  LEU A 107     -15.607   8.764 -15.213  1.00 10.00      A   
ATOM   1001  CA  LEU A 107     -14.544   8.303 -13.446  1.00 10.00      A   
ATOM   1002  CB  LEU A 107     -13.752   7.299 -14.288  1.00 10.00      A   
ATOM   1003  CG  LEU A 107     -13.686   5.869 -13.744  1.00 10.00      A   
ATOM   1004  CD1 LEU A 107     -13.057   4.938 -14.769  1.00 10.00      A   
ATOM   1005  CD2 LEU A 107     -12.901   5.832 -12.442  1.00 10.00      A   
ATOM   1006  C   LEU A 107     -13.608   9.341 -12.833  1.00 10.00      A   
ATOM   1007  O   LEU A 107     -13.070  10.195 -13.540  1.00 10.00      A   
ATOM   1008  N   GLU A 108     -13.415   9.264 -11.519  1.00 10.00      A   
ATOM   1009  HN  GLU A 108     -13.863   8.560 -11.006  1.00 10.00      A   
ATOM   1010  CA  GLU A 108     -12.558  10.213 -10.827  1.00 10.00      A   
ATOM   1011  CB  GLU A 108     -13.380  11.128  -9.914  1.00 10.00      A   
ATOM   1012  CG  GLU A 108     -14.387  10.411  -9.027  1.00 10.00      A   
ATOM   1013  CD  GLU A 108     -15.087  11.353  -8.073  1.00 10.00      A   
ATOM   1014  OE1 GLU A 108     -14.837  11.265  -6.852  1.00 10.00      A   
ATOM   1015  OE2 GLU A 108     -15.884  12.194  -8.540  1.00 10.00      A   
ATOM   1016  C   GLU A 108     -11.440   9.541 -10.039  1.00 10.00      A   
ATOM   1017  O   GLU A 108     -10.388  10.141  -9.823  1.00 10.00      A   
ATOM   1018  N   GLU A 109     -11.658   8.301  -9.619  1.00 10.00      A   
ATOM   1019  HN  GLU A 109     -12.508   7.861  -9.832  1.00 10.00      A   
ATOM   1020  CA  GLU A 109     -10.659   7.580  -8.836  1.00 10.00      A   
ATOM   1021  CB  GLU A 109     -11.206   7.271  -7.440  1.00 10.00      A   
ATOM   1022  CG  GLU A 109     -11.004   8.373  -6.417  1.00 10.00      A   
ATOM   1023  CD  GLU A 109     -11.695   8.074  -5.105  1.00 10.00      A   
ATOM   1024  OE1 GLU A 109     -11.307   7.098  -4.426  1.00 10.00      A   
ATOM   1025  OE2 GLU A 109     -12.634   8.811  -4.747  1.00 10.00      A   
ATOM   1026  C   GLU A 109     -10.217   6.277  -9.495  1.00 10.00      A   
ATOM   1027  O   GLU A 109     -11.038   5.413  -9.812  1.00 10.00      A   
ATOM   1028  N   ILE A 110      -8.912   6.143  -9.688  1.00 10.00      A   
ATOM   1029  HN  ILE A 110      -8.314   6.882  -9.433  1.00 10.00      A   
ATOM   1030  CA  ILE A 110      -8.329   4.938 -10.262  1.00 10.00      A   
ATOM   1031  CB  ILE A 110      -7.968   5.085 -11.765  1.00 10.00      A   
ATOM   1032  CG1 ILE A 110      -9.237   5.059 -12.628  1.00 10.00      A   
ATOM   1033  CG2 ILE A 110      -7.006   3.986 -12.210  1.00 10.00      A   
ATOM   1034  CD1 ILE A 110      -8.980   5.206 -14.116  1.00 10.00      A   
ATOM   1035  C   ILE A 110      -7.095   4.549  -9.448  1.00 10.00      A   
ATOM   1036  O   ILE A 110      -6.131   5.316  -9.359  1.00 10.00      A   
ATOM   1037  N   ARG A 111      -7.155   3.382  -8.820  1.00 10.00      A   
ATOM   1038  HN  ARG A 111      -7.965   2.831  -8.909  1.00 10.00      A   
ATOM   1039  CA  ARG A 111      -6.054   2.888  -8.007  1.00 10.00      A   
ATOM   1040  CB  ARG A 111      -6.489   2.751  -6.550  1.00 10.00      A   
ATOM   1041  CG  ARG A 111      -7.143   4.001  -5.992  1.00 10.00      A   
ATOM   1042  CD  ARG A 111      -7.758   3.748  -4.632  1.00 10.00      A   
ATOM   1043  NE  ARG A 111      -8.608   4.859  -4.209  1.00 10.00      A   
ATOM   1044  HE  ARG A 111      -9.338   5.125  -4.819  1.00 10.00      A   
ATOM   1045  CZ  ARG A 111      -8.457   5.516  -3.060  1.00 10.00      A   
ATOM   1046  NH1 ARG A 111      -7.489   5.172  -2.217  1.00 10.00      A   
ATOM   1047 HH11 ARG A 111      -6.842   4.382  -2.449  1.00 10.00      A   
ATOM   1048 HH12 ARG A 111      -7.373   5.683  -1.318  1.00 10.00      A   
ATOM   1049  NH2 ARG A 111      -9.280   6.510  -2.749  1.00 10.00      A   
ATOM   1050 HH21 ARG A 111     -10.051   6.781  -3.410  1.00 10.00      A   
ATOM   1051 HH22 ARG A 111      -9.165   7.029  -1.850  1.00 10.00      A   
ATOM   1052  C   ARG A 111      -5.562   1.551  -8.547  1.00 10.00      A   
ATOM   1053  O   ARG A 111      -6.361   0.690  -8.933  1.00 10.00      A   
ATOM   1054  N   LEU A 112      -4.249   1.395  -8.596  1.00 10.00      A   
ATOM   1055  HN  LEU A 112      -3.667   2.124  -8.275  1.00 10.00      A   
ATOM   1056  CA  LEU A 112      -3.641   0.174  -9.101  1.00 10.00      A   
ATOM   1057  CB  LEU A 112      -3.207   0.371 -10.557  1.00 10.00      A   
ATOM   1058  CG  LEU A 112      -4.333   0.541 -11.576  1.00 10.00      A   
ATOM   1059  CD1 LEU A 112      -3.825   1.231 -12.831  1.00 10.00      A   
ATOM   1060  CD2 LEU A 112      -4.948  -0.807 -11.917  1.00 10.00      A   
ATOM   1061  C   LEU A 112      -2.432  -0.216  -8.264  1.00 10.00      A   
ATOM   1062  O   LEU A 112      -1.581   0.623  -7.958  1.00 10.00      A   
ATOM   1063  N   LYS A 113      -2.362  -1.481  -7.877  1.00 10.00      A   
ATOM   1064  HN  LYS A 113      -3.089  -2.099  -8.116  1.00 10.00      A   
ATOM   1065  CA  LYS A 113      -1.235  -1.967  -7.093  1.00 10.00      A   
ATOM   1066  CB  LYS A 113      -1.668  -2.448  -5.703  1.00 10.00      A   
ATOM   1067  CG  LYS A 113      -0.507  -2.633  -4.732  1.00 10.00      A   
ATOM   1068  CD  LYS A 113      -0.944  -3.274  -3.422  1.00 10.00      A   
ATOM   1069  CE  LYS A 113       0.232  -3.420  -2.466  1.00 10.00      A   
ATOM   1070  NZ  LYS A 113      -0.117  -4.204  -1.251  1.00 10.00      A   
ATOM   1071  HZ1 LYS A 113       0.724  -4.322  -0.642  1.00 10.00      A   
ATOM   1072  HZ2 LYS A 113      -0.464  -5.146  -1.524  1.00 10.00      A   
ATOM   1073  HZ3 LYS A 113      -0.859  -3.719  -0.710  1.00 10.00      A   
ATOM   1074  C   LYS A 113      -0.501  -3.077  -7.842  1.00 10.00      A   
ATOM   1075  O   LYS A 113      -1.104  -4.083  -8.222  1.00 10.00      A   
ATOM   1076  N   ARG A 114       0.797  -2.872  -8.054  1.00 10.00      A   
ATOM   1077  HN  ARG A 114       1.198  -2.030  -7.733  1.00 10.00      A   
ATOM   1078  CA  ARG A 114       1.649  -3.834  -8.756  1.00 10.00      A   
ATOM   1079  CB  ARG A 114       1.847  -5.113  -7.938  1.00 10.00      A   
ATOM   1080  CG  ARG A 114       2.506  -4.892  -6.585  1.00 10.00      A   
ATOM   1081  CD  ARG A 114       2.641  -6.197  -5.812  1.00 10.00      A   
ATOM   1082  NE  ARG A 114       3.057  -5.978  -4.426  1.00 10.00      A   
ATOM   1083  HE  ARG A 114       3.997  -5.677  -4.270  1.00 10.00      A   
ATOM   1084  CZ  ARG A 114       2.263  -6.171  -3.372  1.00 10.00      A   
ATOM   1085  NH1 ARG A 114       1.015  -6.597  -3.545  1.00 10.00      A   
ATOM   1086 HH11 ARG A 114       0.654  -6.780  -4.502  1.00 10.00      A   
ATOM   1087 HH12 ARG A 114       0.387  -6.752  -2.718  1.00 10.00      A   
ATOM   1088  NH2 ARG A 114       2.715  -5.921  -2.148  1.00 10.00      A   
ATOM   1089 HH21 ARG A 114       3.689  -5.570  -2.018  1.00 10.00      A   
ATOM   1090 HH22 ARG A 114       2.102  -6.071  -1.305  1.00 10.00      A   
ATOM   1091  C   ARG A 114       1.116  -4.138 -10.157  1.00 10.00      A   
ATOM   1092  O   ARG A 114       0.763  -5.274 -10.469  1.00 10.00      A   
ATOM   1093  N   MET A 115       1.061  -3.109 -10.995  1.00 10.00      A   
ATOM   1094  HN  MET A 115       1.368  -2.229 -10.693  1.00 10.00      A   
ATOM   1095  CA  MET A 115       0.562  -3.252 -12.359  1.00 10.00      A   
ATOM   1096  CB  MET A 115      -0.841  -2.652 -12.474  1.00 10.00      A   
ATOM   1097  CG  MET A 115      -1.929  -3.467 -11.797  1.00 10.00      A   
ATOM   1098  SD  MET A 115      -2.365  -4.949 -12.726  1.00 10.00      A   
ATOM   1099  CE  MET A 115      -3.322  -4.240 -14.064  1.00 10.00      A   
ATOM   1100  C   MET A 115       1.486  -2.565 -13.361  1.00 10.00      A   
ATOM   1101  O   MET A 115       2.303  -1.718 -12.996  1.00 10.00      A   
ATOM   1102  N   VAL A 116       1.345  -2.934 -14.627  1.00 10.00      A   
ATOM   1103  HN  VAL A 116       0.673  -3.617 -14.854  1.00 10.00      A   
ATOM   1104  CA  VAL A 116       2.148  -2.353 -15.693  1.00 10.00      A   
ATOM   1105  CB  VAL A 116       2.631  -3.425 -16.693  1.00 10.00      A   
ATOM   1106  CG1 VAL A 116       3.598  -2.826 -17.705  1.00 10.00      A   
ATOM   1107  CG2 VAL A 116       3.275  -4.596 -15.963  1.00 10.00      A   
ATOM   1108  C   VAL A 116       1.331  -1.298 -16.434  1.00 10.00      A   
ATOM   1109  O   VAL A 116       0.504  -1.621 -17.292  1.00 10.00      A   
ATOM   1110  N   VAL A 117       1.555  -0.042 -16.084  1.00 10.00      A   
ATOM   1111  HN  VAL A 117       2.236   0.149 -15.402  1.00 10.00      A   
ATOM   1112  CA  VAL A 117       0.848   1.068 -16.701  1.00 10.00      A   
ATOM   1113  CB  VAL A 117       0.277   2.026 -15.629  1.00 10.00      A   
ATOM   1114  CG1 VAL A 117      -0.670   3.038 -16.255  1.00 10.00      A   
ATOM   1115  CG2 VAL A 117      -0.413   1.255 -14.513  1.00 10.00      A   
ATOM   1116  C   VAL A 117       1.805   1.849 -17.584  1.00 10.00      A   
ATOM   1117  O   VAL A 117       2.791   2.389 -17.100  1.00 10.00      A   
ATOM   1118  N   THR A 118       1.526   1.890 -18.876  1.00 10.00      A   
ATOM   1119  HN  THR A 118       0.736   1.425 -19.216  1.00 10.00      A   
ATOM   1120  CA  THR A 118       2.375   2.607 -19.809  1.00 10.00      A   
ATOM   1121  CB  THR A 118       2.351   1.925 -21.186  1.00 10.00      A   
ATOM   1122  OG1 THR A 118       1.048   1.371 -21.420  1.00 10.00      A   
ATOM   1123  HG1 THR A 118       1.053   0.887 -22.252  1.00 10.00      A   
ATOM   1124  CG2 THR A 118       3.381   0.807 -21.236  1.00 10.00      A   
ATOM   1125  C   THR A 118       1.944   4.068 -19.936  1.00 10.00      A   
ATOM   1126  O   THR A 118       0.872   4.455 -19.456  1.00 10.00      A   
ATOM   1127  N   ASP A 119       2.775   4.875 -20.599  1.00 10.00      A   
ATOM   1128  HN  ASP A 119       3.604   4.502 -20.981  1.00 10.00      A   
ATOM   1129  CA  ASP A 119       2.482   6.296 -20.787  1.00 10.00      A   
ATOM   1130  CB  ASP A 119       3.647   7.014 -21.481  1.00 10.00      A   
ATOM   1131  CG  ASP A 119       4.926   7.011 -20.667  1.00 10.00      A   
ATOM   1132  OD1 ASP A 119       5.120   7.932 -19.853  1.00 10.00      A   
ATOM   1133  OD2 ASP A 119       5.748   6.086 -20.845  1.00 10.00      A   
ATOM   1134  C   ASP A 119       1.209   6.464 -21.604  1.00 10.00      A   
ATOM   1135  O   ASP A 119       0.463   7.430 -21.430  1.00 10.00      A   
ATOM   1136  N   ASP A 120       0.965   5.502 -22.490  1.00 10.00      A   
ATOM   1137  HN  ASP A 120       1.607   4.763 -22.573  1.00 10.00      A   
ATOM   1138  CA  ASP A 120      -0.220   5.510 -23.345  1.00 10.00      A   
ATOM   1139  CB  ASP A 120      -0.218   4.289 -24.275  1.00 10.00      A   
ATOM   1140  CG  ASP A 120       0.351   4.580 -25.650  1.00 10.00      A   
ATOM   1141  OD1 ASP A 120       1.590   4.546 -25.809  1.00 10.00      A   
ATOM   1142  OD2 ASP A 120      -0.438   4.828 -26.584  1.00 10.00      A   
ATOM   1143  C   ASP A 120      -1.487   5.504 -22.498  1.00 10.00      A   
ATOM   1144  O   ASP A 120      -2.385   6.321 -22.698  1.00 10.00      A   
ATOM   1145  N   CYS A 121      -1.534   4.588 -21.535  1.00 10.00      A   
ATOM   1146  HN  CYS A 121      -0.777   3.975 -21.424  1.00 10.00      A   
ATOM   1147  CA  CYS A 121      -2.676   4.465 -20.641  1.00 10.00      A   
ATOM   1148  CB  CYS A 121      -2.445   3.332 -19.643  1.00 10.00      A   
ATOM   1149  SG  CYS A 121      -2.021   1.746 -20.402  1.00 10.00      A   
ATOM   1150  HG  CYS A 121      -1.975   0.829 -19.444  1.00 10.00      A   
ATOM   1151  C   CYS A 121      -2.933   5.769 -19.898  1.00 10.00      A   
ATOM   1152  O   CYS A 121      -4.069   6.230 -19.819  1.00 10.00      A   
ATOM   1153  N   LEU A 122      -1.867   6.374 -19.382  1.00 10.00      A   
ATOM   1154  HN  LEU A 122      -0.981   5.968 -19.507  1.00 10.00      A   
ATOM   1155  CA  LEU A 122      -1.982   7.627 -18.649  1.00 10.00      A   
ATOM   1156  CB  LEU A 122      -0.628   8.046 -18.069  1.00 10.00      A   
ATOM   1157  CG  LEU A 122      -0.079   7.184 -16.928  1.00 10.00      A   
ATOM   1158  CD1 LEU A 122       1.265   7.718 -16.460  1.00 10.00      A   
ATOM   1159  CD2 LEU A 122      -1.065   7.124 -15.770  1.00 10.00      A   
ATOM   1160  C   LEU A 122      -2.543   8.736 -19.536  1.00 10.00      A   
ATOM   1161  O   LEU A 122      -3.396   9.515 -19.113  1.00 10.00      A   
ATOM   1162  N   GLU A 123      -2.068   8.804 -20.771  1.00 10.00      A   
ATOM   1163  HN  GLU A 123      -1.387   8.157 -21.059  1.00 10.00      A   
ATOM   1164  CA  GLU A 123      -2.529   9.821 -21.706  1.00 10.00      A   
ATOM   1165  CB  GLU A 123      -1.696   9.781 -22.983  1.00 10.00      A   
ATOM   1166  CG  GLU A 123      -1.711  11.080 -23.766  1.00 10.00      A   
ATOM   1167  CD  GLU A 123      -0.859  11.003 -25.006  1.00 10.00      A   
ATOM   1168  OE1 GLU A 123      -1.252  10.293 -25.951  1.00 10.00      A   
ATOM   1169  OE2 GLU A 123       0.216  11.638 -25.039  1.00 10.00      A   
ATOM   1170  C   GLU A 123      -4.010   9.629 -22.030  1.00 10.00      A   
ATOM   1171  O   GLU A 123      -4.770  10.595 -22.136  1.00 10.00      A   
ATOM   1172  N   LEU A 124      -4.415   8.370 -22.164  1.00 10.00      A   
ATOM   1173  HN  LEU A 124      -3.759   7.644 -22.048  1.00 10.00      A   
ATOM   1174  CA  LEU A 124      -5.800   8.034 -22.474  1.00 10.00      A   
ATOM   1175  CB  LEU A 124      -5.945   6.546 -22.793  1.00 10.00      A   
ATOM   1176  CG  LEU A 124      -5.298   6.069 -24.093  1.00 10.00      A   
ATOM   1177  CD1 LEU A 124      -5.452   4.567 -24.242  1.00 10.00      A   
ATOM   1178  CD2 LEU A 124      -5.905   6.787 -25.288  1.00 10.00      A   
ATOM   1179  C   LEU A 124      -6.735   8.421 -21.335  1.00 10.00      A   
ATOM   1180  O   LEU A 124      -7.852   8.887 -21.565  1.00 10.00      A   
ATOM   1181  N   ILE A 125      -6.275   8.232 -20.103  1.00 10.00      A   
ATOM   1182  HN  ILE A 125      -5.378   7.851 -19.980  1.00 10.00      A   
ATOM   1183  CA  ILE A 125      -7.072   8.564 -18.931  1.00 10.00      A   
ATOM   1184  CB  ILE A 125      -6.393   8.084 -17.628  1.00 10.00      A   
ATOM   1185  CG1 ILE A 125      -6.171   6.570 -17.663  1.00 10.00      A   
ATOM   1186  CG2 ILE A 125      -7.224   8.465 -16.413  1.00 10.00      A   
ATOM   1187  CD1 ILE A 125      -5.315   6.045 -16.528  1.00 10.00      A   
ATOM   1188  C   ILE A 125      -7.321  10.067 -18.847  1.00 10.00      A   
ATOM   1189  O   ILE A 125      -8.453  10.510 -18.657  1.00 10.00      A   
ATOM   1190  N   ALA A 126      -6.263  10.844 -19.043  1.00 10.00      A   
ATOM   1191  HN  ALA A 126      -5.400  10.424 -19.250  1.00 10.00      A   
ATOM   1192  CA  ALA A 126      -6.342  12.297 -18.965  1.00 10.00      A   
ATOM   1193  CB  ALA A 126      -4.950  12.908 -19.064  1.00 10.00      A   
ATOM   1194  C   ALA A 126      -7.265  12.898 -20.023  1.00 10.00      A   
ATOM   1195  O   ALA A 126      -7.964  13.881 -19.759  1.00 10.00      A   
ATOM   1196  N   LYS A 127      -7.278  12.313 -21.213  1.00 10.00      A   
ATOM   1197  HN  LYS A 127      -6.719  11.519 -21.366  1.00 10.00      A   
ATOM   1198  CA  LYS A 127      -8.104  12.832 -22.297  1.00 10.00      A   
ATOM   1199  CB  LYS A 127      -7.565  12.414 -23.670  1.00 10.00      A   
ATOM   1200  CG  LYS A 127      -7.656  10.923 -23.963  1.00 10.00      A   
ATOM   1201  CD  LYS A 127      -7.808  10.652 -25.451  1.00 10.00      A   
ATOM   1202  CE  LYS A 127      -9.162  11.117 -25.973  1.00 10.00      A   
ATOM   1203  NZ  LYS A 127     -10.243  10.127 -25.707  1.00 10.00      A   
ATOM   1204  HZ1 LYS A 127     -10.036   9.233 -26.193  1.00 10.00      A   
ATOM   1205  HZ2 LYS A 127     -11.154  10.488 -26.057  1.00 10.00      A   
ATOM   1206  HZ3 LYS A 127     -10.326   9.941 -24.684  1.00 10.00      A   
ATOM   1207  C   LYS A 127      -9.589  12.477 -22.164  1.00 10.00      A   
ATOM   1208  O   LYS A 127     -10.455  13.334 -22.365  1.00 10.00      A   
ATOM   1209  N   SER A 128      -9.885  11.231 -21.826  1.00 10.00      A   
ATOM   1210  HN  SER A 128      -9.160  10.591 -21.644  1.00 10.00      A   
ATOM   1211  CA  SER A 128     -11.266  10.786 -21.712  1.00 10.00      A   
ATOM   1212  CB  SER A 128     -11.365   9.291 -22.009  1.00 10.00      A   
ATOM   1213  OG  SER A 128     -10.740   8.983 -23.247  1.00 10.00      A   
ATOM   1214  HG  SER A 128     -11.182   8.222 -23.646  1.00 10.00      A   
ATOM   1215  C   SER A 128     -11.898  11.127 -20.364  1.00 10.00      A   
ATOM   1216  O   SER A 128     -13.039  11.586 -20.307  1.00 10.00      A   
ATOM   1217  N   PHE A 129     -11.157  10.926 -19.283  1.00 10.00      A   
ATOM   1218  HN  PHE A 129     -10.230  10.609 -19.381  1.00 10.00      A   
ATOM   1219  CA  PHE A 129     -11.683  11.202 -17.953  1.00 10.00      A   
ATOM   1220  CB  PHE A 129     -11.156  10.194 -16.928  1.00 10.00      A   
ATOM   1221  CG  PHE A 129     -11.394   8.761 -17.315  1.00 10.00      A   
ATOM   1222  CD1 PHE A 129     -10.335   7.887 -17.469  1.00 10.00      A   
ATOM   1223  CD2 PHE A 129     -12.677   8.292 -17.529  1.00 10.00      A   
ATOM   1224  CE1 PHE A 129     -10.545   6.570 -17.830  1.00 10.00      A   
ATOM   1225  CE2 PHE A 129     -12.897   6.976 -17.890  1.00 10.00      A   
ATOM   1226  CZ  PHE A 129     -11.829   6.114 -18.040  1.00 10.00      A   
ATOM   1227  C   PHE A 129     -11.391  12.633 -17.521  1.00 10.00      A   
ATOM   1228  O   PHE A 129     -10.379  12.911 -16.878  1.00 10.00      A   
ATOM   1229  N   LYS A 130     -12.284  13.545 -17.889  1.00 10.00      A   
ATOM   1230  HN  LYS A 130     -13.064  13.265 -18.420  1.00 10.00      A   
ATOM   1231  CA  LYS A 130     -12.134  14.953 -17.537  1.00 10.00      A   
ATOM   1232  CB  LYS A 130     -12.934  15.837 -18.496  1.00 10.00      A   
ATOM   1233  CG  LYS A 130     -12.452  15.784 -19.933  1.00 10.00      A   
ATOM   1234  CD  LYS A 130     -13.292  16.681 -20.824  1.00 10.00      A   
ATOM   1235  CE  LYS A 130     -12.617  16.909 -22.165  1.00 10.00      A   
ATOM   1236  NZ  LYS A 130     -12.415  15.640 -22.910  1.00 10.00      A   
ATOM   1237  HZ1 LYS A 130     -11.856  14.972 -22.341  1.00 10.00      A   
ATOM   1238  HZ2 LYS A 130     -11.911  15.827 -23.800  1.00 10.00      A   
ATOM   1239  HZ3 LYS A 130     -13.335  15.206 -23.132  1.00 10.00      A   
ATOM   1240  C   LYS A 130     -12.593  15.201 -16.105  1.00 10.00      A   
ATOM   1241  O   LYS A 130     -12.428  16.296 -15.562  1.00 10.00      A   
ATOM   1242  N   ASN A 131     -13.171  14.170 -15.504  1.00 10.00      A   
ATOM   1243  HN  ASN A 131     -13.264  13.329 -15.996  1.00 10.00      A   
ATOM   1244  CA  ASN A 131     -13.667  14.248 -14.138  1.00 10.00      A   
ATOM   1245  CB  ASN A 131     -15.050  13.596 -14.045  1.00 10.00      A   
ATOM   1246  CG  ASN A 131     -16.181  14.559 -14.347  1.00 10.00      A   
ATOM   1247  OD1 ASN A 131     -16.232  15.667 -13.814  1.00 10.00      A   
ATOM   1248  ND2 ASN A 131     -17.095  14.148 -15.211  1.00 10.00      A   
ATOM   1249 HD21 ASN A 131     -16.995  13.251 -15.604  1.00 10.00      A   
ATOM   1250 HD22 ASN A 131     -17.834  14.754 -15.432  1.00 10.00      A   
ATOM   1251  C   ASN A 131     -12.714  13.553 -13.177  1.00 10.00      A   
ATOM   1252  O   ASN A 131     -13.040  13.348 -12.009  1.00 10.00      A   
ATOM   1253  N   PHE A 132     -11.534  13.201 -13.675  1.00 10.00      A   
ATOM   1254  HN  PHE A 132     -11.331  13.411 -14.610  1.00 10.00      A   
ATOM   1255  CA  PHE A 132     -10.525  12.517 -12.872  1.00 10.00      A   
ATOM   1256  CB  PHE A 132      -9.351  12.090 -13.748  1.00 10.00      A   
ATOM   1257  CG  PHE A 132      -8.648  10.876 -13.233  1.00 10.00      A   
ATOM   1258  CD1 PHE A 132      -9.176   9.617 -13.451  1.00 10.00      A   
ATOM   1259  CD2 PHE A 132      -7.464  10.990 -12.526  1.00 10.00      A   
ATOM   1260  CE1 PHE A 132      -8.538   8.493 -12.973  1.00 10.00      A   
ATOM   1261  CE2 PHE A 132      -6.819   9.870 -12.046  1.00 10.00      A   
ATOM   1262  CZ  PHE A 132      -7.357   8.617 -12.271  1.00 10.00      A   
ATOM   1263  C   PHE A 132     -10.034  13.404 -11.733  1.00 10.00      A   
ATOM   1264  O   PHE A 132      -9.837  14.607 -11.914  1.00 10.00      A   
ATOM   1265  N   LYS A 133      -9.822  12.802 -10.565  1.00 10.00      A   
ATOM   1266  HN  LYS A 133      -9.964  11.832 -10.493  1.00 10.00      A   
ATOM   1267  CA  LYS A 133      -9.382  13.545  -9.392  1.00 10.00      A   
ATOM   1268  CB  LYS A 133     -10.569  13.783  -8.449  1.00 10.00      A   
ATOM   1269  CG  LYS A 133     -11.682  14.646  -9.031  1.00 10.00      A   
ATOM   1270  CD  LYS A 133     -12.958  14.541  -8.206  1.00 10.00      A   
ATOM   1271  CE  LYS A 133     -14.143  15.182  -8.916  1.00 10.00      A   
ATOM   1272  NZ  LYS A 133     -15.439  14.837  -8.268  1.00 10.00      A   
ATOM   1273  HZ1 LYS A 133     -16.216  15.365  -8.719  1.00 10.00      A   
ATOM   1274  HZ2 LYS A 133     -15.411  15.077  -7.257  1.00 10.00      A   
ATOM   1275  HZ3 LYS A 133     -15.629  13.813  -8.365  1.00 10.00      A   
ATOM   1276  C   LYS A 133      -8.261  12.839  -8.623  1.00 10.00      A   
ATOM   1277  O   LYS A 133      -7.296  13.478  -8.199  1.00 10.00      A   
ATOM   1278  N   VAL A 134      -8.381  11.527  -8.433  1.00 10.00      A   
ATOM   1279  HN  VAL A 134      -9.147  11.046  -8.822  1.00 10.00      A   
ATOM   1280  CA  VAL A 134      -7.383  10.784  -7.663  1.00 10.00      A   
ATOM   1281  CB  VAL A 134      -7.959  10.282  -6.316  1.00 10.00      A   
ATOM   1282  CG1 VAL A 134      -6.891   9.567  -5.498  1.00 10.00      A   
ATOM   1283  CG2 VAL A 134      -8.562  11.428  -5.517  1.00 10.00      A   
ATOM   1284  C   VAL A 134      -6.793   9.597  -8.424  1.00 10.00      A   
ATOM   1285  O   VAL A 134      -7.516   8.718  -8.899  1.00 10.00      A   
ATOM   1286  N   LEU A 135      -5.469   9.578  -8.514  1.00 10.00      A   
ATOM   1287  HN  LEU A 135      -4.956  10.312  -8.109  1.00 10.00      A   
ATOM   1288  CA  LEU A 135      -4.749   8.497  -9.175  1.00 10.00      A   
ATOM   1289  CB  LEU A 135      -4.030   8.986 -10.437  1.00 10.00      A   
ATOM   1290  CG  LEU A 135      -3.204   7.931 -11.190  1.00 10.00      A   
ATOM   1291  CD1 LEU A 135      -4.109   6.906 -11.859  1.00 10.00      A   
ATOM   1292  CD2 LEU A 135      -2.285   8.588 -12.210  1.00 10.00      A   
ATOM   1293  C   LEU A 135      -3.737   7.906  -8.206  1.00 10.00      A   
ATOM   1294  O   LEU A 135      -2.835   8.602  -7.740  1.00 10.00      A   
ATOM   1295  N   VAL A 136      -3.893   6.630  -7.901  1.00 10.00      A   
ATOM   1296  HN  VAL A 136      -4.620   6.119  -8.321  1.00 10.00      A   
ATOM   1297  CA  VAL A 136      -2.990   5.960  -6.975  1.00 10.00      A   
ATOM   1298  CB  VAL A 136      -3.717   5.475  -5.700  1.00 10.00      A   
ATOM   1299  CG1 VAL A 136      -2.727   4.871  -4.719  1.00 10.00      A   
ATOM   1300  CG2 VAL A 136      -4.472   6.619  -5.045  1.00 10.00      A   
ATOM   1301  C   VAL A 136      -2.299   4.783  -7.646  1.00 10.00      A   
ATOM   1302  O   VAL A 136      -2.882   3.706  -7.788  1.00 10.00      A   
ATOM   1303  N   LEU A 137      -1.062   4.999  -8.069  1.00 10.00      A   
ATOM   1304  HN  LEU A 137      -0.653   5.885  -7.923  1.00 10.00      A   
ATOM   1305  CA  LEU A 137      -0.278   3.960  -8.712  1.00 10.00      A   
ATOM   1306  CB  LEU A 137       0.414   4.492  -9.974  1.00 10.00      A   
ATOM   1307  CG  LEU A 137      -0.502   4.995 -11.094  1.00 10.00      A   
ATOM   1308  CD1 LEU A 137       0.323   5.425 -12.295  1.00 10.00      A   
ATOM   1309  CD2 LEU A 137      -1.502   3.921 -11.498  1.00 10.00      A   
ATOM   1310  C   LEU A 137       0.757   3.434  -7.729  1.00 10.00      A   
ATOM   1311  O   LEU A 137       1.840   4.001  -7.587  1.00 10.00      A   
ATOM   1312  N   SER A 138       0.411   2.358  -7.042  1.00 10.00      A   
ATOM   1313  HN  SER A 138      -0.461   1.938  -7.216  1.00 10.00      A   
ATOM   1314  CA  SER A 138       1.295   1.761  -6.058  1.00 10.00      A   
ATOM   1315  CB  SER A 138       0.485   1.286  -4.852  1.00 10.00      A   
ATOM   1316  OG  SER A 138      -0.386   2.311  -4.410  1.00 10.00      A   
ATOM   1317  HG  SER A 138      -0.818   2.703  -5.171  1.00 10.00      A   
ATOM   1318  C   SER A 138       2.077   0.599  -6.659  1.00 10.00      A   
ATOM   1319  O   SER A 138       1.489  -0.354  -7.177  1.00 10.00      A   
ATOM   1320  N   SER A 139       3.401   0.699  -6.605  1.00 10.00      A   
ATOM   1321  HN  SER A 139       3.800   1.501  -6.193  1.00 10.00      A   
ATOM   1322  CA  SER A 139       4.284  -0.337  -7.130  1.00 10.00      A   
ATOM   1323  CB  SER A 139       4.222  -1.589  -6.248  1.00 10.00      A   
ATOM   1324  OG  SER A 139       4.318  -1.243  -4.872  1.00 10.00      A   
ATOM   1325  HG  SER A 139       5.182  -1.512  -4.531  1.00 10.00      A   
ATOM   1326  C   SER A 139       3.980  -0.668  -8.598  1.00 10.00      A   
ATOM   1327  O   SER A 139       3.836  -1.830  -8.974  1.00 10.00      A   
ATOM   1328  N   CYS A 140       3.880   0.364  -9.422  1.00 10.00      A   
ATOM   1329  HN  CYS A 140       4.002   1.276  -9.069  1.00 10.00      A   
ATOM   1330  CA  CYS A 140       3.603   0.190 -10.838  1.00 10.00      A   
ATOM   1331  CB  CYS A 140       2.476   1.126 -11.281  1.00 10.00      A   
ATOM   1332  SG  CYS A 140       0.888   0.809 -10.473  1.00 10.00      A   
ATOM   1333  HG  CYS A 140       1.127   0.534  -9.196  1.00 10.00      A   
ATOM   1334  C   CYS A 140       4.863   0.435 -11.664  1.00 10.00      A   
ATOM   1335  O   CYS A 140       5.822   1.041 -11.184  1.00 10.00      A   
ATOM   1336  N   GLU A 141       4.860  -0.040 -12.902  1.00 10.00      A   
ATOM   1337  HN  GLU A 141       4.063  -0.512 -13.234  1.00 10.00      A   
ATOM   1338  CA  GLU A 141       6.008   0.120 -13.786  1.00 10.00      A   
ATOM   1339  CB  GLU A 141       6.886  -1.137 -13.719  1.00 10.00      A   
ATOM   1340  CG  GLU A 141       6.216  -2.389 -14.279  1.00 10.00      A   
ATOM   1341  CD  GLU A 141       6.658  -3.668 -13.595  1.00 10.00      A   
ATOM   1342  OE1 GLU A 141       7.688  -4.245 -14.004  1.00 10.00      A   
ATOM   1343  OE2 GLU A 141       5.974  -4.110 -12.649  1.00 10.00      A   
ATOM   1344  C   GLU A 141       5.548   0.341 -15.222  1.00 10.00      A   
ATOM   1345  O   GLU A 141       4.369   0.153 -15.535  1.00 10.00      A   
ATOM   1346  N   GLY A 142       6.472   0.749 -16.085  1.00 10.00      A   
ATOM   1347  HN  GLY A 142       7.389   0.911 -15.769  1.00 10.00      A   
ATOM   1348  CA  GLY A 142       6.145   0.958 -17.484  1.00 10.00      A   
ATOM   1349  C   GLY A 142       6.065   2.416 -17.896  1.00 10.00      A   
ATOM   1350  O   GLY A 142       6.588   2.796 -18.946  1.00 10.00      A   
ATOM   1351  N   PHE A 143       5.412   3.225 -17.078  1.00 10.00      A   
ATOM   1352  HN  PHE A 143       5.025   2.860 -16.254  1.00 10.00      A   
ATOM   1353  CA  PHE A 143       5.236   4.645 -17.376  1.00 10.00      A   
ATOM   1354  CB  PHE A 143       4.040   5.233 -16.615  1.00 10.00      A   
ATOM   1355  CG  PHE A 143       4.123   5.136 -15.116  1.00 10.00      A   
ATOM   1356  CD1 PHE A 143       4.340   6.269 -14.349  1.00 10.00      A   
ATOM   1357  CD2 PHE A 143       3.981   3.917 -14.474  1.00 10.00      A   
ATOM   1358  CE1 PHE A 143       4.413   6.186 -12.972  1.00 10.00      A   
ATOM   1359  CE2 PHE A 143       4.052   3.827 -13.099  1.00 10.00      A   
ATOM   1360  CZ  PHE A 143       4.268   4.963 -12.346  1.00 10.00      A   
ATOM   1361  C   PHE A 143       6.498   5.469 -17.134  1.00 10.00      A   
ATOM   1362  O   PHE A 143       7.333   5.127 -16.295  1.00 10.00      A   
ATOM   1363  N   SER A 144       6.622   6.560 -17.877  1.00 10.00      A   
ATOM   1364  HN  SER A 144       5.922   6.781 -18.530  1.00 10.00      A   
ATOM   1365  CA  SER A 144       7.762   7.445 -17.766  1.00 10.00      A   
ATOM   1366  CB  SER A 144       8.450   7.542 -19.126  1.00 10.00      A   
ATOM   1367  OG  SER A 144       8.243   6.361 -19.883  1.00 10.00      A   
ATOM   1368  HG  SER A 144       7.289   6.229 -20.016  1.00 10.00      A   
ATOM   1369  C   SER A 144       7.310   8.832 -17.323  1.00 10.00      A   
ATOM   1370  O   SER A 144       6.135   9.045 -17.012  1.00 10.00      A   
ATOM   1371  N   THR A 145       8.244   9.775 -17.296  1.00 10.00      A   
ATOM   1372  HN  THR A 145       9.171   9.542 -17.522  1.00 10.00      A   
ATOM   1373  CA  THR A 145       7.939  11.143 -16.905  1.00 10.00      A   
ATOM   1374  CB  THR A 145       9.230  11.953 -16.676  1.00 10.00      A   
ATOM   1375  OG1 THR A 145      10.227  11.539 -17.627  1.00 10.00      A   
ATOM   1376  HG1 THR A 145      10.126  12.050 -18.442  1.00 10.00      A   
ATOM   1377  CG2 THR A 145       9.756  11.706 -15.269  1.00 10.00      A   
ATOM   1378  C   THR A 145       7.054  11.836 -17.949  1.00 10.00      A   
ATOM   1379  O   THR A 145       6.340  12.791 -17.643  1.00 10.00      A   
ATOM   1380  N   ASP A 146       7.086  11.322 -19.174  1.00 10.00      A   
ATOM   1381  HN  ASP A 146       7.654  10.544 -19.346  1.00 10.00      A   
ATOM   1382  CA  ASP A 146       6.298  11.880 -20.271  1.00 10.00      A   
ATOM   1383  CB  ASP A 146       6.649  11.195 -21.592  1.00 10.00      A   
ATOM   1384  CG  ASP A 146       7.997  11.630 -22.122  1.00 10.00      A   
ATOM   1385  OD1 ASP A 146       9.024  11.159 -21.591  1.00 10.00      A   
ATOM   1386  OD2 ASP A 146       8.034  12.450 -23.064  1.00 10.00      A   
ATOM   1387  C   ASP A 146       4.804  11.765 -20.000  1.00 10.00      A   
ATOM   1388  O   ASP A 146       4.054  12.727 -20.184  1.00 10.00      A   
ATOM   1389  N   GLY A 147       4.375  10.585 -19.565  1.00 10.00      A   
ATOM   1390  HN  GLY A 147       5.020   9.843 -19.461  1.00 10.00      A   
ATOM   1391  CA  GLY A 147       2.974  10.365 -19.260  1.00 10.00      A   
ATOM   1392  C   GLY A 147       2.500  11.240 -18.117  1.00 10.00      A   
ATOM   1393  O   GLY A 147       1.371  11.734 -18.136  1.00 10.00      A   
ATOM   1394  N   LEU A 148       3.366  11.430 -17.125  1.00 10.00      A   
ATOM   1395  HN  LEU A 148       4.243  10.989 -17.166  1.00 10.00      A   
ATOM   1396  CA  LEU A 148       3.045  12.264 -15.972  1.00 10.00      A   
ATOM   1397  CB  LEU A 148       4.157  12.177 -14.927  1.00 10.00      A   
ATOM   1398  CG  LEU A 148       4.435  10.790 -14.347  1.00 10.00      A   
ATOM   1399  CD1 LEU A 148       5.617  10.844 -13.390  1.00 10.00      A   
ATOM   1400  CD2 LEU A 148       3.200  10.236 -13.652  1.00 10.00      A   
ATOM   1401  C   LEU A 148       2.850  13.714 -16.407  1.00 10.00      A   
ATOM   1402  O   LEU A 148       1.983  14.418 -15.887  1.00 10.00      A   
ATOM   1403  N   ALA A 149       3.667  14.149 -17.362  1.00 10.00      A   
ATOM   1404  HN  ALA A 149       4.353  13.540 -17.710  1.00 10.00      A   
ATOM   1405  CA  ALA A 149       3.586  15.504 -17.894  1.00 10.00      A   
ATOM   1406  CB  ALA A 149       4.703  15.744 -18.899  1.00 10.00      A   
ATOM   1407  C   ALA A 149       2.230  15.731 -18.547  1.00 10.00      A   
ATOM   1408  O   ALA A 149       1.571  16.741 -18.306  1.00 10.00      A   
ATOM   1409  N   ALA A 150       1.807  14.769 -19.362  1.00 10.00      A   
ATOM   1410  HN  ALA A 150       2.375  13.982 -19.510  1.00 10.00      A   
ATOM   1411  CA  ALA A 150       0.522  14.856 -20.037  1.00 10.00      A   
ATOM   1412  CB  ALA A 150       0.356  13.708 -21.018  1.00 10.00      A   
ATOM   1413  C   ALA A 150      -0.609  14.870 -19.015  1.00 10.00      A   
ATOM   1414  O   ALA A 150      -1.620  15.553 -19.201  1.00 10.00      A   
ATOM   1415  N   ILE A 151      -0.423  14.121 -17.929  1.00 10.00      A   
ATOM   1416  HN  ILE A 151       0.403  13.590 -17.852  1.00 10.00      A   
ATOM   1417  CA  ILE A 151      -1.411  14.057 -16.855  1.00 10.00      A   
ATOM   1418  CB  ILE A 151      -0.988  13.041 -15.762  1.00 10.00      A   
ATOM   1419  CG1 ILE A 151      -1.212  11.602 -16.236  1.00 10.00      A   
ATOM   1420  CG2 ILE A 151      -1.716  13.293 -14.447  1.00 10.00      A   
ATOM   1421  CD1 ILE A 151      -2.668  11.239 -16.423  1.00 10.00      A   
ATOM   1422  C   ILE A 151      -1.578  15.435 -16.220  1.00 10.00      A   
ATOM   1423  O   ILE A 151      -2.694  15.936 -16.082  1.00 10.00      A   
ATOM   1424  N   ALA A 152      -0.451  16.047 -15.882  1.00 10.00      A   
ATOM   1425  HN  ALA A 152       0.401  15.599 -16.067  1.00 10.00      A   
ATOM   1426  CA  ALA A 152      -0.426  17.356 -15.246  1.00 10.00      A   
ATOM   1427  CB  ALA A 152       1.006  17.716 -14.886  1.00 10.00      A   
ATOM   1428  C   ALA A 152      -1.019  18.441 -16.135  1.00 10.00      A   
ATOM   1429  O   ALA A 152      -1.758  19.307 -15.666  1.00 10.00      A   
ATOM   1430  N   ALA A 153      -0.708  18.382 -17.415  1.00 10.00      A   
ATOM   1431  HN  ALA A 153      -0.133  17.652 -17.736  1.00 10.00      A   
ATOM   1432  CA  ALA A 153      -1.187  19.380 -18.360  1.00 10.00      A   
ATOM   1433  CB  ALA A 153      -0.347  19.358 -19.624  1.00 10.00      A   
ATOM   1434  C   ALA A 153      -2.668  19.230 -18.701  1.00 10.00      A   
ATOM   1435  O   ALA A 153      -3.361  20.227 -18.911  1.00 10.00      A   
ATOM   1436  N   THR A 154      -3.163  18.002 -18.738  1.00 10.00      A   
ATOM   1437  HN  THR A 154      -2.584  17.240 -18.521  1.00 10.00      A   
ATOM   1438  CA  THR A 154      -4.555  17.765 -19.101  1.00 10.00      A   
ATOM   1439  CB  THR A 154      -4.706  16.491 -19.955  1.00 10.00      A   
ATOM   1440  OG1 THR A 154      -3.612  16.403 -20.881  1.00 10.00      A   
ATOM   1441  HG1 THR A 154      -2.823  16.089 -20.417  1.00 10.00      A   
ATOM   1442  CG2 THR A 154      -6.007  16.524 -20.735  1.00 10.00      A   
ATOM   1443  C   THR A 154      -5.511  17.718 -17.903  1.00 10.00      A   
ATOM   1444  O   THR A 154      -6.576  18.346 -17.934  1.00 10.00      A   
ATOM   1445  N   CYS A 155      -5.133  17.000 -16.848  1.00 10.00      A   
ATOM   1446  HN  CYS A 155      -4.252  16.552 -16.855  1.00 10.00      A   
ATOM   1447  CA  CYS A 155      -5.989  16.864 -15.670  1.00 10.00      A   
ATOM   1448  CB  CYS A 155      -5.564  15.664 -14.823  1.00 10.00      A   
ATOM   1449  SG  CYS A 155      -5.319  14.143 -15.764  1.00 10.00      A   
ATOM   1450  HG  CYS A 155      -4.079  13.729 -15.542  1.00 10.00      A   
ATOM   1451  C   CYS A 155      -6.025  18.129 -14.818  1.00 10.00      A   
ATOM   1452  O   CYS A 155      -5.173  18.340 -13.958  1.00 10.00      A   
ATOM   1453  N   ARG A 156      -7.019  18.969 -15.072  1.00 10.00      A   
ATOM   1454  HN  ARG A 156      -7.646  18.758 -15.797  1.00 10.00      A   
ATOM   1455  CA  ARG A 156      -7.187  20.212 -14.323  1.00 10.00      A   
ATOM   1456  CB  ARG A 156      -7.872  21.279 -15.187  1.00 10.00      A   
ATOM   1457  CG  ARG A 156      -9.169  20.820 -15.835  1.00 10.00      A   
ATOM   1458  CD  ARG A 156      -9.556  21.716 -16.999  1.00 10.00      A   
ATOM   1459  NE  ARG A 156     -10.428  22.823 -16.598  1.00 10.00      A   
ATOM   1460  HE  ARG A 156     -10.246  23.254 -15.731  1.00 10.00      A   
ATOM   1461  CZ  ARG A 156     -11.447  23.274 -17.334  1.00 10.00      A   
ATOM   1462  NH1 ARG A 156     -11.727  22.714 -18.504  1.00 10.00      A   
ATOM   1463 HH11 ARG A 156     -11.159  21.917 -18.853  1.00 10.00      A   
ATOM   1464 HH12 ARG A 156     -12.520  23.072 -19.082  1.00 10.00      A   
ATOM   1465  NH2 ARG A 156     -12.189  24.278 -16.896  1.00 10.00      A   
ATOM   1466 HH21 ARG A 156     -11.982  24.719 -15.971  1.00 10.00      A   
ATOM   1467 HH22 ARG A 156     -12.984  24.630 -17.469  1.00 10.00      A   
ATOM   1468  C   ARG A 156      -7.978  19.958 -13.041  1.00 10.00      A   
ATOM   1469  O   ARG A 156      -8.015  20.794 -12.139  1.00 10.00      A   
ATOM   1470  N   ASN A 157      -8.595  18.784 -12.966  1.00 10.00      A   
ATOM   1471  HN  ASN A 157      -8.512  18.151 -13.708  1.00 10.00      A   
ATOM   1472  CA  ASN A 157      -9.388  18.411 -11.803  1.00 10.00      A   
ATOM   1473  CB  ASN A 157     -10.723  17.792 -12.231  1.00 10.00      A   
ATOM   1474  CG  ASN A 157     -11.759  18.828 -12.633  1.00 10.00      A   
ATOM   1475  OD1 ASN A 157     -11.805  19.930 -12.080  1.00 10.00      A   
ATOM   1476  ND2 ASN A 157     -12.600  18.484 -13.602  1.00 10.00      A   
ATOM   1477 HD21 ASN A 157     -12.509  17.591 -14.004  1.00 10.00      A   
ATOM   1478 HD22 ASN A 157     -13.278  19.137 -13.878  1.00 10.00      A   
ATOM   1479  C   ASN A 157      -8.625  17.448 -10.903  1.00 10.00      A   
ATOM   1480  O   ASN A 157      -9.155  16.975  -9.898  1.00 10.00      A   
ATOM   1481  N   LEU A 158      -7.374  17.171 -11.260  1.00 10.00      A   
ATOM   1482  HN  LEU A 158      -7.003  17.592 -12.059  1.00 10.00      A   
ATOM   1483  CA  LEU A 158      -6.537  16.267 -10.480  1.00 10.00      A   
ATOM   1484  CB  LEU A 158      -5.202  16.020 -11.196  1.00 10.00      A   
ATOM   1485  CG  LEU A 158      -4.267  14.978 -10.564  1.00 10.00      A   
ATOM   1486  CD1 LEU A 158      -4.857  13.579 -10.674  1.00 10.00      A   
ATOM   1487  CD2 LEU A 158      -2.886  15.035 -11.202  1.00 10.00      A   
ATOM   1488  C   LEU A 158      -6.291  16.845  -9.089  1.00 10.00      A   
ATOM   1489  O   LEU A 158      -5.924  18.008  -8.948  1.00 10.00      A   
ATOM   1490  N   LYS A 159      -6.495  16.029  -8.072  1.00 10.00      A   
ATOM   1491  HN  LYS A 159      -6.778  15.105  -8.248  1.00 10.00      A   
ATOM   1492  CA  LYS A 159      -6.311  16.463  -6.700  1.00 10.00      A   
ATOM   1493  CB  LYS A 159      -7.610  16.270  -5.906  1.00 10.00      A   
ATOM   1494  CG  LYS A 159      -8.802  17.051  -6.440  1.00 10.00      A   
ATOM   1495  CD  LYS A 159     -10.068  16.718  -5.662  1.00 10.00      A   
ATOM   1496  CE  LYS A 159      -9.978  17.210  -4.227  1.00 10.00      A   
ATOM   1497  NZ  LYS A 159     -11.014  16.591  -3.354  1.00 10.00      A   
ATOM   1498  HZ1 LYS A 159     -10.922  15.552  -3.360  1.00 10.00      A   
ATOM   1499  HZ2 LYS A 159     -11.964  16.846  -3.685  1.00 10.00      A   
ATOM   1500  HZ3 LYS A 159     -10.903  16.927  -2.377  1.00 10.00      A   
ATOM   1501  C   LYS A 159      -5.184  15.697  -6.021  1.00 10.00      A   
ATOM   1502  O   LYS A 159      -4.288  16.291  -5.422  1.00 10.00      A   
ATOM   1503  N   GLU A 160      -5.224  14.373  -6.121  1.00 10.00      A   
ATOM   1504  HN  GLU A 160      -5.932  13.946  -6.652  1.00 10.00      A   
ATOM   1505  CA  GLU A 160      -4.220  13.542  -5.475  1.00 10.00      A   
ATOM   1506  CB  GLU A 160      -4.847  12.757  -4.316  1.00 10.00      A   
ATOM   1507  CG  GLU A 160      -5.609  13.638  -3.334  1.00 10.00      A   
ATOM   1508  CD  GLU A 160      -6.166  12.883  -2.146  1.00 10.00      A   
ATOM   1509  OE1 GLU A 160      -7.337  12.450  -2.208  1.00 10.00      A   
ATOM   1510  OE2 GLU A 160      -5.445  12.738  -1.137  1.00 10.00      A   
ATOM   1511  C   GLU A 160      -3.519  12.605  -6.455  1.00 10.00      A   
ATOM   1512  O   GLU A 160      -4.159  11.825  -7.162  1.00 10.00      A   
ATOM   1513  N   LEU A 161      -2.200  12.698  -6.492  1.00 10.00      A   
ATOM   1514  HN  LEU A 161      -1.755  13.358  -5.912  1.00 10.00      A   
ATOM   1515  CA  LEU A 161      -1.387  11.864  -7.363  1.00 10.00      A   
ATOM   1516  CB  LEU A 161      -0.655  12.738  -8.389  1.00 10.00      A   
ATOM   1517  CG  LEU A 161       0.154  11.999  -9.462  1.00 10.00      A   
ATOM   1518  CD1 LEU A 161      -0.761  11.421 -10.532  1.00 10.00      A   
ATOM   1519  CD2 LEU A 161       1.205  12.910 -10.080  1.00 10.00      A   
ATOM   1520  C   LEU A 161      -0.375  11.073  -6.534  1.00 10.00      A   
ATOM   1521  O   LEU A 161       0.625  11.624  -6.068  1.00 10.00      A   
ATOM   1522  N   ASP A 162      -0.643   9.790  -6.338  1.00 10.00      A   
ATOM   1523  HN  ASP A 162      -1.453   9.400  -6.743  1.00 10.00      A   
ATOM   1524  CA  ASP A 162       0.245   8.934  -5.558  1.00 10.00      A   
ATOM   1525  CB  ASP A 162      -0.535   8.208  -4.455  1.00 10.00      A   
ATOM   1526  CG  ASP A 162       0.348   7.653  -3.344  1.00 10.00      A   
ATOM   1527  OD1 ASP A 162       1.529   7.356  -3.599  1.00 10.00      A   
ATOM   1528  OD2 ASP A 162      -0.149   7.499  -2.204  1.00 10.00      A   
ATOM   1529  C   ASP A 162       0.956   7.931  -6.459  1.00 10.00      A   
ATOM   1530  O   ASP A 162       0.317   7.197  -7.211  1.00 10.00      A   
ATOM   1531  N   LEU A 163       2.280   7.925  -6.389  1.00 10.00      A   
ATOM   1532  HN  LEU A 163       2.723   8.556  -5.785  1.00 10.00      A   
ATOM   1533  CA  LEU A 163       3.100   7.020  -7.186  1.00 10.00      A   
ATOM   1534  CB  LEU A 163       3.864   7.811  -8.253  1.00 10.00      A   
ATOM   1535  CG  LEU A 163       3.032   8.704  -9.171  1.00 10.00      A   
ATOM   1536  CD1 LEU A 163       3.935   9.685  -9.897  1.00 10.00      A   
ATOM   1537  CD2 LEU A 163       2.248   7.866 -10.166  1.00 10.00      A   
ATOM   1538  C   LEU A 163       4.091   6.288  -6.285  1.00 10.00      A   
ATOM   1539  O   LEU A 163       5.248   6.083  -6.655  1.00 10.00      A   
ATOM   1540  N   ARG A 164       3.625   5.907  -5.101  1.00 10.00      A   
ATOM   1541  HN  ARG A 164       2.688   6.104  -4.874  1.00 10.00      A   
ATOM   1542  CA  ARG A 164       4.458   5.219  -4.121  1.00 10.00      A   
ATOM   1543  CB  ARG A 164       3.731   5.088  -2.780  1.00 10.00      A   
ATOM   1544  CG  ARG A 164       2.471   4.239  -2.815  1.00 10.00      A   
ATOM   1545  CD  ARG A 164       1.574   4.550  -1.629  1.00 10.00      A   
ATOM   1546  NE  ARG A 164       0.537   3.539  -1.425  1.00 10.00      A   
ATOM   1547  HE  ARG A 164       0.833   2.601  -1.362  1.00 10.00      A   
ATOM   1548  CZ  ARG A 164      -0.762   3.810  -1.313  1.00 10.00      A   
ATOM   1549  NH1 ARG A 164      -1.198   5.065  -1.391  1.00 10.00      A   
ATOM   1550 HH11 ARG A 164      -0.524   5.854  -1.547  1.00 10.00      A   
ATOM   1551 HH12 ARG A 164      -2.212   5.272  -1.296  1.00 10.00      A   
ATOM   1552  NH2 ARG A 164      -1.627   2.821  -1.124  1.00 10.00      A   
ATOM   1553 HH21 ARG A 164      -2.645   3.021  -1.031  1.00 10.00      A   
ATOM   1554 HH22 ARG A 164      -1.290   1.830  -1.068  1.00 10.00      A   
ATOM   1555  C   ARG A 164       4.967   3.858  -4.593  1.00 10.00      A   
ATOM   1556  O   ARG A 164       4.218   3.053  -5.157  1.00 10.00      A   
ATOM   1557  N   GLU A 165       6.262   3.638  -4.368  1.00 10.00      A   
ATOM   1558  HN  GLU A 165       6.789   4.352  -3.950  1.00 10.00      A   
ATOM   1559  CA  GLU A 165       6.944   2.392  -4.715  1.00 10.00      A   
ATOM   1560  CB  GLU A 165       6.458   1.231  -3.838  1.00 10.00      A   
ATOM   1561  CG  GLU A 165       6.843   1.348  -2.370  1.00 10.00      A   
ATOM   1562  CD  GLU A 165       5.824   2.118  -1.560  1.00 10.00      A   
ATOM   1563  OE1 GLU A 165       4.759   1.545  -1.240  1.00 10.00      A   
ATOM   1564  OE2 GLU A 165       6.084   3.293  -1.239  1.00 10.00      A   
ATOM   1565  C   GLU A 165       6.820   2.037  -6.193  1.00 10.00      A   
ATOM   1566  O   GLU A 165       6.901   0.869  -6.563  1.00 10.00      A   
ATOM   1567  N   SER A 166       6.650   3.040  -7.039  1.00 10.00      A   
ATOM   1568  HN  SER A 166       6.628   3.958  -6.697  1.00 10.00      A   
ATOM   1569  CA  SER A 166       6.506   2.803  -8.469  1.00 10.00      A   
ATOM   1570  CB  SER A 166       5.308   3.573  -9.038  1.00 10.00      A   
ATOM   1571  OG  SER A 166       4.082   2.972  -8.640  1.00 10.00      A   
ATOM   1572  HG  SER A 166       3.566   3.601  -8.112  1.00 10.00      A   
ATOM   1573  C   SER A 166       7.782   3.132  -9.242  1.00 10.00      A   
ATOM   1574  O   SER A 166       8.458   4.120  -8.956  1.00 10.00      A   
ATOM   1575  N   ASP A 167       8.105   2.289 -10.220  1.00 10.00      A   
ATOM   1576  HN  ASP A 167       7.521   1.520 -10.400  1.00 10.00      A   
ATOM   1577  CA  ASP A 167       9.287   2.486 -11.047  1.00 10.00      A   
ATOM   1578  CB  ASP A 167       9.863   1.142 -11.502  1.00 10.00      A   
ATOM   1579  CG  ASP A 167      11.020   1.301 -12.471  1.00 10.00      A   
ATOM   1580  OD1 ASP A 167      12.019   1.955 -12.113  1.00 10.00      A   
ATOM   1581  OD2 ASP A 167      10.932   0.768 -13.598  1.00 10.00      A   
ATOM   1582  C   ASP A 167       8.940   3.343 -12.256  1.00 10.00      A   
ATOM   1583  O   ASP A 167       8.425   2.850 -13.263  1.00 10.00      A   
ATOM   1584  N   VAL A 168       9.194   4.634 -12.137  1.00 10.00      A   
ATOM   1585  HN  VAL A 168       9.585   4.966 -11.303  1.00 10.00      A   
ATOM   1586  CA  VAL A 168       8.912   5.571 -13.208  1.00 10.00      A   
ATOM   1587  CB  VAL A 168       8.471   6.941 -12.649  1.00 10.00      A   
ATOM   1588  CG1 VAL A 168       7.858   7.808 -13.743  1.00 10.00      A   
ATOM   1589  CG2 VAL A 168       7.508   6.768 -11.485  1.00 10.00      A   
ATOM   1590  C   VAL A 168      10.153   5.775 -14.065  1.00 10.00      A   
ATOM   1591  O   VAL A 168      11.227   6.099 -13.548  1.00 10.00      A   
ATOM   1592  N   ASP A 169      10.009   5.567 -15.365  1.00 10.00      A   
ATOM   1593  HN  ASP A 169       9.133   5.287 -15.712  1.00 10.00      A   
ATOM   1594  CA  ASP A 169      11.121   5.747 -16.287  1.00 10.00      A   
ATOM   1595  CB  ASP A 169      10.766   5.259 -17.689  1.00 10.00      A   
ATOM   1596  CG  ASP A 169      11.889   5.464 -18.691  1.00 10.00      A   
ATOM   1597  OD1 ASP A 169      13.070   5.447 -18.292  1.00 10.00      A   
ATOM   1598  OD2 ASP A 169      11.593   5.634 -19.890  1.00 10.00      A   
ATOM   1599  C   ASP A 169      11.528   7.211 -16.305  1.00 10.00      A   
ATOM   1600  O   ASP A 169      10.766   8.079 -16.742  1.00 10.00      A   
ATOM   1601  N   ASP A 170      12.718   7.475 -15.801  1.00 10.00      A   
ATOM   1602  HN  ASP A 170      13.280   6.729 -15.495  1.00 10.00      A   
ATOM   1603  CA  ASP A 170      13.227   8.832 -15.713  1.00 10.00      A   
ATOM   1604  CB  ASP A 170      14.292   8.937 -14.623  1.00 10.00      A   
ATOM   1605  CG  ASP A 170      14.375  10.334 -14.055  1.00 10.00      A   
ATOM   1606  OD1 ASP A 170      15.127  11.154 -14.600  1.00 10.00      A   
ATOM   1607  OD2 ASP A 170      13.669  10.620 -13.062  1.00 10.00      A   
ATOM   1608  C   ASP A 170      13.789   9.313 -17.041  1.00 10.00      A   
ATOM   1609  O   ASP A 170      14.835   8.838 -17.491  1.00 10.00      A   
ATOM   1610  N   VAL A 171      13.085  10.242 -17.675  1.00 10.00      A   
ATOM   1611  HN  VAL A 171      12.248  10.563 -17.277  1.00 10.00      A   
ATOM   1612  CA  VAL A 171      13.522  10.792 -18.953  1.00 10.00      A   
ATOM   1613  CB  VAL A 171      12.375  10.804 -19.988  1.00 10.00      A   
ATOM   1614  CG1 VAL A 171      12.861  11.294 -21.344  1.00 10.00      A   
ATOM   1615  CG2 VAL A 171      11.744   9.426 -20.113  1.00 10.00      A   
ATOM   1616  C   VAL A 171      14.060  12.208 -18.763  1.00 10.00      A   
ATOM   1617  O   VAL A 171      15.136  12.549 -19.254  1.00 10.00      A   
ATOM   1618  N   SER A 172      13.302  13.023 -18.037  1.00 10.00      A   
ATOM   1619  HN  SER A 172      12.466  12.679 -17.659  1.00 10.00      A   
ATOM   1620  CA  SER A 172      13.673  14.409 -17.768  1.00 10.00      A   
ATOM   1621  CB  SER A 172      13.475  15.274 -19.020  1.00 10.00      A   
ATOM   1622  OG  SER A 172      14.411  14.951 -20.038  1.00 10.00      A   
ATOM   1623  HG  SER A 172      14.934  14.178 -19.764  1.00 10.00      A   
ATOM   1624  C   SER A 172      12.816  14.974 -16.643  1.00 10.00      A   
ATOM   1625  O   SER A 172      11.673  14.556 -16.459  1.00 10.00      A   
ATOM   1626  N   GLY A 173      13.365  15.922 -15.894  1.00 10.00      A   
ATOM   1627  HN  GLY A 173      14.291  16.203 -16.070  1.00 10.00      A   
ATOM   1628  CA  GLY A 173      12.619  16.537 -14.816  1.00 10.00      A   
ATOM   1629  C   GLY A 173      11.894  17.783 -15.290  1.00 10.00      A   
ATOM   1630  O   GLY A 173      11.888  18.814 -14.614  1.00 10.00      A   
ATOM   1631  N   HIS A 174      11.279  17.689 -16.463  1.00 10.00      A   
ATOM   1632  HN  HIS A 174      11.309  16.835 -16.952  1.00 10.00      A   
ATOM   1633  CA  HIS A 174      10.563  18.812 -17.050  1.00 10.00      A   
ATOM   1634  CB  HIS A 174      11.066  19.049 -18.482  1.00 10.00      A   
ATOM   1635  CG  HIS A 174      10.500  20.264 -19.159  1.00 10.00      A   
ATOM   1636  ND1 HIS A 174      10.952  21.527 -18.860  1.00 10.00      A   
ATOM   1637  CD2 HIS A 174       9.529  20.352 -20.102  1.00 10.00      A   
ATOM   1638  CE1 HIS A 174      10.252  22.352 -19.620  1.00 10.00      A   
ATOM   1639  NE2 HIS A 174       9.380  21.686 -20.384  1.00 10.00      A   
ATOM   1640  HE2 HIS A 174       8.750  22.077 -21.029  1.00 10.00      A   
ATOM   1641  C   HIS A 174       9.057  18.554 -17.049  1.00 10.00      A   
ATOM   1642  O   HIS A 174       8.266  19.425 -17.402  1.00 10.00      A   
ATOM   1643  N   TRP A 175       8.662  17.361 -16.627  1.00 10.00      A   
ATOM   1644  HN  TRP A 175       9.335  16.711 -16.337  1.00 10.00      A   
ATOM   1645  CA  TRP A 175       7.252  16.986 -16.595  1.00 10.00      A   
ATOM   1646  CB  TRP A 175       7.091  15.525 -16.163  1.00 10.00      A   
ATOM   1647  CG  TRP A 175       7.425  15.272 -14.724  1.00 10.00      A   
ATOM   1648  CD1 TRP A 175       8.652  14.980 -14.208  1.00 10.00      A   
ATOM   1649  CD2 TRP A 175       6.518  15.298 -13.613  1.00 10.00      A   
ATOM   1650  NE1 TRP A 175       8.569  14.819 -12.848  1.00 10.00      A   
ATOM   1651  HE1 TRP A 175       9.324  14.602 -12.251  1.00 10.00      A   
ATOM   1652  CE2 TRP A 175       7.268  15.011 -12.457  1.00 10.00      A   
ATOM   1653  CE3 TRP A 175       5.145  15.534 -13.485  1.00 10.00      A   
ATOM   1654  CZ2 TRP A 175       6.689  14.956 -11.190  1.00 10.00      A   
ATOM   1655  CZ3 TRP A 175       4.575  15.483 -12.228  1.00 10.00      A   
ATOM   1656  CH2 TRP A 175       5.347  15.195 -11.097  1.00 10.00      A   
ATOM   1657  C   TRP A 175       6.428  17.901 -15.689  1.00 10.00      A   
ATOM   1658  O   TRP A 175       5.240  18.122 -15.930  1.00 10.00      A   
ATOM   1659  N   LEU A 176       7.067  18.442 -14.659  1.00 10.00      A   
ATOM   1660  HN  LEU A 176       8.019  18.247 -14.533  1.00 10.00      A   
ATOM   1661  CA  LEU A 176       6.395  19.313 -13.710  1.00 10.00      A   
ATOM   1662  CB  LEU A 176       7.237  19.434 -12.442  1.00 10.00      A   
ATOM   1663  CG  LEU A 176       6.544  20.030 -11.222  1.00 10.00      A   
ATOM   1664  CD1 LEU A 176       6.008  18.929 -10.322  1.00 10.00      A   
ATOM   1665  CD2 LEU A 176       7.499  20.931 -10.465  1.00 10.00      A   
ATOM   1666  C   LEU A 176       6.135  20.695 -14.305  1.00 10.00      A   
ATOM   1667  O   LEU A 176       5.275  21.439 -13.831  1.00 10.00      A   
ATOM   1668  N   SER A 177       6.874  21.032 -15.353  1.00 10.00      A   
ATOM   1669  HN  SER A 177       7.537  20.397 -15.699  1.00 10.00      A   
ATOM   1670  CA  SER A 177       6.725  22.324 -16.003  1.00 10.00      A   
ATOM   1671  CB  SER A 177       7.955  22.631 -16.855  1.00 10.00      A   
ATOM   1672  OG  SER A 177       9.125  22.054 -16.290  1.00 10.00      A   
ATOM   1673  HG  SER A 177       9.789  21.944 -16.984  1.00 10.00      A   
ATOM   1674  C   SER A 177       5.465  22.370 -16.863  1.00 10.00      A   
ATOM   1675  O   SER A 177       5.053  23.436 -17.321  1.00 10.00      A   
ATOM   1676  N   HIS A 178       4.849  21.209 -17.072  1.00 10.00      A   
ATOM   1677  HN  HIS A 178       5.217  20.396 -16.673  1.00 10.00      A   
ATOM   1678  CA  HIS A 178       3.637  21.117 -17.884  1.00 10.00      A   
ATOM   1679  CB  HIS A 178       3.481  19.720 -18.491  1.00 10.00      A   
ATOM   1680  CG  HIS A 178       4.420  19.433 -19.622  1.00 10.00      A   
ATOM   1681  ND1 HIS A 178       4.003  19.488 -20.934  1.00 10.00      A   
ATOM   1682  CD2 HIS A 178       5.734  19.093 -19.586  1.00 10.00      A   
ATOM   1683  CE1 HIS A 178       5.062  19.185 -21.662  1.00 10.00      A   
ATOM   1684  NE2 HIS A 178       6.129  18.937 -20.890  1.00 10.00      A   
ATOM   1685  HE2 HIS A 178       7.026  18.687 -21.196  1.00 10.00      A   
ATOM   1686  C   HIS A 178       2.391  21.488 -17.083  1.00 10.00      A   
ATOM   1687  O   HIS A 178       1.299  21.605 -17.640  1.00 10.00      A   
ATOM   1688  N   PHE A 179       2.562  21.671 -15.777  1.00 10.00      A   
ATOM   1689  HN  PHE A 179       3.456  21.558 -15.393  1.00 10.00      A   
ATOM   1690  CA  PHE A 179       1.455  22.040 -14.902  1.00 10.00      A   
ATOM   1691  CB  PHE A 179       1.907  22.028 -13.441  1.00 10.00      A   
ATOM   1692  CG  PHE A 179       1.770  20.704 -12.743  1.00 10.00      A   
ATOM   1693  CD1 PHE A 179       2.853  19.847 -12.636  1.00 10.00      A   
ATOM   1694  CD2 PHE A 179       0.566  20.325 -12.178  1.00 10.00      A   
ATOM   1695  CE1 PHE A 179       2.741  18.639 -11.981  1.00 10.00      A   
ATOM   1696  CE2 PHE A 179       0.445  19.115 -11.524  1.00 10.00      A   
ATOM   1697  CZ  PHE A 179       1.534  18.272 -11.426  1.00 10.00      A   
ATOM   1698  C   PHE A 179       0.946  23.433 -15.259  1.00 10.00      A   
ATOM   1699  O   PHE A 179       1.695  24.408 -15.185  1.00 10.00      A   
ATOM   1700  N   PRO A 180      -0.328  23.542 -15.654  1.00 10.00      A   
ATOM   1701  CA  PRO A 180      -0.934  24.821 -16.029  1.00 10.00      A   
ATOM   1702  CB  PRO A 180      -2.323  24.425 -16.540  1.00 10.00      A   
ATOM   1703  CG  PRO A 180      -2.603  23.103 -15.914  1.00 10.00      A   
ATOM   1704  CD  PRO A 180      -1.276  22.423 -15.765  1.00 10.00      A   
ATOM   1705  C   PRO A 180      -1.048  25.782 -14.844  1.00 10.00      A   
ATOM   1706  O   PRO A 180      -1.113  25.358 -13.683  1.00 10.00      A   
ATOM   1707  N   ASP A 181      -1.076  27.076 -15.145  1.00 10.00      A   
ATOM   1708  HN  ASP A 181      -1.027  27.346 -16.088  1.00 10.00      A   
ATOM   1709  CA  ASP A 181      -1.174  28.112 -14.118  1.00 10.00      A   
ATOM   1710  CB  ASP A 181      -0.805  29.480 -14.701  1.00 10.00      A   
ATOM   1711  CG  ASP A 181       0.445  30.067 -14.082  1.00 10.00      A   
ATOM   1712  OD1 ASP A 181       1.558  29.691 -14.507  1.00 10.00      A   
ATOM   1713  OD2 ASP A 181       0.325  30.923 -13.184  1.00 10.00      A   
ATOM   1714  C   ASP A 181      -2.578  28.165 -13.537  1.00 10.00      A   
ATOM   1715  O   ASP A 181      -2.788  28.644 -12.421  1.00 10.00      A   
ATOM   1716  N   THR A 182      -3.533  27.661 -14.303  1.00 10.00      A   
ATOM   1717  HN  THR A 182      -3.298  27.296 -15.182  1.00 10.00      A   
ATOM   1718  CA  THR A 182      -4.924  27.643 -13.889  1.00 10.00      A   
ATOM   1719  CB  THR A 182      -5.833  27.524 -15.122  1.00 10.00      A   
ATOM   1720  OG1 THR A 182      -5.080  26.940 -16.197  1.00 10.00      A   
ATOM   1721  HG1 THR A 182      -5.683  26.651 -16.894  1.00 10.00      A   
ATOM   1722  CG2 THR A 182      -6.331  28.895 -15.547  1.00 10.00      A   
ATOM   1723  C   THR A 182      -5.205  26.476 -12.946  1.00 10.00      A   
ATOM   1724  O   THR A 182      -6.282  26.383 -12.355  1.00 10.00      A   
ATOM   1725  N   TYR A 183      -4.230  25.589 -12.808  1.00 10.00      A   
ATOM   1726  HN  TYR A 183      -3.390  25.725 -13.296  1.00 10.00      A   
ATOM   1727  CA  TYR A 183      -4.369  24.427 -11.941  1.00 10.00      A   
ATOM   1728  CB  TYR A 183      -3.390  23.326 -12.369  1.00 10.00      A   
ATOM   1729  CG  TYR A 183      -3.358  22.135 -11.439  1.00 10.00      A   
ATOM   1730  CD1 TYR A 183      -4.415  21.236 -11.397  1.00 10.00      A   
ATOM   1731  CD2 TYR A 183      -2.275  21.915 -10.598  1.00 10.00      A   
ATOM   1732  CE1 TYR A 183      -4.397  20.151 -10.542  1.00 10.00      A   
ATOM   1733  CE2 TYR A 183      -2.248  20.832  -9.744  1.00 10.00      A   
ATOM   1734  CZ  TYR A 183      -3.310  19.954  -9.718  1.00 10.00      A   
ATOM   1735  OH  TYR A 183      -3.288  18.877  -8.864  1.00 10.00      A   
ATOM   1736  HH  TYR A 183      -4.113  18.384  -8.951  1.00 10.00      A   
ATOM   1737  C   TYR A 183      -4.137  24.807 -10.481  1.00 10.00      A   
ATOM   1738  O   TYR A 183      -3.044  25.232 -10.110  1.00 10.00      A   
ATOM   1739  N   THR A 184      -5.173  24.665  -9.665  1.00 10.00      A   
ATOM   1740  HN  THR A 184      -6.029  24.348 -10.027  1.00 10.00      A   
ATOM   1741  CA  THR A 184      -5.082  24.993  -8.249  1.00 10.00      A   
ATOM   1742  CB  THR A 184      -5.796  26.327  -7.969  1.00 10.00      A   
ATOM   1743  OG1 THR A 184      -7.089  26.312  -8.591  1.00 10.00      A   
ATOM   1744  HG1 THR A 184      -7.093  26.935  -9.327  1.00 10.00      A   
ATOM   1745  CG2 THR A 184      -4.995  27.495  -8.525  1.00 10.00      A   
ATOM   1746  C   THR A 184      -5.741  23.905  -7.402  1.00 10.00      A   
ATOM   1747  O   THR A 184      -6.047  24.114  -6.225  1.00 10.00      A   
ATOM   1748  N   SER A 185      -5.939  22.738  -8.000  1.00 10.00      A   
ATOM   1749  HN  SER A 185      -5.651  22.622  -8.930  1.00 10.00      A   
ATOM   1750  CA  SER A 185      -6.590  21.623  -7.319  1.00 10.00      A   
ATOM   1751  CB  SER A 185      -7.471  20.874  -8.321  1.00 10.00      A   
ATOM   1752  OG  SER A 185      -7.621  21.628  -9.519  1.00 10.00      A   
ATOM   1753  HG  SER A 185      -7.760  21.025 -10.265  1.00 10.00      A   
ATOM   1754  C   SER A 185      -5.593  20.654  -6.680  1.00 10.00      A   
ATOM   1755  O   SER A 185      -5.959  19.537  -6.315  1.00 10.00      A   
ATOM   1756  N   LEU A 186      -4.345  21.083  -6.533  1.00 10.00      A   
ATOM   1757  HN  LEU A 186      -4.116  21.988  -6.818  1.00 10.00      A   
ATOM   1758  CA  LEU A 186      -3.309  20.236  -5.944  1.00 10.00      A   
ATOM   1759  CB  LEU A 186      -1.924  20.857  -6.137  1.00 10.00      A   
ATOM   1760  CG  LEU A 186      -0.738  20.038  -5.618  1.00 10.00      A   
ATOM   1761  CD1 LEU A 186      -0.506  18.812  -6.489  1.00 10.00      A   
ATOM   1762  CD2 LEU A 186       0.518  20.895  -5.531  1.00 10.00      A   
ATOM   1763  C   LEU A 186      -3.570  19.989  -4.462  1.00 10.00      A   
ATOM   1764  O   LEU A 186      -3.584  20.923  -3.663  1.00 10.00      A   
ATOM   1765  N   VAL A 187      -3.784  18.727  -4.111  1.00 10.00      A   
ATOM   1766  HN  VAL A 187      -3.779  18.033  -4.807  1.00 10.00      A   
ATOM   1767  CA  VAL A 187      -4.037  18.340  -2.727  1.00 10.00      A   
ATOM   1768  CB  VAL A 187      -5.416  17.662  -2.569  1.00 10.00      A   
ATOM   1769  CG1 VAL A 187      -5.642  17.219  -1.132  1.00 10.00      A   
ATOM   1770  CG2 VAL A 187      -6.530  18.591  -3.025  1.00 10.00      A   
ATOM   1771  C   VAL A 187      -2.939  17.404  -2.208  1.00 10.00      A   
ATOM   1772  O   VAL A 187      -2.289  17.695  -1.206  1.00 10.00      A   
ATOM   1773  N   SER A 188      -2.715  16.295  -2.902  1.00 10.00      A   
ATOM   1774  HN  SER A 188      -3.234  16.116  -3.715  1.00 10.00      A   
ATOM   1775  CA  SER A 188      -1.699  15.341  -2.488  1.00 10.00      A   
ATOM   1776  CB  SER A 188      -2.340  14.078  -1.908  1.00 10.00      A   
ATOM   1777  OG  SER A 188      -3.318  14.395  -0.931  1.00 10.00      A   
ATOM   1778  HG  SER A 188      -4.068  13.782  -1.023  1.00 10.00      A   
ATOM   1779  C   SER A 188      -0.782  14.982  -3.647  1.00 10.00      A   
ATOM   1780  O   SER A 188      -1.247  14.573  -4.709  1.00 10.00      A   
ATOM   1781  N   LEU A 189       0.520  15.134  -3.439  1.00 10.00      A   
ATOM   1782  HN  LEU A 189       0.833  15.465  -2.564  1.00 10.00      A   
ATOM   1783  CA  LEU A 189       1.503  14.822  -4.466  1.00 10.00      A   
ATOM   1784  CB  LEU A 189       2.080  16.109  -5.066  1.00 10.00      A   
ATOM   1785  CG  LEU A 189       3.112  15.928  -6.181  1.00 10.00      A   
ATOM   1786  CD1 LEU A 189       2.444  15.407  -7.443  1.00 10.00      A   
ATOM   1787  CD2 LEU A 189       3.846  17.235  -6.448  1.00 10.00      A   
ATOM   1788  C   LEU A 189       2.625  13.966  -3.893  1.00 10.00      A   
ATOM   1789  O   LEU A 189       3.408  14.426  -3.057  1.00 10.00      A   
ATOM   1790  N   ASN A 190       2.701  12.717  -4.335  1.00 10.00      A   
ATOM   1791  HN  ASN A 190       2.050  12.400  -5.001  1.00 10.00      A   
ATOM   1792  CA  ASN A 190       3.736  11.806  -3.868  1.00 10.00      A   
ATOM   1793  CB  ASN A 190       3.136  10.578  -3.176  1.00 10.00      A   
ATOM   1794  CG  ASN A 190       4.206   9.585  -2.746  1.00 10.00      A   
ATOM   1795  OD1 ASN A 190       5.340   9.965  -2.453  1.00 10.00      A   
ATOM   1796  ND2 ASN A 190       3.862   8.310  -2.706  1.00 10.00      A   
ATOM   1797 HD21 ASN A 190       2.937   8.064  -2.959  1.00 10.00      A   
ATOM   1798 HD22 ASN A 190       4.538   7.656  -2.422  1.00 10.00      A   
ATOM   1799  C   ASN A 190       4.622  11.367  -5.023  1.00 10.00      A   
ATOM   1800  O   ASN A 190       4.284  10.436  -5.762  1.00 10.00      A   
ATOM   1801  N   ILE A 191       5.753  12.045  -5.176  1.00 10.00      A   
ATOM   1802  HN  ILE A 191       5.964  12.772  -4.546  1.00 10.00      A   
ATOM   1803  CA  ILE A 191       6.702  11.743  -6.240  1.00 10.00      A   
ATOM   1804  CB  ILE A 191       6.810  12.907  -7.252  1.00 10.00      A   
ATOM   1805  CG1 ILE A 191       7.040  14.241  -6.526  1.00 10.00      A   
ATOM   1806  CG2 ILE A 191       5.562  12.974  -8.122  1.00 10.00      A   
ATOM   1807  CD1 ILE A 191       7.352  15.404  -7.445  1.00 10.00      A   
ATOM   1808  C   ILE A 191       8.079  11.455  -5.644  1.00 10.00      A   
ATOM   1809  O   ILE A 191       9.110  11.778  -6.234  1.00 10.00      A   
ATOM   1810  N   SER A 192       8.080  10.803  -4.483  1.00 10.00      A   
ATOM   1811  HN  SER A 192       7.223  10.510  -4.101  1.00 10.00      A   
ATOM   1812  CA  SER A 192       9.314  10.480  -3.777  1.00 10.00      A   
ATOM   1813  CB  SER A 192       8.998  10.060  -2.338  1.00 10.00      A   
ATOM   1814  OG  SER A 192       7.901   9.159  -2.301  1.00 10.00      A   
ATOM   1815  HG  SER A 192       7.086   9.651  -2.127  1.00 10.00      A   
ATOM   1816  C   SER A 192      10.115   9.388  -4.490  1.00 10.00      A   
ATOM   1817  O   SER A 192      11.301   9.205  -4.219  1.00 10.00      A   
ATOM   1818  N   CYS A 193       9.470   8.672  -5.404  1.00 10.00      A   
ATOM   1819  HN  CYS A 193       8.519   8.855  -5.577  1.00 10.00      A   
ATOM   1820  CA  CYS A 193      10.136   7.599  -6.137  1.00 10.00      A   
ATOM   1821  CB  CYS A 193       9.157   6.459  -6.415  1.00 10.00      A   
ATOM   1822  SG  CYS A 193       8.241   5.919  -4.955  1.00 10.00      A   
ATOM   1823  HG  CYS A 193       8.808   6.481  -3.893  1.00 10.00      A   
ATOM   1824  C   CYS A 193      10.787   8.077  -7.440  1.00 10.00      A   
ATOM   1825  O   CYS A 193      11.302   7.269  -8.211  1.00 10.00      A   
ATOM   1826  N   LEU A 194      10.770   9.383  -7.680  1.00 10.00      A   
ATOM   1827  HN  LEU A 194      10.349   9.984  -7.030  1.00 10.00      A   
ATOM   1828  CA  LEU A 194      11.368   9.944  -8.890  1.00 10.00      A   
ATOM   1829  CB  LEU A 194      10.710  11.273  -9.253  1.00 10.00      A   
ATOM   1830  CG  LEU A 194       9.310  11.186  -9.857  1.00 10.00      A   
ATOM   1831  CD1 LEU A 194       8.774  12.577 -10.120  1.00 10.00      A   
ATOM   1832  CD2 LEU A 194       9.325  10.368 -11.140  1.00 10.00      A   
ATOM   1833  C   LEU A 194      12.867  10.135  -8.722  1.00 10.00      A   
ATOM   1834  O   LEU A 194      13.371  10.197  -7.598  1.00 10.00      A   
ATOM   1835  N   ALA A 195      13.574  10.239  -9.836  1.00 10.00      A   
ATOM   1836  HN  ALA A 195      13.113  10.200 -10.704  1.00 10.00      A   
ATOM   1837  CA  ALA A 195      15.017  10.411  -9.807  1.00 10.00      A   
ATOM   1838  CB  ALA A 195      15.688   9.417 -10.739  1.00 10.00      A   
ATOM   1839  C   ALA A 195      15.420  11.837 -10.157  1.00 10.00      A   
ATOM   1840  O   ALA A 195      16.042  12.526  -9.350  1.00 10.00      A   
ATOM   1841  N   SER A 196      15.045  12.283 -11.349  1.00 10.00      A   
ATOM   1842  HN  SER A 196      14.523  11.692 -11.940  1.00 10.00      A   
ATOM   1843  CA  SER A 196      15.387  13.623 -11.811  1.00 10.00      A   
ATOM   1844  CB  SER A 196      14.968  13.822 -13.269  1.00 10.00      A   
ATOM   1845  OG  SER A 196      13.652  13.343 -13.496  1.00 10.00      A   
ATOM   1846  HG  SER A 196      13.685  12.380 -13.630  1.00 10.00      A   
ATOM   1847  C   SER A 196      14.779  14.720 -10.945  1.00 10.00      A   
ATOM   1848  O   SER A 196      13.693  14.564 -10.376  1.00 10.00      A   
ATOM   1849  N   GLU A 197      15.503  15.824 -10.844  1.00 10.00      A   
ATOM   1850  HN  GLU A 197      16.371  15.860 -11.287  1.00 10.00      A   
ATOM   1851  CA  GLU A 197      15.062  16.977 -10.090  1.00 10.00      A   
ATOM   1852  CB  GLU A 197      16.274  17.831  -9.710  1.00 10.00      A   
ATOM   1853  CG  GLU A 197      15.926  19.222  -9.211  1.00 10.00      A   
ATOM   1854  CD  GLU A 197      17.049  20.215  -9.418  1.00 10.00      A   
ATOM   1855  OE1 GLU A 197      17.898  19.991 -10.305  1.00 10.00      A   
ATOM   1856  OE2 GLU A 197      17.086  21.235  -8.698  1.00 10.00      A   
ATOM   1857  C   GLU A 197      14.103  17.802 -10.940  1.00 10.00      A   
ATOM   1858  O   GLU A 197      14.409  18.137 -12.088  1.00 10.00      A   
ATOM   1859  N   VAL A 198      12.946  18.113 -10.381  1.00 10.00      A   
ATOM   1860  HN  VAL A 198      12.758  17.810  -9.467  1.00 10.00      A   
ATOM   1861  CA  VAL A 198      11.958  18.910 -11.087  1.00 10.00      A   
ATOM   1862  CB  VAL A 198      10.530  18.662 -10.556  1.00 10.00      A   
ATOM   1863  CG1 VAL A 198      10.055  17.269 -10.943  1.00 10.00      A   
ATOM   1864  CG2 VAL A 198      10.475  18.841  -9.047  1.00 10.00      A   
ATOM   1865  C   VAL A 198      12.308  20.389 -10.960  1.00 10.00      A   
ATOM   1866  O   VAL A 198      13.023  20.779 -10.038  1.00 10.00      A   
ATOM   1867  N   SER A 199      11.825  21.196 -11.894  1.00 10.00      A   
ATOM   1868  HN  SER A 199      11.282  20.816 -12.619  1.00 10.00      A   
ATOM   1869  CA  SER A 199      12.085  22.630 -11.878  1.00 10.00      A   
ATOM   1870  CB  SER A 199      11.378  23.309 -13.052  1.00 10.00      A   
ATOM   1871  OG  SER A 199      11.460  24.721 -12.962  1.00 10.00      A   
ATOM   1872  HG  SER A 199      11.559  25.089 -13.846  1.00 10.00      A   
ATOM   1873  C   SER A 199      11.619  23.256 -10.567  1.00 10.00      A   
ATOM   1874  O   SER A 199      10.422  23.279 -10.272  1.00 10.00      A   
ATOM   1875  N   PHE A 200      12.569  23.764  -9.782  1.00 10.00      A   
ATOM   1876  HN  PHE A 200      13.511  23.702 -10.061  1.00 10.00      A   
ATOM   1877  CA  PHE A 200      12.246  24.396  -8.512  1.00 10.00      A   
ATOM   1878  CB  PHE A 200      13.522  24.792  -7.764  1.00 10.00      A   
ATOM   1879  CG  PHE A 200      13.274  25.415  -6.418  1.00 10.00      A   
ATOM   1880  CD1 PHE A 200      12.730  24.667  -5.382  1.00 10.00      A   
ATOM   1881  CD2 PHE A 200      13.583  26.745  -6.188  1.00 10.00      A   
ATOM   1882  CE1 PHE A 200      12.500  25.236  -4.144  1.00 10.00      A   
ATOM   1883  CE2 PHE A 200      13.357  27.321  -4.952  1.00 10.00      A   
ATOM   1884  CZ  PHE A 200      12.814  26.565  -3.929  1.00 10.00      A   
ATOM   1885  C   PHE A 200      11.354  25.615  -8.743  1.00 10.00      A   
ATOM   1886  O   PHE A 200      10.458  25.905  -7.949  1.00 10.00      A   
ATOM   1887  N   SER A 201      11.594  26.310  -9.850  1.00 10.00      A   
ATOM   1888  HN  SER A 201      12.321  26.022 -10.444  1.00 10.00      A   
ATOM   1889  CA  SER A 201      10.815  27.486 -10.206  1.00 10.00      A   
ATOM   1890  CB  SER A 201      11.381  28.112 -11.479  1.00 10.00      A   
ATOM   1891  OG  SER A 201      12.788  28.285 -11.368  1.00 10.00      A   
ATOM   1892  HG  SER A 201      13.066  29.015 -11.934  1.00 10.00      A   
ATOM   1893  C   SER A 201       9.347  27.116 -10.402  1.00 10.00      A   
ATOM   1894  O   SER A 201       8.450  27.844  -9.972  1.00 10.00      A   
ATOM   1895  N   ALA A 202       9.104  25.977 -11.042  1.00 10.00      A   
ATOM   1896  HN  ALA A 202       9.861  25.432 -11.361  1.00 10.00      A   
ATOM   1897  CA  ALA A 202       7.743  25.516 -11.272  1.00 10.00      A   
ATOM   1898  CB  ALA A 202       7.711  24.486 -12.392  1.00 10.00      A   
ATOM   1899  C   ALA A 202       7.166  24.929  -9.988  1.00 10.00      A   
ATOM   1900  O   ALA A 202       6.004  25.163  -9.654  1.00 10.00      A   
ATOM   1901  N   LEU A 203       8.001  24.176  -9.276  1.00 10.00      A   
ATOM   1902  HN  LEU A 203       8.915  24.039  -9.613  1.00 10.00      A   
ATOM   1903  CA  LEU A 203       7.613  23.537  -8.022  1.00 10.00      A   
ATOM   1904  CB  LEU A 203       8.800  22.745  -7.462  1.00 10.00      A   
ATOM   1905  CG  LEU A 203       8.522  21.851  -6.256  1.00 10.00      A   
ATOM   1906  CD1 LEU A 203       7.748  20.611  -6.672  1.00 10.00      A   
ATOM   1907  CD2 LEU A 203       9.825  21.476  -5.571  1.00 10.00      A   
ATOM   1908  C   LEU A 203       7.146  24.570  -7.001  1.00 10.00      A   
ATOM   1909  O   LEU A 203       6.068  24.440  -6.421  1.00 10.00      A   
ATOM   1910  N   GLU A 204       7.951  25.609  -6.807  1.00 10.00      A   
ATOM   1911  HN  GLU A 204       8.791  25.669  -7.321  1.00 10.00      A   
ATOM   1912  CA  GLU A 204       7.630  26.664  -5.852  1.00 10.00      A   
ATOM   1913  CB  GLU A 204       8.843  27.595  -5.636  1.00 10.00      A   
ATOM   1914  CG  GLU A 204       8.719  29.004  -6.205  1.00 10.00      A   
ATOM   1915  CD  GLU A 204       8.401  30.030  -5.138  1.00 10.00      A   
ATOM   1916  OE1 GLU A 204       8.430  31.245  -5.437  1.00 10.00      A   
ATOM   1917  OE2 GLU A 204       8.124  29.631  -3.992  1.00 10.00      A   
ATOM   1918  C   GLU A 204       6.362  27.426  -6.254  1.00 10.00      A   
ATOM   1919  O   GLU A 204       5.510  27.712  -5.414  1.00 10.00      A   
ATOM   1920  N   ARG A 205       6.222  27.712  -7.547  1.00 10.00      A   
ATOM   1921  HN  ARG A 205       6.920  27.429  -8.176  1.00 10.00      A   
ATOM   1922  CA  ARG A 205       5.060  28.438  -8.049  1.00 10.00      A   
ATOM   1923  CB  ARG A 205       5.261  28.830  -9.516  1.00 10.00      A   
ATOM   1924  CG  ARG A 205       4.809  30.243  -9.850  1.00 10.00      A   
ATOM   1925  CD  ARG A 205       4.908  30.525 -11.342  1.00 10.00      A   
ATOM   1926  NE  ARG A 205       6.259  30.289 -11.858  1.00 10.00      A   
ATOM   1927  HE  ARG A 205       6.973  30.125 -11.199  1.00 10.00      A   
ATOM   1928  CZ  ARG A 205       6.568  30.277 -13.158  1.00 10.00      A   
ATOM   1929  NH1 ARG A 205       5.635  30.505 -14.069  1.00 10.00      A   
ATOM   1930 HH11 ARG A 205       5.882  30.500 -15.086  1.00 10.00      A   
ATOM   1931 HH12 ARG A 205       4.653  30.689 -13.781  1.00 10.00      A   
ATOM   1932  NH2 ARG A 205       7.818  30.053 -13.536  1.00 10.00      A   
ATOM   1933 HH21 ARG A 205       8.068  30.048 -14.550  1.00 10.00      A   
ATOM   1934 HH22 ARG A 205       8.559  29.880 -12.822  1.00 10.00      A   
ATOM   1935  C   ARG A 205       3.789  27.604  -7.892  1.00 10.00      A   
ATOM   1936  O   ARG A 205       2.720  28.135  -7.578  1.00 10.00      A   
ATOM   1937  N   LEU A 206       3.917  26.298  -8.102  1.00 10.00      A   
ATOM   1938  HN  LEU A 206       4.797  25.938  -8.361  1.00 10.00      A   
ATOM   1939  CA  LEU A 206       2.793  25.381  -7.981  1.00 10.00      A   
ATOM   1940  CB  LEU A 206       3.199  23.980  -8.431  1.00 10.00      A   
ATOM   1941  CG  LEU A 206       3.057  23.696  -9.925  1.00 10.00      A   
ATOM   1942  CD1 LEU A 206       3.863  22.466 -10.310  1.00 10.00      A   
ATOM   1943  CD2 LEU A 206       1.591  23.510 -10.280  1.00 10.00      A   
ATOM   1944  C   LEU A 206       2.257  25.342  -6.553  1.00 10.00      A   
ATOM   1945  O   LEU A 206       1.051  25.458  -6.336  1.00 10.00      A   
ATOM   1946  N   VAL A 207       3.161  25.192  -5.590  1.00 10.00      A   
ATOM   1947  HN  VAL A 207       4.108  25.104  -5.833  1.00 10.00      A   
ATOM   1948  CA  VAL A 207       2.782  25.142  -4.181  1.00 10.00      A   
ATOM   1949  CB  VAL A 207       4.010  24.886  -3.274  1.00 10.00      A   
ATOM   1950  CG1 VAL A 207       3.616  24.867  -1.803  1.00 10.00      A   
ATOM   1951  CG2 VAL A 207       4.687  23.580  -3.651  1.00 10.00      A   
ATOM   1952  C   VAL A 207       2.101  26.442  -3.757  1.00 10.00      A   
ATOM   1953  O   VAL A 207       1.100  26.429  -3.041  1.00 10.00      A   
ATOM   1954  N   THR A 208       2.629  27.560  -4.237  1.00 10.00      A   
ATOM   1955  HN  THR A 208       3.394  27.499  -4.840  1.00 10.00      A   
ATOM   1956  CA  THR A 208       2.091  28.868  -3.899  1.00 10.00      A   
ATOM   1957  CB  THR A 208       2.946  30.006  -4.496  1.00 10.00      A   
ATOM   1958  OG1 THR A 208       4.338  29.751  -4.257  1.00 10.00      A   
ATOM   1959  HG1 THR A 208       4.586  28.891  -4.630  1.00 10.00      A   
ATOM   1960  CG2 THR A 208       2.577  31.334  -3.854  1.00 10.00      A   
ATOM   1961  C   THR A 208       0.638  29.035  -4.355  1.00 10.00      A   
ATOM   1962  O   THR A 208      -0.189  29.573  -3.622  1.00 10.00      A   
ATOM   1963  N   ARG A 209       0.317  28.563  -5.551  1.00 10.00      A   
ATOM   1964  HN  ARG A 209       0.998  28.112  -6.093  1.00 10.00      A   
ATOM   1965  CA  ARG A 209      -1.042  28.707  -6.068  1.00 10.00      A   
ATOM   1966  CB  ARG A 209      -1.068  28.914  -7.588  1.00 10.00      A   
ATOM   1967  CG  ARG A 209      -0.575  27.745  -8.423  1.00 10.00      A   
ATOM   1968  CD  ARG A 209      -0.688  28.070  -9.903  1.00 10.00      A   
ATOM   1969  NE  ARG A 209      -0.126  27.024 -10.763  1.00 10.00      A   
ATOM   1970  HE  ARG A 209      -0.579  26.153 -10.767  1.00 10.00      A   
ATOM   1971  CZ  ARG A 209       0.954  27.197 -11.525  1.00 10.00      A   
ATOM   1972  NH1 ARG A 209       1.589  28.361 -11.528  1.00 10.00      A   
ATOM   1973 HH11 ARG A 209       1.247  29.151 -10.933  1.00 10.00      A   
ATOM   1974 HH12 ARG A 209       2.434  28.494 -12.127  1.00 10.00      A   
ATOM   1975  NH2 ARG A 209       1.379  26.218 -12.313  1.00 10.00      A   
ATOM   1976 HH21 ARG A 209       0.872  25.310 -12.347  1.00 10.00      A   
ATOM   1977 HH22 ARG A 209       2.225  26.357 -12.910  1.00 10.00      A   
ATOM   1978  C   ARG A 209      -1.970  27.577  -5.629  1.00 10.00      A   
ATOM   1979  O   ARG A 209      -3.154  27.567  -5.974  1.00 10.00      A   
ATOM   1980  N   CYS A 210      -1.449  26.640  -4.852  1.00 10.00      A   
ATOM   1981  HN  CYS A 210      -0.504  26.701  -4.588  1.00 10.00      A   
ATOM   1982  CA  CYS A 210      -2.252  25.525  -4.376  1.00 10.00      A   
ATOM   1983  CB  CYS A 210      -1.770  24.212  -4.989  1.00 10.00      A   
ATOM   1984  SG  CYS A 210      -1.654  24.230  -6.794  1.00 10.00      A   
ATOM   1985  HG  CYS A 210      -0.429  24.638  -7.112  1.00 10.00      A   
ATOM   1986  C   CYS A 210      -2.259  25.434  -2.851  1.00 10.00      A   
ATOM   1987  O   CYS A 210      -1.477  24.691  -2.257  1.00 10.00      A   
ATOM   1988  N   PRO A 211      -3.164  26.179  -2.193  1.00 10.00      A   
ATOM   1989  CA  PRO A 211      -3.275  26.179  -0.732  1.00 10.00      A   
ATOM   1990  CB  PRO A 211      -4.078  27.450  -0.453  1.00 10.00      A   
ATOM   1991  CG  PRO A 211      -4.943  27.608  -1.656  1.00 10.00      A   
ATOM   1992  CD  PRO A 211      -4.147  27.083  -2.821  1.00 10.00      A   
ATOM   1993  C   PRO A 211      -4.038  24.956  -0.232  1.00 10.00      A   
ATOM   1994  O   PRO A 211      -4.325  24.825   0.956  1.00 10.00      A   
ATOM   1995  N   ASN A 212      -4.368  24.064  -1.155  1.00 10.00      A   
ATOM   1996  HN  ASN A 212      -4.108  24.230  -2.085  1.00 10.00      A   
ATOM   1997  CA  ASN A 212      -5.095  22.846  -0.828  1.00 10.00      A   
ATOM   1998  CB  ASN A 212      -6.104  22.507  -1.933  1.00 10.00      A   
ATOM   1999  CG  ASN A 212      -7.394  23.300  -1.810  1.00 10.00      A   
ATOM   2000  OD1 ASN A 212      -7.858  23.589  -0.705  1.00 10.00      A   
ATOM   2001  ND2 ASN A 212      -7.973  23.669  -2.944  1.00 10.00      A   
ATOM   2002 HD21 ASN A 212      -7.548  23.411  -3.788  1.00 10.00      A   
ATOM   2003 HD22 ASN A 212      -8.805  24.183  -2.893  1.00 10.00      A   
ATOM   2004  C   ASN A 212      -4.132  21.689  -0.618  1.00 10.00      A   
ATOM   2005  O   ASN A 212      -4.549  20.556  -0.381  1.00 10.00      A   
ATOM   2006  N   LEU A 213      -2.838  21.987  -0.704  1.00 10.00      A   
ATOM   2007  HN  LEU A 213      -2.575  22.910  -0.897  1.00 10.00      A   
ATOM   2008  CA  LEU A 213      -1.800  20.981  -0.527  1.00 10.00      A   
ATOM   2009  CB  LEU A 213      -0.423  21.575  -0.844  1.00 10.00      A   
ATOM   2010  CG  LEU A 213       0.761  20.603  -0.841  1.00 10.00      A   
ATOM   2011  CD1 LEU A 213       0.584  19.530  -1.906  1.00 10.00      A   
ATOM   2012  CD2 LEU A 213       2.066  21.355  -1.038  1.00 10.00      A   
ATOM   2013  C   LEU A 213      -1.819  20.426   0.894  1.00 10.00      A   
ATOM   2014  O   LEU A 213      -1.640  21.164   1.863  1.00 10.00      A   
ATOM   2015  N   LYS A 214      -2.053  19.129   1.003  1.00 10.00      A   
ATOM   2016  HN  LYS A 214      -2.214  18.607   0.183  1.00 10.00      A   
ATOM   2017  CA  LYS A 214      -2.101  18.451   2.291  1.00 10.00      A   
ATOM   2018  CB  LYS A 214      -3.431  17.704   2.446  1.00 10.00      A   
ATOM   2019  CG  LYS A 214      -4.664  18.565   2.223  1.00 10.00      A   
ATOM   2020  CD  LYS A 214      -4.926  19.481   3.405  1.00 10.00      A   
ATOM   2021  CE  LYS A 214      -5.978  20.522   3.066  1.00 10.00      A   
ATOM   2022  NZ  LYS A 214      -6.824  20.849   4.242  1.00 10.00      A   
ATOM   2023  HZ1 LYS A 214      -7.461  20.055   4.457  1.00 10.00      A   
ATOM   2024  HZ2 LYS A 214      -7.399  21.694   4.047  1.00 10.00      A   
ATOM   2025  HZ3 LYS A 214      -6.225  21.032   5.074  1.00 10.00      A   
ATOM   2026  C   LYS A 214      -0.951  17.461   2.416  1.00 10.00      A   
ATOM   2027  O   LYS A 214      -0.376  17.295   3.494  1.00 10.00      A   
ATOM   2028  N   SER A 215      -0.621  16.810   1.310  1.00 10.00      A   
ATOM   2029  HN  SER A 215      -1.102  17.003   0.478  1.00 10.00      A   
ATOM   2030  CA  SER A 215       0.445  15.828   1.291  1.00 10.00      A   
ATOM   2031  CB  SER A 215      -0.119  14.439   0.974  1.00 10.00      A   
ATOM   2032  OG  SER A 215       0.854  13.426   1.163  1.00 10.00      A   
ATOM   2033  HG  SER A 215       0.622  12.901   1.948  1.00 10.00      A   
ATOM   2034  C   SER A 215       1.503  16.217   0.265  1.00 10.00      A   
ATOM   2035  O   SER A 215       1.222  16.297  -0.935  1.00 10.00      A   
ATOM   2036  N   LEU A 216       2.712  16.480   0.743  1.00 10.00      A   
ATOM   2037  HN  LEU A 216       2.871  16.415   1.713  1.00 10.00      A   
ATOM   2038  CA  LEU A 216       3.815  16.862  -0.129  1.00 10.00      A   
ATOM   2039  CB  LEU A 216       4.214  18.320   0.111  1.00 10.00      A   
ATOM   2040  CG  LEU A 216       5.394  18.839  -0.713  1.00 10.00      A   
ATOM   2041  CD1 LEU A 216       5.033  18.885  -2.189  1.00 10.00      A   
ATOM   2042  CD2 LEU A 216       5.823  20.211  -0.219  1.00 10.00      A   
ATOM   2043  C   LEU A 216       5.020  15.953   0.085  1.00 10.00      A   
ATOM   2044  O   LEU A 216       5.836  16.178   0.979  1.00 10.00      A   
ATOM   2045  N   LYS A 217       5.114  14.913  -0.722  1.00 10.00      A   
ATOM   2046  HN  LYS A 217       4.423  14.772  -1.404  1.00 10.00      A   
ATOM   2047  CA  LYS A 217       6.219  13.976  -0.631  1.00 10.00      A   
ATOM   2048  CB  LYS A 217       5.705  12.537  -0.549  1.00 10.00      A   
ATOM   2049  CG  LYS A 217       4.952  12.196   0.729  1.00 10.00      A   
ATOM   2050  CD  LYS A 217       4.624  10.713   0.789  1.00 10.00      A   
ATOM   2051  CE  LYS A 217       3.736  10.379   1.979  1.00 10.00      A   
ATOM   2052  NZ  LYS A 217       3.379   8.932   2.018  1.00 10.00      A   
ATOM   2053  HZ1 LYS A 217       4.217   8.362   2.250  1.00 10.00      A   
ATOM   2054  HZ2 LYS A 217       3.012   8.624   1.093  1.00 10.00      A   
ATOM   2055  HZ3 LYS A 217       2.650   8.760   2.738  1.00 10.00      A   
ATOM   2056  C   LYS A 217       7.135  14.134  -1.838  1.00 10.00      A   
ATOM   2057  O   LYS A 217       6.795  13.715  -2.948  1.00 10.00      A   
ATOM   2058  N   LEU A 218       8.290  14.740  -1.620  1.00 10.00      A   
ATOM   2059  HN  LEU A 218       8.517  15.030  -0.708  1.00 10.00      A   
ATOM   2060  CA  LEU A 218       9.245  14.961  -2.695  1.00 10.00      A   
ATOM   2061  CB  LEU A 218       9.949  16.308  -2.521  1.00 10.00      A   
ATOM   2062  CG  LEU A 218       9.116  17.543  -2.864  1.00 10.00      A   
ATOM   2063  CD1 LEU A 218       9.840  18.810  -2.437  1.00 10.00      A   
ATOM   2064  CD2 LEU A 218       8.805  17.579  -4.354  1.00 10.00      A   
ATOM   2065  C   LEU A 218      10.264  13.832  -2.771  1.00 10.00      A   
ATOM   2066  O   LEU A 218      10.366  13.010  -1.859  1.00 10.00      A   
ATOM   2067  N   ASN A 219      11.005  13.789  -3.867  1.00 10.00      A   
ATOM   2068  HN  ASN A 219      10.876  14.470  -4.561  1.00 10.00      A   
ATOM   2069  CA  ASN A 219      12.019  12.761  -4.067  1.00 10.00      A   
ATOM   2070  CB  ASN A 219      12.125  12.363  -5.547  1.00 10.00      A   
ATOM   2071  CG  ASN A 219      12.540  13.504  -6.462  1.00 10.00      A   
ATOM   2072  OD1 ASN A 219      12.211  14.667  -6.222  1.00 10.00      A   
ATOM   2073  ND2 ASN A 219      13.261  13.175  -7.522  1.00 10.00      A   
ATOM   2074 HD21 ASN A 219      13.484  12.229  -7.656  1.00 10.00      A   
ATOM   2075 HD22 ASN A 219      13.537  13.887  -8.134  1.00 10.00      A   
ATOM   2076  C   ASN A 219      13.374  13.218  -3.543  1.00 10.00      A   
ATOM   2077  O   ASN A 219      13.512  14.333  -3.035  1.00 10.00      A   
ATOM   2078  N   ARG A 220      14.373  12.358  -3.681  1.00 10.00      A   
ATOM   2079  HN  ARG A 220      14.202  11.491  -4.106  1.00 10.00      A   
ATOM   2080  CA  ARG A 220      15.721  12.658  -3.225  1.00 10.00      A   
ATOM   2081  CB  ARG A 220      16.478  11.344  -3.016  1.00 10.00      A   
ATOM   2082  CG  ARG A 220      17.805  11.479  -2.295  1.00 10.00      A   
ATOM   2083  CD  ARG A 220      18.491  10.132  -2.181  1.00 10.00      A   
ATOM   2084  NE  ARG A 220      19.884  10.270  -1.773  1.00 10.00      A   
ATOM   2085  HE  ARG A 220      20.352  11.104  -2.040  1.00 10.00      A   
ATOM   2086  CZ  ARG A 220      20.549   9.354  -1.080  1.00 10.00      A   
ATOM   2087  NH1 ARG A 220      19.940   8.228  -0.716  1.00 10.00      A   
ATOM   2088 HH11 ARG A 220      20.449   7.500  -0.171  1.00 10.00      A   
ATOM   2089 HH12 ARG A 220      18.943   8.066  -0.981  1.00 10.00      A   
ATOM   2090  NH2 ARG A 220      21.825   9.555  -0.768  1.00 10.00      A   
ATOM   2091 HH21 ARG A 220      22.302  10.431  -1.070  1.00 10.00      A   
ATOM   2092 HH22 ARG A 220      22.358   8.841  -0.221  1.00 10.00      A   
ATOM   2093  C   ARG A 220      16.447  13.540  -4.242  1.00 10.00      A   
ATOM   2094  O   ARG A 220      17.474  13.159  -4.797  1.00 10.00      A   
ATOM   2095  N   ALA A 221      15.892  14.714  -4.495  1.00 10.00      A   
ATOM   2096  HN  ALA A 221      15.067  14.963  -4.022  1.00 10.00      A   
ATOM   2097  CA  ALA A 221      16.476  15.648  -5.446  1.00 10.00      A   
ATOM   2098  CB  ALA A 221      15.951  15.363  -6.844  1.00 10.00      A   
ATOM   2099  C   ALA A 221      16.158  17.079  -5.034  1.00 10.00      A   
ATOM   2100  O   ALA A 221      16.038  17.973  -5.870  1.00 10.00      A   
ATOM   2101  N   VAL A 222      16.030  17.286  -3.728  1.00 10.00      A   
ATOM   2102  HN  VAL A 222      16.203  16.541  -3.111  1.00 10.00      A   
ATOM   2103  CA  VAL A 222      15.708  18.599  -3.180  1.00 10.00      A   
ATOM   2104  CB  VAL A 222      14.228  18.691  -2.738  1.00 10.00      A   
ATOM   2105  CG1 VAL A 222      13.871  20.120  -2.355  1.00 10.00      A   
ATOM   2106  CG2 VAL A 222      13.292  18.179  -3.822  1.00 10.00      A   
ATOM   2107  C   VAL A 222      16.602  18.902  -1.980  1.00 10.00      A   
ATOM   2108  O   VAL A 222      16.430  18.310  -0.912  1.00 10.00      A   
ATOM   2109  N   PRO A 223      17.566  19.826  -2.149  1.00 10.00      A   
ATOM   2110  CA  PRO A 223      18.499  20.212  -1.084  1.00 10.00      A   
ATOM   2111  CB  PRO A 223      19.347  21.323  -1.722  1.00 10.00      A   
ATOM   2112  CG  PRO A 223      18.558  21.780  -2.896  1.00 10.00      A   
ATOM   2113  CD  PRO A 223      17.830  20.565  -3.389  1.00 10.00      A   
ATOM   2114  C   PRO A 223      17.786  20.737   0.159  1.00 10.00      A   
ATOM   2115  O   PRO A 223      16.748  21.406   0.069  1.00 10.00      A   
ATOM   2116  N   LEU A 224      18.373  20.452   1.311  1.00 10.00      A   
ATOM   2117  HN  LEU A 224      19.214  19.949   1.302  1.00 10.00      A   
ATOM   2118  CA  LEU A 224      17.816  20.860   2.592  1.00 10.00      A   
ATOM   2119  CB  LEU A 224      18.682  20.324   3.731  1.00 10.00      A   
ATOM   2120  CG  LEU A 224      18.082  20.390   5.135  1.00 10.00      A   
ATOM   2121  CD1 LEU A 224      16.761  19.640   5.184  1.00 10.00      A   
ATOM   2122  CD2 LEU A 224      19.058  19.819   6.151  1.00 10.00      A   
ATOM   2123  C   LEU A 224      17.661  22.380   2.700  1.00 10.00      A   
ATOM   2124  O   LEU A 224      16.772  22.874   3.394  1.00 10.00      A   
ATOM   2125  N   GLU A 225      18.519  23.117   2.003  1.00 10.00      A   
ATOM   2126  HN  GLU A 225      19.220  22.666   1.471  1.00 10.00      A   
ATOM   2127  CA  GLU A 225      18.469  24.581   2.026  1.00 10.00      A   
ATOM   2128  CB  GLU A 225      19.705  25.194   1.353  1.00 10.00      A   
ATOM   2129  CG  GLU A 225      21.017  24.499   1.676  1.00 10.00      A   
ATOM   2130  CD  GLU A 225      21.329  23.385   0.698  1.00 10.00      A   
ATOM   2131  OE1 GLU A 225      20.900  22.238   0.944  1.00 10.00      A   
ATOM   2132  OE2 GLU A 225      21.996  23.656  -0.322  1.00 10.00      A   
ATOM   2133  C   GLU A 225      17.201  25.117   1.356  1.00 10.00      A   
ATOM   2134  O   GLU A 225      16.706  26.186   1.711  1.00 10.00      A   
ATOM   2135  N   LYS A 226      16.677  24.369   0.395  1.00 10.00      A   
ATOM   2136  HN  LYS A 226      17.105  23.515   0.166  1.00 10.00      A   
ATOM   2137  CA  LYS A 226      15.477  24.782  -0.324  1.00 10.00      A   
ATOM   2138  CB  LYS A 226      15.609  24.452  -1.817  1.00 10.00      A   
ATOM   2139  CG  LYS A 226      16.778  25.141  -2.511  1.00 10.00      A   
ATOM   2140  CD  LYS A 226      16.534  26.633  -2.667  1.00 10.00      A   
ATOM   2141  CE  LYS A 226      17.774  27.353  -3.180  1.00 10.00      A   
ATOM   2142  NZ  LYS A 226      18.115  26.973  -4.578  1.00 10.00      A   
ATOM   2143  HZ1 LYS A 226      18.507  26.002  -4.605  1.00 10.00      A   
ATOM   2144  HZ2 LYS A 226      18.825  27.626  -4.961  1.00 10.00      A   
ATOM   2145  HZ3 LYS A 226      17.269  27.011  -5.182  1.00 10.00      A   
ATOM   2146  C   LYS A 226      14.231  24.117   0.257  1.00 10.00      A   
ATOM   2147  O   LYS A 226      13.105  24.415  -0.144  1.00 10.00      A   
ATOM   2148  N   LEU A 227      14.439  23.229   1.217  1.00 10.00      A   
ATOM   2149  HN  LEU A 227      15.359  23.044   1.507  1.00 10.00      A   
ATOM   2150  CA  LEU A 227      13.339  22.515   1.851  1.00 10.00      A   
ATOM   2151  CB  LEU A 227      13.882  21.356   2.691  1.00 10.00      A   
ATOM   2152  CG  LEU A 227      12.927  20.187   2.940  1.00 10.00      A   
ATOM   2153  CD1 LEU A 227      13.651  18.865   2.736  1.00 10.00      A   
ATOM   2154  CD2 LEU A 227      12.336  20.264   4.341  1.00 10.00      A   
ATOM   2155  C   LEU A 227      12.503  23.454   2.720  1.00 10.00      A   
ATOM   2156  O   LEU A 227      11.270  23.381   2.725  1.00 10.00      A   
ATOM   2157  N   ALA A 228      13.180  24.343   3.439  1.00 10.00      A   
ATOM   2158  HN  ALA A 228      14.159  24.356   3.377  1.00 10.00      A   
ATOM   2159  CA  ALA A 228      12.511  25.296   4.320  1.00 10.00      A   
ATOM   2160  CB  ALA A 228      13.516  25.962   5.244  1.00 10.00      A   
ATOM   2161  C   ALA A 228      11.740  26.346   3.528  1.00 10.00      A   
ATOM   2162  O   ALA A 228      10.695  26.820   3.967  1.00 10.00      A   
ATOM   2163  N   THR A 229      12.256  26.695   2.357  1.00 10.00      A   
ATOM   2164  HN  THR A 229      13.094  26.281   2.060  1.00 10.00      A   
ATOM   2165  CA  THR A 229      11.618  27.686   1.500  1.00 10.00      A   
ATOM   2166  CB  THR A 229      12.484  27.948   0.257  1.00 10.00      A   
ATOM   2167  OG1 THR A 229      13.830  27.552   0.545  1.00 10.00      A   
ATOM   2168  HG1 THR A 229      14.282  28.271   1.001  1.00 10.00      A   
ATOM   2169  CG2 THR A 229      12.468  29.426  -0.102  1.00 10.00      A   
ATOM   2170  C   THR A 229      10.236  27.208   1.062  1.00 10.00      A   
ATOM   2171  O   THR A 229       9.278  27.983   1.022  1.00 10.00      A   
ATOM   2172  N   LEU A 230      10.135  25.918   0.770  1.00 10.00      A   
ATOM   2173  HN  LEU A 230      10.931  25.348   0.842  1.00 10.00      A   
ATOM   2174  CA  LEU A 230       8.878  25.326   0.338  1.00 10.00      A   
ATOM   2175  CB  LEU A 230       9.121  23.937  -0.249  1.00 10.00      A   
ATOM   2176  CG  LEU A 230       9.919  23.896  -1.551  1.00 10.00      A   
ATOM   2177  CD1 LEU A 230      10.377  22.479  -1.851  1.00 10.00      A   
ATOM   2178  CD2 LEU A 230       9.094  24.451  -2.702  1.00 10.00      A   
ATOM   2179  C   LEU A 230       7.874  25.245   1.480  1.00 10.00      A   
ATOM   2180  O   LEU A 230       6.673  25.379   1.269  1.00 10.00      A   
ATOM   2181  N   LEU A 231       8.375  25.037   2.690  1.00 10.00      A   
ATOM   2182  HN  LEU A 231       9.345  24.953   2.794  1.00 10.00      A   
ATOM   2183  CA  LEU A 231       7.519  24.932   3.869  1.00 10.00      A   
ATOM   2184  CB  LEU A 231       8.346  24.557   5.100  1.00 10.00      A   
ATOM   2185  CG  LEU A 231       8.920  23.139   5.117  1.00 10.00      A   
ATOM   2186  CD1 LEU A 231       9.860  22.955   6.298  1.00 10.00      A   
ATOM   2187  CD2 LEU A 231       7.798  22.111   5.158  1.00 10.00      A   
ATOM   2188  C   LEU A 231       6.755  26.228   4.118  1.00 10.00      A   
ATOM   2189  O   LEU A 231       5.578  26.210   4.472  1.00 10.00      A   
ATOM   2190  N   GLN A 232       7.421  27.356   3.890  1.00 10.00      A   
ATOM   2191  HN  GLN A 232       8.351  27.307   3.582  1.00 10.00      A   
ATOM   2192  CA  GLN A 232       6.807  28.666   4.093  1.00 10.00      A   
ATOM   2193  CB  GLN A 232       7.873  29.763   4.108  1.00 10.00      A   
ATOM   2194  CG  GLN A 232       8.788  29.727   5.323  1.00 10.00      A   
ATOM   2195  CD  GLN A 232       8.102  30.188   6.597  1.00 10.00      A   
ATOM   2196  OE1 GLN A 232       6.894  30.014   6.773  1.00 10.00      A   
ATOM   2197  NE2 GLN A 232       8.874  30.773   7.499  1.00 10.00      A   
ATOM   2198 HE21 GLN A 232       9.830  30.868   7.297  1.00 10.00      A   
ATOM   2199 HE22 GLN A 232       8.457  31.096   8.323  1.00 10.00      A   
ATOM   2200  C   GLN A 232       5.741  28.968   3.037  1.00 10.00      A   
ATOM   2201  O   GLN A 232       5.017  29.963   3.134  1.00 10.00      A   
ATOM   2202  N   ARG A 233       5.657  28.113   2.024  1.00 10.00      A   
ATOM   2203  HN  ARG A 233       6.270  27.345   1.995  1.00 10.00      A   
ATOM   2204  CA  ARG A 233       4.676  28.278   0.960  1.00 10.00      A   
ATOM   2205  CB  ARG A 233       5.268  27.885  -0.394  1.00 10.00      A   
ATOM   2206  CG  ARG A 233       6.341  28.828  -0.916  1.00 10.00      A   
ATOM   2207  CD  ARG A 233       5.765  30.185  -1.285  1.00 10.00      A   
ATOM   2208  NE  ARG A 233       6.582  30.864  -2.288  1.00 10.00      A   
ATOM   2209  HE  ARG A 233       7.094  30.291  -2.920  1.00 10.00      A   
ATOM   2210  CZ  ARG A 233       6.683  32.186  -2.404  1.00 10.00      A   
ATOM   2211  NH1 ARG A 233       6.018  32.984  -1.584  1.00 10.00      A   
ATOM   2212 HH11 ARG A 233       6.102  34.020  -1.686  1.00 10.00      A   
ATOM   2213 HH12 ARG A 233       5.413  32.585  -0.834  1.00 10.00      A   
ATOM   2214  NH2 ARG A 233       7.440  32.710  -3.359  1.00 10.00      A   
ATOM   2215 HH21 ARG A 233       7.522  33.747  -3.453  1.00 10.00      A   
ATOM   2216 HH22 ARG A 233       7.961  32.085  -4.026  1.00 10.00      A   
ATOM   2217  C   ARG A 233       3.436  27.434   1.243  1.00 10.00      A   
ATOM   2218  O   ARG A 233       2.390  27.627   0.623  1.00 10.00      A   
ATOM   2219  N   ALA A 234       3.554  26.507   2.194  1.00 10.00      A   
ATOM   2220  HN  ALA A 234       4.405  26.424   2.676  1.00 10.00      A   
ATOM   2221  CA  ALA A 234       2.445  25.627   2.555  1.00 10.00      A   
ATOM   2222  CB  ALA A 234       2.524  24.317   1.782  1.00 10.00      A   
ATOM   2223  C   ALA A 234       2.410  25.360   4.061  1.00 10.00      A   
ATOM   2224  O   ALA A 234       2.863  24.313   4.533  1.00 10.00      A   
ATOM   2225  N   PRO A 235       1.873  26.309   4.839  1.00 10.00      A   
ATOM   2226  CA  PRO A 235       1.778  26.176   6.296  1.00 10.00      A   
ATOM   2227  CB  PRO A 235       1.451  27.601   6.752  1.00 10.00      A   
ATOM   2228  CG  PRO A 235       0.740  28.216   5.594  1.00 10.00      A   
ATOM   2229  CD  PRO A 235       1.331  27.595   4.358  1.00 10.00      A   
ATOM   2230  C   PRO A 235       0.661  25.218   6.715  1.00 10.00      A   
ATOM   2231  O   PRO A 235       0.584  24.804   7.872  1.00 10.00      A   
ATOM   2232  N   GLN A 236      -0.202  24.864   5.768  1.00 10.00      A   
ATOM   2233  HN  GLN A 236      -0.097  25.230   4.862  1.00 10.00      A   
ATOM   2234  CA  GLN A 236      -1.313  23.961   6.043  1.00 10.00      A   
ATOM   2235  CB  GLN A 236      -2.579  24.421   5.302  1.00 10.00      A   
ATOM   2236  CG  GLN A 236      -2.664  23.997   3.841  1.00 10.00      A   
ATOM   2237  CD  GLN A 236      -1.631  24.664   2.954  1.00 10.00      A   
ATOM   2238  OE1 GLN A 236      -1.252  25.816   3.172  1.00 10.00      A   
ATOM   2239  NE2 GLN A 236      -1.158  23.936   1.956  1.00 10.00      A   
ATOM   2240 HE21 GLN A 236      -1.498  23.017   1.852  1.00 10.00      A   
ATOM   2241 HE22 GLN A 236      -0.493  24.338   1.363  1.00 10.00      A   
ATOM   2242  C   GLN A 236      -0.966  22.511   5.692  1.00 10.00      A   
ATOM   2243  O   GLN A 236      -1.842  21.643   5.639  1.00 10.00      A   
ATOM   2244  N   LEU A 237       0.314  22.257   5.457  1.00 10.00      A   
ATOM   2245  HN  LEU A 237       0.961  22.987   5.523  1.00 10.00      A   
ATOM   2246  CA  LEU A 237       0.786  20.922   5.109  1.00 10.00      A   
ATOM   2247  CB  LEU A 237       2.255  20.985   4.686  1.00 10.00      A   
ATOM   2248  CG  LEU A 237       2.812  19.743   3.992  1.00 10.00      A   
ATOM   2249  CD1 LEU A 237       2.113  19.520   2.663  1.00 10.00      A   
ATOM   2250  CD2 LEU A 237       4.313  19.869   3.796  1.00 10.00      A   
ATOM   2251  C   LEU A 237       0.618  19.950   6.276  1.00 10.00      A   
ATOM   2252  O   LEU A 237       0.956  20.275   7.414  1.00 10.00      A   
ATOM   2253  N   GLU A 238       0.092  18.761   5.986  1.00 10.00      A   
ATOM   2254  HN  GLU A 238      -0.162  18.564   5.058  1.00 10.00      A   
ATOM   2255  CA  GLU A 238      -0.119  17.740   7.010  1.00 10.00      A   
ATOM   2256  CB  GLU A 238      -1.521  17.133   6.893  1.00 10.00      A   
ATOM   2257  CG  GLU A 238      -2.654  18.135   7.033  1.00 10.00      A   
ATOM   2258  CD  GLU A 238      -3.983  17.476   7.346  1.00 10.00      A   
ATOM   2259  OE1 GLU A 238      -4.103  16.242   7.174  1.00 10.00      A   
ATOM   2260  OE2 GLU A 238      -4.916  18.194   7.765  1.00 10.00      A   
ATOM   2261  C   GLU A 238       0.930  16.636   6.895  1.00 10.00      A   
ATOM   2262  O   GLU A 238       1.524  16.218   7.893  1.00 10.00      A   
ATOM   2263  N   GLU A 239       1.143  16.160   5.671  1.00 10.00      A   
ATOM   2264  HN  GLU A 239       0.631  16.531   4.917  1.00 10.00      A   
ATOM   2265  CA  GLU A 239       2.119  15.109   5.408  1.00 10.00      A   
ATOM   2266  CB  GLU A 239       1.499  14.010   4.541  1.00 10.00      A   
ATOM   2267  CG  GLU A 239       0.327  13.286   5.186  1.00 10.00      A   
ATOM   2268  CD  GLU A 239      -0.343  12.300   4.247  1.00 10.00      A   
ATOM   2269  OE1 GLU A 239       0.267  11.930   3.222  1.00 10.00      A   
ATOM   2270  OE2 GLU A 239      -1.491  11.895   4.529  1.00 10.00      A   
ATOM   2271  C   GLU A 239       3.336  15.698   4.701  1.00 10.00      A   
ATOM   2272  O   GLU A 239       3.237  16.169   3.564  1.00 10.00      A   
ATOM   2273  N   LEU A 240       4.477  15.678   5.371  1.00 10.00      A   
ATOM   2274  HN  LEU A 240       4.501  15.283   6.270  1.00 10.00      A   
ATOM   2275  CA  LEU A 240       5.697  16.226   4.804  1.00 10.00      A   
ATOM   2276  CB  LEU A 240       6.340  17.226   5.769  1.00 10.00      A   
ATOM   2277  CG  LEU A 240       7.741  17.724   5.399  1.00 10.00      A   
ATOM   2278  CD1 LEU A 240       7.709  18.510   4.094  1.00 10.00      A   
ATOM   2279  CD2 LEU A 240       8.313  18.573   6.524  1.00 10.00      A   
ATOM   2280  C   LEU A 240       6.697  15.142   4.424  1.00 10.00      A   
ATOM   2281  O   LEU A 240       7.193  14.404   5.277  1.00 10.00      A   
ATOM   2282  N   GLY A 241       6.980  15.051   3.135  1.00 10.00      A   
ATOM   2283  HN  GLY A 241       6.522  15.649   2.499  1.00 10.00      A   
ATOM   2284  CA  GLY A 241       7.943  14.093   2.642  1.00 10.00      A   
ATOM   2285  C   GLY A 241       9.239  14.794   2.304  1.00 10.00      A   
ATOM   2286  O   GLY A 241       9.410  15.292   1.189  1.00 10.00      A   
ATOM   2287  N   THR A 242      10.131  14.863   3.282  1.00 10.00      A   
ATOM   2288  HN  THR A 242       9.920  14.446   4.146  1.00 10.00      A   
ATOM   2289  CA  THR A 242      11.418  15.528   3.115  1.00 10.00      A   
ATOM   2290  CB  THR A 242      12.143  15.704   4.468  1.00 10.00      A   
ATOM   2291  OG1 THR A 242      12.214  14.446   5.163  1.00 10.00      A   
ATOM   2292  HG1 THR A 242      11.399  13.945   5.017  1.00 10.00      A   
ATOM   2293  CG2 THR A 242      11.412  16.711   5.341  1.00 10.00      A   
ATOM   2294  C   THR A 242      12.324  14.777   2.144  1.00 10.00      A   
ATOM   2295  O   THR A 242      12.488  13.563   2.249  1.00 10.00      A   
ATOM   2296  N   GLY A 243      12.892  15.509   1.194  1.00 10.00      A   
ATOM   2297  HN  GLY A 243      12.695  16.467   1.144  1.00 10.00      A   
ATOM   2298  CA  GLY A 243      13.785  14.910   0.228  1.00 10.00      A   
ATOM   2299  C   GLY A 243      15.193  14.765   0.771  1.00 10.00      A   
ATOM   2300  O   GLY A 243      15.467  13.870   1.576  1.00 10.00      A   
ATOM   2301  N   GLY A 244      16.081  15.658   0.354  1.00 10.00      A   
ATOM   2302  HN  GLY A 244      15.799  16.376  -0.252  1.00 10.00      A   
ATOM   2303  CA  GLY A 244      17.454  15.601   0.803  1.00 10.00      A   
ATOM   2304  C   GLY A 244      17.637  16.233   2.164  1.00 10.00      A   
ATOM   2305  O   GLY A 244      17.313  17.403   2.362  1.00 10.00      A   
ATOM   2306  N   TYR A 245      18.139  15.453   3.109  1.00 10.00      A   
ATOM   2307  HN  TYR A 245      18.353  14.518   2.893  1.00 10.00      A   
ATOM   2308  CA  TYR A 245      18.375  15.942   4.460  1.00 10.00      A   
ATOM   2309  CB  TYR A 245      17.610  15.097   5.482  1.00 10.00      A   
ATOM   2310  CG  TYR A 245      16.767  15.914   6.440  1.00 10.00      A   
ATOM   2311  CD1 TYR A 245      15.380  15.870   6.387  1.00 10.00      A   
ATOM   2312  CD2 TYR A 245      17.360  16.733   7.395  1.00 10.00      A   
ATOM   2313  CE1 TYR A 245      14.609  16.617   7.257  1.00 10.00      A   
ATOM   2314  CE2 TYR A 245      16.595  17.482   8.268  1.00 10.00      A   
ATOM   2315  CZ  TYR A 245      15.221  17.420   8.193  1.00 10.00      A   
ATOM   2316  OH  TYR A 245      14.457  18.166   9.060  1.00 10.00      A   
ATOM   2317  HH  TYR A 245      14.343  17.678   9.881  1.00 10.00      A   
ATOM   2318  C   TYR A 245      19.865  15.926   4.767  1.00 10.00      A   
ATOM   2319  O   TYR A 245      20.284  16.086   5.915  1.00 10.00      A   
ATOM   2320  N   THR A 246      20.654  15.730   3.725  1.00 10.00      A   
ATOM   2321  HN  THR A 246      20.252  15.617   2.841  1.00 10.00      A   
ATOM   2322  CA  THR A 246      22.094  15.685   3.850  1.00 10.00      A   
ATOM   2323  CB  THR A 246      22.682  14.549   2.984  1.00 10.00      A   
ATOM   2324  OG1 THR A 246      24.101  14.459   3.143  1.00 10.00      A   
ATOM   2325  HG1 THR A 246      24.310  13.630   3.599  1.00 10.00      A   
ATOM   2326  CG2 THR A 246      22.319  14.699   1.514  1.00 10.00      A   
ATOM   2327  C   THR A 246      22.708  17.044   3.494  1.00 10.00      A   
ATOM   2328  O   THR A 246      22.601  17.518   2.363  1.00 10.00      A   
ATOM   2329  N   ALA A 247      23.340  17.673   4.478  1.00 10.00      A   
ATOM   2330  HN  ALA A 247      23.404  17.243   5.356  1.00 10.00      A   
ATOM   2331  CA  ALA A 247      23.953  18.980   4.285  1.00 10.00      A   
ATOM   2332  CB  ALA A 247      22.902  20.074   4.428  1.00 10.00      A   
ATOM   2333  C   ALA A 247      25.073  19.206   5.290  1.00 10.00      A   
ATOM   2334  O   ALA A 247      25.442  18.303   6.043  1.00 10.00      A   
ATOM   2335  N   GLU A 248      25.593  20.423   5.299  1.00 10.00      A   
ATOM   2336  HN  GLU A 248      25.227  21.094   4.689  1.00 10.00      A   
ATOM   2337  CA  GLU A 248      26.668  20.801   6.198  1.00 10.00      A   
ATOM   2338  CB  GLU A 248      27.627  21.746   5.469  1.00 10.00      A   
ATOM   2339  CG  GLU A 248      28.981  21.923   6.134  1.00 10.00      A   
ATOM   2340  CD  GLU A 248      29.901  22.804   5.317  1.00 10.00      A   
ATOM   2341  OE1 GLU A 248      30.336  22.368   4.229  1.00 10.00      A   
ATOM   2342  OE2 GLU A 248      30.175  23.944   5.745  1.00 10.00      A   
ATOM   2343  C   GLU A 248      26.083  21.493   7.427  1.00 10.00      A   
ATOM   2344  O   GLU A 248      24.980  22.033   7.366  1.00 10.00      A   
ATOM   2345  N   VAL A 249      26.815  21.470   8.534  1.00 10.00      A   
ATOM   2346  HN  VAL A 249      27.685  21.024   8.520  1.00 10.00      A   
ATOM   2347  CA  VAL A 249      26.358  22.095   9.772  1.00 10.00      A   
ATOM   2348  CB  VAL A 249      27.135  21.583  11.009  1.00 10.00      A   
ATOM   2349  CG1 VAL A 249      26.554  20.261  11.483  1.00 10.00      A   
ATOM   2350  CG2 VAL A 249      28.621  21.429  10.701  1.00 10.00      A   
ATOM   2351  C   VAL A 249      26.420  23.623   9.699  1.00 10.00      A   
ATOM   2352  O   VAL A 249      27.465  24.231   9.934  1.00 10.00      A   
ATOM   2353  N   ARG A 250      25.295  24.234   9.344  1.00 10.00      A   
ATOM   2354  HN  ARG A 250      24.499  23.689   9.135  1.00 10.00      A   
ATOM   2355  CA  ARG A 250      25.198  25.682   9.240  1.00 10.00      A   
ATOM   2356  CB  ARG A 250      24.872  26.101   7.807  1.00 10.00      A   
ATOM   2357  CG  ARG A 250      25.998  25.878   6.814  1.00 10.00      A   
ATOM   2358  CD  ARG A 250      25.892  26.846   5.649  1.00 10.00      A   
ATOM   2359  NE  ARG A 250      25.829  28.229   6.110  1.00 10.00      A   
ATOM   2360  HE  ARG A 250      24.956  28.555   6.458  1.00 10.00      A   
ATOM   2361  CZ  ARG A 250      26.866  29.064   6.093  1.00 10.00      A   
ATOM   2362  NH1 ARG A 250      28.047  28.659   5.638  1.00 10.00      A   
ATOM   2363 HH11 ARG A 250      28.169  27.682   5.291  1.00 10.00      A   
ATOM   2364 HH12 ARG A 250      28.859  29.314   5.627  1.00 10.00      A   
ATOM   2365  NH2 ARG A 250      26.729  30.298   6.556  1.00 10.00      A   
ATOM   2366 HH21 ARG A 250      25.802  30.616   6.941  1.00 10.00      A   
ATOM   2367 HH22 ARG A 250      27.538  30.957   6.541  1.00 10.00      A   
ATOM   2368  C   ARG A 250      24.120  26.216  10.179  1.00 10.00      A   
ATOM   2369  O   ARG A 250      22.993  25.718  10.187  1.00 10.00      A   
ATOM   2370  N   PRO A 251      24.447  27.248  10.968  1.00 10.00      A   
ATOM   2371  CA  PRO A 251      23.501  27.851  11.916  1.00 10.00      A   
ATOM   2372  CB  PRO A 251      24.327  28.929  12.630  1.00 10.00      A   
ATOM   2373  CG  PRO A 251      25.752  28.578  12.349  1.00 10.00      A   
ATOM   2374  CD  PRO A 251      25.758  27.909  11.007  1.00 10.00      A   
ATOM   2375  C   PRO A 251      22.298  28.480  11.207  1.00 10.00      A   
ATOM   2376  O   PRO A 251      21.159  28.336  11.655  1.00 10.00      A   
ATOM   2377  N   ASP A 252      22.555  29.154  10.090  1.00 10.00      A   
ATOM   2378  HN  ASP A 252      23.481  29.214   9.769  1.00 10.00      A   
ATOM   2379  CA  ASP A 252      21.491  29.809   9.326  1.00 10.00      A   
ATOM   2380  CB  ASP A 252      22.050  30.678   8.191  1.00 10.00      A   
ATOM   2381  CG  ASP A 252      23.347  30.148   7.604  1.00 10.00      A   
ATOM   2382  OD1 ASP A 252      24.364  30.876   7.656  1.00 10.00      A   
ATOM   2383  OD2 ASP A 252      23.362  29.005   7.098  1.00 10.00      A   
ATOM   2384  C   ASP A 252      20.483  28.802   8.785  1.00 10.00      A   
ATOM   2385  O   ASP A 252      19.280  28.940   9.013  1.00 10.00      A   
ATOM   2386  N   VAL A 253      20.981  27.792   8.078  1.00 10.00      A   
ATOM   2387  HN  VAL A 253      21.949  27.760   7.912  1.00 10.00      A   
ATOM   2388  CA  VAL A 253      20.127  26.746   7.513  1.00 10.00      A   
ATOM   2389  CB  VAL A 253      20.956  25.656   6.793  1.00 10.00      A   
ATOM   2390  CG1 VAL A 253      20.049  24.595   6.183  1.00 10.00      A   
ATOM   2391  CG2 VAL A 253      21.843  26.276   5.723  1.00 10.00      A   
ATOM   2392  C   VAL A 253      19.284  26.095   8.608  1.00 10.00      A   
ATOM   2393  O   VAL A 253      18.089  25.848   8.428  1.00 10.00      A   
ATOM   2394  N   TYR A 254      19.916  25.850   9.750  1.00 10.00      A   
ATOM   2395  HN  TYR A 254      20.864  26.090   9.828  1.00 10.00      A   
ATOM   2396  CA  TYR A 254      19.248  25.237  10.889  1.00 10.00      A   
ATOM   2397  CB  TYR A 254      20.260  24.963  12.003  1.00 10.00      A   
ATOM   2398  CG  TYR A 254      19.680  24.251  13.200  1.00 10.00      A   
ATOM   2399  CD1 TYR A 254      19.372  22.902  13.141  1.00 10.00      A   
ATOM   2400  CD2 TYR A 254      19.433  24.930  14.389  1.00 10.00      A   
ATOM   2401  CE1 TYR A 254      18.837  22.242  14.228  1.00 10.00      A   
ATOM   2402  CE2 TYR A 254      18.899  24.279  15.483  1.00 10.00      A   
ATOM   2403  CZ  TYR A 254      18.603  22.933  15.397  1.00 10.00      A   
ATOM   2404  OH  TYR A 254      18.070  22.278  16.482  1.00 10.00      A   
ATOM   2405  HH  TYR A 254      18.688  21.595  16.773  1.00 10.00      A   
ATOM   2406  C   TYR A 254      18.115  26.124  11.402  1.00 10.00      A   
ATOM   2407  O   TYR A 254      16.994  25.657  11.621  1.00 10.00      A   
ATOM   2408  N   SER A 255      18.410  27.409  11.579  1.00 10.00      A   
ATOM   2409  HN  SER A 255      19.317  27.722  11.379  1.00 10.00      A   
ATOM   2410  CA  SER A 255      17.419  28.361  12.061  1.00 10.00      A   
ATOM   2411  CB  SER A 255      18.064  29.727  12.301  1.00 10.00      A   
ATOM   2412  OG  SER A 255      19.222  29.603  13.113  1.00 10.00      A   
ATOM   2413  HG  SER A 255      19.869  29.043  12.664  1.00 10.00      A   
ATOM   2414  C   SER A 255      16.263  28.480  11.072  1.00 10.00      A   
ATOM   2415  O   SER A 255      15.094  28.483  11.465  1.00 10.00      A   
ATOM   2416  N   GLY A 256      16.601  28.546   9.789  1.00 10.00      A   
ATOM   2417  HN  GLY A 256      17.555  28.526   9.544  1.00 10.00      A   
ATOM   2418  CA  GLY A 256      15.590  28.658   8.751  1.00 10.00      A   
ATOM   2419  C   GLY A 256      14.623  27.491   8.757  1.00 10.00      A   
ATOM   2420  O   GLY A 256      13.422  27.669   8.553  1.00 10.00      A   
ATOM   2421  N   LEU A 257      15.147  26.296   8.992  1.00 10.00      A   
ATOM   2422  HN  LEU A 257      16.115  26.222   9.132  1.00 10.00      A   
ATOM   2423  CA  LEU A 257      14.327  25.094   9.034  1.00 10.00      A   
ATOM   2424  CB  LEU A 257      15.204  23.841   9.077  1.00 10.00      A   
ATOM   2425  CG  LEU A 257      15.769  23.366   7.738  1.00 10.00      A   
ATOM   2426  CD1 LEU A 257      16.882  22.361   7.967  1.00 10.00      A   
ATOM   2427  CD2 LEU A 257      14.673  22.756   6.876  1.00 10.00      A   
ATOM   2428  C   LEU A 257      13.394  25.115  10.237  1.00 10.00      A   
ATOM   2429  O   LEU A 257      12.202  24.841  10.109  1.00 10.00      A   
ATOM   2430  N   SER A 258      13.939  25.467  11.398  1.00 10.00      A   
ATOM   2431  HN  SER A 258      14.895  25.696  11.427  1.00 10.00      A   
ATOM   2432  CA  SER A 258      13.160  25.521  12.629  1.00 10.00      A   
ATOM   2433  CB  SER A 258      14.056  25.882  13.818  1.00 10.00      A   
ATOM   2434  OG  SER A 258      13.388  25.672  15.051  1.00 10.00      A   
ATOM   2435  HG  SER A 258      12.440  25.805  14.927  1.00 10.00      A   
ATOM   2436  C   SER A 258      12.004  26.513  12.502  1.00 10.00      A   
ATOM   2437  O   SER A 258      10.887  26.237  12.943  1.00 10.00      A   
ATOM   2438  N   VAL A 259      12.274  27.660  11.892  1.00 10.00      A   
ATOM   2439  HN  VAL A 259      13.186  27.829  11.571  1.00 10.00      A   
ATOM   2440  CA  VAL A 259      11.256  28.686  11.704  1.00 10.00      A   
ATOM   2441  CB  VAL A 259      11.858  29.984  11.116  1.00 10.00      A   
ATOM   2442  CG1 VAL A 259      10.762  30.952  10.691  1.00 10.00      A   
ATOM   2443  CG2 VAL A 259      12.784  30.646  12.123  1.00 10.00      A   
ATOM   2444  C   VAL A 259      10.124  28.191  10.803  1.00 10.00      A   
ATOM   2445  O   VAL A 259       8.945  28.408  11.092  1.00 10.00      A   
ATOM   2446  N   ALA A 260      10.485  27.519   9.719  1.00 10.00      A   
ATOM   2447  HN  ALA A 260      11.440  27.370   9.544  1.00 10.00      A   
ATOM   2448  CA  ALA A 260       9.498  27.004   8.779  1.00 10.00      A   
ATOM   2449  CB  ALA A 260      10.169  26.605   7.476  1.00 10.00      A   
ATOM   2450  C   ALA A 260       8.724  25.827   9.366  1.00 10.00      A   
ATOM   2451  O   ALA A 260       7.506  25.739   9.221  1.00 10.00      A   
ATOM   2452  N   LEU A 261       9.436  24.935  10.044  1.00 10.00      A   
ATOM   2453  HN  LEU A 261      10.409  25.065  10.134  1.00 10.00      A   
ATOM   2454  CA  LEU A 261       8.821  23.756  10.643  1.00 10.00      A   
ATOM   2455  CB  LEU A 261       9.885  22.809  11.193  1.00 10.00      A   
ATOM   2456  CG  LEU A 261      10.556  21.910  10.154  1.00 10.00      A   
ATOM   2457  CD1 LEU A 261      11.843  21.317  10.703  1.00 10.00      A   
ATOM   2458  CD2 LEU A 261       9.604  20.814   9.701  1.00 10.00      A   
ATOM   2459  C   LEU A 261       7.799  24.109  11.720  1.00 10.00      A   
ATOM   2460  O   LEU A 261       6.836  23.374  11.929  1.00 10.00      A   
ATOM   2461  N   SER A 262       8.003  25.233  12.400  1.00 10.00      A   
ATOM   2462  HN  SER A 262       8.783  25.788  12.194  1.00 10.00      A   
ATOM   2463  CA  SER A 262       7.078  25.658  13.439  1.00 10.00      A   
ATOM   2464  CB  SER A 262       7.787  26.489  14.511  1.00 10.00      A   
ATOM   2465  OG  SER A 262       8.691  27.416  13.936  1.00 10.00      A   
ATOM   2466  HG  SER A 262       9.532  26.972  13.752  1.00 10.00      A   
ATOM   2467  C   SER A 262       5.901  26.421  12.839  1.00 10.00      A   
ATOM   2468  O   SER A 262       4.941  26.754  13.539  1.00 10.00      A   
ATOM   2469  N   GLY A 263       5.982  26.685  11.533  1.00 10.00      A   
ATOM   2470  HN  GLY A 263       6.770  26.386  11.027  1.00 10.00      A   
ATOM   2471  CA  GLY A 263       4.920  27.387  10.849  1.00 10.00      A   
ATOM   2472  C   GLY A 263       3.831  26.428  10.430  1.00 10.00      A   
ATOM   2473  O   GLY A 263       2.644  26.701  10.616  1.00 10.00      A   
ATOM   2474  N   CYS A 264       4.240  25.292   9.873  1.00 10.00      A   
ATOM   2475  HN  CYS A 264       5.203  25.138   9.749  1.00 10.00      A   
ATOM   2476  CA  CYS A 264       3.301  24.272   9.443  1.00 10.00      A   
ATOM   2477  CB  CYS A 264       3.965  23.333   8.431  1.00 10.00      A   
ATOM   2478  SG  CYS A 264       4.859  24.165   7.095  1.00 10.00      A   
ATOM   2479  HG  CYS A 264       4.054  24.227   6.039  1.00 10.00      A   
ATOM   2480  C   CYS A 264       2.814  23.485  10.654  1.00 10.00      A   
ATOM   2481  O   CYS A 264       3.293  22.389  10.935  1.00 10.00      A   
ATOM   2482  N   LYS A 265       1.858  24.060  11.372  1.00 10.00      A   
ATOM   2483  HN  LYS A 265       1.519  24.937  11.088  1.00 10.00      A   
ATOM   2484  CA  LYS A 265       1.310  23.444  12.575  1.00 10.00      A   
ATOM   2485  CB  LYS A 265       0.710  24.511  13.490  1.00 10.00      A   
ATOM   2486  CG  LYS A 265       1.747  25.472  14.048  1.00 10.00      A   
ATOM   2487  CD  LYS A 265       1.125  26.790  14.475  1.00 10.00      A   
ATOM   2488  CE  LYS A 265       2.196  27.794  14.862  1.00 10.00      A   
ATOM   2489  NZ  LYS A 265       1.634  29.148  15.113  1.00 10.00      A   
ATOM   2490  HZ1 LYS A 265       2.391  29.803  15.394  1.00 10.00      A   
ATOM   2491  HZ2 LYS A 265       0.927  29.110  15.873  1.00 10.00      A   
ATOM   2492  HZ3 LYS A 265       1.177  29.516  14.253  1.00 10.00      A   
ATOM   2493  C   LYS A 265       0.291  22.356  12.261  1.00 10.00      A   
ATOM   2494  O   LYS A 265      -0.298  21.771  13.170  1.00 10.00      A   
ATOM   2495  N   GLU A 266       0.096  22.081  10.978  1.00 10.00      A   
ATOM   2496  HN  GLU A 266       0.592  22.584  10.300  1.00 10.00      A   
ATOM   2497  CA  GLU A 266      -0.839  21.050  10.549  1.00 10.00      A   
ATOM   2498  CB  GLU A 266      -1.583  21.479   9.285  1.00 10.00      A   
ATOM   2499  CG  GLU A 266      -2.541  22.637   9.490  1.00 10.00      A   
ATOM   2500  CD  GLU A 266      -3.598  22.350  10.540  1.00 10.00      A   
ATOM   2501  OE1 GLU A 266      -3.894  23.259  11.346  1.00 10.00      A   
ATOM   2502  OE2 GLU A 266      -4.145  21.227  10.560  1.00 10.00      A   
ATOM   2503  C   GLU A 266      -0.111  19.731  10.306  1.00 10.00      A   
ATOM   2504  O   GLU A 266      -0.724  18.725   9.958  1.00 10.00      A   
ATOM   2505  N   LEU A 267       1.203  19.745  10.491  1.00 10.00      A   
ATOM   2506  HN  LEU A 267       1.639  20.579  10.758  1.00 10.00      A   
ATOM   2507  CA  LEU A 267       2.011  18.550  10.296  1.00 10.00      A   
ATOM   2508  CB  LEU A 267       3.502  18.860  10.434  1.00 10.00      A   
ATOM   2509  CG  LEU A 267       4.125  19.700   9.318  1.00 10.00      A   
ATOM   2510  CD1 LEU A 267       5.580  20.005   9.637  1.00 10.00      A   
ATOM   2511  CD2 LEU A 267       4.007  18.986   7.981  1.00 10.00      A   
ATOM   2512  C   LEU A 267       1.609  17.453  11.272  1.00 10.00      A   
ATOM   2513  O   LEU A 267       1.568  17.672  12.486  1.00 10.00      A   
ATOM   2514  N   ARG A 268       1.281  16.290  10.730  1.00 10.00      A   
ATOM   2515  HN  ARG A 268       1.294  16.206   9.751  1.00 10.00      A   
ATOM   2516  CA  ARG A 268       0.883  15.144  11.537  1.00 10.00      A   
ATOM   2517  CB  ARG A 268      -0.618  14.862  11.368  1.00 10.00      A   
ATOM   2518  CG  ARG A 268      -1.538  16.013  11.745  1.00 10.00      A   
ATOM   2519  CD  ARG A 268      -1.381  16.406  13.205  1.00 10.00      A   
ATOM   2520  NE  ARG A 268      -2.294  17.485  13.577  1.00 10.00      A   
ATOM   2521  HE  ARG A 268      -3.229  17.238  13.772  1.00 10.00      A   
ATOM   2522  CZ  ARG A 268      -1.940  18.767  13.662  1.00 10.00      A   
ATOM   2523  NH1 ARG A 268      -0.692  19.134  13.404  1.00 10.00      A   
ATOM   2524 HH11 ARG A 268      -0.420  20.144  13.468  1.00 10.00      A   
ATOM   2525 HH12 ARG A 268       0.025  18.420  13.131  1.00 10.00      A   
ATOM   2526  NH2 ARG A 268      -2.839  19.685  13.998  1.00 10.00      A   
ATOM   2527 HH21 ARG A 268      -3.827  19.405  14.193  1.00 10.00      A   
ATOM   2528 HH22 ARG A 268      -2.563  20.692  14.070  1.00 10.00      A   
ATOM   2529  C   ARG A 268       1.676  13.907  11.127  1.00 10.00      A   
ATOM   2530  O   ARG A 268       1.629  12.875  11.796  1.00 10.00      A   
ATOM   2531  N   CYS A 269       2.399  14.016  10.020  1.00 10.00      A   
ATOM   2532  HN  CYS A 269       2.404  14.869   9.532  1.00 10.00      A   
ATOM   2533  CA  CYS A 269       3.191  12.905   9.513  1.00 10.00      A   
ATOM   2534  CB  CYS A 269       2.346  12.061   8.556  1.00 10.00      A   
ATOM   2535  SG  CYS A 269       3.165  10.580   7.929  1.00 10.00      A   
ATOM   2536  HG  CYS A 269       2.245   9.822   7.349  1.00 10.00      A   
ATOM   2537  C   CYS A 269       4.442  13.410   8.804  1.00 10.00      A   
ATOM   2538  O   CYS A 269       4.373  14.320   7.974  1.00 10.00      A   
ATOM   2539  N   LEU A 270       5.585  12.833   9.154  1.00 10.00      A   
ATOM   2540  HN  LEU A 270       5.574  12.133   9.840  1.00 10.00      A   
ATOM   2541  CA  LEU A 270       6.854  13.209   8.545  1.00 10.00      A   
ATOM   2542  CB  LEU A 270       7.801  13.814   9.589  1.00 10.00      A   
ATOM   2543  CG  LEU A 270       7.366  15.135  10.230  1.00 10.00      A   
ATOM   2544  CD1 LEU A 270       8.430  15.640  11.192  1.00 10.00      A   
ATOM   2545  CD2 LEU A 270       7.068  16.179   9.167  1.00 10.00      A   
ATOM   2546  C   LEU A 270       7.504  11.994   7.899  1.00 10.00      A   
ATOM   2547  O   LEU A 270       7.555  10.919   8.498  1.00 10.00      A   
ATOM   2548  N   SER A 271       7.981  12.160   6.677  1.00 10.00      A   
ATOM   2549  HN  SER A 271       7.898  13.039   6.244  1.00 10.00      A   
ATOM   2550  CA  SER A 271       8.630  11.076   5.952  1.00 10.00      A   
ATOM   2551  CB  SER A 271       7.634  10.426   4.985  1.00 10.00      A   
ATOM   2552  OG  SER A 271       6.391  10.174   5.624  1.00 10.00      A   
ATOM   2553  HG  SER A 271       6.482  10.324   6.573  1.00 10.00      A   
ATOM   2554  C   SER A 271       9.852  11.601   5.199  1.00 10.00      A   
ATOM   2555  O   SER A 271      10.070  12.814   5.136  1.00 10.00      A   
ATOM   2556  N   GLY A 272      10.639  10.697   4.631  1.00 10.00      A   
ATOM   2557  HN  GLY A 272      10.410   9.742   4.703  1.00 10.00      A   
ATOM   2558  CA  GLY A 272      11.827  11.097   3.895  1.00 10.00      A   
ATOM   2559  C   GLY A 272      13.091  10.925   4.715  1.00 10.00      A   
ATOM   2560  O   GLY A 272      13.463   9.803   5.054  1.00 10.00      A   
ATOM   2561  N   PHE A 273      13.734  12.044   5.042  1.00 10.00      A   
ATOM   2562  HN  PHE A 273      13.365  12.904   4.740  1.00 10.00      A   
ATOM   2563  CA  PHE A 273      14.963  12.048   5.840  1.00 10.00      A   
ATOM   2564  CB  PHE A 273      14.718  11.482   7.247  1.00 10.00      A   
ATOM   2565  CG  PHE A 273      13.873  12.357   8.136  1.00 10.00      A   
ATOM   2566  CD1 PHE A 273      12.491  12.262   8.120  1.00 10.00      A   
ATOM   2567  CD2 PHE A 273      14.466  13.269   8.994  1.00 10.00      A   
ATOM   2568  CE1 PHE A 273      11.716  13.061   8.943  1.00 10.00      A   
ATOM   2569  CE2 PHE A 273      13.698  14.070   9.818  1.00 10.00      A   
ATOM   2570  CZ  PHE A 273      12.322  13.965   9.792  1.00 10.00      A   
ATOM   2571  C   PHE A 273      16.113  11.304   5.151  1.00 10.00      A   
ATOM   2572  O   PHE A 273      16.875  10.585   5.804  1.00 10.00      A   
ATOM   2573  N   TRP A 274      16.244  11.492   3.837  1.00 10.00      A   
ATOM   2574  HN  TRP A 274      15.617  12.084   3.370  1.00 10.00      A   
ATOM   2575  CA  TRP A 274      17.308  10.844   3.077  1.00 10.00      A   
ATOM   2576  CB  TRP A 274      17.094  11.021   1.573  1.00 10.00      A   
ATOM   2577  CG  TRP A 274      16.259   9.942   0.950  1.00 10.00      A   
ATOM   2578  CD1 TRP A 274      16.616   8.636   0.759  1.00 10.00      A   
ATOM   2579  CD2 TRP A 274      14.931  10.073   0.428  1.00 10.00      A   
ATOM   2580  NE1 TRP A 274      15.593   7.948   0.152  1.00 10.00      A   
ATOM   2581  HE1 TRP A 274      15.606   6.993  -0.086  1.00 10.00      A   
ATOM   2582  CE2 TRP A 274      14.548   8.808  -0.061  1.00 10.00      A   
ATOM   2583  CE3 TRP A 274      14.030  11.139   0.324  1.00 10.00      A   
ATOM   2584  CZ2 TRP A 274      13.304   8.579  -0.641  1.00 10.00      A   
ATOM   2585  CZ3 TRP A 274      12.794  10.908  -0.250  1.00 10.00      A   
ATOM   2586  CH2 TRP A 274      12.443   9.641  -0.725  1.00 10.00      A   
ATOM   2587  C   TRP A 274      18.674  11.392   3.479  1.00 10.00      A   
ATOM   2588  O   TRP A 274      18.975  12.566   3.242  1.00 10.00      A   
ATOM   2589  N   ASP A 275      19.486  10.527   4.092  1.00 10.00      A   
ATOM   2590  HN  ASP A 275      19.168   9.612   4.242  1.00 10.00      A   
ATOM   2591  CA  ASP A 275      20.832  10.895   4.553  1.00 10.00      A   
ATOM   2592  CB  ASP A 275      21.737  11.292   3.381  1.00 10.00      A   
ATOM   2593  CG  ASP A 275      23.178  10.859   3.578  1.00 10.00      A   
ATOM   2594  OD1 ASP A 275      23.430   9.640   3.564  1.00 10.00      A   
ATOM   2595  OD2 ASP A 275      24.068  11.731   3.721  1.00 10.00      A   
ATOM   2596  C   ASP A 275      20.753  12.021   5.579  1.00 10.00      A   
ATOM   2597  O   ASP A 275      21.553  12.959   5.567  1.00 10.00      A   
ATOM   2598  N   ALA A 276      19.767  11.899   6.460  1.00 10.00      A   
ATOM   2599  HN  ALA A 276      19.184  11.117   6.401  1.00 10.00      A   
ATOM   2600  CA  ALA A 276      19.510  12.875   7.508  1.00 10.00      A   
ATOM   2601  CB  ALA A 276      18.341  12.415   8.369  1.00 10.00      A   
ATOM   2602  C   ALA A 276      20.733  13.148   8.379  1.00 10.00      A   
ATOM   2603  O   ALA A 276      21.443  12.227   8.799  1.00 10.00      A   
ATOM   2604  N   VAL A 277      20.962  14.424   8.643  1.00 10.00      A   
ATOM   2605  HN  VAL A 277      20.359  15.099   8.264  1.00 10.00      A   
ATOM   2606  CA  VAL A 277      22.066  14.856   9.479  1.00 10.00      A   
ATOM   2607  CB  VAL A 277      22.544  16.273   9.074  1.00 10.00      A   
ATOM   2608  CG1 VAL A 277      23.520  16.846  10.091  1.00 10.00      A   
ATOM   2609  CG2 VAL A 277      23.173  16.250   7.690  1.00 10.00      A   
ATOM   2610  C   VAL A 277      21.605  14.863  10.935  1.00 10.00      A   
ATOM   2611  O   VAL A 277      20.606  15.503  11.268  1.00 10.00      A   
ATOM   2612  N   PRO A 278      22.312  14.133  11.813  1.00 10.00      A   
ATOM   2613  CA  PRO A 278      21.976  14.032  13.244  1.00 10.00      A   
ATOM   2614  CB  PRO A 278      23.176  13.294  13.835  1.00 10.00      A   
ATOM   2615  CG  PRO A 278      23.690  12.474  12.704  1.00 10.00      A   
ATOM   2616  CD  PRO A 278      23.492  13.315  11.474  1.00 10.00      A   
ATOM   2617  C   PRO A 278      21.795  15.386  13.934  1.00 10.00      A   
ATOM   2618  O   PRO A 278      20.992  15.515  14.856  1.00 10.00      A   
ATOM   2619  N   ALA A 279      22.540  16.391  13.487  1.00 10.00      A   
ATOM   2620  HN  ALA A 279      23.174  16.227  12.753  1.00 10.00      A   
ATOM   2621  CA  ALA A 279      22.450  17.726  14.071  1.00 10.00      A   
ATOM   2622  CB  ALA A 279      23.673  18.548  13.707  1.00 10.00      A   
ATOM   2623  C   ALA A 279      21.182  18.453  13.629  1.00 10.00      A   
ATOM   2624  O   ALA A 279      20.700  19.348  14.319  1.00 10.00      A   
ATOM   2625  N   TYR A 280      20.633  18.053  12.492  1.00 10.00      A   
ATOM   2626  HN  TYR A 280      21.029  17.297  12.006  1.00 10.00      A   
ATOM   2627  CA  TYR A 280      19.435  18.692  11.962  1.00 10.00      A   
ATOM   2628  CB  TYR A 280      19.540  18.876  10.447  1.00 10.00      A   
ATOM   2629  CG  TYR A 280      20.395  20.060  10.050  1.00 10.00      A   
ATOM   2630  CD1 TYR A 280      21.781  19.973  10.045  1.00 10.00      A   
ATOM   2631  CD2 TYR A 280      19.816  21.273   9.698  1.00 10.00      A   
ATOM   2632  CE1 TYR A 280      22.564  21.055   9.701  1.00 10.00      A   
ATOM   2633  CE2 TYR A 280      20.594  22.360   9.347  1.00 10.00      A   
ATOM   2634  CZ  TYR A 280      21.966  22.245   9.353  1.00 10.00      A   
ATOM   2635  OH  TYR A 280      22.744  23.324   9.015  1.00 10.00      A   
ATOM   2636  HH  TYR A 280      22.458  24.100   9.516  1.00 10.00      A   
ATOM   2637  C   TYR A 280      18.170  17.931  12.340  1.00 10.00      A   
ATOM   2638  O   TYR A 280      17.172  17.951  11.619  1.00 10.00      A   
ATOM   2639  N   LEU A 281      18.223  17.254  13.473  1.00 10.00      A   
ATOM   2640  HN  LEU A 281      19.058  17.252  13.986  1.00 10.00      A   
ATOM   2641  CA  LEU A 281      17.081  16.500  13.973  1.00 10.00      A   
ATOM   2642  CB  LEU A 281      17.521  15.190  14.633  1.00 10.00      A   
ATOM   2643  CG  LEU A 281      17.836  14.037  13.677  1.00 10.00      A   
ATOM   2644  CD1 LEU A 281      18.438  12.864  14.435  1.00 10.00      A   
ATOM   2645  CD2 LEU A 281      16.584  13.606  12.923  1.00 10.00      A   
ATOM   2646  C   LEU A 281      16.192  17.331  14.916  1.00 10.00      A   
ATOM   2647  O   LEU A 281      14.975  17.352  14.743  1.00 10.00      A   
ATOM   2648  N   PRO A 282      16.776  18.042  15.920  1.00 10.00      A   
ATOM   2649  CA  PRO A 282      16.001  18.859  16.874  1.00 10.00      A   
ATOM   2650  CB  PRO A 282      17.065  19.496  17.774  1.00 10.00      A   
ATOM   2651  CG  PRO A 282      18.251  18.608  17.641  1.00 10.00      A   
ATOM   2652  CD  PRO A 282      18.219  18.088  16.235  1.00 10.00      A   
ATOM   2653  C   PRO A 282      15.138  19.942  16.217  1.00 10.00      A   
ATOM   2654  O   PRO A 282      14.322  20.579  16.879  1.00 10.00      A   
ATOM   2655  N   ALA A 283      15.311  20.142  14.919  1.00 10.00      A   
ATOM   2656  HN  ALA A 283      15.978  19.611  14.440  1.00 10.00      A   
ATOM   2657  CA  ALA A 283      14.533  21.138  14.194  1.00 10.00      A   
ATOM   2658  CB  ALA A 283      15.109  21.356  12.803  1.00 10.00      A   
ATOM   2659  C   ALA A 283      13.058  20.732  14.112  1.00 10.00      A   
ATOM   2660  O   ALA A 283      12.174  21.586  14.057  1.00 10.00      A   
ATOM   2661  N   VAL A 284      12.793  19.426  14.132  1.00 10.00      A   
ATOM   2662  HN  VAL A 284      13.535  18.785  14.209  1.00 10.00      A   
ATOM   2663  CA  VAL A 284      11.424  18.924  14.051  1.00 10.00      A   
ATOM   2664  CB  VAL A 284      11.331  17.596  13.261  1.00 10.00      A   
ATOM   2665  CG1 VAL A 284      11.851  17.767  11.841  1.00 10.00      A   
ATOM   2666  CG2 VAL A 284      12.078  16.479  13.971  1.00 10.00      A   
ATOM   2667  C   VAL A 284      10.809  18.742  15.441  1.00 10.00      A   
ATOM   2668  O   VAL A 284       9.745  18.142  15.589  1.00 10.00      A   
ATOM   2669  N   TYR A 285      11.471  19.286  16.460  1.00 10.00      A   
ATOM   2670  HN  TYR A 285      12.305  19.772  16.282  1.00 10.00      A   
ATOM   2671  CA  TYR A 285      10.991  19.182  17.841  1.00 10.00      A   
ATOM   2672  CB  TYR A 285      12.119  19.468  18.833  1.00 10.00      A   
ATOM   2673  CG  TYR A 285      12.904  18.246  19.256  1.00 10.00      A   
ATOM   2674  CD1 TYR A 285      13.486  17.405  18.318  1.00 10.00      A   
ATOM   2675  CD2 TYR A 285      13.065  17.938  20.597  1.00 10.00      A   
ATOM   2676  CE1 TYR A 285      14.208  16.294  18.709  1.00 10.00      A   
ATOM   2677  CE2 TYR A 285      13.784  16.830  20.996  1.00 10.00      A   
ATOM   2678  CZ  TYR A 285      14.351  16.011  20.049  1.00 10.00      A   
ATOM   2679  OH  TYR A 285      15.067  14.907  20.445  1.00 10.00      A   
ATOM   2680  HH  TYR A 285      14.506  14.352  21.009  1.00 10.00      A   
ATOM   2681  C   TYR A 285       9.817  20.127  18.100  1.00 10.00      A   
ATOM   2682  O   TYR A 285       9.315  20.227  19.219  1.00 10.00      A   
ATOM   2683  N   SER A 286       9.385  20.821  17.061  1.00 10.00      A   
ATOM   2684  HN  SER A 286       9.830  20.711  16.195  1.00 10.00      A   
ATOM   2685  CA  SER A 286       8.272  21.747  17.179  1.00 10.00      A   
ATOM   2686  CB  SER A 286       8.586  23.029  16.413  1.00 10.00      A   
ATOM   2687  OG  SER A 286       9.950  23.382  16.575  1.00 10.00      A   
ATOM   2688  HG  SER A 286      10.339  22.844  17.272  1.00 10.00      A   
ATOM   2689  C   SER A 286       6.975  21.121  16.669  1.00 10.00      A   
ATOM   2690  O   SER A 286       5.924  21.766  16.669  1.00 10.00      A   
ATOM   2691  N   VAL A 287       7.048  19.868  16.224  1.00 10.00      A   
ATOM   2692  HN  VAL A 287       7.914  19.405  16.222  1.00 10.00      A   
ATOM   2693  CA  VAL A 287       5.867  19.176  15.716  1.00 10.00      A   
ATOM   2694  CB  VAL A 287       5.808  19.181  14.173  1.00 10.00      A   
ATOM   2695  CG1 VAL A 287       5.468  20.567  13.644  1.00 10.00      A   
ATOM   2696  CG2 VAL A 287       7.116  18.685  13.576  1.00 10.00      A   
ATOM   2697  C   VAL A 287       5.786  17.732  16.213  1.00 10.00      A   
ATOM   2698  O   VAL A 287       4.845  17.015  15.886  1.00 10.00      A   
ATOM   2699  N   CYS A 288       6.758  17.317  17.023  1.00 10.00      A   
ATOM   2700  HN  CYS A 288       7.462  17.946  17.288  1.00 10.00      A   
ATOM   2701  CA  CYS A 288       6.793  15.947  17.538  1.00 10.00      A   
ATOM   2702  CB  CYS A 288       8.133  15.651  18.210  1.00 10.00      A   
ATOM   2703  SG  CYS A 288       8.734  16.961  19.301  1.00 10.00      A   
ATOM   2704  HG  CYS A 288       9.892  16.557  19.814  1.00 10.00      A   
ATOM   2705  C   CYS A 288       5.637  15.652  18.490  1.00 10.00      A   
ATOM   2706  O   CYS A 288       5.201  14.507  18.626  1.00 10.00      A   
ATOM   2707  N   SER A 289       5.119  16.692  19.118  1.00 10.00      A   
ATOM   2708  HN  SER A 289       5.487  17.587  18.952  1.00 10.00      A   
ATOM   2709  CA  SER A 289       4.018  16.541  20.055  1.00 10.00      A   
ATOM   2710  CB  SER A 289       3.962  17.751  20.982  1.00 10.00      A   
ATOM   2711  OG  SER A 289       5.271  18.234  21.249  1.00 10.00      A   
ATOM   2712  HG  SER A 289       5.210  19.071  21.729  1.00 10.00      A   
ATOM   2713  C   SER A 289       2.683  16.352  19.327  1.00 10.00      A   
ATOM   2714  O   SER A 289       1.640  16.159  19.958  1.00 10.00      A   
ATOM   2715  N   ARG A 290       2.725  16.412  18.000  1.00 10.00      A   
ATOM   2716  HN  ARG A 290       3.586  16.579  17.556  1.00 10.00      A   
ATOM   2717  CA  ARG A 290       1.526  16.241  17.188  1.00 10.00      A   
ATOM   2718  CB  ARG A 290       1.008  17.595  16.689  1.00 10.00      A   
ATOM   2719  CG  ARG A 290       2.048  18.433  15.959  1.00 10.00      A   
ATOM   2720  CD  ARG A 290       1.577  19.867  15.786  1.00 10.00      A   
ATOM   2721  NE  ARG A 290       2.616  20.829  16.148  1.00 10.00      A   
ATOM   2722  HE  ARG A 290       3.548  20.517  16.116  1.00 10.00      A   
ATOM   2723  CZ  ARG A 290       2.374  22.083  16.521  1.00 10.00      A   
ATOM   2724  NH1 ARG A 290       1.128  22.539  16.579  1.00 10.00      A   
ATOM   2725 HH11 ARG A 290       0.330  21.912  16.328  1.00 10.00      A   
ATOM   2726 HH12 ARG A 290       0.938  23.520  16.878  1.00 10.00      A   
ATOM   2727  NH2 ARG A 290       3.387  22.879  16.851  1.00 10.00      A   
ATOM   2728 HH21 ARG A 290       4.371  22.517  16.824  1.00 10.00      A   
ATOM   2729 HH22 ARG A 290       3.208  23.863  17.144  1.00 10.00      A   
ATOM   2730  C   ARG A 290       1.776  15.288  16.021  1.00 10.00      A   
ATOM   2731  O   ARG A 290       1.037  15.286  15.035  1.00 10.00      A   
ATOM   2732  N   LEU A 291       2.814  14.469  16.142  1.00 10.00      A   
ATOM   2733  HN  LEU A 291       3.359  14.499  16.958  1.00 10.00      A   
ATOM   2734  CA  LEU A 291       3.149  13.515  15.094  1.00 10.00      A   
ATOM   2735  CB  LEU A 291       4.664  13.358  14.951  1.00 10.00      A   
ATOM   2736  CG  LEU A 291       5.414  14.521  14.302  1.00 10.00      A   
ATOM   2737  CD1 LEU A 291       6.896  14.201  14.195  1.00 10.00      A   
ATOM   2738  CD2 LEU A 291       4.833  14.838  12.934  1.00 10.00      A   
ATOM   2739  C   LEU A 291       2.515  12.158  15.363  1.00 10.00      A   
ATOM   2740  O   LEU A 291       2.997  11.390  16.198  1.00 10.00      A   
ATOM   2741  N   THR A 292       1.426  11.875  14.670  1.00 10.00      A   
ATOM   2742  HN  THR A 292       1.064  12.541  14.049  1.00 10.00      A   
ATOM   2743  CA  THR A 292       0.733  10.610  14.827  1.00 10.00      A   
ATOM   2744  CB  THR A 292      -0.717  10.726  14.320  1.00 10.00      A   
ATOM   2745  OG1 THR A 292      -1.003  12.102  14.022  1.00 10.00      A   
ATOM   2746  HG1 THR A 292      -1.858  12.161  13.580  1.00 10.00      A   
ATOM   2747  CG2 THR A 292      -1.697  10.225  15.371  1.00 10.00      A   
ATOM   2748  C   THR A 292       1.453   9.508  14.051  1.00 10.00      A   
ATOM   2749  O   THR A 292       1.408   8.333  14.429  1.00 10.00      A   
ATOM   2750  N   THR A 293       2.123   9.904  12.974  1.00 10.00      A   
ATOM   2751  HN  THR A 293       2.132  10.857  12.745  1.00 10.00      A   
ATOM   2752  CA  THR A 293       2.858   8.971  12.132  1.00 10.00      A   
ATOM   2753  CB  THR A 293       2.098   8.695  10.815  1.00 10.00      A   
ATOM   2754  OG1 THR A 293       0.739   8.326  11.101  1.00 10.00      A   
ATOM   2755  HG1 THR A 293       0.224   8.349  10.284  1.00 10.00      A   
ATOM   2756  CG2 THR A 293       2.763   7.571  10.038  1.00 10.00      A   
ATOM   2757  C   THR A 293       4.245   9.534  11.806  1.00 10.00      A   
ATOM   2758  O   THR A 293       4.381  10.717  11.488  1.00 10.00      A   
ATOM   2759  N   LEU A 294       5.270   8.690  11.889  1.00 10.00      A   
ATOM   2760  HN  LEU A 294       5.108   7.757  12.154  1.00 10.00      A   
ATOM   2761  CA  LEU A 294       6.634   9.120  11.598  1.00 10.00      A   
ATOM   2762  CB  LEU A 294       7.355   9.511  12.890  1.00 10.00      A   
ATOM   2763  CG  LEU A 294       8.798   9.990  12.741  1.00 10.00      A   
ATOM   2764  CD1 LEU A 294       8.858  11.251  11.896  1.00 10.00      A   
ATOM   2765  CD2 LEU A 294       9.416  10.233  14.105  1.00 10.00      A   
ATOM   2766  C   LEU A 294       7.417   8.035  10.857  1.00 10.00      A   
ATOM   2767  O   LEU A 294       7.455   6.880  11.284  1.00 10.00      A   
ATOM   2768  N   ASN A 295       8.028   8.416   9.741  1.00 10.00      A   
ATOM   2769  HN  ASN A 295       7.946   9.350   9.447  1.00 10.00      A   
ATOM   2770  CA  ASN A 295       8.814   7.492   8.933  1.00 10.00      A   
ATOM   2771  CB  ASN A 295       8.362   7.539   7.466  1.00 10.00      A   
ATOM   2772  CG  ASN A 295       9.048   6.513   6.569  1.00 10.00      A   
ATOM   2773  OD1 ASN A 295      10.244   6.240   6.695  1.00 10.00      A   
ATOM   2774  ND2 ASN A 295       8.286   5.940   5.650  1.00 10.00      A   
ATOM   2775 HD21 ASN A 295       7.341   6.204   5.603  1.00 10.00      A   
ATOM   2776 HD22 ASN A 295       8.695   5.276   5.054  1.00 10.00      A   
ATOM   2777  C   ASN A 295      10.293   7.828   9.039  1.00 10.00      A   
ATOM   2778  O   ASN A 295      10.730   8.900   8.622  1.00 10.00      A   
ATOM   2779  N   LEU A 296      11.054   6.908   9.605  1.00 10.00      A   
ATOM   2780  HN  LEU A 296      10.638   6.070   9.918  1.00 10.00      A   
ATOM   2781  CA  LEU A 296      12.487   7.087   9.774  1.00 10.00      A   
ATOM   2782  CB  LEU A 296      12.839   7.278  11.255  1.00 10.00      A   
ATOM   2783  CG  LEU A 296      12.371   8.583  11.904  1.00 10.00      A   
ATOM   2784  CD1 LEU A 296      12.681   8.582  13.392  1.00 10.00      A   
ATOM   2785  CD2 LEU A 296      13.017   9.778  11.227  1.00 10.00      A   
ATOM   2786  C   LEU A 296      13.236   5.885   9.206  1.00 10.00      A   
ATOM   2787  O   LEU A 296      14.271   5.475   9.734  1.00 10.00      A   
ATOM   2788  N   SER A 297      12.713   5.332   8.119  1.00 10.00      A   
ATOM   2789  HN  SER A 297      11.891   5.712   7.735  1.00 10.00      A   
ATOM   2790  CA  SER A 297      13.319   4.169   7.480  1.00 10.00      A   
ATOM   2791  CB  SER A 297      12.263   3.376   6.708  1.00 10.00      A   
ATOM   2792  OG  SER A 297      11.153   3.068   7.538  1.00 10.00      A   
ATOM   2793  HG  SER A 297      11.463   2.670   8.357  1.00 10.00      A   
ATOM   2794  C   SER A 297      14.486   4.550   6.569  1.00 10.00      A   
ATOM   2795  O   SER A 297      15.140   3.679   5.989  1.00 10.00      A   
ATOM   2796  N   TYR A 298      14.738   5.846   6.438  1.00 10.00      A   
ATOM   2797  HN  TYR A 298      14.168   6.493   6.908  1.00 10.00      A   
ATOM   2798  CA  TYR A 298      15.838   6.334   5.609  1.00 10.00      A   
ATOM   2799  CB  TYR A 298      15.324   7.242   4.487  1.00 10.00      A   
ATOM   2800  CG  TYR A 298      14.304   6.592   3.582  1.00 10.00      A   
ATOM   2801  CD1 TYR A 298      12.963   6.939   3.662  1.00 10.00      A   
ATOM   2802  CD2 TYR A 298      14.680   5.634   2.651  1.00 10.00      A   
ATOM   2803  CE1 TYR A 298      12.025   6.353   2.841  1.00 10.00      A   
ATOM   2804  CE2 TYR A 298      13.746   5.041   1.823  1.00 10.00      A   
ATOM   2805  CZ  TYR A 298      12.420   5.406   1.924  1.00 10.00      A   
ATOM   2806  OH  TYR A 298      11.485   4.821   1.105  1.00 10.00      A   
ATOM   2807  HH  TYR A 298      11.625   3.866   1.093  1.00 10.00      A   
ATOM   2808  C   TYR A 298      16.845   7.092   6.463  1.00 10.00      A   
ATOM   2809  O   TYR A 298      17.899   7.514   5.983  1.00 10.00      A   
ATOM   2810  N   ALA A 299      16.513   7.257   7.733  1.00 10.00      A   
ATOM   2811  HN  ALA A 299      15.669   6.883   8.056  1.00 10.00      A   
ATOM   2812  CA  ALA A 299      17.375   7.969   8.660  1.00 10.00      A   
ATOM   2813  CB  ALA A 299      16.552   8.609   9.765  1.00 10.00      A   
ATOM   2814  C   ALA A 299      18.443   7.045   9.238  1.00 10.00      A   
ATOM   2815  O   ALA A 299      18.214   6.358  10.235  1.00 10.00      A   
ATOM   2816  N   THR A 300      19.607   7.033   8.598  1.00 10.00      A   
ATOM   2817  HN  THR A 300      19.719   7.592   7.801  1.00 10.00      A   
ATOM   2818  CA  THR A 300      20.721   6.204   9.027  1.00 10.00      A   
ATOM   2819  CB  THR A 300      21.675   5.939   7.850  1.00 10.00      A   
ATOM   2820  OG1 THR A 300      21.521   6.979   6.869  1.00 10.00      A   
ATOM   2821  HG1 THR A 300      22.385   7.188   6.486  1.00 10.00      A   
ATOM   2822  CG2 THR A 300      21.369   4.595   7.212  1.00 10.00      A   
ATOM   2823  C   THR A 300      21.488   6.861  10.171  1.00 10.00      A   
ATOM   2824  O   THR A 300      22.669   7.174  10.044  1.00 10.00      A   
ATOM   2825  N   VAL A 301      20.802   7.080  11.281  1.00 10.00      A   
ATOM   2826  HN  VAL A 301      19.860   6.803  11.320  1.00 10.00      A   
ATOM   2827  CA  VAL A 301      21.413   7.701  12.449  1.00 10.00      A   
ATOM   2828  CB  VAL A 301      20.564   8.874  12.988  1.00 10.00      A   
ATOM   2829  CG1 VAL A 301      20.590  10.034  12.005  1.00 10.00      A   
ATOM   2830  CG2 VAL A 301      19.134   8.433  13.262  1.00 10.00      A   
ATOM   2831  C   VAL A 301      21.633   6.668  13.547  1.00 10.00      A   
ATOM   2832  O   VAL A 301      21.364   5.485  13.351  1.00 10.00      A   
ATOM   2833  N   GLN A 302      22.135   7.108  14.691  1.00 10.00      A   
ATOM   2834  HN  GLN A 302      22.340   8.062  14.794  1.00 10.00      A   
ATOM   2835  CA  GLN A 302      22.388   6.204  15.803  1.00 10.00      A   
ATOM   2836  CB  GLN A 302      23.625   6.640  16.581  1.00 10.00      A   
ATOM   2837  CG  GLN A 302      24.935   6.404  15.846  1.00 10.00      A   
ATOM   2838  CD  GLN A 302      25.170   4.946  15.502  1.00 10.00      A   
ATOM   2839  OE1 GLN A 302      25.671   4.176  16.322  1.00 10.00      A   
ATOM   2840  NE2 GLN A 302      24.827   4.562  14.285  1.00 10.00      A   
ATOM   2841 HE21 GLN A 302      24.444   5.231  13.681  1.00 10.00      A   
ATOM   2842 HE22 GLN A 302      24.979   3.624  14.032  1.00 10.00      A   
ATOM   2843  C   GLN A 302      21.180   6.113  16.727  1.00 10.00      A   
ATOM   2844  O   GLN A 302      20.328   7.006  16.742  1.00 10.00      A   
ATOM   2845  N   SER A 303      21.123   5.031  17.495  1.00 10.00      A   
ATOM   2846  HN  SER A 303      21.842   4.366  17.432  1.00 10.00      A   
ATOM   2847  CA  SER A 303      20.026   4.795  18.423  1.00 10.00      A   
ATOM   2848  CB  SER A 303      20.189   3.437  19.114  1.00 10.00      A   
ATOM   2849  OG  SER A 303      19.127   3.179  20.020  1.00 10.00      A   
ATOM   2850  HG  SER A 303      18.533   2.515  19.639  1.00 10.00      A   
ATOM   2851  C   SER A 303      19.911   5.913  19.456  1.00 10.00      A   
ATOM   2852  O   SER A 303      18.805   6.318  19.814  1.00 10.00      A   
ATOM   2853  N   TYR A 304      21.050   6.426  19.915  1.00 10.00      A   
ATOM   2854  HN  TYR A 304      21.905   6.070  19.586  1.00 10.00      A   
ATOM   2855  CA  TYR A 304      21.061   7.494  20.908  1.00 10.00      A   
ATOM   2856  CB  TYR A 304      22.494   7.903  21.255  1.00 10.00      A   
ATOM   2857  CG  TYR A 304      22.635   8.497  22.638  1.00 10.00      A   
ATOM   2858  CD1 TYR A 304      22.628   7.682  23.762  1.00 10.00      A   
ATOM   2859  CD2 TYR A 304      22.771   9.867  22.823  1.00 10.00      A   
ATOM   2860  CE1 TYR A 304      22.752   8.213  25.030  1.00 10.00      A   
ATOM   2861  CE2 TYR A 304      22.896  10.408  24.088  1.00 10.00      A   
ATOM   2862  CZ  TYR A 304      22.885   9.576  25.188  1.00 10.00      A   
ATOM   2863  OH  TYR A 304      23.014  10.105  26.454  1.00 10.00      A   
ATOM   2864  HH  TYR A 304      22.530  10.941  26.501  1.00 10.00      A   
ATOM   2865  C   TYR A 304      20.261   8.706  20.436  1.00 10.00      A   
ATOM   2866  O   TYR A 304      19.526   9.319  21.211  1.00 10.00      A   
ATOM   2867  N   ASP A 305      20.390   9.036  19.162  1.00 10.00      A   
ATOM   2868  HN  ASP A 305      20.976   8.504  18.581  1.00 10.00      A   
ATOM   2869  CA  ASP A 305      19.672  10.170  18.604  1.00 10.00      A   
ATOM   2870  CB  ASP A 305      20.299  10.638  17.293  1.00 10.00      A   
ATOM   2871  CG  ASP A 305      21.681  11.218  17.491  1.00 10.00      A   
ATOM   2872  OD1 ASP A 305      21.787  12.374  17.962  1.00 10.00      A   
ATOM   2873  OD2 ASP A 305      22.667  10.519  17.186  1.00 10.00      A   
ATOM   2874  C   ASP A 305      18.206   9.832  18.402  1.00 10.00      A   
ATOM   2875  O   ASP A 305      17.331  10.685  18.568  1.00 10.00      A   
ATOM   2876  N   LEU A 306      17.947   8.577  18.056  1.00 10.00      A   
ATOM   2877  HN  LEU A 306      18.695   7.950  17.942  1.00 10.00      A   
ATOM   2878  CA  LEU A 306      16.590   8.101  17.833  1.00 10.00      A   
ATOM   2879  CB  LEU A 306      16.611   6.686  17.248  1.00 10.00      A   
ATOM   2880  CG  LEU A 306      17.050   6.558  15.786  1.00 10.00      A   
ATOM   2881  CD1 LEU A 306      17.244   5.097  15.407  1.00 10.00      A   
ATOM   2882  CD2 LEU A 306      16.033   7.217  14.867  1.00 10.00      A   
ATOM   2883  C   LEU A 306      15.794   8.123  19.135  1.00 10.00      A   
ATOM   2884  O   LEU A 306      14.632   8.535  19.157  1.00 10.00      A   
ATOM   2885  N   VAL A 307      16.427   7.687  20.218  1.00 10.00      A   
ATOM   2886  HN  VAL A 307      17.349   7.356  20.133  1.00 10.00      A   
ATOM   2887  CA  VAL A 307      15.786   7.667  21.529  1.00 10.00      A   
ATOM   2888  CB  VAL A 307      16.688   7.011  22.597  1.00 10.00      A   
ATOM   2889  CG1 VAL A 307      16.056   7.105  23.979  1.00 10.00      A   
ATOM   2890  CG2 VAL A 307      16.959   5.557  22.244  1.00 10.00      A   
ATOM   2891  C   VAL A 307      15.413   9.082  21.964  1.00 10.00      A   
ATOM   2892  O   VAL A 307      14.315   9.315  22.469  1.00 10.00      A   
ATOM   2893  N   LYS A 308      16.324  10.024  21.729  1.00 10.00      A   
ATOM   2894  HN  LYS A 308      17.170   9.770  21.304  1.00 10.00      A   
ATOM   2895  CA  LYS A 308      16.101  11.425  22.086  1.00 10.00      A   
ATOM   2896  CB  LYS A 308      17.308  12.283  21.686  1.00 10.00      A   
ATOM   2897  CG  LYS A 308      18.505  12.174  22.623  1.00 10.00      A   
ATOM   2898  CD  LYS A 308      19.642  13.095  22.189  1.00 10.00      A   
ATOM   2899  CE  LYS A 308      20.262  12.641  20.876  1.00 10.00      A   
ATOM   2900  NZ  LYS A 308      21.248  13.623  20.347  1.00 10.00      A   
ATOM   2901  HZ1 LYS A 308      22.058  13.706  20.995  1.00 10.00      A   
ATOM   2902  HZ2 LYS A 308      20.804  14.556  20.245  1.00 10.00      A   
ATOM   2903  HZ3 LYS A 308      21.594  13.312  19.408  1.00 10.00      A   
ATOM   2904  C   LYS A 308      14.834  11.965  21.418  1.00 10.00      A   
ATOM   2905  O   LYS A 308      14.126  12.802  21.982  1.00 10.00      A   
ATOM   2906  N   LEU A 309      14.557  11.474  20.216  1.00 10.00      A   
ATOM   2907  HN  LEU A 309      15.158  10.806  19.825  1.00 10.00      A   
ATOM   2908  CA  LEU A 309      13.382  11.898  19.466  1.00 10.00      A   
ATOM   2909  CB  LEU A 309      13.534  11.534  17.986  1.00 10.00      A   
ATOM   2910  CG  LEU A 309      14.712  12.157  17.239  1.00 10.00      A   
ATOM   2911  CD1 LEU A 309      15.117  11.276  16.067  1.00 10.00      A   
ATOM   2912  CD2 LEU A 309      14.357  13.552  16.754  1.00 10.00      A   
ATOM   2913  C   LEU A 309      12.123  11.239  20.022  1.00 10.00      A   
ATOM   2914  O   LEU A 309      11.128  11.911  20.299  1.00 10.00      A   
ATOM   2915  N   LEU A 310      12.192   9.921  20.202  1.00 10.00      A   
ATOM   2916  HN  LEU A 310      13.032   9.460  19.988  1.00 10.00      A   
ATOM   2917  CA  LEU A 310      11.066   9.131  20.702  1.00 10.00      A   
ATOM   2918  CB  LEU A 310      11.434   7.647  20.758  1.00 10.00      A   
ATOM   2919  CG  LEU A 310      11.378   6.886  19.437  1.00 10.00      A   
ATOM   2920  CD1 LEU A 310      11.788   5.436  19.641  1.00 10.00      A   
ATOM   2921  CD2 LEU A 310       9.986   6.974  18.835  1.00 10.00      A   
ATOM   2922  C   LEU A 310      10.568   9.584  22.072  1.00 10.00      A   
ATOM   2923  O   LEU A 310       9.373   9.502  22.363  1.00 10.00      A   
ATOM   2924  N   CYS A 311      11.478  10.053  22.911  1.00 10.00      A   
ATOM   2925  HN  CYS A 311      12.419  10.093  22.625  1.00 10.00      A   
ATOM   2926  CA  CYS A 311      11.124  10.495  24.257  1.00 10.00      A   
ATOM   2927  CB  CYS A 311      12.380  10.807  25.069  1.00 10.00      A   
ATOM   2928  SG  CYS A 311      13.410   9.359  25.409  1.00 10.00      A   
ATOM   2929  HG  CYS A 311      13.131   8.936  26.635  1.00 10.00      A   
ATOM   2930  C   CYS A 311      10.157  11.681  24.264  1.00 10.00      A   
ATOM   2931  O   CYS A 311       9.469  11.922  25.256  1.00 10.00      A   
ATOM   2932  N   GLN A 312      10.084  12.408  23.157  1.00 10.00      A   
ATOM   2933  HN  GLN A 312      10.628  12.161  22.377  1.00 10.00      A   
ATOM   2934  CA  GLN A 312       9.199  13.562  23.074  1.00 10.00      A   
ATOM   2935  CB  GLN A 312       9.964  14.825  22.678  1.00 10.00      A   
ATOM   2936  CG  GLN A 312      10.932  15.314  23.743  1.00 10.00      A   
ATOM   2937  CD  GLN A 312      11.355  16.758  23.554  1.00 10.00      A   
ATOM   2938  OE1 GLN A 312      12.474  17.138  23.906  1.00 10.00      A   
ATOM   2939  NE2 GLN A 312      10.464  17.578  23.016  1.00 10.00      A   
ATOM   2940 HE21 GLN A 312       9.583  17.217  22.775  1.00 10.00      A   
ATOM   2941 HE22 GLN A 312      10.720  18.511  22.879  1.00 10.00      A   
ATOM   2942  C   GLN A 312       8.014  13.321  22.141  1.00 10.00      A   
ATOM   2943  O   GLN A 312       7.414  14.265  21.625  1.00 10.00      A   
ATOM   2944  N   CYS A 313       7.676  12.059  21.926  1.00 10.00      A   
ATOM   2945  HN  CYS A 313       8.207  11.344  22.340  1.00 10.00      A   
ATOM   2946  CA  CYS A 313       6.544  11.707  21.071  1.00 10.00      A   
ATOM   2947  CB  CYS A 313       7.027  11.025  19.788  1.00 10.00      A   
ATOM   2948  SG  CYS A 313       8.177  12.019  18.810  1.00 10.00      A   
ATOM   2949  HG  CYS A 313       8.336  13.185  19.423  1.00 10.00      A   
ATOM   2950  C   CYS A 313       5.551  10.812  21.817  1.00 10.00      A   
ATOM   2951  O   CYS A 313       5.569   9.590  21.667  1.00 10.00      A   
ATOM   2952  N   PRO A 314       4.661  11.409  22.632  1.00 10.00      A   
ATOM   2953  CA  PRO A 314       3.680  10.657  23.417  1.00 10.00      A   
ATOM   2954  CB  PRO A 314       3.429  11.596  24.592  1.00 10.00      A   
ATOM   2955  CG  PRO A 314       3.565  12.965  24.009  1.00 10.00      A   
ATOM   2956  CD  PRO A 314       4.549  12.862  22.869  1.00 10.00      A   
ATOM   2957  C   PRO A 314       2.370  10.403  22.669  1.00 10.00      A   
ATOM   2958  O   PRO A 314       1.437   9.820  23.224  1.00 10.00      A   
ATOM   2959  N   LYS A 315       2.294  10.840  21.420  1.00 10.00      A   
ATOM   2960  HN  LYS A 315       3.064  11.296  21.025  1.00 10.00      A   
ATOM   2961  CA  LYS A 315       1.083  10.655  20.629  1.00 10.00      A   
ATOM   2962  CB  LYS A 315       0.430  12.002  20.310  1.00 10.00      A   
ATOM   2963  CG  LYS A 315      -0.418  12.553  21.446  1.00 10.00      A   
ATOM   2964  CD  LYS A 315      -1.162  13.814  21.027  1.00 10.00      A   
ATOM   2965  CE  LYS A 315      -2.210  14.215  22.058  1.00 10.00      A   
ATOM   2966  NZ  LYS A 315      -1.619  14.475  23.402  1.00 10.00      A   
ATOM   2967  HZ1 LYS A 315      -0.612  14.722  23.316  1.00 10.00      A   
ATOM   2968  HZ2 LYS A 315      -1.705  13.631  24.004  1.00 10.00      A   
ATOM   2969  HZ3 LYS A 315      -2.115  15.266  23.864  1.00 10.00      A   
ATOM   2970  C   LYS A 315       1.354   9.872  19.353  1.00 10.00      A   
ATOM   2971  O   LYS A 315       0.484   9.756  18.491  1.00 10.00      A   
ATOM   2972  N   LEU A 316       2.553   9.315  19.256  1.00 10.00      A   
ATOM   2973  HN  LEU A 316       3.189   9.419  19.996  1.00 10.00      A   
ATOM   2974  CA  LEU A 316       2.948   8.538  18.088  1.00 10.00      A   
ATOM   2975  CB  LEU A 316       4.454   8.274  18.137  1.00 10.00      A   
ATOM   2976  CG  LEU A 316       5.054   7.524  16.950  1.00 10.00      A   
ATOM   2977  CD1 LEU A 316       4.945   8.357  15.684  1.00 10.00      A   
ATOM   2978  CD2 LEU A 316       6.503   7.177  17.233  1.00 10.00      A   
ATOM   2979  C   LEU A 316       2.174   7.218  18.036  1.00 10.00      A   
ATOM   2980  O   LEU A 316       2.177   6.452  19.002  1.00 10.00      A   
ATOM   2981  N   GLN A 317       1.504   6.965  16.913  1.00 10.00      A   
ATOM   2982  HN  GLN A 317       1.538   7.618  16.177  1.00 10.00      A   
ATOM   2983  CA  GLN A 317       0.723   5.745  16.745  1.00 10.00      A   
ATOM   2984  CB  GLN A 317      -0.693   6.064  16.271  1.00 10.00      A   
ATOM   2985  CG  GLN A 317      -1.587   6.676  17.333  1.00 10.00      A   
ATOM   2986  CD  GLN A 317      -3.036   6.741  16.895  1.00 10.00      A   
ATOM   2987  OE1 GLN A 317      -3.334   6.854  15.707  1.00 10.00      A   
ATOM   2988  NE2 GLN A 317      -3.944   6.665  17.851  1.00 10.00      A   
ATOM   2989 HE21 GLN A 317      -3.631   6.575  18.787  1.00 10.00      A   
ATOM   2990 HE22 GLN A 317      -4.887   6.705  17.600  1.00 10.00      A   
ATOM   2991  C   GLN A 317       1.385   4.777  15.772  1.00 10.00      A   
ATOM   2992  O   GLN A 317       1.297   3.561  15.943  1.00 10.00      A   
ATOM   2993  N   ARG A 318       2.040   5.312  14.750  1.00 10.00      A   
ATOM   2994  HN  ARG A 318       2.081   6.290  14.660  1.00 10.00      A   
ATOM   2995  CA  ARG A 318       2.708   4.477  13.758  1.00 10.00      A   
ATOM   2996  CB  ARG A 318       1.977   4.523  12.415  1.00 10.00      A   
ATOM   2997  CG  ARG A 318       2.487   3.503  11.405  1.00 10.00      A   
ATOM   2998  CD  ARG A 318       2.087   3.861   9.981  1.00 10.00      A   
ATOM   2999  NE  ARG A 318       0.636   3.914   9.797  1.00 10.00      A   
ATOM   3000  HE  ARG A 318       0.085   3.345  10.382  1.00 10.00      A   
ATOM   3001  CZ  ARG A 318       0.032   4.676   8.888  1.00 10.00      A   
ATOM   3002  NH1 ARG A 318       0.753   5.452   8.082  1.00 10.00      A   
ATOM   3003 HH11 ARG A 318       0.288   6.050   7.364  1.00 10.00      A   
ATOM   3004 HH12 ARG A 318       1.795   5.468   8.162  1.00 10.00      A   
ATOM   3005  NH2 ARG A 318      -1.293   4.672   8.792  1.00 10.00      A   
ATOM   3006 HH21 ARG A 318      -1.862   4.071   9.433  1.00 10.00      A   
ATOM   3007 HH22 ARG A 318      -1.772   5.263   8.084  1.00 10.00      A   
ATOM   3008  C   ARG A 318       4.161   4.901  13.578  1.00 10.00      A   
ATOM   3009  O   ARG A 318       4.445   6.032  13.174  1.00 10.00      A   
ATOM   3010  N   LEU A 319       5.076   3.994  13.885  1.00 10.00      A   
ATOM   3011  HN  LEU A 319       4.788   3.108  14.197  1.00 10.00      A   
ATOM   3012  CA  LEU A 319       6.497   4.276  13.763  1.00 10.00      A   
ATOM   3013  CB  LEU A 319       7.183   4.231  15.134  1.00 10.00      A   
ATOM   3014  CG  LEU A 319       8.687   4.523  15.146  1.00 10.00      A   
ATOM   3015  CD1 LEU A 319       8.958   5.979  14.793  1.00 10.00      A   
ATOM   3016  CD2 LEU A 319       9.297   4.167  16.492  1.00 10.00      A   
ATOM   3017  C   LEU A 319       7.184   3.310  12.806  1.00 10.00      A   
ATOM   3018  O   LEU A 319       7.137   2.093  12.990  1.00 10.00      A   
ATOM   3019  N   TRP A 320       7.808   3.865  11.779  1.00 10.00      A   
ATOM   3020  HN  TRP A 320       7.781   4.844  11.678  1.00 10.00      A   
ATOM   3021  CA  TRP A 320       8.536   3.077  10.795  1.00 10.00      A   
ATOM   3022  CB  TRP A 320       8.048   3.407   9.379  1.00 10.00      A   
ATOM   3023  CG  TRP A 320       6.742   2.770   8.998  1.00 10.00      A   
ATOM   3024  CD1 TRP A 320       5.792   2.266   9.837  1.00 10.00      A   
ATOM   3025  CD2 TRP A 320       6.245   2.573   7.668  1.00 10.00      A   
ATOM   3026  NE1 TRP A 320       4.733   1.772   9.113  1.00 10.00      A   
ATOM   3027  HE1 TRP A 320       3.916   1.350   9.497  1.00 10.00      A   
ATOM   3028  CE2 TRP A 320       4.988   1.946   7.779  1.00 10.00      A   
ATOM   3029  CE3 TRP A 320       6.743   2.862   6.394  1.00 10.00      A   
ATOM   3030  CZ2 TRP A 320       4.223   1.607   6.667  1.00 10.00      A   
ATOM   3031  CZ3 TRP A 320       5.982   2.525   5.292  1.00 10.00      A   
ATOM   3032  CH2 TRP A 320       4.736   1.904   5.434  1.00 10.00      A   
ATOM   3033  C   TRP A 320      10.019   3.405  10.915  1.00 10.00      A   
ATOM   3034  O   TRP A 320      10.452   4.476  10.500  1.00 10.00      A   
ATOM   3035  N   VAL A 321      10.795   2.499  11.492  1.00 10.00      A   
ATOM   3036  HN  VAL A 321      10.405   1.646  11.783  1.00 10.00      A   
ATOM   3037  CA  VAL A 321      12.225   2.735  11.679  1.00 10.00      A   
ATOM   3038  CB  VAL A 321      12.577   3.012  13.157  1.00 10.00      A   
ATOM   3039  CG1 VAL A 321      12.154   4.416  13.561  1.00 10.00      A   
ATOM   3040  CG2 VAL A 321      11.943   1.974  14.071  1.00 10.00      A   
ATOM   3041  C   VAL A 321      13.075   1.575  11.177  1.00 10.00      A   
ATOM   3042  O   VAL A 321      12.558   0.576  10.672  1.00 10.00      A   
ATOM   3043  N   LEU A 322      14.384   1.723  11.323  1.00 10.00      A   
ATOM   3044  HN  LEU A 322      14.727   2.549  11.731  1.00 10.00      A   
ATOM   3045  CA  LEU A 322      15.329   0.703  10.903  1.00 10.00      A   
ATOM   3046  CB  LEU A 322      16.552   1.348  10.245  1.00 10.00      A   
ATOM   3047  CG  LEU A 322      16.311   2.022   8.891  1.00 10.00      A   
ATOM   3048  CD1 LEU A 322      17.539   2.808   8.456  1.00 10.00      A   
ATOM   3049  CD2 LEU A 322      15.931   0.992   7.836  1.00 10.00      A   
ATOM   3050  C   LEU A 322      15.765  -0.142  12.095  1.00 10.00      A   
ATOM   3051  O   LEU A 322      15.354   0.108  13.228  1.00 10.00      A   
ATOM   3052  N   ASP A 323      16.627  -1.116  11.837  1.00 10.00      A   
ATOM   3053  HN  ASP A 323      16.945  -1.241  10.914  1.00 10.00      A   
ATOM   3054  CA  ASP A 323      17.127  -2.006  12.881  1.00 10.00      A   
ATOM   3055  CB  ASP A 323      17.690  -3.309  12.289  1.00 10.00      A   
ATOM   3056  CG  ASP A 323      18.792  -3.112  11.258  1.00 10.00      A   
ATOM   3057  OD1 ASP A 323      18.955  -1.983  10.745  1.00 10.00      A   
ATOM   3058  OD2 ASP A 323      19.492  -4.098  10.942  1.00 10.00      A   
ATOM   3059  C   ASP A 323      18.160  -1.315  13.767  1.00 10.00      A   
ATOM   3060  O   ASP A 323      18.655  -1.893  14.736  1.00 10.00      A   
ATOM   3061  N   TYR A 324      18.465  -0.066  13.441  1.00 10.00      A   
ATOM   3062  HN  TYR A 324      18.037   0.332  12.655  1.00 10.00      A   
ATOM   3063  CA  TYR A 324      19.425   0.723  14.207  1.00 10.00      A   
ATOM   3064  CB  TYR A 324      19.977   1.877  13.362  1.00 10.00      A   
ATOM   3065  CG  TYR A 324      21.258   1.545  12.632  1.00 10.00      A   
ATOM   3066  CD1 TYR A 324      21.238   1.097  11.319  1.00 10.00      A   
ATOM   3067  CD2 TYR A 324      22.490   1.681  13.257  1.00 10.00      A   
ATOM   3068  CE1 TYR A 324      22.409   0.789  10.649  1.00 10.00      A   
ATOM   3069  CE2 TYR A 324      23.665   1.377  12.595  1.00 10.00      A   
ATOM   3070  CZ  TYR A 324      23.621   0.932  11.292  1.00 10.00      A   
ATOM   3071  OH  TYR A 324      24.792   0.621  10.632  1.00 10.00      A   
ATOM   3072  HH  TYR A 324      24.744   0.943   9.726  1.00 10.00      A   
ATOM   3073  C   TYR A 324      18.804   1.266  15.495  1.00 10.00      A   
ATOM   3074  O   TYR A 324      19.467   1.946  16.274  1.00 10.00      A   
ATOM   3075  N   ILE A 325      17.530   0.953  15.714  1.00 10.00      A   
ATOM   3076  HN  ILE A 325      17.054   0.410  15.051  1.00 10.00      A   
ATOM   3077  CA  ILE A 325      16.814   1.404  16.907  1.00 10.00      A   
ATOM   3078  CB  ILE A 325      15.279   1.232  16.745  1.00 10.00      A   
ATOM   3079  CG1 ILE A 325      14.524   1.766  17.964  1.00 10.00      A   
ATOM   3080  CG2 ILE A 325      14.900  -0.217  16.458  1.00 10.00      A   
ATOM   3081  CD1 ILE A 325      14.701   3.252  18.196  1.00 10.00      A   
ATOM   3082  C   ILE A 325      17.306   0.690  18.173  1.00 10.00      A   
ATOM   3083  O   ILE A 325      17.341   1.285  19.255  1.00 10.00      A   
ATOM   3084  N   GLU A 326      17.709  -0.574  18.014  1.00 10.00      A   
ATOM   3085  HN  GLU A 326      17.673  -0.965  17.118  1.00 10.00      A   
ATOM   3086  CA  GLU A 326      18.202  -1.402  19.124  1.00 10.00      A   
ATOM   3087  CB  GLU A 326      19.340  -0.718  19.895  1.00 10.00      A   
ATOM   3088  CG  GLU A 326      20.669  -0.683  19.162  1.00 10.00      A   
ATOM   3089  CD  GLU A 326      21.813  -0.234  20.051  1.00 10.00      A   
ATOM   3090  OE1 GLU A 326      22.018  -0.845  21.120  1.00 10.00      A   
ATOM   3091  OE2 GLU A 326      22.520   0.727  19.680  1.00 10.00      A   
ATOM   3092  C   GLU A 326      17.085  -1.806  20.084  1.00 10.00      A   
ATOM   3093  O   GLU A 326      16.027  -1.174  20.132  1.00 10.00      A   
ATOM   3094  N   ASP A 327      17.330  -2.871  20.847  1.00 10.00      A   
ATOM   3095  HN  ASP A 327      18.183  -3.347  20.744  1.00 10.00      A   
ATOM   3096  CA  ASP A 327      16.356  -3.363  21.822  1.00 10.00      A   
ATOM   3097  CB  ASP A 327      16.847  -4.654  22.491  1.00 10.00      A   
ATOM   3098  CG  ASP A 327      17.139  -5.776  21.513  1.00 10.00      A   
ATOM   3099  OD1 ASP A 327      16.228  -6.579  21.216  1.00 10.00      A   
ATOM   3100  OD2 ASP A 327      18.289  -5.877  21.047  1.00 10.00      A   
ATOM   3101  C   ASP A 327      16.113  -2.303  22.889  1.00 10.00      A   
ATOM   3102  O   ASP A 327      14.999  -2.148  23.393  1.00 10.00      A   
ATOM   3103  N   ALA A 328      17.172  -1.564  23.206  1.00 10.00      A   
ATOM   3104  HN  ALA A 328      18.025  -1.746  22.756  1.00 10.00      A   
ATOM   3105  CA  ALA A 328      17.112  -0.503  24.203  1.00 10.00      A   
ATOM   3106  CB  ALA A 328      18.490   0.112  24.395  1.00 10.00      A   
ATOM   3107  C   ALA A 328      16.107   0.574  23.801  1.00 10.00      A   
ATOM   3108  O   ALA A 328      15.253   0.966  24.599  1.00 10.00      A   
ATOM   3109  N   GLY A 329      16.202   1.028  22.555  1.00 10.00      A   
ATOM   3110  HN  GLY A 329      16.882   0.652  21.961  1.00 10.00      A   
ATOM   3111  CA  GLY A 329      15.308   2.057  22.058  1.00 10.00      A   
ATOM   3112  C   GLY A 329      13.868   1.594  22.014  1.00 10.00      A   
ATOM   3113  O   GLY A 329      12.949   2.371  22.277  1.00 10.00      A   
ATOM   3114  N   LEU A 330      13.674   0.321  21.698  1.00 10.00      A   
ATOM   3115  HN  LEU A 330      14.449  -0.252  21.507  1.00 10.00      A   
ATOM   3116  CA  LEU A 330      12.338  -0.247  21.621  1.00 10.00      A   
ATOM   3117  CB  LEU A 330      12.371  -1.634  20.979  1.00 10.00      A   
ATOM   3118  CG  LEU A 330      12.668  -1.662  19.475  1.00 10.00      A   
ATOM   3119  CD1 LEU A 330      12.669  -3.089  18.950  1.00 10.00      A   
ATOM   3120  CD2 LEU A 330      11.667  -0.809  18.711  1.00 10.00      A   
ATOM   3121  C   LEU A 330      11.667  -0.280  22.991  1.00 10.00      A   
ATOM   3122  O   LEU A 330      10.457  -0.084  23.098  1.00 10.00      A   
ATOM   3123  N   GLU A 331      12.459  -0.507  24.037  1.00 10.00      A   
ATOM   3124  HN  GLU A 331      13.419  -0.666  23.889  1.00 10.00      A   
ATOM   3125  CA  GLU A 331      11.932  -0.537  25.399  1.00 10.00      A   
ATOM   3126  CB  GLU A 331      12.993  -1.031  26.384  1.00 10.00      A   
ATOM   3127  CG  GLU A 331      12.535  -1.041  27.835  1.00 10.00      A   
ATOM   3128  CD  GLU A 331      13.504  -1.760  28.752  1.00 10.00      A   
ATOM   3129  OE1 GLU A 331      14.728  -1.575  28.597  1.00 10.00      A   
ATOM   3130  OE2 GLU A 331      13.044  -2.513  29.639  1.00 10.00      A   
ATOM   3131  C   GLU A 331      11.433   0.848  25.800  1.00 10.00      A   
ATOM   3132  O   GLU A 331      10.372   0.988  26.411  1.00 10.00      A   
ATOM   3133  N   VAL A 332      12.207   1.872  25.440  1.00 10.00      A   
ATOM   3134  HN  VAL A 332      13.049   1.692  24.967  1.00 10.00      A   
ATOM   3135  CA  VAL A 332      11.840   3.254  25.740  1.00 10.00      A   
ATOM   3136  CB  VAL A 332      12.971   4.245  25.373  1.00 10.00      A   
ATOM   3137  CG1 VAL A 332      12.626   5.656  25.835  1.00 10.00      A   
ATOM   3138  CG2 VAL A 332      14.298   3.793  25.963  1.00 10.00      A   
ATOM   3139  C   VAL A 332      10.580   3.630  24.964  1.00 10.00      A   
ATOM   3140  O   VAL A 332       9.692   4.311  25.481  1.00 10.00      A   
ATOM   3141  N   LEU A 333      10.514   3.166  23.724  1.00 10.00      A   
ATOM   3142  HN  LEU A 333      11.267   2.641  23.374  1.00 10.00      A   
ATOM   3143  CA  LEU A 333       9.370   3.420  22.858  1.00 10.00      A   
ATOM   3144  CB  LEU A 333       9.595   2.747  21.498  1.00 10.00      A   
ATOM   3145  CG  LEU A 333       8.375   2.623  20.583  1.00 10.00      A   
ATOM   3146  CD1 LEU A 333       7.981   3.977  20.022  1.00 10.00      A   
ATOM   3147  CD2 LEU A 333       8.658   1.643  19.457  1.00 10.00      A   
ATOM   3148  C   LEU A 333       8.094   2.881  23.495  1.00 10.00      A   
ATOM   3149  O   LEU A 333       7.073   3.567  23.542  1.00 10.00      A   
ATOM   3150  N   ALA A 334       8.177   1.660  24.018  1.00 10.00      A   
ATOM   3151  HN  ALA A 334       9.030   1.176  23.961  1.00 10.00      A   
ATOM   3152  CA  ALA A 334       7.040   1.007  24.659  1.00 10.00      A   
ATOM   3153  CB  ALA A 334       7.338  -0.468  24.871  1.00 10.00      A   
ATOM   3154  C   ALA A 334       6.679   1.667  25.988  1.00 10.00      A   
ATOM   3155  O   ALA A 334       5.670   1.324  26.607  1.00 10.00      A   
ATOM   3156  N   SER A 335       7.504   2.601  26.432  1.00 10.00      A   
ATOM   3157  HN  SER A 335       8.295   2.834  25.902  1.00 10.00      A   
ATOM   3158  CA  SER A 335       7.257   3.297  27.684  1.00 10.00      A   
ATOM   3159  CB  SER A 335       8.551   3.421  28.486  1.00 10.00      A   
ATOM   3160  OG  SER A 335       9.140   2.149  28.695  1.00 10.00      A   
ATOM   3161  HG  SER A 335       9.511   1.823  27.863  1.00 10.00      A   
ATOM   3162  C   SER A 335       6.640   4.672  27.443  1.00 10.00      A   
ATOM   3163  O   SER A 335       5.718   5.080  28.148  1.00 10.00      A   
ATOM   3164  N   THR A 336       7.140   5.371  26.433  1.00 10.00      A   
ATOM   3165  HN  THR A 336       7.865   4.986  25.894  1.00 10.00      A   
ATOM   3166  CA  THR A 336       6.643   6.705  26.110  1.00 10.00      A   
ATOM   3167  CB  THR A 336       7.727   7.550  25.411  1.00 10.00      A   
ATOM   3168  OG1 THR A 336       9.011   7.235  25.965  1.00 10.00      A   
ATOM   3169  HG1 THR A 336       9.452   6.594  25.395  1.00 10.00      A   
ATOM   3170  CG2 THR A 336       7.458   9.032  25.607  1.00 10.00      A   
ATOM   3171  C   THR A 336       5.396   6.646  25.224  1.00 10.00      A   
ATOM   3172  O   THR A 336       4.440   7.407  25.421  1.00 10.00      A   
ATOM   3173  N   CYS A 337       5.408   5.747  24.251  1.00 10.00      A   
ATOM   3174  HN  CYS A 337       6.189   5.161  24.141  1.00 10.00      A   
ATOM   3175  CA  CYS A 337       4.286   5.601  23.340  1.00 10.00      A   
ATOM   3176  CB  CYS A 337       4.787   5.427  21.904  1.00 10.00      A   
ATOM   3177  SG  CYS A 337       6.082   6.603  21.433  1.00 10.00      A   
ATOM   3178  HG  CYS A 337       5.632   7.831  21.682  1.00 10.00      A   
ATOM   3179  C   CYS A 337       3.406   4.429  23.757  1.00 10.00      A   
ATOM   3180  O   CYS A 337       3.679   3.276  23.426  1.00 10.00      A   
ATOM   3181  N   LYS A 338       2.354   4.736  24.497  1.00 10.00      A   
ATOM   3182  HN  LYS A 338       2.194   5.675  24.730  1.00 10.00      A   
ATOM   3183  CA  LYS A 338       1.424   3.719  24.976  1.00 10.00      A   
ATOM   3184  CB  LYS A 338       0.888   4.098  26.358  1.00 10.00      A   
ATOM   3185  CG  LYS A 338       1.934   4.080  27.462  1.00 10.00      A   
ATOM   3186  CD  LYS A 338       2.476   2.681  27.679  1.00 10.00      A   
ATOM   3187  CE  LYS A 338       3.487   2.647  28.812  1.00 10.00      A   
ATOM   3188  NZ  LYS A 338       4.147   1.319  28.914  1.00 10.00      A   
ATOM   3189  HZ1 LYS A 338       3.437   0.578  29.086  1.00 10.00      A   
ATOM   3190  HZ2 LYS A 338       4.835   1.317  29.694  1.00 10.00      A   
ATOM   3191  HZ3 LYS A 338       4.651   1.100  28.026  1.00 10.00      A   
ATOM   3192  C   LYS A 338       0.265   3.537  24.008  1.00 10.00      A   
ATOM   3193  O   LYS A 338      -0.461   2.541  24.066  1.00 10.00      A   
ATOM   3194  N   ASP A 339       0.098   4.503  23.115  1.00 10.00      A   
ATOM   3195  HN  ASP A 339       0.708   5.271  23.119  1.00 10.00      A   
ATOM   3196  CA  ASP A 339      -0.976   4.457  22.132  1.00 10.00      A   
ATOM   3197  CB  ASP A 339      -1.638   5.833  21.995  1.00 10.00      A   
ATOM   3198  CG  ASP A 339      -3.030   5.760  21.394  1.00 10.00      A   
ATOM   3199  OD1 ASP A 339      -3.855   4.953  21.876  1.00 10.00      A   
ATOM   3200  OD2 ASP A 339      -3.317   6.517  20.440  1.00 10.00      A   
ATOM   3201  C   ASP A 339      -0.462   3.976  20.778  1.00 10.00      A   
ATOM   3202  O   ASP A 339      -1.136   4.122  19.758  1.00 10.00      A   
ATOM   3203  N   LEU A 340       0.739   3.407  20.774  1.00 10.00      A   
ATOM   3204  HN  LEU A 340       1.233   3.330  21.616  1.00 10.00      A   
ATOM   3205  CA  LEU A 340       1.339   2.888  19.550  1.00 10.00      A   
ATOM   3206  CB  LEU A 340       2.764   2.393  19.827  1.00 10.00      A   
ATOM   3207  CG  LEU A 340       3.650   2.149  18.600  1.00 10.00      A   
ATOM   3208  CD1 LEU A 340       4.092   3.470  17.981  1.00 10.00      A   
ATOM   3209  CD2 LEU A 340       4.855   1.299  18.972  1.00 10.00      A   
ATOM   3210  C   LEU A 340       0.476   1.754  18.994  1.00 10.00      A   
ATOM   3211  O   LEU A 340       0.150   0.804  19.708  1.00 10.00      A   
ATOM   3212  N   ARG A 341       0.105   1.867  17.725  1.00 10.00      A   
ATOM   3213  HN  ARG A 341       0.418   2.641  17.202  1.00 10.00      A   
ATOM   3214  CA  ARG A 341      -0.744   0.871  17.082  1.00 10.00      A   
ATOM   3215  CB  ARG A 341      -1.884   1.559  16.318  1.00 10.00      A   
ATOM   3216  CG  ARG A 341      -2.555   2.700  17.069  1.00 10.00      A   
ATOM   3217  CD  ARG A 341      -3.437   2.187  18.193  1.00 10.00      A   
ATOM   3218  NE  ARG A 341      -3.975   3.281  19.005  1.00 10.00      A   
ATOM   3219  HE  ARG A 341      -3.326   3.832  19.501  1.00 10.00      A   
ATOM   3220  CZ  ARG A 341      -5.277   3.563  19.107  1.00 10.00      A   
ATOM   3221  NH1 ARG A 341      -6.174   2.831  18.459  1.00 10.00      A   
ATOM   3222 HH11 ARG A 341      -7.188   3.053  18.541  1.00 10.00      A   
ATOM   3223 HH12 ARG A 341      -5.869   2.023  17.870  1.00 10.00      A   
ATOM   3224  NH2 ARG A 341      -5.681   4.568  19.877  1.00 10.00      A   
ATOM   3225 HH21 ARG A 341      -4.979   5.140  20.411  1.00 10.00      A   
ATOM   3226 HH22 ARG A 341      -6.697   4.795  19.957  1.00 10.00      A   
ATOM   3227  C   ARG A 341       0.047  -0.008  16.119  1.00 10.00      A   
ATOM   3228  O   ARG A 341      -0.082  -1.235  16.128  1.00 10.00      A   
ATOM   3229  N   GLU A 342       0.868   0.616  15.289  1.00 10.00      A   
ATOM   3230  HN  GLU A 342       0.963   1.593  15.341  1.00 10.00      A   
ATOM   3231  CA  GLU A 342       1.644  -0.123  14.310  1.00 10.00      A   
ATOM   3232  CB  GLU A 342       1.160   0.217  12.903  1.00 10.00      A   
ATOM   3233  CG  GLU A 342       1.627  -0.747  11.830  1.00 10.00      A   
ATOM   3234  CD  GLU A 342       1.598  -0.132  10.449  1.00 10.00      A   
ATOM   3235  OE1 GLU A 342       0.566  -0.258   9.756  1.00 10.00      A   
ATOM   3236  OE2 GLU A 342       2.615   0.465  10.042  1.00 10.00      A   
ATOM   3237  C   GLU A 342       3.133   0.170  14.434  1.00 10.00      A   
ATOM   3238  O   GLU A 342       3.543   1.318  14.634  1.00 10.00      A   
ATOM   3239  N   LEU A 343       3.934  -0.877  14.316  1.00 10.00      A   
ATOM   3240  HN  LEU A 343       3.541  -1.765  14.173  1.00 10.00      A   
ATOM   3241  CA  LEU A 343       5.376  -0.754  14.395  1.00 10.00      A   
ATOM   3242  CB  LEU A 343       5.860  -1.087  15.810  1.00 10.00      A   
ATOM   3243  CG  LEU A 343       7.351  -0.875  16.082  1.00 10.00      A   
ATOM   3244  CD1 LEU A 343       7.733   0.583  15.884  1.00 10.00      A   
ATOM   3245  CD2 LEU A 343       7.711  -1.334  17.487  1.00 10.00      A   
ATOM   3246  C   LEU A 343       6.036  -1.673  13.373  1.00 10.00      A   
ATOM   3247  O   LEU A 343       5.866  -2.896  13.412  1.00 10.00      A   
ATOM   3248  N   ARG A 344       6.767  -1.078  12.445  1.00 10.00      A   
ATOM   3249  HN  ARG A 344       6.852  -0.100  12.460  1.00 10.00      A   
ATOM   3250  CA  ARG A 344       7.456  -1.834  11.409  1.00 10.00      A   
ATOM   3251  CB  ARG A 344       6.876  -1.515  10.026  1.00 10.00      A   
ATOM   3252  CG  ARG A 344       5.387  -1.802   9.890  1.00 10.00      A   
ATOM   3253  CD  ARG A 344       4.924  -1.740   8.439  1.00 10.00      A   
ATOM   3254  NE  ARG A 344       3.494  -1.444   8.345  1.00 10.00      A   
ATOM   3255  HE  ARG A 344       3.138  -0.747   8.962  1.00 10.00      A   
ATOM   3256  CZ  ARG A 344       2.651  -2.032   7.487  1.00 10.00      A   
ATOM   3257  NH1 ARG A 344       3.082  -2.950   6.633  1.00 10.00      A   
ATOM   3258 HH11 ARG A 344       2.406  -3.402   5.966  1.00 10.00      A   
ATOM   3259 HH12 ARG A 344       4.080  -3.223   6.617  1.00 10.00      A   
ATOM   3260  NH2 ARG A 344       1.368  -1.715   7.494  1.00 10.00      A   
ATOM   3261 HH21 ARG A 344       1.006  -1.004   8.174  1.00 10.00      A   
ATOM   3262 HH22 ARG A 344       0.709  -2.179   6.817  1.00 10.00      A   
ATOM   3263  C   ARG A 344       8.950  -1.533  11.438  1.00 10.00      A   
ATOM   3264  O   ARG A 344       9.365  -0.392  11.229  1.00 10.00      A   
ATOM   3265  N   VAL A 345       9.750  -2.554  11.711  1.00 10.00      A   
ATOM   3266  HN  VAL A 345       9.360  -3.445  11.864  1.00 10.00      A   
ATOM   3267  CA  VAL A 345      11.195  -2.397  11.774  1.00 10.00      A   
ATOM   3268  CB  VAL A 345      11.777  -3.055  13.045  1.00 10.00      A   
ATOM   3269  CG1 VAL A 345      13.287  -2.878  13.106  1.00 10.00      A   
ATOM   3270  CG2 VAL A 345      11.125  -2.479  14.293  1.00 10.00      A   
ATOM   3271  C   VAL A 345      11.851  -3.007  10.539  1.00 10.00      A   
ATOM   3272  O   VAL A 345      11.740  -4.210  10.297  1.00 10.00      A   
ATOM   3273  N   PHE A 346      12.519  -2.167   9.761  1.00 10.00      A   
ATOM   3274  HN  PHE A 346      12.568  -1.218  10.015  1.00 10.00      A   
ATOM   3275  CA  PHE A 346      13.194  -2.608   8.547  1.00 10.00      A   
ATOM   3276  CB  PHE A 346      12.896  -1.645   7.385  1.00 10.00      A   
ATOM   3277  CG  PHE A 346      11.446  -1.556   6.999  1.00 10.00      A   
ATOM   3278  CD1 PHE A 346      10.611  -0.631   7.602  1.00 10.00      A   
ATOM   3279  CD2 PHE A 346      10.922  -2.394   6.028  1.00 10.00      A   
ATOM   3280  CE1 PHE A 346       9.280  -0.543   7.247  1.00 10.00      A   
ATOM   3281  CE2 PHE A 346       9.591  -2.314   5.667  1.00 10.00      A   
ATOM   3282  CZ  PHE A 346       8.768  -1.386   6.278  1.00 10.00      A   
ATOM   3283  C   PHE A 346      14.701  -2.674   8.776  1.00 10.00      A   
ATOM   3284  O   PHE A 346      15.265  -1.814   9.444  1.00 10.00      A   
ATOM   3285  N   PRO A 347      15.374  -3.687   8.233  1.00 10.00      A   
ATOM   3286  CA  PRO A 347      16.819  -3.828   8.390  1.00 10.00      A   
ATOM   3287  CB  PRO A 347      17.060  -5.297   8.049  1.00 10.00      A   
ATOM   3288  CG  PRO A 347      15.976  -5.635   7.082  1.00 10.00      A   
ATOM   3289  CD  PRO A 347      14.789  -4.777   7.437  1.00 10.00      A   
ATOM   3290  C   PRO A 347      17.590  -2.918   7.432  1.00 10.00      A   
ATOM   3291  O   PRO A 347      17.224  -2.773   6.261  1.00 10.00      A   
ATOM   3292  N   SER A 348      18.650  -2.297   7.942  1.00 10.00      A   
ATOM   3293  HN  SER A 348      18.875  -2.437   8.892  1.00 10.00      A   
ATOM   3294  CA  SER A 348      19.482  -1.408   7.142  1.00 10.00      A   
ATOM   3295  CB  SER A 348      20.554  -0.765   8.025  1.00 10.00      A   
ATOM   3296  OG  SER A 348      20.985  -1.658   9.046  1.00 10.00      A   
ATOM   3297  HG  SER A 348      20.303  -1.714   9.741  1.00 10.00      A   
ATOM   3298  C   SER A 348      20.125  -2.176   5.991  1.00 10.00      A   
ATOM   3299  O   SER A 348      19.931  -1.846   4.821  1.00 10.00      A   
ATOM   3300  N   GLU A 349      20.896  -3.192   6.344  1.00 10.00      A   
ATOM   3301  HN  GLU A 349      21.033  -3.369   7.299  1.00 10.00      A   
ATOM   3302  CA  GLU A 349      21.553  -4.051   5.369  1.00 10.00      A   
ATOM   3303  CB  GLU A 349      23.067  -3.845   5.381  1.00 10.00      A   
ATOM   3304  CG  GLU A 349      23.522  -2.536   4.759  1.00 10.00      A   
ATOM   3305  CD  GLU A 349      23.512  -2.563   3.242  1.00 10.00      A   
ATOM   3306  OE1 GLU A 349      23.364  -3.656   2.656  1.00 10.00      A   
ATOM   3307  OE2 GLU A 349      23.667  -1.487   2.633  1.00 10.00      A   
ATOM   3308  C   GLU A 349      21.212  -5.502   5.685  1.00 10.00      A   
ATOM   3309  O   GLU A 349      21.914  -6.167   6.449  1.00 10.00      A   
ATOM   3310  N   PRO A 350      20.115  -6.005   5.099  1.00 10.00      A   
ATOM   3311  CA  PRO A 350      19.640  -7.373   5.332  1.00 10.00      A   
ATOM   3312  CB  PRO A 350      18.269  -7.388   4.653  1.00 10.00      A   
ATOM   3313  CG  PRO A 350      18.363  -6.346   3.595  1.00 10.00      A   
ATOM   3314  CD  PRO A 350      19.254  -5.273   4.148  1.00 10.00      A   
ATOM   3315  C   PRO A 350      20.542  -8.438   4.722  1.00 10.00      A   
ATOM   3316  O   PRO A 350      20.368  -9.626   4.979  1.00 10.00      A   
ATOM   3317  N   PHE A 351      21.505  -8.011   3.922  1.00 10.00      A   
ATOM   3318  HN  PHE A 351      21.602  -7.049   3.759  1.00 10.00      A   
ATOM   3319  CA  PHE A 351      22.427  -8.938   3.282  1.00 10.00      A   
ATOM   3320  CB  PHE A 351      23.046  -8.304   2.035  1.00 10.00      A   
ATOM   3321  CG  PHE A 351      22.075  -7.506   1.208  1.00 10.00      A   
ATOM   3322  CD1 PHE A 351      22.064  -6.122   1.273  1.00 10.00      A   
ATOM   3323  CD2 PHE A 351      21.175  -8.140   0.372  1.00 10.00      A   
ATOM   3324  CE1 PHE A 351      21.172  -5.386   0.516  1.00 10.00      A   
ATOM   3325  CE2 PHE A 351      20.282  -7.410  -0.387  1.00 10.00      A   
ATOM   3326  CZ  PHE A 351      20.280  -6.032  -0.316  1.00 10.00      A   
ATOM   3327  C   PHE A 351      23.518  -9.356   4.262  1.00 10.00      A   
ATOM   3328  O   PHE A 351      24.156 -10.398   4.093  1.00 10.00      A   
ATOM   3329  N   VAL A 352      23.726  -8.533   5.286  1.00 10.00      A   
ATOM   3330  HN  VAL A 352      23.186  -7.721   5.362  1.00 10.00      A   
ATOM   3331  CA  VAL A 352      24.730  -8.811   6.302  1.00 10.00      A   
ATOM   3332  CB  VAL A 352      25.113  -7.545   7.107  1.00 10.00      A   
ATOM   3333  CG1 VAL A 352      26.329  -7.809   7.986  1.00 10.00      A   
ATOM   3334  CG2 VAL A 352      25.380  -6.373   6.175  1.00 10.00      A   
ATOM   3335  C   VAL A 352      24.228  -9.892   7.252  1.00 10.00      A   
ATOM   3336  O   VAL A 352      23.305  -9.668   8.043  1.00 10.00      A   
ATOM   3337  N   MET A 353      24.834 -11.070   7.155  1.00 10.00      A   
ATOM   3338  HN  MET A 353      25.554 -11.179   6.499  1.00 10.00      A   
ATOM   3339  CA  MET A 353      24.455 -12.207   7.986  1.00 10.00      A   
ATOM   3340  CB  MET A 353      25.156 -13.478   7.500  1.00 10.00      A   
ATOM   3341  CG  MET A 353      24.614 -14.752   8.127  1.00 10.00      A   
ATOM   3342  SD  MET A 353      25.591 -16.213   7.716  1.00 10.00      A   
ATOM   3343  CE  MET A 353      24.717 -17.475   8.645  1.00 10.00      A   
ATOM   3344  C   MET A 353      24.776 -11.953   9.455  1.00 10.00      A   
ATOM   3345  O   MET A 353      23.997 -12.308  10.343  1.00 10.00      A   
ATOM   3346  N   GLU A 354      25.923 -11.336   9.702  1.00 10.00      A   
ATOM   3347  HN  GLU A 354      26.495 -11.077   8.954  1.00 10.00      A   
ATOM   3348  CA  GLU A 354      26.347 -11.025  11.058  1.00 10.00      A   
ATOM   3349  CB  GLU A 354      27.864 -10.814  11.106  1.00 10.00      A   
ATOM   3350  CG  GLU A 354      28.674 -12.036  10.692  1.00 10.00      A   
ATOM   3351  CD  GLU A 354      28.613 -13.152  11.715  1.00 10.00      A   
ATOM   3352  OE1 GLU A 354      29.615 -13.366  12.430  1.00 10.00      A   
ATOM   3353  OE2 GLU A 354      27.563 -13.813  11.824  1.00 10.00      A   
ATOM   3354  C   GLU A 354      25.616  -9.788  11.567  1.00 10.00      A   
ATOM   3355  O   GLU A 354      25.573  -8.762  10.888  1.00 10.00      A   
ATOM   3356  N   PRO A 355      25.017  -9.870  12.765  1.00 10.00      A   
ATOM   3357  CA  PRO A 355      24.277  -8.753  13.352  1.00 10.00      A   
ATOM   3358  CB  PRO A 355      23.797  -9.297  14.704  1.00 10.00      A   
ATOM   3359  CG  PRO A 355      23.885 -10.781  14.580  1.00 10.00      A   
ATOM   3360  CD  PRO A 355      25.025 -11.051  13.643  1.00 10.00      A   
ATOM   3361  C   PRO A 355      25.164  -7.528  13.560  1.00 10.00      A   
ATOM   3362  O   PRO A 355      26.045  -7.524  14.422  1.00 10.00      A   
ATOM   3363  N   ASN A 356      24.946  -6.500  12.749  1.00 10.00      A   
ATOM   3364  HN  ASN A 356      24.258  -6.574  12.056  1.00 10.00      A   
ATOM   3365  CA  ASN A 356      25.714  -5.264  12.853  1.00 10.00      A   
ATOM   3366  CB  ASN A 356      25.805  -4.556  11.494  1.00 10.00      A   
ATOM   3367  CG  ASN A 356      24.461  -4.077  10.974  1.00 10.00      A   
ATOM   3368  OD1 ASN A 356      23.519  -4.858  10.836  1.00 10.00      A   
ATOM   3369  ND2 ASN A 356      24.359  -2.785  10.695  1.00 10.00      A   
ATOM   3370 HD21 ASN A 356      25.145  -2.214  10.840  1.00 10.00      A   
ATOM   3371 HD22 ASN A 356      23.503  -2.454  10.350  1.00 10.00      A   
ATOM   3372  C   ASN A 356      25.077  -4.341  13.880  1.00 10.00      A   
ATOM   3373  O   ASN A 356      25.747  -3.510  14.495  1.00 10.00      A   
ATOM   3374  N   VAL A 357      23.779  -4.508  14.065  1.00 10.00      A   
ATOM   3375  HN  VAL A 357      23.310  -5.198  13.551  1.00 10.00      A   
ATOM   3376  CA  VAL A 357      23.028  -3.707  15.014  1.00 10.00      A   
ATOM   3377  CB  VAL A 357      21.721  -3.175  14.390  1.00 10.00      A   
ATOM   3378  CG1 VAL A 357      22.019  -2.221  13.245  1.00 10.00      A   
ATOM   3379  CG2 VAL A 357      20.851  -4.328  13.916  1.00 10.00      A   
ATOM   3380  C   VAL A 357      22.677  -4.538  16.235  1.00 10.00      A   
ATOM   3381  O   VAL A 357      22.572  -5.765  16.154  1.00 10.00      A   
ATOM   3382  N   ALA A 358      22.487  -3.873  17.360  1.00 10.00      A   
ATOM   3383  HN  ALA A 358      22.571  -2.897  17.360  1.00 10.00      A   
ATOM   3384  CA  ALA A 358      22.142  -4.559  18.596  1.00 10.00      A   
ATOM   3385  CB  ALA A 358      22.729  -3.839  19.797  1.00 10.00      A   
ATOM   3386  C   ALA A 358      20.630  -4.698  18.719  1.00 10.00      A   
ATOM   3387  O   ALA A 358      19.989  -3.991  19.496  1.00 10.00      A   
ATOM   3388  N   LEU A 359      20.069  -5.602  17.928  1.00 10.00      A   
ATOM   3389  HN  LEU A 359      20.638  -6.132  17.330  1.00 10.00      A   
ATOM   3390  CA  LEU A 359      18.634  -5.839  17.931  1.00 10.00      A   
ATOM   3391  CB  LEU A 359      17.982  -5.238  16.679  1.00 10.00      A   
ATOM   3392  CG  LEU A 359      16.452  -5.261  16.640  1.00 10.00      A   
ATOM   3393  CD1 LEU A 359      15.877  -4.347  17.711  1.00 10.00      A   
ATOM   3394  CD2 LEU A 359      15.932  -4.871  15.265  1.00 10.00      A   
ATOM   3395  C   LEU A 359      18.346  -7.332  18.004  1.00 10.00      A   
ATOM   3396  O   LEU A 359      18.855  -8.113  17.198  1.00 10.00      A   
ATOM   3397  N   THR A 360      17.550  -7.723  18.981  1.00 10.00      A   
ATOM   3398  HN  THR A 360      17.192  -7.049  19.608  1.00 10.00      A   
ATOM   3399  CA  THR A 360      17.195  -9.118  19.166  1.00 10.00      A   
ATOM   3400  CB  THR A 360      17.899  -9.701  20.406  1.00 10.00      A   
ATOM   3401  OG1 THR A 360      17.658  -8.869  21.554  1.00 10.00      A   
ATOM   3402  HG1 THR A 360      17.287  -8.016  21.264  1.00 10.00      A   
ATOM   3403  CG2 THR A 360      19.396  -9.800  20.164  1.00 10.00      A   
ATOM   3404  C   THR A 360      15.683  -9.278  19.305  1.00 10.00      A   
ATOM   3405  O   THR A 360      14.919  -8.423  18.856  1.00 10.00      A   
ATOM   3406  N   GLU A 361      15.257 -10.379  19.909  1.00 10.00      A   
ATOM   3407  HN  GLU A 361      15.917 -11.045  20.223  1.00 10.00      A   
ATOM   3408  CA  GLU A 361      13.844 -10.642  20.119  1.00 10.00      A   
ATOM   3409  CB  GLU A 361      13.614 -12.136  20.358  1.00 10.00      A   
ATOM   3410  CG  GLU A 361      14.171 -12.650  21.677  1.00 10.00      A   
ATOM   3411  CD  GLU A 361      15.588 -13.188  21.575  1.00 10.00      A   
ATOM   3412  OE1 GLU A 361      15.857 -14.246  22.181  1.00 10.00      A   
ATOM   3413  OE2 GLU A 361      16.437 -12.559  20.903  1.00 10.00      A   
ATOM   3414  C   GLU A 361      13.335  -9.831  21.308  1.00 10.00      A   
ATOM   3415  O   GLU A 361      12.131  -9.620  21.461  1.00 10.00      A   
ATOM   3416  N   GLN A 362      14.275  -9.382  22.143  1.00 10.00      A   
ATOM   3417  HN  GLN A 362      15.214  -9.588  21.948  1.00 10.00      A   
ATOM   3418  CA  GLN A 362      13.959  -8.594  23.329  1.00 10.00      A   
ATOM   3419  CB  GLN A 362      15.254  -8.153  24.035  1.00 10.00      A   
ATOM   3420  CG  GLN A 362      15.050  -7.238  25.235  1.00 10.00      A   
ATOM   3421  CD  GLN A 362      14.261  -7.896  26.351  1.00 10.00      A   
ATOM   3422  OE1 GLN A 362      14.828  -8.556  27.224  1.00 10.00      A   
ATOM   3423  NE2 GLN A 362      12.949  -7.712  26.347  1.00 10.00      A   
ATOM   3424 HE21 GLN A 362      12.555  -7.162  25.628  1.00 10.00      A   
ATOM   3425 HE22 GLN A 362      12.422  -8.125  27.065  1.00 10.00      A   
ATOM   3426  C   GLN A 362      13.105  -7.381  22.969  1.00 10.00      A   
ATOM   3427  O   GLN A 362      12.059  -7.153  23.577  1.00 10.00      A   
ATOM   3428  N   GLY A 363      13.556  -6.624  21.972  1.00 10.00      A   
ATOM   3429  HN  GLY A 363      14.413  -6.858  21.542  1.00 10.00      A   
ATOM   3430  CA  GLY A 363      12.836  -5.444  21.527  1.00 10.00      A   
ATOM   3431  C   GLY A 363      11.375  -5.718  21.227  1.00 10.00      A   
ATOM   3432  O   GLY A 363      10.505  -4.927  21.598  1.00 10.00      A   
ATOM   3433  N   LEU A 364      11.102  -6.836  20.561  1.00 10.00      A   
ATOM   3434  HN  LEU A 364      11.841  -7.420  20.288  1.00 10.00      A   
ATOM   3435  CA  LEU A 364       9.736  -7.213  20.224  1.00 10.00      A   
ATOM   3436  CB  LEU A 364       9.730  -8.506  19.405  1.00 10.00      A   
ATOM   3437  CG  LEU A 364       8.835  -8.521  18.164  1.00 10.00      A   
ATOM   3438  CD1 LEU A 364       8.871  -9.892  17.515  1.00 10.00      A   
ATOM   3439  CD2 LEU A 364       7.404  -8.140  18.512  1.00 10.00      A   
ATOM   3440  C   LEU A 364       8.912  -7.400  21.497  1.00 10.00      A   
ATOM   3441  O   LEU A 364       7.815  -6.851  21.631  1.00 10.00      A   
ATOM   3442  N   VAL A 365       9.462  -8.158  22.437  1.00 10.00      A   
ATOM   3443  HN  VAL A 365      10.351  -8.544  22.276  1.00 10.00      A   
ATOM   3444  CA  VAL A 365       8.791  -8.426  23.703  1.00 10.00      A   
ATOM   3445  CB  VAL A 365       9.599  -9.401  24.586  1.00 10.00      A   
ATOM   3446  CG1 VAL A 365       8.804  -9.794  25.821  1.00 10.00      A   
ATOM   3447  CG2 VAL A 365      10.003 -10.638  23.797  1.00 10.00      A   
ATOM   3448  C   VAL A 365       8.553  -7.132  24.473  1.00 10.00      A   
ATOM   3449  O   VAL A 365       7.448  -6.884  24.960  1.00 10.00      A   
ATOM   3450  N   SER A 366       9.587  -6.303  24.554  1.00 10.00      A   
ATOM   3451  HN  SER A 366      10.438  -6.557  24.123  1.00 10.00      A   
ATOM   3452  CA  SER A 366       9.508  -5.033  25.263  1.00 10.00      A   
ATOM   3453  CB  SER A 366      10.820  -4.263  25.118  1.00 10.00      A   
ATOM   3454  OG  SER A 366      11.927  -5.090  25.429  1.00 10.00      A   
ATOM   3455  HG  SER A 366      12.242  -4.884  26.316  1.00 10.00      A   
ATOM   3456  C   SER A 366       8.344  -4.180  24.769  1.00 10.00      A   
ATOM   3457  O   SER A 366       7.566  -3.658  25.570  1.00 10.00      A   
ATOM   3458  N   VAL A 367       8.213  -4.064  23.453  1.00 10.00      A   
ATOM   3459  HN  VAL A 367       8.850  -4.529  22.861  1.00 10.00      A   
ATOM   3460  CA  VAL A 367       7.142  -3.266  22.866  1.00 10.00      A   
ATOM   3461  CB  VAL A 367       7.358  -3.008  21.361  1.00 10.00      A   
ATOM   3462  CG1 VAL A 367       6.286  -2.078  20.820  1.00 10.00      A   
ATOM   3463  CG2 VAL A 367       8.736  -2.417  21.114  1.00 10.00      A   
ATOM   3464  C   VAL A 367       5.771  -3.901  23.107  1.00 10.00      A   
ATOM   3465  O   VAL A 367       4.821  -3.212  23.475  1.00 10.00      A   
ATOM   3466  N   SER A 368       5.676  -5.217  22.932  1.00 10.00      A   
ATOM   3467  HN  SER A 368       6.471  -5.725  22.643  1.00 10.00      A   
ATOM   3468  CA  SER A 368       4.409  -5.918  23.131  1.00 10.00      A   
ATOM   3469  CB  SER A 368       4.512  -7.378  22.688  1.00 10.00      A   
ATOM   3470  OG  SER A 368       5.576  -8.045  23.337  1.00 10.00      A   
ATOM   3471  HG  SER A 368       6.096  -7.412  23.849  1.00 10.00      A   
ATOM   3472  C   SER A 368       3.905  -5.817  24.575  1.00 10.00      A   
ATOM   3473  O   SER A 368       2.694  -5.808  24.820  1.00 10.00      A   
ATOM   3474  N   MET A 369       4.834  -5.722  25.519  1.00 10.00      A   
ATOM   3475  HN  MET A 369       5.782  -5.725  25.258  1.00 10.00      A   
ATOM   3476  CA  MET A 369       4.487  -5.624  26.933  1.00 10.00      A   
ATOM   3477  CB  MET A 369       5.602  -6.226  27.800  1.00 10.00      A   
ATOM   3478  CG  MET A 369       5.778  -7.730  27.659  1.00 10.00      A   
ATOM   3479  SD  MET A 369       7.067  -8.382  28.740  1.00 10.00      A   
ATOM   3480  CE  MET A 369       6.351  -8.049  30.348  1.00 10.00      A   
ATOM   3481  C   MET A 369       4.255  -4.175  27.347  1.00 10.00      A   
ATOM   3482  O   MET A 369       3.729  -3.907  28.429  1.00 10.00      A   
ATOM   3483  N   GLY A 370       4.642  -3.244  26.487  1.00 10.00      A   
ATOM   3484  HN  GLY A 370       5.043  -3.513  25.631  1.00 10.00      A   
ATOM   3485  CA  GLY A 370       4.482  -1.836  26.803  1.00 10.00      A   
ATOM   3486  C   GLY A 370       3.320  -1.174  26.092  1.00 10.00      A   
ATOM   3487  O   GLY A 370       2.581  -0.398  26.699  1.00 10.00      A   
ATOM   3488  N   CYS A 371       3.162  -1.462  24.809  1.00 10.00      A   
ATOM   3489  HN  CYS A 371       3.789  -2.084  24.371  1.00 10.00      A   
ATOM   3490  CA  CYS A 371       2.086  -0.877  24.028  1.00 10.00      A   
ATOM   3491  CB  CYS A 371       2.607  -0.432  22.661  1.00 10.00      A   
ATOM   3492  SG  CYS A 371       4.226   0.373  22.712  1.00 10.00      A   
ATOM   3493  HG  CYS A 371       4.045   1.646  23.047  1.00 10.00      A   
ATOM   3494  C   CYS A 371       0.928  -1.859  23.869  1.00 10.00      A   
ATOM   3495  O   CYS A 371       1.026  -2.840  23.133  1.00 10.00      A   
ATOM   3496  N   PRO A 372      -0.185  -1.611  24.570  1.00 10.00      A   
ATOM   3497  CA  PRO A 372      -1.368  -2.465  24.517  1.00 10.00      A   
ATOM   3498  CB  PRO A 372      -2.101  -2.149  25.833  1.00 10.00      A   
ATOM   3499  CG  PRO A 372      -1.275  -1.110  26.531  1.00 10.00      A   
ATOM   3500  CD  PRO A 372      -0.384  -0.493  25.493  1.00 10.00      A   
ATOM   3501  C   PRO A 372      -2.266  -2.134  23.331  1.00 10.00      A   
ATOM   3502  O   PRO A 372      -3.300  -2.771  23.127  1.00 10.00      A   
ATOM   3503  N   LYS A 373      -1.872  -1.135  22.552  1.00 10.00      A   
ATOM   3504  HN  LYS A 373      -1.041  -0.662  22.766  1.00 10.00      A   
ATOM   3505  CA  LYS A 373      -2.652  -0.719  21.394  1.00 10.00      A   
ATOM   3506  CB  LYS A 373      -2.686   0.808  21.297  1.00 10.00      A   
ATOM   3507  CG  LYS A 373      -3.357   1.504  22.469  1.00 10.00      A   
ATOM   3508  CD  LYS A 373      -4.844   1.198  22.518  1.00 10.00      A   
ATOM   3509  CE  LYS A 373      -5.546   2.054  23.561  1.00 10.00      A   
ATOM   3510  NZ  LYS A 373      -5.717   3.461  23.113  1.00 10.00      A   
ATOM   3511  HZ1 LYS A 373      -4.798   3.873  22.828  1.00 10.00      A   
ATOM   3512  HZ2 LYS A 373      -6.117   4.039  23.882  1.00 10.00      A   
ATOM   3513  HZ3 LYS A 373      -6.362   3.499  22.303  1.00 10.00      A   
ATOM   3514  C   LYS A 373      -2.112  -1.316  20.095  1.00 10.00      A   
ATOM   3515  O   LYS A 373      -2.652  -1.061  19.015  1.00 10.00      A   
ATOM   3516  N   LEU A 374      -1.058  -2.114  20.209  1.00 10.00      A   
ATOM   3517  HN  LEU A 374      -0.696  -2.292  21.100  1.00 10.00      A   
ATOM   3518  CA  LEU A 374      -0.430  -2.743  19.049  1.00 10.00      A   
ATOM   3519  CB  LEU A 374       0.827  -3.509  19.466  1.00 10.00      A   
ATOM   3520  CG  LEU A 374       2.058  -2.670  19.808  1.00 10.00      A   
ATOM   3521  CD1 LEU A 374       3.188  -3.570  20.275  1.00 10.00      A   
ATOM   3522  CD2 LEU A 374       2.497  -1.840  18.611  1.00 10.00      A   
ATOM   3523  C   LEU A 374      -1.383  -3.697  18.345  1.00 10.00      A   
ATOM   3524  O   LEU A 374      -2.157  -4.403  18.990  1.00 10.00      A   
ATOM   3525  N   GLU A 375      -1.326  -3.708  17.023  1.00 10.00      A   
ATOM   3526  HN  GLU A 375      -0.701  -3.100  16.566  1.00 10.00      A   
ATOM   3527  CA  GLU A 375      -2.172  -4.590  16.229  1.00 10.00      A   
ATOM   3528  CB  GLU A 375      -3.425  -3.864  15.730  1.00 10.00      A   
ATOM   3529  CG  GLU A 375      -3.159  -2.575  14.969  1.00 10.00      A   
ATOM   3530  CD  GLU A 375      -4.394  -2.074  14.259  1.00 10.00      A   
ATOM   3531  OE1 GLU A 375      -4.376  -2.003  13.012  1.00 10.00      A   
ATOM   3532  OE2 GLU A 375      -5.392  -1.765  14.948  1.00 10.00      A   
ATOM   3533  C   GLU A 375      -1.396  -5.185  15.060  1.00 10.00      A   
ATOM   3534  O   GLU A 375      -1.551  -6.363  14.732  1.00 10.00      A   
ATOM   3535  N   SER A 376      -0.558  -4.368  14.438  1.00 10.00      A   
ATOM   3536  HN  SER A 376      -0.489  -3.437  14.733  1.00 10.00      A   
ATOM   3537  CA  SER A 376       0.250  -4.809  13.314  1.00 10.00      A   
ATOM   3538  CB  SER A 376      -0.147  -4.026  12.065  1.00 10.00      A   
ATOM   3539  OG  SER A 376      -1.552  -3.847  12.015  1.00 10.00      A   
ATOM   3540  HG  SER A 376      -1.745  -2.912  11.888  1.00 10.00      A   
ATOM   3541  C   SER A 376       1.729  -4.607  13.612  1.00 10.00      A   
ATOM   3542  O   SER A 376       2.172  -3.485  13.870  1.00 10.00      A   
ATOM   3543  N   VAL A 377       2.490  -5.694  13.592  1.00 10.00      A   
ATOM   3544  HN  VAL A 377       2.080  -6.569  13.391  1.00 10.00      A   
ATOM   3545  CA  VAL A 377       3.919  -5.627  13.873  1.00 10.00      A   
ATOM   3546  CB  VAL A 377       4.251  -6.269  15.240  1.00 10.00      A   
ATOM   3547  CG1 VAL A 377       5.755  -6.348  15.462  1.00 10.00      A   
ATOM   3548  CG2 VAL A 377       3.584  -5.502  16.373  1.00 10.00      A   
ATOM   3549  C   VAL A 377       4.738  -6.316  12.783  1.00 10.00      A   
ATOM   3550  O   VAL A 377       4.399  -7.413  12.338  1.00 10.00      A   
ATOM   3551  N   LEU A 378       5.800  -5.652  12.345  1.00 10.00      A   
ATOM   3552  HN  LEU A 378       5.990  -4.757  12.716  1.00 10.00      A   
ATOM   3553  CA  LEU A 378       6.698  -6.197  11.336  1.00 10.00      A   
ATOM   3554  CB  LEU A 378       6.658  -5.330  10.076  1.00 10.00      A   
ATOM   3555  CG  LEU A 378       7.662  -5.677   8.973  1.00 10.00      A   
ATOM   3556  CD1 LEU A 378       7.347  -7.027   8.356  1.00 10.00      A   
ATOM   3557  CD2 LEU A 378       7.684  -4.588   7.914  1.00 10.00      A   
ATOM   3558  C   LEU A 378       8.109  -6.234  11.910  1.00 10.00      A   
ATOM   3559  O   LEU A 378       8.671  -5.191  12.249  1.00 10.00      A   
ATOM   3560  N   TYR A 379       8.675  -7.425  12.022  1.00 10.00      A   
ATOM   3561  HN  TYR A 379       8.192  -8.220  11.703  1.00 10.00      A   
ATOM   3562  CA  TYR A 379      10.006  -7.581  12.594  1.00 10.00      A   
ATOM   3563  CB  TYR A 379       9.910  -8.353  13.912  1.00 10.00      A   
ATOM   3564  CG  TYR A 379      10.821  -7.845  15.006  1.00 10.00      A   
ATOM   3565  CD1 TYR A 379      10.754  -6.527  15.441  1.00 10.00      A   
ATOM   3566  CD2 TYR A 379      11.737  -8.689  15.619  1.00 10.00      A   
ATOM   3567  CE1 TYR A 379      11.575  -6.066  16.455  1.00 10.00      A   
ATOM   3568  CE2 TYR A 379      12.563  -8.238  16.630  1.00 10.00      A   
ATOM   3569  CZ  TYR A 379      12.478  -6.924  17.044  1.00 10.00      A   
ATOM   3570  OH  TYR A 379      13.293  -6.473  18.057  1.00 10.00      A   
ATOM   3571  HH  TYR A 379      13.980  -7.131  18.241  1.00 10.00      A   
ATOM   3572  C   TYR A 379      10.973  -8.293  11.651  1.00 10.00      A   
ATOM   3573  O   TYR A 379      10.611  -9.257  10.971  1.00 10.00      A   
ATOM   3574  N   PHE A 380      12.204  -7.801  11.622  1.00 10.00      A   
ATOM   3575  HN  PHE A 380      12.408  -7.014  12.168  1.00 10.00      A   
ATOM   3576  CA  PHE A 380      13.262  -8.376  10.803  1.00 10.00      A   
ATOM   3577  CB  PHE A 380      13.530  -7.509   9.571  1.00 10.00      A   
ATOM   3578  CG  PHE A 380      12.694  -7.855   8.373  1.00 10.00      A   
ATOM   3579  CD1 PHE A 380      11.430  -7.315   8.214  1.00 10.00      A   
ATOM   3580  CD2 PHE A 380      13.180  -8.712   7.400  1.00 10.00      A   
ATOM   3581  CE1 PHE A 380      10.664  -7.623   7.107  1.00 10.00      A   
ATOM   3582  CE2 PHE A 380      12.420  -9.026   6.290  1.00 10.00      A   
ATOM   3583  CZ  PHE A 380      11.160  -8.481   6.144  1.00 10.00      A   
ATOM   3584  C   PHE A 380      14.535  -8.493  11.635  1.00 10.00      A   
ATOM   3585  O   PHE A 380      15.371  -7.585  11.644  1.00 10.00      A   
ATOM   3586  N   CYS A 381      14.665  -9.592  12.361  1.00 10.00      A   
ATOM   3587  HN  CYS A 381      13.963 -10.277  12.325  1.00 10.00      A   
ATOM   3588  CA  CYS A 381      15.835  -9.808  13.201  1.00 10.00      A   
ATOM   3589  CB  CYS A 381      15.428 -10.081  14.647  1.00 10.00      A   
ATOM   3590  SG  CYS A 381      14.143 -11.334  14.834  1.00 10.00      A   
ATOM   3591  HG  CYS A 381      14.612 -12.277  15.646  1.00 10.00      A   
ATOM   3592  C   CYS A 381      16.713 -10.933  12.663  1.00 10.00      A   
ATOM   3593  O   CYS A 381      16.408 -11.536  11.633  1.00 10.00      A   
ATOM   3594  N   ARG A 382      17.802 -11.216  13.370  1.00 10.00      A   
ATOM   3595  HN  ARG A 382      17.980 -10.718  14.197  1.00 10.00      A   
ATOM   3596  CA  ARG A 382      18.735 -12.256  12.957  1.00 10.00      A   
ATOM   3597  CB  ARG A 382      20.178 -11.736  12.990  1.00 10.00      A   
ATOM   3598  CG  ARG A 382      20.608 -10.962  11.748  1.00 10.00      A   
ATOM   3599  CD  ARG A 382      20.245  -9.484  11.838  1.00 10.00      A   
ATOM   3600  NE  ARG A 382      20.960  -8.683  10.841  1.00 10.00      A   
ATOM   3601  HE  ARG A 382      21.606  -9.152  10.265  1.00 10.00      A   
ATOM   3602  CZ  ARG A 382      20.787  -7.366  10.665  1.00 10.00      A   
ATOM   3603  NH1 ARG A 382      19.917  -6.697  11.410  1.00 10.00      A   
ATOM   3604 HH11 ARG A 382      19.359  -7.187  12.138  1.00 10.00      A   
ATOM   3605 HH12 ARG A 382      19.785  -5.656  11.264  1.00 10.00      A   
ATOM   3606  NH2 ARG A 382      21.485  -6.725   9.735  1.00 10.00      A   
ATOM   3607 HH21 ARG A 382      21.353  -5.698   9.601  1.00 10.00      A   
ATOM   3608 HH22 ARG A 382      22.169  -7.239   9.138  1.00 10.00      A   
ATOM   3609  C   ARG A 382      18.606 -13.504  13.828  1.00 10.00      A   
ATOM   3610  O   ARG A 382      19.223 -14.531  13.541  1.00 10.00      A   
ATOM   3611  N   GLN A 383      17.804 -13.413  14.887  1.00 10.00      A   
ATOM   3612  HN  GLN A 383      17.328 -12.575  15.056  1.00 10.00      A   
ATOM   3613  CA  GLN A 383      17.603 -14.536  15.799  1.00 10.00      A   
ATOM   3614  CB  GLN A 383      18.646 -14.502  16.917  1.00 10.00      A   
ATOM   3615  CG  GLN A 383      18.417 -13.396  17.936  1.00 10.00      A   
ATOM   3616  CD  GLN A 383      19.487 -13.339  19.002  1.00 10.00      A   
ATOM   3617  OE1 GLN A 383      20.660 -13.616  18.744  1.00 10.00      A   
ATOM   3618  NE2 GLN A 383      19.085 -13.004  20.216  1.00 10.00      A   
ATOM   3619 HE21 GLN A 383      18.120 -12.812  20.358  1.00 10.00      A   
ATOM   3620 HE22 GLN A 383      19.753 -12.952  20.930  1.00 10.00      A   
ATOM   3621  C   GLN A 383      16.198 -14.488  16.400  1.00 10.00      A   
ATOM   3622  O   GLN A 383      15.518 -13.463  16.313  1.00 10.00      A   
ATOM   3623  N   MET A 384      15.778 -15.591  17.015  1.00 10.00      A   
ATOM   3624  HN  MET A 384      16.376 -16.372  17.064  1.00 10.00      A   
ATOM   3625  CA  MET A 384      14.453 -15.676  17.629  1.00 10.00      A   
ATOM   3626  CB  MET A 384      13.370 -15.789  16.545  1.00 10.00      A   
ATOM   3627  CG  MET A 384      11.944 -15.858  17.073  1.00 10.00      A   
ATOM   3628  SD  MET A 384      11.557 -14.521  18.226  1.00 10.00      A   
ATOM   3629  CE  MET A 384      11.622 -13.097  17.137  1.00 10.00      A   
ATOM   3630  C   MET A 384      14.369 -16.864  18.585  1.00 10.00      A   
ATOM   3631  O   MET A 384      15.012 -17.892  18.366  1.00 10.00      A   
ATOM   3632  N   THR A 385      13.594 -16.705  19.653  1.00 10.00      A   
ATOM   3633  HN  THR A 385      13.130 -15.851  19.783  1.00 10.00      A   
ATOM   3634  CA  THR A 385      13.407 -17.760  20.638  1.00 10.00      A   
ATOM   3635  CB  THR A 385      13.954 -17.346  22.015  1.00 10.00      A   
ATOM   3636  OG1 THR A 385      13.817 -15.927  22.184  1.00 10.00      A   
ATOM   3637  HG1 THR A 385      14.687 -15.502  22.075  1.00 10.00      A   
ATOM   3638  CG2 THR A 385      15.410 -17.751  22.160  1.00 10.00      A   
ATOM   3639  C   THR A 385      11.924 -18.088  20.783  1.00 10.00      A   
ATOM   3640  O   THR A 385      11.062 -17.230  20.563  1.00 10.00      A   
ATOM   3641  N   ASN A 386      11.631 -19.327  21.147  1.00 10.00      A   
ATOM   3642  HN  ASN A 386      12.370 -19.967  21.295  1.00 10.00      A   
ATOM   3643  CA  ASN A 386      10.252 -19.768  21.329  1.00 10.00      A   
ATOM   3644  CB  ASN A 386      10.176 -21.287  21.510  1.00 10.00      A   
ATOM   3645  CG  ASN A 386      10.210 -22.046  20.196  1.00 10.00      A   
ATOM   3646  OD1 ASN A 386       9.195 -22.168  19.510  1.00 10.00      A   
ATOM   3647  ND2 ASN A 386      11.377 -22.563  19.834  1.00 10.00      A   
ATOM   3648 HD21 ASN A 386      12.150 -22.426  20.424  1.00 10.00      A   
ATOM   3649 HD22 ASN A 386      11.416 -23.078  18.998  1.00 10.00      A   
ATOM   3650  C   ASN A 386       9.621 -19.074  22.526  1.00 10.00      A   
ATOM   3651  O   ASN A 386       8.450 -18.690  22.491  1.00 10.00      A   
ATOM   3652  N   ALA A 387      10.412 -18.906  23.585  1.00 10.00      A   
ATOM   3653  HN  ALA A 387      11.339 -19.235  23.549  1.00 10.00      A   
ATOM   3654  CA  ALA A 387       9.939 -18.257  24.802  1.00 10.00      A   
ATOM   3655  CB  ALA A 387      11.034 -18.233  25.855  1.00 10.00      A   
ATOM   3656  C   ALA A 387       9.452 -16.846  24.508  1.00 10.00      A   
ATOM   3657  O   ALA A 387       8.437 -16.403  25.049  1.00 10.00      A   
ATOM   3658  N   ALA A 388      10.173 -16.150  23.639  1.00 10.00      A   
ATOM   3659  HN  ALA A 388      10.968 -16.561  23.238  1.00 10.00      A   
ATOM   3660  CA  ALA A 388       9.812 -14.793  23.266  1.00 10.00      A   
ATOM   3661  CB  ALA A 388      10.878 -14.188  22.368  1.00 10.00      A   
ATOM   3662  C   ALA A 388       8.457 -14.777  22.573  1.00 10.00      A   
ATOM   3663  O   ALA A 388       7.557 -14.039  22.972  1.00 10.00      A   
ATOM   3664  N   LEU A 389       8.311 -15.628  21.559  1.00 10.00      A   
ATOM   3665  HN  LEU A 389       9.061 -16.211  21.318  1.00 10.00      A   
ATOM   3666  CA  LEU A 389       7.071 -15.724  20.798  1.00 10.00      A   
ATOM   3667  CB  LEU A 389       7.194 -16.787  19.704  1.00 10.00      A   
ATOM   3668  CG  LEU A 389       8.201 -16.491  18.591  1.00 10.00      A   
ATOM   3669  CD1 LEU A 389       8.331 -17.681  17.655  1.00 10.00      A   
ATOM   3670  CD2 LEU A 389       7.797 -15.239  17.823  1.00 10.00      A   
ATOM   3671  C   LEU A 389       5.880 -16.031  21.698  1.00 10.00      A   
ATOM   3672  O   LEU A 389       4.833 -15.389  21.591  1.00 10.00      A   
ATOM   3673  N   ILE A 390       6.051 -16.998  22.595  1.00 10.00      A   
ATOM   3674  HN  ILE A 390       6.916 -17.465  22.636  1.00 10.00      A   
ATOM   3675  CA  ILE A 390       4.988 -17.386  23.515  1.00 10.00      A   
ATOM   3676  CB  ILE A 390       5.402 -18.593  24.391  1.00 10.00      A   
ATOM   3677  CG1 ILE A 390       5.682 -19.819  23.513  1.00 10.00      A   
ATOM   3678  CG2 ILE A 390       4.323 -18.908  25.420  1.00 10.00      A   
ATOM   3679  CD1 ILE A 390       6.275 -20.994  24.262  1.00 10.00      A   
ATOM   3680  C   ILE A 390       4.581 -16.210  24.403  1.00 10.00      A   
ATOM   3681  O   ILE A 390       3.393 -15.930  24.575  1.00 10.00      A   
ATOM   3682  N   THR A 391       5.574 -15.512  24.944  1.00 10.00      A   
ATOM   3683  HN  THR A 391       6.499 -15.774  24.755  1.00 10.00      A   
ATOM   3684  CA  THR A 391       5.325 -14.364  25.807  1.00 10.00      A   
ATOM   3685  CB  THR A 391       6.644 -13.805  26.388  1.00 10.00      A   
ATOM   3686  OG1 THR A 391       7.407 -14.878  26.958  1.00 10.00      A   
ATOM   3687  HG1 THR A 391       7.882 -15.342  26.256  1.00 10.00      A   
ATOM   3688  CG2 THR A 391       6.364 -12.772  27.468  1.00 10.00      A   
ATOM   3689  C   THR A 391       4.578 -13.259  25.049  1.00 10.00      A   
ATOM   3690  O   THR A 391       3.586 -12.716  25.539  1.00 10.00      A   
ATOM   3691  N   ILE A 392       5.048 -12.951  23.841  1.00 10.00      A   
ATOM   3692  HN  ILE A 392       5.827 -13.439  23.494  1.00 10.00      A   
ATOM   3693  CA  ILE A 392       4.432 -11.914  23.012  1.00 10.00      A   
ATOM   3694  CB  ILE A 392       5.216 -11.706  21.692  1.00 10.00      A   
ATOM   3695  CG1 ILE A 392       6.634 -11.209  21.986  1.00 10.00      A   
ATOM   3696  CG2 ILE A 392       4.488 -10.737  20.760  1.00 10.00      A   
ATOM   3697  CD1 ILE A 392       7.584 -11.348  20.814  1.00 10.00      A   
ATOM   3698  C   ILE A 392       2.977 -12.257  22.698  1.00 10.00      A   
ATOM   3699  O   ILE A 392       2.103 -11.385  22.720  1.00 10.00      A   
ATOM   3700  N   ALA A 393       2.721 -13.531  22.415  1.00 10.00      A   
ATOM   3701  HN  ALA A 393       3.462 -14.179  22.412  1.00 10.00      A   
ATOM   3702  CA  ALA A 393       1.374 -13.994  22.099  1.00 10.00      A   
ATOM   3703  CB  ALA A 393       1.403 -15.453  21.671  1.00 10.00      A   
ATOM   3704  C   ALA A 393       0.435 -13.814  23.286  1.00 10.00      A   
ATOM   3705  O   ALA A 393      -0.712 -13.397  23.130  1.00 10.00      A   
ATOM   3706  N   ARG A 394       0.937 -14.117  24.472  1.00 10.00      A   
ATOM   3707  HN  ARG A 394       1.867 -14.425  24.532  1.00 10.00      A   
ATOM   3708  CA  ARG A 394       0.144 -14.003  25.688  1.00 10.00      A   
ATOM   3709  CB  ARG A 394       0.786 -14.793  26.829  1.00 10.00      A   
ATOM   3710  CG  ARG A 394       0.840 -16.292  26.580  1.00 10.00      A   
ATOM   3711  CD  ARG A 394       1.233 -17.058  27.834  1.00 10.00      A   
ATOM   3712  NE  ARG A 394       0.310 -16.807  28.939  1.00 10.00      A   
ATOM   3713  HE  ARG A 394       0.445 -15.978  29.453  1.00 10.00      A   
ATOM   3714  CZ  ARG A 394      -0.677 -17.633  29.288  1.00 10.00      A   
ATOM   3715  NH1 ARG A 394      -0.865 -18.766  28.625  1.00 10.00      A   
ATOM   3716 HH11 ARG A 394      -0.240 -19.017  27.829  1.00 10.00      A   
ATOM   3717 HH12 ARG A 394      -1.643 -19.412  28.897  1.00 10.00      A   
ATOM   3718  NH2 ARG A 394      -1.481 -17.323  30.293  1.00 10.00      A   
ATOM   3719 HH21 ARG A 394      -1.350 -16.432  30.812  1.00 10.00      A   
ATOM   3720 HH22 ARG A 394      -2.250 -17.973  30.567  1.00 10.00      A   
ATOM   3721  C   ARG A 394      -0.072 -12.549  26.092  1.00 10.00      A   
ATOM   3722  O   ARG A 394      -1.123 -12.195  26.632  1.00 10.00      A   
ATOM   3723  N   ASN A 395       0.921 -11.707  25.831  1.00 10.00      A   
ATOM   3724  HN  ASN A 395       1.745 -12.048  25.412  1.00 10.00      A   
ATOM   3725  CA  ASN A 395       0.823 -10.295  26.173  1.00 10.00      A   
ATOM   3726  CB  ASN A 395       2.204  -9.638  26.247  1.00 10.00      A   
ATOM   3727  CG  ASN A 395       2.839  -9.773  27.618  1.00 10.00      A   
ATOM   3728  OD1 ASN A 395       3.688 -10.633  27.840  1.00 10.00      A   
ATOM   3729  ND2 ASN A 395       2.429  -8.925  28.551  1.00 10.00      A   
ATOM   3730 HD21 ASN A 395       1.745  -8.266  28.312  1.00 10.00      A   
ATOM   3731 HD22 ASN A 395       2.818  -9.001  29.448  1.00 10.00      A   
ATOM   3732  C   ASN A 395      -0.074  -9.543  25.197  1.00 10.00      A   
ATOM   3733  O   ASN A 395      -0.859  -8.684  25.598  1.00 10.00      A   
ATOM   3734  N   ARG A 396       0.035  -9.879  23.916  1.00 10.00      A   
ATOM   3735  HN  ARG A 396       0.665 -10.590  23.659  1.00 10.00      A   
ATOM   3736  CA  ARG A 396      -0.763  -9.230  22.881  1.00 10.00      A   
ATOM   3737  CB  ARG A 396       0.136  -8.555  21.839  1.00 10.00      A   
ATOM   3738  CG  ARG A 396       0.889  -7.337  22.347  1.00 10.00      A   
ATOM   3739  CD  ARG A 396       0.097  -6.051  22.146  1.00 10.00      A   
ATOM   3740  NE  ARG A 396      -1.190  -6.066  22.840  1.00 10.00      A   
ATOM   3741  HE  ARG A 396      -1.997  -6.231  22.293  1.00 10.00      A   
ATOM   3742  CZ  ARG A 396      -1.333  -5.862  24.147  1.00 10.00      A   
ATOM   3743  NH1 ARG A 396      -0.268  -5.624  24.909  1.00 10.00      A   
ATOM   3744 HH11 ARG A 396      -0.384  -5.464  25.932  1.00 10.00      A   
ATOM   3745 HH12 ARG A 396       0.688  -5.600  24.488  1.00 10.00      A   
ATOM   3746  NH2 ARG A 396      -2.543  -5.891  24.697  1.00 10.00      A   
ATOM   3747 HH21 ARG A 396      -3.386  -6.073  24.105  1.00 10.00      A   
ATOM   3748 HH22 ARG A 396      -2.657  -5.734  25.723  1.00 10.00      A   
ATOM   3749  C   ARG A 396      -1.693 -10.226  22.194  1.00 10.00      A   
ATOM   3750  O   ARG A 396      -1.354 -10.783  21.149  1.00 10.00      A   
ATOM   3751  N   PRO A 397      -2.882 -10.465  22.771  1.00 10.00      A   
ATOM   3752  CA  PRO A 397      -3.865 -11.393  22.217  1.00 10.00      A   
ATOM   3753  CB  PRO A 397      -4.753 -11.744  23.423  1.00 10.00      A   
ATOM   3754  CG  PRO A 397      -4.237 -10.942  24.579  1.00 10.00      A   
ATOM   3755  CD  PRO A 397      -3.365  -9.860  24.013  1.00 10.00      A   
ATOM   3756  C   PRO A 397      -4.713 -10.735  21.134  1.00 10.00      A   
ATOM   3757  O   PRO A 397      -5.427 -11.409  20.390  1.00 10.00      A   
ATOM   3758  N   ASN A 398      -4.616  -9.413  21.047  1.00 10.00      A   
ATOM   3759  HN  ASN A 398      -4.012  -8.939  21.659  1.00 10.00      A   
ATOM   3760  CA  ASN A 398      -5.375  -8.643  20.069  1.00 10.00      A   
ATOM   3761  CB  ASN A 398      -5.778  -7.286  20.656  1.00 10.00      A   
ATOM   3762  CG  ASN A 398      -4.613  -6.318  20.761  1.00 10.00      A   
ATOM   3763  OD1 ASN A 398      -3.764  -6.430  21.653  1.00 10.00      A   
ATOM   3764  ND2 ASN A 398      -4.574  -5.354  19.860  1.00 10.00      A   
ATOM   3765 HD21 ASN A 398      -5.288  -5.318  19.186  1.00 10.00      A   
ATOM   3766 HD22 ASN A 398      -3.822  -4.722  19.889  1.00 10.00      A   
ATOM   3767  C   ASN A 398      -4.581  -8.446  18.784  1.00 10.00      A   
ATOM   3768  O   ASN A 398      -4.974  -7.662  17.916  1.00 10.00      A   
ATOM   3769  N   MET A 399      -3.463  -9.159  18.670  1.00 10.00      A   
ATOM   3770  HN  MET A 399      -3.208  -9.763  19.395  1.00 10.00      A   
ATOM   3771  CA  MET A 399      -2.610  -9.069  17.493  1.00 10.00      A   
ATOM   3772  CB  MET A 399      -1.350  -9.921  17.678  1.00 10.00      A   
ATOM   3773  CG  MET A 399      -0.292  -9.709  16.608  1.00 10.00      A   
ATOM   3774  SD  MET A 399       0.560  -8.129  16.777  1.00 10.00      A   
ATOM   3775  CE  MET A 399       1.750  -8.534  18.054  1.00 10.00      A   
ATOM   3776  C   MET A 399      -3.367  -9.516  16.249  1.00 10.00      A   
ATOM   3777  O   MET A 399      -3.848 -10.645  16.178  1.00 10.00      A   
ATOM   3778  N   THR A 400      -3.470  -8.630  15.275  1.00 10.00      A   
ATOM   3779  HN  THR A 400      -3.067  -7.743  15.386  1.00 10.00      A   
ATOM   3780  CA  THR A 400      -4.177  -8.938  14.047  1.00 10.00      A   
ATOM   3781  CB  THR A 400      -5.177  -7.825  13.677  1.00 10.00      A   
ATOM   3782  OG1 THR A 400      -4.587  -6.543  13.923  1.00 10.00      A   
ATOM   3783  HG1 THR A 400      -5.283  -5.884  14.016  1.00 10.00      A   
ATOM   3784  CG2 THR A 400      -6.436  -7.955  14.511  1.00 10.00      A   
ATOM   3785  C   THR A 400      -3.220  -9.198  12.889  1.00 10.00      A   
ATOM   3786  O   THR A 400      -3.548  -9.935  11.959  1.00 10.00      A   
ATOM   3787  N   ARG A 401      -2.037  -8.601  12.942  1.00 10.00      A   
ATOM   3788  HN  ARG A 401      -1.819  -8.020  13.710  1.00 10.00      A   
ATOM   3789  CA  ARG A 401      -1.054  -8.783  11.885  1.00 10.00      A   
ATOM   3790  CB  ARG A 401      -1.061  -7.586  10.934  1.00 10.00      A   
ATOM   3791  CG  ARG A 401      -2.275  -7.547  10.019  1.00 10.00      A   
ATOM   3792  CD  ARG A 401      -2.335  -6.261   9.218  1.00 10.00      A   
ATOM   3793  NE  ARG A 401      -2.871  -5.144  10.001  1.00 10.00      A   
ATOM   3794  HE  ARG A 401      -2.524  -5.018  10.916  1.00 10.00      A   
ATOM   3795  CZ  ARG A 401      -3.773  -4.279   9.530  1.00 10.00      A   
ATOM   3796  NH1 ARG A 401      -4.218  -4.412   8.292  1.00 10.00      A   
ATOM   3797 HH11 ARG A 401      -4.926  -3.740   7.906  1.00 10.00      A   
ATOM   3798 HH12 ARG A 401      -3.870  -5.183   7.684  1.00 10.00      A   
ATOM   3799  NH2 ARG A 401      -4.236  -3.296  10.298  1.00 10.00      A   
ATOM   3800 HH21 ARG A 401      -3.908  -3.186  11.283  1.00 10.00      A   
ATOM   3801 HH22 ARG A 401      -4.933  -2.618   9.912  1.00 10.00      A   
ATOM   3802  C   ARG A 401       0.339  -9.016  12.456  1.00 10.00      A   
ATOM   3803  O   ARG A 401       1.012  -8.077  12.885  1.00 10.00      A   
ATOM   3804  N   PHE A 402       0.767 -10.272  12.436  1.00 10.00      A   
ATOM   3805  HN  PHE A 402       0.196 -10.968  12.040  1.00 10.00      A   
ATOM   3806  CA  PHE A 402       2.071 -10.648  12.957  1.00 10.00      A   
ATOM   3807  CB  PHE A 402       1.936 -11.815  13.938  1.00 10.00      A   
ATOM   3808  CG  PHE A 402       3.167 -12.063  14.759  1.00 10.00      A   
ATOM   3809  CD1 PHE A 402       3.580 -11.139  15.703  1.00 10.00      A   
ATOM   3810  CD2 PHE A 402       3.907 -13.222  14.588  1.00 10.00      A   
ATOM   3811  CE1 PHE A 402       4.708 -11.364  16.463  1.00 10.00      A   
ATOM   3812  CE2 PHE A 402       5.036 -13.455  15.345  1.00 10.00      A   
ATOM   3813  CZ  PHE A 402       5.438 -12.525  16.284  1.00 10.00      A   
ATOM   3814  C   PHE A 402       3.006 -11.026  11.811  1.00 10.00      A   
ATOM   3815  O   PHE A 402       2.956 -12.147  11.296  1.00 10.00      A   
ATOM   3816  N   ARG A 403       3.835 -10.077  11.401  1.00 10.00      A   
ATOM   3817  HN  ARG A 403       3.819  -9.199  11.845  1.00 10.00      A   
ATOM   3818  CA  ARG A 403       4.777 -10.300  10.318  1.00 10.00      A   
ATOM   3819  CB  ARG A 403       4.745  -9.124   9.335  1.00 10.00      A   
ATOM   3820  CG  ARG A 403       3.350  -8.795   8.819  1.00 10.00      A   
ATOM   3821  CD  ARG A 403       3.285  -7.405   8.201  1.00 10.00      A   
ATOM   3822  NE  ARG A 403       3.612  -7.416   6.777  1.00 10.00      A   
ATOM   3823  HE  ARG A 403       4.344  -8.021   6.488  1.00 10.00      A   
ATOM   3824  CZ  ARG A 403       2.995  -6.678   5.849  1.00 10.00      A   
ATOM   3825  NH1 ARG A 403       2.001  -5.858   6.189  1.00 10.00      A   
ATOM   3826 HH11 ARG A 403       1.692  -5.785   7.175  1.00 10.00      A   
ATOM   3827 HH12 ARG A 403       1.524  -5.271   5.462  1.00 10.00      A   
ATOM   3828  NH2 ARG A 403       3.376  -6.762   4.590  1.00 10.00      A   
ATOM   3829 HH21 ARG A 403       4.164  -7.400   4.325  1.00 10.00      A   
ATOM   3830 HH22 ARG A 403       2.892  -6.201   3.849  1.00 10.00      A   
ATOM   3831  C   ARG A 403       6.182 -10.498  10.878  1.00 10.00      A   
ATOM   3832  O   ARG A 403       6.903  -9.535  11.139  1.00 10.00      A   
ATOM   3833  N   LEU A 404       6.555 -11.750  11.087  1.00 10.00      A   
ATOM   3834  HN  LEU A 404       5.936 -12.477  10.871  1.00 10.00      A   
ATOM   3835  CA  LEU A 404       7.865 -12.075  11.624  1.00 10.00      A   
ATOM   3836  CB  LEU A 404       7.741 -13.123  12.731  1.00 10.00      A   
ATOM   3837  CG  LEU A 404       8.923 -13.205  13.701  1.00 10.00      A   
ATOM   3838  CD1 LEU A 404       8.818 -12.124  14.764  1.00 10.00      A   
ATOM   3839  CD2 LEU A 404       9.021 -14.583  14.333  1.00 10.00      A   
ATOM   3840  C   LEU A 404       8.776 -12.604  10.527  1.00 10.00      A   
ATOM   3841  O   LEU A 404       8.346 -13.387   9.674  1.00 10.00      A   
ATOM   3842  N   CYS A 405      10.031 -12.185  10.543  1.00 10.00      A   
ATOM   3843  HN  CYS A 405      10.324 -11.559  11.241  1.00 10.00      A   
ATOM   3844  CA  CYS A 405      10.985 -12.631   9.544  1.00 10.00      A   
ATOM   3845  CB  CYS A 405      10.972 -11.693   8.337  1.00 10.00      A   
ATOM   3846  SG  CYS A 405      11.735 -12.383   6.848  1.00 10.00      A   
ATOM   3847  HG  CYS A 405      11.418 -13.671   6.784  1.00 10.00      A   
ATOM   3848  C   CYS A 405      12.387 -12.720  10.124  1.00 10.00      A   
ATOM   3849  O   CYS A 405      12.813 -11.852  10.888  1.00 10.00      A   
ATOM   3850  N   ILE A 406      13.092 -13.781   9.769  1.00 10.00      A   
ATOM   3851  HN  ILE A 406      12.691 -14.439   9.163  1.00 10.00      A   
ATOM   3852  CA  ILE A 406      14.452 -13.993  10.236  1.00 10.00      A   
ATOM   3853  CB  ILE A 406      14.573 -15.299  11.054  1.00 10.00      A   
ATOM   3854  CG1 ILE A 406      13.524 -15.331  12.173  1.00 10.00      A   
ATOM   3855  CG2 ILE A 406      15.971 -15.441  11.635  1.00 10.00      A   
ATOM   3856  CD1 ILE A 406      13.443 -16.653  12.898  1.00 10.00      A   
ATOM   3857  C   ILE A 406      15.385 -14.051   9.034  1.00 10.00      A   
ATOM   3858  O   ILE A 406      15.102 -14.750   8.062  1.00 10.00      A   
ATOM   3859  N   ILE A 407      16.476 -13.293   9.098  1.00 10.00      A   
ATOM   3860  HN  ILE A 407      16.619 -12.733   9.894  1.00 10.00      A   
ATOM   3861  CA  ILE A 407      17.455 -13.245   8.013  1.00 10.00      A   
ATOM   3862  CB  ILE A 407      18.615 -12.278   8.347  1.00 10.00      A   
ATOM   3863  CG1 ILE A 407      18.078 -10.891   8.718  1.00 10.00      A   
ATOM   3864  CG2 ILE A 407      19.608 -12.183   7.194  1.00 10.00      A   
ATOM   3865  CD1 ILE A 407      17.268 -10.222   7.627  1.00 10.00      A   
ATOM   3866  C   ILE A 407      18.017 -14.633   7.692  1.00 10.00      A   
ATOM   3867  O   ILE A 407      18.286 -14.957   6.532  1.00 10.00      A   
ATOM   3868  N   GLU A 408      18.191 -15.446   8.716  1.00 10.00      A   
ATOM   3869  HN  GLU A 408      17.949 -15.142   9.611  1.00 10.00      A   
ATOM   3870  CA  GLU A 408      18.712 -16.791   8.536  1.00 10.00      A   
ATOM   3871  CB  GLU A 408      19.542 -17.206   9.752  1.00 10.00      A   
ATOM   3872  CG  GLU A 408      20.098 -18.621   9.696  1.00 10.00      A   
ATOM   3873  CD  GLU A 408      21.136 -18.832   8.611  1.00 10.00      A   
ATOM   3874  OE1 GLU A 408      21.442 -17.879   7.861  1.00 10.00      A   
ATOM   3875  OE2 GLU A 408      21.657 -19.964   8.507  1.00 10.00      A   
ATOM   3876  C   GLU A 408      17.566 -17.771   8.302  1.00 10.00      A   
ATOM   3877  O   GLU A 408      16.722 -17.968   9.178  1.00 10.00      A   
ATOM   3878  N   PRO A 409      17.516 -18.381   7.108  1.00 10.00      A   
ATOM   3879  CA  PRO A 409      16.466 -19.338   6.759  1.00 10.00      A   
ATOM   3880  CB  PRO A 409      16.694 -19.585   5.262  1.00 10.00      A   
ATOM   3881  CG  PRO A 409      18.135 -19.281   5.047  1.00 10.00      A   
ATOM   3882  CD  PRO A 409      18.478 -18.181   6.009  1.00 10.00      A   
ATOM   3883  C   PRO A 409      16.588 -20.640   7.549  1.00 10.00      A   
ATOM   3884  O   PRO A 409      17.687 -21.175   7.718  1.00 10.00      A   
ATOM   3885  N   LYS A 410      15.450 -21.127   8.042  1.00 10.00      A   
ATOM   3886  HN  LYS A 410      14.615 -20.636   7.876  1.00 10.00      A   
ATOM   3887  CA  LYS A 410      15.393 -22.366   8.822  1.00 10.00      A   
ATOM   3888  CB  LYS A 410      15.873 -23.576   8.007  1.00 10.00      A   
ATOM   3889  CG  LYS A 410      14.989 -23.908   6.818  1.00 10.00      A   
ATOM   3890  CD  LYS A 410      15.643 -24.914   5.890  1.00 10.00      A   
ATOM   3891  CE  LYS A 410      14.882 -25.009   4.577  1.00 10.00      A   
ATOM   3892  NZ  LYS A 410      15.612 -25.805   3.557  1.00 10.00      A   
ATOM   3893  HZ1 LYS A 410      15.656 -26.805   3.844  1.00 10.00      A   
ATOM   3894  HZ2 LYS A 410      16.582 -25.443   3.449  1.00 10.00      A   
ATOM   3895  HZ3 LYS A 410      15.126 -25.740   2.639  1.00 10.00      A   
ATOM   3896  C   LYS A 410      16.155 -22.251  10.143  1.00 10.00      A   
ATOM   3897  O   LYS A 410      16.621 -23.251  10.687  1.00 10.00      A   
ATOM   3898  N   ALA A 411      16.273 -21.029  10.658  1.00 10.00      A   
ATOM   3899  HN  ALA A 411      15.894 -20.268  10.176  1.00 10.00      A   
ATOM   3900  CA  ALA A 411      16.965 -20.794  11.920  1.00 10.00      A   
ATOM   3901  CB  ALA A 411      17.379 -19.337  12.036  1.00 10.00      A   
ATOM   3902  C   ALA A 411      16.079 -21.182  13.096  1.00 10.00      A   
ATOM   3903  O   ALA A 411      14.961 -20.686  13.227  1.00 10.00      A   
ATOM   3904  N   PRO A 412      16.554 -22.098  13.950  1.00 10.00      A   
ATOM   3905  CA  PRO A 412      15.811 -22.553  15.119  1.00 10.00      A   
ATOM   3906  CB  PRO A 412      16.355 -23.969  15.310  1.00 10.00      A   
ATOM   3907  CG  PRO A 412      17.779 -23.885  14.867  1.00 10.00      A   
ATOM   3908  CD  PRO A 412      17.852 -22.788  13.830  1.00 10.00      A   
ATOM   3909  C   PRO A 412      16.123 -21.719  16.354  1.00 10.00      A   
ATOM   3910  O   PRO A 412      16.878 -20.743  16.289  1.00 10.00      A   
ATOM   3911  N   ASP A 413      15.529 -22.107  17.475  1.00 10.00      A   
ATOM   3912  HN  ASP A 413      14.923 -22.880  17.449  1.00 10.00      A   
ATOM   3913  CA  ASP A 413      15.749 -21.428  18.745  1.00 10.00      A   
ATOM   3914  CB  ASP A 413      14.925 -22.128  19.830  1.00 10.00      A   
ATOM   3915  CG  ASP A 413      14.898 -21.384  21.142  1.00 10.00      A   
ATOM   3916  OD1 ASP A 413      15.926 -21.380  21.844  1.00 10.00      A   
ATOM   3917  OD2 ASP A 413      13.841 -20.825  21.488  1.00 10.00      A   
ATOM   3918  C   ASP A 413      17.237 -21.503  19.075  1.00 10.00      A   
ATOM   3919  O   ASP A 413      17.798 -22.590  19.161  1.00 10.00      A   
ATOM   3920  N   TYR A 414      17.880 -20.357  19.240  1.00 10.00      A   
ATOM   3921  HN  TYR A 414      17.386 -19.515  19.170  1.00 10.00      A   
ATOM   3922  CA  TYR A 414      19.315 -20.324  19.511  1.00 10.00      A   
ATOM   3923  CB  TYR A 414      19.927 -18.957  19.169  1.00 10.00      A   
ATOM   3924  CG  TYR A 414      19.522 -17.831  20.095  1.00 10.00      A   
ATOM   3925  CD1 TYR A 414      20.301 -17.489  21.196  1.00 10.00      A   
ATOM   3926  CD2 TYR A 414      18.364 -17.105  19.864  1.00 10.00      A   
ATOM   3927  CE1 TYR A 414      19.933 -16.457  22.036  1.00 10.00      A   
ATOM   3928  CE2 TYR A 414      17.990 -16.075  20.696  1.00 10.00      A   
ATOM   3929  CZ  TYR A 414      18.775 -15.755  21.781  1.00 10.00      A   
ATOM   3930  OH  TYR A 414      18.400 -14.724  22.609  1.00 10.00      A   
ATOM   3931  HH  TYR A 414      17.473 -14.482  22.418  1.00 10.00      A   
ATOM   3932  C   TYR A 414      19.692 -20.754  20.927  1.00 10.00      A   
ATOM   3933  O   TYR A 414      20.877 -20.862  21.247  1.00 10.00      A   
ATOM   3934  N   LEU A 415      18.702 -20.994  21.776  1.00 10.00      A   
ATOM   3935  HN  LEU A 415      17.769 -20.894  21.478  1.00 10.00      A   
ATOM   3936  CA  LEU A 415      18.975 -21.406  23.150  1.00 10.00      A   
ATOM   3937  CB  LEU A 415      18.272 -20.481  24.145  1.00 10.00      A   
ATOM   3938  CG  LEU A 415      18.805 -19.051  24.213  1.00 10.00      A   
ATOM   3939  CD1 LEU A 415      17.951 -18.205  25.140  1.00 10.00      A   
ATOM   3940  CD2 LEU A 415      20.253 -19.046  24.670  1.00 10.00      A   
ATOM   3941  C   LEU A 415      18.584 -22.862  23.395  1.00 10.00      A   
ATOM   3942  O   LEU A 415      19.325 -23.620  24.021  1.00 10.00      A   
ATOM   3943  N   THR A 416      17.423 -23.249  22.894  1.00 10.00      A   
ATOM   3944  HN  THR A 416      16.874 -22.595  22.399  1.00 10.00      A   
ATOM   3945  CA  THR A 416      16.928 -24.608  23.073  1.00 10.00      A   
ATOM   3946  CB  THR A 416      15.407 -24.602  23.320  1.00 10.00      A   
ATOM   3947  OG1 THR A 416      14.997 -23.298  23.766  1.00 10.00      A   
ATOM   3948  HG1 THR A 416      15.356 -22.621  23.172  1.00 10.00      A   
ATOM   3949  CG2 THR A 416      15.035 -25.630  24.377  1.00 10.00      A   
ATOM   3950  C   THR A 416      17.230 -25.482  21.858  1.00 10.00      A   
ATOM   3951  O   THR A 416      17.144 -26.706  21.931  1.00 10.00      A   
ATOM   3952  N   LEU A 417      17.580 -24.837  20.747  1.00 10.00      A   
ATOM   3953  HN  LEU A 417      17.632 -23.857  20.766  1.00 10.00      A   
ATOM   3954  CA  LEU A 417      17.899 -25.526  19.495  1.00 10.00      A   
ATOM   3955  CB  LEU A 417      19.121 -26.432  19.647  1.00 10.00      A   
ATOM   3956  CG  LEU A 417      20.436 -25.718  19.954  1.00 10.00      A   
ATOM   3957  CD1 LEU A 417      21.545 -26.728  20.188  1.00 10.00      A   
ATOM   3958  CD2 LEU A 417      20.803 -24.761  18.830  1.00 10.00      A   
ATOM   3959  C   LEU A 417      16.702 -26.294  18.939  1.00 10.00      A   
ATOM   3960  O   LEU A 417      16.859 -27.257  18.189  1.00 10.00      A   
ATOM   3961  N   GLU A 418      15.509 -25.849  19.296  1.00 10.00      A   
ATOM   3962  HN  GLU A 418      15.447 -25.064  19.874  1.00 10.00      A   
ATOM   3963  CA  GLU A 418      14.284 -26.480  18.836  1.00 10.00      A   
ATOM   3964  CB  GLU A 418      13.345 -26.730  20.019  1.00 10.00      A   
ATOM   3965  CG  GLU A 418      13.860 -27.746  21.025  1.00 10.00      A   
ATOM   3966  CD  GLU A 418      12.904 -27.961  22.182  1.00 10.00      A   
ATOM   3967  OE1 GLU A 418      13.298 -28.625  23.166  1.00 10.00      A   
ATOM   3968  OE2 GLU A 418      11.756 -27.478  22.111  1.00 10.00      A   
ATOM   3969  C   GLU A 418      13.597 -25.580  17.817  1.00 10.00      A   
ATOM   3970  O   GLU A 418      13.856 -24.374  17.779  1.00 10.00      A   
ATOM   3971  N   PRO A 419      12.744 -26.149  16.953  1.00 10.00      A   
ATOM   3972  CA  PRO A 419      12.015 -25.371  15.949  1.00 10.00      A   
ATOM   3973  CB  PRO A 419      11.241 -26.429  15.156  1.00 10.00      A   
ATOM   3974  CG  PRO A 419      11.916 -27.721  15.466  1.00 10.00      A   
ATOM   3975  CD  PRO A 419      12.437 -27.584  16.864  1.00 10.00      A   
ATOM   3976  C   PRO A 419      11.050 -24.388  16.617  1.00 10.00      A   
ATOM   3977  O   PRO A 419      10.763 -24.504  17.810  1.00 10.00      A   
ATOM   3978  N   LEU A 420      10.535 -23.440  15.852  1.00 10.00      A   
ATOM   3979  HN  LEU A 420      10.758 -23.422  14.892  1.00 10.00      A   
ATOM   3980  CA  LEU A 420       9.630 -22.429  16.393  1.00 10.00      A   
ATOM   3981  CB  LEU A 420       9.871 -21.081  15.709  1.00 10.00      A   
ATOM   3982  CG  LEU A 420      11.309 -20.552  15.740  1.00 10.00      A   
ATOM   3983  CD1 LEU A 420      11.457 -19.351  14.819  1.00 10.00      A   
ATOM   3984  CD2 LEU A 420      11.725 -20.189  17.157  1.00 10.00      A   
ATOM   3985  C   LEU A 420       8.161 -22.832  16.266  1.00 10.00      A   
ATOM   3986  O   LEU A 420       7.275 -21.973  16.288  1.00 10.00      A   
ATOM   3987  N   ASP A 421       7.911 -24.138  16.146  1.00 10.00      A   
ATOM   3988  HN  ASP A 421       8.662 -24.766  16.141  1.00 10.00      A   
ATOM   3989  CA  ASP A 421       6.547 -24.660  16.014  1.00 10.00      A   
ATOM   3990  CB  ASP A 421       6.534 -26.193  15.937  1.00 10.00      A   
ATOM   3991  CG  ASP A 421       7.315 -26.757  14.767  1.00 10.00      A   
ATOM   3992  OD1 ASP A 421       6.843 -26.660  13.618  1.00 10.00      A   
ATOM   3993  OD2 ASP A 421       8.396 -27.325  14.999  1.00 10.00      A   
ATOM   3994  C   ASP A 421       5.666 -24.209  17.174  1.00 10.00      A   
ATOM   3995  O   ASP A 421       4.587 -23.654  16.966  1.00 10.00      A   
ATOM   3996  N   ILE A 422       6.134 -24.446  18.397  1.00 10.00      A   
ATOM   3997  HN  ILE A 422       7.002 -24.893  18.500  1.00 10.00      A   
ATOM   3998  CA  ILE A 422       5.379 -24.067  19.587  1.00 10.00      A   
ATOM   3999  CB  ILE A 422       5.967 -24.663  20.885  1.00 10.00      A   
ATOM   4000  CG1 ILE A 422       7.478 -24.419  20.971  1.00 10.00      A   
ATOM   4001  CG2 ILE A 422       5.654 -26.150  20.970  1.00 10.00      A   
ATOM   4002  CD1 ILE A 422       8.092 -24.811  22.300  1.00 10.00      A   
ATOM   4003  C   ILE A 422       5.238 -22.552  19.711  1.00 10.00      A   
ATOM   4004  O   ILE A 422       4.205 -22.056  20.161  1.00 10.00      A   
ATOM   4005  N   GLY A 423       6.272 -21.827  19.296  1.00 10.00      A   
ATOM   4006  HN  GLY A 423       7.067 -22.281  18.945  1.00 10.00      A   
ATOM   4007  CA  GLY A 423       6.241 -20.378  19.361  1.00 10.00      A   
ATOM   4008  C   GLY A 423       5.144 -19.797  18.495  1.00 10.00      A   
ATOM   4009  O   GLY A 423       4.274 -19.072  18.982  1.00 10.00      A   
ATOM   4010  N   PHE A 424       5.170 -20.138  17.210  1.00 10.00      A   
ATOM   4011  HN  PHE A 424       5.881 -20.736  16.886  1.00 10.00      A   
ATOM   4012  CA  PHE A 424       4.164 -19.652  16.272  1.00 10.00      A   
ATOM   4013  CB  PHE A 424       4.548 -19.988  14.831  1.00 10.00      A   
ATOM   4014  CG  PHE A 424       5.539 -19.039  14.216  1.00 10.00      A   
ATOM   4015  CD1 PHE A 424       6.867 -19.405  14.061  1.00 10.00      A   
ATOM   4016  CD2 PHE A 424       5.143 -17.783  13.785  1.00 10.00      A   
ATOM   4017  CE1 PHE A 424       7.781 -18.542  13.492  1.00 10.00      A   
ATOM   4018  CE2 PHE A 424       6.052 -16.914  13.215  1.00 10.00      A   
ATOM   4019  CZ  PHE A 424       7.372 -17.294  13.068  1.00 10.00      A   
ATOM   4020  C   PHE A 424       2.803 -20.250  16.605  1.00 10.00      A   
ATOM   4021  O   PHE A 424       1.760 -19.626  16.379  1.00 10.00      A   
ATOM   4022  N   GLY A 425       2.823 -21.461  17.147  1.00 10.00      A   
ATOM   4023  HN  GLY A 425       3.688 -21.911  17.280  1.00 10.00      A   
ATOM   4024  CA  GLY A 425       1.600 -22.136  17.528  1.00 10.00      A   
ATOM   4025  C   GLY A 425       0.861 -21.391  18.617  1.00 10.00      A   
ATOM   4026  O   GLY A 425      -0.369 -21.406  18.668  1.00 10.00      A   
ATOM   4027  N   ALA A 426       1.613 -20.734  19.489  1.00 10.00      A   
ATOM   4028  HN  ALA A 426       2.592 -20.773  19.402  1.00 10.00      A   
ATOM   4029  CA  ALA A 426       1.030 -19.967  20.578  1.00 10.00      A   
ATOM   4030  CB  ALA A 426       2.079 -19.648  21.630  1.00 10.00      A   
ATOM   4031  C   ALA A 426       0.399 -18.684  20.049  1.00 10.00      A   
ATOM   4032  O   ALA A 426      -0.630 -18.234  20.555  1.00 10.00      A   
ATOM   4033  N   ILE A 427       1.015 -18.109  19.018  1.00 10.00      A   
ATOM   4034  HN  ILE A 427       1.827 -18.524  18.656  1.00 10.00      A   
ATOM   4035  CA  ILE A 427       0.516 -16.879  18.416  1.00 10.00      A   
ATOM   4036  CB  ILE A 427       1.419 -16.394  17.258  1.00 10.00      A   
ATOM   4037  CG1 ILE A 427       2.889 -16.315  17.691  1.00 10.00      A   
ATOM   4038  CG2 ILE A 427       0.940 -15.050  16.719  1.00 10.00      A   
ATOM   4039  CD1 ILE A 427       3.213 -15.143  18.595  1.00 10.00      A   
ATOM   4040  C   ILE A 427      -0.898 -17.085  17.880  1.00 10.00      A   
ATOM   4041  O   ILE A 427      -1.812 -16.341  18.221  1.00 10.00      A   
ATOM   4042  N   VAL A 428      -1.081 -18.125  17.068  1.00 10.00      A   
ATOM   4043  HN  VAL A 428      -0.320 -18.710  16.857  1.00 10.00      A   
ATOM   4044  CA  VAL A 428      -2.384 -18.413  16.478  1.00 10.00      A   
ATOM   4045  CB  VAL A 428      -2.288 -19.431  15.322  1.00 10.00      A   
ATOM   4046  CG1 VAL A 428      -1.401 -18.894  14.211  1.00 10.00      A   
ATOM   4047  CG2 VAL A 428      -1.773 -20.775  15.810  1.00 10.00      A   
ATOM   4048  C   VAL A 428      -3.395 -18.907  17.512  1.00 10.00      A   
ATOM   4049  O   VAL A 428      -4.592 -18.964  17.240  1.00 10.00      A   
ATOM   4050  N   GLU A 429      -2.914 -19.270  18.694  1.00 10.00      A   
ATOM   4051  HN  GLU A 429      -1.951 -19.213  18.859  1.00 10.00      A   
ATOM   4052  CA  GLU A 429      -3.789 -19.752  19.747  1.00 10.00      A   
ATOM   4053  CB  GLU A 429      -3.059 -20.768  20.622  1.00 10.00      A   
ATOM   4054  CG  GLU A 429      -3.970 -21.806  21.252  1.00 10.00      A   
ATOM   4055  CD  GLU A 429      -3.844 -21.858  22.758  1.00 10.00      A   
ATOM   4056  OE1 GLU A 429      -3.059 -22.687  23.263  1.00 10.00      A   
ATOM   4057  OE2 GLU A 429      -4.536 -21.077  23.440  1.00 10.00      A   
ATOM   4058  C   GLU A 429      -4.298 -18.596  20.602  1.00 10.00      A   
ATOM   4059  O   GLU A 429      -5.461 -18.565  21.001  1.00 10.00      A   
ATOM   4060  N   HIS A 430      -3.421 -17.645  20.883  1.00 10.00      A   
ATOM   4061  HN  HIS A 430      -2.503 -17.723  20.546  1.00 10.00      A   
ATOM   4062  CA  HIS A 430      -3.790 -16.490  21.687  1.00 10.00      A   
ATOM   4063  CB  HIS A 430      -2.604 -15.975  22.504  1.00 10.00      A   
ATOM   4064  CG  HIS A 430      -2.372 -16.753  23.765  1.00 10.00      A   
ATOM   4065  ND1 HIS A 430      -2.964 -16.391  24.951  1.00 10.00      A   
ATOM   4066  CD2 HIS A 430      -1.633 -17.870  23.959  1.00 10.00      A   
ATOM   4067  CE1 HIS A 430      -2.579 -17.294  25.837  1.00 10.00      A   
ATOM   4068  NE2 HIS A 430      -1.774 -18.202  25.280  1.00 10.00      A   
ATOM   4069  HE2 HIS A 430      -1.356 -18.967  25.730  1.00 10.00      A   
ATOM   4070  C   HIS A 430      -4.391 -15.380  20.831  1.00 10.00      A   
ATOM   4071  O   HIS A 430      -5.333 -14.708  21.243  1.00 10.00      A   
ATOM   4072  N   CYS A 431      -3.856 -15.191  19.636  1.00 10.00      A   
ATOM   4073  HN  CYS A 431      -3.106 -15.756  19.346  1.00 10.00      A   
ATOM   4074  CA  CYS A 431      -4.359 -14.171  18.732  1.00 10.00      A   
ATOM   4075  CB  CYS A 431      -3.214 -13.554  17.925  1.00 10.00      A   
ATOM   4076  SG  CYS A 431      -1.776 -13.092  18.922  1.00 10.00      A   
ATOM   4077  HG  CYS A 431      -2.175 -12.950  20.178  1.00 10.00      A   
ATOM   4078  C   CYS A 431      -5.422 -14.769  17.815  1.00 10.00      A   
ATOM   4079  O   CYS A 431      -5.122 -15.256  16.728  1.00 10.00      A   
ATOM   4080  N   LYS A 432      -6.668 -14.736  18.273  1.00 10.00      A   
ATOM   4081  HN  LYS A 432      -6.844 -14.329  19.148  1.00 10.00      A   
ATOM   4082  CA  LYS A 432      -7.781 -15.290  17.511  1.00 10.00      A   
ATOM   4083  CB  LYS A 432      -8.966 -15.584  18.430  1.00 10.00      A   
ATOM   4084  CG  LYS A 432      -8.674 -16.612  19.510  1.00 10.00      A   
ATOM   4085  CD  LYS A 432      -8.392 -17.985  18.921  1.00 10.00      A   
ATOM   4086  CE  LYS A 432      -8.441 -19.061  19.990  1.00 10.00      A   
ATOM   4087  NZ  LYS A 432      -9.764 -19.104  20.656  1.00 10.00      A   
ATOM   4088  HZ1 LYS A 432     -10.494 -19.397  19.977  1.00 10.00      A   
ATOM   4089  HZ2 LYS A 432     -10.011 -18.162  21.020  1.00 10.00      A   
ATOM   4090  HZ3 LYS A 432      -9.746 -19.777  21.450  1.00 10.00      A   
ATOM   4091  C   LYS A 432      -8.208 -14.360  16.383  1.00 10.00      A   
ATOM   4092  O   LYS A 432      -8.980 -14.746  15.505  1.00 10.00      A   
ATOM   4093  N   ASP A 433      -7.710 -13.135  16.412  1.00 10.00      A   
ATOM   4094  HN  ASP A 433      -7.110 -12.883  17.144  1.00 10.00      A   
ATOM   4095  CA  ASP A 433      -8.035 -12.152  15.387  1.00 10.00      A   
ATOM   4096  CB  ASP A 433      -8.383 -10.802  16.024  1.00 10.00      A   
ATOM   4097  CG  ASP A 433      -9.770 -10.779  16.628  1.00 10.00      A   
ATOM   4098  OD1 ASP A 433      -9.901 -11.071  17.836  1.00 10.00      A   
ATOM   4099  OD2 ASP A 433     -10.738 -10.470  15.902  1.00 10.00      A   
ATOM   4100  C   ASP A 433      -6.878 -11.996  14.409  1.00 10.00      A   
ATOM   4101  O   ASP A 433      -6.811 -11.029  13.648  1.00 10.00      A   
ATOM   4102  N   LEU A 434      -5.973 -12.962  14.429  1.00 10.00      A   
ATOM   4103  HN  LEU A 434      -6.098 -13.721  15.039  1.00 10.00      A   
ATOM   4104  CA  LEU A 434      -4.807 -12.937  13.559  1.00 10.00      A   
ATOM   4105  CB  LEU A 434      -3.798 -14.007  13.983  1.00 10.00      A   
ATOM   4106  CG  LEU A 434      -2.370 -13.821  13.470  1.00 10.00      A   
ATOM   4107  CD1 LEU A 434      -1.778 -12.523  13.991  1.00 10.00      A   
ATOM   4108  CD2 LEU A 434      -1.502 -15.003  13.865  1.00 10.00      A   
ATOM   4109  C   LEU A 434      -5.215 -13.129  12.100  1.00 10.00      A   
ATOM   4110  O   LEU A 434      -5.679 -14.197  11.707  1.00 10.00      A   
ATOM   4111  N   ARG A 435      -5.043 -12.083  11.308  1.00 10.00      A   
ATOM   4112  HN  ARG A 435      -4.656 -11.262  11.681  1.00 10.00      A   
ATOM   4113  CA  ARG A 435      -5.399 -12.122   9.898  1.00 10.00      A   
ATOM   4114  CB  ARG A 435      -6.059 -10.806   9.478  1.00 10.00      A   
ATOM   4115  CG  ARG A 435      -7.406 -10.526  10.134  1.00 10.00      A   
ATOM   4116  CD  ARG A 435      -7.808  -9.071   9.949  1.00 10.00      A   
ATOM   4117  NE  ARG A 435      -7.507  -8.599   8.600  1.00 10.00      A   
ATOM   4118  HE  ARG A 435      -7.689  -9.228   7.853  1.00 10.00      A   
ATOM   4119  CZ  ARG A 435      -7.033  -7.386   8.315  1.00 10.00      A   
ATOM   4120  NH1 ARG A 435      -6.818  -6.502   9.282  1.00 10.00      A   
ATOM   4121 HH11 ARG A 435      -7.021  -6.753  10.277  1.00 10.00      A   
ATOM   4122 HH12 ARG A 435      -6.452  -5.553   9.050  1.00 10.00      A   
ATOM   4123  NH2 ARG A 435      -6.751  -7.061   7.064  1.00 10.00      A   
ATOM   4124 HH21 ARG A 435      -6.373  -6.111   6.833  1.00 10.00      A   
ATOM   4125 HH22 ARG A 435      -6.897  -7.749   6.299  1.00 10.00      A   
ATOM   4126  C   ARG A 435      -4.175 -12.400   9.024  1.00 10.00      A   
ATOM   4127  O   ARG A 435      -4.223 -13.214   8.104  1.00 10.00      A   
ATOM   4128  N   ARG A 436      -3.073 -11.718   9.307  1.00 10.00      A   
ATOM   4129  HN  ARG A 436      -3.077 -11.088  10.059  1.00 10.00      A   
ATOM   4130  CA  ARG A 436      -1.851 -11.903   8.532  1.00 10.00      A   
ATOM   4131  CB  ARG A 436      -1.358 -10.575   7.957  1.00 10.00      A   
ATOM   4132  CG  ARG A 436      -2.224 -10.027   6.836  1.00 10.00      A   
ATOM   4133  CD  ARG A 436      -1.624  -8.764   6.245  1.00 10.00      A   
ATOM   4134  NE  ARG A 436      -0.591  -9.051   5.253  1.00 10.00      A   
ATOM   4135  HE  ARG A 436      -0.277  -9.984   5.182  1.00 10.00      A   
ATOM   4136  CZ  ARG A 436      -0.057  -8.137   4.444  1.00 10.00      A   
ATOM   4137  NH1 ARG A 436      -0.449  -6.871   4.507  1.00 10.00      A   
ATOM   4138 HH11 ARG A 436      -0.012  -6.166   3.866  1.00 10.00      A   
ATOM   4139 HH12 ARG A 436      -1.183  -6.570   5.185  1.00 10.00      A   
ATOM   4140  NH2 ARG A 436       0.875  -8.478   3.572  1.00 10.00      A   
ATOM   4141 HH21 ARG A 436       1.202  -9.461   3.511  1.00 10.00      A   
ATOM   4142 HH22 ARG A 436       1.286  -7.749   2.933  1.00 10.00      A   
ATOM   4143  C   ARG A 436      -0.765 -12.546   9.377  1.00 10.00      A   
ATOM   4144  O   ARG A 436      -0.504 -12.111  10.502  1.00 10.00      A   
ATOM   4145  N   LEU A 437      -0.147 -13.584   8.840  1.00 10.00      A   
ATOM   4146  HN  LEU A 437      -0.412 -13.897   7.943  1.00 10.00      A   
ATOM   4147  CA  LEU A 437       0.905 -14.284   9.547  1.00 10.00      A   
ATOM   4148  CB  LEU A 437       0.347 -15.557  10.187  1.00 10.00      A   
ATOM   4149  CG  LEU A 437       1.359 -16.436  10.922  1.00 10.00      A   
ATOM   4150  CD1 LEU A 437       1.985 -15.682  12.088  1.00 10.00      A   
ATOM   4151  CD2 LEU A 437       0.712 -17.732  11.391  1.00 10.00      A   
ATOM   4152  C   LEU A 437       2.064 -14.630   8.617  1.00 10.00      A   
ATOM   4153  O   LEU A 437       1.898 -15.355   7.631  1.00 10.00      A   
ATOM   4154  N   SER A 438       3.227 -14.087   8.928  1.00 10.00      A   
ATOM   4155  HN  SER A 438       3.280 -13.483   9.700  1.00 10.00      A   
ATOM   4156  CA  SER A 438       4.427 -14.349   8.155  1.00 10.00      A   
ATOM   4157  CB  SER A 438       5.157 -13.037   7.864  1.00 10.00      A   
ATOM   4158  OG  SER A 438       4.235 -12.015   7.514  1.00 10.00      A   
ATOM   4159  HG  SER A 438       4.596 -11.487   6.790  1.00 10.00      A   
ATOM   4160  C   SER A 438       5.331 -15.313   8.929  1.00 10.00      A   
ATOM   4161  O   SER A 438       5.817 -14.987  10.012  1.00 10.00      A   
ATOM   4162  N   LEU A 439       5.539 -16.503   8.381  1.00 10.00      A   
ATOM   4163  HN  LEU A 439       5.136 -16.707   7.509  1.00 10.00      A   
ATOM   4164  CA  LEU A 439       6.368 -17.507   9.037  1.00 10.00      A   
ATOM   4165  CB  LEU A 439       5.908 -18.917   8.663  1.00 10.00      A   
ATOM   4166  CG  LEU A 439       4.465 -19.275   9.025  1.00 10.00      A   
ATOM   4167  CD1 LEU A 439       4.117 -20.666   8.518  1.00 10.00      A   
ATOM   4168  CD2 LEU A 439       4.251 -19.183  10.528  1.00 10.00      A   
ATOM   4169  C   LEU A 439       7.838 -17.331   8.693  1.00 10.00      A   
ATOM   4170  O   LEU A 439       8.184 -16.788   7.640  1.00 10.00      A   
ATOM   4171  N   SER A 440       8.695 -17.797   9.589  1.00 10.00      A   
ATOM   4172  HN  SER A 440       8.350 -18.219  10.406  1.00 10.00      A   
ATOM   4173  CA  SER A 440      10.135 -17.711   9.405  1.00 10.00      A   
ATOM   4174  CB  SER A 440      10.613 -16.265   9.577  1.00 10.00      A   
ATOM   4175  OG  SER A 440       9.898 -15.603  10.604  1.00 10.00      A   
ATOM   4176  HG  SER A 440       9.157 -15.118  10.219  1.00 10.00      A   
ATOM   4177  C   SER A 440      10.855 -18.625  10.393  1.00 10.00      A   
ATOM   4178  O   SER A 440      10.283 -19.034  11.404  1.00 10.00      A   
ATOM   4179  N   GLY A 441      12.095 -18.964  10.086  1.00 10.00      A   
ATOM   4180  HN  GLY A 441      12.482 -18.658   9.240  1.00 10.00      A   
ATOM   4181  CA  GLY A 441      12.868 -19.811  10.969  1.00 10.00      A   
ATOM   4182  C   GLY A 441      12.615 -21.287  10.733  1.00 10.00      A   
ATOM   4183  O   GLY A 441      12.020 -21.673   9.726  1.00 10.00      A   
ATOM   4184  N   LEU A 442      13.082 -22.115  11.655  1.00 10.00      A   
ATOM   4185  HN  LEU A 442      13.546 -21.745  12.438  1.00 10.00      A   
ATOM   4186  CA  LEU A 442      12.907 -23.555  11.540  1.00 10.00      A   
ATOM   4187  CB  LEU A 442      13.960 -24.306  12.360  1.00 10.00      A   
ATOM   4188  CG  LEU A 442      13.932 -25.835  12.244  1.00 10.00      A   
ATOM   4189  CD1 LEU A 442      14.188 -26.274  10.810  1.00 10.00      A   
ATOM   4190  CD2 LEU A 442      14.935 -26.476  13.192  1.00 10.00      A   
ATOM   4191  C   LEU A 442      11.513 -23.964  11.985  1.00 10.00      A   
ATOM   4192  O   LEU A 442      11.160 -23.821  13.159  1.00 10.00      A   
ATOM   4193  N   LEU A 443      10.732 -24.474  11.046  1.00 10.00      A   
ATOM   4194  HN  LEU A 443      11.080 -24.572  10.136  1.00 10.00      A   
ATOM   4195  CA  LEU A 443       9.376 -24.908  11.325  1.00 10.00      A   
ATOM   4196  CB  LEU A 443       8.375 -23.885  10.783  1.00 10.00      A   
ATOM   4197  CG  LEU A 443       8.457 -22.477  11.374  1.00 10.00      A   
ATOM   4198  CD1 LEU A 443       7.638 -21.504  10.544  1.00 10.00      A   
ATOM   4199  CD2 LEU A 443       7.978 -22.476  12.815  1.00 10.00      A   
ATOM   4200  C   LEU A 443       9.124 -26.260  10.681  1.00 10.00      A   
ATOM   4201  O   LEU A 443       9.660 -26.555   9.612  1.00 10.00      A   
ATOM   4202  N   THR A 444       8.315 -27.078  11.327  1.00 10.00      A   
ATOM   4203  HN  THR A 444       7.898 -26.782  12.174  1.00 10.00      A   
ATOM   4204  CA  THR A 444       7.999 -28.396  10.809  1.00 10.00      A   
ATOM   4205  CB  THR A 444       8.320 -29.494  11.850  1.00 10.00      A   
ATOM   4206  OG1 THR A 444       7.487 -29.342  13.011  1.00 10.00      A   
ATOM   4207  HG1 THR A 444       7.605 -28.451  13.382  1.00 10.00      A   
ATOM   4208  CG2 THR A 444       9.782 -29.432  12.265  1.00 10.00      A   
ATOM   4209  C   THR A 444       6.522 -28.454  10.436  1.00 10.00      A   
ATOM   4210  O   THR A 444       5.869 -27.418  10.316  1.00 10.00      A   
ATOM   4211  N   ASP A 445       5.994 -29.655  10.249  1.00 10.00      A   
ATOM   4212  HN  ASP A 445       6.560 -30.451  10.342  1.00 10.00      A   
ATOM   4213  CA  ASP A 445       4.582 -29.812   9.911  1.00 10.00      A   
ATOM   4214  CB  ASP A 445       4.289 -31.227   9.390  1.00 10.00      A   
ATOM   4215  CG  ASP A 445       4.693 -31.442   7.943  1.00 10.00      A   
ATOM   4216  OD1 ASP A 445       4.729 -32.611   7.501  1.00 10.00      A   
ATOM   4217  OD2 ASP A 445       4.988 -30.452   7.241  1.00 10.00      A   
ATOM   4218  C   ASP A 445       3.719 -29.542  11.145  1.00 10.00      A   
ATOM   4219  O   ASP A 445       2.520 -29.285  11.038  1.00 10.00      A   
ATOM   4220  N   LYS A 446       4.344 -29.589  12.320  1.00 10.00      A   
ATOM   4221  HN  LYS A 446       5.308 -29.777  12.341  1.00 10.00      A   
ATOM   4222  CA  LYS A 446       3.639 -29.372  13.578  1.00 10.00      A   
ATOM   4223  CB  LYS A 446       4.544 -29.692  14.767  1.00 10.00      A   
ATOM   4224  CG  LYS A 446       3.791 -30.084  16.026  1.00 10.00      A   
ATOM   4225  CD  LYS A 446       2.819 -31.222  15.750  1.00 10.00      A   
ATOM   4226  CE  LYS A 446       2.085 -31.643  17.012  1.00 10.00      A   
ATOM   4227  NZ  LYS A 446       1.030 -32.657  16.734  1.00 10.00      A   
ATOM   4228  HZ1 LYS A 446       0.254 -32.227  16.176  1.00 10.00      A   
ATOM   4229  HZ2 LYS A 446       0.640 -33.017  17.623  1.00 10.00      A   
ATOM   4230  HZ3 LYS A 446       1.426 -33.455  16.197  1.00 10.00      A   
ATOM   4231  C   LYS A 446       3.075 -27.961  13.697  1.00 10.00      A   
ATOM   4232  O   LYS A 446       1.930 -27.782  14.113  1.00 10.00      A   
ATOM   4233  N   VAL A 447       3.872 -26.961  13.333  1.00 10.00      A   
ATOM   4234  HN  VAL A 447       4.783 -27.159  13.019  1.00 10.00      A   
ATOM   4235  CA  VAL A 447       3.421 -25.575  13.410  1.00 10.00      A   
ATOM   4236  CB  VAL A 447       4.538 -24.554  13.090  1.00 10.00      A   
ATOM   4237  CG1 VAL A 447       4.989 -24.647  11.642  1.00 10.00      A   
ATOM   4238  CG2 VAL A 447       4.093 -23.141  13.425  1.00 10.00      A   
ATOM   4239  C   VAL A 447       2.208 -25.341  12.516  1.00 10.00      A   
ATOM   4240  O   VAL A 447       1.262 -24.658  12.906  1.00 10.00      A   
ATOM   4241  N   PHE A 448       2.224 -25.947  11.334  1.00 10.00      A   
ATOM   4242  HN  PHE A 448       2.993 -26.507  11.097  1.00 10.00      A   
ATOM   4243  CA  PHE A 448       1.130 -25.803  10.388  1.00 10.00      A   
ATOM   4244  CB  PHE A 448       1.496 -26.420   9.041  1.00 10.00      A   
ATOM   4245  CG  PHE A 448       2.555 -25.660   8.295  1.00 10.00      A   
ATOM   4246  CD1 PHE A 448       3.870 -26.096   8.298  1.00 10.00      A   
ATOM   4247  CD2 PHE A 448       2.237 -24.512   7.590  1.00 10.00      A   
ATOM   4248  CE1 PHE A 448       4.848 -25.403   7.614  1.00 10.00      A   
ATOM   4249  CE2 PHE A 448       3.211 -23.813   6.904  1.00 10.00      A   
ATOM   4250  CZ  PHE A 448       4.518 -24.258   6.918  1.00 10.00      A   
ATOM   4251  C   PHE A 448      -0.131 -26.444  10.940  1.00 10.00      A   
ATOM   4252  O   PHE A 448      -1.240 -25.964  10.700  1.00 10.00      A   
ATOM   4253  N   GLU A 449       0.050 -27.528  11.681  1.00 10.00      A   
ATOM   4254  HN  GLU A 449       0.961 -27.870  11.810  1.00 10.00      A   
ATOM   4255  CA  GLU A 449      -1.062 -28.231  12.297  1.00 10.00      A   
ATOM   4256  CB  GLU A 449      -0.560 -29.474  13.033  1.00 10.00      A   
ATOM   4257  CG  GLU A 449      -1.661 -30.335  13.628  1.00 10.00      A   
ATOM   4258  CD  GLU A 449      -1.115 -31.419  14.528  1.00 10.00      A   
ATOM   4259  OE1 GLU A 449      -0.956 -32.558  14.056  1.00 10.00      A   
ATOM   4260  OE2 GLU A 449      -0.831 -31.132  15.711  1.00 10.00      A   
ATOM   4261  C   GLU A 449      -1.776 -27.302  13.271  1.00 10.00      A   
ATOM   4262  O   GLU A 449      -3.003 -27.200  13.272  1.00 10.00      A   
ATOM   4263  N   TYR A 450      -0.989 -26.608  14.091  1.00 10.00      A   
ATOM   4264  HN  TYR A 450      -0.016 -26.731  14.034  1.00 10.00      A   
ATOM   4265  CA  TYR A 450      -1.532 -25.670  15.065  1.00 10.00      A   
ATOM   4266  CB  TYR A 450      -0.417 -25.111  15.958  1.00 10.00      A   
ATOM   4267  CG  TYR A 450       0.198 -26.131  16.890  1.00 10.00      A   
ATOM   4268  CD1 TYR A 450       1.572 -26.327  16.927  1.00 10.00      A   
ATOM   4269  CD2 TYR A 450      -0.595 -26.899  17.732  1.00 10.00      A   
ATOM   4270  CE1 TYR A 450       2.140 -27.260  17.774  1.00 10.00      A   
ATOM   4271  CE2 TYR A 450      -0.038 -27.833  18.583  1.00 10.00      A   
ATOM   4272  CZ  TYR A 450       1.330 -28.011  18.601  1.00 10.00      A   
ATOM   4273  OH  TYR A 450       1.886 -28.939  19.450  1.00 10.00      A   
ATOM   4274  HH  TYR A 450       1.186 -29.491  19.819  1.00 10.00      A   
ATOM   4275  C   TYR A 450      -2.251 -24.534  14.347  1.00 10.00      A   
ATOM   4276  O   TYR A 450      -3.338 -24.110  14.747  1.00 10.00      A   
ATOM   4277  N   ILE A 451      -1.640 -24.057  13.268  1.00 10.00      A   
ATOM   4278  HN  ILE A 451      -0.778 -24.441  13.004  1.00 10.00      A   
ATOM   4279  CA  ILE A 451      -2.212 -22.978  12.471  1.00 10.00      A   
ATOM   4280  CB  ILE A 451      -1.250 -22.528  11.348  1.00 10.00      A   
ATOM   4281  CG1 ILE A 451       0.031 -21.938  11.946  1.00 10.00      A   
ATOM   4282  CG2 ILE A 451      -1.922 -21.517  10.423  1.00 10.00      A   
ATOM   4283  CD1 ILE A 451       1.118 -21.668  10.925  1.00 10.00      A   
ATOM   4284  C   ILE A 451      -3.548 -23.402  11.864  1.00 10.00      A   
ATOM   4285  O   ILE A 451      -4.547 -22.696  11.991  1.00 10.00      A   
ATOM   4286  N   GLY A 452      -3.574 -24.581  11.253  1.00 10.00      A   
ATOM   4287  HN  GLY A 452      -2.756 -25.122  11.216  1.00 10.00      A   
ATOM   4288  CA  GLY A 452      -4.788 -25.077  10.630  1.00 10.00      A   
ATOM   4289  C   GLY A 452      -5.843 -25.538  11.617  1.00 10.00      A   
ATOM   4290  O   GLY A 452      -6.858 -26.107  11.221  1.00 10.00      A   
ATOM   4291  N   THR A 453      -5.609 -25.313  12.901  1.00 10.00      A   
ATOM   4292  HN  THR A 453      -4.771 -24.883  13.170  1.00 10.00      A   
ATOM   4293  CA  THR A 453      -6.572 -25.706  13.915  1.00 10.00      A   
ATOM   4294  CB  THR A 453      -6.009 -26.810  14.832  1.00 10.00      A   
ATOM   4295  OG1 THR A 453      -5.433 -27.852  14.028  1.00 10.00      A   
ATOM   4296  HG1 THR A 453      -4.599 -27.537  13.647  1.00 10.00      A   
ATOM   4297  CG2 THR A 453      -7.115 -27.406  15.692  1.00 10.00      A   
ATOM   4298  C   THR A 453      -7.031 -24.507  14.748  1.00 10.00      A   
ATOM   4299  O   THR A 453      -8.170 -24.466  15.212  1.00 10.00      A   
ATOM   4300  N   TYR A 454      -6.158 -23.519  14.915  1.00 10.00      A   
ATOM   4301  HN  TYR A 454      -5.269 -23.584  14.507  1.00 10.00      A   
ATOM   4302  CA  TYR A 454      -6.495 -22.344  15.713  1.00 10.00      A   
ATOM   4303  CB  TYR A 454      -5.471 -22.130  16.827  1.00 10.00      A   
ATOM   4304  CG  TYR A 454      -5.456 -23.243  17.849  1.00 10.00      A   
ATOM   4305  CD1 TYR A 454      -4.479 -24.230  17.813  1.00 10.00      A   
ATOM   4306  CD2 TYR A 454      -6.420 -23.312  18.845  1.00 10.00      A   
ATOM   4307  CE1 TYR A 454      -4.461 -25.251  18.741  1.00 10.00      A   
ATOM   4308  CE2 TYR A 454      -6.410 -24.331  19.778  1.00 10.00      A   
ATOM   4309  CZ  TYR A 454      -5.427 -25.298  19.721  1.00 10.00      A   
ATOM   4310  OH  TYR A 454      -5.404 -26.316  20.648  1.00 10.00      A   
ATOM   4311  HH  TYR A 454      -6.291 -26.696  20.732  1.00 10.00      A   
ATOM   4312  C   TYR A 454      -6.666 -21.079  14.880  1.00 10.00      A   
ATOM   4313  O   TYR A 454      -7.402 -20.173  15.270  1.00 10.00      A   
ATOM   4314  N   ALA A 455      -6.005 -21.015  13.731  1.00 10.00      A   
ATOM   4315  HN  ALA A 455      -5.446 -21.771  13.448  1.00 10.00      A   
ATOM   4316  CA  ALA A 455      -6.109 -19.843  12.867  1.00 10.00      A   
ATOM   4317  CB  ALA A 455      -4.781 -19.548  12.185  1.00 10.00      A   
ATOM   4318  C   ALA A 455      -7.211 -20.033  11.835  1.00 10.00      A   
ATOM   4319  O   ALA A 455      -7.017 -20.691  10.810  1.00 10.00      A   
ATOM   4320  N   LYS A 456      -8.374 -19.465  12.112  1.00 10.00      A   
ATOM   4321  HN  LYS A 456      -8.470 -18.955  12.947  1.00 10.00      A   
ATOM   4322  CA  LYS A 456      -9.513 -19.578  11.212  1.00 10.00      A   
ATOM   4323  CB  LYS A 456     -10.779 -19.948  11.992  1.00 10.00      A   
ATOM   4324  CG  LYS A 456     -10.873 -21.415  12.391  1.00 10.00      A   
ATOM   4325  CD  LYS A 456     -11.135 -22.302  11.185  1.00 10.00      A   
ATOM   4326  CE  LYS A 456     -11.596 -23.695  11.594  1.00 10.00      A   
ATOM   4327  NZ  LYS A 456     -12.056 -24.485  10.417  1.00 10.00      A   
ATOM   4328  HZ1 LYS A 456     -12.434 -25.407  10.723  1.00 10.00      A   
ATOM   4329  HZ2 LYS A 456     -11.258 -24.653   9.766  1.00 10.00      A   
ATOM   4330  HZ3 LYS A 456     -12.803 -23.964   9.905  1.00 10.00      A   
ATOM   4331  C   LYS A 456      -9.741 -18.286  10.435  1.00 10.00      A   
ATOM   4332  O   LYS A 456     -10.240 -18.315   9.309  1.00 10.00      A   
ATOM   4333  N   LYS A 457      -9.362 -17.158  11.033  1.00 10.00      A   
ATOM   4334  HN  LYS A 457      -8.948 -17.201  11.925  1.00 10.00      A   
ATOM   4335  CA  LYS A 457      -9.549 -15.854  10.404  1.00 10.00      A   
ATOM   4336  CB  LYS A 457      -9.982 -14.817  11.444  1.00 10.00      A   
ATOM   4337  CG  LYS A 457     -11.377 -15.033  12.015  1.00 10.00      A   
ATOM   4338  CD  LYS A 457     -12.243 -13.799  11.806  1.00 10.00      A   
ATOM   4339  CE  LYS A 457     -13.490 -13.819  12.679  1.00 10.00      A   
ATOM   4340  NZ  LYS A 457     -14.466 -14.868  12.274  1.00 10.00      A   
ATOM   4341  HZ1 LYS A 457     -14.000 -15.795  12.234  1.00 10.00      A   
ATOM   4342  HZ2 LYS A 457     -14.861 -14.655  11.334  1.00 10.00      A   
ATOM   4343  HZ3 LYS A 457     -15.245 -14.914  12.964  1.00 10.00      A   
ATOM   4344  C   LYS A 457      -8.290 -15.376   9.686  1.00 10.00      A   
ATOM   4345  O   LYS A 457      -8.173 -14.202   9.337  1.00 10.00      A   
ATOM   4346  N   MET A 458      -7.354 -16.287   9.460  1.00 10.00      A   
ATOM   4347  HN  MET A 458      -7.500 -17.208   9.752  1.00 10.00      A   
ATOM   4348  CA  MET A 458      -6.112 -15.943   8.779  1.00 10.00      A   
ATOM   4349  CB  MET A 458      -5.057 -17.024   8.999  1.00 10.00      A   
ATOM   4350  CG  MET A 458      -3.679 -16.650   8.481  1.00 10.00      A   
ATOM   4351  SD  MET A 458      -2.478 -17.977   8.694  1.00 10.00      A   
ATOM   4352  CE  MET A 458      -3.216 -19.259   7.682  1.00 10.00      A   
ATOM   4353  C   MET A 458      -6.356 -15.740   7.287  1.00 10.00      A   
ATOM   4354  O   MET A 458      -6.604 -16.698   6.555  1.00 10.00      A   
ATOM   4355  N   GLU A 459      -6.280 -14.490   6.851  1.00 10.00      A   
ATOM   4356  HN  GLU A 459      -6.051 -13.782   7.488  1.00 10.00      A   
ATOM   4357  CA  GLU A 459      -6.515 -14.134   5.458  1.00 10.00      A   
ATOM   4358  CB  GLU A 459      -7.135 -12.734   5.372  1.00 10.00      A   
ATOM   4359  CG  GLU A 459      -8.322 -12.520   6.297  1.00 10.00      A   
ATOM   4360  CD  GLU A 459      -8.956 -11.155   6.126  1.00 10.00      A   
ATOM   4361  OE1 GLU A 459      -8.329 -10.144   6.510  1.00 10.00      A   
ATOM   4362  OE2 GLU A 459     -10.089 -11.085   5.602  1.00 10.00      A   
ATOM   4363  C   GLU A 459      -5.235 -14.177   4.622  1.00 10.00      A   
ATOM   4364  O   GLU A 459      -5.288 -14.263   3.391  1.00 10.00      A   
ATOM   4365  N   MET A 460      -4.084 -14.105   5.277  1.00 10.00      A   
ATOM   4366  HN  MET A 460      -4.086 -14.039   6.259  1.00 10.00      A   
ATOM   4367  CA  MET A 460      -2.810 -14.128   4.563  1.00 10.00      A   
ATOM   4368  CB  MET A 460      -2.338 -12.705   4.243  1.00 10.00      A   
ATOM   4369  CG  MET A 460      -1.036 -12.638   3.455  1.00 10.00      A   
ATOM   4370  SD  MET A 460       0.292 -11.824   4.370  1.00 10.00      A   
ATOM   4371  CE  MET A 460       1.609 -11.860   3.158  1.00 10.00      A   
ATOM   4372  C   MET A 460      -1.740 -14.882   5.347  1.00 10.00      A   
ATOM   4373  O   MET A 460      -1.553 -14.647   6.541  1.00 10.00      A   
ATOM   4374  N   LEU A 461      -1.041 -15.786   4.663  1.00 10.00      A   
ATOM   4375  HN  LEU A 461      -1.240 -15.922   3.715  1.00 10.00      A   
ATOM   4376  CA  LEU A 461       0.013 -16.579   5.280  1.00 10.00      A   
ATOM   4377  CB  LEU A 461      -0.501 -17.987   5.607  1.00 10.00      A   
ATOM   4378  CG  LEU A 461       0.524 -18.984   6.172  1.00 10.00      A   
ATOM   4379  CD1 LEU A 461       0.970 -18.574   7.568  1.00 10.00      A   
ATOM   4380  CD2 LEU A 461      -0.041 -20.399   6.183  1.00 10.00      A   
ATOM   4381  C   LEU A 461       1.233 -16.666   4.364  1.00 10.00      A   
ATOM   4382  O   LEU A 461       1.107 -16.960   3.175  1.00 10.00      A   
ATOM   4383  N   SER A 462       2.403 -16.402   4.925  1.00 10.00      A   
ATOM   4384  HN  SER A 462       2.430 -16.152   5.876  1.00 10.00      A   
ATOM   4385  CA  SER A 462       3.650 -16.460   4.174  1.00 10.00      A   
ATOM   4386  CB  SER A 462       4.455 -15.177   4.387  1.00 10.00      A   
ATOM   4387  OG  SER A 462       3.767 -14.048   3.877  1.00 10.00      A   
ATOM   4388  HG  SER A 462       4.060 -13.881   2.964  1.00 10.00      A   
ATOM   4389  C   SER A 462       4.474 -17.674   4.595  1.00 10.00      A   
ATOM   4390  O   SER A 462       4.886 -17.783   5.751  1.00 10.00      A   
ATOM   4391  N   VAL A 463       4.700 -18.590   3.657  1.00 10.00      A   
ATOM   4392  HN  VAL A 463       4.334 -18.452   2.753  1.00 10.00      A   
ATOM   4393  CA  VAL A 463       5.470 -19.799   3.932  1.00 10.00      A   
ATOM   4394  CB  VAL A 463       4.667 -21.073   3.588  1.00 10.00      A   
ATOM   4395  CG1 VAL A 463       5.404 -22.318   4.060  1.00 10.00      A   
ATOM   4396  CG2 VAL A 463       3.276 -21.015   4.199  1.00 10.00      A   
ATOM   4397  C   VAL A 463       6.784 -19.801   3.152  1.00 10.00      A   
ATOM   4398  O   VAL A 463       6.787 -19.800   1.918  1.00 10.00      A   
ATOM   4399  N   ALA A 464       7.901 -19.797   3.871  1.00 10.00      A   
ATOM   4400  HN  ALA A 464       7.843 -19.794   4.849  1.00 10.00      A   
ATOM   4401  CA  ALA A 464       9.211 -19.797   3.237  1.00 10.00      A   
ATOM   4402  CB  ALA A 464       9.702 -18.371   3.043  1.00 10.00      A   
ATOM   4403  C   ALA A 464      10.218 -20.602   4.048  1.00 10.00      A   
ATOM   4404  O   ALA A 464      10.472 -20.295   5.215  1.00 10.00      A   
ATOM   4405  N   PHE A 465      10.773 -21.641   3.420  1.00 10.00      A   
ATOM   4406  HN  PHE A 465      10.507 -21.829   2.494  1.00 10.00      A   
ATOM   4407  CA  PHE A 465      11.769 -22.506   4.052  1.00 10.00      A   
ATOM   4408  CB  PHE A 465      13.075 -21.738   4.292  1.00 10.00      A   
ATOM   4409  CG  PHE A 465      13.755 -21.237   3.045  1.00 10.00      A   
ATOM   4410  CD1 PHE A 465      13.402 -20.019   2.482  1.00 10.00      A   
ATOM   4411  CD2 PHE A 465      14.763 -21.972   2.448  1.00 10.00      A   
ATOM   4412  CE1 PHE A 465      14.039 -19.546   1.348  1.00 10.00      A   
ATOM   4413  CE2 PHE A 465      15.402 -21.509   1.312  1.00 10.00      A   
ATOM   4414  CZ  PHE A 465      15.040 -20.294   0.762  1.00 10.00      A   
ATOM   4415  C   PHE A 465      11.259 -23.114   5.362  1.00 10.00      A   
ATOM   4416  O   PHE A 465      11.902 -22.992   6.404  1.00 10.00      A   
ATOM   4417  N   ALA A 466      10.112 -23.779   5.301  1.00 10.00      A   
ATOM   4418  HN  ALA A 466       9.653 -23.869   4.440  1.00 10.00      A   
ATOM   4419  CA  ALA A 466       9.523 -24.395   6.481  1.00 10.00      A   
ATOM   4420  CB  ALA A 466       8.717 -23.372   7.264  1.00 10.00      A   
ATOM   4421  C   ALA A 466       8.646 -25.579   6.098  1.00 10.00      A   
ATOM   4422  O   ALA A 466       8.214 -25.697   4.950  1.00 10.00      A   
ATOM   4423  N   GLY A 467       8.399 -26.456   7.059  1.00 10.00      A   
ATOM   4424  HN  GLY A 467       8.803 -26.325   7.945  1.00 10.00      A   
ATOM   4425  CA  GLY A 467       7.568 -27.617   6.815  1.00 10.00      A   
ATOM   4426  C   GLY A 467       8.363 -28.906   6.842  1.00 10.00      A   
ATOM   4427  O   GLY A 467       9.598 -28.882   6.882  1.00 10.00      A   
ATOM   4428  N   ASP A 468       7.659 -30.027   6.839  1.00 10.00      A   
ATOM   4429  HN  ASP A 468       6.671 -29.976   6.840  1.00 10.00      A   
ATOM   4430  CA  ASP A 468       8.297 -31.335   6.844  1.00 10.00      A   
ATOM   4431  CB  ASP A 468       7.985 -32.091   8.138  1.00 10.00      A   
ATOM   4432  CG  ASP A 468       9.181 -32.206   9.055  1.00 10.00      A   
ATOM   4433  OD1 ASP A 468      10.325 -32.199   8.557  1.00 10.00      A   
ATOM   4434  OD2 ASP A 468       8.986 -32.303  10.286  1.00 10.00      A   
ATOM   4435  C   ASP A 468       7.847 -32.157   5.641  1.00 10.00      A   
ATOM   4436  O   ASP A 468       8.649 -32.862   5.027  1.00 10.00      A   
ATOM   4437  N   SER A 469       6.565 -32.058   5.301  1.00 10.00      A   
ATOM   4438  HN  SER A 469       5.969 -31.478   5.830  1.00 10.00      A   
ATOM   4439  CA  SER A 469       6.013 -32.799   4.174  1.00 10.00      A   
ATOM   4440  CB  SER A 469       5.696 -34.234   4.609  1.00 10.00      A   
ATOM   4441  OG  SER A 469       4.613 -34.267   5.529  1.00 10.00      A   
ATOM   4442  HG  SER A 469       4.730 -33.564   6.199  1.00 10.00      A   
ATOM   4443  C   SER A 469       4.745 -32.130   3.646  1.00 10.00      A   
ATOM   4444  O   SER A 469       4.513 -30.944   3.883  1.00 10.00      A   
ATOM   4445  N   ASP A 470       3.926 -32.905   2.934  1.00 10.00      A   
ATOM   4446  HN  ASP A 470       4.179 -33.838   2.775  1.00 10.00      A   
ATOM   4447  CA  ASP A 470       2.670 -32.415   2.377  1.00 10.00      A   
ATOM   4448  CB  ASP A 470       2.064 -33.459   1.433  1.00 10.00      A   
ATOM   4449  CG  ASP A 470       2.575 -33.347   0.014  1.00 10.00      A   
ATOM   4450  OD1 ASP A 470       1.962 -32.609  -0.778  1.00 10.00      A   
ATOM   4451  OD2 ASP A 470       3.586 -34.007  -0.315  1.00 10.00      A   
ATOM   4452  C   ASP A 470       1.670 -32.124   3.482  1.00 10.00      A   
ATOM   4453  O   ASP A 470       0.744 -31.331   3.303  1.00 10.00      A   
ATOM   4454  N   LEU A 471       1.865 -32.776   4.625  1.00 10.00      A   
ATOM   4455  HN  LEU A 471       2.635 -33.382   4.700  1.00 10.00      A   
ATOM   4456  CA  LEU A 471       0.980 -32.611   5.771  1.00 10.00      A   
ATOM   4457  CB  LEU A 471       1.440 -33.463   6.956  1.00 10.00      A   
ATOM   4458  CG  LEU A 471       1.049 -34.941   6.924  1.00 10.00      A   
ATOM   4459  CD1 LEU A 471       1.574 -35.654   8.160  1.00 10.00      A   
ATOM   4460  CD2 LEU A 471      -0.461 -35.093   6.818  1.00 10.00      A   
ATOM   4461  C   LEU A 471       0.864 -31.151   6.185  1.00 10.00      A   
ATOM   4462  O   LEU A 471      -0.238 -30.666   6.427  1.00 10.00      A   
ATOM   4463  N   GLY A 472       1.996 -30.451   6.236  1.00 10.00      A   
ATOM   4464  HN  GLY A 472       2.848 -30.891   6.012  1.00 10.00      A   
ATOM   4465  CA  GLY A 472       1.990 -29.048   6.625  1.00 10.00      A   
ATOM   4466  C   GLY A 472       1.028 -28.214   5.797  1.00 10.00      A   
ATOM   4467  O   GLY A 472       0.258 -27.418   6.334  1.00 10.00      A   
ATOM   4468  N   MET A 473       1.051 -28.417   4.488  1.00 10.00      A   
ATOM   4469  HN  MET A 473       1.666 -29.084   4.123  1.00 10.00      A   
ATOM   4470  CA  MET A 473       0.175 -27.676   3.592  1.00 10.00      A   
ATOM   4471  CB  MET A 473       0.617 -27.841   2.137  1.00 10.00      A   
ATOM   4472  CG  MET A 473      -0.093 -26.913   1.165  1.00 10.00      A   
ATOM   4473  SD  MET A 473       0.694 -26.872  -0.452  1.00 10.00      A   
ATOM   4474  CE  MET A 473       0.487 -28.570  -0.973  1.00 10.00      A   
ATOM   4475  C   MET A 473      -1.272 -28.126   3.763  1.00 10.00      A   
ATOM   4476  O   MET A 473      -2.193 -27.307   3.747  1.00 10.00      A   
ATOM   4477  N   HIS A 474      -1.460 -29.426   3.949  1.00 10.00      A   
ATOM   4478  HN  HIS A 474      -0.678 -30.024   3.970  1.00 10.00      A   
ATOM   4479  CA  HIS A 474      -2.791 -29.993   4.128  1.00 10.00      A   
ATOM   4480  CB  HIS A 474      -2.714 -31.523   4.163  1.00 10.00      A   
ATOM   4481  CG  HIS A 474      -4.029 -32.201   3.930  1.00 10.00      A   
ATOM   4482  ND1 HIS A 474      -4.430 -32.564   2.665  1.00 10.00      A   
ATOM   4483  CD2 HIS A 474      -4.995 -32.542   4.819  1.00 10.00      A   
ATOM   4484  CE1 HIS A 474      -5.624 -33.110   2.808  1.00 10.00      A   
ATOM   4485  NE2 HIS A 474      -6.004 -33.117   4.090  1.00 10.00      A   
ATOM   4486  HE2 HIS A 474      -6.849 -33.472   4.443  1.00 10.00      A   
ATOM   4487  C   HIS A 474      -3.436 -29.471   5.410  1.00 10.00      A   
ATOM   4488  O   HIS A 474      -4.645 -29.226   5.455  1.00 10.00      A   
ATOM   4489  N   HIS A 475      -2.619 -29.298   6.446  1.00 10.00      A   
ATOM   4490  HN  HIS A 475      -1.663 -29.520   6.344  1.00 10.00      A   
ATOM   4491  CA  HIS A 475      -3.095 -28.809   7.733  1.00 10.00      A   
ATOM   4492  CB  HIS A 475      -1.953 -28.751   8.758  1.00 10.00      A   
ATOM   4493  CG  HIS A 475      -1.472 -30.092   9.232  1.00 10.00      A   
ATOM   4494  ND1 HIS A 475      -2.290 -31.180   9.432  1.00 10.00      A   
ATOM   4495  HD1 HIS A 475      -3.261 -31.206   9.291  1.00 10.00      A   
ATOM   4496  CD2 HIS A 475      -0.218 -30.509   9.544  1.00 10.00      A   
ATOM   4497  CE1 HIS A 475      -1.530 -32.199   9.852  1.00 10.00      A   
ATOM   4498  NE2 HIS A 475      -0.261 -31.845   9.936  1.00 10.00      A   
ATOM   4499  C   HIS A 475      -3.753 -27.440   7.600  1.00 10.00      A   
ATOM   4500  O   HIS A 475      -4.758 -27.161   8.251  1.00 10.00      A   
ATOM   4501  N   VAL A 476      -3.192 -26.598   6.740  1.00 10.00      A   
ATOM   4502  HN  VAL A 476      -2.400 -26.884   6.240  1.00 10.00      A   
ATOM   4503  CA  VAL A 476      -3.718 -25.259   6.523  1.00 10.00      A   
ATOM   4504  CB  VAL A 476      -2.636 -24.327   5.937  1.00 10.00      A   
ATOM   4505  CG1 VAL A 476      -3.184 -22.924   5.712  1.00 10.00      A   
ATOM   4506  CG2 VAL A 476      -1.420 -24.286   6.851  1.00 10.00      A   
ATOM   4507  C   VAL A 476      -4.921 -25.284   5.587  1.00 10.00      A   
ATOM   4508  O   VAL A 476      -5.985 -24.747   5.908  1.00 10.00      A   
ATOM   4509  N   LEU A 477      -4.757 -25.940   4.445  1.00 10.00      A   
ATOM   4510  HN  LEU A 477      -3.897 -26.388   4.274  1.00 10.00      A   
ATOM   4511  CA  LEU A 477      -5.810 -26.026   3.435  1.00 10.00      A   
ATOM   4512  CB  LEU A 477      -5.315 -26.792   2.208  1.00 10.00      A   
ATOM   4513  CG  LEU A 477      -4.128 -26.181   1.456  1.00 10.00      A   
ATOM   4514  CD1 LEU A 477      -3.683 -27.095   0.322  1.00 10.00      A   
ATOM   4515  CD2 LEU A 477      -4.490 -24.805   0.923  1.00 10.00      A   
ATOM   4516  C   LEU A 477      -7.096 -26.656   3.968  1.00 10.00      A   
ATOM   4517  O   LEU A 477      -8.199 -26.240   3.606  1.00 10.00      A   
ATOM   4518  N   SER A 478      -6.961 -27.659   4.822  1.00 10.00      A   
ATOM   4519  HN  SER A 478      -6.057 -27.969   5.070  1.00 10.00      A   
ATOM   4520  CA  SER A 478      -8.124 -28.324   5.389  1.00 10.00      A   
ATOM   4521  CB  SER A 478      -7.916 -29.836   5.375  1.00 10.00      A   
ATOM   4522  OG  SER A 478      -7.314 -30.252   4.159  1.00 10.00      A   
ATOM   4523  HG  SER A 478      -7.638 -29.702   3.432  1.00 10.00      A   
ATOM   4524  C   SER A 478      -8.401 -27.840   6.809  1.00 10.00      A   
ATOM   4525  O   SER A 478      -9.066 -28.527   7.587  1.00 10.00      A   
ATOM   4526  N   GLY A 479      -7.906 -26.653   7.142  1.00 10.00      A   
ATOM   4527  HN  GLY A 479      -7.401 -26.132   6.479  1.00 10.00      A   
ATOM   4528  CA  GLY A 479      -8.110 -26.125   8.473  1.00 10.00      A   
ATOM   4529  C   GLY A 479      -8.606 -24.693   8.483  1.00 10.00      A   
ATOM   4530  O   GLY A 479      -9.658 -24.399   9.055  1.00 10.00      A   
ATOM   4531  N   CYS A 480      -7.860 -23.801   7.846  1.00 10.00      A   
ATOM   4532  HN  CYS A 480      -7.047 -24.102   7.380  1.00 10.00      A   
ATOM   4533  CA  CYS A 480      -8.217 -22.389   7.802  1.00 10.00      A   
ATOM   4534  CB  CYS A 480      -7.063 -21.565   7.237  1.00 10.00      A   
ATOM   4535  SG  CYS A 480      -5.543 -21.696   8.208  1.00 10.00      A   
ATOM   4536  HG  CYS A 480      -5.850 -21.462   9.483  1.00 10.00      A   
ATOM   4537  C   CYS A 480      -9.502 -22.150   7.010  1.00 10.00      A   
ATOM   4538  O   CYS A 480      -9.692 -22.708   5.929  1.00 10.00      A   
ATOM   4539  N   ASP A 481     -10.388 -21.326   7.562  1.00 10.00      A   
ATOM   4540  HN  ASP A 481     -10.181 -20.907   8.422  1.00 10.00      A   
ATOM   4541  CA  ASP A 481     -11.660 -21.024   6.917  1.00 10.00      A   
ATOM   4542  CB  ASP A 481     -12.752 -20.751   7.960  1.00 10.00      A   
ATOM   4543  CG  ASP A 481     -13.673 -21.936   8.163  1.00 10.00      A   
ATOM   4544  OD1 ASP A 481     -13.677 -22.509   9.273  1.00 10.00      A   
ATOM   4545  OD2 ASP A 481     -14.394 -22.303   7.215  1.00 10.00      A   
ATOM   4546  C   ASP A 481     -11.537 -19.840   5.968  1.00 10.00      A   
ATOM   4547  O   ASP A 481     -11.686 -19.996   4.753  1.00 10.00      A   
ATOM   4548  N   SER A 482     -11.239 -18.667   6.523  1.00 10.00      A   
ATOM   4549  HN  SER A 482     -11.096 -18.618   7.493  1.00 10.00      A   
ATOM   4550  CA  SER A 482     -11.112 -17.447   5.734  1.00 10.00      A   
ATOM   4551  CB  SER A 482     -11.286 -16.216   6.632  1.00 10.00      A   
ATOM   4552  OG  SER A 482     -12.436 -16.351   7.457  1.00 10.00      A   
ATOM   4553  HG  SER A 482     -13.108 -16.864   6.984  1.00 10.00      A   
ATOM   4554  C   SER A 482      -9.779 -17.377   4.982  1.00 10.00      A   
ATOM   4555  O   SER A 482      -9.015 -16.425   5.136  1.00 10.00      A   
ATOM   4556  N   LEU A 483      -9.517 -18.391   4.167  1.00 10.00      A   
ATOM   4557  HN  LEU A 483     -10.171 -19.117   4.095  1.00 10.00      A   
ATOM   4558  CA  LEU A 483      -8.299 -18.457   3.372  1.00 10.00      A   
ATOM   4559  CB  LEU A 483      -8.047 -19.898   2.915  1.00 10.00      A   
ATOM   4560  CG  LEU A 483      -6.756 -20.555   3.413  1.00 10.00      A   
ATOM   4561  CD1 LEU A 483      -6.848 -22.066   3.265  1.00 10.00      A   
ATOM   4562  CD2 LEU A 483      -5.556 -20.023   2.640  1.00 10.00      A   
ATOM   4563  C   LEU A 483      -8.425 -17.539   2.160  1.00 10.00      A   
ATOM   4564  O   LEU A 483      -9.319 -17.717   1.328  1.00 10.00      A   
ATOM   4565  N   ARG A 484      -7.540 -16.553   2.067  1.00 10.00      A   
ATOM   4566  HN  ARG A 484      -6.846 -16.463   2.758  1.00 10.00      A   
ATOM   4567  CA  ARG A 484      -7.574 -15.606   0.963  1.00 10.00      A   
ATOM   4568  CB  ARG A 484      -7.709 -14.170   1.473  1.00 10.00      A   
ATOM   4569  CG  ARG A 484      -9.135 -13.773   1.813  1.00 10.00      A   
ATOM   4570  CD  ARG A 484      -9.181 -12.469   2.593  1.00 10.00      A   
ATOM   4571  NE  ARG A 484      -8.305 -11.445   2.021  1.00 10.00      A   
ATOM   4572  HE  ARG A 484      -7.681 -11.731   1.325  1.00 10.00      A   
ATOM   4573  CZ  ARG A 484      -8.311 -10.164   2.391  1.00 10.00      A   
ATOM   4574  NH1 ARG A 484      -9.145  -9.737   3.332  1.00 10.00      A   
ATOM   4575 HH11 ARG A 484      -9.148  -8.731   3.611  1.00 10.00      A   
ATOM   4576 HH12 ARG A 484      -9.794 -10.407   3.811  1.00 10.00      A   
ATOM   4577  NH2 ARG A 484      -7.464  -9.308   1.839  1.00 10.00      A   
ATOM   4578 HH21 ARG A 484      -7.468  -8.307   2.132  1.00 10.00      A   
ATOM   4579 HH22 ARG A 484      -6.778  -9.616   1.113  1.00 10.00      A   
ATOM   4580  C   ARG A 484      -6.365 -15.748   0.045  1.00 10.00      A   
ATOM   4581  O   ARG A 484      -6.451 -16.379  -1.008  1.00 10.00      A   
ATOM   4582  N   LYS A 485      -5.235 -15.175   0.439  1.00 10.00      A   
ATOM   4583  HN  LYS A 485      -5.199 -14.714   1.305  1.00 10.00      A   
ATOM   4584  CA  LYS A 485      -4.035 -15.252  -0.380  1.00 10.00      A   
ATOM   4585  CB  LYS A 485      -3.602 -13.877  -0.921  1.00 10.00      A   
ATOM   4586  CG  LYS A 485      -3.384 -12.793   0.123  1.00 10.00      A   
ATOM   4587  CD  LYS A 485      -3.372 -11.413  -0.525  1.00 10.00      A   
ATOM   4588  CE  LYS A 485      -2.670 -10.385   0.350  1.00 10.00      A   
ATOM   4589  NZ  LYS A 485      -2.998  -8.981  -0.035  1.00 10.00      A   
ATOM   4590  HZ1 LYS A 485      -2.840  -8.829  -1.054  1.00 10.00      A   
ATOM   4591  HZ2 LYS A 485      -2.401  -8.316   0.491  1.00 10.00      A   
ATOM   4592  HZ3 LYS A 485      -3.995  -8.770   0.183  1.00 10.00      A   
ATOM   4593  C   LYS A 485      -2.909 -15.975   0.342  1.00 10.00      A   
ATOM   4594  O   LYS A 485      -2.521 -15.608   1.458  1.00 10.00      A   
ATOM   4595  N   LEU A 486      -2.401 -17.015  -0.296  1.00 10.00      A   
ATOM   4596  HN  LEU A 486      -2.747 -17.243  -1.188  1.00 10.00      A   
ATOM   4597  CA  LEU A 486      -1.333 -17.820   0.277  1.00 10.00      A   
ATOM   4598  CB  LEU A 486      -1.842 -19.246   0.529  1.00 10.00      A   
ATOM   4599  CG  LEU A 486      -0.827 -20.265   1.062  1.00 10.00      A   
ATOM   4600  CD1 LEU A 486      -0.313 -19.857   2.431  1.00 10.00      A   
ATOM   4601  CD2 LEU A 486      -1.445 -21.655   1.116  1.00 10.00      A   
ATOM   4602  C   LEU A 486      -0.112 -17.844  -0.638  1.00 10.00      A   
ATOM   4603  O   LEU A 486      -0.236 -17.999  -1.854  1.00 10.00      A   
ATOM   4604  N   GLU A 487       1.065 -17.680  -0.043  1.00 10.00      A   
ATOM   4605  HN  GLU A 487       1.094 -17.542   0.928  1.00 10.00      A   
ATOM   4606  CA  GLU A 487       2.317 -17.689  -0.787  1.00 10.00      A   
ATOM   4607  CB  GLU A 487       2.951 -16.293  -0.796  1.00 10.00      A   
ATOM   4608  CG  GLU A 487       2.933 -15.590   0.551  1.00 10.00      A   
ATOM   4609  CD  GLU A 487       3.524 -14.201   0.497  1.00 10.00      A   
ATOM   4610  OE1 GLU A 487       4.472 -13.925   1.260  1.00 10.00      A   
ATOM   4611  OE2 GLU A 487       3.028 -13.374  -0.297  1.00 10.00      A   
ATOM   4612  C   GLU A 487       3.285 -18.710  -0.197  1.00 10.00      A   
ATOM   4613  O   GLU A 487       3.609 -18.656   0.991  1.00 10.00      A   
ATOM   4614  N   ILE A 488       3.721 -19.652  -1.022  1.00 10.00      A   
ATOM   4615  HN  ILE A 488       3.406 -19.658  -1.954  1.00 10.00      A   
ATOM   4616  CA  ILE A 488       4.650 -20.686  -0.589  1.00 10.00      A   
ATOM   4617  CB  ILE A 488       3.995 -22.084  -0.644  1.00 10.00      A   
ATOM   4618  CG1 ILE A 488       2.727 -22.121   0.212  1.00 10.00      A   
ATOM   4619  CG2 ILE A 488       4.978 -23.159  -0.198  1.00 10.00      A   
ATOM   4620  CD1 ILE A 488       1.861 -23.339  -0.029  1.00 10.00      A   
ATOM   4621  C   ILE A 488       5.890 -20.691  -1.476  1.00 10.00      A   
ATOM   4622  O   ILE A 488       5.791 -20.798  -2.699  1.00 10.00      A   
ATOM   4623  N   ARG A 489       7.054 -20.567  -0.859  1.00 10.00      A   
ATOM   4624  HN  ARG A 489       7.072 -20.473   0.121  1.00 10.00      A   
ATOM   4625  CA  ARG A 489       8.307 -20.569  -1.597  1.00 10.00      A   
ATOM   4626  CB  ARG A 489       8.838 -19.143  -1.806  1.00 10.00      A   
ATOM   4627  CG  ARG A 489       9.487 -18.504  -0.587  1.00 10.00      A   
ATOM   4628  CD  ARG A 489      10.641 -17.600  -0.991  1.00 10.00      A   
ATOM   4629  NE  ARG A 489      11.699 -18.334  -1.683  1.00 10.00      A   
ATOM   4630  HE  ARG A 489      11.645 -19.316  -1.677  1.00 10.00      A   
ATOM   4631  CZ  ARG A 489      12.715 -17.758  -2.320  1.00 10.00      A   
ATOM   4632  NH1 ARG A 489      12.821 -16.436  -2.356  1.00 10.00      A   
ATOM   4633 HH11 ARG A 489      12.104 -15.840  -1.885  1.00 10.00      A   
ATOM   4634 HH12 ARG A 489      13.620 -15.985  -2.862  1.00 10.00      A   
ATOM   4635  NH2 ARG A 489      13.624 -18.512  -2.925  1.00 10.00      A   
ATOM   4636 HH21 ARG A 489      14.428 -18.077  -3.427  1.00 10.00      A   
ATOM   4637 HH22 ARG A 489      13.533 -19.562  -2.903  1.00 10.00      A   
ATOM   4638  C   ARG A 489       9.348 -21.448  -0.908  1.00 10.00      A   
ATOM   4639  O   ARG A 489       9.524 -21.377   0.312  1.00 10.00      A   
ATOM   4640  N   ASP A 490      10.000 -22.299  -1.697  1.00 10.00      A   
ATOM   4641  HN  ASP A 490       9.760 -22.334  -2.649  1.00 10.00      A   
ATOM   4642  CA  ASP A 490      11.042 -23.201  -1.199  1.00 10.00      A   
ATOM   4643  CB  ASP A 490      12.314 -22.430  -0.820  1.00 10.00      A   
ATOM   4644  CG  ASP A 490      13.166 -22.061  -2.015  1.00 10.00      A   
ATOM   4645  OD1 ASP A 490      14.153 -22.773  -2.295  1.00 10.00      A   
ATOM   4646  OD2 ASP A 490      12.860 -21.050  -2.680  1.00 10.00      A   
ATOM   4647  C   ASP A 490      10.559 -24.039  -0.022  1.00 10.00      A   
ATOM   4648  O   ASP A 490      10.997 -23.849   1.116  1.00 10.00      A   
ATOM   4649  N   CYS A 491       9.656 -24.963  -0.293  1.00 10.00      A   
ATOM   4650  HN  CYS A 491       9.358 -25.087  -1.220  1.00 10.00      A   
ATOM   4651  CA  CYS A 491       9.109 -25.821   0.749  1.00 10.00      A   
ATOM   4652  CB  CYS A 491       7.779 -25.255   1.259  1.00 10.00      A   
ATOM   4653  SG  CYS A 491       7.905 -23.608   1.996  1.00 10.00      A   
ATOM   4654  HG  CYS A 491       8.766 -22.905   1.270  1.00 10.00      A   
ATOM   4655  C   CYS A 491       8.925 -27.248   0.236  1.00 10.00      A   
ATOM   4656  O   CYS A 491       8.778 -27.461  -0.964  1.00 10.00      A   
ATOM   4657  N   PRO A 492       8.925 -28.249   1.139  1.00 10.00      A   
ATOM   4658  CA  PRO A 492       8.763 -29.663   0.764  1.00 10.00      A   
ATOM   4659  CB  PRO A 492       9.231 -30.406   2.018  1.00 10.00      A   
ATOM   4660  CG  PRO A 492       8.904 -29.478   3.135  1.00 10.00      A   
ATOM   4661  CD  PRO A 492       9.101 -28.086   2.596  1.00 10.00      A   
ATOM   4662  C   PRO A 492       7.313 -30.032   0.444  1.00 10.00      A   
ATOM   4663  O   PRO A 492       6.946 -31.213   0.447  1.00 10.00      A   
ATOM   4664  N   PHE A 493       6.498 -29.025   0.161  1.00 10.00      A   
ATOM   4665  HN  PHE A 493       6.853 -28.114   0.150  1.00 10.00      A   
ATOM   4666  CA  PHE A 493       5.101 -29.241  -0.168  1.00 10.00      A   
ATOM   4667  CB  PHE A 493       4.311 -27.936  -0.042  1.00 10.00      A   
ATOM   4668  CG  PHE A 493       4.268 -27.362   1.350  1.00 10.00      A   
ATOM   4669  CD1 PHE A 493       3.974 -26.024   1.548  1.00 10.00      A   
ATOM   4670  CD2 PHE A 493       4.516 -28.157   2.457  1.00 10.00      A   
ATOM   4671  CE1 PHE A 493       3.931 -25.488   2.821  1.00 10.00      A   
ATOM   4672  CE2 PHE A 493       4.477 -27.628   3.733  1.00 10.00      A   
ATOM   4673  CZ  PHE A 493       4.182 -26.292   3.914  1.00 10.00      A   
ATOM   4674  C   PHE A 493       4.997 -29.774  -1.585  1.00 10.00      A   
ATOM   4675  O   PHE A 493       5.693 -29.299  -2.483  1.00 10.00      A   
ATOM   4676  N   GLY A 494       4.140 -30.755  -1.788  1.00 10.00      A   
ATOM   4677  HN  GLY A 494       3.581 -31.077  -1.048  1.00 10.00      A   
ATOM   4678  CA  GLY A 494       3.999 -31.339  -3.101  1.00 10.00      A   
ATOM   4679  C   GLY A 494       2.630 -31.129  -3.702  1.00 10.00      A   
ATOM   4680  O   GLY A 494       1.938 -30.163  -3.382  1.00 10.00      A   
ATOM   4681  N   ASP A 495       2.246 -32.043  -4.577  1.00 10.00      A   
ATOM   4682  HN  ASP A 495       2.852 -32.787  -4.781  1.00 10.00      A   
ATOM   4683  CA  ASP A 495       0.957 -31.975  -5.249  1.00 10.00      A   
ATOM   4684  CB  ASP A 495       1.094 -32.371  -6.722  1.00 10.00      A   
ATOM   4685  CG  ASP A 495       1.856 -33.669  -6.930  1.00 10.00      A   
ATOM   4686  OD1 ASP A 495       2.975 -33.621  -7.485  1.00 10.00      A   
ATOM   4687  OD2 ASP A 495       1.349 -34.741  -6.535  1.00 10.00      A   
ATOM   4688  C   ASP A 495      -0.078 -32.859  -4.562  1.00 10.00      A   
ATOM   4689  O   ASP A 495      -1.253 -32.848  -4.930  1.00 10.00      A   
ATOM   4690  N   LYS A 496       0.356 -33.600  -3.548  1.00 10.00      A   
ATOM   4691  HN  LYS A 496       1.295 -33.531  -3.272  1.00 10.00      A   
ATOM   4692  CA  LYS A 496      -0.538 -34.495  -2.824  1.00 10.00      A   
ATOM   4693  CB  LYS A 496       0.246 -35.378  -1.851  1.00 10.00      A   
ATOM   4694  CG  LYS A 496       1.399 -36.137  -2.486  1.00 10.00      A   
ATOM   4695  CD  LYS A 496       2.188 -36.907  -1.437  1.00 10.00      A   
ATOM   4696  CE  LYS A 496       3.623 -37.143  -1.880  1.00 10.00      A   
ATOM   4697  NZ  LYS A 496       4.331 -35.868  -2.161  1.00 10.00      A   
ATOM   4698  HZ1 LYS A 496       4.037 -35.136  -1.476  1.00 10.00      A   
ATOM   4699  HZ2 LYS A 496       4.117 -35.538  -3.124  1.00 10.00      A   
ATOM   4700  HZ3 LYS A 496       5.357 -36.005  -2.077  1.00 10.00      A   
ATOM   4701  C   LYS A 496      -1.604 -33.713  -2.065  1.00 10.00      A   
ATOM   4702  O   LYS A 496      -2.802 -33.897  -2.289  1.00 10.00      A   
ATOM   4703  N   ALA A 497      -1.160 -32.821  -1.188  1.00 10.00      A   
ATOM   4704  HN  ALA A 497      -0.187 -32.703  -1.075  1.00 10.00      A   
ATOM   4705  CA  ALA A 497      -2.076 -32.010  -0.388  1.00 10.00      A   
ATOM   4706  CB  ALA A 497      -1.319 -31.292   0.717  1.00 10.00      A   
ATOM   4707  C   ALA A 497      -2.826 -31.008  -1.260  1.00 10.00      A   
ATOM   4708  O   ALA A 497      -3.951 -30.611  -0.949  1.00 10.00      A   
ATOM   4709  N   LEU A 498      -2.193 -30.619  -2.360  1.00 10.00      A   
ATOM   4710  HN  LEU A 498      -1.309 -30.988  -2.550  1.00 10.00      A   
ATOM   4711  CA  LEU A 498      -2.775 -29.662  -3.292  1.00 10.00      A   
ATOM   4712  CB  LEU A 498      -1.731 -29.217  -4.322  1.00 10.00      A   
ATOM   4713  CG  LEU A 498      -2.205 -28.219  -5.381  1.00 10.00      A   
ATOM   4714  CD1 LEU A 498      -2.590 -26.897  -4.735  1.00 10.00      A   
ATOM   4715  CD2 LEU A 498      -1.127 -28.010  -6.428  1.00 10.00      A   
ATOM   4716  C   LEU A 498      -3.992 -30.251  -3.998  1.00 10.00      A   
ATOM   4717  O   LEU A 498      -5.084 -29.682  -3.956  1.00 10.00      A   
ATOM   4718  N   LEU A 499      -3.806 -31.410  -4.620  1.00 10.00      A   
ATOM   4719  HN  LEU A 499      -2.917 -31.833  -4.591  1.00 10.00      A   
ATOM   4720  CA  LEU A 499      -4.887 -32.074  -5.343  1.00 10.00      A   
ATOM   4721  CB  LEU A 499      -4.354 -33.267  -6.144  1.00 10.00      A   
ATOM   4722  CG  LEU A 499      -3.406 -32.938  -7.302  1.00 10.00      A   
ATOM   4723  CD1 LEU A 499      -2.851 -34.215  -7.914  1.00 10.00      A   
ATOM   4724  CD2 LEU A 499      -4.115 -32.105  -8.358  1.00 10.00      A   
ATOM   4725  C   LEU A 499      -5.998 -32.527  -4.402  1.00 10.00      A   
ATOM   4726  O   LEU A 499      -7.148 -32.678  -4.813  1.00 10.00      A   
ATOM   4727  N   ALA A 500      -5.652 -32.728  -3.139  1.00 10.00      A   
ATOM   4728  HN  ALA A 500      -4.720 -32.589  -2.872  1.00 10.00      A   
ATOM   4729  CA  ALA A 500      -6.615 -33.166  -2.142  1.00 10.00      A   
ATOM   4730  CB  ALA A 500      -5.910 -33.902  -1.016  1.00 10.00      A   
ATOM   4731  C   ALA A 500      -7.439 -32.001  -1.592  1.00 10.00      A   
ATOM   4732  O   ALA A 500      -8.371 -32.206  -0.816  1.00 10.00      A   
ATOM   4733  N   ASN A 501      -7.101 -30.780  -1.995  1.00 10.00      A   
ATOM   4734  HN  ASN A 501      -6.348 -30.667  -2.617  1.00 10.00      A   
ATOM   4735  CA  ASN A 501      -7.820 -29.598  -1.523  1.00 10.00      A   
ATOM   4736  CB  ASN A 501      -6.991 -28.828  -0.489  1.00 10.00      A   
ATOM   4737  CG  ASN A 501      -7.003 -29.466   0.885  1.00 10.00      A   
ATOM   4738  OD1 ASN A 501      -7.918 -29.237   1.683  1.00 10.00      A   
ATOM   4739  ND2 ASN A 501      -5.985 -30.260   1.175  1.00 10.00      A   
ATOM   4740 HD21 ASN A 501      -5.281 -30.386   0.496  1.00 10.00      A   
ATOM   4741 HD22 ASN A 501      -5.965 -30.687   2.059  1.00 10.00      A   
ATOM   4742  C   ASN A 501      -8.187 -28.680  -2.676  1.00 10.00      A   
ATOM   4743  O   ASN A 501      -8.290 -27.464  -2.504  1.00 10.00      A   
ATOM   4744  N   ALA A 502      -8.417 -29.269  -3.842  1.00 10.00      A   
ATOM   4745  HN  ALA A 502      -8.347 -30.246  -3.904  1.00 10.00      A   
ATOM   4746  CA  ALA A 502      -8.763 -28.505  -5.037  1.00 10.00      A   
ATOM   4747  CB  ALA A 502      -8.917 -29.429  -6.234  1.00 10.00      A   
ATOM   4748  C   ALA A 502     -10.019 -27.652  -4.843  1.00 10.00      A   
ATOM   4749  O   ALA A 502     -10.115 -26.547  -5.374  1.00 10.00      A   
ATOM   4750  N   SER A 503     -10.969 -28.159  -4.064  1.00 10.00      A   
ATOM   4751  HN  SER A 503     -10.834 -29.038  -3.657  1.00 10.00      A   
ATOM   4752  CA  SER A 503     -12.221 -27.451  -3.814  1.00 10.00      A   
ATOM   4753  CB  SER A 503     -13.245 -28.409  -3.213  1.00 10.00      A   
ATOM   4754  OG  SER A 503     -13.064 -29.715  -3.728  1.00 10.00      A   
ATOM   4755  HG  SER A 503     -13.307 -30.357  -3.050  1.00 10.00      A   
ATOM   4756  C   SER A 503     -12.036 -26.233  -2.904  1.00 10.00      A   
ATOM   4757  O   SER A 503     -12.889 -25.348  -2.858  1.00 10.00      A   
ATOM   4758  N   LYS A 504     -10.923 -26.182  -2.190  1.00 10.00      A   
ATOM   4759  HN  LYS A 504     -10.265 -26.904  -2.273  1.00 10.00      A   
ATOM   4760  CA  LYS A 504     -10.652 -25.069  -1.287  1.00 10.00      A   
ATOM   4761  CB  LYS A 504      -9.715 -25.515  -0.157  1.00 10.00      A   
ATOM   4762  CG  LYS A 504      -9.507 -24.478   0.937  1.00 10.00      A   
ATOM   4763  CD  LYS A 504     -10.805 -24.178   1.666  1.00 10.00      A   
ATOM   4764  CE  LYS A 504     -10.622 -23.072   2.687  1.00 10.00      A   
ATOM   4765  NZ  LYS A 504     -11.847 -22.860   3.500  1.00 10.00      A   
ATOM   4766  HZ1 LYS A 504     -12.063 -23.713   4.050  1.00 10.00      A   
ATOM   4767  HZ2 LYS A 504     -12.659 -22.648   2.883  1.00 10.00      A   
ATOM   4768  HZ3 LYS A 504     -11.706 -22.066   4.155  1.00 10.00      A   
ATOM   4769  C   LYS A 504     -10.050 -23.889  -2.047  1.00 10.00      A   
ATOM   4770  O   LYS A 504     -10.133 -22.739  -1.606  1.00 10.00      A   
ATOM   4771  N   LEU A 505      -9.470 -24.179  -3.204  1.00 10.00      A   
ATOM   4772  HN  LEU A 505      -9.457 -25.112  -3.513  1.00 10.00      A   
ATOM   4773  CA  LEU A 505      -8.840 -23.150  -4.025  1.00 10.00      A   
ATOM   4774  CB  LEU A 505      -7.992 -23.790  -5.126  1.00 10.00      A   
ATOM   4775  CG  LEU A 505      -6.999 -24.872  -4.680  1.00 10.00      A   
ATOM   4776  CD1 LEU A 505      -6.257 -25.449  -5.877  1.00 10.00      A   
ATOM   4777  CD2 LEU A 505      -6.018 -24.317  -3.662  1.00 10.00      A   
ATOM   4778  C   LEU A 505      -9.869 -22.191  -4.623  1.00 10.00      A   
ATOM   4779  O   LEU A 505      -9.536 -21.071  -5.009  1.00 10.00      A   
ATOM   4780  N   GLU A 506     -11.120 -22.632  -4.683  1.00 10.00      A   
ATOM   4781  HN  GLU A 506     -11.324 -23.536  -4.364  1.00 10.00      A   
ATOM   4782  CA  GLU A 506     -12.197 -21.811  -5.225  1.00 10.00      A   
ATOM   4783  CB  GLU A 506     -13.432 -22.664  -5.516  1.00 10.00      A   
ATOM   4784  CG  GLU A 506     -13.238 -23.714  -6.602  1.00 10.00      A   
ATOM   4785  CD  GLU A 506     -14.541 -24.382  -6.995  1.00 10.00      A   
ATOM   4786  OE1 GLU A 506     -15.270 -24.842  -6.095  1.00 10.00      A   
ATOM   4787  OE2 GLU A 506     -14.844 -24.449  -8.206  1.00 10.00      A   
ATOM   4788  C   GLU A 506     -12.560 -20.682  -4.263  1.00 10.00      A   
ATOM   4789  O   GLU A 506     -12.978 -19.602  -4.681  1.00 10.00      A   
ATOM   4790  N   THR A 507     -12.395 -20.942  -2.973  1.00 10.00      A   
ATOM   4791  HN  THR A 507     -12.063 -21.821  -2.703  1.00 10.00      A   
ATOM   4792  CA  THR A 507     -12.702 -19.954  -1.947  1.00 10.00      A   
ATOM   4793  CB  THR A 507     -13.105 -20.633  -0.624  1.00 10.00      A   
ATOM   4794  OG1 THR A 507     -12.483 -21.927  -0.532  1.00 10.00      A   
ATOM   4795  HG1 THR A 507     -11.548 -21.859  -0.774  1.00 10.00      A   
ATOM   4796  CG2 THR A 507     -14.618 -20.789  -0.542  1.00 10.00      A   
ATOM   4797  C   THR A 507     -11.514 -19.028  -1.706  1.00 10.00      A   
ATOM   4798  O   THR A 507     -11.649 -17.968  -1.094  1.00 10.00      A   
ATOM   4799  N   MET A 508     -10.355 -19.428  -2.216  1.00 10.00      A   
ATOM   4800  HN  MET A 508     -10.322 -20.261  -2.728  1.00 10.00      A   
ATOM   4801  CA  MET A 508      -9.136 -18.654  -2.058  1.00 10.00      A   
ATOM   4802  CB  MET A 508      -7.916 -19.579  -2.037  1.00 10.00      A   
ATOM   4803  CG  MET A 508      -7.780 -20.400  -0.766  1.00 10.00      A   
ATOM   4804  SD  MET A 508      -6.434 -21.594  -0.856  1.00 10.00      A   
ATOM   4805  CE  MET A 508      -5.048 -20.514  -1.206  1.00 10.00      A   
ATOM   4806  C   MET A 508      -8.996 -17.633  -3.177  1.00 10.00      A   
ATOM   4807  O   MET A 508      -9.368 -17.897  -4.318  1.00 10.00      A   
ATOM   4808  N   ARG A 509      -8.464 -16.469  -2.840  1.00 10.00      A   
ATOM   4809  HN  ARG A 509      -8.187 -16.323  -1.909  1.00 10.00      A   
ATOM   4810  CA  ARG A 509      -8.264 -15.405  -3.811  1.00 10.00      A   
ATOM   4811  CB  ARG A 509      -7.878 -14.100  -3.098  1.00 10.00      A   
ATOM   4812  CG  ARG A 509      -7.654 -12.913  -4.027  1.00 10.00      A   
ATOM   4813  CD  ARG A 509      -6.902 -11.787  -3.330  1.00 10.00      A   
ATOM   4814  NE  ARG A 509      -7.782 -10.939  -2.520  1.00 10.00      A   
ATOM   4815  HE  ARG A 509      -8.736 -11.180  -2.489  1.00 10.00      A   
ATOM   4816  CZ  ARG A 509      -7.363  -9.871  -1.830  1.00 10.00      A   
ATOM   4817  NH1 ARG A 509      -6.082  -9.520  -1.844  1.00 10.00      A   
ATOM   4818 HH11 ARG A 509      -5.392 -10.066  -2.402  1.00 10.00      A   
ATOM   4819 HH12 ARG A 509      -5.756  -8.688  -1.285  1.00 10.00      A   
ATOM   4820  NH2 ARG A 509      -8.230  -9.144  -1.137  1.00 10.00      A   
ATOM   4821 HH21 ARG A 509      -9.237  -9.403  -1.123  1.00 10.00      A   
ATOM   4822 HH22 ARG A 509      -7.905  -8.299  -0.601  1.00 10.00      A   
ATOM   4823  C   ARG A 509      -7.178 -15.799  -4.808  1.00 10.00      A   
ATOM   4824  O   ARG A 509      -7.388 -15.747  -6.025  1.00 10.00      A   
ATOM   4825  N   SER A 510      -6.034 -16.225  -4.284  1.00 10.00      A   
ATOM   4826  HN  SER A 510      -5.938 -16.279  -3.308  1.00 10.00      A   
ATOM   4827  CA  SER A 510      -4.913 -16.616  -5.120  1.00 10.00      A   
ATOM   4828  CB  SER A 510      -4.178 -15.363  -5.605  1.00 10.00      A   
ATOM   4829  OG  SER A 510      -4.114 -14.391  -4.571  1.00 10.00      A   
ATOM   4830  HG  SER A 510      -3.230 -14.395  -4.187  1.00 10.00      A   
ATOM   4831  C   SER A 510      -3.949 -17.525  -4.360  1.00 10.00      A   
ATOM   4832  O   SER A 510      -3.801 -17.414  -3.141  1.00 10.00      A   
ATOM   4833  N   LEU A 511      -3.309 -18.427  -5.084  1.00 10.00      A   
ATOM   4834  HN  LEU A 511      -3.486 -18.478  -6.048  1.00 10.00      A   
ATOM   4835  CA  LEU A 511      -2.356 -19.351  -4.496  1.00 10.00      A   
ATOM   4836  CB  LEU A 511      -2.961 -20.756  -4.390  1.00 10.00      A   
ATOM   4837  CG  LEU A 511      -1.994 -21.874  -3.986  1.00 10.00      A   
ATOM   4838  CD1 LEU A 511      -1.543 -21.710  -2.543  1.00 10.00      A   
ATOM   4839  CD2 LEU A 511      -2.621 -23.240  -4.211  1.00 10.00      A   
ATOM   4840  C   LEU A 511      -1.082 -19.400  -5.332  1.00 10.00      A   
ATOM   4841  O   LEU A 511      -1.125 -19.686  -6.532  1.00 10.00      A   
ATOM   4842  N   TRP A 512       0.045 -19.112  -4.698  1.00 10.00      A   
ATOM   4843  HN  TRP A 512       0.011 -18.884  -3.741  1.00 10.00      A   
ATOM   4844  CA  TRP A 512       1.335 -19.134  -5.379  1.00 10.00      A   
ATOM   4845  CB  TRP A 512       1.986 -17.738  -5.366  1.00 10.00      A   
ATOM   4846  CG  TRP A 512       3.396 -17.716  -5.901  1.00 10.00      A   
ATOM   4847  CD1 TRP A 512       4.519 -18.162  -5.265  1.00 10.00      A   
ATOM   4848  CD2 TRP A 512       3.834 -17.226  -7.177  1.00 10.00      A   
ATOM   4849  NE1 TRP A 512       5.618 -17.997  -6.064  1.00 10.00      A   
ATOM   4850  HE1 TRP A 512       6.539 -18.253  -5.823  1.00 10.00      A   
ATOM   4851  CE2 TRP A 512       5.230 -17.418  -7.241  1.00 10.00      A   
ATOM   4852  CE3 TRP A 512       3.183 -16.645  -8.272  1.00 10.00      A   
ATOM   4853  CZ2 TRP A 512       5.985 -17.052  -8.351  1.00 10.00      A   
ATOM   4854  CZ3 TRP A 512       3.935 -16.283  -9.374  1.00 10.00      A   
ATOM   4855  CH2 TRP A 512       5.320 -16.488  -9.406  1.00 10.00      A   
ATOM   4856  C   TRP A 512       2.261 -20.148  -4.716  1.00 10.00      A   
ATOM   4857  O   TRP A 512       2.402 -20.158  -3.490  1.00 10.00      A   
ATOM   4858  N   MET A 513       2.888 -20.995  -5.525  1.00 10.00      A   
ATOM   4859  HN  MET A 513       2.719 -20.943  -6.491  1.00 10.00      A   
ATOM   4860  CA  MET A 513       3.818 -22.002  -5.020  1.00 10.00      A   
ATOM   4861  CB  MET A 513       3.153 -23.381  -4.969  1.00 10.00      A   
ATOM   4862  CG  MET A 513       1.925 -23.465  -4.077  1.00 10.00      A   
ATOM   4863  SD  MET A 513       1.137 -25.085  -4.140  1.00 10.00      A   
ATOM   4864  CE  MET A 513       2.395 -26.091  -3.356  1.00 10.00      A   
ATOM   4865  C   MET A 513       5.066 -22.063  -5.901  1.00 10.00      A   
ATOM   4866  O   MET A 513       4.987 -22.424  -7.076  1.00 10.00      A   
ATOM   4867  N   SER A 514       6.208 -21.688  -5.344  1.00 10.00      A   
ATOM   4868  HN  SER A 514       6.209 -21.380  -4.409  1.00 10.00      A   
ATOM   4869  CA  SER A 514       7.464 -21.710  -6.085  1.00 10.00      A   
ATOM   4870  CB  SER A 514       8.026 -20.295  -6.230  1.00 10.00      A   
ATOM   4871  OG  SER A 514       7.775 -19.524  -5.066  1.00 10.00      A   
ATOM   4872  HG  SER A 514       8.431 -19.742  -4.391  1.00 10.00      A   
ATOM   4873  C   SER A 514       8.486 -22.626  -5.418  1.00 10.00      A   
ATOM   4874  O   SER A 514       8.557 -22.691  -4.187  1.00 10.00      A   
ATOM   4875  N   SER A 515       9.265 -23.333  -6.241  1.00 10.00      A   
ATOM   4876  HN  SER A 515       9.148 -23.228  -7.213  1.00 10.00      A   
ATOM   4877  CA  SER A 515      10.293 -24.252  -5.755  1.00 10.00      A   
ATOM   4878  CB  SER A 515      11.512 -23.493  -5.220  1.00 10.00      A   
ATOM   4879  OG  SER A 515      12.191 -22.815  -6.270  1.00 10.00      A   
ATOM   4880  HG  SER A 515      12.391 -23.444  -6.976  1.00 10.00      A   
ATOM   4881  C   SER A 515       9.746 -25.243  -4.724  1.00 10.00      A   
ATOM   4882  O   SER A 515      10.122 -25.220  -3.552  1.00 10.00      A   
ATOM   4883  N   CYS A 516       8.846 -26.101  -5.178  1.00 10.00      A   
ATOM   4884  HN  CYS A 516       8.593 -26.068  -6.125  1.00 10.00      A   
ATOM   4885  CA  CYS A 516       8.234 -27.106  -4.325  1.00 10.00      A   
ATOM   4886  CB  CYS A 516       6.790 -26.707  -3.994  1.00 10.00      A   
ATOM   4887  SG  CYS A 516       6.621 -25.098  -3.179  1.00 10.00      A   
ATOM   4888  HG  CYS A 516       7.555 -24.290  -3.670  1.00 10.00      A   
ATOM   4889  C   CYS A 516       8.272 -28.458  -5.034  1.00 10.00      A   
ATOM   4890  O   CYS A 516       9.024 -28.640  -5.993  1.00 10.00      A   
ATOM   4891  N   SER A 517       7.468 -29.400  -4.573  1.00 10.00      A   
ATOM   4892  HN  SER A 517       6.892 -29.208  -3.802  1.00 10.00      A   
ATOM   4893  CA  SER A 517       7.422 -30.721  -5.170  1.00 10.00      A   
ATOM   4894  CB  SER A 517       7.485 -31.777  -4.064  1.00 10.00      A   
ATOM   4895  OG  SER A 517       8.431 -31.415  -3.061  1.00 10.00      A   
ATOM   4896  HG  SER A 517       9.038 -30.751  -3.414  1.00 10.00      A   
ATOM   4897  C   SER A 517       6.152 -30.885  -6.009  1.00 10.00      A   
ATOM   4898  O   SER A 517       5.563 -31.967  -6.073  1.00 10.00      A   
ATOM   4899  N   VAL A 518       5.737 -29.804  -6.658  1.00 10.00      A   
ATOM   4900  HN  VAL A 518       6.253 -28.968  -6.586  1.00 10.00      A   
ATOM   4901  CA  VAL A 518       4.541 -29.829  -7.489  1.00 10.00      A   
ATOM   4902  CB  VAL A 518       3.865 -28.446  -7.544  1.00 10.00      A   
ATOM   4903  CG1 VAL A 518       2.488 -28.545  -8.182  1.00 10.00      A   
ATOM   4904  CG2 VAL A 518       3.774 -27.835  -6.155  1.00 10.00      A   
ATOM   4905  C   VAL A 518       4.889 -30.272  -8.903  1.00 10.00      A   
ATOM   4906  O   VAL A 518       5.456 -29.504  -9.685  1.00 10.00      A   
ATOM   4907  N   SER A 519       4.563 -31.517  -9.216  1.00 10.00      A   
ATOM   4908  HN  SER A 519       4.112 -32.073  -8.542  1.00 10.00      A   
ATOM   4909  CA  SER A 519       4.847 -32.085 -10.527  1.00 10.00      A   
ATOM   4910  CB  SER A 519       4.568 -33.590 -10.516  1.00 10.00      A   
ATOM   4911  OG  SER A 519       3.243 -33.858 -10.087  1.00 10.00      A   
ATOM   4912  HG  SER A 519       3.189 -33.757  -9.121  1.00 10.00      A   
ATOM   4913  C   SER A 519       4.033 -31.406 -11.630  1.00 10.00      A   
ATOM   4914  O   SER A 519       2.929 -30.905 -11.389  1.00 10.00      A   
ATOM   4915  N   PHE A 520       4.589 -31.385 -12.835  1.00 10.00      A   
ATOM   4916  HN  PHE A 520       5.482 -31.778 -12.958  1.00 10.00      A   
ATOM   4917  CA  PHE A 520       3.919 -30.788 -13.982  1.00 10.00      A   
ATOM   4918  CB  PHE A 520       4.866 -30.747 -15.189  1.00 10.00      A   
ATOM   4919  CG  PHE A 520       4.247 -30.174 -16.433  1.00 10.00      A   
ATOM   4920  CD1 PHE A 520       3.739 -28.885 -16.436  1.00 10.00      A   
ATOM   4921  CD2 PHE A 520       4.166 -30.926 -17.594  1.00 10.00      A   
ATOM   4922  CE1 PHE A 520       3.160 -28.358 -17.574  1.00 10.00      A   
ATOM   4923  CE2 PHE A 520       3.591 -30.405 -18.737  1.00 10.00      A   
ATOM   4924  CZ  PHE A 520       3.086 -29.118 -18.726  1.00 10.00      A   
ATOM   4925  C   PHE A 520       2.645 -31.565 -14.317  1.00 10.00      A   
ATOM   4926  O   PHE A 520       1.633 -30.986 -14.723  1.00 10.00      A   
ATOM   4927  N   GLY A 521       2.697 -32.879 -14.117  1.00 10.00      A   
ATOM   4928  HN  GLY A 521       3.528 -33.279 -13.773  1.00 10.00      A   
ATOM   4929  CA  GLY A 521       1.553 -33.724 -14.389  1.00 10.00      A   
ATOM   4930  C   GLY A 521       0.364 -33.347 -13.536  1.00 10.00      A   
ATOM   4931  O   GLY A 521      -0.766 -33.296 -14.023  1.00 10.00      A   
ATOM   4932  N   ALA A 522       0.620 -33.057 -12.265  1.00 10.00      A   
ATOM   4933  HN  ALA A 522       1.546 -33.108 -11.936  1.00 10.00      A   
ATOM   4934  CA  ALA A 522      -0.441 -32.670 -11.347  1.00 10.00      A   
ATOM   4935  CB  ALA A 522       0.060 -32.695  -9.918  1.00 10.00      A   
ATOM   4936  C   ALA A 522      -0.984 -31.289 -11.700  1.00 10.00      A   
ATOM   4937  O   ALA A 522      -2.172 -31.022 -11.532  1.00 10.00      A   
ATOM   4938  N   CYS A 523      -0.106 -30.419 -12.192  1.00 10.00      A   
ATOM   4939  HN  CYS A 523       0.829 -30.693 -12.292  1.00 10.00      A   
ATOM   4940  CA  CYS A 523      -0.497 -29.068 -12.584  1.00 10.00      A   
ATOM   4941  CB  CYS A 523       0.718 -28.273 -13.068  1.00 10.00      A   
ATOM   4942  SG  CYS A 523       2.025 -28.077 -11.835  1.00 10.00      A   
ATOM   4943  HG  CYS A 523       2.428 -29.287 -11.465  1.00 10.00      A   
ATOM   4944  C   CYS A 523      -1.557 -29.121 -13.680  1.00 10.00      A   
ATOM   4945  O   CYS A 523      -2.553 -28.400 -13.631  1.00 10.00      A   
ATOM   4946  N   LYS A 524      -1.341 -29.992 -14.662  1.00 10.00      A   
ATOM   4947  HN  LYS A 524      -0.525 -30.538 -14.648  1.00 10.00      A   
ATOM   4948  CA  LYS A 524      -2.287 -30.150 -15.758  1.00 10.00      A   
ATOM   4949  CB  LYS A 524      -1.686 -31.008 -16.874  1.00 10.00      A   
ATOM   4950  CG  LYS A 524      -0.492 -30.380 -17.577  1.00 10.00      A   
ATOM   4951  CD  LYS A 524      -0.020 -31.245 -18.736  1.00 10.00      A   
ATOM   4952  CE  LYS A 524       0.439 -32.611 -18.250  1.00 10.00      A   
ATOM   4953  NZ  LYS A 524       0.583 -33.585 -19.361  1.00 10.00      A   
ATOM   4954  HZ1 LYS A 524      -0.287 -33.610 -19.935  1.00 10.00      A   
ATOM   4955  HZ2 LYS A 524       0.757 -34.539 -18.975  1.00 10.00      A   
ATOM   4956  HZ3 LYS A 524       1.382 -33.324 -19.972  1.00 10.00      A   
ATOM   4957  C   LYS A 524      -3.575 -30.781 -15.251  1.00 10.00      A   
ATOM   4958  O   LYS A 524      -4.670 -30.383 -15.642  1.00 10.00      A   
ATOM   4959  N   LEU A 525      -3.429 -31.757 -14.366  1.00 10.00      A   
ATOM   4960  HN  LEU A 525      -2.525 -32.020 -14.095  1.00 10.00      A   
ATOM   4961  CA  LEU A 525      -4.570 -32.455 -13.790  1.00 10.00      A   
ATOM   4962  CB  LEU A 525      -4.092 -33.585 -12.872  1.00 10.00      A   
ATOM   4963  CG  LEU A 525      -5.182 -34.465 -12.252  1.00 10.00      A   
ATOM   4964  CD1 LEU A 525      -6.004 -35.147 -13.335  1.00 10.00      A   
ATOM   4965  CD2 LEU A 525      -4.573 -35.493 -11.311  1.00 10.00      A   
ATOM   4966  C   LEU A 525      -5.464 -31.489 -13.021  1.00 10.00      A   
ATOM   4967  O   LEU A 525      -6.686 -31.540 -13.140  1.00 10.00      A   
ATOM   4968  N   LEU A 526      -4.843 -30.609 -12.242  1.00 10.00      A   
ATOM   4969  HN  LEU A 526      -3.858 -30.634 -12.182  1.00 10.00      A   
ATOM   4970  CA  LEU A 526      -5.573 -29.622 -11.455  1.00 10.00      A   
ATOM   4971  CB  LEU A 526      -4.608 -28.812 -10.588  1.00 10.00      A   
ATOM   4972  CG  LEU A 526      -5.243 -27.878  -9.561  1.00 10.00      A   
ATOM   4973  CD1 LEU A 526      -6.032 -28.668  -8.526  1.00 10.00      A   
ATOM   4974  CD2 LEU A 526      -4.183 -27.018  -8.892  1.00 10.00      A   
ATOM   4975  C   LEU A 526      -6.381 -28.696 -12.359  1.00 10.00      A   
ATOM   4976  O   LEU A 526      -7.541 -28.387 -12.074  1.00 10.00      A   
ATOM   4977  N   GLY A 527      -5.764 -28.277 -13.457  1.00 10.00      A   
ATOM   4978  HN  GLY A 527      -4.843 -28.571 -13.631  1.00 10.00      A   
ATOM   4979  CA  GLY A 527      -6.432 -27.394 -14.398  1.00 10.00      A   
ATOM   4980  C   GLY A 527      -7.596 -28.078 -15.088  1.00 10.00      A   
ATOM   4981  O   GLY A 527      -8.613 -27.456 -15.386  1.00 10.00      A   
ATOM   4982  N   GLN A 528      -7.440 -29.366 -15.344  1.00 10.00      A   
ATOM   4983  HN  GLN A 528      -6.595 -29.803 -15.098  1.00 10.00      A   
ATOM   4984  CA  GLN A 528      -8.483 -30.149 -15.987  1.00 10.00      A   
ATOM   4985  CB  GLN A 528      -7.900 -31.452 -16.537  1.00 10.00      A   
ATOM   4986  CG  GLN A 528      -7.013 -31.278 -17.761  1.00 10.00      A   
ATOM   4987  CD  GLN A 528      -7.747 -30.638 -18.919  1.00 10.00      A   
ATOM   4988  OE1 GLN A 528      -8.458 -31.309 -19.662  1.00 10.00      A   
ATOM   4989  NE2 GLN A 528      -7.566 -29.338 -19.094  1.00 10.00      A   
ATOM   4990 HE21 GLN A 528      -6.974 -28.863 -18.472  1.00 10.00      A   
ATOM   4991 HE22 GLN A 528      -8.025 -28.903 -19.844  1.00 10.00      A   
ATOM   4992  C   GLN A 528      -9.601 -30.456 -14.996  1.00 10.00      A   
ATOM   4993  O   GLN A 528     -10.779 -30.466 -15.352  1.00 10.00      A   
ATOM   4994  N   LYS A 529      -9.209 -30.710 -13.754  1.00 10.00      A   
ATOM   4995  HN  LYS A 529      -8.246 -30.706 -13.551  1.00 10.00      A   
ATOM   4996  CA  LYS A 529     -10.149 -31.016 -12.691  1.00 10.00      A   
ATOM   4997  CB  LYS A 529      -9.396 -31.457 -11.432  1.00 10.00      A   
ATOM   4998  CG  LYS A 529     -10.293 -31.855 -10.274  1.00 10.00      A   
ATOM   4999  CD  LYS A 529      -9.487 -32.143  -9.018  1.00 10.00      A   
ATOM   5000  CE  LYS A 529     -10.388 -32.500  -7.844  1.00 10.00      A   
ATOM   5001  NZ  LYS A 529     -11.209 -33.709  -8.115  1.00 10.00      A   
ATOM   5002  HZ1 LYS A 529     -11.831 -33.546  -8.932  1.00 10.00      A   
ATOM   5003  HZ2 LYS A 529     -11.797 -33.936  -7.289  1.00 10.00      A   
ATOM   5004  HZ3 LYS A 529     -10.595 -34.522  -8.319  1.00 10.00      A   
ATOM   5005  C   LYS A 529     -11.038 -29.815 -12.379  1.00 10.00      A   
ATOM   5006  O   LYS A 529     -12.261 -29.939 -12.316  1.00 10.00      A   
ATOM   5007  N   MET A 530     -10.419 -28.655 -12.188  1.00 10.00      A   
ATOM   5008  HN  MET A 530      -9.440 -28.610 -12.269  1.00 10.00      A   
ATOM   5009  CA  MET A 530     -11.160 -27.442 -11.873  1.00 10.00      A   
ATOM   5010  CB  MET A 530     -10.621 -26.802 -10.593  1.00 10.00      A   
ATOM   5011  CG  MET A 530     -10.352 -27.783  -9.463  1.00 10.00      A   
ATOM   5012  SD  MET A 530     -11.848 -28.581  -8.848  1.00 10.00      A   
ATOM   5013  CE  MET A 530     -12.671 -27.194  -8.071  1.00 10.00      A   
ATOM   5014  C   MET A 530     -11.083 -26.450 -13.029  1.00 10.00      A   
ATOM   5015  O   MET A 530     -10.096 -25.726 -13.173  1.00 10.00      A   
ATOM   5016  N   PRO A 531     -12.130 -26.408 -13.869  1.00 10.00      A   
ATOM   5017  CA  PRO A 531     -12.193 -25.512 -15.033  1.00 10.00      A   
ATOM   5018  CB  PRO A 531     -13.470 -25.954 -15.764  1.00 10.00      A   
ATOM   5019  CG  PRO A 531     -13.816 -27.282 -15.183  1.00 10.00      A   
ATOM   5020  CD  PRO A 531     -13.335 -27.242 -13.764  1.00 10.00      A   
ATOM   5021  C   PRO A 531     -12.294 -24.042 -14.634  1.00 10.00      A   
ATOM   5022  O   PRO A 531     -12.026 -23.151 -15.442  1.00 10.00      A   
ATOM   5023  N   LYS A 532     -12.679 -23.792 -13.388  1.00 10.00      A   
ATOM   5024  HN  LYS A 532     -12.877 -24.540 -12.787  1.00 10.00      A   
ATOM   5025  CA  LYS A 532     -12.813 -22.430 -12.892  1.00 10.00      A   
ATOM   5026  CB  LYS A 532     -13.940 -22.344 -11.867  1.00 10.00      A   
ATOM   5027  CG  LYS A 532     -15.322 -22.586 -12.448  1.00 10.00      A   
ATOM   5028  CD  LYS A 532     -16.393 -22.499 -11.372  1.00 10.00      A   
ATOM   5029  CE  LYS A 532     -17.793 -22.478 -11.968  1.00 10.00      A   
ATOM   5030  NZ  LYS A 532     -18.162 -23.771 -12.599  1.00 10.00      A   
ATOM   5031  HZ1 LYS A 532     -18.147 -24.533 -11.890  1.00 10.00      A   
ATOM   5032  HZ2 LYS A 532     -17.493 -24.005 -13.364  1.00 10.00      A   
ATOM   5033  HZ3 LYS A 532     -19.121 -23.711 -13.000  1.00 10.00      A   
ATOM   5034  C   LYS A 532     -11.507 -21.930 -12.287  1.00 10.00      A   
ATOM   5035  O   LYS A 532     -11.407 -20.779 -11.849  1.00 10.00      A   
ATOM   5036  N   LEU A 533     -10.508 -22.797 -12.267  1.00 10.00      A   
ATOM   5037  HN  LEU A 533     -10.641 -23.693 -12.645  1.00 10.00      A   
ATOM   5038  CA  LEU A 533      -9.212 -22.448 -11.722  1.00 10.00      A   
ATOM   5039  CB  LEU A 533      -8.756 -23.476 -10.684  1.00 10.00      A   
ATOM   5040  CG  LEU A 533      -9.456 -23.421  -9.322  1.00 10.00      A   
ATOM   5041  CD1 LEU A 533      -8.947 -24.532  -8.416  1.00 10.00      A   
ATOM   5042  CD2 LEU A 533      -9.250 -22.066  -8.666  1.00 10.00      A   
ATOM   5043  C   LEU A 533      -8.186 -22.338 -12.836  1.00 10.00      A   
ATOM   5044  O   LEU A 533      -8.035 -23.248 -13.649  1.00 10.00      A   
ATOM   5045  N   ASN A 534      -7.505 -21.213 -12.882  1.00 10.00      A   
ATOM   5046  HN  ASN A 534      -7.689 -20.512 -12.215  1.00 10.00      A   
ATOM   5047  CA  ASN A 534      -6.491 -20.985 -13.895  1.00 10.00      A   
ATOM   5048  CB  ASN A 534      -6.514 -19.529 -14.358  1.00 10.00      A   
ATOM   5049  CG  ASN A 534      -7.201 -19.329 -15.694  1.00 10.00      A   
ATOM   5050  OD1 ASN A 534      -7.926 -20.200 -16.179  1.00 10.00      A   
ATOM   5051  ND2 ASN A 534      -6.983 -18.168 -16.294  1.00 10.00      A   
ATOM   5052 HD21 ASN A 534      -6.388 -17.521 -15.848  1.00 10.00      A   
ATOM   5053 HD22 ASN A 534      -7.449 -17.985 -17.141  1.00 10.00      A   
ATOM   5054  C   ASN A 534      -5.117 -21.331 -13.350  1.00 10.00      A   
ATOM   5055  O   ASN A 534      -4.546 -20.579 -12.558  1.00 10.00      A   
ATOM   5056  N   VAL A 535      -4.610 -22.487 -13.748  1.00 10.00      A   
ATOM   5057  HN  VAL A 535      -5.138 -23.062 -14.347  1.00 10.00      A   
ATOM   5058  CA  VAL A 535      -3.295 -22.936 -13.314  1.00 10.00      A   
ATOM   5059  CB  VAL A 535      -3.224 -24.473 -13.211  1.00 10.00      A   
ATOM   5060  CG1 VAL A 535      -1.892 -24.910 -12.620  1.00 10.00      A   
ATOM   5061  CG2 VAL A 535      -4.379 -25.004 -12.376  1.00 10.00      A   
ATOM   5062  C   VAL A 535      -2.231 -22.446 -14.286  1.00 10.00      A   
ATOM   5063  O   VAL A 535      -2.017 -23.037 -15.348  1.00 10.00      A   
ATOM   5064  N   GLU A 536      -1.585 -21.352 -13.933  1.00 10.00      A   
ATOM   5065  HN  GLU A 536      -1.799 -20.923 -13.071  1.00 10.00      A   
ATOM   5066  CA  GLU A 536      -0.556 -20.775 -14.774  1.00 10.00      A   
ATOM   5067  CB  GLU A 536      -0.585 -19.246 -14.713  1.00 10.00      A   
ATOM   5068  CG  GLU A 536      -1.898 -18.638 -15.182  1.00 10.00      A   
ATOM   5069  CD  GLU A 536      -1.767 -17.176 -15.551  1.00 10.00      A   
ATOM   5070  OE1 GLU A 536      -0.679 -16.600 -15.353  1.00 10.00      A   
ATOM   5071  OE2 GLU A 536      -2.755 -16.599 -16.051  1.00 10.00      A   
ATOM   5072  C   GLU A 536       0.814 -21.309 -14.396  1.00 10.00      A   
ATOM   5073  O   GLU A 536       1.341 -21.011 -13.323  1.00 10.00      A   
ATOM   5074  N   VAL A 537       1.362 -22.129 -15.274  1.00 10.00      A   
ATOM   5075  HN  VAL A 537       0.863 -22.353 -16.092  1.00 10.00      A   
ATOM   5076  CA  VAL A 537       2.676 -22.715 -15.064  1.00 10.00      A   
ATOM   5077  CB  VAL A 537       2.820 -24.055 -15.821  1.00 10.00      A   
ATOM   5078  CG1 VAL A 537       4.180 -24.684 -15.557  1.00 10.00      A   
ATOM   5079  CG2 VAL A 537       1.700 -25.014 -15.439  1.00 10.00      A   
ATOM   5080  C   VAL A 537       3.762 -21.754 -15.535  1.00 10.00      A   
ATOM   5081  O   VAL A 537       3.749 -21.307 -16.682  1.00 10.00      A   
ATOM   5082  N   ILE A 538       4.686 -21.429 -14.645  1.00 10.00      A   
ATOM   5083  HN  ILE A 538       4.645 -21.820 -13.742  1.00 10.00      A   
ATOM   5084  CA  ILE A 538       5.772 -20.516 -14.966  1.00 10.00      A   
ATOM   5085  CB  ILE A 538       5.800 -19.320 -13.992  1.00 10.00      A   
ATOM   5086  CG1 ILE A 538       4.402 -18.716 -13.849  1.00 10.00      A   
ATOM   5087  CG2 ILE A 538       6.794 -18.269 -14.463  1.00 10.00      A   
ATOM   5088  CD1 ILE A 538       4.265 -17.759 -12.689  1.00 10.00      A   
ATOM   5089  C   ILE A 538       7.105 -21.247 -14.888  1.00 10.00      A   
ATOM   5090  O   ILE A 538       7.529 -21.667 -13.810  1.00 10.00      A   
ATOM   5091  N   ASP A 539       7.752 -21.402 -16.030  1.00 10.00      A   
ATOM   5092  HN  ASP A 539       7.360 -21.034 -16.854  1.00 10.00      A   
ATOM   5093  CA  ASP A 539       9.034 -22.092 -16.103  1.00 10.00      A   
ATOM   5094  CB  ASP A 539       8.821 -23.535 -16.564  1.00 10.00      A   
ATOM   5095  CG  ASP A 539       9.905 -24.480 -16.093  1.00 10.00      A   
ATOM   5096  OD1 ASP A 539       9.601 -25.362 -15.263  1.00 10.00      A   
ATOM   5097  OD2 ASP A 539      11.061 -24.358 -16.557  1.00 10.00      A   
ATOM   5098  C   ASP A 539       9.959 -21.376 -17.078  1.00 10.00      A   
ATOM   5099  O   ASP A 539       9.533 -20.977 -18.162  1.00 10.00      A   
ATOM   5100  N   GLU A 540      11.216 -21.204 -16.697  1.00 10.00      A   
ATOM   5101  HN  GLU A 540      11.502 -21.532 -15.809  1.00 10.00      A   
ATOM   5102  CA  GLU A 540      12.183 -20.528 -17.553  1.00 10.00      A   
ATOM   5103  CB  GLU A 540      12.939 -19.452 -16.778  1.00 10.00      A   
ATOM   5104  CG  GLU A 540      12.116 -18.212 -16.467  1.00 10.00      A   
ATOM   5105  CD  GLU A 540      12.904 -17.186 -15.679  1.00 10.00      A   
ATOM   5106  OE1 GLU A 540      13.140 -17.416 -14.473  1.00 10.00      A   
ATOM   5107  OE2 GLU A 540      13.300 -16.154 -16.261  1.00 10.00      A   
ATOM   5108  C   GLU A 540      13.154 -21.500 -18.221  1.00 10.00      A   
ATOM   5109  O   GLU A 540      14.174 -21.086 -18.776  1.00 10.00      A   
ATOM   5110  N   ARG A 541      12.849 -22.790 -18.166  1.00 10.00      A   
ATOM   5111  HN  ARG A 541      12.034 -23.077 -17.685  1.00 10.00      A   
ATOM   5112  CA  ARG A 541      13.702 -23.802 -18.789  1.00 10.00      A   
ATOM   5113  CB  ARG A 541      14.084 -24.899 -17.797  1.00 10.00      A   
ATOM   5114  CG  ARG A 541      14.986 -24.424 -16.676  1.00 10.00      A   
ATOM   5115  CD  ARG A 541      14.266 -24.463 -15.342  1.00 10.00      A   
ATOM   5116  NE  ARG A 541      14.419 -25.752 -14.668  1.00 10.00      A   
ATOM   5117  HE  ARG A 541      15.301 -25.955 -14.284  1.00 10.00      A   
ATOM   5118  CZ  ARG A 541      13.444 -26.649 -14.546  1.00 10.00      A   
ATOM   5119  NH1 ARG A 541      12.242 -26.404 -15.053  1.00 10.00      A   
ATOM   5120 HH11 ARG A 541      12.047 -25.502 -15.555  1.00 10.00      A   
ATOM   5121 HH12 ARG A 541      11.478 -27.106 -14.960  1.00 10.00      A   
ATOM   5122  NH2 ARG A 541      13.673 -27.784 -13.903  1.00 10.00      A   
ATOM   5123 HH21 ARG A 541      12.916 -28.493 -13.801  1.00 10.00      A   
ATOM   5124 HH22 ARG A 541      14.613 -27.975 -13.495  1.00 10.00      A   
ATOM   5125  C   ARG A 541      13.018 -24.405 -20.007  1.00 10.00      A   
ATOM   5126  O   ARG A 541      13.290 -25.543 -20.393  1.00 10.00      A   
ATOM   5127  N   GLY A 542      12.126 -23.638 -20.610  1.00 10.00      A   
ATOM   5128  HN  GLY A 542      11.944 -22.740 -20.259  1.00 10.00      A   
ATOM   5129  CA  GLY A 542      11.412 -24.119 -21.772  1.00 10.00      A   
ATOM   5130  C   GLY A 542      10.134 -24.827 -21.382  1.00 10.00      A   
ATOM   5131  O   GLY A 542       9.834 -24.952 -20.193  1.00 10.00      A   
ATOM   5132  N   ALA A 543       9.399 -25.303 -22.377  1.00 10.00      A   
ATOM   5133  HN  ALA A 543       9.717 -25.189 -23.298  1.00 10.00      A   
ATOM   5134  CA  ALA A 543       8.135 -25.991 -22.150  1.00 10.00      A   
ATOM   5135  CB  ALA A 543       7.466 -26.313 -23.477  1.00 10.00      A   
ATOM   5136  C   ALA A 543       8.320 -27.262 -21.333  1.00 10.00      A   
ATOM   5137  O   ALA A 543       9.053 -28.167 -21.737  1.00 10.00      A   
ATOM   5138  N   PRO A 544       7.661 -27.343 -20.161  1.00 10.00      A   
ATOM   5139  CA  PRO A 544       7.723 -28.520 -19.292  1.00 10.00      A   
ATOM   5140  CB  PRO A 544       6.959 -28.094 -18.029  1.00 10.00      A   
ATOM   5141  CG  PRO A 544       6.866 -26.610 -18.112  1.00 10.00      A   
ATOM   5142  CD  PRO A 544       6.829 -26.283 -19.575  1.00 10.00      A   
ATOM   5143  C   PRO A 544       7.035 -29.713 -19.940  1.00 10.00      A   
ATOM   5144  O   PRO A 544       7.155 -30.840 -19.473  1.00 10.00      A   
ATOM   5145  N   ASP A 545       6.321 -29.450 -21.031  1.00 10.00      A   
ATOM   5146  HN  ASP A 545       6.266 -28.521 -21.344  1.00 10.00      A   
ATOM   5147  CA  ASP A 545       5.613 -30.485 -21.777  1.00 10.00      A   
ATOM   5148  CB  ASP A 545       4.817 -29.841 -22.915  1.00 10.00      A   
ATOM   5149  CG  ASP A 545       3.528 -30.573 -23.237  1.00 10.00      A   
ATOM   5150  OD1 ASP A 545       2.444 -30.027 -22.943  1.00 10.00      A   
ATOM   5151  OD2 ASP A 545       3.588 -31.689 -23.795  1.00 10.00      A   
ATOM   5152  C   ASP A 545       6.604 -31.487 -22.363  1.00 10.00      A   
ATOM   5153  O   ASP A 545       6.263 -32.640 -22.620  1.00 10.00      A   
ATOM   5154  N   SER A 546       7.836 -31.033 -22.566  1.00 10.00      A   
ATOM   5155  HN  SER A 546       8.045 -30.101 -22.340  1.00 10.00      A   
ATOM   5156  CA  SER A 546       8.887 -31.873 -23.124  1.00 10.00      A   
ATOM   5157  CB  SER A 546       9.833 -31.009 -23.954  1.00 10.00      A   
ATOM   5158  OG  SER A 546       9.198 -29.801 -24.353  1.00 10.00      A   
ATOM   5159  HG  SER A 546       8.725 -29.944 -25.182  1.00 10.00      A   
ATOM   5160  C   SER A 546       9.667 -32.585 -22.016  1.00 10.00      A   
ATOM   5161  O   SER A 546      10.649 -33.281 -22.275  1.00 10.00      A   
ATOM   5162  N   ARG A 547       9.220 -32.407 -20.784  1.00 10.00      A   
ATOM   5163  HN  ARG A 547       8.415 -31.860 -20.643  1.00 10.00      A   
ATOM   5164  CA  ARG A 547       9.868 -33.020 -19.632  1.00 10.00      A   
ATOM   5165  CB  ARG A 547      10.294 -31.937 -18.633  1.00 10.00      A   
ATOM   5166  CG  ARG A 547      11.520 -31.150 -19.059  1.00 10.00      A   
ATOM   5167  CD  ARG A 547      11.999 -30.230 -17.948  1.00 10.00      A
[truncated: 221,457 more chars]
