# Supplementary material for: Flexibility of intrinsically disordered degrons in AUX/IAA proteins reinforces auxin co-receptor assemblies
Source: Nat Commun. 2020 May 8;11:2277. doi: 10.1038/s41467-020-16147-2 (PMC7210949; doi:10.1038/s41467-020-16147-2)
Supplement: Supplementary file 11 — Supplementary Data 8 [file 41467_2020_16147_MOESM11_ESM.gz › disvis_haddock_files/IAA07/cluster6_2.pdb]

REMARK FILENAME="complex_25w.pdb0"
REMARK ===============================================================
REMARK HADDOCK run for complex
REMARK initial structure: complex_25.pdb
REMARK final NOE weights: unambig 50 amb: 50
REMARK ===============================================================
REMARK            total,bonds,angles,improper,dihe,vdw,elec,air,cdih,coup,rdcs,vean,dani,xpcs,rg
REMARK energies: -150.583, 0, 0, 0, 0, -66.2468, -408.152, 323.816, 0, 0, 0, 0, 0, 0, 0
REMARK ===============================================================
REMARK            bonds,angles,impropers,dihe,air,cdih,coup,rdcs,vean,dani,xpcs
REMARK rms-dev.: 0,0,0,0,0.565201,0,0, 0, 0, 0, 0
REMARK ===============================================================
REMARK               air,cdih,coup,rdcs,vean,dani,xpcs
REMARK               >0.3,>5,>1,>0,>5,>0.2,>0.2
REMARK violations.: 13, 0, 0, 0, 0, 0, 0
REMARK ===============================================================
REMARK                        CVpartition#,violations,rms
REMARK AIRs cross-validation: 2, 23, 2.02596
REMARK ===============================================================
REMARK NCS energy: 0
REMARK ===============================================================
REMARK Symmetry energy: 0
REMARK ===============================================================
REMARK Desolvation energy: 35.4398
REMARK Internal energy free molecules: -17538.7
REMARK Internal energy complex: -33521.8
REMARK Binding energy: -16422
REMARK ===============================================================
REMARK buried surface area: 2590.22
REMARK ===============================================================
REMARK water - chain1: 0 0 0
REMARK water - chain2: 0 0 0
REMARK water - chain3: 0 0 0
REMARK water - chain4: 0 0 0
REMARK water - chain5: 0 0 0
REMARK water - chain6: 0 0 0
REMARK ===============================================================
REMARK water - water: 0 0 0
REMARK ===============================================================
REMARK DATE:10-Dec-2019  16:02:57       created by user: enmr049
REMARK VERSION:1.3U
ATOM      1  N   PHE A   9     -40.949  -1.364  -2.044  1.00 10.00      A   
ATOM      2  HN  PHE A   9     -40.670  -2.003  -2.739  1.00 10.00      A   
ATOM      3  CA  PHE A   9     -40.466   0.010  -2.112  1.00 10.00      A   
ATOM      4  CB  PHE A   9     -39.227   0.189  -1.232  1.00 10.00      A   
ATOM      5  CG  PHE A   9     -39.516   0.284   0.238  1.00 10.00      A   
ATOM      6  CD1 PHE A   9     -38.595  -0.174   1.169  1.00 10.00      A   
ATOM      7  CD2 PHE A   9     -40.701   0.842   0.691  1.00 10.00      A   
ATOM      8  CE1 PHE A   9     -38.852  -0.077   2.520  1.00 10.00      A   
ATOM      9  CE2 PHE A   9     -40.964   0.940   2.040  1.00 10.00      A   
ATOM     10  CZ  PHE A   9     -40.039   0.480   2.955  1.00 10.00      A   
ATOM     11  C   PHE A   9     -40.132   0.406  -3.543  1.00 10.00      A   
ATOM     12  O   PHE A   9     -39.581  -0.393  -4.300  1.00 10.00      A   
ATOM     13  N   PRO A  10     -40.484   1.641  -3.936  1.00 10.00      A   
ATOM     14  CA  PRO A  10     -40.203   2.156  -5.278  1.00 10.00      A   
ATOM     15  CB  PRO A  10     -40.793   3.574  -5.255  1.00 10.00      A   
ATOM     16  CG  PRO A  10     -41.773   3.558  -4.135  1.00 10.00      A   
ATOM     17  CD  PRO A  10     -41.204   2.618  -3.111  1.00 10.00      A   
ATOM     18  C   PRO A  10     -38.701   2.220  -5.552  1.00 10.00      A   
ATOM     19  O   PRO A  10     -37.896   2.370  -4.625  1.00 10.00      A   
ATOM     20  N   GLU A  11     -38.335   2.120  -6.826  1.00 10.00      A   
ATOM     21  HN  GLU A  11     -39.031   2.004  -7.508  1.00 10.00      A   
ATOM     22  CA  GLU A  11     -36.936   2.155  -7.247  1.00 10.00      A   
ATOM     23  CB  GLU A  11     -36.852   2.122  -8.776  1.00 10.00      A   
ATOM     24  CG  GLU A  11     -37.883   1.231  -9.449  1.00 10.00      A   
ATOM     25  CD  GLU A  11     -37.655  -0.245  -9.192  1.00 10.00      A   
ATOM     26  OE1 GLU A  11     -36.787  -0.838  -9.862  1.00 10.00      A   
ATOM     27  OE2 GLU A  11     -38.358  -0.824  -8.335  1.00 10.00      A   
ATOM     28  C   GLU A  11     -36.222   3.401  -6.725  1.00 10.00      A   
ATOM     29  O   GLU A  11     -35.080   3.330  -6.266  1.00 10.00      A   
ATOM     30  N   GLU A  12     -36.912   4.536  -6.781  1.00 10.00      A   
ATOM     31  HN  GLU A  12     -37.827   4.521  -7.139  1.00 10.00      A   
ATOM     32  CA  GLU A  12     -36.354   5.806  -6.326  1.00 10.00      A   
ATOM     33  CB  GLU A  12     -37.334   6.938  -6.619  1.00 10.00      A   
ATOM     34  CG  GLU A  12     -38.653   6.815  -5.875  1.00 10.00      A   
ATOM     35  CD  GLU A  12     -39.821   7.356  -6.662  1.00 10.00      A   
ATOM     36  OE1 GLU A  12     -40.233   8.505  -6.408  1.00 10.00      A   
ATOM     37  OE2 GLU A  12     -40.342   6.629  -7.530  1.00 10.00      A   
ATOM     38  C   GLU A  12     -36.015   5.773  -4.836  1.00 10.00      A   
ATOM     39  O   GLU A  12     -35.079   6.440  -4.391  1.00 10.00      A   
ATOM     40  N   VAL A  13     -36.777   4.989  -4.073  1.00 10.00      A   
ATOM     41  HN  VAL A  13     -37.495   4.468  -4.492  1.00 10.00      A   
ATOM     42  CA  VAL A  13     -36.564   4.871  -2.635  1.00 10.00      A   
ATOM     43  CB  VAL A  13     -37.837   4.393  -1.908  1.00 10.00      A   
ATOM     44  CG1 VAL A  13     -37.564   4.195  -0.424  1.00 10.00      A   
ATOM     45  CG2 VAL A  13     -38.966   5.389  -2.114  1.00 10.00      A   
ATOM     46  C   VAL A  13     -35.420   3.905  -2.347  1.00 10.00      A   
ATOM     47  O   VAL A  13     -34.525   4.210  -1.561  1.00 10.00      A   
ATOM     48  N   LEU A  14     -35.442   2.754  -3.011  1.00 10.00      A   
ATOM     49  HN  LEU A  14     -36.175   2.583  -3.645  1.00 10.00      A   
ATOM     50  CA  LEU A  14     -34.410   1.735  -2.826  1.00 10.00      A   
ATOM     51  CB  LEU A  14     -34.764   0.473  -3.609  1.00 10.00      A   
ATOM     52  CG  LEU A  14     -35.992  -0.290  -3.103  1.00 10.00      A   
ATOM     53  CD1 LEU A  14     -36.378  -1.399  -4.069  1.00 10.00      A   
ATOM     54  CD2 LEU A  14     -35.730  -0.858  -1.718  1.00 10.00      A   
ATOM     55  C   LEU A  14     -33.033   2.258  -3.220  1.00 10.00      A   
ATOM     56  O   LEU A  14     -32.047   2.016  -2.521  1.00 10.00      A   
ATOM     57  N   GLU A  15     -32.976   2.997  -4.324  1.00 10.00      A   
ATOM     58  HN  GLU A  15     -33.801   3.152  -4.839  1.00 10.00      A   
ATOM     59  CA  GLU A  15     -31.721   3.574  -4.799  1.00 10.00      A   
ATOM     60  CB  GLU A  15     -31.932   4.301  -6.131  1.00 10.00      A   
ATOM     61  CG  GLU A  15     -30.653   4.822  -6.770  1.00 10.00      A   
ATOM     62  CD  GLU A  15     -30.922   5.822  -7.874  1.00 10.00      A   
ATOM     63  OE1 GLU A  15     -31.934   6.551  -7.787  1.00 10.00      A   
ATOM     64  OE2 GLU A  15     -30.126   5.891  -8.833  1.00 10.00      A   
ATOM     65  C   GLU A  15     -31.156   4.539  -3.758  1.00 10.00      A   
ATOM     66  O   GLU A  15     -29.940   4.658  -3.594  1.00 10.00      A   
ATOM     67  N   HIS A  16     -32.055   5.212  -3.045  1.00 10.00      A   
ATOM     68  HN  HIS A  16     -33.008   5.061  -3.222  1.00 10.00      A   
ATOM     69  CA  HIS A  16     -31.668   6.158  -2.005  1.00 10.00      A   
ATOM     70  CB  HIS A  16     -32.895   6.937  -1.514  1.00 10.00      A   
ATOM     71  CG  HIS A  16     -32.574   8.243  -0.859  1.00 10.00      A   
ATOM     72  ND1 HIS A  16     -32.888   9.437  -1.461  1.00 10.00      A   
ATOM     73  CD2 HIS A  16     -31.968   8.488   0.329  1.00 10.00      A   
ATOM     74  CE1 HIS A  16     -32.469  10.378  -0.634  1.00 10.00      A   
ATOM     75  NE2 HIS A  16     -31.906   9.850   0.458  1.00 10.00      A   
ATOM     76  HE2 HIS A  16     -31.497  10.350   1.210  1.00 10.00      A   
ATOM     77  C   HIS A  16     -31.021   5.407  -0.845  1.00 10.00      A   
ATOM     78  O   HIS A  16     -30.002   5.836  -0.301  1.00 10.00      A   
ATOM     79  N   VAL A  17     -31.615   4.271  -0.492  1.00 10.00      A   
ATOM     80  HN  VAL A  17     -32.421   3.988  -0.975  1.00 10.00      A   
ATOM     81  CA  VAL A  17     -31.115   3.430   0.592  1.00 10.00      A   
ATOM     82  CB  VAL A  17     -32.060   2.236   0.862  1.00 10.00      A   
ATOM     83  CG1 VAL A  17     -31.590   1.426   2.061  1.00 10.00      A   
ATOM     84  CG2 VAL A  17     -33.486   2.718   1.079  1.00 10.00      A   
ATOM     85  C   VAL A  17     -29.719   2.904   0.262  1.00 10.00      A   
ATOM     86  O   VAL A  17     -28.863   2.779   1.139  1.00 10.00      A   
ATOM     87  N   PHE A  18     -29.491   2.619  -1.016  1.00 10.00      A   
ATOM     88  HN  PHE A  18     -30.219   2.741  -1.668  1.00 10.00      A   
ATOM     89  CA  PHE A  18     -28.202   2.110  -1.477  1.00 10.00      A   
ATOM     90  CB  PHE A  18     -28.273   1.739  -2.957  1.00 10.00      A   
ATOM     91  CG  PHE A  18     -28.736   0.339  -3.207  1.00 10.00      A   
ATOM     92  CD1 PHE A  18     -29.893   0.099  -3.921  1.00 10.00      A   
ATOM     93  CD2 PHE A  18     -28.009  -0.736  -2.734  1.00 10.00      A   
ATOM     94  CE1 PHE A  18     -30.319  -1.189  -4.161  1.00 10.00      A   
ATOM     95  CE2 PHE A  18     -28.429  -2.028  -2.968  1.00 10.00      A   
ATOM     96  CZ  PHE A  18     -29.587  -2.255  -3.684  1.00 10.00      A   
ATOM     97  C   PHE A  18     -27.069   3.111  -1.255  1.00 10.00      A   
ATOM     98  O   PHE A  18     -25.902   2.730  -1.154  1.00 10.00      A   
ATOM     99  N   SER A  19     -27.411   4.387  -1.166  1.00 10.00      A   
ATOM    100  HN  SER A  19     -28.356   4.639  -1.238  1.00 10.00      A   
ATOM    101  CA  SER A  19     -26.413   5.427  -0.965  1.00 10.00      A   
ATOM    102  CB  SER A  19     -26.991   6.787  -1.346  1.00 10.00      A   
ATOM    103  OG  SER A  19     -27.464   6.769  -2.681  1.00 10.00      A   
ATOM    104  HG  SER A  19     -28.291   7.262  -2.733  1.00 10.00      A   
ATOM    105  C   SER A  19     -25.891   5.444   0.471  1.00 10.00      A   
ATOM    106  O   SER A  19     -25.000   6.225   0.809  1.00 10.00      A   
ATOM    107  N   PHE A  20     -26.437   4.578   1.312  1.00 10.00      A   
ATOM    108  HN  PHE A  20     -27.136   3.972   0.988  1.00 10.00      A   
ATOM    109  CA  PHE A  20     -26.023   4.502   2.704  1.00 10.00      A   
ATOM    110  CB  PHE A  20     -27.234   4.529   3.643  1.00 10.00      A   
ATOM    111  CG  PHE A  20     -27.964   5.846   3.631  1.00 10.00      A   
ATOM    112  CD1 PHE A  20     -29.228   5.954   3.067  1.00 10.00      A   
ATOM    113  CD2 PHE A  20     -27.380   6.979   4.176  1.00 10.00      A   
ATOM    114  CE1 PHE A  20     -29.894   7.166   3.048  1.00 10.00      A   
ATOM    115  CE2 PHE A  20     -28.040   8.192   4.163  1.00 10.00      A   
ATOM    116  CZ  PHE A  20     -29.300   8.286   3.598  1.00 10.00      A   
ATOM    117  C   PHE A  20     -25.135   3.284   2.955  1.00 10.00      A   
ATOM    118  O   PHE A  20     -24.836   2.944   4.100  1.00 10.00      A   
ATOM    119  N   ILE A  21     -24.718   2.636   1.874  1.00 10.00      A   
ATOM    120  HN  ILE A  21     -25.002   2.954   0.990  1.00 10.00      A   
ATOM    121  CA  ILE A  21     -23.851   1.464   1.955  1.00 10.00      A   
ATOM    122  CB  ILE A  21     -24.642   0.135   1.911  1.00 10.00      A   
ATOM    123  CG1 ILE A  21     -25.874   0.257   1.008  1.00 10.00      A   
ATOM    124  CG2 ILE A  21     -25.030  -0.313   3.314  1.00 10.00      A   
ATOM    125  CD1 ILE A  21     -26.590  -1.053   0.763  1.00 10.00      A   
ATOM    126  C   ILE A  21     -22.820   1.485   0.827  1.00 10.00      A   
ATOM    127  O   ILE A  21     -23.133   1.177  -0.325  1.00 10.00      A   
ATOM    128  N   GLN A  22     -21.594   1.852   1.164  1.00 10.00      A   
ATOM    129  HN  GLN A  22     -21.401   2.079   2.101  1.00 10.00      A   
ATOM    130  CA  GLN A  22     -20.522   1.923   0.177  1.00 10.00      A   
ATOM    131  CB  GLN A  22     -19.702   3.207   0.342  1.00 10.00      A   
ATOM    132  CG  GLN A  22     -20.447   4.471  -0.060  1.00 10.00      A   
ATOM    133  CD  GLN A  22     -20.971   4.408  -1.483  1.00 10.00      A   
ATOM    134  OE1 GLN A  22     -22.101   3.985  -1.725  1.00 10.00      A   
ATOM    135  NE2 GLN A  22     -20.153   4.831  -2.438  1.00 10.00      A   
ATOM    136 HE21 GLN A  22     -19.262   5.161  -2.176  1.00 10.00      A   
ATOM    137 HE22 GLN A  22     -20.468   4.798  -3.363  1.00 10.00      A   
ATOM    138  C   GLN A  22     -19.615   0.697   0.235  1.00 10.00      A   
ATOM    139  O   GLN A  22     -18.814   0.468  -0.671  1.00 10.00      A   
ATOM    140  N   LEU A  23     -19.739  -0.083   1.303  1.00 10.00      A   
ATOM    141  HN  LEU A  23     -20.390   0.159   1.999  1.00 10.00      A   
ATOM    142  CA  LEU A  23     -18.928  -1.287   1.463  1.00 10.00      A   
ATOM    143  CB  LEU A  23     -19.056  -1.849   2.880  1.00 10.00      A   
ATOM    144  CG  LEU A  23     -18.171  -3.055   3.214  1.00 10.00      A   
ATOM    145  CD1 LEU A  23     -16.698  -2.682   3.134  1.00 10.00      A   
ATOM    146  CD2 LEU A  23     -18.508  -3.607   4.591  1.00 10.00      A   
ATOM    147  C   LEU A  23     -19.333  -2.343   0.439  1.00 10.00      A   
ATOM    148  O   LEU A  23     -20.489  -2.774   0.400  1.00 10.00      A   
ATOM    149  N   ASP A  24     -18.375  -2.751  -0.388  1.00 10.00      A   
ATOM    150  HN  ASP A  24     -17.472  -2.363  -0.309  1.00 10.00      A   
ATOM    151  CA  ASP A  24     -18.626  -3.752  -1.422  1.00 10.00      A   
ATOM    152  CB  ASP A  24     -17.359  -4.016  -2.248  1.00 10.00      A   
ATOM    153  CG  ASP A  24     -17.150  -2.993  -3.352  1.00 10.00      A   
ATOM    154  OD1 ASP A  24     -17.183  -3.378  -4.540  1.00 10.00      A   
ATOM    155  OD2 ASP A  24     -16.956  -1.797  -3.032  1.00 10.00      A   
ATOM    156  C   ASP A  24     -19.162  -5.050  -0.824  1.00 10.00      A   
ATOM    157  O   ASP A  24     -20.080  -5.662  -1.370  1.00 10.00      A   
ATOM    158  N   LYS A  25     -18.603  -5.446   0.317  1.00 10.00      A   
ATOM    159  HN  LYS A  25     -17.882  -4.908   0.702  1.00 10.00      A   
ATOM    160  CA  LYS A  25     -19.018  -6.668   1.008  1.00 10.00      A   
ATOM    161  CB  LYS A  25     -18.190  -6.882   2.279  1.00 10.00      A   
ATOM    162  CG  LYS A  25     -16.870  -7.609   2.066  1.00 10.00      A   
ATOM    163  CD  LYS A  25     -16.762  -8.827   2.975  1.00 10.00      A   
ATOM    164  CE  LYS A  25     -15.315  -9.254   3.189  1.00 10.00      A   
ATOM    165  NZ  LYS A  25     -14.706  -9.880   1.981  1.00 10.00      A   
ATOM    166  HZ1 LYS A  25     -13.878 -10.448   2.251  1.00 10.00      A   
ATOM    167  HZ2 LYS A  25     -14.402  -9.147   1.314  1.00 10.00      A   
ATOM    168  HZ3 LYS A  25     -15.398 -10.501   1.500  1.00 10.00      A   
ATOM    169  C   LYS A  25     -20.506  -6.642   1.360  1.00 10.00      A   
ATOM    170  O   LYS A  25     -21.197  -7.651   1.225  1.00 10.00      A   
ATOM    171  N   ASP A  26     -20.992  -5.484   1.805  1.00 10.00      A   
ATOM    172  HN  ASP A  26     -20.396  -4.713   1.868  1.00 10.00      A   
ATOM    173  CA  ASP A  26     -22.397  -5.330   2.180  1.00 10.00      A   
ATOM    174  CB  ASP A  26     -22.637  -3.986   2.879  1.00 10.00      A   
ATOM    175  CG  ASP A  26     -22.531  -4.052   4.391  1.00 10.00      A   
ATOM    176  OD1 ASP A  26     -23.203  -4.903   5.013  1.00 10.00      A   
ATOM    177  OD2 ASP A  26     -21.779  -3.240   4.965  1.00 10.00      A   
ATOM    178  C   ASP A  26     -23.281  -5.410   0.948  1.00 10.00      A   
ATOM    179  O   ASP A  26     -24.282  -6.128   0.925  1.00 10.00      A   
ATOM    180  N   ARG A  27     -22.893  -4.669  -0.084  1.00 10.00      A   
ATOM    181  HN  ARG A  27     -22.077  -4.123  -0.003  1.00 10.00      A   
ATOM    182  CA  ARG A  27     -23.643  -4.642  -1.328  1.00 10.00      A   
ATOM    183  CB  ARG A  27     -23.045  -3.633  -2.307  1.00 10.00      A   
ATOM    184  CG  ARG A  27     -23.325  -2.185  -1.943  1.00 10.00      A   
ATOM    185  CD  ARG A  27     -22.792  -1.236  -3.002  1.00 10.00      A   
ATOM    186  NE  ARG A  27     -23.401   0.089  -2.904  1.00 10.00      A   
ATOM    187  HE  ARG A  27     -23.137   0.649  -2.134  1.00 10.00      A   
ATOM    188  CZ  ARG A  27     -24.288   0.568  -3.777  1.00 10.00      A   
ATOM    189  NH1 ARG A  27     -24.682  -0.172  -4.813  1.00 10.00      A   
ATOM    190 HH11 ARG A  27     -24.295  -1.144  -4.954  1.00 10.00      A   
ATOM    191 HH12 ARG A  27     -25.378   0.205  -5.495  1.00 10.00      A   
ATOM    192  NH2 ARG A  27     -24.779   1.791  -3.613  1.00 10.00      A   
ATOM    193 HH21 ARG A  27     -24.474   2.375  -2.799  1.00 10.00      A   
ATOM    194 HH22 ARG A  27     -25.477   2.173  -4.288  1.00 10.00      A   
ATOM    195  C   ARG A  27     -23.718  -6.030  -1.960  1.00 10.00      A   
ATOM    196  O   ARG A  27     -24.722  -6.388  -2.578  1.00 10.00      A   
ATOM    197  N   ASN A  28     -22.657  -6.809  -1.794  1.00 10.00      A   
ATOM    198  HN  ASN A  28     -21.878  -6.458  -1.308  1.00 10.00      A   
ATOM    199  CA  ASN A  28     -22.607  -8.165  -2.340  1.00 10.00      A   
ATOM    200  CB  ASN A  28     -21.258  -8.835  -2.055  1.00 10.00      A   
ATOM    201  CG  ASN A  28     -20.170  -8.407  -3.024  1.00 10.00      A   
ATOM    202  OD1 ASN A  28     -20.411  -7.618  -3.943  1.00 10.00      A   
ATOM    203  ND2 ASN A  28     -18.974  -8.937  -2.837  1.00 10.00      A   
ATOM    204 HD21 ASN A  28     -18.853  -9.576  -2.092  1.00 10.00      A   
ATOM    205 HD22 ASN A  28     -18.244  -8.669  -3.443  1.00 10.00      A   
ATOM    206  C   ASN A  28     -23.744  -9.018  -1.790  1.00 10.00      A   
ATOM    207  O   ASN A  28     -24.330  -9.832  -2.506  1.00 10.00      A   
ATOM    208  N   SER A  29     -24.069  -8.811  -0.522  1.00 10.00      A   
ATOM    209  HN  SER A  29     -23.584  -8.131  -0.008  1.00 10.00      A   
ATOM    210  CA  SER A  29     -25.136  -9.555   0.121  1.00 10.00      A   
ATOM    211  CB  SER A  29     -25.046  -9.376   1.638  1.00 10.00      A   
ATOM    212  OG  SER A  29     -23.715  -9.603   2.081  1.00 10.00      A   
ATOM    213  HG  SER A  29     -23.158  -9.812   1.320  1.00 10.00      A   
ATOM    214  C   SER A  29     -26.493  -9.096  -0.405  1.00 10.00      A   
ATOM    215  O   SER A  29     -27.391  -9.906  -0.636  1.00 10.00      A   
ATOM    216  N   VAL A  30     -26.626  -7.793  -0.621  1.00 10.00      A   
ATOM    217  HN  VAL A  30     -25.869  -7.196  -0.429  1.00 10.00      A   
ATOM    218  CA  VAL A  30     -27.868  -7.228  -1.127  1.00 10.00      A   
ATOM    219  CB  VAL A  30     -27.839  -5.686  -1.112  1.00 10.00      A   
ATOM    220  CG1 VAL A  30     -29.216  -5.131  -1.440  1.00 10.00      A   
ATOM    221  CG2 VAL A  30     -27.367  -5.174   0.241  1.00 10.00      A   
ATOM    222  C   VAL A  30     -28.153  -7.712  -2.547  1.00 10.00      A   
ATOM    223  O   VAL A  30     -29.299  -7.990  -2.900  1.00 10.00      A   
ATOM    224  N   SER A  31     -27.104  -7.826  -3.355  1.00 10.00      A   
ATOM    225  HN  SER A  31     -26.212  -7.582  -3.022  1.00 10.00      A   
ATOM    226  CA  SER A  31     -27.248  -8.272  -4.737  1.00 10.00      A   
ATOM    227  CB  SER A  31     -25.965  -7.977  -5.526  1.00 10.00      A   
ATOM    228  OG  SER A  31     -24.832  -8.603  -4.939  1.00 10.00      A   
ATOM    229  HG  SER A  31     -25.078  -8.977  -4.085  1.00 10.00      A   
ATOM    230  C   SER A  31     -27.603  -9.760  -4.835  1.00 10.00      A   
ATOM    231  O   SER A  31     -27.768 -10.291  -5.929  1.00 10.00      A   
ATOM    232  N   LEU A  32     -27.727 -10.428  -3.693  1.00 10.00      A   
ATOM    233  HN  LEU A  32     -27.607  -9.955  -2.842  1.00 10.00      A   
ATOM    234  CA  LEU A  32     -28.041 -11.852  -3.679  1.00 10.00      A   
ATOM    235  CB  LEU A  32     -26.910 -12.639  -3.018  1.00 10.00      A   
ATOM    236  CG  LEU A  32     -25.656 -12.850  -3.863  1.00 10.00      A   
ATOM    237  CD1 LEU A  32     -24.528 -13.403  -3.009  1.00 10.00      A   
ATOM    238  CD2 LEU A  32     -25.953 -13.781  -5.030  1.00 10.00      A   
ATOM    239  C   LEU A  32     -29.358 -12.154  -2.975  1.00 10.00      A   
ATOM    240  O   LEU A  32     -29.699 -13.321  -2.776  1.00 10.00      A   
ATOM    241  N   VAL A  33     -30.098 -11.113  -2.594  1.00 10.00      A   
ATOM    242  HN  VAL A  33     -29.785 -10.204  -2.784  1.00 10.00      A   
ATOM    243  CA  VAL A  33     -31.376 -11.310  -1.908  1.00 10.00      A   
ATOM    244  CB  VAL A  33     -31.791 -10.116  -1.013  1.00 10.00      A   
ATOM    245  CG1 VAL A  33     -30.734  -9.847   0.045  1.00 10.00      A   
ATOM    246  CG2 VAL A  33     -32.070  -8.864  -1.832  1.00 10.00      A   
ATOM    247  C   VAL A  33     -32.489 -11.654  -2.897  1.00 10.00      A   
ATOM    248  O   VAL A  33     -33.325 -12.514  -2.621  1.00 10.00      A   
ATOM    249  N   CYS A  34     -32.477 -10.995  -4.050  1.00 10.00      A   
ATOM    250  HN  CYS A  34     -31.775 -10.332  -4.209  1.00 10.00      A   
ATOM    251  CA  CYS A  34     -33.469 -11.221  -5.090  1.00 10.00      A   
ATOM    252  CB  CYS A  34     -34.848 -10.703  -4.661  1.00 10.00      A   
ATOM    253  SG  CYS A  34     -34.962  -8.907  -4.475  1.00 10.00      A   
ATOM    254  HG  CYS A  34     -36.238  -8.599  -4.277  1.00 10.00      A   
ATOM    255  C   CYS A  34     -33.018 -10.527  -6.369  1.00 10.00      A   
ATOM    256  O   CYS A  34     -32.168  -9.632  -6.327  1.00 10.00      A   
ATOM    257  N   LYS A  35     -33.586 -10.932  -7.497  1.00 10.00      A   
ATOM    258  HN  LYS A  35     -34.268 -11.648  -7.461  1.00 10.00      A   
ATOM    259  CA  LYS A  35     -33.232 -10.352  -8.788  1.00 10.00      A   
ATOM    260  CB  LYS A  35     -33.909 -11.127  -9.919  1.00 10.00      A   
ATOM    261  CG  LYS A  35     -33.737 -10.525 -11.307  1.00 10.00      A   
ATOM    262  CD  LYS A  35     -32.286 -10.549 -11.755  1.00 10.00      A   
ATOM    263  CE  LYS A  35     -32.185 -10.408 -13.262  1.00 10.00      A   
ATOM    264  NZ  LYS A  35     -30.785 -10.227 -13.718  1.00 10.00      A   
ATOM    265  HZ1 LYS A  35     -30.497  -9.226 -13.604  1.00 10.00      A   
ATOM    266  HZ2 LYS A  35     -30.702 -10.490 -14.719  1.00 10.00      A   
ATOM    267  HZ3 LYS A  35     -30.143 -10.827 -13.166  1.00 10.00      A   
ATOM    268  C   LYS A  35     -33.613  -8.875  -8.854  1.00 10.00      A   
ATOM    269  O   LYS A  35     -32.892  -8.061  -9.435  1.00 10.00      A   
ATOM    270  N   SER A  36     -34.738  -8.540  -8.236  1.00 10.00      A   
ATOM    271  HN  SER A  36     -35.253  -9.241  -7.784  1.00 10.00      A   
ATOM    272  CA  SER A  36     -35.233  -7.170  -8.216  1.00 10.00      A   
ATOM    273  CB  SER A  36     -36.560  -7.100  -7.452  1.00 10.00      A   
ATOM    274  OG  SER A  36     -37.202  -5.852  -7.643  1.00 10.00      A   
ATOM    275  HG  SER A  36     -37.303  -5.686  -8.589  1.00 10.00      A   
ATOM    276  C   SER A  36     -34.211  -6.206  -7.612  1.00 10.00      A   
ATOM    277  O   SER A  36     -33.837  -5.211  -8.234  1.00 10.00      A   
ATOM    278  N   TRP A  37     -33.739  -6.521  -6.411  1.00 10.00      A   
ATOM    279  HN  TRP A  37     -34.049  -7.341  -5.974  1.00 10.00      A   
ATOM    280  CA  TRP A  37     -32.767  -5.674  -5.730  1.00 10.00      A   
ATOM    281  CB  TRP A  37     -32.664  -6.040  -4.247  1.00 10.00      A   
ATOM    282  CG  TRP A  37     -33.818  -5.545  -3.423  1.00 10.00      A   
ATOM    283  CD1 TRP A  37     -35.089  -5.288  -3.856  1.00 10.00      A   
ATOM    284  CD2 TRP A  37     -33.807  -5.239  -2.022  1.00 10.00      A   
ATOM    285  NE1 TRP A  37     -35.866  -4.843  -2.815  1.00 10.00      A   
ATOM    286  HE1 TRP A  37     -36.813  -4.596  -2.877  1.00 10.00      A   
ATOM    287  CE2 TRP A  37     -35.103  -4.805  -1.678  1.00 10.00      A   
ATOM    288  CE3 TRP A  37     -32.828  -5.293  -1.023  1.00 10.00      A   
ATOM    289  CZ2 TRP A  37     -35.442  -4.426  -0.382  1.00 10.00      A   
ATOM    290  CZ3 TRP A  37     -33.169  -4.918   0.263  1.00 10.00      A   
ATOM    291  CH2 TRP A  37     -34.465  -4.489   0.573  1.00 10.00      A   
ATOM    292  C   TRP A  37     -31.402  -5.744  -6.408  1.00 10.00      A   
ATOM    293  O   TRP A  37     -30.643  -4.774  -6.404  1.00 10.00      A   
ATOM    294  N   TYR A  38     -31.104  -6.890  -7.003  1.00 10.00      A   
ATOM    295  HN  TYR A  38     -31.753  -7.624  -6.965  1.00 10.00      A   
ATOM    296  CA  TYR A  38     -29.836  -7.090  -7.701  1.00 10.00      A   
ATOM    297  CB  TYR A  38     -29.725  -8.534  -8.207  1.00 10.00      A   
ATOM    298  CG  TYR A  38     -28.550  -8.783  -9.128  1.00 10.00      A   
ATOM    299  CD1 TYR A  38     -28.747  -9.080 -10.470  1.00 10.00      A   
ATOM    300  CD2 TYR A  38     -27.246  -8.723  -8.656  1.00 10.00      A   
ATOM    301  CE1 TYR A  38     -27.677  -9.307 -11.314  1.00 10.00      A   
ATOM    302  CE2 TYR A  38     -26.172  -8.949  -9.491  1.00 10.00      A   
ATOM    303  CZ  TYR A  38     -26.392  -9.240 -10.819  1.00 10.00      A   
ATOM    304  OH  TYR A  38     -25.323  -9.468 -11.654  1.00 10.00      A   
ATOM    305  HH  TYR A  38     -25.321  -8.807 -12.356  1.00 10.00      A   
ATOM    306  C   TYR A  38     -29.693  -6.114  -8.864  1.00 10.00      A   
ATOM    307  O   TYR A  38     -28.626  -5.530  -9.074  1.00 10.00      A   
ATOM    308  N   GLU A  39     -30.778  -5.937  -9.608  1.00 10.00      A   
ATOM    309  HN  GLU A  39     -31.593  -6.437  -9.387  1.00 10.00      A   
ATOM    310  CA  GLU A  39     -30.791  -5.035 -10.752  1.00 10.00      A   
ATOM    311  CB  GLU A  39     -32.085  -5.187 -11.557  1.00 10.00      A   
ATOM    312  CG  GLU A  39     -32.144  -6.441 -12.423  1.00 10.00      A   
ATOM    313  CD  GLU A  39     -30.950  -6.577 -13.353  1.00 10.00      A   
ATOM    314  OE1 GLU A  39     -30.339  -7.665 -13.388  1.00 10.00      A   
ATOM    315  OE2 GLU A  39     -30.618  -5.603 -14.058  1.00 10.00      A   
ATOM    316  C   GLU A  39     -30.580  -3.582 -10.327  1.00 10.00      A   
ATOM    317  O   GLU A  39     -30.055  -2.778 -11.091  1.00 10.00      A   
ATOM    318  N   ILE A  40     -30.977  -3.248  -9.107  1.00 10.00      A   
ATOM    319  HN  ILE A  40     -31.385  -3.928  -8.529  1.00 10.00      A   
ATOM    320  CA  ILE A  40     -30.818  -1.887  -8.610  1.00 10.00      A   
ATOM    321  CB  ILE A  40     -31.850  -1.545  -7.516  1.00 10.00      A   
ATOM    322  CG1 ILE A  40     -33.248  -1.956  -7.978  1.00 10.00      A   
ATOM    323  CG2 ILE A  40     -31.816  -0.052  -7.216  1.00 10.00      A   
ATOM    324  CD1 ILE A  40     -34.326  -1.748  -6.941  1.00 10.00      A   
ATOM    325  C   ILE A  40     -29.405  -1.668  -8.079  1.00 10.00      A   
ATOM    326  O   ILE A  40     -28.804  -0.617  -8.311  1.00 10.00      A   
ATOM    327  N   GLU A  41     -28.875  -2.680  -7.390  1.00 10.00      A   
ATOM    328  HN  GLU A  41     -29.410  -3.496  -7.257  1.00 10.00      A   
ATOM    329  CA  GLU A  41     -27.527  -2.614  -6.821  1.00 10.00      A   
ATOM    330  CB  GLU A  41     -27.183  -3.936  -6.118  1.00 10.00      A   
ATOM    331  CG  GLU A  41     -26.120  -3.829  -5.028  1.00 10.00      A   
ATOM    332  CD  GLU A  41     -24.705  -3.788  -5.570  1.00 10.00      A   
ATOM    333  OE1 GLU A  41     -24.203  -4.838  -6.020  1.00 10.00      A   
ATOM    334  OE2 GLU A  41     -24.085  -2.705  -5.541  1.00 10.00      A   
ATOM    335  C   GLU A  41     -26.502  -2.322  -7.907  1.00 10.00      A   
ATOM    336  O   GLU A  41     -25.677  -1.411  -7.778  1.00 10.00      A   
ATOM    337  N   ARG A  42     -26.584  -3.087  -8.987  1.00 10.00      A   
ATOM    338  HN  ARG A  42     -27.278  -3.785  -9.025  1.00 10.00      A   
ATOM    339  CA  ARG A  42     -25.666  -2.938 -10.107  1.00 10.00      A   
ATOM    340  CB  ARG A  42     -25.884  -4.048 -11.138  1.00 10.00      A   
ATOM    341  CG  ARG A  42     -27.298  -4.114 -11.685  1.00 10.00      A   
ATOM    342  CD  ARG A  42     -27.413  -5.107 -12.829  1.00 10.00      A   
ATOM    343  NE  ARG A  42     -26.661  -4.673 -14.006  1.00 10.00      A   
ATOM    344  HE  ARG A  42     -25.705  -4.473 -13.879  1.00 10.00      A   
ATOM    345  CZ  ARG A  42     -27.190  -4.534 -15.223  1.00 10.00      A   
ATOM    346  NH1 ARG A  42     -28.476  -4.790 -15.426  1.00 10.00      A   
ATOM    347 HH11 ARG A  42     -29.089  -5.107 -14.633  1.00 10.00      A   
ATOM    348 HH12 ARG A  42     -28.886  -4.682 -16.378  1.00 10.00      A   
ATOM    349  NH2 ARG A  42     -26.432  -4.140 -16.240  1.00 10.00      A   
ATOM    350 HH21 ARG A  42     -25.417  -3.943 -16.096  1.00 10.00      A   
ATOM    351 HH22 ARG A  42     -26.846  -4.029 -17.192  1.00 10.00      A   
ATOM    352  C   ARG A  42     -25.754  -1.562 -10.768  1.00 10.00      A   
ATOM    353  O   ARG A  42     -24.773  -1.070 -11.322  1.00 10.00      A   
ATOM    354  N   TRP A  43     -26.911  -0.927 -10.679  1.00 10.00      A   
ATOM    355  HN  TRP A  43     -27.652  -1.340 -10.183  1.00 10.00      A   
ATOM    356  CA  TRP A  43     -27.106   0.377 -11.292  1.00 10.00      A   
ATOM    357  CB  TRP A  43     -28.510   0.483 -11.893  1.00 10.00      A   
ATOM    358  CG  TRP A  43     -28.638  -0.103 -13.272  1.00 10.00      A   
ATOM    359  CD1 TRP A  43     -29.092  -1.348 -13.596  1.00 10.00      A   
ATOM    360  CD2 TRP A  43     -28.320   0.543 -14.510  1.00 10.00      A   
ATOM    361  NE1 TRP A  43     -29.081  -1.519 -14.957  1.00 10.00      A   
ATOM    362  HE1 TRP A  43     -29.364  -2.331 -15.432  1.00 10.00      A   
ATOM    363  CE2 TRP A  43     -28.607  -0.373 -15.543  1.00 10.00      A   
ATOM    364  CE3 TRP A  43     -27.819   1.805 -14.846  1.00 10.00      A   
ATOM    365  CZ2 TRP A  43     -28.411  -0.066 -16.887  1.00 10.00      A   
ATOM    366  CZ3 TRP A  43     -27.626   2.107 -16.181  1.00 10.00      A   
ATOM    367  CH2 TRP A  43     -27.920   1.177 -17.185  1.00 10.00      A   
ATOM    368  C   TRP A  43     -26.866   1.524 -10.311  1.00 10.00      A   
ATOM    369  O   TRP A  43     -27.300   2.647 -10.560  1.00 10.00      A   
ATOM    370  N   CYS A  44     -26.178   1.256  -9.202  1.00 10.00      A   
ATOM    371  HN  CYS A  44     -25.865   0.342  -9.031  1.00 10.00      A   
ATOM    372  CA  CYS A  44     -25.912   2.311  -8.225  1.00 10.00      A   
ATOM    373  CB  CYS A  44     -27.043   2.404  -7.201  1.00 10.00      A   
ATOM    374  SG  CYS A  44     -27.307   0.888  -6.256  1.00 10.00      A   
ATOM    375  HG  CYS A  44     -28.054   0.074  -6.999  1.00 10.00      A   
ATOM    376  C   CYS A  44     -24.562   2.181  -7.518  1.00 10.00      A   
ATOM    377  O   CYS A  44     -24.185   3.064  -6.743  1.00 10.00      A   
ATOM    378  N   ARG A  45     -23.837   1.090  -7.758  1.00 10.00      A   
ATOM    379  HN  ARG A  45     -24.176   0.406  -8.369  1.00 10.00      A   
ATOM    380  CA  ARG A  45     -22.533   0.907  -7.118  1.00 10.00      A   
ATOM    381  CB  ARG A  45     -22.037  -0.543  -7.200  1.00 10.00      A   
ATOM    382  CG  ARG A  45     -21.034  -0.895  -6.107  1.00 10.00      A   
ATOM    383  CD  ARG A  45     -20.406  -2.269  -6.298  1.00 10.00      A   
ATOM    384  NE  ARG A  45     -21.297  -3.364  -5.912  1.00 10.00      A   
ATOM    385  HE  ARG A  45     -22.269  -3.238  -6.074  1.00 10.00      A   
ATOM    386  CZ  ARG A  45     -20.886  -4.499  -5.342  1.00 10.00      A   
ATOM    387  NH1 ARG A  45     -19.599  -4.702  -5.064  1.00 10.00      A   
ATOM    388 HH11 ARG A  45     -19.296  -5.594  -4.622  1.00 10.00      A   
ATOM    389 HH12 ARG A  45     -18.883  -3.965  -5.279  1.00 10.00      A   
ATOM    390  NH2 ARG A  45     -21.769  -5.452  -5.072  1.00 10.00      A   
ATOM    391 HH21 ARG A  45     -22.790  -5.305  -5.309  1.00 10.00      A   
ATOM    392 HH22 ARG A  45     -21.458  -6.347  -4.631  1.00 10.00      A   
ATOM    393  C   ARG A  45     -21.511   1.877  -7.708  1.00 10.00      A   
ATOM    394  O   ARG A  45     -21.206   1.824  -8.900  1.00 10.00      A   
ATOM    395  N   ARG A  46     -20.994   2.761  -6.862  1.00 10.00      A   
ATOM    396  HN  ARG A  46     -21.257   2.720  -5.919  1.00 10.00      A   
ATOM    397  CA  ARG A  46     -20.037   3.777  -7.284  1.00 10.00      A   
ATOM    398  CB  ARG A  46     -20.063   4.975  -6.325  1.00 10.00      A   
ATOM    399  CG  ARG A  46     -21.433   5.600  -6.123  1.00 10.00      A   
ATOM    400  CD  ARG A  46     -21.367   6.729  -5.106  1.00 10.00      A   
ATOM    401  NE  ARG A  46     -22.687   7.089  -4.595  1.00 10.00      A   
ATOM    402  HE  ARG A  46     -23.459   6.922  -5.184  1.00 10.00      A   
ATOM    403  CZ  ARG A  46     -22.902   7.619  -3.390  1.00 10.00      A   
ATOM    404  NH1 ARG A  46     -21.887   7.855  -2.567  1.00 10.00      A   
ATOM    405 HH11 ARG A  46     -20.911   7.633  -2.856  1.00 10.00      A   
ATOM    406 HH12 ARG A  46     -22.062   8.262  -1.621  1.00 10.00      A   
ATOM    407  NH2 ARG A  46     -24.137   7.921  -3.014  1.00 10.00      A   
ATOM    408 HH21 ARG A  46     -24.941   7.747  -3.660  1.00 10.00      A   
ATOM    409 HH22 ARG A  46     -24.311   8.333  -2.073  1.00 10.00      A   
ATOM    410  C   ARG A  46     -18.615   3.239  -7.383  1.00 10.00      A   
ATOM    411  O   ARG A  46     -17.841   3.674  -8.238  1.00 10.00      A   
ATOM    412  N   LYS A  47     -18.259   2.308  -6.508  1.00 10.00      A   
ATOM    413  HN  LYS A  47     -18.916   1.980  -5.853  1.00 10.00      A   
ATOM    414  CA  LYS A  47     -16.912   1.752  -6.505  1.00 10.00      A   
ATOM    415  CB  LYS A  47     -16.159   2.175  -5.237  1.00 10.00      A   
ATOM    416  CG  LYS A  47     -16.819   1.736  -3.936  1.00 10.00      A   
ATOM    417  CD  LYS A  47     -15.972   2.106  -2.727  1.00 10.00      A   
ATOM    418  CE  LYS A  47     -14.834   1.122  -2.518  1.00 10.00      A   
ATOM    419  NZ  LYS A  47     -15.291  -0.120  -1.838  1.00 10.00      A   
ATOM    420  HZ1 LYS A  47     -15.715   0.111  -0.918  1.00 10.00      A   
ATOM    421  HZ2 LYS A  47     -14.486  -0.758  -1.681  1.00 10.00      A   
ATOM    422  HZ3 LYS A  47     -16.005  -0.617  -2.422  1.00 10.00      A   
ATOM    423  C   LYS A  47     -16.933   0.235  -6.609  1.00 10.00      A   
ATOM    424  O   LYS A  47     -17.879  -0.413  -6.166  1.00 10.00      A   
ATOM    425  N   VAL A  48     -15.895  -0.318  -7.218  1.00 10.00      A   
ATOM    426  HN  VAL A  48     -15.189   0.260  -7.581  1.00 10.00      A   
ATOM    427  CA  VAL A  48     -15.770  -1.763  -7.367  1.00 10.00      A   
ATOM    428  CB  VAL A  48     -16.110  -2.248  -8.797  1.00 10.00      A   
ATOM    429  CG1 VAL A  48     -17.612  -2.252  -9.022  1.00 10.00      A   
ATOM    430  CG2 VAL A  48     -15.412  -1.403  -9.853  1.00 10.00      A   
ATOM    431  C   VAL A  48     -14.359  -2.206  -6.995  1.00 10.00      A   
ATOM    432  O   VAL A  48     -13.376  -1.743  -7.580  1.00 10.00      A   
ATOM    433  N   PHE A  49     -14.254  -3.075  -6.001  1.00 10.00      A   
ATOM    434  HN  PHE A  49     -15.070  -3.397  -5.555  1.00 10.00      A   
ATOM    435  CA  PHE A  49     -12.955  -3.564  -5.555  1.00 10.00      A   
ATOM    436  CB  PHE A  49     -12.875  -3.613  -4.023  1.00 10.00      A   
ATOM    437  CG  PHE A  49     -11.530  -4.046  -3.497  1.00 10.00      A   
ATOM    438  CD1 PHE A  49     -10.451  -3.178  -3.510  1.00 10.00      A   
ATOM    439  CD2 PHE A  49     -11.345  -5.320  -2.989  1.00 10.00      A   
ATOM    440  CE1 PHE A  49      -9.216  -3.571  -3.028  1.00 10.00      A   
ATOM    441  CE2 PHE A  49     -10.113  -5.719  -2.504  1.00 10.00      A   
ATOM    442  CZ  PHE A  49      -9.046  -4.843  -2.523  1.00 10.00      A   
ATOM    443  C   PHE A  49     -12.642  -4.933  -6.151  1.00 10.00      A   
ATOM    444  O   PHE A  49     -13.298  -5.926  -5.836  1.00 10.00      A   
ATOM    445  N   ILE A  50     -11.645  -4.975  -7.025  1.00 10.00      A   
ATOM    446  HN  ILE A  50     -11.169  -4.146  -7.251  1.00 10.00      A   
ATOM    447  CA  ILE A  50     -11.236  -6.221  -7.658  1.00 10.00      A   
ATOM    448  CB  ILE A  50     -11.184  -6.092  -9.198  1.00 10.00      A   
ATOM    449  CG1 ILE A  50     -12.494  -5.509  -9.744  1.00 10.00      A   
ATOM    450  CG2 ILE A  50     -10.883  -7.437  -9.843  1.00 10.00      A   
ATOM    451  CD1 ILE A  50     -13.703  -6.398  -9.538  1.00 10.00      A   
ATOM    452  C   ILE A  50      -9.865  -6.644  -7.138  1.00 10.00      A   
ATOM    453  O   ILE A  50      -8.863  -5.973  -7.385  1.00 10.00      A   
ATOM    454  N   GLY A  51      -9.833  -7.751  -6.408  1.00 10.00      A   
ATOM    455  HN  GLY A  51     -10.669  -8.239  -6.249  1.00 10.00      A   
ATOM    456  CA  GLY A  51      -8.588  -8.250  -5.843  1.00 10.00      A   
ATOM    457  C   GLY A  51      -7.574  -8.678  -6.893  1.00 10.00      A   
ATOM    458  O   GLY A  51      -6.390  -8.373  -6.774  1.00 10.00      A   
ATOM    459  N   ASN A  52      -8.029  -9.395  -7.912  1.00 10.00      A   
ATOM    460  HN  ASN A  52      -8.983  -9.626  -7.953  1.00 10.00      A   
ATOM    461  CA  ASN A  52      -7.136  -9.852  -8.975  1.00 10.00      A   
ATOM    462  CB  ASN A  52      -6.910 -11.364  -8.888  1.00 10.00      A   
ATOM    463  CG  ASN A  52      -5.837 -11.851  -9.845  1.00 10.00      A   
ATOM    464  OD1 ASN A  52      -6.124 -12.191 -10.992  1.00 10.00      A   
ATOM    465  ND2 ASN A  52      -4.595 -11.877  -9.387  1.00 10.00      A   
ATOM    466 HD21 ASN A  52      -4.431 -11.581  -8.463  1.00 10.00      A   
ATOM    467 HD22 ASN A  52      -3.886 -12.200  -9.983  1.00 10.00      A   
ATOM    468  C   ASN A  52      -7.677  -9.462 -10.347  1.00 10.00      A   
ATOM    469  O   ASN A  52      -8.825  -9.766 -10.675  1.00 10.00      A   
ATOM    470  N   CYS A  53      -6.840  -8.807 -11.147  1.00 10.00      A   
ATOM    471  HN  CYS A  53      -5.924  -8.625 -10.834  1.00 10.00      A   
ATOM    472  CA  CYS A  53      -7.230  -8.338 -12.474  1.00 10.00      A   
ATOM    473  CB  CYS A  53      -6.162  -7.396 -13.032  1.00 10.00      A   
ATOM    474  SG  CYS A  53      -4.528  -8.150 -13.188  1.00 10.00      A   
ATOM    475  HG  CYS A  53      -4.227  -8.192 -14.479  1.00 10.00      A   
ATOM    476  C   CYS A  53      -7.509  -9.468 -13.469  1.00 10.00      A   
ATOM    477  O   CYS A  53      -8.030  -9.224 -14.556  1.00 10.00      A   
ATOM    478  N   TYR A  54      -7.172 -10.698 -13.110  1.00 10.00      A   
ATOM    479  HN  TYR A  54      -6.762 -10.852 -12.232  1.00 10.00      A   
ATOM    480  CA  TYR A  54      -7.400 -11.826 -14.002  1.00 10.00      A   
ATOM    481  CB  TYR A  54      -6.097 -12.573 -14.295  1.00 10.00      A   
ATOM    482  CG  TYR A  54      -5.102 -11.737 -15.067  1.00 10.00      A   
ATOM    483  CD1 TYR A  54      -3.837 -11.474 -14.560  1.00 10.00      A   
ATOM    484  CD2 TYR A  54      -5.440 -11.192 -16.299  1.00 10.00      A   
ATOM    485  CE1 TYR A  54      -2.937 -10.693 -15.259  1.00 10.00      A   
ATOM    486  CE2 TYR A  54      -4.549 -10.414 -17.006  1.00 10.00      A   
ATOM    487  CZ  TYR A  54      -3.298 -10.166 -16.483  1.00 10.00      A   
ATOM    488  OH  TYR A  54      -2.406  -9.375 -17.179  1.00 10.00      A   
ATOM    489  HH  TYR A  54      -2.073  -9.864 -17.956  1.00 10.00      A   
ATOM    490  C   TYR A  54      -8.480 -12.756 -13.466  1.00 10.00      A   
ATOM    491  O   TYR A  54      -8.703 -13.846 -13.996  1.00 10.00      A   
ATOM    492  N   ALA A  55      -9.159 -12.315 -12.414  1.00 10.00      A   
ATOM    493  HN  ALA A  55      -8.924 -11.444 -12.024  1.00 10.00      A   
ATOM    494  CA  ALA A  55     -10.232 -13.097 -11.815  1.00 10.00      A   
ATOM    495  CB  ALA A  55     -10.392 -12.752 -10.342  1.00 10.00      A   
ATOM    496  C   ALA A  55     -11.538 -12.860 -12.566  1.00 10.00      A   
ATOM    497  O   ALA A  55     -12.483 -13.645 -12.461  1.00 10.00      A   
ATOM    498  N   VAL A  56     -11.574 -11.773 -13.329  1.00 10.00      A   
ATOM    499  HN  VAL A  56     -10.777 -11.202 -13.383  1.00 10.00      A   
ATOM    500  CA  VAL A  56     -12.751 -11.407 -14.106  1.00 10.00      A   
ATOM    501  CB  VAL A  56     -13.804 -10.692 -13.218  1.00 10.00      A   
ATOM    502  CG1 VAL A  56     -13.301  -9.336 -12.745  1.00 10.00      A   
ATOM    503  CG2 VAL A  56     -15.146 -10.567 -13.926  1.00 10.00      A   
ATOM    504  C   VAL A  56     -12.344 -10.506 -15.276  1.00 10.00      A   
ATOM    505  O   VAL A  56     -11.312  -9.836 -15.215  1.00 10.00      A   
ATOM    506  N   SER A  57     -13.132 -10.520 -16.345  1.00 10.00      A   
ATOM    507  HN  SER A  57     -13.919 -11.100 -16.351  1.00 10.00      A   
ATOM    508  CA  SER A  57     -12.851  -9.700 -17.516  1.00 10.00      A   
ATOM    509  CB  SER A  57     -13.417 -10.377 -18.767  1.00 10.00      A   
ATOM    510  OG  SER A  57     -13.208 -11.782 -18.724  1.00 10.00      A   
ATOM    511  HG  SER A  57     -12.267 -11.959 -18.588  1.00 10.00      A   
ATOM    512  C   SER A  57     -13.445  -8.298 -17.358  1.00 10.00      A   
ATOM    513  O   SER A  57     -14.481  -8.124 -16.705  1.00 10.00      A   
ATOM    514  N   PRO A  58     -12.788  -7.276 -17.943  1.00 10.00      A   
ATOM    515  CA  PRO A  58     -13.254  -5.887 -17.873  1.00 10.00      A   
ATOM    516  CB  PRO A  58     -12.269  -5.112 -18.759  1.00 10.00      A   
ATOM    517  CG  PRO A  58     -11.512  -6.145 -19.524  1.00 10.00      A   
ATOM    518  CD  PRO A  58     -11.529  -7.393 -18.692  1.00 10.00      A   
ATOM    519  C   PRO A  58     -14.681  -5.724 -18.393  1.00 10.00      A   
ATOM    520  O   PRO A  58     -15.493  -5.019 -17.787  1.00 10.00      A   
ATOM    521  N   ALA A  59     -14.989  -6.400 -19.500  1.00 10.00      A   
ATOM    522  HN  ALA A  59     -14.303  -6.963 -19.923  1.00 10.00      A   
ATOM    523  CA  ALA A  59     -16.316  -6.325 -20.102  1.00 10.00      A   
ATOM    524  CB  ALA A  59     -16.363  -7.129 -21.392  1.00 10.00      A   
ATOM    525  C   ALA A  59     -17.394  -6.802 -19.132  1.00 10.00      A   
ATOM    526  O   ALA A  59     -18.480  -6.222 -19.064  1.00 10.00      A   
ATOM    527  N   THR A  60     -17.081  -7.847 -18.375  1.00 10.00      A   
ATOM    528  HN  THR A  60     -16.194  -8.258 -18.469  1.00 10.00      A   
ATOM    529  CA  THR A  60     -18.011  -8.410 -17.407  1.00 10.00      A   
ATOM    530  CB  THR A  60     -17.396  -9.661 -16.753  1.00 10.00      A   
ATOM    531  OG1 THR A  60     -16.578 -10.333 -17.725  1.00 10.00      A   
ATOM    532  HG1 THR A  60     -16.573 -11.281 -17.543  1.00 10.00      A   
ATOM    533  CG2 THR A  60     -18.484 -10.607 -16.269  1.00 10.00      A   
ATOM    534  C   THR A  60     -18.365  -7.390 -16.326  1.00 10.00      A   
ATOM    535  O   THR A  60     -19.539  -7.184 -16.017  1.00 10.00      A   
ATOM    536  N   VAL A  61     -17.345  -6.737 -15.774  1.00 10.00      A   
ATOM    537  HN  VAL A  61     -16.430  -6.928 -16.078  1.00 10.00      A   
ATOM    538  CA  VAL A  61     -17.552  -5.741 -14.727  1.00 10.00      A   
ATOM    539  CB  VAL A  61     -16.211  -5.222 -14.168  1.00 10.00      A   
ATOM    540  CG1 VAL A  61     -16.447  -4.284 -12.993  1.00 10.00      A   
ATOM    541  CG2 VAL A  61     -15.324  -6.384 -13.750  1.00 10.00      A   
ATOM    542  C   VAL A  61     -18.367  -4.562 -15.248  1.00 10.00      A   
ATOM    543  O   VAL A  61     -19.339  -4.144 -14.622  1.00 10.00      A   
ATOM    544  N   ILE A  62     -17.982  -4.052 -16.411  1.00 10.00      A   
ATOM    545  HN  ILE A  62     -17.219  -4.457 -16.877  1.00 10.00      A   
ATOM    546  CA  ILE A  62     -18.668  -2.913 -17.019  1.00 10.00      A   
ATOM    547  CB  ILE A  62     -17.941  -2.431 -18.294  1.00 10.00      A   
ATOM    548  CG1 ILE A  62     -16.513  -1.990 -17.959  1.00 10.00      A   
ATOM    549  CG2 ILE A  62     -18.706  -1.298 -18.968  1.00 10.00      A   
ATOM    550  CD1 ILE A  62     -15.682  -1.625 -19.170  1.00 10.00      A   
ATOM    551  C   ILE A  62     -20.120  -3.250 -17.356  1.00 10.00      A   
ATOM    552  O   ILE A  62     -21.016  -2.418 -17.193  1.00 10.00      A   
ATOM    553  N   ARG A  63     -20.347  -4.474 -17.821  1.00 10.00      A   
ATOM    554  HN  ARG A  63     -19.591  -5.096 -17.928  1.00 10.00      A   
ATOM    555  CA  ARG A  63     -21.690  -4.916 -18.177  1.00 10.00      A   
ATOM    556  CB  ARG A  63     -21.648  -6.283 -18.867  1.00 10.00      A   
ATOM    557  CG  ARG A  63     -23.012  -6.815 -19.279  1.00 10.00      A   
ATOM    558  CD  ARG A  63     -22.887  -7.977 -20.251  1.00 10.00      A   
ATOM    559  NE  ARG A  63     -22.014  -9.036 -19.741  1.00 10.00      A   
ATOM    560  HE  ARG A  63     -22.233  -9.416 -18.857  1.00 10.00      A   
ATOM    561  CZ  ARG A  63     -20.953  -9.503 -20.399  1.00 10.00      A   
ATOM    562  NH1 ARG A  63     -20.635  -9.006 -21.588  1.00 10.00      A   
ATOM    563 HH11 ARG A  63     -19.805  -9.368 -22.103  1.00 10.00      A   
ATOM    564 HH12 ARG A  63     -21.217  -8.251 -22.017  1.00 10.00      A   
ATOM    565  NH2 ARG A  63     -20.211 -10.469 -19.869  1.00 10.00      A   
ATOM    566 HH21 ARG A  63     -20.458 -10.865 -18.935  1.00 10.00      A   
ATOM    567 HH22 ARG A  63     -19.379 -10.836 -20.387  1.00 10.00      A   
ATOM    568  C   ARG A  63     -22.583  -4.957 -16.943  1.00 10.00      A   
ATOM    569  O   ARG A  63     -23.766  -4.619 -17.003  1.00 10.00      A   
ATOM    570  N   ARG A  64     -22.013  -5.368 -15.825  1.00 10.00      A   
ATOM    571  HN  ARG A  64     -21.066  -5.632 -15.838  1.00 10.00      A   
ATOM    572  CA  ARG A  64     -22.758  -5.449 -14.582  1.00 10.00      A   
ATOM    573  CB  ARG A  64     -22.097  -6.430 -13.612  1.00 10.00      A   
ATOM    574  CG  ARG A  64     -22.851  -6.598 -12.304  1.00 10.00      A   
ATOM    575  CD  ARG A  64     -22.268  -7.714 -11.457  1.00 10.00      A   
ATOM    576  NE  ARG A  64     -22.751  -7.646 -10.080  1.00 10.00      A   
ATOM    577  HE  ARG A  64     -23.285  -6.865  -9.833  1.00 10.00      A   
ATOM    578  CZ  ARG A  64     -22.508  -8.575  -9.156  1.00 10.00      A   
ATOM    579  NH1 ARG A  64     -21.793  -9.652  -9.455  1.00 10.00      A   
ATOM    580 HH11 ARG A  64     -21.606 -10.375  -8.724  1.00 10.00      A   
ATOM    581 HH12 ARG A  64     -21.408  -9.787 -10.431  1.00 10.00      A   
ATOM    582  NH2 ARG A  64     -22.974  -8.420  -7.923  1.00 10.00      A   
ATOM    583 HH21 ARG A  64     -23.532  -7.577  -7.668  1.00 10.00      A   
ATOM    584 HH22 ARG A  64     -22.773  -9.148  -7.200  1.00 10.00      A   
ATOM    585  C   ARG A  64     -22.921  -4.072 -13.943  1.00 10.00      A   
ATOM    586  O   ARG A  64     -24.040  -3.645 -13.654  1.00 10.00      A   
ATOM    587  N   PHE A  65     -21.810  -3.376 -13.748  1.00 10.00      A   
ATOM    588  HN  PHE A  65     -20.948  -3.754 -14.042  1.00 10.00      A   
ATOM    589  CA  PHE A  65     -21.826  -2.056 -13.134  1.00 10.00      A   
ATOM    590  CB  PHE A  65     -20.866  -2.018 -11.940  1.00 10.00      A   
ATOM    591  CG  PHE A  65     -21.183  -3.006 -10.852  1.00 10.00      A   
ATOM    592  CD1 PHE A  65     -20.356  -4.093 -10.621  1.00 10.00      A   
ATOM    593  CD2 PHE A  65     -22.304  -2.844 -10.056  1.00 10.00      A   
ATOM    594  CE1 PHE A  65     -20.644  -4.995  -9.616  1.00 10.00      A   
ATOM    595  CE2 PHE A  65     -22.597  -3.743  -9.051  1.00 10.00      A   
ATOM    596  CZ  PHE A  65     -21.765  -4.821  -8.830  1.00 10.00      A   
ATOM    597  C   PHE A  65     -21.432  -0.980 -14.141  1.00 10.00      A   
ATOM    598  O   PHE A  65     -20.254  -0.831 -14.470  1.00 10.00      A   
ATOM    599  N   PRO A  66     -22.409  -0.220 -14.656  1.00 10.00      A   
ATOM    600  CA  PRO A  66     -22.174   0.839 -15.626  1.00 10.00      A   
ATOM    601  CB  PRO A  66     -23.441   0.778 -16.492  1.00 10.00      A   
ATOM    602  CG  PRO A  66     -24.464   0.014 -15.694  1.00 10.00      A   
ATOM    603  CD  PRO A  66     -23.837  -0.358 -14.376  1.00 10.00      A   
ATOM    604  C   PRO A  66     -22.043   2.228 -14.995  1.00 10.00      A   
ATOM    605  O   PRO A  66     -21.775   3.208 -15.692  1.00 10.00      A   
ATOM    606  N   LYS A  67     -22.211   2.316 -13.681  1.00 10.00      A   
ATOM    607  HN  LYS A  67     -22.386   1.500 -13.162  1.00 10.00      A   
ATOM    608  CA  LYS A  67     -22.134   3.598 -12.990  1.00 10.00      A   
ATOM    609  CB  LYS A  67     -23.432   3.874 -12.231  1.00 10.00      A   
ATOM    610  CG  LYS A  67     -24.618   4.185 -13.130  1.00 10.00      A   
ATOM    611  CD  LYS A  67     -25.785   4.730 -12.328  1.00 10.00      A   
ATOM    612  CE  LYS A  67     -26.893   5.234 -13.234  1.00 10.00      A   
ATOM    613  NZ  LYS A  67     -28.045   5.753 -12.457  1.00 10.00      A   
ATOM    614  HZ1 LYS A  67     -28.610   4.963 -12.082  1.00 10.00      A   
ATOM    615  HZ2 LYS A  67     -28.650   6.340 -13.065  1.00 10.00      A   
ATOM    616  HZ3 LYS A  67     -27.710   6.333 -11.664  1.00 10.00      A   
ATOM    617  C   LYS A  67     -20.939   3.681 -12.045  1.00 10.00      A   
ATOM    618  O   LYS A  67     -20.974   4.393 -11.040  1.00 10.00      A   
ATOM    619  N   VAL A  68     -19.874   2.975 -12.379  1.00 10.00      A   
ATOM    620  HN  VAL A  68     -19.892   2.447 -13.201  1.00 10.00      A   
ATOM    621  CA  VAL A  68     -18.675   2.972 -11.554  1.00 10.00      A   
ATOM    622  CB  VAL A  68     -17.775   1.758 -11.864  1.00 10.00      A   
ATOM    623  CG1 VAL A  68     -16.460   1.835 -11.101  1.00 10.00      A   
ATOM    624  CG2 VAL A  68     -18.504   0.467 -11.532  1.00 10.00      A   
ATOM    625  C   VAL A  68     -17.877   4.262 -11.732  1.00 10.00      A   
ATOM    626  O   VAL A  68     -17.548   4.657 -12.854  1.00 10.00      A   
ATOM    627  N   ARG A  69     -17.585   4.917 -10.616  1.00 10.00      A   
ATOM    628  HN  ARG A  69     -17.898   4.552  -9.757  1.00 10.00      A   
ATOM    629  CA  ARG A  69     -16.819   6.155 -10.620  1.00 10.00      A   
ATOM    630  CB  ARG A  69     -17.543   7.247  -9.828  1.00 10.00      A   
ATOM    631  CG  ARG A  69     -18.889   7.669 -10.396  1.00 10.00      A   
ATOM    632  CD  ARG A  69     -19.397   8.929  -9.710  1.00 10.00      A   
ATOM    633  NE  ARG A  69     -20.695   9.356 -10.223  1.00 10.00      A   
ATOM    634  HE  ARG A  69     -21.383   8.656 -10.337  1.00 10.00      A   
ATOM    635  CZ  ARG A  69     -20.999  10.617 -10.541  1.00 10.00      A   
ATOM    636  NH1 ARG A  69     -20.094  11.581 -10.400  1.00 10.00      A   
ATOM    637 HH11 ARG A  69     -20.333  12.568 -10.648  1.00 10.00      A   
ATOM    638 HH12 ARG A  69     -19.137  11.360 -10.041  1.00 10.00      A   
ATOM    639  NH2 ARG A  69     -22.215  10.909 -10.991  1.00 10.00      A   
ATOM    640 HH21 ARG A  69     -22.463  11.890 -11.244  1.00 10.00      A   
ATOM    641 HH22 ARG A  69     -22.928  10.158 -11.092  1.00 10.00      A   
ATOM    642  C   ARG A  69     -15.434   5.922 -10.020  1.00 10.00      A   
ATOM    643  O   ARG A  69     -14.480   6.632 -10.344  1.00 10.00      A   
ATOM    644  N   SER A  70     -15.335   4.920  -9.150  1.00 10.00      A   
ATOM    645  HN  SER A  70     -16.133   4.382  -8.947  1.00 10.00      A   
ATOM    646  CA  SER A  70     -14.072   4.591  -8.492  1.00 10.00      A   
ATOM    647  CB  SER A  70     -14.198   4.792  -6.974  1.00 10.00      A   
ATOM    648  OG  SER A  70     -12.926   4.941  -6.358  1.00 10.00      A   
ATOM    649  HG  SER A  70     -12.831   5.848  -6.023  1.00 10.00      A   
ATOM    650  C   SER A  70     -13.645   3.154  -8.812  1.00 10.00      A   
ATOM    651  O   SER A  70     -14.355   2.193  -8.501  1.00 10.00      A   
ATOM    652  N   VAL A  71     -12.485   3.017  -9.440  1.00 10.00      A   
ATOM    653  HN  VAL A  71     -11.962   3.823  -9.662  1.00 10.00      A   
ATOM    654  CA  VAL A  71     -11.955   1.712  -9.811  1.00 10.00      A   
ATOM    655  CB  VAL A  71     -11.632   1.674 -11.321  1.00 10.00      A   
ATOM    656  CG1 VAL A  71     -10.907   0.394 -11.703  1.00 10.00      A   
ATOM    657  CG2 VAL A  71     -12.902   1.828 -12.141  1.00 10.00      A   
ATOM    658  C   VAL A  71     -10.682   1.414  -9.021  1.00 10.00      A   
ATOM    659  O   VAL A  71      -9.853   2.298  -8.817  1.00 10.00      A   
ATOM    660  N   GLU A  72     -10.551   0.178  -8.558  1.00 10.00      A   
ATOM    661  HN  GLU A  72     -11.267  -0.470  -8.728  1.00 10.00      A   
ATOM    662  CA  GLU A  72      -9.376  -0.253  -7.810  1.00 10.00      A   
ATOM    663  CB  GLU A  72      -9.650  -0.228  -6.304  1.00 10.00      A   
ATOM    664  CG  GLU A  72      -8.417  -0.474  -5.449  1.00 10.00      A   
ATOM    665  CD  GLU A  72      -8.497   0.218  -4.103  1.00 10.00      A   
ATOM    666  OE1 GLU A  72      -9.477  -0.012  -3.367  1.00 10.00      A   
ATOM    667  OE2 GLU A  72      -7.582   1.001  -3.775  1.00 10.00      A   
ATOM    668  C   GLU A  72      -8.982  -1.657  -8.256  1.00 10.00      A   
ATOM    669  O   GLU A  72      -9.752  -2.603  -8.080  1.00 10.00      A   
ATOM    670  N   LEU A  73      -7.794  -1.793  -8.839  1.00 10.00      A   
ATOM    671  HN  LEU A  73      -7.206  -1.007  -8.919  1.00 10.00      A   
ATOM    672  CA  LEU A  73      -7.332  -3.086  -9.342  1.00 10.00      A   
ATOM    673  CB  LEU A  73      -7.355  -3.091 -10.876  1.00 10.00      A   
ATOM    674  CG  LEU A  73      -8.725  -2.965 -11.543  1.00 10.00      A   
ATOM    675  CD1 LEU A  73      -8.580  -2.407 -12.952  1.00 10.00      A   
ATOM    676  CD2 LEU A  73      -9.420  -4.315 -11.580  1.00 10.00      A   
ATOM    677  C   LEU A  73      -5.921  -3.433  -8.872  1.00 10.00      A   
ATOM    678  O   LEU A  73      -5.115  -2.552  -8.572  1.00 10.00      A   
ATOM    679  N   LYS A  74      -5.636  -4.734  -8.829  1.00 10.00      A   
ATOM    680  HN  LYS A  74      -6.328  -5.379  -9.085  1.00 10.00      A   
ATOM    681  CA  LYS A  74      -4.332  -5.248  -8.427  1.00 10.00      A   
ATOM    682  CB  LYS A  74      -4.417  -5.872  -7.032  1.00 10.00      A   
ATOM    683  CG  LYS A  74      -4.669  -4.889  -5.904  1.00 10.00      A   
ATOM    684  CD  LYS A  74      -4.880  -5.620  -4.591  1.00 10.00      A   
ATOM    685  CE  LYS A  74      -5.126  -4.650  -3.453  1.00 10.00      A   
ATOM    686  NZ  LYS A  74      -5.251  -5.353  -2.155  1.00 10.00      A   
ATOM    687  HZ1 LYS A  74      -6.197  -5.769  -2.058  1.00 10.00      A   
ATOM    688  HZ2 LYS A  74      -5.096  -4.690  -1.370  1.00 10.00      A   
ATOM    689  HZ3 LYS A  74      -4.542  -6.114  -2.091  1.00 10.00      A   
ATOM    690  C   LYS A  74      -3.901  -6.315  -9.430  1.00 10.00      A   
ATOM    691  O   LYS A  74      -4.752  -6.986 -10.020  1.00 10.00      A   
ATOM    692  N   GLY A  75      -2.599  -6.481  -9.621  1.00 10.00      A   
ATOM    693  HN  GLY A  75      -1.958  -5.937  -9.115  1.00 10.00      A   
ATOM    694  CA  GLY A  75      -2.122  -7.470 -10.572  1.00 10.00      A   
ATOM    695  C   GLY A  75      -1.014  -8.346 -10.026  1.00 10.00      A   
ATOM    696  O   GLY A  75      -1.254  -9.497  -9.653  1.00 10.00      A   
ATOM    697  N   LYS A  76       0.200  -7.805  -9.980  1.00 10.00      A   
ATOM    698  HN  LYS A  76       0.323  -6.878 -10.290  1.00 10.00      A   
ATOM    699  CA  LYS A  76       1.357  -8.543  -9.486  1.00 10.00      A   
ATOM    700  CB  LYS A  76       2.642  -7.721  -9.655  1.00 10.00      A   
ATOM    701  CG  LYS A  76       3.222  -7.734 -11.064  1.00 10.00      A   
ATOM    702  CD  LYS A  76       4.537  -6.969 -11.132  1.00 10.00      A   
ATOM    703  CE  LYS A  76       5.259  -7.205 -12.451  1.00 10.00      A   
ATOM    704  NZ  LYS A  76       6.628  -6.624 -12.436  1.00 10.00      A   
ATOM    705  HZ1 LYS A  76       7.152  -6.904 -13.290  1.00 10.00      A   
ATOM    706  HZ2 LYS A  76       7.148  -6.957 -11.602  1.00 10.00      A   
ATOM    707  HZ3 LYS A  76       6.577  -5.578 -12.402  1.00 10.00      A   
ATOM    708  C   LYS A  76       1.182  -8.957  -8.026  1.00 10.00      A   
ATOM    709  O   LYS A  76       0.642  -8.201  -7.218  1.00 10.00      A   
ATOM    710  N   PRO A  77       1.617 -10.180  -7.678  1.00 10.00      A   
ATOM    711  CA  PRO A  77       1.512 -10.692  -6.309  1.00 10.00      A   
ATOM    712  CB  PRO A  77       1.734 -12.195  -6.488  1.00 10.00      A   
ATOM    713  CG  PRO A  77       2.617 -12.296  -7.684  1.00 10.00      A   
ATOM    714  CD  PRO A  77       2.223 -11.166  -8.594  1.00 10.00      A   
ATOM    715  C   PRO A  77       2.578 -10.103  -5.384  1.00 10.00      A   
ATOM    716  O   PRO A  77       3.460  -9.365  -5.824  1.00 10.00      A   
ATOM    717  N   HIS A  78       2.497 -10.461  -4.109  1.00 10.00      A   
ATOM    718  HN  HIS A  78       1.771 -11.068  -3.835  1.00 10.00      A   
ATOM    719  CA  HIS A  78       3.435  -9.984  -3.087  1.00 10.00      A   
ATOM    720  CB  HIS A  78       3.072 -10.633  -1.747  1.00 10.00      A   
ATOM    721  CG  HIS A  78       3.829 -10.136  -0.554  1.00 10.00      A   
ATOM    722  ND1 HIS A  78       4.258 -10.951   0.471  1.00 10.00      A   
ATOM    723  HD1 HIS A  78       4.146 -11.936   0.522  1.00 10.00      A   
ATOM    724  CD2 HIS A  78       4.203  -8.881  -0.214  1.00 10.00      A   
ATOM    725  CE1 HIS A  78       4.861 -10.181   1.386  1.00 10.00      A   
ATOM    726  NE2 HIS A  78       4.854  -8.912   1.018  1.00 10.00      A   
ATOM    727  C   HIS A  78       4.886 -10.304  -3.455  1.00 10.00      A   
ATOM    728  O   HIS A  78       5.803  -9.541  -3.146  1.00 10.00      A   
ATOM    729  N   PHE A  79       5.081 -11.417  -4.148  1.00 10.00      A   
ATOM    730  HN  PHE A  79       4.306 -11.961  -4.396  1.00 10.00      A   
ATOM    731  CA  PHE A  79       6.415 -11.857  -4.549  1.00 10.00      A   
ATOM    732  CB  PHE A  79       6.384 -13.298  -5.065  1.00 10.00      A   
ATOM    733  CG  PHE A  79       6.569 -14.321  -3.984  1.00 10.00      A   
ATOM    734  CD1 PHE A  79       5.796 -14.285  -2.835  1.00 10.00      A   
ATOM    735  CD2 PHE A  79       7.525 -15.312  -4.109  1.00 10.00      A   
ATOM    736  CE1 PHE A  79       5.972 -15.217  -1.835  1.00 10.00      A   
ATOM    737  CE2 PHE A  79       7.704 -16.250  -3.113  1.00 10.00      A   
ATOM    738  CZ  PHE A  79       6.927 -16.202  -1.974  1.00 10.00      A   
ATOM    739  C   PHE A  79       7.070 -10.929  -5.573  1.00 10.00      A   
ATOM    740  O   PHE A  79       8.274 -11.023  -5.823  1.00 10.00      A   
ATOM    741  N   ALA A  80       6.291 -10.026  -6.155  1.00 10.00      A   
ATOM    742  HN  ALA A  80       5.341  -9.980  -5.911  1.00 10.00      A   
ATOM    743  CA  ALA A  80       6.822  -9.090  -7.141  1.00 10.00      A   
ATOM    744  CB  ALA A  80       5.694  -8.406  -7.893  1.00 10.00      A   
ATOM    745  C   ALA A  80       7.713  -8.055  -6.468  1.00 10.00      A   
ATOM    746  O   ALA A  80       8.644  -7.529  -7.077  1.00 10.00      A   
ATOM    747  N   ASP A  81       7.437  -7.790  -5.197  1.00 10.00      A   
ATOM    748  HN  ASP A  81       6.689  -8.257  -4.765  1.00 10.00      A   
ATOM    749  CA  ASP A  81       8.204  -6.818  -4.427  1.00 10.00      A   
ATOM    750  CB  ASP A  81       7.464  -6.448  -3.135  1.00 10.00      A   
ATOM    751  CG  ASP A  81       6.181  -5.668  -3.373  1.00 10.00      A   
ATOM    752  OD1 ASP A  81       5.778  -5.505  -4.542  1.00 10.00      A   
ATOM    753  OD2 ASP A  81       5.566  -5.216  -2.386  1.00 10.00      A   
ATOM    754  C   ASP A  81       9.593  -7.362  -4.105  1.00 10.00      A   
ATOM    755  O   ASP A  81      10.510  -6.613  -3.764  1.00 10.00      A   
ATOM    756  N   PHE A  82       9.747  -8.673  -4.233  1.00 10.00      A   
ATOM    757  HN  PHE A  82       8.982  -9.217  -4.522  1.00 10.00      A   
ATOM    758  CA  PHE A  82      11.021  -9.325  -3.957  1.00 10.00      A   
ATOM    759  CB  PHE A  82      10.804 -10.576  -3.111  1.00 10.00      A   
ATOM    760  CG  PHE A  82       9.803 -10.391  -2.010  1.00 10.00      A   
ATOM    761  CD1 PHE A  82       9.917  -9.340  -1.116  1.00 10.00      A   
ATOM    762  CD2 PHE A  82       8.746 -11.268  -1.877  1.00 10.00      A   
ATOM    763  CE1 PHE A  82       8.990  -9.170  -0.106  1.00 10.00      A   
ATOM    764  CE2 PHE A  82       7.818 -11.106  -0.871  1.00 10.00      A   
ATOM    765  CZ  PHE A  82       7.941 -10.056   0.015  1.00 10.00      A   
ATOM    766  C   PHE A  82      11.722  -9.686  -5.256  1.00 10.00      A   
ATOM    767  O   PHE A  82      12.751 -10.362  -5.255  1.00 10.00      A   
ATOM    768  N   ASN A  83      11.139  -9.235  -6.362  1.00 10.00      A   
ATOM    769  HN  ASN A  83      10.310  -8.717  -6.277  1.00 10.00      A   
ATOM    770  CA  ASN A  83      11.682  -9.480  -7.697  1.00 10.00      A   
ATOM    771  CB  ASN A  83      13.048  -8.813  -7.867  1.00 10.00      A   
ATOM    772  CG  ASN A  83      13.221  -8.182  -9.233  1.00 10.00      A   
ATOM    773  OD1 ASN A  83      12.434  -7.329  -9.641  1.00 10.00      A   
ATOM    774  ND2 ASN A  83      14.258  -8.585  -9.942  1.00 10.00      A   
ATOM    775 HD21 ASN A  83      14.850  -9.259  -9.552  1.00 10.00      A   
ATOM    776 HD22 ASN A  83      14.395  -8.191 -10.831  1.00 10.00      A   
ATOM    777  C   ASN A  83      11.767 -10.972  -8.005  1.00 10.00      A   
ATOM    778  O   ASN A  83      12.724 -11.441  -8.626  1.00 10.00      A   
ATOM    779  N   LEU A  84      10.759 -11.711  -7.561  1.00 10.00      A   
ATOM    780  HN  LEU A  84      10.031 -11.278  -7.063  1.00 10.00      A   
ATOM    781  CA  LEU A  84      10.708 -13.148  -7.787  1.00 10.00      A   
ATOM    782  CB  LEU A  84      10.330 -13.883  -6.501  1.00 10.00      A   
ATOM    783  CG  LEU A  84      11.405 -13.906  -5.416  1.00 10.00      A   
ATOM    784  CD1 LEU A  84      10.792 -14.239  -4.068  1.00 10.00      A   
ATOM    785  CD2 LEU A  84      12.496 -14.904  -5.769  1.00 10.00      A   
ATOM    786  C   LEU A  84       9.735 -13.484  -8.910  1.00 10.00      A   
ATOM    787  O   LEU A  84       9.504 -14.651  -9.225  1.00 10.00      A   
ATOM    788  N   VAL A  85       9.168 -12.450  -9.510  1.00 10.00      A   
ATOM    789  HN  VAL A  85       9.396 -11.543  -9.215  1.00 10.00      A   
ATOM    790  CA  VAL A  85       8.232 -12.621 -10.607  1.00 10.00      A   
ATOM    791  CB  VAL A  85       6.957 -11.779 -10.392  1.00 10.00      A   
ATOM    792  CG1 VAL A  85       5.982 -11.965 -11.544  1.00 10.00      A   
ATOM    793  CG2 VAL A  85       6.297 -12.138  -9.070  1.00 10.00      A   
ATOM    794  C   VAL A  85       8.904 -12.195 -11.906  1.00 10.00      A   
ATOM    795  O   VAL A  85       9.332 -11.047 -12.036  1.00 10.00      A   
ATOM    796  N   PRO A  86       9.042 -13.127 -12.866  1.00 10.00      A   
ATOM    797  CA  PRO A  86       9.676 -12.849 -14.160  1.00 10.00      A   
ATOM    798  CB  PRO A  86       9.486 -14.154 -14.939  1.00 10.00      A   
ATOM    799  CG  PRO A  86       9.314 -15.199 -13.892  1.00 10.00      A   
ATOM    800  CD  PRO A  86       8.601 -14.528 -12.754  1.00 10.00      A   
ATOM    801  C   PRO A  86       9.010 -11.686 -14.894  1.00 10.00      A   
ATOM    802  O   PRO A  86       7.790 -11.525 -14.856  1.00 10.00      A   
ATOM    803  N   ASP A  87       9.823 -10.884 -15.564  1.00 10.00      A   
ATOM    804  HN  ASP A  87      10.782 -11.080 -15.574  1.00 10.00      A   
ATOM    805  CA  ASP A  87       9.324  -9.729 -16.297  1.00 10.00      A   
ATOM    806  CB  ASP A  87      10.472  -8.821 -16.726  1.00 10.00      A   
ATOM    807  CG  ASP A  87      10.590  -7.600 -15.844  1.00 10.00      A   
ATOM    808  OD1 ASP A  87      11.442  -7.600 -14.933  1.00 10.00      A   
ATOM    809  OD2 ASP A  87       9.827  -6.635 -16.051  1.00 10.00      A   
ATOM    810  C   ASP A  87       8.498 -10.149 -17.505  1.00 10.00      A   
ATOM    811  O   ASP A  87       8.920 -10.996 -18.298  1.00 10.00      A   
ATOM    812  N   GLY A  88       7.317  -9.561 -17.631  1.00 10.00      A   
ATOM    813  HN  GLY A  88       7.035  -8.902 -16.962  1.00 10.00      A   
ATOM    814  CA  GLY A  88       6.436  -9.885 -18.735  1.00 10.00      A   
ATOM    815  C   GLY A  88       5.402 -10.915 -18.333  1.00 10.00      A   
ATOM    816  O   GLY A  88       4.753 -11.521 -19.181  1.00 10.00      A   
ATOM    817  N   TRP A  89       5.260 -11.104 -17.027  1.00 10.00      A   
ATOM    818  HN  TRP A  89       5.814 -10.576 -16.416  1.00 10.00      A   
ATOM    819  CA  TRP A  89       4.316 -12.063 -16.469  1.00 10.00      A   
ATOM    820  CB  TRP A  89       4.531 -12.178 -14.954  1.00 10.00      A   
ATOM    821  CG  TRP A  89       3.415 -12.866 -14.225  1.00 10.00      A   
ATOM    822  CD1 TRP A  89       3.182 -14.208 -14.170  1.00 10.00      A   
ATOM    823  CD2 TRP A  89       2.380 -12.245 -13.448  1.00 10.00      A   
ATOM    824  NE1 TRP A  89       2.071 -14.462 -13.408  1.00 10.00      A   
ATOM    825  HE1 TRP A  89       1.701 -15.356 -13.219  1.00 10.00      A   
ATOM    826  CE2 TRP A  89       1.558 -13.275 -12.956  1.00 10.00      A   
ATOM    827  CE3 TRP A  89       2.068 -10.921 -13.122  1.00 10.00      A   
ATOM    828  CZ2 TRP A  89       0.445 -13.024 -12.156  1.00 10.00      A   
ATOM    829  CZ3 TRP A  89       0.962 -10.674 -12.328  1.00 10.00      A   
ATOM    830  CH2 TRP A  89       0.165 -11.719 -11.854  1.00 10.00      A   
ATOM    831  C   TRP A  89       2.875 -11.662 -16.772  1.00 10.00      A   
ATOM    832  O   TRP A  89       2.100 -12.455 -17.313  1.00 10.00      A   
ATOM    833  N   GLY A  90       2.526 -10.434 -16.422  1.00 10.00      A   
ATOM    834  HN  GLY A  90       3.192  -9.845 -16.009  1.00 10.00      A   
ATOM    835  CA  GLY A  90       1.183  -9.950 -16.649  1.00 10.00      A   
ATOM    836  C   GLY A  90       0.933  -8.635 -15.944  1.00 10.00      A   
ATOM    837  O   GLY A  90       1.876  -7.907 -15.627  1.00 10.00      A   
ATOM    838  N   GLY A  91      -0.331  -8.331 -15.700  1.00 10.00      A   
ATOM    839  HN  GLY A  91      -1.042  -8.949 -15.996  1.00 10.00      A   
ATOM    840  CA  GLY A  91      -0.681  -7.092 -15.032  1.00 10.00      A   
ATOM    841  C   GLY A  91      -0.971  -5.996 -16.031  1.00 10.00      A   
ATOM    842  O   GLY A  91      -0.683  -4.823 -15.786  1.00 10.00      A   
ATOM    843  N   TYR A  92      -1.534  -6.388 -17.167  1.00 10.00      A   
ATOM    844  HN  TYR A  92      -1.736  -7.341 -17.294  1.00 10.00      A   
ATOM    845  CA  TYR A  92      -1.869  -5.448 -18.223  1.00 10.00      A   
ATOM    846  CB  TYR A  92      -2.022  -6.172 -19.561  1.00 10.00      A   
ATOM    847  CG  TYR A  92      -0.715  -6.538 -20.228  1.00 10.00      A   
ATOM    848  CD1 TYR A  92      -0.697  -7.101 -21.496  1.00 10.00      A   
ATOM    849  CD2 TYR A  92       0.503  -6.324 -19.590  1.00 10.00      A   
ATOM    850  CE1 TYR A  92       0.492  -7.442 -22.110  1.00 10.00      A   
ATOM    851  CE2 TYR A  92       1.696  -6.663 -20.197  1.00 10.00      A   
ATOM    852  CZ  TYR A  92       1.686  -7.221 -21.455  1.00 10.00      A   
ATOM    853  OH  TYR A  92       2.874  -7.563 -22.061  1.00 10.00      A   
ATOM    854  HH  TYR A  92       3.178  -8.408 -21.705  1.00 10.00      A   
ATOM    855  C   TYR A  92      -3.147  -4.695 -17.894  1.00 10.00      A   
ATOM    856  O   TYR A  92      -4.231  -5.279 -17.840  1.00 10.00      A   
ATOM    857  N   VAL A  93      -3.013  -3.401 -17.671  1.00 10.00      A   
ATOM    858  HN  VAL A  93      -2.119  -2.995 -17.736  1.00 10.00      A   
ATOM    859  CA  VAL A  93      -4.156  -2.560 -17.347  1.00 10.00      A   
ATOM    860  CB  VAL A  93      -3.769  -1.413 -16.379  1.00 10.00      A   
ATOM    861  CG1 VAL A  93      -2.991  -0.311 -17.089  1.00 10.00      A   
ATOM    862  CG2 VAL A  93      -4.997  -0.853 -15.677  1.00 10.00      A   
ATOM    863  C   VAL A  93      -4.776  -1.985 -18.617  1.00 10.00      A   
ATOM    864  O   VAL A  93      -5.905  -1.495 -18.604  1.00 10.00      A   
ATOM    865  N   TYR A  94      -4.029  -2.069 -19.714  1.00 10.00      A   
ATOM    866  HN  TYR A  94      -3.142  -2.484 -19.648  1.00 10.00      A   
ATOM    867  CA  TYR A  94      -4.473  -1.557 -21.012  1.00 10.00      A   
ATOM    868  CB  TYR A  94      -3.457  -1.861 -22.121  1.00 10.00      A   
ATOM    869  CG  TYR A  94      -3.598  -0.962 -23.329  1.00 10.00      A   
ATOM    870  CD1 TYR A  94      -3.238   0.376 -23.264  1.00 10.00      A   
ATOM    871  CD2 TYR A  94      -4.099  -1.446 -24.532  1.00 10.00      A   
ATOM    872  CE1 TYR A  94      -3.371   1.204 -24.358  1.00 10.00      A   
ATOM    873  CE2 TYR A  94      -4.235  -0.624 -25.637  1.00 10.00      A   
ATOM    874  CZ  TYR A  94      -3.869   0.704 -25.542  1.00 10.00      A   
ATOM    875  OH  TYR A  94      -3.996   1.541 -26.628  1.00 10.00      A   
ATOM    876  HH  TYR A  94      -3.319   2.241 -26.569  1.00 10.00      A   
ATOM    877  C   TYR A  94      -5.880  -2.030 -21.407  1.00 10.00      A   
ATOM    878  O   TYR A  94      -6.730  -1.195 -21.721  1.00 10.00      A   
ATOM    879  N   PRO A  95      -6.161  -3.362 -21.400  1.00 10.00      A   
ATOM    880  CA  PRO A  95      -7.488  -3.889 -21.762  1.00 10.00      A   
ATOM    881  CB  PRO A  95      -7.384  -5.385 -21.457  1.00 10.00      A   
ATOM    882  CG  PRO A  95      -5.930  -5.686 -21.551  1.00 10.00      A   
ATOM    883  CD  PRO A  95      -5.218  -4.452 -21.072  1.00 10.00      A   
ATOM    884  C   PRO A  95      -8.591  -3.267 -20.918  1.00 10.00      A   
ATOM    885  O   PRO A  95      -9.689  -2.996 -21.407  1.00 10.00      A   
ATOM    886  N   TRP A  96      -8.284  -3.024 -19.649  1.00 10.00      A   
ATOM    887  HN  TRP A  96      -7.384  -3.242 -19.327  1.00 10.00      A   
ATOM    888  CA  TRP A  96      -9.239  -2.427 -18.732  1.00 10.00      A   
ATOM    889  CB  TRP A  96      -8.736  -2.536 -17.290  1.00 10.00      A   
ATOM    890  CG  TRP A  96      -8.660  -3.944 -16.781  1.00 10.00      A   
ATOM    891  CD1 TRP A  96      -7.653  -4.842 -16.994  1.00 10.00      A   
ATOM    892  CD2 TRP A  96      -9.630  -4.616 -15.967  1.00 10.00      A   
ATOM    893  NE1 TRP A  96      -7.940  -6.031 -16.371  1.00 10.00      A   
ATOM    894  HE1 TRP A  96      -7.370  -6.833 -16.379  1.00 10.00      A   
ATOM    895  CE2 TRP A  96      -9.147  -5.916 -15.732  1.00 10.00      A   
ATOM    896  CE3 TRP A  96     -10.859  -4.245 -15.414  1.00 10.00      A   
ATOM    897  CZ2 TRP A  96      -9.851  -6.843 -14.970  1.00 10.00      A   
ATOM    898  CZ3 TRP A  96     -11.555  -5.168 -14.657  1.00 10.00      A   
ATOM    899  CH2 TRP A  96     -11.049  -6.452 -14.442  1.00 10.00      A   
ATOM    900  C   TRP A  96      -9.472  -0.969 -19.097  1.00 10.00      A   
ATOM    901  O   TRP A  96     -10.611  -0.543 -19.276  1.00 10.00      A   
ATOM    902  N   ILE A  97      -8.381  -0.224 -19.241  1.00 10.00      A   
ATOM    903  HN  ILE A  97      -7.501  -0.646 -19.115  1.00 10.00      A   
ATOM    904  CA  ILE A  97      -8.443   1.198 -19.589  1.00 10.00      A   
ATOM    905  CB  ILE A  97      -7.028   1.818 -19.728  1.00 10.00      A   
ATOM    906  CG1 ILE A  97      -6.190   1.607 -18.460  1.00 10.00      A   
ATOM    907  CG2 ILE A  97      -7.106   3.297 -20.083  1.00 10.00      A   
ATOM    908  CD1 ILE A  97      -6.799   2.186 -17.202  1.00 10.00      A   
ATOM    909  C   ILE A  97      -9.200   1.401 -20.900  1.00 10.00      A   
ATOM    910  O   ILE A  97     -10.038   2.298 -21.012  1.00 10.00      A   
ATOM    911  N   GLU A  98      -8.903   0.549 -21.878  1.00 10.00      A   
ATOM    912  HN  GLU A  98      -8.225  -0.145 -21.714  1.00 10.00      A   
ATOM    913  CA  GLU A  98      -9.534   0.617 -23.193  1.00 10.00      A   
ATOM    914  CB  GLU A  98      -8.985  -0.497 -24.087  1.00 10.00      A   
ATOM    915  CG  GLU A  98      -9.416  -0.412 -25.542  1.00 10.00      A   
ATOM    916  CD  GLU A  98      -9.556  -1.778 -26.183  1.00 10.00      A   
ATOM    917  OE1 GLU A  98      -8.616  -2.593 -26.079  1.00 10.00      A   
ATOM    918  OE2 GLU A  98     -10.608  -2.045 -26.799  1.00 10.00      A   
ATOM    919  C   GLU A  98     -11.054   0.492 -23.092  1.00 10.00      A   
ATOM    920  O   GLU A  98     -11.794   1.318 -23.630  1.00 10.00      A   
ATOM    921  N   ALA A  99     -11.511  -0.535 -22.392  1.00 10.00      A   
ATOM    922  HN  ALA A  99     -10.873  -1.152 -21.971  1.00 10.00      A   
ATOM    923  CA  ALA A  99     -12.940  -0.772 -22.231  1.00 10.00      A   
ATOM    924  CB  ALA A  99     -13.184  -2.162 -21.661  1.00 10.00      A   
ATOM    925  C   ALA A  99     -13.581   0.296 -21.350  1.00 10.00      A   
ATOM    926  O   ALA A  99     -14.686   0.766 -21.628  1.00 10.00      A   
ATOM    927  N   MET A 100     -12.871   0.687 -20.299  1.00 10.00      A   
ATOM    928  HN  MET A 100     -11.988   0.283 -20.145  1.00 10.00      A   
ATOM    929  CA  MET A 100     -13.362   1.691 -19.362  1.00 10.00      A   
ATOM    930  CB  MET A 100     -12.406   1.844 -18.176  1.00 10.00      A   
ATOM    931  CG  MET A 100     -12.463   0.689 -17.189  1.00 10.00      A   
ATOM    932  SD  MET A 100     -11.155   0.761 -15.950  1.00 10.00      A   
ATOM    933  CE  MET A 100     -11.467  -0.761 -15.061  1.00 10.00      A   
ATOM    934  C   MET A 100     -13.598   3.041 -20.032  1.00 10.00      A   
ATOM    935  O   MET A 100     -14.632   3.672 -19.817  1.00 10.00      A   
ATOM    936  N   SER A 101     -12.657   3.465 -20.870  1.00 10.00      A   
ATOM    937  HN  SER A 101     -11.867   2.904 -21.031  1.00 10.00      A   
ATOM    938  CA  SER A 101     -12.767   4.748 -21.558  1.00 10.00      A   
ATOM    939  CB  SER A 101     -11.424   5.142 -22.184  1.00 10.00      A   
ATOM    940  OG  SER A 101     -10.815   4.044 -22.840  1.00 10.00      A   
ATOM    941  HG  SER A 101     -10.411   3.463 -22.185  1.00 10.00      A   
ATOM    942  C   SER A 101     -13.871   4.742 -22.611  1.00 10.00      A   
ATOM    943  O   SER A 101     -14.270   5.794 -23.118  1.00 10.00      A   
ATOM    944  N   SER A 102     -14.375   3.558 -22.920  1.00 10.00      A   
ATOM    945  HN  SER A 102     -14.030   2.757 -22.469  1.00 10.00      A   
ATOM    946  CA  SER A 102     -15.420   3.416 -23.915  1.00 10.00      A   
ATOM    947  CB  SER A 102     -15.060   2.283 -24.876  1.00 10.00      A   
ATOM    948  OG  SER A 102     -13.729   2.438 -25.355  1.00 10.00      A   
ATOM    949  HG  SER A 102     -13.108   2.062 -24.713  1.00 10.00      A   
ATOM    950  C   SER A 102     -16.788   3.176 -23.273  1.00 10.00      A   
ATOM    951  O   SER A 102     -17.745   2.813 -23.957  1.00 10.00      A   
ATOM    952  N   SER A 103     -16.889   3.387 -21.963  1.00 10.00      A   
ATOM    953  HN  SER A 103     -16.102   3.691 -21.459  1.00 10.00      A   
ATOM    954  CA  SER A 103     -18.158   3.185 -21.265  1.00 10.00      A   
ATOM    955  CB  SER A 103     -18.343   1.713 -20.874  1.00 10.00      A   
ATOM    956  OG  SER A 103     -18.411   0.885 -22.028  1.00 10.00      A   
ATOM    957  HG  SER A 103     -18.416   1.446 -22.821  1.00 10.00      A   
ATOM    958  C   SER A 103     -18.299   4.101 -20.048  1.00 10.00      A   
ATOM    959  O   SER A 103     -19.307   4.796 -19.892  1.00 10.00      A   
ATOM    960  N   TYR A 104     -17.276   4.129 -19.206  1.00 10.00      A   
ATOM    961  HN  TYR A 104     -16.471   3.604 -19.406  1.00 10.00      A   
ATOM    962  CA  TYR A 104     -17.307   4.950 -18.005  1.00 10.00      A   
ATOM    963  CB  TYR A 104     -16.300   4.453 -16.965  1.00 10.00      A   
ATOM    964  CG  TYR A 104     -16.630   3.103 -16.373  1.00 10.00      A   
ATOM    965  CD1 TYR A 104     -15.680   2.094 -16.340  1.00 10.00      A   
ATOM    966  CD2 TYR A 104     -17.888   2.837 -15.846  1.00 10.00      A   
ATOM    967  CE1 TYR A 104     -15.970   0.860 -15.802  1.00 10.00      A   
ATOM    968  CE2 TYR A 104     -18.188   1.602 -15.305  1.00 10.00      A   
ATOM    969  CZ  TYR A 104     -17.224   0.618 -15.287  1.00 10.00      A   
ATOM    970  OH  TYR A 104     -17.509  -0.614 -14.748  1.00 10.00      A   
ATOM    971  HH  TYR A 104     -18.470  -0.732 -14.707  1.00 10.00      A   
ATOM    972  C   TYR A 104     -17.043   6.412 -18.329  1.00 10.00      A   
ATOM    973  O   TYR A 104     -15.901   6.825 -18.501  1.00 10.00      A   
ATOM    974  N   THR A 105     -18.107   7.187 -18.421  1.00 10.00      A   
ATOM    975  HN  THR A 105     -19.000   6.796 -18.296  1.00 10.00      A   
ATOM    976  CA  THR A 105     -17.991   8.606 -18.713  1.00 10.00      A   
ATOM    977  CB  THR A 105     -19.161   9.070 -19.596  1.00 10.00      A   
ATOM    978  OG1 THR A 105     -19.654   7.945 -20.339  1.00 10.00      A   
ATOM    979  HG1 THR A 105     -18.954   7.285 -20.421  1.00 10.00      A   
ATOM    980  CG2 THR A 105     -18.702  10.148 -20.568  1.00 10.00      A   
ATOM    981  C   THR A 105     -17.988   9.398 -17.411  1.00 10.00      A   
ATOM    982  O   THR A 105     -17.743  10.604 -17.397  1.00 10.00      A   
ATOM    983  N   TRP A 106     -18.253   8.702 -16.315  1.00 10.00      A   
ATOM    984  HN  TRP A 106     -18.438   7.744 -16.395  1.00 10.00      A   
ATOM    985  CA  TRP A 106     -18.286   9.323 -14.998  1.00 10.00      A   
ATOM    986  CB  TRP A 106     -19.631   9.066 -14.319  1.00 10.00      A   
ATOM    987  CG  TRP A 106     -20.776   9.780 -14.966  1.00 10.00      A   
ATOM    988  CD1 TRP A 106     -21.713   9.241 -15.797  1.00 10.00      A   
ATOM    989  CD2 TRP A 106     -21.106  11.165 -14.832  1.00 10.00      A   
ATOM    990  NE1 TRP A 106     -22.607  10.207 -16.189  1.00 10.00      A   
ATOM    991  HE1 TRP A 106     -23.375  10.066 -16.787  1.00 10.00      A   
ATOM    992  CE2 TRP A 106     -22.257  11.397 -15.608  1.00 10.00      A   
ATOM    993  CE3 TRP A 106     -20.539  12.232 -14.129  1.00 10.00      A   
ATOM    994  CZ2 TRP A 106     -22.853  12.652 -15.700  1.00 10.00      A   
ATOM    995  CZ3 TRP A 106     -21.133  13.477 -14.221  1.00 10.00      A   
ATOM    996  CH2 TRP A 106     -22.277  13.676 -15.000  1.00 10.00      A   
ATOM    997  C   TRP A 106     -17.154   8.814 -14.114  1.00 10.00      A   
ATOM    998  O   TRP A 106     -17.225   8.893 -12.886  1.00 10.00      A   
ATOM    999  N   LEU A 107     -16.104   8.300 -14.736  1.00 10.00      A   
ATOM   1000  HN  LEU A 107     -16.092   8.272 -15.715  1.00 10.00      A   
ATOM   1001  CA  LEU A 107     -14.964   7.789 -13.987  1.00 10.00      A   
ATOM   1002  CB  LEU A 107     -14.096   6.895 -14.874  1.00 10.00      A   
ATOM   1003  CG  LEU A 107     -13.282   5.820 -14.150  1.00 10.00      A   
ATOM   1004  CD1 LEU A 107     -14.196   4.918 -13.337  1.00 10.00      A   
ATOM   1005  CD2 LEU A 107     -12.478   4.997 -15.144  1.00 10.00      A   
ATOM   1006  C   LEU A 107     -14.148   8.945 -13.412  1.00 10.00      A   
ATOM   1007  O   LEU A 107     -13.801   9.883 -14.127  1.00 10.00      A   
ATOM   1008  N   GLU A 108     -13.859   8.882 -12.116  1.00 10.00      A   
ATOM   1009  HN  GLU A 108     -14.163   8.110 -11.591  1.00 10.00      A   
ATOM   1010  CA  GLU A 108     -13.108   9.944 -11.459  1.00 10.00      A   
ATOM   1011  CB  GLU A 108     -14.036  10.830 -10.621  1.00 10.00      A   
ATOM   1012  CG  GLU A 108     -14.853  10.091  -9.571  1.00 10.00      A   
ATOM   1013  CD  GLU A 108     -15.843  10.996  -8.870  1.00 10.00      A   
ATOM   1014  OE1 GLU A 108     -15.445  11.702  -7.916  1.00 10.00      A   
ATOM   1015  OE2 GLU A 108     -17.023  11.018  -9.277  1.00 10.00      A   
ATOM   1016  C   GLU A 108     -11.953   9.425 -10.607  1.00 10.00      A   
ATOM   1017  O   GLU A 108     -10.989  10.147 -10.364  1.00 10.00      A   
ATOM   1018  N   GLU A 109     -12.043   8.183 -10.157  1.00 10.00      A   
ATOM   1019  HN  GLU A 109     -12.822   7.637 -10.395  1.00 10.00      A   
ATOM   1020  CA  GLU A 109     -10.999   7.610  -9.321  1.00 10.00      A   
ATOM   1021  CB  GLU A 109     -11.507   7.381  -7.895  1.00 10.00      A   
ATOM   1022  CG  GLU A 109     -11.963   8.642  -7.176  1.00 10.00      A   
ATOM   1023  CD  GLU A 109     -12.622   8.358  -5.841  1.00 10.00      A   
ATOM   1024  OE1 GLU A 109     -12.309   7.314  -5.224  1.00 10.00      A   
ATOM   1025  OE2 GLU A 109     -13.453   9.178  -5.397  1.00 10.00      A   
ATOM   1026  C   GLU A 109     -10.461   6.304  -9.892  1.00 10.00      A   
ATOM   1027  O   GLU A 109     -11.210   5.355 -10.118  1.00 10.00      A   
ATOM   1028  N   ILE A 110      -9.159   6.272 -10.127  1.00 10.00      A   
ATOM   1029  HN  ILE A 110      -8.621   7.080  -9.948  1.00 10.00      A   
ATOM   1030  CA  ILE A 110      -8.498   5.079 -10.648  1.00 10.00      A   
ATOM   1031  CB  ILE A 110      -7.986   5.272 -12.091  1.00 10.00      A   
ATOM   1032  CG1 ILE A 110      -9.155   5.568 -13.034  1.00 10.00      A   
ATOM   1033  CG2 ILE A 110      -7.235   4.030 -12.562  1.00 10.00      A   
ATOM   1034  CD1 ILE A 110      -8.736   5.893 -14.453  1.00 10.00      A   
ATOM   1035  C   ILE A 110      -7.337   4.687  -9.737  1.00 10.00      A   
ATOM   1036  O   ILE A 110      -6.347   5.413  -9.621  1.00 10.00      A   
ATOM   1037  N   ARG A 111      -7.470   3.550  -9.076  1.00 10.00      A   
ATOM   1038  HN  ARG A 111      -8.288   3.016  -9.202  1.00 10.00      A   
ATOM   1039  CA  ARG A 111      -6.443   3.064  -8.162  1.00 10.00      A   
ATOM   1040  CB  ARG A 111      -7.030   2.927  -6.757  1.00 10.00      A   
ATOM   1041  CG  ARG A 111      -7.763   4.175  -6.286  1.00 10.00      A   
ATOM   1042  CD  ARG A 111      -8.808   3.858  -5.228  1.00 10.00      A   
ATOM   1043  NE  ARG A 111      -9.627   5.031  -4.908  1.00 10.00      A   
ATOM   1044  HE  ARG A 111     -10.483   5.125  -5.388  1.00 10.00      A   
ATOM   1045  CZ  ARG A 111      -9.288   5.954  -4.004  1.00 10.00      A   
ATOM   1046  NH1 ARG A 111      -8.154   5.851  -3.320  1.00 10.00      A   
ATOM   1047 HH11 ARG A 111      -7.517   5.040  -3.482  1.00 10.00      A   
ATOM   1048 HH12 ARG A 111      -7.894   6.575  -2.617  1.00 10.00      A   
ATOM   1049  NH2 ARG A 111     -10.090   6.992  -3.791  1.00 10.00      A   
ATOM   1050 HH21 ARG A 111     -10.988   7.086  -4.332  1.00 10.00      A   
ATOM   1051 HH22 ARG A 111      -9.833   7.719  -3.087  1.00 10.00      A   
ATOM   1052  C   ARG A 111      -5.883   1.726  -8.640  1.00 10.00      A   
ATOM   1053  O   ARG A 111      -6.637   0.793  -8.926  1.00 10.00      A   
ATOM   1054  N   LEU A 112      -4.564   1.635  -8.736  1.00 10.00      A   
ATOM   1055  HN  LEU A 112      -4.007   2.407  -8.494  1.00 10.00      A   
ATOM   1056  CA  LEU A 112      -3.918   0.416  -9.198  1.00 10.00      A   
ATOM   1057  CB  LEU A 112      -3.501   0.568 -10.666  1.00 10.00      A   
ATOM   1058  CG  LEU A 112      -4.600   0.960 -11.664  1.00 10.00      A   
ATOM   1059  CD1 LEU A 112      -3.989   1.479 -12.957  1.00 10.00      A   
ATOM   1060  CD2 LEU A 112      -5.517  -0.217 -11.949  1.00 10.00      A   
ATOM   1061  C   LEU A 112      -2.691   0.081  -8.353  1.00 10.00      A   
ATOM   1062  O   LEU A 112      -1.913   0.966  -7.986  1.00 10.00      A   
ATOM   1063  N   LYS A 113      -2.526  -1.197  -8.039  1.00 10.00      A   
ATOM   1064  HN  LYS A 113      -3.198  -1.852  -8.328  1.00 10.00      A   
ATOM   1065  CA  LYS A 113      -1.387  -1.650  -7.258  1.00 10.00      A   
ATOM   1066  CB  LYS A 113      -1.828  -2.091  -5.858  1.00 10.00      A   
ATOM   1067  CG  LYS A 113      -0.674  -2.308  -4.889  1.00 10.00      A   
ATOM   1068  CD  LYS A 113      -1.121  -3.049  -3.639  1.00 10.00      A   
ATOM   1069  CE  LYS A 113       0.028  -3.227  -2.659  1.00 10.00      A   
ATOM   1070  NZ  LYS A 113      -0.337  -4.133  -1.542  1.00 10.00      A   
ATOM   1071  HZ1 LYS A 113       0.401  -4.125  -0.809  1.00 10.00      A   
ATOM   1072  HZ2 LYS A 113      -0.443  -5.108  -1.890  1.00 10.00      A   
ATOM   1073  HZ3 LYS A 113      -1.238  -3.838  -1.118  1.00 10.00      A   
ATOM   1074  C   LYS A 113      -0.671  -2.799  -7.965  1.00 10.00      A   
ATOM   1075  O   LYS A 113      -1.291  -3.811  -8.294  1.00 10.00      A   
ATOM   1076  N   ARG A 114       0.632  -2.629  -8.186  1.00 10.00      A   
ATOM   1077  HN  ARG A 114       1.052  -1.784  -7.900  1.00 10.00      A   
ATOM   1078  CA  ARG A 114       1.460  -3.638  -8.843  1.00 10.00      A   
ATOM   1079  CB  ARG A 114       1.594  -4.899  -7.978  1.00 10.00      A   
ATOM   1080  CG  ARG A 114       2.287  -4.678  -6.641  1.00 10.00      A   
ATOM   1081  CD  ARG A 114       2.598  -6.004  -5.960  1.00 10.00      A   
ATOM   1082  NE  ARG A 114       3.086  -5.825  -4.592  1.00 10.00      A   
ATOM   1083  HE  ARG A 114       4.032  -5.538  -4.479  1.00 10.00      A   
ATOM   1084  CZ  ARG A 114       2.341  -6.042  -3.501  1.00 10.00      A   
ATOM   1085  NH1 ARG A 114       1.087  -6.453  -3.632  1.00 10.00      A   
ATOM   1086 HH11 ARG A 114       0.681  -6.610  -4.575  1.00 10.00      A   
ATOM   1087 HH12 ARG A 114       0.497  -6.628  -2.781  1.00 10.00      A   
ATOM   1088  NH2 ARG A 114       2.850  -5.837  -2.294  1.00 10.00      A   
ATOM   1089 HH21 ARG A 114       3.842  -5.510  -2.188  1.00 10.00      A   
ATOM   1090 HH22 ARG A 114       2.260  -5.994  -1.433  1.00 10.00      A   
ATOM   1091  C   ARG A 114       0.927  -3.975 -10.238  1.00 10.00      A   
ATOM   1092  O   ARG A 114       0.647  -5.132 -10.550  1.00 10.00      A   
ATOM   1093  N   MET A 115       0.790  -2.951 -11.075  1.00 10.00      A   
ATOM   1094  HN  MET A 115       1.041  -2.052 -10.777  1.00 10.00      A   
ATOM   1095  CA  MET A 115       0.285  -3.131 -12.431  1.00 10.00      A   
ATOM   1096  CB  MET A 115      -1.145  -2.592 -12.550  1.00 10.00      A   
ATOM   1097  CG  MET A 115      -2.200  -3.438 -11.852  1.00 10.00      A   
ATOM   1098  SD  MET A 115      -2.631  -4.928 -12.774  1.00 10.00      A   
ATOM   1099  CE  MET A 115      -3.781  -4.264 -13.978  1.00 10.00      A   
ATOM   1100  C   MET A 115       1.179  -2.438 -13.455  1.00 10.00      A   
ATOM   1101  O   MET A 115       1.879  -1.471 -13.136  1.00 10.00      A   
ATOM   1102  N   VAL A 116       1.152  -2.939 -14.685  1.00 10.00      A   
ATOM   1103  HN  VAL A 116       0.573  -3.712 -14.877  1.00 10.00      A   
ATOM   1104  CA  VAL A 116       1.949  -2.370 -15.765  1.00 10.00      A   
ATOM   1105  CB  VAL A 116       2.450  -3.455 -16.747  1.00 10.00      A   
ATOM   1106  CG1 VAL A 116       3.416  -2.858 -17.762  1.00 10.00      A   
ATOM   1107  CG2 VAL A 116       3.114  -4.597 -15.991  1.00 10.00      A   
ATOM   1108  C   VAL A 116       1.122  -1.332 -16.519  1.00 10.00      A   
ATOM   1109  O   VAL A 116       0.294  -1.675 -17.365  1.00 10.00      A   
ATOM   1110  N   VAL A 117       1.337  -0.068 -16.196  1.00 10.00      A   
ATOM   1111  HN  VAL A 117       2.034   0.142 -15.540  1.00 10.00      A   
ATOM   1112  CA  VAL A 117       0.605   1.022 -16.814  1.00 10.00      A   
ATOM   1113  CB  VAL A 117       0.048   1.996 -15.749  1.00 10.00      A   
ATOM   1114  CG1 VAL A 117      -0.903   3.005 -16.376  1.00 10.00      A   
ATOM   1115  CG2 VAL A 117      -0.634   1.232 -14.622  1.00 10.00      A   
ATOM   1116  C   VAL A 117       1.517   1.786 -17.758  1.00 10.00      A   
ATOM   1117  O   VAL A 117       2.472   2.420 -17.322  1.00 10.00      A   
ATOM   1118  N   THR A 118       1.231   1.699 -19.046  1.00 10.00      A   
ATOM   1119  HN  THR A 118       0.470   1.151 -19.329  1.00 10.00      A   
ATOM   1120  CA  THR A 118       2.019   2.387 -20.056  1.00 10.00      A   
ATOM   1121  CB  THR A 118       1.912   1.665 -21.414  1.00 10.00      A   
ATOM   1122  OG1 THR A 118       0.545   1.291 -21.651  1.00 10.00      A   
ATOM   1123  HG1 THR A 118       0.518   0.541 -22.262  1.00 10.00      A   
ATOM   1124  CG2 THR A 118       2.784   0.420 -21.425  1.00 10.00      A   
ATOM   1125  C   THR A 118       1.549   3.832 -20.218  1.00 10.00      A   
ATOM   1126  O   THR A 118       0.459   4.196 -19.761  1.00 10.00      A   
ATOM   1127  N   ASP A 119       2.363   4.648 -20.881  1.00 10.00      A   
ATOM   1128  HN  ASP A 119       3.217   4.301 -21.224  1.00 10.00      A   
ATOM   1129  CA  ASP A 119       2.022   6.055 -21.105  1.00 10.00      A   
ATOM   1130  CB  ASP A 119       3.160   6.796 -21.816  1.00 10.00      A   
ATOM   1131  CG  ASP A 119       4.480   6.735 -21.070  1.00 10.00      A   
ATOM   1132  OD1 ASP A 119       4.710   7.571 -20.174  1.00 10.00      A   
ATOM   1133  OD2 ASP A 119       5.304   5.850 -21.385  1.00 10.00      A   
ATOM   1134  C   ASP A 119       0.747   6.164 -21.931  1.00 10.00      A   
ATOM   1135  O   ASP A 119      -0.038   7.103 -21.769  1.00 10.00      A   
ATOM   1136  N   ASP A 120       0.545   5.185 -22.811  1.00 10.00      A   
ATOM   1137  HN  ASP A 120       1.214   4.477 -22.894  1.00 10.00      A   
ATOM   1138  CA  ASP A 120      -0.636   5.143 -23.665  1.00 10.00      A   
ATOM   1139  CB  ASP A 120      -0.578   3.938 -24.603  1.00 10.00      A   
ATOM   1140  CG  ASP A 120      -1.299   4.197 -25.912  1.00 10.00      A   
ATOM   1141  OD1 ASP A 120      -1.153   5.309 -26.458  1.00 10.00      A   
ATOM   1142  OD2 ASP A 120      -1.996   3.288 -26.412  1.00 10.00      A   
ATOM   1143  C   ASP A 120      -1.898   5.081 -22.821  1.00 10.00      A   
ATOM   1144  O   ASP A 120      -2.885   5.749 -23.114  1.00 10.00      A   
ATOM   1145  N   CYS A 121      -1.846   4.280 -21.757  1.00 10.00      A   
ATOM   1146  HN  CYS A 121      -1.026   3.781 -21.580  1.00 10.00      A   
ATOM   1147  CA  CYS A 121      -2.977   4.132 -20.848  1.00 10.00      A   
ATOM   1148  CB  CYS A 121      -2.657   3.104 -19.757  1.00 10.00      A   
ATOM   1149  SG  CYS A 121      -2.165   1.479 -20.370  1.00 10.00      A   
ATOM   1150  HG  CYS A 121      -1.012   1.614 -21.012  1.00 10.00      A   
ATOM   1151  C   CYS A 121      -3.314   5.469 -20.201  1.00 10.00      A   
ATOM   1152  O   CYS A 121      -4.477   5.850 -20.109  1.00 10.00      A   
ATOM   1153  N   LEU A 122      -2.283   6.180 -19.770  1.00 10.00      A   
ATOM   1154  HN  LEU A 122      -1.378   5.823 -19.880  1.00 10.00      A   
ATOM   1155  CA  LEU A 122      -2.458   7.479 -19.134  1.00 10.00      A   
ATOM   1156  CB  LEU A 122      -1.115   8.008 -18.616  1.00 10.00      A   
ATOM   1157  CG  LEU A 122      -0.408   7.149 -17.561  1.00 10.00      A   
ATOM   1158  CD1 LEU A 122       1.000   7.667 -17.300  1.00 10.00      A   
ATOM   1159  CD2 LEU A 122      -1.211   7.112 -16.269  1.00 10.00      A   
ATOM   1160  C   LEU A 122      -3.079   8.480 -20.104  1.00 10.00      A   
ATOM   1161  O   LEU A 122      -4.033   9.182 -19.758  1.00 10.00      A   
ATOM   1162  N   GLU A 123      -2.550   8.534 -21.322  1.00 10.00      A   
ATOM   1163  HN  GLU A 123      -1.800   7.937 -21.549  1.00 10.00      A   
ATOM   1164  CA  GLU A 123      -3.056   9.458 -22.330  1.00 10.00      A   
ATOM   1165  CB  GLU A 123      -2.194   9.421 -23.595  1.00 10.00      A   
ATOM   1166  CG  GLU A 123      -2.300  10.675 -24.448  1.00 10.00      A   
ATOM   1167  CD  GLU A 123      -1.426  10.620 -25.681  1.00 10.00      A   
ATOM   1168  OE1 GLU A 123      -0.184  10.618 -25.537  1.00 10.00      A   
ATOM   1169  OE2 GLU A 123      -1.977  10.608 -26.801  1.00 10.00      A   
ATOM   1170  C   GLU A 123      -4.517   9.156 -22.662  1.00 10.00      A   
ATOM   1171  O   GLU A 123      -5.334  10.070 -22.806  1.00 10.00      A   
ATOM   1172  N   LEU A 124      -4.846   7.870 -22.764  1.00 10.00      A   
ATOM   1173  HN  LEU A 124      -4.150   7.186 -22.643  1.00 10.00      A   
ATOM   1174  CA  LEU A 124      -6.212   7.451 -23.070  1.00 10.00      A   
ATOM   1175  CB  LEU A 124      -6.284   5.940 -23.316  1.00 10.00      A   
ATOM   1176  CG  LEU A 124      -5.559   5.423 -24.560  1.00 10.00      A   
ATOM   1177  CD1 LEU A 124      -5.823   3.939 -24.744  1.00 10.00      A   
ATOM   1178  CD2 LEU A 124      -5.972   6.204 -25.799  1.00 10.00      A   
ATOM   1179  C   LEU A 124      -7.169   7.853 -21.953  1.00 10.00      A   
ATOM   1180  O   LEU A 124      -8.328   8.193 -22.197  1.00 10.00      A   
ATOM   1181  N   ILE A 125      -6.671   7.818 -20.733  1.00 10.00      A   
ATOM   1182  HN  ILE A 125      -5.742   7.529 -20.605  1.00 10.00      A   
ATOM   1183  CA  ILE A 125      -7.463   8.190 -19.578  1.00 10.00      A   
ATOM   1184  CB  ILE A 125      -6.717   7.854 -18.266  1.00 10.00      A   
ATOM   1185  CG1 ILE A 125      -6.716   6.340 -18.033  1.00 10.00      A   
ATOM   1186  CG2 ILE A 125      -7.326   8.582 -17.077  1.00 10.00      A   
ATOM   1187  CD1 ILE A 125      -5.818   5.894 -16.901  1.00 10.00      A   
ATOM   1188  C   ILE A 125      -7.800   9.678 -19.624  1.00 10.00      A   
ATOM   1189  O   ILE A 125      -8.953  10.069 -19.451  1.00 10.00      A   
ATOM   1190  N   ALA A 126      -6.795  10.493 -19.907  1.00 10.00      A   
ATOM   1191  HN  ALA A 126      -5.906  10.110 -20.079  1.00 10.00      A   
ATOM   1192  CA  ALA A 126      -6.967  11.939 -19.964  1.00 10.00      A   
ATOM   1193  CB  ALA A 126      -5.612  12.623 -20.049  1.00 10.00      A   
ATOM   1194  C   ALA A 126      -7.859  12.381 -21.126  1.00 10.00      A   
ATOM   1195  O   ALA A 126      -8.665  13.299 -20.979  1.00 10.00      A   
ATOM   1196  N   LYS A 127      -7.717  11.728 -22.273  1.00 10.00      A   
ATOM   1197  HN  LYS A 127      -7.065  10.997 -22.330  1.00 10.00      A   
ATOM   1198  CA  LYS A 127      -8.501  12.081 -23.454  1.00 10.00      A   
ATOM   1199  CB  LYS A 127      -7.927  11.437 -24.724  1.00 10.00      A   
ATOM   1200  CG  LYS A 127      -8.076   9.921 -24.789  1.00 10.00      A   
ATOM   1201  CD  LYS A 127      -8.006   9.401 -26.217  1.00 10.00      A   
ATOM   1202  CE  LYS A 127      -9.335   9.563 -26.943  1.00 10.00      A   
ATOM   1203  NZ  LYS A 127     -10.375   8.619 -26.445  1.00 10.00      A   
ATOM   1204  HZ1 LYS A 127     -10.102   7.639 -26.655  1.00 10.00      A   
ATOM   1205  HZ2 LYS A 127     -11.289   8.816 -26.904  1.00 10.00      A   
ATOM   1206  HZ3 LYS A 127     -10.495   8.721 -25.415  1.00 10.00      A   
ATOM   1207  C   LYS A 127      -9.977  11.718 -23.307  1.00 10.00      A   
ATOM   1208  O   LYS A 127     -10.839  12.364 -23.900  1.00 10.00      A   
ATOM   1209  N   SER A 128     -10.270  10.691 -22.530  1.00 10.00      A   
ATOM   1210  HN  SER A 128      -9.548  10.204 -22.073  1.00 10.00      A   
ATOM   1211  CA  SER A 128     -11.648  10.264 -22.353  1.00 10.00      A   
ATOM   1212  CB  SER A 128     -11.759   8.744 -22.479  1.00 10.00      A   
ATOM   1213  OG  SER A 128     -11.281   8.314 -23.746  1.00 10.00      A   
ATOM   1214  HG  SER A 128     -11.946   7.755 -24.164  1.00 10.00      A   
ATOM   1215  C   SER A 128     -12.284  10.776 -21.057  1.00 10.00      A   
ATOM   1216  O   SER A 128     -13.282  11.499 -21.097  1.00 10.00      A   
ATOM   1217  N   PHE A 129     -11.697  10.434 -19.917  1.00 10.00      A   
ATOM   1218  HN  PHE A 129     -10.861   9.920 -19.942  1.00 10.00      A   
ATOM   1219  CA  PHE A 129     -12.242  10.835 -18.625  1.00 10.00      A   
ATOM   1220  CB  PHE A 129     -11.718   9.932 -17.506  1.00 10.00      A   
ATOM   1221  CG  PHE A 129     -11.704   8.471 -17.853  1.00 10.00      A   
ATOM   1222  CD1 PHE A 129     -10.545   7.733 -17.708  1.00 10.00      A   
ATOM   1223  CD2 PHE A 129     -12.840   7.836 -18.323  1.00 10.00      A   
ATOM   1224  CE1 PHE A 129     -10.510   6.390 -18.022  1.00 10.00      A   
ATOM   1225  CE2 PHE A 129     -12.814   6.491 -18.640  1.00 10.00      A   
ATOM   1226  CZ  PHE A 129     -11.646   5.768 -18.489  1.00 10.00      A   
ATOM   1227  C   PHE A 129     -11.934  12.293 -18.308  1.00 10.00      A   
ATOM   1228  O   PHE A 129     -10.796  12.650 -18.015  1.00 10.00      A   
ATOM   1229  N   LYS A 130     -12.958  13.132 -18.372  1.00 10.00      A   
ATOM   1230  HN  LYS A 130     -13.843  12.787 -18.620  1.00 10.00      A   
ATOM   1231  CA  LYS A 130     -12.806  14.548 -18.082  1.00 10.00      A   
ATOM   1232  CB  LYS A 130     -13.713  15.377 -18.987  1.00 10.00      A   
ATOM   1233  CG  LYS A 130     -13.295  15.358 -20.444  1.00 10.00      A   
ATOM   1234  CD  LYS A 130     -14.489  15.183 -21.364  1.00 10.00      A   
ATOM   1235  CE  LYS A 130     -14.043  14.973 -22.800  1.00 10.00      A   
ATOM   1236  NZ  LYS A 130     -13.171  13.776 -22.937  1.00 10.00      A   
ATOM   1237  HZ1 LYS A 130     -12.231  13.970 -22.535  1.00 10.00      A   
ATOM   1238  HZ2 LYS A 130     -13.058  13.526 -23.938  1.00 10.00      A   
ATOM   1239  HZ3 LYS A 130     -13.590  12.966 -22.436  1.00 10.00      A   
ATOM   1240  C   LYS A 130     -13.126  14.820 -16.618  1.00 10.00      A   
ATOM   1241  O   LYS A 130     -12.721  15.838 -16.057  1.00 10.00      A   
ATOM   1242  N   ASN A 131     -13.849  13.895 -15.999  1.00 10.00      A   
ATOM   1243  HN  ASN A 131     -14.141  13.100 -16.497  1.00 10.00      A   
ATOM   1244  CA  ASN A 131     -14.218  14.026 -14.595  1.00 10.00      A   
ATOM   1245  CB  ASN A 131     -15.613  13.443 -14.342  1.00 10.00      A   
ATOM   1246  CG  ASN A 131     -16.691  14.508 -14.237  1.00 10.00      A   
ATOM   1247  OD1 ASN A 131     -16.950  15.048 -13.159  1.00 10.00      A   
ATOM   1248  ND2 ASN A 131     -17.328  14.815 -15.360  1.00 10.00      A   
ATOM   1249 HD21 ASN A 131     -17.072  14.339 -16.181  1.00 10.00      A   
ATOM   1250 HD22 ASN A 131     -18.032  15.498 -15.324  1.00 10.00      A   
ATOM   1251  C   ASN A 131     -13.188  13.334 -13.712  1.00 10.00      A   
ATOM   1252  O   ASN A 131     -13.394  13.166 -12.514  1.00 10.00      A   
ATOM   1253  N   PHE A 132     -12.075  12.948 -14.328  1.00 10.00      A   
ATOM   1254  HN  PHE A 132     -11.982  13.127 -15.286  1.00 10.00      A   
ATOM   1255  CA  PHE A 132     -10.988  12.268 -13.630  1.00 10.00      A   
ATOM   1256  CB  PHE A 132      -9.910  11.865 -14.636  1.00 10.00      A   
ATOM   1257  CG  PHE A 132      -8.849  10.977 -14.065  1.00 10.00      A   
ATOM   1258  CD1 PHE A 132      -9.188   9.823 -13.384  1.00 10.00      A   
ATOM   1259  CD2 PHE A 132      -7.512  11.295 -14.214  1.00 10.00      A   
ATOM   1260  CE1 PHE A 132      -8.211   9.003 -12.861  1.00 10.00      A   
ATOM   1261  CE2 PHE A 132      -6.528  10.481 -13.693  1.00 10.00      A   
ATOM   1262  CZ  PHE A 132      -6.879   9.334 -13.016  1.00 10.00      A   
ATOM   1263  C   PHE A 132     -10.393  13.164 -12.543  1.00 10.00      A   
ATOM   1264  O   PHE A 132     -10.048  14.318 -12.803  1.00 10.00      A   
ATOM   1265  N   LYS A 133     -10.266  12.631 -11.329  1.00 10.00      A   
ATOM   1266  HN  LYS A 133     -10.542  11.701 -11.178  1.00 10.00      A   
ATOM   1267  CA  LYS A 133      -9.740  13.406 -10.218  1.00 10.00      A   
ATOM   1268  CB  LYS A 133     -10.852  13.703  -9.208  1.00 10.00      A   
ATOM   1269  CG  LYS A 133     -12.126  14.291  -9.792  1.00 10.00      A   
ATOM   1270  CD  LYS A 133     -13.250  14.270  -8.768  1.00 10.00      A   
ATOM   1271  CE  LYS A 133     -14.583  14.640  -9.396  1.00 10.00      A   
ATOM   1272  NZ  LYS A 133     -15.725  14.352  -8.485  1.00 10.00      A   
ATOM   1273  HZ1 LYS A 133     -16.623  14.580  -8.958  1.00 10.00      A   
ATOM   1274  HZ2 LYS A 133     -15.648  14.923  -7.621  1.00 10.00      A   
ATOM   1275  HZ3 LYS A 133     -15.730  13.340  -8.222  1.00 10.00      A   
ATOM   1276  C   LYS A 133      -8.603  12.700  -9.483  1.00 10.00      A   
ATOM   1277  O   LYS A 133      -7.521  13.266  -9.303  1.00 10.00      A   
ATOM   1278  N   VAL A 134      -8.842  11.467  -9.061  1.00 10.00      A   
ATOM   1279  HN  VAL A 134      -9.696  11.035  -9.293  1.00 10.00      A   
ATOM   1280  CA  VAL A 134      -7.852  10.726  -8.284  1.00 10.00      A   
ATOM   1281  CB  VAL A 134      -8.462  10.194  -6.964  1.00 10.00      A   
ATOM   1282  CG1 VAL A 134      -7.405   9.531  -6.092  1.00 10.00      A   
ATOM   1283  CG2 VAL A 134      -9.155  11.312  -6.202  1.00 10.00      A   
ATOM   1284  C   VAL A 134      -7.212   9.568  -9.045  1.00 10.00      A   
ATOM   1285  O   VAL A 134      -7.899   8.749  -9.658  1.00 10.00      A   
ATOM   1286  N   LEU A 135      -5.889   9.509  -8.978  1.00 10.00      A   
ATOM   1287  HN  LEU A 135      -5.408  10.206  -8.477  1.00 10.00      A   
ATOM   1288  CA  LEU A 135      -5.116   8.452  -9.607  1.00 10.00      A   
ATOM   1289  CB  LEU A 135      -4.383   8.969 -10.848  1.00 10.00      A   
ATOM   1290  CG  LEU A 135      -3.464   7.966 -11.557  1.00 10.00      A   
ATOM   1291  CD1 LEU A 135      -4.263   6.809 -12.141  1.00 10.00      A   
ATOM   1292  CD2 LEU A 135      -2.645   8.656 -12.636  1.00 10.00      A   
ATOM   1293  C   LEU A 135      -4.111   7.913  -8.597  1.00 10.00      A   
ATOM   1294  O   LEU A 135      -3.245   8.649  -8.113  1.00 10.00      A   
ATOM   1295  N   VAL A 136      -4.240   6.640  -8.265  1.00 10.00      A   
ATOM   1296  HN  VAL A 136      -4.943   6.097  -8.692  1.00 10.00      A   
ATOM   1297  CA  VAL A 136      -3.353   6.014  -7.305  1.00 10.00      A   
ATOM   1298  CB  VAL A 136      -4.141   5.415  -6.117  1.00 10.00      A   
ATOM   1299  CG1 VAL A 136      -3.205   4.734  -5.129  1.00 10.00      A   
ATOM   1300  CG2 VAL A 136      -4.966   6.488  -5.422  1.00 10.00      A   
ATOM   1301  C   VAL A 136      -2.542   4.917  -7.976  1.00 10.00      A   
ATOM   1302  O   VAL A 136      -3.100   3.940  -8.473  1.00 10.00      A   
ATOM   1303  N   LEU A 137      -1.231   5.090  -8.008  1.00 10.00      A   
ATOM   1304  HN  LEU A 137      -0.843   5.902  -7.608  1.00 10.00      A   
ATOM   1305  CA  LEU A 137      -0.348   4.106  -8.611  1.00 10.00      A   
ATOM   1306  CB  LEU A 137       0.344   4.673  -9.853  1.00 10.00      A   
ATOM   1307  CG  LEU A 137      -0.557   4.989 -11.050  1.00 10.00      A   
ATOM   1308  CD1 LEU A 137       0.263   5.543 -12.206  1.00 10.00      A   
ATOM   1309  CD2 LEU A 137      -1.322   3.750 -11.485  1.00 10.00      A   
ATOM   1310  C   LEU A 137       0.685   3.621  -7.604  1.00 10.00      A   
ATOM   1311  O   LEU A 137       1.689   4.290  -7.354  1.00 10.00      A   
ATOM   1312  N   SER A 138       0.430   2.463  -7.023  1.00 10.00      A   
ATOM   1313  HN  SER A 138      -0.393   1.979  -7.257  1.00 10.00      A   
ATOM   1314  CA  SER A 138       1.332   1.887  -6.046  1.00 10.00      A   
ATOM   1315  CB  SER A 138       0.554   1.479  -4.793  1.00 10.00      A   
ATOM   1316  OG  SER A 138       1.428   1.118  -3.734  1.00 10.00      A   
ATOM   1317  HG  SER A 138       2.099   0.504  -4.062  1.00 10.00      A   
ATOM   1318  C   SER A 138       2.055   0.678  -6.630  1.00 10.00      A   
ATOM   1319  O   SER A 138       1.417  -0.277  -7.076  1.00 10.00      A   
ATOM   1320  N   SER A 139       3.382   0.741  -6.644  1.00 10.00      A   
ATOM   1321  HN  SER A 139       3.822   1.545  -6.293  1.00 10.00      A   
ATOM   1322  CA  SER A 139       4.211  -0.346  -7.154  1.00 10.00      A   
ATOM   1323  CB  SER A 139       4.016  -1.595  -6.298  1.00 10.00      A   
ATOM   1324  OG  SER A 139       3.989  -1.259  -4.919  1.00 10.00      A   
ATOM   1325  HG  SER A 139       4.873  -1.370  -4.546  1.00 10.00      A   
ATOM   1326  C   SER A 139       3.934  -0.649  -8.628  1.00 10.00      A   
ATOM   1327  O   SER A 139       4.051  -1.793  -9.073  1.00 10.00      A   
ATOM   1328  N   CYS A 140       3.578   0.381  -9.383  1.00 10.00      A   
ATOM   1329  HN  CYS A 140       3.522   1.277  -8.981  1.00 10.00      A   
ATOM   1330  CA  CYS A 140       3.292   0.218 -10.798  1.00 10.00      A   
ATOM   1331  CB  CYS A 140       2.150   1.143 -11.219  1.00 10.00      A   
ATOM   1332  SG  CYS A 140       0.550   0.703 -10.497  1.00 10.00      A   
ATOM   1333  HG  CYS A 140       0.020   1.800  -9.974  1.00 10.00      A   
ATOM   1334  C   CYS A 140       4.547   0.471 -11.631  1.00 10.00      A   
ATOM   1335  O   CYS A 140       5.554   0.950 -11.110  1.00 10.00      A   
ATOM   1336  N   GLU A 141       4.486   0.143 -12.917  1.00 10.00      A   
ATOM   1337  HN  GLU A 141       3.657  -0.246 -13.276  1.00 10.00      A   
ATOM   1338  CA  GLU A 141       5.627   0.329 -13.807  1.00 10.00      A   
ATOM   1339  CB  GLU A 141       6.571  -0.869 -13.661  1.00 10.00      A   
ATOM   1340  CG  GLU A 141       5.879  -2.204 -13.894  1.00 10.00      A   
ATOM   1341  CD  GLU A 141       6.794  -3.386 -13.704  1.00 10.00      A   
ATOM   1342  OE1 GLU A 141       7.521  -3.736 -14.657  1.00 10.00      A   
ATOM   1343  OE2 GLU A 141       6.779  -3.981 -12.607  1.00 10.00      A   
ATOM   1344  C   GLU A 141       5.168   0.426 -15.257  1.00 10.00      A   
ATOM   1345  O   GLU A 141       4.011   0.143 -15.560  1.00 10.00      A   
ATOM   1346  N   GLY A 142       6.076   0.830 -16.141  1.00 10.00      A   
ATOM   1347  HN  GLY A 142       6.978   1.062 -15.830  1.00 10.00      A   
ATOM   1348  CA  GLY A 142       5.754   0.918 -17.557  1.00 10.00      A   
ATOM   1349  C   GLY A 142       5.449   2.321 -18.053  1.00 10.00      A   
ATOM   1350  O   GLY A 142       5.305   2.532 -19.259  1.00 10.00      A   
ATOM   1351  N   PHE A 143       5.357   3.282 -17.150  1.00 10.00      A   
ATOM   1352  HN  PHE A 143       5.490   3.068 -16.203  1.00 10.00      A   
ATOM   1353  CA  PHE A 143       5.059   4.655 -17.544  1.00 10.00      A   
ATOM   1354  CB  PHE A 143       3.848   5.218 -16.786  1.00 10.00      A   
ATOM   1355  CG  PHE A 143       3.989   5.247 -15.289  1.00 10.00      A   
ATOM   1356  CD1 PHE A 143       4.223   6.440 -14.630  1.00 10.00      A   
ATOM   1357  CD2 PHE A 143       3.881   4.085 -14.541  1.00 10.00      A   
ATOM   1358  CE1 PHE A 143       4.347   6.477 -13.256  1.00 10.00      A   
ATOM   1359  CE2 PHE A 143       4.005   4.115 -13.166  1.00 10.00      A   
ATOM   1360  CZ  PHE A 143       4.237   5.314 -12.521  1.00 10.00      A   
ATOM   1361  C   PHE A 143       6.273   5.561 -17.395  1.00 10.00      A   
ATOM   1362  O   PHE A 143       7.148   5.314 -16.564  1.00 10.00      A   
ATOM   1363  N   SER A 144       6.326   6.603 -18.208  1.00 10.00      A   
ATOM   1364  HN  SER A 144       5.598   6.747 -18.860  1.00 10.00      A   
ATOM   1365  CA  SER A 144       7.428   7.547 -18.170  1.00 10.00      A   
ATOM   1366  CB  SER A 144       8.063   7.669 -19.558  1.00 10.00      A   
ATOM   1367  OG  SER A 144       7.201   8.350 -20.455  1.00 10.00      A   
ATOM   1368  HG  SER A 144       6.314   7.943 -20.426  1.00 10.00      A   
ATOM   1369  C   SER A 144       6.939   8.912 -17.702  1.00 10.00      A   
ATOM   1370  O   SER A 144       5.778   9.069 -17.317  1.00 10.00      A   
ATOM   1371  N   THR A 145       7.825   9.898 -17.745  1.00 10.00      A   
ATOM   1372  HN  THR A 145       8.735   9.714 -18.061  1.00 10.00      A   
ATOM   1373  CA  THR A 145       7.488  11.247 -17.327  1.00 10.00      A   
ATOM   1374  CB  THR A 145       8.761  12.082 -17.059  1.00 10.00      A   
ATOM   1375  OG1 THR A 145       9.801  11.674 -17.959  1.00 10.00      A   
ATOM   1376  HG1 THR A 145       9.739  12.196 -18.766  1.00 10.00      A   
ATOM   1377  CG2 THR A 145       9.244  11.886 -15.629  1.00 10.00      A   
ATOM   1378  C   THR A 145       6.613  11.951 -18.369  1.00 10.00      A   
ATOM   1379  O   THR A 145       5.932  12.928 -18.060  1.00 10.00      A   
ATOM   1380  N   ASP A 146       6.602  11.431 -19.597  1.00 10.00      A   
ATOM   1381  HN  ASP A 146       7.120  10.617 -19.782  1.00 10.00      A   
ATOM   1382  CA  ASP A 146       5.807  12.035 -20.666  1.00 10.00      A   
ATOM   1383  CB  ASP A 146       6.242  11.537 -22.044  1.00 10.00      A   
ATOM   1384  CG  ASP A 146       5.644  12.365 -23.166  1.00 10.00      A   
ATOM   1385  OD1 ASP A 146       6.244  13.398 -23.537  1.00 10.00      A   
ATOM   1386  OD2 ASP A 146       4.568  11.993 -23.680  1.00 10.00      A   
ATOM   1387  C   ASP A 146       4.321  11.784 -20.450  1.00 10.00      A   
ATOM   1388  O   ASP A 146       3.489  12.670 -20.669  1.00 10.00      A   
ATOM   1389  N   GLY A 147       3.994  10.572 -20.010  1.00 10.00      A   
ATOM   1390  HN  GLY A 147       4.699   9.904 -19.877  1.00 10.00      A   
ATOM   1391  CA  GLY A 147       2.613  10.223 -19.745  1.00 10.00      A   
ATOM   1392  C   GLY A 147       2.041  11.081 -18.638  1.00 10.00      A   
ATOM   1393  O   GLY A 147       0.863  11.437 -18.652  1.00 10.00      A   
ATOM   1394  N   LEU A 148       2.889  11.427 -17.680  1.00 10.00      A   
ATOM   1395  HN  LEU A 148       3.811  11.100 -17.720  1.00 10.00      A   
ATOM   1396  CA  LEU A 148       2.488  12.267 -16.569  1.00 10.00      A   
ATOM   1397  CB  LEU A 148       3.611  12.335 -15.533  1.00 10.00      A   
ATOM   1398  CG  LEU A 148       4.135  10.994 -15.003  1.00 10.00      A   
ATOM   1399  CD1 LEU A 148       5.333  11.210 -14.090  1.00 10.00      A   
ATOM   1400  CD2 LEU A 148       3.037  10.228 -14.276  1.00 10.00      A   
ATOM   1401  C   LEU A 148       2.172  13.666 -17.080  1.00 10.00      A   
ATOM   1402  O   LEU A 148       1.256  14.327 -16.590  1.00 10.00      A   
ATOM   1403  N   ALA A 149       2.934  14.105 -18.080  1.00 10.00      A   
ATOM   1404  HN  ALA A 149       3.654  13.531 -18.417  1.00 10.00      A   
ATOM   1405  CA  ALA A 149       2.737  15.419 -18.679  1.00 10.00      A   
ATOM   1406  CB  ALA A 149       3.866  15.747 -19.642  1.00 10.00      A   
ATOM   1407  C   ALA A 149       1.400  15.486 -19.400  1.00 10.00      A   
ATOM   1408  O   ALA A 149       0.771  16.545 -19.466  1.00 10.00      A   
ATOM   1409  N   ALA A 150       0.970  14.352 -19.947  1.00 10.00      A   
ATOM   1410  HN  ALA A 150       1.523  13.545 -19.873  1.00 10.00      A   
ATOM   1411  CA  ALA A 150      -0.303  14.281 -20.649  1.00 10.00      A   
ATOM   1412  CB  ALA A 150      -0.438  12.952 -21.376  1.00 10.00      A   
ATOM   1413  C   ALA A 150      -1.443  14.477 -19.657  1.00 10.00      A   
ATOM   1414  O   ALA A 150      -2.371  15.253 -19.898  1.00 10.00      A   
ATOM   1415  N   ILE A 151      -1.341  13.785 -18.523  1.00 10.00      A   
ATOM   1416  HN  ILE A 151      -0.565  13.192 -18.394  1.00 10.00      A   
ATOM   1417  CA  ILE A 151      -2.346  13.876 -17.467  1.00 10.00      A   
ATOM   1418  CB  ILE A 151      -2.018  12.903 -16.306  1.00 10.00      A   
ATOM   1419  CG1 ILE A 151      -2.154  11.447 -16.761  1.00 10.00      A   
ATOM   1420  CG2 ILE A 151      -2.896  13.166 -15.089  1.00 10.00      A   
ATOM   1421  CD1 ILE A 151      -3.546  11.079 -17.228  1.00 10.00      A   
ATOM   1422  C   ILE A 151      -2.412  15.302 -16.929  1.00 10.00      A   
ATOM   1423  O   ILE A 151      -3.491  15.859 -16.748  1.00 10.00      A   
ATOM   1424  N   ALA A 152      -1.243  15.888 -16.715  1.00 10.00      A   
ATOM   1425  HN  ALA A 152      -0.421  15.383 -16.908  1.00 10.00      A   
ATOM   1426  CA  ALA A 152      -1.129  17.246 -16.195  1.00 10.00      A   
ATOM   1427  CB  ALA A 152       0.334  17.573 -15.937  1.00 10.00      A   
ATOM   1428  C   ALA A 152      -1.723  18.279 -17.146  1.00 10.00      A   
ATOM   1429  O   ALA A 152      -2.302  19.273 -16.713  1.00 10.00      A   
ATOM   1430  N   ALA A 153      -1.590  18.038 -18.439  1.00 10.00      A   
ATOM   1431  HN  ALA A 153      -1.146  17.211 -18.730  1.00 10.00      A   
ATOM   1432  CA  ALA A 153      -2.085  18.971 -19.437  1.00 10.00      A   
ATOM   1433  CB  ALA A 153      -1.316  18.818 -20.737  1.00 10.00      A   
ATOM   1434  C   ALA A 153      -3.589  18.857 -19.680  1.00 10.00      A   
ATOM   1435  O   ALA A 153      -4.282  19.870 -19.758  1.00 10.00      A   
ATOM   1436  N   THR A 154      -4.097  17.635 -19.789  1.00 10.00      A   
ATOM   1437  HN  THR A 154      -3.507  16.855 -19.689  1.00 10.00      A   
ATOM   1438  CA  THR A 154      -5.515  17.428 -20.067  1.00 10.00      A   
ATOM   1439  CB  THR A 154      -5.743  16.135 -20.866  1.00 10.00      A   
ATOM   1440  OG1 THR A 154      -4.684  15.974 -21.822  1.00 10.00      A   
ATOM   1441  HG1 THR A 154      -4.381  16.840 -22.118  1.00 10.00      A   
ATOM   1442  CG2 THR A 154      -7.072  16.197 -21.601  1.00 10.00      A   
ATOM   1443  C   THR A 154      -6.404  17.426 -18.817  1.00 10.00      A   
ATOM   1444  O   THR A 154      -7.449  18.077 -18.792  1.00 10.00      A   
ATOM   1445  N   CYS A 155      -5.999  16.702 -17.789  1.00 10.00      A   
ATOM   1446  HN  CYS A 155      -5.144  16.221 -17.842  1.00 10.00      A   
ATOM   1447  CA  CYS A 155      -6.794  16.617 -16.569  1.00 10.00      A   
ATOM   1448  CB  CYS A 155      -6.383  15.407 -15.728  1.00 10.00      A   
ATOM   1449  SG  CYS A 155      -6.472  13.830 -16.608  1.00 10.00      A   
ATOM   1450  HG  CYS A 155      -6.537  12.863 -15.706  1.00 10.00      A   
ATOM   1451  C   CYS A 155      -6.726  17.898 -15.746  1.00 10.00      A   
ATOM   1452  O   CYS A 155      -5.707  18.202 -15.124  1.00 10.00      A   
ATOM   1453  N   ARG A 156      -7.822  18.646 -15.757  1.00 10.00      A   
ATOM   1454  HN  ARG A 156      -8.589  18.352 -16.293  1.00 10.00      A   
ATOM   1455  CA  ARG A 156      -7.919  19.894 -15.010  1.00 10.00      A   
ATOM   1456  CB  ARG A 156      -8.589  20.975 -15.866  1.00 10.00      A   
ATOM   1457  CG  ARG A 156      -9.921  20.558 -16.467  1.00 10.00      A   
ATOM   1458  CD  ARG A 156     -10.174  21.261 -17.790  1.00 10.00      A   
ATOM   1459  NE  ARG A 156     -10.571  22.657 -17.618  1.00 10.00      A   
ATOM   1460  HE  ARG A 156      -9.915  23.268 -17.203  1.00 10.00      A   
ATOM   1461  CZ  ARG A 156     -11.757  23.143 -17.978  1.00 10.00      A   
ATOM   1462  NH1 ARG A 156     -12.666  22.341 -18.525  1.00 10.00      A   
ATOM   1463 HH11 ARG A 156     -12.453  21.329 -18.671  1.00 10.00      A   
ATOM   1464 HH12 ARG A 156     -13.600  22.719 -18.808  1.00 10.00      A   
ATOM   1465  NH2 ARG A 156     -12.032  24.428 -17.794  1.00 10.00      A   
ATOM   1466 HH21 ARG A 156     -11.322  25.061 -17.366  1.00 10.00      A   
ATOM   1467 HH22 ARG A 156     -12.961  24.818 -18.075  1.00 10.00      A   
ATOM   1468  C   ARG A 156      -8.698  19.678 -13.718  1.00 10.00      A   
ATOM   1469  O   ARG A 156      -8.662  20.502 -12.804  1.00 10.00      A   
ATOM   1470  N   ASN A 157      -9.404  18.559 -13.657  1.00 10.00      A   
ATOM   1471  HN  ASN A 157      -9.404  17.951 -14.431  1.00 10.00      A   
ATOM   1472  CA  ASN A 157     -10.193  18.212 -12.482  1.00 10.00      A   
ATOM   1473  CB  ASN A 157     -11.497  17.519 -12.893  1.00 10.00      A   
ATOM   1474  CG  ASN A 157     -12.532  18.478 -13.447  1.00 10.00      A   
ATOM   1475  OD1 ASN A 157     -12.651  19.617 -12.995  1.00 10.00      A   
ATOM   1476  ND2 ASN A 157     -13.284  18.027 -14.438  1.00 10.00      A   
ATOM   1477 HD21 ASN A 157     -13.131  17.109 -14.760  1.00 10.00      A   
ATOM   1478 HD22 ASN A 157     -13.962  18.624 -14.814  1.00 10.00      A   
ATOM   1479  C   ASN A 157      -9.393  17.308 -11.556  1.00 10.00      A   
ATOM   1480  O   ASN A 157      -9.930  16.749 -10.599  1.00 10.00      A   
ATOM   1481  N   LEU A 158      -8.101  17.182 -11.851  1.00 10.00      A   
ATOM   1482  HN  LEU A 158      -7.742  17.679 -12.615  1.00 10.00      A   
ATOM   1483  CA  LEU A 158      -7.196  16.348 -11.066  1.00 10.00      A   
ATOM   1484  CB  LEU A 158      -5.795  16.393 -11.676  1.00 10.00      A   
ATOM   1485  CG  LEU A 158      -4.971  15.111 -11.588  1.00 10.00      A   
ATOM   1486  CD1 LEU A 158      -5.535  14.054 -12.521  1.00 10.00      A   
ATOM   1487  CD2 LEU A 158      -3.515  15.392 -11.916  1.00 10.00      A   
ATOM   1488  C   LEU A 158      -7.145  16.831  -9.621  1.00 10.00      A   
ATOM   1489  O   LEU A 158      -6.991  18.022  -9.368  1.00 10.00      A   
ATOM   1490  N   LYS A 159      -7.266  15.909  -8.679  1.00 10.00      A   
ATOM   1491  HN  LYS A 159      -7.364  14.965  -8.941  1.00 10.00      A   
ATOM   1492  CA  LYS A 159      -7.249  16.261  -7.265  1.00 10.00      A   
ATOM   1493  CB  LYS A 159      -8.589  15.922  -6.609  1.00 10.00      A   
ATOM   1494  CG  LYS A 159      -9.699  16.929  -6.862  1.00 10.00      A   
ATOM   1495  CD  LYS A 159     -10.922  16.621  -6.006  1.00 10.00      A   
ATOM   1496  CE  LYS A 159     -10.572  16.642  -4.524  1.00 10.00      A   
ATOM   1497  NZ  LYS A 159     -11.661  16.090  -3.682  1.00 10.00      A   
ATOM   1498  HZ1 LYS A 159     -11.297  15.853  -2.739  1.00 10.00      A   
ATOM   1499  HZ2 LYS A 159     -12.043  15.227  -4.118  1.00 10.00      A   
ATOM   1500  HZ3 LYS A 159     -12.433  16.783  -3.581  1.00 10.00      A   
ATOM   1501  C   LYS A 159      -6.129  15.557  -6.511  1.00 10.00      A   
ATOM   1502  O   LYS A 159      -5.279  16.202  -5.894  1.00 10.00      A   
ATOM   1503  N   GLU A 160      -6.130  14.234  -6.561  1.00 10.00      A   
ATOM   1504  HN  GLU A 160      -6.813  13.773  -7.091  1.00 10.00      A   
ATOM   1505  CA  GLU A 160      -5.134  13.447  -5.851  1.00 10.00      A   
ATOM   1506  CB  GLU A 160      -5.803  12.598  -4.762  1.00 10.00      A   
ATOM   1507  CG  GLU A 160      -6.629  13.401  -3.769  1.00 10.00      A   
ATOM   1508  CD  GLU A 160      -7.228  12.541  -2.673  1.00 10.00      A   
ATOM   1509  OE1 GLU A 160      -8.433  12.221  -2.752  1.00 10.00      A   
ATOM   1510  OE2 GLU A 160      -6.498  12.182  -1.726  1.00 10.00      A   
ATOM   1511  C   GLU A 160      -4.325  12.557  -6.786  1.00 10.00      A   
ATOM   1512  O   GLU A 160      -4.865  11.659  -7.429  1.00 10.00      A   
ATOM   1513  N   LEU A 161      -3.032  12.823  -6.855  1.00 10.00      A   
ATOM   1514  HN  LEU A 161      -2.672  13.571  -6.323  1.00 10.00      A   
ATOM   1515  CA  LEU A 161      -2.112  12.045  -7.678  1.00 10.00      A   
ATOM   1516  CB  LEU A 161      -1.421  12.937  -8.718  1.00 10.00      A   
ATOM   1517  CG  LEU A 161      -0.473  12.235  -9.696  1.00 10.00      A   
ATOM   1518  CD1 LEU A 161      -1.209  11.165 -10.482  1.00 10.00      A   
ATOM   1519  CD2 LEU A 161       0.169  13.239 -10.637  1.00 10.00      A   
ATOM   1520  C   LEU A 161      -1.077  11.404  -6.756  1.00 10.00      A   
ATOM   1521  O   LEU A 161      -0.178  12.080  -6.251  1.00 10.00      A   
ATOM   1522  N   ASP A 162      -1.219  10.107  -6.522  1.00 10.00      A   
ATOM   1523  HN  ASP A 162      -1.934   9.609  -6.979  1.00 10.00      A   
ATOM   1524  CA  ASP A 162      -0.324   9.394  -5.620  1.00 10.00      A   
ATOM   1525  CB  ASP A 162      -1.133   8.715  -4.510  1.00 10.00      A   
ATOM   1526  CG  ASP A 162      -0.285   7.894  -3.554  1.00 10.00      A   
ATOM   1527  OD1 ASP A 162       0.728   8.419  -3.043  1.00 10.00      A   
ATOM   1528  OD2 ASP A 162      -0.651   6.728  -3.285  1.00 10.00      A   
ATOM   1529  C   ASP A 162       0.540   8.370  -6.343  1.00 10.00      A   
ATOM   1530  O   ASP A 162       0.057   7.318  -6.774  1.00 10.00      A   
ATOM   1531  N   LEU A 163       1.814   8.695  -6.495  1.00 10.00      A   
ATOM   1532  HN  LEU A 163       2.129   9.568  -6.166  1.00 10.00      A   
ATOM   1533  CA  LEU A 163       2.769   7.802  -7.133  1.00 10.00      A   
ATOM   1534  CB  LEU A 163       3.542   8.532  -8.239  1.00 10.00      A   
ATOM   1535  CG  LEU A 163       2.705   9.132  -9.370  1.00 10.00      A   
ATOM   1536  CD1 LEU A 163       3.592   9.872 -10.362  1.00 10.00      A   
ATOM   1537  CD2 LEU A 163       1.903   8.047 -10.072  1.00 10.00      A   
ATOM   1538  C   LEU A 163       3.739   7.293  -6.079  1.00 10.00      A   
ATOM   1539  O   LEU A 163       4.696   7.981  -5.721  1.00 10.00      A   
ATOM   1540  N   ARG A 164       3.486   6.098  -5.570  1.00 10.00      A   
ATOM   1541  HN  ARG A 164       2.710   5.592  -5.893  1.00 10.00      A   
ATOM   1542  CA  ARG A 164       4.336   5.520  -4.538  1.00 10.00      A   
ATOM   1543  CB  ARG A 164       3.571   5.400  -3.218  1.00 10.00      A   
ATOM   1544  CG  ARG A 164       2.286   4.600  -3.323  1.00 10.00      A   
ATOM   1545  CD  ARG A 164       1.434   4.754  -2.080  1.00 10.00      A   
ATOM   1546  NE  ARG A 164       0.736   3.517  -1.750  1.00 10.00      A   
ATOM   1547  HE  ARG A 164       1.284   2.769  -1.424  1.00 10.00      A   
ATOM   1548  CZ  ARG A 164      -0.580   3.338  -1.880  1.00 10.00      A   
ATOM   1549  NH1 ARG A 164      -1.351   4.315  -2.342  1.00 10.00      A   
ATOM   1550 HH11 ARG A 164      -0.933   5.244  -2.610  1.00 10.00      A   
ATOM   1551 HH12 ARG A 164      -2.381   4.165  -2.444  1.00 10.00      A   
ATOM   1552  NH2 ARG A 164      -1.123   2.176  -1.534  1.00 10.00      A   
ATOM   1553 HH21 ARG A 164      -2.151   2.032  -1.635  1.00 10.00      A   
ATOM   1554 HH22 ARG A 164      -0.528   1.407  -1.158  1.00 10.00      A   
ATOM   1555  C   ARG A 164       4.915   4.170  -4.952  1.00 10.00      A   
ATOM   1556  O   ARG A 164       4.196   3.295  -5.444  1.00 10.00      A   
ATOM   1557  N   GLU A 165       6.226   4.029  -4.756  1.00 10.00      A   
ATOM   1558  HN  GLU A 165       6.723   4.778  -4.364  1.00 10.00      A   
ATOM   1559  CA  GLU A 165       6.953   2.802  -5.080  1.00 10.00      A   
ATOM   1560  CB  GLU A 165       6.601   1.678  -4.096  1.00 10.00      A   
ATOM   1561  CG  GLU A 165       7.187   1.853  -2.703  1.00 10.00      A   
ATOM   1562  CD  GLU A 165       6.352   2.752  -1.814  1.00 10.00      A   
ATOM   1563  OE1 GLU A 165       5.459   2.235  -1.109  1.00 10.00      A   
ATOM   1564  OE2 GLU A 165       6.595   3.977  -1.802  1.00 10.00      A   
ATOM   1565  C   GLU A 165       6.730   2.350  -6.522  1.00 10.00      A   
ATOM   1566  O   GLU A 165       6.809   1.163  -6.827  1.00 10.00      A   
ATOM   1567  N   SER A 166       6.468   3.297  -7.408  1.00 10.00      A   
ATOM   1568  HN  SER A 166       6.441   4.232  -7.120  1.00 10.00      A   
ATOM   1569  CA  SER A 166       6.232   2.979  -8.802  1.00 10.00      A   
ATOM   1570  CB  SER A 166       5.010   3.737  -9.324  1.00 10.00      A   
ATOM   1571  OG  SER A 166       3.811   3.197  -8.782  1.00 10.00      A   
ATOM   1572  HG  SER A 166       3.409   3.837  -8.178  1.00 10.00      A   
ATOM   1573  C   SER A 166       7.470   3.255  -9.655  1.00 10.00      A   
ATOM   1574  O   SER A 166       8.101   4.303  -9.533  1.00 10.00      A   
ATOM   1575  N   ASP A 167       7.825   2.287 -10.487  1.00 10.00      A   
ATOM   1576  HN  ASP A 167       7.290   1.468 -10.515  1.00 10.00      A   
ATOM   1577  CA  ASP A 167       8.973   2.403 -11.368  1.00 10.00      A   
ATOM   1578  CB  ASP A 167       9.449   1.019 -11.813  1.00 10.00      A   
ATOM   1579  CG  ASP A 167      10.461   1.069 -12.943  1.00 10.00      A   
ATOM   1580  OD1 ASP A 167      11.479   1.782 -12.811  1.00 10.00      A   
ATOM   1581  OD2 ASP A 167      10.246   0.383 -13.970  1.00 10.00      A   
ATOM   1582  C   ASP A 167       8.622   3.256 -12.575  1.00 10.00      A   
ATOM   1583  O   ASP A 167       7.905   2.823 -13.483  1.00 10.00      A   
ATOM   1584  N   VAL A 168       9.105   4.480 -12.566  1.00 10.00      A   
ATOM   1585  HN  VAL A 168       9.653   4.777 -11.806  1.00 10.00      A   
ATOM   1586  CA  VAL A 168       8.843   5.403 -13.645  1.00 10.00      A   
ATOM   1587  CB  VAL A 168       8.501   6.805 -13.103  1.00 10.00      A   
ATOM   1588  CG1 VAL A 168       7.828   7.650 -14.177  1.00 10.00      A   
ATOM   1589  CG2 VAL A 168       7.625   6.708 -11.861  1.00 10.00      A   
ATOM   1590  C   VAL A 168      10.055   5.522 -14.554  1.00 10.00      A   
ATOM   1591  O   VAL A 168      11.196   5.428 -14.105  1.00 10.00      A   
ATOM   1592  N   ASP A 169       9.800   5.706 -15.836  1.00 10.00      A   
ATOM   1593  HN  ASP A 169       8.863   5.731 -16.140  1.00 10.00      A   
ATOM   1594  CA  ASP A 169      10.869   5.872 -16.803  1.00 10.00      A   
ATOM   1595  CB  ASP A 169      10.404   5.446 -18.199  1.00 10.00      A   
ATOM   1596  CG  ASP A 169      11.554   5.173 -19.148  1.00 10.00      A   
ATOM   1597  OD1 ASP A 169      12.183   6.138 -19.624  1.00 10.00      A   
ATOM   1598  OD2 ASP A 169      11.826   3.986 -19.436  1.00 10.00      A   
ATOM   1599  C   ASP A 169      11.293   7.335 -16.797  1.00 10.00      A   
ATOM   1600  O   ASP A 169      10.711   8.167 -17.496  1.00 10.00      A   
ATOM   1601  N   ASP A 170      12.276   7.646 -15.963  1.00 10.00      A   
ATOM   1602  HN  ASP A 170      12.683   6.931 -15.427  1.00 10.00      A   
ATOM   1603  CA  ASP A 170      12.773   9.011 -15.820  1.00 10.00      A   
ATOM   1604  CB  ASP A 170      13.736   9.139 -14.632  1.00 10.00      A   
ATOM   1605  CG  ASP A 170      13.028   9.200 -13.291  1.00 10.00      A   
ATOM   1606  OD1 ASP A 170      12.652  10.311 -12.863  1.00 10.00      A   
ATOM   1607  OD2 ASP A 170      12.857   8.140 -12.654  1.00 10.00      A   
ATOM   1608  C   ASP A 170      13.438   9.520 -17.090  1.00 10.00      A   
ATOM   1609  O   ASP A 170      14.498   9.037 -17.495  1.00 10.00      A   
ATOM   1610  N   VAL A 171      12.788  10.488 -17.719  1.00 10.00      A   
ATOM   1611  HN  VAL A 171      11.930  10.790 -17.357  1.00 10.00      A   
ATOM   1612  CA  VAL A 171      13.297  11.105 -18.935  1.00 10.00      A   
ATOM   1613  CB  VAL A 171      12.265  11.026 -20.080  1.00 10.00      A   
ATOM   1614  CG1 VAL A 171      12.845  11.586 -21.367  1.00 10.00      A   
ATOM   1615  CG2 VAL A 171      11.789   9.597 -20.285  1.00 10.00      A   
ATOM   1616  C   VAL A 171      13.628  12.568 -18.656  1.00 10.00      A   
ATOM   1617  O   VAL A 171      14.761  13.014 -18.852  1.00 10.00      A   
ATOM   1618  N   SER A 172      12.633  13.295 -18.167  1.00 10.00      A   
ATOM   1619  HN  SER A 172      11.768  12.869 -18.010  1.00 10.00      A   
ATOM   1620  CA  SER A 172      12.783  14.705 -17.840  1.00 10.00      A   
ATOM   1621  CB  SER A 172      12.701  15.560 -19.109  1.00 10.00      A   
ATOM   1622  OG  SER A 172      13.014  16.919 -18.844  1.00 10.00      A   
ATOM   1623  HG  SER A 172      13.657  17.222 -19.496  1.00 10.00      A   
ATOM   1624  C   SER A 172      11.691  15.122 -16.859  1.00 10.00      A   
ATOM   1625  O   SER A 172      10.571  14.620 -16.923  1.00 10.00      A   
ATOM   1626  N   GLY A 173      12.019  16.034 -15.954  1.00 10.00      A   
ATOM   1627  HN  GLY A 173      12.927  16.407 -15.956  1.00 10.00      A   
ATOM   1628  CA  GLY A 173      11.053  16.494 -14.972  1.00 10.00      A   
ATOM   1629  C   GLY A 173      10.355  17.764 -15.416  1.00 10.00      A   
ATOM   1630  O   GLY A 173       9.900  18.561 -14.594  1.00 10.00      A   
ATOM   1631  N   HIS A 174      10.259  17.947 -16.723  1.00 10.00      A   
ATOM   1632  HN  HIS A 174      10.623  17.265 -17.329  1.00 10.00      A   
ATOM   1633  CA  HIS A 174       9.622  19.127 -17.284  1.00 10.00      A   
ATOM   1634  CB  HIS A 174      10.180  19.436 -18.677  1.00 10.00      A   
ATOM   1635  CG  HIS A 174      10.140  20.892 -19.026  1.00 10.00      A   
ATOM   1636  ND1 HIS A 174      11.080  21.770 -18.537  1.00 10.00      A   
ATOM   1637  CD2 HIS A 174       9.258  21.568 -19.801  1.00 10.00      A   
ATOM   1638  CE1 HIS A 174      10.750  22.956 -19.023  1.00 10.00      A   
ATOM   1639  NE2 HIS A 174       9.656  22.878 -19.791  1.00 10.00      A   
ATOM   1640  HE2 HIS A 174       9.212  23.623 -20.255  1.00 10.00      A   
ATOM   1641  C   HIS A 174       8.109  18.951 -17.341  1.00 10.00      A   
ATOM   1642  O   HIS A 174       7.374  19.901 -17.606  1.00 10.00      A   
ATOM   1643  N   TRP A 175       7.657  17.732 -17.074  1.00 10.00      A   
ATOM   1644  HN  TRP A 175       8.305  17.021 -16.878  1.00 10.00      A   
ATOM   1645  CA  TRP A 175       6.233  17.402 -17.087  1.00 10.00      A   
ATOM   1646  CB  TRP A 175       6.028  15.915 -16.772  1.00 10.00      A   
ATOM   1647  CG  TRP A 175       6.455  15.524 -15.388  1.00 10.00      A   
ATOM   1648  CD1 TRP A 175       7.713  15.185 -14.981  1.00 10.00      A   
ATOM   1649  CD2 TRP A 175       5.622  15.436 -14.226  1.00 10.00      A   
ATOM   1650  NE1 TRP A 175       7.716  14.896 -13.641  1.00 10.00      A   
ATOM   1651  HE1 TRP A 175       8.507  14.629 -13.118  1.00 10.00      A   
ATOM   1652  CE2 TRP A 175       6.444  15.043 -13.152  1.00 10.00      A   
ATOM   1653  CE3 TRP A 175       4.261  15.652 -13.987  1.00 10.00      A   
ATOM   1654  CZ2 TRP A 175       5.950  14.863 -11.863  1.00 10.00      A   
ATOM   1655  CZ3 TRP A 175       3.774  15.473 -12.708  1.00 10.00      A   
ATOM   1656  CH2 TRP A 175       4.617  15.084 -11.661  1.00 10.00      A   
ATOM   1657  C   TRP A 175       5.443  18.263 -16.099  1.00 10.00      A   
ATOM   1658  O   TRP A 175       4.268  18.562 -16.317  1.00 10.00      A   
ATOM   1659  N   LEU A 176       6.103  18.668 -15.022  1.00 10.00      A   
ATOM   1660  HN  LEU A 176       7.041  18.407 -14.917  1.00 10.00      A   
ATOM   1661  CA  LEU A 176       5.471  19.480 -13.991  1.00 10.00      A   
ATOM   1662  CB  LEU A 176       6.384  19.595 -12.768  1.00 10.00      A   
ATOM   1663  CG  LEU A 176       5.800  20.348 -11.573  1.00 10.00      A   
ATOM   1664  CD1 LEU A 176       4.640  19.574 -10.962  1.00 10.00      A   
ATOM   1665  CD2 LEU A 176       6.871  20.650 -10.538  1.00 10.00      A   
ATOM   1666  C   LEU A 176       5.109  20.868 -14.514  1.00 10.00      A   
ATOM   1667  O   LEU A 176       4.198  21.519 -14.001  1.00 10.00      A   
ATOM   1668  N   SER A 177       5.801  21.302 -15.554  1.00 10.00      A   
ATOM   1669  HN  SER A 177       6.494  20.728 -15.945  1.00 10.00      A   
ATOM   1670  CA  SER A 177       5.560  22.609 -16.137  1.00 10.00      A   
ATOM   1671  CB  SER A 177       6.840  23.122 -16.799  1.00 10.00      A   
ATOM   1672  OG  SER A 177       7.957  22.935 -15.943  1.00 10.00      A   
ATOM   1673  HG  SER A 177       8.257  23.792 -15.617  1.00 10.00      A   
ATOM   1674  C   SER A 177       4.411  22.570 -17.148  1.00 10.00      A   
ATOM   1675  O   SER A 177       4.137  23.562 -17.828  1.00 10.00      A   
ATOM   1676  N   HIS A 178       3.736  21.427 -17.246  1.00 10.00      A   
ATOM   1677  HN  HIS A 178       3.994  20.664 -16.682  1.00 10.00      A   
ATOM   1678  CA  HIS A 178       2.625  21.283 -18.179  1.00 10.00      A   
ATOM   1679  CB  HIS A 178       2.617  19.901 -18.837  1.00 10.00      A   
ATOM   1680  CG  HIS A 178       3.649  19.753 -19.912  1.00 10.00      A   
ATOM   1681  ND1 HIS A 178       3.361  20.033 -21.229  1.00 10.00      A   
ATOM   1682  CD2 HIS A 178       4.944  19.357 -19.814  1.00 10.00      A   
ATOM   1683  CE1 HIS A 178       4.478  19.803 -21.897  1.00 10.00      A   
ATOM   1684  NE2 HIS A 178       5.457  19.396 -21.084  1.00 10.00      A   
ATOM   1685  HE2 HIS A 178       6.370  19.152 -21.350  1.00 10.00      A   
ATOM   1686  C   HIS A 178       1.280  21.588 -17.527  1.00 10.00      A   
ATOM   1687  O   HIS A 178       0.262  21.691 -18.214  1.00 10.00      A   
ATOM   1688  N   PHE A 179       1.282  21.728 -16.205  1.00 10.00      A   
ATOM   1689  HN  PHE A 179       2.124  21.630 -15.717  1.00 10.00      A   
ATOM   1690  CA  PHE A 179       0.060  22.037 -15.466  1.00 10.00      A   
ATOM   1691  CB  PHE A 179       0.296  21.908 -13.958  1.00 10.00      A   
ATOM   1692  CG  PHE A 179       0.399  20.497 -13.449  1.00 10.00      A   
ATOM   1693  CD1 PHE A 179       1.623  19.851 -13.398  1.00 10.00      A   
ATOM   1694  CD2 PHE A 179      -0.726  19.826 -13.001  1.00 10.00      A   
ATOM   1695  CE1 PHE A 179       1.724  18.562 -12.911  1.00 10.00      A   
ATOM   1696  CE2 PHE A 179      -0.634  18.535 -12.515  1.00 10.00      A   
ATOM   1697  CZ  PHE A 179       0.594  17.903 -12.469  1.00 10.00      A   
ATOM   1698  C   PHE A 179      -0.392  23.460 -15.790  1.00 10.00      A   
ATOM   1699  O   PHE A 179       0.352  24.416 -15.559  1.00 10.00      A   
ATOM   1700  N   PRO A 180      -1.606  23.620 -16.336  1.00 10.00      A   
ATOM   1701  CA  PRO A 180      -2.145  24.935 -16.710  1.00 10.00      A   
ATOM   1702  CB  PRO A 180      -3.470  24.600 -17.401  1.00 10.00      A   
ATOM   1703  CG  PRO A 180      -3.847  23.269 -16.852  1.00 10.00      A   
ATOM   1704  CD  PRO A 180      -2.556  22.535 -16.634  1.00 10.00      A   
ATOM   1705  C   PRO A 180      -2.386  25.838 -15.503  1.00 10.00      A   
ATOM   1706  O   PRO A 180      -2.634  25.361 -14.392  1.00 10.00      A   
ATOM   1707  N   ASP A 181      -2.339  27.143 -15.738  1.00 10.00      A   
ATOM   1708  HN  ASP A 181      -2.170  27.453 -16.657  1.00 10.00      A   
ATOM   1709  CA  ASP A 181      -2.537  28.134 -14.682  1.00 10.00      A   
ATOM   1710  CB  ASP A 181      -2.261  29.549 -15.205  1.00 10.00      A   
ATOM   1711  CG  ASP A 181      -0.798  29.946 -15.137  1.00 10.00      A   
ATOM   1712  OD1 ASP A 181      -0.040  29.609 -16.072  1.00 10.00      A   
ATOM   1713  OD2 ASP A 181      -0.404  30.619 -14.159  1.00 10.00      A   
ATOM   1714  C   ASP A 181      -3.949  28.059 -14.111  1.00 10.00      A   
ATOM   1715  O   ASP A 181      -4.193  28.451 -12.971  1.00 10.00      A   
ATOM   1716  N   THR A 182      -4.873  27.540 -14.905  1.00 10.00      A   
ATOM   1717  HN  THR A 182      -4.617  27.240 -15.803  1.00 10.00      A   
ATOM   1718  CA  THR A 182      -6.259  27.409 -14.487  1.00 10.00      A   
ATOM   1719  CB  THR A 182      -7.183  27.276 -15.706  1.00 10.00      A   
ATOM   1720  OG1 THR A 182      -6.423  26.801 -16.826  1.00 10.00      A   
ATOM   1721  HG1 THR A 182      -5.930  27.534 -17.216  1.00 10.00      A   
ATOM   1722  CG2 THR A 182      -7.800  28.621 -16.054  1.00 10.00      A   
ATOM   1723  C   THR A 182      -6.459  26.213 -13.558  1.00 10.00      A   
ATOM   1724  O   THR A 182      -7.528  26.042 -12.972  1.00 10.00      A   
ATOM   1725  N   TYR A 183      -5.423  25.394 -13.412  1.00 10.00      A   
ATOM   1726  HN  TYR A 183      -4.586  25.588 -13.887  1.00 10.00      A   
ATOM   1727  CA  TYR A 183      -5.498  24.225 -12.551  1.00 10.00      A   
ATOM   1728  CB  TYR A 183      -4.515  23.148 -13.006  1.00 10.00      A   
ATOM   1729  CG  TYR A 183      -4.451  21.960 -12.076  1.00 10.00      A   
ATOM   1730  CD1 TYR A 183      -5.546  21.124 -11.920  1.00 10.00      A   
ATOM   1731  CD2 TYR A 183      -3.301  21.682 -11.351  1.00 10.00      A   
ATOM   1732  CE1 TYR A 183      -5.496  20.045 -11.065  1.00 10.00      A   
ATOM   1733  CE2 TYR A 183      -3.242  20.600 -10.495  1.00 10.00      A   
ATOM   1734  CZ  TYR A 183      -4.343  19.787 -10.356  1.00 10.00      A   
ATOM   1735  OH  TYR A 183      -4.298  18.713  -9.502  1.00 10.00      A   
ATOM   1736  HH  TYR A 183      -5.183  18.335  -9.421  1.00 10.00      A   
ATOM   1737  C   TYR A 183      -5.232  24.605 -11.100  1.00 10.00      A   
ATOM   1738  O   TYR A 183      -4.115  24.985 -10.745  1.00 10.00      A   
ATOM   1739  N   THR A 184      -6.266  24.509 -10.276  1.00 10.00      A   
ATOM   1740  HN  THR A 184      -7.133  24.219 -10.634  1.00 10.00      A   
ATOM   1741  CA  THR A 184      -6.166  24.839  -8.859  1.00 10.00      A   
ATOM   1742  CB  THR A 184      -6.830  26.203  -8.578  1.00 10.00      A   
ATOM   1743  OG1 THR A 184      -8.107  26.251  -9.234  1.00 10.00      A   
ATOM   1744  HG1 THR A 184      -8.083  26.906  -9.942  1.00 10.00      A   
ATOM   1745  CG2 THR A 184      -5.963  27.345  -9.083  1.00 10.00      A   
ATOM   1746  C   THR A 184      -6.872  23.775  -8.016  1.00 10.00      A   
ATOM   1747  O   THR A 184      -7.245  24.019  -6.868  1.00 10.00      A   
ATOM   1748  N   SER A 185      -7.051  22.592  -8.587  1.00 10.00      A   
ATOM   1749  HN  SER A 185      -6.722  22.446  -9.496  1.00 10.00      A   
ATOM   1750  CA  SER A 185      -7.740  21.508  -7.899  1.00 10.00      A   
ATOM   1751  CB  SER A 185      -8.640  20.772  -8.895  1.00 10.00      A   
ATOM   1752  OG  SER A 185      -9.058  21.648  -9.936  1.00 10.00      A   
ATOM   1753  HG  SER A 185      -9.237  21.132 -10.734  1.00 10.00      A   
ATOM   1754  C   SER A 185      -6.773  20.530  -7.218  1.00 10.00      A   
ATOM   1755  O   SER A 185      -7.172  19.450  -6.786  1.00 10.00      A   
ATOM   1756  N   LEU A 186      -5.509  20.920  -7.107  1.00 10.00      A   
ATOM   1757  HN  LEU A 186      -5.248  21.797  -7.450  1.00 10.00      A   
ATOM   1758  CA  LEU A 186      -4.502  20.069  -6.480  1.00 10.00      A   
ATOM   1759  CB  LEU A 186      -3.103  20.636  -6.715  1.00 10.00      A   
ATOM   1760  CG  LEU A 186      -1.930  19.773  -6.250  1.00 10.00      A   
ATOM   1761  CD1 LEU A 186      -1.899  18.459  -7.014  1.00 10.00      A   
ATOM   1762  CD2 LEU A 186      -0.623  20.527  -6.423  1.00 10.00      A   
ATOM   1763  C   LEU A 186      -4.768  19.904  -4.986  1.00 10.00      A   
ATOM   1764  O   LEU A 186      -4.845  20.887  -4.249  1.00 10.00      A   
ATOM   1765  N   VAL A 187      -4.931  18.658  -4.554  1.00 10.00      A   
ATOM   1766  HN  VAL A 187      -4.876  17.918  -5.201  1.00 10.00      A   
ATOM   1767  CA  VAL A 187      -5.194  18.355  -3.154  1.00 10.00      A   
ATOM   1768  CB  VAL A 187      -6.568  17.671  -2.967  1.00 10.00      A   
ATOM   1769  CG1 VAL A 187      -6.780  17.267  -1.515  1.00 10.00      A   
ATOM   1770  CG2 VAL A 187      -7.693  18.584  -3.435  1.00 10.00      A   
ATOM   1771  C   VAL A 187      -4.099  17.460  -2.574  1.00 10.00      A   
ATOM   1772  O   VAL A 187      -3.556  17.741  -1.504  1.00 10.00      A   
ATOM   1773  N   SER A 188      -3.772  16.391  -3.286  1.00 10.00      A   
ATOM   1774  HN  SER A 188      -4.226  16.221  -4.141  1.00 10.00      A   
ATOM   1775  CA  SER A 188      -2.747  15.465  -2.836  1.00 10.00      A   
ATOM   1776  CB  SER A 188      -3.399  14.184  -2.307  1.00 10.00      A   
ATOM   1777  OG  SER A 188      -2.465  13.355  -1.632  1.00 10.00      A   
ATOM   1778  HG  SER A 188      -2.287  12.568  -2.159  1.00 10.00      A   
ATOM   1779  C   SER A 188      -1.808  15.138  -3.987  1.00 10.00      A   
ATOM   1780  O   SER A 188      -2.256  14.730  -5.059  1.00 10.00      A   
ATOM   1781  N   LEU A 189      -0.515  15.336  -3.773  1.00 10.00      A   
ATOM   1782  HN  LEU A 189      -0.215  15.669  -2.896  1.00 10.00      A   
ATOM   1783  CA  LEU A 189       0.475  15.065  -4.802  1.00 10.00      A   
ATOM   1784  CB  LEU A 189       0.878  16.356  -5.527  1.00 10.00      A   
ATOM   1785  CG  LEU A 189       1.864  16.199  -6.692  1.00 10.00      A   
ATOM   1786  CD1 LEU A 189       1.326  15.217  -7.723  1.00 10.00      A   
ATOM   1787  CD2 LEU A 189       2.160  17.544  -7.336  1.00 10.00      A   
ATOM   1788  C   LEU A 189       1.704  14.376  -4.217  1.00 10.00      A   
ATOM   1789  O   LEU A 189       2.447  14.960  -3.427  1.00 10.00      A   
ATOM   1790  N   ASN A 190       1.909  13.131  -4.615  1.00 10.00      A   
ATOM   1791  HN  ASN A 190       1.279  12.725  -5.251  1.00 10.00      A   
ATOM   1792  CA  ASN A 190       3.042  12.347  -4.149  1.00 10.00      A   
ATOM   1793  CB  ASN A 190       2.560  11.178  -3.282  1.00 10.00      A   
ATOM   1794  CG  ASN A 190       3.675  10.224  -2.881  1.00 10.00      A   
ATOM   1795  OD1 ASN A 190       4.833  10.618  -2.737  1.00 10.00      A   
ATOM   1796  ND2 ASN A 190       3.331   8.962  -2.681  1.00 10.00      A   
ATOM   1797 HD21 ASN A 190       2.379   8.713  -2.802  1.00 10.00      A   
ATOM   1798 HD22 ASN A 190       4.028   8.326  -2.425  1.00 10.00      A   
ATOM   1799  C   ASN A 190       3.840  11.821  -5.334  1.00 10.00      A   
ATOM   1800  O   ASN A 190       3.363  10.973  -6.087  1.00 10.00      A   
ATOM   1801  N   ILE A 191       5.047  12.341  -5.500  1.00 10.00      A   
ATOM   1802  HN  ILE A 191       5.365  13.022  -4.868  1.00 10.00      A   
ATOM   1803  CA  ILE A 191       5.923  11.929  -6.592  1.00 10.00      A   
ATOM   1804  CB  ILE A 191       6.006  13.011  -7.696  1.00 10.00      A   
ATOM   1805  CG1 ILE A 191       6.278  14.398  -7.097  1.00 10.00      A   
ATOM   1806  CG2 ILE A 191       4.729  13.024  -8.524  1.00 10.00      A   
ATOM   1807  CD1 ILE A 191       6.646  15.449  -8.124  1.00 10.00      A   
ATOM   1808  C   ILE A 191       7.320  11.638  -6.054  1.00 10.00      A   
ATOM   1809  O   ILE A 191       8.328  12.059  -6.621  1.00 10.00      A   
ATOM   1810  N   SER A 192       7.370  10.885  -4.968  1.00 10.00      A   
ATOM   1811  HN  SER A 192       6.534  10.533  -4.592  1.00 10.00      A   
ATOM   1812  CA  SER A 192       8.627  10.559  -4.318  1.00 10.00      A   
ATOM   1813  CB  SER A 192       8.357  10.147  -2.873  1.00 10.00      A   
ATOM   1814  OG  SER A 192       7.167   9.374  -2.782  1.00 10.00      A   
ATOM   1815  HG  SER A 192       6.409   9.965  -2.644  1.00 10.00      A   
ATOM   1816  C   SER A 192       9.433   9.479  -5.046  1.00 10.00      A   
ATOM   1817  O   SER A 192      10.609   9.279  -4.743  1.00 10.00      A   
ATOM   1818  N   CYS A 193       8.822   8.803  -6.013  1.00 10.00      A   
ATOM   1819  HN  CYS A 193       7.898   9.027  -6.250  1.00 10.00      A   
ATOM   1820  CA  CYS A 193       9.513   7.738  -6.739  1.00 10.00      A   
ATOM   1821  CB  CYS A 193       8.598   6.533  -6.985  1.00 10.00      A   
ATOM   1822  SG  CYS A 193       6.897   6.950  -7.432  1.00 10.00      A   
ATOM   1823  HG  CYS A 193       6.258   7.335  -6.330  1.00 10.00      A   
ATOM   1824  C   CYS A 193      10.156   8.231  -8.032  1.00 10.00      A   
ATOM   1825  O   CYS A 193      10.619   7.434  -8.845  1.00 10.00      A   
ATOM   1826  N   LEU A 194      10.190   9.542  -8.215  1.00 10.00      A   
ATOM   1827  HN  LEU A 194       9.805  10.131  -7.534  1.00 10.00      A   
ATOM   1828  CA  LEU A 194      10.788  10.130  -9.404  1.00 10.00      A   
ATOM   1829  CB  LEU A 194       9.953  11.309  -9.901  1.00 10.00      A   
ATOM   1830  CG  LEU A 194       8.774  10.958 -10.808  1.00 10.00      A   
ATOM   1831  CD1 LEU A 194       7.873  12.166 -10.998  1.00 10.00      A   
ATOM   1832  CD2 LEU A 194       9.265  10.443 -12.149  1.00 10.00      A   
ATOM   1833  C   LEU A 194      12.214  10.580  -9.117  1.00 10.00      A   
ATOM   1834  O   LEU A 194      12.498  11.128  -8.049  1.00 10.00      A   
ATOM   1835  N   ALA A 195      13.106  10.352 -10.069  1.00 10.00      A   
ATOM   1836  HN  ALA A 195      12.817   9.918 -10.909  1.00 10.00      A   
ATOM   1837  CA  ALA A 195      14.501  10.733  -9.911  1.00 10.00      A   
ATOM   1838  CB  ALA A 195      15.412   9.643 -10.449  1.00 10.00      A   
ATOM   1839  C   ALA A 195      14.779  12.055 -10.613  1.00 10.00      A   
ATOM   1840  O   ALA A 195      15.646  12.823 -10.198  1.00 10.00      A   
ATOM   1841  N   SER A 196      14.036  12.303 -11.680  1.00 10.00      A   
ATOM   1842  HN  SER A 196      13.369  11.636 -11.963  1.00 10.00      A   
ATOM   1843  CA  SER A 196      14.179  13.520 -12.454  1.00 10.00      A   
ATOM   1844  CB  SER A 196      13.294  13.459 -13.701  1.00 10.00      A   
ATOM   1845  OG  SER A 196      12.065  12.798 -13.432  1.00 10.00      A   
ATOM   1846  HG  SER A 196      12.230  11.848 -13.296  1.00 10.00      A   
ATOM   1847  C   SER A 196      13.854  14.754 -11.617  1.00 10.00      A   
ATOM   1848  O   SER A 196      12.915  14.749 -10.815  1.00 10.00      A   
ATOM   1849  N   GLU A 197      14.639  15.803 -11.797  1.00 10.00      A   
ATOM   1850  HN  GLU A 197      15.375  15.746 -12.441  1.00 10.00      A   
ATOM   1851  CA  GLU A 197      14.436  17.039 -11.062  1.00 10.00      A   
ATOM   1852  CB  GLU A 197      15.735  17.844 -11.016  1.00 10.00      A   
ATOM   1853  CG  GLU A 197      15.597  19.227 -10.400  1.00 10.00      A   
ATOM   1854  CD  GLU A 197      16.100  20.317 -11.320  1.00 10.00      A   
ATOM   1855  OE1 GLU A 197      15.271  20.970 -11.988  1.00 10.00      A   
ATOM   1856  OE2 GLU A 197      17.329  20.517 -11.387  1.00 10.00      A   
ATOM   1857  C   GLU A 197      13.322  17.872 -11.684  1.00 10.00      A   
ATOM   1858  O   GLU A 197      13.266  18.050 -12.901  1.00 10.00      A   
ATOM   1859  N   VAL A 198      12.429  18.361 -10.840  1.00 10.00      A   
ATOM   1860  HN  VAL A 198      12.519  18.167  -9.887  1.00 10.00      A   
ATOM   1861  CA  VAL A 198      11.325  19.192 -11.289  1.00 10.00      A   
ATOM   1862  CB  VAL A 198      10.011  18.875 -10.536  1.00 10.00      A   
ATOM   1863  CG1 VAL A 198       9.413  17.570 -11.035  1.00 10.00      A   
ATOM   1864  CG2 VAL A 198      10.235  18.822  -9.030  1.00 10.00      A   
ATOM   1865  C   VAL A 198      11.681  20.662 -11.109  1.00 10.00      A   
ATOM   1866  O   VAL A 198      12.408  21.023 -10.179  1.00 10.00      A   
ATOM   1867  N   SER A 199      11.188  21.504 -12.000  1.00 10.00      A   
ATOM   1868  HN  SER A 199      10.615  21.163 -12.720  1.00 10.00      A   
ATOM   1869  CA  SER A 199      11.473  22.924 -11.935  1.00 10.00      A   
ATOM   1870  CB  SER A 199      11.054  23.625 -13.228  1.00 10.00      A   
ATOM   1871  OG  SER A 199      11.517  24.963 -13.253  1.00 10.00      A   
ATOM   1872  HG  SER A 199      12.449  24.983 -13.001  1.00 10.00      A   
ATOM   1873  C   SER A 199      10.801  23.566 -10.726  1.00 10.00      A   
ATOM   1874  O   SER A 199       9.580  23.493 -10.565  1.00 10.00      A   
ATOM   1875  N   PHE A 200      11.609  24.196  -9.882  1.00 10.00      A   
ATOM   1876  HN  PHE A 200      12.570  24.216 -10.072  1.00 10.00      A   
ATOM   1877  CA  PHE A 200      11.114  24.860  -8.688  1.00 10.00      A   
ATOM   1878  CB  PHE A 200      12.280  25.371  -7.833  1.00 10.00      A   
ATOM   1879  CG  PHE A 200      11.881  25.791  -6.446  1.00 10.00      A   
ATOM   1880  CD1 PHE A 200      11.513  24.846  -5.503  1.00 10.00      A   
ATOM   1881  CD2 PHE A 200      11.877  27.126  -6.083  1.00 10.00      A   
ATOM   1882  CE1 PHE A 200      11.147  25.221  -4.226  1.00 10.00      A   
ATOM   1883  CE2 PHE A 200      11.511  27.510  -4.806  1.00 10.00      A   
ATOM   1884  CZ  PHE A 200      11.145  26.556  -3.877  1.00 10.00      A   
ATOM   1885  C   PHE A 200      10.186  26.008  -9.064  1.00 10.00      A   
ATOM   1886  O   PHE A 200       9.246  26.321  -8.336  1.00 10.00      A   
ATOM   1887  N   SER A 201      10.447  26.618 -10.212  1.00 10.00      A   
ATOM   1888  HN  SER A 201      11.218  26.326 -10.742  1.00 10.00      A   
ATOM   1889  CA  SER A 201       9.634  27.717 -10.700  1.00 10.00      A   
ATOM   1890  CB  SER A 201      10.219  28.246 -12.009  1.00 10.00      A   
ATOM   1891  OG  SER A 201      11.624  28.412 -11.888  1.00 10.00      A   
ATOM   1892  HG  SER A 201      12.013  28.516 -12.766  1.00 10.00      A   
ATOM   1893  C   SER A 201       8.184  27.271 -10.891  1.00 10.00      A   
ATOM   1894  O   SER A 201       7.253  27.947 -10.450  1.00 10.00      A   
ATOM   1895  N   ALA A 202       8.003  26.119 -11.529  1.00 10.00      A   
ATOM   1896  HN  ALA A 202       8.786  25.626 -11.854  1.00 10.00      A   
ATOM   1897  CA  ALA A 202       6.669  25.574 -11.762  1.00 10.00      A   
ATOM   1898  CB  ALA A 202       6.716  24.509 -12.846  1.00 10.00      A   
ATOM   1899  C   ALA A 202       6.116  24.987 -10.469  1.00 10.00      A   
ATOM   1900  O   ALA A 202       4.915  25.064 -10.189  1.00 10.00      A   
ATOM   1901  N   LEU A 203       7.017  24.416  -9.682  1.00 10.00      A   
ATOM   1902  HN  LEU A 203       7.955  24.393  -9.980  1.00 10.00      A   
ATOM   1903  CA  LEU A 203       6.675  23.808  -8.406  1.00 10.00      A   
ATOM   1904  CB  LEU A 203       7.941  23.206  -7.780  1.00 10.00      A   
ATOM   1905  CG  LEU A 203       7.819  22.576  -6.389  1.00 10.00      A   
ATOM   1906  CD1 LEU A 203       6.756  21.489  -6.373  1.00 10.00      A   
ATOM   1907  CD2 LEU A 203       9.161  22.013  -5.945  1.00 10.00      A   
ATOM   1908  C   LEU A 203       6.032  24.830  -7.466  1.00 10.00      A   
ATOM   1909  O   LEU A 203       4.926  24.615  -6.962  1.00 10.00      A   
ATOM   1910  N   GLU A 204       6.718  25.950  -7.259  1.00 10.00      A   
ATOM   1911  HN  GLU A 204       7.587  26.067  -7.709  1.00 10.00      A   
ATOM   1912  CA  GLU A 204       6.224  27.009  -6.383  1.00 10.00      A   
ATOM   1913  CB  GLU A 204       7.288  28.099  -6.192  1.00 10.00      A   
ATOM   1914  CG  GLU A 204       6.781  29.363  -5.504  1.00 10.00      A   
ATOM   1915  CD  GLU A 204       7.893  30.332  -5.160  1.00 10.00      A   
ATOM   1916  OE1 GLU A 204       8.666  30.709  -6.067  1.00 10.00      A   
ATOM   1917  OE2 GLU A 204       8.004  30.717  -3.978  1.00 10.00      A   
ATOM   1918  C   GLU A 204       4.941  27.623  -6.925  1.00 10.00      A   
ATOM   1919  O   GLU A 204       3.969  27.808  -6.188  1.00 10.00      A   
ATOM   1920  N   ARG A 205       4.940  27.918  -8.220  1.00 10.00      A   
ATOM   1921  HN  ARG A 205       5.742  27.722  -8.753  1.00 10.00      A   
ATOM   1922  CA  ARG A 205       3.787  28.526  -8.878  1.00 10.00      A   
ATOM   1923  CB  ARG A 205       4.067  28.710 -10.372  1.00 10.00      A   
ATOM   1924  CG  ARG A 205       3.131  29.680 -11.075  1.00 10.00      A   
ATOM   1925  CD  ARG A 205       3.524  29.873 -12.534  1.00 10.00      A   
ATOM   1926  NE  ARG A 205       4.903  30.342 -12.677  1.00 10.00      A   
ATOM   1927  HE  ARG A 205       5.507  30.205 -11.911  1.00 10.00      A   
ATOM   1928  CZ  ARG A 205       5.384  30.931 -13.773  1.00 10.00      A   
ATOM   1929  NH1 ARG A 205       4.600  31.130 -14.820  1.00 10.00      A   
ATOM   1930 HH11 ARG A 205       4.979  31.590 -15.679  1.00 10.00      A   
ATOM   1931 HH12 ARG A 205       3.603  30.829 -14.794  1.00 10.00      A   
ATOM   1932  NH2 ARG A 205       6.651  31.328 -13.810  1.00 10.00      A   
ATOM   1933 HH21 ARG A 205       7.030  31.788 -14.667  1.00 10.00      A   
ATOM   1934 HH22 ARG A 205       7.273  31.184 -12.984  1.00 10.00      A   
ATOM   1935  C   ARG A 205       2.516  27.699  -8.670  1.00 10.00      A   
ATOM   1936  O   ARG A 205       1.452  28.242  -8.369  1.00 10.00      A   
ATOM   1937  N   LEU A 206       2.638  26.386  -8.816  1.00 10.00      A   
ATOM   1938  HN  LEU A 206       3.515  26.011  -9.053  1.00 10.00      A   
ATOM   1939  CA  LEU A 206       1.502  25.487  -8.649  1.00 10.00      A   
ATOM   1940  CB  LEU A 206       1.888  24.067  -9.062  1.00 10.00      A   
ATOM   1941  CG  LEU A 206       0.926  23.336 -10.001  1.00 10.00      A   
ATOM   1942  CD1 LEU A 206       1.444  21.940 -10.293  1.00 10.00      A   
ATOM   1943  CD2 LEU A 206      -0.474  23.266  -9.412  1.00 10.00      A   
ATOM   1944  C   LEU A 206       0.986  25.482  -7.209  1.00 10.00      A   
ATOM   1945  O   LEU A 206      -0.216  25.611  -6.976  1.00 10.00      A   
ATOM   1946  N   VAL A 207       1.897  25.347  -6.253  1.00 10.00      A   
ATOM   1947  HN  VAL A 207       2.841  25.270  -6.504  1.00 10.00      A   
ATOM   1948  CA  VAL A 207       1.534  25.306  -4.837  1.00 10.00      A   
ATOM   1949  CB  VAL A 207       2.757  24.973  -3.952  1.00 10.00      A   
ATOM   1950  CG1 VAL A 207       2.389  24.981  -2.474  1.00 10.00      A   
ATOM   1951  CG2 VAL A 207       3.334  23.623  -4.345  1.00 10.00      A   
ATOM   1952  C   VAL A 207       0.895  26.614  -4.370  1.00 10.00      A   
ATOM   1953  O   VAL A 207      -0.117  26.604  -3.666  1.00 10.00      A   
ATOM   1954  N   THR A 208       1.471  27.731  -4.791  1.00 10.00      A   
ATOM   1955  HN  THR A 208       2.252  27.669  -5.382  1.00 10.00      A   
ATOM   1956  CA  THR A 208       0.979  29.049  -4.399  1.00 10.00      A   
ATOM   1957  CB  THR A 208       1.920  30.170  -4.895  1.00 10.00      A   
ATOM   1958  OG1 THR A 208       3.276  29.798  -4.626  1.00 10.00      A   
ATOM   1959  HG1 THR A 208       3.577  29.162  -5.288  1.00 10.00      A   
ATOM   1960  CG2 THR A 208       1.630  31.481  -4.183  1.00 10.00      A   
ATOM   1961  C   THR A 208      -0.452  29.313  -4.876  1.00 10.00      A   
ATOM   1962  O   THR A 208      -1.155  30.155  -4.312  1.00 10.00      A   
ATOM   1963  N   ARG A 209      -0.893  28.592  -5.899  1.00 10.00      A   
ATOM   1964  HN  ARG A 209      -0.305  27.923  -6.310  1.00 10.00      A   
ATOM   1965  CA  ARG A 209      -2.243  28.787  -6.419  1.00 10.00      A   
ATOM   1966  CB  ARG A 209      -2.237  28.959  -7.944  1.00 10.00      A   
ATOM   1967  CG  ARG A 209      -1.985  27.680  -8.729  1.00 10.00      A   
ATOM   1968  CD  ARG A 209      -2.068  27.924 -10.230  1.00 10.00      A   
ATOM   1969  NE  ARG A 209      -1.798  26.707 -10.998  1.00 10.00      A   
ATOM   1970  HE  ARG A 209      -2.478  25.994 -10.960  1.00 10.00      A   
ATOM   1971  CZ  ARG A 209      -0.711  26.526 -11.746  1.00 10.00      A   
ATOM   1972  NH1 ARG A 209       0.204  27.482 -11.834  1.00 10.00      A   
ATOM   1973 HH11 ARG A 209       0.072  28.384 -11.321  1.00 10.00      A   
ATOM   1974 HH12 ARG A 209       1.056  27.339 -12.417  1.00 10.00      A   
ATOM   1975  NH2 ARG A 209      -0.541  25.392 -12.417  1.00 10.00      A   
ATOM   1976 HH21 ARG A 209      -1.261  24.640 -12.369  1.00 10.00      A   
ATOM   1977 HH22 ARG A 209       0.317  25.252 -12.999  1.00 10.00      A   
ATOM   1978  C   ARG A 209      -3.189  27.662  -5.998  1.00 10.00      A   
ATOM   1979  O   ARG A 209      -4.366  27.669  -6.353  1.00 10.00      A   
ATOM   1980  N   CYS A 210      -2.686  26.707  -5.230  1.00 10.00      A   
ATOM   1981  HN  CYS A 210      -1.748  26.758  -4.945  1.00 10.00      A   
ATOM   1982  CA  CYS A 210      -3.508  25.588  -4.788  1.00 10.00      A   
ATOM   1983  CB  CYS A 210      -3.003  24.270  -5.378  1.00 10.00      A   
ATOM   1984  SG  CYS A 210      -3.017  24.219  -7.184  1.00 10.00      A   
ATOM   1985  HG  CYS A 210      -1.866  24.727  -7.608  1.00 10.00      A   
ATOM   1986  C   CYS A 210      -3.582  25.493  -3.268  1.00 10.00      A   
ATOM   1987  O   CYS A 210      -2.765  24.819  -2.636  1.00 10.00      A   
ATOM   1988  N   PRO A 211      -4.565  26.173  -2.656  1.00 10.00      A   
ATOM   1989  CA  PRO A 211      -4.763  26.164  -1.203  1.00 10.00      A   
ATOM   1990  CB  PRO A 211      -5.686  27.369  -0.953  1.00 10.00      A   
ATOM   1991  CG  PRO A 211      -5.842  28.054  -2.274  1.00 10.00      A   
ATOM   1992  CD  PRO A 211      -5.554  27.025  -3.324  1.00 10.00      A   
ATOM   1993  C   PRO A 211      -5.460  24.884  -0.755  1.00 10.00      A   
ATOM   1994  O   PRO A 211      -5.589  24.609   0.442  1.00 10.00      A   
ATOM   1995  N   ASN A 212      -5.903  24.102  -1.734  1.00 10.00      A   
ATOM   1996  HN  ASN A 212      -5.758  24.383  -2.663  1.00 10.00      A   
ATOM   1997  CA  ASN A 212      -6.597  22.845  -1.473  1.00 10.00      A   
ATOM   1998  CB  ASN A 212      -7.530  22.499  -2.637  1.00 10.00      A   
ATOM   1999  CG  ASN A 212      -8.711  23.443  -2.738  1.00 10.00      A   
ATOM   2000  OD1 ASN A 212      -9.256  23.883  -1.732  1.00 10.00      A   
ATOM   2001  ND2 ASN A 212      -9.112  23.768  -3.962  1.00 10.00      A   
ATOM   2002 HD21 ASN A 212      -8.632  23.383  -4.724  1.00 10.00      A   
ATOM   2003 HD22 ASN A 212      -9.873  24.381  -4.053  1.00 10.00      A   
ATOM   2004  C   ASN A 212      -5.606  21.714  -1.247  1.00 10.00      A   
ATOM   2005  O   ASN A 212      -5.985  20.605  -0.867  1.00 10.00      A   
ATOM   2006  N   LEU A 213      -4.336  22.007  -1.488  1.00 10.00      A   
ATOM   2007  HN  LEU A 213      -4.110  22.912  -1.791  1.00 10.00      A   
ATOM   2008  CA  LEU A 213      -3.274  21.034  -1.309  1.00 10.00      A   
ATOM   2009  CB  LEU A 213      -1.977  21.552  -1.940  1.00 10.00      A   
ATOM   2010  CG  LEU A 213      -0.748  20.652  -1.807  1.00 10.00      A   
ATOM   2011  CD1 LEU A 213      -0.856  19.452  -2.733  1.00 10.00      A   
ATOM   2012  CD2 LEU A 213       0.520  21.439  -2.091  1.00 10.00      A   
ATOM   2013  C   LEU A 213      -3.062  20.752   0.173  1.00 10.00      A   
ATOM   2014  O   LEU A 213      -2.610  21.621   0.922  1.00 10.00      A   
ATOM   2015  N   LYS A 214      -3.411  19.542   0.592  1.00 10.00      A   
ATOM   2016  HN  LYS A 214      -3.787  18.902  -0.056  1.00 10.00      A   
ATOM   2017  CA  LYS A 214      -3.258  19.139   1.982  1.00 10.00      A   
ATOM   2018  CB  LYS A 214      -4.591  18.647   2.554  1.00 10.00      A   
ATOM   2019  CG  LYS A 214      -5.757  19.610   2.368  1.00 10.00      A   
ATOM   2020  CD  LYS A 214      -5.567  20.902   3.150  1.00 10.00      A   
ATOM   2021  CE  LYS A 214      -5.820  20.705   4.639  1.00 10.00      A   
ATOM   2022  NZ  LYS A 214      -7.084  19.961   4.904  1.00 10.00      A   
ATOM   2023  HZ1 LYS A 214      -7.520  20.294   5.789  1.00 10.00      A   
ATOM   2024  HZ2 LYS A 214      -6.886  18.940   4.992  1.00 10.00      A   
ATOM   2025  HZ3 LYS A 214      -7.759  20.103   4.124  1.00 10.00      A   
ATOM   2026  C   LYS A 214      -2.196  18.051   2.120  1.00 10.00      A   
ATOM   2027  O   LYS A 214      -1.742  17.750   3.221  1.00 10.00      A   
ATOM   2028  N   SER A 215      -1.809  17.460   0.999  1.00 10.00      A   
ATOM   2029  HN  SER A 215      -2.209  17.734   0.146  1.00 10.00      A   
ATOM   2030  CA  SER A 215      -0.803  16.411   1.003  1.00 10.00      A   
ATOM   2031  CB  SER A 215      -1.461  15.051   0.784  1.00 10.00      A   
ATOM   2032  OG  SER A 215      -0.565  13.991   1.058  1.00 10.00      A   
ATOM   2033  HG  SER A 215      -0.943  13.420   1.748  1.00 10.00      A   
ATOM   2034  C   SER A 215       0.243  16.675  -0.069  1.00 10.00      A   
ATOM   2035  O   SER A 215      -0.058  16.659  -1.266  1.00 10.00      A   
ATOM   2036  N   LEU A 216       1.468  16.926   0.360  1.00 10.00      A   
ATOM   2037  HN  LEU A 216       1.654  16.918   1.327  1.00 10.00      A   
ATOM   2038  CA  LEU A 216       2.548  17.206  -0.565  1.00 10.00      A   
ATOM   2039  CB  LEU A 216       2.878  18.698  -0.551  1.00 10.00      A   
ATOM   2040  CG  LEU A 216       4.052  19.138  -1.428  1.00 10.00      A   
ATOM   2041  CD1 LEU A 216       3.716  18.958  -2.899  1.00 10.00      A   
ATOM   2042  CD2 LEU A 216       4.437  20.580  -1.130  1.00 10.00      A   
ATOM   2043  C   LEU A 216       3.793  16.397  -0.235  1.00 10.00      A   
ATOM   2044  O   LEU A 216       4.465  16.651   0.766  1.00 10.00      A   
ATOM   2045  N   LYS A 217       4.088  15.422  -1.078  1.00 10.00      A   
ATOM   2046  HN  LYS A 217       3.499  15.265  -1.852  1.00 10.00      A   
ATOM   2047  CA  LYS A 217       5.265  14.586  -0.900  1.00 10.00      A   
ATOM   2048  CB  LYS A 217       4.878  13.118  -0.719  1.00 10.00      A   
ATOM   2049  CG  LYS A 217       4.145  12.831   0.586  1.00 10.00      A   
ATOM   2050  CD  LYS A 217       3.709  11.376   0.679  1.00 10.00      A   
ATOM   2051  CE  LYS A 217       3.091  11.071   2.035  1.00 10.00      A   
ATOM   2052  NZ  LYS A 217       2.605   9.670   2.114  1.00 10.00      A   
ATOM   2053  HZ1 LYS A 217       2.385   9.420   3.100  1.00 10.00      A   
ATOM   2054  HZ2 LYS A 217       3.334   9.022   1.759  1.00 10.00      A   
ATOM   2055  HZ3 LYS A 217       1.745   9.553   1.540  1.00 10.00      A   
ATOM   2056  C   LYS A 217       6.197  14.766  -2.090  1.00 10.00      A   
ATOM   2057  O   LYS A 217       5.898  14.323  -3.201  1.00 10.00      A   
ATOM   2058  N   LEU A 218       7.311  15.441  -1.851  1.00 10.00      A   
ATOM   2059  HN  LEU A 218       7.493  15.752  -0.936  1.00 10.00      A   
ATOM   2060  CA  LEU A 218       8.286  15.724  -2.894  1.00 10.00      A   
ATOM   2061  CB  LEU A 218       9.088  16.975  -2.524  1.00 10.00      A   
ATOM   2062  CG  LEU A 218       8.279  18.214  -2.129  1.00 10.00      A   
ATOM   2063  CD1 LEU A 218       8.890  18.872  -0.903  1.00 10.00      A   
ATOM   2064  CD2 LEU A 218       8.218  19.201  -3.284  1.00 10.00      A   
ATOM   2065  C   LEU A 218       9.236  14.550  -3.099  1.00 10.00      A   
ATOM   2066  O   LEU A 218       9.207  13.573  -2.344  1.00 10.00      A   
ATOM   2067  N   ASN A 219      10.086  14.657  -4.117  1.00 10.00      A   
ATOM   2068  HN  ASN A 219      10.069  15.466  -4.668  1.00 10.00      A   
ATOM   2069  CA  ASN A 219      11.054  13.612  -4.428  1.00 10.00      A   
ATOM   2070  CB  ASN A 219      11.090  13.280  -5.929  1.00 10.00      A   
ATOM   2071  CG  ASN A 219      11.749  14.348  -6.789  1.00 10.00      A   
ATOM   2072  OD1 ASN A 219      11.694  15.536  -6.483  1.00 10.00      A   
ATOM   2073  ND2 ASN A 219      12.384  13.922  -7.873  1.00 10.00      A   
ATOM   2074 HD21 ASN A 219      12.397  12.954  -8.054  1.00 10.00      A   
ATOM   2075 HD22 ASN A 219      12.804  14.588  -8.459  1.00 10.00      A   
ATOM   2076  C   ASN A 219      12.441  13.982  -3.918  1.00 10.00      A   
ATOM   2077  O   ASN A 219      12.668  15.111  -3.487  1.00 10.00      A   
ATOM   2078  N   ARG A 220      13.363  13.029  -4.003  1.00 10.00      A   
ATOM   2079  HN  ARG A 220      13.118  12.172  -4.407  1.00 10.00      A   
ATOM   2080  CA  ARG A 220      14.733  13.211  -3.523  1.00 10.00      A   
ATOM   2081  CB  ARG A 220      15.507  11.899  -3.666  1.00 10.00      A   
ATOM   2082  CG  ARG A 220      16.644  11.717  -2.672  1.00 10.00      A   
ATOM   2083  CD  ARG A 220      17.421  10.444  -2.970  1.00 10.00      A   
ATOM   2084  NE  ARG A 220      18.281  10.034  -1.858  1.00 10.00      A   
ATOM   2085  HE  ARG A 220      18.491  10.709  -1.179  1.00 10.00      A   
ATOM   2086  CZ  ARG A 220      18.792   8.805  -1.729  1.00 10.00      A   
ATOM   2087  NH1 ARG A 220      18.518   7.868  -2.633  1.00 10.00      A   
ATOM   2088 HH11 ARG A 220      18.921   6.908  -2.532  1.00 10.00      A   
ATOM   2089 HH12 ARG A 220      17.905   8.087  -3.449  1.00 10.00      A   
ATOM   2090  NH2 ARG A 220      19.569   8.504  -0.693  1.00 10.00      A   
ATOM   2091 HH21 ARG A 220      19.795   9.230   0.034  1.00 10.00      A   
ATOM   2092 HH22 ARG A 220      19.965   7.543  -0.599  1.00 10.00      A   
ATOM   2093  C   ARG A 220      15.470  14.343  -4.239  1.00 10.00      A   
ATOM   2094  O   ARG A 220      16.406  14.915  -3.690  1.00 10.00      A   
ATOM   2095  N   ALA A 221      15.028  14.683  -5.444  1.00 10.00      A   
ATOM   2096  HN  ALA A 221      14.256  14.214  -5.819  1.00 10.00      A   
ATOM   2097  CA  ALA A 221      15.669  15.740  -6.225  1.00 10.00      A   
ATOM   2098  CB  ALA A 221      15.246  15.669  -7.684  1.00 10.00      A   
ATOM   2099  C   ALA A 221      15.416  17.134  -5.652  1.00 10.00      A   
ATOM   2100  O   ALA A 221      16.111  18.085  -6.004  1.00 10.00      A   
ATOM   2101  N   VAL A 222      14.419  17.257  -4.780  1.00 10.00      A   
ATOM   2102  HN  VAL A 222      13.902  16.463  -4.528  1.00 10.00      A   
ATOM   2103  CA  VAL A 222      14.094  18.542  -4.170  1.00 10.00      A   
ATOM   2104  CB  VAL A 222      12.623  18.611  -3.705  1.00 10.00      A   
ATOM   2105  CG1 VAL A 222      12.326  19.948  -3.043  1.00 10.00      A   
ATOM   2106  CG2 VAL A 222      11.684  18.387  -4.879  1.00 10.00      A   
ATOM   2107  C   VAL A 222      15.032  18.814  -2.995  1.00 10.00      A   
ATOM   2108  O   VAL A 222      14.997  18.105  -1.993  1.00 10.00      A   
ATOM   2109  N   PRO A 223      15.885  19.843  -3.118  1.00 10.00      A   
ATOM   2110  CA  PRO A 223      16.856  20.206  -2.078  1.00 10.00      A   
ATOM   2111  CB  PRO A 223      17.688  21.303  -2.746  1.00 10.00      A   
ATOM   2112  CG  PRO A 223      16.780  21.884  -3.767  1.00 10.00      A   
ATOM   2113  CD  PRO A 223      15.973  20.735  -4.286  1.00 10.00      A   
ATOM   2114  C   PRO A 223      16.202  20.737  -0.803  1.00 10.00      A   
ATOM   2115  O   PRO A 223      15.163  21.407  -0.845  1.00 10.00      A   
ATOM   2116  N   LEU A 224      16.836  20.438   0.328  1.00 10.00      A   
ATOM   2117  HN  LEU A 224      17.659  19.905   0.278  1.00 10.00      A   
ATOM   2118  CA  LEU A 224      16.352  20.862   1.637  1.00 10.00      A   
ATOM   2119  CB  LEU A 224      17.228  20.257   2.740  1.00 10.00      A   
ATOM   2120  CG  LEU A 224      16.865  20.627   4.178  1.00 10.00      A   
ATOM   2121  CD1 LEU A 224      15.498  20.078   4.544  1.00 10.00      A   
ATOM   2122  CD2 LEU A 224      17.926  20.125   5.144  1.00 10.00      A   
ATOM   2123  C   LEU A 224      16.330  22.383   1.764  1.00 10.00      A   
ATOM   2124  O   LEU A 224      15.467  22.949   2.442  1.00 10.00      A   
ATOM   2125  N   GLU A 225      17.266  23.046   1.094  1.00 10.00      A   
ATOM   2126  HN  GLU A 225      17.923  22.538   0.555  1.00 10.00      A   
ATOM   2127  CA  GLU A 225      17.352  24.505   1.141  1.00 10.00      A   
ATOM   2128  CB  GLU A 225      18.612  25.022   0.426  1.00 10.00      A   
ATOM   2129  CG  GLU A 225      19.840  24.132   0.557  1.00 10.00      A   
ATOM   2130  CD  GLU A 225      19.921  23.101  -0.549  1.00 10.00      A   
ATOM   2131  OE1 GLU A 225      19.464  21.962  -0.332  1.00 10.00      A   
ATOM   2132  OE2 GLU A 225      20.430  23.434  -1.643  1.00 10.00      A   
ATOM   2133  C   GLU A 225      16.113  25.156   0.528  1.00 10.00      A   
ATOM   2134  O   GLU A 225      15.836  26.329   0.770  1.00 10.00      A   
ATOM   2135  N   LYS A 226      15.370  24.391  -0.262  1.00 10.00      A   
ATOM   2136  HN  LYS A 226      15.633  23.451  -0.408  1.00 10.00      A   
ATOM   2137  CA  LYS A 226      14.174  24.910  -0.917  1.00 10.00      A   
ATOM   2138  CB  LYS A 226      14.167  24.529  -2.400  1.00 10.00      A   
ATOM   2139  CG  LYS A 226      15.398  24.996  -3.160  1.00 10.00      A   
ATOM   2140  CD  LYS A 226      15.495  26.511  -3.201  1.00 10.00      A   
ATOM   2141  CE  LYS A 226      16.875  26.958  -3.657  1.00 10.00      A   
ATOM   2142  NZ  LYS A 226      17.223  26.414  -4.996  1.00 10.00      A   
ATOM   2143  HZ1 LYS A 226      18.181  26.711  -5.265  1.00 10.00      A   
ATOM   2144  HZ2 LYS A 226      16.552  26.763  -5.712  1.00 10.00      A   
ATOM   2145  HZ3 LYS A 226      17.187  25.375  -4.981  1.00 10.00      A   
ATOM   2146  C   LYS A 226      12.898  24.432  -0.233  1.00 10.00      A   
ATOM   2147  O   LYS A 226      11.794  24.665  -0.730  1.00 10.00      A   
ATOM   2148  N   LEU A 227      13.047  23.771   0.906  1.00 10.00      A   
ATOM   2149  HN  LEU A 227      13.953  23.612   1.256  1.00 10.00      A   
ATOM   2150  CA  LEU A 227      11.899  23.270   1.648  1.00 10.00      A   
ATOM   2151  CB  LEU A 227      12.329  22.199   2.658  1.00 10.00      A   
ATOM   2152  CG  LEU A 227      11.254  21.728   3.643  1.00 10.00      A   
ATOM   2153  CD1 LEU A 227      10.235  20.830   2.955  1.00 10.00      A   
ATOM   2154  CD2 LEU A 227      11.876  21.027   4.841  1.00 10.00      A   
ATOM   2155  C   LEU A 227      11.182  24.408   2.367  1.00 10.00      A   
ATOM   2156  O   LEU A 227       9.968  24.557   2.255  1.00 10.00      A   
ATOM   2157  N   ALA A 228      11.952  25.220   3.085  1.00 10.00      A   
ATOM   2158  HN  ALA A 228      12.914  25.054   3.111  1.00 10.00      A   
ATOM   2159  CA  ALA A 228      11.409  26.348   3.839  1.00 10.00      A   
ATOM   2160  CB  ALA A 228      12.530  27.101   4.538  1.00 10.00      A   
ATOM   2161  C   ALA A 228      10.606  27.297   2.958  1.00 10.00      A   
ATOM   2162  O   ALA A 228       9.572  27.822   3.379  1.00 10.00      A   
ATOM   2163  N   THR A 229      11.075  27.502   1.735  1.00 10.00      A   
ATOM   2164  HN  THR A 229      11.897  27.048   1.453  1.00 10.00      A   
ATOM   2165  CA  THR A 229      10.409  28.383   0.795  1.00 10.00      A   
ATOM   2166  CB  THR A 229      11.225  28.489  -0.504  1.00 10.00      A   
ATOM   2167  OG1 THR A 229      12.178  27.415  -0.547  1.00 10.00      A   
ATOM   2168  HG1 THR A 229      11.785  26.653  -0.990  1.00 10.00      A   
ATOM   2169  CG2 THR A 229      11.967  29.814  -0.554  1.00 10.00      A   
ATOM   2170  C   THR A 229       8.994  27.892   0.481  1.00 10.00      A   
ATOM   2171  O   THR A 229       8.037  28.668   0.511  1.00 10.00      A   
ATOM   2172  N   LEU A 230       8.860  26.591   0.223  1.00 10.00      A   
ATOM   2173  HN  LEU A 230       9.650  26.011   0.259  1.00 10.00      A   
ATOM   2174  CA  LEU A 230       7.563  26.007  -0.103  1.00 10.00      A   
ATOM   2175  CB  LEU A 230       7.722  24.659  -0.800  1.00 10.00      A   
ATOM   2176  CG  LEU A 230       7.962  24.704  -2.309  1.00 10.00      A   
ATOM   2177  CD1 LEU A 230       8.161  23.300  -2.851  1.00 10.00      A   
ATOM   2178  CD2 LEU A 230       6.806  25.393  -3.018  1.00 10.00      A   
ATOM   2179  C   LEU A 230       6.669  25.871   1.123  1.00 10.00      A   
ATOM   2180  O   LEU A 230       5.445  25.878   1.007  1.00 10.00      A   
ATOM   2181  N   LEU A 231       7.280  25.750   2.295  1.00 10.00      A   
ATOM   2182  HN  LEU A 231       8.259  25.728   2.327  1.00 10.00      A   
ATOM   2183  CA  LEU A 231       6.523  25.634   3.538  1.00 10.00      A   
ATOM   2184  CB  LEU A 231       7.453  25.357   4.723  1.00 10.00      A   
ATOM   2185  CG  LEU A 231       8.130  23.985   4.740  1.00 10.00      A   
ATOM   2186  CD1 LEU A 231       9.169  23.909   5.848  1.00 10.00      A   
ATOM   2187  CD2 LEU A 231       7.097  22.883   4.901  1.00 10.00      A   
ATOM   2188  C   LEU A 231       5.721  26.908   3.781  1.00 10.00      A   
ATOM   2189  O   LEU A 231       4.623  26.879   4.338  1.00 10.00      A   
ATOM   2190  N   GLN A 232       6.276  28.028   3.333  1.00 10.00      A   
ATOM   2191  HN  GLN A 232       7.156  27.982   2.892  1.00 10.00      A   
ATOM   2192  CA  GLN A 232       5.619  29.323   3.479  1.00 10.00      A   
ATOM   2193  CB  GLN A 232       6.628  30.459   3.297  1.00 10.00      A   
ATOM   2194  CG  GLN A 232       7.653  30.591   4.411  1.00 10.00      A   
ATOM   2195  CD  GLN A 232       7.030  30.935   5.750  1.00 10.00      A   
ATOM   2196  OE1 GLN A 232       5.937  31.504   5.816  1.00 10.00      A   
ATOM   2197  NE2 GLN A 232       7.731  30.613   6.826  1.00 10.00      A   
ATOM   2198 HE21 GLN A 232       8.604  30.180   6.696  1.00 10.00      A   
ATOM   2199 HE22 GLN A 232       7.353  30.818   7.707  1.00 10.00      A   
ATOM   2200  C   GLN A 232       4.501  29.470   2.450  1.00 10.00      A   
ATOM   2201  O   GLN A 232       3.641  30.350   2.567  1.00 10.00      A   
ATOM   2202  N   ARG A 233       4.516  28.596   1.448  1.00 10.00      A   
ATOM   2203  HN  ARG A 233       5.213  27.904   1.433  1.00 10.00      A   
ATOM   2204  CA  ARG A 233       3.519  28.618   0.384  1.00 10.00      A   
ATOM   2205  CB  ARG A 233       4.095  28.052  -0.920  1.00 10.00      A   
ATOM   2206  CG  ARG A 233       5.205  28.893  -1.528  1.00 10.00      A   
ATOM   2207  CD  ARG A 233       4.728  30.305  -1.803  1.00 10.00      A   
ATOM   2208  NE  ARG A 233       5.783  31.139  -2.367  1.00 10.00      A   
ATOM   2209  HE  ARG A 233       6.436  30.701  -2.969  1.00 10.00      A   
ATOM   2210  CZ  ARG A 233       5.909  32.436  -2.119  1.00 10.00      A   
ATOM   2211  NH1 ARG A 233       5.044  33.051  -1.314  1.00 10.00      A   
ATOM   2212 HH11 ARG A 233       5.143  34.069  -1.119  1.00 10.00      A   
ATOM   2213 HH12 ARG A 233       4.259  32.514  -0.878  1.00 10.00      A   
ATOM   2214  NH2 ARG A 233       6.886  33.128  -2.691  1.00 10.00      A   
ATOM   2215 HH21 ARG A 233       6.989  34.148  -2.500  1.00 10.00      A   
ATOM   2216 HH22 ARG A 233       7.558  32.653  -3.342  1.00 10.00      A   
ATOM   2217  C   ARG A 233       2.269  27.847   0.781  1.00 10.00      A   
ATOM   2218  O   ARG A 233       1.187  28.093   0.251  1.00 10.00      A   
ATOM   2219  N   ALA A 234       2.420  26.908   1.704  1.00 10.00      A   
ATOM   2220  HN  ALA A 234       3.310  26.746   2.090  1.00 10.00      A   
ATOM   2221  CA  ALA A 234       1.289  26.110   2.159  1.00 10.00      A   
ATOM   2222  CB  ALA A 234       1.156  24.843   1.328  1.00 10.00      A   
ATOM   2223  C   ALA A 234       1.408  25.770   3.641  1.00 10.00      A   
ATOM   2224  O   ALA A 234       1.898  24.703   4.005  1.00 10.00      A   
ATOM   2225  N   PRO A 235       0.956  26.676   4.523  1.00 10.00      A   
ATOM   2226  CA  PRO A 235       1.016  26.460   5.969  1.00 10.00      A   
ATOM   2227  CB  PRO A 235       0.950  27.884   6.515  1.00 10.00      A   
ATOM   2228  CG  PRO A 235       0.107  28.616   5.527  1.00 10.00      A   
ATOM   2229  CD  PRO A 235       0.363  27.983   4.183  1.00 10.00      A   
ATOM   2230  C   PRO A 235      -0.172  25.640   6.479  1.00 10.00      A   
ATOM   2231  O   PRO A 235      -0.369  25.491   7.687  1.00 10.00      A   
ATOM   2232  N   GLN A 236      -0.957  25.101   5.553  1.00 10.00      A   
ATOM   2233  HN  GLN A 236      -0.738  25.240   4.608  1.00 10.00      A   
ATOM   2234  CA  GLN A 236      -2.126  24.300   5.903  1.00 10.00      A   
ATOM   2235  CB  GLN A 236      -3.413  24.935   5.347  1.00 10.00      A   
ATOM   2236  CG  GLN A 236      -3.466  25.059   3.827  1.00 10.00      A   
ATOM   2237  CD  GLN A 236      -2.891  26.366   3.314  1.00 10.00      A   
ATOM   2238  OE1 GLN A 236      -2.950  27.393   3.988  1.00 10.00      A   
ATOM   2239  NE2 GLN A 236      -2.335  26.340   2.114  1.00 10.00      A   
ATOM   2240 HE21 GLN A 236      -2.325  25.488   1.622  1.00 10.00      A   
ATOM   2241 HE22 GLN A 236      -1.961  27.174   1.756  1.00 10.00      A   
ATOM   2242  C   GLN A 236      -1.976  22.860   5.413  1.00 10.00      A   
ATOM   2243  O   GLN A 236      -2.958  22.169   5.156  1.00 10.00      A   
ATOM   2244  N   LEU A 237      -0.737  22.410   5.297  1.00 10.00      A   
ATOM   2245  HN  LEU A 237       0.007  22.998   5.536  1.00 10.00      A   
ATOM   2246  CA  LEU A 237      -0.454  21.058   4.832  1.00 10.00      A   
ATOM   2247  CB  LEU A 237       0.978  20.984   4.291  1.00 10.00      A   
ATOM   2248  CG  LEU A 237       1.239  19.958   3.187  1.00 10.00      A   
ATOM   2249  CD1 LEU A 237       0.561  20.383   1.894  1.00 10.00      A   
ATOM   2250  CD2 LEU A 237       2.733  19.776   2.975  1.00 10.00      A   
ATOM   2251  C   LEU A 237      -0.629  20.045   5.960  1.00 10.00      A   
ATOM   2252  O   LEU A 237      -0.257  20.313   7.101  1.00 10.00      A   
ATOM   2253  N   GLU A 238      -1.194  18.888   5.632  1.00 10.00      A   
ATOM   2254  HN  GLU A 238      -1.470  18.739   4.702  1.00 10.00      A   
ATOM   2255  CA  GLU A 238      -1.408  17.824   6.610  1.00 10.00      A   
ATOM   2256  CB  GLU A 238      -2.751  17.133   6.363  1.00 10.00      A   
ATOM   2257  CG  GLU A 238      -3.971  18.003   6.615  1.00 10.00      A   
ATOM   2258  CD  GLU A 238      -5.270  17.256   6.382  1.00 10.00      A   
ATOM   2259  OE1 GLU A 238      -5.609  16.373   7.203  1.00 10.00      A   
ATOM   2260  OE2 GLU A 238      -5.955  17.539   5.377  1.00 10.00      A   
ATOM   2261  C   GLU A 238      -0.286  16.793   6.519  1.00 10.00      A   
ATOM   2262  O   GLU A 238       0.357  16.460   7.518  1.00 10.00      A   
ATOM   2263  N   GLU A 239      -0.058  16.288   5.311  1.00 10.00      A   
ATOM   2264  HN  GLU A 239      -0.597  16.599   4.556  1.00 10.00      A   
ATOM   2265  CA  GLU A 239       0.987  15.298   5.070  1.00 10.00      A   
ATOM   2266  CB  GLU A 239       0.446  14.105   4.267  1.00 10.00      A   
ATOM   2267  CG  GLU A 239      -0.806  13.455   4.839  1.00 10.00      A   
ATOM   2268  CD  GLU A 239      -1.243  12.228   4.053  1.00 10.00      A   
ATOM   2269  OE1 GLU A 239      -1.225  11.114   4.618  1.00 10.00      A   
ATOM   2270  OE2 GLU A 239      -1.599  12.370   2.863  1.00 10.00      A   
ATOM   2271  C   GLU A 239       2.135  15.944   4.302  1.00 10.00      A   
ATOM   2272  O   GLU A 239       1.959  16.384   3.162  1.00 10.00      A   
ATOM   2273  N   LEU A 240       3.305  16.007   4.921  1.00 10.00      A   
ATOM   2274  HN  LEU A 240       3.390  15.638   5.829  1.00 10.00      A   
ATOM   2275  CA  LEU A 240       4.468  16.610   4.285  1.00 10.00      A   
ATOM   2276  CB  LEU A 240       5.024  17.750   5.145  1.00 10.00      A   
ATOM   2277  CG  LEU A 240       6.374  18.340   4.713  1.00 10.00      A   
ATOM   2278  CD1 LEU A 240       6.256  19.066   3.382  1.00 10.00      A   
ATOM   2279  CD2 LEU A 240       6.934  19.262   5.786  1.00 10.00      A   
ATOM   2280  C   LEU A 240       5.562  15.585   4.004  1.00 10.00      A   
ATOM   2281  O   LEU A 240       6.001  14.863   4.899  1.00 10.00      A   
ATOM   2282  N   GLY A 241       5.994  15.527   2.753  1.00 10.00      A   
ATOM   2283  HN  GLY A 241       5.585  16.120   2.075  1.00 10.00      A   
ATOM   2284  CA  GLY A 241       7.051  14.617   2.363  1.00 10.00      A   
ATOM   2285  C   GLY A 241       8.249  15.387   1.845  1.00 10.00      A   
ATOM   2286  O   GLY A 241       8.149  16.086   0.837  1.00 10.00      A   
ATOM   2287  N   THR A 242       9.375  15.273   2.537  1.00 10.00      A   
ATOM   2288  HN  THR A 242       9.396  14.685   3.322  1.00 10.00      A   
ATOM   2289  CA  THR A 242      10.587  15.983   2.153  1.00 10.00      A   
ATOM   2290  CB  THR A 242      11.474  16.244   3.385  1.00 10.00      A   
ATOM   2291  OG1 THR A 242      11.446  15.100   4.246  1.00 10.00      A   
ATOM   2292  HG1 THR A 242      10.602  15.073   4.714  1.00 10.00      A   
ATOM   2293  CG2 THR A 242      10.973  17.452   4.157  1.00 10.00      A   
ATOM   2294  C   THR A 242      11.385  15.219   1.096  1.00 10.00      A   
ATOM   2295  O   THR A 242      11.098  14.055   0.812  1.00 10.00      A   
ATOM   2296  N   GLY A 243      12.381  15.883   0.516  1.00 10.00      A   
ATOM   2297  HN  GLY A 243      12.565  16.803   0.787  1.00 10.00      A   
ATOM   2298  CA  GLY A 243      13.204  15.262  -0.506  1.00 10.00      A   
ATOM   2299  C   GLY A 243      14.642  15.109  -0.062  1.00 10.00      A   
ATOM   2300  O   GLY A 243      14.910  14.457   0.946  1.00 10.00      A   
ATOM   2301  N   GLY A 244      15.564  15.723  -0.802  1.00 10.00      A   
ATOM   2302  HN  GLY A 244      15.282  16.257  -1.578  1.00 10.00      A   
ATOM   2303  CA  GLY A 244      16.973  15.644  -0.474  1.00 10.00      A   
ATOM   2304  C   GLY A 244      17.309  16.439   0.769  1.00 10.00      A   
ATOM   2305  O   GLY A 244      17.573  17.638   0.698  1.00 10.00      A   
ATOM   2306  N   TYR A 245      17.328  15.756   1.909  1.00 10.00      A   
ATOM   2307  HN  TYR A 245      17.147  14.789   1.883  1.00 10.00      A   
ATOM   2308  CA  TYR A 245      17.618  16.380   3.197  1.00 10.00      A   
ATOM   2309  CB  TYR A 245      17.045  15.511   4.324  1.00 10.00      A   
ATOM   2310  CG  TYR A 245      16.367  16.275   5.444  1.00 10.00      A   
ATOM   2311  CD1 TYR A 245      15.003  16.532   5.403  1.00 10.00      A   
ATOM   2312  CD2 TYR A 245      17.086  16.729   6.543  1.00 10.00      A   
ATOM   2313  CE1 TYR A 245      14.374  17.220   6.423  1.00 10.00      A   
ATOM   2314  CE2 TYR A 245      16.465  17.418   7.568  1.00 10.00      A   
ATOM   2315  CZ  TYR A 245      15.108  17.661   7.502  1.00 10.00      A   
ATOM   2316  OH  TYR A 245      14.483  18.348   8.518  1.00 10.00      A   
ATOM   2317  HH  TYR A 245      13.672  17.897   8.761  1.00 10.00      A   
ATOM   2318  C   TYR A 245      19.122  16.552   3.393  1.00 10.00      A   
ATOM   2319  O   TYR A 245      19.595  16.716   4.517  1.00 10.00      A   
ATOM   2320  N   THR A 246      19.864  16.525   2.296  1.00 10.00      A   
ATOM   2321  HN  THR A 246      19.424  16.419   1.428  1.00 10.00      A   
ATOM   2322  CA  THR A 246      21.308  16.673   2.342  1.00 10.00      A   
ATOM   2323  CB  THR A 246      21.994  15.936   1.162  1.00 10.00      A   
ATOM   2324  OG1 THR A 246      23.419  16.109   1.216  1.00 10.00      A   
ATOM   2325  HG1 THR A 246      23.651  16.976   0.855  1.00 10.00      A   
ATOM   2326  CG2 THR A 246      21.459  16.418  -0.181  1.00 10.00      A   
ATOM   2327  C   THR A 246      21.713  18.148   2.373  1.00 10.00      A   
ATOM   2328  O   THR A 246      21.438  18.906   1.434  1.00 10.00      A   
ATOM   2329  N   ALA A 247      22.352  18.550   3.468  1.00 10.00      A   
ATOM   2330  HN  ALA A 247      22.527  17.901   4.180  1.00 10.00      A   
ATOM   2331  CA  ALA A 247      22.805  19.922   3.644  1.00 10.00      A   
ATOM   2332  CB  ALA A 247      21.643  20.815   4.048  1.00 10.00      A   
ATOM   2333  C   ALA A 247      23.909  19.981   4.697  1.00 10.00      A   
ATOM   2334  O   ALA A 247      24.079  19.047   5.481  1.00 10.00      A   
ATOM   2335  N   GLU A 248      24.658  21.074   4.701  1.00 10.00      A   
ATOM   2336  HN  GLU A 248      24.471  21.777   4.046  1.00 10.00      A   
ATOM   2337  CA  GLU A 248      25.745  21.268   5.652  1.00 10.00      A   
ATOM   2338  CB  GLU A 248      26.926  21.951   4.952  1.00 10.00      A   
ATOM   2339  CG  GLU A 248      28.237  21.876   5.717  1.00 10.00      A   
ATOM   2340  CD  GLU A 248      29.402  22.449   4.935  1.00 10.00      A   
ATOM   2341  OE1 GLU A 248      30.117  21.669   4.269  1.00 10.00      A   
ATOM   2342  OE2 GLU A 248      29.614  23.681   4.987  1.00 10.00      A   
ATOM   2343  C   GLU A 248      25.258  22.120   6.824  1.00 10.00      A   
ATOM   2344  O   GLU A 248      24.304  22.884   6.677  1.00 10.00      A   
ATOM   2345  N   VAL A 249      25.908  21.972   7.980  1.00 10.00      A   
ATOM   2346  HN  VAL A 249      26.650  21.336   8.026  1.00 10.00      A   
ATOM   2347  CA  VAL A 249      25.548  22.722   9.186  1.00 10.00      A   
ATOM   2348  CB  VAL A 249      26.498  22.400  10.363  1.00 10.00      A   
ATOM   2349  CG1 VAL A 249      26.085  23.163  11.614  1.00 10.00      A   
ATOM   2350  CG2 VAL A 249      26.515  20.910  10.635  1.00 10.00      A   
ATOM   2351  C   VAL A 249      25.555  24.227   8.932  1.00 10.00      A   
ATOM   2352  O   VAL A 249      26.612  24.847   8.814  1.00 10.00      A   
ATOM   2353  N   ARG A 250      24.365  24.803   8.830  1.00 10.00      A   
ATOM   2354  HN  ARG A 250      23.559  24.248   8.903  1.00 10.00      A   
ATOM   2355  CA  ARG A 250      24.222  26.230   8.590  1.00 10.00      A   
ATOM   2356  CB  ARG A 250      23.996  26.502   7.102  1.00 10.00      A   
ATOM   2357  CG  ARG A 250      25.197  26.208   6.219  1.00 10.00      A   
ATOM   2358  CD  ARG A 250      24.945  26.654   4.791  1.00 10.00      A   
ATOM   2359  NE  ARG A 250      24.557  28.065   4.729  1.00 10.00      A   
ATOM   2360  HE  ARG A 250      23.701  28.314   5.149  1.00 10.00      A   
ATOM   2361  CZ  ARG A 250      25.285  29.018   4.156  1.00 10.00      A   
ATOM   2362  NH1 ARG A 250      26.446  28.725   3.582  1.00 10.00      A   
ATOM   2363 HH11 ARG A 250      26.798  27.743   3.585  1.00 10.00      A   
ATOM   2364 HH12 ARG A 250      27.013  29.478   3.131  1.00 10.00      A   
ATOM   2365  NH2 ARG A 250      24.849  30.269   4.167  1.00 10.00      A   
ATOM   2366 HH21 ARG A 250      23.935  30.496   4.631  1.00 10.00      A   
ATOM   2367 HH22 ARG A 250      25.410  31.029   3.719  1.00 10.00      A   
ATOM   2368  C   ARG A 250      23.063  26.801   9.399  1.00 10.00      A   
ATOM   2369  O   ARG A 250      21.906  26.429   9.177  1.00 10.00      A   
ATOM   2370  N   PRO A 251      23.366  27.704  10.348  1.00 10.00      A   
ATOM   2371  CA  PRO A 251      22.359  28.336  11.211  1.00 10.00      A   
ATOM   2372  CB  PRO A 251      23.175  29.281  12.102  1.00 10.00      A   
ATOM   2373  CG  PRO A 251      24.569  28.763  12.035  1.00 10.00      A   
ATOM   2374  CD  PRO A 251      24.727  28.167  10.667  1.00 10.00      A   
ATOM   2375  C   PRO A 251      21.335  29.132  10.415  1.00 10.00      A   
ATOM   2376  O   PRO A 251      20.156  29.178  10.771  1.00 10.00      A   
ATOM   2377  N   ASP A 252      21.782  29.742   9.326  1.00 10.00      A   
ATOM   2378  HN  ASP A 252      22.728  29.642   9.073  1.00 10.00      A   
ATOM   2379  CA  ASP A 252      20.896  30.539   8.484  1.00 10.00      A   
ATOM   2380  CB  ASP A 252      21.675  31.280   7.385  1.00 10.00      A   
ATOM   2381  CG  ASP A 252      22.508  30.374   6.496  1.00 10.00      A   
ATOM   2382  OD1 ASP A 252      22.358  30.447   5.257  1.00 10.00      A   
ATOM   2383  OD2 ASP A 252      23.331  29.596   7.027  1.00 10.00      A   
ATOM   2384  C   ASP A 252      19.784  29.678   7.894  1.00 10.00      A   
ATOM   2385  O   ASP A 252      18.617  30.074   7.874  1.00 10.00      A   
ATOM   2386  N   VAL A 253      20.147  28.483   7.448  1.00 10.00      A   
ATOM   2387  HN  VAL A 253      21.090  28.218   7.506  1.00 10.00      A   
ATOM   2388  CA  VAL A 253      19.178  27.557   6.875  1.00 10.00      A   
ATOM   2389  CB  VAL A 253      19.874  26.445   6.058  1.00 10.00      A   
ATOM   2390  CG1 VAL A 253      18.854  25.588   5.323  1.00 10.00      A   
ATOM   2391  CG2 VAL A 253      20.869  27.051   5.078  1.00 10.00      A   
ATOM   2392  C   VAL A 253      18.333  26.933   7.987  1.00 10.00      A   
ATOM   2393  O   VAL A 253      17.137  26.699   7.820  1.00 10.00      A   
ATOM   2394  N   TYR A 254      18.967  26.693   9.133  1.00 10.00      A   
ATOM   2395  HN  TYR A 254      19.920  26.917   9.203  1.00 10.00      A   
ATOM   2396  CA  TYR A 254      18.291  26.104  10.286  1.00 10.00      A   
ATOM   2397  CB  TYR A 254      19.285  25.898  11.437  1.00 10.00      A   
ATOM   2398  CG  TYR A 254      18.729  25.129  12.621  1.00 10.00      A   
ATOM   2399  CD1 TYR A 254      18.608  23.745  12.582  1.00 10.00      A   
ATOM   2400  CD2 TYR A 254      18.333  25.787  13.780  1.00 10.00      A   
ATOM   2401  CE1 TYR A 254      18.107  23.040  13.663  1.00 10.00      A   
ATOM   2402  CE2 TYR A 254      17.832  25.090  14.865  1.00 10.00      A   
ATOM   2403  CZ  TYR A 254      17.720  23.717  14.801  1.00 10.00      A   
ATOM   2404  OH  TYR A 254      17.223  23.017  15.883  1.00 10.00      A   
ATOM   2405  HH  TYR A 254      16.413  23.440  16.194  1.00 10.00      A   
ATOM   2406  C   TYR A 254      17.136  26.991  10.740  1.00 10.00      A   
ATOM   2407  O   TYR A 254      16.041  26.503  11.028  1.00 10.00      A   
ATOM   2408  N   SER A 255      17.390  28.289  10.793  1.00 10.00      A   
ATOM   2409  HN  SER A 255      18.288  28.611  10.561  1.00 10.00      A   
ATOM   2410  CA  SER A 255      16.379  29.250  11.200  1.00 10.00      A   
ATOM   2411  CB  SER A 255      16.998  30.641  11.329  1.00 10.00      A   
ATOM   2412  OG  SER A 255      18.175  30.597  12.120  1.00 10.00      A   
ATOM   2413  HG  SER A 255      18.930  30.359  11.564  1.00 10.00      A   
ATOM   2414  C   SER A 255      15.225  29.275  10.204  1.00 10.00      A   
ATOM   2415  O   SER A 255      14.058  29.264  10.593  1.00 10.00      A   
ATOM   2416  N   GLY A 256      15.566  29.272   8.919  1.00 10.00      A   
ATOM   2417  HN  GLY A 256      16.517  29.257   8.675  1.00 10.00      A   
ATOM   2418  CA  GLY A 256      14.555  29.297   7.879  1.00 10.00      A   
ATOM   2419  C   GLY A 256      13.630  28.101   7.947  1.00 10.00      A   
ATOM   2420  O   GLY A 256      12.406  28.248   7.892  1.00 10.00      A   
ATOM   2421  N   LEU A 257      14.218  26.919   8.087  1.00 10.00      A   
ATOM   2422  HN  LEU A 257      15.198  26.878   8.139  1.00 10.00      A   
ATOM   2423  CA  LEU A 257      13.454  25.684   8.162  1.00 10.00      A   
ATOM   2424  CB  LEU A 257      14.389  24.471   8.149  1.00 10.00      A   
ATOM   2425  CG  LEU A 257      15.192  24.246   6.866  1.00 10.00      A   
ATOM   2426  CD1 LEU A 257      16.130  23.064   7.028  1.00 10.00      A   
ATOM   2427  CD2 LEU A 257      14.266  24.036   5.680  1.00 10.00      A   
ATOM   2428  C   LEU A 257      12.575  25.649   9.406  1.00 10.00      A   
ATOM   2429  O   LEU A 257      11.379  25.387   9.316  1.00 10.00      A   
ATOM   2430  N   SER A 258      13.171  25.942  10.559  1.00 10.00      A   
ATOM   2431  HN  SER A 258      14.124  26.176  10.559  1.00 10.00      A   
ATOM   2432  CA  SER A 258      12.449  25.926  11.827  1.00 10.00      A   
ATOM   2433  CB  SER A 258      13.392  26.266  12.981  1.00 10.00      A   
ATOM   2434  OG  SER A 258      14.539  25.431  12.952  1.00 10.00      A   
ATOM   2435  HG  SER A 258      15.165  25.767  12.297  1.00 10.00      A   
ATOM   2436  C   SER A 258      11.246  26.870  11.821  1.00 10.00      A   
ATOM   2437  O   SER A 258      10.142  26.473  12.193  1.00 10.00      A   
ATOM   2438  N   VAL A 259      11.463  28.105  11.382  1.00 10.00      A   
ATOM   2439  HN  VAL A 259      12.365  28.356  11.085  1.00 10.00      A   
ATOM   2440  CA  VAL A 259      10.398  29.103  11.333  1.00 10.00      A   
ATOM   2441  CB  VAL A 259      10.932  30.494  10.914  1.00 10.00      A   
ATOM   2442  CG1 VAL A 259       9.793  31.475  10.674  1.00 10.00      A   
ATOM   2443  CG2 VAL A 259      11.880  31.039  11.969  1.00 10.00      A   
ATOM   2444  C   VAL A 259       9.274  28.670  10.392  1.00 10.00      A   
ATOM   2445  O   VAL A 259       8.091  28.834  10.704  1.00 10.00      A   
ATOM   2446  N   ALA A 260       9.648  28.112   9.251  1.00 10.00      A   
ATOM   2447  HN  ALA A 260      10.605  27.996   9.066  1.00 10.00      A   
ATOM   2448  CA  ALA A 260       8.674  27.663   8.268  1.00 10.00      A   
ATOM   2449  CB  ALA A 260       9.363  27.333   6.954  1.00 10.00      A   
ATOM   2450  C   ALA A 260       7.875  26.467   8.784  1.00 10.00      A   
ATOM   2451  O   ALA A 260       6.649  26.436   8.679  1.00 10.00      A   
ATOM   2452  N   LEU A 261       8.576  25.499   9.364  1.00 10.00      A   
ATOM   2453  HN  LEU A 261       9.553  25.590   9.429  1.00 10.00      A   
ATOM   2454  CA  LEU A 261       7.944  24.295   9.895  1.00 10.00      A   
ATOM   2455  CB  LEU A 261       8.998  23.292  10.368  1.00 10.00      A   
ATOM   2456  CG  LEU A 261       9.642  22.446   9.267  1.00 10.00      A   
ATOM   2457  CD1 LEU A 261      10.910  21.777   9.773  1.00 10.00      A   
ATOM   2458  CD2 LEU A 261       8.656  21.408   8.753  1.00 10.00      A   
ATOM   2459  C   LEU A 261       6.949  24.608  11.009  1.00 10.00      A   
ATOM   2460  O   LEU A 261       5.882  24.000  11.082  1.00 10.00      A   
ATOM   2461  N   SER A 262       7.288  25.564  11.868  1.00 10.00      A   
ATOM   2462  HN  SER A 262       8.155  26.019  11.771  1.00 10.00      A   
ATOM   2463  CA  SER A 262       6.398  25.938  12.960  1.00 10.00      A   
ATOM   2464  CB  SER A 262       7.108  26.830  13.980  1.00 10.00      A   
ATOM   2465  OG  SER A 262       7.916  27.812  13.348  1.00 10.00      A   
ATOM   2466  HG  SER A 262       7.549  28.031  12.482  1.00 10.00      A   
ATOM   2467  C   SER A 262       5.126  26.607  12.439  1.00 10.00      A   
ATOM   2468  O   SER A 262       4.121  26.688  13.147  1.00 10.00      A   
ATOM   2469  N   GLY A 263       5.179  27.070  11.194  1.00 10.00      A   
ATOM   2470  HN  GLY A 263       6.005  26.963  10.676  1.00 10.00      A   
ATOM   2471  CA  GLY A 263       4.035  27.719  10.592  1.00 10.00      A   
ATOM   2472  C   GLY A 263       2.950  26.724  10.236  1.00 10.00      A   
ATOM   2473  O   GLY A 263       1.763  27.049  10.266  1.00 10.00      A   
ATOM   2474  N   CYS A 264       3.357  25.511   9.904  1.00 10.00      A   
ATOM   2475  HN  CYS A 264       4.319  25.315   9.892  1.00 10.00      A   
ATOM   2476  CA  CYS A 264       2.422  24.461   9.542  1.00 10.00      A   
ATOM   2477  CB  CYS A 264       3.100  23.450   8.619  1.00 10.00      A   
ATOM   2478  SG  CYS A 264       4.071  24.212   7.299  1.00 10.00      A   
ATOM   2479  HG  CYS A 264       4.260  23.307   6.348  1.00 10.00      A   
ATOM   2480  C   CYS A 264       1.853  23.777  10.785  1.00 10.00      A   
ATOM   2481  O   CYS A 264       2.399  22.784  11.279  1.00 10.00      A   
ATOM   2482  N   LYS A 265       0.762  24.329  11.301  1.00 10.00      A   
ATOM   2483  HN  LYS A 265       0.391  25.135  10.880  1.00 10.00      A   
ATOM   2484  CA  LYS A 265       0.108  23.782  12.485  1.00 10.00      A   
ATOM   2485  CB  LYS A 265      -0.652  24.878  13.241  1.00 10.00      A   
ATOM   2486  CG  LYS A 265       0.187  25.686  14.220  1.00 10.00      A   
ATOM   2487  CD  LYS A 265       0.880  26.860  13.547  1.00 10.00      A   
ATOM   2488  CE  LYS A 265       1.404  27.853  14.577  1.00 10.00      A   
ATOM   2489  NZ  LYS A 265       2.276  28.891  13.966  1.00 10.00      A   
ATOM   2490  HZ1 LYS A 265       1.774  29.378  13.197  1.00 10.00      A   
ATOM   2491  HZ2 LYS A 265       3.137  28.451  13.577  1.00 10.00      A   
ATOM   2492  HZ3 LYS A 265       2.554  29.595  14.680  1.00 10.00      A   
ATOM   2493  C   LYS A 265      -0.851  22.659  12.108  1.00 10.00      A   
ATOM   2494  O   LYS A 265      -1.343  21.928  12.968  1.00 10.00      A   
ATOM   2495  N   GLU A 266      -1.097  22.513  10.814  1.00 10.00      A   
ATOM   2496  HN  GLU A 266      -0.655  23.105  10.172  1.00 10.00      A   
ATOM   2497  CA  GLU A 266      -2.011  21.492  10.325  1.00 10.00      A   
ATOM   2498  CB  GLU A 266      -2.753  21.987   9.083  1.00 10.00      A   
ATOM   2499  CG  GLU A 266      -3.449  23.326   9.262  1.00 10.00      A   
ATOM   2500  CD  GLU A 266      -4.362  23.364  10.471  1.00 10.00      A   
ATOM   2501  OE1 GLU A 266      -4.493  24.447  11.086  1.00 10.00      A   
ATOM   2502  OE2 GLU A 266      -4.951  22.315  10.817  1.00 10.00      A   
ATOM   2503  C   GLU A 266      -1.295  20.180  10.019  1.00 10.00      A   
ATOM   2504  O   GLU A 266      -1.934  19.196   9.650  1.00 10.00      A   
ATOM   2505  N   LEU A 267       0.027  20.170  10.178  1.00 10.00      A   
ATOM   2506  HN  LEU A 267       0.476  20.983  10.487  1.00 10.00      A   
ATOM   2507  CA  LEU A 267       0.822  18.972   9.907  1.00 10.00      A   
ATOM   2508  CB  LEU A 267       2.321  19.266   9.992  1.00 10.00      A   
ATOM   2509  CG  LEU A 267       2.966  19.860   8.741  1.00 10.00      A   
ATOM   2510  CD1 LEU A 267       4.438  20.139   8.993  1.00 10.00      A   
ATOM   2511  CD2 LEU A 267       2.796  18.921   7.558  1.00 10.00      A   
ATOM   2512  C   LEU A 267       0.449  17.826  10.840  1.00 10.00      A   
ATOM   2513  O   LEU A 267       0.295  18.019  12.051  1.00 10.00      A   
ATOM   2514  N   ARG A 268       0.270  16.645  10.258  1.00 10.00      A   
ATOM   2515  HN  ARG A 268       0.373  16.578   9.282  1.00 10.00      A   
ATOM   2516  CA  ARG A 268      -0.088  15.452  11.017  1.00 10.00      A   
ATOM   2517  CB  ARG A 268      -1.523  15.023  10.696  1.00 10.00      A   
ATOM   2518  CG  ARG A 268      -2.576  16.077  10.981  1.00 10.00      A   
ATOM   2519  CD  ARG A 268      -2.655  16.405  12.463  1.00 10.00      A   
ATOM   2520  NE  ARG A 268      -3.761  17.313  12.754  1.00 10.00      A   
ATOM   2521  HE  ARG A 268      -4.670  16.937  12.722  1.00 10.00      A   
ATOM   2522  CZ  ARG A 268      -3.612  18.604  13.042  1.00 10.00      A   
ATOM   2523  NH1 ARG A 268      -2.398  19.149  13.088  1.00 10.00      A   
ATOM   2524 HH11 ARG A 268      -2.280  20.163  13.319  1.00 10.00      A   
ATOM   2525 HH12 ARG A 268      -1.554  18.563  12.889  1.00 10.00      A   
ATOM   2526  NH2 ARG A 268      -4.681  19.350  13.277  1.00 10.00      A   
ATOM   2527 HH21 ARG A 268      -5.636  18.923  13.234  1.00 10.00      A   
ATOM   2528 HH22 ARG A 268      -4.581  20.363  13.499  1.00 10.00      A   
ATOM   2529  C   ARG A 268       0.855  14.298  10.700  1.00 10.00      A   
ATOM   2530  O   ARG A 268       1.045  13.396  11.520  1.00 10.00      A   
ATOM   2531  N   CYS A 269       1.446  14.333   9.511  1.00 10.00      A   
ATOM   2532  HN  CYS A 269       1.273  15.090   8.911  1.00 10.00      A   
ATOM   2533  CA  CYS A 269       2.353  13.281   9.078  1.00 10.00      A   
ATOM   2534  CB  CYS A 269       1.622  12.331   8.124  1.00 10.00      A   
ATOM   2535  SG  CYS A 269       2.615  10.946   7.517  1.00 10.00      A   
ATOM   2536  HG  CYS A 269       1.796  10.070   6.949  1.00 10.00      A   
ATOM   2537  C   CYS A 269       3.589  13.858   8.395  1.00 10.00      A   
ATOM   2538  O   CYS A 269       3.495  14.804   7.608  1.00 10.00      A   
ATOM   2539  N   LEU A 270       4.741  13.279   8.702  1.00 10.00      A   
ATOM   2540  HN  LEU A 270       4.744  12.532   9.341  1.00 10.00      A   
ATOM   2541  CA  LEU A 270       6.004  13.712   8.116  1.00 10.00      A   
ATOM   2542  CB  LEU A 270       6.920  14.340   9.175  1.00 10.00      A   
ATOM   2543  CG  LEU A 270       6.540  15.738   9.673  1.00 10.00      A   
ATOM   2544  CD1 LEU A 270       7.595  16.258  10.634  1.00 10.00      A   
ATOM   2545  CD2 LEU A 270       6.360  16.695   8.507  1.00 10.00      A   
ATOM   2546  C   LEU A 270       6.701  12.541   7.424  1.00 10.00      A   
ATOM   2547  O   LEU A 270       6.891  11.477   8.017  1.00 10.00      A   
ATOM   2548  N   SER A 271       7.058  12.736   6.163  1.00 10.00      A   
ATOM   2549  HN  SER A 271       6.873  13.609   5.743  1.00 10.00      A   
ATOM   2550  CA  SER A 271       7.722  11.703   5.380  1.00 10.00      A   
ATOM   2551  CB  SER A 271       6.733  11.105   4.376  1.00 10.00      A   
ATOM   2552  OG  SER A 271       5.476  10.864   4.991  1.00 10.00      A   
ATOM   2553  HG  SER A 271       5.432  11.352   5.822  1.00 10.00      A   
ATOM   2554  C   SER A 271       8.940  12.275   4.658  1.00 10.00      A   
ATOM   2555  O   SER A 271       9.202  13.480   4.725  1.00 10.00      A   
ATOM   2556  N   GLY A 272       9.677  11.409   3.970  1.00 10.00      A   
ATOM   2557  HN  GLY A 272       9.418  10.466   3.954  1.00 10.00      A   
ATOM   2558  CA  GLY A 272      10.858  11.835   3.251  1.00 10.00      A   
ATOM   2559  C   GLY A 272      12.109  11.612   4.067  1.00 10.00      A   
ATOM   2560  O   GLY A 272      12.490  10.471   4.323  1.00 10.00      A   
ATOM   2561  N   PHE A 273      12.735  12.706   4.482  1.00 10.00      A   
ATOM   2562  HN  PHE A 273      12.360  13.582   4.241  1.00 10.00      A   
ATOM   2563  CA  PHE A 273      13.951  12.665   5.293  1.00 10.00      A   
ATOM   2564  CB  PHE A 273      13.664  12.123   6.696  1.00 10.00      A   
ATOM   2565  CG  PHE A 273      12.848  13.051   7.552  1.00 10.00      A   
ATOM   2566  CD1 PHE A 273      11.464  12.965   7.564  1.00 10.00      A   
ATOM   2567  CD2 PHE A 273      13.463  14.007   8.345  1.00 10.00      A   
ATOM   2568  CE1 PHE A 273      10.708  13.814   8.349  1.00 10.00      A   
ATOM   2569  CE2 PHE A 273      12.714  14.860   9.133  1.00 10.00      A   
ATOM   2570  CZ  PHE A 273      11.333  14.762   9.134  1.00 10.00      A   
ATOM   2571  C   PHE A 273      15.075  11.883   4.620  1.00 10.00      A   
ATOM   2572  O   PHE A 273      15.878  11.234   5.293  1.00 10.00      A   
ATOM   2573  N   TRP A 274      15.135  11.963   3.293  1.00 10.00      A   
ATOM   2574  HN  TRP A 274      14.474  12.507   2.818  1.00 10.00      A   
ATOM   2575  CA  TRP A 274      16.166  11.276   2.530  1.00 10.00      A   
ATOM   2576  CB  TRP A 274      15.916  11.429   1.028  1.00 10.00      A   
ATOM   2577  CG  TRP A 274      15.222  10.260   0.406  1.00 10.00      A   
ATOM   2578  CD1 TRP A 274      15.721   8.999   0.255  1.00 10.00      A   
ATOM   2579  CD2 TRP A 274      13.909  10.246  -0.161  1.00 10.00      A   
ATOM   2580  NE1 TRP A 274      14.799   8.198  -0.369  1.00 10.00      A   
ATOM   2581  HE1 TRP A 274      14.924   7.246  -0.588  1.00 10.00      A   
ATOM   2582  CE2 TRP A 274      13.676   8.939  -0.633  1.00 10.00      A   
ATOM   2583  CE3 TRP A 274      12.905  11.207  -0.311  1.00 10.00      A   
ATOM   2584  CZ2 TRP A 274      12.483   8.572  -1.247  1.00 10.00      A   
ATOM   2585  CZ3 TRP A 274      11.722  10.840  -0.921  1.00 10.00      A   
ATOM   2586  CH2 TRP A 274      11.520   9.534  -1.382  1.00 10.00      A   
ATOM   2587  C   TRP A 274      17.529  11.847   2.872  1.00 10.00      A   
ATOM   2588  O   TRP A 274      17.821  12.996   2.539  1.00 10.00      A   
ATOM   2589  N   ASP A 275      18.346  11.044   3.550  1.00 10.00      A   
ATOM   2590  HN  ASP A 275      18.031  10.150   3.799  1.00 10.00      A   
ATOM   2591  CA  ASP A 275      19.685  11.463   3.956  1.00 10.00      A   
ATOM   2592  CB  ASP A 275      20.522  11.917   2.754  1.00 10.00      A   
ATOM   2593  CG  ASP A 275      21.140  10.762   1.998  1.00 10.00      A   
ATOM   2594  OD1 ASP A 275      22.382  10.631   2.021  1.00 10.00      A   
ATOM   2595  OD2 ASP A 275      20.388   9.969   1.385  1.00 10.00      A   
ATOM   2596  C   ASP A 275      19.580  12.573   4.993  1.00 10.00      A   
ATOM   2597  O   ASP A 275      20.324  13.554   4.955  1.00 10.00      A   
ATOM   2598  N   ALA A 276      18.635  12.397   5.914  1.00 10.00      A   
ATOM   2599  HN  ALA A 276      18.072  11.594   5.863  1.00 10.00      A   
ATOM   2600  CA  ALA A 276      18.383  13.357   6.982  1.00 10.00      A   
ATOM   2601  CB  ALA A 276      17.350  12.812   7.951  1.00 10.00      A   
ATOM   2602  C   ALA A 276      19.654  13.755   7.729  1.00 10.00      A   
ATOM   2603  O   ALA A 276      20.426  12.905   8.180  1.00 10.00      A   
ATOM   2604  N   VAL A 277      19.871  15.057   7.830  1.00 10.00      A   
ATOM   2605  HN  VAL A 277      19.234  15.676   7.421  1.00 10.00      A   
ATOM   2606  CA  VAL A 277      21.025  15.597   8.522  1.00 10.00      A   
ATOM   2607  CB  VAL A 277      21.510  16.895   7.846  1.00 10.00      A   
ATOM   2608  CG1 VAL A 277      22.532  17.616   8.710  1.00 10.00      A   
ATOM   2609  CG2 VAL A 277      22.096  16.582   6.478  1.00 10.00      A   
ATOM   2610  C   VAL A 277      20.671  15.867   9.979  1.00 10.00      A   
ATOM   2611  O   VAL A 277      19.732  16.606  10.264  1.00 10.00      A   
ATOM   2612  N   PRO A 278      21.420  15.264  10.916  1.00 10.00      A   
ATOM   2613  CA  PRO A 278      21.179  15.419  12.359  1.00 10.00      A   
ATOM   2614  CB  PRO A 278      22.361  14.690  13.002  1.00 10.00      A   
ATOM   2615  CG  PRO A 278      22.810  13.718  11.970  1.00 10.00      A   
ATOM   2616  CD  PRO A 278      22.561  14.370  10.640  1.00 10.00      A   
ATOM   2617  C   PRO A 278      21.153  16.879  12.805  1.00 10.00      A   
ATOM   2618  O   PRO A 278      20.471  17.228  13.766  1.00 10.00      A   
ATOM   2619  N   ALA A 279      21.895  17.727  12.103  1.00 10.00      A   
ATOM   2620  HN  ALA A 279      22.431  17.386  11.353  1.00 10.00      A   
ATOM   2621  CA  ALA A 279      21.951  19.147  12.431  1.00 10.00      A   
ATOM   2622  CB  ALA A 279      23.079  19.829  11.671  1.00 10.00      A   
ATOM   2623  C   ALA A 279      20.629  19.856  12.152  1.00 10.00      A   
ATOM   2624  O   ALA A 279      20.369  20.923  12.699  1.00 10.00      A   
ATOM   2625  N   TYR A 280      19.796  19.261  11.308  1.00 10.00      A   
ATOM   2626  HN  TYR A 280      20.039  18.393  10.921  1.00 10.00      A   
ATOM   2627  CA  TYR A 280      18.514  19.859  10.960  1.00 10.00      A   
ATOM   2628  CB  TYR A 280      18.388  20.031   9.444  1.00 10.00      A   
ATOM   2629  CG  TYR A 280      19.270  21.124   8.883  1.00 10.00      A   
ATOM   2630  CD1 TYR A 280      20.439  20.822   8.191  1.00 10.00      A   
ATOM   2631  CD2 TYR A 280      18.938  22.459   9.051  1.00 10.00      A   
ATOM   2632  CE1 TYR A 280      21.249  21.823   7.689  1.00 10.00      A   
ATOM   2633  CE2 TYR A 280      19.739  23.464   8.549  1.00 10.00      A   
ATOM   2634  CZ  TYR A 280      20.893  23.143   7.871  1.00 10.00      A   
ATOM   2635  OH  TYR A 280      21.693  24.147   7.377  1.00 10.00      A   
ATOM   2636  HH  TYR A 280      21.660  24.906   7.973  1.00 10.00      A   
ATOM   2637  C   TYR A 280      17.345  19.053  11.512  1.00 10.00      A   
ATOM   2638  O   TYR A 280      16.186  19.391  11.290  1.00 10.00      A   
ATOM   2639  N   LEU A 281      17.655  17.995  12.250  1.00 10.00      A   
ATOM   2640  HN  LEU A 281      18.598  17.779  12.400  1.00 10.00      A   
ATOM   2641  CA  LEU A 281      16.625  17.148  12.844  1.00 10.00      A   
ATOM   2642  CB  LEU A 281      17.215  15.862  13.430  1.00 10.00      A   
ATOM   2643  CG  LEU A 281      17.697  14.820  12.419  1.00 10.00      A   
ATOM   2644  CD1 LEU A 281      18.149  13.552  13.130  1.00 10.00      A   
ATOM   2645  CD2 LEU A 281      16.603  14.511  11.408  1.00 10.00      A   
ATOM   2646  C   LEU A 281      15.771  17.883  13.888  1.00 10.00      A   
ATOM   2647  O   LEU A 281      14.543  17.793  13.847  1.00 10.00      A   
ATOM   2648  N   PRO A 282      16.388  18.632  14.840  1.00 10.00      A   
ATOM   2649  CA  PRO A 282      15.642  19.360  15.881  1.00 10.00      A   
ATOM   2650  CB  PRO A 282      16.738  19.958  16.778  1.00 10.00      A   
ATOM   2651  CG  PRO A 282      17.970  19.184  16.451  1.00 10.00      A   
ATOM   2652  CD  PRO A 282      17.844  18.812  15.005  1.00 10.00      A   
ATOM   2653  C   PRO A 282      14.739  20.472  15.328  1.00 10.00      A   
ATOM   2654  O   PRO A 282      14.010  21.125  16.080  1.00 10.00      A   
ATOM   2655  N   ALA A 283      14.778  20.685  14.016  1.00 10.00      A   
ATOM   2656  HN  ALA A 283      15.369  20.134  13.456  1.00 10.00      A   
ATOM   2657  CA  ALA A 283      13.957  21.713  13.391  1.00 10.00      A   
ATOM   2658  CB  ALA A 283      14.446  22.005  11.981  1.00 10.00      A   
ATOM   2659  C   ALA A 283      12.486  21.299  13.380  1.00 10.00      A   
ATOM   2660  O   ALA A 283      11.588  22.141  13.432  1.00 10.00      A   
ATOM   2661  N   VAL A 284      12.246  19.988  13.343  1.00 10.00      A   
ATOM   2662  HN  VAL A 284      13.005  19.363  13.327  1.00 10.00      A   
ATOM   2663  CA  VAL A 284      10.886  19.457  13.322  1.00 10.00      A   
ATOM   2664  CB  VAL A 284      10.784  18.153  12.496  1.00 10.00      A   
ATOM   2665  CG1 VAL A 284      11.281  18.375  11.077  1.00 10.00      A   
ATOM   2666  CG2 VAL A 284      11.549  17.014  13.161  1.00 10.00      A   
ATOM   2667  C   VAL A 284      10.358  19.208  14.736  1.00 10.00      A   
ATOM   2668  O   VAL A 284       9.277  18.643  14.916  1.00 10.00      A   
ATOM   2669  N   TYR A 285      11.102  19.666  15.735  1.00 10.00      A   
ATOM   2670  HN  TYR A 285      11.929  20.154  15.529  1.00 10.00      A   
ATOM   2671  CA  TYR A 285      10.713  19.479  17.130  1.00 10.00      A   
ATOM   2672  CB  TYR A 285      11.862  19.836  18.075  1.00 10.00      A   
ATOM   2673  CG  TYR A 285      12.857  18.720  18.314  1.00 10.00      A   
ATOM   2674  CD1 TYR A 285      12.665  17.451  17.781  1.00 10.00      A   
ATOM   2675  CD2 TYR A 285      13.992  18.941  19.081  1.00 10.00      A   
ATOM   2676  CE1 TYR A 285      13.576  16.437  18.008  1.00 10.00      A   
ATOM   2677  CE2 TYR A 285      14.909  17.932  19.312  1.00 10.00      A   
ATOM   2678  CZ  TYR A 285      14.697  16.683  18.775  1.00 10.00      A   
ATOM   2679  OH  TYR A 285      15.606  15.675  19.011  1.00 10.00      A   
ATOM   2680  HH  TYR A 285      15.776  15.621  19.959  1.00 10.00      A   
ATOM   2681  C   TYR A 285       9.463  20.277  17.491  1.00 10.00      A   
ATOM   2682  O   TYR A 285       8.820  20.016  18.506  1.00 10.00      A   
ATOM   2683  N   SER A 286       9.112  21.242  16.656  1.00 10.00      A   
ATOM   2684  HN  SER A 286       9.661  21.415  15.864  1.00 10.00      A   
ATOM   2685  CA  SER A 286       7.938  22.065  16.900  1.00 10.00      A   
ATOM   2686  CB  SER A 286       8.208  23.491  16.421  1.00 10.00      A   
ATOM   2687  OG  SER A 286       9.566  23.837  16.638  1.00 10.00      A   
ATOM   2688  HG  SER A 286       9.815  23.598  17.541  1.00 10.00      A   
ATOM   2689  C   SER A 286       6.706  21.501  16.193  1.00 10.00      A   
ATOM   2690  O   SER A 286       5.638  22.118  16.192  1.00 10.00      A   
ATOM   2691  N   VAL A 287       6.858  20.331  15.585  1.00 10.00      A   
ATOM   2692  HN  VAL A 287       7.733  19.887  15.612  1.00 10.00      A   
ATOM   2693  CA  VAL A 287       5.760  19.696  14.867  1.00 10.00      A   
ATOM   2694  CB  VAL A 287       6.085  19.556  13.362  1.00 10.00      A   
ATOM   2695  CG1 VAL A 287       4.839  19.196  12.571  1.00 10.00      A   
ATOM   2696  CG2 VAL A 287       6.721  20.830  12.819  1.00 10.00      A   
ATOM   2697  C   VAL A 287       5.454  18.314  15.441  1.00 10.00      A   
ATOM   2698  O   VAL A 287       4.330  17.823  15.334  1.00 10.00      A   
ATOM   2699  N   CYS A 288       6.449  17.706  16.074  1.00 10.00      A   
ATOM   2700  HN  CYS A 288       7.311  18.163  16.160  1.00 10.00      A   
ATOM   2701  CA  CYS A 288       6.301  16.369  16.649  1.00 10.00      A   
ATOM   2702  CB  CYS A 288       7.639  15.896  17.206  1.00 10.00      A   
ATOM   2703  SG  CYS A 288       8.283  16.909  18.559  1.00 10.00      A   
ATOM   2704  HG  CYS A 288       8.054  16.259  19.696  1.00 10.00      A   
ATOM   2705  C   CYS A 288       5.224  16.309  17.732  1.00 10.00      A   
ATOM   2706  O   CYS A 288       4.683  15.242  18.027  1.00 10.00      A   
ATOM   2707  N   SER A 289       4.902  17.460  18.305  1.00 10.00      A   
ATOM   2708  HN  SER A 289       5.359  18.280  18.018  1.00 10.00      A   
ATOM   2709  CA  SER A 289       3.901  17.553  19.357  1.00 10.00      A   
ATOM   2710  CB  SER A 289       3.924  18.971  19.925  1.00 10.00      A   
ATOM   2711  OG  SER A 289       4.984  19.724  19.343  1.00 10.00      A   
ATOM   2712  HG  SER A 289       5.751  19.699  19.932  1.00 10.00      A   
ATOM   2713  C   SER A 289       2.498  17.216  18.846  1.00 10.00      A   
ATOM   2714  O   SER A 289       1.588  16.944  19.633  1.00 10.00      A   
ATOM   2715  N   ARG A 290       2.328  17.226  17.529  1.00 10.00      A   
ATOM   2716  HN  ARG A 290       3.093  17.429  16.949  1.00 10.00      A   
ATOM   2717  CA  ARG A 290       1.034  16.939  16.920  1.00 10.00      A   
ATOM   2718  CB  ARG A 290       0.402  18.234  16.398  1.00 10.00      A   
ATOM   2719  CG  ARG A 290       1.276  19.000  15.414  1.00 10.00      A   
ATOM   2720  CD  ARG A 290       0.769  20.418  15.209  1.00 10.00      A   
ATOM   2721  NE  ARG A 290       1.682  21.216  14.386  1.00 10.00      A   
ATOM   2722  HE  ARG A 290       1.720  21.007  13.425  1.00 10.00      A   
ATOM   2723  CZ  ARG A 290       2.448  22.198  14.867  1.00 10.00      A   
ATOM   2724  NH1 ARG A 290       2.407  22.507  16.161  1.00 10.00      A   
ATOM   2725 HH11 ARG A 290       1.772  21.988  16.807  1.00 10.00      A   
ATOM   2726 HH12 ARG A 290       3.011  23.270  16.541  1.00 10.00      A   
ATOM   2727  NH2 ARG A 290       3.231  22.889  14.048  1.00 10.00      A   
ATOM   2728 HH21 ARG A 290       3.247  22.672  13.025  1.00 10.00      A   
ATOM   2729 HH22 ARG A 290       3.835  23.648  14.422  1.00 10.00      A   
ATOM   2730  C   ARG A 290       1.149  15.911  15.794  1.00 10.00      A   
ATOM   2731  O   ARG A 290       0.272  15.822  14.930  1.00 10.00      A   
ATOM   2732  N   LEU A 291       2.224  15.135  15.811  1.00 10.00      A   
ATOM   2733  HN  LEU A 291       2.882  15.243  16.531  1.00 10.00      A   
ATOM   2734  CA  LEU A 291       2.446  14.118  14.787  1.00 10.00      A   
ATOM   2735  CB  LEU A 291       3.939  13.920  14.522  1.00 10.00      A   
ATOM   2736  CG  LEU A 291       4.630  14.999  13.689  1.00 10.00      A   
ATOM   2737  CD1 LEU A 291       6.081  14.625  13.443  1.00 10.00      A   
ATOM   2738  CD2 LEU A 291       3.897  15.223  12.374  1.00 10.00      A   
ATOM   2739  C   LEU A 291       1.816  12.791  15.171  1.00 10.00      A   
ATOM   2740  O   LEU A 291       1.886  12.367  16.322  1.00 10.00      A   
ATOM   2741  N   THR A 292       1.181  12.151  14.204  1.00 10.00      A   
ATOM   2742  HN  THR A 292       1.118  12.567  13.313  1.00 10.00      A   
ATOM   2743  CA  THR A 292       0.553  10.864  14.434  1.00 10.00      A   
ATOM   2744  CB  THR A 292      -0.927  10.891  14.027  1.00 10.00      A   
ATOM   2745  OG1 THR A 292      -1.209  12.156  13.415  1.00 10.00      A   
ATOM   2746  HG1 THR A 292      -0.970  12.865  14.026  1.00 10.00      A   
ATOM   2747  CG2 THR A 292      -1.818  10.718  15.247  1.00 10.00      A   
ATOM   2748  C   THR A 292       1.279   9.767  13.661  1.00 10.00      A   
ATOM   2749  O   THR A 292       1.359   8.625  14.116  1.00 10.00      A   
ATOM   2750  N   THR A 293       1.815  10.124  12.496  1.00 10.00      A   
ATOM   2751  HN  THR A 293       1.728  11.054  12.190  1.00 10.00      A   
ATOM   2752  CA  THR A 293       2.538   9.177  11.662  1.00 10.00      A   
ATOM   2753  CB  THR A 293       1.698   8.785  10.425  1.00 10.00      A   
ATOM   2754  OG1 THR A 293       0.425   8.282  10.855  1.00 10.00      A   
ATOM   2755  HG1 THR A 293       0.193   8.677  11.702  1.00 10.00      A   
ATOM   2756  CG2 THR A 293       2.402   7.724   9.592  1.00 10.00      A   
ATOM   2757  C   THR A 293       3.869   9.783  11.218  1.00 10.00      A   
ATOM   2758  O   THR A 293       3.918  10.933  10.777  1.00 10.00      A   
ATOM   2759  N   LEU A 294       4.943   9.015  11.354  1.00 10.00      A   
ATOM   2760  HN  LEU A 294       4.845   8.107  11.725  1.00 10.00      A   
ATOM   2761  CA  LEU A 294       6.267   9.481  10.966  1.00 10.00      A   
ATOM   2762  CB  LEU A 294       7.050   9.943  12.198  1.00 10.00      A   
ATOM   2763  CG  LEU A 294       8.473  10.443  11.947  1.00 10.00      A   
ATOM   2764  CD1 LEU A 294       8.457  11.771  11.208  1.00 10.00      A   
ATOM   2765  CD2 LEU A 294       9.234  10.559  13.256  1.00 10.00      A   
ATOM   2766  C   LEU A 294       7.036   8.382  10.238  1.00 10.00      A   
ATOM   2767  O   LEU A 294       7.042   7.220  10.664  1.00 10.00      A   
ATOM   2768  N   ASN A 295       7.672   8.752   9.136  1.00 10.00      A   
ATOM   2769  HN  ASN A 295       7.619   9.689   8.846  1.00 10.00      A   
ATOM   2770  CA  ASN A 295       8.448   7.811   8.341  1.00 10.00      A   
ATOM   2771  CB  ASN A 295       7.903   7.747   6.910  1.00 10.00      A   
ATOM   2772  CG  ASN A 295       8.480   6.611   6.081  1.00 10.00      A   
ATOM   2773  OD1 ASN A 295       9.600   6.155   6.305  1.00 10.00      A   
ATOM   2774  ND2 ASN A 295       7.710   6.151   5.111  1.00 10.00      A   
ATOM   2775 HD21 ASN A 295       6.824   6.563   4.986  1.00 10.00      A   
ATOM   2776 HD22 ASN A 295       8.052   5.425   4.547  1.00 10.00      A   
ATOM   2777  C   ASN A 295       9.916   8.221   8.315  1.00 10.00      A   
ATOM   2778  O   ASN A 295      10.266   9.285   7.800  1.00 10.00      A   
ATOM   2779  N   LEU A 296      10.769   7.370   8.865  1.00 10.00      A   
ATOM   2780  HN  LEU A 296      10.427   6.531   9.255  1.00 10.00      A   
ATOM   2781  CA  LEU A 296      12.201   7.626   8.912  1.00 10.00      A   
ATOM   2782  CB  LEU A 296      12.650   7.886  10.356  1.00 10.00      A   
ATOM   2783  CG  LEU A 296      12.128   9.164  11.017  1.00 10.00      A   
ATOM   2784  CD1 LEU A 296      12.596   9.238  12.460  1.00 10.00      A   
ATOM   2785  CD2 LEU A 296      12.588  10.391  10.247  1.00 10.00      A   
ATOM   2786  C   LEU A 296      12.971   6.444   8.329  1.00 10.00      A   
ATOM   2787  O   LEU A 296      14.072   6.123   8.776  1.00 10.00      A   
ATOM   2788  N   SER A 297      12.393   5.808   7.312  1.00 10.00      A   
ATOM   2789  HN  SER A 297      11.519   6.121   6.986  1.00 10.00      A   
ATOM   2790  CA  SER A 297      13.023   4.658   6.666  1.00 10.00      A   
ATOM   2791  CB  SER A 297      11.995   3.906   5.816  1.00 10.00      A   
ATOM   2792  OG  SER A 297      10.788   3.714   6.536  1.00 10.00      A   
ATOM   2793  HG  SER A 297      10.269   4.525   6.507  1.00 10.00      A   
ATOM   2794  C   SER A 297      14.218   5.083   5.809  1.00 10.00      A   
ATOM   2795  O   SER A 297      15.030   4.254   5.395  1.00 10.00      A   
ATOM   2796  N   TYR A 298      14.322   6.380   5.550  1.00 10.00      A   
ATOM   2797  HN  TYR A 298      13.639   6.991   5.900  1.00 10.00      A   
ATOM   2798  CA  TYR A 298      15.413   6.916   4.747  1.00 10.00      A   
ATOM   2799  CB  TYR A 298      14.862   7.793   3.619  1.00 10.00      A   
ATOM   2800  CG  TYR A 298      13.772   7.130   2.801  1.00 10.00      A   
ATOM   2801  CD1 TYR A 298      12.479   7.636   2.790  1.00 10.00      A   
ATOM   2802  CD2 TYR A 298      14.033   5.992   2.046  1.00 10.00      A   
ATOM   2803  CE1 TYR A 298      11.478   7.032   2.053  1.00 10.00      A   
ATOM   2804  CE2 TYR A 298      13.039   5.381   1.304  1.00 10.00      A   
ATOM   2805  CZ  TYR A 298      11.762   5.905   1.312  1.00 10.00      A   
ATOM   2806  OH  TYR A 298      10.761   5.299   0.577  1.00 10.00      A   
ATOM   2807  HH  TYR A 298      10.998   4.375   0.414  1.00 10.00      A   
ATOM   2808  C   TYR A 298      16.388   7.706   5.617  1.00 10.00      A   
ATOM   2809  O   TYR A 298      17.326   8.335   5.114  1.00 10.00      A   
ATOM   2810  N   ALA A 299      16.161   7.666   6.925  1.00 10.00      A   
ATOM   2811  HN  ALA A 299      15.410   7.136   7.262  1.00 10.00      A   
ATOM   2812  CA  ALA A 299      17.008   8.371   7.870  1.00 10.00      A   
ATOM   2813  CB  ALA A 299      16.211   8.791   9.094  1.00 10.00      A   
ATOM   2814  C   ALA A 299      18.188   7.499   8.270  1.00 10.00      A   
ATOM   2815  O   ALA A 299      18.074   6.632   9.136  1.00 10.00      A   
ATOM   2816  N   THR A 300      19.313   7.723   7.620  1.00 10.00      A   
ATOM   2817  HN  THR A 300      19.332   8.412   6.924  1.00 10.00      A   
ATOM   2818  CA  THR A 300      20.525   6.968   7.884  1.00 10.00      A   
ATOM   2819  CB  THR A 300      21.422   6.989   6.639  1.00 10.00      A   
ATOM   2820  OG1 THR A 300      21.115   8.158   5.860  1.00 10.00      A   
ATOM   2821  HG1 THR A 300      21.913   8.456   5.412  1.00 10.00      A   
ATOM   2822  CG2 THR A 300      21.179   5.749   5.795  1.00 10.00      A   
ATOM   2823  C   THR A 300      21.299   7.539   9.072  1.00 10.00      A   
ATOM   2824  O   THR A 300      22.532   7.488   9.108  1.00 10.00      A   
ATOM   2825  N   VAL A 301      20.572   8.065  10.047  1.00 10.00      A   
ATOM   2826  HN  VAL A 301      19.596   8.048   9.971  1.00 10.00      A   
ATOM   2827  CA  VAL A 301      21.182   8.653  11.232  1.00 10.00      A   
ATOM   2828  CB  VAL A 301      20.262   9.704  11.883  1.00 10.00      A   
ATOM   2829  CG1 VAL A 301      20.104  10.908  10.966  1.00 10.00      A   
ATOM   2830  CG2 VAL A 301      18.906   9.102  12.216  1.00 10.00      A   
ATOM   2831  C   VAL A 301      21.560   7.590  12.264  1.00 10.00      A   
ATOM   2832  O   VAL A 301      21.444   6.388  12.010  1.00 10.00      A   
ATOM   2833  N   GLN A 302      22.013   8.044  13.428  1.00 10.00      A   
ATOM   2834  HN  GLN A 302      22.075   9.010  13.572  1.00 10.00      A   
ATOM   2835  CA  GLN A 302      22.415   7.142  14.496  1.00 10.00      A   
ATOM   2836  CB  GLN A 302      23.672   7.664  15.192  1.00 10.00      A   
ATOM   2837  CG  GLN A 302      24.838   7.899  14.246  1.00 10.00      A   
ATOM   2838  CD  GLN A 302      26.157   8.078  14.972  1.00 10.00      A   
ATOM   2839  OE1 GLN A 302      26.518   9.188  15.367  1.00 10.00      A   
ATOM   2840  NE2 GLN A 302      26.889   6.989  15.146  1.00 10.00      A   
ATOM   2841 HE21 GLN A 302      26.542   6.136  14.806  1.00 10.00      A   
ATOM   2842 HE22 GLN A 302      27.754   7.077  15.597  1.00 10.00      A   
ATOM   2843  C   GLN A 302      21.290   6.933  15.504  1.00 10.00      A   
ATOM   2844  O   GLN A 302      20.357   7.734  15.586  1.00 10.00      A   
ATOM   2845  N   SER A 303      21.403   5.863  16.279  1.00 10.00      A   
ATOM   2846  HN  SER A 303      22.192   5.289  16.184  1.00 10.00      A   
ATOM   2847  CA  SER A 303      20.404   5.516  17.281  1.00 10.00      A   
ATOM   2848  CB  SER A 303      20.845   4.251  18.026  1.00 10.00      A   
ATOM   2849  OG  SER A 303      19.968   3.933  19.097  1.00 10.00      A   
ATOM   2850  HG  SER A 303      19.305   3.299  18.785  1.00 10.00      A   
ATOM   2851  C   SER A 303      20.180   6.661  18.270  1.00 10.00      A   
ATOM   2852  O   SER A 303      19.042   6.970  18.633  1.00 10.00      A   
ATOM   2853  N   TYR A 304      21.271   7.297  18.683  1.00 10.00      A   
ATOM   2854  HN  TYR A 304      22.145   7.009  18.343  1.00 10.00      A   
ATOM   2855  CA  TYR A 304      21.216   8.397  19.636  1.00 10.00      A   
ATOM   2856  CB  TYR A 304      22.621   8.945  19.898  1.00 10.00      A   
ATOM   2857  CG  TYR A 304      22.740   9.754  21.170  1.00 10.00      A   
ATOM   2858  CD1 TYR A 304      22.689   9.139  22.415  1.00 10.00      A   
ATOM   2859  CD2 TYR A 304      22.904  11.132  21.128  1.00 10.00      A   
ATOM   2860  CE1 TYR A 304      22.800   9.871  23.580  1.00 10.00      A   
ATOM   2861  CE2 TYR A 304      23.013  11.872  22.289  1.00 10.00      A   
ATOM   2862  CZ  TYR A 304      22.962  11.238  23.512  1.00 10.00      A   
ATOM   2863  OH  TYR A 304      23.069  11.974  24.668  1.00 10.00      A   
ATOM   2864  HH  TYR A 304      22.495  12.748  24.609  1.00 10.00      A   
ATOM   2865  C   TYR A 304      20.285   9.520  19.175  1.00 10.00      A   
ATOM   2866  O   TYR A 304      19.505  10.054  19.966  1.00 10.00      A   
ATOM   2867  N   ASP A 305      20.356   9.862  17.895  1.00 10.00      A   
ATOM   2868  HN  ASP A 305      20.969   9.375  17.305  1.00 10.00      A   
ATOM   2869  CA  ASP A 305      19.533  10.931  17.340  1.00 10.00      A   
ATOM   2870  CB  ASP A 305      20.044  11.371  15.965  1.00 10.00      A   
ATOM   2871  CG  ASP A 305      21.436  11.961  16.027  1.00 10.00      A   
ATOM   2872  OD1 ASP A 305      21.592  13.091  16.550  1.00 10.00      A   
ATOM   2873  OD2 ASP A 305      22.382  11.297  15.560  1.00 10.00      A   
ATOM   2874  C   ASP A 305      18.072  10.522  17.256  1.00 10.00      A   
ATOM   2875  O   ASP A 305      17.174  11.349  17.432  1.00 10.00      A   
ATOM   2876  N   LEU A 306      17.842   9.242  16.991  1.00 10.00      A   
ATOM   2877  HN  LEU A 306      18.601   8.637  16.853  1.00 10.00      A   
ATOM   2878  CA  LEU A 306      16.493   8.714  16.890  1.00 10.00      A   
ATOM   2879  CB  LEU A 306      16.521   7.274  16.370  1.00 10.00      A   
ATOM   2880  CG  LEU A 306      16.954   7.089  14.914  1.00 10.00      A   
ATOM   2881  CD1 LEU A 306      17.426   5.664  14.673  1.00 10.00      A   
ATOM   2882  CD2 LEU A 306      15.816   7.441  13.968  1.00 10.00      A   
ATOM   2883  C   LEU A 306      15.789   8.771  18.243  1.00 10.00      A   
ATOM   2884  O   LEU A 306      14.656   9.245  18.340  1.00 10.00      A   
ATOM   2885  N   VAL A 307      16.473   8.306  19.286  1.00 10.00      A   
ATOM   2886  HN  VAL A 307      17.382   7.953  19.142  1.00 10.00      A   
ATOM   2887  CA  VAL A 307      15.916   8.300  20.636  1.00 10.00      A   
ATOM   2888  CB  VAL A 307      16.895   7.670  21.652  1.00 10.00      A   
ATOM   2889  CG1 VAL A 307      16.288   7.635  23.048  1.00 10.00      A   
ATOM   2890  CG2 VAL A 307      17.299   6.273  21.212  1.00 10.00      A   
ATOM   2891  C   VAL A 307      15.549   9.711  21.089  1.00 10.00      A   
ATOM   2892  O   VAL A 307      14.457   9.934  21.609  1.00 10.00      A   
ATOM   2893  N   LYS A 308      16.457  10.659  20.861  1.00 10.00      A   
ATOM   2894  HN  LYS A 308      17.296  10.412  20.416  1.00 10.00      A   
ATOM   2895  CA  LYS A 308      16.242  12.052  21.252  1.00 10.00      A   
ATOM   2896  CB  LYS A 308      17.425  12.924  20.819  1.00 10.00      A   
ATOM   2897  CG  LYS A 308      18.692  12.726  21.636  1.00 10.00      A   
ATOM   2898  CD  LYS A 308      19.828  13.601  21.122  1.00 10.00      A   
ATOM   2899  CE  LYS A 308      20.199  13.247  19.692  1.00 10.00      A   
ATOM   2900  NZ  LYS A 308      21.315  14.080  19.172  1.00 10.00      A   
ATOM   2901  HZ1 LYS A 308      22.169  13.929  19.743  1.00 10.00      A   
ATOM   2902  HZ2 LYS A 308      21.060  15.090  19.209  1.00 10.00      A   
ATOM   2903  HZ3 LYS A 308      21.521  13.823  18.181  1.00 10.00      A   
ATOM   2904  C   LYS A 308      14.948  12.613  20.667  1.00 10.00      A   
ATOM   2905  O   LYS A 308      14.212  13.333  21.341  1.00 10.00      A   
ATOM   2906  N   LEU A 309      14.675  12.276  19.415  1.00 10.00      A   
ATOM   2907  HN  LEU A 309      15.297  11.696  18.930  1.00 10.00      A   
ATOM   2908  CA  LEU A 309      13.476  12.753  18.739  1.00 10.00      A   
ATOM   2909  CB  LEU A 309      13.628  12.621  17.221  1.00 10.00      A   
ATOM   2910  CG  LEU A 309      12.568  13.320  16.369  1.00 10.00      A   
ATOM   2911  CD1 LEU A 309      13.221  14.029  15.196  1.00 10.00      A   
ATOM   2912  CD2 LEU A 309      11.534  12.322  15.875  1.00 10.00      A   
ATOM   2913  C   LEU A 309      12.230  12.015  19.229  1.00 10.00      A   
ATOM   2914  O   LEU A 309      11.206  12.632  19.523  1.00 10.00      A   
ATOM   2915  N   LEU A 310      12.332  10.696  19.343  1.00 10.00      A   
ATOM   2916  HN  LEU A 310      13.188  10.261  19.128  1.00 10.00      A   
ATOM   2917  CA  LEU A 310      11.201   9.872  19.783  1.00 10.00      A   
ATOM   2918  CB  LEU A 310      11.564   8.384  19.771  1.00 10.00      A   
ATOM   2919  CG  LEU A 310      11.983   7.788  18.427  1.00 10.00      A   
ATOM   2920  CD1 LEU A 310      12.277   6.303  18.570  1.00 10.00      A   
ATOM   2921  CD2 LEU A 310      10.919   8.029  17.368  1.00 10.00      A   
ATOM   2922  C   LEU A 310      10.695  10.274  21.166  1.00 10.00      A   
ATOM   2923  O   LEU A 310       9.490  10.270  21.425  1.00 10.00      A   
ATOM   2924  N   CYS A 311      11.613  10.647  22.044  1.00 10.00      A   
ATOM   2925  HN  CYS A 311      12.558  10.649  21.775  1.00 10.00      A   
ATOM   2926  CA  CYS A 311      11.256  11.046  23.403  1.00 10.00      A   
ATOM   2927  CB  CYS A 311      12.506  11.162  24.276  1.00 10.00      A   
ATOM   2928  SG  CYS A 311      13.366   9.597  24.543  1.00 10.00      A   
ATOM   2929  HG  CYS A 311      12.513   8.617  24.264  1.00 10.00      A   
ATOM   2930  C   CYS A 311      10.453  12.349  23.441  1.00 10.00      A   
ATOM   2931  O   CYS A 311       9.928  12.731  24.487  1.00 10.00      A   
ATOM   2932  N   GLN A 312      10.353  13.027  22.306  1.00 10.00      A   
ATOM   2933  HN  GLN A 312      10.781  12.676  21.495  1.00 10.00      A   
ATOM   2934  CA  GLN A 312       9.614  14.280  22.234  1.00 10.00      A   
ATOM   2935  CB  GLN A 312      10.485  15.386  21.626  1.00 10.00      A   
ATOM   2936  CG  GLN A 312      11.771  15.648  22.400  1.00 10.00      A   
ATOM   2937  CD  GLN A 312      12.343  17.033  22.160  1.00 10.00      A   
ATOM   2938  OE1 GLN A 312      13.562  17.226  22.167  1.00 10.00      A   
ATOM   2939  NE2 GLN A 312      11.469  18.005  21.956  1.00 10.00      A   
ATOM   2940 HE21 GLN A 312      10.517  17.778  21.970  1.00 10.00      A   
ATOM   2941 HE22 GLN A 312      11.806  18.914  21.817  1.00 10.00      A   
ATOM   2942  C   GLN A 312       8.316  14.117  21.450  1.00 10.00      A   
ATOM   2943  O   GLN A 312       7.639  15.100  21.137  1.00 10.00      A   
ATOM   2944  N   CYS A 313       7.974  12.868  21.133  1.00 10.00      A   
ATOM   2945  HN  CYS A 313       8.562  12.125  21.406  1.00 10.00      A   
ATOM   2946  CA  CYS A 313       6.750  12.567  20.394  1.00 10.00      A   
ATOM   2947  CB  CYS A 313       7.074  12.219  18.939  1.00 10.00      A   
ATOM   2948  SG  CYS A 313       8.575  12.991  18.297  1.00 10.00      A   
ATOM   2949  HG  CYS A 313       9.588  12.625  19.072  1.00 10.00      A   
ATOM   2950  C   CYS A 313       6.013  11.395  21.045  1.00 10.00      A   
ATOM   2951  O   CYS A 313       6.181  10.248  20.637  1.00 10.00      A   
ATOM   2952  N   PRO A 314       5.192  11.663  22.075  1.00 10.00      A   
ATOM   2953  CA  PRO A 314       4.449  10.623  22.790  1.00 10.00      A   
ATOM   2954  CB  PRO A 314       4.365  11.219  24.191  1.00 10.00      A   
ATOM   2955  CG  PRO A 314       4.250  12.693  23.963  1.00 10.00      A   
ATOM   2956  CD  PRO A 314       4.944  12.997  22.655  1.00 10.00      A   
ATOM   2957  C   PRO A 314       3.039  10.391  22.237  1.00 10.00      A   
ATOM   2958  O   PRO A 314       2.304   9.531  22.731  1.00 10.00      A   
ATOM   2959  N   LYS A 315       2.668  11.151  21.212  1.00 10.00      A   
ATOM   2960  HN  LYS A 315       3.304  11.801  20.852  1.00 10.00      A   
ATOM   2961  CA  LYS A 315       1.343  11.037  20.606  1.00 10.00      A   
ATOM   2962  CB  LYS A 315       0.702  12.419  20.460  1.00 10.00      A   
ATOM   2963  CG  LYS A 315       0.274  13.048  21.776  1.00 10.00      A   
ATOM   2964  CD  LYS A 315      -0.531  14.315  21.543  1.00 10.00      A   
ATOM   2965  CE  LYS A 315      -1.248  14.765  22.810  1.00 10.00      A   
ATOM   2966  NZ  LYS A 315      -0.306  15.286  23.831  1.00 10.00      A   
ATOM   2967  HZ1 LYS A 315       0.265  16.060  23.430  1.00 10.00      A   
ATOM   2968  HZ2 LYS A 315       0.329  14.530  24.145  1.00 10.00      A   
ATOM   2969  HZ3 LYS A 315      -0.829  15.646  24.655  1.00 10.00      A   
ATOM   2970  C   LYS A 315       1.407  10.336  19.253  1.00 10.00      A   
ATOM   2971  O   LYS A 315       0.475  10.423  18.450  1.00 10.00      A   
ATOM   2972  N   LEU A 316       2.498   9.623  19.022  1.00 10.00      A   
ATOM   2973  HN  LEU A 316       3.184   9.563  19.719  1.00 10.00      A   
ATOM   2974  CA  LEU A 316       2.701   8.914  17.770  1.00 10.00      A   
ATOM   2975  CB  LEU A 316       4.192   8.655  17.573  1.00 10.00      A   
ATOM   2976  CG  LEU A 316       4.619   8.161  16.196  1.00 10.00      A   
ATOM   2977  CD1 LEU A 316       4.557   9.291  15.183  1.00 10.00      A   
ATOM   2978  CD2 LEU A 316       6.016   7.577  16.264  1.00 10.00      A   
ATOM   2979  C   LEU A 316       1.925   7.599  17.747  1.00 10.00      A   
ATOM   2980  O   LEU A 316       1.874   6.877  18.745  1.00 10.00      A   
ATOM   2981  N   GLN A 317       1.321   7.295  16.605  1.00 10.00      A   
ATOM   2982  HN  GLN A 317       1.396   7.913  15.843  1.00 10.00      A   
ATOM   2983  CA  GLN A 317       0.548   6.072  16.452  1.00 10.00      A   
ATOM   2984  CB  GLN A 317      -0.870   6.385  15.973  1.00 10.00      A   
ATOM   2985  CG  GLN A 317      -1.789   6.935  17.051  1.00 10.00      A   
ATOM   2986  CD  GLN A 317      -3.205   7.163  16.554  1.00 10.00      A   
ATOM   2987  OE1 GLN A 317      -3.425   7.491  15.383  1.00 10.00      A   
ATOM   2988  NE2 GLN A 317      -4.175   6.972  17.437  1.00 10.00      A   
ATOM   2989 HE21 GLN A 317      -3.926   6.692  18.349  1.00 10.00      A   
ATOM   2990 HE22 GLN A 317      -5.104   7.118  17.149  1.00 10.00      A   
ATOM   2991  C   GLN A 317       1.219   5.110  15.479  1.00 10.00      A   
ATOM   2992  O   GLN A 317       1.147   3.893  15.647  1.00 10.00      A   
ATOM   2993  N   ARG A 318       1.875   5.659  14.464  1.00 10.00      A   
ATOM   2994  HN  ARG A 318       1.910   6.637  14.387  1.00 10.00      A   
ATOM   2995  CA  ARG A 318       2.550   4.843  13.461  1.00 10.00      A   
ATOM   2996  CB  ARG A 318       1.782   4.886  12.138  1.00 10.00      A   
ATOM   2997  CG  ARG A 318       2.331   3.951  11.076  1.00 10.00      A   
ATOM   2998  CD  ARG A 318       1.525   4.040   9.793  1.00 10.00      A   
ATOM   2999  NE  ARG A 318       1.321   2.723   9.198  1.00 10.00      A   
ATOM   3000  HE  ARG A 318       1.538   1.938   9.757  1.00 10.00      A   
ATOM   3001  CZ  ARG A 318       0.886   2.518   7.960  1.00 10.00      A   
ATOM   3002  NH1 ARG A 318       0.615   3.544   7.161  1.00 10.00      A   
ATOM   3003 HH11 ARG A 318       0.275   3.372   6.192  1.00 10.00      A   
ATOM   3004 HH12 ARG A 318       0.746   4.523   7.498  1.00 10.00      A   
ATOM   3005  NH2 ARG A 318       0.700   1.278   7.530  1.00 10.00      A   
ATOM   3006 HH21 ARG A 318       0.892   0.467   8.170  1.00 10.00      A   
ATOM   3007 HH22 ARG A 318       0.362   1.101   6.558  1.00 10.00      A   
ATOM   3008  C   ARG A 318       3.983   5.316  13.249  1.00 10.00      A   
ATOM   3009  O   ARG A 318       4.229   6.498  12.987  1.00 10.00      A   
ATOM   3010  N   LEU A 319       4.931   4.396  13.361  1.00 10.00      A   
ATOM   3011  HN  LEU A 319       4.684   3.468  13.573  1.00 10.00      A   
ATOM   3012  CA  LEU A 319       6.332   4.740  13.182  1.00 10.00      A   
ATOM   3013  CB  LEU A 319       7.053   4.814  14.529  1.00 10.00      A   
ATOM   3014  CG  LEU A 319       8.530   5.220  14.485  1.00 10.00      A   
ATOM   3015  CD1 LEU A 319       8.688   6.643  13.969  1.00 10.00      A   
ATOM   3016  CD2 LEU A 319       9.166   5.072  15.858  1.00 10.00      A   
ATOM   3017  C   LEU A 319       7.052   3.760  12.272  1.00 10.00      A   
ATOM   3018  O   LEU A 319       7.065   2.551  12.517  1.00 10.00      A   
ATOM   3019  N   TRP A 320       7.643   4.294  11.219  1.00 10.00      A   
ATOM   3020  HN  TRP A 320       7.574   5.263  11.073  1.00 10.00      A   
ATOM   3021  CA  TRP A 320       8.405   3.500  10.275  1.00 10.00      A   
ATOM   3022  CB  TRP A 320       7.911   3.756   8.845  1.00 10.00      A   
ATOM   3023  CG  TRP A 320       6.641   3.040   8.488  1.00 10.00      A   
ATOM   3024  CD1 TRP A 320       5.687   2.569   9.344  1.00 10.00      A   
ATOM   3025  CD2 TRP A 320       6.191   2.711   7.168  1.00 10.00      A   
ATOM   3026  NE1 TRP A 320       4.674   1.964   8.640  1.00 10.00      A   
ATOM   3027  HE1 TRP A 320       3.871   1.543   9.037  1.00 10.00      A   
ATOM   3028  CE2 TRP A 320       4.958   2.040   7.301  1.00 10.00      A   
ATOM   3029  CE3 TRP A 320       6.711   2.918   5.887  1.00 10.00      A   
ATOM   3030  CZ2 TRP A 320       4.240   1.576   6.202  1.00 10.00      A   
ATOM   3031  CZ3 TRP A 320       5.997   2.458   4.798  1.00 10.00      A   
ATOM   3032  CH2 TRP A 320       4.774   1.794   4.961  1.00 10.00      A   
ATOM   3033  C   TRP A 320       9.866   3.912  10.395  1.00 10.00      A   
ATOM   3034  O   TRP A 320      10.231   5.018  10.001  1.00 10.00      A   
ATOM   3035  N   VAL A 321      10.695   3.039  10.953  1.00 10.00      A   
ATOM   3036  HN  VAL A 321      10.357   2.152  11.217  1.00 10.00      A   
ATOM   3037  CA  VAL A 321      12.113   3.348  11.141  1.00 10.00      A   
ATOM   3038  CB  VAL A 321      12.435   3.772  12.594  1.00 10.00      A   
ATOM   3039  CG1 VAL A 321      11.996   5.204  12.858  1.00 10.00      A   
ATOM   3040  CG2 VAL A 321      11.782   2.820  13.583  1.00 10.00      A   
ATOM   3041  C   VAL A 321      12.995   2.166  10.772  1.00 10.00      A   
ATOM   3042  O   VAL A 321      12.514   1.051  10.577  1.00 10.00      A   
ATOM   3043  N   LEU A 322      14.286   2.431  10.672  1.00 10.00      A   
ATOM   3044  HN  LEU A 322      14.593   3.344  10.831  1.00 10.00      A   
ATOM   3045  CA  LEU A 322      15.264   1.406  10.337  1.00 10.00      A   
ATOM   3046  CB  LEU A 322      16.450   2.025   9.587  1.00 10.00      A   
ATOM   3047  CG  LEU A 322      16.165   2.560   8.181  1.00 10.00      A   
ATOM   3048  CD1 LEU A 322      17.224   3.566   7.759  1.00 10.00      A   
ATOM   3049  CD2 LEU A 322      16.078   1.422   7.176  1.00 10.00      A   
ATOM   3050  C   LEU A 322      15.752   0.724  11.606  1.00 10.00      A   
ATOM   3051  O   LEU A 322      15.429   1.156  12.711  1.00 10.00      A   
ATOM   3052  N   ASP A 323      16.543  -0.329  11.447  1.00 10.00      A   
ATOM   3053  HN  ASP A 323      16.778  -0.621  10.538  1.00 10.00      A   
ATOM   3054  CA  ASP A 323      17.071  -1.070  12.588  1.00 10.00      A   
ATOM   3055  CB  ASP A 323      17.499  -2.499  12.213  1.00 10.00      A   
ATOM   3056  CG  ASP A 323      18.557  -2.584  11.127  1.00 10.00      A   
ATOM   3057  OD1 ASP A 323      18.911  -1.543  10.538  1.00 10.00      A   
ATOM   3058  OD2 ASP A 323      19.024  -3.712  10.845  1.00 10.00      A   
ATOM   3059  C   ASP A 323      18.180  -0.305  13.301  1.00 10.00      A   
ATOM   3060  O   ASP A 323      18.733  -0.774  14.294  1.00 10.00      A   
ATOM   3061  N   TYR A 324      18.473   0.896  12.797  1.00 10.00      A   
ATOM   3062  HN  TYR A 324      17.994   1.199  12.002  1.00 10.00      A   
ATOM   3063  CA  TYR A 324      19.489   1.766  13.388  1.00 10.00      A   
ATOM   3064  CB  TYR A 324      19.702   3.015  12.517  1.00 10.00      A   
ATOM   3065  CG  TYR A 324      20.535   2.805  11.272  1.00 10.00      A   
ATOM   3066  CD1 TYR A 324      20.058   3.190  10.028  1.00 10.00      A   
ATOM   3067  CD2 TYR A 324      21.802   2.239  11.340  1.00 10.00      A   
ATOM   3068  CE1 TYR A 324      20.814   3.015   8.884  1.00 10.00      A   
ATOM   3069  CE2 TYR A 324      22.566   2.057  10.202  1.00 10.00      A   
ATOM   3070  CZ  TYR A 324      22.067   2.449   8.976  1.00 10.00      A   
ATOM   3071  OH  TYR A 324      22.822   2.273   7.835  1.00 10.00      A   
ATOM   3072  HH  TYR A 324      22.970   3.127   7.418  1.00 10.00      A   
ATOM   3073  C   TYR A 324      19.049   2.210  14.781  1.00 10.00      A   
ATOM   3074  O   TYR A 324      19.849   2.698  15.577  1.00 10.00      A   
ATOM   3075  N   ILE A 325      17.759   2.040  15.059  1.00 10.00      A   
ATOM   3076  HN  ILE A 325      17.175   1.647  14.373  1.00 10.00      A   
ATOM   3077  CA  ILE A 325      17.190   2.416  16.347  1.00 10.00      A   
ATOM   3078  CB  ILE A 325      15.642   2.319  16.338  1.00 10.00      A   
ATOM   3079  CG1 ILE A 325      15.041   2.826  17.654  1.00 10.00      A   
ATOM   3080  CG2 ILE A 325      15.177   0.900  16.038  1.00 10.00      A   
ATOM   3081  CD1 ILE A 325      15.227   4.310  17.884  1.00 10.00      A   
ATOM   3082  C   ILE A 325      17.771   1.564  17.478  1.00 10.00      A   
ATOM   3083  O   ILE A 325      17.980   2.054  18.593  1.00 10.00      A   
ATOM   3084  N   GLU A 326      18.048   0.300  17.169  1.00 10.00      A   
ATOM   3085  HN  GLU A 326      17.880  -0.006  16.252  1.00 10.00      A   
ATOM   3086  CA  GLU A 326      18.609  -0.647  18.133  1.00 10.00      A   
ATOM   3087  CB  GLU A 326      19.960  -0.164  18.674  1.00 10.00      A   
ATOM   3088  CG  GLU A 326      20.981   0.140  17.586  1.00 10.00      A   
ATOM   3089  CD  GLU A 326      22.394   0.267  18.113  1.00 10.00      A   
ATOM   3090  OE1 GLU A 326      22.624   1.056  19.054  1.00 10.00      A   
ATOM   3091  OE2 GLU A 326      23.287  -0.423  17.585  1.00 10.00      A   
ATOM   3092  C   GLU A 326      17.637  -0.973  19.270  1.00 10.00      A   
ATOM   3093  O   GLU A 326      16.602  -0.317  19.437  1.00 10.00      A   
ATOM   3094  N   ASP A 327      17.985  -1.989  20.053  1.00 10.00      A   
ATOM   3095  HN  ASP A 327      18.827  -2.470  19.868  1.00 10.00      A   
ATOM   3096  CA  ASP A 327      17.155  -2.420  21.177  1.00 10.00      A   
ATOM   3097  CB  ASP A 327      17.777  -3.623  21.894  1.00 10.00      A   
ATOM   3098  CG  ASP A 327      17.758  -4.906  21.085  1.00 10.00      A   
ATOM   3099  OD1 ASP A 327      16.716  -5.236  20.484  1.00 10.00      A   
ATOM   3100  OD2 ASP A 327      18.793  -5.609  21.063  1.00 10.00      A   
ATOM   3101  C   ASP A 327      16.962  -1.285  22.177  1.00 10.00      A   
ATOM   3102  O   ASP A 327      15.872  -1.099  22.724  1.00 10.00      A   
ATOM   3103  N   ALA A 328      18.028  -0.520  22.399  1.00 10.00      A   
ATOM   3104  HN  ALA A 328      18.861  -0.719  21.921  1.00 10.00      A   
ATOM   3105  CA  ALA A 328      17.997   0.599  23.337  1.00 10.00      A   
ATOM   3106  CB  ALA A 328      19.372   1.242  23.446  1.00 10.00      A   
ATOM   3107  C   ALA A 328      16.963   1.644  22.945  1.00 10.00      A   
ATOM   3108  O   ALA A 328      16.195   2.116  23.782  1.00 10.00      A   
ATOM   3109  N   GLY A 329      16.945   2.002  21.672  1.00 10.00      A   
ATOM   3110  HN  GLY A 329      17.570   1.578  21.048  1.00 10.00      A   
ATOM   3111  CA  GLY A 329      16.006   2.995  21.193  1.00 10.00      A   
ATOM   3112  C   GLY A 329      14.569   2.543  21.334  1.00 10.00      A   
ATOM   3113  O   GLY A 329      13.698   3.323  21.725  1.00 10.00      A   
ATOM   3114  N   LEU A 330      14.326   1.274  21.030  1.00 10.00      A   
ATOM   3115  HN  LEU A 330      15.069   0.700  20.737  1.00 10.00      A   
ATOM   3116  CA  LEU A 330      12.987   0.712  21.119  1.00 10.00      A   
ATOM   3117  CB  LEU A 330      12.940  -0.672  20.471  1.00 10.00      A   
ATOM   3118  CG  LEU A 330      13.074  -0.696  18.946  1.00 10.00      A   
ATOM   3119  CD1 LEU A 330      13.002  -2.121  18.426  1.00 10.00      A   
ATOM   3120  CD2 LEU A 330      12.003   0.168  18.296  1.00 10.00      A   
ATOM   3121  C   LEU A 330      12.498   0.657  22.566  1.00 10.00      A   
ATOM   3122  O   LEU A 330      11.314   0.865  22.837  1.00 10.00      A   
ATOM   3123  N   GLU A 331      13.418   0.391  23.492  1.00 10.00      A   
ATOM   3124  HN  GLU A 331      14.343   0.229  23.212  1.00 10.00      A   
ATOM   3125  CA  GLU A 331      13.081   0.322  24.910  1.00 10.00      A   
ATOM   3126  CB  GLU A 331      14.309  -0.044  25.747  1.00 10.00      A   
ATOM   3127  CG  GLU A 331      14.069   0.023  27.248  1.00 10.00      A   
ATOM   3128  CD  GLU A 331      15.329  -0.192  28.059  1.00 10.00      A   
ATOM   3129  OE1 GLU A 331      16.162   0.739  28.147  1.00 10.00      A   
ATOM   3130  OE2 GLU A 331      15.492  -1.293  28.624  1.00 10.00      A   
ATOM   3131  C   GLU A 331      12.497   1.647  25.394  1.00 10.00      A   
ATOM   3132  O   GLU A 331      11.485   1.675  26.096  1.00 10.00      A   
ATOM   3133  N   VAL A 332      13.129   2.743  24.998  1.00 10.00      A   
ATOM   3134  HN  VAL A 332      13.916   2.657  24.419  1.00 10.00      A   
ATOM   3135  CA  VAL A 332      12.679   4.070  25.395  1.00 10.00      A   
ATOM   3136  CB  VAL A 332      13.758   5.140  25.121  1.00 10.00      A   
ATOM   3137  CG1 VAL A 332      13.415   6.437  25.837  1.00 10.00      A   
ATOM   3138  CG2 VAL A 332      15.132   4.643  25.553  1.00 10.00      A   
ATOM   3139  C   VAL A 332      11.385   4.439  24.667  1.00 10.00      A   
ATOM   3140  O   VAL A 332      10.490   5.066  25.243  1.00 10.00      A   
ATOM   3141  N   LEU A 333      11.286   4.027  23.407  1.00 10.00      A   
ATOM   3142  HN  LEU A 333      12.035   3.535  23.008  1.00 10.00      A   
ATOM   3143  CA  LEU A 333      10.103   4.297  22.594  1.00 10.00      A   
ATOM   3144  CB  LEU A 333      10.295   3.762  21.173  1.00 10.00      A   
ATOM   3145  CG  LEU A 333       9.088   3.881  20.234  1.00 10.00      A   
ATOM   3146  CD1 LEU A 333       8.823   5.332  19.863  1.00 10.00      A   
ATOM   3147  CD2 LEU A 333       9.284   3.026  18.991  1.00 10.00      A   
ATOM   3148  C   LEU A 333       8.856   3.682  23.221  1.00 10.00      A   
ATOM   3149  O   LEU A 333       7.808   4.328  23.296  1.00 10.00      A   
ATOM   3150  N   ALA A 334       8.989   2.448  23.703  1.00 10.00      A   
ATOM   3151  HN  ALA A 334       9.862   2.004  23.634  1.00 10.00      A   
ATOM   3152  CA  ALA A 334       7.877   1.730  24.324  1.00 10.00      A   
ATOM   3153  CB  ALA A 334       8.264   0.288  24.611  1.00 10.00      A   
ATOM   3154  C   ALA A 334       7.408   2.415  25.600  1.00 10.00      A   
ATOM   3155  O   ALA A 334       6.291   2.189  26.067  1.00 10.00      A   
ATOM   3156  N   SER A 335       8.263   3.254  26.161  1.00 10.00      A   
ATOM   3157  HN  SER A 335       9.143   3.395  25.747  1.00 10.00      A   
ATOM   3158  CA  SER A 335       7.929   3.967  27.378  1.00 10.00      A   
ATOM   3159  CB  SER A 335       9.144   4.004  28.309  1.00 10.00      A   
ATOM   3160  OG  SER A 335       9.713   2.709  28.441  1.00 10.00      A   
ATOM   3161  HG  SER A 335      10.647   2.743  28.207  1.00 10.00      A   
ATOM   3162  C   SER A 335       7.437   5.379  27.062  1.00 10.00      A   
ATOM   3163  O   SER A 335       7.014   6.109  27.954  1.00 10.00      A   
ATOM   3164  N   THR A 336       7.471   5.749  25.785  1.00 10.00      A   
ATOM   3165  HN  THR A 336       7.793   5.112  25.110  1.00 10.00      A   
ATOM   3166  CA  THR A 336       7.033   7.074  25.364  1.00 10.00      A   
ATOM   3167  CB  THR A 336       8.109   7.779  24.513  1.00 10.00      A   
ATOM   3168  OG1 THR A 336       9.393   7.617  25.139  1.00 10.00      A   
ATOM   3169  HG1 THR A 336       9.631   6.679  25.147  1.00 10.00      A   
ATOM   3170  CG2 THR A 336       7.795   9.262  24.386  1.00 10.00      A   
ATOM   3171  C   THR A 336       5.723   6.999  24.578  1.00 10.00      A   
ATOM   3172  O   THR A 336       4.721   7.617  24.953  1.00 10.00      A   
ATOM   3173  N   CYS A 337       5.730   6.224  23.501  1.00 10.00      A   
ATOM   3174  HN  CYS A 337       6.549   5.728  23.271  1.00 10.00      A   
ATOM   3175  CA  CYS A 337       4.552   6.070  22.664  1.00 10.00      A   
ATOM   3176  CB  CYS A 337       4.951   5.774  21.219  1.00 10.00      A   
ATOM   3177  SG  CYS A 337       5.635   7.202  20.355  1.00 10.00      A   
ATOM   3178  HG  CYS A 337       6.954   7.059  20.296  1.00 10.00      A   
ATOM   3179  C   CYS A 337       3.631   4.985  23.206  1.00 10.00      A   
ATOM   3180  O   CYS A 337       3.784   3.809  22.891  1.00 10.00      A   
ATOM   3181  N   LYS A 338       2.675   5.391  24.027  1.00 10.00      A   
ATOM   3182  HN  LYS A 338       2.605   6.344  24.246  1.00 10.00      A   
ATOM   3183  CA  LYS A 338       1.731   4.454  24.620  1.00 10.00      A   
ATOM   3184  CB  LYS A 338       1.295   4.928  26.010  1.00 10.00      A   
ATOM   3185  CG  LYS A 338       2.387   4.843  27.065  1.00 10.00      A   
ATOM   3186  CD  LYS A 338       2.920   3.424  27.188  1.00 10.00      A   
ATOM   3187  CE  LYS A 338       3.989   3.323  28.258  1.00 10.00      A   
ATOM   3188  NZ  LYS A 338       4.511   1.937  28.391  1.00 10.00      A   
ATOM   3189  HZ1 LYS A 338       5.159   1.718  27.604  1.00 10.00      A   
ATOM   3190  HZ2 LYS A 338       3.724   1.254  28.373  1.00 10.00      A   
ATOM   3191  HZ3 LYS A 338       5.022   1.834  29.290  1.00 10.00      A   
ATOM   3192  C   LYS A 338       0.513   4.228  23.726  1.00 10.00      A   
ATOM   3193  O   LYS A 338      -0.396   3.482  24.083  1.00 10.00      A   
ATOM   3194  N   ASP A 339       0.492   4.883  22.569  1.00 10.00      A   
ATOM   3195  HN  ASP A 339       1.229   5.482  22.342  1.00 10.00      A   
ATOM   3196  CA  ASP A 339      -0.616   4.737  21.634  1.00 10.00      A   
ATOM   3197  CB  ASP A 339      -1.364   6.058  21.443  1.00 10.00      A   
ATOM   3198  CG  ASP A 339      -2.842   5.845  21.172  1.00 10.00      A   
ATOM   3199  OD1 ASP A 339      -3.565   5.449  22.111  1.00 10.00      A   
ATOM   3200  OD2 ASP A 339      -3.292   6.073  20.027  1.00 10.00      A   
ATOM   3201  C   ASP A 339      -0.138   4.184  20.295  1.00 10.00      A   
ATOM   3202  O   ASP A 339      -0.876   4.196  19.310  1.00 10.00      A   
ATOM   3203  N   LEU A 340       1.098   3.688  20.278  1.00 10.00      A   
ATOM   3204  HN  LEU A 340       1.627   3.704  21.102  1.00 10.00      A   
ATOM   3205  CA  LEU A 340       1.688   3.117  19.073  1.00 10.00      A   
ATOM   3206  CB  LEU A 340       3.142   2.719  19.345  1.00 10.00      A   
ATOM   3207  CG  LEU A 340       3.954   2.229  18.145  1.00 10.00      A   
ATOM   3208  CD1 LEU A 340       4.216   3.369  17.169  1.00 10.00      A   
ATOM   3209  CD2 LEU A 340       5.260   1.602  18.606  1.00 10.00      A   
ATOM   3210  C   LEU A 340       0.881   1.904  18.615  1.00 10.00      A   
ATOM   3211  O   LEU A 340       0.716   0.944  19.364  1.00 10.00      A   
ATOM   3212  N   ARG A 341       0.375   1.963  17.395  1.00 10.00      A   
ATOM   3213  HN  ARG A 341       0.551   2.758  16.843  1.00 10.00      A   
ATOM   3214  CA  ARG A 341      -0.438   0.884  16.849  1.00 10.00      A   
ATOM   3215  CB  ARG A 341      -1.614   1.462  16.062  1.00 10.00      A   
ATOM   3216  CG  ARG A 341      -2.306   2.633  16.734  1.00 10.00      A   
ATOM   3217  CD  ARG A 341      -3.217   2.170  17.854  1.00 10.00      A   
ATOM   3218  NE  ARG A 341      -3.772   3.301  18.585  1.00 10.00      A   
ATOM   3219  HE  ARG A 341      -3.147   4.020  18.844  1.00 10.00      A   
ATOM   3220  CZ  ARG A 341      -5.055   3.419  18.914  1.00 10.00      A   
ATOM   3221  NH1 ARG A 341      -5.926   2.473  18.577  1.00 10.00      A   
ATOM   3222 HH11 ARG A 341      -6.935   2.570  18.836  1.00 10.00      A   
ATOM   3223 HH12 ARG A 341      -5.612   1.629  18.045  1.00 10.00      A   
ATOM   3224  NH2 ARG A 341      -5.462   4.494  19.579  1.00 10.00      A   
ATOM   3225 HH21 ARG A 341      -4.768   5.245  19.843  1.00 10.00      A   
ATOM   3226 HH22 ARG A 341      -6.467   4.603  19.843  1.00 10.00      A   
ATOM   3227  C   ARG A 341       0.369  -0.015  15.925  1.00 10.00      A   
ATOM   3228  O   ARG A 341       0.296  -1.244  16.017  1.00 10.00      A   
ATOM   3229  N   GLU A 342       1.132   0.600  15.036  1.00 10.00      A   
ATOM   3230  HN  GLU A 342       1.174   1.580  15.035  1.00 10.00      A   
ATOM   3231  CA  GLU A 342       1.922  -0.141  14.072  1.00 10.00      A   
ATOM   3232  CB  GLU A 342       1.368   0.096  12.665  1.00 10.00      A   
ATOM   3233  CG  GLU A 342       1.833  -0.913  11.631  1.00 10.00      A   
ATOM   3234  CD  GLU A 342       1.800  -0.353  10.229  1.00 10.00      A   
ATOM   3235  OE1 GLU A 342       0.857  -0.659   9.471  1.00 10.00      A   
ATOM   3236  OE2 GLU A 342       2.726   0.397   9.867  1.00 10.00      A   
ATOM   3237  C   GLU A 342       3.388   0.262  14.123  1.00 10.00      A   
ATOM   3238  O   GLU A 342       3.719   1.447  14.175  1.00 10.00      A   
ATOM   3239  N   LEU A 343       4.259  -0.731  14.106  1.00 10.00      A   
ATOM   3240  HN  LEU A 343       3.928  -1.654  14.065  1.00 10.00      A   
ATOM   3241  CA  LEU A 343       5.691  -0.497  14.134  1.00 10.00      A   
ATOM   3242  CB  LEU A 343       6.274  -0.831  15.513  1.00 10.00      A   
ATOM   3243  CG  LEU A 343       7.779  -0.584  15.685  1.00 10.00      A   
ATOM   3244  CD1 LEU A 343       8.091   0.907  15.696  1.00 10.00      A   
ATOM   3245  CD2 LEU A 343       8.302  -1.256  16.946  1.00 10.00      A   
ATOM   3246  C   LEU A 343       6.367  -1.337  13.063  1.00 10.00      A   
ATOM   3247  O   LEU A 343       6.214  -2.560  13.031  1.00 10.00      A   
ATOM   3248  N   ARG A 344       7.092  -0.681  12.174  1.00 10.00      A   
ATOM   3249  HN  ARG A 344       7.170   0.298  12.243  1.00 10.00      A   
ATOM   3250  CA  ARG A 344       7.787  -1.380  11.105  1.00 10.00      A   
ATOM   3251  CB  ARG A 344       7.173  -1.055   9.739  1.00 10.00      A   
ATOM   3252  CG  ARG A 344       5.705  -1.446   9.612  1.00 10.00      A   
ATOM   3253  CD  ARG A 344       5.224  -1.434   8.163  1.00 10.00      A   
ATOM   3254  NE  ARG A 344       3.764  -1.469   8.093  1.00 10.00      A   
ATOM   3255  HE  ARG A 344       3.276  -0.879   8.723  1.00 10.00      A   
ATOM   3256  CZ  ARG A 344       3.048  -2.208   7.237  1.00 10.00      A   
ATOM   3257  NH1 ARG A 344       3.650  -2.989   6.343  1.00 10.00      A   
ATOM   3258 HH11 ARG A 344       3.078  -3.564   5.686  1.00 10.00      A   
ATOM   3259 HH12 ARG A 344       4.692  -3.024   6.283  1.00 10.00      A   
ATOM   3260  NH2 ARG A 344       1.719  -2.176   7.301  1.00 10.00      A   
ATOM   3261 HH21 ARG A 344       1.242  -1.572   8.013  1.00 10.00      A   
ATOM   3262 HH22 ARG A 344       1.136  -2.757   6.644  1.00 10.00      A   
ATOM   3263  C   ARG A 344       9.274  -1.057  11.130  1.00 10.00      A   
ATOM   3264  O   ARG A 344       9.678   0.076  10.876  1.00 10.00      A   
ATOM   3265  N   VAL A 345      10.080  -2.055  11.466  1.00 10.00      A   
ATOM   3266  HN  VAL A 345       9.692  -2.936  11.664  1.00 10.00      A   
ATOM   3267  CA  VAL A 345      11.525  -1.886  11.537  1.00 10.00      A   
ATOM   3268  CB  VAL A 345      12.115  -2.613  12.761  1.00 10.00      A   
ATOM   3269  CG1 VAL A 345      13.607  -2.351  12.880  1.00 10.00      A   
ATOM   3270  CG2 VAL A 345      11.394  -2.198  14.035  1.00 10.00      A   
ATOM   3271  C   VAL A 345      12.175  -2.427  10.268  1.00 10.00      A   
ATOM   3272  O   VAL A 345      12.116  -3.627   9.989  1.00 10.00      A   
ATOM   3273  N   PHE A 346      12.772  -1.533   9.495  1.00 10.00      A   
ATOM   3274  HN  PHE A 346      12.774  -0.590   9.778  1.00 10.00      A   
ATOM   3275  CA  PHE A 346      13.427  -1.902   8.243  1.00 10.00      A   
ATOM   3276  CB  PHE A 346      13.218  -0.805   7.188  1.00 10.00      A   
ATOM   3277  CG  PHE A 346      11.782  -0.596   6.786  1.00 10.00      A   
ATOM   3278  CD1 PHE A 346      10.952   0.235   7.520  1.00 10.00      A   
ATOM   3279  CD2 PHE A 346      11.264  -1.231   5.668  1.00 10.00      A   
ATOM   3280  CE1 PHE A 346       9.635   0.429   7.150  1.00 10.00      A   
ATOM   3281  CE2 PHE A 346       9.947  -1.041   5.292  1.00 10.00      A   
ATOM   3282  CZ  PHE A 346       9.131  -0.210   6.034  1.00 10.00      A   
ATOM   3283  C   PHE A 346      14.919  -2.149   8.451  1.00 10.00      A   
ATOM   3284  O   PHE A 346      15.597  -1.360   9.101  1.00 10.00      A   
ATOM   3285  N   PRO A 347      15.455  -3.245   7.901  1.00 10.00      A   
ATOM   3286  CA  PRO A 347      16.876  -3.571   8.043  1.00 10.00      A   
ATOM   3287  CB  PRO A 347      16.951  -5.015   7.541  1.00 10.00      A   
ATOM   3288  CG  PRO A 347      15.818  -5.142   6.581  1.00 10.00      A   
ATOM   3289  CD  PRO A 347      14.728  -4.244   7.094  1.00 10.00      A   
ATOM   3290  C   PRO A 347      17.760  -2.657   7.187  1.00 10.00      A   
ATOM   3291  O   PRO A 347      17.455  -2.396   6.018  1.00 10.00      A   
ATOM   3292  N   SER A 348      18.844  -2.165   7.777  1.00 10.00      A   
ATOM   3293  HN  SER A 348      19.020  -2.388   8.723  1.00 10.00      A   
ATOM   3294  CA  SER A 348      19.774  -1.290   7.075  1.00 10.00      A   
ATOM   3295  CB  SER A 348      20.725  -0.635   8.076  1.00 10.00      A   
ATOM   3296  OG  SER A 348      21.098  -1.557   9.092  1.00 10.00      A   
ATOM   3297  HG  SER A 348      20.387  -1.599   9.760  1.00 10.00      A   
ATOM   3298  C   SER A 348      20.571  -2.074   6.039  1.00 10.00      A   
ATOM   3299  O   SER A 348      20.525  -1.781   4.841  1.00 10.00      A   
ATOM   3300  N   GLU A 349      21.294  -3.076   6.513  1.00 10.00      A   
ATOM   3301  HN  GLU A 349      21.284  -3.258   7.479  1.00 10.00      A   
ATOM   3302  CA  GLU A 349      22.097  -3.917   5.647  1.00 10.00      A   
ATOM   3303  CB  GLU A 349      23.573  -3.839   6.049  1.00 10.00      A   
ATOM   3304  CG  GLU A 349      24.507  -3.416   4.925  1.00 10.00      A   
ATOM   3305  CD  GLU A 349      24.613  -4.449   3.821  1.00 10.00      A   
ATOM   3306  OE1 GLU A 349      24.047  -5.550   3.975  1.00 10.00      A   
ATOM   3307  OE2 GLU A 349      25.272  -4.164   2.801  1.00 10.00      A   
ATOM   3308  C   GLU A 349      21.602  -5.356   5.723  1.00 10.00      A   
ATOM   3309  O   GLU A 349      21.919  -6.080   6.666  1.00 10.00      A   
ATOM   3310  N   PRO A 350      20.788  -5.777   4.744  1.00 10.00      A   
ATOM   3311  CA  PRO A 350      20.242  -7.130   4.700  1.00 10.00      A   
ATOM   3312  CB  PRO A 350      18.943  -6.925   3.921  1.00 10.00      A   
ATOM   3313  CG  PRO A 350      19.256  -5.825   2.961  1.00 10.00      A   
ATOM   3314  CD  PRO A 350      20.311  -4.960   3.611  1.00 10.00      A   
ATOM   3315  C   PRO A 350      21.159  -8.112   3.966  1.00 10.00      A   
ATOM   3316  O   PRO A 350      20.829  -9.289   3.815  1.00 10.00      A   
ATOM   3317  N   PHE A 351      22.315  -7.630   3.525  1.00 10.00      A   
ATOM   3318  HN  PHE A 351      22.549  -6.690   3.710  1.00 10.00      A   
ATOM   3319  CA  PHE A 351      23.266  -8.470   2.813  1.00 10.00      A   
ATOM   3320  CB  PHE A 351      23.955  -7.689   1.690  1.00 10.00      A   
ATOM   3321  CG  PHE A 351      22.998  -7.078   0.705  1.00 10.00      A   
ATOM   3322  CD1 PHE A 351      22.639  -5.743   0.810  1.00 10.00      A   
ATOM   3323  CD2 PHE A 351      22.453  -7.835  -0.318  1.00 10.00      A   
ATOM   3324  CE1 PHE A 351      21.756  -5.175  -0.087  1.00 10.00      A   
ATOM   3325  CE2 PHE A 351      21.568  -7.273  -1.220  1.00 10.00      A   
ATOM   3326  CZ  PHE A 351      21.220  -5.941  -1.103  1.00 10.00      A   
ATOM   3327  C   PHE A 351      24.291  -9.031   3.787  1.00 10.00      A   
ATOM   3328  O   PHE A 351      24.722 -10.178   3.669  1.00 10.00      A   
ATOM   3329  N   VAL A 352      24.678  -8.215   4.752  1.00 10.00      A   
ATOM   3330  HN  VAL A 352      24.317  -7.299   4.778  1.00 10.00      A   
ATOM   3331  CA  VAL A 352      25.639  -8.634   5.763  1.00 10.00      A   
ATOM   3332  CB  VAL A 352      26.281  -7.424   6.474  1.00 10.00      A   
ATOM   3333  CG1 VAL A 352      27.342  -7.882   7.463  1.00 10.00      A   
ATOM   3334  CG2 VAL A 352      26.883  -6.466   5.467  1.00 10.00      A   
ATOM   3335  C   VAL A 352      24.953  -9.511   6.808  1.00 10.00      A   
ATOM   3336  O   VAL A 352      24.063  -9.049   7.527  1.00 10.00      A   
ATOM   3337  N   MET A 353      25.357 -10.775   6.884  1.00 10.00      A   
ATOM   3338  HN  MET A 353      26.058 -11.090   6.275  1.00 10.00      A   
ATOM   3339  CA  MET A 353      24.774 -11.700   7.849  1.00 10.00      A   
ATOM   3340  CB  MET A 353      25.291 -13.124   7.634  1.00 10.00      A   
ATOM   3341  CG  MET A 353      24.734 -14.134   8.625  1.00 10.00      A   
ATOM   3342  SD  MET A 353      25.724 -15.635   8.721  1.00 10.00      A   
ATOM   3343  CE  MET A 353      24.901 -16.487  10.067  1.00 10.00      A   
ATOM   3344  C   MET A 353      25.064 -11.244   9.274  1.00 10.00      A   
ATOM   3345  O   MET A 353      24.198 -11.302  10.149  1.00 10.00      A   
ATOM   3346  N   GLU A 354      26.288 -10.796   9.501  1.00 10.00      A   
ATOM   3347  HN  GLU A 354      26.937 -10.788   8.769  1.00 10.00      A   
ATOM   3348  CA  GLU A 354      26.696 -10.315  10.809  1.00 10.00      A   
ATOM   3349  CB  GLU A 354      28.205 -10.076  10.840  1.00 10.00      A   
ATOM   3350  CG  GLU A 354      29.016 -11.353  10.959  1.00 10.00      A   
ATOM   3351  CD  GLU A 354      28.794 -12.045  12.284  1.00 10.00      A   
ATOM   3352  OE1 GLU A 354      29.374 -11.593  13.297  1.00 10.00      A   
ATOM   3353  OE2 GLU A 354      28.035 -13.036  12.322  1.00 10.00      A   
ATOM   3354  C   GLU A 354      25.938  -9.044  11.179  1.00 10.00      A   
ATOM   3355  O   GLU A 354      25.763  -8.152  10.346  1.00 10.00      A   
ATOM   3356  N   PRO A 355      25.446  -8.969  12.425  1.00 10.00      A   
ATOM   3357  CA  PRO A 355      24.703  -7.806  12.915  1.00 10.00      A   
ATOM   3358  CB  PRO A 355      24.388  -8.169  14.373  1.00 10.00      A   
ATOM   3359  CG  PRO A 355      24.491  -9.653  14.429  1.00 10.00      A   
ATOM   3360  CD  PRO A 355      25.567 -10.016  13.453  1.00 10.00      A   
ATOM   3361  C   PRO A 355      25.549  -6.539  12.869  1.00 10.00      A   
ATOM   3362  O   PRO A 355      26.653  -6.494  13.417  1.00 10.00      A   
ATOM   3363  N   ASN A 356      25.041  -5.522  12.190  1.00 10.00      A   
ATOM   3364  HN  ASN A 356      24.171  -5.625  11.749  1.00 10.00      A   
ATOM   3365  CA  ASN A 356      25.743  -4.248  12.081  1.00 10.00      A   
ATOM   3366  CB  ASN A 356      25.538  -3.595  10.704  1.00 10.00      A   
ATOM   3367  CG  ASN A 356      24.084  -3.324  10.344  1.00 10.00      A   
ATOM   3368  OD1 ASN A 356      23.187  -4.095  10.694  1.00 10.00      A   
ATOM   3369  ND2 ASN A 356      23.842  -2.231   9.625  1.00 10.00      A   
ATOM   3370 HD21 ASN A 356      24.607  -1.662   9.366  1.00 10.00      A   
ATOM   3371 HD22 ASN A 356      22.907  -2.026   9.386  1.00 10.00      A   
ATOM   3372  C   ASN A 356      25.321  -3.310  13.205  1.00 10.00      A   
ATOM   3373  O   ASN A 356      26.085  -2.442  13.631  1.00 10.00      A   
ATOM   3374  N   VAL A 357      24.103  -3.510  13.690  1.00 10.00      A   
ATOM   3375  HN  VAL A 357      23.554  -4.228  13.313  1.00 10.00      A   
ATOM   3376  CA  VAL A 357      23.559  -2.706  14.775  1.00 10.00      A   
ATOM   3377  CB  VAL A 357      22.400  -1.801  14.304  1.00 10.00      A   
ATOM   3378  CG1 VAL A 357      22.938  -0.598  13.546  1.00 10.00      A   
ATOM   3379  CG2 VAL A 357      21.415  -2.579  13.445  1.00 10.00      A   
ATOM   3380  C   VAL A 357      23.075  -3.613  15.900  1.00 10.00      A   
ATOM   3381  O   VAL A 357      22.836  -4.805  15.685  1.00 10.00      A   
ATOM   3382  N   ALA A 358      22.936  -3.056  17.094  1.00 10.00      A   
ATOM   3383  HN  ALA A 358      23.130  -2.091  17.204  1.00 10.00      A   
ATOM   3384  CA  ALA A 358      22.491  -3.826  18.249  1.00 10.00      A   
ATOM   3385  CB  ALA A 358      23.059  -3.242  19.535  1.00 10.00      A   
ATOM   3386  C   ALA A 358      20.968  -3.913  18.312  1.00 10.00      A   
ATOM   3387  O   ALA A 358      20.325  -3.238  19.115  1.00 10.00      A   
ATOM   3388  N   LEU A 359      20.400  -4.736  17.449  1.00 10.00      A   
ATOM   3389  HN  LEU A 359      20.966  -5.228  16.817  1.00 10.00      A   
ATOM   3390  CA  LEU A 359      18.962  -4.931  17.408  1.00 10.00      A   
ATOM   3391  CB  LEU A 359      18.380  -4.328  16.129  1.00 10.00      A   
ATOM   3392  CG  LEU A 359      16.854  -4.344  16.020  1.00 10.00      A   
ATOM   3393  CD1 LEU A 359      16.271  -2.977  16.346  1.00 10.00      A   
ATOM   3394  CD2 LEU A 359      16.404  -4.823  14.647  1.00 10.00      A   
ATOM   3395  C   LEU A 359      18.646  -6.420  17.464  1.00 10.00      A   
ATOM   3396  O   LEU A 359      19.069  -7.186  16.597  1.00 10.00      A   
ATOM   3397  N   THR A 360      17.907  -6.831  18.474  1.00 10.00      A   
ATOM   3398  HN  THR A 360      17.569  -6.173  19.128  1.00 10.00      A   
ATOM   3399  CA  THR A 360      17.558  -8.229  18.632  1.00 10.00      A   
ATOM   3400  CB  THR A 360      18.327  -8.862  19.808  1.00 10.00      A   
ATOM   3401  OG1 THR A 360      18.057  -8.141  21.018  1.00 10.00      A   
ATOM   3402  HG1 THR A 360      18.274  -7.199  20.887  1.00 10.00      A   
ATOM   3403  CG2 THR A 360      19.824  -8.856  19.546  1.00 10.00      A   
ATOM   3404  C   THR A 360      16.063  -8.378  18.870  1.00 10.00      A   
ATOM   3405  O   THR A 360      15.279  -7.505  18.498  1.00 10.00      A   
ATOM   3406  N   GLU A 361      15.673  -9.485  19.484  1.00 10.00      A   
ATOM   3407  HN  GLU A 361      16.348 -10.157  19.752  1.00 10.00      A   
ATOM   3408  CA  GLU A 361      14.273  -9.735  19.785  1.00 10.00      A   
ATOM   3409  CB  GLU A 361      13.990 -11.232  19.939  1.00 10.00      A   
ATOM   3410  CG  GLU A 361      14.830 -11.932  20.995  1.00 10.00      A   
ATOM   3411  CD  GLU A 361      16.198 -12.318  20.483  1.00 10.00      A   
ATOM   3412  OE1 GLU A 361      17.130 -11.498  20.592  1.00 10.00      A   
ATOM   3413  OE2 GLU A 361      16.344 -13.437  19.971  1.00 10.00      A   
ATOM   3414  C   GLU A 361      13.861  -8.985  21.042  1.00 10.00      A   
ATOM   3415  O   GLU A 361      12.675  -8.861  21.341  1.00 10.00      A   
ATOM   3416  N   GLN A 362      14.850  -8.477  21.774  1.00 10.00      A   
ATOM   3417  HN  GLN A 362      15.778  -8.604  21.483  1.00 10.00      A   
ATOM   3418  CA  GLN A 362      14.581  -7.733  22.993  1.00 10.00      A   
ATOM   3419  CB  GLN A 362      15.873  -7.314  23.693  1.00 10.00      A   
ATOM   3420  CG  GLN A 362      15.637  -6.597  25.012  1.00 10.00      A   
ATOM   3421  CD  GLN A 362      14.911  -7.463  26.025  1.00 10.00      A   
ATOM   3422  OE1 GLN A 362      15.220  -8.642  26.190  1.00 10.00      A   
ATOM   3423  NE2 GLN A 362      13.923  -6.889  26.691  1.00 10.00      A   
ATOM   3424 HE21 GLN A 362      13.714  -5.948  26.496  1.00 10.00      A   
ATOM   3425 HE22 GLN A 362      13.426  -7.428  27.343  1.00 10.00      A   
ATOM   3426  C   GLN A 362      13.715  -6.518  22.688  1.00 10.00      A   
ATOM   3427  O   GLN A 362      12.747  -6.250  23.397  1.00 10.00      A   
ATOM   3428  N   GLY A 363      14.057  -5.800  21.622  1.00 10.00      A   
ATOM   3429  HN  GLY A 363      14.853  -6.053  21.101  1.00 10.00      A   
ATOM   3430  CA  GLY A 363      13.281  -4.640  21.231  1.00 10.00      A   
ATOM   3431  C   GLY A 363      11.840  -5.021  20.949  1.00 10.00      A   
ATOM   3432  O   GLY A 363      10.916  -4.286  21.283  1.00 10.00      A   
ATOM   3433  N   LEU A 364      11.655  -6.201  20.361  1.00 10.00      A   
ATOM   3434  HN  LEU A 364      12.439  -6.750  20.149  1.00 10.00      A   
ATOM   3435  CA  LEU A 364      10.326  -6.708  20.036  1.00 10.00      A   
ATOM   3436  CB  LEU A 364      10.436  -8.016  19.237  1.00 10.00      A   
ATOM   3437  CG  LEU A 364       9.728  -8.063  17.878  1.00 10.00      A   
ATOM   3438  CD1 LEU A 364       9.889  -9.431  17.231  1.00 10.00      A   
ATOM   3439  CD2 LEU A 364       8.256  -7.706  18.013  1.00 10.00      A   
ATOM   3440  C   LEU A 364       9.528  -6.948  21.317  1.00 10.00      A   
ATOM   3441  O   LEU A 364       8.341  -6.627  21.391  1.00 10.00      A   
ATOM   3442  N   VAL A 365      10.193  -7.504  22.324  1.00 10.00      A   
ATOM   3443  HN  VAL A 365      11.140  -7.736  22.200  1.00 10.00      A   
ATOM   3444  CA  VAL A 365       9.556  -7.789  23.606  1.00 10.00      A   
ATOM   3445  CB  VAL A 365      10.424  -8.725  24.479  1.00 10.00      A   
ATOM   3446  CG1 VAL A 365       9.737  -9.038  25.801  1.00 10.00      A   
ATOM   3447  CG2 VAL A 365      10.747 -10.007  23.731  1.00 10.00      A   
ATOM   3448  C   VAL A 365       9.272  -6.501  24.375  1.00 10.00      A   
ATOM   3449  O   VAL A 365       8.145  -6.266  24.812  1.00 10.00      A   
ATOM   3450  N   SER A 366      10.294  -5.664  24.516  1.00 10.00      A   
ATOM   3451  HN  SER A 366      11.165  -5.904  24.124  1.00 10.00      A   
ATOM   3452  CA  SER A 366      10.172  -4.405  25.239  1.00 10.00      A   
ATOM   3453  CB  SER A 366      11.511  -3.655  25.236  1.00 10.00      A   
ATOM   3454  OG  SER A 366      12.552  -4.448  25.793  1.00 10.00      A   
ATOM   3455  HG  SER A 366      13.124  -3.888  26.331  1.00 10.00      A   
ATOM   3456  C   SER A 366       9.061  -3.519  24.668  1.00 10.00      A   
ATOM   3457  O   SER A 366       8.257  -2.954  25.416  1.00 10.00      A   
ATOM   3458  N   VAL A 367       9.006  -3.417  23.342  1.00 10.00      A   
ATOM   3459  HN  VAL A 367       9.657  -3.912  22.792  1.00 10.00      A   
ATOM   3460  CA  VAL A 367       8.000  -2.585  22.691  1.00 10.00      A   
ATOM   3461  CB  VAL A 367       8.314  -2.313  21.202  1.00 10.00      A   
ATOM   3462  CG1 VAL A 367       7.169  -1.559  20.541  1.00 10.00      A   
ATOM   3463  CG2 VAL A 367       9.590  -1.502  21.088  1.00 10.00      A   
ATOM   3464  C   VAL A 367       6.588  -3.140  22.851  1.00 10.00      A   
ATOM   3465  O   VAL A 367       5.672  -2.398  23.197  1.00 10.00      A   
ATOM   3466  N   SER A 368       6.416  -4.439  22.622  1.00 10.00      A   
ATOM   3467  HN  SER A 368       7.188  -4.990  22.374  1.00 10.00      A   
ATOM   3468  CA  SER A 368       5.100  -5.063  22.731  1.00 10.00      A   
ATOM   3469  CB  SER A 368       5.145  -6.524  22.275  1.00 10.00      A   
ATOM   3470  OG  SER A 368       6.199  -7.223  22.913  1.00 10.00      A   
ATOM   3471  HG  SER A 368       7.000  -7.158  22.376  1.00 10.00      A   
ATOM   3472  C   SER A 368       4.527  -4.954  24.142  1.00 10.00      A   
ATOM   3473  O   SER A 368       3.352  -4.640  24.321  1.00 10.00      A   
ATOM   3474  N   MET A 369       5.366  -5.197  25.139  1.00 10.00      A   
ATOM   3475  HN  MET A 369       6.299  -5.432  24.933  1.00 10.00      A   
ATOM   3476  CA  MET A 369       4.937  -5.133  26.530  1.00 10.00      A   
ATOM   3477  CB  MET A 369       6.020  -5.693  27.455  1.00 10.00      A   
ATOM   3478  CG  MET A 369       6.247  -7.193  27.321  1.00 10.00      A   
ATOM   3479  SD  MET A 369       7.377  -7.848  28.568  1.00 10.00      A   
ATOM   3480  CE  MET A 369       6.582  -7.290  30.075  1.00 10.00      A   
ATOM   3481  C   MET A 369       4.578  -3.709  26.947  1.00 10.00      A   
ATOM   3482  O   MET A 369       3.634  -3.500  27.713  1.00 10.00      A   
ATOM   3483  N   GLY A 370       5.319  -2.737  26.428  1.00 10.00      A   
ATOM   3484  HN  GLY A 370       6.043  -2.963  25.806  1.00 10.00      A   
ATOM   3485  CA  GLY A 370       5.074  -1.352  26.774  1.00 10.00      A   
ATOM   3486  C   GLY A 370       3.969  -0.709  25.963  1.00 10.00      A   
ATOM   3487  O   GLY A 370       3.376   0.277  26.396  1.00 10.00      A   
ATOM   3488  N   CYS A 371       3.692  -1.257  24.790  1.00 10.00      A   
ATOM   3489  HN  CYS A 371       4.200  -2.044  24.494  1.00 10.00      A   
ATOM   3490  CA  CYS A 371       2.655  -0.715  23.924  1.00 10.00      A   
ATOM   3491  CB  CYS A 371       3.180  -0.545  22.501  1.00 10.00      A   
ATOM   3492  SG  CYS A 371       4.649   0.498  22.392  1.00 10.00      A   
ATOM   3493  HG  CYS A 371       5.684  -0.228  22.793  1.00 10.00      A   
ATOM   3494  C   CYS A 371       1.399  -1.582  23.939  1.00 10.00      A   
ATOM   3495  O   CYS A 371       1.377  -2.678  23.377  1.00 10.00      A   
ATOM   3496  N   PRO A 372       0.333  -1.102  24.595  1.00 10.00      A   
ATOM   3497  CA  PRO A 372      -0.935  -1.827  24.689  1.00 10.00      A   
ATOM   3498  CB  PRO A 372      -1.575  -1.216  25.934  1.00 10.00      A   
ATOM   3499  CG  PRO A 372      -1.082   0.192  25.954  1.00 10.00      A   
ATOM   3500  CD  PRO A 372       0.285   0.186  25.317  1.00 10.00      A   
ATOM   3501  C   PRO A 372      -1.827  -1.607  23.467  1.00 10.00      A   
ATOM   3502  O   PRO A 372      -2.881  -2.238  23.328  1.00 10.00      A   
ATOM   3503  N   LYS A 373      -1.398  -0.714  22.579  1.00 10.00      A   
ATOM   3504  HN  LYS A 373      -0.552  -0.241  22.745  1.00 10.00      A   
ATOM   3505  CA  LYS A 373      -2.153  -0.411  21.372  1.00 10.00      A   
ATOM   3506  CB  LYS A 373      -2.243   1.102  21.155  1.00 10.00      A   
ATOM   3507  CG  LYS A 373      -2.923   1.870  22.280  1.00 10.00      A   
ATOM   3508  CD  LYS A 373      -4.383   1.475  22.423  1.00 10.00      A   
ATOM   3509  CE  LYS A 373      -5.116   2.411  23.371  1.00 10.00      A   
ATOM   3510  NZ  LYS A 373      -5.478   3.698  22.718  1.00 10.00      A   
ATOM   3511  HZ1 LYS A 373      -4.625   4.277  22.564  1.00 10.00      A   
ATOM   3512  HZ2 LYS A 373      -6.143   4.233  23.317  1.00 10.00      A   
ATOM   3513  HZ3 LYS A 373      -5.929   3.522  21.798  1.00 10.00      A   
ATOM   3514  C   LYS A 373      -1.535  -1.072  20.146  1.00 10.00      A   
ATOM   3515  O   LYS A 373      -2.040  -0.913  19.036  1.00 10.00      A   
ATOM   3516  N   LEU A 374      -0.441  -1.804  20.345  1.00 10.00      A   
ATOM   3517  HN  LEU A 374      -0.082  -1.895  21.250  1.00 10.00      A   
ATOM   3518  CA  LEU A 374       0.231  -2.479  19.241  1.00 10.00      A   
ATOM   3519  CB  LEU A 374       1.549  -3.100  19.695  1.00 10.00      A   
ATOM   3520  CG  LEU A 374       2.799  -2.246  19.503  1.00 10.00      A   
ATOM   3521  CD1 LEU A 374       4.033  -3.042  19.881  1.00 10.00      A   
ATOM   3522  CD2 LEU A 374       2.901  -1.746  18.070  1.00 10.00      A   
ATOM   3523  C   LEU A 374      -0.652  -3.555  18.635  1.00 10.00      A   
ATOM   3524  O   LEU A 374      -1.188  -4.403  19.349  1.00 10.00      A   
ATOM   3525  N   GLU A 375      -0.807  -3.513  17.323  1.00 10.00      A   
ATOM   3526  HN  GLU A 375      -0.373  -2.794  16.811  1.00 10.00      A   
ATOM   3527  CA  GLU A 375      -1.624  -4.496  16.627  1.00 10.00      A   
ATOM   3528  CB  GLU A 375      -2.940  -3.873  16.154  1.00 10.00      A   
ATOM   3529  CG  GLU A 375      -2.774  -2.669  15.239  1.00 10.00      A   
ATOM   3530  CD  GLU A 375      -3.871  -2.587  14.202  1.00 10.00      A   
ATOM   3531  OE1 GLU A 375      -3.846  -3.395  13.252  1.00 10.00      A   
ATOM   3532  OE2 GLU A 375      -4.759  -1.716  14.331  1.00 10.00      A   
ATOM   3533  C   GLU A 375      -0.875  -5.128  15.458  1.00 10.00      A   
ATOM   3534  O   GLU A 375      -1.048  -6.309  15.163  1.00 10.00      A   
ATOM   3535  N   SER A 376      -0.046  -4.343  14.792  1.00 10.00      A   
ATOM   3536  HN  SER A 376       0.063  -3.409  15.072  1.00 10.00      A   
ATOM   3537  CA  SER A 376       0.717  -4.839  13.657  1.00 10.00      A   
ATOM   3538  CB  SER A 376       0.138  -4.292  12.354  1.00 10.00      A   
ATOM   3539  OG  SER A 376      -1.266  -4.495  12.315  1.00 10.00      A   
ATOM   3540  HG  SER A 376      -1.614  -4.495  13.216  1.00 10.00      A   
ATOM   3541  C   SER A 376       2.191  -4.475  13.793  1.00 10.00      A   
ATOM   3542  O   SER A 376       2.540  -3.300  13.928  1.00 10.00      A   
ATOM   3543  N   VAL A 377       3.051  -5.485  13.767  1.00 10.00      A   
ATOM   3544  HN  VAL A 377       2.714  -6.400  13.642  1.00 10.00      A   
ATOM   3545  CA  VAL A 377       4.487  -5.268  13.908  1.00 10.00      A   
ATOM   3546  CB  VAL A 377       5.005  -5.735  15.295  1.00 10.00      A   
ATOM   3547  CG1 VAL A 377       6.494  -5.452  15.450  1.00 10.00      A   
ATOM   3548  CG2 VAL A 377       4.218  -5.079  16.420  1.00 10.00      A   
ATOM   3549  C   VAL A 377       5.278  -5.980  12.811  1.00 10.00      A   
ATOM   3550  O   VAL A 377       5.065  -7.164  12.541  1.00 10.00      A   
ATOM   3551  N   LEU A 378       6.165  -5.235  12.166  1.00 10.00      A   
ATOM   3552  HN  LEU A 378       6.248  -4.283  12.407  1.00 10.00      A   
ATOM   3553  CA  LEU A 378       7.030  -5.768  11.126  1.00 10.00      A   
ATOM   3554  CB  LEU A 378       6.914  -4.925   9.852  1.00 10.00      A   
ATOM   3555  CG  LEU A 378       7.969  -5.167   8.766  1.00 10.00      A   
ATOM   3556  CD1 LEU A 378       7.808  -6.545   8.146  1.00 10.00      A   
ATOM   3557  CD2 LEU A 378       7.894  -4.087   7.698  1.00 10.00      A   
ATOM   3558  C   LEU A 378       8.457  -5.733  11.657  1.00 10.00      A   
ATOM   3559  O   LEU A 378       9.017  -4.657  11.870  1.00 10.00      A   
ATOM   3560  N   TYR A 379       9.042  -6.896  11.889  1.00 10.00      A   
ATOM   3561  HN  TYR A 379       8.563  -7.733  11.680  1.00 10.00      A   
ATOM   3562  CA  TYR A 379      10.383  -6.953  12.450  1.00 10.00      A   
ATOM   3563  CB  TYR A 379      10.303  -7.510  13.871  1.00 10.00      A   
ATOM   3564  CG  TYR A 379      11.301  -6.920  14.840  1.00 10.00      A   
ATOM   3565  CD1 TYR A 379      11.062  -5.699  15.455  1.00 10.00      A   
ATOM   3566  CD2 TYR A 379      12.473  -7.594  15.155  1.00 10.00      A   
ATOM   3567  CE1 TYR A 379      11.965  -5.164  16.355  1.00 10.00      A   
ATOM   3568  CE2 TYR A 379      13.381  -7.067  16.051  1.00 10.00      A   
ATOM   3569  CZ  TYR A 379      13.123  -5.850  16.649  1.00 10.00      A   
ATOM   3570  OH  TYR A 379      14.019  -5.324  17.549  1.00 10.00      A   
ATOM   3571  HH  TYR A 379      14.651  -6.007  17.820  1.00 10.00      A   
ATOM   3572  C   TYR A 379      11.351  -7.793  11.625  1.00 10.00      A   
ATOM   3573  O   TYR A 379      11.039  -8.912  11.221  1.00 10.00      A   
ATOM   3574  N   PHE A 380      12.536  -7.244  11.396  1.00 10.00      A   
ATOM   3575  HN  PHE A 380      12.715  -6.344  11.737  1.00 10.00      A   
ATOM   3576  CA  PHE A 380      13.584  -7.929  10.653  1.00 10.00      A   
ATOM   3577  CB  PHE A 380      13.860  -7.212   9.332  1.00 10.00      A   
ATOM   3578  CG  PHE A 380      13.116  -7.775   8.156  1.00 10.00      A   
ATOM   3579  CD1 PHE A 380      11.760  -7.541   7.996  1.00 10.00      A   
ATOM   3580  CD2 PHE A 380      13.776  -8.527   7.201  1.00 10.00      A   
ATOM   3581  CE1 PHE A 380      11.076  -8.047   6.908  1.00 10.00      A   
ATOM   3582  CE2 PHE A 380      13.100  -9.039   6.111  1.00 10.00      A   
ATOM   3583  CZ  PHE A 380      11.747  -8.798   5.964  1.00 10.00      A   
ATOM   3584  C   PHE A 380      14.853  -7.959  11.497  1.00 10.00      A   
ATOM   3585  O   PHE A 380      15.395  -6.906  11.842  1.00 10.00      A   
ATOM   3586  N   CYS A 381      15.318  -9.155  11.836  1.00 10.00      A   
ATOM   3587  HN  CYS A 381      14.850  -9.958  11.515  1.00 10.00      A   
ATOM   3588  CA  CYS A 381      16.514  -9.308  12.660  1.00 10.00      A   
ATOM   3589  CB  CYS A 381      16.133  -9.362  14.140  1.00 10.00      A   
ATOM   3590  SG  CYS A 381      14.759 -10.478  14.514  1.00 10.00      A   
ATOM   3591  HG  CYS A 381      15.235 -11.489  15.239  1.00 10.00      A   
ATOM   3592  C   CYS A 381      17.317 -10.549  12.274  1.00 10.00      A   
ATOM   3593  O   CYS A 381      16.906 -11.323  11.413  1.00 10.00      A   
ATOM   3594  N   ARG A 382      18.465 -10.735  12.922  1.00 10.00      A   
ATOM   3595  HN  ARG A 382      18.744 -10.083  13.603  1.00 10.00      A   
ATOM   3596  CA  ARG A 382      19.327 -11.873  12.639  1.00 10.00      A   
ATOM   3597  CB  ARG A 382      20.798 -11.464  12.742  1.00 10.00      A   
ATOM   3598  CG  ARG A 382      21.378 -10.868  11.474  1.00 10.00      A   
ATOM   3599  CD  ARG A 382      21.316  -9.351  11.485  1.00 10.00      A   
ATOM   3600  NE  ARG A 382      22.149  -8.772  10.433  1.00 10.00      A   
ATOM   3601  HE  ARG A 382      22.780  -9.375   9.979  1.00 10.00      A   
ATOM   3602  CZ  ARG A 382      22.110  -7.496  10.063  1.00 10.00      A   
ATOM   3603  NH1 ARG A 382      21.276  -6.650  10.654  1.00 10.00      A   
ATOM   3604 HH11 ARG A 382      20.648  -6.981  11.419  1.00 10.00      A   
ATOM   3605 HH12 ARG A 382      21.241  -5.651  10.361  1.00 10.00      A   
ATOM   3606  NH2 ARG A 382      22.904  -7.070   9.086  1.00 10.00      A   
ATOM   3607 HH21 ARG A 382      22.876  -6.073   8.785  1.00 10.00      A   
ATOM   3608 HH22 ARG A 382      23.558  -7.735   8.606  1.00 10.00      A   
ATOM   3609  C   ARG A 382      19.066 -13.041  13.582  1.00 10.00      A   
ATOM   3610  O   ARG A 382      19.474 -14.168  13.306  1.00 10.00      A   
ATOM   3611  N   GLN A 383      18.392 -12.782  14.691  1.00 10.00      A   
ATOM   3612  HN  GLN A 383      18.070 -11.873  14.862  1.00 10.00      A   
ATOM   3613  CA  GLN A 383      18.114 -13.837  15.660  1.00 10.00      A   
ATOM   3614  CB  GLN A 383      19.120 -13.792  16.814  1.00 10.00      A   
ATOM   3615  CG  GLN A 383      19.303 -12.416  17.429  1.00 10.00      A   
ATOM   3616  CD  GLN A 383      20.227 -12.435  18.626  1.00 10.00      A   
ATOM   3617  OE1 GLN A 383      21.450 -12.377  18.481  1.00 10.00      A   
ATOM   3618  NE2 GLN A 383      19.654 -12.500  19.815  1.00 10.00      A   
ATOM   3619 HE21 GLN A 383      18.665 -12.530  19.858  1.00 10.00      A   
ATOM   3620 HE22 GLN A 383      20.231 -12.511  20.608  1.00 10.00      A   
ATOM   3621  C   GLN A 383      16.694 -13.750  16.197  1.00 10.00      A   
ATOM   3622  O   GLN A 383      16.016 -12.735  16.017  1.00 10.00      A   
ATOM   3623  N   MET A 384      16.254 -14.823  16.847  1.00 10.00      A   
ATOM   3624  HN  MET A 384      16.847 -15.600  16.945  1.00 10.00      A   
ATOM   3625  CA  MET A 384      14.921 -14.887  17.427  1.00 10.00      A   
ATOM   3626  CB  MET A 384      13.867 -15.169  16.350  1.00 10.00      A   
ATOM   3627  CG  MET A 384      12.438 -15.213  16.870  1.00 10.00      A   
ATOM   3628  SD  MET A 384      12.012 -13.774  17.872  1.00 10.00      A   
ATOM   3629  CE  MET A 384      12.391 -12.439  16.739  1.00 10.00      A   
ATOM   3630  C   MET A 384      14.860 -15.958  18.509  1.00 10.00      A   
ATOM   3631  O   MET A 384      15.127 -17.131  18.250  1.00 10.00      A   
ATOM   3632  N   THR A 385      14.519 -15.543  19.718  1.00 10.00      A   
ATOM   3633  HN  THR A 385      14.344 -14.589  19.858  1.00 10.00      A   
ATOM   3634  CA  THR A 385      14.416 -16.458  20.845  1.00 10.00      A   
ATOM   3635  CB  THR A 385      14.658 -15.722  22.180  1.00 10.00      A   
ATOM   3636  OG1 THR A 385      15.859 -14.937  22.101  1.00 10.00      A   
ATOM   3637  HG1 THR A 385      15.973 -14.607  21.192  1.00 10.00      A   
ATOM   3638  CG2 THR A 385      14.769 -16.715  23.332  1.00 10.00      A   
ATOM   3639  C   THR A 385      13.035 -17.106  20.884  1.00 10.00      A   
ATOM   3640  O   THR A 385      12.016 -16.419  20.775  1.00 10.00      A   
ATOM   3641  N   ASN A 386      13.009 -18.423  21.053  1.00 10.00      A   
ATOM   3642  HN  ASN A 386      13.869 -18.907  21.139  1.00 10.00      A   
ATOM   3643  CA  ASN A 386      11.756 -19.175  21.109  1.00 10.00      A   
ATOM   3644  CB  ASN A 386      12.046 -20.664  21.292  1.00 10.00      A   
ATOM   3645  CG  ASN A 386      11.481 -21.522  20.177  1.00 10.00      A   
ATOM   3646  OD1 ASN A 386      10.469 -21.182  19.558  1.00 10.00      A   
ATOM   3647  ND2 ASN A 386      12.128 -22.643  19.918  1.00 10.00      A   
ATOM   3648 HD21 ASN A 386      12.917 -22.860  20.463  1.00 10.00      A   
ATOM   3649 HD22 ASN A 386      11.796 -23.216  19.190  1.00 10.00      A   
ATOM   3650  C   ASN A 386      10.881 -18.687  22.256  1.00 10.00      A   
ATOM   3651  O   ASN A 386       9.671 -18.509  22.105  1.00 10.00      A   
ATOM   3652  N   ALA A 387      11.507 -18.462  23.402  1.00 10.00      A   
ATOM   3653  HN  ALA A 387      12.473 -18.619  23.454  1.00 10.00      A   
ATOM   3654  CA  ALA A 387      10.796 -17.999  24.589  1.00 10.00      A   
ATOM   3655  CB  ALA A 387      11.702 -18.072  25.808  1.00 10.00      A   
ATOM   3656  C   ALA A 387      10.258 -16.582  24.407  1.00 10.00      A   
ATOM   3657  O   ALA A 387       9.171 -16.260  24.881  1.00 10.00      A   
ATOM   3658  N   ALA A 388      11.018 -15.751  23.698  1.00 10.00      A   
ATOM   3659  HN  ALA A 388      11.857 -16.082  23.320  1.00 10.00      A   
ATOM   3660  CA  ALA A 388      10.632 -14.362  23.457  1.00 10.00      A   
ATOM   3661  CB  ALA A 388      11.747 -13.614  22.742  1.00 10.00      A   
ATOM   3662  C   ALA A 388       9.330 -14.272  22.671  1.00 10.00      A   
ATOM   3663  O   ALA A 388       8.482 -13.425  22.956  1.00 10.00      A   
ATOM   3664  N   LEU A 389       9.176 -15.152  21.686  1.00 10.00      A   
ATOM   3665  HN  LEU A 389       9.895 -15.795  21.503  1.00 10.00      A   
ATOM   3666  CA  LEU A 389       7.971 -15.179  20.865  1.00 10.00      A   
ATOM   3667  CB  LEU A 389       8.092 -16.240  19.769  1.00 10.00      A   
ATOM   3668  CG  LEU A 389       8.998 -15.894  18.587  1.00 10.00      A   
ATOM   3669  CD1 LEU A 389       9.301 -17.138  17.769  1.00 10.00      A   
ATOM   3670  CD2 LEU A 389       8.352 -14.829  17.715  1.00 10.00      A   
ATOM   3671  C   LEU A 389       6.740 -15.449  21.725  1.00 10.00      A   
ATOM   3672  O   LEU A 389       5.694 -14.819  21.550  1.00 10.00      A   
ATOM   3673  N   ILE A 390       6.881 -16.374  22.669  1.00 10.00      A   
ATOM   3674  HN  ILE A 390       7.746 -16.831  22.767  1.00 10.00      A   
ATOM   3675  CA  ILE A 390       5.782 -16.725  23.565  1.00 10.00      A   
ATOM   3676  CB  ILE A 390       6.121 -17.952  24.442  1.00 10.00      A   
ATOM   3677  CG1 ILE A 390       6.705 -19.077  23.582  1.00 10.00      A   
ATOM   3678  CG2 ILE A 390       4.879 -18.435  25.172  1.00 10.00      A   
ATOM   3679  CD1 ILE A 390       7.230 -20.254  24.376  1.00 10.00      A   
ATOM   3680  C   ILE A 390       5.415 -15.538  24.459  1.00 10.00      A   
ATOM   3681  O   ILE A 390       4.237 -15.278  24.710  1.00 10.00      A   
ATOM   3682  N   THR A 391       6.430 -14.810  24.914  1.00 10.00      A   
ATOM   3683  HN  THR A 391       7.349 -15.063  24.668  1.00 10.00      A   
ATOM   3684  CA  THR A 391       6.224 -13.650  25.771  1.00 10.00      A   
ATOM   3685  CB  THR A 391       7.574 -13.044  26.201  1.00 10.00      A   
ATOM   3686  OG1 THR A 391       8.431 -14.092  26.679  1.00 10.00      A   
ATOM   3687  HG1 THR A 391       9.199 -13.701  27.111  1.00 10.00      A   
ATOM   3688  CG2 THR A 391       7.375 -12.020  27.308  1.00 10.00      A   
ATOM   3689  C   THR A 391       5.383 -12.585  25.064  1.00 10.00      A   
ATOM   3690  O   THR A 391       4.429 -12.052  25.634  1.00 10.00      A   
ATOM   3691  N   ILE A 392       5.729 -12.298  23.812  1.00 10.00      A   
ATOM   3692  HN  ILE A 392       6.490 -12.769  23.406  1.00 10.00      A   
ATOM   3693  CA  ILE A 392       5.004 -11.304  23.031  1.00 10.00      A   
ATOM   3694  CB  ILE A 392       5.660 -11.067  21.652  1.00 10.00      A   
ATOM   3695  CG1 ILE A 392       7.108 -10.603  21.822  1.00 10.00      A   
ATOM   3696  CG2 ILE A 392       4.866 -10.048  20.844  1.00 10.00      A   
ATOM   3697  CD1 ILE A 392       7.872 -10.500  20.521  1.00 10.00      A   
ATOM   3698  C   ILE A 392       3.551 -11.725  22.836  1.00 10.00      A   
ATOM   3699  O   ILE A 392       2.635 -10.920  23.004  1.00 10.00      A   
ATOM   3700  N   ALA A 393       3.350 -12.994  22.508  1.00 10.00      A   
ATOM   3701  HN  ALA A 393       4.125 -13.590  22.406  1.00 10.00      A   
ATOM   3702  CA  ALA A 393       2.013 -13.531  22.284  1.00 10.00      A   
ATOM   3703  CB  ALA A 393       2.100 -14.959  21.772  1.00 10.00      A   
ATOM   3704  C   ALA A 393       1.159 -13.472  23.548  1.00 10.00      A   
ATOM   3705  O   ALA A 393      -0.019 -13.121  23.498  1.00 10.00      A   
ATOM   3706  N   ARG A 394       1.759 -13.813  24.682  1.00 10.00      A   
ATOM   3707  HN  ARG A 394       2.704 -14.075  24.662  1.00 10.00      A   
ATOM   3708  CA  ARG A 394       1.048 -13.805  25.957  1.00 10.00      A   
ATOM   3709  CB  ARG A 394       1.844 -14.544  27.036  1.00 10.00      A   
ATOM   3710  CG  ARG A 394       1.876 -16.052  26.860  1.00 10.00      A   
ATOM   3711  CD  ARG A 394       2.814 -16.707  27.858  1.00 10.00      A   
ATOM   3712  NE  ARG A 394       2.320 -16.603  29.229  1.00 10.00      A   
ATOM   3713  HE  ARG A 394       1.736 -15.838  29.439  1.00 10.00      A   
ATOM   3714  CZ  ARG A 394       2.619 -17.472  30.199  1.00 10.00      A   
ATOM   3715  NH1 ARG A 394       3.411 -18.513  29.950  1.00 10.00      A   
ATOM   3716 HH11 ARG A 394       3.804 -18.659  28.997  1.00 10.00      A   
ATOM   3717 HH12 ARG A 394       3.643 -19.194  30.710  1.00 10.00      A   
ATOM   3718  NH2 ARG A 394       2.122 -17.292  31.414  1.00 10.00      A   
ATOM   3719 HH21 ARG A 394       1.501 -16.478  31.612  1.00 10.00      A   
ATOM   3720 HH22 ARG A 394       2.352 -17.964  32.180  1.00 10.00      A   
ATOM   3721  C   ARG A 394       0.747 -12.384  26.411  1.00 10.00      A   
ATOM   3722  O   ARG A 394      -0.274 -12.127  27.046  1.00 10.00      A   
ATOM   3723  N   ASN A 395       1.639 -11.466  26.084  1.00 10.00      A   
ATOM   3724  HN  ASN A 395       2.441 -11.734  25.583  1.00 10.00      A   
ATOM   3725  CA  ASN A 395       1.466 -10.071  26.463  1.00 10.00      A   
ATOM   3726  CB  ASN A 395       2.811  -9.340  26.511  1.00 10.00      A   
ATOM   3727  CG  ASN A 395       3.352  -9.198  27.923  1.00 10.00      A   
ATOM   3728  OD1 ASN A 395       3.967 -10.119  28.460  1.00 10.00      A   
ATOM   3729  ND2 ASN A 395       3.133  -8.042  28.540  1.00 10.00      A   
ATOM   3730 HD21 ASN A 395       2.641  -7.338  28.060  1.00 10.00      A   
ATOM   3731 HD22 ASN A 395       3.467  -7.940  29.455  1.00 10.00      A   
ATOM   3732  C   ASN A 395       0.502  -9.346  25.533  1.00 10.00      A   
ATOM   3733  O   ASN A 395      -0.386  -8.625  25.990  1.00 10.00      A   
ATOM   3734  N   ARG A 396       0.671  -9.534  24.230  1.00 10.00      A   
ATOM   3735  HN  ARG A 396       1.387 -10.134  23.914  1.00 10.00      A   
ATOM   3736  CA  ARG A 396      -0.189  -8.881  23.251  1.00 10.00      A   
ATOM   3737  CB  ARG A 396       0.623  -7.946  22.349  1.00 10.00      A   
ATOM   3738  CG  ARG A 396       1.356  -6.836  23.082  1.00 10.00      A   
ATOM   3739  CD  ARG A 396       0.391  -5.809  23.651  1.00 10.00      A   
ATOM   3740  NE  ARG A 396       0.026  -6.109  25.035  1.00 10.00      A   
ATOM   3741  HE  ARG A 396      -0.483  -6.938  25.198  1.00 10.00      A   
ATOM   3742  CZ  ARG A 396       0.349  -5.341  26.073  1.00 10.00      A   
ATOM   3743  NH1 ARG A 396       1.046  -4.227  25.892  1.00 10.00      A   
ATOM   3744 HH11 ARG A 396       1.297  -3.626  26.710  1.00 10.00      A   
ATOM   3745 HH12 ARG A 396       1.353  -3.947  24.930  1.00 10.00      A   
ATOM   3746  NH2 ARG A 396      -0.026  -5.687  27.298  1.00 10.00      A   
ATOM   3747 HH21 ARG A 396      -0.579  -6.558  27.454  1.00 10.00      A   
ATOM   3748 HH22 ARG A 396       0.232  -5.087  28.112  1.00 10.00      A   
ATOM   3749  C   ARG A 396      -0.936  -9.900  22.396  1.00 10.00      A   
ATOM   3750  O   ARG A 396      -0.536 -10.183  21.266  1.00 10.00      A   
ATOM   3751  N   PRO A 397      -2.032 -10.469  22.925  1.00 10.00      A   
ATOM   3752  CA  PRO A 397      -2.847 -11.453  22.208  1.00 10.00      A   
ATOM   3753  CB  PRO A 397      -3.603 -12.183  23.330  1.00 10.00      A   
ATOM   3754  CG  PRO A 397      -3.116 -11.585  24.613  1.00 10.00      A   
ATOM   3755  CD  PRO A 397      -2.558 -10.237  24.271  1.00 10.00      A   
ATOM   3756  C   PRO A 397      -3.841 -10.772  21.269  1.00 10.00      A   
ATOM   3757  O   PRO A 397      -4.724 -11.417  20.696  1.00 10.00      A   
ATOM   3758  N   ASN A 398      -3.693  -9.463  21.127  1.00 10.00      A   
ATOM   3759  HN  ASN A 398      -2.977  -9.011  21.623  1.00 10.00      A   
ATOM   3760  CA  ASN A 398      -4.558  -8.675  20.262  1.00 10.00      A   
ATOM   3761  CB  ASN A 398      -4.960  -7.367  20.951  1.00 10.00      A   
ATOM   3762  CG  ASN A 398      -3.783  -6.439  21.189  1.00 10.00      A   
ATOM   3763  OD1 ASN A 398      -3.065  -6.561  22.185  1.00 10.00      A   
ATOM   3764  ND2 ASN A 398      -3.586  -5.497  20.284  1.00 10.00      A   
ATOM   3765 HD21 ASN A 398      -4.206  -5.447  19.526  1.00 10.00      A   
ATOM   3766 HD22 ASN A 398      -2.819  -4.895  20.396  1.00 10.00      A   
ATOM   3767  C   ASN A 398      -3.860  -8.371  18.944  1.00 10.00      A   
ATOM   3768  O   ASN A 398      -4.348  -7.574  18.145  1.00 10.00      A   
ATOM   3769  N   MET A 399      -2.714  -9.013  18.730  1.00 10.00      A   
ATOM   3770  HN  MET A 399      -2.388  -9.641  19.408  1.00 10.00      A   
ATOM   3771  CA  MET A 399      -1.930  -8.820  17.512  1.00 10.00      A   
ATOM   3772  CB  MET A 399      -0.641  -9.647  17.575  1.00 10.00      A   
ATOM   3773  CG  MET A 399       0.399  -9.278  16.527  1.00 10.00      A   
ATOM   3774  SD  MET A 399       1.265  -7.739  16.907  1.00 10.00      A   
ATOM   3775  CE  MET A 399       2.095  -8.175  18.434  1.00 10.00      A   
ATOM   3776  C   MET A 399      -2.746  -9.214  16.282  1.00 10.00      A   
ATOM   3777  O   MET A 399      -3.188 -10.354  16.161  1.00 10.00      A   
ATOM   3778  N   THR A 400      -2.955  -8.260  15.384  1.00 10.00      A   
ATOM   3779  HN  THR A 400      -2.587  -7.360  15.539  1.00 10.00      A   
ATOM   3780  CA  THR A 400      -3.717  -8.504  14.174  1.00 10.00      A   
ATOM   3781  CB  THR A 400      -4.485  -7.233  13.757  1.00 10.00      A   
ATOM   3782  OG1 THR A 400      -3.652  -6.082  13.983  1.00 10.00      A   
ATOM   3783  HG1 THR A 400      -4.054  -5.296  13.582  1.00 10.00      A   
ATOM   3784  CG2 THR A 400      -5.767  -7.098  14.566  1.00 10.00      A   
ATOM   3785  C   THR A 400      -2.800  -8.924  13.032  1.00 10.00      A   
ATOM   3786  O   THR A 400      -3.183  -9.716  12.171  1.00 10.00      A   
ATOM   3787  N   ARG A 401      -1.581  -8.391  13.027  1.00 10.00      A   
ATOM   3788  HN  ARG A 401      -1.324  -7.773  13.748  1.00 10.00      A   
ATOM   3789  CA  ARG A 401      -0.615  -8.701  11.981  1.00 10.00      A   
ATOM   3790  CB  ARG A 401      -0.656  -7.633  10.880  1.00 10.00      A   
ATOM   3791  CG  ARG A 401      -1.934  -7.649  10.055  1.00 10.00      A   
ATOM   3792  CD  ARG A 401      -2.126  -6.357   9.286  1.00 10.00      A   
ATOM   3793  NE  ARG A 401      -2.642  -5.283  10.125  1.00 10.00      A   
ATOM   3794  HE  ARG A 401      -2.262  -5.193  11.035  1.00 10.00      A   
ATOM   3795  CZ  ARG A 401      -3.563  -4.411   9.724  1.00 10.00      A   
ATOM   3796  NH1 ARG A 401      -4.065  -4.494   8.504  1.00 10.00      A   
ATOM   3797 HH11 ARG A 401      -4.787  -3.813   8.180  1.00 10.00      A   
ATOM   3798 HH12 ARG A 401      -3.749  -5.242   7.848  1.00 10.00      A   
ATOM   3799  NH2 ARG A 401      -4.010  -3.484  10.559  1.00 10.00      A   
ATOM   3800 HH21 ARG A 401      -3.645  -3.434  11.544  1.00 10.00      A   
ATOM   3801 HH22 ARG A 401      -4.722  -2.797  10.242  1.00 10.00      A   
ATOM   3802  C   ARG A 401       0.794  -8.822  12.554  1.00 10.00      A   
ATOM   3803  O   ARG A 401       1.335  -7.869  13.114  1.00 10.00      A   
ATOM   3804  N   PHE A 402       1.380 -10.003  12.414  1.00 10.00      A   
ATOM   3805  HN  PHE A 402       0.899 -10.727  11.952  1.00 10.00      A   
ATOM   3806  CA  PHE A 402       2.724 -10.256  12.920  1.00 10.00      A   
ATOM   3807  CB  PHE A 402       2.694 -11.371  13.970  1.00 10.00      A   
ATOM   3808  CG  PHE A 402       3.920 -11.444  14.839  1.00 10.00      A   
ATOM   3809  CD1 PHE A 402       3.988 -10.722  16.021  1.00 10.00      A   
ATOM   3810  CD2 PHE A 402       4.995 -12.239  14.486  1.00 10.00      A   
ATOM   3811  CE1 PHE A 402       5.105 -10.793  16.833  1.00 10.00      A   
ATOM   3812  CE2 PHE A 402       6.118 -12.314  15.291  1.00 10.00      A   
ATOM   3813  CZ  PHE A 402       6.172 -11.590  16.468  1.00 10.00      A   
ATOM   3814  C   PHE A 402       3.661 -10.629  11.775  1.00 10.00      A   
ATOM   3815  O   PHE A 402       3.604 -11.740  11.244  1.00 10.00      A   
ATOM   3816  N   ARG A 403       4.510  -9.691  11.387  1.00 10.00      A   
ATOM   3817  HN  ARG A 403       4.512  -8.821  11.847  1.00 10.00      A   
ATOM   3818  CA  ARG A 403       5.452  -9.919  10.305  1.00 10.00      A   
ATOM   3819  CB  ARG A 403       5.395  -8.770   9.299  1.00 10.00      A   
ATOM   3820  CG  ARG A 403       4.024  -8.558   8.680  1.00 10.00      A   
ATOM   3821  CD  ARG A 403       3.941  -7.222   7.960  1.00 10.00      A   
ATOM   3822  NE  ARG A 403       4.216  -7.341   6.528  1.00 10.00      A   
ATOM   3823  HE  ARG A 403       4.961  -7.936   6.250  1.00 10.00      A   
ATOM   3824  CZ  ARG A 403       3.521  -6.705   5.583  1.00 10.00      A   
ATOM   3825  NH1 ARG A 403       2.507  -5.911   5.919  1.00 10.00      A   
ATOM   3826 HH11 ARG A 403       2.252  -5.777   6.924  1.00 10.00      A   
ATOM   3827 HH12 ARG A 403       1.956  -5.420   5.178  1.00 10.00      A   
ATOM   3828  NH2 ARG A 403       3.831  -6.874   4.305  1.00 10.00      A   
ATOM   3829 HH21 ARG A 403       4.625  -7.503   4.043  1.00 10.00      A   
ATOM   3830 HH22 ARG A 403       3.279  -6.391   3.551  1.00 10.00      A   
ATOM   3831  C   ARG A 403       6.861 -10.073  10.853  1.00 10.00      A   
ATOM   3832  O   ARG A 403       7.401  -9.152  11.470  1.00 10.00      A   
ATOM   3833  N   LEU A 404       7.449 -11.236  10.636  1.00 10.00      A   
ATOM   3834  HN  LEU A 404       6.974 -11.928  10.130  1.00 10.00      A   
ATOM   3835  CA  LEU A 404       8.790 -11.511  11.115  1.00 10.00      A   
ATOM   3836  CB  LEU A 404       8.717 -12.271  12.441  1.00 10.00      A   
ATOM   3837  CG  LEU A 404      10.030 -12.412  13.212  1.00 10.00      A   
ATOM   3838  CD1 LEU A 404      10.353 -11.129  13.959  1.00 10.00      A   
ATOM   3839  CD2 LEU A 404       9.979 -13.598  14.164  1.00 10.00      A   
ATOM   3840  C   LEU A 404       9.561 -12.335  10.093  1.00 10.00      A   
ATOM   3841  O   LEU A 404       9.062 -13.347   9.601  1.00 10.00      A   
ATOM   3842  N   CYS A 405      10.767 -11.896   9.768  1.00 10.00      A   
ATOM   3843  HN  CYS A 405      11.105 -11.072  10.181  1.00 10.00      A   
ATOM   3844  CA  CYS A 405      11.599 -12.607   8.815  1.00 10.00      A   
ATOM   3845  CB  CYS A 405      11.336 -12.145   7.380  1.00 10.00      A   
ATOM   3846  SG  CYS A 405      11.123 -13.507   6.211  1.00 10.00      A   
ATOM   3847  HG  CYS A 405      10.452 -14.471   6.832  1.00 10.00      A   
ATOM   3848  C   CYS A 405      13.076 -12.486   9.164  1.00 10.00      A   
ATOM   3849  O   CYS A 405      13.695 -11.445   8.945  1.00 10.00      A   
ATOM   3850  N   ILE A 406      13.619 -13.549   9.740  1.00 10.00      A   
ATOM   3851  HN  ILE A 406      13.053 -14.328   9.933  1.00 10.00      A   
ATOM   3852  CA  ILE A 406      15.024 -13.588  10.113  1.00 10.00      A   
ATOM   3853  CB  ILE A 406      15.349 -14.874  10.902  1.00 10.00      A   
ATOM   3854  CG1 ILE A 406      14.410 -15.010  12.103  1.00 10.00      A   
ATOM   3855  CG2 ILE A 406      16.801 -14.877  11.358  1.00 10.00      A   
ATOM   3856  CD1 ILE A 406      14.552 -16.317  12.852  1.00 10.00      A   
ATOM   3857  C   ILE A 406      15.904 -13.518   8.866  1.00 10.00      A   
ATOM   3858  O   ILE A 406      15.594 -14.131   7.843  1.00 10.00      A   
ATOM   3859  N   ILE A 407      16.988 -12.757   8.953  1.00 10.00      A   
ATOM   3860  HN  ILE A 407      17.165 -12.278   9.794  1.00 10.00      A   
ATOM   3861  CA  ILE A 407      17.913 -12.596   7.835  1.00 10.00      A   
ATOM   3862  CB  ILE A 407      19.106 -11.699   8.225  1.00 10.00      A   
ATOM   3863  CG1 ILE A 407      18.621 -10.320   8.692  1.00 10.00      A   
ATOM   3864  CG2 ILE A 407      20.095 -11.566   7.075  1.00 10.00      A   
ATOM   3865  CD1 ILE A 407      17.835  -9.544   7.653  1.00 10.00      A   
ATOM   3866  C   ILE A 407      18.422 -13.948   7.322  1.00 10.00      A   
ATOM   3867  O   ILE A 407      18.506 -14.176   6.112  1.00 10.00      A   
ATOM   3868  N   GLU A 408      18.753 -14.843   8.239  1.00 10.00      A   
ATOM   3869  HN  GLU A 408      18.659 -14.617   9.186  1.00 10.00      A   
ATOM   3870  CA  GLU A 408      19.243 -16.160   7.866  1.00 10.00      A   
ATOM   3871  CB  GLU A 408      20.355 -16.611   8.821  1.00 10.00      A   
ATOM   3872  CG  GLU A 408      21.049 -17.901   8.409  1.00 10.00      A   
ATOM   3873  CD  GLU A 408      22.084 -17.704   7.316  1.00 10.00      A   
ATOM   3874  OE1 GLU A 408      21.716 -17.262   6.208  1.00 10.00      A   
ATOM   3875  OE2 GLU A 408      23.271 -18.012   7.554  1.00 10.00      A   
ATOM   3876  C   GLU A 408      18.101 -17.174   7.860  1.00 10.00      A   
ATOM   3877  O   GLU A 408      17.394 -17.336   8.858  1.00 10.00      A   
ATOM   3878  N   PRO A 409      17.880 -17.851   6.722  1.00 10.00      A   
ATOM   3879  CA  PRO A 409      16.828 -18.858   6.600  1.00 10.00      A   
ATOM   3880  CB  PRO A 409      16.779 -19.138   5.097  1.00 10.00      A   
ATOM   3881  CG  PRO A 409      18.149 -18.817   4.609  1.00 10.00      A   
ATOM   3882  CD  PRO A 409      18.638 -17.683   5.467  1.00 10.00      A   
ATOM   3883  C   PRO A 409      17.194 -20.126   7.366  1.00 10.00      A   
ATOM   3884  O   PRO A 409      18.372 -20.473   7.478  1.00 10.00      A   
ATOM   3885  N   LYS A 410      16.180 -20.799   7.906  1.00 10.00      A   
ATOM   3886  HN  LYS A 410      15.269 -20.454   7.781  1.00 10.00      A   
ATOM   3887  CA  LYS A 410      16.368 -22.033   8.675  1.00 10.00      A   
ATOM   3888  CB  LYS A 410      17.071 -23.115   7.850  1.00 10.00      A   
ATOM   3889  CG  LYS A 410      16.207 -23.770   6.786  1.00 10.00      A   
ATOM   3890  CD  LYS A 410      16.915 -24.974   6.188  1.00 10.00      A   
ATOM   3891  CE  LYS A 410      16.095 -25.620   5.089  1.00 10.00      A   
ATOM   3892  NZ  LYS A 410      16.702 -26.899   4.639  1.00 10.00      A   
ATOM   3893  HZ1 LYS A 410      16.607 -27.623   5.381  1.00 10.00      A   
ATOM   3894  HZ2 LYS A 410      17.714 -26.767   4.434  1.00 10.00      A   
ATOM   3895  HZ3 LYS A 410      16.226 -27.240   3.778  1.00 10.00      A   
ATOM   3896  C   LYS A 410      17.125 -21.792   9.984  1.00 10.00      A   
ATOM   3897  O   LYS A 410      17.648 -22.731  10.588  1.00 10.00      A   
ATOM   3898  N   ALA A 411      17.172 -20.540  10.422  1.00 10.00      A   
ATOM   3899  HN  ALA A 411      16.734 -19.835   9.902  1.00 10.00      A   
ATOM   3900  CA  ALA A 411      17.864 -20.190  11.657  1.00 10.00      A   
ATOM   3901  CB  ALA A 411      18.202 -18.708  11.680  1.00 10.00      A   
ATOM   3902  C   ALA A 411      17.030 -20.564  12.877  1.00 10.00      A   
ATOM   3903  O   ALA A 411      15.909 -20.080  13.047  1.00 10.00      A   
ATOM   3904  N   PRO A 412      17.550 -21.457  13.727  1.00 10.00      A   
ATOM   3905  CA  PRO A 412      16.859 -21.893  14.933  1.00 10.00      A   
ATOM   3906  CB  PRO A 412      17.485 -23.263  15.187  1.00 10.00      A   
ATOM   3907  CG  PRO A 412      18.888 -23.124  14.702  1.00 10.00      A   
ATOM   3908  CD  PRO A 412      18.854 -22.131  13.568  1.00 10.00      A   
ATOM   3909  C   PRO A 412      17.133 -20.966  16.117  1.00 10.00      A   
ATOM   3910  O   PRO A 412      17.951 -20.043  16.024  1.00 10.00      A   
ATOM   3911  N   ASP A 413      16.439 -21.218  17.224  1.00 10.00      A   
ATOM   3912  HN  ASP A 413      15.801 -21.966  17.226  1.00 10.00      A   
ATOM   3913  CA  ASP A 413      16.604 -20.431  18.442  1.00 10.00      A   
ATOM   3914  CB  ASP A 413      15.607 -20.916  19.502  1.00 10.00      A   
ATOM   3915  CG  ASP A 413      15.934 -20.454  20.907  1.00 10.00      A   
ATOM   3916  OD1 ASP A 413      16.421 -21.282  21.700  1.00 10.00      A   
ATOM   3917  OD2 ASP A 413      15.691 -19.277  21.227  1.00 10.00      A   
ATOM   3918  C   ASP A 413      18.040 -20.575  18.942  1.00 10.00      A   
ATOM   3919  O   ASP A 413      18.488 -21.674  19.237  1.00 10.00      A   
ATOM   3920  N   TYR A 414      18.759 -19.464  19.027  1.00 10.00      A   
ATOM   3921  HN  TYR A 414      18.338 -18.606  18.802  1.00 10.00      A   
ATOM   3922  CA  TYR A 414      20.162 -19.475  19.444  1.00 10.00      A   
ATOM   3923  CB  TYR A 414      20.798 -18.097  19.225  1.00 10.00      A   
ATOM   3924  CG  TYR A 414      20.216 -17.015  20.107  1.00 10.00      A   
ATOM   3925  CD1 TYR A 414      20.879 -16.585  21.250  1.00 10.00      A   
ATOM   3926  CD2 TYR A 414      18.994 -16.437  19.804  1.00 10.00      A   
ATOM   3927  CE1 TYR A 414      20.337 -15.611  22.064  1.00 10.00      A   
ATOM   3928  CE2 TYR A 414      18.448 -15.463  20.607  1.00 10.00      A   
ATOM   3929  CZ  TYR A 414      19.122 -15.054  21.737  1.00 10.00      A   
ATOM   3930  OH  TYR A 414      18.574 -14.084  22.545  1.00 10.00      A   
ATOM   3931  HH  TYR A 414      17.610 -14.116  22.463  1.00 10.00      A   
ATOM   3932  C   TYR A 414      20.371 -19.919  20.895  1.00 10.00      A   
ATOM   3933  O   TYR A 414      21.473 -20.331  21.267  1.00 10.00      A   
ATOM   3934  N   LEU A 415      19.332 -19.837  21.715  1.00 10.00      A   
ATOM   3935  HN  LEU A 415      18.464 -19.529  21.368  1.00 10.00      A   
ATOM   3936  CA  LEU A 415      19.453 -20.205  23.122  1.00 10.00      A   
ATOM   3937  CB  LEU A 415      18.364 -19.536  23.960  1.00 10.00      A   
ATOM   3938  CG  LEU A 415      18.642 -18.104  24.421  1.00 10.00      A   
ATOM   3939  CD1 LEU A 415      17.536 -17.624  25.343  1.00 10.00      A   
ATOM   3940  CD2 LEU A 415      19.992 -18.012  25.119  1.00 10.00      A   
ATOM   3941  C   LEU A 415      19.442 -21.714  23.357  1.00 10.00      A   
ATOM   3942  O   LEU A 415      20.337 -22.254  24.006  1.00 10.00      A   
ATOM   3943  N   THR A 416      18.435 -22.386  22.830  1.00 10.00      A   
ATOM   3944  HN  THR A 416      17.749 -21.898  22.312  1.00 10.00      A   
ATOM   3945  CA  THR A 416      18.289 -23.827  23.013  1.00 10.00      A   
ATOM   3946  CB  THR A 416      16.848 -24.158  23.446  1.00 10.00      A   
ATOM   3947  OG1 THR A 416      16.171 -22.943  23.811  1.00 10.00      A   
ATOM   3948  HG1 THR A 416      16.184 -22.327  23.056  1.00 10.00      A   
ATOM   3949  CG2 THR A 416      16.858 -25.103  24.635  1.00 10.00      A   
ATOM   3950  C   THR A 416      18.625 -24.623  21.747  1.00 10.00      A   
ATOM   3951  O   THR A 416      18.734 -25.852  21.787  1.00 10.00      A   
ATOM   3952  N   LEU A 417      18.791 -23.915  20.635  1.00 10.00      A   
ATOM   3953  HN  LEU A 417      18.697 -22.939  20.675  1.00 10.00      A   
ATOM   3954  CA  LEU A 417      19.093 -24.534  19.347  1.00 10.00      A   
ATOM   3955  CB  LEU A 417      20.435 -25.271  19.365  1.00 10.00      A   
ATOM   3956  CG  LEU A 417      21.682 -24.391  19.293  1.00 10.00      A   
ATOM   3957  CD1 LEU A 417      22.936 -25.247  19.213  1.00 10.00      A   
ATOM   3958  CD2 LEU A 417      21.600 -23.448  18.102  1.00 10.00      A   
ATOM   3959  C   LEU A 417      17.959 -25.445  18.903  1.00 10.00      A   
ATOM   3960  O   LEU A 417      18.166 -26.610  18.559  1.00 10.00      A   
ATOM   3961  N   GLU A 418      16.751 -24.892  18.925  1.00 10.00      A   
ATOM   3962  HN  GLU A 418      16.664 -23.958  19.208  1.00 10.00      A   
ATOM   3963  CA  GLU A 418      15.552 -25.625  18.537  1.00 10.00      A   
ATOM   3964  CB  GLU A 418      14.692 -25.908  19.772  1.00 10.00      A   
ATOM   3965  CG  GLU A 418      15.417 -26.619  20.899  1.00 10.00      A   
ATOM   3966  CD  GLU A 418      14.475 -27.108  21.978  1.00 10.00      A   
ATOM   3967  OE1 GLU A 418      14.698 -28.214  22.510  1.00 10.00      A   
ATOM   3968  OE2 GLU A 418      13.496 -26.397  22.291  1.00 10.00      A   
ATOM   3969  C   GLU A 418      14.729 -24.818  17.536  1.00 10.00      A   
ATOM   3970  O   GLU A 418      14.913 -23.603  17.413  1.00 10.00      A   
ATOM   3971  N   PRO A 419      13.823 -25.483  16.797  1.00 10.00      A   
ATOM   3972  CA  PRO A 419      12.953 -24.817  15.826  1.00 10.00      A   
ATOM   3973  CB  PRO A 419      12.218 -25.971  15.133  1.00 10.00      A   
ATOM   3974  CG  PRO A 419      12.996 -27.194  15.475  1.00 10.00      A   
ATOM   3975  CD  PRO A 419      13.590 -26.935  16.826  1.00 10.00      A   
ATOM   3976  C   PRO A 419      11.958 -23.897  16.529  1.00 10.00      A   
ATOM   3977  O   PRO A 419      11.590 -24.122  17.684  1.00 10.00      A   
ATOM   3978  N   LEU A 420      11.493 -22.887  15.817  1.00 10.00      A   
ATOM   3979  HN  LEU A 420      11.763 -22.803  14.875  1.00 10.00      A   
ATOM   3980  CA  LEU A 420      10.568 -21.910  16.383  1.00 10.00      A   
ATOM   3981  CB  LEU A 420      10.764 -20.546  15.712  1.00 10.00      A   
ATOM   3982  CG  LEU A 420      12.192 -19.989  15.692  1.00 10.00      A   
ATOM   3983  CD1 LEU A 420      12.273 -18.761  14.798  1.00 10.00      A   
ATOM   3984  CD2 LEU A 420      12.665 -19.655  17.099  1.00 10.00      A   
ATOM   3985  C   LEU A 420       9.108 -22.353  16.257  1.00 10.00      A   
ATOM   3986  O   LEU A 420       8.203 -21.516  16.206  1.00 10.00      A   
ATOM   3987  N   ASP A 421       8.883 -23.663  16.219  1.00 10.00      A   
ATOM   3988  HN  ASP A 421       9.642 -24.279  16.277  1.00 10.00      A   
ATOM   3989  CA  ASP A 421       7.531 -24.208  16.093  1.00 10.00      A   
ATOM   3990  CB  ASP A 421       7.549 -25.742  16.054  1.00 10.00      A   
ATOM   3991  CG  ASP A 421       8.253 -26.310  14.838  1.00 10.00      A   
ATOM   3992  OD1 ASP A 421       7.758 -26.129  13.710  1.00 10.00      A   
ATOM   3993  OD2 ASP A 421       9.300 -26.965  15.009  1.00 10.00      A   
ATOM   3994  C   ASP A 421       6.641 -23.731  17.234  1.00 10.00      A   
ATOM   3995  O   ASP A 421       5.549 -23.210  17.008  1.00 10.00      A   
ATOM   3996  N   ILE A 422       7.116 -23.907  18.463  1.00 10.00      A   
ATOM   3997  HN  ILE A 422       7.991 -24.339  18.580  1.00 10.00      A   
ATOM   3998  CA  ILE A 422       6.361 -23.489  19.641  1.00 10.00      A   
ATOM   3999  CB  ILE A 422       6.958 -24.041  20.955  1.00 10.00      A   
ATOM   4000  CG1 ILE A 422       8.455 -23.721  21.055  1.00 10.00      A   
ATOM   4001  CG2 ILE A 422       6.709 -25.539  21.065  1.00 10.00      A   
ATOM   4002  CD1 ILE A 422       9.069 -24.042  22.401  1.00 10.00      A   
ATOM   4003  C   ILE A 422       6.248 -21.969  19.724  1.00 10.00      A   
ATOM   4004  O   ILE A 422       5.237 -21.440  20.187  1.00 10.00      A   
ATOM   4005  N   GLY A 423       7.284 -21.276  19.263  1.00 10.00      A   
ATOM   4006  HN  GLY A 423       8.058 -21.755  18.902  1.00 10.00      A   
ATOM   4007  CA  GLY A 423       7.280 -19.828  19.288  1.00 10.00      A   
ATOM   4008  C   GLY A 423       6.181 -19.254  18.420  1.00 10.00      A   
ATOM   4009  O   GLY A 423       5.346 -18.483  18.891  1.00 10.00      A   
ATOM   4010  N   PHE A 424       6.175 -19.642  17.147  1.00 10.00      A   
ATOM   4011  HN  PHE A 424       6.875 -20.256  16.830  1.00 10.00      A   
ATOM   4012  CA  PHE A 424       5.162 -19.171  16.209  1.00 10.00      A   
ATOM   4013  CB  PHE A 424       5.558 -19.473  14.763  1.00 10.00      A   
ATOM   4014  CG  PHE A 424       6.413 -18.409  14.133  1.00 10.00      A   
ATOM   4015  CD1 PHE A 424       7.727 -18.671  13.785  1.00 10.00      A   
ATOM   4016  CD2 PHE A 424       5.902 -17.144  13.889  1.00 10.00      A   
ATOM   4017  CE1 PHE A 424       8.519 -17.698  13.205  1.00 10.00      A   
ATOM   4018  CE2 PHE A 424       6.687 -16.165  13.308  1.00 10.00      A   
ATOM   4019  CZ  PHE A 424       7.998 -16.443  12.965  1.00 10.00      A   
ATOM   4020  C   PHE A 424       3.805 -19.774  16.540  1.00 10.00      A   
ATOM   4021  O   PHE A 424       2.765 -19.192  16.235  1.00 10.00      A   
ATOM   4022  N   GLY A 425       3.829 -20.939  17.172  1.00 10.00      A   
ATOM   4023  HN  GLY A 425       4.695 -21.359  17.372  1.00 10.00      A   
ATOM   4024  CA  GLY A 425       2.602 -21.601  17.561  1.00 10.00      A   
ATOM   4025  C   GLY A 425       1.863 -20.806  18.614  1.00 10.00      A   
ATOM   4026  O   GLY A 425       0.646 -20.644  18.547  1.00 10.00      A   
ATOM   4027  N   ALA A 426       2.613 -20.281  19.575  1.00 10.00      A   
ATOM   4028  HN  ALA A 426       3.582 -20.440  19.562  1.00 10.00      A   
ATOM   4029  CA  ALA A 426       2.038 -19.489  20.652  1.00 10.00      A   
ATOM   4030  CB  ALA A 426       3.084 -19.195  21.717  1.00 10.00      A   
ATOM   4031  C   ALA A 426       1.438 -18.193  20.120  1.00 10.00      A   
ATOM   4032  O   ALA A 426       0.493 -17.656  20.698  1.00 10.00      A   
ATOM   4033  N   ILE A 427       1.991 -17.699  19.018  1.00 10.00      A   
ATOM   4034  HN  ILE A 427       2.746 -18.173  18.612  1.00 10.00      A   
ATOM   4035  CA  ILE A 427       1.503 -16.472  18.399  1.00 10.00      A   
ATOM   4036  CB  ILE A 427       2.333 -16.072  17.159  1.00 10.00      A   
ATOM   4037  CG1 ILE A 427       3.803 -15.876  17.539  1.00 10.00      A   
ATOM   4038  CG2 ILE A 427       1.771 -14.804  16.524  1.00 10.00      A   
ATOM   4039  CD1 ILE A 427       4.043 -14.716  18.482  1.00 10.00      A   
ATOM   4040  C   ILE A 427       0.038 -16.623  18.005  1.00 10.00      A   
ATOM   4041  O   ILE A 427      -0.811 -15.853  18.449  1.00 10.00      A   
ATOM   4042  N   VAL A 428      -0.257 -17.636  17.196  1.00 10.00      A   
ATOM   4043  HN  VAL A 428       0.462 -18.228  16.886  1.00 10.00      A   
ATOM   4044  CA  VAL A 428      -1.624 -17.885  16.748  1.00 10.00      A   
ATOM   4045  CB  VAL A 428      -1.674 -18.808  15.505  1.00 10.00      A   
ATOM   4046  CG1 VAL A 428      -1.013 -18.138  14.314  1.00 10.00      A   
ATOM   4047  CG2 VAL A 428      -1.024 -20.156  15.784  1.00 10.00      A   
ATOM   4048  C   VAL A 428      -2.474 -18.471  17.870  1.00 10.00      A   
ATOM   4049  O   VAL A 428      -3.699 -18.376  17.850  1.00 10.00      A   
ATOM   4050  N   GLU A 429      -1.806 -19.064  18.851  1.00 10.00      A   
ATOM   4051  HN  GLU A 429      -0.829 -19.109  18.798  1.00 10.00      A   
ATOM   4052  CA  GLU A 429      -2.474 -19.668  19.991  1.00 10.00      A   
ATOM   4053  CB  GLU A 429      -1.465 -20.495  20.796  1.00 10.00      A   
ATOM   4054  CG  GLU A 429      -2.033 -21.217  22.004  1.00 10.00      A   
ATOM   4055  CD  GLU A 429      -1.084 -22.267  22.542  1.00 10.00      A   
ATOM   4056  OE1 GLU A 429       0.095 -21.943  22.793  1.00 10.00      A   
ATOM   4057  OE2 GLU A 429      -1.513 -23.428  22.721  1.00 10.00      A   
ATOM   4058  C   GLU A 429      -3.130 -18.609  20.875  1.00 10.00      A   
ATOM   4059  O   GLU A 429      -4.181 -18.853  21.474  1.00 10.00      A   
ATOM   4060  N   HIS A 430      -2.511 -17.437  20.957  1.00 10.00      A   
ATOM   4061  HN  HIS A 430      -1.671 -17.298  20.466  1.00 10.00      A   
ATOM   4062  CA  HIS A 430      -3.047 -16.359  21.778  1.00 10.00      A   
ATOM   4063  CB  HIS A 430      -1.973 -15.795  22.712  1.00 10.00      A   
ATOM   4064  CG  HIS A 430      -1.561 -16.736  23.806  1.00 10.00      A   
ATOM   4065  ND1 HIS A 430      -2.361 -16.963  24.903  1.00 10.00      A   
ATOM   4066  CD2 HIS A 430      -0.431 -17.481  23.921  1.00 10.00      A   
ATOM   4067  CE1 HIS A 430      -1.707 -17.834  25.653  1.00 10.00      A   
ATOM   4068  NE2 HIS A 430      -0.537 -18.173  25.096  1.00 10.00      A   
ATOM   4069  HE2 HIS A 430       0.128 -18.796  25.463  1.00 10.00      A   
ATOM   4070  C   HIS A 430      -3.680 -15.249  20.938  1.00 10.00      A   
ATOM   4071  O   HIS A 430      -4.710 -14.686  21.313  1.00 10.00      A   
ATOM   4072  N   CYS A 431      -3.079 -14.950  19.795  1.00 10.00      A   
ATOM   4073  HN  CYS A 431      -2.272 -15.443  19.529  1.00 10.00      A   
ATOM   4074  CA  CYS A 431      -3.594 -13.905  18.915  1.00 10.00      A   
ATOM   4075  CB  CYS A 431      -2.452 -13.226  18.154  1.00 10.00      A   
ATOM   4076  SG  CYS A 431      -0.977 -12.906  19.152  1.00 10.00      A   
ATOM   4077  HG  CYS A 431      -0.381 -14.072  19.374  1.00 10.00      A   
ATOM   4078  C   CYS A 431      -4.626 -14.468  17.939  1.00 10.00      A   
ATOM   4079  O   CYS A 431      -4.306 -14.829  16.805  1.00 10.00      A   
ATOM   4080  N   LYS A 432      -5.866 -14.558  18.398  1.00 10.00      A   
ATOM   4081  HN  LYS A 432      -6.053 -14.277  19.321  1.00 10.00      A   
ATOM   4082  CA  LYS A 432      -6.954 -15.080  17.577  1.00 10.00      A   
ATOM   4083  CB  LYS A 432      -8.185 -15.353  18.443  1.00 10.00      A   
ATOM   4084  CG  LYS A 432      -8.024 -16.529  19.391  1.00 10.00      A   
ATOM   4085  CD  LYS A 432      -8.218 -17.850  18.666  1.00 10.00      A   
ATOM   4086  CE  LYS A 432      -7.860 -19.027  19.555  1.00 10.00      A   
ATOM   4087  NZ  LYS A 432      -8.629 -19.020  20.827  1.00 10.00      A   
ATOM   4088  HZ1 LYS A 432      -8.287 -19.779  21.451  1.00 10.00      A   
ATOM   4089  HZ2 LYS A 432      -9.639 -19.173  20.637  1.00 10.00      A   
ATOM   4090  HZ3 LYS A 432      -8.514 -18.108  21.314  1.00 10.00      A   
ATOM   4091  C   LYS A 432      -7.307 -14.123  16.441  1.00 10.00      A   
ATOM   4092  O   LYS A 432      -7.740 -14.546  15.367  1.00 10.00      A   
ATOM   4093  N   ASP A 433      -7.090 -12.836  16.676  1.00 10.00      A   
ATOM   4094  HN  ASP A 433      -6.719 -12.567  17.540  1.00 10.00      A   
ATOM   4095  CA  ASP A 433      -7.397 -11.806  15.686  1.00 10.00      A   
ATOM   4096  CB  ASP A 433      -7.686 -10.470  16.372  1.00 10.00      A   
ATOM   4097  CG  ASP A 433      -9.165 -10.135  16.387  1.00 10.00      A   
ATOM   4098  OD1 ASP A 433      -9.784 -10.194  17.472  1.00 10.00      A   
ATOM   4099  OD2 ASP A 433      -9.718  -9.809  15.315  1.00 10.00      A   
ATOM   4100  C   ASP A 433      -6.277 -11.634  14.662  1.00 10.00      A   
ATOM   4101  O   ASP A 433      -6.253 -10.652  13.915  1.00 10.00      A   
ATOM   4102  N   LEU A 434      -5.354 -12.583  14.632  1.00 10.00      A   
ATOM   4103  HN  LEU A 434      -5.425 -13.338  15.250  1.00 10.00      A   
ATOM   4104  CA  LEU A 434      -4.240 -12.535  13.701  1.00 10.00      A   
ATOM   4105  CB  LEU A 434      -3.146 -13.511  14.139  1.00 10.00      A   
ATOM   4106  CG  LEU A 434      -1.793 -13.352  13.453  1.00 10.00      A   
ATOM   4107  CD1 LEU A 434      -1.097 -12.088  13.932  1.00 10.00      A   
ATOM   4108  CD2 LEU A 434      -0.927 -14.572  13.703  1.00 10.00      A   
ATOM   4109  C   LEU A 434      -4.711 -12.863  12.287  1.00 10.00      A   
ATOM   4110  O   LEU A 434      -5.188 -13.968  12.020  1.00 10.00      A   
ATOM   4111  N   ARG A 435      -4.590 -11.898  11.388  1.00 10.00      A   
ATOM   4112  HN  ARG A 435      -4.216 -11.030  11.663  1.00 10.00      A   
ATOM   4113  CA  ARG A 435      -5.014 -12.089  10.007  1.00 10.00      A   
ATOM   4114  CB  ARG A 435      -5.793 -10.870   9.513  1.00 10.00      A   
ATOM   4115  CG  ARG A 435      -6.973 -10.474  10.382  1.00 10.00      A   
ATOM   4116  CD  ARG A 435      -7.903  -9.512   9.652  1.00 10.00      A   
ATOM   4117  NE  ARG A 435      -7.187  -8.411   8.993  1.00 10.00      A   
ATOM   4118  HE  ARG A 435      -6.515  -8.650   8.310  1.00 10.00      A   
ATOM   4119  CZ  ARG A 435      -7.412  -7.118   9.248  1.00 10.00      A   
ATOM   4120  NH1 ARG A 435      -8.327  -6.766  10.142  1.00 10.00      A   
ATOM   4121 HH11 ARG A 435      -8.874  -7.499  10.643  1.00 10.00      A   
ATOM   4122 HH12 ARG A 435      -8.505  -5.758  10.349  1.00 10.00      A   
ATOM   4123  NH2 ARG A 435      -6.728  -6.180   8.598  1.00 10.00      A   
ATOM   4124 HH21 ARG A 435      -6.898  -5.169   8.793  1.00 10.00      A   
ATOM   4125 HH22 ARG A 435      -6.009  -6.446   7.881  1.00 10.00      A   
ATOM   4126  C   ARG A 435      -3.833 -12.344   9.080  1.00 10.00      A   
ATOM   4127  O   ARG A 435      -3.969 -13.025   8.064  1.00 10.00      A   
ATOM   4128  N   ARG A 436      -2.677 -11.801   9.427  1.00 10.00      A   
ATOM   4129  HN  ARG A 436      -2.614 -11.294  10.264  1.00 10.00      A   
ATOM   4130  CA  ARG A 436      -1.489 -11.962   8.602  1.00 10.00      A   
ATOM   4131  CB  ARG A 436      -1.189 -10.664   7.848  1.00 10.00      A   
ATOM   4132  CG  ARG A 436      -0.186 -10.814   6.715  1.00 10.00      A   
ATOM   4133  CD  ARG A 436       0.033  -9.491   6.003  1.00 10.00      A   
ATOM   4134  NE  ARG A 436       0.797  -9.647   4.765  1.00 10.00      A   
ATOM   4135  HE  ARG A 436       1.117 -10.546   4.545  1.00 10.00      A   
ATOM   4136  CZ  ARG A 436       1.073  -8.641   3.935  1.00 10.00      A   
ATOM   4137  NH1 ARG A 436       0.652  -7.418   4.209  1.00 10.00      A   
ATOM   4138 HH11 ARG A 436       0.872  -6.628   3.555  1.00 10.00      A   
ATOM   4139 HH12 ARG A 436       0.110  -7.235   5.077  1.00 10.00      A   
ATOM   4140  NH2 ARG A 436       1.780  -8.853   2.834  1.00 10.00      A   
ATOM   4141 HH21 ARG A 436       2.124  -9.802   2.601  1.00 10.00      A   
ATOM   4142 HH22 ARG A 436       1.991  -8.048   2.191  1.00 10.00      A   
ATOM   4143  C   ARG A 436      -0.290 -12.355   9.449  1.00 10.00      A   
ATOM   4144  O   ARG A 436      -0.014 -11.727  10.475  1.00 10.00      A   
ATOM   4145  N   LEU A 437       0.416 -13.389   9.017  1.00 10.00      A   
ATOM   4146  HN  LEU A 437       0.140 -13.847   8.189  1.00 10.00      A   
ATOM   4147  CA  LEU A 437       1.591 -13.869   9.733  1.00 10.00      A   
ATOM   4148  CB  LEU A 437       1.236 -15.090  10.590  1.00 10.00      A   
ATOM   4149  CG  LEU A 437       2.384 -15.726  11.384  1.00 10.00      A   
ATOM   4150  CD1 LEU A 437       2.841 -14.811  12.509  1.00 10.00      A   
ATOM   4151  CD2 LEU A 437       1.975 -17.086  11.928  1.00 10.00      A   
ATOM   4152  C   LEU A 437       2.711 -14.222   8.759  1.00 10.00      A   
ATOM   4153  O   LEU A 437       2.480 -14.873   7.741  1.00 10.00      A   
ATOM   4154  N   SER A 438       3.911 -13.767   9.064  1.00 10.00      A   
ATOM   4155  HN  SER A 438       4.022 -13.215   9.865  1.00 10.00      A   
ATOM   4156  CA  SER A 438       5.072 -14.049   8.234  1.00 10.00      A   
ATOM   4157  CB  SER A 438       5.822 -12.751   7.939  1.00 10.00      A   
ATOM   4158  OG  SER A 438       4.936 -11.751   7.466  1.00 10.00      A   
ATOM   4159  HG  SER A 438       5.439 -11.089   6.965  1.00 10.00      A   
ATOM   4160  C   SER A 438       5.984 -15.038   8.955  1.00 10.00      A   
ATOM   4161  O   SER A 438       6.343 -14.823  10.114  1.00 10.00      A   
ATOM   4162  N   LEU A 439       6.348 -16.121   8.281  1.00 10.00      A   
ATOM   4163  HN  LEU A 439       6.048 -16.239   7.354  1.00 10.00      A   
ATOM   4164  CA  LEU A 439       7.194 -17.137   8.885  1.00 10.00      A   
ATOM   4165  CB  LEU A 439       6.711 -18.533   8.491  1.00 10.00      A   
ATOM   4166  CG  LEU A 439       5.289 -18.895   8.916  1.00 10.00      A   
ATOM   4167  CD1 LEU A 439       4.909 -20.270   8.402  1.00 10.00      A   
ATOM   4168  CD2 LEU A 439       5.148 -18.829  10.426  1.00 10.00      A   
ATOM   4169  C   LEU A 439       8.651 -16.965   8.484  1.00 10.00      A   
ATOM   4170  O   LEU A 439       8.951 -16.356   7.457  1.00 10.00      A   
ATOM   4171  N   SER A 440       9.542 -17.497   9.315  1.00 10.00      A   
ATOM   4172  HN  SER A 440       9.223 -17.947  10.125  1.00 10.00      A   
ATOM   4173  CA  SER A 440      10.978 -17.442   9.080  1.00 10.00      A   
ATOM   4174  CB  SER A 440      11.490 -16.000   9.104  1.00 10.00      A   
ATOM   4175  OG  SER A 440      11.008 -15.298  10.239  1.00 10.00      A   
ATOM   4176  HG  SER A 440      10.146 -14.909  10.031  1.00 10.00      A   
ATOM   4177  C   SER A 440      11.711 -18.275  10.127  1.00 10.00      A   
ATOM   4178  O   SER A 440      11.123 -18.674  11.135  1.00 10.00      A   
ATOM   4179  N   GLY A 441      12.986 -18.536   9.884  1.00 10.00      A   
ATOM   4180  HN  GLY A 441      13.397 -18.203   9.059  1.00 10.00      A   
ATOM   4181  CA  GLY A 441      13.771 -19.321  10.813  1.00 10.00      A   
ATOM   4182  C   GLY A 441      13.583 -20.808  10.596  1.00 10.00      A   
ATOM   4183  O   GLY A 441      13.079 -21.229   9.555  1.00 10.00      A   
ATOM   4184  N   LEU A 442      13.995 -21.605  11.567  1.00 10.00      A   
ATOM   4185  HN  LEU A 442      14.396 -21.211  12.373  1.00 10.00      A   
ATOM   4186  CA  LEU A 442      13.864 -23.052  11.467  1.00 10.00      A   
ATOM   4187  CB  LEU A 442      14.951 -23.763  12.276  1.00 10.00      A   
ATOM   4188  CG  LEU A 442      15.031 -25.281  12.102  1.00 10.00      A   
ATOM   4189  CD1 LEU A 442      15.335 -25.641  10.654  1.00 10.00      A   
ATOM   4190  CD2 LEU A 442      16.079 -25.870  13.031  1.00 10.00      A   
ATOM   4191  C   LEU A 442      12.489 -23.493  11.939  1.00 10.00      A   
ATOM   4192  O   LEU A 442      12.170 -23.391  13.123  1.00 10.00      A   
ATOM   4193  N   LEU A 443      11.678 -23.965  11.007  1.00 10.00      A   
ATOM   4194  HN  LEU A 443      11.991 -24.007  10.079  1.00 10.00      A   
ATOM   4195  CA  LEU A 443      10.336 -24.430  11.318  1.00 10.00      A   
ATOM   4196  CB  LEU A 443       9.293 -23.467  10.751  1.00 10.00      A   
ATOM   4197  CG  LEU A 443       9.287 -22.049  11.331  1.00 10.00      A   
ATOM   4198  CD1 LEU A 443       8.283 -21.180  10.592  1.00 10.00      A   
ATOM   4199  CD2 LEU A 443       8.965 -22.081  12.816  1.00 10.00      A   
ATOM   4200  C   LEU A 443      10.118 -25.822  10.740  1.00 10.00      A   
ATOM   4201  O   LEU A 443      10.582 -26.122   9.634  1.00 10.00      A   
ATOM   4202  N   THR A 444       9.412 -26.665  11.478  1.00 10.00      A   
ATOM   4203  HN  THR A 444       9.038 -26.360  12.339  1.00 10.00      A   
ATOM   4204  CA  THR A 444       9.135 -28.021  11.026  1.00 10.00      A   
ATOM   4205  CB  THR A 444       9.518 -29.081  12.089  1.00 10.00      A   
ATOM   4206  OG1 THR A 444       8.688 -28.944  13.253  1.00 10.00      A   
ATOM   4207  HG1 THR A 444       8.915 -28.116  13.716  1.00 10.00      A   
ATOM   4208  CG2 THR A 444      10.978 -28.939  12.491  1.00 10.00      A   
ATOM   4209  C   THR A 444       7.654 -28.145  10.687  1.00 10.00      A   
ATOM   4210  O   THR A 444       6.956 -27.141  10.572  1.00 10.00      A   
ATOM   4211  N   ASP A 445       7.175 -29.374  10.534  1.00 10.00      A   
ATOM   4212  HN  ASP A 445       7.786 -30.142  10.626  1.00 10.00      A   
ATOM   4213  CA  ASP A 445       5.766 -29.613  10.222  1.00 10.00      A   
ATOM   4214  CB  ASP A 445       5.541 -31.074   9.799  1.00 10.00      A   
ATOM   4215  CG  ASP A 445       5.814 -31.337   8.326  1.00 10.00      A   
ATOM   4216  OD1 ASP A 445       5.924 -32.523   7.941  1.00 10.00      A   
ATOM   4217  OD2 ASP A 445       5.934 -30.369   7.549  1.00 10.00      A   
ATOM   4218  C   ASP A 445       4.887 -29.297  11.432  1.00 10.00      A   
ATOM   4219  O   ASP A 445       3.673 -29.120  11.303  1.00 10.00      A   
ATOM   4220  N   LYS A 446       5.516 -29.196  12.603  1.00 10.00      A   
ATOM   4221  HN  LYS A 446       6.495 -29.279  12.625  1.00 10.00      A   
ATOM   4222  CA  LYS A 446       4.799 -28.941  13.844  1.00 10.00      A   
ATOM   4223  CB  LYS A 446       5.692 -29.185  15.067  1.00 10.00      A   
ATOM   4224  CG  LYS A 446       4.926 -29.595  16.318  1.00 10.00      A   
ATOM   4225  CD  LYS A 446       4.100 -30.849  16.066  1.00 10.00      A   
ATOM   4226  CE  LYS A 446       3.248 -31.216  17.270  1.00 10.00      A   
ATOM   4227  NZ  LYS A 446       2.342 -32.357  16.975  1.00 10.00      A   
ATOM   4228  HZ1 LYS A 446       1.662 -32.095  16.224  1.00 10.00      A   
ATOM   4229  HZ2 LYS A 446       1.811 -32.622  17.829  1.00 10.00      A   
ATOM   4230  HZ3 LYS A 446       2.893 -33.179  16.655  1.00 10.00      A   
ATOM   4231  C   LYS A 446       4.174 -27.548  13.891  1.00 10.00      A   
ATOM   4232  O   LYS A 446       3.011 -27.409  14.271  1.00 10.00      A   
ATOM   4233  N   VAL A 447       4.933 -26.522  13.509  1.00 10.00      A   
ATOM   4234  HN  VAL A 447       5.866 -26.683  13.227  1.00 10.00      A   
ATOM   4235  CA  VAL A 447       4.417 -25.152  13.526  1.00 10.00      A   
ATOM   4236  CB  VAL A 447       5.488 -24.104  13.130  1.00 10.00      A   
ATOM   4237  CG1 VAL A 447       5.883 -24.225  11.664  1.00 10.00      A   
ATOM   4238  CG2 VAL A 447       5.012 -22.696  13.449  1.00 10.00      A   
ATOM   4239  C   VAL A 447       3.175 -25.009  12.644  1.00 10.00      A   
ATOM   4240  O   VAL A 447       2.227 -24.300  12.992  1.00 10.00      A   
ATOM   4241  N   PHE A 448       3.174 -25.713  11.518  1.00 10.00      A   
ATOM   4242  HN  PHE A 448       3.951 -26.277  11.307  1.00 10.00      A   
ATOM   4243  CA  PHE A 448       2.053 -25.671  10.591  1.00 10.00      A   
ATOM   4244  CB  PHE A 448       2.432 -26.319   9.261  1.00 10.00      A   
ATOM   4245  CG  PHE A 448       3.506 -25.578   8.520  1.00 10.00      A   
ATOM   4246  CD1 PHE A 448       4.803 -26.060   8.490  1.00 10.00      A   
ATOM   4247  CD2 PHE A 448       3.219 -24.396   7.861  1.00 10.00      A   
ATOM   4248  CE1 PHE A 448       5.793 -25.375   7.815  1.00 10.00      A   
ATOM   4249  CE2 PHE A 448       4.203 -23.706   7.182  1.00 10.00      A   
ATOM   4250  CZ  PHE A 448       5.494 -24.196   7.159  1.00 10.00      A   
ATOM   4251  C   PHE A 448       0.837 -26.357  11.193  1.00 10.00      A   
ATOM   4252  O   PHE A 448      -0.304 -25.985  10.917  1.00 10.00      A   
ATOM   4253  N   GLU A 449       1.091 -27.353  12.029  1.00 10.00      A   
ATOM   4254  HN  GLU A 449       2.024 -27.603  12.205  1.00 10.00      A   
ATOM   4255  CA  GLU A 449       0.026 -28.083  12.692  1.00 10.00      A   
ATOM   4256  CB  GLU A 449       0.602 -29.267  13.463  1.00 10.00      A   
ATOM   4257  CG  GLU A 449      -0.413 -30.345  13.781  1.00 10.00      A   
ATOM   4258  CD  GLU A 449       0.116 -31.352  14.774  1.00 10.00      A   
ATOM   4259  OE1 GLU A 449       1.163 -31.974  14.501  1.00 10.00      A   
ATOM   4260  OE2 GLU A 449      -0.509 -31.529  15.835  1.00 10.00      A   
ATOM   4261  C   GLU A 449      -0.721 -27.152  13.642  1.00 10.00      A   
ATOM   4262  O   GLU A 449      -1.944 -27.228  13.773  1.00 10.00      A   
ATOM   4263  N   TYR A 450       0.025 -26.262  14.290  1.00 10.00      A   
ATOM   4264  HN  TYR A 450       0.992 -26.251  14.142  1.00 10.00      A   
ATOM   4265  CA  TYR A 450      -0.563 -25.303  15.214  1.00 10.00      A   
ATOM   4266  CB  TYR A 450       0.514 -24.612  16.053  1.00 10.00      A   
ATOM   4267  CG  TYR A 450       1.281 -25.539  16.965  1.00 10.00      A   
ATOM   4268  CD1 TYR A 450       2.670 -25.564  16.952  1.00 10.00      A   
ATOM   4269  CD2 TYR A 450       0.619 -26.393  17.837  1.00 10.00      A   
ATOM   4270  CE1 TYR A 450       3.378 -26.417  17.779  1.00 10.00      A   
ATOM   4271  CE2 TYR A 450       1.318 -27.248  18.668  1.00 10.00      A   
ATOM   4272  CZ  TYR A 450       2.697 -27.256  18.635  1.00 10.00      A   
ATOM   4273  OH  TYR A 450       3.400 -28.112  19.458  1.00 10.00      A   
ATOM   4274  HH  TYR A 450       4.120 -27.631  19.881  1.00 10.00      A   
ATOM   4275  C   TYR A 450      -1.362 -24.263  14.438  1.00 10.00      A   
ATOM   4276  O   TYR A 450      -2.460 -23.875  14.846  1.00 10.00      A   
ATOM   4277  N   ILE A 451      -0.806 -23.837  13.305  1.00 10.00      A   
ATOM   4278  HN  ILE A 451       0.073 -24.191  13.046  1.00 10.00      A   
ATOM   4279  CA  ILE A 451      -1.453 -22.847  12.443  1.00 10.00      A   
ATOM   4280  CB  ILE A 451      -0.601 -22.531  11.191  1.00 10.00      A   
ATOM   4281  CG1 ILE A 451       0.658 -21.760  11.587  1.00 10.00      A   
ATOM   4282  CG2 ILE A 451      -1.407 -21.737  10.169  1.00 10.00      A   
ATOM   4283  CD1 ILE A 451       1.637 -21.544  10.451  1.00 10.00      A   
ATOM   4284  C   ILE A 451      -2.839 -23.323  12.012  1.00 10.00      A   
ATOM   4285  O   ILE A 451      -3.820 -22.590  12.128  1.00 10.00      A   
ATOM   4286  N   GLY A 452      -2.918 -24.567  11.563  1.00 10.00      A   
ATOM   4287  HN  GLY A 452      -2.107 -25.119  11.536  1.00 10.00      A   
ATOM   4288  CA  GLY A 452      -4.182 -25.118  11.112  1.00 10.00      A   
ATOM   4289  C   GLY A 452      -5.175 -25.355  12.237  1.00 10.00      A   
ATOM   4290  O   GLY A 452      -6.351 -25.614  11.985  1.00 10.00      A   
ATOM   4291  N   THR A 453      -4.712 -25.267  13.476  1.00 10.00      A   
ATOM   4292  HN  THR A 453      -3.768 -25.050  13.620  1.00 10.00      A   
ATOM   4293  CA  THR A 453      -5.576 -25.490  14.625  1.00 10.00      A   
ATOM   4294  CB  THR A 453      -4.895 -26.408  15.664  1.00 10.00      A   
ATOM   4295  OG1 THR A 453      -4.371 -27.566  15.000  1.00 10.00      A   
ATOM   4296  HG1 THR A 453      -3.436 -27.425  14.805  1.00 10.00      A   
ATOM   4297  CG2 THR A 453      -5.885 -26.849  16.733  1.00 10.00      A   
ATOM   4298  C   THR A 453      -5.999 -24.181  15.295  1.00 10.00      A   
ATOM   4299  O   THR A 453      -7.146 -24.036  15.718  1.00 10.00      A   
ATOM   4300  N   TYR A 454      -5.082 -23.226  15.381  1.00 10.00      A   
ATOM   4301  HN  TYR A 454      -4.188 -23.379  15.003  1.00 10.00      A   
ATOM   4302  CA  TYR A 454      -5.371 -21.953  16.029  1.00 10.00      A   
ATOM   4303  CB  TYR A 454      -4.204 -21.522  16.914  1.00 10.00      A   
ATOM   4304  CG  TYR A 454      -3.909 -22.460  18.061  1.00 10.00      A   
ATOM   4305  CD1 TYR A 454      -2.677 -23.097  18.164  1.00 10.00      A   
ATOM   4306  CD2 TYR A 454      -4.854 -22.699  19.050  1.00 10.00      A   
ATOM   4307  CE1 TYR A 454      -2.396 -23.940  19.222  1.00 10.00      A   
ATOM   4308  CE2 TYR A 454      -4.583 -23.546  20.108  1.00 10.00      A   
ATOM   4309  CZ  TYR A 454      -3.352 -24.161  20.191  1.00 10.00      A   
ATOM   4310  OH  TYR A 454      -3.070 -24.988  21.256  1.00 10.00      A   
ATOM   4311  HH  TYR A 454      -2.405 -24.553  21.820  1.00 10.00      A   
ATOM   4312  C   TYR A 454      -5.721 -20.840  15.041  1.00 10.00      A   
ATOM   4313  O   TYR A 454      -6.708 -20.127  15.230  1.00 10.00      A   
ATOM   4314  N   ALA A 455      -4.916 -20.694  13.993  1.00 10.00      A   
ATOM   4315  HN  ALA A 455      -4.165 -21.310  13.879  1.00 10.00      A   
ATOM   4316  CA  ALA A 455      -5.138 -19.652  12.995  1.00 10.00      A   
ATOM   4317  CB  ALA A 455      -3.874 -19.387  12.190  1.00 10.00      A   
ATOM   4318  C   ALA A 455      -6.316 -19.982  12.083  1.00 10.00      A   
ATOM   4319  O   ALA A 455      -6.172 -20.683  11.080  1.00 10.00      A   
ATOM   4320  N   LYS A 456      -7.486 -19.479  12.447  1.00 10.00      A   
ATOM   4321  HN  LYS A 456      -7.537 -18.939  13.266  1.00 10.00      A   
ATOM   4322  CA  LYS A 456      -8.693 -19.708  11.671  1.00 10.00      A   
ATOM   4323  CB  LYS A 456      -9.828 -20.204  12.573  1.00 10.00      A   
ATOM   4324  CG  LYS A 456      -9.498 -21.458  13.365  1.00 10.00      A   
ATOM   4325  CD  LYS A 456      -9.347 -22.672  12.461  1.00 10.00      A   
ATOM   4326  CE  LYS A 456      -9.081 -23.922  13.281  1.00 10.00      A   
ATOM   4327  NZ  LYS A 456      -9.132 -25.159  12.463  1.00 10.00      A   
ATOM   4328  HZ1 LYS A 456      -8.355 -25.163  11.772  1.00 10.00      A   
ATOM   4329  HZ2 LYS A 456     -10.036 -25.217  11.955  1.00 10.00      A   
ATOM   4330  HZ3 LYS A 456      -9.041 -25.995  13.077  1.00 10.00      A   
ATOM   4331  C   LYS A 456      -9.117 -18.433  10.952  1.00 10.00      A   
ATOM   4332  O   LYS A 456      -9.686 -18.486   9.859  1.00 10.00      A   
ATOM   4333  N   LYS A 457      -8.820 -17.291  11.567  1.00 10.00      A   
ATOM   4334  HN  LYS A 457      -8.340 -17.319  12.428  1.00 10.00      A   
ATOM   4335  CA  LYS A 457      -9.175 -15.994  11.000  1.00 10.00      A   
ATOM   4336  CB  LYS A 457      -9.565 -15.007  12.104  1.00 10.00      A   
ATOM   4337  CG  LYS A 457     -10.755 -15.448  12.943  1.00 10.00      A   
ATOM   4338  CD  LYS A 457     -12.030 -15.527  12.112  1.00 10.00      A   
ATOM   4339  CE  LYS A 457     -12.546 -14.140  11.754  1.00 10.00      A   
ATOM   4340  NZ  LYS A 457     -12.995 -13.386  12.954  1.00 10.00      A   
ATOM   4341  HZ1 LYS A 457     -12.233 -13.350  13.661  1.00 10.00      A   
ATOM   4342  HZ2 LYS A 457     -13.821 -13.851  13.381  1.00 10.00      A   
ATOM   4343  HZ3 LYS A 457     -13.255 -12.414  12.691  1.00 10.00      A   
ATOM   4344  C   LYS A 457      -8.038 -15.423  10.160  1.00 10.00      A   
ATOM   4345  O   LYS A 457      -8.165 -14.348   9.577  1.00 10.00      A   
ATOM   4346  N   MET A 458      -6.931 -16.154  10.099  1.00 10.00      A   
ATOM   4347  HN  MET A 458      -6.892 -17.002  10.583  1.00 10.00      A   
ATOM   4348  CA  MET A 458      -5.776 -15.725   9.325  1.00 10.00      A   
ATOM   4349  CB  MET A 458      -4.563 -16.597   9.641  1.00 10.00      A   
ATOM   4350  CG  MET A 458      -3.242 -16.028   9.148  1.00 10.00      A   
ATOM   4351  SD  MET A 458      -1.844 -17.096   9.537  1.00 10.00      A   
ATOM   4352  CE  MET A 458      -2.275 -18.554   8.591  1.00 10.00      A   
ATOM   4353  C   MET A 458      -6.099 -15.783   7.840  1.00 10.00      A   
ATOM   4354  O   MET A 458      -6.464 -16.833   7.318  1.00 10.00      A   
ATOM   4355  N   GLU A 459      -5.974 -14.650   7.170  1.00 10.00      A   
ATOM   4356  HN  GLU A 459      -5.663 -13.847   7.642  1.00 10.00      A   
ATOM   4357  CA  GLU A 459      -6.277 -14.567   5.752  1.00 10.00      A   
ATOM   4358  CB  GLU A 459      -7.069 -13.286   5.453  1.00 10.00      A   
ATOM   4359  CG  GLU A 459      -8.414 -13.199   6.166  1.00 10.00      A   
ATOM   4360  CD  GLU A 459      -9.342 -12.166   5.554  1.00 10.00      A   
ATOM   4361  OE1 GLU A 459      -9.752 -12.349   4.387  1.00 10.00      A   
ATOM   4362  OE2 GLU A 459      -9.671 -11.168   6.231  1.00 10.00      A   
ATOM   4363  C   GLU A 459      -5.022 -14.643   4.881  1.00 10.00      A   
ATOM   4364  O   GLU A 459      -5.103 -14.971   3.695  1.00 10.00      A   
ATOM   4365  N   MET A 460      -3.860 -14.356   5.457  1.00 10.00      A   
ATOM   4366  HN  MET A 460      -3.837 -14.124   6.411  1.00 10.00      A   
ATOM   4367  CA  MET A 460      -2.615 -14.389   4.696  1.00 10.00      A   
ATOM   4368  CB  MET A 460      -2.263 -12.995   4.166  1.00 10.00      A   
ATOM   4369  CG  MET A 460      -1.064 -12.975   3.228  1.00 10.00      A   
ATOM   4370  SD  MET A 460      -0.820 -11.374   2.439  1.00 10.00      A   
ATOM   4371  CE  MET A 460       0.489 -11.760   1.274  1.00 10.00      A   
ATOM   4372  C   MET A 460      -1.459 -14.957   5.512  1.00 10.00      A   
ATOM   4373  O   MET A 460      -1.307 -14.643   6.694  1.00 10.00      A   
ATOM   4374  N   LEU A 461      -0.642 -15.784   4.862  1.00 10.00      A   
ATOM   4375  HN  LEU A 461      -0.815 -15.977   3.917  1.00 10.00      A   
ATOM   4376  CA  LEU A 461       0.508 -16.406   5.504  1.00 10.00      A   
ATOM   4377  CB  LEU A 461       0.135 -17.793   6.042  1.00 10.00      A   
ATOM   4378  CG  LEU A 461       1.270 -18.612   6.670  1.00 10.00      A   
ATOM   4379  CD1 LEU A 461       1.682 -18.026   8.012  1.00 10.00      A   
ATOM   4380  CD2 LEU A 461       0.859 -20.069   6.823  1.00 10.00      A   
ATOM   4381  C   LEU A 461       1.670 -16.529   4.524  1.00 10.00      A   
ATOM   4382  O   LEU A 461       1.507 -17.041   3.414  1.00 10.00      A   
ATOM   4383  N   SER A 462       2.835 -16.042   4.929  1.00 10.00      A   
ATOM   4384  HN  SER A 462       2.896 -15.617   5.813  1.00 10.00      A   
ATOM   4385  CA  SER A 462       4.025 -16.108   4.096  1.00 10.00      A   
ATOM   4386  CB  SER A 462       4.752 -14.762   4.114  1.00 10.00      A   
ATOM   4387  OG  SER A 462       3.909 -13.725   3.631  1.00 10.00      A   
ATOM   4388  HG  SER A 462       4.017 -13.646   2.666  1.00 10.00      A   
ATOM   4389  C   SER A 462       4.951 -17.218   4.586  1.00 10.00      A   
ATOM   4390  O   SER A 462       5.508 -17.137   5.685  1.00 10.00      A   
ATOM   4391  N   VAL A 463       5.106 -18.252   3.769  1.00 10.00      A   
ATOM   4392  HN  VAL A 463       4.647 -18.245   2.900  1.00 10.00      A   
ATOM   4393  CA  VAL A 463       5.947 -19.393   4.112  1.00 10.00      A   
ATOM   4394  CB  VAL A 463       5.198 -20.730   3.900  1.00 10.00      A   
ATOM   4395  CG1 VAL A 463       6.006 -21.896   4.450  1.00 10.00      A   
ATOM   4396  CG2 VAL A 463       3.817 -20.689   4.538  1.00 10.00      A   
ATOM   4397  C   VAL A 463       7.232 -19.406   3.286  1.00 10.00      A   
ATOM   4398  O   VAL A 463       7.191 -19.493   2.055  1.00 10.00      A   
ATOM   4399  N   ALA A 464       8.370 -19.327   3.967  1.00 10.00      A   
ATOM   4400  HN  ALA A 464       8.341 -19.257   4.946  1.00 10.00      A   
ATOM   4401  CA  ALA A 464       9.661 -19.334   3.293  1.00 10.00      A   
ATOM   4402  CB  ALA A 464      10.154 -17.913   3.080  1.00 10.00      A   
ATOM   4403  C   ALA A 464      10.687 -20.141   4.075  1.00 10.00      A   
ATOM   4404  O   ALA A 464      11.019 -19.802   5.212  1.00 10.00      A   
ATOM   4405  N   PHE A 465      11.183 -21.207   3.452  1.00 10.00      A   
ATOM   4406  HN  PHE A 465      10.873 -21.408   2.544  1.00 10.00      A   
ATOM   4407  CA  PHE A 465      12.178 -22.086   4.068  1.00 10.00      A   
ATOM   4408  CB  PHE A 465      13.485 -21.340   4.347  1.00 10.00      A   
ATOM   4409  CG  PHE A 465      14.190 -20.814   3.131  1.00 10.00      A   
ATOM   4410  CD1 PHE A 465      13.943 -19.531   2.668  1.00 10.00      A   
ATOM   4411  CD2 PHE A 465      15.116 -21.598   2.458  1.00 10.00      A   
ATOM   4412  CE1 PHE A 465      14.602 -19.039   1.559  1.00 10.00      A   
ATOM   4413  CE2 PHE A 465      15.777 -21.113   1.347  1.00 10.00      A   
ATOM   4414  CZ  PHE A 465      15.522 -19.832   0.896  1.00 10.00      A   
ATOM   4415  C   PHE A 465      11.656 -22.717   5.358  1.00 10.00      A   
ATOM   4416  O   PHE A 465      12.132 -22.399   6.455  1.00 10.00      A   
ATOM   4417  N   ALA A 466      10.684 -23.610   5.228  1.00 10.00      A   
ATOM   4418  HN  ALA A 466      10.348 -23.830   4.334  1.00 10.00      A   
ATOM   4419  CA  ALA A 466      10.101 -24.277   6.387  1.00 10.00      A   
ATOM   4420  CB  ALA A 466       9.178 -23.324   7.130  1.00 10.00      A   
ATOM   4421  C   ALA A 466       9.334 -25.528   5.986  1.00 10.00      A   
ATOM   4422  O   ALA A 466       9.020 -25.726   4.812  1.00 10.00      A   
ATOM   4423  N   GLY A 467       9.044 -26.367   6.972  1.00 10.00      A   
ATOM   4424  HN  GLY A 467       9.358 -26.165   7.880  1.00 10.00      A   
ATOM   4425  CA  GLY A 467       8.291 -27.582   6.728  1.00 10.00      A   
ATOM   4426  C   GLY A 467       9.173 -28.804   6.616  1.00 10.00      A   
ATOM   4427  O   GLY A 467      10.363 -28.699   6.303  1.00 10.00      A   
ATOM   4428  N   ASP A 468       8.593 -29.963   6.889  1.00 10.00      A   
ATOM   4429  HN  ASP A 468       7.641 -29.972   7.154  1.00 10.00      A   
ATOM   4430  CA  ASP A 468       9.314 -31.224   6.802  1.00 10.00      A   
ATOM   4431  CB  ASP A 468       9.119 -32.064   8.068  1.00 10.00      A   
ATOM   4432  CG  ASP A 468       9.943 -31.605   9.249  1.00 10.00      A   
ATOM   4433  OD1 ASP A 468      11.149 -31.340   9.076  1.00 10.00      A   
ATOM   4434  OD2 ASP A 468       9.388 -31.532  10.367  1.00 10.00      A   
ATOM   4435  C   ASP A 468       8.803 -32.012   5.611  1.00 10.00      A   
ATOM   4436  O   ASP A 468       9.579 -32.515   4.793  1.00 10.00      A   
ATOM   4437  N   SER A 469       7.487 -32.111   5.519  1.00 10.00      A   
ATOM   4438  HN  SER A 469       6.921 -31.685   6.208  1.00 10.00      A   
ATOM   4439  CA  SER A 469       6.851 -32.835   4.437  1.00 10.00      A   
ATOM   4440  CB  SER A 469       6.549 -34.272   4.873  1.00 10.00      A   
ATOM   4441  OG  SER A 469       5.670 -34.308   5.991  1.00 10.00      A   
ATOM   4442  HG  SER A 469       5.886 -33.576   6.602  1.00 10.00      A   
ATOM   4443  C   SER A 469       5.577 -32.119   3.988  1.00 10.00      A   
ATOM   4444  O   SER A 469       5.328 -30.979   4.380  1.00 10.00      A   
ATOM   4445  N   ASP A 470       4.768 -32.799   3.183  1.00 10.00      A   
ATOM   4446  HN  ASP A 470       5.012 -33.715   2.926  1.00 10.00      A   
ATOM   4447  CA  ASP A 470       3.523 -32.231   2.670  1.00 10.00      A   
ATOM   4448  CB  ASP A 470       2.911 -33.148   1.605  1.00 10.00      A   
ATOM   4449  CG  ASP A 470       3.349 -32.802   0.195  1.00 10.00      A   
ATOM   4450  OD1 ASP A 470       2.617 -32.060  -0.491  1.00 10.00      A   
ATOM   4451  OD2 ASP A 470       4.420 -33.282  -0.238  1.00 10.00      A   
ATOM   4452  C   ASP A 470       2.514 -31.977   3.788  1.00 10.00      A   
ATOM   4453  O   ASP A 470       1.588 -31.179   3.629  1.00 10.00      A   
ATOM   4454  N   LEU A 471       2.707 -32.649   4.925  1.00 10.00      A   
ATOM   4455  HN  LEU A 471       3.471 -33.264   4.988  1.00 10.00      A   
ATOM   4456  CA  LEU A 471       1.817 -32.508   6.078  1.00 10.00      A   
ATOM   4457  CB  LEU A 471       2.307 -33.362   7.253  1.00 10.00      A   
ATOM   4458  CG  LEU A 471       2.072 -34.866   7.139  1.00 10.00      A   
ATOM   4459  CD1 LEU A 471       2.663 -35.590   8.339  1.00 10.00      A   
ATOM   4460  CD2 LEU A 471       0.586 -35.166   7.007  1.00 10.00      A   
ATOM   4461  C   LEU A 471       1.673 -31.058   6.515  1.00 10.00      A   
ATOM   4462  O   LEU A 471       0.585 -30.620   6.901  1.00 10.00      A   
ATOM   4463  N   GLY A 472       2.778 -30.323   6.448  1.00 10.00      A   
ATOM   4464  HN  GLY A 472       3.610 -30.737   6.134  1.00 10.00      A   
ATOM   4465  CA  GLY A 472       2.774 -28.927   6.836  1.00 10.00      A   
ATOM   4466  C   GLY A 472       1.766 -28.110   6.051  1.00 10.00      A   
ATOM   4467  O   GLY A 472       0.996 -27.340   6.621  1.00 10.00      A   
ATOM   4468  N   MET A 473       1.754 -28.295   4.743  1.00 10.00      A   
ATOM   4469  HN  MET A 473       2.373 -28.943   4.347  1.00 10.00      A   
ATOM   4470  CA  MET A 473       0.834 -27.567   3.886  1.00 10.00      A   
ATOM   4471  CB  MET A 473       1.272 -27.666   2.426  1.00 10.00      A   
ATOM   4472  CG  MET A 473       0.434 -26.831   1.476  1.00 10.00      A   
ATOM   4473  SD  MET A 473       1.062 -26.855  -0.213  1.00 10.00      A   
ATOM   4474  CE  MET A 473       1.108 -28.616  -0.537  1.00 10.00      A   
ATOM   4475  C   MET A 473      -0.594 -28.079   4.056  1.00 10.00      A   
ATOM   4476  O   MET A 473      -1.543 -27.297   4.097  1.00 10.00      A   
ATOM   4477  N   HIS A 474      -0.733 -29.393   4.177  1.00 10.00      A   
ATOM   4478  HN  HIS A 474       0.072 -29.962   4.150  1.00 10.00      A   
ATOM   4479  CA  HIS A 474      -2.042 -30.026   4.339  1.00 10.00      A   
ATOM   4480  CB  HIS A 474      -1.888 -31.550   4.412  1.00 10.00      A   
ATOM   4481  CG  HIS A 474      -3.185 -32.296   4.507  1.00 10.00      A   
ATOM   4482  ND1 HIS A 474      -3.983 -32.494   3.405  1.00 10.00      A   
ATOM   4483  CD2 HIS A 474      -3.765 -32.874   5.587  1.00 10.00      A   
ATOM   4484  CE1 HIS A 474      -5.028 -33.182   3.831  1.00 10.00      A   
ATOM   4485  NE2 HIS A 474      -4.937 -33.434   5.143  1.00 10.00      A   
ATOM   4486  HE2 HIS A 474      -5.582 -33.939   5.687  1.00 10.00      A   
ATOM   4487  C   HIS A 474      -2.772 -29.511   5.577  1.00 10.00      A   
ATOM   4488  O   HIS A 474      -3.972 -29.237   5.534  1.00 10.00      A   
ATOM   4489  N   HIS A 475      -2.041 -29.375   6.675  1.00 10.00      A   
ATOM   4490  HN  HIS A 475      -1.084 -29.600   6.645  1.00 10.00      A   
ATOM   4491  CA  HIS A 475      -2.624 -28.904   7.927  1.00 10.00      A   
ATOM   4492  CB  HIS A 475      -1.661 -29.086   9.098  1.00 10.00      A   
ATOM   4493  CG  HIS A 475      -1.788 -30.410   9.783  1.00 10.00      A   
ATOM   4494  ND1 HIS A 475      -2.688 -30.670  10.791  1.00 10.00      A   
ATOM   4495  HD1 HIS A 475      -3.325 -30.028  11.177  1.00 10.00      A   
ATOM   4496  CD2 HIS A 475      -1.119 -31.575   9.575  1.00 10.00      A   
ATOM   4497  CE1 HIS A 475      -2.534 -31.944  11.170  1.00 10.00      A   
ATOM   4498  NE2 HIS A 475      -1.594 -32.540  10.458  1.00 10.00      A   
ATOM   4499  C   HIS A 475      -3.099 -27.460   7.838  1.00 10.00      A   
ATOM   4500  O   HIS A 475      -4.017 -27.059   8.550  1.00 10.00      A   
ATOM   4501  N   VAL A 476      -2.481 -26.690   6.953  1.00 10.00      A   
ATOM   4502  HN  VAL A 476      -1.764 -27.071   6.404  1.00 10.00      A   
ATOM   4503  CA  VAL A 476      -2.854 -25.295   6.771  1.00 10.00      A   
ATOM   4504  CB  VAL A 476      -1.688 -24.466   6.187  1.00 10.00      A   
ATOM   4505  CG1 VAL A 476      -2.119 -23.030   5.938  1.00 10.00      A   
ATOM   4506  CG2 VAL A 476      -0.489 -24.502   7.121  1.00 10.00      A   
ATOM   4507  C   VAL A 476      -4.075 -25.191   5.856  1.00 10.00      A   
ATOM   4508  O   VAL A 476      -5.050 -24.505   6.177  1.00 10.00      A   
ATOM   4509  N   LEU A 477      -4.026 -25.908   4.735  1.00 10.00      A   
ATOM   4510  HN  LEU A 477      -3.233 -26.458   4.554  1.00 10.00      A   
ATOM   4511  CA  LEU A 477      -5.114 -25.903   3.764  1.00 10.00      A   
ATOM   4512  CB  LEU A 477      -4.712 -26.674   2.506  1.00 10.00      A   
ATOM   4513  CG  LEU A 477      -3.557 -26.089   1.690  1.00 10.00      A   
ATOM   4514  CD1 LEU A 477      -3.182 -27.027   0.552  1.00 10.00      A   
ATOM   4515  CD2 LEU A 477      -3.928 -24.718   1.148  1.00 10.00      A   
ATOM   4516  C   LEU A 477      -6.394 -26.486   4.354  1.00 10.00      A   
ATOM   4517  O   LEU A 477      -7.497 -26.083   3.994  1.00 10.00      A   
ATOM   4518  N   SER A 478      -6.246 -27.444   5.254  1.00 10.00      A   
ATOM   4519  HN  SER A 478      -5.341 -27.751   5.488  1.00 10.00      A   
ATOM   4520  CA  SER A 478      -7.397 -28.066   5.892  1.00 10.00      A   
ATOM   4521  CB  SER A 478      -7.241 -29.591   5.904  1.00 10.00      A   
ATOM   4522  OG  SER A 478      -8.500 -30.242   5.990  1.00 10.00      A   
ATOM   4523  HG  SER A 478      -9.138 -29.647   6.403  1.00 10.00      A   
ATOM   4524  C   SER A 478      -7.562 -27.538   7.314  1.00 10.00      A   
ATOM   4525  O   SER A 478      -8.267 -28.131   8.135  1.00 10.00      A   
ATOM   4526  N   GLY A 479      -6.920 -26.410   7.596  1.00 10.00      A   
ATOM   4527  HN  GLY A 479      -6.395 -25.969   6.897  1.00 10.00      A   
ATOM   4528  CA  GLY A 479      -6.995 -25.826   8.917  1.00 10.00      A   
ATOM   4529  C   GLY A 479      -7.511 -24.402   8.900  1.00 10.00      A   
ATOM   4530  O   GLY A 479      -8.506 -24.093   9.557  1.00 10.00      A   
ATOM   4531  N   CYS A 480      -6.841 -23.534   8.157  1.00 10.00      A   
ATOM   4532  HN  CYS A 480      -6.057 -23.839   7.649  1.00 10.00      A   
ATOM   4533  CA  CYS A 480      -7.240 -22.134   8.067  1.00 10.00      A   
ATOM   4534  CB  CYS A 480      -6.148 -21.310   7.394  1.00 10.00      A   
ATOM   4535  SG  CYS A 480      -4.557 -21.368   8.249  1.00 10.00      A   
ATOM   4536  HG  CYS A 480      -4.798 -21.404   9.553  1.00 10.00      A   
ATOM   4537  C   CYS A 480      -8.568 -21.986   7.331  1.00 10.00      A   
ATOM   4538  O   CYS A 480      -8.680 -22.305   6.147  1.00 10.00      A   
ATOM   4539  N   ASP A 481      -9.571 -21.501   8.048  1.00 10.00      A   
ATOM   4540  HN  ASP A 481      -9.409 -21.255   8.981  1.00 10.00      A   
ATOM   4541  CA  ASP A 481     -10.904 -21.329   7.494  1.00 10.00      A   
ATOM   4542  CB  ASP A 481     -11.933 -21.281   8.623  1.00 10.00      A   
ATOM   4543  CG  ASP A 481     -13.252 -21.900   8.221  1.00 10.00      A   
ATOM   4544  OD1 ASP A 481     -13.271 -23.115   7.927  1.00 10.00      A   
ATOM   4545  OD2 ASP A 481     -14.274 -21.183   8.207  1.00 10.00      A   
ATOM   4546  C   ASP A 481     -11.015 -20.077   6.631  1.00 10.00      A   
ATOM   4547  O   ASP A 481     -11.735 -20.069   5.635  1.00 10.00      A   
ATOM   4548  N   SER A 482     -10.285 -19.030   6.996  1.00 10.00      A   
ATOM   4549  HN  SER A 482      -9.707 -19.098   7.785  1.00 10.00      A   
ATOM   4550  CA  SER A 482     -10.332 -17.772   6.255  1.00 10.00      A   
ATOM   4551  CB  SER A 482     -10.421 -16.598   7.230  1.00 10.00      A   
ATOM   4552  OG  SER A 482     -11.357 -16.865   8.260  1.00 10.00      A   
ATOM   4553  HG  SER A 482     -11.004 -17.552   8.840  1.00 10.00      A   
ATOM   4554  C   SER A 482      -9.129 -17.583   5.331  1.00 10.00      A   
ATOM   4555  O   SER A 482      -8.749 -16.451   5.030  1.00 10.00      A   
ATOM   4556  N   LEU A 483      -8.547 -18.683   4.862  1.00 10.00      A   
ATOM   4557  HN  LEU A 483      -8.916 -19.558   5.098  1.00 10.00      A   
ATOM   4558  CA  LEU A 483      -7.387 -18.611   3.977  1.00 10.00      A   
ATOM   4559  CB  LEU A 483      -6.875 -20.011   3.640  1.00 10.00      A   
ATOM   4560  CG  LEU A 483      -5.456 -20.346   4.109  1.00 10.00      A   
ATOM   4561  CD1 LEU A 483      -5.039 -21.722   3.614  1.00 10.00      A   
ATOM   4562  CD2 LEU A 483      -4.466 -19.289   3.646  1.00 10.00      A   
ATOM   4563  C   LEU A 483      -7.719 -17.850   2.694  1.00 10.00      A   
ATOM   4564  O   LEU A 483      -8.667 -18.191   1.983  1.00 10.00      A   
ATOM   4565  N   ARG A 484      -6.936 -16.819   2.405  1.00 10.00      A   
ATOM   4566  HN  ARG A 484      -6.191 -16.596   3.007  1.00 10.00      A   
ATOM   4567  CA  ARG A 484      -7.160 -16.002   1.222  1.00 10.00      A   
ATOM   4568  CB  ARG A 484      -7.643 -14.610   1.640  1.00 10.00      A   
ATOM   4569  CG  ARG A 484      -8.539 -13.930   0.623  1.00 10.00      A   
ATOM   4570  CD  ARG A 484      -9.000 -12.570   1.123  1.00 10.00      A   
ATOM   4571  NE  ARG A 484      -7.986 -11.534   0.931  1.00 10.00      A   
ATOM   4572  HE  ARG A 484      -7.531 -11.510   0.062  1.00 10.00      A   
ATOM   4573  CZ  ARG A 484      -7.653 -10.623   1.858  1.00 10.00      A   
ATOM   4574  NH1 ARG A 484      -8.236 -10.620   3.048  1.00 10.00      A   
ATOM   4575 HH11 ARG A 484      -7.971  -9.900   3.759  1.00 10.00      A   
ATOM   4576 HH12 ARG A 484      -8.960 -11.340   3.289  1.00 10.00      A   
ATOM   4577  NH2 ARG A 484      -6.746  -9.702   1.585  1.00 10.00      A   
ATOM   4578 HH21 ARG A 484      -6.492  -8.983   2.303  1.00 10.00      A   
ATOM   4579 HH22 ARG A 484      -6.284  -9.662   0.647  1.00 10.00      A   
ATOM   4580  C   ARG A 484      -5.896 -15.895   0.374  1.00 10.00      A   
ATOM   4581  O   ARG A 484      -5.880 -16.300  -0.786  1.00 10.00      A   
ATOM   4582  N   LYS A 485      -4.841 -15.347   0.955  1.00 10.00      A   
ATOM   4583  HN  LYS A 485      -4.905 -15.059   1.897  1.00 10.00      A   
ATOM   4584  CA  LYS A 485      -3.578 -15.190   0.246  1.00 10.00      A   
ATOM   4585  CB  LYS A 485      -3.109 -13.728   0.275  1.00 10.00      A   
ATOM   4586  CG  LYS A 485      -4.004 -12.758  -0.483  1.00 10.00      A   
ATOM   4587  CD  LYS A 485      -3.259 -11.480  -0.848  1.00 10.00      A   
ATOM   4588  CE  LYS A 485      -3.324 -10.446   0.268  1.00 10.00      A   
ATOM   4589  NZ  LYS A 485      -2.919  -9.091  -0.198  1.00 10.00      A   
ATOM   4590  HZ1 LYS A 485      -2.287  -9.163  -1.021  1.00 10.00      A   
ATOM   4591  HZ2 LYS A 485      -2.420  -8.584   0.557  1.00 10.00      A   
ATOM   4592  HZ3 LYS A 485      -3.761  -8.533  -0.472  1.00 10.00      A   
ATOM   4593  C   LYS A 485      -2.515 -16.094   0.852  1.00 10.00      A   
ATOM   4594  O   LYS A 485      -2.067 -15.870   1.979  1.00 10.00      A   
ATOM   4595  N   LEU A 486      -2.120 -17.119   0.111  1.00 10.00      A   
ATOM   4596  HN  LEU A 486      -2.510 -17.250  -0.781  1.00 10.00      A   
ATOM   4597  CA  LEU A 486      -1.106 -18.044   0.589  1.00 10.00      A   
ATOM   4598  CB  LEU A 486      -1.687 -19.443   0.798  1.00 10.00      A   
ATOM   4599  CG  LEU A 486      -0.798 -20.429   1.556  1.00 10.00      A   
ATOM   4600  CD1 LEU A 486      -0.515 -19.929   2.964  1.00 10.00      A   
ATOM   4601  CD2 LEU A 486      -1.439 -21.806   1.595  1.00 10.00      A   
ATOM   4602  C   LEU A 486       0.081 -18.084  -0.366  1.00 10.00      A   
ATOM   4603  O   LEU A 486      -0.074 -18.313  -1.568  1.00 10.00      A   
ATOM   4604  N   GLU A 487       1.261 -17.844   0.174  1.00 10.00      A   
ATOM   4605  HN  GLU A 487       1.319 -17.658   1.137  1.00 10.00      A   
ATOM   4606  CA  GLU A 487       2.479 -17.845  -0.612  1.00 10.00      A   
ATOM   4607  CB  GLU A 487       3.025 -16.421  -0.730  1.00 10.00      A   
ATOM   4608  CG  GLU A 487       2.822 -15.580   0.521  1.00 10.00      A   
ATOM   4609  CD  GLU A 487       3.241 -14.141   0.326  1.00 10.00      A   
ATOM   4610  OE1 GLU A 487       4.227 -13.713   0.962  1.00 10.00      A   
ATOM   4611  OE2 GLU A 487       2.591 -13.434  -0.467  1.00 10.00      A   
ATOM   4612  C   GLU A 487       3.514 -18.765   0.019  1.00 10.00      A   
ATOM   4613  O   GLU A 487       3.848 -18.624   1.198  1.00 10.00      A   
ATOM   4614  N   ILE A 488       4.009 -19.710  -0.763  1.00 10.00      A   
ATOM   4615  HN  ILE A 488       3.707 -19.765  -1.700  1.00 10.00      A   
ATOM   4616  CA  ILE A 488       4.994 -20.664  -0.283  1.00 10.00      A   
ATOM   4617  CB  ILE A 488       4.397 -22.087  -0.220  1.00 10.00      A   
ATOM   4618  CG1 ILE A 488       3.146 -22.109   0.661  1.00 10.00      A   
ATOM   4619  CG2 ILE A 488       5.430 -23.091   0.276  1.00 10.00      A   
ATOM   4620  CD1 ILE A 488       2.321 -23.369   0.513  1.00 10.00      A   
ATOM   4621  C   ILE A 488       6.210 -20.687  -1.203  1.00 10.00      A   
ATOM   4622  O   ILE A 488       6.081 -20.883  -2.415  1.00 10.00      A   
ATOM   4623  N   ARG A 489       7.386 -20.472  -0.628  1.00 10.00      A   
ATOM   4624  HN  ARG A 489       7.425 -20.291   0.337  1.00 10.00      A   
ATOM   4625  CA  ARG A 489       8.622 -20.487  -1.395  1.00 10.00      A   
ATOM   4626  CB  ARG A 489       9.113 -19.068  -1.701  1.00 10.00      A   
ATOM   4627  CG  ARG A 489       9.737 -18.334  -0.522  1.00 10.00      A   
ATOM   4628  CD  ARG A 489      10.769 -17.315  -0.986  1.00 10.00      A   
ATOM   4629  NE  ARG A 489      11.868 -17.941  -1.723  1.00 10.00      A   
ATOM   4630  HE  ARG A 489      11.842 -18.924  -1.829  1.00 10.00      A   
ATOM   4631  CZ  ARG A 489      12.892 -17.276  -2.253  1.00 10.00      A   
ATOM   4632  NH1 ARG A 489      12.980 -15.961  -2.133  1.00 10.00      A   
ATOM   4633 HH11 ARG A 489      12.241 -15.431  -1.622  1.00 10.00      A   
ATOM   4634 HH12 ARG A 489      13.790 -15.451  -2.553  1.00 10.00      A   
ATOM   4635  NH2 ARG A 489      13.831 -17.940  -2.913  1.00 10.00      A   
ATOM   4636 HH21 ARG A 489      14.637 -17.430  -3.335  1.00 10.00      A   
ATOM   4637 HH22 ARG A 489      13.763 -18.985  -3.013  1.00 10.00      A   
ATOM   4638  C   ARG A 489       9.710 -21.286  -0.682  1.00 10.00      A   
ATOM   4639  O   ARG A 489       9.832 -21.230   0.547  1.00 10.00      A   
ATOM   4640  N   ASP A 490      10.476 -22.036  -1.472  1.00 10.00      A   
ATOM   4641  HN  ASP A 490      10.286 -22.043  -2.434  1.00 10.00      A   
ATOM   4642  CA  ASP A 490      11.581 -22.855  -0.967  1.00 10.00      A   
ATOM   4643  CB  ASP A 490      12.767 -21.987  -0.522  1.00 10.00      A   
ATOM   4644  CG  ASP A 490      13.450 -21.282  -1.677  1.00 10.00      A   
ATOM   4645  OD1 ASP A 490      14.628 -21.587  -1.960  1.00 10.00      A   
ATOM   4646  OD2 ASP A 490      12.812 -20.419  -2.314  1.00 10.00      A   
ATOM   4647  C   ASP A 490      11.132 -23.775   0.160  1.00 10.00      A   
ATOM   4648  O   ASP A 490      11.632 -23.700   1.283  1.00 10.00      A   
ATOM   4649  N   CYS A 491      10.178 -24.639  -0.147  1.00 10.00      A   
ATOM   4650  HN  CYS A 491       9.832 -24.666  -1.063  1.00 10.00      A   
ATOM   4651  CA  CYS A 491       9.649 -25.569   0.836  1.00 10.00      A   
ATOM   4652  CB  CYS A 491       8.326 -25.049   1.403  1.00 10.00      A   
ATOM   4653  SG  CYS A 491       8.453 -23.451   2.241  1.00 10.00      A   
ATOM   4654  HG  CYS A 491       9.099 -22.618   1.432  1.00 10.00      A   
ATOM   4655  C   CYS A 491       9.473 -26.960   0.230  1.00 10.00      A   
ATOM   4656  O   CYS A 491       9.280 -27.093  -0.982  1.00 10.00      A   
ATOM   4657  N   PRO A 492       9.532 -28.015   1.069  1.00 10.00      A   
ATOM   4658  CA  PRO A 492       9.394 -29.410   0.620  1.00 10.00      A   
ATOM   4659  CB  PRO A 492       9.921 -30.207   1.814  1.00 10.00      A   
ATOM   4660  CG  PRO A 492       9.614 -29.355   2.993  1.00 10.00      A   
ATOM   4661  CD  PRO A 492       9.760 -27.933   2.528  1.00 10.00      A   
ATOM   4662  C   PRO A 492       7.949 -29.808   0.318  1.00 10.00      A   
ATOM   4663  O   PRO A 492       7.648 -30.992   0.127  1.00 10.00      A   
ATOM   4664  N   PHE A 493       7.060 -28.827   0.278  1.00 10.00      A   
ATOM   4665  HN  PHE A 493       7.357 -27.908   0.435  1.00 10.00      A   
ATOM   4666  CA  PHE A 493       5.659 -29.081  -0.015  1.00 10.00      A   
ATOM   4667  CB  PHE A 493       4.811 -27.852   0.320  1.00 10.00      A   
ATOM   4668  CG  PHE A 493       4.937 -27.383   1.743  1.00 10.00      A   
ATOM   4669  CD1 PHE A 493       4.904 -26.032   2.044  1.00 10.00      A   
ATOM   4670  CD2 PHE A 493       5.091 -28.290   2.782  1.00 10.00      A   
ATOM   4671  CE1 PHE A 493       5.023 -25.590   3.347  1.00 10.00      A   
ATOM   4672  CE2 PHE A 493       5.210 -27.856   4.087  1.00 10.00      A   
ATOM   4673  CZ  PHE A 493       5.177 -26.503   4.372  1.00 10.00      A   
ATOM   4674  C   PHE A 493       5.513 -29.435  -1.489  1.00 10.00      A   
ATOM   4675  O   PHE A 493       6.216 -28.876  -2.337  1.00 10.00      A   
ATOM   4676  N   GLY A 494       4.627 -30.364  -1.794  1.00 10.00      A   
ATOM   4677  HN  GLY A 494       4.084 -30.780  -1.084  1.00 10.00      A   
ATOM   4678  CA  GLY A 494       4.449 -30.764  -3.166  1.00 10.00      A   
ATOM   4679  C   GLY A 494       3.002 -30.869  -3.576  1.00 10.00      A   
ATOM   4680  O   GLY A 494       2.152 -30.120  -3.104  1.00 10.00      A   
ATOM   4681  N   ASP A 495       2.728 -31.811  -4.455  1.00 10.00      A   
ATOM   4682  HN  ASP A 495       3.456 -32.380  -4.784  1.00 10.00      A   
ATOM   4683  CA  ASP A 495       1.381 -32.023  -4.964  1.00 10.00      A   
ATOM   4684  CB  ASP A 495       1.425 -32.468  -6.427  1.00 10.00      A   
ATOM   4685  CG  ASP A 495       2.502 -33.502  -6.712  1.00 10.00      A   
ATOM   4686  OD1 ASP A 495       3.632 -33.103  -7.065  1.00 10.00      A   
ATOM   4687  OD2 ASP A 495       2.229 -34.716  -6.582  1.00 10.00      A   
ATOM   4688  C   ASP A 495       0.591 -33.023  -4.129  1.00 10.00      A   
ATOM   4689  O   ASP A 495      -0.608 -33.208  -4.345  1.00 10.00      A   
ATOM   4690  N   LYS A 496       1.251 -33.647  -3.162  1.00 10.00      A   
ATOM   4691  HN  LYS A 496       2.198 -33.438  -3.016  1.00 10.00      A   
ATOM   4692  CA  LYS A 496       0.595 -34.632  -2.309  1.00 10.00      A   
ATOM   4693  CB  LYS A 496       1.596 -35.316  -1.373  1.00 10.00      A   
ATOM   4694  CG  LYS A 496       2.873 -35.786  -2.052  1.00 10.00      A   
ATOM   4695  CD  LYS A 496       3.683 -36.681  -1.128  1.00 10.00      A   
ATOM   4696  CE  LYS A 496       5.168 -36.611  -1.440  1.00 10.00      A   
ATOM   4697  NZ  LYS A 496       5.854 -35.545  -0.660  1.00 10.00      A   
ATOM   4698  HZ1 LYS A 496       5.267 -34.682  -0.632  1.00 10.00      A   
ATOM   4699  HZ2 LYS A 496       6.769 -35.312  -1.098  1.00 10.00      A   
ATOM   4700  HZ3 LYS A 496       6.024 -35.863   0.315  1.00 10.00      A   
ATOM   4701  C   LYS A 496      -0.530 -33.990  -1.505  1.00 10.00      A   
ATOM   4702  O   LYS A 496      -1.679 -34.435  -1.565  1.00 10.00      A   
ATOM   4703  N   ALA A 497      -0.201 -32.933  -0.775  1.00 10.00      A   
ATOM   4704  HN  ALA A 497       0.734 -32.615  -0.779  1.00 10.00      A   
ATOM   4705  CA  ALA A 497      -1.187 -32.232   0.035  1.00 10.00      A   
ATOM   4706  CB  ALA A 497      -0.504 -31.515   1.183  1.00 10.00      A   
ATOM   4707  C   ALA A 497      -1.980 -31.238  -0.803  1.00 10.00      A   
ATOM   4708  O   ALA A 497      -3.125 -30.910  -0.483  1.00 10.00      A   
ATOM   4709  N   LEU A 498      -1.370 -30.775  -1.883  1.00 10.00      A   
ATOM   4710  HN  LEU A 498      -0.464 -31.094  -2.092  1.00 10.00      A   
ATOM   4711  CA  LEU A 498      -1.997 -29.807  -2.772  1.00 10.00      A   
ATOM   4712  CB  LEU A 498      -0.992 -29.356  -3.838  1.00 10.00      A   
ATOM   4713  CG  LEU A 498      -1.510 -28.365  -4.878  1.00 10.00      A   
ATOM   4714  CD1 LEU A 498      -1.930 -27.064  -4.213  1.00 10.00      A   
ATOM   4715  CD2 LEU A 498      -0.463 -28.114  -5.951  1.00 10.00      A   
ATOM   4716  C   LEU A 498      -3.256 -30.368  -3.434  1.00 10.00      A   
ATOM   4717  O   LEU A 498      -4.337 -29.782  -3.347  1.00 10.00      A   
ATOM   4718  N   LEU A 499      -3.123 -31.528  -4.059  1.00 10.00      A   
ATOM   4719  HN  LEU A 499      -2.248 -31.978  -4.055  1.00 10.00      A   
ATOM   4720  CA  LEU A 499      -4.245 -32.154  -4.755  1.00 10.00      A   
ATOM   4721  CB  LEU A 499      -3.748 -33.224  -5.728  1.00 10.00      A   
ATOM   4722  CG  LEU A 499      -2.702 -32.761  -6.746  1.00 10.00      A   
ATOM   4723  CD1 LEU A 499      -2.238 -33.921  -7.608  1.00 10.00      A   
ATOM   4724  CD2 LEU A 499      -3.250 -31.637  -7.611  1.00 10.00      A   
ATOM   4725  C   LEU A 499      -5.282 -32.728  -3.793  1.00 10.00      A   
ATOM   4726  O   LEU A 499      -6.377 -33.124  -4.204  1.00 10.00      A   
ATOM   4727  N   ALA A 500      -4.942 -32.764  -2.514  1.00 10.00      A   
ATOM   4728  HN  ALA A 500      -4.058 -32.434  -2.245  1.00 10.00      A   
ATOM   4729  CA  ALA A 500      -5.850 -33.282  -1.502  1.00 10.00      A   
ATOM   4730  CB  ALA A 500      -5.067 -33.905  -0.359  1.00 10.00      A   
ATOM   4731  C   ALA A 500      -6.772 -32.180  -0.984  1.00 10.00      A   
ATOM   4732  O   ALA A 500      -7.819 -32.454  -0.395  1.00 10.00      A   
ATOM   4733  N   ASN A 501      -6.384 -30.932  -1.221  1.00 10.00      A   
ATOM   4734  HN  ASN A 501      -5.547 -30.771  -1.711  1.00 10.00      A   
ATOM   4735  CA  ASN A 501      -7.171 -29.790  -0.769  1.00 10.00      A   
ATOM   4736  CB  ASN A 501      -6.408 -28.984   0.287  1.00 10.00      A   
ATOM   4737  CG  ASN A 501      -6.163 -29.761   1.565  1.00 10.00      A   
ATOM   4738  OD1 ASN A 501      -6.982 -29.745   2.484  1.00 10.00      A   
ATOM   4739  ND2 ASN A 501      -5.033 -30.445   1.631  1.00 10.00      A   
ATOM   4740 HD21 ASN A 501      -4.422 -30.412   0.859  1.00 10.00      A   
ATOM   4741 HD22 ASN A 501      -4.848 -30.960   2.448  1.00 10.00      A   
ATOM   4742  C   ASN A 501      -7.540 -28.886  -1.935  1.00 10.00      A   
ATOM   4743  O   ASN A 501      -7.696 -27.678  -1.769  1.00 10.00      A   
ATOM   4744  N   ALA A 502      -7.699 -29.485  -3.111  1.00 10.00      A   
ATOM   4745  HN  ALA A 502      -7.571 -30.454  -3.170  1.00 10.00      A   
ATOM   4746  CA  ALA A 502      -8.047 -28.743  -4.320  1.00 10.00      A   
ATOM   4747  CB  ALA A 502      -8.132 -29.684  -5.511  1.00 10.00      A   
ATOM   4748  C   ALA A 502      -9.346 -27.953  -4.158  1.00 10.00      A   
ATOM   4749  O   ALA A 502      -9.484 -26.857  -4.699  1.00 10.00      A   
ATOM   4750  N   SER A 503     -10.284 -28.500  -3.396  1.00 10.00      A   
ATOM   4751  HN  SER A 503     -10.113 -29.366  -2.969  1.00 10.00      A   
ATOM   4752  CA  SER A 503     -11.571 -27.851  -3.172  1.00 10.00      A   
ATOM   4753  CB  SER A 503     -12.496 -28.819  -2.438  1.00 10.00      A   
ATOM   4754  OG  SER A 503     -11.814 -30.033  -2.150  1.00 10.00      A   
ATOM   4755  HG  SER A 503     -12.075 -30.704  -2.795  1.00 10.00      A   
ATOM   4756  C   SER A 503     -11.422 -26.554  -2.374  1.00 10.00      A   
ATOM   4757  O   SER A 503     -12.130 -25.576  -2.618  1.00 10.00      A   
ATOM   4758  N   LYS A 504     -10.483 -26.545  -1.432  1.00 10.00      A   
ATOM   4759  HN  LYS A 504      -9.931 -27.344  -1.304  1.00 10.00      A   
ATOM   4760  CA  LYS A 504     -10.248 -25.378  -0.588  1.00 10.00      A   
ATOM   4761  CB  LYS A 504      -9.265 -25.724   0.537  1.00 10.00      A   
ATOM   4762  CG  LYS A 504      -9.000 -24.590   1.517  1.00 10.00      A   
ATOM   4763  CD  LYS A 504     -10.275 -24.170   2.231  1.00 10.00      A   
ATOM   4764  CE  LYS A 504     -10.057 -22.928   3.081  1.00 10.00      A   
ATOM   4765  NZ  LYS A 504     -11.338 -22.230   3.369  1.00 10.00      A   
ATOM   4766  HZ1 LYS A 504     -11.161 -21.330   3.866  1.00 10.00      A   
ATOM   4767  HZ2 LYS A 504     -11.944 -22.826   3.964  1.00 10.00      A   
ATOM   4768  HZ3 LYS A 504     -11.841 -22.022   2.480  1.00 10.00      A   
ATOM   4769  C   LYS A 504      -9.734 -24.200  -1.407  1.00 10.00      A   
ATOM   4770  O   LYS A 504      -9.923 -23.039  -1.037  1.00 10.00      A   
ATOM   4771  N   LEU A 505      -9.112 -24.505  -2.535  1.00 10.00      A   
ATOM   4772  HN  LEU A 505      -9.015 -25.450  -2.789  1.00 10.00      A   
ATOM   4773  CA  LEU A 505      -8.561 -23.478  -3.408  1.00 10.00      A   
ATOM   4774  CB  LEU A 505      -7.728 -24.104  -4.525  1.00 10.00      A   
ATOM   4775  CG  LEU A 505      -6.546 -24.972  -4.086  1.00 10.00      A   
ATOM   4776  CD1 LEU A 505      -5.834 -25.573  -5.292  1.00 10.00      A   
ATOM   4777  CD2 LEU A 505      -5.580 -24.168  -3.229  1.00 10.00      A   
ATOM   4778  C   LEU A 505      -9.647 -22.570  -3.986  1.00 10.00      A   
ATOM   4779  O   LEU A 505      -9.359 -21.466  -4.451  1.00 10.00      A   
ATOM   4780  N   GLU A 506     -10.895 -23.028  -3.952  1.00 10.00      A   
ATOM   4781  HN  GLU A 506     -11.072 -23.919  -3.574  1.00 10.00      A   
ATOM   4782  CA  GLU A 506     -12.008 -22.234  -4.466  1.00 10.00      A   
ATOM   4783  CB  GLU A 506     -13.236 -23.102  -4.732  1.00 10.00      A   
ATOM   4784  CG  GLU A 506     -13.249 -23.743  -6.106  1.00 10.00      A   
ATOM   4785  CD  GLU A 506     -14.609 -24.298  -6.473  1.00 10.00      A   
ATOM   4786  OE1 GLU A 506     -15.086 -25.218  -5.780  1.00 10.00      A   
ATOM   4787  OE2 GLU A 506     -15.206 -23.821  -7.462  1.00 10.00      A   
ATOM   4788  C   GLU A 506     -12.368 -21.107  -3.504  1.00 10.00      A   
ATOM   4789  O   GLU A 506     -12.929 -20.090  -3.909  1.00 10.00      A   
ATOM   4790  N   THR A 507     -12.038 -21.293  -2.232  1.00 10.00      A   
ATOM   4791  HN  THR A 507     -11.592 -22.126  -1.972  1.00 10.00      A   
ATOM   4792  CA  THR A 507     -12.328 -20.288  -1.217  1.00 10.00      A   
ATOM   4793  CB  THR A 507     -12.788 -20.928   0.109  1.00 10.00      A   
ATOM   4794  OG1 THR A 507     -11.870 -21.959   0.511  1.00 10.00      A   
ATOM   4795  HG1 THR A 507     -11.142 -22.017  -0.123  1.00 10.00      A   
ATOM   4796  CG2 THR A 507     -14.180 -21.523  -0.037  1.00 10.00      A   
ATOM   4797  C   THR A 507     -11.121 -19.387  -0.966  1.00 10.00      A   
ATOM   4798  O   THR A 507     -11.164 -18.485  -0.135  1.00 10.00      A   
ATOM   4799  N   MET A 508     -10.047 -19.636  -1.700  1.00 10.00      A   
ATOM   4800  HN  MET A 508     -10.083 -20.351  -2.364  1.00 10.00      A   
ATOM   4801  CA  MET A 508      -8.823 -18.859  -1.567  1.00 10.00      A   
ATOM   4802  CB  MET A 508      -7.616 -19.790  -1.422  1.00 10.00      A   
ATOM   4803  CG  MET A 508      -7.578 -20.562  -0.112  1.00 10.00      A   
ATOM   4804  SD  MET A 508      -6.402 -21.930  -0.137  1.00 10.00      A   
ATOM   4805  CE  MET A 508      -4.874 -21.071  -0.515  1.00 10.00      A   
ATOM   4806  C   MET A 508      -8.645 -17.964  -2.785  1.00 10.00      A   
ATOM   4807  O   MET A 508      -8.982 -18.359  -3.897  1.00 10.00      A   
ATOM   4808  N   ARG A 509      -8.112 -16.763  -2.578  1.00 10.00      A   
ATOM   4809  HN  ARG A 509      -7.832 -16.515  -1.676  1.00 10.00      A   
ATOM   4810  CA  ARG A 509      -7.910 -15.819  -3.672  1.00 10.00      A   
ATOM   4811  CB  ARG A 509      -7.562 -14.418  -3.150  1.00 10.00      A   
ATOM   4812  CG  ARG A 509      -7.481 -13.359  -4.247  1.00 10.00      A   
ATOM   4813  CD  ARG A 509      -6.652 -12.158  -3.823  1.00 10.00      A   
ATOM   4814  NE  ARG A 509      -7.392 -11.248  -2.954  1.00 10.00      A   
ATOM   4815  HE  ARG A 509      -8.357 -11.417  -2.843  1.00 10.00      A   
ATOM   4816  CZ  ARG A 509      -6.850 -10.203  -2.324  1.00 10.00      A   
ATOM   4817  NH1 ARG A 509      -5.564  -9.912  -2.466  1.00 10.00      A   
ATOM   4818 HH11 ARG A 509      -4.952 -10.496  -3.074  1.00 10.00      A   
ATOM   4819 HH12 ARG A 509      -5.157  -9.086  -1.954  1.00 10.00      A   
ATOM   4820  NH2 ARG A 509      -7.598  -9.435  -1.552  1.00 10.00      A   
ATOM   4821 HH21 ARG A 509      -8.613  -9.635  -1.429  1.00 10.00      A   
ATOM   4822 HH22 ARG A 509      -7.166  -8.615  -1.056  1.00 10.00      A   
ATOM   4823  C   ARG A 509      -6.823 -16.300  -4.623  1.00 10.00      A   
ATOM   4824  O   ARG A 509      -7.056 -16.424  -5.825  1.00 10.00      A   
ATOM   4825  N   SER A 510      -5.648 -16.594  -4.081  1.00 10.00      A   
ATOM   4826  HN  SER A 510      -5.525 -16.514  -3.108  1.00 10.00      A   
ATOM   4827  CA  SER A 510      -4.535 -17.041  -4.904  1.00 10.00      A   
ATOM   4828  CB  SER A 510      -3.842 -15.820  -5.518  1.00 10.00      A   
ATOM   4829  OG  SER A 510      -3.730 -14.772  -4.563  1.00 10.00      A   
ATOM   4830  HG  SER A 510      -3.036 -14.993  -3.927  1.00 10.00      A   
ATOM   4831  C   SER A 510      -3.530 -17.864  -4.100  1.00 10.00      A   
ATOM   4832  O   SER A 510      -3.370 -17.666  -2.892  1.00 10.00      A   
ATOM   4833  N   LEU A 511      -2.870 -18.792  -4.783  1.00 10.00      A   
ATOM   4834  HN  LEU A 511      -3.078 -18.920  -5.737  1.00 10.00      A   
ATOM   4835  CA  LEU A 511      -1.861 -19.638  -4.175  1.00 10.00      A   
ATOM   4836  CB  LEU A 511      -2.359 -21.079  -4.066  1.00 10.00      A   
ATOM   4837  CG  LEU A 511      -1.348 -22.098  -3.537  1.00 10.00      A   
ATOM   4838  CD1 LEU A 511      -0.933 -21.762  -2.113  1.00 10.00      A   
ATOM   4839  CD2 LEU A 511      -1.909 -23.506  -3.619  1.00 10.00      A   
ATOM   4840  C   LEU A 511      -0.584 -19.583  -5.007  1.00 10.00      A   
ATOM   4841  O   LEU A 511      -0.560 -20.006  -6.167  1.00 10.00      A   
ATOM   4842  N   TRP A 512       0.465 -19.042  -4.416  1.00 10.00      A   
ATOM   4843  HN  TRP A 512       0.377 -18.722  -3.491  1.00 10.00      A   
ATOM   4844  CA  TRP A 512       1.744 -18.916  -5.093  1.00 10.00      A   
ATOM   4845  CB  TRP A 512       2.264 -17.473  -4.968  1.00 10.00      A   
ATOM   4846  CG  TRP A 512       3.601 -17.236  -5.609  1.00 10.00      A   
ATOM   4847  CD1 TRP A 512       4.819 -17.575  -5.102  1.00 10.00      A   
ATOM   4848  CD2 TRP A 512       3.859 -16.593  -6.867  1.00 10.00      A   
ATOM   4849  NE1 TRP A 512       5.815 -17.210  -5.970  1.00 10.00      A   
ATOM   4850  HE1 TRP A 512       6.778 -17.359  -5.828  1.00 10.00      A   
ATOM   4851  CE2 TRP A 512       5.255 -16.598  -7.058  1.00 10.00      A   
ATOM   4852  CE3 TRP A 512       3.052 -16.022  -7.852  1.00 10.00      A   
ATOM   4853  CZ2 TRP A 512       5.859 -16.056  -8.191  1.00 10.00      A   
ATOM   4854  CZ3 TRP A 512       3.651 -15.482  -8.974  1.00 10.00      A   
ATOM   4855  CH2 TRP A 512       5.042 -15.503  -9.134  1.00 10.00      A   
ATOM   4856  C   TRP A 512       2.754 -19.904  -4.516  1.00 10.00      A   
ATOM   4857  O   TRP A 512       3.099 -19.832  -3.339  1.00 10.00      A   
ATOM   4858  N   MET A 513       3.213 -20.833  -5.340  1.00 10.00      A   
ATOM   4859  HN  MET A 513       2.889 -20.860  -6.266  1.00 10.00      A   
ATOM   4860  CA  MET A 513       4.193 -21.819  -4.901  1.00 10.00      A   
ATOM   4861  CB  MET A 513       3.608 -23.234  -4.929  1.00 10.00      A   
ATOM   4862  CG  MET A 513       2.350 -23.417  -4.097  1.00 10.00      A   
ATOM   4863  SD  MET A 513       1.704 -25.098  -4.175  1.00 10.00      A   
ATOM   4864  CE  MET A 513       2.864 -25.961  -3.118  1.00 10.00      A   
ATOM   4865  C   MET A 513       5.437 -21.752  -5.778  1.00 10.00      A   
ATOM   4866  O   MET A 513       5.365 -21.957  -6.990  1.00 10.00      A   
ATOM   4867  N   SER A 514       6.569 -21.445  -5.166  1.00 10.00      A   
ATOM   4868  HN  SER A 514       6.563 -21.290  -4.194  1.00 10.00      A   
ATOM   4869  CA  SER A 514       7.827 -21.349  -5.894  1.00 10.00      A   
ATOM   4870  CB  SER A 514       8.259 -19.890  -6.021  1.00 10.00      A   
ATOM   4871  OG  SER A 514       7.661 -19.105  -5.006  1.00 10.00      A   
ATOM   4872  HG  SER A 514       6.825 -19.505  -4.749  1.00 10.00      A   
ATOM   4873  C   SER A 514       8.912 -22.168  -5.206  1.00 10.00      A   
ATOM   4874  O   SER A 514       8.968 -22.218  -3.975  1.00 10.00      A   
ATOM   4875  N   SER A 515       9.757 -22.813  -6.004  1.00 10.00      A   
ATOM   4876  HN  SER A 515       9.652 -22.725  -6.979  1.00 10.00      A   
ATOM   4877  CA  SER A 515      10.837 -23.644  -5.482  1.00 10.00      A   
ATOM   4878  CB  SER A 515      11.907 -22.788  -4.792  1.00 10.00      A   
ATOM   4879  OG  SER A 515      12.481 -21.859  -5.700  1.00 10.00      A   
ATOM   4880  HG  SER A 515      12.709 -22.319  -6.520  1.00 10.00      A   
ATOM   4881  C   SER A 515      10.292 -24.714  -4.534  1.00 10.00      A   
ATOM   4882  O   SER A 515      10.773 -24.881  -3.412  1.00 10.00      A   
ATOM   4883  N   CYS A 516       9.276 -25.430  -4.994  1.00 10.00      A   
ATOM   4884  HN  CYS A 516       8.949 -25.264  -5.902  1.00 10.00      A   
ATOM   4885  CA  CYS A 516       8.654 -26.476  -4.200  1.00 10.00      A   
ATOM   4886  CB  CYS A 516       7.209 -26.095  -3.864  1.00 10.00      A   
ATOM   4887  SG  CYS A 516       7.046 -24.541  -2.952  1.00 10.00      A   
ATOM   4888  HG  CYS A 516       8.020 -23.731  -3.346  1.00 10.00      A   
ATOM   4889  C   CYS A 516       8.710 -27.807  -4.948  1.00 10.00      A   
ATOM   4890  O   CYS A 516       9.118 -27.852  -6.110  1.00 10.00      A   
ATOM   4891  N   SER A 517       8.286 -28.882  -4.293  1.00 10.00      A   
ATOM   4892  HN  SER A 517       7.930 -28.780  -3.382  1.00 10.00      A   
ATOM   4893  CA  SER A 517       8.310 -30.209  -4.886  1.00 10.00      A   
ATOM   4894  CB  SER A 517       8.530 -31.245  -3.778  1.00 10.00      A   
ATOM   4895  OG  SER A 517       9.519 -30.794  -2.862  1.00 10.00      A   
ATOM   4896  HG  SER A 517       9.941 -30.004  -3.214  1.00 10.00      A   
ATOM   4897  C   SER A 517       7.020 -30.506  -5.655  1.00 10.00      A   
ATOM   4898  O   SER A 517       6.443 -31.589  -5.533  1.00 10.00      A   
ATOM   4899  N   VAL A 518       6.570 -29.539  -6.444  1.00 10.00      A   
ATOM   4900  HN  VAL A 518       7.073 -28.700  -6.507  1.00 10.00      A   
ATOM   4901  CA  VAL A 518       5.353 -29.697  -7.232  1.00 10.00      A   
ATOM   4902  CB  VAL A 518       4.588 -28.362  -7.371  1.00 10.00      A   
ATOM   4903  CG1 VAL A 518       3.235 -28.580  -8.036  1.00 10.00      A   
ATOM   4904  CG2 VAL A 518       4.415 -27.700  -6.011  1.00 10.00      A   
ATOM   4905  C   VAL A 518       5.701 -30.223  -8.619  1.00 10.00      A   
ATOM   4906  O   VAL A 518       6.392 -29.550  -9.387  1.00 10.00      A   
ATOM   4907  N   SER A 519       5.240 -31.423  -8.929  1.00 10.00      A   
ATOM   4908  HN  SER A 519       4.695 -31.913  -8.274  1.00 10.00      A   
ATOM   4909  CA  SER A 519       5.521 -32.034 -10.219  1.00 10.00      A   
ATOM   4910  CB  SER A 519       5.335 -33.551 -10.142  1.00 10.00      A   
ATOM   4911  OG  SER A 519       4.084 -33.892  -9.568  1.00 10.00      A   
ATOM   4912  HG  SER A 519       4.058 -33.599  -8.639  1.00 10.00      A   
ATOM   4913  C   SER A 519       4.666 -31.426 -11.330  1.00 10.00      A   
ATOM   4914  O   SER A 519       3.533 -31.002 -11.095  1.00 10.00      A   
ATOM   4915  N   PHE A 520       5.223 -31.389 -12.541  1.00 10.00      A   
ATOM   4916  HN  PHE A 520       6.133 -31.737 -12.654  1.00 10.00      A   
ATOM   4917  CA  PHE A 520       4.533 -30.837 -13.707  1.00 10.00      A   
ATOM   4918  CB  PHE A 520       5.454 -30.876 -14.932  1.00 10.00      A   
ATOM   4919  CG  PHE A 520       4.769 -30.608 -16.244  1.00 10.00      A   
ATOM   4920  CD1 PHE A 520       4.127 -29.402 -16.479  1.00 10.00      A   
ATOM   4921  CD2 PHE A 520       4.766 -31.568 -17.244  1.00 10.00      A   
ATOM   4922  CE1 PHE A 520       3.497 -29.160 -17.683  1.00 10.00      A   
ATOM   4923  CE2 PHE A 520       4.138 -31.333 -18.451  1.00 10.00      A   
ATOM   4924  CZ  PHE A 520       3.501 -30.126 -18.672  1.00 10.00      A   
ATOM   4925  C   PHE A 520       3.222 -31.572 -13.996  1.00 10.00      A   
ATOM   4926  O   PHE A 520       2.213 -30.952 -14.342  1.00 10.00      A   
ATOM   4927  N   GLY A 521       3.239 -32.889 -13.841  1.00 10.00      A   
ATOM   4928  HN  GLY A 521       4.065 -33.328 -13.542  1.00 10.00      A   
ATOM   4929  CA  GLY A 521       2.047 -33.679 -14.092  1.00 10.00      A   
ATOM   4930  C   GLY A 521       0.911 -33.305 -13.160  1.00 10.00      A   
ATOM   4931  O   GLY A 521      -0.259 -33.347 -13.543  1.00 10.00      A   
ATOM   4932  N   ALA A 522       1.261 -32.915 -11.940  1.00 10.00      A   
ATOM   4933  HN  ALA A 522       2.214 -32.871 -11.708  1.00 10.00      A   
ATOM   4934  CA  ALA A 522       0.274 -32.534 -10.941  1.00 10.00      A   
ATOM   4935  CB  ALA A 522       0.939 -32.346  -9.597  1.00 10.00      A   
ATOM   4936  C   ALA A 522      -0.447 -31.260 -11.346  1.00 10.00      A   
ATOM   4937  O   ALA A 522      -1.652 -31.129 -11.136  1.00 10.00      A   
ATOM   4938  N   CYS A 523       0.299 -30.324 -11.919  1.00 10.00      A   
ATOM   4939  HN  CYS A 523       1.259 -30.485 -12.037  1.00 10.00      A   
ATOM   4940  CA  CYS A 523      -0.270 -29.057 -12.366  1.00 10.00      A   
ATOM   4941  CB  CYS A 523       0.824 -28.159 -12.945  1.00 10.00      A   
ATOM   4942  SG  CYS A 523       2.253 -27.946 -11.862  1.00 10.00      A   
ATOM   4943  HG  CYS A 523       1.822 -27.978 -10.607  1.00 10.00      A   
ATOM   4944  C   CYS A 523      -1.364 -29.299 -13.400  1.00 10.00      A   
ATOM   4945  O   CYS A 523      -2.378 -28.603 -13.423  1.00 10.00      A   
ATOM   4946  N   LYS A 524      -1.155 -30.298 -14.248  1.00 10.00      A   
ATOM   4947  HN  LYS A 524      -0.325 -30.812 -14.181  1.00 10.00      A   
ATOM   4948  CA  LYS A 524      -2.129 -30.646 -15.270  1.00 10.00      A   
ATOM   4949  CB  LYS A 524      -1.519 -31.593 -16.302  1.00 10.00      A   
ATOM   4950  CG  LYS A 524      -0.276 -31.059 -16.994  1.00 10.00      A   
ATOM   4951  CD  LYS A 524       0.114 -31.936 -18.173  1.00 10.00      A   
ATOM   4952  CE  LYS A 524       0.382 -33.368 -17.739  1.00 10.00      A   
ATOM   4953  NZ  LYS A 524       0.615 -34.274 -18.893  1.00 10.00      A   
ATOM   4954  HZ1 LYS A 524      -0.276 -34.436 -19.408  1.00 10.00      A   
ATOM   4955  HZ2 LYS A 524       0.984 -35.193 -18.558  1.00 10.00      A   
ATOM   4956  HZ3 LYS A 524       1.307 -33.853 -19.545  1.00 10.00      A   
ATOM   4957  C   LYS A 524      -3.348 -31.298 -14.631  1.00 10.00      A   
ATOM   4958  O   LYS A 524      -4.485 -30.976 -14.975  1.00 10.00      A   
ATOM   4959  N   LEU A 525      -3.095 -32.210 -13.697  1.00 10.00      A   
ATOM   4960  HN  LEU A 525      -2.160 -32.425 -13.481  1.00 10.00      A   
ATOM   4961  CA  LEU A 525      -4.159 -32.911 -12.989  1.00 10.00      A   
ATOM   4962  CB  LEU A 525      -3.569 -33.945 -12.023  1.00 10.00      A   
ATOM   4963  CG  LEU A 525      -4.565 -34.697 -11.136  1.00 10.00      A   
ATOM   4964  CD1 LEU A 525      -5.615 -35.401 -11.979  1.00 10.00      A   
ATOM   4965  CD2 LEU A 525      -3.843 -35.695 -10.245  1.00 10.00      A   
ATOM   4966  C   LEU A 525      -5.050 -31.927 -12.241  1.00 10.00      A   
ATOM   4967  O   LEU A 525      -6.276 -32.061 -12.233  1.00 10.00      A   
ATOM   4968  N   LEU A 526      -4.427 -30.931 -11.626  1.00 10.00      A   
ATOM   4969  HN  LEU A 526      -3.445 -30.887 -11.660  1.00 10.00      A   
ATOM   4970  CA  LEU A 526      -5.156 -29.913 -10.887  1.00 10.00      A   
ATOM   4971  CB  LEU A 526      -4.183 -28.972 -10.176  1.00 10.00      A   
ATOM   4972  CG  LEU A 526      -4.806 -27.918  -9.258  1.00 10.00      A   
ATOM   4973  CD1 LEU A 526      -5.563 -28.576  -8.115  1.00 10.00      A   
ATOM   4974  CD2 LEU A 526      -3.735 -26.982  -8.724  1.00 10.00      A   
ATOM   4975  C   LEU A 526      -6.063 -29.125 -11.827  1.00 10.00      A   
ATOM   4976  O   LEU A 526      -7.202 -28.806 -11.482  1.00 10.00      A   
ATOM   4977  N   GLY A 527      -5.556 -28.839 -13.022  1.00 10.00      A   
ATOM   4978  HN  GLY A 527      -4.646 -29.135 -13.236  1.00 10.00      A   
ATOM   4979  CA  GLY A 527      -6.327 -28.101 -14.006  1.00 10.00      A   
ATOM   4980  C   GLY A 527      -7.511 -28.895 -14.517  1.00 10.00      A   
ATOM   4981  O   GLY A 527      -8.512 -28.325 -14.941  1.00 10.00      A   
ATOM   4982  N   GLN A 528      -7.391 -30.216 -14.491  1.00 10.00      A   
ATOM   4983  HN  GLN A 528      -6.557 -30.616 -14.163  1.00 10.00      A   
ATOM   4984  CA  GLN A 528      -8.468 -31.083 -14.943  1.00 10.00      A   
ATOM   4985  CB  GLN A 528      -7.929 -32.439 -15.387  1.00 10.00      A   
ATOM   4986  CG  GLN A 528      -7.265 -32.424 -16.753  1.00 10.00      A   
ATOM   4987  CD  GLN A 528      -8.205 -31.978 -17.858  1.00 10.00      A   
ATOM   4988  OE1 GLN A 528      -9.420 -32.161 -17.774  1.00 10.00      A   
ATOM   4989  NE2 GLN A 528      -7.650 -31.390 -18.905  1.00 10.00      A   
ATOM   4990 HE21 GLN A 528      -6.675 -31.280 -18.913  1.00 10.00      A   
ATOM   4991 HE22 GLN A 528      -8.239 -31.091 -19.634  1.00 10.00      A   
ATOM   4992  C   GLN A 528      -9.514 -31.262 -13.851  1.00 10.00      A   
ATOM   4993  O   GLN A 528     -10.662 -31.620 -14.122  1.00 10.00      A   
ATOM   4994  N   LYS A 529      -9.111 -31.032 -12.611  1.00 10.00      A   
ATOM   4995  HN  LYS A 529      -8.175 -30.784 -12.447  1.00 10.00      A   
ATOM   4996  CA  LYS A 529     -10.025 -31.155 -11.489  1.00 10.00      A   
ATOM   4997  CB  LYS A 529      -9.290 -31.611 -10.225  1.00 10.00      A   
ATOM   4998  CG  LYS A 529     -10.165 -31.620  -8.985  1.00 10.00      A   
ATOM   4999  CD  LYS A 529      -9.526 -32.396  -7.848  1.00 10.00      A   
ATOM   5000  CE  LYS A 529     -10.445 -32.440  -6.641  1.00 10.00      A   
ATOM   5001  NZ  LYS A 529     -11.820 -32.870  -7.009  1.00 10.00      A   
ATOM   5002  HZ1 LYS A 529     -12.409 -32.960  -6.158  1.00 10.00      A   
ATOM   5003  HZ2 LYS A 529     -11.793 -33.790  -7.491  1.00 10.00      A   
ATOM   5004  HZ3 LYS A 529     -12.258 -32.172  -7.645  1.00 10.00      A   
ATOM   5005  C   LYS A 529     -10.746 -29.841 -11.237  1.00 10.00      A   
ATOM   5006  O   LYS A 529     -11.962 -29.815 -11.043  1.00 10.00      A   
ATOM   5007  N   MET A 530      -9.996 -28.749 -11.256  1.00 10.00      A   
ATOM   5008  HN  MET A 530      -9.033 -28.826 -11.450  1.00 10.00      A   
ATOM   5009  CA  MET A 530     -10.565 -27.433 -11.018  1.00 10.00      A   
ATOM   5010  CB  MET A 530      -9.812 -26.716  -9.891  1.00 10.00      A   
ATOM   5011  CG  MET A 530      -9.552 -27.571  -8.652  1.00 10.00      A   
ATOM   5012  SD  MET A 530     -11.062 -28.184  -7.870  1.00 10.00      A   
ATOM   5013  CE  MET A 530     -11.785 -26.654  -7.276  1.00 10.00      A   
ATOM   5014  C   MET A 530     -10.525 -26.603 -12.297  1.00 10.00      A   
ATOM   5015  O   MET A 530      -9.533 -25.934 -12.579  1.00 10.00      A   
ATOM   5016  N   PRO A 531     -11.606 -26.640 -13.097  1.00 10.00      A   
ATOM   5017  CA  PRO A 531     -11.677 -25.902 -14.362  1.00 10.00      A   
ATOM   5018  CB  PRO A 531     -12.898 -26.510 -15.056  1.00 10.00      A   
ATOM   5019  CG  PRO A 531     -13.767 -26.982 -13.942  1.00 10.00      A   
ATOM   5020  CD  PRO A 531     -12.839 -27.411 -12.839  1.00 10.00      A   
ATOM   5021  C   PRO A 531     -11.872 -24.401 -14.166  1.00 10.00      A   
ATOM   5022  O   PRO A 531     -11.695 -23.614 -15.096  1.00 10.00      A   
ATOM   5023  N   LYS A 532     -12.239 -24.003 -12.956  1.00 10.00      A   
ATOM   5024  HN  LYS A 532     -12.362 -24.672 -12.249  1.00 10.00      A   
ATOM   5025  CA  LYS A 532     -12.454 -22.594 -12.654  1.00 10.00      A   
ATOM   5026  CB  LYS A 532     -13.688 -22.401 -11.770  1.00 10.00      A   
ATOM   5027  CG  LYS A 532     -14.995 -22.807 -12.433  1.00 10.00      A   
ATOM   5028  CD  LYS A 532     -16.193 -22.374 -11.602  1.00 10.00      A   
ATOM   5029  CE  LYS A 532     -17.509 -22.783 -12.250  1.00 10.00      A   
ATOM   5030  NZ  LYS A 532     -17.663 -24.261 -12.336  1.00 10.00      A   
ATOM   5031  HZ1 LYS A 532     -17.474 -24.698 -11.409  1.00 10.00      A   
ATOM   5032  HZ2 LYS A 532     -16.998 -24.651 -13.036  1.00 10.00      A   
ATOM   5033  HZ3 LYS A 532     -18.630 -24.502 -12.631  1.00 10.00      A   
ATOM   5034  C   LYS A 532     -11.221 -21.981 -12.004  1.00 10.00      A   
ATOM   5035  O   LYS A 532     -11.264 -20.865 -11.485  1.00 10.00      A   
ATOM   5036  N   LEU A 533     -10.123 -22.719 -12.034  1.00 10.00      A   
ATOM   5037  HN  LEU A 533     -10.151 -23.602 -12.464  1.00 10.00      A   
ATOM   5038  CA  LEU A 533      -8.873 -22.251 -11.459  1.00 10.00      A   
ATOM   5039  CB  LEU A 533      -8.444 -23.147 -10.294  1.00 10.00      A   
ATOM   5040  CG  LEU A 533      -8.969 -22.753  -8.912  1.00 10.00      A   
ATOM   5041  CD1 LEU A 533     -10.435 -23.123  -8.753  1.00 10.00      A   
ATOM   5042  CD2 LEU A 533      -8.131 -23.398  -7.825  1.00 10.00      A   
ATOM   5043  C   LEU A 533      -7.787 -22.210 -12.523  1.00 10.00      A   
ATOM   5044  O   LEU A 533      -7.532 -23.203 -13.202  1.00 10.00      A   
ATOM   5045  N   ASN A 534      -7.155 -21.059 -12.669  1.00 10.00      A   
ATOM   5046  HN  ASN A 534      -7.383 -20.302 -12.077  1.00 10.00      A   
ATOM   5047  CA  ASN A 534      -6.106 -20.898 -13.662  1.00 10.00      A   
ATOM   5048  CB  ASN A 534      -5.964 -19.439 -14.097  1.00 10.00      A   
ATOM   5049  CG  ASN A 534      -6.685 -19.139 -15.394  1.00 10.00      A   
ATOM   5050  OD1 ASN A 534      -6.929 -20.034 -16.204  1.00 10.00      A   
ATOM   5051  ND2 ASN A 534      -7.003 -17.875 -15.615  1.00 10.00      A   
ATOM   5052 HD21 ASN A 534      -6.749 -17.208 -14.942  1.00 10.00      A   
ATOM   5053 HD22 ASN A 534      -7.502 -17.659 -16.436  1.00 10.00      A   
ATOM   5054  C   ASN A 534      -4.780 -21.404 -13.137  1.00 10.00      A   
ATOM   5055  O   ASN A 534      -4.090 -20.704 -12.396  1.00 10.00      A   
ATOM   5056  N   VAL A 535      -4.438 -22.632 -13.497  1.00 10.00      A   
ATOM   5057  HN  VAL A 535      -5.052 -23.158 -14.053  1.00 10.00      A   
ATOM   5058  CA  VAL A 535      -3.177 -23.221 -13.077  1.00 10.00      A   
ATOM   5059  CB  VAL A 535      -3.260 -24.761 -12.981  1.00 10.00      A   
ATOM   5060  CG1 VAL A 535      -2.038 -25.322 -12.263  1.00 10.00      A   
ATOM   5061  CG2 VAL A 535      -4.542 -25.189 -12.282  1.00 10.00      A   
ATOM   5062  C   VAL A 535      -2.100 -22.839 -14.082  1.00 10.00      A   
ATOM   5063  O   VAL A 535      -1.850 -23.564 -15.048  1.00 10.00      A   
ATOM   5064  N   GLU A 536      -1.494 -21.684 -13.866  1.00 10.00      A   
ATOM   5065  HN  GLU A 536      -1.739 -21.156 -13.074  1.00 10.00      A   
ATOM   5066  CA  GLU A 536      -0.466 -21.182 -14.758  1.00 10.00      A   
ATOM   5067  CB  GLU A 536      -0.555 -19.663 -14.874  1.00 10.00      A   
ATOM   5068  CG  GLU A 536      -1.843 -19.161 -15.503  1.00 10.00      A   
ATOM   5069  CD  GLU A 536      -1.877 -17.651 -15.646  1.00 10.00      A   
ATOM   5070  OE1 GLU A 536      -0.800 -17.018 -15.627  1.00 10.00      A   
ATOM   5071  OE2 GLU A 536      -2.980 -17.089 -15.791  1.00 10.00      A   
ATOM   5072  C   GLU A 536       0.924 -21.588 -14.286  1.00 10.00      A   
ATOM   5073  O   GLU A 536       1.338 -21.260 -13.170  1.00 10.00      A   
ATOM   5074  N   VAL A 537       1.634 -22.304 -15.142  1.00 10.00      A   
ATOM   5075  HN  VAL A 537       1.235 -22.536 -16.012  1.00 10.00      A   
ATOM   5076  CA  VAL A 537       2.984 -22.760 -14.841  1.00 10.00      A   
ATOM   5077  CB  VAL A 537       3.282 -24.122 -15.508  1.00 10.00      A   
ATOM   5078  CG1 VAL A 537       4.699 -24.583 -15.203  1.00 10.00      A   
ATOM   5079  CG2 VAL A 537       2.267 -25.170 -15.071  1.00 10.00      A   
ATOM   5080  C   VAL A 537       4.006 -21.731 -15.320  1.00 10.00      A   
ATOM   5081  O   VAL A 537       4.081 -21.430 -16.509  1.00 10.00      A   
ATOM   5082  N   ILE A 538       4.771 -21.193 -14.381  1.00 10.00      A   
ATOM   5083  HN  ILE A 538       4.653 -21.482 -13.449  1.00 10.00      A   
ATOM   5084  CA  ILE A 538       5.795 -20.199 -14.681  1.00 10.00      A   
ATOM   5085  CB  ILE A 538       5.741 -19.023 -13.676  1.00 10.00      A   
ATOM   5086  CG1 ILE A 538       4.292 -18.717 -13.280  1.00 10.00      A   
ATOM   5087  CG2 ILE A 538       6.393 -17.782 -14.266  1.00 10.00      A   
ATOM   5088  CD1 ILE A 538       4.169 -17.778 -12.099  1.00 10.00      A   
ATOM   5089  C   ILE A 538       7.174 -20.864 -14.616  1.00 10.00      A   
ATOM   5090  O   ILE A 538       7.748 -21.030 -13.535  1.00 10.00      A   
ATOM   5091  N   ASP A 539       7.698 -21.248 -15.771  1.00 10.00      A   
ATOM   5092  HN  ASP A 539       7.213 -21.058 -16.607  1.00 10.00      A   
ATOM   5093  CA  ASP A 539       8.991 -21.927 -15.835  1.00 10.00      A   
ATOM   5094  CB  ASP A 539       8.775 -23.408 -16.155  1.00 10.00      A   
ATOM   5095  CG  ASP A 539       9.983 -24.263 -15.849  1.00 10.00      A   
ATOM   5096  OD1 ASP A 539      10.021 -24.876 -14.758  1.00 10.00      A   
ATOM   5097  OD2 ASP A 539      10.884 -24.346 -16.701  1.00 10.00      A   
ATOM   5098  C   ASP A 539       9.900 -21.277 -16.877  1.00 10.00      A   
ATOM   5099  O   ASP A 539       9.439 -20.872 -17.942  1.00 10.00      A   
ATOM   5100  N   GLU A 540      11.190 -21.167 -16.568  1.00 10.00      A   
ATOM   5101  HN  GLU A 540      11.510 -21.509 -15.700  1.00 10.00      A   
ATOM   5102  CA  GLU A 540      12.144 -20.548 -17.483  1.00 10.00      A   
ATOM   5103  CB  GLU A 540      13.054 -19.566 -16.742  1.00 10.00      A   
ATOM   5104  CG  GLU A 540      12.345 -18.374 -16.124  1.00 10.00      A   
ATOM   5105  CD  GLU A 540      13.318 -17.360 -15.557  1.00 10.00      A   
ATOM   5106  OE1 GLU A 540      14.076 -17.714 -14.627  1.00 10.00      A   
ATOM   5107  OE2 GLU A 540      13.338 -16.210 -16.047  1.00 10.00      A   
ATOM   5108  C   GLU A 540      13.004 -21.578 -18.206  1.00 10.00      A   
ATOM   5109  O   GLU A 540      13.882 -21.218 -18.987  1.00 10.00      A   
ATOM   5110  N   ARG A 541      12.754 -22.854 -17.964  1.00 10.00      A   
ATOM   5111  HN  ARG A 541      12.019 -23.102 -17.352  1.00 10.00      A   
ATOM   5112  CA  ARG A 541      13.538 -23.907 -18.601  1.00 10.00      A   
ATOM   5113  CB  ARG A 541      13.796 -25.064 -17.632  1.00 10.00      A   
ATOM   5114  CG  ARG A 541      14.357 -24.633 -16.289  1.00 10.00      A   
ATOM   5115  CD  ARG A 541      13.465 -25.094 -15.149  1.00 10.00      A   
ATOM   5116  NE  ARG A 541      13.773 -26.458 -14.721  1.00 10.00      A   
ATOM   5117  HE  ARG A 541      14.688 -26.783 -14.880  1.00 10.00      A   
ATOM   5118  CZ  ARG A 541      12.895 -27.269 -14.128  1.00 10.00      A   
ATOM   5119  NH1 ARG A 541      11.656 -26.858 -13.893  1.00 10.00      A   
ATOM   5120 HH11 ARG A 541      11.354 -25.891 -14.179  1.00 10.00      A   
ATOM   5121 HH12 ARG A 541      10.975 -27.491 -13.422  1.00 10.00      A   
ATOM   5122  NH2 ARG A 541      13.257 -28.499 -13.771  1.00 10.00      A   
ATOM   5123 HH21 ARG A 541      12.571 -29.133 -13.308  1.00 10.00      A   
ATOM   5124 HH22 ARG A 541      14.233 -28.835 -13.949  1.00 10.00      A   
ATOM   5125  C   ARG A 541      12.857 -24.412 -19.866  1.00 10.00      A   
ATOM   5126  O   ARG A 541      13.182 -25.480 -20.378  1.00 10.00      A   
ATOM   5127  N   GLY A 542      11.906 -23.641 -20.364  1.00 10.00      A   
ATOM   5128  HN  GLY A 542      11.670 -22.810 -19.905  1.00 10.00      A   
ATOM   5129  CA  GLY A 542      11.202 -24.026 -21.567  1.00 10.00      A   
ATOM   5130  C   GLY A 542      10.004 -24.895 -21.262  1.00 10.00      A   
ATOM   5131  O   GLY A 542       9.730 -25.193 -20.094  1.00 10.00      A   
ATOM   5132  N   ALA A 543       9.300 -25.302 -22.313  1.00 10.00      A   
ATOM   5133  HN  ALA A 543       9.591 -25.031 -23.211  1.00 10.00      A   
ATOM   5134  CA  ALA A 543       8.114 -26.138 -22.182  1.00 10.00      A   
ATOM   5135  CB  ALA A 543       7.572 -26.509 -23.555  1.00 10.00      A   
ATOM   5136  C   ALA A 543       8.413 -27.396 -21.375  1.00 10.00      A   
ATOM   5137  O   ALA A 543       9.251 -28.210 -21.766  1.00 10.00      A   
ATOM   5138  N   PRO A 544       7.727 -27.564 -20.232  1.00 10.00      A   
ATOM   5139  CA  PRO A 544       7.908 -28.734 -19.362  1.00 10.00      A   
ATOM   5140  CB  PRO A 544       7.071 -28.398 -18.120  1.00 10.00      A   
ATOM   5141  CG  PRO A 544       6.779 -26.938 -18.219  1.00 10.00      A   
ATOM   5142  CD  PRO A 544       6.742 -26.623 -19.683  1.00 10.00      A   
ATOM   5143  C   PRO A 544       7.378 -29.998 -20.028  1.00 10.00      A   
ATOM   5144  O   PRO A 544       7.558 -31.107 -19.530  1.00 10.00      A   
ATOM   5145  N   ASP A 545       6.734 -29.808 -21.170  1.00 10.00      A   
ATOM   5146  HN  ASP A 545       6.637 -28.896 -21.508  1.00 10.00      A   
ATOM   5147  CA  ASP A 545       6.171 -30.905 -21.942  1.00 10.00      A   
ATOM   5148  CB  ASP A 545       5.362 -30.346 -23.114  1.00 10.00      A   
ATOM   5149  CG  ASP A 545       4.662 -31.420 -23.914  1.00 10.00      A   
ATOM   5150  OD1 ASP A 545       3.701 -32.023 -23.390  1.00 10.00      A   
ATOM   5151  OD2 ASP A 545       5.055 -31.652 -25.073  1.00 10.00      A   
ATOM   5152  C   ASP A 545       7.280 -31.818 -22.456  1.00 10.00      A   
ATOM   5153  O   ASP A 545       7.074 -33.013 -22.664  1.00 10.00      A   
ATOM   5154  N   SER A 546       8.463 -31.248 -22.637  1.00 10.00      A   
ATOM   5155  HN  SER A 546       8.572 -30.291 -22.444  1.00 10.00      A   
ATOM   5156  CA  SER A 546       9.609 -32.005 -23.117  1.00 10.00      A   
ATOM   5157  CB  SER A 546      10.549 -31.072 -23.874  1.00 10.00      A   
ATOM   5158  OG  SER A 546       9.813 -30.035 -24.505  1.00 10.00      A   
ATOM   5159  HG  SER A 546       9.370 -30.390 -25.283  1.00 10.00      A   
ATOM   5160  C   SER A 546      10.347 -32.665 -21.953  1.00 10.00      A   
ATOM   5161  O   SER A 546      11.375 -33.314 -22.139  1.00 10.00      A   
ATOM   5162  N   ARG A 547       9.809 -32.497 -20.754  1.00 10.00      A   
ATOM   5163  HN  ARG A 547       8.968 -31.997 -20.671  1.00 10.00      A   
ATOM   5164  CA  ARG A 547      10.409 -33.066 -19.557  1.00 10.00      A   
ATOM   5165  CB  ARG A 547      10.771 -31.953 -18.564  1.00 10.00      A   
ATOM   5166  CG  ARG A 547      11.987 -31.129 -18.949  1.00 10.00      A   
ATOM   5167  CD  ARG A 547      12.431 -30.234 -17.801  1.00 10.00      A
[truncated: 221,457 more chars]
