# Supplementary material for: Flexibility of intrinsically disordered degrons in AUX/IAA proteins reinforces auxin co-receptor assemblies
Source: Nat Commun. 2020 May 8;11:2277. doi: 10.1038/s41467-020-16147-2 (PMC7210949; doi:10.1038/s41467-020-16147-2)
Supplement: Supplementary file 11 — Supplementary Data 8 [file 41467_2020_16147_MOESM11_ESM.gz › disvis_haddock_files/IAA07/cluster6_3.pdb]

REMARK FILENAME="complex_54w.pdb0"
REMARK ===============================================================
REMARK HADDOCK run for complex
REMARK initial structure: complex_54.pdb
REMARK final NOE weights: unambig 50 amb: 50
REMARK ===============================================================
REMARK            total,bonds,angles,improper,dihe,vdw,elec,air,cdih,coup,rdcs,vean,dani,xpcs,rg
REMARK energies: -165.518, 0, 0, 0, 0, -65.3419, -435.056, 334.881, 0, 0, 0, 0, 0, 0, 0
REMARK ===============================================================
REMARK            bonds,angles,impropers,dihe,air,cdih,coup,rdcs,vean,dani,xpcs
REMARK rms-dev.: 0,0,0,0,0.653437,0,0, 0, 0, 0, 0
REMARK ===============================================================
REMARK               air,cdih,coup,rdcs,vean,dani,xpcs
REMARK               >0.3,>5,>1,>0,>5,>0.2,>0.2
REMARK violations.: 12, 0, 0, 0, 0, 0, 0
REMARK ===============================================================
REMARK                        CVpartition#,violations,rms
REMARK AIRs cross-validation: 1, 27, 2.00352
REMARK ===============================================================
REMARK NCS energy: 0
REMARK ===============================================================
REMARK Symmetry energy: 0
REMARK ===============================================================
REMARK Desolvation energy: 48.5092
REMARK Internal energy free molecules: -17632
REMARK Internal energy complex: -33644.5
REMARK Binding energy: -16464.4
REMARK ===============================================================
REMARK buried surface area: 2349.19
REMARK ===============================================================
REMARK water - chain1: 0 0 0
REMARK water - chain2: 0 0 0
REMARK water - chain3: 0 0 0
REMARK water - chain4: 0 0 0
REMARK water - chain5: 0 0 0
REMARK water - chain6: 0 0 0
REMARK ===============================================================
REMARK water - water: 0 0 0
REMARK ===============================================================
REMARK DATE:10-Dec-2019  16:10:18       created by user: enmr049
REMARK VERSION:1.3U
ATOM      1  N   PHE A   9     -41.975   1.903   2.735  1.00 10.00      A   
ATOM      2  HN  PHE A   9     -42.019   2.284   3.641  1.00 10.00      A   
ATOM      3  CA  PHE A   9     -41.196   0.691   2.524  1.00 10.00      A   
ATOM      4  CB  PHE A   9     -39.989   0.961   1.622  1.00 10.00      A   
ATOM      5  CG  PHE A   9     -40.220   0.606   0.181  1.00 10.00      A   
ATOM      6  CD1 PHE A   9     -41.009   1.413  -0.624  1.00 10.00      A   
ATOM      7  CD2 PHE A   9     -39.656  -0.534  -0.368  1.00 10.00      A   
ATOM      8  CE1 PHE A   9     -41.228   1.091  -1.948  1.00 10.00      A   
ATOM      9  CE2 PHE A   9     -39.870  -0.861  -1.694  1.00 10.00      A   
ATOM     10  CZ  PHE A   9     -40.659  -0.046  -2.484  1.00 10.00      A   
ATOM     11  C   PHE A   9     -40.745   0.093   3.851  1.00 10.00      A   
ATOM     12  O   PHE A   9     -40.197   0.793   4.705  1.00 10.00      A   
ATOM     13  N   PRO A  10     -41.001  -1.209   4.045  1.00 10.00      A   
ATOM     14  CA  PRO A  10     -40.620  -1.920   5.267  1.00 10.00      A   
ATOM     15  CB  PRO A  10     -41.157  -3.340   5.044  1.00 10.00      A   
ATOM     16  CG  PRO A  10     -42.182  -3.205   3.969  1.00 10.00      A   
ATOM     17  CD  PRO A  10     -41.701  -2.088   3.093  1.00 10.00      A   
ATOM     18  C   PRO A  10     -39.105  -1.961   5.435  1.00 10.00      A   
ATOM     19  O   PRO A  10     -38.372  -2.229   4.476  1.00 10.00      A   
ATOM     20  N   GLU A  11     -38.644  -1.696   6.652  1.00 10.00      A   
ATOM     21  HN  GLU A  11     -39.287  -1.476   7.371  1.00 10.00      A   
ATOM     22  CA  GLU A  11     -37.218  -1.699   6.964  1.00 10.00      A   
ATOM     23  CB  GLU A  11     -36.978  -1.308   8.428  1.00 10.00      A   
ATOM     24  CG  GLU A  11     -37.936  -1.946   9.426  1.00 10.00      A   
ATOM     25  CD  GLU A  11     -39.105  -1.048   9.783  1.00 10.00      A   
ATOM     26  OE1 GLU A  11     -39.285  -0.753  10.983  1.00 10.00      A   
ATOM     27  OE2 GLU A  11     -39.849  -0.633   8.868  1.00 10.00      A   
ATOM     28  C   GLU A  11     -36.566  -3.046   6.644  1.00 10.00      A   
ATOM     29  O   GLU A  11     -35.389  -3.104   6.283  1.00 10.00      A   
ATOM     30  N   GLU A  12     -37.344  -4.120   6.749  1.00 10.00      A   
ATOM     31  HN  GLU A  12     -38.281  -4.004   7.026  1.00 10.00      A   
ATOM     32  CA  GLU A  12     -36.850  -5.464   6.470  1.00 10.00      A   
ATOM     33  CB  GLU A  12     -37.923  -6.510   6.800  1.00 10.00      A   
ATOM     34  CG  GLU A  12     -39.169  -6.433   5.928  1.00 10.00      A   
ATOM     35  CD  GLU A  12     -40.380  -7.089   6.558  1.00 10.00      A   
ATOM     36  OE1 GLU A  12     -41.138  -6.391   7.261  1.00 10.00      A   
ATOM     37  OE2 GLU A  12     -40.590  -8.298   6.343  1.00 10.00      A   
ATOM     38  C   GLU A  12     -36.395  -5.598   5.013  1.00 10.00      A   
ATOM     39  O   GLU A  12     -35.456  -6.336   4.707  1.00 10.00      A   
ATOM     40  N   VAL A  13     -37.047  -4.858   4.123  1.00 10.00      A   
ATOM     41  HN  VAL A  13     -37.760  -4.258   4.431  1.00 10.00      A   
ATOM     42  CA  VAL A  13     -36.711  -4.899   2.704  1.00 10.00      A   
ATOM     43  CB  VAL A  13     -37.907  -4.490   1.822  1.00 10.00      A   
ATOM     44  CG1 VAL A  13     -37.599  -4.744   0.355  1.00 10.00      A   
ATOM     45  CG2 VAL A  13     -39.166  -5.231   2.239  1.00 10.00      A   
ATOM     46  C   VAL A  13     -35.542  -3.965   2.413  1.00 10.00      A   
ATOM     47  O   VAL A  13     -34.624  -4.313   1.671  1.00 10.00      A   
ATOM     48  N   LEU A  14     -35.577  -2.783   3.024  1.00 10.00      A   
ATOM     49  HN  LEU A  14     -36.335  -2.578   3.611  1.00 10.00      A   
ATOM     50  CA  LEU A  14     -34.526  -1.779   2.843  1.00 10.00      A   
ATOM     51  CB  LEU A  14     -34.842  -0.512   3.644  1.00 10.00      A   
ATOM     52  CG  LEU A  14     -36.111   0.238   3.229  1.00 10.00      A   
ATOM     53  CD1 LEU A  14     -36.409   1.365   4.204  1.00 10.00      A   
ATOM     54  CD2 LEU A  14     -35.973   0.775   1.812  1.00 10.00      A   
ATOM     55  C   LEU A  14     -33.159  -2.328   3.229  1.00 10.00      A   
ATOM     56  O   LEU A  14     -32.167  -2.068   2.551  1.00 10.00      A   
ATOM     57  N   GLU A  15     -33.114  -3.101   4.311  1.00 10.00      A   
ATOM     58  HN  GLU A  15     -33.939  -3.268   4.818  1.00 10.00      A   
ATOM     59  CA  GLU A  15     -31.863  -3.695   4.767  1.00 10.00      A   
ATOM     60  CB  GLU A  15     -32.052  -4.433   6.093  1.00 10.00      A   
ATOM     61  CG  GLU A  15     -32.232  -3.506   7.286  1.00 10.00      A   
ATOM     62  CD  GLU A  15     -32.152  -4.227   8.617  1.00 10.00      A   
ATOM     63  OE1 GLU A  15     -31.917  -5.455   8.626  1.00 10.00      A   
ATOM     64  OE2 GLU A  15     -32.330  -3.568   9.665  1.00 10.00      A   
ATOM     65  C   GLU A  15     -31.279  -4.622   3.704  1.00 10.00      A   
ATOM     66  O   GLU A  15     -30.060  -4.709   3.546  1.00 10.00      A   
ATOM     67  N   HIS A  16     -32.152  -5.293   2.957  1.00 10.00      A   
ATOM     68  HN  HIS A  16     -33.112  -5.176   3.117  1.00 10.00      A   
ATOM     69  CA  HIS A  16     -31.713  -6.194   1.904  1.00 10.00      A   
ATOM     70  CB  HIS A  16     -32.853  -7.106   1.437  1.00 10.00      A   
ATOM     71  CG  HIS A  16     -32.380  -8.366   0.777  1.00 10.00      A   
ATOM     72  ND1 HIS A  16     -31.350  -9.108   1.305  1.00 10.00      A   
ATOM     73  CD2 HIS A  16     -32.815  -8.961  -0.364  1.00 10.00      A   
ATOM     74  CE1 HIS A  16     -31.181 -10.127   0.485  1.00 10.00      A   
ATOM     75  NE2 HIS A  16     -32.042 -10.080  -0.534  1.00 10.00      A   
ATOM     76  HE2 HIS A  16     -32.102 -10.729  -1.276  1.00 10.00      A   
ATOM     77  C   HIS A  16     -31.154  -5.394   0.733  1.00 10.00      A   
ATOM     78  O   HIS A  16     -30.141  -5.762   0.144  1.00 10.00      A   
ATOM     79  N   VAL A  17     -31.811  -4.286   0.415  1.00 10.00      A   
ATOM     80  HN  VAL A  17     -32.615  -4.046   0.924  1.00 10.00      A   
ATOM     81  CA  VAL A  17     -31.372  -3.420  -0.670  1.00 10.00      A   
ATOM     82  CB  VAL A  17     -32.379  -2.270  -0.913  1.00 10.00      A   
ATOM     83  CG1 VAL A  17     -31.968  -1.423  -2.109  1.00 10.00      A   
ATOM     84  CG2 VAL A  17     -33.794  -2.803  -1.091  1.00 10.00      A   
ATOM     85  C   VAL A  17     -30.015  -2.817  -0.327  1.00 10.00      A   
ATOM     86  O   VAL A  17     -29.125  -2.734  -1.171  1.00 10.00      A   
ATOM     87  N   PHE A  18     -29.859  -2.433   0.935  1.00 10.00      A   
ATOM     88  HN  PHE A  18     -30.606  -2.555   1.564  1.00 10.00      A   
ATOM     89  CA  PHE A  18     -28.622  -1.828   1.414  1.00 10.00      A   
ATOM     90  CB  PHE A  18     -28.818  -1.217   2.805  1.00 10.00      A   
ATOM     91  CG  PHE A  18     -29.774  -0.050   2.860  1.00 10.00      A   
ATOM     92  CD1 PHE A  18     -30.209   0.440   4.078  1.00 10.00      A   
ATOM     93  CD2 PHE A  18     -30.239   0.551   1.700  1.00 10.00      A   
ATOM     94  CE1 PHE A  18     -31.086   1.506   4.143  1.00 10.00      A   
ATOM     95  CE2 PHE A  18     -31.116   1.619   1.757  1.00 10.00      A   
ATOM     96  CZ  PHE A  18     -31.541   2.093   2.981  1.00 10.00      A   
ATOM     97  C   PHE A  18     -27.458  -2.822   1.429  1.00 10.00      A   
ATOM     98  O   PHE A  18     -26.295  -2.421   1.484  1.00 10.00      A   
ATOM     99  N   SER A  19     -27.762  -4.114   1.382  1.00 10.00      A   
ATOM    100  HN  SER A  19     -28.703  -4.388   1.346  1.00 10.00      A   
ATOM    101  CA  SER A  19     -26.715  -5.131   1.389  1.00 10.00      A   
ATOM    102  CB  SER A  19     -27.284  -6.516   1.711  1.00 10.00      A   
ATOM    103  OG  SER A  19     -27.937  -7.086   0.592  1.00 10.00      A   
ATOM    104  HG  SER A  19     -28.813  -6.683   0.486  1.00 10.00      A   
ATOM    105  C   SER A  19     -25.955  -5.139   0.061  1.00 10.00      A   
ATOM    106  O   SER A  19     -24.851  -5.679  -0.040  1.00 10.00      A   
ATOM    107  N   PHE A  20     -26.548  -4.523  -0.955  1.00 10.00      A   
ATOM    108  HN  PHE A  20     -27.428  -4.112  -0.818  1.00 10.00      A   
ATOM    109  CA  PHE A  20     -25.928  -4.445  -2.270  1.00 10.00      A   
ATOM    110  CB  PHE A  20     -26.982  -4.555  -3.374  1.00 10.00      A   
ATOM    111  CG  PHE A  20     -27.735  -5.854  -3.366  1.00 10.00      A   
ATOM    112  CD1 PHE A  20     -29.090  -5.885  -3.081  1.00 10.00      A   
ATOM    113  CD2 PHE A  20     -27.087  -7.045  -3.647  1.00 10.00      A   
ATOM    114  CE1 PHE A  20     -29.784  -7.080  -3.073  1.00 10.00      A   
ATOM    115  CE2 PHE A  20     -27.774  -8.243  -3.640  1.00 10.00      A   
ATOM    116  CZ  PHE A  20     -29.124  -8.260  -3.354  1.00 10.00      A   
ATOM    117  C   PHE A  20     -25.149  -3.140  -2.408  1.00 10.00      A   
ATOM    118  O   PHE A  20     -24.732  -2.760  -3.503  1.00 10.00      A   
ATOM    119  N   ILE A  21     -24.986  -2.452  -1.286  1.00 10.00      A   
ATOM    120  HN  ILE A  21     -25.373  -2.807  -0.452  1.00 10.00      A   
ATOM    121  CA  ILE A  21     -24.253  -1.194  -1.235  1.00 10.00      A   
ATOM    122  CB  ILE A  21     -25.181  -0.025  -0.833  1.00 10.00      A   
ATOM    123  CG1 ILE A  21     -26.506  -0.108  -1.596  1.00 10.00      A   
ATOM    124  CG2 ILE A  21     -24.505   1.309  -1.109  1.00 10.00      A   
ATOM    125  CD1 ILE A  21     -27.553   0.872  -1.115  1.00 10.00      A   
ATOM    126  C   ILE A  21     -23.140  -1.320  -0.199  1.00 10.00      A   
ATOM    127  O   ILE A  21     -23.408  -1.363   1.004  1.00 10.00      A   
ATOM    128  N   GLN A  22     -21.899  -1.408  -0.662  1.00 10.00      A   
ATOM    129  HN  GLN A  22     -21.744  -1.373  -1.632  1.00 10.00      A   
ATOM    130  CA  GLN A  22     -20.760  -1.555   0.241  1.00 10.00      A   
ATOM    131  CB  GLN A  22     -20.101  -2.926   0.068  1.00 10.00      A   
ATOM    132  CG  GLN A  22     -20.914  -4.085   0.628  1.00 10.00      A   
ATOM    133  CD  GLN A  22     -20.577  -4.399   2.073  1.00 10.00      A   
ATOM    134  OE1 GLN A  22     -21.445  -4.781   2.855  1.00 10.00      A   
ATOM    135  NE2 GLN A  22     -19.312  -4.255   2.437  1.00 10.00      A   
ATOM    136 HE21 GLN A  22     -18.663  -3.957   1.763  1.00 10.00      A   
ATOM    137 HE22 GLN A  22     -19.071  -4.466   3.363  1.00 10.00      A   
ATOM    138  C   GLN A  22     -19.731  -0.435   0.084  1.00 10.00      A   
ATOM    139  O   GLN A  22     -18.792  -0.337   0.874  1.00 10.00      A   
ATOM    140  N   LEU A  23     -19.905   0.409  -0.925  1.00 10.00      A   
ATOM    141  HN  LEU A  23     -20.673   0.292  -1.526  1.00 10.00      A   
ATOM    142  CA  LEU A  23     -18.983   1.517  -1.147  1.00 10.00      A   
ATOM    143  CB  LEU A  23     -19.061   2.015  -2.593  1.00 10.00      A   
ATOM    144  CG  LEU A  23     -17.946   1.554  -3.535  1.00 10.00      A   
ATOM    145  CD1 LEU A  23     -17.937   0.041  -3.673  1.00 10.00      A   
ATOM    146  CD2 LEU A  23     -18.082   2.221  -4.895  1.00 10.00      A   
ATOM    147  C   LEU A  23     -19.281   2.651  -0.175  1.00 10.00      A   
ATOM    148  O   LEU A  23     -20.446   2.945   0.099  1.00 10.00      A   
ATOM    149  N   ASP A  24     -18.231   3.278   0.347  1.00 10.00      A   
ATOM    150  HN  ASP A  24     -17.326   2.995   0.090  1.00 10.00      A   
ATOM    151  CA  ASP A  24     -18.392   4.377   1.299  1.00 10.00      A   
ATOM    152  CB  ASP A  24     -17.045   4.854   1.854  1.00 10.00      A   
ATOM    153  CG  ASP A  24     -16.300   3.775   2.615  1.00 10.00      A   
ATOM    154  OD1 ASP A  24     -16.667   3.492   3.778  1.00 10.00      A   
ATOM    155  OD2 ASP A  24     -15.344   3.202   2.048  1.00 10.00      A   
ATOM    156  C   ASP A  24     -19.146   5.539   0.674  1.00 10.00      A   
ATOM    157  O   ASP A  24     -20.174   5.959   1.195  1.00 10.00      A   
ATOM    158  N   LYS A  25     -18.648   6.035  -0.457  1.00 10.00      A   
ATOM    159  HN  LYS A  25     -17.831   5.639  -0.829  1.00 10.00      A   
ATOM    160  CA  LYS A  25     -19.282   7.153  -1.158  1.00 10.00      A   
ATOM    161  CB  LYS A  25     -18.517   7.487  -2.443  1.00 10.00      A   
ATOM    162  CG  LYS A  25     -17.181   8.172  -2.217  1.00 10.00      A   
ATOM    163  CD  LYS A  25     -16.462   8.431  -3.533  1.00 10.00      A   
ATOM    164  CE  LYS A  25     -15.230   9.304  -3.344  1.00 10.00      A   
ATOM    165  NZ  LYS A  25     -15.589  10.716  -3.051  1.00 10.00      A   
ATOM    166  HZ1 LYS A  25     -16.260  11.068  -3.762  1.00 10.00      A   
ATOM    167  HZ2 LYS A  25     -14.739  11.317  -3.071  1.00 10.00      A   
ATOM    168  HZ3 LYS A  25     -16.029  10.792  -2.103  1.00 10.00      A   
ATOM    169  C   LYS A  25     -20.732   6.827  -1.499  1.00 10.00      A   
ATOM    170  O   LYS A  25     -21.619   7.675  -1.381  1.00 10.00      A   
ATOM    171  N   ASP A  26     -20.954   5.584  -1.903  1.00 10.00      A   
ATOM    172  HN  ASP A  26     -20.200   4.963  -1.945  1.00 10.00      A   
ATOM    173  CA  ASP A  26     -22.277   5.104  -2.276  1.00 10.00      A   
ATOM    174  CB  ASP A  26     -22.155   3.670  -2.805  1.00 10.00      A   
ATOM    175  CG  ASP A  26     -23.197   3.307  -3.840  1.00 10.00      A   
ATOM    176  OD1 ASP A  26     -23.939   4.202  -4.286  1.00 10.00      A   
ATOM    177  OD2 ASP A  26     -23.270   2.113  -4.217  1.00 10.00      A   
ATOM    178  C   ASP A  26     -23.219   5.144  -1.072  1.00 10.00      A   
ATOM    179  O   ASP A  26     -24.349   5.623  -1.166  1.00 10.00      A   
ATOM    180  N   ARG A  27     -22.734   4.653   0.065  1.00 10.00      A   
ATOM    181  HN  ARG A  27     -21.816   4.295   0.079  1.00 10.00      A   
ATOM    182  CA  ARG A  27     -23.524   4.617   1.292  1.00 10.00      A   
ATOM    183  CB  ARG A  27     -22.930   3.634   2.295  1.00 10.00      A   
ATOM    184  CG  ARG A  27     -23.287   2.192   2.011  1.00 10.00      A   
ATOM    185  CD  ARG A  27     -23.126   1.334   3.249  1.00 10.00      A   
ATOM    186  NE  ARG A  27     -23.951   0.128   3.184  1.00 10.00      A   
ATOM    187  HE  ARG A  27     -23.788  -0.488   2.431  1.00 10.00      A   
ATOM    188  CZ  ARG A  27     -24.903  -0.174   4.060  1.00 10.00      A   
ATOM    189  NH1 ARG A  27     -25.155   0.639   5.076  1.00 10.00      A   
ATOM    190 HH11 ARG A  27     -24.608   1.531   5.194  1.00 10.00      A   
ATOM    191 HH12 ARG A  27     -25.900   0.404   5.764  1.00 10.00      A   
ATOM    192  NH2 ARG A  27     -25.630  -1.275   3.902  1.00 10.00      A   
ATOM    193 HH21 ARG A  27     -25.460  -1.903   3.081  1.00 10.00      A   
ATOM    194 HH22 ARG A  27     -26.379  -1.516   4.587  1.00 10.00      A   
ATOM    195  C   ARG A  27     -23.658   5.990   1.933  1.00 10.00      A   
ATOM    196  O   ARG A  27     -24.647   6.271   2.606  1.00 10.00      A   
ATOM    197  N   ASN A  28     -22.665   6.845   1.725  1.00 10.00      A   
ATOM    198  HN  ASN A  28     -21.894   6.559   1.184  1.00 10.00      A   
ATOM    199  CA  ASN A  28     -22.674   8.190   2.294  1.00 10.00      A   
ATOM    200  CB  ASN A  28     -21.332   8.906   2.096  1.00 10.00      A   
ATOM    201  CG  ASN A  28     -20.259   8.410   3.051  1.00 10.00      A   
ATOM    202  OD1 ASN A  28     -20.553   7.727   4.037  1.00 10.00      A   
ATOM    203  ND2 ASN A  28     -19.012   8.764   2.776  1.00 10.00      A   
ATOM    204 HD21 ASN A  28     -18.852   9.327   1.979  1.00 10.00      A   
ATOM    205 HD22 ASN A  28     -18.295   8.453   3.374  1.00 10.00      A   
ATOM    206  C   ASN A  28     -23.827   9.031   1.756  1.00 10.00      A   
ATOM    207  O   ASN A  28     -24.204  10.035   2.355  1.00 10.00      A   
ATOM    208  N   SER A  29     -24.376   8.622   0.618  1.00 10.00      A   
ATOM    209  HN  SER A  29     -24.011   7.834   0.168  1.00 10.00      A   
ATOM    210  CA  SER A  29     -25.500   9.326   0.016  1.00 10.00      A   
ATOM    211  CB  SER A  29     -25.471   9.173  -1.509  1.00 10.00      A   
ATOM    212  OG  SER A  29     -24.184   9.475  -2.028  1.00 10.00      A   
ATOM    213  HG  SER A  29     -23.828   8.692  -2.470  1.00 10.00      A   
ATOM    214  C   SER A  29     -26.818   8.798   0.584  1.00 10.00      A   
ATOM    215  O   SER A  29     -27.838   9.486   0.569  1.00 10.00      A   
ATOM    216  N   VAL A  30     -26.775   7.574   1.102  1.00 10.00      A   
ATOM    217  HN  VAL A  30     -25.921   7.091   1.105  1.00 10.00      A   
ATOM    218  CA  VAL A  30     -27.951   6.932   1.675  1.00 10.00      A   
ATOM    219  CB  VAL A  30     -27.724   5.415   1.855  1.00 10.00      A   
ATOM    220  CG1 VAL A  30     -28.980   4.736   2.381  1.00 10.00      A   
ATOM    221  CG2 VAL A  30     -27.280   4.781   0.545  1.00 10.00      A   
ATOM    222  C   VAL A  30     -28.303   7.555   3.024  1.00 10.00      A   
ATOM    223  O   VAL A  30     -29.465   7.845   3.306  1.00 10.00      A   
ATOM    224  N   SER A  31     -27.292   7.782   3.850  1.00 10.00      A   
ATOM    225  HN  SER A  31     -26.380   7.543   3.573  1.00 10.00      A   
ATOM    226  CA  SER A  31     -27.502   8.363   5.170  1.00 10.00      A   
ATOM    227  CB  SER A  31     -26.317   8.041   6.079  1.00 10.00      A   
ATOM    228  OG  SER A  31     -25.165   7.714   5.318  1.00 10.00      A   
ATOM    229  HG  SER A  31     -24.979   6.761   5.414  1.00 10.00      A   
ATOM    230  C   SER A  31     -27.738   9.875   5.117  1.00 10.00      A   
ATOM    231  O   SER A  31     -27.641  10.563   6.133  1.00 10.00      A   
ATOM    232  N   LEU A  32     -28.063  10.384   3.936  1.00 10.00      A   
ATOM    233  HN  LEU A  32     -28.134   9.788   3.163  1.00 10.00      A   
ATOM    234  CA  LEU A  32     -28.305  11.807   3.760  1.00 10.00      A   
ATOM    235  CB  LEU A  32     -27.133  12.455   3.019  1.00 10.00      A   
ATOM    236  CG  LEU A  32     -25.942  12.875   3.881  1.00 10.00      A   
ATOM    237  CD1 LEU A  32     -24.767  13.280   3.008  1.00 10.00      A   
ATOM    238  CD2 LEU A  32     -26.336  14.008   4.816  1.00 10.00      A   
ATOM    239  C   LEU A  32     -29.612  12.085   3.022  1.00 10.00      A   
ATOM    240  O   LEU A  32     -29.933  13.239   2.740  1.00 10.00      A   
ATOM    241  N   VAL A  33     -30.368  11.036   2.703  1.00 10.00      A   
ATOM    242  HN  VAL A  33     -30.073  10.132   2.948  1.00 10.00      A   
ATOM    243  CA  VAL A  33     -31.639  11.216   2.000  1.00 10.00      A   
ATOM    244  CB  VAL A  33     -32.023  10.010   1.114  1.00 10.00      A   
ATOM    245  CG1 VAL A  33     -31.019   9.827  -0.007  1.00 10.00      A   
ATOM    246  CG2 VAL A  33     -32.153   8.733   1.927  1.00 10.00      A   
ATOM    247  C   VAL A  33     -32.764  11.525   2.983  1.00 10.00      A   
ATOM    248  O   VAL A  33     -33.622  12.369   2.716  1.00 10.00      A   
ATOM    249  N   CYS A  34     -32.736  10.842   4.122  1.00 10.00      A   
ATOM    250  HN  CYS A  34     -32.019  10.190   4.264  1.00 10.00      A   
ATOM    251  CA  CYS A  34     -33.730  11.028   5.169  1.00 10.00      A   
ATOM    252  CB  CYS A  34     -35.103  10.514   4.720  1.00 10.00      A   
ATOM    253  SG  CYS A  34     -35.180   8.735   4.398  1.00 10.00      A   
ATOM    254  HG  CYS A  34     -34.584   8.503   3.236  1.00 10.00      A   
ATOM    255  C   CYS A  34     -33.283  10.292   6.428  1.00 10.00      A   
ATOM    256  O   CYS A  34     -32.494   9.346   6.346  1.00 10.00      A   
ATOM    257  N   LYS A  35     -33.781  10.719   7.582  1.00 10.00      A   
ATOM    258  HN  LYS A  35     -34.418  11.483   7.579  1.00 10.00      A   
ATOM    259  CA  LYS A  35     -33.419  10.099   8.853  1.00 10.00      A   
ATOM    260  CB  LYS A  35     -34.064  10.835  10.023  1.00 10.00      A   
ATOM    261  CG  LYS A  35     -33.442  12.186  10.315  1.00 10.00      A   
ATOM    262  CD  LYS A  35     -34.091  12.832  11.521  1.00 10.00      A   
ATOM    263  CE  LYS A  35     -33.276  14.007  12.016  1.00 10.00      A   
ATOM    264  NZ  LYS A  35     -33.891  14.649  13.205  1.00 10.00      A   
ATOM    265  HZ1 LYS A  35     -34.123  13.932  13.923  1.00 10.00      A   
ATOM    266  HZ2 LYS A  35     -34.763  15.146  12.938  1.00 10.00      A   
ATOM    267  HZ3 LYS A  35     -33.222  15.338  13.620  1.00 10.00      A   
ATOM    268  C   LYS A  35     -33.802   8.625   8.893  1.00 10.00      A   
ATOM    269  O   LYS A  35     -33.065   7.804   9.439  1.00 10.00      A   
ATOM    270  N   SER A  36     -34.946   8.301   8.300  1.00 10.00      A   
ATOM    271  HN  SER A  36     -35.477   9.008   7.874  1.00 10.00      A   
ATOM    272  CA  SER A  36     -35.438   6.930   8.266  1.00 10.00      A   
ATOM    273  CB  SER A  36     -36.750   6.869   7.481  1.00 10.00      A   
ATOM    274  OG  SER A  36     -37.609   7.932   7.868  1.00 10.00      A   
ATOM    275  HG  SER A  36     -37.806   7.854   8.812  1.00 10.00      A   
ATOM    276  C   SER A  36     -34.404   5.981   7.662  1.00 10.00      A   
ATOM    277  O   SER A  36     -34.111   4.927   8.227  1.00 10.00      A   
ATOM    278  N   TRP A  37     -33.841   6.370   6.523  1.00 10.00      A   
ATOM    279  HN  TRP A  37     -34.105   7.227   6.127  1.00 10.00      A   
ATOM    280  CA  TRP A  37     -32.840   5.554   5.847  1.00 10.00      A   
ATOM    281  CB  TRP A  37     -32.694   5.972   4.379  1.00 10.00      A   
ATOM    282  CG  TRP A  37     -33.801   5.479   3.495  1.00 10.00      A   
ATOM    283  CD1 TRP A  37     -35.108   5.299   3.843  1.00 10.00      A   
ATOM    284  CD2 TRP A  37     -33.700   5.101   2.116  1.00 10.00      A   
ATOM    285  NE1 TRP A  37     -35.824   4.834   2.771  1.00 10.00      A   
ATOM    286  HE1 TRP A  37     -36.784   4.629   2.772  1.00 10.00      A   
ATOM    287  CE2 TRP A  37     -34.985   4.703   1.698  1.00 10.00      A   
ATOM    288  CE3 TRP A  37     -32.650   5.062   1.196  1.00 10.00      A   
ATOM    289  CZ2 TRP A  37     -35.248   4.270   0.401  1.00 10.00      A   
ATOM    290  CZ3 TRP A  37     -32.912   4.632  -0.093  1.00 10.00      A   
ATOM    291  CH2 TRP A  37     -34.200   4.243  -0.479  1.00 10.00      A   
ATOM    292  C   TRP A  37     -31.496   5.644   6.566  1.00 10.00      A   
ATOM    293  O   TRP A  37     -30.759   4.662   6.652  1.00 10.00      A   
ATOM    294  N   TYR A  38     -31.194   6.828   7.094  1.00 10.00      A   
ATOM    295  HN  TYR A  38     -31.830   7.571   6.990  1.00 10.00      A   
ATOM    296  CA  TYR A  38     -29.952   7.063   7.821  1.00 10.00      A   
ATOM    297  CB  TYR A  38     -29.856   8.540   8.242  1.00 10.00      A   
ATOM    298  CG  TYR A  38     -28.940   8.818   9.413  1.00 10.00      A   
ATOM    299  CD1 TYR A  38     -29.443   9.360  10.587  1.00 10.00      A   
ATOM    300  CD2 TYR A  38     -27.582   8.538   9.349  1.00 10.00      A   
ATOM    301  CE1 TYR A  38     -28.621   9.614  11.665  1.00 10.00      A   
ATOM    302  CE2 TYR A  38     -26.749   8.791  10.425  1.00 10.00      A   
ATOM    303  CZ  TYR A  38     -27.276   9.328  11.582  1.00 10.00      A   
ATOM    304  OH  TYR A  38     -26.460   9.573  12.662  1.00 10.00      A   
ATOM    305  HH  TYR A  38     -26.945   9.374  13.475  1.00 10.00      A   
ATOM    306  C   TYR A  38     -29.841   6.132   9.030  1.00 10.00      A   
ATOM    307  O   TYR A  38     -28.788   5.535   9.270  1.00 10.00      A   
ATOM    308  N   GLU A  39     -30.938   5.993   9.770  1.00 10.00      A   
ATOM    309  HN  GLU A  39     -31.752   6.492   9.522  1.00 10.00      A   
ATOM    310  CA  GLU A  39     -30.963   5.133  10.950  1.00 10.00      A   
ATOM    311  CB  GLU A  39     -32.257   5.327  11.742  1.00 10.00      A   
ATOM    312  CG  GLU A  39     -32.303   6.630  12.524  1.00 10.00      A   
ATOM    313  CD  GLU A  39     -31.378   6.623  13.724  1.00 10.00      A   
ATOM    314  OE1 GLU A  39     -30.172   6.911  13.560  1.00 10.00      A   
ATOM    315  OE2 GLU A  39     -31.851   6.328  14.842  1.00 10.00      A   
ATOM    316  C   GLU A  39     -30.771   3.664  10.585  1.00 10.00      A   
ATOM    317  O   GLU A  39     -30.268   2.877  11.387  1.00 10.00      A   
ATOM    318  N   ILE A  40     -31.161   3.301   9.372  1.00 10.00      A   
ATOM    319  HN  ILE A  40     -31.554   3.971   8.778  1.00 10.00      A   
ATOM    320  CA  ILE A  40     -31.019   1.931   8.906  1.00 10.00      A   
ATOM    321  CB  ILE A  40     -32.102   1.570   7.865  1.00 10.00      A   
ATOM    322  CG1 ILE A  40     -33.498   1.778   8.458  1.00 10.00      A   
ATOM    323  CG2 ILE A  40     -31.943   0.132   7.398  1.00 10.00      A   
ATOM    324  CD1 ILE A  40     -34.620   1.622   7.456  1.00 10.00      A   
ATOM    325  C   ILE A  40     -29.625   1.711   8.313  1.00 10.00      A   
ATOM    326  O   ILE A  40     -29.011   0.662   8.518  1.00 10.00      A   
ATOM    327  N   GLU A  41     -29.127   2.717   7.595  1.00 10.00      A   
ATOM    328  HN  GLU A  41     -29.676   3.522   7.467  1.00 10.00      A   
ATOM    329  CA  GLU A  41     -27.805   2.659   6.971  1.00 10.00      A   
ATOM    330  CB  GLU A  41     -27.505   3.982   6.251  1.00 10.00      A   
ATOM    331  CG  GLU A  41     -26.448   3.893   5.153  1.00 10.00      A   
ATOM    332  CD  GLU A  41     -25.022   4.061   5.654  1.00 10.00      A   
ATOM    333  OE1 GLU A  41     -24.603   5.210   5.906  1.00 10.00      A   
ATOM    334  OE2 GLU A  41     -24.306   3.045   5.774  1.00 10.00      A   
ATOM    335  C   GLU A  41     -26.728   2.389   8.013  1.00 10.00      A   
ATOM    336  O   GLU A  41     -25.919   1.472   7.864  1.00 10.00      A   
ATOM    337  N   ARG A  42     -26.759   3.169   9.089  1.00 10.00      A   
ATOM    338  HN  ARG A  42     -27.465   3.850   9.161  1.00 10.00      A   
ATOM    339  CA  ARG A  42     -25.783   3.042  10.164  1.00 10.00      A   
ATOM    340  CB  ARG A  42     -25.962   4.161  11.197  1.00 10.00      A   
ATOM    341  CG  ARG A  42     -27.314   4.161  11.896  1.00 10.00      A   
ATOM    342  CD  ARG A  42     -27.456   5.342  12.844  1.00 10.00      A   
ATOM    343  NE  ARG A  42     -26.785   5.110  14.122  1.00 10.00      A   
ATOM    344  HE  ARG A  42     -25.887   4.697  14.093  1.00 10.00      A   
ATOM    345  CZ  ARG A  42     -27.319   5.411  15.310  1.00 10.00      A   
ATOM    346  NH1 ARG A  42     -28.528   5.955  15.385  1.00 10.00      A   
ATOM    347 HH11 ARG A  42     -29.085   6.158  14.510  1.00 10.00      A   
ATOM    348 HH12 ARG A  42     -28.938   6.187  16.313  1.00 10.00      A   
ATOM    349  NH2 ARG A  42     -26.636   5.188  16.431  1.00 10.00      A   
ATOM    350 HH21 ARG A  42     -25.673   4.780  16.396  1.00 10.00      A   
ATOM    351 HH22 ARG A  42     -27.059   5.419  17.356  1.00 10.00      A   
ATOM    352  C   ARG A  42     -25.825   1.670  10.837  1.00 10.00      A   
ATOM    353  O   ARG A  42     -24.847   1.240  11.442  1.00 10.00      A   
ATOM    354  N   TRP A  43     -26.946   0.973  10.708  1.00 10.00      A   
ATOM    355  HN  TRP A  43     -27.687   1.345  10.179  1.00 10.00      A   
ATOM    356  CA  TRP A  43     -27.093  -0.337  11.328  1.00 10.00      A   
ATOM    357  CB  TRP A  43     -28.473  -0.486  11.978  1.00 10.00      A   
ATOM    358  CG  TRP A  43     -28.544   0.070  13.371  1.00 10.00      A   
ATOM    359  CD1 TRP A  43     -28.914   1.330  13.740  1.00 10.00      A   
ATOM    360  CD2 TRP A  43     -28.239  -0.627  14.582  1.00 10.00      A   
ATOM    361  NE1 TRP A  43     -28.856   1.462  15.106  1.00 10.00      A   
ATOM    362  HE1 TRP A  43     -29.079   2.275  15.611  1.00 10.00      A   
ATOM    363  CE2 TRP A  43     -28.442   0.273  15.646  1.00 10.00      A   
ATOM    364  CE3 TRP A  43     -27.811  -1.924  14.869  1.00 10.00      A   
ATOM    365  CZ2 TRP A  43     -28.232  -0.086  16.974  1.00 10.00      A   
ATOM    366  CZ3 TRP A  43     -27.605  -2.277  16.185  1.00 10.00      A   
ATOM    367  CH2 TRP A  43     -27.816  -1.363  17.223  1.00 10.00      A   
ATOM    368  C   TRP A  43     -26.822  -1.486  10.356  1.00 10.00      A   
ATOM    369  O   TRP A  43     -26.890  -2.650  10.740  1.00 10.00      A   
ATOM    370  N   CYS A  44     -26.514  -1.175   9.103  1.00 10.00      A   
ATOM    371  HN  CYS A  44     -26.481  -0.234   8.827  1.00 10.00      A   
ATOM    372  CA  CYS A  44     -26.244  -2.226   8.129  1.00 10.00      A   
ATOM    373  CB  CYS A  44     -27.341  -2.301   7.067  1.00 10.00      A   
ATOM    374  SG  CYS A  44     -27.704  -0.727   6.264  1.00 10.00      A   
ATOM    375  HG  CYS A  44     -28.537  -0.055   7.051  1.00 10.00      A   
ATOM    376  C   CYS A  44     -24.860  -2.109   7.489  1.00 10.00      A   
ATOM    377  O   CYS A  44     -24.408  -3.035   6.819  1.00 10.00      A   
ATOM    378  N   ARG A  45     -24.192  -0.971   7.679  1.00 10.00      A   
ATOM    379  HN  ARG A  45     -24.603  -0.248   8.197  1.00 10.00      A   
ATOM    380  CA  ARG A  45     -22.857  -0.783   7.116  1.00 10.00      A   
ATOM    381  CB  ARG A  45     -22.395   0.676   7.214  1.00 10.00      A   
ATOM    382  CG  ARG A  45     -21.232   1.005   6.283  1.00 10.00      A   
ATOM    383  CD  ARG A  45     -20.662   2.392   6.538  1.00 10.00      A   
ATOM    384  NE  ARG A  45     -21.552   3.459   6.086  1.00 10.00      A   
ATOM    385  HE  ARG A  45     -22.524   3.335   6.240  1.00 10.00      A   
ATOM    386  CZ  ARG A  45     -21.136   4.562   5.459  1.00 10.00      A   
ATOM    387  NH1 ARG A  45     -19.845   4.742   5.197  1.00 10.00      A   
ATOM    388 HH11 ARG A  45     -19.527   5.606   4.706  1.00 10.00      A   
ATOM    389 HH12 ARG A  45     -19.145   4.019   5.473  1.00 10.00      A   
ATOM    390  NH2 ARG A  45     -22.011   5.503   5.127  1.00 10.00      A   
ATOM    391 HH21 ARG A  45     -23.034   5.379   5.352  1.00 10.00      A   
ATOM    392 HH22 ARG A  45     -21.687   6.373   4.642  1.00 10.00      A   
ATOM    393  C   ARG A  45     -21.871  -1.712   7.818  1.00 10.00      A   
ATOM    394  O   ARG A  45     -21.726  -1.661   9.038  1.00 10.00      A   
ATOM    395  N   ARG A  46     -21.204  -2.565   7.048  1.00 10.00      A   
ATOM    396  HN  ARG A  46     -21.356  -2.557   6.081  1.00 10.00      A   
ATOM    397  CA  ARG A  46     -20.262  -3.523   7.613  1.00 10.00      A   
ATOM    398  CB  ARG A  46     -20.363  -4.868   6.890  1.00 10.00      A   
ATOM    399  CG  ARG A  46     -21.734  -5.523   6.963  1.00 10.00      A   
ATOM    400  CD  ARG A  46     -22.478  -5.387   5.645  1.00 10.00      A   
ATOM    401  NE  ARG A  46     -23.660  -6.239   5.597  1.00 10.00      A   
ATOM    402  HE  ARG A  46     -24.242  -6.243   6.390  1.00 10.00      A   
ATOM    403  CZ  ARG A  46     -23.983  -7.009   4.561  1.00 10.00      A   
ATOM    404  NH1 ARG A  46     -23.213  -7.033   3.476  1.00 10.00      A   
ATOM    405 HH11 ARG A  46     -22.354  -6.441   3.427  1.00 10.00      A   
ATOM    406 HH12 ARG A  46     -23.463  -7.646   2.668  1.00 10.00      A   
ATOM    407  NH2 ARG A  46     -25.084  -7.752   4.610  1.00 10.00      A   
ATOM    408 HH21 ARG A  46     -25.699  -7.734   5.456  1.00 10.00      A   
ATOM    409 HH22 ARG A  46     -25.339  -8.364   3.802  1.00 10.00      A   
ATOM    410  C   ARG A  46     -18.821  -3.028   7.582  1.00 10.00      A   
ATOM    411  O   ARG A  46     -17.986  -3.500   8.350  1.00 10.00      A   
ATOM    412  N   LYS A  47     -18.519  -2.085   6.708  1.00 10.00      A   
ATOM    413  HN  LYS A  47     -19.216  -1.717   6.127  1.00 10.00      A   
ATOM    414  CA  LYS A  47     -17.156  -1.580   6.608  1.00 10.00      A   
ATOM    415  CB  LYS A  47     -16.488  -2.073   5.323  1.00 10.00      A   
ATOM    416  CG  LYS A  47     -17.273  -1.759   4.056  1.00 10.00      A   
ATOM    417  CD  LYS A  47     -16.361  -1.296   2.931  1.00 10.00      A   
ATOM    418  CE  LYS A  47     -15.892   0.137   3.151  1.00 10.00      A   
ATOM    419  NZ  LYS A  47     -14.978   0.606   2.076  1.00 10.00      A   
ATOM    420  HZ1 LYS A  47     -15.336   0.315   1.142  1.00 10.00      A   
ATOM    421  HZ2 LYS A  47     -14.026   0.212   2.212  1.00 10.00      A   
ATOM    422  HZ3 LYS A  47     -14.915   1.652   2.098  1.00 10.00      A   
ATOM    423  C   LYS A  47     -17.101  -0.063   6.670  1.00 10.00      A   
ATOM    424  O   LYS A  47     -18.010   0.620   6.206  1.00 10.00      A   
ATOM    425  N   VAL A  48     -16.032   0.448   7.256  1.00 10.00      A   
ATOM    426  HN  VAL A  48     -15.358  -0.159   7.630  1.00 10.00      A   
ATOM    427  CA  VAL A  48     -15.823   1.885   7.368  1.00 10.00      A   
ATOM    428  CB  VAL A  48     -16.086   2.414   8.794  1.00 10.00      A   
ATOM    429  CG1 VAL A  48     -17.577   2.494   9.076  1.00 10.00      A   
ATOM    430  CG2 VAL A  48     -15.386   1.558   9.838  1.00 10.00      A   
ATOM    431  C   VAL A  48     -14.400   2.238   6.949  1.00 10.00      A   
ATOM    432  O   VAL A  48     -13.434   1.625   7.416  1.00 10.00      A   
ATOM    433  N   PHE A  49     -14.273   3.196   6.044  1.00 10.00      A   
ATOM    434  HN  PHE A  49     -15.078   3.624   5.677  1.00 10.00      A   
ATOM    435  CA  PHE A  49     -12.966   3.621   5.568  1.00 10.00      A   
ATOM    436  CB  PHE A  49     -12.938   3.662   4.039  1.00 10.00      A   
ATOM    437  CG  PHE A  49     -11.689   3.082   3.442  1.00 10.00      A   
ATOM    438  CD1 PHE A  49     -11.745   1.948   2.650  1.00 10.00      A   
ATOM    439  CD2 PHE A  49     -10.456   3.671   3.678  1.00 10.00      A   
ATOM    440  CE1 PHE A  49     -10.597   1.410   2.104  1.00 10.00      A   
ATOM    441  CE2 PHE A  49      -9.304   3.140   3.134  1.00 10.00      A   
ATOM    442  CZ  PHE A  49      -9.376   2.008   2.346  1.00 10.00      A   
ATOM    443  C   PHE A  49     -12.595   4.984   6.137  1.00 10.00      A   
ATOM    444  O   PHE A  49     -13.099   6.014   5.691  1.00 10.00      A   
ATOM    445  N   ILE A  50     -11.707   4.987   7.115  1.00 10.00      A   
ATOM    446  HN  ILE A  50     -11.320   4.136   7.417  1.00 10.00      A   
ATOM    447  CA  ILE A  50     -11.272   6.223   7.742  1.00 10.00      A   
ATOM    448  CB  ILE A  50     -11.241   6.094   9.277  1.00 10.00      A   
ATOM    449  CG1 ILE A  50     -12.564   5.513   9.793  1.00 10.00      A   
ATOM    450  CG2 ILE A  50     -10.960   7.441   9.925  1.00 10.00      A   
ATOM    451  CD1 ILE A  50     -13.772   6.393   9.541  1.00 10.00      A   
ATOM    452  C   ILE A  50      -9.889   6.604   7.232  1.00 10.00      A   
ATOM    453  O   ILE A  50      -8.887   5.983   7.595  1.00 10.00      A   
ATOM    454  N   GLY A  51      -9.849   7.612   6.373  1.00 10.00      A   
ATOM    455  HN  GLY A  51     -10.688   8.052   6.117  1.00 10.00      A   
ATOM    456  CA  GLY A  51      -8.593   8.066   5.805  1.00 10.00      A   
ATOM    457  C   GLY A  51      -7.688   8.721   6.827  1.00 10.00      A   
ATOM    458  O   GLY A  51      -6.467   8.671   6.706  1.00 10.00      A   
ATOM    459  N   ASN A  52      -8.289   9.354   7.817  1.00 10.00      A   
ATOM    460  HN  ASN A  52      -9.271   9.384   7.836  1.00 10.00      A   
ATOM    461  CA  ASN A  52      -7.534  10.014   8.877  1.00 10.00      A   
ATOM    462  CB  ASN A  52      -7.610  11.539   8.724  1.00 10.00      A   
ATOM    463  CG  ASN A  52      -6.608  12.280   9.593  1.00 10.00      A   
ATOM    464  OD1 ASN A  52      -6.245  11.825  10.677  1.00 10.00      A   
ATOM    465  ND2 ASN A  52      -6.150  13.429   9.118  1.00 10.00      A   
ATOM    466 HD21 ASN A  52      -6.474  13.731   8.244  1.00 10.00      A   
ATOM    467 HD22 ASN A  52      -5.506  13.930   9.660  1.00 10.00      A   
ATOM    468  C   ASN A  52      -8.078   9.592  10.236  1.00 10.00      A   
ATOM    469  O   ASN A  52      -9.181   9.983  10.617  1.00 10.00      A   
ATOM    470  N   CYS A  53      -7.299   8.801  10.967  1.00 10.00      A   
ATOM    471  HN  CYS A  53      -6.420   8.529  10.613  1.00 10.00      A   
ATOM    472  CA  CYS A  53      -7.709   8.311  12.281  1.00 10.00      A   
ATOM    473  CB  CYS A  53      -6.714   7.272  12.800  1.00 10.00      A   
ATOM    474  SG  CYS A  53      -4.996   7.839  12.860  1.00 10.00      A   
ATOM    475  HG  CYS A  53      -4.214   6.798  12.592  1.00 10.00      A   
ATOM    476  C   CYS A  53      -7.887   9.435  13.303  1.00 10.00      A   
ATOM    477  O   CYS A  53      -8.494   9.233  14.351  1.00 10.00      A   
ATOM    478  N   TYR A  54      -7.363  10.616  12.996  1.00 10.00      A   
ATOM    479  HN  TYR A  54      -6.894  10.726  12.139  1.00 10.00      A   
ATOM    480  CA  TYR A  54      -7.472  11.754  13.901  1.00 10.00      A   
ATOM    481  CB  TYR A  54      -6.123  12.448  14.090  1.00 10.00      A   
ATOM    482  CG  TYR A  54      -5.154  11.632  14.919  1.00 10.00      A   
ATOM    483  CD1 TYR A  54      -3.787  11.668  14.676  1.00 10.00      A   
ATOM    484  CD2 TYR A  54      -5.612  10.821  15.948  1.00 10.00      A   
ATOM    485  CE1 TYR A  54      -2.906  10.919  15.435  1.00 10.00      A   
ATOM    486  CE2 TYR A  54      -4.741  10.069  16.709  1.00 10.00      A   
ATOM    487  CZ  TYR A  54      -3.392  10.121  16.450  1.00 10.00      A   
ATOM    488  OH  TYR A  54      -2.526   9.372  17.212  1.00 10.00      A   
ATOM    489  HH  TYR A  54      -2.291   9.875  18.011  1.00 10.00      A   
ATOM    490  C   TYR A  54      -8.549  12.736  13.453  1.00 10.00      A   
ATOM    491  O   TYR A  54      -8.713  13.808  14.037  1.00 10.00      A   
ATOM    492  N   ALA A  55      -9.294  12.360  12.421  1.00 10.00      A   
ATOM    493  HN  ALA A  55      -9.121  11.494  11.995  1.00 10.00      A   
ATOM    494  CA  ALA A  55     -10.369  13.202  11.912  1.00 10.00      A   
ATOM    495  CB  ALA A  55     -10.529  13.022  10.410  1.00 10.00      A   
ATOM    496  C   ALA A  55     -11.668  12.870  12.635  1.00 10.00      A   
ATOM    497  O   ALA A  55     -12.681  13.542  12.459  1.00 10.00      A   
ATOM    498  N   VAL A  56     -11.614  11.829  13.457  1.00 10.00      A   
ATOM    499  HN  VAL A  56     -10.767  11.344  13.555  1.00 10.00      A   
ATOM    500  CA  VAL A  56     -12.769  11.381  14.223  1.00 10.00      A   
ATOM    501  CB  VAL A  56     -13.746  10.576  13.329  1.00 10.00      A   
ATOM    502  CG1 VAL A  56     -13.166   9.219  12.942  1.00 10.00      A   
ATOM    503  CG2 VAL A  56     -15.112  10.429  13.985  1.00 10.00      A   
ATOM    504  C   VAL A  56     -12.303  10.519  15.397  1.00 10.00      A   
ATOM    505  O   VAL A  56     -11.185  10.012  15.385  1.00 10.00      A   
ATOM    506  N   SER A  57     -13.143  10.377  16.413  1.00 10.00      A   
ATOM    507  HN  SER A  57     -14.015  10.822  16.386  1.00 10.00      A   
ATOM    508  CA  SER A  57     -12.800   9.569  17.571  1.00 10.00      A   
ATOM    509  CB  SER A  57     -13.263  10.265  18.850  1.00 10.00      A   
ATOM    510  OG  SER A  57     -12.924  11.643  18.832  1.00 10.00      A   
ATOM    511  HG  SER A  57     -12.017  11.754  19.146  1.00 10.00      A   
ATOM    512  C   SER A  57     -13.450   8.192  17.462  1.00 10.00      A   
ATOM    513  O   SER A  57     -14.499   8.045  16.829  1.00 10.00      A   
ATOM    514  N   PRO A  58     -12.830   7.163  18.071  1.00 10.00      A   
ATOM    515  CA  PRO A  58     -13.357   5.793  18.042  1.00 10.00      A   
ATOM    516  CB  PRO A  58     -12.456   5.039  19.024  1.00 10.00      A   
ATOM    517  CG  PRO A  58     -11.183   5.814  19.045  1.00 10.00      A   
ATOM    518  CD  PRO A  58     -11.560   7.252  18.821  1.00 10.00      A   
ATOM    519  C   PRO A  58     -14.809   5.730  18.517  1.00 10.00      A   
ATOM    520  O   PRO A  58     -15.656   5.105  17.875  1.00 10.00      A   
ATOM    521  N   ALA A  59     -15.090   6.402  19.629  1.00 10.00      A   
ATOM    522  HN  ALA A  59     -14.368   6.889  20.084  1.00 10.00      A   
ATOM    523  CA  ALA A  59     -16.433   6.424  20.203  1.00 10.00      A   
ATOM    524  CB  ALA A  59     -16.443   7.221  21.497  1.00 10.00      A   
ATOM    525  C   ALA A  59     -17.468   6.978  19.228  1.00 10.00      A   
ATOM    526  O   ALA A  59     -18.589   6.482  19.164  1.00 10.00      A   
ATOM    527  N   THR A  60     -17.084   7.995  18.467  1.00 10.00      A   
ATOM    528  HN  THR A  60     -16.168   8.337  18.552  1.00 10.00      A   
ATOM    529  CA  THR A  60     -17.981   8.622  17.503  1.00 10.00      A   
ATOM    530  CB  THR A  60     -17.312   9.857  16.878  1.00 10.00      A   
ATOM    531  OG1 THR A  60     -16.442  10.463  17.847  1.00 10.00      A   
ATOM    532  HG1 THR A  60     -16.925  11.151  18.325  1.00 10.00      A   
ATOM    533  CG2 THR A  60     -18.357  10.872  16.434  1.00 10.00      A   
ATOM    534  C   THR A  60     -18.378   7.651  16.391  1.00 10.00      A   
ATOM    535  O   THR A  60     -19.501   7.695  15.884  1.00 10.00      A   
ATOM    536  N   VAL A  61     -17.459   6.765  16.032  1.00 10.00      A   
ATOM    537  HN  VAL A  61     -16.595   6.759  16.494  1.00 10.00      A   
ATOM    538  CA  VAL A  61     -17.707   5.791  14.980  1.00 10.00      A   
ATOM    539  CB  VAL A  61     -16.398   5.148  14.470  1.00 10.00      A   
ATOM    540  CG1 VAL A  61     -16.682   4.178  13.330  1.00 10.00      A   
ATOM    541  CG2 VAL A  61     -15.412   6.218  14.028  1.00 10.00      A   
ATOM    542  C   VAL A  61     -18.648   4.696  15.463  1.00 10.00      A   
ATOM    543  O   VAL A  61     -19.676   4.436  14.838  1.00 10.00      A   
ATOM    544  N   ILE A  62     -18.294   4.077  16.586  1.00 10.00      A   
ATOM    545  HN  ILE A  62     -17.465   4.354  17.037  1.00 10.00      A   
ATOM    546  CA  ILE A  62     -19.089   2.994  17.165  1.00 10.00      A   
ATOM    547  CB  ILE A  62     -18.402   2.394  18.412  1.00 10.00      A   
ATOM    548  CG1 ILE A  62     -16.927   2.106  18.115  1.00 10.00      A   
ATOM    549  CG2 ILE A  62     -19.113   1.121  18.849  1.00 10.00      A   
ATOM    550  CD1 ILE A  62     -16.107   1.746  19.335  1.00 10.00      A   
ATOM    551  C   ILE A  62     -20.488   3.469  17.547  1.00 10.00      A   
ATOM    552  O   ILE A  62     -21.463   2.727  17.425  1.00 10.00      A   
ATOM    553  N   ARG A  63     -20.572   4.711  18.006  1.00 10.00      A   
ATOM    554  HN  ARG A  63     -19.755   5.246  18.082  1.00 10.00      A   
ATOM    555  CA  ARG A  63     -21.841   5.300  18.414  1.00 10.00      A   
ATOM    556  CB  ARG A  63     -21.606   6.703  18.981  1.00 10.00      A   
ATOM    557  CG  ARG A  63     -22.733   7.234  19.851  1.00 10.00      A   
ATOM    558  CD  ARG A  63     -22.184   7.929  21.089  1.00 10.00      A   
ATOM    559  NE  ARG A  63     -21.210   8.969  20.762  1.00 10.00      A   
ATOM    560  HE  ARG A  63     -21.462   9.620  20.071  1.00 10.00      A   
ATOM    561  CZ  ARG A  63     -20.015   9.076  21.336  1.00 10.00      A   
ATOM    562  NH1 ARG A  63     -19.637   8.208  22.267  1.00 10.00      A   
ATOM    563 HH11 ARG A  63     -18.699   8.295  22.713  1.00 10.00      A   
ATOM    564 HH12 ARG A  63     -20.277   7.435  22.560  1.00 10.00      A   
ATOM    565  NH2 ARG A  63     -19.198  10.061  20.986  1.00 10.00      A   
ATOM    566 HH21 ARG A  63     -19.487  10.756  20.261  1.00 10.00      A   
ATOM    567 HH22 ARG A  63     -18.262  10.152  21.438  1.00 10.00      A   
ATOM    568  C   ARG A  63     -22.820   5.366  17.245  1.00 10.00      A   
ATOM    569  O   ARG A  63     -24.029   5.203  17.419  1.00 10.00      A   
ATOM    570  N   ARG A  64     -22.293   5.593  16.049  1.00 10.00      A   
ATOM    571  HN  ARG A  64     -21.321   5.687  15.963  1.00 10.00      A   
ATOM    572  CA  ARG A  64     -23.125   5.687  14.861  1.00 10.00      A   
ATOM    573  CB  ARG A  64     -22.571   6.735  13.894  1.00 10.00      A   
ATOM    574  CG  ARG A  64     -23.471   7.007  12.703  1.00 10.00      A   
ATOM    575  CD  ARG A  64     -22.938   8.148  11.854  1.00 10.00      A   
ATOM    576  NE  ARG A  64     -23.325   7.996  10.453  1.00 10.00      A   
ATOM    577  HE  ARG A  64     -23.885   7.226  10.225  1.00 10.00      A   
ATOM    578  CZ  ARG A  64     -22.955   8.828   9.481  1.00 10.00      A   
ATOM    579  NH1 ARG A  64     -22.192   9.884   9.744  1.00 10.00      A   
ATOM    580 HH11 ARG A  64     -21.909  10.525   8.973  1.00 10.00      A   
ATOM    581 HH12 ARG A  64     -21.865  10.079  10.730  1.00 10.00      A   
ATOM    582  NH2 ARG A  64     -23.343   8.603   8.232  1.00 10.00      A   
ATOM    583 HH21 ARG A  64     -23.931   7.774   7.999  1.00 10.00      A   
ATOM    584 HH22 ARG A  64     -23.053   9.263   7.473  1.00 10.00      A   
ATOM    585  C   ARG A  64     -23.252   4.337  14.167  1.00 10.00      A   
ATOM    586  O   ARG A  64     -24.355   3.907  13.835  1.00 10.00      A   
ATOM    587  N   PHE A  65     -22.128   3.666  13.965  1.00 10.00      A   
ATOM    588  HN  PHE A  65     -21.278   4.040  14.292  1.00 10.00      A   
ATOM    589  CA  PHE A  65     -22.114   2.373  13.296  1.00 10.00      A   
ATOM    590  CB  PHE A  65     -21.123   2.402  12.128  1.00 10.00      A   
ATOM    591  CG  PHE A  65     -21.418   3.416  11.064  1.00 10.00      A   
ATOM    592  CD1 PHE A  65     -20.686   4.589  10.986  1.00 10.00      A   
ATOM    593  CD2 PHE A  65     -22.416   3.194  10.134  1.00 10.00      A   
ATOM    594  CE1 PHE A  65     -20.946   5.521  10.002  1.00 10.00      A   
ATOM    595  CE2 PHE A  65     -22.684   4.124   9.147  1.00 10.00      A   
ATOM    596  CZ  PHE A  65     -21.947   5.289   9.082  1.00 10.00      A   
ATOM    597  C   PHE A  65     -21.697   1.269  14.264  1.00 10.00      A   
ATOM    598  O   PHE A  65     -20.510   1.037  14.459  1.00 10.00      A   
ATOM    599  N   PRO A  66     -22.661   0.575  14.892  1.00 10.00      A   
ATOM    600  CA  PRO A  66     -22.380  -0.502  15.839  1.00 10.00      A   
ATOM    601  CB  PRO A  66     -23.515  -0.329  16.851  1.00 10.00      A   
ATOM    602  CG  PRO A  66     -24.657   0.248  16.066  1.00 10.00      A   
ATOM    603  CD  PRO A  66     -24.105   0.802  14.770  1.00 10.00      A   
ATOM    604  C   PRO A  66     -22.460  -1.896  15.205  1.00 10.00      A   
ATOM    605  O   PRO A  66     -22.488  -2.906  15.912  1.00 10.00      A   
ATOM    606  N   LYS A  67     -22.495  -1.953  13.879  1.00 10.00      A   
ATOM    607  HN  LYS A  67     -22.456  -1.118  13.361  1.00 10.00      A   
ATOM    608  CA  LYS A  67     -22.584  -3.229  13.170  1.00 10.00      A   
ATOM    609  CB  LYS A  67     -23.862  -3.285  12.329  1.00 10.00      A   
ATOM    610  CG  LYS A  67     -25.128  -3.572  13.118  1.00 10.00      A   
ATOM    611  CD  LYS A  67     -25.524  -5.036  13.004  1.00 10.00      A   
ATOM    612  CE  LYS A  67     -27.019  -5.227  13.209  1.00 10.00      A   
ATOM    613  NZ  LYS A  67     -27.803  -4.886  11.988  1.00 10.00      A   
ATOM    614  HZ1 LYS A  67     -28.808  -4.771  12.227  1.00 10.00      A   
ATOM    615  HZ2 LYS A  67     -27.714  -5.645  11.282  1.00 10.00      A   
ATOM    616  HZ3 LYS A  67     -27.454  -3.996  11.568  1.00 10.00      A   
ATOM    617  C   LYS A  67     -21.366  -3.471  12.279  1.00 10.00      A   
ATOM    618  O   LYS A  67     -21.302  -4.469  11.558  1.00 10.00      A   
ATOM    619  N   VAL A  68     -20.399  -2.565  12.348  1.00 10.00      A   
ATOM    620  HN  VAL A  68     -20.500  -1.808  12.963  1.00 10.00      A   
ATOM    621  CA  VAL A  68     -19.188  -2.662  11.540  1.00 10.00      A   
ATOM    622  CB  VAL A  68     -18.275  -1.437  11.748  1.00 10.00      A   
ATOM    623  CG1 VAL A  68     -16.995  -1.573  10.936  1.00 10.00      A   
ATOM    624  CG2 VAL A  68     -19.005  -0.164  11.367  1.00 10.00      A   
ATOM    625  C   VAL A  68     -18.402  -3.937  11.840  1.00 10.00      A   
ATOM    626  O   VAL A  68     -18.170  -4.280  12.998  1.00 10.00      A   
ATOM    627  N   ARG A  69     -18.002  -4.634  10.785  1.00 10.00      A   
ATOM    628  HN  ARG A  69     -18.233  -4.304   9.884  1.00 10.00      A   
ATOM    629  CA  ARG A  69     -17.236  -5.869  10.916  1.00 10.00      A   
ATOM    630  CB  ARG A  69     -17.951  -7.023  10.214  1.00 10.00      A   
ATOM    631  CG  ARG A  69     -19.180  -7.544  10.937  1.00 10.00      A   
ATOM    632  CD  ARG A  69     -19.787  -8.712  10.178  1.00 10.00      A   
ATOM    633  NE  ARG A  69     -20.833  -9.396  10.934  1.00 10.00      A   
ATOM    634  HE  ARG A  69     -21.432  -8.842  11.481  1.00 10.00      A   
ATOM    635  CZ  ARG A  69     -21.015 -10.716  10.915  1.00 10.00      A   
ATOM    636  NH1 ARG A  69     -20.207 -11.489  10.201  1.00 10.00      A   
ATOM    637 HH11 ARG A  69     -20.353 -12.521  10.184  1.00 10.00      A   
ATOM    638 HH12 ARG A  69     -19.420 -11.066   9.655  1.00 10.00      A   
ATOM    639  NH2 ARG A  69     -21.988 -11.264  11.628  1.00 10.00      A   
ATOM    640 HH21 ARG A  69     -22.136 -12.297  11.613  1.00 10.00      A   
ATOM    641 HH22 ARG A  69     -22.619 -10.665  12.207  1.00 10.00      A   
ATOM    642  C   ARG A  69     -15.837  -5.704  10.328  1.00 10.00      A   
ATOM    643  O   ARG A  69     -14.916  -6.457  10.655  1.00 10.00      A   
ATOM    644  N   SER A  70     -15.686  -4.715   9.458  1.00 10.00      A   
ATOM    645  HN  SER A  70     -16.456  -4.154   9.234  1.00 10.00      A   
ATOM    646  CA  SER A  70     -14.411  -4.439   8.818  1.00 10.00      A   
ATOM    647  CB  SER A  70     -14.506  -4.744   7.316  1.00 10.00      A   
ATOM    648  OG  SER A  70     -13.231  -4.720   6.700  1.00 10.00      A   
ATOM    649  HG  SER A  70     -12.899  -3.813   6.690  1.00 10.00      A   
ATOM    650  C   SER A  70     -14.018  -2.980   9.041  1.00 10.00      A   
ATOM    651  O   SER A  70     -14.676  -2.067   8.539  1.00 10.00      A   
ATOM    652  N   VAL A  71     -12.954  -2.765   9.802  1.00 10.00      A   
ATOM    653  HN  VAL A  71     -12.462  -3.535  10.169  1.00 10.00      A   
ATOM    654  CA  VAL A  71     -12.487  -1.415  10.094  1.00 10.00      A   
ATOM    655  CB  VAL A  71     -12.350  -1.171  11.617  1.00 10.00      A   
ATOM    656  CG1 VAL A  71     -11.918   0.261  11.909  1.00 10.00      A   
ATOM    657  CG2 VAL A  71     -13.650  -1.491  12.337  1.00 10.00      A   
ATOM    658  C   VAL A  71     -11.146  -1.138   9.415  1.00 10.00      A   
ATOM    659  O   VAL A  71     -10.195  -1.910   9.559  1.00 10.00      A   
ATOM    660  N   GLU A  72     -11.084  -0.042   8.670  1.00 10.00      A   
ATOM    661  HN  GLU A  72     -11.882   0.524   8.585  1.00 10.00      A   
ATOM    662  CA  GLU A  72      -9.867   0.361   7.981  1.00 10.00      A   
ATOM    663  CB  GLU A  72     -10.081   0.331   6.468  1.00 10.00      A   
ATOM    664  CG  GLU A  72      -8.807   0.113   5.673  1.00 10.00      A   
ATOM    665  CD  GLU A  72      -8.990  -0.857   4.525  1.00 10.00      A   
ATOM    666  OE1 GLU A  72     -10.126  -1.336   4.315  1.00 10.00      A   
ATOM    667  OE2 GLU A  72      -7.994  -1.146   3.828  1.00 10.00      A   
ATOM    668  C   GLU A  72      -9.480   1.764   8.434  1.00 10.00      A   
ATOM    669  O   GLU A  72     -10.282   2.695   8.329  1.00 10.00      A   
ATOM    670  N   LEU A  73      -8.264   1.909   8.942  1.00 10.00      A   
ATOM    671  HN  LEU A  73      -7.662   1.133   8.976  1.00 10.00      A   
ATOM    672  CA  LEU A  73      -7.797   3.199   9.437  1.00 10.00      A   
ATOM    673  CB  LEU A  73      -7.782   3.198  10.968  1.00 10.00      A   
ATOM    674  CG  LEU A  73      -9.090   2.841  11.671  1.00 10.00      A   
ATOM    675  CD1 LEU A  73      -8.814   2.309  13.069  1.00 10.00      A   
ATOM    676  CD2 LEU A  73     -10.000   4.055  11.743  1.00 10.00      A   
ATOM    677  C   LEU A  73      -6.393   3.523   8.950  1.00 10.00      A   
ATOM    678  O   LEU A  73      -5.528   2.648   8.885  1.00 10.00      A   
ATOM    679  N   LYS A  74      -6.179   4.788   8.619  1.00 10.00      A   
ATOM    680  HN  LYS A  74      -6.923   5.425   8.675  1.00 10.00      A   
ATOM    681  CA  LYS A  74      -4.878   5.273   8.179  1.00 10.00      A   
ATOM    682  CB  LYS A  74      -4.984   5.940   6.808  1.00 10.00      A   
ATOM    683  CG  LYS A  74      -5.471   5.032   5.692  1.00 10.00      A   
ATOM    684  CD  LYS A  74      -5.534   5.785   4.374  1.00 10.00      A   
ATOM    685  CE  LYS A  74      -5.870   4.861   3.219  1.00 10.00      A   
ATOM    686  NZ  LYS A  74      -5.730   5.549   1.912  1.00 10.00      A   
ATOM    687  HZ1 LYS A  74      -6.661   5.800   1.530  1.00 10.00      A   
ATOM    688  HZ2 LYS A  74      -5.245   4.931   1.228  1.00 10.00      A   
ATOM    689  HZ3 LYS A  74      -5.170   6.417   2.023  1.00 10.00      A   
ATOM    690  C   LYS A  74      -4.382   6.287   9.197  1.00 10.00      A   
ATOM    691  O   LYS A  74      -5.181   7.037   9.761  1.00 10.00      A   
ATOM    692  N   GLY A  75      -3.079   6.313   9.438  1.00 10.00      A   
ATOM    693  HN  GLY A  75      -2.482   5.706   8.948  1.00 10.00      A   
ATOM    694  CA  GLY A  75      -2.536   7.237  10.415  1.00 10.00      A   
ATOM    695  C   GLY A  75      -1.500   8.185   9.849  1.00 10.00      A   
ATOM    696  O   GLY A  75      -1.837   9.271   9.376  1.00 10.00      A   
ATOM    697  N   LYS A  76      -0.237   7.773   9.899  1.00 10.00      A   
ATOM    698  HN  LYS A  76      -0.040   6.885  10.274  1.00 10.00      A   
ATOM    699  CA  LYS A  76       0.865   8.594   9.410  1.00 10.00      A   
ATOM    700  CB  LYS A  76       2.210   7.913   9.686  1.00 10.00      A   
ATOM    701  CG  LYS A  76       2.476   7.652  11.160  1.00 10.00      A   
ATOM    702  CD  LYS A  76       3.875   7.106  11.387  1.00 10.00      A   
ATOM    703  CE  LYS A  76       4.125   6.842  12.863  1.00 10.00      A   
ATOM    704  NZ  LYS A  76       5.518   6.403  13.120  1.00 10.00      A   
ATOM    705  HZ1 LYS A  76       5.734   6.475  14.135  1.00 10.00      A   
ATOM    706  HZ2 LYS A  76       6.185   6.999  12.594  1.00 10.00      A   
ATOM    707  HZ3 LYS A  76       5.648   5.413  12.821  1.00 10.00      A   
ATOM    708  C   LYS A  76       0.722   8.904   7.924  1.00 10.00      A   
ATOM    709  O   LYS A  76       0.188   8.100   7.163  1.00 10.00      A   
ATOM    710  N   PRO A  77       1.166  10.098   7.502  1.00 10.00      A   
ATOM    711  CA  PRO A  77       1.108  10.521   6.101  1.00 10.00      A   
ATOM    712  CB  PRO A  77       1.316  12.046   6.170  1.00 10.00      A   
ATOM    713  CG  PRO A  77       1.308  12.393   7.626  1.00 10.00      A   
ATOM    714  CD  PRO A  77       1.723  11.152   8.356  1.00 10.00      A   
ATOM    715  C   PRO A  77       2.205   9.871   5.248  1.00 10.00      A   
ATOM    716  O   PRO A  77       3.112   9.218   5.769  1.00 10.00      A   
ATOM    717  N   HIS A  78       2.120  10.078   3.940  1.00 10.00      A   
ATOM    718  HN  HIS A  78       1.386  10.633   3.599  1.00 10.00      A   
ATOM    719  CA  HIS A  78       3.074   9.516   2.984  1.00 10.00      A   
ATOM    720  CB  HIS A  78       2.612   9.831   1.551  1.00 10.00      A   
ATOM    721  CG  HIS A  78       3.582   9.492   0.458  1.00 10.00      A   
ATOM    722  ND1 HIS A  78       4.005  10.395  -0.493  1.00 10.00      A   
ATOM    723  HD1 HIS A  78       3.710  11.338  -0.573  1.00 10.00      A   
ATOM    724  CD2 HIS A  78       4.220   8.326   0.176  1.00 10.00      A   
ATOM    725  CE1 HIS A  78       4.853   9.764  -1.313  1.00 10.00      A   
ATOM    726  NE2 HIS A  78       5.023   8.505  -0.948  1.00 10.00      A   
ATOM    727  C   HIS A  78       4.495  10.033   3.220  1.00 10.00      A   
ATOM    728  O   HIS A  78       5.460   9.270   3.168  1.00 10.00      A   
ATOM    729  N   PHE A  79       4.617  11.324   3.509  1.00 10.00      A   
ATOM    730  HN  PHE A  79       3.807  11.879   3.566  1.00 10.00      A   
ATOM    731  CA  PHE A  79       5.924  11.937   3.736  1.00 10.00      A   
ATOM    732  CB  PHE A  79       5.814  13.464   3.774  1.00 10.00      A   
ATOM    733  CG  PHE A  79       6.173  14.144   2.480  1.00 10.00      A   
ATOM    734  CD1 PHE A  79       6.131  13.456   1.277  1.00 10.00      A   
ATOM    735  CD2 PHE A  79       6.552  15.474   2.470  1.00 10.00      A   
ATOM    736  CE1 PHE A  79       6.460  14.085   0.090  1.00 10.00      A   
ATOM    737  CE2 PHE A  79       6.881  16.110   1.289  1.00 10.00      A   
ATOM    738  CZ  PHE A  79       6.837  15.415   0.096  1.00 10.00      A   
ATOM    739  C   PHE A  79       6.613  11.410   4.996  1.00 10.00      A   
ATOM    740  O   PHE A  79       7.816  11.617   5.192  1.00 10.00      A   
ATOM    741  N   ALA A  80       5.855  10.729   5.845  1.00 10.00      A   
ATOM    742  HN  ALA A  80       4.903  10.604   5.639  1.00 10.00      A   
ATOM    743  CA  ALA A  80       6.399  10.171   7.076  1.00 10.00      A   
ATOM    744  CB  ALA A  80       5.280   9.778   8.028  1.00 10.00      A   
ATOM    745  C   ALA A  80       7.305   8.981   6.784  1.00 10.00      A   
ATOM    746  O   ALA A  80       8.256   8.718   7.522  1.00 10.00      A   
ATOM    747  N   ASP A  81       7.022   8.279   5.691  1.00 10.00      A   
ATOM    748  HN  ASP A  81       6.258   8.549   5.135  1.00 10.00      A   
ATOM    749  CA  ASP A  81       7.808   7.110   5.293  1.00 10.00      A   
ATOM    750  CB  ASP A  81       7.164   6.403   4.097  1.00 10.00      A   
ATOM    751  CG  ASP A  81       6.336   5.195   4.490  1.00 10.00      A   
ATOM    752  OD1 ASP A  81       5.197   5.382   4.954  1.00 10.00      A   
ATOM    753  OD2 ASP A  81       6.817   4.052   4.333  1.00 10.00      A   
ATOM    754  C   ASP A  81       9.244   7.494   4.944  1.00 10.00      A   
ATOM    755  O   ASP A  81      10.138   6.648   4.930  1.00 10.00      A   
ATOM    756  N   PHE A  82       9.460   8.777   4.674  1.00 10.00      A   
ATOM    757  HN  PHE A  82       8.708   9.405   4.716  1.00 10.00      A   
ATOM    758  CA  PHE A  82      10.785   9.274   4.312  1.00 10.00      A   
ATOM    759  CB  PHE A  82      10.670  10.410   3.288  1.00 10.00      A   
ATOM    760  CG  PHE A  82       9.858  10.053   2.076  1.00 10.00      A   
ATOM    761  CD1 PHE A  82      10.039   8.836   1.437  1.00 10.00      A   
ATOM    762  CD2 PHE A  82       8.911  10.932   1.577  1.00 10.00      A   
ATOM    763  CE1 PHE A  82       9.294   8.502   0.324  1.00 10.00      A   
ATOM    764  CE2 PHE A  82       8.161  10.605   0.464  1.00 10.00      A   
ATOM    765  CZ  PHE A  82       8.353   9.388  -0.163  1.00 10.00      A   
ATOM    766  C   PHE A  82      11.568   9.738   5.538  1.00 10.00      A   
ATOM    767  O   PHE A  82      12.602  10.400   5.412  1.00 10.00      A   
ATOM    768  N   ASN A  83      11.055   9.395   6.719  1.00 10.00      A   
ATOM    769  HN  ASN A  83      10.218   8.882   6.738  1.00 10.00      A   
ATOM    770  CA  ASN A  83      11.689   9.753   7.990  1.00 10.00      A   
ATOM    771  CB  ASN A  83      13.079   9.114   8.135  1.00 10.00      A   
ATOM    772  CG  ASN A  83      13.023   7.662   8.574  1.00 10.00      A   
ATOM    773  OD1 ASN A  83      12.056   7.226   9.201  1.00 10.00      A   
ATOM    774  ND2 ASN A  83      14.063   6.903   8.265  1.00 10.00      A   
ATOM    775 HD21 ASN A  83      14.808   7.312   7.777  1.00 10.00      A   
ATOM    776 HD22 ASN A  83      14.044   5.957   8.537  1.00 10.00      A   
ATOM    777  C   ASN A  83      11.762  11.265   8.180  1.00 10.00      A   
ATOM    778  O   ASN A  83      12.760  11.797   8.663  1.00 10.00      A   
ATOM    779  N   LEU A  84      10.694  11.956   7.803  1.00 10.00      A   
ATOM    780  HN  LEU A  84       9.927  11.481   7.421  1.00 10.00      A   
ATOM    781  CA  LEU A  84      10.641  13.406   7.949  1.00 10.00      A   
ATOM    782  CB  LEU A  84      10.084  14.065   6.682  1.00 10.00      A   
ATOM    783  CG  LEU A  84      10.877  13.844   5.391  1.00 10.00      A   
ATOM    784  CD1 LEU A  84      10.165  14.496   4.214  1.00 10.00      A   
ATOM    785  CD2 LEU A  84      12.291  14.388   5.528  1.00 10.00      A   
ATOM    786  C   LEU A  84       9.797  13.782   9.161  1.00 10.00      A   
ATOM    787  O   LEU A  84       9.620  14.961   9.479  1.00 10.00      A   
ATOM    788  N   VAL A  85       9.277  12.761   9.827  1.00 10.00      A   
ATOM    789  HN  VAL A  85       9.477  11.854   9.527  1.00 10.00      A   
ATOM    790  CA  VAL A  85       8.440  12.939  11.005  1.00 10.00      A   
ATOM    791  CB  VAL A  85       7.032  12.328  10.790  1.00 10.00      A   
ATOM    792  CG1 VAL A  85       6.218  12.357  12.073  1.00 10.00      A   
ATOM    793  CG2 VAL A  85       6.289  13.062   9.685  1.00 10.00      A   
ATOM    794  C   VAL A  85       9.101  12.277  12.212  1.00 10.00      A   
ATOM    795  O   VAL A  85       9.496  11.114  12.144  1.00 10.00      A   
ATOM    796  N   PRO A  86       9.262  13.022  13.317  1.00 10.00      A   
ATOM    797  CA  PRO A  86       9.882  12.502  14.545  1.00 10.00      A   
ATOM    798  CB  PRO A  86       9.874  13.705  15.496  1.00 10.00      A   
ATOM    799  CG  PRO A  86       9.734  14.889  14.602  1.00 10.00      A   
ATOM    800  CD  PRO A  86       8.880  14.433  13.455  1.00 10.00      A   
ATOM    801  C   PRO A  86       9.093  11.340  15.153  1.00 10.00      A   
ATOM    802  O   PRO A  86       7.880  11.221  14.957  1.00 10.00      A   
ATOM    803  N   ASP A  87       9.797  10.483  15.886  1.00 10.00      A   
ATOM    804  HN  ASP A  87      10.758  10.639  16.004  1.00 10.00      A   
ATOM    805  CA  ASP A  87       9.187   9.325  16.528  1.00 10.00      A   
ATOM    806  CB  ASP A  87      10.259   8.358  17.041  1.00 10.00      A   
ATOM    807  CG  ASP A  87      10.878   7.509  15.951  1.00 10.00      A   
ATOM    808  OD1 ASP A  87      10.422   6.362  15.748  1.00 10.00      A   
ATOM    809  OD2 ASP A  87      11.829   7.979  15.293  1.00 10.00      A   
ATOM    810  C   ASP A  87       8.316   9.760  17.693  1.00 10.00      A   
ATOM    811  O   ASP A  87       8.700  10.634  18.473  1.00 10.00      A   
ATOM    812  N   GLY A  88       7.149   9.143  17.811  1.00 10.00      A   
ATOM    813  HN  GLY A  88       6.904   8.446  17.164  1.00 10.00      A   
ATOM    814  CA  GLY A  88       6.238   9.477  18.887  1.00 10.00      A   
ATOM    815  C   GLY A  88       5.243  10.545  18.484  1.00 10.00      A   
ATOM    816  O   GLY A  88       4.568  11.121  19.333  1.00 10.00      A   
ATOM    817  N   TRP A  89       5.159  10.812  17.186  1.00 10.00      A   
ATOM    818  HN  TRP A  89       5.742  10.330  16.566  1.00 10.00      A   
ATOM    819  CA  TRP A  89       4.244  11.816  16.658  1.00 10.00      A   
ATOM    820  CB  TRP A  89       4.479  11.992  15.158  1.00 10.00      A   
ATOM    821  CG  TRP A  89       3.421  12.798  14.465  1.00 10.00      A   
ATOM    822  CD1 TRP A  89       3.238  14.148  14.541  1.00 10.00      A   
ATOM    823  CD2 TRP A  89       2.403  12.304  13.589  1.00 10.00      A   
ATOM    824  NE1 TRP A  89       2.169  14.523  13.767  1.00 10.00      A   
ATOM    825  HE1 TRP A  89       1.839  15.443  13.656  1.00 10.00      A   
ATOM    826  CE2 TRP A  89       1.639  13.411  13.172  1.00 10.00      A   
ATOM    827  CE3 TRP A  89       2.064  11.033  13.116  1.00 10.00      A   
ATOM    828  CZ2 TRP A  89       0.556  13.285  12.307  1.00 10.00      A   
ATOM    829  CZ3 TRP A  89       0.989  10.911  12.258  1.00 10.00      A   
ATOM    830  CH2 TRP A  89       0.248  12.030  11.860  1.00 10.00      A   
ATOM    831  C   TRP A  89       2.788  11.448  16.921  1.00 10.00      A   
ATOM    832  O   TRP A  89       2.010  12.266  17.414  1.00 10.00      A   
ATOM    833  N   GLY A  90       2.421  10.225  16.578  1.00 10.00      A   
ATOM    834  HN  GLY A  90       3.079   9.614  16.185  1.00 10.00      A   
ATOM    835  CA  GLY A  90       1.061   9.783  16.775  1.00 10.00      A   
ATOM    836  C   GLY A  90       0.778   8.512  16.014  1.00 10.00      A   
ATOM    837  O   GLY A  90       1.705   7.812  15.606  1.00 10.00      A   
ATOM    838  N   GLY A  91      -0.494   8.225  15.813  1.00 10.00      A   
ATOM    839  HN  GLY A  91      -1.186   8.838  16.152  1.00 10.00      A   
ATOM    840  CA  GLY A  91      -0.887   7.025  15.107  1.00 10.00      A   
ATOM    841  C   GLY A  91      -1.187   5.903  16.075  1.00 10.00      A   
ATOM    842  O   GLY A  91      -1.088   4.727  15.729  1.00 10.00      A   
ATOM    843  N   TYR A  92      -1.552   6.276  17.297  1.00 10.00      A   
ATOM    844  HN  TYR A  92      -1.629   7.232  17.497  1.00 10.00      A   
ATOM    845  CA  TYR A  92      -1.863   5.308  18.336  1.00 10.00      A   
ATOM    846  CB  TYR A  92      -1.918   5.987  19.710  1.00 10.00      A   
ATOM    847  CG  TYR A  92      -0.653   6.732  20.090  1.00 10.00      A   
ATOM    848  CD1 TYR A  92      -0.545   8.103  19.891  1.00 10.00      A   
ATOM    849  CD2 TYR A  92       0.431   6.066  20.652  1.00 10.00      A   
ATOM    850  CE1 TYR A  92       0.602   8.790  20.241  1.00 10.00      A   
ATOM    851  CE2 TYR A  92       1.583   6.747  21.005  1.00 10.00      A   
ATOM    852  CZ  TYR A  92       1.663   8.111  20.797  1.00 10.00      A   
ATOM    853  OH  TYR A  92       2.806   8.797  21.152  1.00 10.00      A   
ATOM    854  HH  TYR A  92       2.561   9.667  21.499  1.00 10.00      A   
ATOM    855  C   TYR A  92      -3.187   4.609  18.038  1.00 10.00      A   
ATOM    856  O   TYR A  92      -4.237   5.249  17.967  1.00 10.00      A   
ATOM    857  N   VAL A  93      -3.128   3.298  17.852  1.00 10.00      A   
ATOM    858  HN  VAL A  93      -2.259   2.845  17.915  1.00 10.00      A   
ATOM    859  CA  VAL A  93      -4.320   2.516  17.555  1.00 10.00      A   
ATOM    860  CB  VAL A  93      -4.037   1.391  16.533  1.00 10.00      A   
ATOM    861  CG1 VAL A  93      -3.246   0.252  17.161  1.00 10.00      A   
ATOM    862  CG2 VAL A  93      -5.328   0.888  15.910  1.00 10.00      A   
ATOM    863  C   VAL A  93      -4.921   1.936  18.834  1.00 10.00      A   
ATOM    864  O   VAL A  93      -6.029   1.395  18.821  1.00 10.00      A   
ATOM    865  N   TYR A  94      -4.190   2.076  19.938  1.00 10.00      A   
ATOM    866  HN  TYR A  94      -3.321   2.531  19.879  1.00 10.00      A   
ATOM    867  CA  TYR A  94      -4.641   1.571  21.235  1.00 10.00      A   
ATOM    868  CB  TYR A  94      -3.671   1.946  22.363  1.00 10.00      A   
ATOM    869  CG  TYR A  94      -3.809   1.074  23.590  1.00 10.00      A   
ATOM    870  CD1 TYR A  94      -3.919  -0.303  23.470  1.00 10.00      A   
ATOM    871  CD2 TYR A  94      -3.827   1.623  24.866  1.00 10.00      A   
ATOM    872  CE1 TYR A  94      -4.044  -1.111  24.581  1.00 10.00      A   
ATOM    873  CE2 TYR A  94      -3.951   0.822  25.987  1.00 10.00      A   
ATOM    874  CZ  TYR A  94      -4.061  -0.545  25.837  1.00 10.00      A   
ATOM    875  OH  TYR A  94      -4.186  -1.352  26.946  1.00 10.00      A   
ATOM    876  HH  TYR A  94      -3.590  -2.115  26.845  1.00 10.00      A   
ATOM    877  C   TYR A  94      -6.074   2.005  21.566  1.00 10.00      A   
ATOM    878  O   TYR A  94      -6.916   1.155  21.854  1.00 10.00      A   
ATOM    879  N   PRO A  95      -6.385   3.324  21.517  1.00 10.00      A   
ATOM    880  CA  PRO A  95      -7.738   3.822  21.810  1.00 10.00      A   
ATOM    881  CB  PRO A  95      -7.653   5.311  21.463  1.00 10.00      A   
ATOM    882  CG  PRO A  95      -6.214   5.647  21.642  1.00 10.00      A   
ATOM    883  CD  PRO A  95      -5.457   4.430  21.199  1.00 10.00      A   
ATOM    884  C   PRO A  95      -8.804   3.132  20.953  1.00 10.00      A   
ATOM    885  O   PRO A  95      -9.890   2.810  21.437  1.00 10.00      A   
ATOM    886  N   TRP A  96      -8.479   2.890  19.687  1.00 10.00      A   
ATOM    887  HN  TRP A  96      -7.588   3.141  19.368  1.00 10.00      A   
ATOM    888  CA  TRP A  96      -9.406   2.238  18.774  1.00 10.00      A   
ATOM    889  CB  TRP A  96      -8.878   2.271  17.339  1.00 10.00      A   
ATOM    890  CG  TRP A  96      -8.821   3.648  16.757  1.00 10.00      A   
ATOM    891  CD1 TRP A  96      -7.770   4.518  16.814  1.00 10.00      A   
ATOM    892  CD2 TRP A  96      -9.859   4.321  16.035  1.00 10.00      A   
ATOM    893  NE1 TRP A  96      -8.088   5.690  16.173  1.00 10.00      A   
ATOM    894  HE1 TRP A  96      -7.491   6.471  16.084  1.00 10.00      A   
ATOM    895  CE2 TRP A  96      -9.367   5.594  15.687  1.00 10.00      A   
ATOM    896  CE3 TRP A  96     -11.159   3.971  15.650  1.00 10.00      A   
ATOM    897  CZ2 TRP A  96     -10.128   6.517  14.974  1.00 10.00      A   
ATOM    898  CZ3 TRP A  96     -11.910   4.890  14.942  1.00 10.00      A   
ATOM    899  CH2 TRP A  96     -11.393   6.147  14.611  1.00 10.00      A   
ATOM    900  C   TRP A  96      -9.669   0.806  19.211  1.00 10.00      A   
ATOM    901  O   TRP A  96     -10.815   0.412  19.402  1.00 10.00      A   
ATOM    902  N   ILE A  97      -8.601   0.043  19.397  1.00 10.00      A   
ATOM    903  HN  ILE A  97      -7.707   0.430  19.252  1.00 10.00      A   
ATOM    904  CA  ILE A  97      -8.715  -1.354  19.806  1.00 10.00      A   
ATOM    905  CB  ILE A  97      -7.335  -2.052  19.849  1.00 10.00      A   
ATOM    906  CG1 ILE A  97      -6.616  -1.925  18.501  1.00 10.00      A   
ATOM    907  CG2 ILE A  97      -7.470  -3.513  20.256  1.00 10.00      A   
ATOM    908  CD1 ILE A  97      -7.376  -2.510  17.328  1.00 10.00      A   
ATOM    909  C   ILE A  97      -9.397  -1.478  21.168  1.00 10.00      A   
ATOM    910  O   ILE A  97     -10.248  -2.343  21.369  1.00 10.00      A   
ATOM    911  N   GLU A  98      -9.042  -0.585  22.082  1.00 10.00      A   
ATOM    912  HN  GLU A  98      -8.375   0.101  21.842  1.00 10.00      A   
ATOM    913  CA  GLU A  98      -9.600  -0.585  23.429  1.00 10.00      A   
ATOM    914  CB  GLU A  98      -8.861   0.434  24.299  1.00 10.00      A   
ATOM    915  CG  GLU A  98      -9.256   0.420  25.765  1.00 10.00      A   
ATOM    916  CD  GLU A  98      -8.851   1.693  26.478  1.00 10.00      A   
ATOM    917  OE1 GLU A  98      -7.681   1.797  26.904  1.00 10.00      A   
ATOM    918  OE2 GLU A  98      -9.700   2.605  26.607  1.00 10.00      A   
ATOM    919  C   GLU A  98     -11.099  -0.285  23.426  1.00 10.00      A   
ATOM    920  O   GLU A  98     -11.849  -0.815  24.246  1.00 10.00      A   
ATOM    921  N   ALA A  99     -11.539   0.553  22.501  1.00 10.00      A   
ATOM    922  HN  ALA A  99     -10.907   0.944  21.857  1.00 10.00      A   
ATOM    923  CA  ALA A  99     -12.948   0.914  22.432  1.00 10.00      A   
ATOM    924  CB  ALA A  99     -13.118   2.337  21.922  1.00 10.00      A   
ATOM    925  C   ALA A  99     -13.753  -0.065  21.584  1.00 10.00      A   
ATOM    926  O   ALA A  99     -14.903  -0.371  21.901  1.00 10.00      A   
ATOM    927  N   MET A 100     -13.143  -0.572  20.525  1.00 10.00      A   
ATOM    928  HN  MET A 100     -12.209  -0.314  20.339  1.00 10.00      A   
ATOM    929  CA  MET A 100     -13.821  -1.496  19.622  1.00 10.00      A   
ATOM    930  CB  MET A 100     -13.105  -1.562  18.272  1.00 10.00      A   
ATOM    931  CG  MET A 100     -13.177  -0.273  17.466  1.00 10.00      A   
ATOM    932  SD  MET A 100     -12.636  -0.481  15.756  1.00 10.00      A   
ATOM    933  CE  MET A 100     -10.903  -0.880  15.985  1.00 10.00      A   
ATOM    934  C   MET A 100     -13.981  -2.896  20.208  1.00 10.00      A   
ATOM    935  O   MET A 100     -14.929  -3.604  19.869  1.00 10.00      A   
ATOM    936  N   SER A 101     -13.077  -3.282  21.101  1.00 10.00      A   
ATOM    937  HN  SER A 101     -12.364  -2.660  21.362  1.00 10.00      A   
ATOM    938  CA  SER A 101     -13.116  -4.609  21.712  1.00 10.00      A   
ATOM    939  CB  SER A 101     -11.900  -4.818  22.612  1.00 10.00      A   
ATOM    940  OG  SER A 101     -11.572  -3.619  23.289  1.00 10.00      A   
ATOM    941  HG  SER A 101     -10.911  -3.138  22.776  1.00 10.00      A   
ATOM    942  C   SER A 101     -14.403  -4.858  22.495  1.00 10.00      A   
ATOM    943  O   SER A 101     -15.007  -5.927  22.392  1.00 10.00      A   
ATOM    944  N   SER A 102     -14.837  -3.865  23.252  1.00 10.00      A   
ATOM    945  HN  SER A 102     -14.336  -3.024  23.274  1.00 10.00      A   
ATOM    946  CA  SER A 102     -16.039  -3.992  24.059  1.00 10.00      A   
ATOM    947  CB  SER A 102     -15.838  -3.255  25.382  1.00 10.00      A   
ATOM    948  OG  SER A 102     -14.572  -3.571  25.942  1.00 10.00      A   
ATOM    949  HG  SER A 102     -14.403  -2.991  26.694  1.00 10.00      A   
ATOM    950  C   SER A 102     -17.273  -3.459  23.328  1.00 10.00      A   
ATOM    951  O   SER A 102     -18.194  -2.922  23.951  1.00 10.00      A   
ATOM    952  N   SER A 103     -17.293  -3.615  22.009  1.00 10.00      A   
ATOM    953  HN  SER A 103     -16.539  -4.061  21.569  1.00 10.00      A   
ATOM    954  CA  SER A 103     -18.415  -3.148  21.205  1.00 10.00      A   
ATOM    955  CB  SER A 103     -18.232  -1.673  20.832  1.00 10.00      A   
ATOM    956  OG  SER A 103     -18.145  -0.866  21.997  1.00 10.00      A   
ATOM    957  HG  SER A 103     -18.455  -1.376  22.758  1.00 10.00      A   
ATOM    958  C   SER A 103     -18.605  -4.002  19.951  1.00 10.00      A   
ATOM    959  O   SER A 103     -19.681  -4.552  19.722  1.00 10.00      A   
ATOM    960  N   TYR A 104     -17.552  -4.127  19.153  1.00 10.00      A   
ATOM    961  HN  TYR A 104     -16.702  -3.700  19.405  1.00 10.00      A   
ATOM    962  CA  TYR A 104     -17.613  -4.907  17.927  1.00 10.00      A   
ATOM    963  CB  TYR A 104     -16.655  -4.345  16.874  1.00 10.00      A   
ATOM    964  CG  TYR A 104     -17.010  -2.971  16.358  1.00 10.00      A   
ATOM    965  CD1 TYR A 104     -16.075  -1.948  16.381  1.00 10.00      A   
ATOM    966  CD2 TYR A 104     -18.268  -2.694  15.838  1.00 10.00      A   
ATOM    967  CE1 TYR A 104     -16.373  -0.691  15.902  1.00 10.00      A   
ATOM    968  CE2 TYR A 104     -18.580  -1.433  15.359  1.00 10.00      A   
ATOM    969  CZ  TYR A 104     -17.625  -0.436  15.394  1.00 10.00      A   
ATOM    970  OH  TYR A 104     -17.918   0.818  14.911  1.00 10.00      A   
ATOM    971  HH  TYR A 104     -18.874   0.911  14.804  1.00 10.00      A   
ATOM    972  C   TYR A 104     -17.260  -6.361  18.200  1.00 10.00      A   
ATOM    973  O   TYR A 104     -16.164  -6.814  17.880  1.00 10.00      A   
ATOM    974  N   THR A 105     -18.194  -7.096  18.779  1.00 10.00      A   
ATOM    975  HN  THR A 105     -19.055  -6.686  19.007  1.00 10.00      A   
ATOM    976  CA  THR A 105     -17.970  -8.500  19.094  1.00 10.00      A   
ATOM    977  CB  THR A 105     -19.042  -9.022  20.065  1.00 10.00      A   
ATOM    978  OG1 THR A 105     -19.611  -7.922  20.790  1.00 10.00      A   
ATOM    979  HG1 THR A 105     -20.324  -7.526  20.267  1.00 10.00      A   
ATOM    980  CG2 THR A 105     -18.431 -10.001  21.055  1.00 10.00      A   
ATOM    981  C   THR A 105     -17.975  -9.362  17.828  1.00 10.00      A   
ATOM    982  O   THR A 105     -17.735 -10.569  17.884  1.00 10.00      A   
ATOM    983  N   TRP A 106     -18.245  -8.734  16.687  1.00 10.00      A   
ATOM    984  HN  TRP A 106     -18.427  -7.770  16.704  1.00 10.00      A   
ATOM    985  CA  TRP A 106     -18.279  -9.440  15.415  1.00 10.00      A   
ATOM    986  CB  TRP A 106     -19.688  -9.391  14.811  1.00 10.00      A   
ATOM    987  CG  TRP A 106     -20.704 -10.170  15.591  1.00 10.00      A   
ATOM    988  CD1 TRP A 106     -21.507  -9.708  16.595  1.00 10.00      A   
ATOM    989  CD2 TRP A 106     -21.021 -11.553  15.428  1.00 10.00      A   
ATOM    990  NE1 TRP A 106     -22.300 -10.724  17.069  1.00 10.00      A   
ATOM    991  HE1 TRP A 106     -22.963 -10.644  17.792  1.00 10.00      A   
ATOM    992  CE2 TRP A 106     -22.022 -11.866  16.367  1.00 10.00      A   
ATOM    993  CE3 TRP A 106     -20.555 -12.558  14.579  1.00 10.00      A   
ATOM    994  CZ2 TRP A 106     -22.564 -13.142  16.483  1.00 10.00      A   
ATOM    995  CZ3 TRP A 106     -21.095 -13.822  14.694  1.00 10.00      A   
ATOM    996  CH2 TRP A 106     -22.088 -14.103  15.638  1.00 10.00      A   
ATOM    997  C   TRP A 106     -17.262  -8.864  14.435  1.00 10.00      A   
ATOM    998  O   TRP A 106     -17.429  -8.971  13.224  1.00 10.00      A   
ATOM    999  N   LEU A 107     -16.224  -8.227  14.960  1.00 10.00      A   
ATOM   1000  HN  LEU A 107     -16.147  -8.149  15.935  1.00 10.00      A   
ATOM   1001  CA  LEU A 107     -15.183  -7.650  14.116  1.00 10.00      A   
ATOM   1002  CB  LEU A 107     -14.299  -6.698  14.923  1.00 10.00      A   
ATOM   1003  CG  LEU A 107     -13.704  -5.517  14.154  1.00 10.00      A   
ATOM   1004  CD1 LEU A 107     -14.804  -4.662  13.549  1.00 10.00      A   
ATOM   1005  CD2 LEU A 107     -12.820  -4.678  15.061  1.00 10.00      A   
ATOM   1006  C   LEU A 107     -14.353  -8.767  13.489  1.00 10.00      A   
ATOM   1007  O   LEU A 107     -13.701  -9.542  14.191  1.00 10.00      A   
ATOM   1008  N   GLU A 108     -14.384  -8.845  12.170  1.00 10.00      A   
ATOM   1009  HN  GLU A 108     -14.896  -8.181  11.664  1.00 10.00      A   
ATOM   1010  CA  GLU A 108     -13.674  -9.892  11.454  1.00 10.00      A   
ATOM   1011  CB  GLU A 108     -14.632 -10.598  10.488  1.00 10.00      A   
ATOM   1012  CG  GLU A 108     -15.950 -11.018  11.125  1.00 10.00      A   
ATOM   1013  CD  GLU A 108     -16.921 -11.621  10.131  1.00 10.00      A   
ATOM   1014  OE1 GLU A 108     -17.028 -12.860  10.077  1.00 10.00      A   
ATOM   1015  OE2 GLU A 108     -17.591 -10.857   9.403  1.00 10.00      A   
ATOM   1016  C   GLU A 108     -12.453  -9.378  10.694  1.00 10.00      A   
ATOM   1017  O   GLU A 108     -11.498 -10.128  10.468  1.00 10.00      A   
ATOM   1018  N   GLU A 109     -12.468  -8.110  10.301  1.00 10.00      A   
ATOM   1019  HN  GLU A 109     -13.235  -7.537  10.525  1.00 10.00      A   
ATOM   1020  CA  GLU A 109     -11.357  -7.553   9.542  1.00 10.00      A   
ATOM   1021  CB  GLU A 109     -11.755  -7.356   8.076  1.00 10.00      A   
ATOM   1022  CG  GLU A 109     -12.011  -8.650   7.320  1.00 10.00      A   
ATOM   1023  CD  GLU A 109     -12.303  -8.430   5.850  1.00 10.00      A   
ATOM   1024  OE1 GLU A 109     -11.428  -7.892   5.133  1.00 10.00      A   
ATOM   1025  OE2 GLU A 109     -13.402  -8.808   5.395  1.00 10.00      A   
ATOM   1026  C   GLU A 109     -10.833  -6.244  10.124  1.00 10.00      A   
ATOM   1027  O   GLU A 109     -11.596  -5.307  10.368  1.00 10.00      A   
ATOM   1028  N   ILE A 110      -9.524  -6.200  10.355  1.00 10.00      A   
ATOM   1029  HN  ILE A 110      -8.983  -7.002  10.171  1.00 10.00      A   
ATOM   1030  CA  ILE A 110      -8.857  -5.010  10.871  1.00 10.00      A   
ATOM   1031  CB  ILE A 110      -8.363  -5.191  12.325  1.00 10.00      A   
ATOM   1032  CG1 ILE A 110      -9.554  -5.264  13.282  1.00 10.00      A   
ATOM   1033  CG2 ILE A 110      -7.431  -4.051  12.724  1.00 10.00      A   
ATOM   1034  CD1 ILE A 110      -9.166  -5.485  14.727  1.00 10.00      A   
ATOM   1035  C   ILE A 110      -7.677  -4.663   9.970  1.00 10.00      A   
ATOM   1036  O   ILE A 110      -6.713  -5.426   9.868  1.00 10.00      A   
ATOM   1037  N   ARG A 111      -7.768  -3.530   9.295  1.00 10.00      A   
ATOM   1038  HN  ARG A 111      -8.566  -2.964   9.407  1.00 10.00      A   
ATOM   1039  CA  ARG A 111      -6.712  -3.098   8.396  1.00 10.00      A   
ATOM   1040  CB  ARG A 111      -7.213  -3.093   6.951  1.00 10.00      A   
ATOM   1041  CG  ARG A 111      -7.752  -4.441   6.502  1.00 10.00      A   
ATOM   1042  CD  ARG A 111      -8.201  -4.431   5.051  1.00 10.00      A   
ATOM   1043  NE  ARG A 111      -8.911  -5.667   4.716  1.00 10.00      A   
ATOM   1044  HE  ARG A 111      -9.796  -5.802   5.124  1.00 10.00      A   
ATOM   1045  CZ  ARG A 111      -8.441  -6.607   3.899  1.00 10.00      A   
ATOM   1046  NH1 ARG A 111      -7.254  -6.460   3.313  1.00 10.00      A   
ATOM   1047 HH11 ARG A 111      -6.680  -5.607   3.490  1.00 10.00      A   
ATOM   1048 HH12 ARG A 111      -6.891  -7.201   2.672  1.00 10.00      A   
ATOM   1049  NH2 ARG A 111      -9.144  -7.715   3.700  1.00 10.00      A   
ATOM   1050 HH21 ARG A 111     -10.064  -7.850   4.194  1.00 10.00      A   
ATOM   1051 HH22 ARG A 111      -8.789  -8.454   3.058  1.00 10.00      A   
ATOM   1052  C   ARG A 111      -6.191  -1.728   8.804  1.00 10.00      A   
ATOM   1053  O   ARG A 111      -6.966  -0.784   8.971  1.00 10.00      A   
ATOM   1054  N   LEU A 112      -4.882  -1.632   8.985  1.00 10.00      A   
ATOM   1055  HN  LEU A 112      -4.316  -2.427   8.836  1.00 10.00      A   
ATOM   1056  CA  LEU A 112      -4.257  -0.383   9.389  1.00 10.00      A   
ATOM   1057  CB  LEU A 112      -3.778  -0.482  10.841  1.00 10.00      A   
ATOM   1058  CG  LEU A 112      -4.865  -0.586  11.912  1.00 10.00      A   
ATOM   1059  CD1 LEU A 112      -4.273  -1.103  13.207  1.00 10.00      A   
ATOM   1060  CD2 LEU A 112      -5.522   0.765  12.135  1.00 10.00      A   
ATOM   1061  C   LEU A 112      -3.080  -0.038   8.489  1.00 10.00      A   
ATOM   1062  O   LEU A 112      -2.263  -0.899   8.156  1.00 10.00      A   
ATOM   1063  N   LYS A 113      -3.003   1.223   8.096  1.00 10.00      A   
ATOM   1064  HN  LYS A 113      -3.704   1.852   8.377  1.00 10.00      A   
ATOM   1065  CA  LYS A 113      -1.918   1.700   7.250  1.00 10.00      A   
ATOM   1066  CB  LYS A 113      -2.441   2.130   5.875  1.00 10.00      A   
ATOM   1067  CG  LYS A 113      -1.354   2.535   4.888  1.00 10.00      A   
ATOM   1068  CD  LYS A 113      -1.842   2.397   3.455  1.00 10.00      A   
ATOM   1069  CE  LYS A 113      -0.766   2.792   2.455  1.00 10.00      A   
ATOM   1070  NZ  LYS A 113      -0.716   4.260   2.251  1.00 10.00      A   
ATOM   1071  HZ1 LYS A 113      -0.162   4.486   1.400  1.00 10.00      A   
ATOM   1072  HZ2 LYS A 113      -0.274   4.727   3.066  1.00 10.00      A   
ATOM   1073  HZ3 LYS A 113      -1.675   4.633   2.134  1.00 10.00      A   
ATOM   1074  C   LYS A 113      -1.186   2.853   7.928  1.00 10.00      A   
ATOM   1075  O   LYS A 113      -1.765   3.917   8.156  1.00 10.00      A   
ATOM   1076  N   ARG A 114       0.084   2.617   8.262  1.00 10.00      A   
ATOM   1077  HN  ARG A 114       0.469   1.733   8.063  1.00 10.00      A   
ATOM   1078  CA  ARG A 114       0.925   3.617   8.918  1.00 10.00      A   
ATOM   1079  CB  ARG A 114       1.072   4.879   8.056  1.00 10.00      A   
ATOM   1080  CG  ARG A 114       1.822   4.661   6.751  1.00 10.00      A   
ATOM   1081  CD  ARG A 114       1.881   5.932   5.916  1.00 10.00      A   
ATOM   1082  NE  ARG A 114       2.622   5.738   4.670  1.00 10.00      A   
ATOM   1083  HE  ARG A 114       3.561   5.420   4.750  1.00 10.00      A   
ATOM   1084  CZ  ARG A 114       2.124   5.980   3.451  1.00 10.00      A   
ATOM   1085  NH1 ARG A 114       0.886   6.434   3.305  1.00 10.00      A   
ATOM   1086 HH11 ARG A 114       0.286   6.610   4.139  1.00 10.00      A   
ATOM   1087 HH12 ARG A 114       0.504   6.620   2.344  1.00 10.00      A   
ATOM   1088  NH2 ARG A 114       2.860   5.753   2.374  1.00 10.00      A   
ATOM   1089 HH21 ARG A 114       3.827   5.386   2.466  1.00 10.00      A   
ATOM   1090 HH22 ARG A 114       2.456   5.934   1.416  1.00 10.00      A   
ATOM   1091  C   ARG A 114       0.397   3.961  10.311  1.00 10.00      A   
ATOM   1092  O   ARG A 114       0.085   5.117  10.602  1.00 10.00      A   
ATOM   1093  N   MET A 115       0.292   2.947  11.163  1.00 10.00      A   
ATOM   1094  HN  MET A 115       0.557   2.050  10.873  1.00 10.00      A   
ATOM   1095  CA  MET A 115      -0.203   3.132  12.525  1.00 10.00      A   
ATOM   1096  CB  MET A 115      -1.625   2.571  12.653  1.00 10.00      A   
ATOM   1097  CG  MET A 115      -2.691   3.365  11.908  1.00 10.00      A   
ATOM   1098  SD  MET A 115      -3.202   4.857  12.787  1.00 10.00      A   
ATOM   1099  CE  MET A 115      -4.197   4.156  14.102  1.00 10.00      A   
ATOM   1100  C   MET A 115       0.714   2.448  13.538  1.00 10.00      A   
ATOM   1101  O   MET A 115       1.427   1.500  13.205  1.00 10.00      A   
ATOM   1102  N   VAL A 116       0.676   2.918  14.777  1.00 10.00      A   
ATOM   1103  HN  VAL A 116       0.059   3.655  14.995  1.00 10.00      A   
ATOM   1104  CA  VAL A 116       1.498   2.354  15.835  1.00 10.00      A   
ATOM   1105  CB  VAL A 116       1.974   3.434  16.831  1.00 10.00      A   
ATOM   1106  CG1 VAL A 116       2.920   2.834  17.860  1.00 10.00      A   
ATOM   1107  CG2 VAL A 116       2.648   4.578  16.094  1.00 10.00      A   
ATOM   1108  C   VAL A 116       0.719   1.280  16.586  1.00 10.00      A   
ATOM   1109  O   VAL A 116      -0.068   1.579  17.489  1.00 10.00      A   
ATOM   1110  N   VAL A 117       0.925   0.035  16.187  1.00 10.00      A   
ATOM   1111  HN  VAL A 117       1.561  -0.131  15.459  1.00 10.00      A   
ATOM   1112  CA  VAL A 117       0.256  -1.095  16.810  1.00 10.00      A   
ATOM   1113  CB  VAL A 117      -0.196  -2.134  15.758  1.00 10.00      A   
ATOM   1114  CG1 VAL A 117      -1.144  -3.154  16.372  1.00 10.00      A   
ATOM   1115  CG2 VAL A 117      -0.836  -1.450  14.558  1.00 10.00      A   
ATOM   1116  C   VAL A 117       1.202  -1.775  17.790  1.00 10.00      A   
ATOM   1117  O   VAL A 117       2.242  -2.285  17.394  1.00 10.00      A   
ATOM   1118  N   THR A 118       0.848  -1.765  19.063  1.00 10.00      A   
ATOM   1119  HN  THR A 118       0.017  -1.321  19.329  1.00 10.00      A   
ATOM   1120  CA  THR A 118       1.670  -2.388  20.086  1.00 10.00      A   
ATOM   1121  CB  THR A 118       1.552  -1.615  21.413  1.00 10.00      A   
ATOM   1122  OG1 THR A 118       0.212  -1.114  21.551  1.00 10.00      A   
ATOM   1123  HG1 THR A 118       0.235  -0.249  21.983  1.00 10.00      A   
ATOM   1124  CG2 THR A 118       2.526  -0.445  21.430  1.00 10.00      A   
ATOM   1125  C   THR A 118       1.253  -3.846  20.299  1.00 10.00      A   
ATOM   1126  O   THR A 118       0.168  -4.258  19.874  1.00 10.00      A   
ATOM   1127  N   ASP A 119       2.117  -4.623  20.958  1.00 10.00      A   
ATOM   1128  HN  ASP A 119       2.971  -4.244  21.255  1.00 10.00      A   
ATOM   1129  CA  ASP A 119       1.831  -6.030  21.235  1.00 10.00      A   
ATOM   1130  CB  ASP A 119       2.974  -6.678  22.021  1.00 10.00      A   
ATOM   1131  CG  ASP A 119       4.310  -6.593  21.320  1.00 10.00      A   
ATOM   1132  OD1 ASP A 119       4.597  -7.458  20.466  1.00 10.00      A   
ATOM   1133  OD2 ASP A 119       5.087  -5.667  21.627  1.00 10.00      A   
ATOM   1134  C   ASP A 119       0.546  -6.167  22.039  1.00 10.00      A   
ATOM   1135  O   ASP A 119      -0.254  -7.073  21.803  1.00 10.00      A   
ATOM   1136  N   ASP A 120       0.357  -5.245  22.979  1.00 10.00      A   
ATOM   1137  HN  ASP A 120       1.039  -4.554  23.107  1.00 10.00      A   
ATOM   1138  CA  ASP A 120      -0.826  -5.236  23.834  1.00 10.00      A   
ATOM   1139  CB  ASP A 120      -0.762  -4.062  24.813  1.00 10.00      A   
ATOM   1140  CG  ASP A 120      -1.738  -4.204  25.967  1.00 10.00      A   
ATOM   1141  OD1 ASP A 120      -1.876  -5.326  26.500  1.00 10.00      A   
ATOM   1142  OD2 ASP A 120      -2.349  -3.190  26.364  1.00 10.00      A   
ATOM   1143  C   ASP A 120      -2.104  -5.158  23.004  1.00 10.00      A   
ATOM   1144  O   ASP A 120      -3.094  -5.826  23.304  1.00 10.00      A   
ATOM   1145  N   CYS A 121      -2.063  -4.351  21.946  1.00 10.00      A   
ATOM   1146  HN  CYS A 121      -1.240  -3.856  21.756  1.00 10.00      A   
ATOM   1147  CA  CYS A 121      -3.210  -4.190  21.062  1.00 10.00      A   
ATOM   1148  CB  CYS A 121      -2.931  -3.131  19.993  1.00 10.00      A   
ATOM   1149  SG  CYS A 121      -2.576  -1.479  20.631  1.00 10.00      A   
ATOM   1150  HG  CYS A 121      -1.382  -1.512  21.212  1.00 10.00      A   
ATOM   1151  C   CYS A 121      -3.556  -5.514  20.395  1.00 10.00      A   
ATOM   1152  O   CYS A 121      -4.710  -5.933  20.393  1.00 10.00      A   
ATOM   1153  N   LEU A 122      -2.538  -6.180  19.857  1.00 10.00      A   
ATOM   1154  HN  LEU A 122      -1.634  -5.800  19.923  1.00 10.00      A   
ATOM   1155  CA  LEU A 122      -2.723  -7.460  19.182  1.00 10.00      A   
ATOM   1156  CB  LEU A 122      -1.397  -7.955  18.606  1.00 10.00      A   
ATOM   1157  CG  LEU A 122      -0.813  -7.140  17.448  1.00 10.00      A   
ATOM   1158  CD1 LEU A 122       0.536  -7.705  17.031  1.00 10.00      A   
ATOM   1159  CD2 LEU A 122      -1.769  -7.126  16.265  1.00 10.00      A   
ATOM   1160  C   LEU A 122      -3.310  -8.499  20.131  1.00 10.00      A   
ATOM   1161  O   LEU A 122      -4.235  -9.227  19.773  1.00 10.00      A   
ATOM   1162  N   GLU A 123      -2.782  -8.543  21.349  1.00 10.00      A   
ATOM   1163  HN  GLU A 123      -2.048  -7.928  21.575  1.00 10.00      A   
ATOM   1164  CA  GLU A 123      -3.257  -9.486  22.353  1.00 10.00      A   
ATOM   1165  CB  GLU A 123      -2.413  -9.399  23.625  1.00 10.00      A   
ATOM   1166  CG  GLU A 123      -2.231 -10.731  24.331  1.00 10.00      A   
ATOM   1167  CD  GLU A 123      -1.498 -10.599  25.647  1.00 10.00      A   
ATOM   1168  OE1 GLU A 123      -2.171 -10.531  26.698  1.00 10.00      A   
ATOM   1169  OE2 GLU A 123      -0.251 -10.565  25.640  1.00 10.00      A   
ATOM   1170  C   GLU A 123      -4.726  -9.235  22.675  1.00 10.00      A   
ATOM   1171  O   GLU A 123      -5.522 -10.172  22.757  1.00 10.00      A   
ATOM   1172  N   LEU A 124      -5.081  -7.964  22.832  1.00 10.00      A   
ATOM   1173  HN  LEU A 124      -4.399  -7.263  22.740  1.00 10.00      A   
ATOM   1174  CA  LEU A 124      -6.451  -7.581  23.138  1.00 10.00      A   
ATOM   1175  CB  LEU A 124      -6.541  -6.089  23.464  1.00 10.00      A   
ATOM   1176  CG  LEU A 124      -5.957  -5.655  24.812  1.00 10.00      A   
ATOM   1177  CD1 LEU A 124      -6.088  -4.149  24.989  1.00 10.00      A   
ATOM   1178  CD2 LEU A 124      -6.631  -6.394  25.960  1.00 10.00      A   
ATOM   1179  C   LEU A 124      -7.388  -7.927  21.987  1.00 10.00      A   
ATOM   1180  O   LEU A 124      -8.557  -8.248  22.202  1.00 10.00      A   
ATOM   1181  N   ILE A 125      -6.870  -7.864  20.766  1.00 10.00      A   
ATOM   1182  HN  ILE A 125      -5.932  -7.593  20.658  1.00 10.00      A   
ATOM   1183  CA  ILE A 125      -7.657  -8.179  19.579  1.00 10.00      A   
ATOM   1184  CB  ILE A 125      -6.860  -7.884  18.282  1.00 10.00      A   
ATOM   1185  CG1 ILE A 125      -6.717  -6.377  18.070  1.00 10.00      A   
ATOM   1186  CG2 ILE A 125      -7.513  -8.534  17.067  1.00 10.00      A   
ATOM   1187  CD1 ILE A 125      -5.758  -6.001  16.962  1.00 10.00      A   
ATOM   1188  C   ILE A 125      -8.073  -9.647  19.588  1.00 10.00      A   
ATOM   1189  O   ILE A 125      -9.250  -9.968  19.433  1.00 10.00      A   
ATOM   1190  N   ALA A 126      -7.099 -10.518  19.806  1.00 10.00      A   
ATOM   1191  HN  ALA A 126      -6.193 -10.178  19.970  1.00 10.00      A   
ATOM   1192  CA  ALA A 126      -7.322 -11.959  19.817  1.00 10.00      A   
ATOM   1193  CB  ALA A 126      -6.002 -12.690  20.008  1.00 10.00      A   
ATOM   1194  C   ALA A 126      -8.335 -12.395  20.874  1.00 10.00      A   
ATOM   1195  O   ALA A 126      -9.242 -13.171  20.586  1.00 10.00      A   
ATOM   1196  N   LYS A 127      -8.189 -11.889  22.091  1.00 10.00      A   
ATOM   1197  HN  LYS A 127      -7.453 -11.262  22.265  1.00 10.00      A   
ATOM   1198  CA  LYS A 127      -9.089 -12.264  23.181  1.00 10.00      A   
ATOM   1199  CB  LYS A 127      -8.483 -11.942  24.553  1.00 10.00      A   
ATOM   1200  CG  LYS A 127      -8.063 -10.494  24.746  1.00 10.00      A   
ATOM   1201  CD  LYS A 127      -7.050 -10.354  25.877  1.00 10.00      A   
ATOM   1202  CE  LYS A 127      -7.652 -10.717  27.224  1.00 10.00      A   
ATOM   1203  NZ  LYS A 127      -8.565  -9.661  27.737  1.00 10.00      A   
ATOM   1204  HZ1 LYS A 127      -9.136 -10.037  28.521  1.00 10.00      A   
ATOM   1205  HZ2 LYS A 127      -9.206  -9.344  26.985  1.00 10.00      A   
ATOM   1206  HZ3 LYS A 127      -8.019  -8.845  28.082  1.00 10.00      A   
ATOM   1207  C   LYS A 127     -10.497 -11.682  23.040  1.00 10.00      A   
ATOM   1208  O   LYS A 127     -11.468 -12.266  23.538  1.00 10.00      A   
ATOM   1209  N   SER A 128     -10.619 -10.554  22.355  1.00 10.00      A   
ATOM   1210  HN  SER A 128      -9.822 -10.149  21.950  1.00 10.00      A   
ATOM   1211  CA  SER A 128     -11.921  -9.916  22.179  1.00 10.00      A   
ATOM   1212  CB  SER A 128     -11.791  -8.392  22.146  1.00 10.00      A   
ATOM   1213  OG  SER A 128     -10.984  -7.922  23.217  1.00 10.00      A   
ATOM   1214  HG  SER A 128     -10.051  -7.980  22.958  1.00 10.00      A   
ATOM   1215  C   SER A 128     -12.640 -10.418  20.928  1.00 10.00      A   
ATOM   1216  O   SER A 128     -13.761 -10.929  21.006  1.00 10.00      A   
ATOM   1217  N   PHE A 129     -11.990 -10.296  19.781  1.00 10.00      A   
ATOM   1218  HN  PHE A 129     -11.079  -9.928  19.778  1.00 10.00      A   
ATOM   1219  CA  PHE A 129     -12.585 -10.714  18.523  1.00 10.00      A   
ATOM   1220  CB  PHE A 129     -12.097  -9.824  17.376  1.00 10.00      A   
ATOM   1221  CG  PHE A 129     -12.021  -8.363  17.728  1.00 10.00      A   
ATOM   1222  CD1 PHE A 129     -10.841  -7.661  17.566  1.00 10.00      A   
ATOM   1223  CD2 PHE A 129     -13.127  -7.696  18.227  1.00 10.00      A   
ATOM   1224  CE1 PHE A 129     -10.761  -6.320  17.895  1.00 10.00      A   
ATOM   1225  CE2 PHE A 129     -13.056  -6.356  18.557  1.00 10.00      A   
ATOM   1226  CZ  PHE A 129     -11.872  -5.666  18.390  1.00 10.00      A   
ATOM   1227  C   PHE A 129     -12.274 -12.177  18.239  1.00 10.00      A   
ATOM   1228  O   PHE A 129     -11.212 -12.509  17.717  1.00 10.00      A   
ATOM   1229  N   LYS A 130     -13.208 -13.048  18.587  1.00 10.00      A   
ATOM   1230  HN  LYS A 130     -14.048 -12.720  18.972  1.00 10.00      A   
ATOM   1231  CA  LYS A 130     -13.026 -14.479  18.385  1.00 10.00      A   
ATOM   1232  CB  LYS A 130     -13.949 -15.289  19.300  1.00 10.00      A   
ATOM   1233  CG  LYS A 130     -13.310 -15.711  20.614  1.00 10.00      A   
ATOM   1234  CD  LYS A 130     -13.062 -14.520  21.528  1.00 10.00      A   
ATOM   1235  CE  LYS A 130     -14.335 -14.085  22.237  1.00 10.00      A   
ATOM   1236  NZ  LYS A 130     -14.146 -12.805  22.970  1.00 10.00      A   
ATOM   1237  HZ1 LYS A 130     -13.216 -12.792  23.440  1.00 10.00      A   
ATOM   1238  HZ2 LYS A 130     -14.883 -12.691  23.693  1.00 10.00      A   
ATOM   1239  HZ3 LYS A 130     -14.200 -12.001  22.310  1.00 10.00      A   
ATOM   1240  C   LYS A 130     -13.249 -14.858  16.929  1.00 10.00      A   
ATOM   1241  O   LYS A 130     -12.717 -15.860  16.445  1.00 10.00      A   
ATOM   1242  N   ASN A 131     -14.027 -14.043  16.231  1.00 10.00      A   
ATOM   1243  HN  ASN A 131     -14.423 -13.262  16.679  1.00 10.00      A   
ATOM   1244  CA  ASN A 131     -14.318 -14.282  14.822  1.00 10.00      A   
ATOM   1245  CB  ASN A 131     -15.777 -13.958  14.502  1.00 10.00      A   
ATOM   1246  CG  ASN A 131     -16.742 -14.991  15.050  1.00 10.00      A   
ATOM   1247  OD1 ASN A 131     -16.385 -16.154  15.241  1.00 10.00      A   
ATOM   1248  ND2 ASN A 131     -17.972 -14.578  15.301  1.00 10.00      A   
ATOM   1249 HD21 ASN A 131     -18.193 -13.639  15.119  1.00 10.00      A   
ATOM   1250 HD22 ASN A 131     -18.614 -15.228  15.660  1.00 10.00      A   
ATOM   1251  C   ASN A 131     -13.377 -13.485  13.926  1.00 10.00      A   
ATOM   1252  O   ASN A 131     -13.663 -13.266  12.749  1.00 10.00      A   
ATOM   1253  N   PHE A 132     -12.257 -13.054  14.500  1.00 10.00      A   
ATOM   1254  HN  PHE A 132     -12.103 -13.254  15.446  1.00 10.00      A   
ATOM   1255  CA  PHE A 132     -11.255 -12.293  13.766  1.00 10.00      A   
ATOM   1256  CB  PHE A 132     -10.148 -11.844  14.718  1.00 10.00      A   
ATOM   1257  CG  PHE A 132      -9.228 -10.821  14.134  1.00 10.00      A   
ATOM   1258  CD1 PHE A 132      -9.729  -9.648  13.596  1.00 10.00      A   
ATOM   1259  CD2 PHE A 132      -7.864 -11.030  14.129  1.00 10.00      A   
ATOM   1260  CE1 PHE A 132      -8.880  -8.701  13.062  1.00 10.00      A   
ATOM   1261  CE2 PHE A 132      -7.008 -10.089  13.596  1.00 10.00      A   
ATOM   1262  CZ  PHE A 132      -7.518  -8.922  13.062  1.00 10.00      A   
ATOM   1263  C   PHE A 132     -10.674 -13.159  12.654  1.00 10.00      A   
ATOM   1264  O   PHE A 132     -10.262 -14.293  12.898  1.00 10.00      A   
ATOM   1265  N   LYS A 133     -10.644 -12.631  11.436  1.00 10.00      A   
ATOM   1266  HN  LYS A 133     -10.963 -11.711  11.298  1.00 10.00      A   
ATOM   1267  CA  LYS A 133     -10.152 -13.398  10.303  1.00 10.00      A   
ATOM   1268  CB  LYS A 133     -11.313 -13.768   9.380  1.00 10.00      A   
ATOM   1269  CG  LYS A 133     -12.364 -14.643  10.043  1.00 10.00      A   
ATOM   1270  CD  LYS A 133     -13.693 -14.572   9.313  1.00 10.00      A   
ATOM   1271  CE  LYS A 133     -14.759 -15.368  10.049  1.00 10.00      A   
ATOM   1272  NZ  LYS A 133     -16.105 -15.181   9.455  1.00 10.00      A   
ATOM   1273  HZ1 LYS A 133     -16.788 -15.823   9.905  1.00 10.00      A   
ATOM   1274  HZ2 LYS A 133     -16.080 -15.378   8.438  1.00 10.00      A   
ATOM   1275  HZ3 LYS A 133     -16.427 -14.194   9.600  1.00 10.00      A   
ATOM   1276  C   LYS A 133      -9.056 -12.695   9.508  1.00 10.00      A   
ATOM   1277  O   LYS A 133      -8.077 -13.325   9.115  1.00 10.00      A   
ATOM   1278  N   VAL A 134      -9.206 -11.405   9.261  1.00 10.00      A   
ATOM   1279  HN  VAL A 134      -9.987 -10.923   9.617  1.00 10.00      A   
ATOM   1280  CA  VAL A 134      -8.213 -10.689   8.468  1.00 10.00      A   
ATOM   1281  CB  VAL A 134      -8.813 -10.104   7.171  1.00 10.00      A   
ATOM   1282  CG1 VAL A 134      -7.740  -9.402   6.351  1.00 10.00      A   
ATOM   1283  CG2 VAL A 134      -9.475 -11.199   6.348  1.00 10.00      A   
ATOM   1284  C   VAL A 134      -7.489  -9.594   9.246  1.00 10.00      A   
ATOM   1285  O   VAL A 134      -8.107  -8.645   9.739  1.00 10.00      A   
ATOM   1286  N   LEU A 135      -6.174  -9.737   9.335  1.00 10.00      A   
ATOM   1287  HN  LEU A 135      -5.752 -10.526   8.919  1.00 10.00      A   
ATOM   1288  CA  LEU A 135      -5.329  -8.766  10.012  1.00 10.00      A   
ATOM   1289  CB  LEU A 135      -4.618  -9.403  11.211  1.00 10.00      A   
ATOM   1290  CG  LEU A 135      -3.661  -8.498  12.000  1.00 10.00      A   
ATOM   1291  CD1 LEU A 135      -4.379  -7.264  12.524  1.00 10.00      A   
ATOM   1292  CD2 LEU A 135      -3.035  -9.271  13.148  1.00 10.00      A   
ATOM   1293  C   LEU A 135      -4.305  -8.220   9.023  1.00 10.00      A   
ATOM   1294  O   LEU A 135      -3.374  -8.923   8.623  1.00 10.00      A   
ATOM   1295  N   VAL A 136      -4.492  -6.977   8.614  1.00 10.00      A   
ATOM   1296  HN  VAL A 136      -5.249  -6.461   8.972  1.00 10.00      A   
ATOM   1297  CA  VAL A 136      -3.591  -6.349   7.661  1.00 10.00      A   
ATOM   1298  CB  VAL A 136      -4.309  -5.986   6.342  1.00 10.00      A   
ATOM   1299  CG1 VAL A 136      -3.392  -5.192   5.426  1.00 10.00      A   
ATOM   1300  CG2 VAL A 136      -4.794  -7.246   5.639  1.00 10.00      A   
ATOM   1301  C   VAL A 136      -2.952  -5.105   8.262  1.00 10.00      A   
ATOM   1302  O   VAL A 136      -3.634  -4.122   8.553  1.00 10.00      A   
ATOM   1303  N   LEU A 137      -1.650  -5.168   8.466  1.00 10.00      A   
ATOM   1304  HN  LEU A 137      -1.168  -5.996   8.227  1.00 10.00      A   
ATOM   1305  CA  LEU A 137      -0.906  -4.054   9.028  1.00 10.00      A   
ATOM   1306  CB  LEU A 137      -0.256  -4.458  10.357  1.00 10.00      A   
ATOM   1307  CG  LEU A 137      -1.206  -4.945  11.458  1.00 10.00      A   
ATOM   1308  CD1 LEU A 137      -0.431  -5.309  12.716  1.00 10.00      A   
ATOM   1309  CD2 LEU A 137      -2.253  -3.890  11.769  1.00 10.00      A   
ATOM   1310  C   LEU A 137       0.161  -3.585   8.049  1.00 10.00      A   
ATOM   1311  O   LEU A 137       1.182  -4.248   7.861  1.00 10.00      A   
ATOM   1312  N   SER A 138      -0.086  -2.450   7.418  1.00 10.00      A   
ATOM   1313  HN  SER A 138      -0.921  -1.965   7.611  1.00 10.00      A   
ATOM   1314  CA  SER A 138       0.848  -1.893   6.459  1.00 10.00      A   
ATOM   1315  CB  SER A 138       0.096  -1.371   5.226  1.00 10.00      A   
ATOM   1316  OG  SER A 138       0.955  -0.648   4.357  1.00 10.00      A   
ATOM   1317  HG  SER A 138       1.002  -1.098   3.504  1.00 10.00      A   
ATOM   1318  C   SER A 138       1.654  -0.774   7.104  1.00 10.00      A   
ATOM   1319  O   SER A 138       1.083   0.156   7.674  1.00 10.00      A   
ATOM   1320  N   SER A 139       2.975  -0.891   7.031  1.00 10.00      A   
ATOM   1321  HN  SER A 139       3.352  -1.677   6.580  1.00 10.00      A   
ATOM   1322  CA  SER A 139       3.885   0.107   7.588  1.00 10.00      A   
ATOM   1323  CB  SER A 139       3.877   1.371   6.723  1.00 10.00      A   
ATOM   1324  OG  SER A 139       4.156   1.056   5.366  1.00 10.00      A   
ATOM   1325  HG  SER A 139       3.528   0.394   5.060  1.00 10.00      A   
ATOM   1326  C   SER A 139       3.570   0.437   9.049  1.00 10.00      A   
ATOM   1327  O   SER A 139       3.495   1.606   9.439  1.00 10.00      A   
ATOM   1328  N   CYS A 140       3.386  -0.596   9.856  1.00 10.00      A   
ATOM   1329  HN  CYS A 140       3.454  -1.511   9.496  1.00 10.00      A   
ATOM   1330  CA  CYS A 140       3.082  -0.412  11.265  1.00 10.00      A   
ATOM   1331  CB  CYS A 140       1.899  -1.292  11.666  1.00 10.00      A   
ATOM   1332  SG  CYS A 140       0.403  -0.978  10.697  1.00 10.00      A   
ATOM   1333  HG  CYS A 140       0.778  -0.522   9.509  1.00 10.00      A   
ATOM   1334  C   CYS A 140       4.306  -0.707  12.129  1.00 10.00      A   
ATOM   1335  O   CYS A 140       5.207  -1.435  11.712  1.00 10.00      A   
ATOM   1336  N   GLU A 141       4.342  -0.129  13.325  1.00 10.00      A   
ATOM   1337  HN  GLU A 141       3.599   0.451  13.597  1.00 10.00      A   
ATOM   1338  CA  GLU A 141       5.459  -0.318  14.243  1.00 10.00      A   
ATOM   1339  CB  GLU A 141       6.440   0.855  14.096  1.00 10.00      A   
ATOM   1340  CG  GLU A 141       5.875   2.184  14.578  1.00 10.00      A   
ATOM   1341  CD  GLU A 141       6.550   3.384  13.955  1.00 10.00      A   
ATOM   1342  OE1 GLU A 141       7.472   3.949  14.581  1.00 10.00      A   
ATOM   1343  OE2 GLU A 141       6.148   3.782  12.842  1.00 10.00      A   
ATOM   1344  C   GLU A 141       4.957  -0.370  15.682  1.00 10.00      A   
ATOM   1345  O   GLU A 141       3.795  -0.061  15.953  1.00 10.00      A   
ATOM   1346  N   GLY A 142       5.840  -0.754  16.599  1.00 10.00      A   
ATOM   1347  HN  GLY A 142       6.752  -0.992  16.320  1.00 10.00      A   
ATOM   1348  CA  GLY A 142       5.475  -0.814  18.003  1.00 10.00      A   
ATOM   1349  C   GLY A 142       5.192  -2.217  18.502  1.00 10.00      A   
ATOM   1350  O   GLY A 142       5.029  -2.430  19.704  1.00 10.00      A   
ATOM   1351  N   PHE A 143       5.130  -3.176  17.594  1.00 10.00      A   
ATOM   1352  HN  PHE A 143       5.267  -2.954  16.652  1.00 10.00      A   
ATOM   1353  CA  PHE A 143       4.852  -4.557  17.972  1.00 10.00      A   
ATOM   1354  CB  PHE A 143       3.564  -5.074  17.315  1.00 10.00      A   
ATOM   1355  CG  PHE A 143       3.577  -5.107  15.808  1.00 10.00      A   
ATOM   1356  CD1 PHE A 143       3.473  -6.311  15.130  1.00 10.00      A   
ATOM   1357  CD2 PHE A 143       3.681  -3.940  15.068  1.00 10.00      A   
ATOM   1358  CE1 PHE A 143       3.471  -6.348  13.749  1.00 10.00      A   
ATOM   1359  CE2 PHE A 143       3.683  -3.969  13.688  1.00 10.00      A   
ATOM   1360  CZ  PHE A 143       3.579  -5.176  13.029  1.00 10.00      A   
ATOM   1361  C   PHE A 143       6.025  -5.480  17.680  1.00 10.00      A   
ATOM   1362  O   PHE A 143       6.849  -5.206  16.806  1.00 10.00      A   
ATOM   1363  N   SER A 144       6.090  -6.577  18.417  1.00 10.00      A   
ATOM   1364  HN  SER A 144       5.392  -6.743  19.097  1.00 10.00      A   
ATOM   1365  CA  SER A 144       7.149  -7.552  18.252  1.00 10.00      A   
ATOM   1366  CB  SER A 144       7.970  -7.655  19.541  1.00 10.00      A   
ATOM   1367  OG  SER A 144       7.171  -8.094  20.628  1.00 10.00      A   
ATOM   1368  HG  SER A 144       6.280  -7.701  20.556  1.00 10.00      A   
ATOM   1369  C   SER A 144       6.557  -8.909  17.895  1.00 10.00      A   
ATOM   1370  O   SER A 144       5.361  -9.018  17.614  1.00 10.00      A   
ATOM   1371  N   THR A 145       7.389  -9.940  17.917  1.00 10.00      A   
ATOM   1372  HN  THR A 145       8.334  -9.790  18.140  1.00 10.00      A   
ATOM   1373  CA  THR A 145       6.944 -11.289  17.602  1.00 10.00      A   
ATOM   1374  CB  THR A 145       8.147 -12.220  17.346  1.00 10.00      A   
ATOM   1375  OG1 THR A 145       9.189 -11.926  18.289  1.00 10.00      A   
ATOM   1376  HG1 THR A 145       8.926 -12.241  19.161  1.00 10.00      A   
ATOM   1377  CG2 THR A 145       8.686 -12.011  15.938  1.00 10.00      A   
ATOM   1378  C   THR A 145       6.057 -11.862  18.714  1.00 10.00      A   
ATOM   1379  O   THR A 145       5.375 -12.869  18.521  1.00 10.00      A   
ATOM   1380  N   ASP A 146       6.062 -11.201  19.872  1.00 10.00      A   
ATOM   1381  HN  ASP A 146       6.611 -10.395  19.956  1.00 10.00      A   
ATOM   1382  CA  ASP A 146       5.262 -11.637  21.018  1.00 10.00      A   
ATOM   1383  CB  ASP A 146       5.638 -10.864  22.287  1.00 10.00      A   
ATOM   1384  CG  ASP A 146       4.927 -11.394  23.521  1.00 10.00      A   
ATOM   1385  OD1 ASP A 146       5.450 -12.331  24.152  1.00 10.00      A   
ATOM   1386  OD2 ASP A 146       3.850 -10.869  23.875  1.00 10.00      A   
ATOM   1387  C   ASP A 146       3.779 -11.471  20.732  1.00 10.00      A   
ATOM   1388  O   ASP A 146       2.993 -12.403  20.924  1.00 10.00      A   
ATOM   1389  N   GLY A 147       3.406 -10.283  20.260  1.00 10.00      A   
ATOM   1390  HN  GLY A 147       4.083  -9.577  20.144  1.00 10.00      A   
ATOM   1391  CA  GLY A 147       2.017 -10.008  19.936  1.00 10.00      A   
ATOM   1392  C   GLY A 147       1.514 -10.915  18.831  1.00 10.00      A   
ATOM   1393  O   GLY A 147       0.352 -11.324  18.826  1.00 10.00      A   
ATOM   1394  N   LEU A 148       2.403 -11.245  17.900  1.00 10.00      A   
ATOM   1395  HN  LEU A 148       3.312 -10.886  17.963  1.00 10.00      A   
ATOM   1396  CA  LEU A 148       2.062 -12.123  16.791  1.00 10.00      A   
ATOM   1397  CB  LEU A 148       3.216 -12.185  15.788  1.00 10.00      A   
ATOM   1398  CG  LEU A 148       3.575 -10.874  15.092  1.00 10.00      A   
ATOM   1399  CD1 LEU A 148       4.799 -11.055  14.210  1.00 10.00      A   
ATOM   1400  CD2 LEU A 148       2.394 -10.370  14.276  1.00 10.00      A   
ATOM   1401  C   LEU A 148       1.744 -13.522  17.309  1.00 10.00      A   
ATOM   1402  O   LEU A 148       0.829 -14.184  16.818  1.00 10.00      A   
ATOM   1403  N   ALA A 149       2.503 -13.957  18.313  1.00 10.00      A   
ATOM   1404  HN  ALA A 149       3.218 -13.379  18.657  1.00 10.00      A   
ATOM   1405  CA  ALA A 149       2.303 -15.268  18.916  1.00 10.00      A   
ATOM   1406  CB  ALA A 149       3.411 -15.556  19.919  1.00 10.00      A   
ATOM   1407  C   ALA A 149       0.941 -15.335  19.593  1.00 10.00      A   
ATOM   1408  O   ALA A 149       0.262 -16.359  19.548  1.00 10.00      A   
ATOM   1409  N   ALA A 150       0.547 -14.227  20.210  1.00 10.00      A   
ATOM   1410  HN  ALA A 150       1.141 -13.445  20.210  1.00 10.00      A   
ATOM   1411  CA  ALA A 150      -0.740 -14.143  20.890  1.00 10.00      A   
ATOM   1412  CB  ALA A 150      -0.873 -12.812  21.614  1.00 10.00      A   
ATOM   1413  C   ALA A 150      -1.876 -14.324  19.890  1.00 10.00      A   
ATOM   1414  O   ALA A 150      -2.868 -14.999  20.171  1.00 10.00      A   
ATOM   1415  N   ILE A 151      -1.712 -13.724  18.718  1.00 10.00      A   
ATOM   1416  HN  ILE A 151      -0.897 -13.199  18.564  1.00 10.00      A   
ATOM   1417  CA  ILE A 151      -2.707 -13.819  17.658  1.00 10.00      A   
ATOM   1418  CB  ILE A 151      -2.375 -12.850  16.498  1.00 10.00      A   
ATOM   1419  CG1 ILE A 151      -2.570 -11.395  16.931  1.00 10.00      A   
ATOM   1420  CG2 ILE A 151      -3.207 -13.161  15.257  1.00 10.00      A   
ATOM   1421  CD1 ILE A 151      -4.017 -11.000  17.139  1.00 10.00      A   
ATOM   1422  C   ILE A 151      -2.761 -15.245  17.119  1.00 10.00      A   
ATOM   1423  O   ILE A 151      -3.832 -15.838  17.000  1.00 10.00      A   
ATOM   1424  N   ALA A 152      -1.589 -15.798  16.842  1.00 10.00      A   
ATOM   1425  HN  ALA A 152      -0.769 -15.278  17.009  1.00 10.00      A   
ATOM   1426  CA  ALA A 152      -1.465 -17.148  16.296  1.00 10.00      A   
ATOM   1427  CB  ALA A 152      -0.004 -17.450  16.002  1.00 10.00      A   
ATOM   1428  C   ALA A 152      -2.050 -18.222  17.213  1.00 10.00      A   
ATOM   1429  O   ALA A 152      -2.596 -19.215  16.739  1.00 10.00      A   
ATOM   1430  N   ALA A 153      -1.944 -18.019  18.518  1.00 10.00      A   
ATOM   1431  HN  ALA A 153      -1.513 -17.201  18.843  1.00 10.00      A   
ATOM   1432  CA  ALA A 153      -2.436 -18.999  19.480  1.00 10.00      A   
ATOM   1433  CB  ALA A 153      -1.539 -19.028  20.708  1.00 10.00      A   
ATOM   1434  C   ALA A 153      -3.890 -18.771  19.889  1.00 10.00      A   
ATOM   1435  O   ALA A 153      -4.469 -19.591  20.607  1.00 10.00      A   
ATOM   1436  N   THR A 154      -4.485 -17.675  19.446  1.00 10.00      A   
ATOM   1437  HN  THR A 154      -3.991 -17.055  18.868  1.00 10.00      A   
ATOM   1438  CA  THR A 154      -5.866 -17.384  19.813  1.00 10.00      A   
ATOM   1439  CB  THR A 154      -5.970 -16.116  20.678  1.00 10.00      A   
ATOM   1440  OG1 THR A 154      -4.880 -16.094  21.614  1.00 10.00      A   
ATOM   1441  HG1 THR A 154      -4.133 -15.610  21.224  1.00 10.00      A   
ATOM   1442  CG2 THR A 154      -7.287 -16.100  21.441  1.00 10.00      A   
ATOM   1443  C   THR A 154      -6.800 -17.277  18.608  1.00 10.00      A   
ATOM   1444  O   THR A 154      -7.892 -17.854  18.606  1.00 10.00      A   
ATOM   1445  N   CYS A 155      -6.376 -16.555  17.581  1.00 10.00      A   
ATOM   1446  HN  CYS A 155      -5.483 -16.140  17.617  1.00 10.00      A   
ATOM   1447  CA  CYS A 155      -7.196 -16.371  16.392  1.00 10.00      A   
ATOM   1448  CB  CYS A 155      -6.769 -15.121  15.621  1.00 10.00      A   
ATOM   1449  SG  CYS A 155      -6.925 -13.594  16.572  1.00 10.00      A   
ATOM   1450  HG  CYS A 155      -8.212 -13.281  16.631  1.00 10.00      A   
ATOM   1451  C   CYS A 155      -7.180 -17.602  15.487  1.00 10.00      A   
ATOM   1452  O   CYS A 155      -6.542 -17.608  14.435  1.00 10.00      A   
ATOM   1453  N   ARG A 156      -7.892 -18.644  15.906  1.00 10.00      A   
ATOM   1454  HN  ARG A 156      -8.350 -18.587  16.775  1.00 10.00      A   
ATOM   1455  CA  ARG A 156      -7.983 -19.878  15.133  1.00 10.00      A   
ATOM   1456  CB  ARG A 156      -8.489 -21.036  16.004  1.00 10.00      A   
ATOM   1457  CG  ARG A 156      -9.709 -20.701  16.851  1.00 10.00      A   
ATOM   1458  CD  ARG A 156     -10.245 -21.926  17.575  1.00 10.00      A   
ATOM   1459  NE  ARG A 156     -10.996 -22.808  16.681  1.00 10.00      A   
ATOM   1460  HE  ARG A 156     -10.666 -22.902  15.758  1.00 10.00      A   
ATOM   1461  CZ  ARG A 156     -12.083 -23.485  17.042  1.00 10.00      A   
ATOM   1462  NH1 ARG A 156     -12.556 -23.392  18.279  1.00 10.00      A   
ATOM   1463 HH11 ARG A 156     -12.076 -22.788  18.985  1.00 10.00      A   
ATOM   1464 HH12 ARG A 156     -13.407 -23.926  18.554  1.00 10.00      A   
ATOM   1465  NH2 ARG A 156     -12.698 -24.268  16.167  1.00 10.00      A   
ATOM   1466 HH21 ARG A 156     -12.331 -24.357  15.193  1.00 10.00      A   
ATOM   1467 HH22 ARG A 156     -13.549 -24.799  16.449  1.00 10.00      A   
ATOM   1468  C   ARG A 156      -8.890 -19.689  13.921  1.00 10.00      A   
ATOM   1469  O   ARG A 156      -9.001 -20.562  13.062  1.00 10.00      A   
ATOM   1470  N   ASN A 157      -9.547 -18.541  13.866  1.00 10.00      A   
ATOM   1471  HN  ASN A 157      -9.426 -17.889  14.588  1.00 10.00      A   
ATOM   1472  CA  ASN A 157     -10.441 -18.220  12.763  1.00 10.00      A   
ATOM   1473  CB  ASN A 157     -11.709 -17.529  13.279  1.00 10.00      A   
ATOM   1474  CG  ASN A 157     -12.721 -18.495  13.869  1.00 10.00      A   
ATOM   1475  OD1 ASN A 157     -12.826 -19.646  13.443  1.00 10.00      A   
ATOM   1476  ND2 ASN A 157     -13.473 -18.032  14.852  1.00 10.00      A   
ATOM   1477 HD21 ASN A 157     -13.335 -17.102  15.144  1.00 10.00      A   
ATOM   1478 HD22 ASN A 157     -14.142 -18.629  15.245  1.00 10.00      A   
ATOM   1479  C   ASN A 157      -9.737 -17.323  11.753  1.00 10.00      A   
ATOM   1480  O   ASN A 157     -10.323 -16.930  10.745  1.00 10.00      A   
ATOM   1481  N   LEU A 158      -8.468 -17.022  12.029  1.00 10.00      A   
ATOM   1482  HN  LEU A 158      -8.054 -17.404  12.830  1.00 10.00      A   
ATOM   1483  CA  LEU A 158      -7.664 -16.161  11.164  1.00 10.00      A   
ATOM   1484  CB  LEU A 158      -6.264 -15.977  11.758  1.00 10.00      A   
ATOM   1485  CG  LEU A 158      -5.353 -14.957  11.070  1.00 10.00      A   
ATOM   1486  CD1 LEU A 158      -5.768 -13.537  11.427  1.00 10.00      A   
ATOM   1487  CD2 LEU A 158      -3.901 -15.203  11.445  1.00 10.00      A   
ATOM   1488  C   LEU A 158      -7.552 -16.747   9.762  1.00 10.00      A   
ATOM   1489  O   LEU A 158      -7.432 -17.962   9.596  1.00 10.00      A   
ATOM   1490  N   LYS A 159      -7.596 -15.878   8.763  1.00 10.00      A   
ATOM   1491  HN  LYS A 159      -7.697 -14.920   8.968  1.00 10.00      A   
ATOM   1492  CA  LYS A 159      -7.505 -16.289   7.373  1.00 10.00      A   
ATOM   1493  CB  LYS A 159      -8.781 -15.902   6.623  1.00 10.00      A   
ATOM   1494  CG  LYS A 159     -10.004 -16.733   6.975  1.00 10.00      A   
ATOM   1495  CD  LYS A 159     -11.185 -16.381   6.078  1.00 10.00      A   
ATOM   1496  CE  LYS A 159     -10.810 -16.504   4.610  1.00 10.00      A   
ATOM   1497  NZ  LYS A 159     -11.957 -16.237   3.705  1.00 10.00      A   
ATOM   1498  HZ1 LYS A 159     -12.306 -15.266   3.842  1.00 10.00      A   
ATOM   1499  HZ2 LYS A 159     -12.731 -16.902   3.896  1.00 10.00      A   
ATOM   1500  HZ3 LYS A 159     -11.662 -16.352   2.714  1.00 10.00      A   
ATOM   1501  C   LYS A 159      -6.316 -15.627   6.693  1.00 10.00      A   
ATOM   1502  O   LYS A 159      -5.496 -16.294   6.057  1.00 10.00      A   
ATOM   1503  N   GLU A 160      -6.221 -14.312   6.841  1.00 10.00      A   
ATOM   1504  HN  GLU A 160      -6.882 -13.841   7.391  1.00 10.00      A   
ATOM   1505  CA  GLU A 160      -5.147 -13.553   6.222  1.00 10.00      A   
ATOM   1506  CB  GLU A 160      -5.694 -12.596   5.160  1.00 10.00      A   
ATOM   1507  CG  GLU A 160      -6.386 -13.289   3.999  1.00 10.00      A   
ATOM   1508  CD  GLU A 160      -6.758 -12.329   2.887  1.00 10.00      A   
ATOM   1509  OE1 GLU A 160      -7.882 -11.787   2.914  1.00 10.00      A   
ATOM   1510  OE2 GLU A 160      -5.931 -12.116   1.972  1.00 10.00      A   
ATOM   1511  C   GLU A 160      -4.333 -12.776   7.249  1.00 10.00      A   
ATOM   1512  O   GLU A 160      -4.881 -12.054   8.090  1.00 10.00      A   
ATOM   1513  N   LEU A 161      -3.022 -12.929   7.162  1.00 10.00      A   
ATOM   1514  HN  LEU A 161      -2.661 -13.523   6.466  1.00 10.00      A   
ATOM   1515  CA  LEU A 161      -2.096 -12.244   8.053  1.00 10.00      A   
ATOM   1516  CB  LEU A 161      -1.406 -13.250   8.991  1.00 10.00      A   
ATOM   1517  CG  LEU A 161      -0.545 -12.660  10.114  1.00 10.00      A   
ATOM   1518  CD1 LEU A 161      -1.369 -11.759  11.020  1.00 10.00      A   
ATOM   1519  CD2 LEU A 161       0.128 -13.762  10.920  1.00 10.00      A   
ATOM   1520  C   LEU A 161      -1.062 -11.488   7.223  1.00 10.00      A   
ATOM   1521  O   LEU A 161      -0.071 -12.068   6.769  1.00 10.00      A   
ATOM   1522  N   ASP A 162      -1.301 -10.199   7.015  1.00 10.00      A   
ATOM   1523  HN  ASP A 162      -2.097  -9.785   7.423  1.00 10.00      A   
ATOM   1524  CA  ASP A 162      -0.406  -9.369   6.214  1.00 10.00      A   
ATOM   1525  CB  ASP A 162      -1.171  -8.745   5.041  1.00 10.00      A   
ATOM   1526  CG  ASP A 162      -0.335  -7.789   4.206  1.00 10.00      A   
ATOM   1527  OD1 ASP A 162       0.895  -7.992   4.111  1.00 10.00      A   
ATOM   1528  OD2 ASP A 162      -0.912  -6.839   3.636  1.00 10.00      A   
ATOM   1529  C   ASP A 162       0.261  -8.286   7.058  1.00 10.00      A   
ATOM   1530  O   ASP A 162      -0.406  -7.551   7.787  1.00 10.00      A   
ATOM   1531  N   LEU A 163       1.584  -8.207   6.960  1.00 10.00      A   
ATOM   1532  HN  LEU A 163       2.052  -8.830   6.366  1.00 10.00      A   
ATOM   1533  CA  LEU A 163       2.364  -7.222   7.700  1.00 10.00      A   
ATOM   1534  CB  LEU A 163       3.190  -7.915   8.792  1.00 10.00      A   
ATOM   1535  CG  LEU A 163       2.418  -8.780   9.790  1.00 10.00      A   
ATOM   1536  CD1 LEU A 163       3.382  -9.591  10.641  1.00 10.00      A   
ATOM   1537  CD2 LEU A 163       1.520  -7.922  10.667  1.00 10.00      A   
ATOM   1538  C   LEU A 163       3.301  -6.484   6.748  1.00 10.00      A   
ATOM   1539  O   LEU A 163       4.401  -6.087   7.130  1.00 10.00      A   
ATOM   1540  N   ARG A 164       2.850  -6.299   5.513  1.00 10.00      A   
ATOM   1541  HN  ARG A 164       1.952  -6.628   5.282  1.00 10.00      A   
ATOM   1542  CA  ARG A 164       3.641  -5.631   4.478  1.00 10.00      A   
ATOM   1543  CB  ARG A 164       2.875  -5.557   3.151  1.00 10.00      A   
ATOM   1544  CG  ARG A 164       1.659  -4.648   3.159  1.00 10.00      A   
ATOM   1545  CD  ARG A 164       0.784  -4.901   1.944  1.00 10.00      A   
ATOM   1546  NE  ARG A 164      -0.051  -3.747   1.611  1.00 10.00      A   
ATOM   1547  HE  ARG A 164       0.388  -2.999   1.146  1.00 10.00      A   
ATOM   1548  CZ  ARG A 164      -1.348  -3.644   1.896  1.00 10.00      A   
ATOM   1549  NH1 ARG A 164      -1.975  -4.625   2.536  1.00 10.00      A   
ATOM   1550 HH11 ARG A 164      -1.446  -5.491   2.832  1.00 10.00      A   
ATOM   1551 HH12 ARG A 164      -2.989  -4.543   2.755  1.00 10.00      A   
ATOM   1552  NH2 ARG A 164      -2.013  -2.545   1.551  1.00 10.00      A   
ATOM   1553 HH21 ARG A 164      -3.031  -2.450   1.764  1.00 10.00      A   
ATOM   1554 HH22 ARG A 164      -1.518  -1.767   1.065  1.00 10.00      A   
ATOM   1555  C   ARG A 164       4.164  -4.254   4.887  1.00 10.00      A   
ATOM   1556  O   ARG A 164       3.425  -3.414   5.411  1.00 10.00      A   
ATOM   1557  N   GLU A 165       5.463  -4.058   4.657  1.00 10.00      A   
ATOM   1558  HN  GLU A 165       5.985  -4.794   4.268  1.00 10.00      A   
ATOM   1559  CA  GLU A 165       6.147  -2.797   4.945  1.00 10.00      A   
ATOM   1560  CB  GLU A 165       5.571  -1.665   4.090  1.00 10.00      A   
ATOM   1561  CG  GLU A 165       5.792  -1.851   2.600  1.00 10.00      A   
ATOM   1562  CD  GLU A 165       4.698  -1.228   1.765  1.00 10.00      A   
ATOM   1563  OE1 GLU A 165       4.638   0.018   1.687  1.00 10.00      A   
ATOM   1564  OE2 GLU A 165       3.905  -1.982   1.168  1.00 10.00      A   
ATOM   1565  C   GLU A 165       6.139  -2.419   6.426  1.00 10.00      A   
ATOM   1566  O   GLU A 165       6.441  -1.282   6.778  1.00 10.00      A   
ATOM   1567  N   SER A 166       5.818  -3.367   7.290  1.00 10.00      A   
ATOM   1568  HN  SER A 166       5.611  -4.266   6.964  1.00 10.00      A   
ATOM   1569  CA  SER A 166       5.778  -3.098   8.715  1.00 10.00      A   
ATOM   1570  CB  SER A 166       4.660  -3.887   9.391  1.00 10.00      A   
ATOM   1571  OG  SER A 166       3.399  -3.310   9.096  1.00 10.00      A   
ATOM   1572  HG  SER A 166       2.902  -3.905   8.515  1.00 10.00      A   
ATOM   1573  C   SER A 166       7.119  -3.374   9.384  1.00 10.00      A   
ATOM   1574  O   SER A 166       7.904  -4.196   8.908  1.00 10.00      A   
ATOM   1575  N   ASP A 167       7.374  -2.674  10.485  1.00 10.00      A   
ATOM   1576  HN  ASP A 167       6.700  -2.035  10.812  1.00 10.00      A   
ATOM   1577  CA  ASP A 167       8.614  -2.831  11.235  1.00 10.00      A   
ATOM   1578  CB  ASP A 167       9.239  -1.459  11.510  1.00 10.00      A   
ATOM   1579  CG  ASP A 167      10.662  -1.547  12.020  1.00 10.00      A   
ATOM   1580  OD1 ASP A 167      11.558  -1.919  11.233  1.00 10.00      A   
ATOM   1581  OD2 ASP A 167      10.896  -1.216  13.201  1.00 10.00      A   
ATOM   1582  C   ASP A 167       8.336  -3.563  12.544  1.00 10.00      A   
ATOM   1583  O   ASP A 167       7.981  -2.949  13.553  1.00 10.00      A   
ATOM   1584  N   VAL A 168       8.469  -4.878  12.511  1.00 10.00      A   
ATOM   1585  HN  VAL A 168       8.757  -5.306  11.677  1.00 10.00      A   
ATOM   1586  CA  VAL A 168       8.216  -5.708  13.676  1.00 10.00      A   
ATOM   1587  CB  VAL A 168       7.604  -7.063  13.261  1.00 10.00      A   
ATOM   1588  CG1 VAL A 168       6.923  -7.744  14.440  1.00 10.00      A   
ATOM   1589  CG2 VAL A 168       6.634  -6.886  12.104  1.00 10.00      A   
ATOM   1590  C   VAL A 168       9.505  -5.968  14.438  1.00 10.00      A   
ATOM   1591  O   VAL A 168      10.557  -6.180  13.837  1.00 10.00      A   
ATOM   1592  N   ASP A 169       9.420  -5.932  15.758  1.00 10.00      A   
ATOM   1593  HN  ASP A 169       8.556  -5.728  16.177  1.00 10.00      A   
ATOM   1594  CA  ASP A 169      10.578  -6.182  16.601  1.00 10.00      A   
ATOM   1595  CB  ASP A 169      10.323  -5.697  18.028  1.00 10.00      A   
ATOM   1596  CG  ASP A 169      11.552  -5.803  18.902  1.00 10.00      A   
ATOM   1597  OD1 ASP A 169      11.407  -6.069  20.113  1.00 10.00      A   
ATOM   1598  OD2 ASP A 169      12.667  -5.613  18.381  1.00 10.00      A   
ATOM   1599  C   ASP A 169      10.917  -7.672  16.588  1.00 10.00      A   
ATOM   1600  O   ASP A 169      10.182  -8.495  17.139  1.00 10.00      A   
ATOM   1601  N   ASP A 170      12.014  -8.009  15.928  1.00 10.00      A   
ATOM   1602  HN  ASP A 170      12.539  -7.301  15.489  1.00 10.00      A   
ATOM   1603  CA  ASP A 170      12.459  -9.399  15.817  1.00 10.00      A   
ATOM   1604  CB  ASP A 170      13.526  -9.545  14.726  1.00 10.00      A   
ATOM   1605  CG  ASP A 170      13.027  -9.164  13.344  1.00 10.00      A   
ATOM   1606  OD1 ASP A 170      12.394 -10.011  12.674  1.00 10.00      A   
ATOM   1607  OD2 ASP A 170      13.280  -8.017  12.916  1.00 10.00      A   
ATOM   1608  C   ASP A 170      13.005  -9.927  17.140  1.00 10.00      A   
ATOM   1609  O   ASP A 170      14.158  -9.674  17.498  1.00 10.00      A   
ATOM   1610  N   VAL A 171      12.170 -10.651  17.872  1.00 10.00      A   
ATOM   1611  HN  VAL A 171      11.253 -10.792  17.551  1.00 10.00      A   
ATOM   1612  CA  VAL A 171      12.578 -11.226  19.146  1.00 10.00      A   
ATOM   1613  CB  VAL A 171      11.515 -11.005  20.245  1.00 10.00      A   
ATOM   1614  CG1 VAL A 171      11.977 -11.581  21.579  1.00 10.00      A   
ATOM   1615  CG2 VAL A 171      11.197  -9.526  20.384  1.00 10.00      A   
ATOM   1616  C   VAL A 171      12.834 -12.719  18.987  1.00 10.00      A   
ATOM   1617  O   VAL A 171      13.911 -13.216  19.313  1.00 10.00      A   
ATOM   1618  N   SER A 172      11.838 -13.423  18.467  1.00 10.00      A   
ATOM   1619  HN  SER A 172      11.008 -12.965  18.208  1.00 10.00      A   
ATOM   1620  CA  SER A 172      11.943 -14.855  18.266  1.00 10.00      A   
ATOM   1621  CB  SER A 172      11.657 -15.591  19.583  1.00 10.00      A   
ATOM   1622  OG  SER A 172      11.793 -16.994  19.428  1.00 10.00      A   
ATOM   1623  HG  SER A 172      12.667 -17.259  19.728  1.00 10.00      A   
ATOM   1624  C   SER A 172      10.961 -15.310  17.194  1.00 10.00      A   
ATOM   1625  O   SER A 172       9.776 -14.959  17.236  1.00 10.00      A   
ATOM   1626  N   GLY A 173      11.449 -16.092  16.243  1.00 10.00      A   
ATOM   1627  HN  GLY A 173      12.401 -16.343  16.264  1.00 10.00      A   
ATOM   1628  CA  GLY A 173      10.596 -16.587  15.180  1.00 10.00      A   
ATOM   1629  C   GLY A 173       9.783 -17.790  15.619  1.00 10.00      A   
ATOM   1630  O   GLY A 173       9.053 -18.381  14.823  1.00 10.00      A   
ATOM   1631  N   HIS A 174       9.894 -18.136  16.901  1.00 10.00      A   
ATOM   1632  HN  HIS A 174      10.483 -17.610  17.483  1.00 10.00      A   
ATOM   1633  CA  HIS A 174       9.182 -19.279  17.467  1.00 10.00      A   
ATOM   1634  CB  HIS A 174       9.790 -19.665  18.819  1.00 10.00      A   
ATOM   1635  CG  HIS A 174       9.572 -21.096  19.198  1.00 10.00      A   
ATOM   1636  ND1 HIS A 174      10.024 -22.124  18.402  1.00 10.00      A   
ATOM   1637  CD2 HIS A 174       8.947 -21.613  20.286  1.00 10.00      A   
ATOM   1638  CE1 HIS A 174       9.671 -23.237  19.017  1.00 10.00      A   
ATOM   1639  NE2 HIS A 174       9.018 -22.976  20.159  1.00 10.00      A   
ATOM   1640  HE2 HIS A 174       8.662 -23.638  20.794  1.00 10.00      A   
ATOM   1641  C   HIS A 174       7.685 -19.007  17.614  1.00 10.00      A   
ATOM   1642  O   HIS A 174       6.916 -19.901  17.968  1.00 10.00      A   
ATOM   1643  N   TRP A 175       7.277 -17.777  17.321  1.00 10.00      A   
ATOM   1644  HN  TRP A 175       7.938 -17.111  17.042  1.00 10.00      A   
ATOM   1645  CA  TRP A 175       5.877 -17.387  17.413  1.00 10.00      A   
ATOM   1646  CB  TRP A 175       5.711 -15.889  17.123  1.00 10.00      A   
ATOM   1647  CG  TRP A 175       5.981 -15.506  15.698  1.00 10.00      A   
ATOM   1648  CD1 TRP A 175       7.190 -15.201  15.148  1.00 10.00      A   
ATOM   1649  CD2 TRP A 175       5.018 -15.385  14.642  1.00 10.00      A   
ATOM   1650  NE1 TRP A 175       7.042 -14.907  13.812  1.00 10.00      A   
ATOM   1651  HE1 TRP A 175       7.768 -14.663  13.196  1.00 10.00      A   
ATOM   1652  CE2 TRP A 175       5.718 -15.007  13.479  1.00 10.00      A   
ATOM   1653  CE3 TRP A 175       3.632 -15.559  14.566  1.00 10.00      A   
ATOM   1654  CZ2 TRP A 175       5.081 -14.803  12.257  1.00 10.00      A   
ATOM   1655  CZ3 TRP A 175       3.000 -15.356  13.353  1.00 10.00      A   
ATOM   1656  CH2 TRP A 175       3.725 -14.980  12.215  1.00 10.00      A   
ATOM   1657  C   TRP A 175       5.014 -18.213  16.461  1.00 10.00      A   
ATOM   1658  O   TRP A 175       3.829 -18.430  16.710  1.00 10.00      A   
ATOM   1659  N   LEU A 176       5.624 -18.682  15.378  1.00 10.00      A   
ATOM   1660  HN  LEU A 176       6.576 -18.483  15.247  1.00 10.00      A   
ATOM   1661  CA  LEU A 176       4.922 -19.481  14.380  1.00 10.00      A   
ATOM   1662  CB  LEU A 176       5.824 -19.695  13.164  1.00 10.00      A   
ATOM   1663  CG  LEU A 176       5.128 -20.126  11.873  1.00 10.00      A   
ATOM   1664  CD1 LEU A 176       4.359 -18.960  11.273  1.00 10.00      A   
ATOM   1665  CD2 LEU A 176       6.140 -20.671  10.877  1.00 10.00      A   
ATOM   1666  C   LEU A 176       4.498 -20.834  14.953  1.00 10.00      A   
ATOM   1667  O   LEU A 176       3.543 -21.457  14.483  1.00 10.00      A   
ATOM   1668  N   SER A 177       5.209 -21.272  15.982  1.00 10.00      A   
ATOM   1669  HN  SER A 177       5.943 -20.718  16.323  1.00 10.00      A   
ATOM   1670  CA  SER A 177       4.931 -22.547  16.627  1.00 10.00      A   
ATOM   1671  CB  SER A 177       6.152 -22.995  17.428  1.00 10.00      A   
ATOM   1672  OG  SER A 177       7.352 -22.625  16.772  1.00 10.00      A   
ATOM   1673  HG  SER A 177       7.795 -21.935  17.281  1.00 10.00      A   
ATOM   1674  C   SER A 177       3.716 -22.457  17.547  1.00 10.00      A   
ATOM   1675  O   SER A 177       3.225 -23.473  18.035  1.00 10.00      A   
ATOM   1676  N   HIS A 178       3.228 -21.239  17.770  1.00 10.00      A   
ATOM   1677  HN  HIS A 178       3.657 -20.464  17.345  1.00 10.00      A   
ATOM   1678  CA  HIS A 178       2.070 -21.027  18.632  1.00 10.00      A   
ATOM   1679  CB  HIS A 178       2.023 -19.589  19.146  1.00 10.00      A   
ATOM   1680  CG  HIS A 178       2.829 -19.372  20.389  1.00 10.00      A   
ATOM   1681  ND1 HIS A 178       2.256 -19.449  21.638  1.00 10.00      A   
ATOM   1682  CD2 HIS A 178       4.148 -19.082  20.522  1.00 10.00      A   
ATOM   1683  CE1 HIS A 178       3.230 -19.208  22.498  1.00 10.00      A   
ATOM   1684  NE2 HIS A 178       4.388 -18.980  21.868  1.00 10.00      A   
ATOM   1685  HE2 HIS A 178       5.249 -18.779  22.292  1.00 10.00      A   
ATOM   1686  C   HIS A 178       0.768 -21.385  17.925  1.00 10.00      A   
ATOM   1687  O   HIS A 178      -0.281 -21.516  18.562  1.00 10.00      A   
ATOM   1688  N   PHE A 179       0.844 -21.545  16.610  1.00 10.00      A   
ATOM   1689  HN  PHE A 179       1.709 -21.426  16.166  1.00 10.00      A   
ATOM   1690  CA  PHE A 179      -0.320 -21.900  15.811  1.00 10.00      A   
ATOM   1691  CB  PHE A 179      -0.001 -21.802  14.316  1.00 10.00      A   
ATOM   1692  CG  PHE A 179      -0.413 -20.502  13.691  1.00 10.00      A   
ATOM   1693  CD1 PHE A 179       0.531 -19.660  13.125  1.00 10.00      A   
ATOM   1694  CD2 PHE A 179      -1.743 -20.122  13.669  1.00 10.00      A   
ATOM   1695  CE1 PHE A 179       0.153 -18.463  12.548  1.00 10.00      A   
ATOM   1696  CE2 PHE A 179      -2.130 -18.926  13.096  1.00 10.00      A   
ATOM   1697  CZ  PHE A 179      -1.179 -18.095  12.535  1.00 10.00      A   
ATOM   1698  C   PHE A 179      -0.791 -23.308  16.147  1.00 10.00      A   
ATOM   1699  O   PHE A 179      -0.041 -24.277  15.994  1.00 10.00      A   
ATOM   1700  N   PRO A 180      -2.032 -23.441  16.626  1.00 10.00      A   
ATOM   1701  CA  PRO A 180      -2.598 -24.741  16.983  1.00 10.00      A   
ATOM   1702  CB  PRO A 180      -3.973 -24.391  17.565  1.00 10.00      A   
ATOM   1703  CG  PRO A 180      -4.299 -23.055  16.994  1.00 10.00      A   
ATOM   1704  CD  PRO A 180      -2.986 -22.340  16.851  1.00 10.00      A   
ATOM   1705  C   PRO A 180      -2.749 -25.621  15.748  1.00 10.00      A   
ATOM   1706  O   PRO A 180      -2.958 -25.121  14.641  1.00 10.00      A   
ATOM   1707  N   ASP A 181      -2.641 -26.927  15.936  1.00 10.00      A   
ATOM   1708  HN  ASP A 181      -2.474 -27.267  16.842  1.00 10.00      A   
ATOM   1709  CA  ASP A 181      -2.762 -27.877  14.833  1.00 10.00      A   
ATOM   1710  CB  ASP A 181      -2.386 -29.287  15.299  1.00 10.00      A   
ATOM   1711  CG  ASP A 181      -0.890 -29.484  15.446  1.00 10.00      A   
ATOM   1712  OD1 ASP A 181      -0.295 -30.197  14.611  1.00 10.00      A   
ATOM   1713  OD2 ASP A 181      -0.298 -28.937  16.402  1.00 10.00      A   
ATOM   1714  C   ASP A 181      -4.175 -27.869  14.271  1.00 10.00      A   
ATOM   1715  O   ASP A 181      -4.418 -28.338  13.160  1.00 10.00      A   
ATOM   1716  N   THR A 182      -5.099 -27.323  15.046  1.00 10.00      A   
ATOM   1717  HN  THR A 182      -4.837 -26.979  15.927  1.00 10.00      A   
ATOM   1718  CA  THR A 182      -6.490 -27.227  14.648  1.00 10.00      A   
ATOM   1719  CB  THR A 182      -7.378 -27.008  15.881  1.00 10.00      A   
ATOM   1720  OG1 THR A 182      -6.622 -26.310  16.881  1.00 10.00      A   
ATOM   1721  HG1 THR A 182      -7.139 -25.561  17.210  1.00 10.00      A   
ATOM   1722  CG2 THR A 182      -7.834 -28.343  16.448  1.00 10.00      A   
ATOM   1723  C   THR A 182      -6.698 -26.077  13.661  1.00 10.00      A   
ATOM   1724  O   THR A 182      -7.733 -25.995  12.999  1.00 10.00      A   
ATOM   1725  N   TYR A 183      -5.708 -25.187  13.569  1.00 10.00      A   
ATOM   1726  HN  TYR A 183      -4.908 -25.298  14.130  1.00 10.00      A   
ATOM   1727  CA  TYR A 183      -5.776 -24.053  12.656  1.00 10.00      A   
ATOM   1728  CB  TYR A 183      -4.718 -23.009  13.025  1.00 10.00      A   
ATOM   1729  CG  TYR A 183      -4.700 -21.807  12.110  1.00 10.00      A   
ATOM   1730  CD1 TYR A 183      -5.633 -20.792  12.254  1.00 10.00      A   
ATOM   1731  CD2 TYR A 183      -3.752 -21.688  11.099  1.00 10.00      A   
ATOM   1732  CE1 TYR A 183      -5.626 -19.692  11.423  1.00 10.00      A   
ATOM   1733  CE2 TYR A 183      -3.738 -20.589  10.263  1.00 10.00      A   
ATOM   1734  CZ  TYR A 183      -4.678 -19.594  10.428  1.00 10.00      A   
ATOM   1735  OH  TYR A 183      -4.676 -18.498   9.596  1.00 10.00      A   
ATOM   1736  HH  TYR A 183      -5.516 -18.028   9.686  1.00 10.00      A   
ATOM   1737  C   TYR A 183      -5.568 -24.528  11.222  1.00 10.00      A   
ATOM   1738  O   TYR A 183      -4.503 -25.046  10.878  1.00 10.00      A   
ATOM   1739  N   THR A 184      -6.592 -24.364  10.397  1.00 10.00      A   
ATOM   1740  HN  THR A 184      -7.419 -23.955  10.735  1.00 10.00      A   
ATOM   1741  CA  THR A 184      -6.528 -24.790   9.011  1.00 10.00      A   
ATOM   1742  CB  THR A 184      -7.235 -26.148   8.841  1.00 10.00      A   
ATOM   1743  OG1 THR A 184      -7.812 -26.543  10.098  1.00 10.00      A   
ATOM   1744  HG1 THR A 184      -7.288 -26.174  10.822  1.00 10.00      A   
ATOM   1745  CG2 THR A 184      -6.244 -27.209   8.398  1.00 10.00      A   
ATOM   1746  C   THR A 184      -7.161 -23.757   8.072  1.00 10.00      A   
ATOM   1747  O   THR A 184      -7.500 -24.065   6.928  1.00 10.00      A   
ATOM   1748  N   SER A 185      -7.301 -22.526   8.546  1.00 10.00      A   
ATOM   1749  HN  SER A 185      -7.006 -22.324   9.458  1.00 10.00      A   
ATOM   1750  CA  SER A 185      -7.898 -21.465   7.746  1.00 10.00      A   
ATOM   1751  CB  SER A 185      -8.889 -20.671   8.598  1.00 10.00      A   
ATOM   1752  OG  SER A 185      -8.450 -20.608   9.943  1.00 10.00      A   
ATOM   1753  HG  SER A 185      -8.156 -19.709  10.132  1.00 10.00      A   
ATOM   1754  C   SER A 185      -6.844 -20.540   7.135  1.00 10.00      A   
ATOM   1755  O   SER A 185      -7.128 -19.379   6.841  1.00 10.00      A   
ATOM   1756  N   LEU A 186      -5.634 -21.056   6.943  1.00 10.00      A   
ATOM   1757  HN  LEU A 186      -5.464 -21.983   7.200  1.00 10.00      A   
ATOM   1758  CA  LEU A 186      -4.552 -20.274   6.357  1.00 10.00      A   
ATOM   1759  CB  LEU A 186      -3.218 -20.999   6.542  1.00 10.00      A   
ATOM   1760  CG  LEU A 186      -2.000 -20.391   5.842  1.00 10.00      A   
ATOM   1761  CD1 LEU A 186      -1.666 -19.024   6.420  1.00 10.00      A   
ATOM   1762  CD2 LEU A 186      -0.805 -21.326   5.953  1.00 10.00      A   
ATOM   1763  C   LEU A 186      -4.818 -20.005   4.876  1.00 10.00      A   
ATOM   1764  O   LEU A 186      -4.823 -20.926   4.056  1.00 10.00      A   
ATOM   1765  N   VAL A 187      -5.064 -18.738   4.550  1.00 10.00      A   
ATOM   1766  HN  VAL A 187      -5.066 -18.057   5.258  1.00 10.00      A   
ATOM   1767  CA  VAL A 187      -5.340 -18.335   3.176  1.00 10.00      A   
ATOM   1768  CB  VAL A 187      -6.695 -17.598   3.060  1.00 10.00      A   
ATOM   1769  CG1 VAL A 187      -6.994 -17.222   1.616  1.00 10.00      A   
ATOM   1770  CG2 VAL A 187      -7.818 -18.446   3.634  1.00 10.00      A   
ATOM   1771  C   VAL A 187      -4.224 -17.447   2.626  1.00 10.00      A   
ATOM   1772  O   VAL A 187      -3.707 -17.684   1.531  1.00 10.00      A   
ATOM   1773  N   SER A 188      -3.843 -16.431   3.384  1.00 10.00      A   
ATOM   1774  HN  SER A 188      -4.275 -16.285   4.254  1.00 10.00      A   
ATOM   1775  CA  SER A 188      -2.793 -15.524   2.952  1.00 10.00      A   
ATOM   1776  CB  SER A 188      -3.404 -14.242   2.374  1.00 10.00      A   
ATOM   1777  OG  SER A 188      -2.407 -13.364   1.874  1.00 10.00      A   
ATOM   1778  HG  SER A 188      -2.785 -12.482   1.773  1.00 10.00      A   
ATOM   1779  C   SER A 188      -1.847 -15.199   4.099  1.00 10.00      A   
ATOM   1780  O   SER A 188      -2.288 -14.877   5.203  1.00 10.00      A   
ATOM   1781  N   LEU A 189      -0.549 -15.295   3.834  1.00 10.00      A   
ATOM   1782  HN  LEU A 189      -0.264 -15.575   2.937  1.00 10.00      A   
ATOM   1783  CA  LEU A 189       0.467 -15.009   4.833  1.00 10.00      A   
ATOM   1784  CB  LEU A 189       0.972 -16.309   5.464  1.00 10.00      A   
ATOM   1785  CG  LEU A 189       2.184 -16.183   6.389  1.00 10.00      A   
ATOM   1786  CD1 LEU A 189       1.859 -15.316   7.596  1.00 10.00      A   
ATOM   1787  CD2 LEU A 189       2.672 -17.555   6.823  1.00 10.00      A   
ATOM   1788  C   LEU A 189       1.632 -14.240   4.213  1.00 10.00      A   
ATOM   1789  O   LEU A 189       2.201 -14.664   3.205  1.00 10.00      A   
ATOM   1790  N   ASN A 190       1.966 -13.100   4.804  1.00 10.00      A   
ATOM   1791  HN  ASN A 190       1.448 -12.792   5.583  1.00 10.00      A   
ATOM   1792  CA  ASN A 190       3.070 -12.277   4.323  1.00 10.00      A   
ATOM   1793  CB  ASN A 190       2.545 -11.022   3.618  1.00 10.00      A   
ATOM   1794  CG  ASN A 190       3.652 -10.047   3.245  1.00 10.00      A   
ATOM   1795  OD1 ASN A 190       4.784 -10.445   2.947  1.00 10.00      A   
ATOM   1796  ND2 ASN A 190       3.333  -8.767   3.251  1.00 10.00      A   
ATOM   1797 HD21 ASN A 190       2.404  -8.515   3.495  1.00 10.00      A   
ATOM   1798 HD22 ASN A 190       4.028  -8.115   3.020  1.00 10.00      A   
ATOM   1799  C   ASN A 190       3.971 -11.881   5.486  1.00 10.00      A   
ATOM   1800  O   ASN A 190       3.566 -11.113   6.358  1.00 10.00      A   
ATOM   1801  N   ILE A 191       5.183 -12.422   5.506  1.00 10.00      A   
ATOM   1802  HN  ILE A 191       5.444 -13.041   4.786  1.00 10.00      A   
ATOM   1803  CA  ILE A 191       6.133 -12.131   6.576  1.00 10.00      A   
ATOM   1804  CB  ILE A 191       6.298 -13.337   7.530  1.00 10.00      A   
ATOM   1805  CG1 ILE A 191       6.436 -14.641   6.736  1.00 10.00      A   
ATOM   1806  CG2 ILE A 191       5.131 -13.412   8.505  1.00 10.00      A   
ATOM   1807  CD1 ILE A 191       6.854 -15.827   7.575  1.00 10.00      A   
ATOM   1808  C   ILE A 191       7.501 -11.756   6.018  1.00 10.00      A   
ATOM   1809  O   ILE A 191       8.513 -11.909   6.699  1.00 10.00      A   
ATOM   1810  N   SER A 192       7.526 -11.227   4.799  1.00 10.00      A   
ATOM   1811  HN  SER A 192       6.681 -11.080   4.326  1.00 10.00      A   
ATOM   1812  CA  SER A 192       8.779 -10.845   4.141  1.00 10.00      A   
ATOM   1813  CB  SER A 192       8.498 -10.431   2.696  1.00 10.00      A   
ATOM   1814  OG  SER A 192       7.353  -9.595   2.625  1.00 10.00      A   
ATOM   1815  HG  SER A 192       6.578 -10.127   2.395  1.00 10.00      A   
ATOM   1816  C   SER A 192       9.515  -9.724   4.885  1.00 10.00      A   
ATOM   1817  O   SER A 192      10.718  -9.526   4.703  1.00 10.00      A   
ATOM   1818  N   CYS A 193       8.792  -9.011   5.733  1.00 10.00      A   
ATOM   1819  HN  CYS A 193       7.847  -9.236   5.856  1.00 10.00      A   
ATOM   1820  CA  CYS A 193       9.351  -7.903   6.494  1.00 10.00      A   
ATOM   1821  CB  CYS A 193       8.208  -6.997   6.949  1.00 10.00      A   
ATOM   1822  SG  CYS A 193       6.703  -7.908   7.381  1.00 10.00      A   
ATOM   1823  HG  CYS A 193       5.660  -7.107   7.180  1.00 10.00      A   
ATOM   1824  C   CYS A 193      10.126  -8.383   7.718  1.00 10.00      A   
ATOM   1825  O   CYS A 193      10.943  -7.645   8.270  1.00 10.00      A   
ATOM   1826  N   LEU A 194       9.868  -9.611   8.143  1.00 10.00      A   
ATOM   1827  HN  LEU A 194       9.233 -10.169   7.647  1.00 10.00      A   
ATOM   1828  CA  LEU A 194      10.525 -10.156   9.318  1.00 10.00      A   
ATOM   1829  CB  LEU A 194       9.678 -11.262   9.945  1.00 10.00      A   
ATOM   1830  CG  LEU A 194       8.533 -10.805  10.851  1.00 10.00      A   
ATOM   1831  CD1 LEU A 194       7.698 -11.997  11.295  1.00 10.00      A   
ATOM   1832  CD2 LEU A 194       9.072 -10.047  12.054  1.00 10.00      A   
ATOM   1833  C   LEU A 194      11.917 -10.680   9.009  1.00 10.00      A   
ATOM   1834  O   LEU A 194      12.153 -11.291   7.965  1.00 10.00      A   
ATOM   1835  N   ALA A 195      12.838 -10.434   9.925  1.00 10.00      A   
ATOM   1836  HN  ALA A 195      12.585  -9.934  10.741  1.00 10.00      A   
ATOM   1837  CA  ALA A 195      14.209 -10.891   9.773  1.00 10.00      A   
ATOM   1838  CB  ALA A 195      15.178  -9.795  10.175  1.00 10.00      A   
ATOM   1839  C   ALA A 195      14.423 -12.136  10.623  1.00 10.00      A   
ATOM   1840  O   ALA A 195      15.293 -12.965  10.340  1.00 10.00      A   
ATOM   1841  N   SER A 196      13.598 -12.266  11.654  1.00 10.00      A   
ATOM   1842  HN  SER A 196      12.922 -11.569  11.809  1.00 10.00      A   
ATOM   1843  CA  SER A 196      13.658 -13.401  12.563  1.00 10.00      A   
ATOM   1844  CB  SER A 196      12.660 -13.215  13.711  1.00 10.00      A   
ATOM   1845  OG  SER A 196      11.545 -12.434  13.306  1.00 10.00      A   
ATOM   1846  HG  SER A 196      11.834 -11.523  13.132  1.00 10.00      A   
ATOM   1847  C   SER A 196      13.397 -14.709  11.822  1.00 10.00      A   
ATOM   1848  O   SER A 196      12.523 -14.780  10.954  1.00 10.00      A   
ATOM   1849  N   GLU A 197      14.163 -15.737  12.157  1.00 10.00      A   
ATOM   1850  HN  GLU A 197      14.830 -15.627  12.868  1.00 10.00      A   
ATOM   1851  CA  GLU A 197      14.025 -17.029  11.510  1.00 10.00      A   
ATOM   1852  CB  GLU A 197      15.367 -17.753  11.493  1.00 10.00      A   
ATOM   1853  CG  GLU A 197      15.459 -18.856  10.453  1.00 10.00      A   
ATOM   1854  CD  GLU A 197      16.808 -19.538  10.456  1.00 10.00      A   
ATOM   1855  OE1 GLU A 197      16.858 -20.764  10.236  1.00 10.00      A   
ATOM   1856  OE2 GLU A 197      17.829 -18.853  10.687  1.00 10.00      A   
ATOM   1857  C   GLU A 197      12.968 -17.884  12.196  1.00 10.00      A   
ATOM   1858  O   GLU A 197      12.996 -18.062  13.417  1.00 10.00      A   
ATOM   1859  N   VAL A 198      12.040 -18.405  11.406  1.00 10.00      A   
ATOM   1860  HN  VAL A 198      12.081 -18.226  10.441  1.00 10.00      A   
ATOM   1861  CA  VAL A 198      10.971 -19.245  11.925  1.00 10.00      A   
ATOM   1862  CB  VAL A 198       9.606 -18.885  11.289  1.00 10.00      A   
ATOM   1863  CG1 VAL A 198       9.215 -17.452  11.624  1.00 10.00      A   
ATOM   1864  CG2 VAL A 198       9.640 -19.089   9.779  1.00 10.00      A   
ATOM   1865  C   VAL A 198      11.282 -20.716  11.666  1.00 10.00      A   
ATOM   1866  O   VAL A 198      12.106 -21.044  10.810  1.00 10.00      A   
ATOM   1867  N   SER A 199      10.635 -21.597  12.415  1.00 10.00      A   
ATOM   1868  HN  SER A 199      10.008 -21.276  13.097  1.00 10.00      A   
ATOM   1869  CA  SER A 199      10.844 -23.029  12.257  1.00 10.00      A   
ATOM   1870  CB  SER A 199      10.199 -23.798  13.410  1.00 10.00      A   
ATOM   1871  OG  SER A 199      10.614 -23.292  14.667  1.00 10.00      A   
ATOM   1872  HG  SER A 199      11.208 -22.540  14.530  1.00 10.00      A   
ATOM   1873  C   SER A 199      10.274 -23.534  10.933  1.00 10.00      A   
ATOM   1874  O   SER A 199       9.066 -23.447  10.693  1.00 10.00      A   
ATOM   1875  N   PHE A 200      11.144 -24.075  10.084  1.00 10.00      A   
ATOM   1876  HN  PHE A 200      12.095 -24.113  10.330  1.00 10.00      A   
ATOM   1877  CA  PHE A 200      10.722 -24.604   8.793  1.00 10.00      A   
ATOM   1878  CB  PHE A 200      11.937 -25.054   7.977  1.00 10.00      A   
ATOM   1879  CG  PHE A 200      11.607 -25.480   6.575  1.00 10.00      A   
ATOM   1880  CD1 PHE A 200      11.327 -24.538   5.601  1.00 10.00      A   
ATOM   1881  CD2 PHE A 200      11.575 -26.824   6.232  1.00 10.00      A   
ATOM   1882  CE1 PHE A 200      11.028 -24.924   4.312  1.00 10.00      A   
ATOM   1883  CE2 PHE A 200      11.275 -27.215   4.943  1.00 10.00      A   
ATOM   1884  CZ  PHE A 200      10.999 -26.265   3.981  1.00 10.00      A   
ATOM   1885  C   PHE A 200       9.758 -25.767   8.994  1.00 10.00      A   
ATOM   1886  O   PHE A 200       8.815 -25.950   8.227  1.00 10.00      A   
ATOM   1887  N   SER A 201       9.997 -26.534  10.046  1.00 10.00      A   
ATOM   1888  HN  SER A 201      10.770 -26.330  10.614  1.00 10.00      A   
ATOM   1889  CA  SER A 201       9.160 -27.676  10.384  1.00 10.00      A   
ATOM   1890  CB  SER A 201       9.746 -28.372  11.609  1.00 10.00      A   
ATOM   1891  OG  SER A 201      10.452 -27.441  12.423  1.00 10.00      A   
ATOM   1892  HG  SER A 201      11.393 -27.655  12.409  1.00 10.00      A   
ATOM   1893  C   SER A 201       7.717 -27.237  10.657  1.00 10.00      A   
ATOM   1894  O   SER A 201       6.763 -27.864  10.189  1.00 10.00      A   
ATOM   1895  N   ALA A 202       7.573 -26.142  11.396  1.00 10.00      A   
ATOM   1896  HN  ALA A 202       8.374 -25.680  11.718  1.00 10.00      A   
ATOM   1897  CA  ALA A 202       6.260 -25.606  11.728  1.00 10.00      A   
ATOM   1898  CB  ALA A 202       6.387 -24.521  12.787  1.00 10.00      A   
ATOM   1899  C   ALA A 202       5.574 -25.063  10.479  1.00 10.00      A   
ATOM   1900  O   ALA A 202       4.381 -25.281  10.270  1.00 10.00      A   
ATOM   1901  N   LEU A 203       6.351 -24.376   9.646  1.00 10.00      A   
ATOM   1902  HN  LEU A 203       7.299 -24.253   9.874  1.00 10.00      A   
ATOM   1903  CA  LEU A 203       5.839 -23.799   8.408  1.00 10.00      A   
ATOM   1904  CB  LEU A 203       6.938 -23.002   7.701  1.00 10.00      A   
ATOM   1905  CG  LEU A 203       6.523 -22.243   6.437  1.00 10.00      A   
ATOM   1906  CD1 LEU A 203       5.585 -21.089   6.777  1.00 10.00      A   
ATOM   1907  CD2 LEU A 203       7.751 -21.746   5.688  1.00 10.00      A   
ATOM   1908  C   LEU A 203       5.307 -24.891   7.489  1.00 10.00      A   
ATOM   1909  O   LEU A 203       4.247 -24.743   6.879  1.00 10.00      A   
ATOM   1910  N   GLU A 204       6.051 -25.987   7.402  1.00 10.00      A   
ATOM   1911  HN  GLU A 204       6.897 -26.028   7.904  1.00 10.00      A   
ATOM   1912  CA  GLU A 204       5.660 -27.123   6.572  1.00 10.00      A   
ATOM   1913  CB  GLU A 204       6.738 -28.212   6.600  1.00 10.00      A   
ATOM   1914  CG  GLU A 204       6.378 -29.466   5.818  1.00 10.00      A   
ATOM   1915  CD  GLU A 204       7.525 -30.452   5.733  1.00 10.00      A   
ATOM   1916  OE1 GLU A 204       7.823 -31.119   6.747  1.00 10.00      A   
ATOM   1917  OE2 GLU A 204       8.135 -30.566   4.648  1.00 10.00      A   
ATOM   1918  C   GLU A 204       4.322 -27.691   7.034  1.00 10.00      A   
ATOM   1919  O   GLU A 204       3.412 -27.891   6.230  1.00 10.00      A   
ATOM   1920  N   ARG A 205       4.204 -27.927   8.333  1.00 10.00      A   
ATOM   1921  HN  ARG A 205       4.965 -27.740   8.924  1.00 10.00      A   
ATOM   1922  CA  ARG A 205       2.976 -28.468   8.904  1.00 10.00      A   
ATOM   1923  CB  ARG A 205       3.140 -28.713  10.403  1.00 10.00      A   
ATOM   1924  CG  ARG A 205       4.053 -29.875  10.756  1.00 10.00      A   
ATOM   1925  CD  ARG A 205       3.962 -30.211  12.234  1.00 10.00      A   
ATOM   1926  NE  ARG A 205       4.597 -29.200  13.080  1.00 10.00      A   
ATOM   1927  HE  ARG A 205       5.574 -29.089  12.988  1.00 10.00      A   
ATOM   1928  CZ  ARG A 205       3.939 -28.423  13.944  1.00 10.00      A   
ATOM   1929  NH1 ARG A 205       2.623 -28.556  14.094  1.00 10.00      A   
ATOM   1930 HH11 ARG A 205       2.106 -27.954  14.773  1.00 10.00      A   
ATOM   1931 HH12 ARG A 205       2.101 -29.261  13.529  1.00 10.00      A   
ATOM   1932  NH2 ARG A 205       4.608 -27.549  14.689  1.00 10.00      A   
ATOM   1933 HH21 ARG A 205       4.102 -26.943  15.371  1.00 10.00      A   
ATOM   1934 HH22 ARG A 205       5.642 -27.464  14.594  1.00 10.00      A   
ATOM   1935  C   ARG A 205       1.791 -27.539   8.658  1.00 10.00      A   
ATOM   1936  O   ARG A 205       0.681 -27.994   8.389  1.00 10.00      A   
ATOM   1937  N   LEU A 206       2.043 -26.240   8.746  1.00 10.00      A   
ATOM   1938  HN  LEU A 206       2.956 -25.947   8.959  1.00 10.00      A   
ATOM   1939  CA  LEU A 206       1.008 -25.233   8.544  1.00 10.00      A   
ATOM   1940  CB  LEU A 206       1.550 -23.846   8.897  1.00 10.00      A   
ATOM   1941  CG  LEU A 206       1.261 -23.349  10.313  1.00 10.00      A   
ATOM   1942  CD1 LEU A 206       2.256 -22.272  10.709  1.00 10.00      A   
ATOM   1943  CD2 LEU A 206      -0.160 -22.813  10.400  1.00 10.00      A   
ATOM   1944  C   LEU A 206       0.474 -25.231   7.114  1.00 10.00      A   
ATOM   1945  O   LEU A 206      -0.732 -25.332   6.894  1.00 10.00      A   
ATOM   1946  N   VAL A 207       1.377 -25.137   6.150  1.00 10.00      A   
ATOM   1947  HN  VAL A 207       2.330 -25.096   6.389  1.00 10.00      A   
ATOM   1948  CA  VAL A 207       0.998 -25.088   4.741  1.00 10.00      A   
ATOM   1949  CB  VAL A 207       2.186 -24.678   3.846  1.00 10.00      A   
ATOM   1950  CG1 VAL A 207       1.782 -24.674   2.378  1.00 10.00      A   
ATOM   1951  CG2 VAL A 207       2.718 -23.313   4.259  1.00 10.00      A   
ATOM   1952  C   VAL A 207       0.394 -26.398   4.230  1.00 10.00      A   
ATOM   1953  O   VAL A 207      -0.649 -26.390   3.579  1.00 10.00      A   
ATOM   1954  N   THR A 208       1.030 -27.519   4.540  1.00 10.00      A   
ATOM   1955  HN  THR A 208       1.836 -27.478   5.098  1.00 10.00      A   
ATOM   1956  CA  THR A 208       0.557 -28.818   4.068  1.00 10.00      A   
ATOM   1957  CB  THR A 208       1.518 -29.957   4.463  1.00 10.00      A   
ATOM   1958  OG1 THR A 208       2.871 -29.531   4.272  1.00 10.00      A   
ATOM   1959  HG1 THR A 208       3.129 -28.945   4.997  1.00 10.00      A   
ATOM   1960  CG2 THR A 208       1.271 -31.183   3.601  1.00 10.00      A   
ATOM   1961  C   THR A 208      -0.870 -29.149   4.529  1.00 10.00      A   
ATOM   1962  O   THR A 208      -1.610 -29.836   3.819  1.00 10.00      A   
ATOM   1963  N   ARG A 209      -1.267 -28.654   5.697  1.00 10.00      A   
ATOM   1964  HN  ARG A 209      -0.656 -28.094   6.220  1.00 10.00      A   
ATOM   1965  CA  ARG A 209      -2.603 -28.936   6.212  1.00 10.00      A   
ATOM   1966  CB  ARG A 209      -2.612 -29.073   7.738  1.00 10.00      A   
ATOM   1967  CG  ARG A 209      -2.456 -27.767   8.500  1.00 10.00      A   
ATOM   1968  CD  ARG A 209      -2.344 -28.026   9.993  1.00 10.00      A   
ATOM   1969  NE  ARG A 209      -2.277 -26.789  10.766  1.00 10.00      A   
ATOM   1970  HE  ARG A 209      -3.028 -26.158  10.670  1.00 10.00      A   
ATOM   1971  CZ  ARG A 209      -1.281 -26.484  11.602  1.00 10.00      A   
ATOM   1972  NH1 ARG A 209      -0.269 -27.324  11.780  1.00 10.00      A   
ATOM   1973 HH11 ARG A 209      -0.243 -28.235  11.272  1.00 10.00      A   
ATOM   1974 HH12 ARG A 209       0.504 -27.077  12.437  1.00 10.00      A   
ATOM   1975  NH2 ARG A 209      -1.302 -25.337  12.269  1.00 10.00      A   
ATOM   1976 HH21 ARG A 209      -2.093 -24.674  12.146  1.00 10.00      A   
ATOM   1977 HH22 ARG A 209      -0.523 -25.099  12.924  1.00 10.00      A   
ATOM   1978  C   ARG A 209      -3.643 -27.926   5.733  1.00 10.00      A   
ATOM   1979  O   ARG A 209      -4.840 -28.201   5.774  1.00 10.00      A   
ATOM   1980  N   CYS A 210      -3.189 -26.769   5.268  1.00 10.00      A   
ATOM   1981  HN  CYS A 210      -2.221 -26.611   5.235  1.00 10.00      A   
ATOM   1982  CA  CYS A 210      -4.101 -25.735   4.788  1.00 10.00      A   
ATOM   1983  CB  CYS A 210      -3.797 -24.395   5.456  1.00 10.00      A   
ATOM   1984  SG  CYS A 210      -3.563 -24.494   7.246  1.00 10.00      A   
ATOM   1985  HG  CYS A 210      -2.289 -24.809   7.461  1.00 10.00      A   
ATOM   1986  C   CYS A 210      -4.014 -25.595   3.272  1.00 10.00      A   
ATOM   1987  O   CYS A 210      -3.115 -24.937   2.751  1.00 10.00      A   
ATOM   1988  N   PRO A 211      -4.958 -26.205   2.541  1.00 10.00      A   
ATOM   1989  CA  PRO A 211      -4.979 -26.160   1.081  1.00 10.00      A   
ATOM   1990  CB  PRO A 211      -5.787 -27.404   0.733  1.00 10.00      A   
ATOM   1991  CG  PRO A 211      -6.766 -27.526   1.848  1.00 10.00      A   
ATOM   1992  CD  PRO A 211      -6.081 -26.996   3.080  1.00 10.00      A   
ATOM   1993  C   PRO A 211      -5.671 -24.914   0.530  1.00 10.00      A   
ATOM   1994  O   PRO A 211      -5.869 -24.787  -0.678  1.00 10.00      A   
ATOM   1995  N   ASN A 212      -6.048 -23.997   1.412  1.00 10.00      A   
ATOM   1996  HN  ASN A 212      -5.886 -24.150   2.365  1.00 10.00      A   
ATOM   1997  CA  ASN A 212      -6.708 -22.768   0.982  1.00 10.00      A   
ATOM   1998  CB  ASN A 212      -7.876 -22.398   1.897  1.00 10.00      A   
ATOM   1999  CG  ASN A 212      -8.955 -21.623   1.159  1.00 10.00      A   
ATOM   2000  OD1 ASN A 212      -9.173 -21.820  -0.035  1.00 10.00      A   
ATOM   2001  ND2 ASN A 212      -9.642 -20.739   1.865  1.00 10.00      A   
ATOM   2002 HD21 ASN A 212      -9.423 -20.635   2.813  1.00 10.00      A   
ATOM   2003 HD22 ASN A 212     -10.343 -20.226   1.407  1.00 10.00      A   
ATOM   2004  C   ASN A 212      -5.714 -21.619   0.893  1.00 10.00      A   
ATOM   2005  O   ASN A 212      -6.091 -20.459   0.734  1.00 10.00      A   
ATOM   2006  N   LEU A 213      -4.436 -21.952   1.006  1.00 10.00      A   
ATOM   2007  HN  LEU A 213      -4.200 -22.890   1.150  1.00 10.00      A   
ATOM   2008  CA  LEU A 213      -3.382 -20.959   0.923  1.00 10.00      A   
ATOM   2009  CB  LEU A 213      -2.059 -21.548   1.417  1.00 10.00      A   
ATOM   2010  CG  LEU A 213      -0.848 -20.613   1.381  1.00 10.00      A   
ATOM   2011  CD1 LEU A 213      -0.987 -19.506   2.415  1.00 10.00      A   
ATOM   2012  CD2 LEU A 213       0.434 -21.395   1.603  1.00 10.00      A   
ATOM   2013  C   LEU A 213      -3.237 -20.478  -0.517  1.00 10.00      A   
ATOM   2014  O   LEU A 213      -2.842 -21.241  -1.402  1.00 10.00      A   
ATOM   2015  N   LYS A 214      -3.572 -19.218  -0.744  1.00 10.00      A   
ATOM   2016  HN  LYS A 214      -3.878 -18.663   0.007  1.00 10.00      A   
ATOM   2017  CA  LYS A 214      -3.501 -18.635  -2.077  1.00 10.00      A   
ATOM   2018  CB  LYS A 214      -4.830 -17.966  -2.441  1.00 10.00      A   
ATOM   2019  CG  LYS A 214      -6.063 -18.800  -2.125  1.00 10.00      A   
ATOM   2020  CD  LYS A 214      -6.149 -20.037  -3.009  1.00 10.00      A   
ATOM   2021  CE  LYS A 214      -6.788 -19.724  -4.351  1.00 10.00      A   
ATOM   2022  NZ  LYS A 214      -8.218 -19.329  -4.213  1.00 10.00      A   
ATOM   2023  HZ1 LYS A 214      -8.295 -18.429  -3.702  1.00 10.00      A   
ATOM   2024  HZ2 LYS A 214      -8.739 -20.058  -3.685  1.00 10.00      A   
ATOM   2025  HZ3 LYS A 214      -8.652 -19.222  -5.154  1.00 10.00      A   
ATOM   2026  C   LYS A 214      -2.362 -17.626  -2.186  1.00 10.00      A   
ATOM   2027  O   LYS A 214      -1.815 -17.407  -3.266  1.00 10.00      A   
ATOM   2028  N   SER A 215      -2.004 -17.016  -1.070  1.00 10.00      A   
ATOM   2029  HN  SER A 215      -2.463 -17.236  -0.232  1.00 10.00      A   
ATOM   2030  CA  SER A 215      -0.935 -16.029  -1.057  1.00 10.00      A   
ATOM   2031  CB  SER A 215      -1.520 -14.619  -0.900  1.00 10.00      A   
ATOM   2032  OG  SER A 215      -0.594 -13.716  -0.313  1.00 10.00      A   
ATOM   2033  HG  SER A 215      -0.913 -13.472   0.570  1.00 10.00      A   
ATOM   2034  C   SER A 215       0.069 -16.340   0.045  1.00 10.00      A   
ATOM   2035  O   SER A 215      -0.290 -16.418   1.221  1.00 10.00      A   
ATOM   2036  N   LEU A 216       1.328 -16.521  -0.338  1.00 10.00      A   
ATOM   2037  HN  LEU A 216       1.561 -16.439  -1.291  1.00 10.00      A   
ATOM   2038  CA  LEU A 216       2.375 -16.828   0.624  1.00 10.00      A   
ATOM   2039  CB  LEU A 216       2.660 -18.331   0.653  1.00 10.00      A   
ATOM   2040  CG  LEU A 216       3.688 -18.804   1.683  1.00 10.00      A   
ATOM   2041  CD1 LEU A 216       3.087 -18.800   3.082  1.00 10.00      A   
ATOM   2042  CD2 LEU A 216       4.222 -20.183   1.323  1.00 10.00      A   
ATOM   2043  C   LEU A 216       3.655 -16.065   0.316  1.00 10.00      A   
ATOM   2044  O   LEU A 216       4.321 -16.322  -0.688  1.00 10.00      A   
ATOM   2045  N   LYS A 217       3.984 -15.119   1.177  1.00 10.00      A   
ATOM   2046  HN  LYS A 217       3.395 -14.950   1.950  1.00 10.00      A   
ATOM   2047  CA  LYS A 217       5.194 -14.325   1.025  1.00 10.00      A   
ATOM   2048  CB  LYS A 217       4.863 -12.833   0.919  1.00 10.00      A   
ATOM   2049  CG  LYS A 217       4.205 -12.418  -0.393  1.00 10.00      A   
ATOM   2050  CD  LYS A 217       2.714 -12.166  -0.217  1.00 10.00      A   
ATOM   2051  CE  LYS A 217       2.077 -11.678  -1.511  1.00 10.00      A   
ATOM   2052  NZ  LYS A 217       0.620 -11.415  -1.350  1.00 10.00      A   
ATOM   2053  HZ1 LYS A 217       0.162 -11.324  -2.285  1.00 10.00      A   
ATOM   2054  HZ2 LYS A 217       0.470 -10.530  -0.824  1.00 10.00      A   
ATOM   2055  HZ3 LYS A 217       0.165 -12.195  -0.829  1.00 10.00      A   
ATOM   2056  C   LYS A 217       6.112 -14.590   2.213  1.00 10.00      A   
ATOM   2057  O   LYS A 217       5.799 -14.217   3.346  1.00 10.00      A   
ATOM   2058  N   LEU A 218       7.233 -15.243   1.951  1.00 10.00      A   
ATOM   2059  HN  LEU A 218       7.441 -15.483   1.020  1.00 10.00      A   
ATOM   2060  CA  LEU A 218       8.180 -15.591   2.999  1.00 10.00      A   
ATOM   2061  CB  LEU A 218       8.915 -16.881   2.647  1.00 10.00      A   
ATOM   2062  CG  LEU A 218       8.063 -18.149   2.634  1.00 10.00      A   
ATOM   2063  CD1 LEU A 218       8.885 -19.335   2.167  1.00 10.00      A   
ATOM   2064  CD2 LEU A 218       7.466 -18.414   4.009  1.00 10.00      A   
ATOM   2065  C   LEU A 218       9.170 -14.470   3.262  1.00 10.00      A   
ATOM   2066  O   LEU A 218       9.237 -13.496   2.514  1.00 10.00      A   
ATOM   2067  N   ASN A 219       9.942 -14.621   4.329  1.00 10.00      A   
ATOM   2068  HN  ASN A 219       9.855 -15.431   4.871  1.00 10.00      A   
ATOM   2069  CA  ASN A 219      10.926 -13.622   4.712  1.00 10.00      A   
ATOM   2070  CB  ASN A 219      11.048 -13.508   6.238  1.00 10.00      A   
ATOM   2071  CG  ASN A 219      11.584 -14.757   6.911  1.00 10.00      A   
ATOM   2072  OD1 ASN A 219      11.364 -15.876   6.448  1.00 10.00      A   
ATOM   2073  ND2 ASN A 219      12.282 -14.573   8.021  1.00 10.00      A   
ATOM   2074 HD21 ASN A 219      12.413 -13.655   8.342  1.00 10.00      A   
ATOM   2075 HD22 ASN A 219      12.626 -15.366   8.492  1.00 10.00      A   
ATOM   2076  C   ASN A 219      12.283 -13.877   4.071  1.00 10.00      A   
ATOM   2077  O   ASN A 219      12.444 -14.804   3.278  1.00 10.00      A   
ATOM   2078  N   ARG A 220      13.256 -13.048   4.431  1.00 10.00      A   
ATOM   2079  HN  ARG A 220      13.062 -12.343   5.079  1.00 10.00      A   
ATOM   2080  CA  ARG A 220      14.602 -13.147   3.883  1.00 10.00      A   
ATOM   2081  CB  ARG A 220      15.413 -11.895   4.216  1.00 10.00      A   
ATOM   2082  CG  ARG A 220      16.754 -11.832   3.506  1.00 10.00      A   
ATOM   2083  CD  ARG A 220      17.393 -10.458   3.615  1.00 10.00      A   
ATOM   2084  NE  ARG A 220      18.493 -10.310   2.664  1.00 10.00      A   
ATOM   2085  HE  ARG A 220      18.821 -11.134   2.225  1.00 10.00      A   
ATOM   2086  CZ  ARG A 220      19.067  -9.144   2.363  1.00 10.00      A   
ATOM   2087  NH1 ARG A 220      18.646  -8.024   2.944  1.00 10.00      A   
ATOM   2088 HH11 ARG A 220      19.091  -7.113   2.706  1.00 10.00      A   
ATOM   2089 HH12 ARG A 220      17.866  -8.052   3.640  1.00 10.00      A   
ATOM   2090  NH2 ARG A 220      20.058  -9.095   1.477  1.00 10.00      A   
ATOM   2091 HH21 ARG A 220      20.392  -9.970   1.009  1.00 10.00      A   
ATOM   2092 HH22 ARG A 220      20.505  -8.183   1.239  1.00 10.00      A   
ATOM   2093  C   ARG A 220      15.336 -14.406   4.338  1.00 10.00      A   
ATOM   2094  O   ARG A 220      16.057 -15.019   3.557  1.00 10.00      A   
ATOM   2095  N   ALA A 221      15.142 -14.799   5.591  1.00 10.00      A   
ATOM   2096  HN  ALA A 221      14.535 -14.291   6.162  1.00 10.00      A   
ATOM   2097  CA  ALA A 221      15.810 -15.985   6.128  1.00 10.00      A   
ATOM   2098  CB  ALA A 221      15.846 -15.937   7.647  1.00 10.00      A   
ATOM   2099  C   ALA A 221      15.150 -17.274   5.637  1.00 10.00      A   
ATOM   2100  O   ALA A 221      14.518 -17.996   6.413  1.00 10.00      A   
ATOM   2101  N   VAL A 222      15.291 -17.540   4.342  1.00 10.00      A   
ATOM   2102  HN  VAL A 222      15.815 -16.918   3.788  1.00 10.00      A   
ATOM   2103  CA  VAL A 222      14.729 -18.727   3.713  1.00 10.00      A   
ATOM   2104  CB  VAL A 222      13.324 -18.458   3.114  1.00 10.00      A   
ATOM   2105  CG1 VAL A 222      12.853 -19.641   2.279  1.00 10.00      A   
ATOM   2106  CG2 VAL A 222      12.306 -18.151   4.202  1.00 10.00      A   
ATOM   2107  C   VAL A 222      15.658 -19.187   2.588  1.00 10.00      A   
ATOM   2108  O   VAL A 222      15.901 -18.444   1.640  1.00 10.00      A   
ATOM   2109  N   PRO A 223      16.195 -20.408   2.684  1.00 10.00      A   
ATOM   2110  CA  PRO A 223      17.097 -20.951   1.666  1.00 10.00      A   
ATOM   2111  CB  PRO A 223      17.683 -22.192   2.338  1.00 10.00      A   
ATOM   2112  CG  PRO A 223      16.655 -22.606   3.332  1.00 10.00      A   
ATOM   2113  CD  PRO A 223      15.977 -21.347   3.795  1.00 10.00      A   
ATOM   2114  C   PRO A 223      16.355 -21.333   0.387  1.00 10.00      A   
ATOM   2115  O   PRO A 223      15.265 -21.917   0.432  1.00 10.00      A   
ATOM   2116  N   LEU A 224      16.964 -21.016  -0.748  1.00 10.00      A   
ATOM   2117  HN  LEU A 224      17.835 -20.572  -0.705  1.00 10.00      A   
ATOM   2118  CA  LEU A 224      16.385 -21.298  -2.055  1.00 10.00      A   
ATOM   2119  CB  LEU A 224      17.303 -20.766  -3.158  1.00 10.00      A   
ATOM   2120  CG  LEU A 224      16.825 -20.956  -4.599  1.00 10.00      A   
ATOM   2121  CD1 LEU A 224      15.508 -20.232  -4.831  1.00 10.00      A   
ATOM   2122  CD2 LEU A 224      17.884 -20.476  -5.579  1.00 10.00      A   
ATOM   2123  C   LEU A 224      16.112 -22.788  -2.260  1.00 10.00      A   
ATOM   2124  O   LEU A 224      15.130 -23.164  -2.903  1.00 10.00      A   
ATOM   2125  N   GLU A 225      16.967 -23.632  -1.694  1.00 10.00      A   
ATOM   2126  HN  GLU A 225      17.727 -23.272  -1.176  1.00 10.00      A   
ATOM   2127  CA  GLU A 225      16.821 -25.079  -1.826  1.00 10.00      A   
ATOM   2128  CB  GLU A 225      18.028 -25.810  -1.227  1.00 10.00      A   
ATOM   2129  CG  GLU A 225      19.367 -25.134  -1.474  1.00 10.00      A   
ATOM   2130  CD  GLU A 225      19.755 -24.199  -0.347  1.00 10.00      A   
ATOM   2131  OE1 GLU A 225      19.301 -23.036  -0.356  1.00 10.00      A   
ATOM   2132  OE2 GLU A 225      20.511 -24.625   0.554  1.00 10.00      A   
ATOM   2133  C   GLU A 225      15.542 -25.581  -1.163  1.00 10.00      A   
ATOM   2134  O   GLU A 225      14.972 -26.584  -1.588  1.00 10.00      A   
ATOM   2135  N   LYS A 226      15.088 -24.880  -0.135  1.00 10.00      A   
ATOM   2136  HN  LYS A 226      15.561 -24.063   0.139  1.00 10.00      A   
ATOM   2137  CA  LYS A 226      13.889 -25.286   0.585  1.00 10.00      A   
ATOM   2138  CB  LYS A 226      13.982 -24.907   2.065  1.00 10.00      A   
ATOM   2139  CG  LYS A 226      14.920 -25.794   2.870  1.00 10.00      A   
ATOM   2140  CD  LYS A 226      14.860 -25.458   4.352  1.00 10.00      A   
ATOM   2141  CE  LYS A 226      15.751 -26.374   5.174  1.00 10.00      A   
ATOM   2142  NZ  LYS A 226      17.196 -26.146   4.897  1.00 10.00      A   
ATOM   2143  HZ1 LYS A 226      17.416 -26.385   3.908  1.00 10.00      A   
ATOM   2144  HZ2 LYS A 226      17.781 -26.738   5.521  1.00 10.00      A   
ATOM   2145  HZ3 LYS A 226      17.441 -25.150   5.062  1.00 10.00      A   
ATOM   2146  C   LYS A 226      12.627 -24.710  -0.045  1.00 10.00      A   
ATOM   2147  O   LYS A 226      11.522 -25.169   0.235  1.00 10.00      A   
ATOM   2148  N   LEU A 227      12.794 -23.716  -0.909  1.00 10.00      A   
ATOM   2149  HN  LEU A 227      13.703 -23.402  -1.110  1.00 10.00      A   
ATOM   2150  CA  LEU A 227      11.657 -23.086  -1.570  1.00 10.00      A   
ATOM   2151  CB  LEU A 227      12.093 -21.814  -2.298  1.00 10.00      A   
ATOM   2152  CG  LEU A 227      12.288 -20.568  -1.429  1.00 10.00      A   
ATOM   2153  CD1 LEU A 227      13.044 -19.493  -2.197  1.00 10.00      A   
ATOM   2154  CD2 LEU A 227      10.943 -20.035  -0.962  1.00 10.00      A   
ATOM   2155  C   LEU A 227      10.984 -24.052  -2.538  1.00 10.00      A   
ATOM   2156  O   LEU A 227       9.770 -24.014  -2.726  1.00 10.00      A   
ATOM   2157  N   ALA A 228      11.784 -24.932  -3.131  1.00 10.00      A   
ATOM   2158  HN  ALA A 228      12.743 -24.913  -2.931  1.00 10.00      A   
ATOM   2159  CA  ALA A 228      11.275 -25.918  -4.074  1.00 10.00      A   
ATOM   2160  CB  ALA A 228      12.419 -26.686  -4.710  1.00 10.00      A   
ATOM   2161  C   ALA A 228      10.301 -26.875  -3.395  1.00 10.00      A   
ATOM   2162  O   ALA A 228       9.275 -27.241  -3.968  1.00 10.00      A   
ATOM   2163  N   THR A 229      10.618 -27.268  -2.169  1.00 10.00      A   
ATOM   2164  HN  THR A 229      11.447 -26.942  -1.753  1.00 10.00      A   
ATOM   2165  CA  THR A 229       9.767 -28.177  -1.422  1.00 10.00      A   
ATOM   2166  CB  THR A 229      10.493 -28.685  -0.168  1.00 10.00      A   
ATOM   2167  OG1 THR A 229      11.886 -28.349  -0.260  1.00 10.00      A   
ATOM   2168  HG1 THR A 229      12.280 -28.385   0.623  1.00 10.00      A   
ATOM   2169  CG2 THR A 229      10.356 -30.194  -0.050  1.00 10.00      A   
ATOM   2170  C   THR A 229       8.476 -27.481  -1.005  1.00 10.00      A   
ATOM   2171  O   THR A 229       7.412 -28.094  -0.975  1.00 10.00      A   
ATOM   2172  N   LEU A 230       8.581 -26.192  -0.718  1.00 10.00      A   
ATOM   2173  HN  LEU A 230       9.460 -25.760  -0.788  1.00 10.00      A   
ATOM   2174  CA  LEU A 230       7.435 -25.397  -0.300  1.00 10.00      A   
ATOM   2175  CB  LEU A 230       7.896 -24.038   0.219  1.00 10.00      A   
ATOM   2176  CG  LEU A 230       8.770 -24.066   1.472  1.00 10.00      A   
ATOM   2177  CD1 LEU A 230       9.482 -22.736   1.649  1.00 10.00      A   
ATOM   2178  CD2 LEU A 230       7.935 -24.388   2.699  1.00 10.00      A   
ATOM   2179  C   LEU A 230       6.434 -25.210  -1.435  1.00 10.00      A   
ATOM   2180  O   LEU A 230       5.225 -25.182  -1.206  1.00 10.00      A   
ATOM   2181  N   LEU A 231       6.944 -25.085  -2.651  1.00 10.00      A   
ATOM   2182  HN  LEU A 231       7.921 -25.103  -2.766  1.00 10.00      A   
ATOM   2183  CA  LEU A 231       6.094 -24.900  -3.823  1.00 10.00      A   
ATOM   2184  CB  LEU A 231       6.946 -24.601  -5.050  1.00 10.00      A   
ATOM   2185  CG  LEU A 231       7.669 -23.256  -5.049  1.00 10.00      A   
ATOM   2186  CD1 LEU A 231       8.866 -23.302  -5.981  1.00 10.00      A   
ATOM   2187  CD2 LEU A 231       6.719 -22.141  -5.458  1.00 10.00      A   
ATOM   2188  C   LEU A 231       5.224 -26.123  -4.084  1.00 10.00      A   
ATOM   2189  O   LEU A 231       4.068 -26.003  -4.493  1.00 10.00      A   
ATOM   2190  N   GLN A 232       5.781 -27.301  -3.835  1.00 10.00      A   
ATOM   2191  HN  GLN A 232       6.706 -27.330  -3.509  1.00 10.00      A   
ATOM   2192  CA  GLN A 232       5.057 -28.551  -4.045  1.00 10.00      A   
ATOM   2193  CB  GLN A 232       6.024 -29.732  -4.156  1.00 10.00      A   
ATOM   2194  CG  GLN A 232       7.029 -29.608  -5.292  1.00 10.00      A   
ATOM   2195  CD  GLN A 232       6.460 -29.993  -6.649  1.00 10.00      A   
ATOM   2196  OE1 GLN A 232       5.258 -29.890  -6.897  1.00 10.00      A   
ATOM   2197  NE2 GLN A 232       7.331 -30.435  -7.547  1.00 10.00      A   
ATOM   2198 HE21 GLN A 232       8.279 -30.487  -7.291  1.00 10.00      A   
ATOM   2199 HE22 GLN A 232       6.996 -30.697  -8.430  1.00 10.00      A   
ATOM   2200  C   GLN A 232       4.037 -28.796  -2.935  1.00 10.00      A   
ATOM   2201  O   GLN A 232       3.185 -29.682  -3.043  1.00 10.00      A   
ATOM   2202  N   ARG A 233       4.129 -28.007  -1.871  1.00 10.00      A   
ATOM   2203  HN  ARG A 233       4.833 -27.326  -1.846  1.00 10.00      A   
ATOM   2204  CA  ARG A 233       3.214 -28.125  -0.741  1.00 10.00      A   
ATOM   2205  CB  ARG A 233       3.833 -27.525   0.526  1.00 10.00      A   
ATOM   2206  CG  ARG A 233       5.017 -28.299   1.083  1.00 10.00      A   
ATOM   2207  CD  ARG A 233       4.616 -29.707   1.486  1.00 10.00      A   
ATOM   2208  NE  ARG A 233       5.674 -30.390   2.232  1.00 10.00      A   
ATOM   2209  HE  ARG A 233       6.373 -29.829   2.635  1.00 10.00      A   
ATOM   2210  CZ  ARG A 233       5.744 -31.708   2.389  1.00 10.00      A   
ATOM   2211  NH1 ARG A 233       4.827 -32.497   1.840  1.00 10.00      A   
ATOM   2212 HH11 ARG A 233       4.882 -33.531   1.965  1.00 10.00      A   
ATOM   2213 HH12 ARG A 233       4.047 -32.088   1.279  1.00 10.00      A   
ATOM   2214  NH2 ARG A 233       6.720 -32.240   3.112  1.00 10.00      A   
ATOM   2215 HH21 ARG A 233       6.782 -33.274   3.233  1.00 10.00      A   
ATOM   2216 HH22 ARG A 233       7.433 -31.620   3.577  1.00 10.00      A   
ATOM   2217  C   ARG A 233       1.892 -27.430  -1.044  1.00 10.00      A   
ATOM   2218  O   ARG A 233       0.829 -27.859  -0.588  1.00 10.00      A   
ATOM   2219  N   ALA A 234       1.967 -26.365  -1.828  1.00 10.00      A   
ATOM   2220  HN  ALA A 234       2.844 -26.091  -2.181  1.00 10.00      A   
ATOM   2221  CA  ALA A 234       0.783 -25.602  -2.199  1.00 10.00      A   
ATOM   2222  CB  ALA A 234       0.694 -24.318  -1.383  1.00 10.00      A   
ATOM   2223  C   ALA A 234       0.802 -25.273  -3.689  1.00 10.00      A   
ATOM   2224  O   ALA A 234       1.283 -24.215  -4.093  1.00 10.00      A   
ATOM   2225  N   PRO A 235       0.285 -26.181  -4.531  1.00 10.00      A   
ATOM   2226  CA  PRO A 235       0.250 -25.982  -5.984  1.00 10.00      A   
ATOM   2227  CB  PRO A 235      -0.041 -27.387  -6.521  1.00 10.00      A   
ATOM   2228  CG  PRO A 235      -0.811 -28.049  -5.430  1.00 10.00      A   
ATOM   2229  CD  PRO A 235      -0.294 -27.479  -4.135  1.00 10.00      A   
ATOM   2230  C   PRO A 235      -0.851 -25.010  -6.409  1.00 10.00      A   
ATOM   2231  O   PRO A 235      -0.923 -24.603  -7.570  1.00 10.00      A   
ATOM   2232  N   GLN A 236      -1.700 -24.635  -5.460  1.00 10.00      A   
ATOM   2233  HN  GLN A 236      -1.586 -24.983  -4.550  1.00 10.00      A   
ATOM   2234  CA  GLN A 236      -2.799 -23.718  -5.738  1.00 10.00      A   
ATOM   2235  CB  GLN A 236      -4.066 -24.134  -4.975  1.00 10.00      A   
ATOM   2236  CG  GLN A 236      -4.074 -23.774  -3.492  1.00 10.00      A   
ATOM   2237  CD  GLN A 236      -3.211 -24.688  -2.645  1.00 10.00      A   
ATOM   2238  OE1 GLN A 236      -3.027 -25.863  -2.964  1.00 10.00      A   
ATOM   2239  NE2 GLN A 236      -2.671 -24.153  -1.564  1.00 10.00      A   
ATOM   2240 HE21 GLN A 236      -2.852 -23.203  -1.377  1.00 10.00      A   
ATOM   2241 HE22 GLN A 236      -2.119 -24.726  -0.984  1.00 10.00      A   
ATOM   2242  C   GLN A 236      -2.419 -22.277  -5.402  1.00 10.00      A   
ATOM   2243  O   GLN A 236      -3.273 -21.389  -5.398  1.00 10.00      A   
ATOM   2244  N   LEU A 237      -1.137 -22.049  -5.128  1.00 10.00      A   
ATOM   2245  HN  LEU A 237      -0.497 -22.793  -5.166  1.00 10.00      A   
ATOM   2246  CA  LEU A 237      -0.650 -20.721  -4.784  1.00 10.00      A   
ATOM   2247  CB  LEU A 237       0.808 -20.795  -4.334  1.00 10.00      A   
ATOM   2248  CG  LEU A 237       1.299 -19.656  -3.442  1.00 10.00      A   
ATOM   2249  CD1 LEU A 237       0.617 -19.714  -2.086  1.00 10.00      A   
ATOM   2250  CD2 LEU A 237       2.807 -19.719  -3.283  1.00 10.00      A   
ATOM   2251  C   LEU A 237      -0.780 -19.767  -5.966  1.00 10.00      A   
ATOM   2252  O   LEU A 237      -0.508 -20.139  -7.109  1.00 10.00      A   
ATOM   2253  N   GLU A 238      -1.211 -18.544  -5.683  1.00 10.00      A   
ATOM   2254  HN  GLU A 238      -1.435 -18.321  -4.752  1.00 10.00      A   
ATOM   2255  CA  GLU A 238      -1.375 -17.526  -6.710  1.00 10.00      A   
ATOM   2256  CB  GLU A 238      -2.747 -16.864  -6.590  1.00 10.00      A   
ATOM   2257  CG  GLU A 238      -3.908 -17.826  -6.421  1.00 10.00      A   
ATOM   2258  CD  GLU A 238      -5.234 -17.102  -6.381  1.00 10.00      A   
ATOM   2259  OE1 GLU A 238      -5.394 -16.199  -5.532  1.00 10.00      A   
ATOM   2260  OE2 GLU A 238      -6.117 -17.422  -7.204  1.00 10.00      A   
ATOM   2261  C   GLU A 238      -0.295 -16.457  -6.579  1.00 10.00      A   
ATOM   2262  O   GLU A 238       0.295 -16.025  -7.569  1.00 10.00      A   
ATOM   2263  N   GLU A 239      -0.054 -16.016  -5.353  1.00 10.00      A   
ATOM   2264  HN  GLU A 239      -0.565 -16.384  -4.599  1.00 10.00      A   
ATOM   2265  CA  GLU A 239       0.951 -14.999  -5.097  1.00 10.00      A   
ATOM   2266  CB  GLU A 239       0.336 -13.824  -4.337  1.00 10.00      A   
ATOM   2267  CG  GLU A 239      -0.650 -13.019  -5.164  1.00 10.00      A   
ATOM   2268  CD  GLU A 239      -1.355 -11.949  -4.360  1.00 10.00      A   
ATOM   2269  OE1 GLU A 239      -0.673 -11.175  -3.659  1.00 10.00      A   
ATOM   2270  OE2 GLU A 239      -2.599 -11.870  -4.435  1.00 10.00      A   
ATOM   2271  C   GLU A 239       2.127 -15.589  -4.329  1.00 10.00      A   
ATOM   2272  O   GLU A 239       1.981 -16.012  -3.181  1.00 10.00      A   
ATOM   2273  N   LEU A 240       3.290 -15.617  -4.966  1.00 10.00      A   
ATOM   2274  HN  LEU A 240       3.352 -15.246  -5.875  1.00 10.00      A   
ATOM   2275  CA  LEU A 240       4.480 -16.178  -4.348  1.00 10.00      A   
ATOM   2276  CB  LEU A 240       5.143 -17.189  -5.285  1.00 10.00      A   
ATOM   2277  CG  LEU A 240       6.502 -17.739  -4.844  1.00 10.00      A   
ATOM   2278  CD1 LEU A 240       6.362 -18.592  -3.593  1.00 10.00      A   
ATOM   2279  CD2 LEU A 240       7.151 -18.531  -5.965  1.00 10.00      A   
ATOM   2280  C   LEU A 240       5.484 -15.105  -3.951  1.00 10.00      A   
ATOM   2281  O   LEU A 240       5.901 -14.286  -4.772  1.00 10.00      A   
ATOM   2282  N   GLY A 241       5.861 -15.121  -2.684  1.00 10.00      A   
ATOM   2283  HN  GLY A 241       5.462 -15.783  -2.077  1.00 10.00      A   
ATOM   2284  CA  GLY A 241       6.833 -14.182  -2.178  1.00 10.00      A   
ATOM   2285  C   GLY A 241       8.117 -14.891  -1.816  1.00 10.00      A   
ATOM   2286  O   GLY A 241       8.330 -15.255  -0.659  1.00 10.00      A   
ATOM   2287  N   THR A 242       8.955 -15.119  -2.814  1.00 10.00      A   
ATOM   2288  HN  THR A 242       8.716 -14.815  -3.718  1.00 10.00      A   
ATOM   2289  CA  THR A 242      10.223 -15.795  -2.615  1.00 10.00      A   
ATOM   2290  CB  THR A 242      10.854 -16.160  -3.970  1.00 10.00      A   
ATOM   2291  OG1 THR A 242      10.256 -15.359  -5.002  1.00 10.00      A   
ATOM   2292  HG1 THR A 242      10.300 -14.427  -4.748  1.00 10.00      A   
ATOM   2293  CG2 THR A 242      10.615 -17.628  -4.276  1.00 10.00      A   
ATOM   2294  C   THR A 242      11.189 -14.919  -1.821  1.00 10.00      A   
ATOM   2295  O   THR A 242      11.552 -13.825  -2.259  1.00 10.00      A   
ATOM   2296  N   GLY A 243      11.588 -15.404  -0.653  1.00 10.00      A   
ATOM   2297  HN  GLY A 243      11.258 -16.274  -0.358  1.00 10.00      A   
ATOM   2298  CA  GLY A 243      12.502 -14.659   0.190  1.00 10.00      A   
ATOM   2299  C   GLY A 243      13.942 -14.792  -0.259  1.00 10.00      A   
ATOM   2300  O   GLY A 243      14.338 -14.211  -1.276  1.00 10.00      A   
ATOM   2301  N   GLY A 244      14.726 -15.548   0.505  1.00 10.00      A   
ATOM   2302  HN  GLY A 244      14.357 -15.966   1.307  1.00 10.00      A   
ATOM   2303  CA  GLY A 244      16.119 -15.758   0.167  1.00 10.00      A   
ATOM   2304  C   GLY A 244      16.271 -16.405  -1.191  1.00 10.00      A   
ATOM   2305  O   GLY A 244      15.665 -17.443  -1.463  1.00 10.00      A   
ATOM   2306  N   TYR A 245      17.073 -15.794  -2.047  1.00 10.00      A   
ATOM   2307  HN  TYR A 245      17.550 -14.977  -1.761  1.00 10.00      A   
ATOM   2308  CA  TYR A 245      17.270 -16.312  -3.394  1.00 10.00      A   
ATOM   2309  CB  TYR A 245      16.541 -15.429  -4.410  1.00 10.00      A   
ATOM   2310  CG  TYR A 245      15.825 -16.198  -5.499  1.00 10.00      A   
ATOM   2311  CD1 TYR A 245      14.532 -16.668  -5.312  1.00 10.00      A   
ATOM   2312  CD2 TYR A 245      16.440 -16.443  -6.721  1.00 10.00      A   
ATOM   2313  CE1 TYR A 245      13.877 -17.360  -6.312  1.00 10.00      A   
ATOM   2314  CE2 TYR A 245      15.793 -17.135  -7.723  1.00 10.00      A   
ATOM   2315  CZ  TYR A 245      14.510 -17.591  -7.513  1.00 10.00      A   
ATOM   2316  OH  TYR A 245      13.854 -18.272  -8.508  1.00 10.00      A   
ATOM   2317  HH  TYR A 245      12.951 -17.942  -8.584  1.00 10.00      A   
ATOM   2318  C   TYR A 245      18.749 -16.405  -3.745  1.00 10.00      A   
ATOM   2319  O   TYR A 245      19.106 -16.750  -4.873  1.00 10.00      A   
ATOM   2320  N   THR A 246      19.606 -16.104  -2.784  1.00 10.00      A   
ATOM   2321  HN  THR A 246      19.268 -15.847  -1.898  1.00 10.00      A   
ATOM   2322  CA  THR A 246      21.039 -16.154  -3.016  1.00 10.00      A   
ATOM   2323  CB  THR A 246      21.809 -15.199  -2.080  1.00 10.00      A   
ATOM   2324  OG1 THR A 246      23.221 -15.292  -2.322  1.00 10.00      A   
ATOM   2325  HG1 THR A 246      23.610 -15.927  -1.705  1.00 10.00      A   
ATOM   2326  CG2 THR A 246      21.527 -15.519  -0.629  1.00 10.00      A   
ATOM   2327  C   THR A 246      21.573 -17.582  -2.889  1.00 10.00      A   
ATOM   2328  O   THR A 246      21.304 -18.280  -1.906  1.00 10.00      A   
ATOM   2329  N   ALA A 247      22.315 -18.013  -3.898  1.00 10.00      A   
ATOM   2330  HN  ALA A 247      22.480 -17.412  -4.655  1.00 10.00      A   
ATOM   2331  CA  ALA A 247      22.894 -19.349  -3.928  1.00 10.00      A   
ATOM   2332  CB  ALA A 247      21.820 -20.384  -4.229  1.00 10.00      A   
ATOM   2333  C   ALA A 247      24.008 -19.424  -4.967  1.00 10.00      A   
ATOM   2334  O   ALA A 247      24.314 -18.436  -5.630  1.00 10.00      A   
ATOM   2335  N   GLU A 248      24.611 -20.594  -5.096  1.00 10.00      A   
ATOM   2336  HN  GLU A 248      24.325 -21.340  -4.530  1.00 10.00      A   
ATOM   2337  CA  GLU A 248      25.680 -20.811  -6.055  1.00 10.00      A   
ATOM   2338  CB  GLU A 248      26.756 -21.691  -5.411  1.00 10.00      A   
ATOM   2339  CG  GLU A 248      28.156 -21.511  -5.975  1.00 10.00      A   
ATOM   2340  CD  GLU A 248      29.089 -22.638  -5.575  1.00 10.00      A   
ATOM   2341  OE1 GLU A 248      29.754 -22.532  -4.521  1.00 10.00      A   
ATOM   2342  OE2 GLU A 248      29.161 -23.640  -6.312  1.00 10.00      A   
ATOM   2343  C   GLU A 248      25.106 -21.508  -7.287  1.00 10.00      A   
ATOM   2344  O   GLU A 248      23.968 -21.975  -7.261  1.00 10.00      A   
ATOM   2345  N   VAL A 249      25.888 -21.582  -8.357  1.00 10.00      A   
ATOM   2346  HN  VAL A 249      26.786 -21.195  -8.317  1.00 10.00      A   
ATOM   2347  CA  VAL A 249      25.439 -22.230  -9.590  1.00 10.00      A   
ATOM   2348  CB  VAL A 249      26.378 -21.923 -10.784  1.00 10.00      A   
ATOM   2349  CG1 VAL A 249      25.752 -22.384 -12.092  1.00 10.00      A   
ATOM   2350  CG2 VAL A 249      26.715 -20.441 -10.851  1.00 10.00      A   
ATOM   2351  C   VAL A 249      25.339 -23.748  -9.402  1.00 10.00      A   
ATOM   2352  O   VAL A 249      26.312 -24.475  -9.612  1.00 10.00      A   
ATOM   2353  N   ARG A 250      24.169 -24.224  -8.984  1.00 10.00      A   
ATOM   2354  HN  ARG A 250      23.433 -23.599  -8.806  1.00 10.00      A   
ATOM   2355  CA  ARG A 250      23.960 -25.649  -8.766  1.00 10.00      A   
ATOM   2356  CB  ARG A 250      23.721 -25.941  -7.282  1.00 10.00      A   
ATOM   2357  CG  ARG A 250      24.960 -25.814  -6.411  1.00 10.00      A   
ATOM   2358  CD  ARG A 250      24.678 -26.233  -4.978  1.00 10.00      A   
ATOM   2359  NE  ARG A 250      24.192 -27.609  -4.891  1.00 10.00      A   
ATOM   2360  HE  ARG A 250      23.463 -27.874  -5.510  1.00 10.00      A   
ATOM   2361  CZ  ARG A 250      24.680 -28.517  -4.039  1.00 10.00      A   
ATOM   2362  NH1 ARG A 250      25.670 -28.199  -3.213  1.00 10.00      A   
ATOM   2363 HH11 ARG A 250      26.070 -27.239  -3.221  1.00 10.00      A   
ATOM   2364 HH12 ARG A 250      26.058 -28.912  -2.549  1.00 10.00      A   
ATOM   2365  NH2 ARG A 250      24.163 -29.734  -4.005  1.00 10.00      A   
ATOM   2366 HH21 ARG A 250      23.367 -29.985  -4.644  1.00 10.00      A   
ATOM   2367 HH22 ARG A 250      24.539 -30.445  -3.342  1.00 10.00      A   
ATOM   2368  C   ARG A 250      22.791 -26.171  -9.599  1.00 10.00      A   
ATOM   2369  O   ARG A 250      21.632 -25.852  -9.330  1.00 10.00      A   
ATOM   2370  N   PRO A 251      23.080 -26.991 -10.621  1.00 10.00      A   
ATOM   2371  CA  PRO A 251      22.049 -27.564 -11.500  1.00 10.00      A   
ATOM   2372  CB  PRO A 251      22.855 -28.352 -12.540  1.00 10.00      A   
ATOM   2373  CG  PRO A 251      24.237 -27.803 -12.451  1.00 10.00      A   
ATOM   2374  CD  PRO A 251      24.431 -27.414 -11.016  1.00 10.00      A   
ATOM   2375  C   PRO A 251      21.101 -28.501 -10.754  1.00 10.00      A   
ATOM   2376  O   PRO A 251      19.937 -28.645 -11.127  1.00 10.00      A   
ATOM   2377  N   ASP A 252      21.601 -29.113  -9.686  1.00 10.00      A   
ATOM   2378  HN  ASP A 252      22.526 -28.930  -9.421  1.00 10.00      A   
ATOM   2379  CA  ASP A 252      20.805 -30.040  -8.887  1.00 10.00      A   
ATOM   2380  CB  ASP A 252      21.676 -30.804  -7.879  1.00 10.00      A   
ATOM   2381  CG  ASP A 252      22.238 -29.934  -6.767  1.00 10.00      A   
ATOM   2382  OD1 ASP A 252      22.044 -30.278  -5.582  1.00 10.00      A   
ATOM   2383  OD2 ASP A 252      22.889 -28.909  -7.069  1.00 10.00      A   
ATOM   2384  C   ASP A 252      19.654 -29.325  -8.189  1.00 10.00      A   
ATOM   2385  O   ASP A 252      18.610 -29.921  -7.925  1.00 10.00      A   
ATOM   2386  N   VAL A 253      19.849 -28.044  -7.899  1.00 10.00      A   
ATOM   2387  HN  VAL A 253      20.711 -27.632  -8.118  1.00 10.00      A   
ATOM   2388  CA  VAL A 253      18.818 -27.239  -7.253  1.00 10.00      A   
ATOM   2389  CB  VAL A 253      19.427 -26.174  -6.310  1.00 10.00      A   
ATOM   2390  CG1 VAL A 253      18.339 -25.453  -5.526  1.00 10.00      A   
ATOM   2391  CG2 VAL A 253      20.435 -26.806  -5.360  1.00 10.00      A   
ATOM   2392  C   VAL A 253      17.968 -26.551  -8.318  1.00 10.00      A   
ATOM   2393  O   VAL A 253      16.785 -26.278  -8.111  1.00 10.00      A   
ATOM   2394  N   TYR A 254      18.584 -26.296  -9.470  1.00 10.00      A   
ATOM   2395  HN  TYR A 254      19.528 -26.547  -9.567  1.00 10.00      A   
ATOM   2396  CA  TYR A 254      17.907 -25.646 -10.590  1.00 10.00      A   
ATOM   2397  CB  TYR A 254      18.891 -25.436 -11.748  1.00 10.00      A   
ATOM   2398  CG  TYR A 254      18.325 -24.681 -12.937  1.00 10.00      A   
ATOM   2399  CD1 TYR A 254      18.125 -23.308 -12.882  1.00 10.00      A   
ATOM   2400  CD2 TYR A 254      18.005 -25.341 -14.120  1.00 10.00      A   
ATOM   2401  CE1 TYR A 254      17.625 -22.612 -13.967  1.00 10.00      A   
ATOM   2402  CE2 TYR A 254      17.502 -24.653 -15.208  1.00 10.00      A   
ATOM   2403  CZ  TYR A 254      17.315 -23.289 -15.126  1.00 10.00      A   
ATOM   2404  OH  TYR A 254      16.827 -22.598 -16.212  1.00 10.00      A   
ATOM   2405  HH  TYR A 254      17.439 -21.885 -16.433  1.00 10.00      A   
ATOM   2406  C   TYR A 254      16.716 -26.475 -11.057  1.00 10.00      A   
ATOM   2407  O   TYR A 254      15.586 -25.984 -11.111  1.00 10.00      A   
ATOM   2408  N   SER A 255      16.972 -27.738 -11.371  1.00 10.00      A   
ATOM   2409  HN  SER A 255      17.891 -28.073 -11.297  1.00 10.00      A   
ATOM   2410  CA  SER A 255      15.929 -28.639 -11.833  1.00 10.00      A   
ATOM   2411  CB  SER A 255      16.532 -29.992 -12.205  1.00 10.00      A   
ATOM   2412  OG  SER A 255      17.577 -29.826 -13.151  1.00 10.00      A   
ATOM   2413  HG  SER A 255      17.260 -29.273 -13.876  1.00 10.00      A   
ATOM   2414  C   SER A 255      14.828 -28.801 -10.787  1.00 10.00      A   
ATOM   2415  O   SER A 255      13.642 -28.797 -11.119  1.00 10.00      A   
ATOM   2416  N   GLY A 256      15.230 -28.907  -9.524  1.00 10.00      A   
ATOM   2417  HN  GLY A 256      16.189 -28.880  -9.322  1.00 10.00      A   
ATOM   2418  CA  GLY A 256      14.271 -29.064  -8.444  1.00 10.00      A   
ATOM   2419  C   GLY A 256      13.323 -27.883  -8.326  1.00 10.00      A   
ATOM   2420  O   GLY A 256      12.108 -28.065  -8.202  1.00 10.00      A   
ATOM   2421  N   LEU A 257      13.878 -26.676  -8.371  1.00 10.00      A   
ATOM   2422  HN  LEU A 257      14.853 -26.604  -8.468  1.00 10.00      A   
ATOM   2423  CA  LEU A 257      13.083 -25.458  -8.271  1.00 10.00      A   
ATOM   2424  CB  LEU A 257      13.992 -24.241  -8.078  1.00 10.00      A   
ATOM   2425  CG  LEU A 257      13.292 -22.912  -7.794  1.00 10.00      A   
ATOM   2426  CD1 LEU A 257      12.700 -22.905  -6.393  1.00 10.00      A   
ATOM   2427  CD2 LEU A 257      14.254 -21.750  -7.977  1.00 10.00      A   
ATOM   2428  C   LEU A 257      12.207 -25.273  -9.508  1.00 10.00      A   
ATOM   2429  O   LEU A 257      11.026 -24.940  -9.397  1.00 10.00      A   
ATOM   2430  N   SER A 258      12.794 -25.513 -10.677  1.00 10.00      A   
ATOM   2431  HN  SER A 258      13.735 -25.795 -10.686  1.00 10.00      A   
ATOM   2432  CA  SER A 258      12.089 -25.372 -11.945  1.00 10.00      A   
ATOM   2433  CB  SER A 258      13.040 -25.678 -13.110  1.00 10.00      A   
ATOM   2434  OG  SER A 258      12.375 -25.599 -14.356  1.00 10.00      A   
ATOM   2435  HG  SER A 258      12.355 -26.476 -14.759  1.00 10.00      A   
ATOM   2436  C   SER A 258      10.857 -26.277 -11.993  1.00 10.00      A   
ATOM   2437  O   SER A 258       9.761 -25.838 -12.358  1.00 10.00      A   
ATOM   2438  N   VAL A 259      11.037 -27.535 -11.607  1.00 10.00      A   
ATOM   2439  HN  VAL A 259      11.933 -27.825 -11.325  1.00 10.00      A   
ATOM   2440  CA  VAL A 259       9.941 -28.501 -11.599  1.00 10.00      A   
ATOM   2441  CB  VAL A 259      10.441 -29.923 -11.244  1.00 10.00      A   
ATOM   2442  CG1 VAL A 259       9.280 -30.864 -10.966  1.00 10.00      A   
ATOM   2443  CG2 VAL A 259      11.304 -30.475 -12.368  1.00 10.00      A   
ATOM   2444  C   VAL A 259       8.843 -28.073 -10.625  1.00 10.00      A   
ATOM   2445  O   VAL A 259       7.654 -28.135 -10.946  1.00 10.00      A   
ATOM   2446  N   ALA A 260       9.259 -27.616  -9.449  1.00 10.00      A   
ATOM   2447  HN  ALA A 260      10.225 -27.575  -9.267  1.00 10.00      A   
ATOM   2448  CA  ALA A 260       8.329 -27.175  -8.420  1.00 10.00      A   
ATOM   2449  CB  ALA A 260       9.094 -26.835  -7.151  1.00 10.00      A   
ATOM   2450  C   ALA A 260       7.511 -25.974  -8.892  1.00 10.00      A   
ATOM   2451  O   ALA A 260       6.287 -25.946  -8.745  1.00 10.00      A   
ATOM   2452  N   LEU A 261       8.196 -24.994  -9.476  1.00 10.00      A   
ATOM   2453  HN  LEU A 261       9.170 -25.087  -9.573  1.00 10.00      A   
ATOM   2454  CA  LEU A 261       7.548 -23.784  -9.976  1.00 10.00      A   
ATOM   2455  CB  LEU A 261       8.592 -22.796 -10.502  1.00 10.00      A   
ATOM   2456  CG  LEU A 261       9.427 -22.061  -9.450  1.00 10.00      A   
ATOM   2457  CD1 LEU A 261      10.654 -21.441 -10.095  1.00 10.00      A   
ATOM   2458  CD2 LEU A 261       8.598 -21.001  -8.749  1.00 10.00      A   
ATOM   2459  C   LEU A 261       6.545 -24.114 -11.077  1.00 10.00      A   
ATOM   2460  O   LEU A 261       5.479 -23.505 -11.169  1.00 10.00      A   
ATOM   2461  N   SER A 262       6.880 -25.098 -11.897  1.00 10.00      A   
ATOM   2462  HN  SER A 262       7.732 -25.565 -11.760  1.00 10.00      A   
ATOM   2463  CA  SER A 262       6.015 -25.504 -12.997  1.00 10.00      A   
ATOM   2464  CB  SER A 262       6.777 -26.404 -13.973  1.00 10.00      A   
ATOM   2465  OG  SER A 262       7.967 -25.776 -14.419  1.00 10.00      A   
ATOM   2466  HG  SER A 262       8.614 -25.763 -13.699  1.00 10.00      A   
ATOM   2467  C   SER A 262       4.754 -26.211 -12.497  1.00 10.00      A   
ATOM   2468  O   SER A 262       3.803 -26.416 -13.258  1.00 10.00      A   
ATOM   2469  N   GLY A 263       4.743 -26.564 -11.216  1.00 10.00      A   
ATOM   2470  HN  GLY A 263       5.522 -26.359 -10.654  1.00 10.00      A   
ATOM   2471  CA  GLY A 263       3.598 -27.244 -10.639  1.00 10.00      A   
ATOM   2472  C   GLY A 263       2.517 -26.282 -10.186  1.00 10.00      A   
ATOM   2473  O   GLY A 263       1.360 -26.671 -10.020  1.00 10.00      A   
ATOM   2474  N   CYS A 264       2.891 -25.023  -9.994  1.00 10.00      A   
ATOM   2475  HN  CYS A 264       3.826 -24.772 -10.155  1.00 10.00      A   
ATOM   2476  CA  CYS A 264       1.947 -24.005  -9.554  1.00 10.00      A   
ATOM   2477  CB  CYS A 264       2.609 -23.082  -8.533  1.00 10.00      A   
ATOM   2478  SG  CYS A 264       3.631 -23.936  -7.308  1.00 10.00      A   
ATOM   2479  HG  CYS A 264       4.115 -25.036  -7.869  1.00 10.00      A   
ATOM   2480  C   CYS A 264       1.422 -23.204 -10.743  1.00 10.00      A   
ATOM   2481  O   CYS A 264       2.040 -22.231 -11.185  1.00 10.00      A   
ATOM   2482  N   LYS A 265       0.276 -23.619 -11.261  1.00 10.00      A   
ATOM   2483  HN  LYS A 265      -0.182 -24.388 -10.857  1.00 10.00      A   
ATOM   2484  CA  LYS A 265      -0.325 -22.960 -12.410  1.00 10.00      A   
ATOM   2485  CB  LYS A 265      -1.221 -23.927 -13.187  1.00 10.00      A   
ATOM   2486  CG  LYS A 265      -0.537 -24.635 -14.345  1.00 10.00      A   
ATOM   2487  CD  LYS A 265       0.341 -25.774 -13.864  1.00 10.00      A   
ATOM   2488  CE  LYS A 265       0.847 -26.603 -15.029  1.00 10.00      A   
ATOM   2489  NZ  LYS A 265       1.750 -27.688 -14.574  1.00 10.00      A   
ATOM   2490  HZ1 LYS A 265       2.608 -27.286 -14.140  1.00 10.00      A   
ATOM   2491  HZ2 LYS A 265       2.028 -28.284 -15.380  1.00 10.00      A   
ATOM   2492  HZ3 LYS A 265       1.268 -28.286 -13.874  1.00 10.00      A   
ATOM   2493  C   LYS A 265      -1.131 -21.731 -12.010  1.00 10.00      A   
ATOM   2494  O   LYS A 265      -1.282 -20.804 -12.804  1.00 10.00      A   
ATOM   2495  N   GLU A 266      -1.622 -21.710 -10.776  1.00 10.00      A   
ATOM   2496  HN  GLU A 266      -1.432 -22.458 -10.172  1.00 10.00      A   
ATOM   2497  CA  GLU A 266      -2.448 -20.597 -10.300  1.00 10.00      A   
ATOM   2498  CB  GLU A 266      -3.255 -21.007  -9.069  1.00 10.00      A   
ATOM   2499  CG  GLU A 266      -3.984 -22.331  -9.218  1.00 10.00      A   
ATOM   2500  CD  GLU A 266      -4.855 -22.382 -10.456  1.00 10.00      A   
ATOM   2501  OE1 GLU A 266      -4.404 -22.923 -11.488  1.00 10.00      A   
ATOM   2502  OE2 GLU A 266      -6.004 -21.899 -10.400  1.00 10.00      A   
ATOM   2503  C   GLU A 266      -1.649 -19.326 -10.016  1.00 10.00      A   
ATOM   2504  O   GLU A 266      -2.231 -18.277  -9.730  1.00 10.00      A   
ATOM   2505  N   LEU A 267      -0.327 -19.419 -10.107  1.00 10.00      A   
ATOM   2506  HN  LEU A 267       0.070 -20.279 -10.342  1.00 10.00      A   
ATOM   2507  CA  LEU A 267       0.550 -18.278  -9.858  1.00 10.00      A   
ATOM   2508  CB  LEU A 267       2.021 -18.700  -9.947  1.00 10.00      A   
ATOM   2509  CG  LEU A 267       2.580 -19.500  -8.766  1.00 10.00      A   
ATOM   2510  CD1 LEU A 267       4.002 -19.960  -9.055  1.00 10.00      A   
ATOM   2511  CD2 LEU A 267       2.536 -18.675  -7.491  1.00 10.00      A   
ATOM   2512  C   LEU A 267       0.277 -17.136 -10.834  1.00 10.00      A   
ATOM   2513  O   LEU A 267       0.200 -17.347 -12.047  1.00 10.00      A   
ATOM   2514  N   ARG A 268       0.106 -15.937 -10.293  1.00 10.00      A   
ATOM   2515  HN  ARG A 268       0.146 -15.850  -9.315  1.00 10.00      A   
ATOM   2516  CA  ARG A 268      -0.149 -14.750 -11.104  1.00 10.00      A   
ATOM   2517  CB  ARG A 268      -1.611 -14.303 -10.974  1.00 10.00      A   
ATOM   2518  CG  ARG A 268      -2.640 -15.305 -11.468  1.00 10.00      A   
ATOM   2519  CD  ARG A 268      -2.526 -15.538 -12.966  1.00 10.00      A   
ATOM   2520  NE  ARG A 268      -3.535 -16.484 -13.439  1.00 10.00      A   
ATOM   2521  HE  ARG A 268      -4.405 -16.113 -13.720  1.00 10.00      A   
ATOM   2522  CZ  ARG A 268      -3.348 -17.801 -13.508  1.00 10.00      A   
ATOM   2523  NH1 ARG A 268      -2.192 -18.330 -13.139  1.00 10.00      A   
ATOM   2524 HH11 ARG A 268      -2.046 -19.368 -13.193  1.00 10.00      A   
ATOM   2525 HH12 ARG A 268      -1.419 -17.718 -12.788  1.00 10.00      A   
ATOM   2526  NH2 ARG A 268      -4.325 -18.593 -13.937  1.00 10.00      A   
ATOM   2527 HH21 ARG A 268      -5.245 -18.189 -14.224  1.00 10.00      A   
ATOM   2528 HH22 ARG A 268      -4.179 -19.627 -13.988  1.00 10.00      A   
ATOM   2529  C   ARG A 268       0.758 -13.598 -10.681  1.00 10.00      A   
ATOM   2530  O   ARG A 268       0.927 -12.629 -11.419  1.00 10.00      A   
ATOM   2531  N   CYS A 269       1.347 -13.708  -9.495  1.00 10.00      A   
ATOM   2532  HN  CYS A 269       1.208 -14.517  -8.959  1.00 10.00      A   
ATOM   2533  CA  CYS A 269       2.210 -12.656  -8.979  1.00 10.00      A   
ATOM   2534  CB  CYS A 269       1.447 -11.825  -7.943  1.00 10.00      A   
ATOM   2535  SG  CYS A 269       2.448 -10.580  -7.096  1.00 10.00      A   
ATOM   2536  HG  CYS A 269       1.744 -10.114  -6.076  1.00 10.00      A   
ATOM   2537  C   CYS A 269       3.485 -13.223  -8.360  1.00 10.00      A   
ATOM   2538  O   CYS A 269       3.468 -14.282  -7.721  1.00 10.00      A   
ATOM   2539  N   LEU A 270       4.586 -12.516  -8.561  1.00 10.00      A   
ATOM   2540  HN  LEU A 270       4.530 -11.684  -9.087  1.00 10.00      A   
ATOM   2541  CA  LEU A 270       5.873 -12.921  -8.023  1.00 10.00      A   
ATOM   2542  CB  LEU A 270       6.776 -13.439  -9.143  1.00 10.00      A   
ATOM   2543  CG  LEU A 270       7.186 -14.910  -9.059  1.00 10.00      A   
ATOM   2544  CD1 LEU A 270       8.159 -15.256 -10.172  1.00 10.00      A   
ATOM   2545  CD2 LEU A 270       7.790 -15.229  -7.700  1.00 10.00      A   
ATOM   2546  C   LEU A 270       6.544 -11.734  -7.337  1.00 10.00      A   
ATOM   2547  O   LEU A 270       6.555 -10.624  -7.872  1.00 10.00      A   
ATOM   2548  N   SER A 271       7.079 -11.960  -6.149  1.00 10.00      A   
ATOM   2549  HN  SER A 271       7.016 -12.860  -5.758  1.00 10.00      A   
ATOM   2550  CA  SER A 271       7.753 -10.909  -5.401  1.00 10.00      A   
ATOM   2551  CB  SER A 271       6.759 -10.194  -4.478  1.00 10.00      A   
ATOM   2552  OG  SER A 271       5.640  -9.715  -5.211  1.00 10.00      A   
ATOM   2553  HG  SER A 271       5.738  -9.964  -6.141  1.00 10.00      A   
ATOM   2554  C   SER A 271       8.926 -11.471  -4.600  1.00 10.00      A   
ATOM   2555  O   SER A 271       9.042 -12.689  -4.422  1.00 10.00      A   
ATOM   2556  N   GLY A 272       9.796 -10.583  -4.133  1.00 10.00      A   
ATOM   2557  HN  GLY A 272       9.664  -9.632  -4.330  1.00 10.00      A   
ATOM   2558  CA  GLY A 272      10.946 -10.998  -3.352  1.00 10.00      A   
ATOM   2559  C   GLY A 272      12.219 -11.022  -4.174  1.00 10.00      A   
ATOM   2560  O   GLY A 272      12.615  -9.998  -4.735  1.00 10.00      A   
ATOM   2561  N   PHE A 273      12.851 -12.194  -4.235  1.00 10.00      A   
ATOM   2562  HN  PHE A 273      12.481 -12.954  -3.734  1.00 10.00      A   
ATOM   2563  CA  PHE A 273      14.085 -12.395  -4.996  1.00 10.00      A   
ATOM   2564  CB  PHE A 273      13.933 -11.965  -6.462  1.00 10.00      A   
ATOM   2565  CG  PHE A 273      13.056 -12.860  -7.289  1.00 10.00      A   
ATOM   2566  CD1 PHE A 273      11.685 -12.667  -7.332  1.00 10.00      A   
ATOM   2567  CD2 PHE A 273      13.608 -13.888  -8.038  1.00 10.00      A   
ATOM   2568  CE1 PHE A 273      10.883 -13.483  -8.102  1.00 10.00      A   
ATOM   2569  CE2 PHE A 273      12.810 -14.710  -8.809  1.00 10.00      A   
ATOM   2570  CZ  PHE A 273      11.446 -14.506  -8.842  1.00 10.00      A   
ATOM   2571  C   PHE A 273      15.281 -11.693  -4.360  1.00 10.00      A   
ATOM   2572  O   PHE A 273      15.983 -10.932  -5.025  1.00 10.00      A   
ATOM   2573  N   TRP A 274      15.521 -11.962  -3.080  1.00 10.00      A   
ATOM   2574  HN  TRP A 274      14.942 -12.601  -2.603  1.00 10.00      A   
ATOM   2575  CA  TRP A 274      16.641 -11.351  -2.373  1.00 10.00      A   
ATOM   2576  CB  TRP A 274      16.534 -11.587  -0.863  1.00 10.00      A   
ATOM   2577  CG  TRP A 274      15.855 -10.468  -0.131  1.00 10.00      A   
ATOM   2578  CD1 TRP A 274      16.377  -9.238   0.143  1.00 10.00      A   
ATOM   2579  CD2 TRP A 274      14.533 -10.473   0.423  1.00 10.00      A   
ATOM   2580  NE1 TRP A 274      15.465  -8.477   0.836  1.00 10.00      A   
ATOM   2581  HE1 TRP A 274      15.609  -7.554   1.147  1.00 10.00      A   
ATOM   2582  CE2 TRP A 274      14.325  -9.214   1.019  1.00 10.00      A   
ATOM   2583  CE3 TRP A 274      13.505 -11.419   0.473  1.00 10.00      A   
ATOM   2584  CZ2 TRP A 274      13.132  -8.879   1.655  1.00 10.00      A   
ATOM   2585  CZ3 TRP A 274      12.322 -11.085   1.105  1.00 10.00      A   
ATOM   2586  CH2 TRP A 274      12.145  -9.825   1.688  1.00 10.00      A   
ATOM   2587  C   TRP A 274      17.972 -11.870  -2.913  1.00 10.00      A   
ATOM   2588  O   TRP A 274      18.336 -13.024  -2.682  1.00 10.00      A   
ATOM   2589  N   ASP A 275      18.683 -11.001  -3.636  1.00 10.00      A   
ATOM   2590  HN  ASP A 275      18.320 -10.098  -3.779  1.00 10.00      A   
ATOM   2591  CA  ASP A 275      19.972 -11.344  -4.247  1.00 10.00      A   
ATOM   2592  CB  ASP A 275      21.046 -11.670  -3.200  1.00 10.00      A   
ATOM   2593  CG  ASP A 275      22.448 -11.300  -3.651  1.00 10.00      A   
ATOM   2594  OD1 ASP A 275      22.951 -11.904  -4.622  1.00 10.00      A   
ATOM   2595  OD2 ASP A 275      23.066 -10.410  -3.023  1.00 10.00      A   
ATOM   2596  C   ASP A 275      19.791 -12.500  -5.223  1.00 10.00      A   
ATOM   2597  O   ASP A 275      20.535 -13.483  -5.201  1.00 10.00      A   
ATOM   2598  N   ALA A 276      18.762 -12.363  -6.057  1.00 10.00      A   
ATOM   2599  HN  ALA A 276      18.207 -11.562  -5.980  1.00 10.00      A   
ATOM   2600  CA  ALA A 276      18.413 -13.360  -7.065  1.00 10.00      A   
ATOM   2601  CB  ALA A 276      17.292 -12.838  -7.950  1.00 10.00      A   
ATOM   2602  C   ALA A 276      19.608 -13.767  -7.919  1.00 10.00      A   
ATOM   2603  O   ALA A 276      20.335 -12.921  -8.442  1.00 10.00      A   
ATOM   2604  N   VAL A 277      19.794 -15.071  -8.049  1.00 10.00      A   
ATOM   2605  HN  VAL A 277      19.175 -15.685  -7.602  1.00 10.00      A   
ATOM   2606  CA  VAL A 277      20.884 -15.625  -8.831  1.00 10.00      A   
ATOM   2607  CB  VAL A 277      21.228 -17.054  -8.355  1.00 10.00      A   
ATOM   2608  CG1 VAL A 277      22.365 -17.646  -9.172  1.00 10.00      A   
ATOM   2609  CG2 VAL A 277      21.580 -17.049  -6.879  1.00 10.00      A   
ATOM   2610  C   VAL A 277      20.489 -15.676 -10.303  1.00 10.00      A   
ATOM   2611  O   VAL A 277      19.473 -16.272 -10.656  1.00 10.00      A   
ATOM   2612  N   PRO A 278      21.294 -15.052 -11.179  1.00 10.00      A   
ATOM   2613  CA  PRO A 278      21.038 -15.021 -12.628  1.00 10.00      A   
ATOM   2614  CB  PRO A 278      22.281 -14.329 -13.193  1.00 10.00      A   
ATOM   2615  CG  PRO A 278      22.815 -13.523 -12.061  1.00 10.00      A   
ATOM   2616  CD  PRO A 278      22.511 -14.304 -10.817  1.00 10.00      A   
ATOM   2617  C   PRO A 278      20.900 -16.418 -13.237  1.00 10.00      A   
ATOM   2618  O   PRO A 278      20.252 -16.596 -14.269  1.00 10.00      A   
ATOM   2619  N   ALA A 279      21.515 -17.403 -12.594  1.00 10.00      A   
ATOM   2620  HN  ALA A 279      22.035 -17.191 -11.789  1.00 10.00      A   
ATOM   2621  CA  ALA A 279      21.464 -18.783 -13.067  1.00 10.00      A   
ATOM   2622  CB  ALA A 279      22.628 -19.580 -12.499  1.00 10.00      A   
ATOM   2623  C   ALA A 279      20.145 -19.463 -12.709  1.00 10.00      A   
ATOM   2624  O   ALA A 279      19.772 -20.457 -13.324  1.00 10.00      A   
ATOM   2625  N   TYR A 280      19.446 -18.928 -11.718  1.00 10.00      A   
ATOM   2626  HN  TYR A 280      19.790 -18.127 -11.265  1.00 10.00      A   
ATOM   2627  CA  TYR A 280      18.180 -19.509 -11.283  1.00 10.00      A   
ATOM   2628  CB  TYR A 280      18.128 -19.600  -9.757  1.00 10.00      A   
ATOM   2629  CG  TYR A 280      18.987 -20.706  -9.187  1.00 10.00      A   
ATOM   2630  CD1 TYR A 280      20.261 -20.447  -8.703  1.00 10.00      A   
ATOM   2631  CD2 TYR A 280      18.520 -22.011  -9.134  1.00 10.00      A   
ATOM   2632  CE1 TYR A 280      21.044 -21.458  -8.184  1.00 10.00      A   
ATOM   2633  CE2 TYR A 280      19.295 -23.027  -8.617  1.00 10.00      A   
ATOM   2634  CZ  TYR A 280      20.556 -22.746  -8.144  1.00 10.00      A   
ATOM   2635  OH  TYR A 280      21.332 -23.755  -7.626  1.00 10.00      A   
ATOM   2636  HH  TYR A 280      21.292 -24.523  -8.211  1.00 10.00      A   
ATOM   2637  C   TYR A 280      16.982 -18.728 -11.811  1.00 10.00      A   
ATOM   2638  O   TYR A 280      15.841 -19.157 -11.659  1.00 10.00      A   
ATOM   2639  N   LEU A 281      17.251 -17.592 -12.440  1.00 10.00      A   
ATOM   2640  HN  LEU A 281      18.184 -17.313 -12.535  1.00 10.00      A   
ATOM   2641  CA  LEU A 281      16.195 -16.743 -12.993  1.00 10.00      A   
ATOM   2642  CB  LEU A 281      16.765 -15.433 -13.553  1.00 10.00      A   
ATOM   2643  CG  LEU A 281      17.402 -14.488 -12.532  1.00 10.00      A   
ATOM   2644  CD1 LEU A 281      17.896 -13.221 -13.209  1.00 10.00      A   
ATOM   2645  CD2 LEU A 281      16.423 -14.156 -11.417  1.00 10.00      A   
ATOM   2646  C   LEU A 281      15.310 -17.446 -14.036  1.00 10.00      A   
ATOM   2647  O   LEU A 281      14.082 -17.351 -13.961  1.00 10.00      A   
ATOM   2648  N   PRO A 282      15.898 -18.165 -15.022  1.00 10.00      A   
ATOM   2649  CA  PRO A 282      15.129 -18.858 -16.071  1.00 10.00      A   
ATOM   2650  CB  PRO A 282      16.204 -19.459 -16.985  1.00 10.00      A   
ATOM   2651  CG  PRO A 282      17.438 -18.686 -16.683  1.00 10.00      A   
ATOM   2652  CD  PRO A 282      17.347 -18.333 -15.232  1.00 10.00      A   
ATOM   2653  C   PRO A 282      14.194 -19.960 -15.560  1.00 10.00      A   
ATOM   2654  O   PRO A 282      13.505 -20.603 -16.351  1.00 10.00      A   
ATOM   2655  N   ALA A 283      14.161 -20.177 -14.254  1.00 10.00      A   
ATOM   2656  HN  ALA A 283      14.724 -19.633 -13.663  1.00 10.00      A   
ATOM   2657  CA  ALA A 283      13.299 -21.202 -13.674  1.00 10.00      A   
ATOM   2658  CB  ALA A 283      13.735 -21.534 -12.257  1.00 10.00      A   
ATOM   2659  C   ALA A 283      11.837 -20.767 -13.690  1.00 10.00      A   
ATOM   2660  O   ALA A 283      10.934 -21.595 -13.798  1.00 10.00      A   
ATOM   2661  N   VAL A 284      11.607 -19.460 -13.607  1.00 10.00      A   
ATOM   2662  HN  VAL A 284      12.366 -18.840 -13.537  1.00 10.00      A   
ATOM   2663  CA  VAL A 284      10.253 -18.925 -13.607  1.00 10.00      A   
ATOM   2664  CB  VAL A 284      10.145 -17.627 -12.776  1.00 10.00      A   
ATOM   2665  CG1 VAL A 284      10.543 -17.886 -11.330  1.00 10.00      A   
ATOM   2666  CG2 VAL A 284      10.993 -16.514 -13.378  1.00 10.00      A   
ATOM   2667  C   VAL A 284       9.743 -18.678 -15.028  1.00 10.00      A   
ATOM   2668  O   VAL A 284       8.666 -18.115 -15.222  1.00 10.00      A   
ATOM   2669  N   TYR A 285      10.508 -19.126 -16.020  1.00 10.00      A   
ATOM   2670  HN  TYR A 285      11.344 -19.593 -15.803  1.00 10.00      A   
ATOM   2671  CA  TYR A 285      10.135 -18.946 -17.424  1.00 10.00      A   
ATOM   2672  CB  TYR A 285      11.268 -19.391 -18.353  1.00 10.00      A   
ATOM   2673  CG  TYR A 285      12.354 -18.357 -18.570  1.00 10.00      A   
ATOM   2674  CD1 TYR A 285      12.352 -17.145 -17.886  1.00 10.00      A   
ATOM   2675  CD2 TYR A 285      13.386 -18.597 -19.466  1.00 10.00      A   
ATOM   2676  CE1 TYR A 285      13.346 -16.206 -18.094  1.00 10.00      A   
ATOM   2677  CE2 TYR A 285      14.382 -17.668 -19.677  1.00 10.00      A   
ATOM   2678  CZ  TYR A 285      14.358 -16.476 -18.989  1.00 10.00      A   
ATOM   2679  OH  TYR A 285      15.347 -15.547 -19.207  1.00 10.00      A   
ATOM   2680  HH  TYR A 285      15.482 -15.450 -20.158  1.00 10.00      A   
ATOM   2681  C   TYR A 285       8.847 -19.688 -17.776  1.00 10.00      A   
ATOM   2682  O   TYR A 285       8.186 -19.377 -18.767  1.00 10.00      A   
ATOM   2683  N   SER A 286       8.497 -20.670 -16.963  1.00 10.00      A   
ATOM   2684  HN  SER A 286       9.068 -20.882 -16.197  1.00 10.00      A   
ATOM   2685  CA  SER A 286       7.291 -21.450 -17.188  1.00 10.00      A   
ATOM   2686  CB  SER A 286       7.547 -22.914 -16.823  1.00 10.00      A   
ATOM   2687  OG  SER A 286       8.720 -23.398 -17.465  1.00 10.00      A   
ATOM   2688  HG  SER A 286       9.343 -23.721 -16.799  1.00 10.00      A   
ATOM   2689  C   SER A 286       6.129 -20.891 -16.371  1.00 10.00      A   
ATOM   2690  O   SER A 286       5.061 -21.497 -16.293  1.00 10.00      A   
ATOM   2691  N   VAL A 287       6.343 -19.729 -15.759  1.00 10.00      A   
ATOM   2692  HN  VAL A 287       7.214 -19.290 -15.862  1.00 10.00      A   
ATOM   2693  CA  VAL A 287       5.318 -19.092 -14.939  1.00 10.00      A   
ATOM   2694  CB  VAL A 287       5.707 -19.091 -13.442  1.00 10.00      A   
ATOM   2695  CG1 VAL A 287       4.555 -18.589 -12.586  1.00 10.00      A   
ATOM   2696  CG2 VAL A 287       6.142 -20.477 -12.990  1.00 10.00      A   
ATOM   2697  C   VAL A 287       5.056 -17.654 -15.387  1.00 10.00      A   
ATOM   2698  O   VAL A 287       3.912 -17.193 -15.387  1.00 10.00      A   
ATOM   2699  N   CYS A 288       6.120 -16.963 -15.794  1.00 10.00      A   
ATOM   2700  HN  CYS A 288       6.997 -17.404 -15.795  1.00 10.00      A   
ATOM   2701  CA  CYS A 288       6.037 -15.565 -16.232  1.00 10.00      A   
ATOM   2702  CB  CYS A 288       7.422 -15.051 -16.612  1.00 10.00      A   
ATOM   2703  SG  CYS A 288       8.255 -16.062 -17.854  1.00 10.00      A   
ATOM   2704  HG  CYS A 288       7.766 -15.722 -19.042  1.00 10.00      A   
ATOM   2705  C   CYS A 288       5.062 -15.358 -17.391  1.00 10.00      A   
ATOM   2706  O   CYS A 288       4.600 -14.243 -17.634  1.00 10.00      A   
ATOM   2707  N   SER A 289       4.737 -16.439 -18.087  1.00 10.00      A   
ATOM   2708  HN  SER A 289       5.126 -17.304 -17.840  1.00 10.00      A   
ATOM   2709  CA  SER A 289       3.819 -16.387 -19.211  1.00 10.00      A   
ATOM   2710  CB  SER A 289       3.751 -17.771 -19.847  1.00 10.00      A   
ATOM   2711  OG  SER A 289       4.447 -18.715 -19.042  1.00 10.00      A   
ATOM   2712  HG  SER A 289       4.826 -19.398 -19.607  1.00 10.00      A   
ATOM   2713  C   SER A 289       2.426 -15.941 -18.770  1.00 10.00      A   
ATOM   2714  O   SER A 289       1.623 -15.479 -19.584  1.00 10.00      A   
ATOM   2715  N   ARG A 290       2.148 -16.068 -17.476  1.00 10.00      A   
ATOM   2716  HN  ARG A 290       2.838 -16.426 -16.872  1.00 10.00      A   
ATOM   2717  CA  ARG A 290       0.853 -15.690 -16.930  1.00 10.00      A   
ATOM   2718  CB  ARG A 290       0.068 -16.940 -16.533  1.00 10.00      A   
ATOM   2719  CG  ARG A 290       0.738 -17.775 -15.455  1.00 10.00      A   
ATOM   2720  CD  ARG A 290       0.224 -19.201 -15.457  1.00 10.00      A   
ATOM   2721  NE  ARG A 290       0.934 -20.038 -14.491  1.00 10.00      A   
ATOM   2722  HE  ARG A 290       0.579 -20.064 -13.575  1.00 10.00      A   
ATOM   2723  CZ  ARG A 290       2.013 -20.757 -14.787  1.00 10.00      A   
ATOM   2724  NH1 ARG A 290       2.499 -20.746 -16.021  1.00 10.00      A   
ATOM   2725 HH11 ARG A 290       2.039 -20.179 -16.766  1.00 10.00      A   
ATOM   2726 HH12 ARG A 290       3.354 -21.307 -16.253  1.00 10.00      A   
ATOM   2727  NH2 ARG A 290       2.613 -21.488 -13.852  1.00 10.00      A   
ATOM   2728 HH21 ARG A 290       2.248 -21.510 -12.873  1.00 10.00      A   
ATOM   2729 HH22 ARG A 290       3.453 -22.058 -14.097  1.00 10.00      A   
ATOM   2730  C   ARG A 290       1.011 -14.760 -15.730  1.00 10.00      A   
ATOM   2731  O   ARG A 290       0.081 -14.587 -14.940  1.00 10.00      A   
ATOM   2732  N   LEU A 291       2.182 -14.153 -15.608  1.00 10.00      A   
ATOM   2733  HN  LEU A 291       2.871 -14.299 -16.287  1.00 10.00      A   
ATOM   2734  CA  LEU A 291       2.449 -13.254 -14.497  1.00 10.00      A   
ATOM   2735  CB  LEU A 291       3.908 -13.345 -14.035  1.00 10.00      A   
ATOM   2736  CG  LEU A 291       4.350 -14.668 -13.405  1.00 10.00      A   
ATOM   2737  CD1 LEU A 291       5.764 -14.552 -12.863  1.00 10.00      A   
ATOM   2738  CD2 LEU A 291       3.393 -15.090 -12.307  1.00 10.00      A   
ATOM   2739  C   LEU A 291       2.108 -11.821 -14.863  1.00 10.00      A   
ATOM   2740  O   LEU A 291       2.751 -11.214 -15.719  1.00 10.00      A   
ATOM   2741  N   THR A 292       1.086 -11.295 -14.217  1.00 10.00      A   
ATOM   2742  HN  THR A 292       0.604 -11.838 -13.557  1.00 10.00      A   
ATOM   2743  CA  THR A 292       0.655  -9.934 -14.460  1.00 10.00      A   
ATOM   2744  CB  THR A 292      -0.860  -9.802 -14.242  1.00 10.00      A   
ATOM   2745  OG1 THR A 292      -1.258 -10.647 -13.149  1.00 10.00      A   
ATOM   2746  HG1 THR A 292      -1.864 -10.165 -12.573  1.00 10.00      A   
ATOM   2747  CG2 THR A 292      -1.616 -10.217 -15.494  1.00 10.00      A   
ATOM   2748  C   THR A 292       1.382  -8.981 -13.522  1.00 10.00      A   
ATOM   2749  O   THR A 292       1.605  -7.815 -13.851  1.00 10.00      A   
ATOM   2750  N   THR A 293       1.760  -9.492 -12.357  1.00 10.00      A   
ATOM   2751  HN  THR A 293       1.558 -10.432 -12.159  1.00 10.00      A   
ATOM   2752  CA  THR A 293       2.460  -8.698 -11.362  1.00 10.00      A   
ATOM   2753  CB  THR A 293       1.664  -8.659 -10.045  1.00 10.00      A   
ATOM   2754  OG1 THR A 293       0.277  -8.412 -10.326  1.00 10.00      A   
ATOM   2755  HG1 THR A 293      -0.232  -9.212 -10.134  1.00 10.00      A   
ATOM   2756  CG2 THR A 293       2.194  -7.572  -9.125  1.00 10.00      A   
ATOM   2757  C   THR A 293       3.851  -9.276 -11.090  1.00 10.00      A   
ATOM   2758  O   THR A 293       3.983 -10.380 -10.555  1.00 10.00      A   
ATOM   2759  N   LEU A 294       4.884  -8.533 -11.470  1.00 10.00      A   
ATOM   2760  HN  LEU A 294       4.720  -7.667 -11.912  1.00 10.00      A   
ATOM   2761  CA  LEU A 294       6.256  -8.975 -11.260  1.00 10.00      A   
ATOM   2762  CB  LEU A 294       6.951  -9.232 -12.600  1.00 10.00      A   
ATOM   2763  CG  LEU A 294       8.357  -9.833 -12.529  1.00 10.00      A   
ATOM   2764  CD1 LEU A 294       8.322 -11.219 -11.901  1.00 10.00      A   
ATOM   2765  CD2 LEU A 294       8.988  -9.887 -13.912  1.00 10.00      A   
ATOM   2766  C   LEU A 294       7.047  -7.965 -10.431  1.00 10.00      A   
ATOM   2767  O   LEU A 294       7.251  -6.822 -10.844  1.00 10.00      A   
ATOM   2768  N   ASN A 295       7.481  -8.394  -9.259  1.00 10.00      A   
ATOM   2769  HN  ASN A 295       7.274  -9.316  -8.981  1.00 10.00      A   
ATOM   2770  CA  ASN A 295       8.252  -7.546  -8.363  1.00 10.00      A   
ATOM   2771  CB  ASN A 295       7.570  -7.474  -6.990  1.00 10.00      A   
ATOM   2772  CG  ASN A 295       8.229  -6.505  -6.020  1.00 10.00      A   
ATOM   2773  OD1 ASN A 295       9.450  -6.337  -6.005  1.00 10.00      A   
ATOM   2774  ND2 ASN A 295       7.416  -5.867  -5.190  1.00 10.00      A   
ATOM   2775 HD21 ASN A 295       6.454  -6.054  -5.249  1.00 10.00      A   
ATOM   2776 HD22 ASN A 295       7.806  -5.235  -4.550  1.00 10.00      A   
ATOM   2777  C   ASN A 295       9.676  -8.074  -8.225  1.00 10.00      A   
ATOM   2778  O   ASN A 295       9.903  -9.125  -7.630  1.00 10.00      A   
ATOM   2779  N   LEU A 296      10.623  -7.339  -8.788  1.00 10.00      A   
ATOM   2780  HN  LEU A 296      10.364  -6.517  -9.265  1.00 10.00      A   
ATOM   2781  CA  LEU A 296      12.031  -7.706  -8.736  1.00 10.00      A   
ATOM   2782  CB  LEU A 296      12.550  -7.974 -10.151  1.00 10.00      A   
ATOM   2783  CG  LEU A 296      11.921  -9.148 -10.901  1.00 10.00      A   
ATOM   2784  CD1 LEU A 296      12.322  -9.107 -12.366  1.00 10.00      A   
ATOM   2785  CD2 LEU A 296      12.337 -10.467 -10.272  1.00 10.00      A   
ATOM   2786  C   LEU A 296      12.839  -6.573  -8.117  1.00 10.00      A   
ATOM   2787  O   LEU A 296      13.991  -6.334  -8.483  1.00 10.00      A   
ATOM   2788  N   SER A 297      12.233  -5.880  -7.165  1.00 10.00      A   
ATOM   2789  HN  SER A 297      11.320  -6.130  -6.896  1.00 10.00      A   
ATOM   2790  CA  SER A 297      12.883  -4.757  -6.503  1.00 10.00      A   
ATOM   2791  CB  SER A 297      11.868  -3.966  -5.684  1.00 10.00      A   
ATOM   2792  OG  SER A 297      10.771  -3.593  -6.498  1.00 10.00      A   
ATOM   2793  HG  SER A 297      10.889  -3.965  -7.377  1.00 10.00      A   
ATOM   2794  C   SER A 297      14.078  -5.178  -5.644  1.00 10.00      A   
ATOM   2795  O   SER A 297      14.855  -4.332  -5.202  1.00 10.00      A   
ATOM   2796  N   TYR A 298      14.229  -6.478  -5.410  1.00 10.00      A   
ATOM   2797  HN  TYR A 298      13.578  -7.112  -5.780  1.00 10.00      A   
ATOM   2798  CA  TYR A 298      15.342  -6.978  -4.609  1.00 10.00      A   
ATOM   2799  CB  TYR A 298      14.839  -7.870  -3.467  1.00 10.00      A   
ATOM   2800  CG  TYR A 298      13.894  -7.187  -2.502  1.00 10.00      A   
ATOM   2801  CD1 TYR A 298      12.631  -7.711  -2.254  1.00 10.00      A   
ATOM   2802  CD2 TYR A 298      14.260  -6.023  -1.836  1.00 10.00      A   
ATOM   2803  CE1 TYR A 298      11.760  -7.097  -1.374  1.00 10.00      A   
ATOM   2804  CE2 TYR A 298      13.397  -5.402  -0.953  1.00 10.00      A   
ATOM   2805  CZ  TYR A 298      12.148  -5.943  -0.727  1.00 10.00      A   
ATOM   2806  OH  TYR A 298      11.280  -5.329   0.151  1.00 10.00      A   
ATOM   2807  HH  TYR A 298      11.096  -4.433  -0.160  1.00 10.00      A   
ATOM   2808  C   TYR A 298      16.338  -7.750  -5.472  1.00 10.00      A   
ATOM   2809  O   TYR A 298      17.346  -8.251  -4.973  1.00 10.00      A   
ATOM   2810  N   ALA A 299      16.060  -7.830  -6.768  1.00 10.00      A   
ATOM   2811  HN  ALA A 299      15.259  -7.385  -7.113  1.00 10.00      A   
ATOM   2812  CA  ALA A 299      16.927  -8.554  -7.692  1.00 10.00      A   
ATOM   2813  CB  ALA A 299      16.105  -9.157  -8.820  1.00 10.00      A   
ATOM   2814  C   ALA A 299      18.028  -7.661  -8.252  1.00 10.00      A   
ATOM   2815  O   ALA A 299      17.796  -6.859  -9.161  1.00 10.00      A   
ATOM   2816  N   THR A 300      19.222  -7.797  -7.701  1.00 10.00      A   
ATOM   2817  HN  THR A 300      19.346  -8.439  -6.970  1.00 10.00      A   
ATOM   2818  CA  THR A 300      20.361  -7.016  -8.140  1.00 10.00      A   
ATOM   2819  CB  THR A 300      21.324  -6.785  -6.960  1.00 10.00      A   
ATOM   2820  OG1 THR A 300      20.805  -7.459  -5.801  1.00 10.00      A   
ATOM   2821  HG1 THR A 300      20.491  -6.808  -5.164  1.00 10.00      A   
ATOM   2822  CG2 THR A 300      21.452  -5.301  -6.658  1.00 10.00      A   
ATOM   2823  C   THR A 300      21.099  -7.731  -9.270  1.00 10.00      A   
ATOM   2824  O   THR A 300      22.124  -8.381  -9.050  1.00 10.00      A   
ATOM   2825  N   VAL A 301      20.565  -7.611 -10.478  1.00 10.00      A   
ATOM   2826  HN  VAL A 301      19.750  -7.076 -10.587  1.00 10.00      A   
ATOM   2827  CA  VAL A 301      21.159  -8.247 -11.648  1.00 10.00      A   
ATOM   2828  CB  VAL A 301      20.263  -9.374 -12.210  1.00 10.00      A   
ATOM   2829  CG1 VAL A 301      20.321 -10.603 -11.316  1.00 10.00      A   
ATOM   2830  CG2 VAL A 301      18.826  -8.894 -12.370  1.00 10.00      A   
ATOM   2831  C   VAL A 301      21.439  -7.225 -12.747  1.00 10.00      A   
ATOM   2832  O   VAL A 301      21.355  -6.020 -12.519  1.00 10.00      A   
ATOM   2833  N   GLN A 302      21.780  -7.716 -13.932  1.00 10.00      A   
ATOM   2834  HN  GLN A 302      21.826  -8.690 -14.047  1.00 10.00      A   
ATOM   2835  CA  GLN A 302      22.079  -6.853 -15.068  1.00 10.00      A   
ATOM   2836  CB  GLN A 302      23.315  -7.358 -15.811  1.00 10.00      A   
ATOM   2837  CG  GLN A 302      24.600  -7.279 -15.008  1.00 10.00      A   
ATOM   2838  CD  GLN A 302      25.048  -5.853 -14.752  1.00 10.00      A   
ATOM   2839  OE1 GLN A 302      25.794  -5.276 -15.541  1.00 10.00      A   
ATOM   2840  NE2 GLN A 302      24.598  -5.277 -13.648  1.00 10.00      A   
ATOM   2841 HE21 GLN A 302      24.003  -5.795 -13.061  1.00 10.00      A   
ATOM   2842 HE22 GLN A 302      24.879  -4.357 -13.457  1.00 10.00      A   
ATOM   2843  C   GLN A 302      20.899  -6.782 -16.029  1.00 10.00      A   
ATOM   2844  O   GLN A 302      19.990  -7.617 -15.979  1.00 10.00      A   
ATOM   2845  N   SER A 303      20.936  -5.799 -16.918  1.00 10.00      A   
ATOM   2846  HN  SER A 303      21.708  -5.190 -16.923  1.00 10.00      A   
ATOM   2847  CA  SER A 303      19.876  -5.596 -17.895  1.00 10.00      A   
ATOM   2848  CB  SER A 303      20.118  -4.299 -18.682  1.00 10.00      A   
ATOM   2849  OG  SER A 303      18.992  -3.948 -19.471  1.00 10.00      A   
ATOM   2850  HG  SER A 303      18.562  -3.168 -19.092  1.00 10.00      A   
ATOM   2851  C   SER A 303      19.762  -6.786 -18.847  1.00 10.00      A   
ATOM   2852  O   SER A 303      18.663  -7.163 -19.245  1.00 10.00      A   
ATOM   2853  N   TYR A 304      20.901  -7.388 -19.184  1.00 10.00      A   
ATOM   2854  HN  TYR A 304      21.745  -7.055 -18.805  1.00 10.00      A   
ATOM   2855  CA  TYR A 304      20.941  -8.526 -20.102  1.00 10.00      A   
ATOM   2856  CB  TYR A 304      22.377  -9.040 -20.249  1.00 10.00      A   
ATOM   2857  CG  TYR A 304      22.571 -10.048 -21.360  1.00 10.00      A   
ATOM   2858  CD1 TYR A 304      22.357  -9.702 -22.690  1.00 10.00      A   
ATOM   2859  CD2 TYR A 304      22.974 -11.347 -21.080  1.00 10.00      A   
ATOM   2860  CE1 TYR A 304      22.535 -10.621 -23.705  1.00 10.00      A   
ATOM   2861  CE2 TYR A 304      23.156 -12.274 -22.089  1.00 10.00      A   
ATOM   2862  CZ  TYR A 304      22.935 -11.905 -23.399  1.00 10.00      A   
ATOM   2863  OH  TYR A 304      23.112 -12.827 -24.408  1.00 10.00      A   
ATOM   2864  HH  TYR A 304      22.614 -13.626 -24.200  1.00 10.00      A   
ATOM   2865  C   TYR A 304      20.012  -9.655 -19.656  1.00 10.00      A   
ATOM   2866  O   TYR A 304      19.231 -10.181 -20.451  1.00 10.00      A   
ATOM   2867  N   ASP A 305      20.091 -10.015 -18.383  1.00 10.00      A   
ATOM   2868  HN  ASP A 305      20.727  -9.553 -17.792  1.00 10.00      A   
ATOM   2869  CA  ASP A 305      19.259 -11.085 -17.840  1.00 10.00      A   
ATOM   2870  CB  ASP A 305      19.771 -11.540 -16.470  1.00 10.00      A   
ATOM   2871  CG  ASP A 305      21.205 -12.025 -16.513  1.00 10.00      A   
ATOM   2872  OD1 ASP A 305      21.430 -13.252 -16.572  1.00 10.00      A   
ATOM   2873  OD2 ASP A 305      22.120 -11.176 -16.490  1.00 10.00      A   
ATOM   2874  C   ASP A 305      17.806 -10.638 -17.745  1.00 10.00      A   
ATOM   2875  O   ASP A 305      16.887 -11.421 -17.982  1.00 10.00      A   
ATOM   2876  N   LEU A 306      17.613  -9.366 -17.413  1.00 10.00      A   
ATOM   2877  HN  LEU A 306      18.394  -8.794 -17.241  1.00 10.00      A   
ATOM   2878  CA  LEU A 306      16.277  -8.796 -17.289  1.00 10.00      A   
ATOM   2879  CB  LEU A 306      16.342  -7.379 -16.714  1.00 10.00      A   
ATOM   2880  CG  LEU A 306      16.680  -7.276 -15.224  1.00 10.00      A   
ATOM   2881  CD1 LEU A 306      16.918  -5.828 -14.823  1.00 10.00      A   
ATOM   2882  CD2 LEU A 306      15.574  -7.892 -14.379  1.00 10.00      A   
ATOM   2883  C   LEU A 306      15.557  -8.794 -18.632  1.00 10.00      A   
ATOM   2884  O   LEU A 306      14.376  -9.129 -18.714  1.00 10.00      A   
ATOM   2885  N   VAL A 307      16.285  -8.431 -19.682  1.00 10.00      A   
ATOM   2886  HN  VAL A 307      17.222  -8.163 -19.543  1.00 10.00      A   
ATOM   2887  CA  VAL A 307      15.735  -8.394 -21.033  1.00 10.00      A   
ATOM   2888  CB  VAL A 307      16.790  -7.933 -22.065  1.00 10.00      A   
ATOM   2889  CG1 VAL A 307      16.315  -8.187 -23.491  1.00 10.00      A   
ATOM   2890  CG2 VAL A 307      17.100  -6.457 -21.878  1.00 10.00      A   
ATOM   2891  C   VAL A 307      15.190  -9.761 -21.431  1.00 10.00      A   
ATOM   2892  O   VAL A 307      14.092  -9.864 -21.981  1.00 10.00      A   
ATOM   2893  N   LYS A 308      15.954 -10.806 -21.130  1.00 10.00      A   
ATOM   2894  HN  LYS A 308      16.811 -10.655 -20.678  1.00 10.00      A   
ATOM   2895  CA  LYS A 308      15.550 -12.170 -21.449  1.00 10.00      A   
ATOM   2896  CB  LYS A 308      16.649 -13.160 -21.062  1.00 10.00      A   
ATOM   2897  CG  LYS A 308      17.993 -12.936 -21.738  1.00 10.00      A   
ATOM   2898  CD  LYS A 308      18.941 -14.096 -21.469  1.00 10.00      A   
ATOM   2899  CE  LYS A 308      19.168 -14.306 -19.978  1.00 10.00      A   
ATOM   2900  NZ  LYS A 308      19.663 -15.678 -19.675  1.00 10.00      A   
ATOM   2901  HZ1 LYS A 308      18.975 -16.384 -20.007  1.00 10.00      A   
ATOM   2902  HZ2 LYS A 308      19.796 -15.794 -18.652  1.00 10.00      A   
ATOM   2903  HZ3 LYS A 308      20.570 -15.849 -20.149  1.00 10.00      A   
ATOM   2904  C   LYS A 308      14.265 -12.533 -20.713  1.00 10.00      A   
ATOM   2905  O   LYS A 308      13.340 -13.099 -21.294  1.00 10.00      A   
ATOM   2906  N   LEU A 309      14.218 -12.186 -19.432  1.00 10.00      A   
ATOM   2907  HN  LEU A 309      14.994 -11.734 -19.032  1.00 10.00      A   
ATOM   2908  CA  LEU A 309      13.058 -12.468 -18.597  1.00 10.00      A   
ATOM   2909  CB  LEU A 309      13.371 -12.116 -17.140  1.00 10.00      A   
ATOM   2910  CG  LEU A 309      12.231 -12.295 -16.131  1.00 10.00      A   
ATOM   2911  CD1 LEU A 309      11.862 -13.762 -15.978  1.00 10.00      A   
ATOM   2912  CD2 LEU A 309      12.619 -11.701 -14.789  1.00 10.00      A   
ATOM   2913  C   LEU A 309      11.827 -11.696 -19.067  1.00 10.00      A   
ATOM   2914  O   LEU A 309      10.733 -12.251 -19.169  1.00 10.00      A   
ATOM   2915  N   LEU A 310      12.013 -10.414 -19.357  1.00 10.00      A   
ATOM   2916  HN  LEU A 310      12.913 -10.026 -19.257  1.00 10.00      A   
ATOM   2917  CA  LEU A 310      10.916  -9.562 -19.805  1.00 10.00      A   
ATOM   2918  CB  LEU A 310      11.365  -8.103 -19.912  1.00 10.00      A   
ATOM   2919  CG  LEU A 310      11.767  -7.423 -18.600  1.00 10.00      A   
ATOM   2920  CD1 LEU A 310      12.126  -5.963 -18.837  1.00 10.00      A   
ATOM   2921  CD2 LEU A 310      10.658  -7.545 -17.564  1.00 10.00      A   
ATOM   2922  C   LEU A 310      10.323 -10.047 -21.123  1.00 10.00      A   
ATOM   2923  O   LEU A 310       9.123  -9.909 -21.360  1.00 10.00      A   
ATOM   2924  N   CYS A 311      11.164 -10.634 -21.971  1.00 10.00      A   
ATOM   2925  HN  CYS A 311      12.113 -10.715 -21.730  1.00 10.00      A   
ATOM   2926  CA  CYS A 311      10.707 -11.154 -23.256  1.00 10.00      A   
ATOM   2927  CB  CYS A 311      11.893 -11.505 -24.158  1.00 10.00      A   
ATOM   2928  SG  CYS A 311      12.924 -10.093 -24.616  1.00 10.00      A   
ATOM   2929  HG  CYS A 311      13.573  -9.699 -23.524  1.00 10.00      A   
ATOM   2930  C   CYS A 311       9.812 -12.375 -23.064  1.00 10.00      A   
ATOM   2931  O   CYS A 311       9.109 -12.793 -23.979  1.00 10.00      A   
ATOM   2932  N   GLN A 312       9.834 -12.932 -21.861  1.00 10.00      A   
ATOM   2933  HN  GLN A 312      10.408 -12.542 -21.167  1.00 10.00      A   
ATOM   2934  CA  GLN A 312       9.029 -14.100 -21.539  1.00 10.00      A   
ATOM   2935  CB  GLN A 312       9.838 -15.074 -20.678  1.00 10.00      A   
ATOM   2936  CG  GLN A 312      11.101 -15.609 -21.338  1.00 10.00      A   
ATOM   2937  CD  GLN A 312      10.814 -16.566 -22.480  1.00 10.00      A   
ATOM   2938  OE1 GLN A 312      11.586 -16.663 -23.433  1.00 10.00      A   
ATOM   2939  NE2 GLN A 312       9.704 -17.284 -22.391  1.00 10.00      A   
ATOM   2940 HE21 GLN A 312       9.136 -17.161 -21.602  1.00 10.00      A   
ATOM   2941 HE22 GLN A 312       9.494 -17.907 -23.119  1.00 10.00      A   
ATOM   2942  C   GLN A 312       7.757 -13.693 -20.798  1.00 10.00      A   
ATOM   2943  O   GLN A 312       7.022 -14.543 -20.295  1.00 10.00      A   
ATOM   2944  N   CYS A 313       7.509 -12.389 -20.731  1.00 10.00      A   
ATOM   2945  HN  CYS A 313       8.135 -11.762 -21.152  1.00 10.00      A   
ATOM   2946  CA  CYS A 313       6.331 -11.865 -20.047  1.00 10.00      A   
ATOM   2947  CB  CYS A 313       6.753 -10.974 -18.876  1.00 10.00      A   
ATOM   2948  SG  CYS A 313       8.036 -11.681 -17.816  1.00 10.00      A   
ATOM   2949  HG  CYS A 313       9.093 -11.950 -18.576  1.00 10.00      A   
ATOM   2950  C   CYS A 313       5.436 -11.077 -21.008  1.00 10.00      A   
ATOM   2951  O   CYS A 313       5.569  -9.861 -21.138  1.00 10.00      A   
ATOM   2952  N   PRO A 314       4.514 -11.759 -21.704  1.00 10.00      A   
ATOM   2953  CA  PRO A 314       3.604 -11.110 -22.650  1.00 10.00      A   
ATOM   2954  CB  PRO A 314       3.259 -12.255 -23.599  1.00 10.00      A   
ATOM   2955  CG  PRO A 314       3.299 -13.479 -22.743  1.00 10.00      A   
ATOM   2956  CD  PRO A 314       4.303 -13.219 -21.648  1.00 10.00      A   
ATOM   2957  C   PRO A 314       2.333 -10.586 -21.976  1.00 10.00      A   
ATOM   2958  O   PRO A 314       1.591  -9.791 -22.561  1.00 10.00      A   
ATOM   2959  N   LYS A 315       2.094 -11.024 -20.744  1.00 10.00      A   
ATOM   2960  HN  LYS A 315       2.732 -11.641 -20.326  1.00 10.00      A   
ATOM   2961  CA  LYS A 315       0.906 -10.618 -19.997  1.00 10.00      A   
ATOM   2962  CB  LYS A 315       0.163 -11.855 -19.481  1.00 10.00      A   
ATOM   2963  CG  LYS A 315      -0.662 -12.561 -20.541  1.00 10.00      A   
ATOM   2964  CD  LYS A 315      -1.188 -13.897 -20.050  1.00 10.00      A   
ATOM   2965  CE  LYS A 315      -2.163 -14.501 -21.049  1.00 10.00      A   
ATOM   2966  NZ  LYS A 315      -1.670 -14.410 -22.451  1.00 10.00      A   
ATOM   2967  HZ1 LYS A 315      -0.735 -14.859 -22.536  1.00 10.00      A   
ATOM   2968  HZ2 LYS A 315      -1.589 -13.416 -22.740  1.00 10.00      A   
ATOM   2969  HZ3 LYS A 315      -2.332 -14.891 -23.096  1.00 10.00      A   
ATOM   2970  C   LYS A 315       1.254  -9.698 -18.839  1.00 10.00      A   
ATOM   2971  O   LYS A 315       0.429  -9.456 -17.960  1.00 10.00      A   
ATOM   2972  N   LEU A 316       2.469  -9.174 -18.854  1.00 10.00      A   
ATOM   2973  HN  LEU A 316       3.070  -9.379 -19.600  1.00 10.00      A   
ATOM   2974  CA  LEU A 316       2.926  -8.287 -17.793  1.00 10.00      A   
ATOM   2975  CB  LEU A 316       4.419  -7.997 -17.951  1.00 10.00      A   
ATOM   2976  CG  LEU A 316       5.124  -7.400 -16.732  1.00 10.00      A   
ATOM   2977  CD1 LEU A 316       4.917  -8.279 -15.506  1.00 10.00      A   
ATOM   2978  CD2 LEU A 316       6.606  -7.210 -17.013  1.00 10.00      A   
ATOM   2979  C   LEU A 316       2.128  -6.985 -17.781  1.00 10.00      A   
ATOM   2980  O   LEU A 316       2.077  -6.269 -18.781  1.00 10.00      A   
ATOM   2981  N   GLN A 317       1.494  -6.695 -16.648  1.00 10.00      A   
ATOM   2982  HN  GLN A 317       1.561  -7.319 -15.892  1.00 10.00      A   
ATOM   2983  CA  GLN A 317       0.697  -5.481 -16.500  1.00 10.00      A   
ATOM   2984  CB  GLN A 317      -0.736  -5.822 -16.082  1.00 10.00      A   
ATOM   2985  CG  GLN A 317      -1.581  -6.453 -17.177  1.00 10.00      A   
ATOM   2986  CD  GLN A 317      -2.986  -6.795 -16.713  1.00 10.00      A   
ATOM   2987  OE1 GLN A 317      -3.213  -7.093 -15.540  1.00 10.00      A   
ATOM   2988  NE2 GLN A 317      -3.939  -6.759 -17.633  1.00 10.00      A   
ATOM   2989 HE21 GLN A 317      -3.684  -6.513 -18.557  1.00 10.00      A   
ATOM   2990 HE22 GLN A 317      -4.855  -6.977 -17.362  1.00 10.00      A   
ATOM   2991  C   GLN A 317       1.323  -4.546 -15.470  1.00 10.00      A   
ATOM   2992  O   GLN A 317       1.230  -3.326 -15.589  1.00 10.00      A   
ATOM   2993  N   ARG A 318       1.952  -5.133 -14.460  1.00 10.00      A   
ATOM   2994  HN  ARG A 318       1.980  -6.114 -14.421  1.00 10.00      A   
ATOM   2995  CA  ARG A 318       2.602  -4.371 -13.401  1.00 10.00      A   
ATOM   2996  CB  ARG A 318       1.808  -4.510 -12.094  1.00 10.00      A   
ATOM   2997  CG  ARG A 318       2.570  -4.097 -10.844  1.00 10.00      A   
ATOM   2998  CD  ARG A 318       1.674  -4.099  -9.615  1.00 10.00      A   
ATOM   2999  NE  ARG A 318       1.192  -2.759  -9.291  1.00 10.00      A   
ATOM   3000  HE  ARG A 318       1.020  -2.149 -10.045  1.00 10.00      A   
ATOM   3001  CZ  ARG A 318       0.973  -2.321  -8.052  1.00 10.00      A   
ATOM   3002  NH1 ARG A 318       1.192  -3.112  -7.008  1.00 10.00      A   
ATOM   3003 HH11 ARG A 318       1.020  -2.760  -6.040  1.00 10.00      A   
ATOM   3004 HH12 ARG A 318       1.540  -4.087  -7.146  1.00 10.00      A   
ATOM   3005  NH2 ARG A 318       0.552  -1.079  -7.858  1.00 10.00      A   
ATOM   3006 HH21 ARG A 318       0.396  -0.439  -8.678  1.00 10.00      A   
ATOM   3007 HH22 ARG A 318       0.380  -0.729  -6.889  1.00 10.00      A   
ATOM   3008  C   ARG A 318       4.033  -4.868 -13.211  1.00 10.00      A   
ATOM   3009  O   ARG A 318       4.254  -6.053 -12.952  1.00 10.00      A   
ATOM   3010  N   LEU A 319       5.001  -3.967 -13.338  1.00 10.00      A   
ATOM   3011  HN  LEU A 319       4.767  -3.028 -13.523  1.00 10.00      A   
ATOM   3012  CA  LEU A 319       6.402  -4.336 -13.195  1.00 10.00      A   
ATOM   3013  CB  LEU A 319       7.113  -4.336 -14.553  1.00 10.00      A   
ATOM   3014  CG  LEU A 319       8.596  -4.730 -14.539  1.00 10.00      A   
ATOM   3015  CD1 LEU A 319       8.771  -6.181 -14.118  1.00 10.00      A   
ATOM   3016  CD2 LEU A 319       9.232  -4.485 -15.896  1.00 10.00      A   
ATOM   3017  C   LEU A 319       7.140  -3.431 -12.212  1.00 10.00      A   
ATOM   3018  O   LEU A 319       7.148  -2.203 -12.346  1.00 10.00      A   
ATOM   3019  N   TRP A 320       7.751  -4.054 -11.218  1.00 10.00      A   
ATOM   3020  HN  TRP A 320       7.681  -5.035 -11.159  1.00 10.00      A   
ATOM   3021  CA  TRP A 320       8.522  -3.342 -10.206  1.00 10.00      A   
ATOM   3022  CB  TRP A 320       8.011  -3.687  -8.799  1.00 10.00      A   
ATOM   3023  CG  TRP A 320       6.684  -3.080  -8.441  1.00 10.00      A   
ATOM   3024  CD1 TRP A 320       5.604  -2.908  -9.260  1.00 10.00      A   
ATOM   3025  CD2 TRP A 320       6.293  -2.574  -7.157  1.00 10.00      A   
ATOM   3026  NE1 TRP A 320       4.573  -2.321  -8.570  1.00 10.00      A   
ATOM   3027  HE1 TRP A 320       3.689  -2.092  -8.943  1.00 10.00      A   
ATOM   3028  CE2 TRP A 320       4.969  -2.110  -7.277  1.00 10.00      A   
ATOM   3029  CE3 TRP A 320       6.934  -2.467  -5.916  1.00 10.00      A   
ATOM   3030  CZ2 TRP A 320       4.276  -1.550  -6.206  1.00 10.00      A   
ATOM   3031  CZ3 TRP A 320       6.243  -1.912  -4.856  1.00 10.00      A   
ATOM   3032  CH2 TRP A 320       4.927  -1.461  -5.008  1.00 10.00      A   
ATOM   3033  C   TRP A 320       9.987  -3.746 -10.324  1.00 10.00      A   
ATOM   3034  O   TRP A 320      10.388  -4.794  -9.815  1.00 10.00      A   
ATOM   3035  N   VAL A 321      10.784  -2.926 -10.995  1.00 10.00      A   
ATOM   3036  HN  VAL A 321      10.422  -2.082 -11.352  1.00 10.00      A   
ATOM   3037  CA  VAL A 321      12.199  -3.238 -11.188  1.00 10.00      A   
ATOM   3038  CB  VAL A 321      12.530  -3.558 -12.663  1.00 10.00      A   
ATOM   3039  CG1 VAL A 321      12.125  -4.981 -13.013  1.00 10.00      A   
ATOM   3040  CG2 VAL A 321      11.866  -2.560 -13.604  1.00 10.00      A   
ATOM   3041  C   VAL A 321      13.111  -2.120 -10.701  1.00 10.00      A   
ATOM   3042  O   VAL A 321      12.650  -1.062 -10.266  1.00 10.00      A   
ATOM   3043  N   LEU A 322      14.409  -2.367 -10.778  1.00 10.00      A   
ATOM   3044  HN  LEU A 322      14.709  -3.232 -11.132  1.00 10.00      A   
ATOM   3045  CA  LEU A 322      15.401  -1.394 -10.356  1.00 10.00      A   
ATOM   3046  CB  LEU A 322      16.561  -2.087  -9.633  1.00 10.00      A   
ATOM   3047  CG  LEU A 322      16.215  -2.784  -8.315  1.00 10.00      A   
ATOM   3048  CD1 LEU A 322      17.437  -3.491  -7.746  1.00 10.00      A   
ATOM   3049  CD2 LEU A 322      15.660  -1.784  -7.312  1.00 10.00      A   
ATOM   3050  C   LEU A 322      15.926  -0.602 -11.548  1.00 10.00      A   
ATOM   3051  O   LEU A 322      15.593  -0.898 -12.696  1.00 10.00      A   
ATOM   3052  N   ASP A 323      16.760   0.387 -11.264  1.00 10.00      A   
ATOM   3053  HN  ASP A 323      16.992   0.556 -10.322  1.00 10.00      A   
ATOM   3054  CA  ASP A 323      17.348   1.240 -12.293  1.00 10.00      A   
ATOM   3055  CB  ASP A 323      18.034   2.467 -11.673  1.00 10.00      A   
ATOM   3056  CG  ASP A 323      19.201   2.135 -10.755  1.00 10.00      A   
ATOM   3057  OD1 ASP A 323      19.219   1.035 -10.164  1.00 10.00      A   
ATOM   3058  OD2 ASP A 323      20.089   2.992 -10.590  1.00 10.00      A   
ATOM   3059  C   ASP A 323      18.316   0.475 -13.194  1.00 10.00      A   
ATOM   3060  O   ASP A 323      18.666   0.940 -14.282  1.00 10.00      A   
ATOM   3061  N   TYR A 324      18.720  -0.712 -12.748  1.00 10.00      A   
ATOM   3062  HN  TYR A 324      18.396  -1.024 -11.878  1.00 10.00      A   
ATOM   3063  CA  TYR A 324      19.641  -1.561 -13.502  1.00 10.00      A   
ATOM   3064  CB  TYR A 324      20.043  -2.785 -12.674  1.00 10.00      A   
ATOM   3065  CG  TYR A 324      21.312  -2.598 -11.875  1.00 10.00      A   
ATOM   3066  CD1 TYR A 324      21.270  -2.351 -10.509  1.00 10.00      A   
ATOM   3067  CD2 TYR A 324      22.554  -2.666 -12.491  1.00 10.00      A   
ATOM   3068  CE1 TYR A 324      22.432  -2.175  -9.780  1.00 10.00      A   
ATOM   3069  CE2 TYR A 324      23.720  -2.493 -11.771  1.00 10.00      A   
ATOM   3070  CZ  TYR A 324      23.654  -2.246 -10.416  1.00 10.00      A   
ATOM   3071  OH  TYR A 324      24.813  -2.068  -9.694  1.00 10.00      A   
ATOM   3072  HH  TYR A 324      24.825  -2.689  -8.953  1.00 10.00      A   
ATOM   3073  C   TYR A 324      19.047  -2.008 -14.838  1.00 10.00      A   
ATOM   3074  O   TYR A 324      19.757  -2.542 -15.691  1.00 10.00      A   
ATOM   3075  N   ILE A 325      17.745  -1.793 -15.010  1.00 10.00      A   
ATOM   3076  HN  ILE A 325      17.232  -1.372 -14.285  1.00 10.00      A   
ATOM   3077  CA  ILE A 325      17.062  -2.162 -16.246  1.00 10.00      A   
ATOM   3078  CB  ILE A 325      15.525  -2.019 -16.121  1.00 10.00      A   
ATOM   3079  CG1 ILE A 325      14.818  -2.545 -17.372  1.00 10.00      A   
ATOM   3080  CG2 ILE A 325      15.124  -0.574 -15.849  1.00 10.00      A   
ATOM   3081  CD1 ILE A 325      14.976  -4.035 -17.588  1.00 10.00      A   
ATOM   3082  C   ILE A 325      17.576  -1.327 -17.421  1.00 10.00      A   
ATOM   3083  O   ILE A 325      17.632  -1.810 -18.557  1.00 10.00      A   
ATOM   3084  N   GLU A 326      17.963  -0.079 -17.133  1.00 10.00      A   
ATOM   3085  HN  GLU A 326      17.894   0.234 -16.204  1.00 10.00      A   
ATOM   3086  CA  GLU A 326      18.483   0.840 -18.146  1.00 10.00      A   
ATOM   3087  CB  GLU A 326      19.746   0.277 -18.801  1.00 10.00      A   
ATOM   3088  CG  GLU A 326      20.979   0.295 -17.914  1.00 10.00      A   
ATOM   3089  CD  GLU A 326      22.205  -0.259 -18.610  1.00 10.00      A   
ATOM   3090  OE1 GLU A 326      22.366  -0.018 -19.828  1.00 10.00      A   
ATOM   3091  OE2 GLU A 326      23.015  -0.935 -17.941  1.00 10.00      A   
ATOM   3092  C   GLU A 326      17.439   1.170 -19.212  1.00 10.00      A   
ATOM   3093  O   GLU A 326      16.375   0.550 -19.281  1.00 10.00      A   
ATOM   3094  N   ASP A 327      17.747   2.159 -20.047  1.00 10.00      A   
ATOM   3095  HN  ASP A 327      18.597   2.640 -19.928  1.00 10.00      A   
ATOM   3096  CA  ASP A 327      16.842   2.561 -21.122  1.00 10.00      A   
ATOM   3097  CB  ASP A 327      17.352   3.817 -21.840  1.00 10.00      A   
ATOM   3098  CG  ASP A 327      17.488   5.032 -20.946  1.00 10.00      A   
ATOM   3099  OD1 ASP A 327      16.474   5.694 -20.662  1.00 10.00      A   
ATOM   3100  OD2 ASP A 327      18.626   5.351 -20.543  1.00 10.00      A   
ATOM   3101  C   ASP A 327      16.710   1.432 -22.138  1.00 10.00      A   
ATOM   3102  O   ASP A 327      15.664   1.256 -22.766  1.00 10.00      A   
ATOM   3103  N   ALA A 328      17.790   0.673 -22.289  1.00 10.00      A   
ATOM   3104  HN  ALA A 328      18.589   0.877 -21.760  1.00 10.00      A   
ATOM   3105  CA  ALA A 328      17.830  -0.445 -23.217  1.00 10.00      A   
ATOM   3106  CB  ALA A 328      19.219  -1.056 -23.232  1.00 10.00      A   
ATOM   3107  C   ALA A 328      16.788  -1.499 -22.862  1.00 10.00      A   
ATOM   3108  O   ALA A 328      16.037  -1.954 -23.726  1.00 10.00      A   
ATOM   3109  N   GLY A 329      16.736  -1.870 -21.586  1.00 10.00      A   
ATOM   3110  HN  GLY A 329      17.351  -1.463 -20.938  1.00 10.00      A   
ATOM   3111  CA  GLY A 329      15.784  -2.868 -21.139  1.00 10.00      A   
ATOM   3112  C   GLY A 329      14.353  -2.391 -21.272  1.00 10.00      A   
ATOM   3113  O   GLY A 329      13.469  -3.155 -21.661  1.00 10.00      A   
ATOM   3114  N   LEU A 330      14.130  -1.116 -20.972  1.00 10.00      A   
ATOM   3115  HN  LEU A 330      14.882  -0.555 -20.681  1.00 10.00      A   
ATOM   3116  CA  LEU A 330      12.799  -0.527 -21.056  1.00 10.00      A   
ATOM   3117  CB  LEU A 330      12.802   0.887 -20.474  1.00 10.00      A   
ATOM   3118  CG  LEU A 330      13.076   0.987 -18.971  1.00 10.00      A   
ATOM   3119  CD1 LEU A 330      13.150   2.441 -18.531  1.00 10.00      A   
ATOM   3120  CD2 LEU A 330      12.011   0.239 -18.178  1.00 10.00      A   
ATOM   3121  C   LEU A 330      12.284  -0.527 -22.491  1.00 10.00      A   
ATOM   3122  O   LEU A 330      11.085  -0.685 -22.731  1.00 10.00      A   
ATOM   3123  N   GLU A 331      13.198  -0.365 -23.443  1.00 10.00      A   
ATOM   3124  HN  GLU A 331      14.137  -0.229 -23.185  1.00 10.00      A   
ATOM   3125  CA  GLU A 331      12.841  -0.369 -24.857  1.00 10.00      A   
ATOM   3126  CB  GLU A 331      14.064  -0.031 -25.715  1.00 10.00      A   
ATOM   3127  CG  GLU A 331      13.736   0.313 -27.159  1.00 10.00      A   
ATOM   3128  CD  GLU A 331      14.916   0.122 -28.088  1.00 10.00      A   
ATOM   3129  OE1 GLU A 331      14.776  -0.610 -29.090  1.00 10.00      A   
ATOM   3130  OE2 GLU A 331      15.991   0.703 -27.821  1.00 10.00      A   
ATOM   3131  C   GLU A 331      12.294  -1.739 -25.247  1.00 10.00      A   
ATOM   3132  O   GLU A 331      11.271  -1.849 -25.922  1.00 10.00      A   
ATOM   3133  N   VAL A 332      12.980  -2.784 -24.797  1.00 10.00      A   
ATOM   3134  HN  VAL A 332      13.782  -2.628 -24.252  1.00 10.00      A   
ATOM   3135  CA  VAL A 332      12.568  -4.153 -25.085  1.00 10.00      A   
ATOM   3136  CB  VAL A 332      13.644  -5.176 -24.664  1.00 10.00      A   
ATOM   3137  CG1 VAL A 332      13.285  -6.567 -25.162  1.00 10.00      A   
ATOM   3138  CG2 VAL A 332      15.018  -4.765 -25.172  1.00 10.00      A   
ATOM   3139  C   VAL A 332      11.266  -4.468 -24.356  1.00 10.00      A   
ATOM   3140  O   VAL A 332      10.410  -5.192 -24.867  1.00 10.00      A   
ATOM   3141  N   LEU A 333      11.125  -3.909 -23.164  1.00 10.00      A   
ATOM   3142  HN  LEU A 333      11.852  -3.341 -22.817  1.00 10.00      A   
ATOM   3143  CA  LEU A 333       9.934  -4.106 -22.350  1.00 10.00      A   
ATOM   3144  CB  LEU A 333      10.103  -3.399 -21.001  1.00 10.00      A   
ATOM   3145  CG  LEU A 333       8.874  -3.361 -20.091  1.00 10.00      A   
ATOM   3146  CD1 LEU A 333       8.565  -4.747 -19.543  1.00 10.00      A   
ATOM   3147  CD2 LEU A 333       9.076  -2.365 -18.960  1.00 10.00      A   
ATOM   3148  C   LEU A 333       8.696  -3.580 -23.070  1.00 10.00      A   
ATOM   3149  O   LEU A 333       7.696  -4.284 -23.199  1.00 10.00      A   
ATOM   3150  N   ALA A 334       8.791  -2.352 -23.572  1.00 10.00      A   
ATOM   3151  HN  ALA A 334       9.632  -1.858 -23.460  1.00 10.00      A   
ATOM   3152  CA  ALA A 334       7.683  -1.715 -24.279  1.00 10.00      A   
ATOM   3153  CB  ALA A 334       7.960  -0.233 -24.459  1.00 10.00      A   
ATOM   3154  C   ALA A 334       7.425  -2.374 -25.630  1.00 10.00      A   
ATOM   3155  O   ALA A 334       6.399  -2.138 -26.270  1.00 10.00      A   
ATOM   3156  N   SER A 335       8.367  -3.195 -26.063  1.00 10.00      A   
ATOM   3157  HN  SER A 335       9.169  -3.329 -25.516  1.00 10.00      A   
ATOM   3158  CA  SER A 335       8.247  -3.896 -27.327  1.00 10.00      A   
ATOM   3159  CB  SER A 335       9.628  -4.075 -27.970  1.00 10.00      A   
ATOM   3160  OG  SER A 335       9.520  -4.452 -29.333  1.00 10.00      A   
ATOM   3161  HG  SER A 335       8.888  -3.868 -29.774  1.00 10.00      A   
ATOM   3162  C   SER A 335       7.585  -5.254 -27.109  1.00 10.00      A   
ATOM   3163  O   SER A 335       6.954  -5.805 -28.013  1.00 10.00      A   
ATOM   3164  N   THR A 336       7.716  -5.774 -25.896  1.00 10.00      A   
ATOM   3165  HN  THR A 336       8.213  -5.275 -25.214  1.00 10.00      A   
ATOM   3166  CA  THR A 336       7.144  -7.067 -25.553  1.00 10.00      A   
ATOM   3167  CB  THR A 336       8.100  -7.874 -24.657  1.00 10.00      A   
ATOM   3168  OG1 THR A 336       9.444  -7.744 -25.152  1.00 10.00      A   
ATOM   3169  HG1 THR A 336       9.729  -6.820 -25.071  1.00 10.00      A   
ATOM   3170  CG2 THR A 336       7.710  -9.341 -24.648  1.00 10.00      A   
ATOM   3171  C   THR A 336       5.789  -6.924 -24.857  1.00 10.00      A   
ATOM   3172  O   THR A 336       4.775  -7.430 -25.346  1.00 10.00      A   
ATOM   3173  N   CYS A 337       5.774  -6.226 -23.731  1.00 10.00      A   
ATOM   3174  HN  CYS A 337       6.607  -5.824 -23.403  1.00 10.00      A   
ATOM   3175  CA  CYS A 337       4.550  -6.029 -22.967  1.00 10.00      A   
ATOM   3176  CB  CYS A 337       4.881  -5.840 -21.487  1.00 10.00      A   
ATOM   3177  SG  CYS A 337       6.184  -6.941 -20.892  1.00 10.00      A   
ATOM   3178  HG  CYS A 337       5.850  -8.188 -21.215  1.00 10.00      A   
ATOM   3179  C   CYS A 337       3.756  -4.841 -23.495  1.00 10.00      A   
ATOM   3180  O   CYS A 337       4.125  -3.683 -23.289  1.00 10.00      A   
ATOM   3181  N   LYS A 338       2.664  -5.138 -24.180  1.00 10.00      A   
ATOM   3182  HN  LYS A 338       2.422  -6.078 -24.312  1.00 10.00      A   
ATOM   3183  CA  LYS A 338       1.817  -4.100 -24.745  1.00 10.00      A   
ATOM   3184  CB  LYS A 338       1.367  -4.481 -26.158  1.00 10.00      A   
ATOM   3185  CG  LYS A 338       2.484  -4.488 -27.190  1.00 10.00      A   
ATOM   3186  CD  LYS A 338       3.109  -3.111 -27.332  1.00 10.00      A   
ATOM   3187  CE  LYS A 338       4.127  -3.071 -28.457  1.00 10.00      A   
ATOM   3188  NZ  LYS A 338       4.793  -1.746 -28.552  1.00 10.00      A   
ATOM   3189  HZ1 LYS A 338       4.097  -0.982 -28.425  1.00 10.00      A   
ATOM   3190  HZ2 LYS A 338       5.237  -1.635 -29.488  1.00 10.00      A   
ATOM   3191  HZ3 LYS A 338       5.528  -1.656 -27.819  1.00 10.00      A   
ATOM   3192  C   LYS A 338       0.611  -3.817 -23.854  1.00 10.00      A   
ATOM   3193  O   LYS A 338      -0.100  -2.832 -24.052  1.00 10.00      A   
ATOM   3194  N   ASP A 339       0.384  -4.681 -22.873  1.00 10.00      A   
ATOM   3195  HN  ASP A 339       0.979  -5.454 -22.768  1.00 10.00      A   
ATOM   3196  CA  ASP A 339      -0.738  -4.511 -21.955  1.00 10.00      A   
ATOM   3197  CB  ASP A 339      -1.518  -5.818 -21.787  1.00 10.00      A   
ATOM   3198  CG  ASP A 339      -2.919  -5.608 -21.243  1.00 10.00      A   
ATOM   3199  OD1 ASP A 339      -3.741  -4.979 -21.940  1.00 10.00      A   
ATOM   3200  OD2 ASP A 339      -3.214  -6.084 -20.127  1.00 10.00      A   
ATOM   3201  C   ASP A 339      -0.260  -3.993 -20.601  1.00 10.00      A   
ATOM   3202  O   ASP A 339      -0.987  -4.053 -19.610  1.00 10.00      A   
ATOM   3203  N   LEU A 340       0.966  -3.477 -20.571  1.00 10.00      A   
ATOM   3204  HN  LEU A 340       1.494  -3.457 -21.393  1.00 10.00      A   
ATOM   3205  CA  LEU A 340       1.542  -2.935 -19.348  1.00 10.00      A   
ATOM   3206  CB  LEU A 340       2.997  -2.517 -19.591  1.00 10.00      A   
ATOM   3207  CG  LEU A 340       3.868  -2.304 -18.347  1.00 10.00      A   
ATOM   3208  CD1 LEU A 340       4.082  -3.613 -17.600  1.00 10.00      A   
ATOM   3209  CD2 LEU A 340       5.202  -1.675 -18.723  1.00 10.00      A   
ATOM   3210  C   LEU A 340       0.712  -1.745 -18.873  1.00 10.00      A   
ATOM   3211  O   LEU A 340       0.418  -0.836 -19.647  1.00 10.00      A   
ATOM   3212  N   ARG A 341       0.332  -1.760 -17.603  1.00 10.00      A   
ATOM   3213  HN  ARG A 341       0.622  -2.503 -17.024  1.00 10.00      A   
ATOM   3214  CA  ARG A 341      -0.489  -0.698 -17.033  1.00 10.00      A   
ATOM   3215  CB  ARG A 341      -1.638  -1.305 -16.223  1.00 10.00      A   
ATOM   3216  CG  ARG A 341      -2.357  -2.452 -16.912  1.00 10.00      A   
ATOM   3217  CD  ARG A 341      -3.153  -1.966 -18.106  1.00 10.00      A   
ATOM   3218  NE  ARG A 341      -3.735  -3.069 -18.865  1.00 10.00      A   
ATOM   3219  HE  ARG A 341      -3.119  -3.776 -19.181  1.00 10.00      A   
ATOM   3220  CZ  ARG A 341      -5.034  -3.178 -19.140  1.00 10.00      A   
ATOM   3221  NH1 ARG A 341      -5.890  -2.246 -18.722  1.00 10.00      A   
ATOM   3222 HH11 ARG A 341      -6.907  -2.334 -18.940  1.00 10.00      A   
ATOM   3223 HH12 ARG A 341      -5.551  -1.426 -18.171  1.00 10.00      A   
ATOM   3224  NH2 ARG A 341      -5.474  -4.207 -19.855  1.00 10.00      A   
ATOM   3225 HH21 ARG A 341      -4.798  -4.937 -20.200  1.00 10.00      A   
ATOM   3226 HH22 ARG A 341      -6.489  -4.299 -20.077  1.00 10.00      A   
ATOM   3227  C   ARG A 341       0.328   0.197 -16.117  1.00 10.00      A   
ATOM   3228  O   ARG A 341       0.220   1.427 -16.166  1.00 10.00      A   
ATOM   3229  N   GLU A 342       1.144  -0.428 -15.284  1.00 10.00      A   
ATOM   3230  HN  GLU A 342       1.203  -1.409 -15.316  1.00 10.00      A   
ATOM   3231  CA  GLU A 342       1.961   0.294 -14.329  1.00 10.00      A   
ATOM   3232  CB  GLU A 342       1.445   0.021 -12.912  1.00 10.00      A   
ATOM   3233  CG  GLU A 342       1.900   1.023 -11.864  1.00 10.00      A   
ATOM   3234  CD  GLU A 342       1.760   0.485 -10.459  1.00 10.00      A   
ATOM   3235  OE1 GLU A 342       0.745   0.785  -9.792  1.00 10.00      A   
ATOM   3236  OE2 GLU A 342       2.669  -0.244 -10.011  1.00 10.00      A   
ATOM   3237  C   GLU A 342       3.425  -0.116 -14.445  1.00 10.00      A   
ATOM   3238  O   GLU A 342       3.741  -1.269 -14.739  1.00 10.00      A   
ATOM   3239  N   LEU A 343       4.314   0.834 -14.209  1.00 10.00      A   
ATOM   3240  HN  LEU A 343       4.001   1.735 -13.975  1.00 10.00      A   
ATOM   3241  CA  LEU A 343       5.743   0.574 -14.274  1.00 10.00      A   
ATOM   3242  CB  LEU A 343       6.292   0.891 -15.671  1.00 10.00      A   
ATOM   3243  CG  LEU A 343       7.780   0.602 -15.893  1.00 10.00      A   
ATOM   3244  CD1 LEU A 343       8.086  -0.862 -15.624  1.00 10.00      A   
ATOM   3245  CD2 LEU A 343       8.195   0.983 -17.306  1.00 10.00      A   
ATOM   3246  C   LEU A 343       6.471   1.392 -13.216  1.00 10.00      A   
ATOM   3247  O   LEU A 343       6.382   2.622 -13.203  1.00 10.00      A   
ATOM   3248  N   ARG A 344       7.173   0.712 -12.319  1.00 10.00      A   
ATOM   3249  HN  ARG A 344       7.204  -0.273 -12.373  1.00 10.00      A   
ATOM   3250  CA  ARG A 344       7.909   1.389 -11.259  1.00 10.00      A   
ATOM   3251  CB  ARG A 344       7.338   1.039  -9.881  1.00 10.00      A   
ATOM   3252  CG  ARG A 344       5.852   1.322  -9.743  1.00 10.00      A   
ATOM   3253  CD  ARG A 344       5.378   1.228  -8.301  1.00 10.00      A   
ATOM   3254  NE  ARG A 344       3.920   1.284  -8.234  1.00 10.00      A   
ATOM   3255  HE  ARG A 344       3.423   0.769  -8.921  1.00 10.00      A   
ATOM   3256  CZ  ARG A 344       3.219   1.963  -7.322  1.00 10.00      A   
ATOM   3257  NH1 ARG A 344       3.829   2.655  -6.369  1.00 10.00      A   
ATOM   3258 HH11 ARG A 344       3.268   3.181  -5.662  1.00 10.00      A   
ATOM   3259 HH12 ARG A 344       4.869   2.673  -6.319  1.00 10.00      A   
ATOM   3260  NH2 ARG A 344       1.901   1.967  -7.394  1.00 10.00      A   
ATOM   3261 HH21 ARG A 344       1.418   1.446  -8.160  1.00 10.00      A   
ATOM   3262 HH22 ARG A 344       1.333   2.494  -6.687  1.00 10.00      A   
ATOM   3263  C   ARG A 344       9.389   1.046 -11.317  1.00 10.00      A   
ATOM   3264  O   ARG A 344       9.762  -0.127 -11.289  1.00 10.00      A   
ATOM   3265  N   VAL A 345      10.221   2.074 -11.405  1.00 10.00      A   
ATOM   3266  HN  VAL A 345       9.852   2.985 -11.430  1.00 10.00      A   
ATOM   3267  CA  VAL A 345      11.668   1.895 -11.466  1.00 10.00      A   
ATOM   3268  CB  VAL A 345      12.260   2.530 -12.744  1.00 10.00      A   
ATOM   3269  CG1 VAL A 345      13.762   2.301 -12.818  1.00 10.00      A   
ATOM   3270  CG2 VAL A 345      11.577   1.977 -13.986  1.00 10.00      A   
ATOM   3271  C   VAL A 345      12.327   2.520 -10.237  1.00 10.00      A   
ATOM   3272  O   VAL A 345      12.248   3.731 -10.029  1.00 10.00      A   
ATOM   3273  N   PHE A 346      12.959   1.691  -9.420  1.00 10.00      A   
ATOM   3274  HN  PHE A 346      12.988   0.732  -9.639  1.00 10.00      A   
ATOM   3275  CA  PHE A 346      13.617   2.161  -8.207  1.00 10.00      A   
ATOM   3276  CB  PHE A 346      13.262   1.252  -7.031  1.00 10.00      A   
ATOM   3277  CG  PHE A 346      11.790   1.022  -6.846  1.00 10.00      A   
ATOM   3278  CD1 PHE A 346      11.192  -0.138  -7.317  1.00 10.00      A   
ATOM   3279  CD2 PHE A 346      11.006   1.957  -6.191  1.00 10.00      A   
ATOM   3280  CE1 PHE A 346       9.839  -0.356  -7.140  1.00 10.00      A   
ATOM   3281  CE2 PHE A 346       9.653   1.747  -6.012  1.00 10.00      A   
ATOM   3282  CZ  PHE A 346       9.069   0.588  -6.487  1.00 10.00      A   
ATOM   3283  C   PHE A 346      15.129   2.175  -8.387  1.00 10.00      A   
ATOM   3284  O   PHE A 346      15.710   1.194  -8.843  1.00 10.00      A   
ATOM   3285  N   PRO A 347      15.789   3.286  -8.037  1.00 10.00      A   
ATOM   3286  CA  PRO A 347      17.242   3.403  -8.161  1.00 10.00      A   
ATOM   3287  CB  PRO A 347      17.495   4.898  -7.948  1.00 10.00      A   
ATOM   3288  CG  PRO A 347      16.352   5.363  -7.112  1.00 10.00      A   
ATOM   3289  CD  PRO A 347      15.173   4.511  -7.496  1.00 10.00      A   
ATOM   3290  C   PRO A 347      17.960   2.589  -7.088  1.00 10.00      A   
ATOM   3291  O   PRO A 347      17.610   2.655  -5.907  1.00 10.00      A   
ATOM   3292  N   SER A 348      18.951   1.814  -7.502  1.00 10.00      A   
ATOM   3293  HN  SER A 348      19.171   1.786  -8.462  1.00 10.00      A   
ATOM   3294  CA  SER A 348      19.715   0.989  -6.576  1.00 10.00      A   
ATOM   3295  CB  SER A 348      20.678   0.078  -7.340  1.00 10.00      A   
ATOM   3296  OG  SER A 348      21.221   0.744  -8.472  1.00 10.00      A   
ATOM   3297  HG  SER A 348      20.547   0.789  -9.179  1.00 10.00      A   
ATOM   3298  C   SER A 348      20.468   1.854  -5.566  1.00 10.00      A   
ATOM   3299  O   SER A 348      20.322   1.683  -4.360  1.00 10.00      A   
ATOM   3300  N   GLU A 349      21.260   2.792  -6.071  1.00 10.00      A   
ATOM   3301  HN  GLU A 349      21.337   2.879  -7.043  1.00 10.00      A   
ATOM   3302  CA  GLU A 349      22.018   3.695  -5.218  1.00 10.00      A   
ATOM   3303  CB  GLU A 349      23.520   3.586  -5.497  1.00 10.00      A   
ATOM   3304  CG  GLU A 349      24.243   2.553  -4.646  1.00 10.00      A   
ATOM   3305  CD  GLU A 349      24.024   2.753  -3.159  1.00 10.00      A   
ATOM   3306  OE1 GLU A 349      24.570   3.729  -2.595  1.00 10.00      A   
ATOM   3307  OE2 GLU A 349      23.317   1.927  -2.552  1.00 10.00      A   
ATOM   3308  C   GLU A 349      21.549   5.130  -5.417  1.00 10.00      A   
ATOM   3309  O   GLU A 349      22.076   5.853  -6.262  1.00 10.00      A   
ATOM   3310  N   PRO A 350      20.540   5.555  -4.645  1.00 10.00      A   
ATOM   3311  CA  PRO A 350      19.986   6.907  -4.734  1.00 10.00      A   
ATOM   3312  CB  PRO A 350      18.621   6.787  -4.038  1.00 10.00      A   
ATOM   3313  CG  PRO A 350      18.467   5.344  -3.667  1.00 10.00      A   
ATOM   3314  CD  PRO A 350      19.846   4.760  -3.628  1.00 10.00      A   
ATOM   3315  C   PRO A 350      20.851   7.915  -3.991  1.00 10.00      A   
ATOM   3316  O   PRO A 350      20.632   9.123  -4.069  1.00 10.00      A   
ATOM   3317  N   PHE A 351      21.835   7.410  -3.273  1.00 10.00      A   
ATOM   3318  HN  PHE A 351      21.964   6.438  -3.256  1.00 10.00      A   
ATOM   3319  CA  PHE A 351      22.729   8.261  -2.508  1.00 10.00      A   
ATOM   3320  CB  PHE A 351      23.077   7.600  -1.175  1.00 10.00      A   
ATOM   3321  CG  PHE A 351      21.865   7.177  -0.390  1.00 10.00      A   
ATOM   3322  CD1 PHE A 351      21.646   5.843  -0.086  1.00 10.00      A   
ATOM   3323  CD2 PHE A 351      20.942   8.116   0.038  1.00 10.00      A   
ATOM   3324  CE1 PHE A 351      20.527   5.454   0.630  1.00 10.00      A   
ATOM   3325  CE2 PHE A 351      19.822   7.735   0.755  1.00 10.00      A   
ATOM   3326  CZ  PHE A 351      19.615   6.402   1.051  1.00 10.00      A   
ATOM   3327  C   PHE A 351      23.988   8.585  -3.300  1.00 10.00      A   
ATOM   3328  O   PHE A 351      24.874   9.290  -2.821  1.00 10.00      A   
ATOM   3329  N   VAL A 352      24.061   8.064  -4.516  1.00 10.00      A   
ATOM   3330  HN  VAL A 352      23.323   7.512  -4.848  1.00 10.00      A   
ATOM   3331  CA  VAL A 352      25.207   8.304  -5.376  1.00 10.00      A   
ATOM   3332  CB  VAL A 352      25.722   7.002  -6.019  1.00 10.00      A   
ATOM   3333  CG1 VAL A 352      26.966   7.275  -6.848  1.00 10.00      A   
ATOM   3334  CG2 VAL A 352      26.010   5.959  -4.954  1.00 10.00      A   
ATOM   3335  C   VAL A 352      24.834   9.288  -6.473  1.00 10.00      A   
ATOM   3336  O   VAL A 352      24.037   8.970  -7.357  1.00 10.00      A   
ATOM   3337  N   MET A 353      25.405  10.483  -6.404  1.00 10.00      A   
ATOM   3338  HN  MET A 353      26.025  10.675  -5.664  1.00 10.00      A   
ATOM   3339  CA  MET A 353      25.131  11.522  -7.389  1.00 10.00      A   
ATOM   3340  CB  MET A 353      25.769  12.847  -6.956  1.00 10.00      A   
ATOM   3341  CG  MET A 353      25.353  14.041  -7.799  1.00 10.00      A   
ATOM   3342  SD  MET A 353      26.412  15.477  -7.541  1.00 10.00      A   
ATOM   3343  CE  MET A 353      25.593  16.679  -8.583  1.00 10.00      A   
ATOM   3344  C   MET A 353      25.647  11.115  -8.769  1.00 10.00      A   
ATOM   3345  O   MET A 353      25.040  11.436  -9.791  1.00 10.00      A   
ATOM   3346  N   GLU A 354      26.766  10.402  -8.785  1.00 10.00      A   
ATOM   3347  HN  GLU A 354      27.194  10.172  -7.937  1.00 10.00      A   
ATOM   3348  CA  GLU A 354      27.373   9.947 -10.030  1.00 10.00      A   
ATOM   3349  CB  GLU A 354      28.793   9.432  -9.778  1.00 10.00      A   
ATOM   3350  CG  GLU A 354      29.720  10.441  -9.114  1.00 10.00      A   
ATOM   3351  CD  GLU A 354      29.705  11.795  -9.798  1.00 10.00      A   
ATOM   3352  OE1 GLU A 354      30.429  11.972 -10.799  1.00 10.00      A   
ATOM   3353  OE2 GLU A 354      28.967  12.692  -9.334  1.00 10.00      A   
ATOM   3354  C   GLU A 354      26.518   8.865 -10.690  1.00 10.00      A   
ATOM   3355  O   GLU A 354      25.885   8.060 -10.004  1.00 10.00      A   
ATOM   3356  N   PRO A 355      26.474   8.847 -12.030  1.00 10.00      A   
ATOM   3357  CA  PRO A 355      25.690   7.865 -12.786  1.00 10.00      A   
ATOM   3358  CB  PRO A 355      25.866   8.302 -14.249  1.00 10.00      A   
ATOM   3359  CG  PRO A 355      26.371   9.704 -14.179  1.00 10.00      A   
ATOM   3360  CD  PRO A 355      27.178   9.787 -12.918  1.00 10.00      A   
ATOM   3361  C   PRO A 355      26.213   6.442 -12.593  1.00 10.00      A   
ATOM   3362  O   PRO A 355      27.387   6.158 -12.836  1.00 10.00      A   
ATOM   3363  N   ASN A 356      25.334   5.556 -12.153  1.00 10.00      A   
ATOM   3364  HN  ASN A 356      24.412   5.846 -11.972  1.00 10.00      A   
ATOM   3365  CA  ASN A 356      25.691   4.161 -11.928  1.00 10.00      A   
ATOM   3366  CB  ASN A 356      24.932   3.587 -10.718  1.00 10.00      A   
ATOM   3367  CG  ASN A 356      23.418   3.665 -10.858  1.00 10.00      A   
ATOM   3368  OD1 ASN A 356      22.884   4.567 -11.509  1.00 10.00      A   
ATOM   3369  ND2 ASN A 356      22.716   2.729 -10.245  1.00 10.00      A   
ATOM   3370 HD21 ASN A 356      23.198   2.043  -9.737  1.00 10.00      A   
ATOM   3371 HD22 ASN A 356      21.725   2.757 -10.330  1.00 10.00      A   
ATOM   3372  C   ASN A 356      25.431   3.325 -13.180  1.00 10.00      A   
ATOM   3373  O   ASN A 356      26.288   2.557 -13.619  1.00 10.00      A   
ATOM   3374  N   VAL A 357      24.250   3.492 -13.758  1.00 10.00      A   
ATOM   3375  HN  VAL A 357      23.613   4.131 -13.366  1.00 10.00      A   
ATOM   3376  CA  VAL A 357      23.867   2.762 -14.958  1.00 10.00      A   
ATOM   3377  CB  VAL A 357      22.788   1.694 -14.668  1.00 10.00      A   
ATOM   3378  CG1 VAL A 357      23.373   0.535 -13.881  1.00 10.00      A   
ATOM   3379  CG2 VAL A 357      21.606   2.304 -13.930  1.00 10.00      A   
ATOM   3380  C   VAL A 357      23.343   3.721 -16.015  1.00 10.00      A   
ATOM   3381  O   VAL A 357      23.071   4.886 -15.721  1.00 10.00      A   
ATOM   3382  N   ALA A 358      23.213   3.232 -17.238  1.00 10.00      A   
ATOM   3383  HN  ALA A 358      23.465   2.297 -17.412  1.00 10.00      A   
ATOM   3384  CA  ALA A 358      22.715   4.045 -18.336  1.00 10.00      A   
ATOM   3385  CB  ALA A 358      23.167   3.470 -19.669  1.00 10.00      A   
ATOM   3386  C   ALA A 358      21.194   4.153 -18.292  1.00 10.00      A   
ATOM   3387  O   ALA A 358      20.494   3.537 -19.100  1.00 10.00      A   
ATOM   3388  N   LEU A 359      20.690   4.907 -17.328  1.00 10.00      A   
ATOM   3389  HN  LEU A 359      21.299   5.342 -16.692  1.00 10.00      A   
ATOM   3390  CA  LEU A 359      19.258   5.106 -17.189  1.00 10.00      A   
ATOM   3391  CB  LEU A 359      18.747   4.537 -15.866  1.00 10.00      A   
ATOM   3392  CG  LEU A 359      17.238   4.650 -15.635  1.00 10.00      A   
ATOM   3393  CD1 LEU A 359      16.502   3.499 -16.299  1.00 10.00      A   
ATOM   3394  CD2 LEU A 359      16.918   4.722 -14.153  1.00 10.00      A   
ATOM   3395  C   LEU A 359      18.919   6.588 -17.282  1.00 10.00      A   
ATOM   3396  O   LEU A 359      19.090   7.336 -16.314  1.00 10.00      A   
ATOM   3397  N   THR A 360      18.471   7.008 -18.451  1.00 10.00      A   
ATOM   3398  HN  THR A 360      18.377   6.359 -19.189  1.00 10.00      A   
ATOM   3399  CA  THR A 360      18.099   8.393 -18.676  1.00 10.00      A   
ATOM   3400  CB  THR A 360      18.664   8.910 -20.017  1.00 10.00      A   
ATOM   3401  OG1 THR A 360      18.307   8.015 -21.080  1.00 10.00      A   
ATOM   3402  HG1 THR A 360      18.202   7.115 -20.726  1.00 10.00      A   
ATOM   3403  CG2 THR A 360      20.179   9.017 -19.945  1.00 10.00      A   
ATOM   3404  C   THR A 360      16.578   8.519 -18.662  1.00 10.00      A   
ATOM   3405  O   THR A 360      15.893   7.700 -18.049  1.00 10.00      A   
ATOM   3406  N   GLU A 361      16.048   9.534 -19.322  1.00 10.00      A   
ATOM   3407  HN  GLU A 361      16.638  10.185 -19.777  1.00 10.00      A   
ATOM   3408  CA  GLU A 361      14.610   9.723 -19.381  1.00 10.00      A   
ATOM   3409  CB  GLU A 361      14.260  11.208 -19.325  1.00 10.00      A   
ATOM   3410  CG  GLU A 361      14.735  12.007 -20.528  1.00 10.00      A   
ATOM   3411  CD  GLU A 361      16.152  12.515 -20.374  1.00 10.00      A   
ATOM   3412  OE1 GLU A 361      17.096  11.699 -20.453  1.00 10.00      A   
ATOM   3413  OE2 GLU A 361      16.323  13.731 -20.174  1.00 10.00      A   
ATOM   3414  C   GLU A 361      14.047   9.099 -20.651  1.00 10.00      A   
ATOM   3415  O   GLU A 361      12.837   9.117 -20.882  1.00 10.00      A   
ATOM   3416  N   GLN A 362      14.937   8.543 -21.467  1.00 10.00      A   
ATOM   3417  HN  GLN A 362      15.885   8.552 -21.216  1.00 10.00      A   
ATOM   3418  CA  GLN A 362      14.551   7.916 -22.719  1.00 10.00      A   
ATOM   3419  CB  GLN A 362      15.788   7.484 -23.506  1.00 10.00      A   
ATOM   3420  CG  GLN A 362      15.469   6.747 -24.796  1.00 10.00      A   
ATOM   3421  CD  GLN A 362      14.594   7.563 -25.726  1.00 10.00      A   
ATOM   3422  OE1 GLN A 362      14.712   8.788 -25.799  1.00 10.00      A   
ATOM   3423  NE2 GLN A 362      13.700   6.893 -26.433  1.00 10.00      A   
ATOM   3424 HE21 GLN A 362      13.654   5.917 -26.319  1.00 10.00      A   
ATOM   3425 HE22 GLN A 362      13.116   7.396 -27.037  1.00 10.00      A   
ATOM   3426  C   GLN A 362      13.625   6.726 -22.482  1.00 10.00      A   
ATOM   3427  O   GLN A 362      12.674   6.515 -23.238  1.00 10.00      A   
ATOM   3428  N   GLY A 363      13.914   5.958 -21.437  1.00 10.00      A   
ATOM   3429  HN  GLY A 363      14.710   6.169 -20.893  1.00 10.00      A   
ATOM   3430  CA  GLY A 363      13.109   4.800 -21.098  1.00 10.00      A   
ATOM   3431  C   GLY A 363      11.630   5.116 -21.032  1.00 10.00      A   
ATOM   3432  O   GLY A 363      10.819   4.429 -21.654  1.00 10.00      A   
ATOM   3433  N   LEU A 364      11.279   6.173 -20.313  1.00 10.00      A   
ATOM   3434  HN  LEU A 364      11.975   6.695 -19.861  1.00 10.00      A   
ATOM   3435  CA  LEU A 364       9.885   6.577 -20.179  1.00 10.00      A   
ATOM   3436  CB  LEU A 364       9.767   7.794 -19.263  1.00 10.00      A   
ATOM   3437  CG  LEU A 364       8.669   7.742 -18.193  1.00 10.00      A   
ATOM   3438  CD1 LEU A 364       8.783   8.943 -17.267  1.00 10.00      A   
ATOM   3439  CD2 LEU A 364       7.285   7.684 -18.825  1.00 10.00      A   
ATOM   3440  C   LEU A 364       9.274   6.891 -21.546  1.00 10.00      A   
ATOM   3441  O   LEU A 364       8.163   6.456 -21.852  1.00 10.00      A   
ATOM   3442  N   VAL A 365      10.014   7.631 -22.369  1.00 10.00      A   
ATOM   3443  HN  VAL A 365      10.895   7.941 -22.068  1.00 10.00      A   
ATOM   3444  CA  VAL A 365       9.552   8.004 -23.705  1.00 10.00      A   
ATOM   3445  CB  VAL A 365      10.519   9.007 -24.377  1.00 10.00      A   
ATOM   3446  CG1 VAL A 365       9.906   9.595 -25.638  1.00 10.00      A   
ATOM   3447  CG2 VAL A 365      10.904  10.114 -23.408  1.00 10.00      A   
ATOM   3448  C   VAL A 365       9.392   6.767 -24.592  1.00 10.00      A   
ATOM   3449  O   VAL A 365       8.556   6.733 -25.499  1.00 10.00      A   
ATOM   3450  N   SER A 366      10.191   5.749 -24.325  1.00 10.00      A   
ATOM   3451  HN  SER A 366      10.854   5.832 -23.600  1.00 10.00      A   
ATOM   3452  CA  SER A 366      10.123   4.517 -25.093  1.00 10.00      A   
ATOM   3453  CB  SER A 366      11.422   3.725 -24.933  1.00 10.00      A   
ATOM   3454  OG  SER A 366      12.547   4.572 -25.105  1.00 10.00      A   
ATOM   3455  HG  SER A 366      12.543   5.254 -24.418  1.00 10.00      A   
ATOM   3456  C   SER A 366       8.921   3.675 -24.663  1.00 10.00      A   
ATOM   3457  O   SER A 366       8.308   2.984 -25.484  1.00 10.00      A   
ATOM   3458  N   VAL A 367       8.575   3.760 -23.382  1.00 10.00      A   
ATOM   3459  HN  VAL A 367       9.087   4.350 -22.788  1.00 10.00      A   
ATOM   3460  CA  VAL A 367       7.459   3.003 -22.836  1.00 10.00      A   
ATOM   3461  CB  VAL A 367       7.615   2.769 -21.312  1.00 10.00      A   
ATOM   3462  CG1 VAL A 367       6.427   1.998 -20.754  1.00 10.00      A   
ATOM   3463  CG2 VAL A 367       8.905   2.019 -21.019  1.00 10.00      A   
ATOM   3464  C   VAL A 367       6.122   3.687 -23.135  1.00 10.00      A   
ATOM   3465  O   VAL A 367       5.127   3.013 -23.401  1.00 10.00      A   
ATOM   3466  N   SER A 368       6.106   5.018 -23.120  1.00 10.00      A   
ATOM   3467  HN  SER A 368       6.938   5.510 -22.927  1.00 10.00      A   
ATOM   3468  CA  SER A 368       4.882   5.769 -23.385  1.00 10.00      A   
ATOM   3469  CB  SER A 368       5.126   7.273 -23.233  1.00 10.00      A   
ATOM   3470  OG  SER A 368       6.288   7.675 -23.935  1.00 10.00      A   
ATOM   3471  HG  SER A 368       6.045   8.280 -24.647  1.00 10.00      A   
ATOM   3472  C   SER A 368       4.333   5.456 -24.775  1.00 10.00      A   
ATOM   3473  O   SER A 368       3.121   5.348 -24.966  1.00 10.00      A   
ATOM   3474  N   MET A 369       5.237   5.300 -25.731  1.00 10.00      A   
ATOM   3475  HN  MET A 369       6.188   5.407 -25.508  1.00 10.00      A   
ATOM   3476  CA  MET A 369       4.858   4.989 -27.103  1.00 10.00      A   
ATOM   3477  CB  MET A 369       5.971   5.417 -28.068  1.00 10.00      A   
ATOM   3478  CG  MET A 369       6.279   6.905 -28.073  1.00 10.00      A   
ATOM   3479  SD  MET A 369       7.744   7.302 -29.050  1.00 10.00      A   
ATOM   3480  CE  MET A 369       7.772   9.088 -28.918  1.00 10.00      A   
ATOM   3481  C   MET A 369       4.617   3.490 -27.266  1.00 10.00      A   
ATOM   3482  O   MET A 369       3.781   3.059 -28.065  1.00 10.00      A   
ATOM   3483  N   GLY A 370       5.348   2.703 -26.488  1.00 10.00      A   
ATOM   3484  HN  GLY A 370       5.972   3.110 -25.849  1.00 10.00      A   
ATOM   3485  CA  GLY A 370       5.241   1.261 -26.569  1.00 10.00      A   
ATOM   3486  C   GLY A 370       3.991   0.684 -25.933  1.00 10.00      A   
ATOM   3487  O   GLY A 370       3.291  -0.111 -26.557  1.00 10.00      A   
ATOM   3488  N   CYS A 371       3.704   1.075 -24.702  1.00 10.00      A   
ATOM   3489  HN  CYS A 371       4.282   1.733 -24.254  1.00 10.00      A   
ATOM   3490  CA  CYS A 371       2.544   0.555 -23.997  1.00 10.00      A   
ATOM   3491  CB  CYS A 371       2.926   0.169 -22.567  1.00 10.00      A   
ATOM   3492  SG  CYS A 371       4.497  -0.718 -22.439  1.00 10.00      A   
ATOM   3493  HG  CYS A 371       4.317  -1.950 -22.901  1.00 10.00      A   
ATOM   3494  C   CYS A 371       1.383   1.547 -23.996  1.00 10.00      A   
ATOM   3495  O   CYS A 371       1.455   2.605 -23.370  1.00 10.00      A   
ATOM   3496  N   PRO A 372       0.297   1.217 -24.713  1.00 10.00      A   
ATOM   3497  CA  PRO A 372      -0.886   2.072 -24.799  1.00 10.00      A   
ATOM   3498  CB  PRO A 372      -1.578   1.564 -26.066  1.00 10.00      A   
ATOM   3499  CG  PRO A 372      -1.222   0.119 -26.133  1.00 10.00      A   
ATOM   3500  CD  PRO A 372       0.149  -0.010 -25.520  1.00 10.00      A   
ATOM   3501  C   PRO A 372      -1.812   1.905 -23.592  1.00 10.00      A   
ATOM   3502  O   PRO A 372      -2.813   2.606 -23.464  1.00 10.00      A   
ATOM   3503  N   LYS A 373      -1.467   0.983 -22.703  1.00 10.00      A   
ATOM   3504  HN  LYS A 373      -0.645   0.471 -22.844  1.00 10.00      A   
ATOM   3505  CA  LYS A 373      -2.278   0.721 -21.518  1.00 10.00      A   
ATOM   3506  CB  LYS A 373      -2.433  -0.787 -21.313  1.00 10.00      A   
ATOM   3507  CG  LYS A 373      -3.161  -1.508 -22.436  1.00 10.00      A   
ATOM   3508  CD  LYS A 373      -4.667  -1.367 -22.302  1.00 10.00      A   
ATOM   3509  CE  LYS A 373      -5.395  -1.987 -23.488  1.00 10.00      A   
ATOM   3510  NZ  LYS A 373      -5.134  -3.447 -23.621  1.00 10.00      A   
ATOM   3511  HZ1 LYS A 373      -4.594  -3.799 -22.795  1.00 10.00      A   
ATOM   3512  HZ2 LYS A 373      -4.585  -3.637 -24.484  1.00 10.00      A   
ATOM   3513  HZ3 LYS A 373      -6.033  -3.963 -23.679  1.00 10.00      A   
ATOM   3514  C   LYS A 373      -1.657   1.351 -20.274  1.00 10.00      A   
ATOM   3515  O   LYS A 373      -2.189   1.226 -19.168  1.00 10.00      A   
ATOM   3516  N   LEU A 374      -0.535   2.031 -20.462  1.00 10.00      A   
ATOM   3517  HN  LEU A 374      -0.172   2.107 -21.366  1.00 10.00      A   
ATOM   3518  CA  LEU A 374       0.170   2.675 -19.358  1.00 10.00      A   
ATOM   3519  CB  LEU A 374       1.561   3.126 -19.819  1.00 10.00      A   
ATOM   3520  CG  LEU A 374       2.753   2.700 -18.953  1.00 10.00      A   
ATOM   3521  CD1 LEU A 374       2.595   3.183 -17.523  1.00 10.00      A   
ATOM   3522  CD2 LEU A 374       2.945   1.196 -18.991  1.00 10.00      A   
ATOM   3523  C   LEU A 374      -0.610   3.875 -18.827  1.00 10.00      A   
ATOM   3524  O   LEU A 374      -1.050   4.730 -19.598  1.00 10.00      A   
ATOM   3525  N   GLU A 375      -0.799   3.921 -17.514  1.00 10.00      A   
ATOM   3526  HN  GLU A 375      -0.467   3.183 -16.959  1.00 10.00      A   
ATOM   3527  CA  GLU A 375      -1.512   5.028 -16.884  1.00 10.00      A   
ATOM   3528  CB  GLU A 375      -2.994   4.702 -16.683  1.00 10.00      A   
ATOM   3529  CG  GLU A 375      -3.276   3.633 -15.641  1.00 10.00      A   
ATOM   3530  CD  GLU A 375      -4.751   3.539 -15.310  1.00 10.00      A   
ATOM   3531  OE1 GLU A 375      -5.353   4.578 -14.959  1.00 10.00      A   
ATOM   3532  OE2 GLU A 375      -5.314   2.427 -15.401  1.00 10.00      A   
ATOM   3533  C   GLU A 375      -0.861   5.461 -15.566  1.00 10.00      A   
ATOM   3534  O   GLU A 375      -1.086   6.578 -15.091  1.00 10.00      A   
ATOM   3535  N   SER A 376      -0.068   4.575 -14.976  1.00 10.00      A   
ATOM   3536  HN  SER A 376       0.062   3.697 -15.386  1.00 10.00      A   
ATOM   3537  CA  SER A 376       0.617   4.877 -13.724  1.00 10.00      A   
ATOM   3538  CB  SER A 376       0.078   4.002 -12.589  1.00 10.00      A   
ATOM   3539  OG  SER A 376      -1.315   4.207 -12.395  1.00 10.00      A   
ATOM   3540  HG  SER A 376      -1.564   3.895 -11.514  1.00 10.00      A   
ATOM   3541  C   SER A 376       2.121   4.679 -13.884  1.00 10.00      A   
ATOM   3542  O   SER A 376       2.593   3.557 -14.087  1.00 10.00      A   
ATOM   3543  N   VAL A 377       2.870   5.770 -13.812  1.00 10.00      A   
ATOM   3544  HN  VAL A 377       2.438   6.639 -13.652  1.00 10.00      A   
ATOM   3545  CA  VAL A 377       4.318   5.709 -13.971  1.00 10.00      A   
ATOM   3546  CB  VAL A 377       4.791   6.515 -15.202  1.00 10.00      A   
ATOM   3547  CG1 VAL A 377       6.273   6.300 -15.456  1.00 10.00      A   
ATOM   3548  CG2 VAL A 377       3.985   6.156 -16.437  1.00 10.00      A   
ATOM   3549  C   VAL A 377       5.069   6.224 -12.747  1.00 10.00      A   
ATOM   3550  O   VAL A 377       4.708   7.245 -12.157  1.00 10.00      A   
ATOM   3551  N   LEU A 378       6.107   5.491 -12.368  1.00 10.00      A   
ATOM   3552  HN  LEU A 378       6.303   4.663 -12.861  1.00 10.00      A   
ATOM   3553  CA  LEU A 378       6.979   5.866 -11.263  1.00 10.00      A   
ATOM   3554  CB  LEU A 378       6.812   4.916 -10.069  1.00 10.00      A   
ATOM   3555  CG  LEU A 378       7.759   5.153  -8.889  1.00 10.00      A   
ATOM   3556  CD1 LEU A 378       7.586   6.557  -8.325  1.00 10.00      A   
ATOM   3557  CD2 LEU A 378       7.537   4.114  -7.806  1.00 10.00      A   
ATOM   3558  C   LEU A 378       8.408   5.817 -11.792  1.00 10.00      A   
ATOM   3559  O   LEU A 378       8.961   4.732 -12.007  1.00 10.00      A   
ATOM   3560  N   TYR A 379       8.996   6.982 -12.022  1.00 10.00      A   
ATOM   3561  HN  TYR A 379       8.526   7.815 -11.793  1.00 10.00      A   
ATOM   3562  CA  TYR A 379      10.332   7.051 -12.591  1.00 10.00      A   
ATOM   3563  CB  TYR A 379      10.238   7.638 -14.003  1.00 10.00      A   
ATOM   3564  CG  TYR A 379      11.276   7.133 -14.980  1.00 10.00      A   
ATOM   3565  CD1 TYR A 379      11.464   5.773 -15.186  1.00 10.00      A   
ATOM   3566  CD2 TYR A 379      12.053   8.022 -15.711  1.00 10.00      A   
ATOM   3567  CE1 TYR A 379      12.399   5.312 -16.094  1.00 10.00      A   
ATOM   3568  CE2 TYR A 379      12.991   7.570 -16.619  1.00 10.00      A   
ATOM   3569  CZ  TYR A 379      13.161   6.216 -16.806  1.00 10.00      A   
ATOM   3570  OH  TYR A 379      14.083   5.759 -17.718  1.00 10.00      A   
ATOM   3571  HH  TYR A 379      14.835   6.366 -17.747  1.00 10.00      A   
ATOM   3572  C   TYR A 379      11.286   7.889 -11.752  1.00 10.00      A   
ATOM   3573  O   TYR A 379      10.935   8.968 -11.270  1.00 10.00      A   
ATOM   3574  N   PHE A 380      12.493   7.370 -11.584  1.00 10.00      A   
ATOM   3575  HN  PHE A 380      12.687   6.493 -11.976  1.00 10.00      A   
ATOM   3576  CA  PHE A 380      13.546   8.046 -10.844  1.00 10.00      A   
ATOM   3577  CB  PHE A 380      13.922   7.244  -9.593  1.00 10.00      A   
ATOM   3578  CG  PHE A 380      12.983   7.407  -8.431  1.00 10.00      A   
ATOM   3579  CD1 PHE A 380      11.849   6.618  -8.320  1.00 10.00      A   
ATOM   3580  CD2 PHE A 380      13.242   8.340  -7.442  1.00 10.00      A   
ATOM   3581  CE1 PHE A 380      10.992   6.756  -7.247  1.00 10.00      A   
ATOM   3582  CE2 PHE A 380      12.387   8.484  -6.366  1.00 10.00      A   
ATOM   3583  CZ  PHE A 380      11.259   7.692  -6.268  1.00 10.00      A   
ATOM   3584  C   PHE A 380      14.760   8.155 -11.753  1.00 10.00      A   
ATOM   3585  O   PHE A 380      15.290   7.137 -12.198  1.00 10.00      A   
ATOM   3586  N   CYS A 381      15.201   9.371 -12.042  1.00 10.00      A   
ATOM   3587  HN  CYS A 381      14.758  10.153 -11.653  1.00 10.00      A   
ATOM   3588  CA  CYS A 381      16.343   9.559 -12.923  1.00 10.00      A   
ATOM   3589  CB  CYS A 381      15.871   9.808 -14.357  1.00 10.00      A   
ATOM   3590  SG  CYS A 381      14.490  10.965 -14.494  1.00 10.00      A   
ATOM   3591  HG  CYS A 381      14.880  11.972 -15.270  1.00 10.00      A   
ATOM   3592  C   CYS A 381      17.254  10.686 -12.451  1.00 10.00      A   
ATOM   3593  O   CYS A 381      16.941  11.399 -11.499  1.00 10.00      A   
ATOM   3594  N   ARG A 382      18.388  10.840 -13.124  1.00 10.00      A   
ATOM   3595  HN  ARG A 382      18.590  10.232 -13.866  1.00 10.00      A   
ATOM   3596  CA  ARG A 382      19.352  11.876 -12.778  1.00 10.00      A   
ATOM   3597  CB  ARG A 382      20.773  11.304 -12.792  1.00 10.00      A   
ATOM   3598  CG  ARG A 382      21.085  10.401 -11.613  1.00 10.00      A   
ATOM   3599  CD  ARG A 382      22.449   9.753 -11.764  1.00 10.00      A   
ATOM   3600  NE  ARG A 382      22.842   9.012 -10.563  1.00 10.00      A   
ATOM   3601  HE  ARG A 382      23.394   9.490  -9.905  1.00 10.00      A   
ATOM   3602  CZ  ARG A 382      22.505   7.739 -10.317  1.00 10.00      A   
ATOM   3603  NH1 ARG A 382      21.767   7.057 -11.188  1.00 10.00      A   
ATOM   3604 HH11 ARG A 382      21.443   7.511 -12.067  1.00 10.00      A   
ATOM   3605 HH12 ARG A 382      21.509   6.061 -10.996  1.00 10.00      A   
ATOM   3606  NH2 ARG A 382      22.898   7.161  -9.187  1.00 10.00      A   
ATOM   3607 HH21 ARG A 382      22.645   6.170  -8.983  1.00 10.00      A   
ATOM   3608 HH22 ARG A 382      23.465   7.703  -8.495  1.00 10.00      A   
ATOM   3609  C   ARG A 382      19.261  13.062 -13.732  1.00 10.00      A   
ATOM   3610  O   ARG A 382      20.060  13.995 -13.653  1.00 10.00      A   
ATOM   3611  N   GLN A 383      18.283  13.024 -14.627  1.00 10.00      A   
ATOM   3612  HN  GLN A 383      17.662  12.265 -14.628  1.00 10.00      A   
ATOM   3613  CA  GLN A 383      18.093  14.094 -15.601  1.00 10.00      A   
ATOM   3614  CB  GLN A 383      19.137  14.000 -16.719  1.00 10.00      A   
ATOM   3615  CG  GLN A 383      18.916  12.847 -17.691  1.00 10.00      A   
ATOM   3616  CD  GLN A 383      20.005  12.754 -18.742  1.00 10.00      A   
ATOM   3617  OE1 GLN A 383      21.166  13.063 -18.479  1.00 10.00      A   
ATOM   3618  NE2 GLN A 383      19.636  12.337 -19.941  1.00 10.00      A   
ATOM   3619 HE21 GLN A 383      18.675  12.115 -20.086  1.00 10.00      A   
ATOM   3620 HE22 GLN A 383      20.318  12.262 -20.639  1.00 10.00      A   
ATOM   3621  C   GLN A 383      16.693  14.025 -16.193  1.00 10.00      A   
ATOM   3622  O   GLN A 383      15.972  13.049 -15.981  1.00 10.00      A   
ATOM   3623  N   MET A 384      16.314  15.066 -16.922  1.00 10.00      A   
ATOM   3624  HN  MET A 384      16.932  15.817 -17.047  1.00 10.00      A   
ATOM   3625  CA  MET A 384      15.008  15.126 -17.556  1.00 10.00      A   
ATOM   3626  CB  MET A 384      13.908  15.349 -16.515  1.00 10.00      A   
ATOM   3627  CG  MET A 384      12.502  15.406 -17.096  1.00 10.00      A   
ATOM   3628  SD  MET A 384      12.081  13.937 -18.055  1.00 10.00      A   
ATOM   3629  CE  MET A 384      12.123  12.679 -16.780  1.00 10.00      A   
ATOM   3630  C   MET A 384      14.985  16.241 -18.589  1.00 10.00      A   
ATOM   3631  O   MET A 384      15.552  17.314 -18.366  1.00 10.00      A   
ATOM   3632  N   THR A 385      14.353  15.977 -19.718  1.00 10.00      A   
ATOM   3633  HN  THR A 385      13.942  15.096 -19.842  1.00 10.00      A   
ATOM   3634  CA  THR A 385      14.250  16.959 -20.780  1.00 10.00      A   
ATOM   3635  CB  THR A 385      14.681  16.365 -22.134  1.00 10.00      A   
ATOM   3636  OG1 THR A 385      14.791  14.939 -22.024  1.00 10.00      A   
ATOM   3637  HG1 THR A 385      15.394  14.710 -21.295  1.00 10.00      A   
ATOM   3638  CG2 THR A 385      16.011  16.947 -22.582  1.00 10.00      A   
ATOM   3639  C   THR A 385      12.821  17.470 -20.896  1.00 10.00      A   
ATOM   3640  O   THR A 385      11.865  16.704 -20.747  1.00 10.00      A   
ATOM   3641  N   ASN A 386      12.679  18.759 -21.158  1.00 10.00      A   
ATOM   3642  HN  ASN A 386      13.487  19.320 -21.247  1.00 10.00      A   
ATOM   3643  CA  ASN A 386      11.365  19.370 -21.308  1.00 10.00      A   
ATOM   3644  CB  ASN A 386      11.501  20.870 -21.555  1.00 10.00      A   
ATOM   3645  CG  ASN A 386      11.361  21.690 -20.288  1.00 10.00      A   
ATOM   3646  OD1 ASN A 386      10.559  21.370 -19.412  1.00 10.00      A   
ATOM   3647  ND2 ASN A 386      12.141  22.755 -20.186  1.00 10.00      A   
ATOM   3648 HD21 ASN A 386      12.753  22.952 -20.927  1.00 10.00      A   
ATOM   3649 HD22 ASN A 386      12.077  23.300 -19.370  1.00 10.00      A   
ATOM   3650  C   ASN A 386      10.609  18.723 -22.460  1.00 10.00      A   
ATOM   3651  O   ASN A 386       9.427  18.405 -22.341  1.00 10.00      A   
ATOM   3652  N   ALA A 387      11.314  18.517 -23.567  1.00 10.00      A   
ATOM   3653  HN  ALA A 387      12.252  18.803 -23.591  1.00 10.00      A   
ATOM   3654  CA  ALA A 387      10.733  17.898 -24.752  1.00 10.00      A   
ATOM   3655  CB  ALA A 387      11.756  17.847 -25.875  1.00 10.00      A   
ATOM   3656  C   ALA A 387      10.223  16.496 -24.440  1.00 10.00      A   
ATOM   3657  O   ALA A 387       9.160  16.094 -24.913  1.00 10.00      A   
ATOM   3658  N   ALA A 388      10.980  15.762 -23.632  1.00 10.00      A   
ATOM   3659  HN  ALA A 388      11.814  16.142 -23.283  1.00 10.00      A   
ATOM   3660  CA  ALA A 388      10.605  14.405 -23.253  1.00 10.00      A   
ATOM   3661  CB  ALA A 388      11.694  13.759 -22.410  1.00 10.00      A   
ATOM   3662  C   ALA A 388       9.272  14.398 -22.513  1.00 10.00      A   
ATOM   3663  O   ALA A 388       8.359  13.656 -22.876  1.00 10.00      A   
ATOM   3664  N   LEU A 389       9.163  15.248 -21.494  1.00 10.00      A   
ATOM   3665  HN  LEU A 389       9.928  15.825 -21.271  1.00 10.00      A   
ATOM   3666  CA  LEU A 389       7.942  15.347 -20.698  1.00 10.00      A   
ATOM   3667  CB  LEU A 389       8.100  16.397 -19.600  1.00 10.00      A   
ATOM   3668  CG  LEU A 389       9.010  16.018 -18.430  1.00 10.00      A   
ATOM   3669  CD1 LEU A 389       9.201  17.205 -17.496  1.00 10.00      A   
ATOM   3670  CD2 LEU A 389       8.443  14.824 -17.676  1.00 10.00      A   
ATOM   3671  C   LEU A 389       6.740  15.679 -21.575  1.00 10.00      A   
ATOM   3672  O   LEU A 389       5.682  15.061 -21.450  1.00 10.00      A   
ATOM   3673  N   ILE A 390       6.915  16.647 -22.470  1.00 10.00      A   
ATOM   3674  HN  ILE A 390       7.785  17.104 -22.516  1.00 10.00      A   
ATOM   3675  CA  ILE A 390       5.845  17.050 -23.380  1.00 10.00      A   
ATOM   3676  CB  ILE A 390       6.281  18.229 -24.280  1.00 10.00      A   
ATOM   3677  CG1 ILE A 390       6.636  19.449 -23.426  1.00 10.00      A   
ATOM   3678  CG2 ILE A 390       5.193  18.578 -25.286  1.00 10.00      A   
ATOM   3679  CD1 ILE A 390       7.245  20.594 -24.210  1.00 10.00      A   
ATOM   3680  C   ILE A 390       5.415  15.870 -24.254  1.00 10.00      A   
ATOM   3681  O   ILE A 390       4.224  15.637 -24.464  1.00 10.00      A   
ATOM   3682  N   THR A 391       6.396  15.114 -24.736  1.00 10.00      A   
ATOM   3683  HN  THR A 391       7.326  15.341 -24.510  1.00 10.00      A   
ATOM   3684  CA  THR A 391       6.136  13.959 -25.583  1.00 10.00      A   
ATOM   3685  CB  THR A 391       7.450  13.369 -26.137  1.00 10.00      A   
ATOM   3686  OG1 THR A 391       8.232  14.415 -26.729  1.00 10.00      A   
ATOM   3687  HG1 THR A 391       8.529  15.025 -26.040  1.00 10.00      A   
ATOM   3688  CG2 THR A 391       7.173  12.306 -27.189  1.00 10.00      A   
ATOM   3689  C   THR A 391       5.353  12.876 -24.831  1.00 10.00      A   
ATOM   3690  O   THR A 391       4.387  12.326 -25.358  1.00 10.00      A   
ATOM   3691  N   ILE A 392       5.759  12.602 -23.592  1.00 10.00      A   
ATOM   3692  HN  ILE A 392       6.518  13.105 -23.215  1.00 10.00      A   
ATOM   3693  CA  ILE A 392       5.100  11.583 -22.772  1.00 10.00      A   
ATOM   3694  CB  ILE A 392       5.747  11.471 -21.378  1.00 10.00      A   
ATOM   3695  CG1 ILE A 392       7.224  11.088 -21.491  1.00 10.00      A   
ATOM   3696  CG2 ILE A 392       5.001  10.461 -20.517  1.00 10.00      A   
ATOM   3697  CD1 ILE A 392       7.988  11.272 -20.198  1.00 10.00      A   
ATOM   3698  C   ILE A 392       3.612  11.888 -22.608  1.00 10.00      A   
ATOM   3699  O   ILE A 392       2.767  11.003 -22.767  1.00 10.00      A   
ATOM   3700  N   ALA A 393       3.303  13.146 -22.307  1.00 10.00      A   
ATOM   3701  HN  ALA A 393       4.028  13.803 -22.202  1.00 10.00      A   
ATOM   3702  CA  ALA A 393       1.922  13.579 -22.122  1.00 10.00      A   
ATOM   3703  CB  ALA A 393       1.881  15.051 -21.740  1.00 10.00      A   
ATOM   3704  C   ALA A 393       1.094  13.339 -23.378  1.00 10.00      A   
ATOM   3705  O   ALA A 393      -0.041  12.872 -23.304  1.00 10.00      A   
ATOM   3706  N   ARG A 394       1.672  13.662 -24.529  1.00 10.00      A   
ATOM   3707  HN  ARG A 394       2.586  14.026 -24.519  1.00 10.00      A   
ATOM   3708  CA  ARG A 394       0.989  13.487 -25.807  1.00 10.00      A   
ATOM   3709  CB  ARG A 394       1.775  14.159 -26.934  1.00 10.00      A   
ATOM   3710  CG  ARG A 394       2.021  15.643 -26.722  1.00 10.00      A   
ATOM   3711  CD  ARG A 394       2.863  16.235 -27.838  1.00 10.00      A   
ATOM   3712  NE  ARG A 394       2.076  16.503 -29.041  1.00 10.00      A   
ATOM   3713  HE  ARG A 394       2.005  15.776 -29.705  1.00 10.00      A   
ATOM   3714  CZ  ARG A 394       1.461  17.662 -29.285  1.00 10.00      A   
ATOM   3715  NH1 ARG A 394       1.534  18.658 -28.408  1.00 10.00      A   
ATOM   3716 HH11 ARG A 394       2.073  18.541 -27.526  1.00 10.00      A   
ATOM   3717 HH12 ARG A 394       1.052  19.567 -28.603  1.00 10.00      A   
ATOM   3718  NH2 ARG A 394       0.775  17.825 -30.406  1.00 10.00      A   
ATOM   3719 HH21 ARG A 394       0.712  17.045 -31.098  1.00 10.00      A   
ATOM   3720 HH22 ARG A 394       0.293  18.729 -30.604  1.00 10.00      A   
ATOM   3721  C   ARG A 394       0.792  12.008 -26.120  1.00 10.00      A   
ATOM   3722  O   ARG A 394      -0.176  11.618 -26.779  1.00 10.00      A   
ATOM   3723  N   ASN A 395       1.715  11.188 -25.644  1.00 10.00      A   
ATOM   3724  HN  ASN A 395       2.465  11.562 -25.132  1.00 10.00      A   
ATOM   3725  CA  ASN A 395       1.649   9.750 -25.865  1.00 10.00      A   
ATOM   3726  CB  ASN A 395       2.985   9.077 -25.545  1.00 10.00      A   
ATOM   3727  CG  ASN A 395       4.072   9.369 -26.560  1.00 10.00      A   
ATOM   3728  OD1 ASN A 395       5.260   9.344 -26.233  1.00 10.00      A   
ATOM   3729  ND2 ASN A 395       3.679   9.647 -27.796  1.00 10.00      A   
ATOM   3730 HD21 ASN A 395       2.717   9.655 -27.989  1.00 10.00      A   
ATOM   3731 HD22 ASN A 395       4.366   9.829 -28.470  1.00 10.00      A   
ATOM   3732  C   ASN A 395       0.554   9.117 -25.027  1.00 10.00      A   
ATOM   3733  O   ASN A 395      -0.313   8.422 -25.555  1.00 10.00      A   
ATOM   3734  N   ARG A 396       0.584   9.367 -23.726  1.00 10.00      A   
ATOM   3735  HN  ARG A 396       1.282   9.962 -23.363  1.00 10.00      A   
ATOM   3736  CA  ARG A 396      -0.407   8.795 -22.827  1.00 10.00      A   
ATOM   3737  CB  ARG A 396       0.260   7.887 -21.790  1.00 10.00      A   
ATOM   3738  CG  ARG A 396       1.034   6.721 -22.382  1.00 10.00      A   
ATOM   3739  CD  ARG A 396       0.183   5.464 -22.475  1.00 10.00      A   
ATOM   3740  NE  ARG A 396      -0.941   5.618 -23.399  1.00 10.00      A   
ATOM   3741  HE  ARG A 396      -1.812   5.869 -23.010  1.00 10.00      A   
ATOM   3742  CZ  ARG A 396      -0.858   5.434 -24.720  1.00 10.00      A   
ATOM   3743  NH1 ARG A 396       0.299   5.094 -25.284  1.00 10.00      A   
ATOM   3744 HH11 ARG A 396       0.358   4.955 -26.319  1.00 10.00      A   
ATOM   3745 HH12 ARG A 396       1.154   4.965 -24.698  1.00 10.00      A   
ATOM   3746  NH2 ARG A 396      -1.934   5.588 -25.478  1.00 10.00      A   
ATOM   3747 HH21 ARG A 396      -2.849   5.854 -25.049  1.00 10.00      A   
ATOM   3748 HH22 ARG A 396      -1.871   5.442 -26.511  1.00 10.00      A   
ATOM   3749  C   ARG A 396      -1.228   9.871 -22.124  1.00 10.00      A   
ATOM   3750  O   ARG A 396      -0.877  10.312 -21.032  1.00 10.00      A   
ATOM   3751  N   PRO A 397      -2.338  10.306 -22.736  1.00 10.00      A   
ATOM   3752  CA  PRO A 397      -3.212  11.322 -22.145  1.00 10.00      A   
ATOM   3753  CB  PRO A 397      -4.065  11.771 -23.329  1.00 10.00      A   
ATOM   3754  CG  PRO A 397      -4.140  10.568 -24.207  1.00 10.00      A   
ATOM   3755  CD  PRO A 397      -2.823   9.855 -24.056  1.00 10.00      A   
ATOM   3756  C   PRO A 397      -4.099  10.710 -21.064  1.00 10.00      A   
ATOM   3757  O   PRO A 397      -4.757  11.413 -20.300  1.00 10.00      A   
ATOM   3758  N   ASN A 398      -4.088   9.384 -21.010  1.00 10.00      A   
ATOM   3759  HN  ASN A 398      -3.521   8.894 -21.646  1.00 10.00      A   
ATOM   3760  CA  ASN A 398      -4.881   8.629 -20.045  1.00 10.00      A   
ATOM   3761  CB  ASN A 398      -5.276   7.269 -20.634  1.00 10.00      A   
ATOM   3762  CG  ASN A 398      -4.080   6.366 -20.876  1.00 10.00      A   
ATOM   3763  OD1 ASN A 398      -3.400   6.480 -21.898  1.00 10.00      A   
ATOM   3764  ND2 ASN A 398      -3.819   5.453 -19.951  1.00 10.00      A   
ATOM   3765 HD21 ASN A 398      -4.408   5.404 -19.167  1.00 10.00      A   
ATOM   3766 HD22 ASN A 398      -3.031   4.877 -20.076  1.00 10.00      A   
ATOM   3767  C   ASN A 398      -4.111   8.419 -18.747  1.00 10.00      A   
ATOM   3768  O   ASN A 398      -4.536   7.656 -17.876  1.00 10.00      A   
ATOM   3769  N   MET A 399      -2.970   9.087 -18.634  1.00 10.00      A   
ATOM   3770  HN  MET A 399      -2.690   9.677 -19.366  1.00 10.00      A   
ATOM   3771  CA  MET A 399      -2.123   8.985 -17.451  1.00 10.00      A   
ATOM   3772  CB  MET A 399      -0.842   9.795 -17.646  1.00 10.00      A   
ATOM   3773  CG  MET A 399       0.305   9.369 -16.745  1.00 10.00      A   
ATOM   3774  SD  MET A 399       1.250   8.000 -17.437  1.00 10.00      A   
ATOM   3775  CE  MET A 399       2.092   8.823 -18.788  1.00 10.00      A   
ATOM   3776  C   MET A 399      -2.858   9.486 -16.215  1.00 10.00      A   
ATOM   3777  O   MET A 399      -3.266  10.648 -16.156  1.00 10.00      A   
ATOM   3778  N   THR A 400      -3.028   8.607 -15.238  1.00 10.00      A   
ATOM   3779  HN  THR A 400      -2.679   7.693 -15.342  1.00 10.00      A   
ATOM   3780  CA  THR A 400      -3.719   8.959 -14.013  1.00 10.00      A   
ATOM   3781  CB  THR A 400      -4.661   7.826 -13.566  1.00 10.00      A   
ATOM   3782  OG1 THR A 400      -4.032   6.559 -13.817  1.00 10.00      A   
ATOM   3783  HG1 THR A 400      -4.625   6.006 -14.359  1.00 10.00      A   
ATOM   3784  CG2 THR A 400      -5.972   7.897 -14.334  1.00 10.00      A   
ATOM   3785  C   THR A 400      -2.727   9.266 -12.899  1.00 10.00      A   
ATOM   3786  O   THR A 400      -2.998  10.089 -12.024  1.00 10.00      A   
ATOM   3787  N   ARG A 401      -1.568   8.618 -12.939  1.00 10.00      A   
ATOM   3788  HN  ARG A 401      -1.389   7.987 -13.676  1.00 10.00      A   
ATOM   3789  CA  ARG A 401      -0.547   8.826 -11.923  1.00 10.00      A   
ATOM   3790  CB  ARG A 401      -0.540   7.671 -10.920  1.00 10.00      A   
ATOM   3791  CG  ARG A 401      -1.576   7.802  -9.818  1.00 10.00      A   
ATOM   3792  CD  ARG A 401      -2.265   6.478  -9.538  1.00 10.00      A   
ATOM   3793  NE  ARG A 401      -3.089   6.033 -10.662  1.00 10.00      A   
ATOM   3794  HE  ARG A 401      -2.745   6.205 -11.570  1.00 10.00      A   
ATOM   3795  CZ  ARG A 401      -4.256   5.398 -10.524  1.00 10.00      A   
ATOM   3796  NH1 ARG A 401      -4.740   5.126  -9.312  1.00 10.00      A   
ATOM   3797 HH11 ARG A 401      -5.651   4.628  -9.208  1.00 10.00      A   
ATOM   3798 HH12 ARG A 401      -4.209   5.406  -8.451  1.00 10.00      A   
ATOM   3799  NH2 ARG A 401      -4.943   5.042 -11.603  1.00 10.00      A   
ATOM   3800 HH21 ARG A 401      -4.571   5.260 -12.555  1.00 10.00      A   
ATOM   3801 HH22 ARG A 401      -5.857   4.550 -11.505  1.00 10.00      A   
ATOM   3802  C   ARG A 401       0.831   8.978 -12.548  1.00 10.00      A   
ATOM   3803  O   ARG A 401       1.328   8.066 -13.213  1.00 10.00      A   
ATOM   3804  N   PHE A 402       1.445  10.130 -12.333  1.00 10.00      A   
ATOM   3805  HN  PHE A 402       1.000  10.820 -11.792  1.00 10.00      A   
ATOM   3806  CA  PHE A 402       2.773  10.397 -12.862  1.00 10.00      A   
ATOM   3807  CB  PHE A 402       2.731  11.485 -13.939  1.00 10.00      A   
ATOM   3808  CG  PHE A 402       3.973  11.555 -14.787  1.00 10.00      A   
ATOM   3809  CD1 PHE A 402       4.117  10.735 -15.898  1.00 10.00      A   
ATOM   3810  CD2 PHE A 402       4.990  12.446 -14.482  1.00 10.00      A   
ATOM   3811  CE1 PHE A 402       5.249  10.803 -16.687  1.00 10.00      A   
ATOM   3812  CE2 PHE A 402       6.125  12.515 -15.264  1.00 10.00      A   
ATOM   3813  CZ  PHE A 402       6.255  11.694 -16.369  1.00 10.00      A   
ATOM   3814  C   PHE A 402       3.711  10.794 -11.734  1.00 10.00      A   
ATOM   3815  O   PHE A 402       3.770  11.956 -11.336  1.00 10.00      A   
ATOM   3816  N   ARG A 403       4.419   9.812 -11.203  1.00 10.00      A   
ATOM   3817  HN  ARG A 403       4.319   8.903 -11.559  1.00 10.00      A   
ATOM   3818  CA  ARG A 403       5.353  10.040 -10.115  1.00 10.00      A   
ATOM   3819  CB  ARG A 403       5.236   8.928  -9.068  1.00 10.00      A   
ATOM   3820  CG  ARG A 403       3.824   8.723  -8.544  1.00 10.00      A   
ATOM   3821  CD  ARG A 403       3.664   7.371  -7.870  1.00 10.00      A   
ATOM   3822  NE  ARG A 403       4.114   7.386  -6.476  1.00 10.00      A   
ATOM   3823  HE  ARG A 403       4.861   7.996  -6.244  1.00 10.00      A   
ATOM   3824  CZ  ARG A 403       3.565   6.662  -5.506  1.00 10.00      A   
ATOM   3825  NH1 ARG A 403       2.528   5.870  -5.758  1.00 10.00      A   
ATOM   3826 HH11 ARG A 403       2.128   5.813  -6.718  1.00 10.00      A   
ATOM   3827 HH12 ARG A 403       2.104   5.302  -4.993  1.00 10.00      A   
ATOM   3828  NH2 ARG A 403       4.052   6.734  -4.281  1.00 10.00      A   
ATOM   3829 HH21 ARG A 403       4.863   7.360  -4.084  1.00 10.00      A   
ATOM   3830 HH22 ARG A 403       3.633   6.171  -3.509  1.00 10.00      A   
ATOM   3831  C   ARG A 403       6.770  10.103 -10.657  1.00 10.00      A   
ATOM   3832  O   ARG A 403       7.323   9.096 -11.097  1.00 10.00      A   
ATOM   3833  N   LEU A 404       7.350  11.288 -10.639  1.00 10.00      A   
ATOM   3834  HN  LEU A 404       6.856  12.059 -10.279  1.00 10.00      A   
ATOM   3835  CA  LEU A 404       8.703  11.478 -11.136  1.00 10.00      A   
ATOM   3836  CB  LEU A 404       8.667  12.305 -12.424  1.00 10.00      A   
ATOM   3837  CG  LEU A 404      10.019  12.668 -13.039  1.00 10.00      A   
ATOM   3838  CD1 LEU A 404      10.699  11.437 -13.610  1.00 10.00      A   
ATOM   3839  CD2 LEU A 404       9.856  13.740 -14.104  1.00 10.00      A   
ATOM   3840  C   LEU A 404       9.569  12.173 -10.099  1.00 10.00      A   
ATOM   3841  O   LEU A 404       9.094  13.048  -9.372  1.00 10.00      A   
ATOM   3842  N   CYS A 405      10.830  11.769 -10.016  1.00 10.00      A   
ATOM   3843  HN  CYS A 405      11.142  11.041 -10.596  1.00 10.00      A   
ATOM   3844  CA  CYS A 405      11.754  12.370  -9.075  1.00 10.00      A   
ATOM   3845  CB  CYS A 405      11.676  11.689  -7.708  1.00 10.00      A   
ATOM   3846  SG  CYS A 405      12.702  12.468  -6.442  1.00 10.00      A   
ATOM   3847  HG  CYS A 405      13.763  12.996  -7.043  1.00 10.00      A   
ATOM   3848  C   CYS A 405      13.182  12.323  -9.589  1.00 10.00      A   
ATOM   3849  O   CYS A 405      13.710  11.251  -9.891  1.00 10.00      A   
ATOM   3850  N   ILE A 406      13.787  13.491  -9.719  1.00 10.00      A   
ATOM   3851  HN  ILE A 406      13.291  14.309  -9.520  1.00 10.00      A   
ATOM   3852  CA  ILE A 406      15.165  13.593 -10.154  1.00 10.00      A   
ATOM   3853  CB  ILE A 406      15.426  14.916 -10.909  1.00 10.00      A   
ATOM   3854  CG1 ILE A 406      14.443  15.063 -12.075  1.00 10.00      A   
ATOM   3855  CG2 ILE A 406      16.865  14.980 -11.411  1.00 10.00      A   
ATOM   3856  CD1 ILE A 406      14.580  16.365 -12.835  1.00 10.00      A   
ATOM   3857  C   ILE A 406      16.055  13.525  -8.918  1.00 10.00      A   
ATOM   3858  O   ILE A 406      15.703  14.071  -7.868  1.00 10.00      A   
ATOM   3859  N   ILE A 407      17.176  12.824  -9.034  1.00 10.00      A   
ATOM   3860  HN  ILE A 407      17.378  12.392  -9.891  1.00 10.00      A   
ATOM   3861  CA  ILE A 407      18.110  12.667  -7.922  1.00 10.00      A   
ATOM   3862  CB  ILE A 407      19.310  11.763  -8.295  1.00 10.00      A   
ATOM   3863  CG1 ILE A 407      18.821  10.408  -8.820  1.00 10.00      A   
ATOM   3864  CG2 ILE A 407      20.240  11.572  -7.100  1.00 10.00      A   
ATOM   3865  CD1 ILE A 407      17.955   9.643  -7.840  1.00 10.00      A   
ATOM   3866  C   ILE A 407      18.616  14.018  -7.415  1.00 10.00      A   
ATOM   3867  O   ILE A 407      18.544  14.308  -6.219  1.00 10.00      A   
ATOM   3868  N   GLU A 408      19.118  14.841  -8.326  1.00 10.00      A   
ATOM   3869  HN  GLU A 408      19.134  14.561  -9.264  1.00 10.00      A   
ATOM   3870  CA  GLU A 408      19.634  16.156  -7.965  1.00 10.00      A   
ATOM   3871  CB  GLU A 408      20.567  16.681  -9.061  1.00 10.00      A   
ATOM   3872  CG  GLU A 408      21.245  18.006  -8.741  1.00 10.00      A   
ATOM   3873  CD  GLU A 408      22.268  17.913  -7.618  1.00 10.00      A   
ATOM   3874  OE1 GLU A 408      22.493  16.804  -7.088  1.00 10.00      A   
ATOM   3875  OE2 GLU A 408      22.850  18.960  -7.255  1.00 10.00      A   
ATOM   3876  C   GLU A 408      18.487  17.138  -7.713  1.00 10.00      A   
ATOM   3877  O   GLU A 408      17.616  17.319  -8.566  1.00 10.00      A   
ATOM   3878  N   PRO A 409      18.466  17.771  -6.524  1.00 10.00      A   
ATOM   3879  CA  PRO A 409      17.424  18.736  -6.157  1.00 10.00      A   
ATOM   3880  CB  PRO A 409      17.742  19.092  -4.698  1.00 10.00      A   
ATOM   3881  CG  PRO A 409      18.693  18.043  -4.227  1.00 10.00      A   
ATOM   3882  CD  PRO A 409      19.450  17.596  -5.442  1.00 10.00      A   
ATOM   3883  C   PRO A 409      17.487  19.993  -7.015  1.00 10.00      A   
ATOM   3884  O   PRO A 409      18.545  20.615  -7.148  1.00 10.00      A   
ATOM   3885  N   LYS A 410      16.343  20.356  -7.590  1.00 10.00      A   
ATOM   3886  HN  LYS A 410      15.543  19.809  -7.431  1.00 10.00      A   
ATOM   3887  CA  LYS A 410      16.231  21.537  -8.445  1.00 10.00      A   
ATOM   3888  CB  LYS A 410      16.506  22.834  -7.670  1.00 10.00      A   
ATOM   3889  CG  LYS A 410      15.291  23.415  -6.964  1.00 10.00      A   
ATOM   3890  CD  LYS A 410      15.664  24.639  -6.141  1.00 10.00      A   
ATOM   3891  CE  LYS A 410      14.429  25.407  -5.695  1.00 10.00      A   
ATOM   3892  NZ  LYS A 410      14.762  26.526  -4.767  1.00 10.00      A   
ATOM   3893  HZ1 LYS A 410      15.701  26.915  -4.991  1.00 10.00      A   
ATOM   3894  HZ2 LYS A 410      14.765  26.190  -3.784  1.00 10.00      A   
ATOM   3895  HZ3 LYS A 410      14.059  27.285  -4.856  1.00 10.00      A   
ATOM   3896  C   LYS A 410      17.116  21.441  -9.689  1.00 10.00      A   
ATOM   3897  O   LYS A 410      17.944  22.314  -9.948  1.00 10.00      A   
ATOM   3898  N   ALA A 411      16.933  20.374 -10.454  1.00 10.00      A   
ATOM   3899  HN  ALA A 411      16.267  19.704 -10.194  1.00 10.00      A   
ATOM   3900  CA  ALA A 411      17.699  20.173 -11.674  1.00 10.00      A   
ATOM   3901  CB  ALA A 411      18.222  18.745 -11.734  1.00 10.00      A   
ATOM   3902  C   ALA A 411      16.831  20.482 -12.891  1.00 10.00      A   
ATOM   3903  O   ALA A 411      15.738  19.932 -13.030  1.00 10.00      A   
ATOM   3904  N   PRO A 412      17.286  21.387 -13.770  1.00 10.00      A   
ATOM   3905  CA  PRO A 412      16.539  21.769 -14.971  1.00 10.00      A   
ATOM   3906  CB  PRO A 412      17.056  23.186 -15.223  1.00 10.00      A   
ATOM   3907  CG  PRO A 412      18.480  23.150 -14.768  1.00 10.00      A   
ATOM   3908  CD  PRO A 412      18.566  22.116 -13.669  1.00 10.00      A   
ATOM   3909  C   PRO A 412      16.878  20.884 -16.168  1.00 10.00      A   
ATOM   3910  O   PRO A 412      17.560  19.869 -16.028  1.00 10.00      A   
ATOM   3911  N   ASP A 413      16.390  21.286 -17.338  1.00 10.00      A   
ATOM   3912  HN  ASP A 413      15.834  22.100 -17.365  1.00 10.00      A   
ATOM   3913  CA  ASP A 413      16.648  20.571 -18.583  1.00 10.00      A   
ATOM   3914  CB  ASP A 413      15.931  21.292 -19.732  1.00 10.00      A   
ATOM   3915  CG  ASP A 413      16.044  20.582 -21.068  1.00 10.00      A   
ATOM   3916  OD1 ASP A 413      17.043  20.806 -21.782  1.00 10.00      A   
ATOM   3917  OD2 ASP A 413      15.123  19.824 -21.425  1.00 10.00      A   
ATOM   3918  C   ASP A 413      18.149  20.551 -18.838  1.00 10.00      A   
ATOM   3919  O   ASP A 413      18.782  21.600 -18.894  1.00 10.00      A   
ATOM   3920  N   TYR A 414      18.716  19.365 -18.991  1.00 10.00      A   
ATOM   3921  HN  TYR A 414      18.155  18.561 -18.962  1.00 10.00      A   
ATOM   3922  CA  TYR A 414      20.157  19.230 -19.191  1.00 10.00      A   
ATOM   3923  CB  TYR A 414      20.627  17.801 -18.900  1.00 10.00      A   
ATOM   3924  CG  TYR A 414      20.261  16.794 -19.963  1.00 10.00      A   
ATOM   3925  CD1 TYR A 414      21.214  16.323 -20.859  1.00 10.00      A   
ATOM   3926  CD2 TYR A 414      18.966  16.307 -20.072  1.00 10.00      A   
ATOM   3927  CE1 TYR A 414      20.885  15.396 -21.830  1.00 10.00      A   
ATOM   3928  CE2 TYR A 414      18.629  15.382 -21.038  1.00 10.00      A   
ATOM   3929  CZ  TYR A 414      19.590  14.930 -21.913  1.00 10.00      A   
ATOM   3930  OH  TYR A 414      19.254  14.004 -22.872  1.00 10.00      A   
ATOM   3931  HH  TYR A 414      18.295  13.996 -22.973  1.00 10.00      A   
ATOM   3932  C   TYR A 414      20.646  19.697 -20.562  1.00 10.00      A   
ATOM   3933  O   TYR A 414      21.851  19.815 -20.782  1.00 10.00      A   
ATOM   3934  N   LEU A 415      19.734  19.973 -21.479  1.00 10.00      A   
ATOM   3935  HN  LEU A 415      18.778  19.898 -21.256  1.00 10.00      A   
ATOM   3936  CA  LEU A 415      20.129  20.408 -22.810  1.00 10.00      A   
ATOM   3937  CB  LEU A 415      19.321  19.683 -23.890  1.00 10.00      A   
ATOM   3938  CG  LEU A 415      19.726  18.237 -24.181  1.00 10.00      A   
ATOM   3939  CD1 LEU A 415      18.809  17.630 -25.228  1.00 10.00      A   
ATOM   3940  CD2 LEU A 415      21.173  18.171 -24.639  1.00 10.00      A   
ATOM   3941  C   LEU A 415      20.022  21.920 -22.985  1.00 10.00      A   
ATOM   3942  O   LEU A 415      20.979  22.578 -23.400  1.00 10.00      A   
ATOM   3943  N   THR A 416      18.868  22.466 -22.649  1.00 10.00      A   
ATOM   3944  HN  THR A 416      18.153  21.887 -22.284  1.00 10.00      A   
ATOM   3945  CA  THR A 416      18.625  23.895 -22.796  1.00 10.00      A   
ATOM   3946  CB  THR A 416      17.194  24.158 -23.299  1.00 10.00      A   
ATOM   3947  OG1 THR A 416      16.274  23.301 -22.604  1.00 10.00      A   
ATOM   3948  HG1 THR A 416      16.630  22.399 -22.567  1.00 10.00      A   
ATOM   3949  CG2 THR A 416      17.099  23.885 -24.792  1.00 10.00      A   
ATOM   3950  C   THR A 416      18.864  24.659 -21.494  1.00 10.00      A   
ATOM   3951  O   THR A 416      18.923  25.888 -21.491  1.00 10.00      A   
ATOM   3952  N   LEU A 417      19.008  23.921 -20.394  1.00 10.00      A   
ATOM   3953  HN  LEU A 417      18.956  22.947 -20.472  1.00 10.00      A   
ATOM   3954  CA  LEU A 417      19.243  24.508 -19.072  1.00 10.00      A   
ATOM   3955  CB  LEU A 417      20.540  25.323 -19.039  1.00 10.00      A   
ATOM   3956  CG  LEU A 417      21.836  24.510 -19.065  1.00 10.00      A   
ATOM   3957  CD1 LEU A 417      23.001  25.380 -19.507  1.00 10.00      A   
ATOM   3958  CD2 LEU A 417      22.107  23.898 -17.699  1.00 10.00      A   
ATOM   3959  C   LEU A 417      18.049  25.329 -18.591  1.00 10.00      A   
ATOM   3960  O   LEU A 417      18.194  26.257 -17.790  1.00 10.00      A   
ATOM   3961  N   GLU A 418      16.868  24.968 -19.075  1.00 10.00      A   
ATOM   3962  HN  GLU A 418      16.821  24.212 -19.699  1.00 10.00      A   
ATOM   3963  CA  GLU A 418      15.638  25.654 -18.705  1.00 10.00      A   
ATOM   3964  CB  GLU A 418      14.784  25.940 -19.944  1.00 10.00      A   
ATOM   3965  CG  GLU A 418      15.399  26.929 -20.920  1.00 10.00      A   
ATOM   3966  CD  GLU A 418      14.361  27.651 -21.753  1.00 10.00      A   
ATOM   3967  OE1 GLU A 418      14.691  28.706 -22.328  1.00 10.00      A   
ATOM   3968  OE2 GLU A 418      13.204  27.181 -21.827  1.00 10.00      A   
ATOM   3969  C   GLU A 418      14.839  24.813 -17.717  1.00 10.00      A   
ATOM   3970  O   GLU A 418      14.950  23.586 -17.716  1.00 10.00      A   
ATOM   3971  N   PRO A 419      14.047  25.460 -16.847  1.00 10.00      A   
ATOM   3972  CA  PRO A 419      13.209  24.766 -15.863  1.00 10.00      A   
ATOM   3973  CB  PRO A 419      12.488  25.905 -15.135  1.00 10.00      A   
ATOM   3974  CG  PRO A 419      13.348  27.098 -15.362  1.00 10.00      A   
ATOM   3975  CD  PRO A 419      13.921  26.921 -16.736  1.00 10.00      A   
ATOM   3976  C   PRO A 419      12.200  23.839 -16.537  1.00 10.00      A   
ATOM   3977  O   PRO A 419      11.842  24.033 -17.702  1.00 10.00      A   
ATOM   3978  N   LEU A 420      11.719  22.857 -15.791  1.00 10.00      A   
ATOM   3979  HN  LEU A 420      11.992  22.793 -14.847  1.00 10.00      A   
ATOM   3980  CA  LEU A 420      10.772  21.886 -16.322  1.00 10.00      A   
ATOM   3981  CB  LEU A 420      10.965  20.527 -15.646  1.00 10.00      A   
ATOM   3982  CG  LEU A 420      12.365  19.914 -15.751  1.00 10.00      A   
ATOM   3983  CD1 LEU A 420      12.469  18.680 -14.871  1.00 10.00      A   
ATOM   3984  CD2 LEU A 420      12.696  19.572 -17.196  1.00 10.00      A   
ATOM   3985  C   LEU A 420       9.333  22.357 -16.163  1.00 10.00      A   
ATOM   3986  O   LEU A 420       8.399  21.552 -16.202  1.00 10.00      A   
ATOM   3987  N   ASP A 421       9.159  23.668 -16.007  1.00 10.00      A   
ATOM   3988  HN  ASP A 421       9.946  24.254 -16.009  1.00 10.00      A   
ATOM   3989  CA  ASP A 421       7.838  24.264 -15.837  1.00 10.00      A   
ATOM   3990  CB  ASP A 421       7.946  25.788 -15.720  1.00 10.00      A   
ATOM   3991  CG  ASP A 421       8.386  26.261 -14.348  1.00 10.00      A   
ATOM   3992  OD1 ASP A 421       7.559  26.272 -13.416  1.00 10.00      A   
ATOM   3993  OD2 ASP A 421       9.561  26.646 -14.196  1.00 10.00      A   
ATOM   3994  C   ASP A 421       6.913  23.902 -16.995  1.00 10.00      A   
ATOM   3995  O   ASP A 421       5.775  23.482 -16.788  1.00 10.00      A   
ATOM   3996  N   ILE A 422       7.411  24.053 -18.216  1.00 10.00      A   
ATOM   3997  HN  ILE A 422       8.328  24.385 -18.322  1.00 10.00      A   
ATOM   3998  CA  ILE A 422       6.617  23.746 -19.400  1.00 10.00      A   
ATOM   3999  CB  ILE A 422       7.199  24.379 -20.679  1.00 10.00      A   
ATOM   4000  CG1 ILE A 422       8.653  23.943 -20.897  1.00 10.00      A   
ATOM   4001  CG2 ILE A 422       7.100  25.896 -20.607  1.00 10.00      A   
ATOM   4002  CD1 ILE A 422       9.197  24.288 -22.268  1.00 10.00      A   
ATOM   4003  C   ILE A 422       6.449  22.242 -19.591  1.00 10.00      A   
ATOM   4004  O   ILE A 422       5.449  21.788 -20.144  1.00 10.00      A   
ATOM   4005  N   GLY A 423       7.436  21.479 -19.136  1.00 10.00      A   
ATOM   4006  HN  GLY A 423       8.217  21.902 -18.723  1.00 10.00      A   
ATOM   4007  CA  GLY A 423       7.377  20.037 -19.255  1.00 10.00      A   
ATOM   4008  C   GLY A 423       6.243  19.454 -18.438  1.00 10.00      A   
ATOM   4009  O   GLY A 423       5.424  18.691 -18.950  1.00 10.00      A   
ATOM   4010  N   PHE A 424       6.188  19.823 -17.164  1.00 10.00      A   
ATOM   4011  HN  PHE A 424       6.877  20.429 -16.810  1.00 10.00      A   
ATOM   4012  CA  PHE A 424       5.137  19.345 -16.278  1.00 10.00      A   
ATOM   4013  CB  PHE A 424       5.486  19.622 -14.815  1.00 10.00      A   
ATOM   4014  CG  PHE A 424       6.409  18.608 -14.204  1.00 10.00      A   
ATOM   4015  CD1 PHE A 424       7.764  18.863 -14.092  1.00 10.00      A   
ATOM   4016  CD2 PHE A 424       5.919  17.401 -13.733  1.00 10.00      A   
ATOM   4017  CE1 PHE A 424       8.615  17.934 -13.521  1.00 10.00      A   
ATOM   4018  CE2 PHE A 424       6.763  16.465 -13.163  1.00 10.00      A   
ATOM   4019  CZ  PHE A 424       8.112  16.735 -13.054  1.00 10.00      A   
ATOM   4020  C   PHE A 424       3.808  19.993 -16.642  1.00 10.00      A   
ATOM   4021  O   PHE A 424       2.739  19.406 -16.440  1.00 10.00      A   
ATOM   4022  N   GLY A 425       3.891  21.202 -17.193  1.00 10.00      A   
ATOM   4023  HN  GLY A 425       4.773  21.616 -17.305  1.00 10.00      A   
ATOM   4024  CA  GLY A 425       2.703  21.924 -17.607  1.00 10.00      A   
ATOM   4025  C   GLY A 425       2.003  21.241 -18.764  1.00 10.00      A   
ATOM   4026  O   GLY A 425       0.789  21.366 -18.930  1.00 10.00      A   
ATOM   4027  N   ALA A 426       2.775  20.527 -19.572  1.00 10.00      A   
ATOM   4028  HN  ALA A 426       3.741  20.494 -19.405  1.00 10.00      A   
ATOM   4029  CA  ALA A 426       2.227  19.801 -20.708  1.00 10.00      A   
ATOM   4030  CB  ALA A 426       3.322  19.483 -21.713  1.00 10.00      A   
ATOM   4031  C   ALA A 426       1.555  18.518 -20.230  1.00 10.00      A   
ATOM   4032  O   ALA A 426       0.587  18.049 -20.826  1.00 10.00      A   
ATOM   4033  N   ILE A 427       2.072  17.974 -19.131  1.00 10.00      A   
ATOM   4034  HN  ILE A 427       2.840  18.410 -18.707  1.00 10.00      A   
ATOM   4035  CA  ILE A 427       1.535  16.753 -18.540  1.00 10.00      A   
ATOM   4036  CB  ILE A 427       2.363  16.310 -17.306  1.00 10.00      A   
ATOM   4037  CG1 ILE A 427       3.808  15.983 -17.706  1.00 10.00      A   
ATOM   4038  CG2 ILE A 427       1.715  15.123 -16.601  1.00 10.00      A   
ATOM   4039  CD1 ILE A 427       3.945  14.736 -18.554  1.00 10.00      A   
ATOM   4040  C   ILE A 427       0.082  16.963 -18.126  1.00 10.00      A   
ATOM   4041  O   ILE A 427      -0.800  16.205 -18.521  1.00 10.00      A   
ATOM   4042  N   VAL A 428      -0.163  18.023 -17.366  1.00 10.00      A   
ATOM   4043  HN  VAL A 428       0.578  18.611 -17.111  1.00 10.00      A   
ATOM   4044  CA  VAL A 428      -1.509  18.331 -16.900  1.00 10.00      A   
ATOM   4045  CB  VAL A 428      -1.505  19.396 -15.779  1.00 10.00      A   
ATOM   4046  CG1 VAL A 428      -0.825  18.862 -14.530  1.00 10.00      A   
ATOM   4047  CG2 VAL A 428      -0.827  20.677 -16.243  1.00 10.00      A   
ATOM   4048  C   VAL A 428      -2.409  18.787 -18.045  1.00 10.00      A   
ATOM   4049  O   VAL A 428      -3.635  18.728 -17.944  1.00 10.00      A   
ATOM   4050  N   GLU A 429      -1.794  19.234 -19.133  1.00 10.00      A   
ATOM   4051  HN  GLU A 429      -0.816  19.237 -19.156  1.00 10.00      A   
ATOM   4052  CA  GLU A 429      -2.526  19.709 -20.296  1.00 10.00      A   
ATOM   4053  CB  GLU A 429      -1.596  20.489 -21.232  1.00 10.00      A   
ATOM   4054  CG  GLU A 429      -2.271  20.992 -22.502  1.00 10.00      A   
ATOM   4055  CD  GLU A 429      -1.305  21.187 -23.657  1.00 10.00      A   
ATOM   4056  OE1 GLU A 429      -0.109  20.860 -23.510  1.00 10.00      A   
ATOM   4057  OE2 GLU A 429      -1.742  21.671 -24.720  1.00 10.00      A   
ATOM   4058  C   GLU A 429      -3.165  18.553 -21.053  1.00 10.00      A   
ATOM   4059  O   GLU A 429      -4.359  18.581 -21.359  1.00 10.00      A   
ATOM   4060  N   HIS A 430      -2.366  17.537 -21.343  1.00 10.00      A   
ATOM   4061  HN  HIS A 430      -1.427  17.567 -21.051  1.00 10.00      A   
ATOM   4062  CA  HIS A 430      -2.847  16.376 -22.088  1.00 10.00      A   
ATOM   4063  CB  HIS A 430      -1.720  15.737 -22.905  1.00 10.00      A   
ATOM   4064  CG  HIS A 430      -1.217  16.604 -24.020  1.00 10.00      A   
ATOM   4065  ND1 HIS A 430      -1.760  16.539 -25.282  1.00 10.00      A   
ATOM   4066  CD2 HIS A 430      -0.238  17.539 -24.003  1.00 10.00      A   
ATOM   4067  CE1 HIS A 430      -1.105  17.435 -26.002  1.00 10.00      A   
ATOM   4068  NE2 HIS A 430      -0.177  18.061 -25.269  1.00 10.00      A   
ATOM   4069  HE2 HIS A 430       0.432  18.767 -25.579  1.00 10.00      A   
ATOM   4070  C   HIS A 430      -3.507  15.346 -21.181  1.00 10.00      A   
ATOM   4071  O   HIS A 430      -4.602  14.858 -21.476  1.00 10.00      A   
ATOM   4072  N   CYS A 431      -2.851  15.019 -20.076  1.00 10.00      A   
ATOM   4073  HN  CYS A 431      -1.990  15.450 -19.881  1.00 10.00      A   
ATOM   4074  CA  CYS A 431      -3.380  14.045 -19.134  1.00 10.00      A   
ATOM   4075  CB  CYS A 431      -2.254  13.456 -18.278  1.00 10.00      A   
ATOM   4076  SG  CYS A 431      -0.754  13.043 -19.209  1.00 10.00      A   
ATOM   4077  HG  CYS A 431      -1.043  12.051 -20.047  1.00 10.00      A   
ATOM   4078  C   CYS A 431      -4.463  14.675 -18.260  1.00 10.00      A   
ATOM   4079  O   CYS A 431      -4.198  15.155 -17.158  1.00 10.00      A   
ATOM   4080  N   LYS A 432      -5.687  14.675 -18.770  1.00 10.00      A   
ATOM   4081  HN  LYS A 432      -5.834  14.280 -19.656  1.00 10.00      A   
ATOM   4082  CA  LYS A 432      -6.818  15.250 -18.053  1.00 10.00      A   
ATOM   4083  CB  LYS A 432      -7.955  15.586 -19.022  1.00 10.00      A   
ATOM   4084  CG  LYS A 432      -7.638  16.700 -20.008  1.00 10.00      A   
ATOM   4085  CD  LYS A 432      -8.859  17.069 -20.835  1.00 10.00      A   
ATOM   4086  CE  LYS A 432      -8.588  18.281 -21.713  1.00 10.00      A   
ATOM   4087  NZ  LYS A 432      -9.773  18.655 -22.525  1.00 10.00      A   
ATOM   4088  HZ1 LYS A 432     -10.571  18.897 -21.901  1.00 10.00      A   
ATOM   4089  HZ2 LYS A 432     -10.054  17.862 -23.135  1.00 10.00      A   
ATOM   4090  HZ3 LYS A 432      -9.556  19.476 -23.127  1.00 10.00      A   
ATOM   4091  C   LYS A 432      -7.325  14.305 -16.968  1.00 10.00      A   
ATOM   4092  O   LYS A 432      -8.229  14.650 -16.202  1.00 10.00      A   
ATOM   4093  N   ASP A 433      -6.742  13.116 -16.907  1.00 10.00      A   
ATOM   4094  HN  ASP A 433      -6.022  12.904 -17.538  1.00 10.00      A   
ATOM   4095  CA  ASP A 433      -7.141  12.115 -15.922  1.00 10.00      A   
ATOM   4096  CB  ASP A 433      -7.317  10.748 -16.586  1.00 10.00      A   
ATOM   4097  CG  ASP A 433      -8.732  10.522 -17.075  1.00 10.00      A   
ATOM   4098  OD1 ASP A 433      -9.401   9.585 -16.582  1.00 10.00      A   
ATOM   4099  OD2 ASP A 433      -9.192  11.289 -17.945  1.00 10.00      A   
ATOM   4100  C   ASP A 433      -6.130  12.014 -14.791  1.00 10.00      A   
ATOM   4101  O   ASP A 433      -6.199  11.107 -13.962  1.00 10.00      A   
ATOM   4102  N   LEU A 434      -5.199  12.961 -14.760  1.00 10.00      A   
ATOM   4103  HN  LEU A 434      -5.216  13.665 -15.443  1.00 10.00      A   
ATOM   4104  CA  LEU A 434      -4.162  12.988 -13.738  1.00 10.00      A   
ATOM   4105  CB  LEU A 434      -3.146  14.090 -14.040  1.00 10.00      A   
ATOM   4106  CG  LEU A 434      -1.862  14.075 -13.205  1.00 10.00      A   
ATOM   4107  CD1 LEU A 434      -1.022  12.846 -13.522  1.00 10.00      A   
ATOM   4108  CD2 LEU A 434      -1.066  15.349 -13.432  1.00 10.00      A   
ATOM   4109  C   LEU A 434      -4.764  13.189 -12.352  1.00 10.00      A   
ATOM   4110  O   LEU A 434      -5.359  14.228 -12.066  1.00 10.00      A   
ATOM   4111  N   ARG A 435      -4.606  12.185 -11.502  1.00 10.00      A   
ATOM   4112  HN  ARG A 435      -4.116  11.384 -11.798  1.00 10.00      A   
ATOM   4113  CA  ARG A 435      -5.138  12.234 -10.148  1.00 10.00      A   
ATOM   4114  CB  ARG A 435      -5.965  10.975  -9.861  1.00 10.00      A   
ATOM   4115  CG  ARG A 435      -6.741  11.020  -8.553  1.00 10.00      A   
ATOM   4116  CD  ARG A 435      -7.704   9.847  -8.441  1.00 10.00      A   
ATOM   4117  NE  ARG A 435      -7.038   8.617  -8.011  1.00 10.00      A   
ATOM   4118  HE  ARG A 435      -6.100   8.688  -7.726  1.00 10.00      A   
ATOM   4119  CZ  ARG A 435      -7.629   7.419  -7.971  1.00 10.00      A   
ATOM   4120  NH1 ARG A 435      -8.898   7.282  -8.339  1.00 10.00      A   
ATOM   4121 HH11 ARG A 435      -9.445   8.113  -8.658  1.00 10.00      A   
ATOM   4122 HH12 ARG A 435      -9.354   6.346  -8.311  1.00 10.00      A   
ATOM   4123  NH2 ARG A 435      -6.949   6.361  -7.550  1.00 10.00      A   
ATOM   4124 HH21 ARG A 435      -7.405   5.424  -7.510  1.00 10.00      A   
ATOM   4125 HH22 ARG A 435      -5.947   6.457  -7.247  1.00 10.00      A   
ATOM   4126  C   ARG A 435      -4.018  12.381  -9.121  1.00 10.00      A   
ATOM   4127  O   ARG A 435      -4.219  12.935  -8.041  1.00 10.00      A   
ATOM   4128  N   ARG A 436      -2.830  11.908  -9.473  1.00 10.00      A   
ATOM   4129  HN  ARG A 436      -2.713  11.510 -10.360  1.00 10.00      A   
ATOM   4130  CA  ARG A 436      -1.686  11.976  -8.571  1.00 10.00      A   
ATOM   4131  CB  ARG A 436      -1.555  10.661  -7.793  1.00 10.00      A   
ATOM   4132  CG  ARG A 436      -0.426  10.637  -6.776  1.00 10.00      A   
ATOM   4133  CD  ARG A 436      -0.310   9.275  -6.115  1.00 10.00      A   
ATOM   4134  NE  ARG A 436       0.683   9.268  -5.039  1.00 10.00      A   
ATOM   4135  HE  ARG A 436       1.305  10.031  -4.993  1.00 10.00      A   
ATOM   4136  CZ  ARG A 436       0.792   8.303  -4.127  1.00 10.00      A   
ATOM   4137  NH1 ARG A 436      -0.024   7.259  -4.155  1.00 10.00      A   
ATOM   4138 HH11 ARG A 436       0.071   6.506  -3.442  1.00 10.00      A   
ATOM   4139 HH12 ARG A 436      -0.767   7.188  -4.888  1.00 10.00      A   
ATOM   4140  NH2 ARG A 436       1.726   8.386  -3.185  1.00 10.00      A   
ATOM   4141 HH21 ARG A 436       2.371   9.201  -3.159  1.00 10.00      A   
ATOM   4142 HH22 ARG A 436       1.819   7.632  -2.460  1.00 10.00      A   
ATOM   4143  C   ARG A 436      -0.405  12.246  -9.349  1.00 10.00      A   
ATOM   4144  O   ARG A 436      -0.115  11.565 -10.334  1.00 10.00      A   
ATOM   4145  N   LEU A 437       0.357  13.239  -8.906  1.00 10.00      A   
ATOM   4146  HN  LEU A 437       0.072  13.749  -8.114  1.00 10.00      A   
ATOM   4147  CA  LEU A 437       1.613  13.592  -9.561  1.00 10.00      A   
ATOM   4148  CB  LEU A 437       1.380  14.653 -10.646  1.00 10.00      A   
ATOM   4149  CG  LEU A 437       2.623  15.132 -11.408  1.00 10.00      A   
ATOM   4150  CD1 LEU A 437       2.444  14.949 -12.904  1.00 10.00      A   
ATOM   4151  CD2 LEU A 437       2.928  16.583 -11.085  1.00 10.00      A   
ATOM   4152  C   LEU A 437       2.631  14.098  -8.544  1.00 10.00      A   
ATOM   4153  O   LEU A 437       2.265  14.697  -7.528  1.00 10.00      A   
ATOM   4154  N   SER A 438       3.902  13.838  -8.816  1.00 10.00      A   
ATOM   4155  HN  SER A 438       4.122  13.325  -9.623  1.00 10.00      A   
ATOM   4156  CA  SER A 438       4.986  14.274  -7.950  1.00 10.00      A   
ATOM   4157  CB  SER A 438       5.782  13.058  -7.477  1.00 10.00      A   
ATOM   4158  OG  SER A 438       4.991  11.884  -7.559  1.00 10.00      A   
ATOM   4159  HG  SER A 438       5.141  11.332  -6.776  1.00 10.00      A   
ATOM   4160  C   SER A 438       5.897  15.243  -8.708  1.00 10.00      A   
ATOM   4161  O   SER A 438       6.339  14.947  -9.821  1.00 10.00      A   
ATOM   4162  N   LEU A 439       6.175  16.394  -8.109  1.00 10.00      A   
ATOM   4163  HN  LEU A 439       5.811  16.568  -7.212  1.00 10.00      A   
ATOM   4164  CA  LEU A 439       7.018  17.402  -8.740  1.00 10.00      A   
ATOM   4165  CB  LEU A 439       6.564  18.810  -8.344  1.00 10.00      A   
ATOM   4166  CG  LEU A 439       5.227  19.273  -8.918  1.00 10.00      A   
ATOM   4167  CD1 LEU A 439       4.853  20.636  -8.361  1.00 10.00      A   
ATOM   4168  CD2 LEU A 439       5.285  19.317 -10.437  1.00 10.00      A   
ATOM   4169  C   LEU A 439       8.482  17.213  -8.374  1.00 10.00      A   
ATOM   4170  O   LEU A 439       8.803  16.812  -7.255  1.00 10.00      A   
ATOM   4171  N   SER A 440       9.360  17.494  -9.325  1.00 10.00      A   
ATOM   4172  HN  SER A 440       9.038  17.784 -10.206  1.00 10.00      A   
ATOM   4173  CA  SER A 440      10.789  17.377  -9.112  1.00 10.00      A   
ATOM   4174  CB  SER A 440      11.213  15.909  -9.135  1.00 10.00      A   
ATOM   4175  OG  SER A 440      10.606  15.223 -10.218  1.00 10.00      A   
ATOM   4176  HG  SER A 440       9.815  14.765  -9.903  1.00 10.00      A   
ATOM   4177  C   SER A 440      11.545  18.168 -10.172  1.00 10.00      A   
ATOM   4178  O   SER A 440      11.015  18.435 -11.253  1.00 10.00      A   
ATOM   4179  N   GLY A 441      12.773  18.551  -9.855  1.00 10.00      A   
ATOM   4180  HN  GLY A 441      13.129  18.334  -8.969  1.00 10.00      A   
ATOM   4181  CA  GLY A 441      13.581  19.305 -10.790  1.00 10.00      A   
ATOM   4182  C   GLY A 441      13.445  20.798 -10.581  1.00 10.00      A   
ATOM   4183  O   GLY A 441      12.872  21.243  -9.584  1.00 10.00      A   
ATOM   4184  N   LEU A 442      13.985  21.583 -11.502  1.00 10.00      A   
ATOM   4185  HN  LEU A 442      14.447  21.180 -12.271  1.00 10.00      A   
ATOM   4186  CA  LEU A 442      13.901  23.029 -11.396  1.00 10.00      A   
ATOM   4187  CB  LEU A 442      15.009  23.708 -12.199  1.00 10.00      A   
ATOM   4188  CG  LEU A 442      15.217  25.195 -11.910  1.00 10.00      A   
ATOM   4189  CD1 LEU A 442      15.682  25.397 -10.477  1.00 10.00      A   
ATOM   4190  CD2 LEU A 442      16.201  25.809 -12.893  1.00 10.00      A   
ATOM   4191  C   LEU A 442      12.540  23.509 -11.870  1.00 10.00      A   
ATOM   4192  O   LEU A 442      12.249  23.482 -13.068  1.00 10.00      A   
ATOM   4193  N   LEU A 443      11.712  23.921 -10.925  1.00 10.00      A   
ATOM   4194  HN  LEU A 443      12.002  23.891  -9.991  1.00 10.00      A   
ATOM   4195  CA  LEU A 443      10.378  24.405 -11.228  1.00 10.00      A   
ATOM   4196  CB  LEU A 443       9.337  23.394 -10.745  1.00 10.00      A   
ATOM   4197  CG  LEU A 443       9.404  21.998 -11.366  1.00 10.00      A   
ATOM   4198  CD1 LEU A 443       8.610  21.008 -10.531  1.00 10.00      A   
ATOM   4199  CD2 LEU A 443       8.891  22.031 -12.792  1.00 10.00      A   
ATOM   4200  C   LEU A 443      10.147  25.739 -10.539  1.00 10.00      A   
ATOM   4201  O   LEU A 443      10.585  25.943  -9.404  1.00 10.00      A   
ATOM   4202  N   THR A 444       9.473  26.643 -11.223  1.00 10.00      A   
ATOM   4203  HN  THR A 444       9.145  26.421 -12.125  1.00 10.00      A   
ATOM   4204  CA  THR A 444       9.183  27.953 -10.670  1.00 10.00      A   
ATOM   4205  CB  THR A 444       9.617  29.083 -11.626  1.00 10.00      A   
ATOM   4206  OG1 THR A 444       8.946  28.947 -12.887  1.00 10.00      A   
ATOM   4207  HG1 THR A 444       9.199  28.100 -13.300  1.00 10.00      A   
ATOM   4208  CG2 THR A 444      11.124  29.058 -11.845  1.00 10.00      A   
ATOM   4209  C   THR A 444       7.693  28.067 -10.367  1.00 10.00      A   
ATOM   4210  O   THR A 444       7.041  27.068 -10.071  1.00 10.00      A   
ATOM   4211  N   ASP A 445       7.152  29.274 -10.455  1.00 10.00      A   
ATOM   4212  HN  ASP A 445       7.714  30.035 -10.715  1.00 10.00      A   
ATOM   4213  CA  ASP A 445       5.736  29.496 -10.184  1.00 10.00      A   
ATOM   4214  CB  ASP A 445       5.515  30.923  -9.683  1.00 10.00      A   
ATOM   4215  CG  ASP A 445       5.500  31.027  -8.173  1.00 10.00      A   
ATOM   4216  OD1 ASP A 445       4.785  31.908  -7.645  1.00 10.00      A   
ATOM   4217  OD2 ASP A 445       6.214  30.247  -7.505  1.00 10.00      A   
ATOM   4218  C   ASP A 445       4.903  29.265 -11.435  1.00 10.00      A   
ATOM   4219  O   ASP A 445       3.671  29.316 -11.396  1.00 10.00      A   
ATOM   4220  N   LYS A 446       5.578  29.010 -12.546  1.00 10.00      A   
ATOM   4221  HN  LYS A 446       6.557  28.967 -12.512  1.00 10.00      A   
ATOM   4222  CA  LYS A 446       4.899  28.786 -13.812  1.00 10.00      A   
ATOM   4223  CB  LYS A 446       5.866  28.916 -14.989  1.00 10.00      A   
ATOM   4224  CG  LYS A 446       5.165  29.073 -16.327  1.00 10.00      A   
ATOM   4225  CD  LYS A 446       4.257  30.292 -16.326  1.00 10.00      A   
ATOM   4226  CE  LYS A 446       3.169  30.172 -17.379  1.00 10.00      A   
ATOM   4227  NZ  LYS A 446       2.287  31.366 -17.415  1.00 10.00      A   
ATOM   4228  HZ1 LYS A 446       1.529  31.229 -18.116  1.00 10.00      A   
ATOM   4229  HZ2 LYS A 446       2.833  32.210 -17.678  1.00 10.00      A   
ATOM   4230  HZ3 LYS A 446       1.851  31.520 -16.474  1.00 10.00      A   
ATOM   4231  C   LYS A 446       4.189  27.439 -13.843  1.00 10.00      A   
ATOM   4232  O   LYS A 446       3.024  27.355 -14.239  1.00 10.00      A   
ATOM   4233  N   VAL A 447       4.888  26.392 -13.427  1.00 10.00      A   
ATOM   4234  HN  VAL A 447       5.831  26.517 -13.150  1.00 10.00      A   
ATOM   4235  CA  VAL A 447       4.316  25.052 -13.404  1.00 10.00      A   
ATOM   4236  CB  VAL A 447       5.346  23.987 -12.962  1.00 10.00      A   
ATOM   4237  CG1 VAL A 447       5.846  24.247 -11.547  1.00 10.00      A   
ATOM   4238  CG2 VAL A 447       4.767  22.587 -13.083  1.00 10.00      A   
ATOM   4239  C   VAL A 447       3.079  25.001 -12.506  1.00 10.00      A   
ATOM   4240  O   VAL A 447       2.089  24.353 -12.835  1.00 10.00      A   
ATOM   4241  N   PHE A 448       3.135  25.716 -11.389  1.00 10.00      A   
ATOM   4242  HN  PHE A 448       3.950  26.223 -11.189  1.00 10.00      A   
ATOM   4243  CA  PHE A 448       2.025  25.755 -10.446  1.00 10.00      A   
ATOM   4244  CB  PHE A 448       2.431  26.465  -9.157  1.00 10.00      A   
ATOM   4245  CG  PHE A 448       3.422  25.687  -8.339  1.00 10.00      A   
ATOM   4246  CD1 PHE A 448       4.765  26.002  -8.376  1.00 10.00      A   
ATOM   4247  CD2 PHE A 448       3.006  24.635  -7.542  1.00 10.00      A   
ATOM   4248  CE1 PHE A 448       5.681  25.287  -7.631  1.00 10.00      A   
ATOM   4249  CE2 PHE A 448       3.914  23.915  -6.792  1.00 10.00      A   
ATOM   4250  CZ  PHE A 448       5.255  24.240  -6.838  1.00 10.00      A   
ATOM   4251  C   PHE A 448       0.799  26.407 -11.071  1.00 10.00      A   
ATOM   4252  O   PHE A 448      -0.333  26.009 -10.798  1.00 10.00      A   
ATOM   4253  N   GLU A 449       1.034  27.404 -11.918  1.00 10.00      A   
ATOM   4254  HN  GLU A 449       1.959  27.684 -12.078  1.00 10.00      A   
ATOM   4255  CA  GLU A 449      -0.045  28.095 -12.609  1.00 10.00      A   
ATOM   4256  CB  GLU A 449       0.512  29.279 -13.401  1.00 10.00      A   
ATOM   4257  CG  GLU A 449      -0.535  30.304 -13.801  1.00 10.00      A   
ATOM   4258  CD  GLU A 449      -0.089  31.170 -14.957  1.00 10.00      A   
ATOM   4259  OE1 GLU A 449       1.102  31.547 -15.001  1.00 10.00      A   
ATOM   4260  OE2 GLU A 449      -0.928  31.478 -15.833  1.00 10.00      A   
ATOM   4261  C   GLU A 449      -0.744  27.120 -13.553  1.00 10.00      A   
ATOM   4262  O   GLU A 449      -1.970  27.125 -13.689  1.00 10.00      A   
ATOM   4263  N   TYR A 450       0.054  26.277 -14.200  1.00 10.00      A   
ATOM   4264  HN  TYR A 450       1.021  26.333 -14.054  1.00 10.00      A   
ATOM   4265  CA  TYR A 450      -0.466  25.275 -15.116  1.00 10.00      A   
ATOM   4266  CB  TYR A 450       0.672  24.604 -15.892  1.00 10.00      A   
ATOM   4267  CG  TYR A 450       1.289  25.441 -16.990  1.00 10.00      A   
ATOM   4268  CD1 TYR A 450       2.670  25.537 -17.120  1.00 10.00      A   
ATOM   4269  CD2 TYR A 450       0.498  26.121 -17.903  1.00 10.00      A   
ATOM   4270  CE1 TYR A 450       3.244  26.287 -18.128  1.00 10.00      A   
ATOM   4271  CE2 TYR A 450       1.065  26.877 -18.914  1.00 10.00      A   
ATOM   4272  CZ  TYR A 450       2.437  26.957 -19.024  1.00 10.00      A   
ATOM   4273  OH  TYR A 450       3.007  27.702 -20.037  1.00 10.00      A   
ATOM   4274  HH  TYR A 450       2.581  28.569 -20.082  1.00 10.00      A   
ATOM   4275  C   TYR A 450      -1.236  24.209 -14.344  1.00 10.00      A   
ATOM   4276  O   TYR A 450      -2.308  23.771 -14.768  1.00 10.00      A   
ATOM   4277  N   ILE A 451      -0.676  23.804 -13.205  1.00 10.00      A   
ATOM   4278  HN  ILE A 451       0.183  24.194 -12.936  1.00 10.00      A   
ATOM   4279  CA  ILE A 451      -1.286  22.792 -12.351  1.00 10.00      A   
ATOM   4280  CB  ILE A 451      -0.473  22.579 -11.053  1.00 10.00      A   
ATOM   4281  CG1 ILE A 451       0.897  21.977 -11.367  1.00 10.00      A   
ATOM   4282  CG2 ILE A 451      -1.235  21.695 -10.074  1.00 10.00      A   
ATOM   4283  CD1 ILE A 451       1.831  21.915 -10.175  1.00 10.00      A   
ATOM   4284  C   ILE A 451      -2.715  23.172 -11.983  1.00 10.00      A   
ATOM   4285  O   ILE A 451      -3.648  22.410 -12.226  1.00 10.00      A   
ATOM   4286  N   GLY A 452      -2.886  24.363 -11.428  1.00 10.00      A   
ATOM   4287  HN  GLY A 452      -2.109  24.951 -11.293  1.00 10.00      A   
ATOM   4288  CA  GLY A 452      -4.207  24.804 -11.022  1.00 10.00      A   
ATOM   4289  C   GLY A 452      -5.161  25.009 -12.186  1.00 10.00      A   
ATOM   4290  O   GLY A 452      -6.378  24.877 -12.034  1.00 10.00      A   
ATOM   4291  N   THR A 453      -4.617  25.320 -13.350  1.00 10.00      A   
ATOM   4292  HN  THR A 453      -3.642  25.394 -13.420  1.00 10.00      A   
ATOM   4293  CA  THR A 453      -5.439  25.563 -14.525  1.00 10.00      A   
ATOM   4294  CB  THR A 453      -4.718  26.489 -15.526  1.00 10.00      A   
ATOM   4295  OG1 THR A 453      -4.334  27.696 -14.856  1.00 10.00      A   
ATOM   4296  HG1 THR A 453      -3.509  27.542 -14.366  1.00 10.00      A   
ATOM   4297  CG2 THR A 453      -5.622  26.836 -16.698  1.00 10.00      A   
ATOM   4298  C   THR A 453      -5.877  24.271 -15.228  1.00 10.00      A   
ATOM   4299  O   THR A 453      -7.037  24.133 -15.619  1.00 10.00      A   
ATOM   4300  N   TYR A 454      -4.963  23.321 -15.372  1.00 10.00      A   
ATOM   4301  HN  TYR A 454      -4.060  23.461 -15.007  1.00 10.00      A   
ATOM   4302  CA  TYR A 454      -5.272  22.077 -16.072  1.00 10.00      A   
ATOM   4303  CB  TYR A 454      -4.157  21.709 -17.045  1.00 10.00      A   
ATOM   4304  CG  TYR A 454      -3.951  22.718 -18.150  1.00 10.00      A   
ATOM   4305  CD1 TYR A 454      -2.951  23.676 -18.059  1.00 10.00      A   
ATOM   4306  CD2 TYR A 454      -4.755  22.714 -19.283  1.00 10.00      A   
ATOM   4307  CE1 TYR A 454      -2.756  24.601 -19.065  1.00 10.00      A   
ATOM   4308  CE2 TYR A 454      -4.567  23.639 -20.296  1.00 10.00      A   
ATOM   4309  CZ  TYR A 454      -3.564  24.579 -20.180  1.00 10.00      A   
ATOM   4310  OH  TYR A 454      -3.361  25.500 -21.185  1.00 10.00      A   
ATOM   4311  HH  TYR A 454      -4.216  25.817 -21.509  1.00 10.00      A   
ATOM   4312  C   TYR A 454      -5.605  20.901 -15.153  1.00 10.00      A   
ATOM   4313  O   TYR A 454      -6.584  20.191 -15.385  1.00 10.00      A   
ATOM   4314  N   ALA A 455      -4.799  20.687 -14.121  1.00 10.00      A   
ATOM   4315  HN  ALA A 455      -4.044  21.297 -13.964  1.00 10.00      A   
ATOM   4316  CA  ALA A 455      -5.020  19.574 -13.196  1.00 10.00      A   
ATOM   4317  CB  ALA A 455      -3.756  19.263 -12.409  1.00 10.00      A   
ATOM   4318  C   ALA A 455      -6.191  19.844 -12.255  1.00 10.00      A   
ATOM   4319  O   ALA A 455      -6.032  20.467 -11.205  1.00 10.00      A   
ATOM   4320  N   LYS A 456      -7.373  19.383 -12.642  1.00 10.00      A   
ATOM   4321  HN  LYS A 456      -7.447  18.910 -13.499  1.00 10.00      A   
ATOM   4322  CA  LYS A 456      -8.566  19.579 -11.829  1.00 10.00      A   
ATOM   4323  CB  LYS A 456      -9.751  20.028 -12.694  1.00 10.00      A   
ATOM   4324  CG  LYS A 456      -9.514  21.303 -13.495  1.00 10.00      A   
ATOM   4325  CD  LYS A 456      -9.329  22.514 -12.592  1.00 10.00      A   
ATOM   4326  CE  LYS A 456      -9.376  23.812 -13.389  1.00 10.00      A   
ATOM   4327  NZ  LYS A 456      -9.070  25.000 -12.544  1.00 10.00      A   
ATOM   4328  HZ1 LYS A 456      -8.068  24.984 -12.254  1.00 10.00      A   
ATOM   4329  HZ2 LYS A 456      -9.664  24.997 -11.690  1.00 10.00      A   
ATOM   4330  HZ3 LYS A 456      -9.252  25.879 -13.072  1.00 10.00      A   
ATOM   4331  C   LYS A 456      -8.930  18.317 -11.052  1.00 10.00      A   
ATOM   4332  O   LYS A 456      -9.495  18.397  -9.962  1.00 10.00      A   
ATOM   4333  N   LYS A 457      -8.601  17.157 -11.615  1.00 10.00      A   
ATOM   4334  HN  LYS A 457      -8.142  17.159 -12.480  1.00 10.00      A   
ATOM   4335  CA  LYS A 457      -8.909  15.879 -10.979  1.00 10.00      A   
ATOM   4336  CB  LYS A 457      -9.319  14.847 -12.036  1.00 10.00      A   
ATOM   4337  CG  LYS A 457     -10.765  14.950 -12.488  1.00 10.00      A   
ATOM   4338  CD  LYS A 457     -11.720  14.547 -11.377  1.00 10.00      A   
ATOM   4339  CE  LYS A 457     -13.148  14.425 -11.883  1.00 10.00      A   
ATOM   4340  NZ  LYS A 457     -13.725  15.743 -12.262  1.00 10.00      A   
ATOM   4341  HZ1 LYS A 457     -14.635  15.609 -12.747  1.00 10.00      A   
ATOM   4342  HZ2 LYS A 457     -13.080  16.251 -12.898  1.00 10.00      A   
ATOM   4343  HZ3 LYS A 457     -13.881  16.325 -11.415  1.00 10.00      A   
ATOM   4344  C   LYS A 457      -7.733  15.344 -10.166  1.00 10.00      A   
ATOM   4345  O   LYS A 457      -7.785  14.227  -9.648  1.00 10.00      A   
ATOM   4346  N   MET A 458      -6.683  16.146 -10.053  1.00 10.00      A   
ATOM   4347  HN  MET A 458      -6.713  17.030 -10.471  1.00 10.00      A   
ATOM   4348  CA  MET A 458      -5.496  15.750  -9.310  1.00 10.00      A   
ATOM   4349  CB  MET A 458      -4.285  16.546  -9.783  1.00 10.00      A   
ATOM   4350  CG  MET A 458      -2.954  15.991  -9.307  1.00 10.00      A   
ATOM   4351  SD  MET A 458      -1.582  17.100  -9.672  1.00 10.00      A   
ATOM   4352  CE  MET A 458      -2.095  18.553  -8.763  1.00 10.00      A   
ATOM   4353  C   MET A 458      -5.709  15.950  -7.817  1.00 10.00      A   
ATOM   4354  O   MET A 458      -5.534  17.049  -7.296  1.00 10.00      A   
ATOM   4355  N   GLU A 459      -6.069  14.869  -7.141  1.00 10.00      A   
ATOM   4356  HN  GLU A 459      -6.152  14.016  -7.617  1.00 10.00      A   
ATOM   4357  CA  GLU A 459      -6.338  14.909  -5.715  1.00 10.00      A   
ATOM   4358  CB  GLU A 459      -7.310  13.794  -5.318  1.00 10.00      A   
ATOM   4359  CG  GLU A 459      -8.682  13.912  -5.968  1.00 10.00      A   
ATOM   4360  CD  GLU A 459      -9.672  12.881  -5.463  1.00 10.00      A   
ATOM   4361  OE1 GLU A 459     -10.010  11.952  -6.226  1.00 10.00      A   
ATOM   4362  OE2 GLU A 459     -10.125  13.000  -4.303  1.00 10.00      A   
ATOM   4363  C   GLU A 459      -5.069  14.838  -4.870  1.00 10.00      A   
ATOM   4364  O   GLU A 459      -5.081  15.237  -3.706  1.00 10.00      A   
ATOM   4365  N   MET A 460      -3.980  14.333  -5.437  1.00 10.00      A   
ATOM   4366  HN  MET A 460      -4.013  14.040  -6.376  1.00 10.00      A   
ATOM   4367  CA  MET A 460      -2.730  14.224  -4.688  1.00 10.00      A   
ATOM   4368  CB  MET A 460      -2.445  12.774  -4.290  1.00 10.00      A   
ATOM   4369  CG  MET A 460      -1.249  12.610  -3.364  1.00 10.00      A   
ATOM   4370  SD  MET A 460      -1.162  10.968  -2.624  1.00 10.00      A   
ATOM   4371  CE  MET A 460       0.308  11.121  -1.606  1.00 10.00      A   
ATOM   4372  C   MET A 460      -1.546  14.818  -5.447  1.00 10.00      A   
ATOM   4373  O   MET A 460      -1.320  14.499  -6.617  1.00 10.00      A   
ATOM   4374  N   LEU A 461      -0.792  15.679  -4.772  1.00 10.00      A   
ATOM   4375  HN  LEU A 461      -1.029  15.899  -3.843  1.00 10.00      A   
ATOM   4376  CA  LEU A 461       0.372  16.317  -5.372  1.00 10.00      A   
ATOM   4377  CB  LEU A 461       0.000  17.702  -5.901  1.00 10.00      A   
ATOM   4378  CG  LEU A 461       1.146  18.547  -6.463  1.00 10.00      A   
ATOM   4379  CD1 LEU A 461       1.661  17.966  -7.770  1.00 10.00      A   
ATOM   4380  CD2 LEU A 461       0.704  19.987  -6.651  1.00 10.00      A   
ATOM   4381  C   LEU A 461       1.515  16.433  -4.368  1.00 10.00      A   
ATOM   4382  O   LEU A 461       1.343  16.985  -3.278  1.00 10.00      A   
ATOM   4383  N   SER A 462       2.675  15.905  -4.738  1.00 10.00      A   
ATOM   4384  HN  SER A 462       2.742  15.461  -5.610  1.00 10.00      A   
ATOM   4385  CA  SER A 462       3.854  15.962  -3.884  1.00 10.00      A   
ATOM   4386  CB  SER A 462       4.535  14.587  -3.820  1.00 10.00      A   
ATOM   4387  OG  SER A 462       3.585  13.560  -3.572  1.00 10.00      A   
ATOM   4388  HG  SER A 462       3.539  13.383  -2.615  1.00 10.00      A   
ATOM   4389  C   SER A 462       4.823  17.022  -4.409  1.00 10.00      A   
ATOM   4390  O   SER A 462       5.347  16.903  -5.520  1.00 10.00      A   
ATOM   4391  N   VAL A 463       5.040  18.067  -3.622  1.00 10.00      A   
ATOM   4392  HN  VAL A 463       4.596  18.109  -2.744  1.00 10.00      A   
ATOM   4393  CA  VAL A 463       5.929  19.154  -4.015  1.00 10.00      A   
ATOM   4394  CB  VAL A 463       5.232  20.529  -3.893  1.00 10.00      A   
ATOM   4395  CG1 VAL A 463       6.105  21.629  -4.482  1.00 10.00      A   
ATOM   4396  CG2 VAL A 463       3.866  20.511  -4.563  1.00 10.00      A   
ATOM   4397  C   VAL A 463       7.184  19.173  -3.152  1.00 10.00      A   
ATOM   4398  O   VAL A 463       7.105  19.274  -1.926  1.00 10.00      A   
ATOM   4399  N   ALA A 464       8.340  19.075  -3.792  1.00 10.00      A   
ATOM   4400  HN  ALA A 464       8.345  18.986  -4.769  1.00 10.00      A   
ATOM   4401  CA  ALA A 464       9.606  19.091  -3.080  1.00 10.00      A   
ATOM   4402  CB  ALA A 464      10.078  17.676  -2.803  1.00 10.00      A   
ATOM   4403  C   ALA A 464      10.665  19.855  -3.863  1.00 10.00      A   
ATOM   4404  O   ALA A 464      10.984  19.494  -4.999  1.00 10.00      A   
ATOM   4405  N   PHE A 465      11.201  20.908  -3.246  1.00 10.00      A   
ATOM   4406  HN  PHE A 465      10.890  21.135  -2.345  1.00 10.00      A   
ATOM   4407  CA  PHE A 465      12.238  21.734  -3.860  1.00 10.00      A   
ATOM   4408  CB  PHE A 465      13.522  20.924  -4.097  1.00 10.00      A   
ATOM   4409  CG  PHE A 465      14.177  20.411  -2.843  1.00 10.00      A   
ATOM   4410  CD1 PHE A 465      13.788  19.207  -2.279  1.00 10.00      A   
ATOM   4411  CD2 PHE A 465      15.190  21.131  -2.234  1.00 10.00      A   
ATOM   4412  CE1 PHE A 465      14.394  18.731  -1.132  1.00 10.00      A   
ATOM   4413  CE2 PHE A 465      15.800  20.662  -1.086  1.00 10.00      A   
ATOM   4414  CZ  PHE A 465      15.402  19.460  -0.534  1.00 10.00      A   
ATOM   4415  C   PHE A 465      11.756  22.363  -5.167  1.00 10.00      A   
ATOM   4416  O   PHE A 465      12.317  22.106  -6.236  1.00 10.00      A   
ATOM   4417  N   ALA A 466      10.714  23.181  -5.077  1.00 10.00      A   
ATOM   4418  HN  ALA A 466      10.300  23.337  -4.201  1.00 10.00      A   
ATOM   4419  CA  ALA A 466      10.157  23.845  -6.245  1.00 10.00      A   
ATOM   4420  CB  ALA A 466       9.191  22.913  -6.962  1.00 10.00      A   
ATOM   4421  C   ALA A 466       9.439  25.128  -5.837  1.00 10.00      A   
ATOM   4422  O   ALA A 466       9.172  25.350  -4.654  1.00 10.00      A   
ATOM   4423  N   GLY A 467       9.130  25.966  -6.817  1.00 10.00      A   
ATOM   4424  HN  GLY A 467       9.380  25.743  -7.740  1.00 10.00      A   
ATOM   4425  CA  GLY A 467       8.440  27.208  -6.536  1.00 10.00      A   
ATOM   4426  C   GLY A 467       9.361  28.407  -6.620  1.00 10.00      A   
ATOM   4427  O   GLY A 467      10.583  28.275  -6.494  1.00 10.00      A   
ATOM   4428  N   ASP A 468       8.778  29.572  -6.848  1.00 10.00      A   
ATOM   4429  HN  ASP A 468       7.794  29.604  -6.960  1.00 10.00      A   
ATOM   4430  CA  ASP A 468       9.545  30.810  -6.945  1.00 10.00      A   
ATOM   4431  CB  ASP A 468       9.541  31.345  -8.380  1.00 10.00      A   
ATOM   4432  CG  ASP A 468      10.529  32.476  -8.596  1.00 10.00      A   
ATOM   4433  OD1 ASP A 468      11.739  32.276  -8.348  1.00 10.00      A   
ATOM   4434  OD2 ASP A 468      10.099  33.567  -9.033  1.00 10.00      A   
ATOM   4435  C   ASP A 468       8.996  31.853  -5.980  1.00 10.00      A   
ATOM   4436  O   ASP A 468       9.737  32.688  -5.462  1.00 10.00      A   
ATOM   4437  N   SER A 469       7.692  31.802  -5.740  1.00 10.00      A   
ATOM   4438  HN  SER A 469       7.140  31.129  -6.204  1.00 10.00      A   
ATOM   4439  CA  SER A 469       7.047  32.731  -4.826  1.00 10.00      A   
ATOM   4440  CB  SER A 469       6.556  33.971  -5.575  1.00 10.00      A   
ATOM   4441  OG  SER A 469       6.522  33.745  -6.974  1.00 10.00      A   
ATOM   4442  HG  SER A 469       5.876  33.040  -7.170  1.00 10.00      A   
ATOM   4443  C   SER A 469       5.892  32.057  -4.093  1.00 10.00      A   
ATOM   4444  O   SER A 469       5.636  30.869  -4.287  1.00 10.00      A   
ATOM   4445  N   ASP A 470       5.201  32.820  -3.255  1.00 10.00      A   
ATOM   4446  HN  ASP A 470       5.452  33.764  -3.154  1.00 10.00      A   
ATOM   4447  CA  ASP A 470       4.073  32.307  -2.484  1.00 10.00      A   
ATOM   4448  CB  ASP A 470       3.664  33.328  -1.421  1.00 10.00      A   
ATOM   4449  CG  ASP A 470       3.814  32.805  -0.011  1.00 10.00      A   
ATOM   4450  OD1 ASP A 470       2.938  32.040   0.447  1.00 10.00      A   
ATOM   4451  OD2 ASP A 470       4.808  33.175   0.653  1.00 10.00      A   
ATOM   4452  C   ASP A 470       2.885  32.032  -3.391  1.00 10.00      A   
ATOM   4453  O   ASP A 470       2.061  31.158  -3.110  1.00 10.00      A   
ATOM   4454  N   LEU A 471       2.814  32.782  -4.487  1.00 10.00      A   
ATOM   4455  HN  LEU A 471       3.518  33.444  -4.650  1.00 10.00      A   
ATOM   4456  CA  LEU A 471       1.733  32.656  -5.456  1.00 10.00      A   
ATOM   4457  CB  LEU A 471       1.925  33.641  -6.614  1.00 10.00      A   
ATOM   4458  CG  LEU A 471       1.599  35.108  -6.322  1.00 10.00      A   
ATOM   4459  CD1 LEU A 471       2.146  36.009  -7.419  1.00 10.00      A   
ATOM   4460  CD2 LEU A 471       0.100  35.305  -6.166  1.00 10.00      A   
ATOM   4461  C   LEU A 471       1.601  31.233  -5.990  1.00 10.00      A   
ATOM   4462  O   LEU A 471       0.493  30.776  -6.267  1.00 10.00      A   
ATOM   4463  N   GLY A 472       2.732  30.543  -6.128  1.00 10.00      A   
ATOM   4464  HN  GLY A 472       3.586  30.979  -5.913  1.00 10.00      A   
ATOM   4465  CA  GLY A 472       2.731  29.179  -6.626  1.00 10.00      A   
ATOM   4466  C   GLY A 472       1.758  28.275  -5.893  1.00 10.00      A   
ATOM   4467  O   GLY A 472       1.024  27.509  -6.517  1.00 10.00      A   
ATOM   4468  N   MET A 473       1.734  28.370  -4.570  1.00 10.00      A   
ATOM   4469  HN  MET A 473       2.333  29.007  -4.121  1.00 10.00      A   
ATOM   4470  CA  MET A 473       0.834  27.548  -3.771  1.00 10.00      A   
ATOM   4471  CB  MET A 473       1.207  27.608  -2.289  1.00 10.00      A   
ATOM   4472  CG  MET A 473       0.400  26.666  -1.407  1.00 10.00      A   
ATOM   4473  SD  MET A 473       1.151  26.401   0.210  1.00 10.00      A   
ATOM   4474  CE  MET A 473       1.045  28.043   0.920  1.00 10.00      A   
ATOM   4475  C   MET A 473      -0.610  27.988  -3.974  1.00 10.00      A   
ATOM   4476  O   MET A 473      -1.531  27.169  -3.982  1.00 10.00      A   
ATOM   4477  N   HIS A 474      -0.797  29.289  -4.156  1.00 10.00      A   
ATOM   4478  HN  HIS A 474      -0.019  29.890  -4.154  1.00 10.00      A   
ATOM   4479  CA  HIS A 474      -2.125  29.844  -4.372  1.00 10.00      A   
ATOM   4480  CB  HIS A 474      -2.092  31.375  -4.306  1.00 10.00      A   
ATOM   4481  CG  HIS A 474      -3.444  32.019  -4.368  1.00 10.00      A   
ATOM   4482  ND1 HIS A 474      -4.164  32.280  -3.226  1.00 10.00      A   
ATOM   4483  CD2 HIS A 474      -4.160  32.424  -5.451  1.00 10.00      A   
ATOM   4484  CE1 HIS A 474      -5.293  32.832  -3.630  1.00 10.00      A   
ATOM   4485  NE2 HIS A 474      -5.336  32.937  -4.965  1.00 10.00      A   
ATOM   4486  HE2 HIS A 474      -6.080  33.294  -5.497  1.00 10.00      A   
ATOM   4487  C   HIS A 474      -2.689  29.382  -5.711  1.00 10.00      A   
ATOM   4488  O   HIS A 474      -3.869  29.052  -5.810  1.00 10.00      A   
ATOM   4489  N   HIS A 475      -1.832  29.350  -6.730  1.00 10.00      A   
ATOM   4490  HN  HIS A 475      -0.902  29.633  -6.576  1.00 10.00      A   
ATOM   4491  CA  HIS A 475      -2.229  28.923  -8.069  1.00 10.00      A   
ATOM   4492  CB  HIS A 475      -1.035  28.959  -9.036  1.00 10.00      A   
ATOM   4493  CG  HIS A 475      -0.484  30.326  -9.312  1.00 10.00      A   
ATOM   4494  ND1 HIS A 475      -1.255  31.448  -9.524  1.00 10.00      A   
ATOM   4495  HD1 HIS A 475      -2.235  31.489  -9.513  1.00 10.00      A   
ATOM   4496  CD2 HIS A 475       0.807  30.740  -9.417  1.00 10.00      A   
ATOM   4497  CE1 HIS A 475      -0.432  32.483  -9.733  1.00 10.00      A   
ATOM   4498  NE2 HIS A 475       0.833  32.107  -9.680  1.00 10.00      A   
ATOM   4499  C   HIS A 475      -2.813  27.511  -8.046  1.00 10.00      A   
ATOM   4500  O   HIS A 475      -3.740  27.198  -8.795  1.00 10.00      A   
ATOM   4501  N   VAL A 476      -2.267  26.665  -7.177  1.00 10.00      A   
ATOM   4502  HN  VAL A 476      -1.536  26.974  -6.600  1.00 10.00      A   
ATOM   4503  CA  VAL A 476      -2.728  25.288  -7.063  1.00 10.00      A   
ATOM   4504  CB  VAL A 476      -1.622  24.364  -6.511  1.00 10.00      A   
ATOM   4505  CG1 VAL A 476      -2.130  22.938  -6.359  1.00 10.00      A   
ATOM   4506  CG2 VAL A 476      -0.407  24.396  -7.418  1.00 10.00      A   
ATOM   4507  C   VAL A 476      -3.959  25.191  -6.178  1.00 10.00      A   
ATOM   4508  O   VAL A 476      -4.989  24.674  -6.605  1.00 10.00      A   
ATOM   4509  N   LEU A 477      -3.857  25.713  -4.959  1.00 10.00      A   
ATOM   4510  HN  LEU A 477      -3.011  26.142  -4.694  1.00 10.00      A   
ATOM   4511  CA  LEU A 477      -4.963  25.666  -4.000  1.00 10.00      A   
ATOM   4512  CB  LEU A 477      -4.558  26.300  -2.665  1.00 10.00      A   
ATOM   4513  CG  LEU A 477      -3.641  25.464  -1.768  1.00 10.00      A   
ATOM   4514  CD1 LEU A 477      -3.175  26.281  -0.575  1.00 10.00      A   
ATOM   4515  CD2 LEU A 477      -4.361  24.209  -1.301  1.00 10.00      A   
ATOM   4516  C   LEU A 477      -6.236  26.313  -4.540  1.00 10.00      A   
ATOM   4517  O   LEU A 477      -7.330  25.762  -4.411  1.00 10.00      A   
ATOM   4518  N   SER A 478      -6.090  27.467  -5.171  1.00 10.00      A   
ATOM   4519  HN  SER A 478      -5.191  27.851  -5.275  1.00 10.00      A   
ATOM   4520  CA  SER A 478      -7.232  28.178  -5.721  1.00 10.00      A   
ATOM   4521  CB  SER A 478      -7.019  29.693  -5.601  1.00 10.00      A   
ATOM   4522  OG  SER A 478      -8.251  30.386  -5.462  1.00 10.00      A   
ATOM   4523  HG  SER A 478      -8.975  29.803  -5.728  1.00 10.00      A   
ATOM   4524  C   SER A 478      -7.469  27.783  -7.179  1.00 10.00      A   
ATOM   4525  O   SER A 478      -8.295  28.381  -7.868  1.00 10.00      A   
ATOM   4526  N   GLY A 479      -6.761  26.758  -7.640  1.00 10.00      A   
ATOM   4527  HN  GLY A 479      -6.132  26.296  -7.041  1.00 10.00      A   
ATOM   4528  CA  GLY A 479      -6.909  26.319  -9.014  1.00 10.00      A   
ATOM   4529  C   GLY A 479      -7.480  24.922  -9.136  1.00 10.00      A   
ATOM   4530  O   GLY A 479      -8.497  24.719  -9.801  1.00 10.00      A   
ATOM   4531  N   CYS A 480      -6.829  23.958  -8.495  1.00 10.00      A   
ATOM   4532  HN  CYS A 480      -6.031  24.188  -7.965  1.00 10.00      A   
ATOM   4533  CA  CYS A 480      -7.266  22.571  -8.547  1.00 10.00      A   
ATOM   4534  CB  CYS A 480      -6.247  21.654  -7.868  1.00 10.00      A   
ATOM   4535  SG  CYS A 480      -4.637  21.621  -8.693  1.00 10.00      A   
ATOM   4536  HG  CYS A 480      -4.838  21.238  -9.950  1.00 10.00      A   
ATOM   4537  C   CYS A 480      -8.646  22.403  -7.928  1.00 10.00      A   
ATOM   4538  O   CYS A 480      -8.931  22.935  -6.853  1.00 10.00      A   
ATOM   4539  N   ASP A 481      -9.493  21.662  -8.629  1.00 10.00      A   
ATOM   4540  HN  ASP A 481      -9.186  21.272  -9.474  1.00 10.00      A   
ATOM   4541  CA  ASP A 481     -10.858  21.410  -8.188  1.00 10.00      A   
ATOM   4542  CB  ASP A 481     -11.719  20.939  -9.364  1.00 10.00      A   
ATOM   4543  CG  ASP A 481     -13.207  20.956  -9.064  1.00 10.00      A   
ATOM   4544  OD1 ASP A 481     -13.784  19.875  -8.824  1.00 10.00      A   
ATOM   4545  OD2 ASP A 481     -13.813  22.050  -9.090  1.00 10.00      A   
ATOM   4546  C   ASP A 481     -10.895  20.389  -7.059  1.00 10.00      A   
ATOM   4547  O   ASP A 481     -11.146  20.738  -5.905  1.00 10.00      A   
ATOM   4548  N   SER A 482     -10.614  19.135  -7.393  1.00 10.00      A   
ATOM   4549  HN  SER A 482     -10.390  18.924  -8.327  1.00 10.00      A   
ATOM   4550  CA  SER A 482     -10.627  18.059  -6.415  1.00 10.00      A   
ATOM   4551  CB  SER A 482     -11.104  16.767  -7.079  1.00 10.00      A   
ATOM   4552  OG  SER A 482     -12.246  17.003  -7.887  1.00 10.00      A   
ATOM   4553  HG  SER A 482     -12.955  17.368  -7.341  1.00 10.00      A   
ATOM   4554  C   SER A 482      -9.246  17.851  -5.801  1.00 10.00      A   
ATOM   4555  O   SER A 482      -8.362  17.273  -6.424  1.00 10.00      A   
ATOM   4556  N   LEU A 483      -9.065  18.344  -4.582  1.00 10.00      A   
ATOM   4557  HN  LEU A 483      -9.798  18.827  -4.151  1.00 10.00      A   
ATOM   4558  CA  LEU A 483      -7.803  18.191  -3.871  1.00 10.00      A   
ATOM   4559  CB  LEU A 483      -7.182  19.553  -3.547  1.00 10.00      A   
ATOM   4560  CG  LEU A 483      -6.172  20.101  -4.560  1.00 10.00      A   
ATOM   4561  CD1 LEU A 483      -5.714  21.498  -4.165  1.00 10.00      A   
ATOM   4562  CD2 LEU A 483      -4.981  19.163  -4.691  1.00 10.00      A   
ATOM   4563  C   LEU A 483      -8.029  17.406  -2.591  1.00 10.00      A   
ATOM   4564  O   LEU A 483      -8.991  17.654  -1.862  1.00 10.00      A   
ATOM   4565  N   ARG A 484      -7.151  16.458  -2.316  1.00 10.00      A   
ATOM   4566  HN  ARG A 484      -6.398  16.304  -2.930  1.00 10.00      A   
ATOM   4567  CA  ARG A 484      -7.279  15.643  -1.122  1.00 10.00      A   
ATOM   4568  CB  ARG A 484      -7.722  14.221  -1.470  1.00 10.00      A   
ATOM   4569  CG  ARG A 484      -8.264  13.440  -0.285  1.00 10.00      A   
ATOM   4570  CD  ARG A 484      -9.155  12.294  -0.734  1.00 10.00      A   
ATOM   4571  NE  ARG A 484      -8.396  11.077  -1.007  1.00 10.00      A   
ATOM   4572  HE  ARG A 484      -7.632  10.878  -0.422  1.00 10.00      A   
ATOM   4573  CZ  ARG A 484      -8.665  10.237  -2.003  1.00 10.00      A   
ATOM   4574  NH1 ARG A 484      -9.670  10.476  -2.837  1.00 10.00      A   
ATOM   4575 HH11 ARG A 484      -9.868   9.812  -3.617  1.00 10.00      A   
ATOM   4576 HH12 ARG A 484     -10.260  11.328  -2.723  1.00 10.00      A   
ATOM   4577  NH2 ARG A 484      -7.929   9.151  -2.153  1.00 10.00      A   
ATOM   4578 HH21 ARG A 484      -8.125   8.479  -2.927  1.00 10.00      A   
ATOM   4579 HH22 ARG A 484      -7.139   8.950  -1.493  1.00 10.00      A   
ATOM   4580  C   ARG A 484      -5.994  15.626  -0.298  1.00 10.00      A   
ATOM   4581  O   ARG A 484      -6.004  15.991   0.875  1.00 10.00      A   
ATOM   4582  N   LYS A 485      -4.896  15.205  -0.910  1.00 10.00      A   
ATOM   4583  HN  LYS A 485      -4.941  14.949  -1.860  1.00 10.00      A   
ATOM   4584  CA  LYS A 485      -3.617  15.132  -0.216  1.00 10.00      A   
ATOM   4585  CB  LYS A 485      -3.088  13.693  -0.189  1.00 10.00      A   
ATOM   4586  CG  LYS A 485      -3.650  12.846   0.944  1.00 10.00      A   
ATOM   4587  CD  LYS A 485      -3.076  11.439   0.931  1.00 10.00      A   
ATOM   4588  CE  LYS A 485      -3.639  10.622  -0.219  1.00 10.00      A   
ATOM   4589  NZ  LYS A 485      -3.321   9.176  -0.100  1.00 10.00      A   
ATOM   4590  HZ1 LYS A 485      -4.075   8.611  -0.544  1.00 10.00      A   
ATOM   4591  HZ2 LYS A 485      -3.251   8.898   0.900  1.00 10.00      A   
ATOM   4592  HZ3 LYS A 485      -2.419   8.961  -0.570  1.00 10.00      A   
ATOM   4593  C   LYS A 485      -2.583  16.055  -0.844  1.00 10.00      A   
ATOM   4594  O   LYS A 485      -2.254  15.930  -2.025  1.00 10.00      A   
ATOM   4595  N   LEU A 486      -2.072  16.980  -0.047  1.00 10.00      A   
ATOM   4596  HN  LEU A 486      -2.368  17.025   0.889  1.00 10.00      A   
ATOM   4597  CA  LEU A 486      -1.072  17.920  -0.519  1.00 10.00      A   
ATOM   4598  CB  LEU A 486      -1.665  19.324  -0.648  1.00 10.00      A   
ATOM   4599  CG  LEU A 486      -0.816  20.355  -1.397  1.00 10.00      A   
ATOM   4600  CD1 LEU A 486      -0.519  19.878  -2.811  1.00 10.00      A   
ATOM   4601  CD2 LEU A 486      -1.517  21.703  -1.427  1.00 10.00      A   
ATOM   4602  C   LEU A 486       0.128  17.924   0.419  1.00 10.00      A   
ATOM   4603  O   LEU A 486       0.005  18.227   1.609  1.00 10.00      A   
ATOM   4604  N   GLU A 487       1.279  17.563  -0.118  1.00 10.00      A   
ATOM   4605  HN  GLU A 487       1.306  17.322  -1.071  1.00 10.00      A   
ATOM   4606  CA  GLU A 487       2.510  17.513   0.653  1.00 10.00      A   
ATOM   4607  CB  GLU A 487       3.017  16.072   0.728  1.00 10.00      A   
ATOM   4608  CG  GLU A 487       2.723  15.250  -0.519  1.00 10.00      A   
ATOM   4609  CD  GLU A 487       2.610  13.771  -0.227  1.00 10.00      A   
ATOM   4610  OE1 GLU A 487       3.316  12.980  -0.882  1.00 10.00      A   
ATOM   4611  OE2 GLU A 487       1.810  13.399   0.659  1.00 10.00      A   
ATOM   4612  C   GLU A 487       3.554  18.427   0.027  1.00 10.00      A   
ATOM   4613  O   GLU A 487       3.891  18.283  -1.146  1.00 10.00      A   
ATOM   4614  N   ILE A 488       4.047  19.379   0.804  1.00 10.00      A   
ATOM   4615  HN  ILE A 488       3.745  19.440   1.740  1.00 10.00      A   
ATOM   4616  CA  ILE A 488       5.031  20.331   0.318  1.00 10.00      A   
ATOM   4617  CB  ILE A 488       4.410  21.741   0.199  1.00 10.00      A   
ATOM   4618  CG1 ILE A 488       3.199  21.721  -0.738  1.00 10.00      A   
ATOM   4619  CG2 ILE A 488       5.441  22.749  -0.282  1.00 10.00      A   
ATOM   4620  CD1 ILE A 488       2.397  23.005  -0.727  1.00 10.00      A   
ATOM   4621  C   ILE A 488       6.231  20.396   1.257  1.00 10.00      A   
ATOM   4622  O   ILE A 488       6.079  20.606   2.458  1.00 10.00      A   
ATOM   4623  N   ARG A 489       7.424  20.204   0.708  1.00 10.00      A   
ATOM   4624  HN  ARG A 489       7.486  20.023  -0.258  1.00 10.00      A   
ATOM   4625  CA  ARG A 489       8.642  20.260   1.505  1.00 10.00      A   
ATOM   4626  CB  ARG A 489       9.182  18.859   1.825  1.00 10.00      A   
ATOM   4627  CG  ARG A 489       9.881  18.162   0.667  1.00 10.00      A   
ATOM   4628  CD  ARG A 489      10.909  17.148   1.158  1.00 10.00      A   
ATOM   4629  NE  ARG A 489      12.034  17.780   1.851  1.00 10.00      A   
ATOM   4630  HE  ARG A 489      12.017  18.766   1.931  1.00 10.00      A   
ATOM   4631  CZ  ARG A 489      13.067  17.117   2.379  1.00 10.00      A   
ATOM   4632  NH1 ARG A 489      13.134  15.794   2.300  1.00 10.00      A   
ATOM   4633 HH11 ARG A 489      12.377  15.254   1.825  1.00 10.00      A   
ATOM   4634 HH12 ARG A 489      13.950  15.289   2.716  1.00 10.00      A   
ATOM   4635  NH2 ARG A 489      14.036  17.789   2.994  1.00 10.00      A   
ATOM   4636 HH21 ARG A 489      14.846  17.282   3.409  1.00 10.00      A   
ATOM   4637 HH22 ARG A 489      13.985  18.841   3.067  1.00 10.00      A   
ATOM   4638  C   ARG A 489       9.718  21.103   0.830  1.00 10.00      A   
ATOM   4639  O   ARG A 489       9.850  21.090  -0.398  1.00 10.00      A   
ATOM   4640  N   ASP A 490      10.463  21.848   1.651  1.00 10.00      A   
ATOM   4641  HN  ASP A 490      10.264  21.827   2.614  1.00 10.00      A   
ATOM   4642  CA  ASP A 490      11.557  22.703   1.182  1.00 10.00      A   
ATOM   4643  CB  ASP A 490      12.770  21.867   0.771  1.00 10.00      A   
ATOM   4644  CG  ASP A 490      13.536  21.337   1.964  1.00 10.00      A   
ATOM   4645  OD1 ASP A 490      14.569  21.939   2.329  1.00 10.00      A   
ATOM   4646  OD2 ASP A 490      13.101  20.319   2.548  1.00 10.00      A   
ATOM   4647  C   ASP A 490      11.132  23.632   0.053  1.00 10.00      A   
ATOM   4648  O   ASP A 490      11.742  23.647  -1.021  1.00 10.00      A   
ATOM   4649  N   CYS A 491      10.088  24.406   0.300  1.00 10.00      A   
ATOM   4650  HN  CYS A 491       9.656  24.362   1.180  1.00 10.00      A   
ATOM   4651  CA  CYS A 491       9.577  25.336  -0.696  1.00 10.00      A   
ATOM   4652  CB  CYS A 491       8.247  24.827  -1.253  1.00 10.00      A   
ATOM   4653  SG  CYS A 491       8.366  23.229  -2.092  1.00 10.00      A   
ATOM   4654  HG  CYS A 491       8.993  22.388  -1.280  1.00 10.00      A   
ATOM   4655  C   CYS A 491       9.433  26.741  -0.114  1.00 10.00      A   
ATOM   4656  O   CYS A 491       9.262  26.903   1.096  1.00 10.00      A   
ATOM   4657  N   PRO A 492       9.507  27.778  -0.971  1.00 10.00      A   
ATOM   4658  CA  PRO A 492       9.403  29.186  -0.543  1.00 10.00      A   
ATOM   4659  CB  PRO A 492       9.812  29.965  -1.793  1.00 10.00      A   
ATOM   4660  CG  PRO A 492       9.459  29.059  -2.919  1.00 10.00      A   
ATOM   4661  CD  PRO A 492       9.722  27.665  -2.427  1.00 10.00      A   
ATOM   4662  C   PRO A 492       7.993  29.596  -0.113  1.00 10.00      A   
ATOM   4663  O   PRO A 492       7.782  30.725   0.331  1.00 10.00      A   
ATOM   4664  N   PHE A 493       7.036  28.683  -0.235  1.00 10.00      A   
ATOM   4665  HN  PHE A 493       7.265  27.796  -0.576  1.00 10.00      A   
ATOM   4666  CA  PHE A 493       5.654  28.971   0.138  1.00 10.00      A   
ATOM   4667  CB  PHE A 493       4.743  27.786  -0.187  1.00 10.00      A   
ATOM   4668  CG  PHE A 493       4.863  27.307  -1.605  1.00 10.00      A   
ATOM   4669  CD1 PHE A 493       4.923  25.954  -1.889  1.00 10.00      A   
ATOM   4670  CD2 PHE A 493       4.921  28.211  -2.651  1.00 10.00      A   
ATOM   4671  CE1 PHE A 493       5.040  25.510  -3.192  1.00 10.00      A   
ATOM   4672  CE2 PHE A 493       5.038  27.775  -3.955  1.00 10.00      A   
ATOM   4673  CZ  PHE A 493       5.098  26.424  -4.227  1.00 10.00      A   
ATOM   4674  C   PHE A 493       5.551  29.326   1.614  1.00 10.00      A   
ATOM   4675  O   PHE A 493       6.191  28.696   2.462  1.00 10.00      A   
ATOM   4676  N   GLY A 494       4.749  30.333   1.917  1.00 10.00      A   
ATOM   4677  HN  GLY A 494       4.249  30.791   1.199  1.00 10.00      A   
ATOM   4678  CA  GLY A 494       4.591  30.761   3.288  1.00 10.00      A   
ATOM   4679  C   GLY A 494       3.145  30.838   3.730  1.00 10.00      A   
ATOM   4680  O   GLY A 494       2.312  30.031   3.319  1.00 10.00      A   
ATOM   4681  N   ASP A 495       2.849  31.828   4.561  1.00 10.00      A   
ATOM   4682  HN  ASP A 495       3.557  32.454   4.829  1.00 10.00      A   
ATOM   4683  CA  ASP A 495       1.506  32.016   5.092  1.00 10.00      A   
ATOM   4684  CB  ASP A 495       1.572  32.607   6.499  1.00 10.00      A   
ATOM   4685  CG  ASP A 495       2.062  34.045   6.522  1.00 10.00      A   
ATOM   4686  OD1 ASP A 495       3.252  34.278   6.215  1.00 10.00      A   
ATOM   4687  OD2 ASP A 495       1.263  34.945   6.842  1.00 10.00      A   
ATOM   4688  C   ASP A 495       0.654  32.908   4.200  1.00 10.00      A   
ATOM   4689  O   ASP A 495      -0.566  32.960   4.354  1.00 10.00      A   
ATOM   4690  N   LYS A 496       1.291  33.587   3.256  1.00 10.00      A   
ATOM   4691  HN  LYS A 496       2.257  33.470   3.155  1.00 10.00      A   
ATOM   4692  CA  LYS A 496       0.583  34.487   2.352  1.00 10.00      A   
ATOM   4693  CB  LYS A 496       1.560  35.177   1.399  1.00 10.00      A   
ATOM   4694  CG  LYS A 496       2.742  35.819   2.101  1.00 10.00      A   
ATOM   4695  CD  LYS A 496       3.762  36.336   1.106  1.00 10.00      A   
ATOM   4696  CE  LYS A 496       5.127  36.491   1.757  1.00 10.00      A   
ATOM   4697  NZ  LYS A 496       5.681  35.182   2.197  1.00 10.00      A   
ATOM   4698  HZ1 LYS A 496       5.372  34.419   1.549  1.00 10.00      A   
ATOM   4699  HZ2 LYS A 496       5.356  34.957   3.159  1.00 10.00      A   
ATOM   4700  HZ3 LYS A 496       6.719  35.217   2.199  1.00 10.00      A   
ATOM   4701  C   LYS A 496      -0.483  33.733   1.567  1.00 10.00      A   
ATOM   4702  O   LYS A 496      -1.655  34.117   1.564  1.00 10.00      A   
ATOM   4703  N   ALA A 497      -0.077  32.651   0.915  1.00 10.00      A   
ATOM   4704  HN  ALA A 497       0.878  32.401   0.939  1.00 10.00      A   
ATOM   4705  CA  ALA A 497      -1.009  31.838   0.146  1.00 10.00      A   
ATOM   4706  CB  ALA A 497      -0.274  31.068  -0.935  1.00 10.00      A   
ATOM   4707  C   ALA A 497      -1.765  30.879   1.056  1.00 10.00      A   
ATOM   4708  O   ALA A 497      -2.872  30.448   0.738  1.00 10.00      A   
ATOM   4709  N   LEU A 498      -1.162  30.559   2.191  1.00 10.00      A   
ATOM   4710  HN  LEU A 498      -0.283  30.943   2.389  1.00 10.00      A   
ATOM   4711  CA  LEU A 498      -1.764  29.649   3.151  1.00 10.00      A   
ATOM   4712  CB  LEU A 498      -0.764  29.296   4.252  1.00 10.00      A   
ATOM   4713  CG  LEU A 498      -1.264  28.350   5.344  1.00 10.00      A   
ATOM   4714  CD1 LEU A 498      -1.599  26.984   4.763  1.00 10.00      A   
ATOM   4715  CD2 LEU A 498      -0.233  28.230   6.456  1.00 10.00      A   
ATOM   4716  C   LEU A 498      -3.036  30.237   3.757  1.00 10.00      A   
ATOM   4717  O   LEU A 498      -4.092  29.606   3.737  1.00 10.00      A   
ATOM   4718  N   LEU A 499      -2.936  31.450   4.280  1.00 10.00      A   
ATOM   4719  HN  LEU A 499      -2.067  31.916   4.258  1.00 10.00      A   
ATOM   4720  CA  LEU A 499      -4.083  32.110   4.896  1.00 10.00      A   
ATOM   4721  CB  LEU A 499      -3.645  33.377   5.638  1.00 10.00      A   
ATOM   4722  CG  LEU A 499      -2.686  33.186   6.816  1.00 10.00      A   
ATOM   4723  CD1 LEU A 499      -2.145  34.528   7.283  1.00 10.00      A   
ATOM   4724  CD2 LEU A 499      -3.375  32.461   7.962  1.00 10.00      A   
ATOM   4725  C   LEU A 499      -5.147  32.461   3.858  1.00 10.00      A   
ATOM   4726  O   LEU A 499      -6.331  32.568   4.179  1.00 10.00      A   
ATOM   4727  N   ALA A 500      -4.715  32.633   2.614  1.00 10.00      A   
ATOM   4728  HN  ALA A 500      -3.760  32.516   2.420  1.00 10.00      A   
ATOM   4729  CA  ALA A 500      -5.622  32.990   1.527  1.00 10.00      A   
ATOM   4730  CB  ALA A 500      -4.842  33.572   0.359  1.00 10.00      A   
ATOM   4731  C   ALA A 500      -6.465  31.803   1.064  1.00 10.00      A   
ATOM   4732  O   ALA A 500      -7.522  31.985   0.456  1.00 10.00      A   
ATOM   4733  N   ASN A 501      -6.002  30.594   1.355  1.00 10.00      A   
ATOM   4734  HN  ASN A 501      -5.167  30.509   1.862  1.00 10.00      A   
ATOM   4735  CA  ASN A 501      -6.718  29.388   0.944  1.00 10.00      A   
ATOM   4736  CB  ASN A 501      -5.901  28.594  -0.078  1.00 10.00      A   
ATOM   4737  CG  ASN A 501      -5.687  29.352  -1.372  1.00 10.00      A   
ATOM   4738  OD1 ASN A 501      -6.493  29.270  -2.296  1.00 10.00      A   
ATOM   4739  ND2 ASN A 501      -4.591  30.091  -1.448  1.00 10.00      A   
ATOM   4740 HD21 ASN A 501      -3.985  30.104  -0.672  1.00 10.00      A   
ATOM   4741 HD22 ASN A 501      -4.435  30.608  -2.270  1.00 10.00      A   
ATOM   4742  C   ASN A 501      -7.063  28.514   2.144  1.00 10.00      A   
ATOM   4743  O   ASN A 501      -6.999  27.290   2.072  1.00 10.00      A   
ATOM   4744  N   ALA A 502      -7.451  29.151   3.236  1.00 10.00      A   
ATOM   4745  HN  ALA A 502      -7.508  30.129   3.220  1.00 10.00      A   
ATOM   4746  CA  ALA A 502      -7.804  28.438   4.461  1.00 10.00      A   
ATOM   4747  CB  ALA A 502      -7.971  29.419   5.611  1.00 10.00      A   
ATOM   4748  C   ALA A 502      -9.069  27.600   4.284  1.00 10.00      A   
ATOM   4749  O   ALA A 502      -9.128  26.450   4.717  1.00 10.00      A   
ATOM   4750  N   SER A 503     -10.069  28.177   3.627  1.00 10.00      A   
ATOM   4751  HN  SER A 503      -9.950  29.088   3.287  1.00 10.00      A   
ATOM   4752  CA  SER A 503     -11.342  27.503   3.391  1.00 10.00      A   
ATOM   4753  CB  SER A 503     -12.335  28.491   2.774  1.00 10.00      A   
ATOM   4754  OG  SER A 503     -12.139  29.796   3.304  1.00 10.00      A   
ATOM   4755  HG  SER A 503     -12.993  30.167   3.562  1.00 10.00      A   
ATOM   4756  C   SER A 503     -11.171  26.286   2.484  1.00 10.00      A   
ATOM   4757  O   SER A 503     -11.896  25.295   2.609  1.00 10.00      A   
ATOM   4758  N   LYS A 504     -10.196  26.358   1.582  1.00 10.00      A   
ATOM   4759  HN  LYS A 504      -9.650  27.172   1.535  1.00 10.00      A   
ATOM   4760  CA  LYS A 504      -9.919  25.265   0.659  1.00 10.00      A   
ATOM   4761  CB  LYS A 504      -8.851  25.689  -0.354  1.00 10.00      A   
ATOM   4762  CG  LYS A 504      -8.463  24.617  -1.361  1.00 10.00      A   
ATOM   4763  CD  LYS A 504      -9.596  24.327  -2.332  1.00 10.00      A   
ATOM   4764  CE  LYS A 504      -9.161  23.337  -3.399  1.00 10.00      A   
ATOM   4765  NZ  LYS A 504     -10.226  23.100  -4.409  1.00 10.00      A   
ATOM   4766  HZ1 LYS A 504     -10.652  24.002  -4.698  1.00 10.00      A   
ATOM   4767  HZ2 LYS A 504     -10.968  22.487  -4.013  1.00 10.00      A   
ATOM   4768  HZ3 LYS A 504      -9.824  22.635  -5.251  1.00 10.00      A   
ATOM   4769  C   LYS A 504      -9.461  24.023   1.419  1.00 10.00      A   
ATOM   4770  O   LYS A 504      -9.733  22.890   1.007  1.00 10.00      A   
ATOM   4771  N   LEU A 505      -8.804  24.247   2.547  1.00 10.00      A   
ATOM   4772  HN  LEU A 505      -8.649  25.173   2.829  1.00 10.00      A   
ATOM   4773  CA  LEU A 505      -8.295  23.164   3.378  1.00 10.00      A   
ATOM   4774  CB  LEU A 505      -7.374  23.722   4.466  1.00 10.00      A   
ATOM   4775  CG  LEU A 505      -6.280  24.685   3.990  1.00 10.00      A   
ATOM   4776  CD1 LEU A 505      -5.448  25.181   5.162  1.00 10.00      A   
ATOM   4777  CD2 LEU A 505      -5.408  24.043   2.918  1.00 10.00      A   
ATOM   4778  C   LEU A 505      -9.417  22.341   4.004  1.00 10.00      A   
ATOM   4779  O   LEU A 505      -9.193  21.214   4.438  1.00 10.00      A   
ATOM   4780  N   GLU A 506     -10.624  22.896   4.044  1.00 10.00      A   
ATOM   4781  HN  GLU A 506     -10.753  23.795   3.671  1.00 10.00      A   
ATOM   4782  CA  GLU A 506     -11.761  22.188   4.623  1.00 10.00      A   
ATOM   4783  CB  GLU A 506     -12.919  23.150   4.903  1.00 10.00      A   
ATOM   4784  CG  GLU A 506     -13.384  23.151   6.351  1.00 10.00      A   
ATOM   4785  CD  GLU A 506     -14.598  24.027   6.585  1.00 10.00      A   
ATOM   4786  OE1 GLU A 506     -15.690  23.690   6.074  1.00 10.00      A   
ATOM   4787  OE2 GLU A 506     -14.475  25.049   7.291  1.00 10.00      A   
ATOM   4788  C   GLU A 506     -12.219  21.060   3.702  1.00 10.00      A   
ATOM   4789  O   GLU A 506     -12.836  20.087   4.143  1.00 10.00      A   
ATOM   4790  N   THR A 507     -11.896  21.192   2.424  1.00 10.00      A   
ATOM   4791  HN  THR A 507     -11.397  21.986   2.138  1.00 10.00      A   
ATOM   4792  CA  THR A 507     -12.271  20.193   1.432  1.00 10.00      A   
ATOM   4793  CB  THR A 507     -12.633  20.859   0.097  1.00 10.00      A   
ATOM   4794  OG1 THR A 507     -12.335  22.265   0.169  1.00 10.00      A   
ATOM   4795  HG1 THR A 507     -11.375  22.389   0.155  1.00 10.00      A   
ATOM   4796  CG2 THR A 507     -14.110  20.667  -0.198  1.00 10.00      A   
ATOM   4797  C   THR A 507     -11.154  19.179   1.210  1.00 10.00      A   
ATOM   4798  O   THR A 507     -11.344  18.164   0.538  1.00 10.00      A   
ATOM   4799  N   MET A 508      -9.996  19.449   1.790  1.00 10.00      A   
ATOM   4800  HN  MET A 508      -9.913  20.255   2.341  1.00 10.00      A   
ATOM   4801  CA  MET A 508      -8.849  18.562   1.651  1.00 10.00      A   
ATOM   4802  CB  MET A 508      -7.562  19.372   1.498  1.00 10.00      A   
ATOM   4803  CG  MET A 508      -7.365  19.969   0.116  1.00 10.00      A   
ATOM   4804  SD  MET A 508      -6.021  21.169   0.065  1.00 10.00      A   
ATOM   4805  CE  MET A 508      -4.724  20.259   0.902  1.00 10.00      A   
ATOM   4806  C   MET A 508      -8.740  17.625   2.848  1.00 10.00      A   
ATOM   4807  O   MET A 508      -9.272  17.916   3.917  1.00 10.00      A   
ATOM   4808  N   ARG A 509      -8.038  16.510   2.670  1.00 10.00      A   
ATOM   4809  HN  ARG A 509      -7.605  16.352   1.803  1.00 10.00      A   
ATOM   4810  CA  ARG A 509      -7.865  15.536   3.744  1.00 10.00      A   
ATOM   4811  CB  ARG A 509      -7.560  14.135   3.189  1.00 10.00      A   
ATOM   4812  CG  ARG A 509      -7.277  13.089   4.265  1.00 10.00      A   
ATOM   4813  CD  ARG A 509      -6.453  11.921   3.728  1.00 10.00      A   
ATOM   4814  NE  ARG A 509      -7.236  11.029   2.872  1.00 10.00      A   
ATOM   4815  HE  ARG A 509      -8.192  11.238   2.758  1.00 10.00      A   
ATOM   4816  CZ  ARG A 509      -6.739   9.946   2.262  1.00 10.00      A   
ATOM   4817  NH1 ARG A 509      -5.461   9.614   2.414  1.00 10.00      A   
ATOM   4818 HH11 ARG A 509      -4.835  10.192   3.010  1.00 10.00      A   
ATOM   4819 HH12 ARG A 509      -5.075   8.756   1.936  1.00 10.00      A   
ATOM   4820  NH2 ARG A 509      -7.524   9.189   1.508  1.00 10.00      A   
ATOM   4821 HH21 ARG A 509      -8.532   9.427   1.392  1.00 10.00      A   
ATOM   4822 HH22 ARG A 509      -7.131   8.349   1.016  1.00 10.00      A   
ATOM   4823  C   ARG A 509      -6.751  15.968   4.684  1.00 10.00      A   
ATOM   4824  O   ARG A 509      -6.946  16.040   5.897  1.00 10.00      A   
ATOM   4825  N   SER A 510      -5.586  16.260   4.119  1.00 10.00      A   
ATOM   4826  HN  SER A 510      -5.484  16.186   3.146  1.00 10.00      A   
ATOM   4827  CA  SER A 510      -4.450  16.669   4.921  1.00 10.00      A   
ATOM   4828  CB  SER A 510      -3.764  15.428   5.483  1.00 10.00      A   
ATOM   4829  OG  SER A 510      -3.836  14.359   4.555  1.00 10.00      A   
ATOM   4830  HG  SER A 510      -2.954  14.010   4.403  1.00 10.00      A   
ATOM   4831  C   SER A 510      -3.453  17.499   4.124  1.00 10.00      A   
ATOM   4832  O   SER A 510      -3.163  17.205   2.958  1.00 10.00      A   
ATOM   4833  N   LEU A 511      -2.940  18.540   4.763  1.00 10.00      A   
ATOM   4834  HN  LEU A 511      -3.240  18.729   5.677  1.00 10.00      A   
ATOM   4835  CA  LEU A 511      -1.955  19.414   4.158  1.00 10.00      A   
ATOM   4836  CB  LEU A 511      -2.485  20.851   4.079  1.00 10.00      A   
ATOM   4837  CG  LEU A 511      -1.462  21.929   3.709  1.00 10.00      A   
ATOM   4838  CD1 LEU A 511      -1.004  21.777   2.265  1.00 10.00      A   
ATOM   4839  CD2 LEU A 511      -2.028  23.317   3.962  1.00 10.00      A   
ATOM   4840  C   LEU A 511      -0.677  19.380   4.981  1.00 10.00      A   
ATOM   4841  O   LEU A 511      -0.672  19.768   6.151  1.00 10.00      A   
ATOM   4842  N   TRP A 512       0.395  18.899   4.377  1.00 10.00      A   
ATOM   4843  HN  TRP A 512       0.327  18.595   3.440  1.00 10.00      A   
ATOM   4844  CA  TRP A 512       1.676  18.815   5.063  1.00 10.00      A   
ATOM   4845  CB  TRP A 512       2.227  17.385   5.007  1.00 10.00      A   
ATOM   4846  CG  TRP A 512       3.635  17.269   5.513  1.00 10.00      A   
ATOM   4847  CD1 TRP A 512       4.786  17.373   4.781  1.00 10.00      A   
ATOM   4848  CD2 TRP A 512       4.041  17.038   6.865  1.00 10.00      A   
ATOM   4849  NE1 TRP A 512       5.879  17.230   5.595  1.00 10.00      A   
ATOM   4850  HE1 TRP A 512       6.814  17.271   5.303  1.00 10.00      A   
ATOM   4851  CE2 TRP A 512       5.450  17.019   6.881  1.00 10.00      A   
ATOM   4852  CE3 TRP A 512       3.350  16.849   8.065  1.00 10.00      A   
ATOM   4853  CZ2 TRP A 512       6.180  16.815   8.050  1.00 10.00      A   
ATOM   4854  CZ3 TRP A 512       4.077  16.646   9.221  1.00 10.00      A   
ATOM   4855  CH2 TRP A 512       5.476  16.632   9.207  1.00 10.00      A   
ATOM   4856  C   TRP A 512       2.689  19.781   4.461  1.00 10.00      A   
ATOM   4857  O   TRP A 512       2.881  19.811   3.246  1.00 10.00      A   
ATOM   4858  N   MET A 513       3.326  20.568   5.321  1.00 10.00      A   
ATOM   4859  HN  MET A 513       3.098  20.511   6.277  1.00 10.00      A   
ATOM   4860  CA  MET A 513       4.342  21.521   4.891  1.00 10.00      A   
ATOM   4861  CB  MET A 513       3.782  22.948   4.827  1.00 10.00      A   
ATOM   4862  CG  MET A 513       2.700  23.150   3.779  1.00 10.00      A   
ATOM   4863  SD  MET A 513       2.157  24.865   3.654  1.00 10.00      A   
ATOM   4864  CE  MET A 513       3.585  25.610   2.872  1.00 10.00      A   
ATOM   4865  C   MET A 513       5.549  21.474   5.825  1.00 10.00      A   
ATOM   4866  O   MET A 513       5.438  21.776   7.016  1.00 10.00      A   
ATOM   4867  N   SER A 514       6.694  21.079   5.294  1.00 10.00      A   
ATOM   4868  HN  SER A 514       6.723  20.821   4.344  1.00 10.00      A   
ATOM   4869  CA  SER A 514       7.911  21.004   6.086  1.00 10.00      A   
ATOM   4870  CB  SER A 514       8.363  19.550   6.250  1.00 10.00      A   
ATOM   4871  OG  SER A 514       8.316  18.855   5.014  1.00 10.00      A   
ATOM   4872  HG  SER A 514       9.151  18.985   4.545  1.00 10.00      A   
ATOM   4873  C   SER A 514       9.018  21.862   5.479  1.00 10.00      A   
ATOM   4874  O   SER A 514       9.142  21.948   4.254  1.00 10.00      A   
ATOM   4875  N   SER A 515       9.801  22.511   6.343  1.00 10.00      A   
ATOM   4876  HN  SER A 515       9.626  22.415   7.304  1.00 10.00      A   
ATOM   4877  CA  SER A 515      10.905  23.366   5.912  1.00 10.00      A   
ATOM   4878  CB  SER A 515      12.054  22.527   5.335  1.00 10.00      A   
ATOM   4879  OG  SER A 515      12.350  21.410   6.166  1.00 10.00      A   
ATOM   4880  HG  SER A 515      12.776  21.716   6.979  1.00 10.00      A   
ATOM   4881  C   SER A 515      10.436  24.414   4.902  1.00 10.00      A   
ATOM   4882  O   SER A 515      10.968  24.516   3.795  1.00 10.00      A   
ATOM   4883  N   CYS A 516       9.420  25.176   5.284  1.00 10.00      A   
ATOM   4884  HN  CYS A 516       9.026  25.041   6.170  1.00 10.00      A   
ATOM   4885  CA  CYS A 516       8.872  26.212   4.424  1.00 10.00      A   
ATOM   4886  CB  CYS A 516       7.451  25.845   3.988  1.00 10.00      A   
ATOM   4887  SG  CYS A 516       7.338  24.290   3.066  1.00 10.00      A   
ATOM   4888  HG  CYS A 516       8.135  23.404   3.656  1.00 10.00      A   
ATOM   4889  C   CYS A 516       8.903  27.570   5.130  1.00 10.00      A   
ATOM   4890  O   CYS A 516       9.535  27.716   6.181  1.00 10.00      A   
ATOM   4891  N   SER A 517       8.215  28.553   4.564  1.00 10.00      A   
ATOM   4892  HN  SER A 517       7.713  28.377   3.738  1.00 10.00      A   
ATOM   4893  CA  SER A 517       8.183  29.895   5.136  1.00 10.00      A   
ATOM   4894  CB  SER A 517       8.226  30.934   4.016  1.00 10.00      A   
ATOM   4895  OG  SER A 517       8.974  30.455   2.908  1.00 10.00      A   
ATOM   4896  HG  SER A 517       8.441  30.538   2.105  1.00 10.00      A   
ATOM   4897  C   SER A 517       6.941  30.113   6.003  1.00 10.00      A   
ATOM   4898  O   SER A 517       6.405  31.225   6.068  1.00 10.00      A   
ATOM   4899  N   VAL A 518       6.495  29.056   6.671  1.00 10.00      A   
ATOM   4900  HN  VAL A 518       6.971  28.205   6.587  1.00 10.00      A   
ATOM   4901  CA  VAL A 518       5.323  29.135   7.538  1.00 10.00      A   
ATOM   4902  CB  VAL A 518       4.571  27.785   7.623  1.00 10.00      A   
ATOM   4903  CG1 VAL A 518       3.270  27.943   8.398  1.00 10.00      A   
ATOM   4904  CG2 VAL A 518       4.298  27.228   6.232  1.00 10.00      A   
ATOM   4905  C   VAL A 518       5.735  29.577   8.939  1.00 10.00      A   
ATOM   4906  O   VAL A 518       6.382  28.822   9.672  1.00 10.00      A   
ATOM   4907  N   SER A 519       5.370  30.801   9.296  1.00 10.00      A   
ATOM   4908  HN  SER A 519       4.844  31.346   8.671  1.00 10.00      A   
ATOM   4909  CA  SER A 519       5.711  31.366  10.592  1.00 10.00      A   
ATOM   4910  CB  SER A 519       5.644  32.891  10.507  1.00 10.00      A   
ATOM   4911  OG  SER A 519       4.602  33.303   9.634  1.00 10.00      A   
ATOM   4912  HG  SER A 519       4.847  34.135   9.213  1.00 10.00      A   
ATOM   4913  C   SER A 519       4.786  30.855  11.694  1.00 10.00      A   
ATOM   4914  O   SER A 519       3.681  30.372  11.425  1.00 10.00      A   
ATOM   4915  N   PHE A 520       5.248  30.961  12.937  1.00 10.00      A   
ATOM   4916  HN  PHE A 520       6.143  31.338  13.080  1.00 10.00      A   
ATOM   4917  CA  PHE A 520       4.474  30.522  14.090  1.00 10.00      A   
ATOM   4918  CB  PHE A 520       5.328  30.591  15.362  1.00 10.00      A   
ATOM   4919  CG  PHE A 520       4.596  30.192  16.611  1.00 10.00      A   
ATOM   4920  CD1 PHE A 520       4.006  28.944  16.721  1.00 10.00      A   
ATOM   4921  CD2 PHE A 520       4.496  31.070  17.677  1.00 10.00      A   
ATOM   4922  CE1 PHE A 520       3.334  28.577  17.873  1.00 10.00      A   
ATOM   4923  CE2 PHE A 520       3.826  30.710  18.831  1.00 10.00      A   
ATOM   4924  CZ  PHE A 520       3.242  29.464  18.927  1.00 10.00      A   
ATOM   4925  C   PHE A 520       3.205  31.353  14.250  1.00 10.00      A   
ATOM   4926  O   PHE A 520       2.142  30.821  14.581  1.00 10.00      A   
ATOM   4927  N   GLY A 521       3.321  32.654  14.001  1.00 10.00      A   
ATOM   4928  HN  GLY A 521       4.196  33.018  13.744  1.00 10.00      A   
ATOM   4929  CA  GLY A 521       2.176  33.540  14.113  1.00 10.00      A   
ATOM   4930  C   GLY A 521       1.059  33.149  13.172  1.00 10.00      A   
ATOM   4931  O   GLY A 521      -0.116  33.210  13.530  1.00 10.00      A   
ATOM   4932  N   ALA A 522       1.435  32.720  11.974  1.00 10.00      A   
ATOM   4933  HN  ALA A 522       2.389  32.681  11.760  1.00 10.00      A   
ATOM   4934  CA  ALA A 522       0.470  32.308  10.965  1.00 10.00      A   
ATOM   4935  CB  ALA A 522       1.191  31.981   9.673  1.00 10.00      A   
ATOM   4936  C   ALA A 522      -0.329  31.102  11.438  1.00 10.00      A   
ATOM   4937  O   ALA A 522      -1.543  31.041  11.263  1.00 10.00      A   
ATOM   4938  N   CYS A 523       0.364  30.150  12.051  1.00 10.00      A   
ATOM   4939  HN  CYS A 523       1.332  30.262  12.155  1.00 10.00      A   
ATOM   4940  CA  CYS A 523      -0.269  28.939  12.560  1.00 10.00      A   
ATOM   4941  CB  CYS A 523       0.781  28.015  13.178  1.00 10.00      A   
ATOM   4942  SG  CYS A 523       2.212  27.695  12.115  1.00 10.00      A   
ATOM   4943  HG  CYS A 523       2.825  28.850  11.879  1.00 10.00      A   
ATOM   4944  C   CYS A 523      -1.354  29.275  13.585  1.00 10.00      A   
ATOM   4945  O   CYS A 523      -2.441  28.698  13.570  1.00 10.00      A   
ATOM   4946  N   LYS A 524      -1.059  30.227  14.460  1.00 10.00      A   
ATOM   4947  HN  LYS A 524      -0.176  30.658  14.420  1.00 10.00      A   
ATOM   4948  CA  LYS A 524      -2.011  30.648  15.484  1.00 10.00      A   
ATOM   4949  CB  LYS A 524      -1.344  31.589  16.484  1.00 10.00      A   
ATOM   4950  CG  LYS A 524      -0.227  30.970  17.304  1.00 10.00      A   
ATOM   4951  CD  LYS A 524       0.164  31.896  18.444  1.00 10.00      A   
ATOM   4952  CE  LYS A 524       0.490  33.292  17.933  1.00 10.00      A   
ATOM   4953  NZ  LYS A 524       0.242  34.333  18.959  1.00 10.00      A   
ATOM   4954  HZ1 LYS A 524      -0.780  34.521  19.040  1.00 10.00      A   
ATOM   4955  HZ2 LYS A 524       0.729  35.219  18.697  1.00 10.00      A   
ATOM   4956  HZ3 LYS A 524       0.600  34.017  19.880  1.00 10.00      A   
ATOM   4957  C   LYS A 524      -3.206  31.357  14.857  1.00 10.00      A   
ATOM   4958  O   LYS A 524      -4.360  31.047  15.163  1.00 10.00      A   
ATOM   4959  N   LEU A 525      -2.915  32.310  13.976  1.00 10.00      A   
ATOM   4960  HN  LEU A 525      -1.972  32.504  13.776  1.00 10.00      A   
ATOM   4961  CA  LEU A 525      -3.953  33.081  13.305  1.00 10.00      A   
ATOM   4962  CB  LEU A 525      -3.321  34.144  12.401  1.00 10.00      A   
ATOM   4963  CG  LEU A 525      -4.239  35.287  11.953  1.00 10.00      A   
ATOM   4964  CD1 LEU A 525      -4.660  36.133  13.143  1.00 10.00      A   
ATOM   4965  CD2 LEU A 525      -3.559  36.143  10.895  1.00 10.00      A   
ATOM   4966  C   LEU A 525      -4.871  32.175  12.487  1.00 10.00      A   
ATOM   4967  O   LEU A 525      -6.083  32.388  12.425  1.00 10.00      A   
ATOM   4968  N   LEU A 526      -4.285  31.166  11.859  1.00 10.00      A   
ATOM   4969  HN  LEU A 526      -3.308  31.057  11.928  1.00 10.00      A   
ATOM   4970  CA  LEU A 526      -5.048  30.224  11.055  1.00 10.00      A   
ATOM   4971  CB  LEU A 526      -4.120  29.413  10.148  1.00 10.00      A   
ATOM   4972  CG  LEU A 526      -4.802  28.547   9.091  1.00 10.00      A   
ATOM   4973  CD1 LEU A 526      -5.717  29.397   8.226  1.00 10.00      A   
ATOM   4974  CD2 LEU A 526      -3.764  27.851   8.231  1.00 10.00      A   
ATOM   4975  C   LEU A 526      -5.871  29.293  11.940  1.00 10.00      A   
ATOM   4976  O   LEU A 526      -7.006  28.952  11.610  1.00 10.00      A   
ATOM   4977  N   GLY A 527      -5.292  28.892  13.067  1.00 10.00      A   
ATOM   4978  HN  GLY A 527      -4.378  29.188  13.270  1.00 10.00      A   
ATOM   4979  CA  GLY A 527      -5.981  28.011  13.990  1.00 10.00      A   
ATOM   4980  C   GLY A 527      -7.271  28.612  14.508  1.00 10.00      A   
ATOM   4981  O   GLY A 527      -8.270  27.911  14.673  1.00 10.00      A   
ATOM   4982  N   GLN A 528      -7.250  29.914  14.766  1.00 10.00      A   
ATOM   4983  HN  GLN A 528      -6.415  30.417  14.630  1.00 10.00      A   
ATOM   4984  CA  GLN A 528      -8.434  30.611  15.258  1.00 10.00      A   
ATOM   4985  CB  GLN A 528      -8.060  31.981  15.821  1.00 10.00      A   
ATOM   4986  CG  GLN A 528      -7.572  31.954  17.258  1.00 10.00      A   
ATOM   4987  CD  GLN A 528      -7.351  33.344  17.821  1.00 10.00      A   
ATOM   4988  OE1 GLN A 528      -6.972  34.269  17.099  1.00 10.00      A   
ATOM   4989  NE2 GLN A 528      -7.584  33.501  19.113  1.00 10.00      A   
ATOM   4990 HE21 GLN A 528      -7.885  32.720  19.630  1.00 10.00      A   
ATOM   4991 HE22 GLN A 528      -7.446  34.391  19.506  1.00 10.00      A   
ATOM   4992  C   GLN A 528      -9.465  30.770  14.148  1.00 10.00      A   
ATOM   4993  O   GLN A 528     -10.670  30.773  14.396  1.00 10.00      A   
ATOM   4994  N   LYS A 529      -8.981  30.904  12.921  1.00 10.00      A   
ATOM   4995  HN  LYS A 529      -8.010  30.894  12.788  1.00 10.00      A   
ATOM   4996  CA  LYS A 529      -9.854  31.061  11.769  1.00 10.00      A   
ATOM   4997  CB  LYS A 529      -9.062  31.578  10.561  1.00 10.00      A   
ATOM   4998  CG  LYS A 529      -9.905  31.852   9.325  1.00 10.00      A   
ATOM   4999  CD  LYS A 529      -9.066  32.438   8.200  1.00 10.00      A   
ATOM   5000  CE  LYS A 529      -9.858  32.541   6.903  1.00 10.00      A   
ATOM   5001  NZ  LYS A 529     -11.083  33.377   7.054  1.00 10.00      A   
ATOM   5002  HZ1 LYS A 529     -11.475  33.609   6.118  1.00 10.00      A   
ATOM   5003  HZ2 LYS A 529     -10.857  34.262   7.549  1.00 10.00      A   
ATOM   5004  HZ3 LYS A 529     -11.805  32.865   7.599  1.00 10.00      A   
ATOM   5005  C   LYS A 529     -10.555  29.746  11.434  1.00 10.00      A   
ATOM   5006  O   LYS A 529     -11.735  29.737  11.082  1.00 10.00      A   
ATOM   5007  N   MET A 530      -9.827  28.640  11.553  1.00 10.00      A   
ATOM   5008  HN  MET A 530      -8.890  28.710  11.850  1.00 10.00      A   
ATOM   5009  CA  MET A 530     -10.383  27.326  11.256  1.00 10.00      A   
ATOM   5010  CB  MET A 530      -9.579  26.643  10.146  1.00 10.00      A   
ATOM   5011  CG  MET A 530      -9.392  27.491   8.897  1.00 10.00      A   
ATOM   5012  SD  MET A 530     -10.938  27.815   8.027  1.00 10.00      A   
ATOM   5013  CE  MET A 530     -11.262  26.210   7.300  1.00 10.00      A   
ATOM   5014  C   MET A 530     -10.403  26.445  12.504  1.00 10.00      A   
ATOM   5015  O   MET A 530      -9.467  25.681  12.748  1.00 10.00      A   
ATOM   5016  N   PRO A 531     -11.469  26.545  13.318  1.00 10.00      A   
ATOM   5017  CA  PRO A 531     -11.602  25.756  14.546  1.00 10.00      A   
ATOM   5018  CB  PRO A 531     -12.727  26.464  15.298  1.00 10.00      A   
ATOM   5019  CG  PRO A 531     -13.561  27.079  14.227  1.00 10.00      A   
ATOM   5020  CD  PRO A 531     -12.619  27.448  13.115  1.00 10.00      A   
ATOM   5021  C   PRO A 531     -11.987  24.303  14.269  1.00 10.00      A   
ATOM   5022  O   PRO A 531     -11.899  23.445  15.148  1.00 10.00      A   
ATOM   5023  N   LYS A 532     -12.406  24.027  13.041  1.00 10.00      A   
ATOM   5024  HN  LYS A 532     -12.447  24.748  12.375  1.00 10.00      A   
ATOM   5025  CA  LYS A 532     -12.804  22.678  12.657  1.00 10.00      A   
ATOM   5026  CB  LYS A 532     -13.947  22.729  11.645  1.00 10.00      A   
ATOM   5027  CG  LYS A 532     -15.252  23.253  12.220  1.00 10.00      A   
ATOM   5028  CD  LYS A 532     -16.223  23.651  11.122  1.00 10.00      A   
ATOM   5029  CE  LYS A 532     -17.487  24.258  11.703  1.00 10.00      A   
ATOM   5030  NZ  LYS A 532     -18.106  25.246  10.781  1.00 10.00      A   
ATOM   5031  HZ1 LYS A 532     -17.423  26.000  10.559  1.00 10.00      A   
ATOM   5032  HZ2 LYS A 532     -18.944  25.670  11.220  1.00 10.00      A   
ATOM   5033  HZ3 LYS A 532     -18.390  24.783   9.894  1.00 10.00      A   
ATOM   5034  C   LYS A 532     -11.619  21.907  12.088  1.00 10.00      A   
ATOM   5035  O   LYS A 532     -11.744  20.754  11.672  1.00 10.00      A   
ATOM   5036  N   LEU A 533     -10.469  22.558  12.073  1.00 10.00      A   
ATOM   5037  HN  LEU A 533     -10.436  23.473  12.421  1.00 10.00      A   
ATOM   5038  CA  LEU A 533      -9.249  21.953  11.570  1.00 10.00      A   
ATOM   5039  CB  LEU A 533      -8.757  22.668  10.306  1.00 10.00      A   
ATOM   5040  CG  LEU A 533      -9.369  22.205   8.981  1.00 10.00      A   
ATOM   5041  CD1 LEU A 533     -10.761  22.784   8.790  1.00 10.00      A   
ATOM   5042  CD2 LEU A 533      -8.466  22.577   7.820  1.00 10.00      A   
ATOM   5043  C   LEU A 533      -8.175  21.995  12.642  1.00 10.00      A   
ATOM   5044  O   LEU A 533      -8.094  22.954  13.412  1.00 10.00      A   
ATOM   5045  N   ASN A 534      -7.364  20.954  12.701  1.00 10.00      A   
ATOM   5046  HN  ASN A 534      -7.482  20.213  12.064  1.00 10.00      A   
ATOM   5047  CA  ASN A 534      -6.300  20.884  13.683  1.00 10.00      A   
ATOM   5048  CB  ASN A 534      -6.143  19.462  14.228  1.00 10.00      A   
ATOM   5049  CG  ASN A 534      -7.010  19.185  15.441  1.00 10.00      A   
ATOM   5050  OD1 ASN A 534      -7.464  20.103  16.123  1.00 10.00      A   
ATOM   5051  ND2 ASN A 534      -7.219  17.910  15.738  1.00 10.00      A   
ATOM   5052 HD21 ASN A 534      -6.801  17.226  15.171  1.00 10.00      A   
ATOM   5053 HD22 ASN A 534      -7.794  17.701  16.510  1.00 10.00      A   
ATOM   5054  C   ASN A 534      -4.984  21.348  13.086  1.00 10.00      A   
ATOM   5055  O   ASN A 534      -4.424  20.691  12.205  1.00 10.00      A   
ATOM   5056  N   VAL A 535      -4.512  22.495  13.538  1.00 10.00      A   
ATOM   5057  HN  VAL A 535      -5.028  22.996  14.209  1.00 10.00      A   
ATOM   5058  CA  VAL A 535      -3.249  23.035  13.070  1.00 10.00      A   
ATOM   5059  CB  VAL A 535      -3.273  24.577  13.011  1.00 10.00      A   
ATOM   5060  CG1 VAL A 535      -1.983  25.115  12.410  1.00 10.00      A   
ATOM   5061  CG2 VAL A 535      -4.479  25.062  12.218  1.00 10.00      A   
ATOM   5062  C   VAL A 535      -2.149  22.573  14.012  1.00 10.00      A   
ATOM   5063  O   VAL A 535      -1.909  23.185  15.058  1.00 10.00      A   
ATOM   5064  N   GLU A 536      -1.522  21.464  13.660  1.00 10.00      A   
ATOM   5065  HN  GLU A 536      -1.778  21.014  12.824  1.00 10.00      A   
ATOM   5066  CA  GLU A 536      -0.459  20.898  14.469  1.00 10.00      A   
ATOM   5067  CB  GLU A 536      -0.535  19.372  14.473  1.00 10.00      A   
ATOM   5068  CG  GLU A 536      -1.730  18.795  15.213  1.00 10.00      A   
ATOM   5069  CD  GLU A 536      -1.609  17.296  15.422  1.00 10.00      A   
ATOM   5070  OE1 GLU A 536      -0.529  16.736  15.135  1.00 10.00      A   
ATOM   5071  OE2 GLU A 536      -2.590  16.670  15.880  1.00 10.00      A   
ATOM   5072  C   GLU A 536       0.911  21.349  13.980  1.00 10.00      A   
ATOM   5073  O   GLU A 536       1.223  21.268  12.790  1.00 10.00      A   
ATOM   5074  N   VAL A 537       1.720  21.822  14.907  1.00 10.00      A   
ATOM   5075  HN  VAL A 537       1.398  21.872  15.836  1.00 10.00      A   
ATOM   5076  CA  VAL A 537       3.062  22.286  14.602  1.00 10.00      A   
ATOM   5077  CB  VAL A 537       3.257  23.741  15.079  1.00 10.00      A   
ATOM   5078  CG1 VAL A 537       4.680  24.209  14.826  1.00 10.00      A   
ATOM   5079  CG2 VAL A 537       2.257  24.669  14.402  1.00 10.00      A   
ATOM   5080  C   VAL A 537       4.103  21.395  15.275  1.00 10.00      A   
ATOM   5081  O   VAL A 537       4.108  21.250  16.497  1.00 10.00      A   
ATOM   5082  N   ILE A 538       4.975  20.797  14.474  1.00 10.00      A   
ATOM   5083  HN  ILE A 538       4.926  20.959  13.506  1.00 10.00      A   
ATOM   5084  CA  ILE A 538       6.022  19.931  15.000  1.00 10.00      A   
ATOM   5085  CB  ILE A 538       6.220  18.656  14.148  1.00 10.00      A   
ATOM   5086  CG1 ILE A 538       4.924  17.851  14.049  1.00 10.00      A   
ATOM   5087  CG2 ILE A 538       7.336  17.798  14.727  1.00 10.00      A   
ATOM   5088  CD1 ILE A 538       4.982  16.732  13.032  1.00 10.00      A   
ATOM   5089  C   ILE A 538       7.336  20.696  15.042  1.00 10.00      A   
ATOM   5090  O   ILE A 538       7.880  21.067  13.997  1.00 10.00      A   
ATOM   5091  N   ASP A 539       7.840  20.928  16.242  1.00 10.00      A   
ATOM   5092  HN  ASP A 539       7.363  20.601  17.035  1.00 10.00      A   
ATOM   5093  CA  ASP A 539       9.084  21.656  16.413  1.00 10.00      A   
ATOM   5094  CB  ASP A 539       8.797  23.099  16.828  1.00 10.00      A   
ATOM   5095  CG  ASP A 539       9.987  24.008  16.623  1.00 10.00      A   
ATOM   5096  OD1 ASP A 539      10.191  24.482  15.486  1.00 10.00      A   
ATOM   5097  OD2 ASP A 539      10.720  24.263  17.601  1.00 10.00      A   
ATOM   5098  C   ASP A 539       9.973  20.974  17.444  1.00 10.00      A   
ATOM   5099  O   ASP A 539       9.628  20.897  18.627  1.00 10.00      A   
ATOM   5100  N   GLU A 540      11.115  20.477  16.987  1.00 10.00      A   
ATOM   5101  HN  GLU A 540      11.325  20.569  16.026  1.00 10.00      A   
ATOM   5102  CA  GLU A 540      12.062  19.794  17.854  1.00 10.00      A   
ATOM   5103  CB  GLU A 540      12.937  18.839  17.037  1.00 10.00      A   
ATOM   5104  CG  GLU A 540      12.180  17.719  16.339  1.00 10.00      A   
ATOM   5105  CD  GLU A 540      13.089  16.852  15.485  1.00 10.00      A   
ATOM   5106  OE1 GLU A 540      13.459  17.286  14.371  1.00 10.00      A   
ATOM   5107  OE2 GLU A 540      13.449  15.737  15.925  1.00 10.00      A   
ATOM   5108  C   GLU A 540      12.951  20.789  18.593  1.00 10.00      A   
ATOM   5109  O   GLU A 540      13.631  20.428  19.555  1.00 10.00      A   
ATOM   5110  N   ARG A 541      12.949  22.041  18.143  1.00 10.00      A   
ATOM   5111  HN  ARG A 541      12.375  22.278  17.383  1.00 10.00      A   
ATOM   5112  CA  ARG A 541      13.770  23.070  18.771  1.00 10.00      A   
ATOM   5113  CB  ARG A 541      13.804  24.346  17.923  1.00 10.00      A   
ATOM   5114  CG  ARG A 541      14.332  24.138  16.513  1.00 10.00      A   
ATOM   5115  CD  ARG A 541      13.336  24.625  15.476  1.00 10.00      A   
ATOM   5116  NE  ARG A 541      13.694  25.933  14.934  1.00 10.00      A   
ATOM   5117  HE  ARG A 541      14.650  26.165  14.914  1.00 10.00      A   
ATOM   5118  CZ  ARG A 541      12.810  26.813  14.458  1.00 10.00      A   
ATOM   5119  NH1 ARG A 541      11.507  26.535  14.458  1.00 10.00      A   
ATOM   5120 HH11 ARG A 541      11.152  25.613  14.842  1.00 10.00      A   
ATOM   5121 HH12 ARG A 541      10.828  27.229  14.080  1.00 10.00      A   
ATOM   5122  NH2 ARG A 541      13.237  27.973  13.973  1.00 10.00      A   
ATOM   5123 HH21 ARG A 541      12.558  28.672  13.595  1.00 10.00      A   
ATOM   5124 HH22 ARG A 541      14.257  28.196  13.967  1.00 10.00      A   
ATOM   5125  C   ARG A 541      13.256  23.374  20.171  1.00 10.00      A   
ATOM   5126  O   ARG A 541      14.025  23.453  21.128  1.00 10.00      A   
ATOM   5127  N   GLY A 542      11.946  23.512  20.284  1.00 10.00      A   
ATOM   5128  HN  GLY A 542      11.380  23.427  19.480  1.00 10.00      A   
ATOM   5129  CA  GLY A 542      11.333  23.799  21.563  1.00 10.00      A   
ATOM   5130  C   GLY A 542      10.035  24.544  21.388  1.00 10.00      A   
ATOM   5131  O   GLY A 542       9.444  24.501  20.312  1.00 10.00      A   
ATOM   5132  N   ALA A 543       9.591  25.224  22.434  1.00 10.00      A   
ATOM   5133  HN  ALA A 543      10.109  25.216  23.268  1.00 10.00      A   
ATOM   5134  CA  ALA A 543       8.353  25.985  22.375  1.00 10.00      A   
ATOM   5135  CB  ALA A 543       7.894  26.379  23.769  1.00 10.00      A   
ATOM   5136  C   ALA A 543       8.519  27.217  21.491  1.00 10.00      A   
ATOM   5137  O   ALA A 543       9.255  28.146  21.835  1.00 10.00      A   
ATOM   5138  N   PRO A 544       7.838  27.236  20.331  1.00 10.00      A   
ATOM   5139  CA  PRO A 544       7.907  28.352  19.384  1.00 10.00      A   
ATOM   5140  CB  PRO A 544       7.013  27.903  18.219  1.00 10.00      A   
ATOM   5141  CG  PRO A 544       6.879  26.428  18.375  1.00 10.00      A   
ATOM   5142  CD  PRO A 544       6.951  26.163  19.849  1.00 10.00      A   
ATOM   5143  C   PRO A 544       7.377  29.645  19.993  1.00 10.00      A   
ATOM   5144  O   PRO A 544       7.660  30.736  19.499  1.00 10.00      A   
ATOM   5145  N   ASP A 545       6.624  29.510  21.081  1.00 10.00      A   
ATOM   5146  HN  ASP A 545       6.446  28.608  21.426  1.00 10.00      A   
ATOM   5147  CA  ASP A 545       6.053  30.659  21.779  1.00 10.00      A   
ATOM   5148  CB  ASP A 545       4.936  30.202  22.719  1.00 10.00      A   
ATOM   5149  CG  ASP A 545       4.105  31.343  23.274  1.00 10.00      A   
ATOM   5150  OD1 ASP A 545       3.762  32.271  22.510  1.00 10.00      A   
ATOM   5151  OD2 ASP A 545       3.765  31.303  24.473  1.00 10.00      A   
ATOM   5152  C   ASP A 545       7.131  31.403  22.564  1.00 10.00      A   
ATOM   5153  O   ASP A 545       6.898  32.484  23.103  1.00 10.00      A   
ATOM   5154  N   SER A 546       8.314  30.810  22.626  1.00 10.00      A   
ATOM   5155  HN  SER A 546       8.430  29.935  22.192  1.00 10.00      A   
ATOM   5156  CA  SER A 546       9.443  31.412  23.324  1.00 10.00      A   
ATOM   5157  CB  SER A 546      10.206  30.334  24.104  1.00 10.00      A   
ATOM   5158  OG  SER A 546       9.334  29.293  24.527  1.00 10.00      A   
ATOM   5159  HG  SER A 546       9.603  28.468  24.105  1.00 10.00      A   
ATOM   5160  C   SER A 546      10.369  32.076  22.309  1.00 10.00      A   
ATOM   5161  O   SER A 546      11.440  32.577  22.651  1.00 10.00      A   
ATOM   5162  N   ARG A 547       9.933  32.077  21.053  1.00 10.00      A   
ATOM   5163  HN  ARG A 547       9.056  31.686  20.856  1.00 10.00      A   
ATOM   5164  CA  ARG A 547      10.700  32.659  19.957  1.00 10.00      A   
ATOM   5165  CB  ARG A 547      11.188  31.542  19.025  1.00 10.00      A   
ATOM   5166  CG  ARG A 547      12.076  30.513  19.706  1.00 10.00      A   
ATOM   5167  CD  ARG A 547      12.747  29.595  18.700  1.00 10.00      A
[truncated: 221,457 more chars]
