# Supplementary material for: Flexibility of intrinsically disordered degrons in AUX/IAA proteins reinforces auxin co-receptor assemblies
Source: Nat Commun. 2020 May 8;11:2277. doi: 10.1038/s41467-020-16147-2 (PMC7210949; doi:10.1038/s41467-020-16147-2)
Supplement: Supplementary file 11 — Supplementary Data 8 [file 41467_2020_16147_MOESM11_ESM.gz › disvis_haddock_files/IAA07/cluster6_4.pdb]

REMARK FILENAME="complex_24w.pdb0"
REMARK ===============================================================
REMARK HADDOCK run for complex
REMARK initial structure: complex_24.pdb
REMARK final NOE weights: unambig 50 amb: 50
REMARK ===============================================================
REMARK            total,bonds,angles,improper,dihe,vdw,elec,air,cdih,coup,rdcs,vean,dani,xpcs,rg
REMARK energies: -308.02, 0, 0, 0, 0, -71.6125, -414.557, 178.15, 0, 0, 0, 0, 0, 0, 0
REMARK ===============================================================
REMARK            bonds,angles,impropers,dihe,air,cdih,coup,rdcs,vean,dani,xpcs
REMARK rms-dev.: 0,0,0,0,0.467002,0,0, 0, 0, 0, 0
REMARK ===============================================================
REMARK               air,cdih,coup,rdcs,vean,dani,xpcs
REMARK               >0.3,>5,>1,>0,>5,>0.2,>0.2
REMARK violations.: 7, 0, 0, 0, 0, 0, 0
REMARK ===============================================================
REMARK                        CVpartition#,violations,rms
REMARK AIRs cross-validation: 1, 26, 2.03366
REMARK ===============================================================
REMARK NCS energy: 0
REMARK ===============================================================
REMARK Symmetry energy: 0
REMARK ===============================================================
REMARK Desolvation energy: 69.1809
REMARK Internal energy free molecules: -16988
REMARK Internal energy complex: -33183.8
REMARK Binding energy: -16612.9
REMARK ===============================================================
REMARK buried surface area: 2535.28
REMARK ===============================================================
REMARK water - chain1: 0 0 0
REMARK water - chain2: 0 0 0
REMARK water - chain3: 0 0 0
REMARK water - chain4: 0 0 0
REMARK water - chain5: 0 0 0
REMARK water - chain6: 0 0 0
REMARK ===============================================================
REMARK water - water: 0 0 0
REMARK ===============================================================
REMARK DATE:10-Dec-2019  16:03:42       created by user: enm009
REMARK VERSION:1.3U
ATOM      1  N   PHE A   9     -42.135   0.660  -4.059  1.00 10.00      A   
ATOM      2  HN  PHE A   9     -42.025   0.162  -4.900  1.00 10.00      A   
ATOM      3  CA  PHE A   9     -41.562   1.991  -3.957  1.00 10.00      A   
ATOM      4  CB  PHE A   9     -40.431   2.005  -2.922  1.00 10.00      A   
ATOM      5  CG  PHE A   9     -40.890   1.744  -1.518  1.00 10.00      A   
ATOM      6  CD1 PHE A   9     -40.602   0.542  -0.893  1.00 10.00      A   
ATOM      7  CD2 PHE A   9     -41.612   2.699  -0.825  1.00 10.00      A   
ATOM      8  CE1 PHE A   9     -41.029   0.300   0.399  1.00 10.00      A   
ATOM      9  CE2 PHE A   9     -42.043   2.465   0.465  1.00 10.00      A   
ATOM     10  CZ  PHE A   9     -41.751   1.262   1.080  1.00 10.00      A   
ATOM     11  C   PHE A   9     -41.028   2.438  -5.311  1.00 10.00      A   
ATOM     12  O   PHE A   9     -40.545   1.613  -6.092  1.00 10.00      A   
ATOM     13  N   PRO A  10     -41.142   3.740  -5.621  1.00 10.00      A   
ATOM     14  CA  PRO A  10     -40.647   4.306  -6.884  1.00 10.00      A   
ATOM     15  CB  PRO A  10     -40.899   5.808  -6.724  1.00 10.00      A   
ATOM     16  CG  PRO A  10     -42.005   5.898  -5.732  1.00 10.00      A   
ATOM     17  CD  PRO A  10     -41.789   4.757  -4.779  1.00 10.00      A   
ATOM     18  C   PRO A  10     -39.157   4.041  -7.066  1.00 10.00      A   
ATOM     19  O   PRO A  10     -38.415   3.937  -6.086  1.00 10.00      A   
ATOM     20  N   GLU A  11     -38.723   3.955  -8.317  1.00 10.00      A   
ATOM     21  HN  GLU A  11     -39.364   4.082  -9.051  1.00 10.00      A   
ATOM     22  CA  GLU A  11     -37.324   3.677  -8.640  1.00 10.00      A   
ATOM     23  CB  GLU A  11     -37.116   3.589 -10.155  1.00 10.00      A   
ATOM     24  CG  GLU A  11     -38.210   2.845 -10.907  1.00 10.00      A   
ATOM     25  CD  GLU A  11     -38.448   1.439 -10.388  1.00 10.00      A   
ATOM     26  OE1 GLU A  11     -37.578   0.568 -10.590  1.00 10.00      A   
ATOM     27  OE2 GLU A  11     -39.517   1.198  -9.783  1.00 10.00      A   
ATOM     28  C   GLU A  11     -36.364   4.710  -8.040  1.00 10.00      A   
ATOM     29  O   GLU A  11     -35.261   4.362  -7.609  1.00 10.00      A   
ATOM     30  N   GLU A  12     -36.786   5.972  -8.003  1.00 10.00      A   
ATOM     31  HN  GLU A  12     -37.681   6.192  -8.353  1.00 10.00      A   
ATOM     32  CA  GLU A  12     -35.947   7.044  -7.465  1.00 10.00      A   
ATOM     33  CB  GLU A  12     -36.534   8.428  -7.744  1.00 10.00      A   
ATOM     34  CG  GLU A  12     -37.987   8.582  -7.342  1.00 10.00      A   
ATOM     35  CD  GLU A  12     -38.923   8.463  -8.521  1.00 10.00      A   
ATOM     36  OE1 GLU A  12     -38.976   7.376  -9.134  1.00 10.00      A   
ATOM     37  OE2 GLU A  12     -39.606   9.457  -8.837  1.00 10.00      A   
ATOM     38  C   GLU A  12     -35.654   6.871  -5.978  1.00 10.00      A   
ATOM     39  O   GLU A  12     -34.558   7.193  -5.524  1.00 10.00      A   
ATOM     40  N   VAL A  13     -36.627   6.348  -5.229  1.00 10.00      A   
ATOM     41  HN  VAL A  13     -37.470   6.094  -5.657  1.00 10.00      A   
ATOM     42  CA  VAL A  13     -36.456   6.126  -3.791  1.00 10.00      A   
ATOM     43  CB  VAL A  13     -37.724   5.513  -3.155  1.00 10.00      A   
ATOM     44  CG1 VAL A  13     -37.517   5.252  -1.669  1.00 10.00      A   
ATOM     45  CG2 VAL A  13     -38.920   6.427  -3.372  1.00 10.00      A   
ATOM     46  C   VAL A  13     -35.254   5.192  -3.567  1.00 10.00      A   
ATOM     47  O   VAL A  13     -34.374   5.478  -2.761  1.00 10.00      A   
ATOM     48  N   LEU A  14     -35.204   4.102  -4.331  1.00 10.00      A   
ATOM     49  HN  LEU A  14     -35.916   3.950  -4.990  1.00 10.00      A   
ATOM     50  CA  LEU A  14     -34.113   3.126  -4.220  1.00 10.00      A   
ATOM     51  CB  LEU A  14     -34.476   1.842  -4.973  1.00 10.00      A   
ATOM     52  CG  LEU A  14     -35.809   1.195  -4.568  1.00 10.00      A   
ATOM     53  CD1 LEU A  14     -36.156   0.013  -5.464  1.00 10.00      A   
ATOM     54  CD2 LEU A  14     -35.790   0.781  -3.103  1.00 10.00      A   
ATOM     55  C   LEU A  14     -32.804   3.714  -4.730  1.00 10.00      A   
ATOM     56  O   LEU A  14     -31.760   3.542  -4.109  1.00 10.00      A   
ATOM     57  N   GLU A  15     -32.871   4.432  -5.848  1.00 10.00      A   
ATOM     58  HN  GLU A  15     -33.739   4.548  -6.295  1.00 10.00      A   
ATOM     59  CA  GLU A  15     -31.683   5.046  -6.430  1.00 10.00      A   
ATOM     60  CB  GLU A  15     -32.004   5.714  -7.771  1.00 10.00      A   
ATOM     61  CG  GLU A  15     -30.769   6.018  -8.609  1.00 10.00      A   
ATOM     62  CD  GLU A  15     -31.028   6.993  -9.741  1.00 10.00      A   
ATOM     63  OE1 GLU A  15     -31.682   6.604 -10.731  1.00 10.00      A   
ATOM     64  OE2 GLU A  15     -30.556   8.146  -9.657  1.00 10.00      A   
ATOM     65  C   GLU A  15     -31.060   6.056  -5.470  1.00 10.00      A   
ATOM     66  O   GLU A  15     -29.839   6.095  -5.298  1.00 10.00      A   
ATOM     67  N   HIS A  16     -31.905   6.862  -4.841  1.00 10.00      A   
ATOM     68  HN  HIS A  16     -32.870   6.782  -5.019  1.00 10.00      A   
ATOM     69  CA  HIS A  16     -31.438   7.868  -3.898  1.00 10.00      A   
ATOM     70  CB  HIS A  16     -32.572   8.815  -3.495  1.00 10.00      A   
ATOM     71  CG  HIS A  16     -32.092  10.150  -3.015  1.00 10.00      A   
ATOM     72  ND1 HIS A  16     -30.985  10.753  -3.569  1.00 10.00      A   
ATOM     73  CD2 HIS A  16     -32.591  10.946  -2.037  1.00 10.00      A   
ATOM     74  CE1 HIS A  16     -30.837  11.894  -2.923  1.00 10.00      A   
ATOM     75  NE2 HIS A  16     -31.782  12.051  -1.989  1.00 10.00      A   
ATOM     76  HE2 HIS A  16     -31.875  12.813  -1.379  1.00 10.00      A   
ATOM     77  C   HIS A  16     -30.822   7.207  -2.669  1.00 10.00      A   
ATOM     78  O   HIS A  16     -29.765   7.622  -2.196  1.00 10.00      A   
ATOM     79  N   VAL A  17     -31.478   6.166  -2.168  1.00 10.00      A   
ATOM     80  HN  VAL A  17     -32.319   5.886  -2.588  1.00 10.00      A   
ATOM     81  CA  VAL A  17     -30.984   5.439  -1.003  1.00 10.00      A   
ATOM     82  CB  VAL A  17     -31.971   4.331  -0.556  1.00 10.00      A   
ATOM     83  CG1 VAL A  17     -31.333   3.395   0.462  1.00 10.00      A   
ATOM     84  CG2 VAL A  17     -33.230   4.948   0.025  1.00 10.00      A   
ATOM     85  C   VAL A  17     -29.615   4.829  -1.304  1.00 10.00      A   
ATOM     86  O   VAL A  17     -28.717   4.836  -0.462  1.00 10.00      A   
ATOM     87  N   PHE A  18     -29.453   4.344  -2.528  1.00 10.00      A   
ATOM     88  HN  PHE A  18     -30.199   4.397  -3.167  1.00 10.00      A   
ATOM     89  CA  PHE A  18     -28.201   3.729  -2.949  1.00 10.00      A   
ATOM     90  CB  PHE A  18     -28.355   3.020  -4.297  1.00 10.00      A   
ATOM     91  CG  PHE A  18     -29.272   1.827  -4.272  1.00 10.00      A   
ATOM     92  CD1 PHE A  18     -29.692   1.237  -5.453  1.00 10.00      A   
ATOM     93  CD2 PHE A  18     -29.719   1.298  -3.070  1.00 10.00      A   
ATOM     94  CE1 PHE A  18     -30.537   0.147  -5.436  1.00 10.00      A   
ATOM     95  CE2 PHE A  18     -30.565   0.208  -3.046  1.00 10.00      A   
ATOM     96  CZ  PHE A  18     -30.975  -0.367  -4.231  1.00 10.00      A   
ATOM     97  C   PHE A  18     -27.067   4.748  -3.017  1.00 10.00      A   
ATOM     98  O   PHE A  18     -25.894   4.388  -2.951  1.00 10.00      A   
ATOM     99  N   SER A  19     -27.411   6.024  -3.139  1.00 10.00      A   
ATOM    100  HN  SER A  19     -28.360   6.268  -3.185  1.00 10.00      A   
ATOM    101  CA  SER A  19     -26.396   7.068  -3.207  1.00 10.00      A   
ATOM    102  CB  SER A  19     -26.950   8.353  -3.831  1.00 10.00      A   
ATOM    103  OG  SER A  19     -27.713   9.105  -2.901  1.00 10.00      A   
ATOM    104  HG  SER A  19     -28.528   8.625  -2.689  1.00 10.00      A   
ATOM    105  C   SER A  19     -25.808   7.329  -1.822  1.00 10.00      A   
ATOM    106  O   SER A  19     -24.782   7.997  -1.678  1.00 10.00      A   
ATOM    107  N   PHE A  20     -26.462   6.783  -0.803  1.00 10.00      A   
ATOM    108  HN  PHE A  20     -27.278   6.268  -0.981  1.00 10.00      A   
ATOM    109  CA  PHE A  20     -26.005   6.934   0.569  1.00 10.00      A   
ATOM    110  CB  PHE A  20     -27.187   7.189   1.513  1.00 10.00      A   
ATOM    111  CG  PHE A  20     -27.984   8.421   1.184  1.00 10.00      A   
ATOM    112  CD1 PHE A  20     -29.359   8.350   1.018  1.00 10.00      A   
ATOM    113  CD2 PHE A  20     -27.358   9.647   1.039  1.00 10.00      A   
ATOM    114  CE1 PHE A  20     -30.094   9.480   0.712  1.00 10.00      A   
ATOM    115  CE2 PHE A  20     -28.085  10.780   0.733  1.00 10.00      A   
ATOM    116  CZ  PHE A  20     -29.456  10.697   0.569  1.00 10.00      A   
ATOM    117  C   PHE A  20     -25.233   5.692   1.010  1.00 10.00      A   
ATOM    118  O   PHE A  20     -24.643   5.668   2.086  1.00 10.00      A   
ATOM    119  N   ILE A  21     -25.248   4.668   0.167  1.00 10.00      A   
ATOM    120  HN  ILE A  21     -25.724   4.762  -0.684  1.00 10.00      A   
ATOM    121  CA  ILE A  21     -24.558   3.416   0.448  1.00 10.00      A   
ATOM    122  CB  ILE A  21     -25.544   2.227   0.519  1.00 10.00      A   
ATOM    123  CG1 ILE A  21     -26.745   2.564   1.413  1.00 10.00      A   
ATOM    124  CG2 ILE A  21     -24.833   0.979   1.032  1.00 10.00      A   
ATOM    125  CD1 ILE A  21     -27.872   1.551   1.331  1.00 10.00      A   
ATOM    126  C   ILE A  21     -23.551   3.141  -0.660  1.00 10.00      A   
ATOM    127  O   ILE A  21     -23.930   2.782  -1.773  1.00 10.00      A   
ATOM    128  N   GLN A  22     -22.273   3.317  -0.364  1.00 10.00      A   
ATOM    129  HN  GLN A  22     -22.021   3.606   0.543  1.00 10.00      A   
ATOM    130  CA  GLN A  22     -21.239   3.091  -1.363  1.00 10.00      A   
ATOM    131  CB  GLN A  22     -20.499   4.380  -1.714  1.00 10.00      A   
ATOM    132  CG  GLN A  22     -20.948   5.008  -3.026  1.00 10.00      A   
ATOM    133  CD  GLN A  22     -20.799   4.071  -4.213  1.00 10.00      A   
ATOM    134  OE1 GLN A  22     -21.552   4.151  -5.182  1.00 10.00      A   
ATOM    135  NE2 GLN A  22     -19.825   3.176  -4.151  1.00 10.00      A   
ATOM    136 HE21 GLN A  22     -19.252   3.166  -3.353  1.00 10.00      A   
ATOM    137 HE22 GLN A  22     -19.720   2.547  -4.893  1.00 10.00      A   
ATOM    138  C   GLN A  22     -20.264   1.986  -0.979  1.00 10.00      A   
ATOM    139  O   GLN A  22     -19.266   1.770  -1.666  1.00 10.00      A   
ATOM    140  N   LEU A  23     -20.538   1.296   0.117  1.00 10.00      A   
ATOM    141  HN  LEU A  23     -21.323   1.535   0.652  1.00 10.00      A   
ATOM    142  CA  LEU A  23     -19.679   0.202   0.547  1.00 10.00      A   
ATOM    143  CB  LEU A  23     -20.102  -0.306   1.928  1.00 10.00      A   
ATOM    144  CG  LEU A  23     -19.010  -0.989   2.755  1.00 10.00      A   
ATOM    145  CD1 LEU A  23     -18.061   0.043   3.347  1.00 10.00      A   
ATOM    146  CD2 LEU A  23     -19.624  -1.845   3.850  1.00 10.00      A   
ATOM    147  C   LEU A  23     -19.761  -0.927  -0.474  1.00 10.00      A   
ATOM    148  O   LEU A  23     -20.850  -1.400  -0.786  1.00 10.00      A   
ATOM    149  N   ASP A  24     -18.608  -1.353  -0.982  1.00 10.00      A   
ATOM    150  HN  ASP A  24     -17.772  -0.948  -0.664  1.00 10.00      A   
ATOM    151  CA  ASP A  24     -18.543  -2.411  -1.994  1.00 10.00      A   
ATOM    152  CB  ASP A  24     -17.092  -2.769  -2.330  1.00 10.00      A   
ATOM    153  CG  ASP A  24     -16.296  -1.601  -2.875  1.00 10.00      A   
ATOM    154  OD1 ASP A  24     -15.395  -1.112  -2.162  1.00 10.00      A   
ATOM    155  OD2 ASP A  24     -16.562  -1.165  -4.014  1.00 10.00      A   
ATOM    156  C   ASP A  24     -19.295  -3.666  -1.564  1.00 10.00      A   
ATOM    157  O   ASP A  24     -20.143  -4.177  -2.299  1.00 10.00      A   
ATOM    158  N   LYS A  25     -18.999  -4.142  -0.360  1.00 10.00      A   
ATOM    159  HN  LYS A  25     -18.331  -3.675   0.187  1.00 10.00      A   
ATOM    160  CA  LYS A  25     -19.632  -5.347   0.169  1.00 10.00      A   
ATOM    161  CB  LYS A  25     -18.973  -5.776   1.482  1.00 10.00      A   
ATOM    162  CG  LYS A  25     -17.458  -5.898   1.408  1.00 10.00      A   
ATOM    163  CD  LYS A  25     -16.901  -6.636   2.617  1.00 10.00      A   
ATOM    164  CE  LYS A  25     -15.400  -6.425   2.767  1.00 10.00      A   
ATOM    165  NZ  LYS A  25     -14.642  -6.857   1.562  1.00 10.00      A   
ATOM    166  HZ1 LYS A  25     -13.631  -6.639   1.677  1.00 10.00      A   
ATOM    167  HZ2 LYS A  25     -14.992  -6.358   0.720  1.00 10.00      A   
ATOM    168  HZ3 LYS A  25     -14.746  -7.887   1.413  1.00 10.00      A   
ATOM    169  C   LYS A  25     -21.138  -5.166   0.360  1.00 10.00      A   
ATOM    170  O   LYS A  25     -21.916  -6.096   0.138  1.00 10.00      A   
ATOM    171  N   ASP A  26     -21.541  -3.960   0.747  1.00 10.00      A   
ATOM    172  HN  ASP A  26     -20.873  -3.257   0.876  1.00 10.00      A   
ATOM    173  CA  ASP A  26     -22.953  -3.650   0.977  1.00 10.00      A   
ATOM    174  CB  ASP A  26     -23.102  -2.366   1.801  1.00 10.00      A   
ATOM    175  CG  ASP A  26     -23.486  -2.628   3.248  1.00 10.00      A   
ATOM    176  OD1 ASP A  26     -23.279  -3.763   3.726  1.00 10.00      A   
ATOM    177  OD2 ASP A  26     -23.981  -1.694   3.916  1.00 10.00      A   
ATOM    178  C   ASP A  26     -23.706  -3.524  -0.342  1.00 10.00      A   
ATOM    179  O   ASP A  26     -24.788  -4.087  -0.514  1.00 10.00      A   
ATOM    180  N   ARG A  27     -23.115  -2.796  -1.278  1.00 10.00      A   
ATOM    181  HN  ARG A  27     -22.248  -2.380  -1.077  1.00 10.00      A   
ATOM    182  CA  ARG A  27     -23.708  -2.592  -2.593  1.00 10.00      A   
ATOM    183  CB  ARG A  27     -22.823  -1.667  -3.430  1.00 10.00      A   
ATOM    184  CG  ARG A  27     -23.166  -0.190  -3.316  1.00 10.00      A   
ATOM    185  CD  ARG A  27     -24.462   0.130  -4.041  1.00 10.00      A   
ATOM    186  NE  ARG A  27     -24.665   1.568  -4.203  1.00 10.00      A   
ATOM    187  HE  ARG A  27     -24.619   2.126  -3.387  1.00 10.00      A   
ATOM    188  CZ  ARG A  27     -24.910   2.159  -5.375  1.00 10.00      A   
ATOM    189  NH1 ARG A  27     -24.975   1.435  -6.486  1.00 10.00      A   
ATOM    190 HH11 ARG A  27     -24.836   0.395  -6.453  1.00 10.00      A   
ATOM    191 HH12 ARG A  27     -25.171   1.894  -7.399  1.00 10.00      A   
ATOM    192  NH2 ARG A  27     -25.095   3.471  -5.428  1.00 10.00      A   
ATOM    193 HH21 ARG A  27     -25.058   4.041  -4.553  1.00 10.00      A   
ATOM    194 HH22 ARG A  27     -25.278   3.943  -6.346  1.00 10.00      A   
ATOM    195  C   ARG A  27     -23.880  -3.924  -3.313  1.00 10.00      A   
ATOM    196  O   ARG A  27     -24.914  -4.183  -3.925  1.00 10.00      A   
ATOM    197  N   ASN A  28     -22.867  -4.774  -3.209  1.00 10.00      A   
ATOM    198  HN  ASN A  28     -22.077  -4.509  -2.690  1.00 10.00      A   
ATOM    199  CA  ASN A  28     -22.887  -6.085  -3.848  1.00 10.00      A   
ATOM    200  CB  ASN A  28     -21.546  -6.789  -3.648  1.00 10.00      A   
ATOM    201  CG  ASN A  28     -20.621  -6.630  -4.836  1.00 10.00      A   
ATOM    202  OD1 ASN A  28     -20.788  -5.732  -5.664  1.00 10.00      A   
ATOM    203  ND2 ASN A  28     -19.626  -7.496  -4.922  1.00 10.00      A   
ATOM    204 HD21 ASN A  28     -19.543  -8.178  -4.220  1.00 10.00      A   
ATOM    205 HD22 ASN A  28     -19.005  -7.416  -5.674  1.00 10.00      A   
ATOM    206  C   ASN A  28     -24.009  -6.957  -3.305  1.00 10.00      A   
ATOM    207  O   ASN A  28     -24.610  -7.740  -4.039  1.00 10.00      A   
ATOM    208  N   SER A  29     -24.288  -6.820  -2.017  1.00 10.00      A   
ATOM    209  HN  SER A  29     -23.777  -6.179  -1.479  1.00 10.00      A   
ATOM    210  CA  SER A  29     -25.341  -7.597  -1.384  1.00 10.00      A   
ATOM    211  CB  SER A  29     -25.176  -7.571   0.136  1.00 10.00      A   
ATOM    212  OG  SER A  29     -23.870  -8.000   0.494  1.00 10.00      A   
ATOM    213  HG  SER A  29     -23.254  -7.259   0.400  1.00 10.00      A   
ATOM    214  C   SER A  29     -26.713  -7.075  -1.796  1.00 10.00      A   
ATOM    215  O   SER A  29     -27.697  -7.813  -1.809  1.00 10.00      A   
ATOM    216  N   VAL A  30     -26.765  -5.797  -2.141  1.00 10.00      A   
ATOM    217  HN  VAL A  30     -25.942  -5.260  -2.108  1.00 10.00      A   
ATOM    218  CA  VAL A  30     -28.007  -5.168  -2.563  1.00 10.00      A   
ATOM    219  CB  VAL A  30     -27.878  -3.629  -2.565  1.00 10.00      A   
ATOM    220  CG1 VAL A  30     -28.948  -2.977  -3.425  1.00 10.00      A   
ATOM    221  CG2 VAL A  30     -27.947  -3.100  -1.142  1.00 10.00      A   
ATOM    222  C   VAL A  30     -28.430  -5.678  -3.939  1.00 10.00      A   
ATOM    223  O   VAL A  30     -29.612  -5.903  -4.192  1.00 10.00      A   
ATOM    224  N   SER A  31     -27.458  -5.892  -4.814  1.00 10.00      A   
ATOM    225  HN  SER A  31     -26.525  -5.712  -4.557  1.00 10.00      A   
ATOM    226  CA  SER A  31     -27.734  -6.377  -6.156  1.00 10.00      A   
ATOM    227  CB  SER A  31     -26.549  -6.066  -7.073  1.00 10.00      A   
ATOM    228  OG  SER A  31     -25.392  -5.718  -6.326  1.00 10.00      A   
ATOM    229  HG  SER A  31     -25.226  -4.762  -6.420  1.00 10.00      A   
ATOM    230  C   SER A  31     -28.038  -7.877  -6.157  1.00 10.00      A   
ATOM    231  O   SER A  31     -28.239  -8.480  -7.212  1.00 10.00      A   
ATOM    232  N   LEU A  32     -28.081  -8.472  -4.970  1.00 10.00      A   
ATOM    233  HN  LEU A  32     -27.928  -7.937  -4.160  1.00 10.00      A   
ATOM    234  CA  LEU A  32     -28.349  -9.898  -4.841  1.00 10.00      A   
ATOM    235  CB  LEU A  32     -27.228 -10.594  -4.063  1.00 10.00      A   
ATOM    236  CG  LEU A  32     -26.364 -11.576  -4.858  1.00 10.00      A   
ATOM    237  CD1 LEU A  32     -25.209 -12.081  -4.008  1.00 10.00      A   
ATOM    238  CD2 LEU A  32     -27.198 -12.741  -5.380  1.00 10.00      A   
ATOM    239  C   LEU A  32     -29.693 -10.176  -4.172  1.00 10.00      A   
ATOM    240  O   LEU A  32     -30.081 -11.336  -4.016  1.00 10.00      A   
ATOM    241  N   VAL A  33     -30.412  -9.128  -3.773  1.00 10.00      A   
ATOM    242  HN  VAL A  33     -30.070  -8.217  -3.917  1.00 10.00      A   
ATOM    243  CA  VAL A  33     -31.707  -9.323  -3.119  1.00 10.00      A   
ATOM    244  CB  VAL A  33     -32.137  -8.139  -2.225  1.00 10.00      A   
ATOM    245  CG1 VAL A  33     -31.134  -7.935  -1.099  1.00 10.00      A   
ATOM    246  CG2 VAL A  33     -32.295  -6.866  -3.033  1.00 10.00      A   
ATOM    247  C   VAL A  33     -32.800  -9.681  -4.121  1.00 10.00      A   
ATOM    248  O   VAL A  33     -33.669 -10.504  -3.829  1.00 10.00      A   
ATOM    249  N   CYS A  34     -32.733  -9.072  -5.300  1.00 10.00      A   
ATOM    250  HN  CYS A  34     -32.011  -8.433  -5.460  1.00 10.00      A   
ATOM    251  CA  CYS A  34     -33.696  -9.322  -6.364  1.00 10.00      A   
ATOM    252  CB  CYS A  34     -35.088  -8.793  -6.004  1.00 10.00      A   
ATOM    253  SG  CYS A  34     -35.107  -7.119  -5.326  1.00 10.00      A   
ATOM    254  HG  CYS A  34     -36.325  -6.884  -4.849  1.00 10.00      A   
ATOM    255  C   CYS A  34     -33.204  -8.734  -7.683  1.00 10.00      A   
ATOM    256  O   CYS A  34     -32.281  -7.913  -7.703  1.00 10.00      A   
ATOM    257  N   LYS A  35     -33.823  -9.154  -8.776  1.00 10.00      A   
ATOM    258  HN  LYS A  35     -34.565  -9.792  -8.684  1.00 10.00      A   
ATOM    259  CA  LYS A  35     -33.444  -8.694 -10.107  1.00 10.00      A   
ATOM    260  CB  LYS A  35     -34.163  -9.512 -11.182  1.00 10.00      A   
ATOM    261  CG  LYS A  35     -33.246 -10.063 -12.262  1.00 10.00      A   
ATOM    262  CD  LYS A  35     -32.255 -11.063 -11.692  1.00 10.00      A   
ATOM    263  CE  LYS A  35     -31.448 -11.732 -12.790  1.00 10.00      A   
ATOM    264  NZ  LYS A  35     -30.491 -10.799 -13.427  1.00 10.00      A   
ATOM    265  HZ1 LYS A  35     -30.951  -9.889 -13.620  1.00 10.00      A   
ATOM    266  HZ2 LYS A  35     -30.148 -11.195 -14.324  1.00 10.00      A   
ATOM    267  HZ3 LYS A  35     -29.678 -10.642 -12.800  1.00 10.00      A   
ATOM    268  C   LYS A  35     -33.719  -7.204 -10.296  1.00 10.00      A   
ATOM    269  O   LYS A  35     -32.936  -6.502 -10.934  1.00 10.00      A   
ATOM    270  N   SER A  36     -34.823  -6.725  -9.727  1.00 10.00      A   
ATOM    271  HN  SER A  36     -35.402  -7.330  -9.212  1.00 10.00      A   
ATOM    272  CA  SER A  36     -35.191  -5.321  -9.838  1.00 10.00      A   
ATOM    273  CB  SER A  36     -36.549  -5.085  -9.179  1.00 10.00      A   
ATOM    274  OG  SER A  36     -36.801  -6.064  -8.185  1.00 10.00      A   
ATOM    275  HG  SER A  36     -37.276  -6.807  -8.577  1.00 10.00      A   
ATOM    276  C   SER A  36     -34.124  -4.422  -9.215  1.00 10.00      A   
ATOM    277  O   SER A  36     -33.680  -3.450  -9.828  1.00 10.00      A   
ATOM    278  N   TRP A  37     -33.702  -4.766  -8.001  1.00 10.00      A   
ATOM    279  HN  TRP A  37     -34.089  -5.558  -7.569  1.00 10.00      A   
ATOM    280  CA  TRP A  37     -32.682  -3.999  -7.297  1.00 10.00      A   
ATOM    281  CB  TRP A  37     -32.559  -4.451  -5.842  1.00 10.00      A   
ATOM    282  CG  TRP A  37     -33.664  -3.952  -4.955  1.00 10.00      A   
ATOM    283  CD1 TRP A  37     -34.990  -3.867  -5.266  1.00 10.00      A   
ATOM    284  CD2 TRP A  37     -33.539  -3.477  -3.609  1.00 10.00      A   
ATOM    285  NE1 TRP A  37     -35.697  -3.372  -4.202  1.00 10.00      A   
ATOM    286  HE1 TRP A  37     -36.669  -3.223  -4.183  1.00 10.00      A   
ATOM    287  CE2 TRP A  37     -34.831  -3.124  -3.171  1.00 10.00      A   
ATOM    288  CE3 TRP A  37     -32.465  -3.317  -2.733  1.00 10.00      A   
ATOM    289  CZ2 TRP A  37     -35.075  -2.620  -1.895  1.00 10.00      A   
ATOM    290  CZ3 TRP A  37     -32.708  -2.819  -1.468  1.00 10.00      A   
ATOM    291  CH2 TRP A  37     -34.002  -2.477  -1.061  1.00 10.00      A   
ATOM    292  C   TRP A  37     -31.339  -4.106  -8.008  1.00 10.00      A   
ATOM    293  O   TRP A  37     -30.575  -3.144  -8.054  1.00 10.00      A   
ATOM    294  N   TYR A  38     -31.071  -5.280  -8.570  1.00 10.00      A   
ATOM    295  HN  TYR A  38     -31.731  -6.005  -8.494  1.00 10.00      A   
ATOM    296  CA  TYR A  38     -29.828  -5.529  -9.297  1.00 10.00      A   
ATOM    297  CB  TYR A  38     -29.805  -6.982  -9.802  1.00 10.00      A   
ATOM    298  CG  TYR A  38     -28.505  -7.447 -10.436  1.00 10.00      A   
ATOM    299  CD1 TYR A  38     -28.471  -8.604 -11.206  1.00 10.00      A   
ATOM    300  CD2 TYR A  38     -27.316  -6.745 -10.270  1.00 10.00      A   
ATOM    301  CE1 TYR A  38     -27.295  -9.050 -11.788  1.00 10.00      A   
ATOM    302  CE2 TYR A  38     -26.136  -7.183 -10.850  1.00 10.00      A   
ATOM    303  CZ  TYR A  38     -26.131  -8.335 -11.607  1.00 10.00      A   
ATOM    304  OH  TYR A  38     -24.958  -8.777 -12.183  1.00 10.00      A   
ATOM    305  HH  TYR A  38     -25.089  -8.896 -13.133  1.00 10.00      A   
ATOM    306  C   TYR A  38     -29.713  -4.561 -10.469  1.00 10.00      A   
ATOM    307  O   TYR A  38     -28.654  -3.977 -10.707  1.00 10.00      A   
ATOM    308  N   GLU A  39     -30.821  -4.381 -11.180  1.00 10.00      A   
ATOM    309  HN  GLU A  39     -31.637  -4.872 -10.928  1.00 10.00      A   
ATOM    310  CA  GLU A  39     -30.861  -3.484 -12.330  1.00 10.00      A   
ATOM    311  CB  GLU A  39     -32.183  -3.619 -13.082  1.00 10.00      A   
ATOM    312  CG  GLU A  39     -32.249  -4.815 -14.013  1.00 10.00      A   
ATOM    313  CD  GLU A  39     -31.247  -4.728 -15.146  1.00 10.00      A   
ATOM    314  OE1 GLU A  39     -30.231  -5.456 -15.108  1.00 10.00      A   
ATOM    315  OE2 GLU A  39     -31.474  -3.939 -16.082  1.00 10.00      A   
ATOM    316  C   GLU A  39     -30.633  -2.029 -11.934  1.00 10.00      A   
ATOM    317  O   GLU A  39     -29.940  -1.292 -12.629  1.00 10.00      A   
ATOM    318  N   ILE A  40     -31.208  -1.617 -10.815  1.00 10.00      A   
ATOM    319  HN  ILE A  40     -31.748  -2.247 -10.290  1.00 10.00      A   
ATOM    320  CA  ILE A  40     -31.063  -0.242 -10.353  1.00 10.00      A   
ATOM    321  CB  ILE A  40     -32.144   0.141  -9.321  1.00 10.00      A   
ATOM    322  CG1 ILE A  40     -33.542  -0.041  -9.925  1.00 10.00      A   
ATOM    323  CG2 ILE A  40     -31.953   1.576  -8.847  1.00 10.00      A   
ATOM    324  CD1 ILE A  40     -34.674   0.248  -8.962  1.00 10.00      A   
ATOM    325  C   ILE A  40     -29.672   0.014  -9.777  1.00 10.00      A   
ATOM    326  O   ILE A  40     -29.038   1.019 -10.096  1.00 10.00      A   
ATOM    327  N   GLU A  41     -29.202  -0.906  -8.941  1.00 10.00      A   
ATOM    328  HN  GLU A  41     -29.762  -1.685  -8.728  1.00 10.00      A   
ATOM    329  CA  GLU A  41     -27.889  -0.794  -8.313  1.00 10.00      A   
ATOM    330  CB  GLU A  41     -27.628  -2.011  -7.418  1.00 10.00      A   
ATOM    331  CG  GLU A  41     -26.578  -1.793  -6.341  1.00 10.00      A   
ATOM    332  CD  GLU A  41     -25.165  -2.070  -6.817  1.00 10.00      A   
ATOM    333  OE1 GLU A  41     -24.831  -3.246  -7.055  1.00 10.00      A   
ATOM    334  OE2 GLU A  41     -24.372  -1.114  -6.928  1.00 10.00      A   
ATOM    335  C   GLU A  41     -26.781  -0.659  -9.358  1.00 10.00      A   
ATOM    336  O   GLU A  41     -25.944   0.245  -9.284  1.00 10.00      A   
ATOM    337  N   ARG A  42     -26.800  -1.541 -10.348  1.00 10.00      A   
ATOM    338  HN  ARG A  42     -27.517  -2.214 -10.373  1.00 10.00      A   
ATOM    339  CA  ARG A  42     -25.789  -1.538 -11.403  1.00 10.00      A   
ATOM    340  CB  ARG A  42     -25.944  -2.763 -12.311  1.00 10.00      A   
ATOM    341  CG  ARG A  42     -27.226  -2.774 -13.127  1.00 10.00      A   
ATOM    342  CD  ARG A  42     -27.293  -3.975 -14.053  1.00 10.00      A   
ATOM    343  NE  ARG A  42     -26.520  -3.766 -15.274  1.00 10.00      A   
ATOM    344  HE  ARG A  42     -25.576  -3.491 -15.169  1.00 10.00      A   
ATOM    345  CZ  ARG A  42     -27.014  -3.914 -16.505  1.00 10.00      A   
ATOM    346  NH1 ARG A  42     -28.282  -4.272 -16.690  1.00 10.00      A   
ATOM    347 HH11 ARG A  42     -28.911  -4.451 -15.870  1.00 10.00      A   
ATOM    348 HH12 ARG A  42     -28.659  -4.379 -17.657  1.00 10.00      A   
ATOM    349  NH2 ARG A  42     -26.234  -3.724 -17.559  1.00 10.00      A   
ATOM    350 HH21 ARG A  42     -25.228  -3.461 -17.436  1.00 10.00      A   
ATOM    351 HH22 ARG A  42     -26.621  -3.835 -18.523  1.00 10.00      A   
ATOM    352  C   ARG A  42     -25.823  -0.254 -12.233  1.00 10.00      A   
ATOM    353  O   ARG A  42     -24.832   0.122 -12.855  1.00 10.00      A   
ATOM    354  N   TRP A  43     -26.962   0.421 -12.234  1.00 10.00      A   
ATOM    355  HN  TRP A  43     -27.717   0.092 -11.703  1.00 10.00      A   
ATOM    356  CA  TRP A  43     -27.117   1.647 -13.000  1.00 10.00      A   
ATOM    357  CB  TRP A  43     -28.483   1.685 -13.694  1.00 10.00      A   
ATOM    358  CG  TRP A  43     -28.524   0.974 -15.016  1.00 10.00      A   
ATOM    359  CD1 TRP A  43     -28.716  -0.361 -15.225  1.00 10.00      A   
ATOM    360  CD2 TRP A  43     -28.379   1.561 -16.315  1.00 10.00      A   
ATOM    361  NE1 TRP A  43     -28.693  -0.643 -16.570  1.00 10.00      A   
ATOM    362  HE1 TRP A  43     -28.809  -1.534 -16.970  1.00 10.00      A   
ATOM    363  CE2 TRP A  43     -28.489   0.521 -17.261  1.00 10.00      A   
ATOM    364  CE3 TRP A  43     -28.165   2.865 -16.770  1.00 10.00      A   
ATOM    365  CZ2 TRP A  43     -28.395   0.746 -18.633  1.00 10.00      A   
ATOM    366  CZ3 TRP A  43     -28.073   3.086 -18.130  1.00 10.00      A   
ATOM    367  CH2 TRP A  43     -28.187   2.033 -19.047  1.00 10.00      A   
ATOM    368  C   TRP A  43     -26.931   2.893 -12.137  1.00 10.00      A   
ATOM    369  O   TRP A  43     -27.277   3.993 -12.565  1.00 10.00      A   
ATOM    370  N   CYS A  44     -26.388   2.736 -10.928  1.00 10.00      A   
ATOM    371  HN  CYS A  44     -26.144   1.839 -10.613  1.00 10.00      A   
ATOM    372  CA  CYS A  44     -26.180   3.890 -10.053  1.00 10.00      A   
ATOM    373  CB  CYS A  44     -27.443   4.199  -9.244  1.00 10.00      A   
ATOM    374  SG  CYS A  44     -27.948   2.881  -8.117  1.00 10.00      A   
ATOM    375  HG  CYS A  44     -28.538   1.942  -8.844  1.00 10.00      A   
ATOM    376  C   CYS A  44     -24.971   3.746  -9.125  1.00 10.00      A   
ATOM    377  O   CYS A  44     -24.901   4.405  -8.088  1.00 10.00      A   
ATOM    378  N   ARG A  45     -24.020   2.890  -9.478  1.00 10.00      A   
ATOM    379  HN  ARG A  45     -24.112   2.373 -10.304  1.00 10.00      A   
ATOM    380  CA  ARG A  45     -22.828   2.725  -8.644  1.00 10.00      A   
ATOM    381  CB  ARG A  45     -22.241   1.310  -8.736  1.00 10.00      A   
ATOM    382  CG  ARG A  45     -21.320   0.956  -7.572  1.00 10.00      A   
ATOM    383  CD  ARG A  45     -20.747  -0.450  -7.701  1.00 10.00      A   
ATOM    384  NE  ARG A  45     -21.703  -1.485  -7.292  1.00 10.00      A   
ATOM    385  HE  ARG A  45     -22.670  -1.268  -7.364  1.00 10.00      A   
ATOM    386  CZ  ARG A  45     -21.353  -2.686  -6.825  1.00 10.00      A   
ATOM    387  NH1 ARG A  45     -20.070  -3.011  -6.696  1.00 10.00      A   
ATOM    388 HH11 ARG A  45     -19.803  -3.950  -6.330  1.00 10.00      A   
ATOM    389 HH12 ARG A  45     -19.325  -2.333  -6.959  1.00 10.00      A   
ATOM    390  NH2 ARG A  45     -22.285  -3.575  -6.514  1.00 10.00      A   
ATOM    391 HH21 ARG A  45     -23.306  -3.343  -6.643  1.00 10.00      A   
ATOM    392 HH22 ARG A  45     -22.010  -4.510  -6.140  1.00 10.00      A   
ATOM    393  C   ARG A  45     -21.790   3.794  -8.998  1.00 10.00      A   
ATOM    394  O   ARG A  45     -21.665   4.182 -10.159  1.00 10.00      A   
ATOM    395  N   ARG A  46     -21.064   4.282  -8.002  1.00 10.00      A   
ATOM    396  HN  ARG A  46     -21.204   3.940  -7.093  1.00 10.00      A   
ATOM    397  CA  ARG A  46     -20.072   5.328  -8.231  1.00 10.00      A   
ATOM    398  CB  ARG A  46     -20.090   6.363  -7.101  1.00 10.00      A   
ATOM    399  CG  ARG A  46     -21.318   7.257  -7.114  1.00 10.00      A   
ATOM    400  CD  ARG A  46     -21.303   8.257  -5.968  1.00 10.00      A   
ATOM    401  NE  ARG A  46     -22.345   9.274  -6.125  1.00 10.00      A   
ATOM    402  HE  ARG A  46     -22.616   9.495  -7.045  1.00 10.00      A   
ATOM    403  CZ  ARG A  46     -22.919   9.926  -5.114  1.00 10.00      A   
ATOM    404  NH1 ARG A  46     -22.549   9.676  -3.864  1.00 10.00      A   
ATOM    405 HH11 ARG A  46     -21.813   8.971  -3.664  1.00 10.00      A   
ATOM    406 HH12 ARG A  46     -22.994  10.196  -3.073  1.00 10.00      A   
ATOM    407  NH2 ARG A  46     -23.866  10.826  -5.355  1.00 10.00      A   
ATOM    408 HH21 ARG A  46     -24.164  11.028  -6.335  1.00 10.00      A   
ATOM    409 HH22 ARG A  46     -24.316  11.335  -4.562  1.00 10.00      A   
ATOM    410  C   ARG A  46     -18.656   4.793  -8.453  1.00 10.00      A   
ATOM    411  O   ARG A  46     -17.962   5.222  -9.378  1.00 10.00      A   
ATOM    412  N   LYS A  47     -18.222   3.861  -7.616  1.00 10.00      A   
ATOM    413  HN  LYS A  47     -18.814   3.528  -6.913  1.00 10.00      A   
ATOM    414  CA  LYS A  47     -16.874   3.315  -7.741  1.00 10.00      A   
ATOM    415  CB  LYS A  47     -15.974   3.798  -6.597  1.00 10.00      A   
ATOM    416  CG  LYS A  47     -16.550   3.574  -5.206  1.00 10.00      A   
ATOM    417  CD  LYS A  47     -15.492   3.077  -4.230  1.00 10.00      A   
ATOM    418  CE  LYS A  47     -15.108   1.630  -4.512  1.00 10.00      A   
ATOM    419  NZ  LYS A  47     -14.331   1.034  -3.397  1.00 10.00      A   
ATOM    420  HZ1 LYS A  47     -14.706   0.088  -3.158  1.00 10.00      A   
ATOM    421  HZ2 LYS A  47     -14.396   1.639  -2.556  1.00 10.00      A   
ATOM    422  HZ3 LYS A  47     -13.333   0.943  -3.666  1.00 10.00      A   
ATOM    423  C   LYS A  47     -16.864   1.796  -7.801  1.00 10.00      A   
ATOM    424  O   LYS A  47     -17.717   1.131  -7.209  1.00 10.00      A   
ATOM    425  N   VAL A  48     -15.883   1.258  -8.512  1.00 10.00      A   
ATOM    426  HN  VAL A  48     -15.239   1.851  -8.960  1.00 10.00      A   
ATOM    427  CA  VAL A  48     -15.719  -0.181  -8.648  1.00 10.00      A   
ATOM    428  CB  VAL A  48     -15.984  -0.680 -10.089  1.00 10.00      A   
ATOM    429  CG1 VAL A  48     -17.480  -0.800 -10.339  1.00 10.00      A   
ATOM    430  CG2 VAL A  48     -15.348   0.247 -11.118  1.00 10.00      A   
ATOM    431  C   VAL A  48     -14.324  -0.601  -8.195  1.00 10.00      A   
ATOM    432  O   VAL A  48     -13.316  -0.134  -8.730  1.00 10.00      A   
ATOM    433  N   PHE A  49     -14.273  -1.456  -7.184  1.00 10.00      A   
ATOM    434  HN  PHE A  49     -15.112  -1.775  -6.785  1.00 10.00      A   
ATOM    435  CA  PHE A  49     -13.002  -1.937  -6.653  1.00 10.00      A   
ATOM    436  CB  PHE A  49     -13.002  -1.902  -5.119  1.00 10.00      A   
ATOM    437  CG  PHE A  49     -11.725  -2.399  -4.497  1.00 10.00      A   
ATOM    438  CD1 PHE A  49     -11.640  -3.685  -3.984  1.00 10.00      A   
ATOM    439  CD2 PHE A  49     -10.611  -1.580  -4.423  1.00 10.00      A   
ATOM    440  CE1 PHE A  49     -10.468  -4.145  -3.411  1.00 10.00      A   
ATOM    441  CE2 PHE A  49      -9.436  -2.032  -3.851  1.00 10.00      A   
ATOM    442  CZ  PHE A  49      -9.365  -3.316  -3.344  1.00 10.00      A   
ATOM    443  C   PHE A  49     -12.712  -3.345  -7.148  1.00 10.00      A   
ATOM    444  O   PHE A  49     -13.451  -4.283  -6.849  1.00 10.00      A   
ATOM    445  N   ILE A  50     -11.640  -3.483  -7.904  1.00 10.00      A   
ATOM    446  HN  ILE A  50     -11.087  -2.695  -8.104  1.00 10.00      A   
ATOM    447  CA  ILE A  50     -11.248  -4.771  -8.440  1.00 10.00      A   
ATOM    448  CB  ILE A  50     -11.025  -4.702  -9.962  1.00 10.00      A   
ATOM    449  CG1 ILE A  50     -12.226  -4.054 -10.656  1.00 10.00      A   
ATOM    450  CG2 ILE A  50     -10.769  -6.090 -10.525  1.00 10.00      A   
ATOM    451  CD1 ILE A  50     -13.495  -4.879 -10.593  1.00 10.00      A   
ATOM    452  C   ILE A  50      -9.971  -5.248  -7.763  1.00 10.00      A   
ATOM    453  O   ILE A  50      -8.917  -4.621  -7.888  1.00 10.00      A   
ATOM    454  N   GLY A  51     -10.077  -6.358  -7.042  1.00 10.00      A   
ATOM    455  HN  GLY A  51     -10.949  -6.807  -6.982  1.00 10.00      A   
ATOM    456  CA  GLY A  51      -8.934  -6.904  -6.333  1.00 10.00      A   
ATOM    457  C   GLY A  51      -7.855  -7.441  -7.251  1.00 10.00      A   
ATOM    458  O   GLY A  51      -6.700  -7.551  -6.855  1.00 10.00      A   
ATOM    459  N   ASN A  52      -8.226  -7.787  -8.472  1.00 10.00      A   
ATOM    460  HN  ASN A  52      -9.166  -7.688  -8.732  1.00 10.00      A   
ATOM    461  CA  ASN A  52      -7.269  -8.313  -9.445  1.00 10.00      A   
ATOM    462  CB  ASN A  52      -7.094  -9.827  -9.255  1.00 10.00      A   
ATOM    463  CG  ASN A  52      -5.966 -10.421 -10.084  1.00 10.00      A   
ATOM    464  OD1 ASN A  52      -5.673  -9.962 -11.187  1.00 10.00      A   
ATOM    465  ND2 ASN A  52      -5.322 -11.448  -9.556  1.00 10.00      A   
ATOM    466 HD21 ASN A  52      -5.602 -11.767  -8.668  1.00 10.00      A   
ATOM    467 HD22 ASN A  52      -4.589 -11.851 -10.068  1.00 10.00      A   
ATOM    468  C   ASN A  52      -7.762  -8.014 -10.852  1.00 10.00      A   
ATOM    469  O   ASN A  52      -8.869  -8.401 -11.211  1.00 10.00      A   
ATOM    470  N   CYS A  53      -6.932  -7.342 -11.646  1.00 10.00      A   
ATOM    471  HN  CYS A  53      -6.044  -7.089 -11.303  1.00 10.00      A   
ATOM    472  CA  CYS A  53      -7.289  -6.964 -13.016  1.00 10.00      A   
ATOM    473  CB  CYS A  53      -6.207  -6.072 -13.621  1.00 10.00      A   
ATOM    474  SG  CYS A  53      -4.540  -6.762 -13.522  1.00 10.00      A   
ATOM    475  HG  CYS A  53      -3.817  -5.959 -12.752  1.00 10.00      A   
ATOM    476  C   CYS A  53      -7.544  -8.166 -13.926  1.00 10.00      A   
ATOM    477  O   CYS A  53      -8.088  -8.018 -15.019  1.00 10.00      A   
ATOM    478  N   TYR A  54      -7.136  -9.351 -13.489  1.00 10.00      A   
ATOM    479  HN  TYR A  54      -6.683  -9.415 -12.617  1.00 10.00      A   
ATOM    480  CA  TYR A  54      -7.340 -10.558 -14.278  1.00 10.00      A   
ATOM    481  CB  TYR A  54      -6.025 -11.313 -14.474  1.00 10.00      A   
ATOM    482  CG  TYR A  54      -5.042 -10.571 -15.349  1.00 10.00      A   
ATOM    483  CD1 TYR A  54      -3.694 -10.516 -15.026  1.00 10.00      A   
ATOM    484  CD2 TYR A  54      -5.467  -9.918 -16.499  1.00 10.00      A   
ATOM    485  CE1 TYR A  54      -2.797  -9.835 -15.824  1.00 10.00      A   
ATOM    486  CE2 TYR A  54      -4.578  -9.236 -17.303  1.00 10.00      A   
ATOM    487  CZ  TYR A  54      -3.246  -9.196 -16.960  1.00 10.00      A   
ATOM    488  OH  TYR A  54      -2.358  -8.514 -17.757  1.00 10.00      A   
ATOM    489  HH  TYR A  54      -2.063  -9.100 -18.479  1.00 10.00      A   
ATOM    490  C   TYR A  54      -8.392 -11.460 -13.644  1.00 10.00      A   
ATOM    491  O   TYR A  54      -8.445 -12.660 -13.922  1.00 10.00      A   
ATOM    492  N   ALA A  55      -9.225 -10.875 -12.793  1.00 10.00      A   
ATOM    493  HN  ALA A  55      -9.123  -9.914 -12.608  1.00 10.00      A   
ATOM    494  CA  ALA A  55     -10.287 -11.618 -12.121  1.00 10.00      A   
ATOM    495  CB  ALA A  55     -10.482 -11.111 -10.700  1.00 10.00      A   
ATOM    496  C   ALA A  55     -11.593 -11.535 -12.905  1.00 10.00      A   
ATOM    497  O   ALA A  55     -12.468 -12.393 -12.771  1.00 10.00      A   
ATOM    498  N   VAL A  56     -11.715 -10.503 -13.728  1.00 10.00      A   
ATOM    499  HN  VAL A  56     -10.975  -9.859 -13.799  1.00 10.00      A   
ATOM    500  CA  VAL A  56     -12.908 -10.297 -14.541  1.00 10.00      A   
ATOM    501  CB  VAL A  56     -14.069  -9.662 -13.727  1.00 10.00      A   
ATOM    502  CG1 VAL A  56     -13.717  -8.273 -13.211  1.00 10.00      A   
ATOM    503  CG2 VAL A  56     -15.360  -9.640 -14.529  1.00 10.00      A   
ATOM    504  C   VAL A  56     -12.574  -9.456 -15.776  1.00 10.00      A   
ATOM    505  O   VAL A  56     -11.809  -8.494 -15.693  1.00 10.00      A   
ATOM    506  N   SER A  57     -13.126  -9.845 -16.918  1.00 10.00      A   
ATOM    507  HN  SER A  57     -13.706 -10.636 -16.924  1.00 10.00      A   
ATOM    508  CA  SER A  57     -12.892  -9.145 -18.172  1.00 10.00      A   
ATOM    509  CB  SER A  57     -13.478  -9.964 -19.325  1.00 10.00      A   
ATOM    510  OG  SER A  57     -13.930 -11.229 -18.864  1.00 10.00      A   
ATOM    511  HG  SER A  57     -13.571 -11.921 -19.430  1.00 10.00      A   
ATOM    512  C   SER A  57     -13.500  -7.738 -18.153  1.00 10.00      A   
ATOM    513  O   SER A  57     -14.575  -7.523 -17.581  1.00 10.00      A   
ATOM    514  N   PRO A  58     -12.813  -6.764 -18.781  1.00 10.00      A   
ATOM    515  CA  PRO A  58     -13.278  -5.368 -18.846  1.00 10.00      A   
ATOM    516  CB  PRO A  58     -12.280  -4.704 -19.799  1.00 10.00      A   
ATOM    517  CG  PRO A  58     -11.051  -5.539 -19.703  1.00 10.00      A   
ATOM    518  CD  PRO A  58     -11.519  -6.946 -19.467  1.00 10.00      A   
ATOM    519  C   PRO A  58     -14.691  -5.256 -19.415  1.00 10.00      A   
ATOM    520  O   PRO A  58     -15.518  -4.496 -18.905  1.00 10.00      A   
ATOM    521  N   ALA A  59     -14.960  -6.030 -20.465  1.00 10.00      A   
ATOM    522  HN  ALA A  59     -14.255  -6.612 -20.817  1.00 10.00      A   
ATOM    523  CA  ALA A  59     -16.266  -6.033 -21.118  1.00 10.00      A   
ATOM    524  CB  ALA A  59     -16.272  -6.999 -22.293  1.00 10.00      A   
ATOM    525  C   ALA A  59     -17.377  -6.391 -20.141  1.00 10.00      A   
ATOM    526  O   ALA A  59     -18.490  -5.871 -20.232  1.00 10.00      A   
ATOM    527  N   THR A  60     -17.071  -7.285 -19.211  1.00 10.00      A   
ATOM    528  HN  THR A  60     -16.172  -7.674 -19.197  1.00 10.00      A   
ATOM    529  CA  THR A  60     -18.034  -7.716 -18.216  1.00 10.00      A   
ATOM    530  CB  THR A  60     -17.499  -8.922 -17.422  1.00 10.00      A   
ATOM    531  OG1 THR A  60     -16.782  -9.788 -18.315  1.00 10.00      A   
ATOM    532  HG1 THR A  60     -16.347 -10.487 -17.806  1.00 10.00      A   
ATOM    533  CG2 THR A  60     -18.645  -9.692 -16.784  1.00 10.00      A   
ATOM    534  C   THR A  60     -18.379  -6.578 -17.255  1.00 10.00      A   
ATOM    535  O   THR A  60     -19.552  -6.332 -16.971  1.00 10.00      A   
ATOM    536  N   VAL A  61     -17.356  -5.871 -16.784  1.00 10.00      A   
ATOM    537  HN  VAL A  61     -16.446  -6.096 -17.074  1.00 10.00      A   
ATOM    538  CA  VAL A  61     -17.552  -4.764 -15.852  1.00 10.00      A   
ATOM    539  CB  VAL A  61     -16.213  -4.224 -15.310  1.00 10.00      A   
ATOM    540  CG1 VAL A  61     -16.446  -3.312 -14.115  1.00 10.00      A   
ATOM    541  CG2 VAL A  61     -15.279  -5.366 -14.940  1.00 10.00      A   
ATOM    542  C   VAL A  61     -18.319  -3.628 -16.517  1.00 10.00      A   
ATOM    543  O   VAL A  61     -19.283  -3.111 -15.953  1.00 10.00      A   
ATOM    544  N   ILE A  62     -17.895  -3.262 -17.725  1.00 10.00      A   
ATOM    545  HN  ILE A  62     -17.121  -3.725 -18.117  1.00 10.00      A   
ATOM    546  CA  ILE A  62     -18.538  -2.188 -18.482  1.00 10.00      A   
ATOM    547  CB  ILE A  62     -17.830  -1.946 -19.837  1.00 10.00      A   
ATOM    548  CG1 ILE A  62     -16.393  -1.469 -19.606  1.00 10.00      A   
ATOM    549  CG2 ILE A  62     -18.596  -0.940 -20.686  1.00 10.00      A   
ATOM    550  CD1 ILE A  62     -15.556  -1.403 -20.862  1.00 10.00      A   
ATOM    551  C   ILE A  62     -20.010  -2.499 -18.723  1.00 10.00      A   
ATOM    552  O   ILE A  62     -20.863  -1.619 -18.640  1.00 10.00      A   
ATOM    553  N   ARG A  63     -20.302  -3.760 -19.020  1.00 10.00      A   
ATOM    554  HN  ARG A  63     -19.576  -4.420 -19.076  1.00 10.00      A   
ATOM    555  CA  ARG A  63     -21.673  -4.181 -19.266  1.00 10.00      A   
ATOM    556  CB  ARG A  63     -21.720  -5.593 -19.848  1.00 10.00      A   
ATOM    557  CG  ARG A  63     -21.564  -5.643 -21.360  1.00 10.00      A   
ATOM    558  CD  ARG A  63     -21.820  -7.041 -21.896  1.00 10.00      A   
ATOM    559  NE  ARG A  63     -20.677  -7.931 -21.684  1.00 10.00      A   
ATOM    560  HE  ARG A  63     -19.929  -7.583 -21.150  1.00 10.00      A   
ATOM    561  CZ  ARG A  63     -20.596  -9.165 -22.185  1.00 10.00      A   
ATOM    562  NH1 ARG A  63     -21.589  -9.650 -22.919  1.00 10.00      A   
ATOM    563 HH11 ARG A  63     -21.531 -10.619 -23.309  1.00 10.00      A   
ATOM    564 HH12 ARG A  63     -22.432  -9.067 -23.117  1.00 10.00      A   
ATOM    565  NH2 ARG A  63     -19.517  -9.908 -21.971  1.00 10.00      A   
ATOM    566 HH21 ARG A  63     -18.721  -9.536 -21.412  1.00 10.00      A   
ATOM    567 HH22 ARG A  63     -19.459 -10.873 -22.370  1.00 10.00      A   
ATOM    568  C   ARG A  63     -22.515  -4.094 -18.000  1.00 10.00      A   
ATOM    569  O   ARG A  63     -23.607  -3.530 -18.013  1.00 10.00      A   
ATOM    570  N   ARG A  64     -22.000  -4.639 -16.904  1.00 10.00      A   
ATOM    571  HN  ARG A  64     -21.115  -5.063 -16.947  1.00 10.00      A   
ATOM    572  CA  ARG A  64     -22.724  -4.615 -15.637  1.00 10.00      A   
ATOM    573  CB  ARG A  64     -22.068  -5.516 -14.580  1.00 10.00      A   
ATOM    574  CG  ARG A  64     -22.856  -5.609 -13.274  1.00 10.00      A   
ATOM    575  CD  ARG A  64     -22.218  -6.573 -12.280  1.00 10.00      A   
ATOM    576  NE  ARG A  64     -22.715  -6.351 -10.919  1.00 10.00      A   
ATOM    577  HE  ARG A  64     -23.266  -5.554 -10.770  1.00 10.00      A   
ATOM    578  CZ  ARG A  64     -22.470  -7.162  -9.888  1.00 10.00      A   
ATOM    579  NH1 ARG A  64     -21.740  -8.259 -10.047  1.00 10.00      A   
ATOM    580 HH11 ARG A  64     -21.554  -8.885  -9.232  1.00 10.00      A   
ATOM    581 HH12 ARG A  64     -21.346  -8.511 -10.993  1.00 10.00      A   
ATOM    582  NH2 ARG A  64     -22.946  -6.869  -8.683  1.00 10.00      A   
ATOM    583 HH21 ARG A  64     -23.514  -6.008  -8.533  1.00 10.00      A   
ATOM    584 HH22 ARG A  64     -22.751  -7.506  -7.878  1.00 10.00      A   
ATOM    585  C   ARG A  64     -22.888  -3.189 -15.112  1.00 10.00      A   
ATOM    586  O   ARG A  64     -23.978  -2.801 -14.699  1.00 10.00      A   
ATOM    587  N   PHE A  65     -21.818  -2.408 -15.153  1.00 10.00      A   
ATOM    588  HN  PHE A  65     -20.979  -2.758 -15.530  1.00 10.00      A   
ATOM    589  CA  PHE A  65     -21.861  -1.033 -14.670  1.00 10.00      A   
ATOM    590  CB  PHE A  65     -20.836  -0.818 -13.556  1.00 10.00      A   
ATOM    591  CG  PHE A  65     -21.005  -1.747 -12.389  1.00 10.00      A   
ATOM    592  CD1 PHE A  65     -20.091  -2.761 -12.158  1.00 10.00      A   
ATOM    593  CD2 PHE A  65     -22.077  -1.608 -11.524  1.00 10.00      A   
ATOM    594  CE1 PHE A  65     -20.241  -3.617 -11.087  1.00 10.00      A   
ATOM    595  CE2 PHE A  65     -22.234  -2.462 -10.451  1.00 10.00      A   
ATOM    596  CZ  PHE A  65     -21.314  -3.468 -10.232  1.00 10.00      A   
ATOM    597  C   PHE A  65     -21.618  -0.035 -15.796  1.00 10.00      A   
ATOM    598  O   PHE A  65     -20.474   0.223 -16.176  1.00 10.00      A   
ATOM    599  N   PRO A  66     -22.697   0.527 -16.354  1.00 10.00      A   
ATOM    600  CA  PRO A  66     -22.612   1.516 -17.430  1.00 10.00      A   
ATOM    601  CB  PRO A  66     -24.050   1.588 -17.975  1.00 10.00      A   
ATOM    602  CG  PRO A  66     -24.792   0.473 -17.310  1.00 10.00      A   
ATOM    603  CD  PRO A  66     -24.089   0.226 -16.009  1.00 10.00      A   
ATOM    604  C   PRO A  66     -22.192   2.883 -16.895  1.00 10.00      A   
ATOM    605  O   PRO A  66     -21.736   3.748 -17.650  1.00 10.00      A   
ATOM    606  N   LYS A  67     -22.353   3.070 -15.591  1.00 10.00      A   
ATOM    607  HN  LYS A  67     -22.710   2.337 -15.045  1.00 10.00      A   
ATOM    608  CA  LYS A  67     -21.996   4.323 -14.941  1.00 10.00      A   
ATOM    609  CB  LYS A  67     -23.216   4.936 -14.241  1.00 10.00      A   
ATOM    610  CG  LYS A  67     -24.407   5.203 -15.148  1.00 10.00      A   
ATOM    611  CD  LYS A  67     -25.530   5.888 -14.385  1.00 10.00      A   
ATOM    612  CE  LYS A  67     -26.805   5.953 -15.210  1.00 10.00      A   
ATOM    613  NZ  LYS A  67     -27.922   6.609 -14.471  1.00 10.00      A   
ATOM    614  HZ1 LYS A  67     -28.719   6.792 -15.117  1.00 10.00      A   
ATOM    615  HZ2 LYS A  67     -27.604   7.512 -14.068  1.00 10.00      A   
ATOM    616  HZ3 LYS A  67     -28.254   5.996 -13.696  1.00 10.00      A   
ATOM    617  C   LYS A  67     -20.891   4.085 -13.920  1.00 10.00      A   
ATOM    618  O   LYS A  67     -21.100   3.391 -12.924  1.00 10.00      A   
ATOM    619  N   VAL A  68     -19.718   4.647 -14.170  1.00 10.00      A   
ATOM    620  HN  VAL A  68     -19.610   5.192 -14.983  1.00 10.00      A   
ATOM    621  CA  VAL A  68     -18.585   4.494 -13.264  1.00 10.00      A   
ATOM    622  CB  VAL A  68     -17.607   3.381 -13.724  1.00 10.00      A   
ATOM    623  CG1 VAL A  68     -16.333   3.401 -12.892  1.00 10.00      A   
ATOM    624  CG2 VAL A  68     -18.262   2.010 -13.632  1.00 10.00      A   
ATOM    625  C   VAL A  68     -17.838   5.816 -13.140  1.00 10.00      A   
ATOM    626  O   VAL A  68     -17.484   6.430 -14.146  1.00 10.00      A   
ATOM    627  N   ARG A  69     -17.616   6.259 -11.911  1.00 10.00      A   
ATOM    628  HN  ARG A  69     -17.931   5.730 -11.144  1.00 10.00      A   
ATOM    629  CA  ARG A  69     -16.915   7.512 -11.672  1.00 10.00      A   
ATOM    630  CB  ARG A  69     -17.701   8.401 -10.701  1.00 10.00      A   
ATOM    631  CG  ARG A  69     -19.072   8.831 -11.209  1.00 10.00      A   
ATOM    632  CD  ARG A  69     -18.957   9.865 -12.318  1.00 10.00      A   
ATOM    633  NE  ARG A  69     -20.262  10.231 -12.871  1.00 10.00      A   
ATOM    634  HE  ARG A  69     -20.834   9.496 -13.202  1.00 10.00      A   
ATOM    635  CZ  ARG A  69     -20.721  11.482 -12.951  1.00 10.00      A   
ATOM    636  NH1 ARG A  69     -19.993  12.501 -12.500  1.00 10.00      A   
ATOM    637 HH11 ARG A  69     -20.359  13.476 -12.565  1.00 10.00      A   
ATOM    638 HH12 ARG A  69     -19.046  12.332 -12.072  1.00 10.00      A   
ATOM    639  NH2 ARG A  69     -21.919  11.709 -13.479  1.00 10.00      A   
ATOM    640 HH21 ARG A  69     -22.291  12.679 -13.548  1.00 10.00      A   
ATOM    641 HH22 ARG A  69     -22.493  10.911 -13.830  1.00 10.00      A   
ATOM    642  C   ARG A  69     -15.500   7.274 -11.149  1.00 10.00      A   
ATOM    643  O   ARG A  69     -14.604   8.087 -11.379  1.00 10.00      A   
ATOM    644  N   SER A  70     -15.297   6.167 -10.442  1.00 10.00      A   
ATOM    645  HN  SER A  70     -16.048   5.554 -10.277  1.00 10.00      A   
ATOM    646  CA  SER A  70     -13.985   5.843  -9.894  1.00 10.00      A   
ATOM    647  CB  SER A  70     -13.929   6.233  -8.418  1.00 10.00      A   
ATOM    648  OG  SER A  70     -14.415   7.555  -8.226  1.00 10.00      A   
ATOM    649  HG  SER A  70     -14.346   8.042  -9.053  1.00 10.00      A   
ATOM    650  C   SER A  70     -13.661   4.357 -10.062  1.00 10.00      A   
ATOM    651  O   SER A  70     -14.500   3.493  -9.788  1.00 10.00      A   
ATOM    652  N   VAL A  71     -12.450   4.069 -10.525  1.00 10.00      A   
ATOM    653  HN  VAL A  71     -11.825   4.804 -10.731  1.00 10.00      A   
ATOM    654  CA  VAL A  71     -12.015   2.692 -10.731  1.00 10.00      A   
ATOM    655  CB  VAL A  71     -11.771   2.387 -12.227  1.00 10.00      A   
ATOM    656  CG1 VAL A  71     -11.887   0.896 -12.499  1.00 10.00      A   
ATOM    657  CG2 VAL A  71     -12.717   3.170 -13.121  1.00 10.00      A   
ATOM    658  C   VAL A  71     -10.713   2.433  -9.976  1.00 10.00      A   
ATOM    659  O   VAL A  71      -9.865   3.321  -9.866  1.00 10.00      A   
ATOM    660  N   GLU A  72     -10.566   1.223  -9.456  1.00 10.00      A   
ATOM    661  HN  GLU A  72     -11.290   0.567  -9.561  1.00 10.00      A   
ATOM    662  CA  GLU A  72      -9.363   0.831  -8.727  1.00 10.00      A   
ATOM    663  CB  GLU A  72      -9.547   1.058  -7.224  1.00 10.00      A   
ATOM    664  CG  GLU A  72      -8.257   0.993  -6.421  1.00 10.00      A   
ATOM    665  CD  GLU A  72      -8.395   1.582  -5.029  1.00 10.00      A   
ATOM    666  OE1 GLU A  72      -9.376   2.317  -4.775  1.00 10.00      A   
ATOM    667  OE2 GLU A  72      -7.516   1.317  -4.181  1.00 10.00      A   
ATOM    668  C   GLU A  72      -9.044  -0.636  -9.016  1.00 10.00      A   
ATOM    669  O   GLU A  72      -9.879  -1.513  -8.786  1.00 10.00      A   
ATOM    670  N   LEU A  73      -7.849  -0.899  -9.532  1.00 10.00      A   
ATOM    671  HN  LEU A  73      -7.213  -0.166  -9.671  1.00 10.00      A   
ATOM    672  CA  LEU A  73      -7.454  -2.262  -9.873  1.00 10.00      A   
ATOM    673  CB  LEU A  73      -7.530  -2.488 -11.390  1.00 10.00      A   
ATOM    674  CG  LEU A  73      -8.896  -2.308 -12.056  1.00 10.00      A   
ATOM    675  CD1 LEU A  73      -8.914  -1.045 -12.902  1.00 10.00      A   
ATOM    676  CD2 LEU A  73      -9.237  -3.522 -12.901  1.00 10.00      A   
ATOM    677  C   LEU A  73      -6.044  -2.588  -9.401  1.00 10.00      A   
ATOM    678  O   LEU A  73      -5.194  -1.704  -9.272  1.00 10.00      A   
ATOM    679  N   LYS A  74      -5.814  -3.872  -9.149  1.00 10.00      A   
ATOM    680  HN  LYS A  74      -6.552  -4.510  -9.247  1.00 10.00      A   
ATOM    681  CA  LYS A  74      -4.512  -4.375  -8.731  1.00 10.00      A   
ATOM    682  CB  LYS A  74      -4.629  -5.155  -7.422  1.00 10.00      A   
ATOM    683  CG  LYS A  74      -5.078  -4.327  -6.232  1.00 10.00      A   
ATOM    684  CD  LYS A  74      -5.096  -5.168  -4.968  1.00 10.00      A   
ATOM    685  CE  LYS A  74      -5.583  -4.374  -3.769  1.00 10.00      A   
ATOM    686  NZ  LYS A  74      -5.552  -5.191  -2.530  1.00 10.00      A   
ATOM    687  HZ1 LYS A  74      -5.696  -4.591  -1.697  1.00 10.00      A   
ATOM    688  HZ2 LYS A  74      -4.632  -5.670  -2.444  1.00 10.00      A   
ATOM    689  HZ3 LYS A  74      -6.302  -5.910  -2.553  1.00 10.00      A   
ATOM    690  C   LYS A  74      -3.973  -5.297  -9.821  1.00 10.00      A   
ATOM    691  O   LYS A  74      -4.743  -6.021 -10.459  1.00 10.00      A   
ATOM    692  N   GLY A  75      -2.667  -5.270 -10.041  1.00 10.00      A   
ATOM    693  HN  GLY A  75      -2.096  -4.679  -9.499  1.00 10.00      A   
ATOM    694  CA  GLY A  75      -2.078  -6.102 -11.075  1.00 10.00      A   
ATOM    695  C   GLY A  75      -1.126  -7.147 -10.539  1.00 10.00      A   
ATOM    696  O   GLY A  75      -1.512  -8.298 -10.324  1.00 10.00      A   
ATOM    697  N   LYS A  76       0.119  -6.749 -10.339  1.00 10.00      A   
ATOM    698  HN  LYS A  76       0.355  -5.815 -10.536  1.00 10.00      A   
ATOM    699  CA  LYS A  76       1.147  -7.650  -9.836  1.00 10.00      A   
ATOM    700  CB  LYS A  76       2.531  -7.029 -10.011  1.00 10.00      A   
ATOM    701  CG  LYS A  76       2.965  -6.893 -11.460  1.00 10.00      A   
ATOM    702  CD  LYS A  76       4.395  -6.387 -11.556  1.00 10.00      A   
ATOM    703  CE  LYS A  76       4.838  -6.240 -13.003  1.00 10.00      A   
ATOM    704  NZ  LYS A  76       6.244  -5.776 -13.111  1.00 10.00      A   
ATOM    705  HZ1 LYS A  76       6.844  -6.280 -12.426  1.00 10.00      A   
ATOM    706  HZ2 LYS A  76       6.299  -4.749 -12.921  1.00 10.00      A   
ATOM    707  HZ3 LYS A  76       6.606  -5.952 -14.068  1.00 10.00      A   
ATOM    708  C   LYS A  76       0.903  -8.010  -8.375  1.00 10.00      A   
ATOM    709  O   LYS A  76       0.300  -7.234  -7.633  1.00 10.00      A   
ATOM    710  N   PRO A  77       1.364  -9.197  -7.949  1.00 10.00      A   
ATOM    711  CA  PRO A  77       1.191  -9.670  -6.578  1.00 10.00      A   
ATOM    712  CB  PRO A  77       1.342 -11.183  -6.729  1.00 10.00      A   
ATOM    713  CG  PRO A  77       2.318 -11.339  -7.844  1.00 10.00      A   
ATOM    714  CD  PRO A  77       2.077 -10.187  -8.783  1.00 10.00      A   
ATOM    715  C   PRO A  77       2.256  -9.130  -5.625  1.00 10.00      A   
ATOM    716  O   PRO A  77       3.179  -8.418  -6.032  1.00 10.00      A   
ATOM    717  N   HIS A  78       2.116  -9.501  -4.358  1.00 10.00      A   
ATOM    718  HN  HIS A  78       1.353 -10.071  -4.126  1.00 10.00      A   
ATOM    719  CA  HIS A  78       3.025  -9.086  -3.288  1.00 10.00      A   
ATOM    720  CB  HIS A  78       2.580  -9.769  -1.983  1.00 10.00      A   
ATOM    721  CG  HIS A  78       3.511  -9.640  -0.815  1.00 10.00      A   
ATOM    722  ND1 HIS A  78       3.999 -10.718  -0.109  1.00 10.00      A   
ATOM    723  HD1 HIS A  78       3.811 -11.671  -0.297  1.00 10.00      A   
ATOM    724  CD2 HIS A  78       4.007  -8.539  -0.202  1.00 10.00      A   
ATOM    725  CE1 HIS A  78       4.770 -10.250   0.880  1.00 10.00      A   
ATOM    726  NE2 HIS A  78       4.805  -8.931   0.871  1.00 10.00      A   
ATOM    727  C   HIS A  78       4.487  -9.414  -3.605  1.00 10.00      A   
ATOM    728  O   HIS A  78       5.382  -8.597  -3.380  1.00 10.00      A   
ATOM    729  N   PHE A  79       4.726 -10.594  -4.163  1.00 10.00      A   
ATOM    730  HN  PHE A  79       3.971 -11.192  -4.355  1.00 10.00      A   
ATOM    731  CA  PHE A  79       6.084 -11.029  -4.484  1.00 10.00      A   
ATOM    732  CB  PHE A  79       6.129 -12.535  -4.740  1.00 10.00      A   
ATOM    733  CG  PHE A  79       6.538 -13.336  -3.535  1.00 10.00      A   
ATOM    734  CD1 PHE A  79       6.897 -12.709  -2.354  1.00 10.00      A   
ATOM    735  CD2 PHE A  79       6.573 -14.716  -3.588  1.00 10.00      A   
ATOM    736  CE1 PHE A  79       7.280 -13.445  -1.249  1.00 10.00      A   
ATOM    737  CE2 PHE A  79       6.954 -15.459  -2.487  1.00 10.00      A   
ATOM    738  CZ  PHE A  79       7.309 -14.822  -1.316  1.00 10.00      A   
ATOM    739  C   PHE A  79       6.731 -10.260  -5.637  1.00 10.00      A   
ATOM    740  O   PHE A  79       7.898 -10.487  -5.962  1.00 10.00      A   
ATOM    741  N   ALA A  80       5.994  -9.347  -6.247  1.00 10.00      A   
ATOM    742  HN  ALA A  80       5.073  -9.186  -5.943  1.00 10.00      A   
ATOM    743  CA  ALA A  80       6.532  -8.567  -7.353  1.00 10.00      A   
ATOM    744  CB  ALA A  80       5.414  -7.976  -8.194  1.00 10.00      A   
ATOM    745  C   ALA A  80       7.458  -7.471  -6.839  1.00 10.00      A   
ATOM    746  O   ALA A  80       8.433  -7.110  -7.499  1.00 10.00      A   
ATOM    747  N   ASP A  81       7.162  -6.974  -5.641  1.00 10.00      A   
ATOM    748  HN  ASP A  81       6.381  -7.327  -5.160  1.00 10.00      A   
ATOM    749  CA  ASP A  81       7.957  -5.913  -5.022  1.00 10.00      A   
ATOM    750  CB  ASP A  81       7.272  -5.387  -3.757  1.00 10.00      A   
ATOM    751  CG  ASP A  81       6.058  -4.535  -4.060  1.00 10.00      A   
ATOM    752  OD1 ASP A  81       6.118  -3.725  -5.006  1.00 10.00      A   
ATOM    753  OD2 ASP A  81       5.045  -4.666  -3.349  1.00 10.00      A   
ATOM    754  C   ASP A  81       9.360  -6.397  -4.682  1.00 10.00      A   
ATOM    755  O   ASP A  81      10.304  -5.610  -4.609  1.00 10.00      A   
ATOM    756  N   PHE A  82       9.494  -7.700  -4.492  1.00 10.00      A   
ATOM    757  HN  PHE A  82       8.708  -8.277  -4.581  1.00 10.00      A   
ATOM    758  CA  PHE A  82      10.779  -8.295  -4.154  1.00 10.00      A   
ATOM    759  CB  PHE A  82      10.591  -9.473  -3.196  1.00 10.00      A   
ATOM    760  CG  PHE A  82       9.770  -9.125  -1.986  1.00 10.00      A   
ATOM    761  CD1 PHE A  82      10.096  -8.030  -1.204  1.00 10.00      A   
ATOM    762  CD2 PHE A  82       8.668  -9.887  -1.638  1.00 10.00      A   
ATOM    763  CE1 PHE A  82       9.340  -7.703  -0.097  1.00 10.00      A   
ATOM    764  CE2 PHE A  82       7.908  -9.567  -0.532  1.00 10.00      A   
ATOM    765  CZ  PHE A  82       8.244  -8.473   0.241  1.00 10.00      A   
ATOM    766  C   PHE A  82      11.530  -8.726  -5.411  1.00 10.00      A   
ATOM    767  O   PHE A  82      12.550  -9.413  -5.334  1.00 10.00      A   
ATOM    768  N   ASN A  83      11.001  -8.322  -6.566  1.00 10.00      A   
ATOM    769  HN  ASN A  83      10.171  -7.796  -6.543  1.00 10.00      A   
ATOM    770  CA  ASN A  83      11.603  -8.625  -7.866  1.00 10.00      A   
ATOM    771  CB  ASN A  83      12.998  -8.003  -7.981  1.00 10.00      A   
ATOM    772  CG  ASN A  83      13.165  -7.171  -9.234  1.00 10.00      A   
ATOM    773  OD1 ASN A  83      12.487  -7.391 -10.234  1.00 10.00      A   
ATOM    774  ND2 ASN A  83      14.072  -6.207  -9.192  1.00 10.00      A   
ATOM    775 HD21 ASN A  83      14.584  -6.085  -8.363  1.00 10.00      A   
ATOM    776 HD22 ASN A  83      14.197  -5.653  -9.992  1.00 10.00      A   
ATOM    777  C   ASN A  83      11.669 -10.125  -8.149  1.00 10.00      A   
ATOM    778  O   ASN A  83      12.549 -10.593  -8.878  1.00 10.00      A   
ATOM    779  N   LEU A  84      10.737 -10.878  -7.578  1.00 10.00      A   
ATOM    780  HN  LEU A  84      10.063 -10.456  -7.005  1.00 10.00      A   
ATOM    781  CA  LEU A  84      10.700 -12.319  -7.778  1.00 10.00      A   
ATOM    782  CB  LEU A  84      10.086 -13.018  -6.564  1.00 10.00      A   
ATOM    783  CG  LEU A  84      10.998 -13.162  -5.343  1.00 10.00      A   
ATOM    784  CD1 LEU A  84      10.224 -13.698  -4.151  1.00 10.00      A   
ATOM    785  CD2 LEU A  84      12.182 -14.063  -5.661  1.00 10.00      A   
ATOM    786  C   LEU A  84       9.936 -12.676  -9.049  1.00 10.00      A   
ATOM    787  O   LEU A  84      10.227 -13.680  -9.699  1.00 10.00      A   
ATOM    788  N   VAL A  85       8.961 -11.850  -9.396  1.00 10.00      A   
ATOM    789  HN  VAL A  85       8.777 -11.065  -8.840  1.00 10.00      A   
ATOM    790  CA  VAL A  85       8.163 -12.078 -10.591  1.00 10.00      A   
ATOM    791  CB  VAL A  85       6.759 -11.445 -10.467  1.00 10.00      A   
ATOM    792  CG1 VAL A  85       5.868 -11.879 -11.621  1.00 10.00      A   
ATOM    793  CG2 VAL A  85       6.123 -11.801  -9.132  1.00 10.00      A   
ATOM    794  C   VAL A  85       8.865 -11.480 -11.806  1.00 10.00      A   
ATOM    795  O   VAL A  85       9.056 -10.268 -11.875  1.00 10.00      A   
ATOM    796  N   PRO A  86       9.271 -12.323 -12.769  1.00 10.00      A   
ATOM    797  CA  PRO A  86       9.949 -11.867 -13.989  1.00 10.00      A   
ATOM    798  CB  PRO A  86      10.156 -13.157 -14.792  1.00 10.00      A   
ATOM    799  CG  PRO A  86      10.094 -14.250 -13.779  1.00 10.00      A   
ATOM    800  CD  PRO A  86       9.116 -13.789 -12.740  1.00 10.00      A   
ATOM    801  C   PRO A  86       9.094 -10.875 -14.781  1.00 10.00      A   
ATOM    802  O   PRO A  86       7.864 -10.993 -14.831  1.00 10.00      A   
ATOM    803  N   ASP A  87       9.752  -9.900 -15.395  1.00 10.00      A   
ATOM    804  HN  ASP A  87      10.733  -9.865 -15.319  1.00 10.00      A   
ATOM    805  CA  ASP A  87       9.060  -8.879 -16.178  1.00 10.00      A   
ATOM    806  CB  ASP A  87      10.007  -7.733 -16.555  1.00 10.00      A   
ATOM    807  CG  ASP A  87      10.615  -7.026 -15.357  1.00 10.00      A   
ATOM    808  OD1 ASP A  87      11.754  -6.526 -15.477  1.00 10.00      A   
ATOM    809  OD2 ASP A  87       9.966  -6.971 -14.291  1.00 10.00      A   
ATOM    810  C   ASP A  87       8.462  -9.474 -17.443  1.00 10.00      A   
ATOM    811  O   ASP A  87       9.104 -10.280 -18.121  1.00 10.00      A   
ATOM    812  N   GLY A  88       7.232  -9.078 -17.754  1.00 10.00      A   
ATOM    813  HN  GLY A  88       6.769  -8.444 -17.168  1.00 10.00      A   
ATOM    814  CA  GLY A  88       6.575  -9.573 -18.948  1.00 10.00      A   
ATOM    815  C   GLY A  88       5.399 -10.481 -18.646  1.00 10.00      A   
ATOM    816  O   GLY A  88       4.716 -10.936 -19.561  1.00 10.00      A   
ATOM    817  N   TRP A  89       5.163 -10.746 -17.365  1.00 10.00      A   
ATOM    818  HN  TRP A  89       5.749 -10.363 -16.683  1.00 10.00      A   
ATOM    819  CA  TRP A  89       4.060 -11.613 -16.957  1.00 10.00      A   
ATOM    820  CB  TRP A  89       4.095 -11.880 -15.449  1.00 10.00      A   
ATOM    821  CG  TRP A  89       3.274 -13.067 -15.033  1.00 10.00      A   
ATOM    822  CD1 TRP A  89       3.686 -14.367 -14.967  1.00 10.00      A   
ATOM    823  CD2 TRP A  89       1.897 -13.064 -14.626  1.00 10.00      A   
ATOM    824  NE1 TRP A  89       2.654 -15.173 -14.549  1.00 10.00      A   
ATOM    825  HE1 TRP A  89       2.702 -16.146 -14.427  1.00 10.00      A   
ATOM    826  CE2 TRP A  89       1.546 -14.397 -14.331  1.00 10.00      A   
ATOM    827  CE3 TRP A  89       0.926 -12.065 -14.482  1.00 10.00      A   
ATOM    828  CZ2 TRP A  89       0.270 -14.756 -13.900  1.00 10.00      A   
ATOM    829  CZ3 TRP A  89      -0.339 -12.426 -14.055  1.00 10.00      A   
ATOM    830  CH2 TRP A  89      -0.656 -13.759 -13.769  1.00 10.00      A   
ATOM    831  C   TRP A  89       2.707 -11.027 -17.360  1.00 10.00      A   
ATOM    832  O   TRP A  89       1.926 -11.672 -18.062  1.00 10.00      A   
ATOM    833  N   GLY A  90       2.436  -9.811 -16.910  1.00 10.00      A   
ATOM    834  HN  GLY A  90       3.093  -9.346 -16.351  1.00 10.00      A   
ATOM    835  CA  GLY A  90       1.181  -9.163 -17.229  1.00 10.00      A   
ATOM    836  C   GLY A  90       0.932  -7.970 -16.332  1.00 10.00      A   
ATOM    837  O   GLY A  90       1.870  -7.434 -15.737  1.00 10.00      A   
ATOM    838  N   GLY A  91      -0.324  -7.561 -16.230  1.00 10.00      A   
ATOM    839  HN  GLY A  91      -1.028  -8.032 -16.736  1.00 10.00      A   
ATOM    840  CA  GLY A  91      -0.678  -6.429 -15.397  1.00 10.00      A   
ATOM    841  C   GLY A  91      -0.754  -5.148 -16.198  1.00 10.00      A   
ATOM    842  O   GLY A  91      -0.532  -4.059 -15.672  1.00 10.00      A   
ATOM    843  N   TYR A  92      -1.071  -5.278 -17.476  1.00 10.00      A   
ATOM    844  HN  TYR A  92      -1.264  -6.171 -17.833  1.00 10.00      A   
ATOM    845  CA  TYR A  92      -1.162  -4.127 -18.358  1.00 10.00      A   
ATOM    846  CB  TYR A  92      -0.726  -4.501 -19.778  1.00 10.00      A   
ATOM    847  CG  TYR A  92       0.699  -5.018 -19.853  1.00 10.00      A   
ATOM    848  CD1 TYR A  92       0.982  -6.368 -19.680  1.00 10.00      A   
ATOM    849  CD2 TYR A  92       1.761  -4.154 -20.077  1.00 10.00      A   
ATOM    850  CE1 TYR A  92       2.281  -6.839 -19.727  1.00 10.00      A   
ATOM    851  CE2 TYR A  92       3.064  -4.617 -20.132  1.00 10.00      A   
ATOM    852  CZ  TYR A  92       3.318  -5.959 -19.954  1.00 10.00      A   
ATOM    853  OH  TYR A  92       4.616  -6.420 -19.994  1.00 10.00      A   
ATOM    854  HH  TYR A  92       5.166  -5.878 -19.418  1.00 10.00      A   
ATOM    855  C   TYR A  92      -2.569  -3.541 -18.343  1.00 10.00      A   
ATOM    856  O   TYR A  92      -3.554  -4.253 -18.551  1.00 10.00      A   
ATOM    857  N   VAL A  93      -2.653  -2.239 -18.104  1.00 10.00      A   
ATOM    858  HN  VAL A  93      -1.824  -1.724 -17.982  1.00 10.00      A   
ATOM    859  CA  VAL A  93      -3.936  -1.550 -18.030  1.00 10.00      A   
ATOM    860  CB  VAL A  93      -3.891  -0.397 -17.000  1.00 10.00      A   
ATOM    861  CG1 VAL A  93      -3.090   0.789 -17.521  1.00 10.00      A   
ATOM    862  CG2 VAL A  93      -5.292   0.020 -16.574  1.00 10.00      A   
ATOM    863  C   VAL A  93      -4.379  -1.023 -19.397  1.00 10.00      A   
ATOM    864  O   VAL A  93      -5.472  -0.467 -19.540  1.00 10.00      A   
ATOM    865  N   TYR A  94      -3.526  -1.217 -20.394  1.00 10.00      A   
ATOM    866  HN  TYR A  94      -2.670  -1.652 -20.202  1.00 10.00      A   
ATOM    867  CA  TYR A  94      -3.802  -0.781 -21.760  1.00 10.00      A   
ATOM    868  CB  TYR A  94      -2.721  -1.278 -22.727  1.00 10.00      A   
ATOM    869  CG  TYR A  94      -2.660  -0.520 -24.035  1.00 10.00      A   
ATOM    870  CD1 TYR A  94      -2.680   0.869 -24.056  1.00 10.00      A   
ATOM    871  CD2 TYR A  94      -2.569  -1.191 -25.247  1.00 10.00      A   
ATOM    872  CE1 TYR A  94      -2.613   1.568 -25.245  1.00 10.00      A   
ATOM    873  CE2 TYR A  94      -2.503  -0.500 -26.441  1.00 10.00      A   
ATOM    874  CZ  TYR A  94      -2.525   0.879 -26.435  1.00 10.00      A   
ATOM    875  OH  TYR A  94      -2.453   1.569 -27.624  1.00 10.00      A   
ATOM    876  HH  TYR A  94      -2.053   2.445 -27.466  1.00 10.00      A   
ATOM    877  C   TYR A  94      -5.201  -1.194 -22.241  1.00 10.00      A   
ATOM    878  O   TYR A  94      -5.977  -0.333 -22.663  1.00 10.00      A   
ATOM    879  N   PRO A  95      -5.556  -2.503 -22.186  1.00 10.00      A   
ATOM    880  CA  PRO A  95      -6.880  -2.981 -22.617  1.00 10.00      A   
ATOM    881  CB  PRO A  95      -6.842  -4.479 -22.289  1.00 10.00      A   
ATOM    882  CG  PRO A  95      -5.399  -4.824 -22.290  1.00 10.00      A   
ATOM    883  CD  PRO A  95      -4.704  -3.621 -21.727  1.00 10.00      A   
ATOM    884  C   PRO A  95      -8.008  -2.316 -21.837  1.00 10.00      A   
ATOM    885  O   PRO A  95      -9.049  -1.972 -22.398  1.00 10.00      A   
ATOM    886  N   TRP A  96      -7.782  -2.119 -20.545  1.00 10.00      A   
ATOM    887  HN  TRP A  96      -6.919  -2.390 -20.169  1.00 10.00      A   
ATOM    888  CA  TRP A  96      -8.773  -1.502 -19.673  1.00 10.00      A   
ATOM    889  CB  TRP A  96      -8.320  -1.568 -18.213  1.00 10.00      A   
ATOM    890  CG  TRP A  96      -8.415  -2.943 -17.632  1.00 10.00      A   
ATOM    891  CD1 TRP A  96      -7.465  -3.923 -17.672  1.00 10.00      A   
ATOM    892  CD2 TRP A  96      -9.533  -3.496 -16.933  1.00 10.00      A   
ATOM    893  NE1 TRP A  96      -7.922  -5.051 -17.038  1.00 10.00      A   
ATOM    894  HE1 TRP A  96      -7.422  -5.893 -16.934  1.00 10.00      A   
ATOM    895  CE2 TRP A  96      -9.192  -4.814 -16.577  1.00 10.00      A   
ATOM    896  CE3 TRP A  96     -10.790  -3.003 -16.573  1.00 10.00      A   
ATOM    897  CZ2 TRP A  96     -10.064  -5.644 -15.879  1.00 10.00      A   
ATOM    898  CZ3 TRP A  96     -11.653  -3.828 -15.881  1.00 10.00      A   
ATOM    899  CH2 TRP A  96     -11.287  -5.134 -15.543  1.00 10.00      A   
ATOM    900  C   TRP A  96      -9.059  -0.063 -20.083  1.00 10.00      A   
ATOM    901  O   TRP A  96     -10.215   0.329 -20.233  1.00 10.00      A   
ATOM    902  N   ILE A  97      -8.005   0.715 -20.273  1.00 10.00      A   
ATOM    903  HN  ILE A  97      -7.104   0.343 -20.138  1.00 10.00      A   
ATOM    904  CA  ILE A  97      -8.148   2.109 -20.673  1.00 10.00      A   
ATOM    905  CB  ILE A  97      -6.796   2.860 -20.631  1.00 10.00      A   
ATOM    906  CG1 ILE A  97      -6.187   2.796 -19.224  1.00 10.00      A   
ATOM    907  CG2 ILE A  97      -6.960   4.307 -21.076  1.00 10.00      A   
ATOM    908  CD1 ILE A  97      -7.075   3.374 -18.139  1.00 10.00      A   
ATOM    909  C   ILE A  97      -8.747   2.198 -22.075  1.00 10.00      A   
ATOM    910  O   ILE A  97      -9.573   3.069 -22.358  1.00 10.00      A   
ATOM    911  N   GLU A  98      -8.344   1.275 -22.938  1.00 10.00      A   
ATOM    912  HN  GLU A  98      -7.690   0.600 -22.648  1.00 10.00      A   
ATOM    913  CA  GLU A  98      -8.831   1.238 -24.310  1.00 10.00      A   
ATOM    914  CB  GLU A  98      -8.071   0.182 -25.118  1.00 10.00      A   
ATOM    915  CG  GLU A  98      -8.558   0.035 -26.551  1.00 10.00      A   
ATOM    916  CD  GLU A  98      -7.966  -1.163 -27.262  1.00 10.00      A   
ATOM    917  OE1 GLU A  98      -7.918  -2.261 -26.664  1.00 10.00      A   
ATOM    918  OE2 GLU A  98      -7.564  -1.019 -28.436  1.00 10.00      A   
ATOM    919  C   GLU A  98     -10.334   0.963 -24.364  1.00 10.00      A   
ATOM    920  O   GLU A  98     -11.046   1.536 -25.184  1.00 10.00      A   
ATOM    921  N   ALA A  99     -10.812   0.095 -23.486  1.00 10.00      A   
ATOM    922  HN  ALA A  99     -10.197  -0.334 -22.851  1.00 10.00      A   
ATOM    923  CA  ALA A  99     -12.227  -0.256 -23.459  1.00 10.00      A   
ATOM    924  CB  ALA A  99     -12.419  -1.663 -22.910  1.00 10.00      A   
ATOM    925  C   ALA A  99     -13.065   0.751 -22.670  1.00 10.00      A   
ATOM    926  O   ALA A  99     -14.184   1.079 -23.063  1.00 10.00      A   
ATOM    927  N   MET A 100     -12.522   1.246 -21.564  1.00 10.00      A   
ATOM    928  HN  MET A 100     -11.618   0.962 -21.304  1.00 10.00      A   
ATOM    929  CA  MET A 100     -13.246   2.193 -20.715  1.00 10.00      A   
ATOM    930  CB  MET A 100     -12.608   2.299 -19.328  1.00 10.00      A   
ATOM    931  CG  MET A 100     -12.786   1.062 -18.461  1.00 10.00      A   
ATOM    932  SD  MET A 100     -12.384   1.369 -16.729  1.00 10.00      A   
ATOM    933  CE  MET A 100     -10.645   1.788 -16.850  1.00 10.00      A   
ATOM    934  C   MET A 100     -13.393   3.581 -21.336  1.00 10.00      A   
ATOM    935  O   MET A 100     -14.352   4.291 -21.037  1.00 10.00      A   
ATOM    936  N   SER A 101     -12.461   3.957 -22.201  1.00 10.00      A   
ATOM    937  HN  SER A 101     -11.737   3.335 -22.421  1.00 10.00      A   
ATOM    938  CA  SER A 101     -12.481   5.273 -22.838  1.00 10.00      A   
ATOM    939  CB  SER A 101     -11.237   5.472 -23.708  1.00 10.00      A   
ATOM    940  OG  SER A 101     -10.946   4.303 -24.452  1.00 10.00      A   
ATOM    941  HG  SER A 101     -10.321   3.756 -23.957  1.00 10.00      A   
ATOM    942  C   SER A 101     -13.751   5.535 -23.650  1.00 10.00      A   
ATOM    943  O   SER A 101     -14.358   6.603 -23.540  1.00 10.00      A   
ATOM    944  N   SER A 102     -14.159   4.559 -24.445  1.00 10.00      A   
ATOM    945  HN  SER A 102     -13.649   3.721 -24.479  1.00 10.00      A   
ATOM    946  CA  SER A 102     -15.335   4.702 -25.287  1.00 10.00      A   
ATOM    947  CB  SER A 102     -15.196   3.785 -26.503  1.00 10.00      A   
ATOM    948  OG  SER A 102     -14.374   2.666 -26.196  1.00 10.00      A   
ATOM    949  HG  SER A 102     -14.929   1.937 -25.887  1.00 10.00      A   
ATOM    950  C   SER A 102     -16.637   4.416 -24.536  1.00 10.00      A   
ATOM    951  O   SER A 102     -17.721   4.473 -25.121  1.00 10.00      A   
ATOM    952  N   SER A 103     -16.538   4.137 -23.243  1.00 10.00      A   
ATOM    953  HN  SER A 103     -15.656   4.138 -22.815  1.00 10.00      A   
ATOM    954  CA  SER A 103     -17.718   3.834 -22.447  1.00 10.00      A   
ATOM    955  CB  SER A 103     -17.615   2.423 -21.862  1.00 10.00      A   
ATOM    956  OG  SER A 103     -17.371   1.468 -22.883  1.00 10.00      A   
ATOM    957  HG  SER A 103     -18.207   1.231 -23.304  1.00 10.00      A   
ATOM    958  C   SER A 103     -17.956   4.860 -21.336  1.00 10.00      A   
ATOM    959  O   SER A 103     -18.986   5.535 -21.315  1.00 10.00      A   
ATOM    960  N   TYR A 104     -16.996   4.992 -20.428  1.00 10.00      A   
ATOM    961  HN  TYR A 104     -16.168   4.479 -20.525  1.00 10.00      A   
ATOM    962  CA  TYR A 104     -17.125   5.914 -19.307  1.00 10.00      A   
ATOM    963  CB  TYR A 104     -16.338   5.413 -18.092  1.00 10.00      A   
ATOM    964  CG  TYR A 104     -16.676   3.998 -17.676  1.00 10.00      A   
ATOM    965  CD1 TYR A 104     -15.674   3.081 -17.396  1.00 10.00      A   
ATOM    966  CD2 TYR A 104     -17.997   3.578 -17.567  1.00 10.00      A   
ATOM    967  CE1 TYR A 104     -15.973   1.788 -17.016  1.00 10.00      A   
ATOM    968  CE2 TYR A 104     -18.305   2.283 -17.188  1.00 10.00      A   
ATOM    969  CZ  TYR A 104     -17.287   1.393 -16.914  1.00 10.00      A   
ATOM    970  OH  TYR A 104     -17.584   0.107 -16.526  1.00 10.00      A   
ATOM    971  HH  TYR A 104     -18.545   0.006 -16.460  1.00 10.00      A   
ATOM    972  C   TYR A 104     -16.665   7.312 -19.686  1.00 10.00      A   
ATOM    973  O   TYR A 104     -15.505   7.673 -19.501  1.00 10.00      A   
ATOM    974  N   THR A 105     -17.582   8.099 -20.215  1.00 10.00      A   
ATOM    975  HN  THR A 105     -18.494   7.756 -20.347  1.00 10.00      A   
ATOM    976  CA  THR A 105     -17.275   9.460 -20.616  1.00 10.00      A   
ATOM    977  CB  THR A 105     -18.204   9.906 -21.759  1.00 10.00      A   
ATOM    978  OG1 THR A 105     -19.219   8.905 -21.970  1.00 10.00      A   
ATOM    979  HG1 THR A 105     -18.942   8.305 -22.676  1.00 10.00      A   
ATOM    980  CG2 THR A 105     -17.408  10.095 -23.041  1.00 10.00      A   
ATOM    981  C   THR A 105     -17.412  10.422 -19.432  1.00 10.00      A   
ATOM    982  O   THR A 105     -17.305  11.639 -19.587  1.00 10.00      A   
ATOM    983  N   TRP A 106     -17.643   9.861 -18.250  1.00 10.00      A   
ATOM    984  HN  TRP A 106     -17.722   8.886 -18.197  1.00 10.00      A   
ATOM    985  CA  TRP A 106     -17.797  10.650 -17.032  1.00 10.00      A   
ATOM    986  CB  TRP A 106     -19.245  10.581 -16.538  1.00 10.00      A   
ATOM    987  CG  TRP A 106     -20.203  11.395 -17.353  1.00 10.00      A   
ATOM    988  CD1 TRP A 106     -20.843  11.011 -18.494  1.00 10.00      A   
ATOM    989  CD2 TRP A 106     -20.623  12.735 -17.090  1.00 10.00      A   
ATOM    990  NE1 TRP A 106     -21.636  12.028 -18.957  1.00 10.00      A   
ATOM    991  HE1 TRP A 106     -22.196  11.991 -19.763  1.00 10.00      A   
ATOM    992  CE2 TRP A 106     -21.520  13.099 -18.112  1.00 10.00      A   
ATOM    993  CE3 TRP A 106     -20.330  13.663 -16.090  1.00 10.00      A   
ATOM    994  CZ2 TRP A 106     -22.126  14.351 -18.163  1.00 10.00      A   
ATOM    995  CZ3 TRP A 106     -20.931  14.903 -16.143  1.00 10.00      A   
ATOM    996  CH2 TRP A 106     -21.819  15.238 -17.171  1.00 10.00      A   
ATOM    997  C   TRP A 106     -16.852  10.175 -15.931  1.00 10.00      A   
ATOM    998  O   TRP A 106     -17.070  10.457 -14.754  1.00 10.00      A   
ATOM    999  N   LEU A 107     -15.804   9.458 -16.319  1.00 10.00      A   
ATOM   1000  HN  LEU A 107     -15.678   9.272 -17.272  1.00 10.00      A   
ATOM   1001  CA  LEU A 107     -14.828   8.946 -15.360  1.00 10.00      A   
ATOM   1002  CB  LEU A 107     -13.837   8.021 -16.066  1.00 10.00      A   
ATOM   1003  CG  LEU A 107     -13.033   7.081 -15.167  1.00 10.00      A   
ATOM   1004  CD1 LEU A 107     -13.963   6.261 -14.290  1.00 10.00      A   
ATOM   1005  CD2 LEU A 107     -12.149   6.171 -16.004  1.00 10.00      A   
ATOM   1006  C   LEU A 107     -14.085  10.098 -14.680  1.00 10.00      A   
ATOM   1007  O   LEU A 107     -13.656  11.041 -15.348  1.00 10.00      A   
ATOM   1008  N   GLU A 108     -13.915  10.006 -13.363  1.00 10.00      A   
ATOM   1009  HN  GLU A 108     -14.237   9.210 -12.891  1.00 10.00      A   
ATOM   1010  CA  GLU A 108     -13.251  11.060 -12.602  1.00 10.00      A   
ATOM   1011  CB  GLU A 108     -14.222  11.684 -11.595  1.00 10.00      A   
ATOM   1012  CG  GLU A 108     -15.495  12.233 -12.215  1.00 10.00      A   
ATOM   1013  CD  GLU A 108     -16.400  12.907 -11.204  1.00 10.00      A   
ATOM   1014  OE1 GLU A 108     -17.630  12.684 -11.255  1.00 10.00      A   
ATOM   1015  OE2 GLU A 108     -15.896  13.684 -10.367  1.00 10.00      A   
ATOM   1016  C   GLU A 108     -11.989  10.583 -11.877  1.00 10.00      A   
ATOM   1017  O   GLU A 108     -10.962  11.267 -11.902  1.00 10.00      A   
ATOM   1018  N   GLU A 109     -12.056   9.425 -11.227  1.00 10.00      A   
ATOM   1019  HN  GLU A 109     -12.885   8.900 -11.260  1.00 10.00      A   
ATOM   1020  CA  GLU A 109     -10.906   8.913 -10.475  1.00 10.00      A   
ATOM   1021  CB  GLU A 109     -11.226   8.822  -8.978  1.00 10.00      A   
ATOM   1022  CG  GLU A 109     -11.547  10.155  -8.319  1.00 10.00      A   
ATOM   1023  CD  GLU A 109     -11.816  10.036  -6.829  1.00 10.00      A   
ATOM   1024  OE1 GLU A 109     -10.909   9.610  -6.082  1.00 10.00      A   
ATOM   1025  OE2 GLU A 109     -12.934  10.386  -6.393  1.00 10.00      A   
ATOM   1026  C   GLU A 109     -10.416   7.555 -10.977  1.00 10.00      A   
ATOM   1027  O   GLU A 109     -11.208   6.634 -11.197  1.00 10.00      A   
ATOM   1028  N   ILE A 110      -9.102   7.439 -11.143  1.00 10.00      A   
ATOM   1029  HN  ILE A 110      -8.527   8.218 -10.961  1.00 10.00      A   
ATOM   1030  CA  ILE A 110      -8.477   6.201 -11.595  1.00 10.00      A   
ATOM   1031  CB  ILE A 110      -7.923   6.340 -13.030  1.00 10.00      A   
ATOM   1032  CG1 ILE A 110      -9.017   6.814 -13.994  1.00 10.00      A   
ATOM   1033  CG2 ILE A 110      -7.332   5.017 -13.504  1.00 10.00      A   
ATOM   1034  CD1 ILE A 110      -8.521   7.079 -15.402  1.00 10.00      A   
ATOM   1035  C   ILE A 110      -7.325   5.836 -10.656  1.00 10.00      A   
ATOM   1036  O   ILE A 110      -6.393   6.622 -10.473  1.00 10.00      A   
ATOM   1037  N   ARG A 111      -7.400   4.658 -10.047  1.00 10.00      A   
ATOM   1038  HN  ARG A 111      -8.175   4.073 -10.222  1.00 10.00      A   
ATOM   1039  CA  ARG A 111      -6.364   4.202  -9.127  1.00 10.00      A   
ATOM   1040  CB  ARG A 111      -6.885   4.231  -7.687  1.00 10.00      A   
ATOM   1041  CG  ARG A 111      -7.421   5.590  -7.270  1.00 10.00      A   
ATOM   1042  CD  ARG A 111      -8.032   5.571  -5.882  1.00 10.00      A   
ATOM   1043  NE  ARG A 111      -8.688   6.844  -5.591  1.00 10.00      A   
ATOM   1044  HE  ARG A 111      -9.425   7.112  -6.178  1.00 10.00      A   
ATOM   1045  CZ  ARG A 111      -8.357   7.645  -4.580  1.00 10.00      A   
ATOM   1046  NH1 ARG A 111      -7.387   7.304  -3.744  1.00 10.00      A   
ATOM   1047 HH11 ARG A 111      -6.876   6.405  -3.868  1.00 10.00      A   
ATOM   1048 HH12 ARG A 111      -7.134   7.934  -2.949  1.00 10.00      A   
ATOM   1049  NH2 ARG A 111      -8.986   8.800  -4.422  1.00 10.00      A   
ATOM   1050 HH21 ARG A 111      -9.742   9.092  -5.095  1.00 10.00      A   
ATOM   1051 HH22 ARG A 111      -8.734   9.427  -3.628  1.00 10.00      A   
ATOM   1052  C   ARG A 111      -5.894   2.801  -9.511  1.00 10.00      A   
ATOM   1053  O   ARG A 111      -6.712   1.924  -9.799  1.00 10.00      A   
ATOM   1054  N   LEU A 112      -4.577   2.603  -9.545  1.00 10.00      A   
ATOM   1055  HN  LEU A 112      -3.973   3.349  -9.321  1.00 10.00      A   
ATOM   1056  CA  LEU A 112      -4.000   1.312  -9.914  1.00 10.00      A   
ATOM   1057  CB  LEU A 112      -3.541   1.348 -11.376  1.00 10.00      A   
ATOM   1058  CG  LEU A 112      -4.621   1.641 -12.420  1.00 10.00      A   
ATOM   1059  CD1 LEU A 112      -3.994   2.058 -13.741  1.00 10.00      A   
ATOM   1060  CD2 LEU A 112      -5.518   0.430 -12.609  1.00 10.00      A   
ATOM   1061  C   LEU A 112      -2.809   0.958  -9.027  1.00 10.00      A   
ATOM   1062  O   LEU A 112      -1.959   1.806  -8.745  1.00 10.00      A   
ATOM   1063  N   LYS A 113      -2.756  -0.293  -8.585  1.00 10.00      A   
ATOM   1064  HN  LYS A 113      -3.482  -0.913  -8.822  1.00 10.00      A   
ATOM   1065  CA  LYS A 113      -1.657  -0.769  -7.753  1.00 10.00      A   
ATOM   1066  CB  LYS A 113      -2.154  -1.258  -6.390  1.00 10.00      A   
ATOM   1067  CG  LYS A 113      -1.032  -1.537  -5.398  1.00 10.00      A   
ATOM   1068  CD  LYS A 113      -1.431  -2.575  -4.359  1.00 10.00      A   
ATOM   1069  CE  LYS A 113      -0.270  -2.885  -3.420  1.00 10.00      A   
ATOM   1070  NZ  LYS A 113      -0.572  -4.012  -2.494  1.00 10.00      A   
ATOM   1071  HZ1 LYS A 113      -0.808  -4.872  -3.034  1.00 10.00      A   
ATOM   1072  HZ2 LYS A 113      -1.379  -3.774  -1.886  1.00 10.00      A   
ATOM   1073  HZ3 LYS A 113       0.251  -4.214  -1.886  1.00 10.00      A   
ATOM   1074  C   LYS A 113      -0.904  -1.894  -8.460  1.00 10.00      A   
ATOM   1075  O   LYS A 113      -1.497  -2.907  -8.839  1.00 10.00      A   
ATOM   1076  N   ARG A 114       0.400  -1.701  -8.628  1.00 10.00      A   
ATOM   1077  HN  ARG A 114       0.796  -0.859  -8.307  1.00 10.00      A   
ATOM   1078  CA  ARG A 114       1.263  -2.683  -9.282  1.00 10.00      A   
ATOM   1079  CB  ARG A 114       1.364  -3.974  -8.462  1.00 10.00      A   
ATOM   1080  CG  ARG A 114       2.074  -3.826  -7.126  1.00 10.00      A   
ATOM   1081  CD  ARG A 114       2.388  -5.187  -6.526  1.00 10.00      A   
ATOM   1082  NE  ARG A 114       2.806  -5.101  -5.130  1.00 10.00      A   
ATOM   1083  HE  ARG A 114       3.698  -4.718  -4.943  1.00 10.00      A   
ATOM   1084  CZ  ARG A 114       2.064  -5.520  -4.106  1.00 10.00      A   
ATOM   1085  NH1 ARG A 114       0.865  -6.054  -4.316  1.00 10.00      A   
ATOM   1086 HH11 ARG A 114       0.492  -6.148  -5.282  1.00 10.00      A   
ATOM   1087 HH12 ARG A 114       0.290  -6.391  -3.508  1.00 10.00      A   
ATOM   1088  NH2 ARG A 114       2.532  -5.408  -2.874  1.00 10.00      A   
ATOM   1089 HH21 ARG A 114       3.486  -4.999  -2.714  1.00 10.00      A   
ATOM   1090 HH22 ARG A 114       1.956  -5.721  -2.052  1.00 10.00      A   
ATOM   1091  C   ARG A 114       0.782  -2.984 -10.697  1.00 10.00      A   
ATOM   1092  O   ARG A 114       0.675  -4.143 -11.095  1.00 10.00      A   
ATOM   1093  N   MET A 115       0.482  -1.935 -11.450  1.00 10.00      A   
ATOM   1094  HN  MET A 115       0.590  -1.034 -11.081  1.00 10.00      A   
ATOM   1095  CA  MET A 115       0.011  -2.088 -12.819  1.00 10.00      A   
ATOM   1096  CB  MET A 115      -1.374  -1.454 -12.990  1.00 10.00      A   
ATOM   1097  CG  MET A 115      -2.494  -2.184 -12.269  1.00 10.00      A   
ATOM   1098  SD  MET A 115      -3.017  -3.689 -13.116  1.00 10.00      A   
ATOM   1099  CE  MET A 115      -3.698  -3.018 -14.628  1.00 10.00      A   
ATOM   1100  C   MET A 115       0.984  -1.442 -13.791  1.00 10.00      A   
ATOM   1101  O   MET A 115       1.629  -0.446 -13.467  1.00 10.00      A   
ATOM   1102  N   VAL A 116       1.093  -2.017 -14.977  1.00 10.00      A   
ATOM   1103  HN  VAL A 116       0.565  -2.823 -15.170  1.00 10.00      A   
ATOM   1104  CA  VAL A 116       1.970  -1.480 -16.003  1.00 10.00      A   
ATOM   1105  CB  VAL A 116       2.559  -2.586 -16.905  1.00 10.00      A   
ATOM   1106  CG1 VAL A 116       3.652  -2.020 -17.802  1.00 10.00      A   
ATOM   1107  CG2 VAL A 116       3.099  -3.736 -16.066  1.00 10.00      A   
ATOM   1108  C   VAL A 116       1.196  -0.481 -16.852  1.00 10.00      A   
ATOM   1109  O   VAL A 116       0.329  -0.855 -17.648  1.00 10.00      A   
ATOM   1110  N   VAL A 117       1.494   0.791 -16.658  1.00 10.00      A   
ATOM   1111  HN  VAL A 117       2.205   1.025 -16.025  1.00 10.00      A   
ATOM   1112  CA  VAL A 117       0.819   1.850 -17.383  1.00 10.00      A   
ATOM   1113  CB  VAL A 117       0.296   2.947 -16.428  1.00 10.00      A   
ATOM   1114  CG1 VAL A 117      -0.627   3.903 -17.169  1.00 10.00      A   
ATOM   1115  CG2 VAL A 117      -0.414   2.331 -15.230  1.00 10.00      A   
ATOM   1116  C   VAL A 117       1.768   2.484 -18.384  1.00 10.00      A   
ATOM   1117  O   VAL A 117       2.695   3.182 -18.003  1.00 10.00      A   
ATOM   1118  N   THR A 118       1.543   2.225 -19.660  1.00 10.00      A   
ATOM   1119  HN  THR A 118       0.798   1.640 -19.909  1.00 10.00      A   
ATOM   1120  CA  THR A 118       2.380   2.781 -20.707  1.00 10.00      A   
ATOM   1121  CB  THR A 118       2.279   1.934 -21.987  1.00 10.00      A   
ATOM   1122  OG1 THR A 118       1.492   0.766 -21.716  1.00 10.00      A   
ATOM   1123  HG1 THR A 118       1.512   0.184 -22.484  1.00 10.00      A   
ATOM   1124  CG2 THR A 118       3.658   1.506 -22.456  1.00 10.00      A   
ATOM   1125  C   THR A 118       1.957   4.218 -21.013  1.00 10.00      A   
ATOM   1126  O   THR A 118       0.821   4.613 -20.722  1.00 10.00      A   
ATOM   1127  N   ASP A 119       2.864   4.991 -21.609  1.00 10.00      A   
ATOM   1128  HN  ASP A 119       3.742   4.611 -21.830  1.00 10.00      A   
ATOM   1129  CA  ASP A 119       2.593   6.390 -21.949  1.00 10.00      A   
ATOM   1130  CB  ASP A 119       3.797   7.026 -22.653  1.00 10.00      A   
ATOM   1131  CG  ASP A 119       5.038   7.105 -21.784  1.00 10.00      A   
ATOM   1132  OD1 ASP A 119       5.147   8.041 -20.967  1.00 10.00      A   
ATOM   1133  OD2 ASP A 119       5.922   6.233 -21.926  1.00 10.00      A   
ATOM   1134  C   ASP A 119       1.355   6.515 -22.834  1.00 10.00      A   
ATOM   1135  O   ASP A 119       0.623   7.506 -22.762  1.00 10.00      A   
ATOM   1136  N   ASP A 120       1.123   5.496 -23.656  1.00 10.00      A   
ATOM   1137  HN  ASP A 120       1.751   4.740 -23.664  1.00 10.00      A   
ATOM   1138  CA  ASP A 120      -0.023   5.474 -24.561  1.00 10.00      A   
ATOM   1139  CB  ASP A 120       0.044   4.259 -25.491  1.00 10.00      A   
ATOM   1140  CG  ASP A 120      -0.528   4.552 -26.864  1.00 10.00      A   
ATOM   1141  OD1 ASP A 120       0.111   5.311 -27.624  1.00 10.00      A   
ATOM   1142  OD2 ASP A 120      -1.605   4.015 -27.198  1.00 10.00      A   
ATOM   1143  C   ASP A 120      -1.341   5.477 -23.793  1.00 10.00      A   
ATOM   1144  O   ASP A 120      -2.308   6.121 -24.200  1.00 10.00      A   
ATOM   1145  N   CYS A 121      -1.369   4.767 -22.668  1.00 10.00      A   
ATOM   1146  HN  CYS A 121      -0.563   4.293 -22.380  1.00 10.00      A   
ATOM   1147  CA  CYS A 121      -2.565   4.697 -21.841  1.00 10.00      A   
ATOM   1148  CB  CYS A 121      -2.360   3.708 -20.690  1.00 10.00      A   
ATOM   1149  SG  CYS A 121      -1.468   2.204 -21.147  1.00 10.00      A   
ATOM   1150  HG  CYS A 121      -1.288   2.214 -22.462  1.00 10.00      A   
ATOM   1151  C   CYS A 121      -2.874   6.078 -21.282  1.00 10.00      A   
ATOM   1152  O   CYS A 121      -4.032   6.492 -21.206  1.00 10.00      A   
ATOM   1153  N   LEU A 122      -1.818   6.792 -20.906  1.00 10.00      A   
ATOM   1154  HN  LEU A 122      -0.922   6.400 -20.993  1.00 10.00      A   
ATOM   1155  CA  LEU A 122      -1.950   8.137 -20.362  1.00 10.00      A   
ATOM   1156  CB  LEU A 122      -0.587   8.662 -19.897  1.00 10.00      A   
ATOM   1157  CG  LEU A 122       0.150   7.801 -18.866  1.00 10.00      A   
ATOM   1158  CD1 LEU A 122       1.564   8.314 -18.654  1.00 10.00      A   
ATOM   1159  CD2 LEU A 122      -0.612   7.767 -17.550  1.00 10.00      A   
ATOM   1160  C   LEU A 122      -2.560   9.075 -21.403  1.00 10.00      A   
ATOM   1161  O   LEU A 122      -3.473   9.845 -21.097  1.00 10.00      A   
ATOM   1162  N   GLU A 123      -2.055   9.001 -22.636  1.00 10.00      A   
ATOM   1163  HN  GLU A 123      -1.318   8.378 -22.816  1.00 10.00      A   
ATOM   1164  CA  GLU A 123      -2.568   9.831 -23.722  1.00 10.00      A   
ATOM   1165  CB  GLU A 123      -1.801   9.578 -25.023  1.00 10.00      A   
ATOM   1166  CG  GLU A 123      -0.416  10.204 -25.066  1.00 10.00      A   
ATOM   1167  CD  GLU A 123       0.134  10.291 -26.475  1.00 10.00      A   
ATOM   1168  OE1 GLU A 123       0.642   9.274 -26.986  1.00 10.00      A   
ATOM   1169  OE2 GLU A 123       0.063  11.381 -27.083  1.00 10.00      A   
ATOM   1170  C   GLU A 123      -4.053   9.562 -23.931  1.00 10.00      A   
ATOM   1171  O   GLU A 123      -4.840  10.485 -24.157  1.00 10.00      A   
ATOM   1172  N   LEU A 124      -4.424   8.288 -23.849  1.00 10.00      A   
ATOM   1173  HN  LEU A 124      -3.739   7.602 -23.694  1.00 10.00      A   
ATOM   1174  CA  LEU A 124      -5.812   7.880 -24.004  1.00 10.00      A   
ATOM   1175  CB  LEU A 124      -5.934   6.353 -24.005  1.00 10.00      A   
ATOM   1176  CG  LEU A 124      -5.900   5.666 -25.371  1.00 10.00      A   
ATOM   1177  CD1 LEU A 124      -5.816   4.156 -25.204  1.00 10.00      A   
ATOM   1178  CD2 LEU A 124      -7.128   6.043 -26.186  1.00 10.00      A   
ATOM   1179  C   LEU A 124      -6.675   8.476 -22.896  1.00 10.00      A   
ATOM   1180  O   LEU A 124      -7.718   9.069 -23.163  1.00 10.00      A   
ATOM   1181  N   ILE A 125      -6.219   8.330 -21.657  1.00 10.00      A   
ATOM   1182  HN  ILE A 125      -5.367   7.858 -21.515  1.00 10.00      A   
ATOM   1183  CA  ILE A 125      -6.941   8.850 -20.499  1.00 10.00      A   
ATOM   1184  CB  ILE A 125      -6.162   8.567 -19.191  1.00 10.00      A   
ATOM   1185  CG1 ILE A 125      -6.102   7.063 -18.920  1.00 10.00      A   
ATOM   1186  CG2 ILE A 125      -6.788   9.298 -18.011  1.00 10.00      A   
ATOM   1187  CD1 ILE A 125      -5.139   6.678 -17.820  1.00 10.00      A   
ATOM   1188  C   ILE A 125      -7.181  10.356 -20.624  1.00 10.00      A   
ATOM   1189  O   ILE A 125      -8.304  10.830 -20.457  1.00 10.00      A   
ATOM   1190  N   ALA A 126      -6.125  11.089 -20.949  1.00 10.00      A   
ATOM   1191  HN  ALA A 126      -5.262  10.640 -21.108  1.00 10.00      A   
ATOM   1192  CA  ALA A 126      -6.197  12.541 -21.068  1.00 10.00      A   
ATOM   1193  CB  ALA A 126      -4.818  13.119 -21.339  1.00 10.00      A   
ATOM   1194  C   ALA A 126      -7.194  13.022 -22.123  1.00 10.00      A   
ATOM   1195  O   ALA A 126      -7.936  13.977 -21.886  1.00 10.00      A   
ATOM   1196  N   LYS A 127      -7.229  12.362 -23.273  1.00 10.00      A   
ATOM   1197  HN  LYS A 127      -6.651  11.577 -23.400  1.00 10.00      A   
ATOM   1198  CA  LYS A 127      -8.117  12.781 -24.351  1.00 10.00      A   
ATOM   1199  CB  LYS A 127      -7.524  12.431 -25.724  1.00 10.00      A   
ATOM   1200  CG  LYS A 127      -7.521  10.944 -26.050  1.00 10.00      A   
ATOM   1201  CD  LYS A 127      -6.883  10.663 -27.404  1.00 10.00      A   
ATOM   1202  CE  LYS A 127      -7.655  11.314 -28.543  1.00 10.00      A   
ATOM   1203  NZ  LYS A 127      -8.937  10.616 -28.829  1.00 10.00      A   
ATOM   1204  HZ1 LYS A 127      -8.752   9.668 -29.213  1.00 10.00      A   
ATOM   1205  HZ2 LYS A 127      -9.490  11.157 -29.524  1.00 10.00      A   
ATOM   1206  HZ3 LYS A 127      -9.499  10.522 -27.960  1.00 10.00      A   
ATOM   1207  C   LYS A 127      -9.533  12.224 -24.219  1.00 10.00      A   
ATOM   1208  O   LYS A 127     -10.486  12.842 -24.688  1.00 10.00      A   
ATOM   1209  N   SER A 128      -9.679  11.079 -23.571  1.00 10.00      A   
ATOM   1210  HN  SER A 128      -8.895  10.640 -23.175  1.00 10.00      A   
ATOM   1211  CA  SER A 128     -10.994  10.463 -23.439  1.00 10.00      A   
ATOM   1212  CB  SER A 128     -10.871   8.944 -23.384  1.00 10.00      A   
ATOM   1213  OG  SER A 128      -9.964   8.474 -24.367  1.00 10.00      A   
ATOM   1214  HG  SER A 128      -9.059   8.602 -24.050  1.00 10.00      A   
ATOM   1215  C   SER A 128     -11.769  10.963 -22.231  1.00 10.00      A   
ATOM   1216  O   SER A 128     -12.976  11.189 -22.313  1.00 10.00      A   
ATOM   1217  N   PHE A 129     -11.081  11.143 -21.115  1.00 10.00      A   
ATOM   1218  HN  PHE A 129     -10.109  10.994 -21.113  1.00 10.00      A   
ATOM   1219  CA  PHE A 129     -11.734  11.585 -19.894  1.00 10.00      A   
ATOM   1220  CB  PHE A 129     -11.336  10.697 -18.710  1.00 10.00      A   
ATOM   1221  CG  PHE A 129     -11.311   9.229 -19.027  1.00 10.00      A   
ATOM   1222  CD1 PHE A 129     -10.151   8.497 -18.850  1.00 10.00      A   
ATOM   1223  CD2 PHE A 129     -12.439   8.584 -19.509  1.00 10.00      A   
ATOM   1224  CE1 PHE A 129     -10.113   7.152 -19.145  1.00 10.00      A   
ATOM   1225  CE2 PHE A 129     -12.407   7.236 -19.806  1.00 10.00      A   
ATOM   1226  CZ  PHE A 129     -11.242   6.521 -19.624  1.00 10.00      A   
ATOM   1227  C   PHE A 129     -11.424  13.041 -19.590  1.00 10.00      A   
ATOM   1228  O   PHE A 129     -10.325  13.378 -19.148  1.00 10.00      A   
ATOM   1229  N   LYS A 130     -12.397  13.909 -19.832  1.00 10.00      A   
ATOM   1230  HN  LYS A 130     -13.250  13.583 -20.200  1.00 10.00      A   
ATOM   1231  CA  LYS A 130     -12.231  15.332 -19.569  1.00 10.00      A   
ATOM   1232  CB  LYS A 130     -13.099  16.166 -20.514  1.00 10.00      A   
ATOM   1233  CG  LYS A 130     -12.466  16.467 -21.865  1.00 10.00      A   
ATOM   1234  CD  LYS A 130     -12.599  15.299 -22.832  1.00 10.00      A   
ATOM   1235  CE  LYS A 130     -12.264  15.721 -24.254  1.00 10.00      A   
ATOM   1236  NZ  LYS A 130     -12.450  14.611 -25.228  1.00 10.00      A   
ATOM   1237  HZ1 LYS A 130     -11.747  13.859 -25.059  1.00 10.00      A   
ATOM   1238  HZ2 LYS A 130     -12.336  14.964 -26.197  1.00 10.00      A   
ATOM   1239  HZ3 LYS A 130     -13.402  14.205 -25.134  1.00 10.00      A   
ATOM   1240  C   LYS A 130     -12.587  15.639 -18.121  1.00 10.00      A   
ATOM   1241  O   LYS A 130     -12.220  16.685 -17.581  1.00 10.00      A   
ATOM   1242  N   ASN A 131     -13.293  14.700 -17.497  1.00 10.00      A   
ATOM   1243  HN  ASN A 131     -13.543  13.889 -17.990  1.00 10.00      A   
ATOM   1244  CA  ASN A 131     -13.715  14.834 -16.108  1.00 10.00      A   
ATOM   1245  CB  ASN A 131     -15.071  14.148 -15.905  1.00 10.00      A   
ATOM   1246  CG  ASN A 131     -16.046  14.979 -15.091  1.00 10.00      A   
ATOM   1247  OD1 ASN A 131     -15.655  15.726 -14.195  1.00 10.00      A   
ATOM   1248  ND2 ASN A 131     -17.328  14.860 -15.399  1.00 10.00      A   
ATOM   1249 HD21 ASN A 131     -17.577  14.247 -16.123  1.00 10.00      A   
ATOM   1250 HD22 ASN A 131     -17.977  15.395 -14.897  1.00 10.00      A   
ATOM   1251  C   ASN A 131     -12.675  14.220 -15.172  1.00 10.00      A   
ATOM   1252  O   ASN A 131     -12.935  14.015 -13.986  1.00 10.00      A   
ATOM   1253  N   PHE A 132     -11.504  13.915 -15.725  1.00 10.00      A   
ATOM   1254  HN  PHE A 132     -11.374  14.084 -16.681  1.00 10.00      A   
ATOM   1255  CA  PHE A 132     -10.407  13.329 -14.963  1.00 10.00      A   
ATOM   1256  CB  PHE A 132      -9.240  13.046 -15.907  1.00 10.00      A   
ATOM   1257  CG  PHE A 132      -8.133  12.225 -15.316  1.00 10.00      A   
ATOM   1258  CD1 PHE A 132      -8.407  11.114 -14.533  1.00 10.00      A   
ATOM   1259  CD2 PHE A 132      -6.816  12.558 -15.565  1.00 10.00      A   
ATOM   1260  CE1 PHE A 132      -7.383  10.351 -14.011  1.00 10.00      A   
ATOM   1261  CE2 PHE A 132      -5.788  11.804 -15.044  1.00 10.00      A   
ATOM   1262  CZ  PHE A 132      -6.073  10.698 -14.268  1.00 10.00      A   
ATOM   1263  C   PHE A 132      -9.965  14.272 -13.849  1.00 10.00      A   
ATOM   1264  O   PHE A 132      -9.644  15.436 -14.100  1.00 10.00      A   
ATOM   1265  N   LYS A 133      -9.955  13.769 -12.618  1.00 10.00      A   
ATOM   1266  HN  LYS A 133     -10.222  12.832 -12.479  1.00 10.00      A   
ATOM   1267  CA  LYS A 133      -9.571  14.580 -11.472  1.00 10.00      A   
ATOM   1268  CB  LYS A 133     -10.792  14.878 -10.599  1.00 10.00      A   
ATOM   1269  CG  LYS A 133     -11.877  15.691 -11.284  1.00 10.00      A   
ATOM   1270  CD  LYS A 133     -13.137  15.737 -10.437  1.00 10.00      A   
ATOM   1271  CE  LYS A 133     -14.274  16.446 -11.153  1.00 10.00      A   
ATOM   1272  NZ  LYS A 133     -15.562  16.278 -10.430  1.00 10.00      A   
ATOM   1273  HZ1 LYS A 133     -16.314  16.819 -10.900  1.00 10.00      A   
ATOM   1274  HZ2 LYS A 133     -15.470  16.615  -9.453  1.00 10.00      A   
ATOM   1275  HZ3 LYS A 133     -15.830  15.267 -10.412  1.00 10.00      A   
ATOM   1276  C   LYS A 133      -8.483  13.932 -10.618  1.00 10.00      A   
ATOM   1277  O   LYS A 133      -7.523  14.594 -10.224  1.00 10.00      A   
ATOM   1278  N   VAL A 134      -8.616  12.644 -10.332  1.00 10.00      A   
ATOM   1279  HN  VAL A 134      -9.368  12.137 -10.708  1.00 10.00      A   
ATOM   1280  CA  VAL A 134      -7.639  11.968  -9.480  1.00 10.00      A   
ATOM   1281  CB  VAL A 134      -8.283  11.450  -8.172  1.00 10.00      A   
ATOM   1282  CG1 VAL A 134      -7.247  10.781  -7.279  1.00 10.00      A   
ATOM   1283  CG2 VAL A 134      -8.971  12.585  -7.428  1.00 10.00      A   
ATOM   1284  C   VAL A 134      -6.901  10.832 -10.182  1.00 10.00      A   
ATOM   1285  O   VAL A 134      -7.515   9.883 -10.674  1.00 10.00      A   
ATOM   1286  N   LEU A 135      -5.578  10.948 -10.220  1.00 10.00      A   
ATOM   1287  HN  LEU A 135      -5.160  11.744  -9.822  1.00 10.00      A   
ATOM   1288  CA  LEU A 135      -4.721   9.939 -10.826  1.00 10.00      A   
ATOM   1289  CB  LEU A 135      -3.840  10.568 -11.912  1.00 10.00      A   
ATOM   1290  CG  LEU A 135      -2.842   9.630 -12.599  1.00 10.00      A   
ATOM   1291  CD1 LEU A 135      -3.560   8.455 -13.244  1.00 10.00      A   
ATOM   1292  CD2 LEU A 135      -2.011  10.380 -13.628  1.00 10.00      A   
ATOM   1293  C   LEU A 135      -3.835   9.318  -9.754  1.00 10.00      A   
ATOM   1294  O   LEU A 135      -2.952   9.984  -9.209  1.00 10.00      A   
ATOM   1295  N   VAL A 136      -4.077   8.054  -9.440  1.00 10.00      A   
ATOM   1296  HN  VAL A 136      -4.791   7.569  -9.911  1.00 10.00      A   
ATOM   1297  CA  VAL A 136      -3.295   7.360  -8.427  1.00 10.00      A   
ATOM   1298  CB  VAL A 136      -4.142   6.980  -7.190  1.00 10.00      A   
ATOM   1299  CG1 VAL A 136      -3.317   6.180  -6.191  1.00 10.00      A   
ATOM   1300  CG2 VAL A 136      -4.712   8.223  -6.528  1.00 10.00      A   
ATOM   1301  C   VAL A 136      -2.652   6.106  -9.005  1.00 10.00      A   
ATOM   1302  O   VAL A 136      -3.329   5.109  -9.270  1.00 10.00      A   
ATOM   1303  N   LEU A 137      -1.352   6.173  -9.220  1.00 10.00      A   
ATOM   1304  HN  LEU A 137      -0.874   7.010  -9.009  1.00 10.00      A   
ATOM   1305  CA  LEU A 137      -0.604   5.049  -9.754  1.00 10.00      A   
ATOM   1306  CB  LEU A 137       0.081   5.433 -11.066  1.00 10.00      A   
ATOM   1307  CG  LEU A 137      -0.832   5.895 -12.203  1.00 10.00      A   
ATOM   1308  CD1 LEU A 137      -0.009   6.234 -13.436  1.00 10.00      A   
ATOM   1309  CD2 LEU A 137      -1.868   4.833 -12.527  1.00 10.00      A   
ATOM   1310  C   LEU A 137       0.439   4.601  -8.741  1.00 10.00      A   
ATOM   1311  O   LEU A 137       1.448   5.277  -8.538  1.00 10.00      A   
ATOM   1312  N   SER A 138       0.187   3.478  -8.095  1.00 10.00      A   
ATOM   1313  HN  SER A 138      -0.636   2.978  -8.298  1.00 10.00      A   
ATOM   1314  CA  SER A 138       1.106   2.961  -7.097  1.00 10.00      A   
ATOM   1315  CB  SER A 138       0.362   2.633  -5.803  1.00 10.00      A   
ATOM   1316  OG  SER A 138       1.248   2.111  -4.829  1.00 10.00      A   
ATOM   1317  HG  SER A 138       1.478   2.807  -4.205  1.00 10.00      A   
ATOM   1318  C   SER A 138       1.835   1.732  -7.615  1.00 10.00      A   
ATOM   1319  O   SER A 138       1.217   0.829  -8.182  1.00 10.00      A   
ATOM   1320  N   SER A 139       3.153   1.720  -7.429  1.00 10.00      A   
ATOM   1321  HN  SER A 139       3.572   2.488  -6.981  1.00 10.00      A   
ATOM   1322  CA  SER A 139       4.002   0.607  -7.859  1.00 10.00      A   
ATOM   1323  CB  SER A 139       3.729  -0.628  -6.999  1.00 10.00      A   
ATOM   1324  OG  SER A 139       3.582  -0.266  -5.635  1.00 10.00      A   
ATOM   1325  HG  SER A 139       3.160   0.598  -5.576  1.00 10.00      A   
ATOM   1326  C   SER A 139       3.831   0.293  -9.348  1.00 10.00      A   
ATOM   1327  O   SER A 139       3.914  -0.862  -9.766  1.00 10.00      A   
ATOM   1328  N   CYS A 140       3.614   1.327 -10.146  1.00 10.00      A   
ATOM   1329  HN  CYS A 140       3.592   2.234  -9.765  1.00 10.00      A   
ATOM   1330  CA  CYS A 140       3.424   1.159 -11.574  1.00 10.00      A   
ATOM   1331  CB  CYS A 140       2.371   2.149 -12.075  1.00 10.00      A   
ATOM   1332  SG  CYS A 140       0.764   1.976 -11.260  1.00 10.00      A   
ATOM   1333  HG  CYS A 140       0.974   1.549 -10.022  1.00 10.00      A   
ATOM   1334  C   CYS A 140       4.741   1.324 -12.327  1.00 10.00      A   
ATOM   1335  O   CYS A 140       5.735   1.767 -11.755  1.00 10.00      A   
ATOM   1336  N   GLU A 141       4.746   0.949 -13.597  1.00 10.00      A   
ATOM   1337  HN  GLU A 141       3.923   0.587 -13.994  1.00 10.00      A   
ATOM   1338  CA  GLU A 141       5.937   1.051 -14.424  1.00 10.00      A   
ATOM   1339  CB  GLU A 141       6.841  -0.163 -14.173  1.00 10.00      A   
ATOM   1340  CG  GLU A 141       6.240  -1.479 -14.649  1.00 10.00      A   
ATOM   1341  CD  GLU A 141       6.920  -2.692 -14.054  1.00 10.00      A   
ATOM   1342  OE1 GLU A 141       7.885  -3.207 -14.664  1.00 10.00      A   
ATOM   1343  OE2 GLU A 141       6.482  -3.147 -12.978  1.00 10.00      A   
ATOM   1344  C   GLU A 141       5.538   1.093 -15.893  1.00 10.00      A   
ATOM   1345  O   GLU A 141       4.372   0.866 -16.225  1.00 10.00      A   
ATOM   1346  N   GLY A 142       6.495   1.396 -16.761  1.00 10.00      A   
ATOM   1347  HN  GLY A 142       7.398   1.602 -16.430  1.00 10.00      A   
ATOM   1348  CA  GLY A 142       6.222   1.429 -18.187  1.00 10.00      A   
ATOM   1349  C   GLY A 142       5.844   2.800 -18.710  1.00 10.00      A   
ATOM   1350  O   GLY A 142       5.503   2.943 -19.884  1.00 10.00      A   
ATOM   1351  N   PHE A 143       5.912   3.810 -17.859  1.00 10.00      A   
ATOM   1352  HN  PHE A 143       6.207   3.646 -16.940  1.00 10.00      A   
ATOM   1353  CA  PHE A 143       5.566   5.164 -18.271  1.00 10.00      A   
ATOM   1354  CB  PHE A 143       4.307   5.684 -17.561  1.00 10.00      A   
ATOM   1355  CG  PHE A 143       4.406   5.819 -16.065  1.00 10.00      A   
ATOM   1356  CD1 PHE A 143       4.312   7.063 -15.469  1.00 10.00      A   
ATOM   1357  CD2 PHE A 143       4.574   4.706 -15.256  1.00 10.00      A   
ATOM   1358  CE1 PHE A 143       4.383   7.197 -14.096  1.00 10.00      A   
ATOM   1359  CE2 PHE A 143       4.650   4.832 -13.882  1.00 10.00      A   
ATOM   1360  CZ  PHE A 143       4.554   6.080 -13.302  1.00 10.00      A   
ATOM   1361  C   PHE A 143       6.733   6.120 -18.097  1.00 10.00      A   
ATOM   1362  O   PHE A 143       7.589   5.926 -17.233  1.00 10.00      A   
ATOM   1363  N   SER A 144       6.760   7.150 -18.923  1.00 10.00      A   
ATOM   1364  HN  SER A 144       6.031   7.259 -19.579  1.00 10.00      A   
ATOM   1365  CA  SER A 144       7.817   8.139 -18.881  1.00 10.00      A   
ATOM   1366  CB  SER A 144       8.506   8.209 -20.247  1.00 10.00      A   
ATOM   1367  OG  SER A 144       8.353   6.992 -20.965  1.00 10.00      A   
ATOM   1368  HG  SER A 144       7.407   6.841 -21.148  1.00 10.00      A   
ATOM   1369  C   SER A 144       7.241   9.507 -18.522  1.00 10.00      A   
ATOM   1370  O   SER A 144       6.023   9.665 -18.386  1.00 10.00      A   
ATOM   1371  N   THR A 145       8.114  10.496 -18.370  1.00 10.00      A   
ATOM   1372  HN  THR A 145       9.076  10.314 -18.466  1.00 10.00      A   
ATOM   1373  CA  THR A 145       7.679  11.846 -18.041  1.00 10.00      A   
ATOM   1374  CB  THR A 145       8.878  12.737 -17.658  1.00 10.00      A   
ATOM   1375  OG1 THR A 145      10.022  12.353 -18.436  1.00 10.00      A   
ATOM   1376  HG1 THR A 145       9.960  12.755 -19.315  1.00 10.00      A   
ATOM   1377  CG2 THR A 145       9.207  12.588 -16.179  1.00 10.00      A   
ATOM   1378  C   THR A 145       6.920  12.472 -19.214  1.00 10.00      A   
ATOM   1379  O   THR A 145       6.192  13.452 -19.049  1.00 10.00      A   
ATOM   1380  N   ASP A 146       7.081  11.877 -20.391  1.00 10.00      A   
ATOM   1381  HN  ASP A 146       7.658  11.092 -20.447  1.00 10.00      A   
ATOM   1382  CA  ASP A 146       6.425  12.357 -21.602  1.00 10.00      A   
ATOM   1383  CB  ASP A 146       6.948  11.599 -22.818  1.00 10.00      A   
ATOM   1384  CG  ASP A 146       6.577  12.278 -24.119  1.00 10.00      A   
ATOM   1385  OD1 ASP A 146       7.041  13.412 -24.348  1.00 10.00      A   
ATOM   1386  OD2 ASP A 146       5.835  11.677 -24.923  1.00 10.00      A   
ATOM   1387  C   ASP A 146       4.912  12.200 -21.511  1.00 10.00      A   
ATOM   1388  O   ASP A 146       4.161  13.118 -21.849  1.00 10.00      A   
ATOM   1389  N   GLY A 147       4.472  11.033 -21.056  1.00 10.00      A   
ATOM   1390  HN  GLY A 147       5.116  10.326 -20.829  1.00 10.00      A   
ATOM   1391  CA  GLY A 147       3.054  10.781 -20.908  1.00 10.00      A   
ATOM   1392  C   GLY A 147       2.449  11.657 -19.831  1.00 10.00      A   
ATOM   1393  O   GLY A 147       1.313  12.107 -19.953  1.00 10.00      A   
ATOM   1394  N   LEU A 148       3.221  11.908 -18.780  1.00 10.00      A   
ATOM   1395  HN  LEU A 148       4.115  11.506 -18.740  1.00 10.00      A   
ATOM   1396  CA  LEU A 148       2.773  12.748 -17.679  1.00 10.00      A   
ATOM   1397  CB  LEU A 148       3.800  12.727 -16.543  1.00 10.00      A   
ATOM   1398  CG  LEU A 148       4.131  11.355 -15.945  1.00 10.00      A   
ATOM   1399  CD1 LEU A 148       5.224  11.482 -14.892  1.00 10.00      A   
ATOM   1400  CD2 LEU A 148       2.886  10.708 -15.355  1.00 10.00      A   
ATOM   1401  C   LEU A 148       2.550  14.180 -18.158  1.00 10.00      A   
ATOM   1402  O   LEU A 148       1.620  14.858 -17.719  1.00 10.00      A   
ATOM   1403  N   ALA A 149       3.406  14.628 -19.071  1.00 10.00      A   
ATOM   1404  HN  ALA A 149       4.133  14.040 -19.370  1.00 10.00      A   
ATOM   1405  CA  ALA A 149       3.304  15.972 -19.630  1.00 10.00      A   
ATOM   1406  CB  ALA A 149       4.488  16.257 -20.540  1.00 10.00      A   
ATOM   1407  C   ALA A 149       1.996  16.132 -20.397  1.00 10.00      A   
ATOM   1408  O   ALA A 149       1.370  17.194 -20.372  1.00 10.00      A   
ATOM   1409  N   ALA A 150       1.582  15.059 -21.065  1.00 10.00      A   
ATOM   1410  HN  ALA A 150       2.126  14.243 -21.036  1.00 10.00      A   
ATOM   1411  CA  ALA A 150       0.342  15.064 -21.834  1.00 10.00      A   
ATOM   1412  CB  ALA A 150       0.209  13.781 -22.645  1.00 10.00      A   
ATOM   1413  C   ALA A 150      -0.853  15.240 -20.903  1.00 10.00      A   
ATOM   1414  O   ALA A 150      -1.836  15.901 -21.247  1.00 10.00      A   
ATOM   1415  N   ILE A 151      -0.753  14.651 -19.717  1.00 10.00      A   
ATOM   1416  HN  ILE A 151       0.057  14.138 -19.508  1.00 10.00      A   
ATOM   1417  CA  ILE A 151      -1.808  14.742 -18.718  1.00 10.00      A   
ATOM   1418  CB  ILE A 151      -1.546  13.787 -17.532  1.00 10.00      A   
ATOM   1419  CG1 ILE A 151      -1.322  12.356 -18.029  1.00 10.00      A   
ATOM   1420  CG2 ILE A 151      -2.691  13.833 -16.527  1.00 10.00      A   
ATOM   1421  CD1 ILE A 151      -2.510  11.765 -18.758  1.00 10.00      A   
ATOM   1422  C   ILE A 151      -1.905  16.168 -18.194  1.00 10.00      A   
ATOM   1423  O   ILE A 151      -2.994  16.727 -18.077  1.00 10.00      A   
ATOM   1424  N   ALA A 152      -0.754  16.755 -17.900  1.00 10.00      A   
ATOM   1425  HN  ALA A 152       0.082  16.251 -18.023  1.00 10.00      A   
ATOM   1426  CA  ALA A 152      -0.690  18.119 -17.387  1.00 10.00      A   
ATOM   1427  CB  ALA A 152       0.740  18.468 -17.002  1.00 10.00      A   
ATOM   1428  C   ALA A 152      -1.232  19.135 -18.392  1.00 10.00      A   
ATOM   1429  O   ALA A 152      -1.891  20.106 -18.013  1.00 10.00      A   
ATOM   1430  N   ALA A 153      -0.968  18.895 -19.670  1.00 10.00      A   
ATOM   1431  HN  ALA A 153      -0.454  18.096 -19.909  1.00 10.00      A   
ATOM   1432  CA  ALA A 153      -1.406  19.795 -20.728  1.00 10.00      A   
ATOM   1433  CB  ALA A 153      -0.541  19.613 -21.967  1.00 10.00      A   
ATOM   1434  C   ALA A 153      -2.884  19.626 -21.078  1.00 10.00      A   
ATOM   1435  O   ALA A 153      -3.544  20.588 -21.473  1.00 10.00      A   
ATOM   1436  N   THR A 154      -3.413  18.417 -20.935  1.00 10.00      A   
ATOM   1437  HN  THR A 154      -2.856  17.679 -20.601  1.00 10.00      A   
ATOM   1438  CA  THR A 154      -4.810  18.169 -21.279  1.00 10.00      A   
ATOM   1439  CB  THR A 154      -5.000  16.795 -21.948  1.00 10.00      A   
ATOM   1440  OG1 THR A 154      -3.942  16.560 -22.881  1.00 10.00      A   
ATOM   1441  HG1 THR A 154      -3.107  16.466 -22.402  1.00 10.00      A   
ATOM   1442  CG2 THR A 154      -6.329  16.743 -22.682  1.00 10.00      A   
ATOM   1443  C   THR A 154      -5.755  18.278 -20.082  1.00 10.00      A   
ATOM   1444  O   THR A 154      -6.724  19.034 -20.118  1.00 10.00      A   
ATOM   1445  N   CYS A 155      -5.477  17.521 -19.028  1.00 10.00      A   
ATOM   1446  HN  CYS A 155      -4.676  16.955 -19.039  1.00 10.00      A   
ATOM   1447  CA  CYS A 155      -6.324  17.518 -17.841  1.00 10.00      A   
ATOM   1448  CB  CYS A 155      -6.001  16.317 -16.955  1.00 10.00      A   
ATOM   1449  SG  CYS A 155      -5.959  14.750 -17.856  1.00 10.00      A   
ATOM   1450  HG  CYS A 155      -7.185  14.502 -18.298  1.00 10.00      A   
ATOM   1451  C   CYS A 155      -6.227  18.829 -17.066  1.00 10.00      A   
ATOM   1452  O   CYS A 155      -5.294  19.046 -16.288  1.00 10.00      A   
ATOM   1453  N   ARG A 156      -7.199  19.701 -17.302  1.00 10.00      A   
ATOM   1454  HN  ARG A 156      -7.904  19.462 -17.944  1.00 10.00      A   
ATOM   1455  CA  ARG A 156      -7.252  21.003 -16.652  1.00 10.00      A   
ATOM   1456  CB  ARG A 156      -7.816  22.054 -17.612  1.00 10.00      A   
ATOM   1457  CG  ARG A 156      -8.955  21.550 -18.487  1.00 10.00      A   
ATOM   1458  CD  ARG A 156      -9.561  22.668 -19.323  1.00 10.00      A   
ATOM   1459  NE  ARG A 156     -10.292  23.633 -18.505  1.00 10.00      A   
ATOM   1460  HE  ARG A 156      -9.837  24.479 -18.295  1.00 10.00      A   
ATOM   1461  CZ  ARG A 156     -11.524  23.440 -18.036  1.00 10.00      A   
ATOM   1462  NH1 ARG A 156     -12.180  22.312 -18.307  1.00 10.00      A   
ATOM   1463 HH11 ARG A 156     -11.736  21.566 -18.889  1.00 10.00      A   
ATOM   1464 HH12 ARG A 156     -13.144  22.171 -17.939  1.00 10.00      A   
ATOM   1465  NH2 ARG A 156     -12.096  24.372 -17.284  1.00 10.00      A   
ATOM   1466 HH21 ARG A 156     -11.582  25.255 -17.060  1.00 10.00      A   
ATOM   1467 HH22 ARG A 156     -13.060  24.230 -16.913  1.00 10.00      A   
ATOM   1468  C   ARG A 156      -8.090  20.963 -15.381  1.00 10.00      A   
ATOM   1469  O   ARG A 156      -7.981  21.843 -14.527  1.00 10.00      A   
ATOM   1470  N   ASN A 157      -8.916  19.934 -15.254  1.00 10.00      A   
ATOM   1471  HN  ASN A 157      -8.937  19.245 -15.952  1.00 10.00      A   
ATOM   1472  CA  ASN A 157      -9.782  19.790 -14.090  1.00 10.00      A   
ATOM   1473  CB  ASN A 157     -11.213  19.441 -14.526  1.00 10.00      A   
ATOM   1474  CG  ASN A 157     -12.248  19.658 -13.433  1.00 10.00      A   
ATOM   1475  OD1 ASN A 157     -12.030  20.416 -12.489  1.00 10.00      A   
ATOM   1476  ND2 ASN A 157     -13.394  19.007 -13.565  1.00 10.00      A   
ATOM   1477 HD21 ASN A 157     -13.512  18.427 -14.350  1.00 10.00      A   
ATOM   1478 HD22 ASN A 157     -14.074  19.127 -12.871  1.00 10.00      A   
ATOM   1479  C   ASN A 157      -9.223  18.748 -13.125  1.00 10.00      A   
ATOM   1480  O   ASN A 157      -9.962  18.108 -12.382  1.00 10.00      A   
ATOM   1481  N   LEU A 158      -7.902  18.590 -13.138  1.00 10.00      A   
ATOM   1482  HN  LEU A 158      -7.364  19.134 -13.746  1.00 10.00      A   
ATOM   1483  CA  LEU A 158      -7.238  17.638 -12.257  1.00 10.00      A   
ATOM   1484  CB  LEU A 158      -5.769  17.461 -12.657  1.00 10.00      A   
ATOM   1485  CG  LEU A 158      -5.064  16.207 -12.127  1.00 10.00      A   
ATOM   1486  CD1 LEU A 158      -5.513  14.970 -12.890  1.00 10.00      A   
ATOM   1487  CD2 LEU A 158      -3.551  16.363 -12.194  1.00 10.00      A   
ATOM   1488  C   LEU A 158      -7.345  18.115 -10.809  1.00 10.00      A   
ATOM   1489  O   LEU A 158      -7.594  19.296 -10.555  1.00 10.00      A   
ATOM   1490  N   LYS A 159      -7.165  17.200  -9.867  1.00 10.00      A   
ATOM   1491  HN  LYS A 159      -6.965  16.274 -10.128  1.00 10.00      A   
ATOM   1492  CA  LYS A 159      -7.265  17.534  -8.455  1.00 10.00      A   
ATOM   1493  CB  LYS A 159      -8.638  17.111  -7.913  1.00 10.00      A   
ATOM   1494  CG  LYS A 159      -8.951  17.624  -6.517  1.00 10.00      A   
ATOM   1495  CD  LYS A 159     -10.234  17.012  -5.970  1.00 10.00      A   
ATOM   1496  CE  LYS A 159     -10.005  15.602  -5.441  1.00 10.00      A   
ATOM   1497  NZ  LYS A 159     -11.230  15.032  -4.812  1.00 10.00      A   
ATOM   1498  HZ1 LYS A 159     -11.993  14.960  -5.515  1.00 10.00      A   
ATOM   1499  HZ2 LYS A 159     -11.552  15.639  -4.032  1.00 10.00      A   
ATOM   1500  HZ3 LYS A 159     -11.031  14.083  -4.434  1.00 10.00      A   
ATOM   1501  C   LYS A 159      -6.158  16.881  -7.627  1.00 10.00      A   
ATOM   1502  O   LYS A 159      -5.528  17.534  -6.792  1.00 10.00      A   
ATOM   1503  N   GLU A 160      -5.931  15.589  -7.847  1.00 10.00      A   
ATOM   1504  HN  GLU A 160      -6.454  15.115  -8.531  1.00 10.00      A   
ATOM   1505  CA  GLU A 160      -4.911  14.859  -7.101  1.00 10.00      A   
ATOM   1506  CB  GLU A 160      -5.556  13.968  -6.031  1.00 10.00      A   
ATOM   1507  CG  GLU A 160      -6.378  14.725  -4.995  1.00 10.00      A   
ATOM   1508  CD  GLU A 160      -6.917  13.833  -3.892  1.00 10.00      A   
ATOM   1509  OE1 GLU A 160      -7.869  13.061  -4.149  1.00 10.00      A   
ATOM   1510  OE2 GLU A 160      -6.401  13.911  -2.758  1.00 10.00      A   
ATOM   1511  C   GLU A 160      -4.024  14.023  -8.023  1.00 10.00      A   
ATOM   1512  O   GLU A 160      -4.509  13.375  -8.955  1.00 10.00      A   
ATOM   1513  N   LEU A 161      -2.725  14.037  -7.748  1.00 10.00      A   
ATOM   1514  HN  LEU A 161      -2.406  14.566  -6.980  1.00 10.00      A   
ATOM   1515  CA  LEU A 161      -1.756  13.285  -8.536  1.00 10.00      A   
ATOM   1516  CB  LEU A 161      -0.946  14.232  -9.430  1.00 10.00      A   
ATOM   1517  CG  LEU A 161       0.193  13.610 -10.246  1.00 10.00      A   
ATOM   1518  CD1 LEU A 161      -0.348  12.621 -11.264  1.00 10.00      A   
ATOM   1519  CD2 LEU A 161       1.006  14.695 -10.935  1.00 10.00      A   
ATOM   1520  C   LEU A 161      -0.826  12.501  -7.617  1.00 10.00      A   
ATOM   1521  O   LEU A 161      -0.007  13.084  -6.908  1.00 10.00      A   
ATOM   1522  N   ASP A 162      -0.961  11.183  -7.624  1.00 10.00      A   
ATOM   1523  HN  ASP A 162      -1.634  10.770  -8.214  1.00 10.00      A   
ATOM   1524  CA  ASP A 162      -0.134  10.325  -6.784  1.00 10.00      A   
ATOM   1525  CB  ASP A 162      -0.983   9.691  -5.678  1.00 10.00      A   
ATOM   1526  CG  ASP A 162      -0.146   9.100  -4.562  1.00 10.00      A   
ATOM   1527  OD1 ASP A 162       0.688   8.217  -4.839  1.00 10.00      A   
ATOM   1528  OD2 ASP A 162      -0.325   9.514  -3.394  1.00 10.00      A   
ATOM   1529  C   ASP A 162       0.528   9.235  -7.617  1.00 10.00      A   
ATOM   1530  O   ASP A 162      -0.149   8.500  -8.334  1.00 10.00      A   
ATOM   1531  N   LEU A 163       1.850   9.141  -7.528  1.00 10.00      A   
ATOM   1532  HN  LEU A 163       2.337   9.770  -6.953  1.00 10.00      A   
ATOM   1533  CA  LEU A 163       2.599   8.136  -8.276  1.00 10.00      A   
ATOM   1534  CB  LEU A 163       3.383   8.807  -9.407  1.00 10.00      A   
ATOM   1535  CG  LEU A 163       2.578   9.662 -10.386  1.00 10.00      A   
ATOM   1536  CD1 LEU A 163       3.508  10.526 -11.224  1.00 10.00      A   
ATOM   1537  CD2 LEU A 163       1.714   8.786 -11.278  1.00 10.00      A   
ATOM   1538  C   LEU A 163       3.570   7.388  -7.363  1.00 10.00      A   
ATOM   1539  O   LEU A 163       4.623   6.931  -7.809  1.00 10.00      A   
ATOM   1540  N   ARG A 164       3.200   7.247  -6.094  1.00 10.00      A   
ATOM   1541  HN  ARG A 164       2.323   7.599  -5.810  1.00 10.00      A   
ATOM   1542  CA  ARG A 164       4.051   6.576  -5.108  1.00 10.00      A   
ATOM   1543  CB  ARG A 164       3.412   6.593  -3.713  1.00 10.00      A   
ATOM   1544  CG  ARG A 164       2.185   5.708  -3.568  1.00 10.00      A   
ATOM   1545  CD  ARG A 164       1.480   5.959  -2.246  1.00 10.00      A   
ATOM   1546  NE  ARG A 164       0.294   5.118  -2.095  1.00 10.00      A   
ATOM   1547  HE  ARG A 164       0.440   4.181  -1.834  1.00 10.00      A   
ATOM   1548  CZ  ARG A 164      -0.955   5.540  -2.291  1.00 10.00      A   
ATOM   1549  NH1 ARG A 164      -1.200   6.797  -2.649  1.00 10.00      A   
ATOM   1550 HH11 ARG A 164      -0.414   7.474  -2.784  1.00 10.00      A   
ATOM   1551 HH12 ARG A 164      -2.179   7.115  -2.801  1.00 10.00      A   
ATOM   1552  NH2 ARG A 164      -1.968   4.701  -2.134  1.00 10.00      A   
ATOM   1553 HH21 ARG A 164      -2.946   5.028  -2.285  1.00 10.00      A   
ATOM   1554 HH22 ARG A 164      -1.789   3.706  -1.864  1.00 10.00      A   
ATOM   1555  C   ARG A 164       4.446   5.149  -5.512  1.00 10.00      A   
ATOM   1556  O   ARG A 164       3.631   4.388  -6.040  1.00 10.00      A   
ATOM   1557  N   GLU A 165       5.722   4.822  -5.289  1.00 10.00      A   
ATOM   1558  HN  GLU A 165       6.318   5.507  -4.916  1.00 10.00      A   
ATOM   1559  CA  GLU A 165       6.281   3.494  -5.583  1.00 10.00      A   
ATOM   1560  CB  GLU A 165       5.558   2.386  -4.805  1.00 10.00      A   
ATOM   1561  CG  GLU A 165       5.984   2.247  -3.354  1.00 10.00      A   
ATOM   1562  CD  GLU A 165       5.324   3.264  -2.448  1.00 10.00      A   
ATOM   1563  OE1 GLU A 165       4.117   3.121  -2.162  1.00 10.00      A   
ATOM   1564  OE2 GLU A 165       6.013   4.205  -2.006  1.00 10.00      A   
ATOM   1565  C   GLU A 165       6.305   3.152  -7.075  1.00 10.00      A   
ATOM   1566  O   GLU A 165       6.598   2.017  -7.448  1.00 10.00      A   
ATOM   1567  N   SER A 166       6.012   4.120  -7.925  1.00 10.00      A   
ATOM   1568  HN  SER A 166       5.803   5.014  -7.584  1.00 10.00      A   
ATOM   1569  CA  SER A 166       5.991   3.878  -9.361  1.00 10.00      A   
ATOM   1570  CB  SER A 166       4.805   4.587 -10.007  1.00 10.00      A   
ATOM   1571  OG  SER A 166       3.587   4.031  -9.545  1.00 10.00      A   
ATOM   1572  HG  SER A 166       3.066   4.716  -9.102  1.00 10.00      A   
ATOM   1573  C   SER A 166       7.297   4.268 -10.046  1.00 10.00      A   
ATOM   1574  O   SER A 166       7.848   5.338  -9.793  1.00 10.00      A   
ATOM   1575  N   ASP A 167       7.781   3.390 -10.918  1.00 10.00      A   
ATOM   1576  HN  ASP A 167       7.278   2.562 -11.092  1.00 10.00      A   
ATOM   1577  CA  ASP A 167       9.014   3.638 -11.653  1.00 10.00      A   
ATOM   1578  CB  ASP A 167       9.719   2.325 -12.008  1.00 10.00      A   
ATOM   1579  CG  ASP A 167      10.906   2.536 -12.933  1.00 10.00      A   
ATOM   1580  OD1 ASP A 167      11.933   3.085 -12.473  1.00 10.00      A   
ATOM   1581  OD2 ASP A 167      10.821   2.147 -14.119  1.00 10.00      A   
ATOM   1582  C   ASP A 167       8.705   4.416 -12.920  1.00 10.00      A   
ATOM   1583  O   ASP A 167       8.031   3.915 -13.822  1.00 10.00      A   
ATOM   1584  N   VAL A 168       9.181   5.645 -12.976  1.00 10.00      A   
ATOM   1585  HN  VAL A 168       9.714   5.989 -12.230  1.00 10.00      A   
ATOM   1586  CA  VAL A 168       8.946   6.498 -14.123  1.00 10.00      A   
ATOM   1587  CB  VAL A 168       8.471   7.905 -13.684  1.00 10.00      A   
ATOM   1588  CG1 VAL A 168       7.811   8.647 -14.838  1.00 10.00      A   
ATOM   1589  CG2 VAL A 168       7.540   7.826 -12.483  1.00 10.00      A   
ATOM   1590  C   VAL A 168      10.225   6.659 -14.921  1.00 10.00      A   
ATOM   1591  O   VAL A 168      11.306   6.794 -14.351  1.00 10.00      A   
ATOM   1592  N   ASP A 169      10.118   6.601 -16.235  1.00 10.00      A   
ATOM   1593  HN  ASP A 169       9.243   6.407 -16.641  1.00 10.00      A   
ATOM   1594  CA  ASP A 169      11.275   6.796 -17.083  1.00 10.00      A   
ATOM   1595  CB  ASP A 169      11.126   6.070 -18.417  1.00 10.00      A   
ATOM   1596  CG  ASP A 169      11.957   4.806 -18.457  1.00 10.00      A   
ATOM   1597  OD1 ASP A 169      13.104   4.859 -18.947  1.00 10.00      A   
ATOM   1598  OD2 ASP A 169      11.476   3.756 -17.980  1.00 10.00      A   
ATOM   1599  C   ASP A 169      11.508   8.287 -17.265  1.00 10.00      A   
ATOM   1600  O   ASP A 169      11.110   8.886 -18.267  1.00 10.00      A   
ATOM   1601  N   ASP A 170      12.108   8.874 -16.241  1.00 10.00      A   
ATOM   1602  HN  ASP A 170      12.365   8.324 -15.471  1.00 10.00      A   
ATOM   1603  CA  ASP A 170      12.395  10.296 -16.196  1.00 10.00      A   
ATOM   1604  CB  ASP A 170      13.034  10.659 -14.853  1.00 10.00      A   
ATOM   1605  CG  ASP A 170      12.079  10.541 -13.680  1.00 10.00      A   
ATOM   1606  OD1 ASP A 170      11.486  11.565 -13.290  1.00 10.00      A   
ATOM   1607  OD2 ASP A 170      11.945   9.433 -13.121  1.00 10.00      A   
ATOM   1608  C   ASP A 170      13.299  10.746 -17.335  1.00 10.00      A   
ATOM   1609  O   ASP A 170      14.356  10.158 -17.580  1.00 10.00      A   
ATOM   1610  N   VAL A 171      12.849  11.775 -18.044  1.00 10.00      A   
ATOM   1611  HN  VAL A 171      11.971  12.150 -17.822  1.00 10.00      A   
ATOM   1612  CA  VAL A 171      13.604  12.357 -19.148  1.00 10.00      A   
ATOM   1613  CB  VAL A 171      12.789  12.350 -20.464  1.00 10.00      A   
ATOM   1614  CG1 VAL A 171      13.620  12.892 -21.619  1.00 10.00      A   
ATOM   1615  CG2 VAL A 171      12.287  10.951 -20.780  1.00 10.00      A   
ATOM   1616  C   VAL A 171      13.945  13.800 -18.792  1.00 10.00      A   
ATOM   1617  O   VAL A 171      15.113  14.184 -18.716  1.00 10.00      A   
ATOM   1618  N   SER A 172      12.907  14.591 -18.551  1.00 10.00      A   
ATOM   1619  HN  SER A 172      12.000  14.221 -18.617  1.00 10.00      A   
ATOM   1620  CA  SER A 172      13.068  15.989 -18.185  1.00 10.00      A   
ATOM   1621  CB  SER A 172      13.047  16.874 -19.441  1.00 10.00      A   
ATOM   1622  OG  SER A 172      13.811  16.307 -20.497  1.00 10.00      A   
ATOM   1623  HG  SER A 172      14.528  15.769 -20.128  1.00 10.00      A   
ATOM   1624  C   SER A 172      11.940  16.403 -17.240  1.00 10.00      A   
ATOM   1625  O   SER A 172      10.765  16.153 -17.519  1.00 10.00      A   
ATOM   1626  N   GLY A 173      12.296  17.033 -16.124  1.00 10.00      A   
ATOM   1627  HN  GLY A 173      13.249  17.196 -15.947  1.00 10.00      A   
ATOM   1628  CA  GLY A 173      11.300  17.472 -15.159  1.00 10.00      A   
ATOM   1629  C   GLY A 173      10.650  18.784 -15.559  1.00 10.00      A   
ATOM   1630  O   GLY A 173      10.332  19.617 -14.711  1.00 10.00      A   
ATOM   1631  N   HIS A 174      10.438  18.963 -16.854  1.00 10.00      A   
ATOM   1632  HN  HIS A 174      10.694  18.253 -17.480  1.00 10.00      A   
ATOM   1633  CA  HIS A 174       9.834  20.177 -17.373  1.00 10.00      A   
ATOM   1634  CB  HIS A 174      10.468  20.542 -18.724  1.00 10.00      A   
ATOM   1635  CG  HIS A 174      10.117  21.906 -19.244  1.00 10.00      A   
ATOM   1636  ND1 HIS A 174      10.521  23.051 -18.596  1.00 10.00      A   
ATOM   1637  CD2 HIS A 174       9.413  22.245 -20.352  1.00 10.00      A   
ATOM   1638  CE1 HIS A 174      10.058  24.056 -19.320  1.00 10.00      A   
ATOM   1639  NE2 HIS A 174       9.384  23.614 -20.388  1.00 10.00      A   
ATOM   1640  HE2 HIS A 174       8.954  24.169 -21.076  1.00 10.00      A   
ATOM   1641  C   HIS A 174       8.321  20.004 -17.506  1.00 10.00      A   
ATOM   1642  O   HIS A 174       7.593  20.958 -17.775  1.00 10.00      A   
ATOM   1643  N   TRP A 175       7.848  18.780 -17.286  1.00 10.00      A   
ATOM   1644  HN  TRP A 175       8.472  18.063 -17.056  1.00 10.00      A   
ATOM   1645  CA  TRP A 175       6.424  18.479 -17.381  1.00 10.00      A   
ATOM   1646  CB  TRP A 175       6.170  16.967 -17.288  1.00 10.00      A   
ATOM   1647  CG  TRP A 175       6.503  16.356 -15.960  1.00 10.00      A   
ATOM   1648  CD1 TRP A 175       7.741  16.016 -15.494  1.00 10.00      A   
ATOM   1649  CD2 TRP A 175       5.575  16.000 -14.928  1.00 10.00      A   
ATOM   1650  NE1 TRP A 175       7.642  15.478 -14.234  1.00 10.00      A   
ATOM   1651  HE1 TRP A 175       8.394  15.156 -13.687  1.00 10.00      A   
ATOM   1652  CE2 TRP A 175       6.321  15.457 -13.864  1.00 10.00      A   
ATOM   1653  CE3 TRP A 175       4.187  16.093 -14.802  1.00 10.00      A   
ATOM   1654  CZ2 TRP A 175       5.722  15.008 -12.690  1.00 10.00      A   
ATOM   1655  CZ3 TRP A 175       3.595  15.646 -13.636  1.00 10.00      A   
ATOM   1656  CH2 TRP A 175       4.363  15.111 -12.595  1.00 10.00      A   
ATOM   1657  C   TRP A 175       5.621  19.245 -16.327  1.00 10.00      A   
ATOM   1658  O   TRP A 175       4.423  19.474 -16.488  1.00 10.00      A   
ATOM   1659  N   LEU A 176       6.305  19.663 -15.267  1.00 10.00      A   
ATOM   1660  HN  LEU A 176       7.263  19.463 -15.213  1.00 10.00      A   
ATOM   1661  CA  LEU A 176       5.675  20.416 -14.188  1.00 10.00      A   
ATOM   1662  CB  LEU A 176       6.620  20.506 -12.988  1.00 10.00      A   
ATOM   1663  CG  LEU A 176       6.038  21.122 -11.714  1.00 10.00      A   
ATOM   1664  CD1 LEU A 176       5.440  20.048 -10.818  1.00 10.00      A   
ATOM   1665  CD2 LEU A 176       7.098  21.919 -10.972  1.00 10.00      A   
ATOM   1666  C   LEU A 176       5.323  21.819 -14.672  1.00 10.00      A   
ATOM   1667  O   LEU A 176       4.371  22.442 -14.198  1.00 10.00      A   
ATOM   1668  N   SER A 177       6.092  22.303 -15.634  1.00 10.00      A   
ATOM   1669  HN  SER A 177       6.833  21.757 -15.978  1.00 10.00      A   
ATOM   1670  CA  SER A 177       5.877  23.623 -16.194  1.00 10.00      A   
ATOM   1671  CB  SER A 177       7.164  24.105 -16.861  1.00 10.00      A   
ATOM   1672  OG  SER A 177       8.291  23.446 -16.300  1.00 10.00      A   
ATOM   1673  HG  SER A 177       8.952  23.297 -16.987  1.00 10.00      A   
ATOM   1674  C   SER A 177       4.730  23.597 -17.202  1.00 10.00      A   
ATOM   1675  O   SER A 177       4.301  24.637 -17.695  1.00 10.00      A   
ATOM   1676  N   HIS A 178       4.224  22.401 -17.492  1.00 10.00      A   
ATOM   1677  HN  HIS A 178       4.589  21.605 -17.048  1.00 10.00      A   
ATOM   1678  CA  HIS A 178       3.127  22.248 -18.445  1.00 10.00      A   
ATOM   1679  CB  HIS A 178       3.094  20.843 -19.051  1.00 10.00      A   
ATOM   1680  CG  HIS A 178       4.034  20.654 -20.200  1.00 10.00      A   
ATOM   1681  ND1 HIS A 178       3.621  20.833 -21.501  1.00 10.00      A   
ATOM   1682  CD2 HIS A 178       5.348  20.312 -20.194  1.00 10.00      A   
ATOM   1683  CE1 HIS A 178       4.684  20.598 -22.251  1.00 10.00      A   
ATOM   1684  NE2 HIS A 178       5.747  20.282 -21.503  1.00 10.00      A   
ATOM   1685  HE2 HIS A 178       6.649  20.068 -21.831  1.00 10.00      A   
ATOM   1686  C   HIS A 178       1.787  22.582 -17.802  1.00 10.00      A   
ATOM   1687  O   HIS A 178       0.772  22.690 -18.484  1.00 10.00      A   
ATOM   1688  N   PHE A 179       1.796  22.734 -16.484  1.00 10.00      A   
ATOM   1689  HN  PHE A 179       2.638  22.624 -15.998  1.00 10.00      A   
ATOM   1690  CA  PHE A 179       0.589  23.076 -15.746  1.00 10.00      A   
ATOM   1691  CB  PHE A 179       0.769  22.771 -14.255  1.00 10.00      A   
ATOM   1692  CG  PHE A 179       0.667  21.315 -13.902  1.00 10.00      A   
ATOM   1693  CD1 PHE A 179       1.804  20.535 -13.780  1.00 10.00      A   
ATOM   1694  CD2 PHE A 179      -0.568  20.728 -13.688  1.00 10.00      A   
ATOM   1695  CE1 PHE A 179       1.714  19.196 -13.453  1.00 10.00      A   
ATOM   1696  CE2 PHE A 179      -0.668  19.390 -13.361  1.00 10.00      A   
ATOM   1697  CZ  PHE A 179       0.475  18.622 -13.243  1.00 10.00      A   
ATOM   1698  C   PHE A 179       0.290  24.560 -15.926  1.00 10.00      A   
ATOM   1699  O   PHE A 179       1.063  25.407 -15.481  1.00 10.00      A   
ATOM   1700  N   PRO A 180      -0.820  24.895 -16.591  1.00 10.00      A   
ATOM   1701  CA  PRO A 180      -1.202  26.291 -16.830  1.00 10.00      A   
ATOM   1702  CB  PRO A 180      -2.442  26.177 -17.722  1.00 10.00      A   
ATOM   1703  CG  PRO A 180      -2.978  24.812 -17.461  1.00 10.00      A   
ATOM   1704  CD  PRO A 180      -1.788  23.947 -17.167  1.00 10.00      A   
ATOM   1705  C   PRO A 180      -1.536  27.037 -15.537  1.00 10.00      A   
ATOM   1706  O   PRO A 180      -1.803  26.422 -14.501  1.00 10.00      A   
ATOM   1707  N   ASP A 181      -1.541  28.365 -15.611  1.00 10.00      A   
ATOM   1708  HN  ASP A 181      -1.347  28.793 -16.472  1.00 10.00      A   
ATOM   1709  CA  ASP A 181      -1.831  29.211 -14.449  1.00 10.00      A   
ATOM   1710  CB  ASP A 181      -1.563  30.681 -14.779  1.00 10.00      A   
ATOM   1711  CG  ASP A 181      -0.724  31.384 -13.728  1.00 10.00      A   
ATOM   1712  OD1 ASP A 181      -1.300  31.944 -12.771  1.00 10.00      A   
ATOM   1713  OD2 ASP A 181       0.521  31.394 -13.860  1.00 10.00      A   
ATOM   1714  C   ASP A 181      -3.276  29.034 -13.987  1.00 10.00      A   
ATOM   1715  O   ASP A 181      -3.622  29.349 -12.847  1.00 10.00      A   
ATOM   1716  N   THR A 182      -4.113  28.525 -14.879  1.00 10.00      A   
ATOM   1717  HN  THR A 182      -3.783  28.313 -15.776  1.00 10.00      A   
ATOM   1718  CA  THR A 182      -5.514  28.287 -14.571  1.00 10.00      A   
ATOM   1719  CB  THR A 182      -6.307  27.995 -15.855  1.00 10.00      A   
ATOM   1720  OG1 THR A 182      -5.448  27.350 -16.811  1.00 10.00      A   
ATOM   1721  HG1 THR A 182      -5.768  26.448 -16.973  1.00 10.00      A   
ATOM   1722  CG2 THR A 182      -6.846  29.284 -16.452  1.00 10.00      A   
ATOM   1723  C   THR A 182      -5.672  27.109 -13.612  1.00 10.00      A   
ATOM   1724  O   THR A 182      -6.723  26.926 -12.997  1.00 10.00      A   
ATOM   1725  N   TYR A 183      -4.619  26.313 -13.492  1.00 10.00      A   
ATOM   1726  HN  TYR A 183      -3.805  26.517 -14.000  1.00 10.00      A   
ATOM   1727  CA  TYR A 183      -4.633  25.154 -12.619  1.00 10.00      A   
ATOM   1728  CB  TYR A 183      -3.582  24.136 -13.067  1.00 10.00      A   
ATOM   1729  CG  TYR A 183      -3.628  22.839 -12.296  1.00 10.00      A   
ATOM   1730  CD1 TYR A 183      -4.456  21.800 -12.697  1.00 10.00      A   
ATOM   1731  CD2 TYR A 183      -2.847  22.654 -11.162  1.00 10.00      A   
ATOM   1732  CE1 TYR A 183      -4.504  20.615 -11.991  1.00 10.00      A   
ATOM   1733  CE2 TYR A 183      -2.888  21.473 -10.451  1.00 10.00      A   
ATOM   1734  CZ  TYR A 183      -3.717  20.456 -10.870  1.00 10.00      A   
ATOM   1735  OH  TYR A 183      -3.768  19.282 -10.159  1.00 10.00      A   
ATOM   1736  HH  TYR A 183      -4.310  19.414  -9.371  1.00 10.00      A   
ATOM   1737  C   TYR A 183      -4.390  25.563 -11.172  1.00 10.00      A   
ATOM   1738  O   TYR A 183      -3.264  25.883 -10.783  1.00 10.00      A   
ATOM   1739  N   THR A 184      -5.453  25.571 -10.386  1.00 10.00      A   
ATOM   1740  HN  THR A 184      -6.328  25.347 -10.764  1.00 10.00      A   
ATOM   1741  CA  THR A 184      -5.360  25.926  -8.979  1.00 10.00      A   
ATOM   1742  CB  THR A 184      -6.076  27.260  -8.706  1.00 10.00      A   
ATOM   1743  OG1 THR A 184      -7.371  27.246  -9.329  1.00 10.00      A   
ATOM   1744  HG1 THR A 184      -7.296  27.582 -10.230  1.00 10.00      A   
ATOM   1745  CG2 THR A 184      -5.268  28.427  -9.256  1.00 10.00      A   
ATOM   1746  C   THR A 184      -5.988  24.836  -8.117  1.00 10.00      A   
ATOM   1747  O   THR A 184      -6.143  24.991  -6.904  1.00 10.00      A   
ATOM   1748  N   SER A 185      -6.344  23.731  -8.755  1.00 10.00      A   
ATOM   1749  HN  SER A 185      -6.188  23.666  -9.718  1.00 10.00      A   
ATOM   1750  CA  SER A 185      -6.965  22.613  -8.071  1.00 10.00      A   
ATOM   1751  CB  SER A 185      -8.105  22.063  -8.931  1.00 10.00      A   
ATOM   1752  OG  SER A 185      -7.823  22.241 -10.313  1.00 10.00      A   
ATOM   1753  HG  SER A 185      -7.655  21.379 -10.717  1.00 10.00      A   
ATOM   1754  C   SER A 185      -5.954  21.514  -7.753  1.00 10.00      A   
ATOM   1755  O   SER A 185      -5.788  20.563  -8.518  1.00 10.00      A   
ATOM   1756  N   LEU A 186      -5.270  21.650  -6.626  1.00 10.00      A   
ATOM   1757  HN  LEU A 186      -5.433  22.430  -6.053  1.00 10.00      A   
ATOM   1758  CA  LEU A 186      -4.291  20.661  -6.212  1.00 10.00      A   
ATOM   1759  CB  LEU A 186      -2.871  21.119  -6.546  1.00 10.00      A   
ATOM   1760  CG  LEU A 186      -1.752  20.107  -6.281  1.00 10.00      A   
ATOM   1761  CD1 LEU A 186      -2.099  18.750  -6.875  1.00 10.00      A   
ATOM   1762  CD2 LEU A 186      -0.437  20.615  -6.849  1.00 10.00      A   
ATOM   1763  C   LEU A 186      -4.430  20.378  -4.724  1.00 10.00      A   
ATOM   1764  O   LEU A 186      -4.185  21.247  -3.892  1.00 10.00      A   
ATOM   1765  N   VAL A 187      -4.844  19.160  -4.405  1.00 10.00      A   
ATOM   1766  HN  VAL A 187      -5.035  18.520  -5.125  1.00 10.00      A   
ATOM   1767  CA  VAL A 187      -5.032  18.747  -3.021  1.00 10.00      A   
ATOM   1768  CB  VAL A 187      -6.398  18.059  -2.816  1.00 10.00      A   
ATOM   1769  CG1 VAL A 187      -6.638  17.758  -1.345  1.00 10.00      A   
ATOM   1770  CG2 VAL A 187      -7.519  18.929  -3.368  1.00 10.00      A   
ATOM   1771  C   VAL A 187      -3.918  17.806  -2.573  1.00 10.00      A   
ATOM   1772  O   VAL A 187      -3.346  17.972  -1.494  1.00 10.00      A   
ATOM   1773  N   SER A 188      -3.601  16.826  -3.409  1.00 10.00      A   
ATOM   1774  HN  SER A 188      -4.069  16.753  -4.265  1.00 10.00      A   
ATOM   1775  CA  SER A 188      -2.565  15.861  -3.081  1.00 10.00      A   
ATOM   1776  CB  SER A 188      -3.198  14.508  -2.737  1.00 10.00      A   
ATOM   1777  OG  SER A 188      -2.241  13.595  -2.224  1.00 10.00      A   
ATOM   1778  HG  SER A 188      -2.466  12.704  -2.522  1.00 10.00      A   
ATOM   1779  C   SER A 188      -1.577  15.704  -4.228  1.00 10.00      A   
ATOM   1780  O   SER A 188      -1.966  15.480  -5.379  1.00 10.00      A   
ATOM   1781  N   LEU A 189      -0.300  15.833  -3.911  1.00 10.00      A   
ATOM   1782  HN  LEU A 189      -0.051  16.026  -2.978  1.00 10.00      A   
ATOM   1783  CA  LEU A 189       0.751  15.692  -4.903  1.00 10.00      A   
ATOM   1784  CB  LEU A 189       1.341  17.057  -5.268  1.00 10.00      A   
ATOM   1785  CG  LEU A 189       2.432  17.056  -6.342  1.00 10.00      A   
ATOM   1786  CD1 LEU A 189       1.899  16.500  -7.653  1.00 10.00      A   
ATOM   1787  CD2 LEU A 189       2.993  18.456  -6.540  1.00 10.00      A   
ATOM   1788  C   LEU A 189       1.843  14.766  -4.381  1.00 10.00      A   
ATOM   1789  O   LEU A 189       2.526  15.082  -3.404  1.00 10.00      A   
ATOM   1790  N   ASN A 190       1.985  13.616  -5.020  1.00 10.00      A   
ATOM   1791  HN  ASN A 190       1.393  13.415  -5.782  1.00 10.00      A   
ATOM   1792  CA  ASN A 190       2.990  12.638  -4.627  1.00 10.00      A   
ATOM   1793  CB  ASN A 190       2.314  11.349  -4.157  1.00 10.00      A   
ATOM   1794  CG  ASN A 190       3.173  10.524  -3.214  1.00 10.00      A   
ATOM   1795  OD1 ASN A 190       4.390  10.702  -3.137  1.00 10.00      A   
ATOM   1796  ND2 ASN A 190       2.540   9.607  -2.494  1.00 10.00      A   
ATOM   1797 HD21 ASN A 190       1.565   9.516  -2.612  1.00 10.00      A   
ATOM   1798 HD22 ASN A 190       3.066   9.054  -1.880  1.00 10.00      A   
ATOM   1799  C   ASN A 190       3.921  12.341  -5.793  1.00 10.00      A   
ATOM   1800  O   ASN A 190       3.594  11.554  -6.683  1.00 10.00      A   
ATOM   1801  N   ILE A 191       5.077  12.983  -5.790  1.00 10.00      A   
ATOM   1802  HN  ILE A 191       5.283  13.592  -5.043  1.00 10.00      A   
ATOM   1803  CA  ILE A 191       6.059  12.809  -6.855  1.00 10.00      A   
ATOM   1804  CB  ILE A 191       6.206  14.095  -7.702  1.00 10.00      A   
ATOM   1805  CG1 ILE A 191       6.397  15.326  -6.803  1.00 10.00      A   
ATOM   1806  CG2 ILE A 191       5.005  14.272  -8.623  1.00 10.00      A   
ATOM   1807  CD1 ILE A 191       6.753  16.592  -7.556  1.00 10.00      A   
ATOM   1808  C   ILE A 191       7.417  12.432  -6.273  1.00 10.00      A   
ATOM   1809  O   ILE A 191       8.461  12.844  -6.776  1.00 10.00      A   
ATOM   1810  N   SER A 192       7.390  11.621  -5.229  1.00 10.00      A   
ATOM   1811  HN  SER A 192       6.528  11.297  -4.902  1.00 10.00      A   
ATOM   1812  CA  SER A 192       8.602  11.191  -4.546  1.00 10.00      A   
ATOM   1813  CB  SER A 192       8.225  10.651  -3.166  1.00 10.00      A   
ATOM   1814  OG  SER A 192       7.004   9.927  -3.235  1.00 10.00      A   
ATOM   1815  HG  SER A 192       6.304  10.424  -2.786  1.00 10.00      A   
ATOM   1816  C   SER A 192       9.363  10.125  -5.337  1.00 10.00      A   
ATOM   1817  O   SER A 192      10.480   9.751  -4.976  1.00 10.00      A   
ATOM   1818  N   CYS A 193       8.761   9.649  -6.418  1.00 10.00      A   
ATOM   1819  HN  CYS A 193       7.880   9.999  -6.666  1.00 10.00      A   
ATOM   1820  CA  CYS A 193       9.365   8.613  -7.243  1.00 10.00      A   
ATOM   1821  CB  CYS A 193       8.266   7.698  -7.768  1.00 10.00      A   
ATOM   1822  SG  CYS A 193       6.880   8.598  -8.499  1.00 10.00      A   
ATOM   1823  HG  CYS A 193       5.816   7.808  -8.440  1.00 10.00      A   
ATOM   1824  C   CYS A 193      10.128   9.201  -8.423  1.00 10.00      A   
ATOM   1825  O   CYS A 193      10.858   8.488  -9.109  1.00 10.00      A   
ATOM   1826  N   LEU A 194       9.961  10.497  -8.656  1.00 10.00      A   
ATOM   1827  HN  LEU A 194       9.393  11.023  -8.058  1.00 10.00      A   
ATOM   1828  CA  LEU A 194      10.620  11.157  -9.772  1.00 10.00      A   
ATOM   1829  CB  LEU A 194      10.123  12.594  -9.922  1.00 10.00      A   
ATOM   1830  CG  LEU A 194       8.667  12.786 -10.343  1.00 10.00      A   
ATOM   1831  CD1 LEU A 194       8.378  14.264 -10.548  1.00 10.00      A   
ATOM   1832  CD2 LEU A 194       8.357  12.000 -11.609  1.00 10.00      A   
ATOM   1833  C   LEU A 194      12.135  11.161  -9.617  1.00 10.00      A   
ATOM   1834  O   LEU A 194      12.668  11.551  -8.576  1.00 10.00      A   
ATOM   1835  N   ALA A 195      12.821  10.729 -10.660  1.00 10.00      A   
ATOM   1836  HN  ALA A 195      12.336  10.422 -11.460  1.00 10.00      A   
ATOM   1837  CA  ALA A 195      14.270  10.701 -10.664  1.00 10.00      A   
ATOM   1838  CB  ALA A 195      14.774   9.468 -11.400  1.00 10.00      A   
ATOM   1839  C   ALA A 195      14.789  11.979 -11.313  1.00 10.00      A   
ATOM   1840  O   ALA A 195      15.980  12.282 -11.259  1.00 10.00      A   
ATOM   1841  N   SER A 196      13.874  12.717 -11.939  1.00 10.00      A   
ATOM   1842  HN  SER A 196      12.946  12.400 -11.968  1.00 10.00      A   
ATOM   1843  CA  SER A 196      14.207  13.973 -12.587  1.00 10.00      A   
ATOM   1844  CB  SER A 196      13.383  14.160 -13.866  1.00 10.00      A   
ATOM   1845  OG  SER A 196      11.992  14.069 -13.607  1.00 10.00      A   
ATOM   1846  HG  SER A 196      11.744  13.130 -13.504  1.00 10.00      A   
ATOM   1847  C   SER A 196      13.976  15.136 -11.630  1.00 10.00      A   
ATOM   1848  O   SER A 196      13.473  14.947 -10.521  1.00 10.00      A   
ATOM   1849  N   GLU A 197      14.352  16.335 -12.047  1.00 10.00      A   
ATOM   1850  HN  GLU A 197      14.757  16.431 -12.935  1.00 10.00      A   
ATOM   1851  CA  GLU A 197      14.172  17.513 -11.215  1.00 10.00      A   
ATOM   1852  CB  GLU A 197      15.505  18.215 -10.974  1.00 10.00      A   
ATOM   1853  CG  GLU A 197      15.405  19.423 -10.057  1.00 10.00      A   
ATOM   1854  CD  GLU A 197      16.495  20.435 -10.323  1.00 10.00      A   
ATOM   1855  OE1 GLU A 197      16.563  21.445  -9.597  1.00 10.00      A   
ATOM   1856  OE2 GLU A 197      17.284  20.229 -11.271  1.00 10.00      A   
ATOM   1857  C   GLU A 197      13.189  18.481 -11.850  1.00 10.00      A   
ATOM   1858  O   GLU A 197      13.383  18.931 -12.981  1.00 10.00      A   
ATOM   1859  N   VAL A 198      12.142  18.803 -11.119  1.00 10.00      A   
ATOM   1860  HN  VAL A 198      12.046  18.414 -10.223  1.00 10.00      A   
ATOM   1861  CA  VAL A 198      11.135  19.729 -11.603  1.00 10.00      A   
ATOM   1862  CB  VAL A 198       9.734  19.403 -11.041  1.00 10.00      A   
ATOM   1863  CG1 VAL A 198       9.237  18.071 -11.585  1.00 10.00      A   
ATOM   1864  CG2 VAL A 198       9.746  19.395  -9.518  1.00 10.00      A   
ATOM   1865  C   VAL A 198      11.517  21.173 -11.269  1.00 10.00      A   
ATOM   1866  O   VAL A 198      12.280  21.424 -10.330  1.00 10.00      A   
ATOM   1867  N   SER A 199      10.993  22.110 -12.047  1.00 10.00      A   
ATOM   1868  HN  SER A 199      10.409  21.842 -12.788  1.00 10.00      A   
ATOM   1869  CA  SER A 199      11.267  23.527 -11.847  1.00 10.00      A   
ATOM   1870  CB  SER A 199      10.569  24.344 -12.935  1.00 10.00      A   
ATOM   1871  OG  SER A 199      10.764  25.735 -12.740  1.00 10.00      A   
ATOM   1872  HG  SER A 199      11.279  26.088 -13.478  1.00 10.00      A   
ATOM   1873  C   SER A 199      10.806  24.000 -10.465  1.00 10.00      A   
ATOM   1874  O   SER A 199       9.625  23.900 -10.125  1.00 10.00      A   
ATOM   1875  N   PHE A 200      11.740  24.529  -9.681  1.00 10.00      A   
ATOM   1876  HN  PHE A 200      12.663  24.586 -10.009  1.00 10.00      A   
ATOM   1877  CA  PHE A 200      11.431  25.021  -8.346  1.00 10.00      A   
ATOM   1878  CB  PHE A 200      12.716  25.341  -7.577  1.00 10.00      A   
ATOM   1879  CG  PHE A 200      12.484  25.788  -6.160  1.00 10.00      A   
ATOM   1880  CD1 PHE A 200      11.921  24.927  -5.234  1.00 10.00      A   
ATOM   1881  CD2 PHE A 200      12.828  27.066  -5.756  1.00 10.00      A   
ATOM   1882  CE1 PHE A 200      11.706  25.334  -3.932  1.00 10.00      A   
ATOM   1883  CE2 PHE A 200      12.617  27.481  -4.455  1.00 10.00      A   
ATOM   1884  CZ  PHE A 200      12.055  26.612  -3.540  1.00 10.00      A   
ATOM   1885  C   PHE A 200      10.537  26.253  -8.421  1.00 10.00      A   
ATOM   1886  O   PHE A 200       9.615  26.414  -7.624  1.00 10.00      A   
ATOM   1887  N   SER A 201      10.792  27.102  -9.405  1.00 10.00      A   
ATOM   1888  HN  SER A 201      11.513  26.902 -10.041  1.00 10.00      A   
ATOM   1889  CA  SER A 201      10.015  28.316  -9.580  1.00 10.00      A   
ATOM   1890  CB  SER A 201      10.665  29.186 -10.649  1.00 10.00      A   
ATOM   1891  OG  SER A 201      11.612  28.428 -11.391  1.00 10.00      A   
ATOM   1892  HG  SER A 201      12.502  28.616 -11.065  1.00 10.00      A   
ATOM   1893  C   SER A 201       8.566  27.982  -9.947  1.00 10.00      A   
ATOM   1894  O   SER A 201       7.624  28.603  -9.450  1.00 10.00      A   
ATOM   1895  N   ALA A 202       8.391  26.988 -10.811  1.00 10.00      A   
ATOM   1896  HN  ALA A 202       9.175  26.526 -11.180  1.00 10.00      A   
ATOM   1897  CA  ALA A 202       7.057  26.568 -11.220  1.00 10.00      A   
ATOM   1898  CB  ALA A 202       7.130  25.601 -12.392  1.00 10.00      A   
ATOM   1899  C   ALA A 202       6.339  25.927 -10.039  1.00 10.00      A   
ATOM   1900  O   ALA A 202       5.154  26.175  -9.806  1.00 10.00      A   
ATOM   1901  N   LEU A 203       7.084  25.122  -9.286  1.00 10.00      A   
ATOM   1902  HN  LEU A 203       8.023  24.976  -9.535  1.00 10.00      A   
ATOM   1903  CA  LEU A 203       6.552  24.441  -8.112  1.00 10.00      A   
ATOM   1904  CB  LEU A 203       7.594  23.480  -7.536  1.00 10.00      A   
ATOM   1905  CG  LEU A 203       7.121  22.560  -6.411  1.00 10.00      A   
ATOM   1906  CD1 LEU A 203       6.104  21.562  -6.933  1.00 10.00      A   
ATOM   1907  CD2 LEU A 203       8.299  21.844  -5.779  1.00 10.00      A   
ATOM   1908  C   LEU A 203       6.129  25.451  -7.050  1.00 10.00      A   
ATOM   1909  O   LEU A 203       5.080  25.299  -6.423  1.00 10.00      A   
ATOM   1910  N   GLU A 204       6.945  26.487  -6.863  1.00 10.00      A   
ATOM   1911  HN  GLU A 204       7.774  26.541  -7.390  1.00 10.00      A   
ATOM   1912  CA  GLU A 204       6.653  27.534  -5.890  1.00 10.00      A   
ATOM   1913  CB  GLU A 204       7.708  28.642  -5.946  1.00 10.00      A   
ATOM   1914  CG  GLU A 204       8.867  28.452  -4.987  1.00 10.00      A   
ATOM   1915  CD  GLU A 204       9.511  29.765  -4.603  1.00 10.00      A   
ATOM   1916  OE1 GLU A 204      10.501  30.158  -5.250  1.00 10.00      A   
ATOM   1917  OE2 GLU A 204       9.024  30.419  -3.658  1.00 10.00      A   
ATOM   1918  C   GLU A 204       5.277  28.134  -6.138  1.00 10.00      A   
ATOM   1919  O   GLU A 204       4.446  28.211  -5.232  1.00 10.00      A   
ATOM   1920  N   ARG A 205       5.036  28.539  -7.375  1.00 10.00      A   
ATOM   1921  HN  ARG A 205       5.737  28.439  -8.055  1.00 10.00      A   
ATOM   1922  CA  ARG A 205       3.759  29.133  -7.745  1.00 10.00      A   
ATOM   1923  CB  ARG A 205       3.832  29.764  -9.136  1.00 10.00      A   
ATOM   1924  CG  ARG A 205       4.576  31.091  -9.162  1.00 10.00      A   
ATOM   1925  CD  ARG A 205       4.723  31.630 -10.573  1.00 10.00      A   
ATOM   1926  NE  ARG A 205       5.772  30.938 -11.320  1.00 10.00      A   
ATOM   1927  HE  ARG A 205       6.594  30.707 -10.829  1.00 10.00      A   
ATOM   1928  CZ  ARG A 205       5.680  30.622 -12.615  1.00 10.00      A   
ATOM   1929  NH1 ARG A 205       4.579  30.929 -13.301  1.00 10.00      A   
ATOM   1930 HH11 ARG A 205       4.502  30.688 -14.314  1.00 10.00      A   
ATOM   1931 HH12 ARG A 205       3.786  31.413 -12.825  1.00 10.00      A   
ATOM   1932  NH2 ARG A 205       6.685  30.001 -13.222  1.00 10.00      A   
ATOM   1933 HH21 ARG A 205       6.619  29.752 -14.232  1.00 10.00      A   
ATOM   1934 HH22 ARG A 205       7.549  29.761 -12.692  1.00 10.00      A   
ATOM   1935  C   ARG A 205       2.626  28.116  -7.657  1.00 10.00      A   
ATOM   1936  O   ARG A 205       1.500  28.464  -7.296  1.00 10.00      A   
ATOM   1937  N   LEU A 206       2.933  26.860  -7.972  1.00 10.00      A   
ATOM   1938  HN  LEU A 206       3.851  26.645  -8.253  1.00 10.00      A   
ATOM   1939  CA  LEU A 206       1.943  25.792  -7.922  1.00 10.00      A   
ATOM   1940  CB  LEU A 206       2.529  24.489  -8.475  1.00 10.00      A   
ATOM   1941  CG  LEU A 206       1.987  24.025  -9.831  1.00 10.00      A   
ATOM   1942  CD1 LEU A 206       2.723  22.778 -10.303  1.00 10.00      A   
ATOM   1943  CD2 LEU A 206       0.493  23.763  -9.743  1.00 10.00      A   
ATOM   1944  C   LEU A 206       1.430  25.584  -6.501  1.00 10.00      A   
ATOM   1945  O   LEU A 206       0.240  25.360  -6.290  1.00 10.00      A   
ATOM   1946  N   VAL A 207       2.328  25.677  -5.527  1.00 10.00      A   
ATOM   1947  HN  VAL A 207       3.269  25.857  -5.756  1.00 10.00      A   
ATOM   1948  CA  VAL A 207       1.951  25.503  -4.126  1.00 10.00      A   
ATOM   1949  CB  VAL A 207       3.177  25.211  -3.234  1.00 10.00      A   
ATOM   1950  CG1 VAL A 207       2.752  24.933  -1.801  1.00 10.00      A   
ATOM   1951  CG2 VAL A 207       3.974  24.037  -3.778  1.00 10.00      A   
ATOM   1952  C   VAL A 207       1.233  26.743  -3.601  1.00 10.00      A   
ATOM   1953  O   VAL A 207       0.310  26.645  -2.788  1.00 10.00      A   
ATOM   1954  N   THR A 208       1.644  27.904  -4.091  1.00 10.00      A   
ATOM   1955  HN  THR A 208       2.363  27.910  -4.759  1.00 10.00      A   
ATOM   1956  CA  THR A 208       1.060  29.171  -3.663  1.00 10.00      A   
ATOM   1957  CB  THR A 208       1.930  30.364  -4.102  1.00 10.00      A   
ATOM   1958  OG1 THR A 208       3.297  30.103  -3.748  1.00 10.00      A   
ATOM   1959  HG1 THR A 208       3.682  29.456  -4.363  1.00 10.00      A   
ATOM   1960  CG2 THR A 208       1.474  31.644  -3.411  1.00 10.00      A   
ATOM   1961  C   THR A 208      -0.378  29.367  -4.162  1.00 10.00      A   
ATOM   1962  O   THR A 208      -1.238  29.833  -3.415  1.00 10.00      A   
ATOM   1963  N   ARG A 209      -0.646  28.998  -5.411  1.00 10.00      A   
ATOM   1964  HN  ARG A 209       0.066  28.602  -5.962  1.00 10.00      A   
ATOM   1965  CA  ARG A 209      -1.986  29.177  -5.975  1.00 10.00      A   
ATOM   1966  CB  ARG A 209      -1.949  29.486  -7.476  1.00 10.00      A   
ATOM   1967  CG  ARG A 209      -1.534  28.331  -8.375  1.00 10.00      A   
ATOM   1968  CD  ARG A 209      -1.558  28.759  -9.837  1.00 10.00      A   
ATOM   1969  NE  ARG A 209      -1.138  27.692 -10.740  1.00 10.00      A   
ATOM   1970  HE  ARG A 209      -1.720  26.897 -10.800  1.00 10.00      A   
ATOM   1971  CZ  ARG A 209      -0.032  27.743 -11.484  1.00 10.00      A   
ATOM   1972  NH1 ARG A 209       0.761  28.807 -11.420  1.00 10.00      A   
ATOM   1973 HH11 ARG A 209       0.519  29.603 -10.793  1.00 10.00      A   
ATOM   1974 HH12 ARG A 209       1.630  28.849 -11.998  1.00 10.00      A   
ATOM   1975  NH2 ARG A 209       0.276  26.739 -12.293  1.00 10.00      A   
ATOM   1976 HH21 ARG A 209      -0.344  25.906 -12.355  1.00 10.00      A   
ATOM   1977 HH22 ARG A 209       1.141  26.780 -12.876  1.00 10.00      A   
ATOM   1978  C   ARG A 209      -2.939  28.025  -5.651  1.00 10.00      A   
ATOM   1979  O   ARG A 209      -4.075  27.999  -6.126  1.00 10.00      A   
ATOM   1980  N   CYS A 210      -2.485  27.085  -4.832  1.00 10.00      A   
ATOM   1981  HN  CYS A 210      -1.573  27.157  -4.482  1.00 10.00      A   
ATOM   1982  CA  CYS A 210      -3.314  25.947  -4.438  1.00 10.00      A   
ATOM   1983  CB  CYS A 210      -2.792  24.645  -5.050  1.00 10.00      A   
ATOM   1984  SG  CYS A 210      -2.565  24.699  -6.842  1.00 10.00      A   
ATOM   1985  HG  CYS A 210      -1.297  25.016  -7.076  1.00 10.00      A   
ATOM   1986  C   CYS A 210      -3.395  25.827  -2.915  1.00 10.00      A   
ATOM   1987  O   CYS A 210      -2.606  25.113  -2.292  1.00 10.00      A   
ATOM   1988  N   PRO A 211      -4.359  26.530  -2.296  1.00 10.00      A   
ATOM   1989  CA  PRO A 211      -4.543  26.522  -0.839  1.00 10.00      A   
ATOM   1990  CB  PRO A 211      -5.469  27.719  -0.606  1.00 10.00      A   
ATOM   1991  CG  PRO A 211      -6.264  27.820  -1.861  1.00 10.00      A   
ATOM   1992  CD  PRO A 211      -5.344  27.397  -2.971  1.00 10.00      A   
ATOM   1993  C   PRO A 211      -5.202  25.242  -0.323  1.00 10.00      A   
ATOM   1994  O   PRO A 211      -5.312  25.036   0.885  1.00 10.00      A   
ATOM   1995  N   ASN A 212      -5.635  24.384  -1.238  1.00 10.00      A   
ATOM   1996  HN  ASN A 212      -5.518  24.598  -2.189  1.00 10.00      A   
ATOM   1997  CA  ASN A 212      -6.287  23.130  -0.863  1.00 10.00      A   
ATOM   1998  CB  ASN A 212      -7.371  22.754  -1.877  1.00 10.00      A   
ATOM   1999  CG  ASN A 212      -8.728  23.340  -1.538  1.00 10.00      A   
ATOM   2000  OD1 ASN A 212      -9.067  23.527  -0.367  1.00 10.00      A   
ATOM   2001  ND2 ASN A 212      -9.515  23.635  -2.558  1.00 10.00      A   
ATOM   2002 HD21 ASN A 212      -9.180  23.465  -3.467  1.00 10.00      A   
ATOM   2003 HD22 ASN A 212     -10.402  24.007  -2.368  1.00 10.00      A   
ATOM   2004  C   ASN A 212      -5.283  21.995  -0.736  1.00 10.00      A   
ATOM   2005  O   ASN A 212      -5.663  20.832  -0.612  1.00 10.00      A   
ATOM   2006  N   LEU A 213      -4.002  22.337  -0.764  1.00 10.00      A   
ATOM   2007  HN  LEU A 213      -3.761  23.282  -0.857  1.00 10.00      A   
ATOM   2008  CA  LEU A 213      -2.949  21.345  -0.653  1.00 10.00      A   
ATOM   2009  CB  LEU A 213      -1.596  21.973  -0.991  1.00 10.00      A   
ATOM   2010  CG  LEU A 213      -0.414  21.010  -1.113  1.00 10.00      A   
ATOM   2011  CD1 LEU A 213      -0.605  20.063  -2.287  1.00 10.00      A   
ATOM   2012  CD2 LEU A 213       0.895  21.773  -1.245  1.00 10.00      A   
ATOM   2013  C   LEU A 213      -2.925  20.738   0.749  1.00 10.00      A   
ATOM   2014  O   LEU A 213      -2.769  21.447   1.743  1.00 10.00      A   
ATOM   2015  N   LYS A 214      -3.102  19.427   0.824  1.00 10.00      A   
ATOM   2016  HN  LYS A 214      -3.240  18.914  -0.006  1.00 10.00      A   
ATOM   2017  CA  LYS A 214      -3.104  18.726   2.100  1.00 10.00      A   
ATOM   2018  CB  LYS A 214      -4.417  17.962   2.297  1.00 10.00      A   
ATOM   2019  CG  LYS A 214      -5.552  18.808   2.846  1.00 10.00      A   
ATOM   2020  CD  LYS A 214      -5.165  19.441   4.169  1.00 10.00      A   
ATOM   2021  CE  LYS A 214      -6.191  20.468   4.600  1.00 10.00      A   
ATOM   2022  NZ  LYS A 214      -5.688  21.327   5.700  1.00 10.00      A   
ATOM   2023  HZ1 LYS A 214      -4.649  21.251   5.776  1.00 10.00      A   
ATOM   2024  HZ2 LYS A 214      -6.116  21.039   6.601  1.00 10.00      A   
ATOM   2025  HZ3 LYS A 214      -5.939  22.319   5.515  1.00 10.00      A   
ATOM   2026  C   LYS A 214      -1.929  17.766   2.208  1.00 10.00      A   
ATOM   2027  O   LYS A 214      -1.329  17.621   3.277  1.00 10.00      A   
ATOM   2028  N   SER A 215      -1.603  17.116   1.100  1.00 10.00      A   
ATOM   2029  HN  SER A 215      -2.112  17.282   0.279  1.00 10.00      A   
ATOM   2030  CA  SER A 215      -0.507  16.158   1.074  1.00 10.00      A   
ATOM   2031  CB  SER A 215      -1.055  14.760   0.794  1.00 10.00      A   
ATOM   2032  OG  SER A 215      -2.249  14.532   1.527  1.00 10.00      A   
ATOM   2033  HG  SER A 215      -2.151  13.732   2.056  1.00 10.00      A   
ATOM   2034  C   SER A 215       0.526  16.543   0.025  1.00 10.00      A   
ATOM   2035  O   SER A 215       0.227  16.576  -1.168  1.00 10.00      A   
ATOM   2036  N   LEU A 216       1.739  16.838   0.471  1.00 10.00      A   
ATOM   2037  HN  LEU A 216       1.928  16.786   1.438  1.00 10.00      A   
ATOM   2038  CA  LEU A 216       2.803  17.221  -0.440  1.00 10.00      A   
ATOM   2039  CB  LEU A 216       3.159  18.701  -0.266  1.00 10.00      A   
ATOM   2040  CG  LEU A 216       4.193  19.266  -1.242  1.00 10.00      A   
ATOM   2041  CD1 LEU A 216       3.635  19.301  -2.656  1.00 10.00      A   
ATOM   2042  CD2 LEU A 216       4.651  20.648  -0.803  1.00 10.00      A   
ATOM   2043  C   LEU A 216       4.032  16.354  -0.218  1.00 10.00      A   
ATOM   2044  O   LEU A 216       4.730  16.491   0.789  1.00 10.00      A   
ATOM   2045  N   LYS A 217       4.273  15.441  -1.145  1.00 10.00      A   
ATOM   2046  HN  LYS A 217       3.657  15.356  -1.910  1.00 10.00      A   
ATOM   2047  CA  LYS A 217       5.421  14.553  -1.061  1.00 10.00      A   
ATOM   2048  CB  LYS A 217       4.967  13.102  -0.902  1.00 10.00      A   
ATOM   2049  CG  LYS A 217       4.167  12.862   0.367  1.00 10.00      A   
ATOM   2050  CD  LYS A 217       3.318  11.611   0.269  1.00 10.00      A   
ATOM   2051  CE  LYS A 217       2.250  11.612   1.343  1.00 10.00      A   
ATOM   2052  NZ  LYS A 217       1.440  10.373   1.328  1.00 10.00      A   
ATOM   2053  HZ1 LYS A 217       0.700  10.425   2.066  1.00 10.00      A   
ATOM   2054  HZ2 LYS A 217       2.043   9.549   1.517  1.00 10.00      A   
ATOM   2055  HZ3 LYS A 217       0.982  10.250   0.402  1.00 10.00      A   
ATOM   2056  C   LYS A 217       6.293  14.723  -2.295  1.00 10.00      A   
ATOM   2057  O   LYS A 217       5.924  14.302  -3.396  1.00 10.00      A   
ATOM   2058  N   LEU A 218       7.439  15.359  -2.106  1.00 10.00      A   
ATOM   2059  HN  LEU A 218       7.681  15.651  -1.199  1.00 10.00      A   
ATOM   2060  CA  LEU A 218       8.362  15.613  -3.196  1.00 10.00      A   
ATOM   2061  CB  LEU A 218       9.021  16.981  -3.018  1.00 10.00      A   
ATOM   2062  CG  LEU A 218       8.062  18.169  -2.895  1.00 10.00      A   
ATOM   2063  CD1 LEU A 218       8.826  19.450  -2.615  1.00 10.00      A   
ATOM   2064  CD2 LEU A 218       7.206  18.313  -4.147  1.00 10.00      A   
ATOM   2065  C   LEU A 218       9.415  14.520  -3.288  1.00 10.00      A   
ATOM   2066  O   LEU A 218       9.450  13.606  -2.461  1.00 10.00      A   
ATOM   2067  N   ASN A 219      10.272  14.619  -4.293  1.00 10.00      A   
ATOM   2068  HN  ASN A 219      10.207  15.380  -4.906  1.00 10.00      A   
ATOM   2069  CA  ASN A 219      11.323  13.640  -4.501  1.00 10.00      A   
ATOM   2070  CB  ASN A 219      11.509  13.323  -5.990  1.00 10.00      A   
ATOM   2071  CG  ASN A 219      11.955  14.507  -6.835  1.00 10.00      A   
ATOM   2072  OD1 ASN A 219      11.697  15.667  -6.508  1.00 10.00      A   
ATOM   2073  ND2 ASN A 219      12.615  14.213  -7.943  1.00 10.00      A   
ATOM   2074 HD21 ASN A 219      12.778  13.262  -8.149  1.00 10.00      A   
ATOM   2075 HD22 ASN A 219      12.912  14.949  -8.525  1.00 10.00      A   
ATOM   2076  C   ASN A 219      12.635  14.081  -3.868  1.00 10.00      A   
ATOM   2077  O   ASN A 219      12.748  15.197  -3.354  1.00 10.00      A   
ATOM   2078  N   ARG A 220      13.632  13.208  -3.940  1.00 10.00      A   
ATOM   2079  HN  ARG A 220      13.488  12.360  -4.418  1.00 10.00      A   
ATOM   2080  CA  ARG A 220      14.941  13.470  -3.353  1.00 10.00      A   
ATOM   2081  CB  ARG A 220      15.772  12.187  -3.316  1.00 10.00      A   
ATOM   2082  CG  ARG A 220      17.035  12.287  -2.476  1.00 10.00      A   
ATOM   2083  CD  ARG A 220      17.909  11.054  -2.622  1.00 10.00      A   
ATOM   2084  NE  ARG A 220      19.123  11.146  -1.809  1.00 10.00      A   
ATOM   2085  HE  ARG A 220      19.601  12.013  -1.808  1.00 10.00      A   
ATOM   2086  CZ  ARG A 220      19.628  10.133  -1.107  1.00 10.00      A   
ATOM   2087  NH1 ARG A 220      19.040   8.944  -1.124  1.00 10.00      A   
ATOM   2088 HH11 ARG A 220      19.433   8.153  -0.566  1.00 10.00      A   
ATOM   2089 HH12 ARG A 220      18.184   8.789  -1.703  1.00 10.00      A   
ATOM   2090  NH2 ARG A 220      20.732  10.306  -0.391  1.00 10.00      A   
ATOM   2091 HH21 ARG A 220      21.213  11.230  -0.376  1.00 10.00      A   
ATOM   2092 HH22 ARG A 220      21.124   9.512   0.162  1.00 10.00      A   
ATOM   2093  C   ARG A 220      15.699  14.567  -4.098  1.00 10.00      A   
ATOM   2094  O   ARG A 220      16.689  15.091  -3.593  1.00 10.00      A   
ATOM   2095  N   ALA A 221      15.219  14.920  -5.290  1.00 10.00      A   
ATOM   2096  HN  ALA A 221      14.424  14.467  -5.633  1.00 10.00      A   
ATOM   2097  CA  ALA A 221      15.851  15.957  -6.105  1.00 10.00      A   
ATOM   2098  CB  ALA A 221      15.393  15.858  -7.551  1.00 10.00      A   
ATOM   2099  C   ALA A 221      15.574  17.351  -5.554  1.00 10.00      A   
ATOM   2100  O   ALA A 221      16.019  18.351  -6.120  1.00 10.00      A   
ATOM   2101  N   VAL A 222      14.817  17.413  -4.468  1.00 10.00      A   
ATOM   2102  HN  VAL A 222      14.474  16.581  -4.078  1.00 10.00      A   
ATOM   2103  CA  VAL A 222      14.496  18.681  -3.830  1.00 10.00      A   
ATOM   2104  CB  VAL A 222      13.021  18.753  -3.392  1.00 10.00      A   
ATOM   2105  CG1 VAL A 222      12.712  20.115  -2.784  1.00 10.00      A   
ATOM   2106  CG2 VAL A 222      12.110  18.484  -4.579  1.00 10.00      A   
ATOM   2107  C   VAL A 222      15.405  18.885  -2.626  1.00 10.00      A   
ATOM   2108  O   VAL A 222      15.285  18.187  -1.621  1.00 10.00      A   
ATOM   2109  N   PRO A 223      16.317  19.856  -2.711  1.00 10.00      A   
ATOM   2110  CA  PRO A 223      17.277  20.135  -1.644  1.00 10.00      A   
ATOM   2111  CB  PRO A 223      18.196  21.187  -2.262  1.00 10.00      A   
ATOM   2112  CG  PRO A 223      17.359  21.853  -3.293  1.00 10.00      A   
ATOM   2113  CD  PRO A 223      16.467  20.781  -3.846  1.00 10.00      A   
ATOM   2114  C   PRO A 223      16.630  20.677  -0.372  1.00 10.00      A   
ATOM   2115  O   PRO A 223      15.651  21.425  -0.422  1.00 10.00      A   
ATOM   2116  N   LEU A 224      17.207  20.306   0.766  1.00 10.00      A   
ATOM   2117  HN  LEU A 224      17.999  19.713   0.724  1.00 10.00      A   
ATOM   2118  CA  LEU A 224      16.716  20.735   2.073  1.00 10.00      A   
ATOM   2119  CB  LEU A 224      17.484  20.014   3.183  1.00 10.00      A   
ATOM   2120  CG  LEU A 224      17.064  20.338   4.619  1.00 10.00      A   
ATOM   2121  CD1 LEU A 224      15.653  19.839   4.899  1.00 10.00      A   
ATOM   2122  CD2 LEU A 224      18.057  19.763   5.618  1.00 10.00      A   
ATOM   2123  C   LEU A 224      16.876  22.241   2.235  1.00 10.00      A   
ATOM   2124  O   LEU A 224      16.172  22.875   3.022  1.00 10.00      A   
ATOM   2125  N   GLU A 225      17.800  22.801   1.463  1.00 10.00      A   
ATOM   2126  HN  GLU A 225      18.313  22.227   0.856  1.00 10.00      A   
ATOM   2127  CA  GLU A 225      18.085  24.230   1.489  1.00 10.00      A   
ATOM   2128  CB  GLU A 225      19.408  24.531   0.764  1.00 10.00      A   
ATOM   2129  CG  GLU A 225      19.875  23.435  -0.188  1.00 10.00      A   
ATOM   2130  CD  GLU A 225      20.342  23.976  -1.526  1.00 10.00      A   
ATOM   2131  OE1 GLU A 225      19.483  24.374  -2.342  1.00 10.00      A   
ATOM   2132  OE2 GLU A 225      21.565  24.011  -1.766  1.00 10.00      A   
ATOM   2133  C   GLU A 225      16.941  25.059   0.893  1.00 10.00      A   
ATOM   2134  O   GLU A 225      16.972  26.289   0.931  1.00 10.00      A   
ATOM   2135  N   LYS A 226      15.931  24.391   0.345  1.00 10.00      A   
ATOM   2136  HN  LYS A 226      15.954  23.408   0.330  1.00 10.00      A   
ATOM   2137  CA  LYS A 226      14.795  25.089  -0.248  1.00 10.00      A   
ATOM   2138  CB  LYS A 226      14.786  24.907  -1.770  1.00 10.00      A   
ATOM   2139  CG  LYS A 226      16.027  25.435  -2.474  1.00 10.00      A   
ATOM   2140  CD  LYS A 226      15.892  25.347  -3.984  1.00 10.00      A   
ATOM   2141  CE  LYS A 226      17.093  25.970  -4.681  1.00 10.00      A   
ATOM   2142  NZ  LYS A 226      18.308  25.115  -4.589  1.00 10.00      A   
ATOM   2143  HZ1 LYS A 226      19.131  25.626  -4.963  1.00 10.00      A   
ATOM   2144  HZ2 LYS A 226      18.182  24.239  -5.145  1.00 10.00      A   
ATOM   2145  HZ3 LYS A 226      18.501  24.854  -3.596  1.00 10.00      A   
ATOM   2146  C   LYS A 226      13.469  24.604   0.340  1.00 10.00      A   
ATOM   2147  O   LYS A 226      12.395  24.965  -0.142  1.00 10.00      A   
ATOM   2148  N   LEU A 227      13.546  23.811   1.401  1.00 10.00      A   
ATOM   2149  HN  LEU A 227      14.427  23.596   1.776  1.00 10.00      A   
ATOM   2150  CA  LEU A 227      12.348  23.263   2.030  1.00 10.00      A   
ATOM   2151  CB  LEU A 227      12.689  22.044   2.891  1.00 10.00      A   
ATOM   2152  CG  LEU A 227      12.251  20.684   2.339  1.00 10.00      A   
ATOM   2153  CD1 LEU A 227      10.741  20.537   2.405  1.00 10.00      A   
ATOM   2154  CD2 LEU A 227      12.745  20.496   0.914  1.00 10.00      A   
ATOM   2155  C   LEU A 227      11.593  24.301   2.849  1.00 10.00      A   
ATOM   2156  O   LEU A 227      10.363  24.263   2.929  1.00 10.00      A   
ATOM   2157  N   ALA A 228      12.328  25.232   3.444  1.00 10.00      A   
ATOM   2158  HN  ALA A 228      13.305  25.215   3.333  1.00 10.00      A   
ATOM   2159  CA  ALA A 228      11.721  26.278   4.260  1.00 10.00      A   
ATOM   2160  CB  ALA A 228      12.786  27.171   4.875  1.00 10.00      A   
ATOM   2161  C   ALA A 228      10.738  27.103   3.442  1.00 10.00      A   
ATOM   2162  O   ALA A 228       9.692  27.522   3.943  1.00 10.00      A   
ATOM   2163  N   THR A 229      11.069  27.313   2.174  1.00 10.00      A   
ATOM   2164  HN  THR A 229      11.910  26.946   1.831  1.00 10.00      A   
ATOM   2165  CA  THR A 229      10.220  28.079   1.281  1.00 10.00      A   
ATOM   2166  CB  THR A 229      10.916  28.300  -0.075  1.00 10.00      A   
ATOM   2167  OG1 THR A 229      12.338  28.358   0.130  1.00 10.00      A   
ATOM   2168  HG1 THR A 229      12.533  29.004   0.822  1.00 10.00      A   
ATOM   2169  CG2 THR A 229      10.449  29.606  -0.697  1.00 10.00      A   
ATOM   2170  C   THR A 229       8.882  27.373   1.062  1.00 10.00      A   
ATOM   2171  O   THR A 229       7.825  28.002   1.107  1.00 10.00      A   
ATOM   2172  N   LEU A 230       8.938  26.055   0.861  1.00 10.00      A   
ATOM   2173  HN  LEU A 230       9.811  25.608   0.875  1.00 10.00      A   
ATOM   2174  CA  LEU A 230       7.739  25.257   0.631  1.00 10.00      A   
ATOM   2175  CB  LEU A 230       8.120  23.834   0.212  1.00 10.00      A   
ATOM   2176  CG  LEU A 230       8.763  23.692  -1.167  1.00 10.00      A   
ATOM   2177  CD1 LEU A 230       9.893  22.675  -1.129  1.00 10.00      A   
ATOM   2178  CD2 LEU A 230       7.721  23.301  -2.203  1.00 10.00      A   
ATOM   2179  C   LEU A 230       6.845  25.220   1.868  1.00 10.00      A   
ATOM   2180  O   LEU A 230       5.621  25.330   1.767  1.00 10.00      A   
ATOM   2181  N   LEU A 231       7.462  25.079   3.033  1.00 10.00      A   
ATOM   2182  HN  LEU A 231       8.443  25.011   3.052  1.00 10.00      A   
ATOM   2183  CA  LEU A 231       6.723  25.022   4.290  1.00 10.00      A   
ATOM   2184  CB  LEU A 231       7.663  24.656   5.439  1.00 10.00      A   
ATOM   2185  CG  LEU A 231       8.353  23.293   5.341  1.00 10.00      A   
ATOM   2186  CD1 LEU A 231       9.505  23.198   6.335  1.00 10.00      A   
ATOM   2187  CD2 LEU A 231       7.350  22.176   5.573  1.00 10.00      A   
ATOM   2188  C   LEU A 231       6.018  26.345   4.577  1.00 10.00      A   
ATOM   2189  O   LEU A 231       4.989  26.383   5.255  1.00 10.00      A   
ATOM   2190  N   GLN A 232       6.572  27.429   4.053  1.00 10.00      A   
ATOM   2191  HN  GLN A 232       7.395  27.339   3.529  1.00 10.00      A   
ATOM   2192  CA  GLN A 232       5.991  28.751   4.244  1.00 10.00      A   
ATOM   2193  CB  GLN A 232       7.068  29.837   4.172  1.00 10.00      A   
ATOM   2194  CG  GLN A 232       7.830  30.032   5.472  1.00 10.00      A   
ATOM   2195  CD  GLN A 232       6.950  30.564   6.587  1.00 10.00      A   
ATOM   2196  OE1 GLN A 232       6.010  31.320   6.347  1.00 10.00      A   
ATOM   2197  NE2 GLN A 232       7.250  30.181   7.817  1.00 10.00      A   
ATOM   2198 HE21 GLN A 232       8.017  29.583   7.943  1.00 10.00      A   
ATOM   2199 HE22 GLN A 232       6.689  30.508   8.554  1.00 10.00      A   
ATOM   2200  C   GLN A 232       4.891  29.021   3.223  1.00 10.00      A   
ATOM   2201  O   GLN A 232       4.218  30.052   3.276  1.00 10.00      A   
ATOM   2202  N   ARG A 233       4.712  28.095   2.289  1.00 10.00      A   
ATOM   2203  HN  ARG A 233       5.281  27.293   2.292  1.00 10.00      A   
ATOM   2204  CA  ARG A 233       3.688  28.236   1.265  1.00 10.00      A   
ATOM   2205  CB  ARG A 233       4.170  27.676  -0.080  1.00 10.00      A   
ATOM   2206  CG  ARG A 233       5.373  28.386  -0.674  1.00 10.00      A   
ATOM   2207  CD  ARG A 233       5.057  29.827  -1.030  1.00 10.00      A   
ATOM   2208  NE  ARG A 233       6.090  30.409  -1.885  1.00 10.00      A   
ATOM   2209  HE  ARG A 233       6.845  29.830  -2.139  1.00 10.00      A   
ATOM   2210  CZ  ARG A 233       6.063  31.660  -2.336  1.00 10.00      A   
ATOM   2211  NH1 ARG A 233       5.060  32.467  -2.018  1.00 10.00      A   
ATOM   2212 HH11 ARG A 233       5.043  33.448  -2.375  1.00 10.00      A   
ATOM   2213 HH12 ARG A 233       4.280  32.125  -1.416  1.00 10.00      A   
ATOM   2214  NH2 ARG A 233       7.039  32.101  -3.117  1.00 10.00      A   
ATOM   2215 HH21 ARG A 233       7.022  33.082  -3.472  1.00 10.00      A   
ATOM   2216 HH22 ARG A 233       7.835  31.462  -3.382  1.00 10.00      A   
ATOM   2217  C   ARG A 233       2.411  27.523   1.686  1.00 10.00      A   
ATOM   2218  O   ARG A 233       1.316  28.066   1.555  1.00 10.00      A   
ATOM   2219  N   ALA A 234       2.560  26.309   2.204  1.00 10.00      A   
ATOM   2220  HN  ALA A 234       3.463  25.940   2.308  1.00 10.00      A   
ATOM   2221  CA  ALA A 234       1.412  25.516   2.631  1.00 10.00      A   
ATOM   2222  CB  ALA A 234       1.259  24.281   1.755  1.00 10.00      A   
ATOM   2223  C   ALA A 234       1.518  25.110   4.098  1.00 10.00      A   
ATOM   2224  O   ALA A 234       2.032  24.038   4.417  1.00 10.00      A   
ATOM   2225  N   PRO A 235       1.034  25.962   5.013  1.00 10.00      A   
ATOM   2226  CA  PRO A 235       1.066  25.685   6.448  1.00 10.00      A   
ATOM   2227  CB  PRO A 235       0.849  27.068   7.090  1.00 10.00      A   
ATOM   2228  CG  PRO A 235       0.799  28.049   5.961  1.00 10.00      A   
ATOM   2229  CD  PRO A 235       0.441  27.271   4.732  1.00 10.00      A   
ATOM   2230  C   PRO A 235      -0.051  24.729   6.875  1.00 10.00      A   
ATOM   2231  O   PRO A 235      -0.011  24.159   7.965  1.00 10.00      A   
ATOM   2232  N   GLN A 236      -1.040  24.546   6.007  1.00 10.00      A   
ATOM   2233  HN  GLN A 236      -1.004  25.012   5.141  1.00 10.00      A   
ATOM   2234  CA  GLN A 236      -2.181  23.672   6.301  1.00 10.00      A   
ATOM   2235  CB  GLN A 236      -3.450  24.192   5.610  1.00 10.00      A   
ATOM   2236  CG  GLN A 236      -3.548  23.885   4.116  1.00 10.00      A   
ATOM   2237  CD  GLN A 236      -2.577  24.686   3.268  1.00 10.00      A   
ATOM   2238  OE1 GLN A 236      -2.199  25.800   3.621  1.00 10.00      A   
ATOM   2239  NE2 GLN A 236      -2.170  24.126   2.143  1.00 10.00      A   
ATOM   2240 HE21 GLN A 236      -2.511  23.228   1.920  1.00 10.00      A   
ATOM   2241 HE22 GLN A 236      -1.549  24.631   1.571  1.00 10.00      A   
ATOM   2242  C   GLN A 236      -1.917  22.222   5.890  1.00 10.00      A   
ATOM   2243  O   GLN A 236      -2.840  21.399   5.842  1.00 10.00      A   
ATOM   2244  N   LEU A 237      -0.663  21.925   5.583  1.00 10.00      A   
ATOM   2245  HN  LEU A 237       0.015  22.631   5.630  1.00 10.00      A   
ATOM   2246  CA  LEU A 237      -0.260  20.587   5.168  1.00 10.00      A   
ATOM   2247  CB  LEU A 237       1.203  20.604   4.727  1.00 10.00      A   
ATOM   2248  CG  LEU A 237       1.567  19.682   3.566  1.00 10.00      A   
ATOM   2249  CD1 LEU A 237       0.856  20.118   2.292  1.00 10.00      A   
ATOM   2250  CD2 LEU A 237       3.071  19.660   3.364  1.00 10.00      A   
ATOM   2251  C   LEU A 237      -0.454  19.563   6.286  1.00 10.00      A   
ATOM   2252  O   LEU A 237      -0.201  19.853   7.456  1.00 10.00      A   
ATOM   2253  N   GLU A 238      -0.916  18.372   5.914  1.00 10.00      A   
ATOM   2254  HN  GLU A 238      -1.110  18.212   4.962  1.00 10.00      A   
ATOM   2255  CA  GLU A 238      -1.138  17.290   6.873  1.00 10.00      A   
ATOM   2256  CB  GLU A 238      -2.531  16.672   6.690  1.00 10.00      A   
ATOM   2257  CG  GLU A 238      -3.651  17.439   7.375  1.00 10.00      A   
ATOM   2258  CD  GLU A 238      -4.817  16.552   7.760  1.00 10.00      A   
ATOM   2259  OE1 GLU A 238      -5.925  17.086   7.983  1.00 10.00      A   
ATOM   2260  OE2 GLU A 238      -4.635  15.317   7.851  1.00 10.00      A   
ATOM   2261  C   GLU A 238      -0.067  16.219   6.704  1.00 10.00      A   
ATOM   2262  O   GLU A 238       0.474  15.695   7.682  1.00 10.00      A   
ATOM   2263  N   GLU A 239       0.232  15.906   5.450  1.00 10.00      A   
ATOM   2264  HN  GLU A 239      -0.238  16.365   4.720  1.00 10.00      A   
ATOM   2265  CA  GLU A 239       1.243  14.912   5.118  1.00 10.00      A   
ATOM   2266  CB  GLU A 239       0.667  13.855   4.173  1.00 10.00      A   
ATOM   2267  CG  GLU A 239      -0.228  12.837   4.853  1.00 10.00      A   
ATOM   2268  CD  GLU A 239      -0.925  11.930   3.863  1.00 10.00      A   
ATOM   2269  OE1 GLU A 239      -0.258  11.056   3.274  1.00 10.00      A   
ATOM   2270  OE2 GLU A 239      -2.148  12.081   3.676  1.00 10.00      A   
ATOM   2271  C   GLU A 239       2.436  15.596   4.465  1.00 10.00      A   
ATOM   2272  O   GLU A 239       2.301  16.220   3.407  1.00 10.00      A   
ATOM   2273  N   LEU A 240       3.597  15.482   5.096  1.00 10.00      A   
ATOM   2274  HN  LEU A 240       3.639  14.964   5.933  1.00 10.00      A   
ATOM   2275  CA  LEU A 240       4.807  16.102   4.580  1.00 10.00      A   
ATOM   2276  CB  LEU A 240       5.398  17.070   5.609  1.00 10.00      A   
ATOM   2277  CG  LEU A 240       6.750  17.694   5.252  1.00 10.00      A   
ATOM   2278  CD1 LEU A 240       6.615  18.630   4.060  1.00 10.00      A   
ATOM   2279  CD2 LEU A 240       7.330  18.425   6.450  1.00 10.00      A   
ATOM   2280  C   LEU A 240       5.853  15.073   4.162  1.00 10.00      A   
ATOM   2281  O   LEU A 240       6.352  14.298   4.986  1.00 10.00      A   
ATOM   2282  N   GLY A 241       6.179  15.079   2.877  1.00 10.00      A   
ATOM   2283  HN  GLY A 241       5.733  15.715   2.271  1.00 10.00      A   
ATOM   2284  CA  GLY A 241       7.177  14.174   2.350  1.00 10.00      A   
ATOM   2285  C   GLY A 241       8.443  14.929   2.002  1.00 10.00      A   
ATOM   2286  O   GLY A 241       8.520  15.568   0.950  1.00 10.00      A   
ATOM   2287  N   THR A 242       9.424  14.868   2.891  1.00 10.00      A   
ATOM   2288  HN  THR A 242       9.307  14.319   3.696  1.00 10.00      A   
ATOM   2289  CA  THR A 242      10.684  15.568   2.695  1.00 10.00      A   
ATOM   2290  CB  THR A 242      11.426  15.756   4.033  1.00 10.00      A   
ATOM   2291  OG1 THR A 242      11.224  14.602   4.861  1.00 10.00      A   
ATOM   2292  HG1 THR A 242      11.011  14.887   5.755  1.00 10.00      A   
ATOM   2293  CG2 THR A 242      10.915  16.991   4.760  1.00 10.00      A   
ATOM   2294  C   THR A 242      11.587  14.835   1.707  1.00 10.00      A   
ATOM   2295  O   THR A 242      11.821  13.633   1.841  1.00 10.00      A   
ATOM   2296  N   GLY A 243      12.095  15.567   0.726  1.00 10.00      A   
ATOM   2297  HN  GLY A 243      11.884  16.523   0.689  1.00 10.00      A   
ATOM   2298  CA  GLY A 243      12.964  14.982  -0.275  1.00 10.00      A   
ATOM   2299  C   GLY A 243      14.408  14.902   0.185  1.00 10.00      A   
ATOM   2300  O   GLY A 243      14.903  13.824   0.511  1.00 10.00      A   
ATOM   2301  N   GLY A 244      15.084  16.041   0.216  1.00 10.00      A   
ATOM   2302  HN  GLY A 244      14.644  16.872  -0.063  1.00 10.00      A   
ATOM   2303  CA  GLY A 244      16.468  16.072   0.645  1.00 10.00      A   
ATOM   2304  C   GLY A 244      16.607  16.484   2.095  1.00 10.00      A   
ATOM   2305  O   GLY A 244      15.777  17.229   2.618  1.00 10.00      A   
ATOM   2306  N   TYR A 245      17.655  16.006   2.748  1.00 10.00      A   
ATOM   2307  HN  TYR A 245      18.296  15.436   2.273  1.00 10.00      A   
ATOM   2308  CA  TYR A 245      17.890  16.324   4.149  1.00 10.00      A   
ATOM   2309  CB  TYR A 245      17.105  15.359   5.050  1.00 10.00      A   
ATOM   2310  CG  TYR A 245      16.331  16.032   6.168  1.00 10.00      A   
ATOM   2311  CD1 TYR A 245      14.974  16.302   6.036  1.00 10.00      A   
ATOM   2312  CD2 TYR A 245      16.955  16.393   7.357  1.00 10.00      A   
ATOM   2313  CE1 TYR A 245      14.262  16.913   7.052  1.00 10.00      A   
ATOM   2314  CE2 TYR A 245      16.250  17.004   8.379  1.00 10.00      A   
ATOM   2315  CZ  TYR A 245      14.906  17.262   8.221  1.00 10.00      A   
ATOM   2316  OH  TYR A 245      14.203  17.869   9.237  1.00 10.00      A   
ATOM   2317  HH  TYR A 245      13.327  17.480   9.299  1.00 10.00      A   
ATOM   2318  C   TYR A 245      19.377  16.241   4.466  1.00 10.00      A   
ATOM   2319  O   TYR A 245      19.769  16.068   5.623  1.00 10.00      A   
ATOM   2320  N   THR A 246      20.207  16.388   3.439  1.00 10.00      A   
ATOM   2321  HN  THR A 246      19.844  16.569   2.536  1.00 10.00      A   
ATOM   2322  CA  THR A 246      21.648  16.307   3.626  1.00 10.00      A   
ATOM   2323  CB  THR A 246      22.262  15.057   2.954  1.00 10.00      A   
ATOM   2324  OG1 THR A 246      23.698  15.127   2.962  1.00 10.00      A   
ATOM   2325  HG1 THR A 246      23.985  15.930   2.514  1.00 10.00      A   
ATOM   2326  CG2 THR A 246      21.760  14.878   1.529  1.00 10.00      A   
ATOM   2327  C   THR A 246      22.372  17.581   3.190  1.00 10.00      A   
ATOM   2328  O   THR A 246      22.757  17.741   2.028  1.00 10.00      A   
ATOM   2329  N   ALA A 247      22.566  18.478   4.144  1.00 10.00      A   
ATOM   2330  HN  ALA A 247      22.244  18.281   5.048  1.00 10.00      A   
ATOM   2331  CA  ALA A 247      23.241  19.747   3.899  1.00 10.00      A   
ATOM   2332  CB  ALA A 247      22.215  20.830   3.594  1.00 10.00      A   
ATOM   2333  C   ALA A 247      24.080  20.129   5.112  1.00 10.00      A   
ATOM   2334  O   ALA A 247      23.929  19.532   6.180  1.00 10.00      A   
ATOM   2335  N   GLU A 248      24.986  21.088   4.945  1.00 10.00      A   
ATOM   2336  HN  GLU A 248      25.085  21.509   4.066  1.00 10.00      A   
ATOM   2337  CA  GLU A 248      25.827  21.532   6.049  1.00 10.00      A   
ATOM   2338  CB  GLU A 248      26.942  22.460   5.552  1.00 10.00      A   
ATOM   2339  CG  GLU A 248      28.027  22.735   6.584  1.00 10.00      A   
ATOM   2340  CD  GLU A 248      29.262  23.371   5.976  1.00 10.00      A   
ATOM   2341  OE1 GLU A 248      30.300  22.685   5.857  1.00 10.00      A   
ATOM   2342  OE2 GLU A 248      29.197  24.561   5.596  1.00 10.00      A   
ATOM   2343  C   GLU A 248      24.958  22.228   7.089  1.00 10.00      A   
ATOM   2344  O   GLU A 248      24.144  23.092   6.751  1.00 10.00      A   
ATOM   2345  N   VAL A 249      25.125  21.840   8.344  1.00 10.00      A   
ATOM   2346  HN  VAL A 249      25.809  21.169   8.548  1.00 10.00      A   
ATOM   2347  CA  VAL A 249      24.343  22.397   9.434  1.00 10.00      A   
ATOM   2348  CB  VAL A 249      24.532  21.595  10.745  1.00 10.00      A   
ATOM   2349  CG1 VAL A 249      23.629  22.129  11.850  1.00 10.00      A   
ATOM   2350  CG2 VAL A 249      24.266  20.114  10.507  1.00 10.00      A   
ATOM   2351  C   VAL A 249      24.659  23.867   9.667  1.00 10.00      A   
ATOM   2352  O   VAL A 249      25.719  24.218  10.181  1.00 10.00      A   
ATOM   2353  N   ARG A 250      23.732  24.721   9.269  1.00 10.00      A   
ATOM   2354  HN  ARG A 250      22.914  24.375   8.840  1.00 10.00      A   
ATOM   2355  CA  ARG A 250      23.882  26.155   9.443  1.00 10.00      A   
ATOM   2356  CB  ARG A 250      23.867  26.865   8.087  1.00 10.00      A   
ATOM   2357  CG  ARG A 250      25.146  26.696   7.283  1.00 10.00      A   
ATOM   2358  CD  ARG A 250      25.187  27.647   6.097  1.00 10.00      A   
ATOM   2359  NE  ARG A 250      24.877  29.022   6.489  1.00 10.00      A   
ATOM   2360  HE  ARG A 250      24.013  29.176   6.948  1.00 10.00      A   
ATOM   2361  CZ  ARG A 250      25.670  30.067   6.259  1.00 10.00      A   
ATOM   2362  NH1 ARG A 250      26.834  29.908   5.631  1.00 10.00      A   
ATOM   2363 HH11 ARG A 250      27.133  28.963   5.309  1.00 10.00      A   
ATOM   2364 HH12 ARG A 250      27.454  30.730   5.455  1.00 10.00      A   
ATOM   2365  NH2 ARG A 250      25.299  31.271   6.679  1.00 10.00      A   
ATOM   2366 HH21 ARG A 250      24.388  31.392   7.184  1.00 10.00      A   
ATOM   2367 HH22 ARG A 250      25.909  32.099   6.506  1.00 10.00      A   
ATOM   2368  C   ARG A 250      22.762  26.690  10.327  1.00 10.00      A   
ATOM   2369  O   ARG A 250      21.611  26.252  10.205  1.00 10.00      A   
ATOM   2370  N   PRO A 251      23.087  27.629  11.233  1.00 10.00      A   
ATOM   2371  CA  PRO A 251      22.113  28.231  12.157  1.00 10.00      A   
ATOM   2372  CB  PRO A 251      22.926  29.323  12.860  1.00 10.00      A   
ATOM   2373  CG  PRO A 251      24.334  28.854  12.770  1.00 10.00      A   
ATOM   2374  CD  PRO A 251      24.442  28.169  11.440  1.00 10.00      A   
ATOM   2375  C   PRO A 251      20.930  28.855  11.426  1.00 10.00      A   
ATOM   2376  O   PRO A 251      19.776  28.656  11.813  1.00 10.00      A   
ATOM   2377  N   ASP A 252      21.224  29.587  10.355  1.00 10.00      A   
ATOM   2378  HN  ASP A 252      22.164  29.683  10.084  1.00 10.00      A   
ATOM   2379  CA  ASP A 252      20.187  30.250   9.564  1.00 10.00      A   
ATOM   2380  CB  ASP A 252      20.798  31.148   8.476  1.00 10.00      A   
ATOM   2381  CG  ASP A 252      21.888  30.470   7.669  1.00 10.00      A   
ATOM   2382  OD1 ASP A 252      21.606  29.992   6.551  1.00 10.00      A   
ATOM   2383  OD2 ASP A 252      23.040  30.418   8.152  1.00 10.00      A   
ATOM   2384  C   ASP A 252      19.217  29.242   8.955  1.00 10.00      A   
ATOM   2385  O   ASP A 252      18.000  29.433   8.994  1.00 10.00      A   
ATOM   2386  N   VAL A 253      19.759  28.162   8.407  1.00 10.00      A   
ATOM   2387  HN  VAL A 253      20.730  28.069   8.397  1.00 10.00      A   
ATOM   2388  CA  VAL A 253      18.941  27.119   7.801  1.00 10.00      A   
ATOM   2389  CB  VAL A 253      19.798  26.091   7.025  1.00 10.00      A   
ATOM   2390  CG1 VAL A 253      18.913  25.082   6.301  1.00 10.00      A   
ATOM   2391  CG2 VAL A 253      20.721  26.790   6.037  1.00 10.00      A   
ATOM   2392  C   VAL A 253      18.118  26.401   8.867  1.00 10.00      A   
ATOM   2393  O   VAL A 253      16.948  26.085   8.650  1.00 10.00      A   
ATOM   2394  N   TYR A 254      18.728  26.167  10.028  1.00 10.00      A   
ATOM   2395  HN  TYR A 254      19.661  26.453  10.148  1.00 10.00      A   
ATOM   2396  CA  TYR A 254      18.044  25.495  11.126  1.00 10.00      A   
ATOM   2397  CB  TYR A 254      18.996  25.253  12.300  1.00 10.00      A   
ATOM   2398  CG  TYR A 254      18.355  24.530  13.466  1.00 10.00      A   
ATOM   2399  CD1 TYR A 254      18.195  23.149  13.452  1.00 10.00      A   
ATOM   2400  CD2 TYR A 254      17.908  25.229  14.578  1.00 10.00      A   
ATOM   2401  CE1 TYR A 254      17.605  22.488  14.513  1.00 10.00      A   
ATOM   2402  CE2 TYR A 254      17.320  24.579  15.643  1.00 10.00      A   
ATOM   2403  CZ  TYR A 254      17.171  23.210  15.608  1.00 10.00      A   
ATOM   2404  OH  TYR A 254      16.585  22.560  16.672  1.00 10.00      A   
ATOM   2405  HH  TYR A 254      17.190  21.881  16.998  1.00 10.00      A   
ATOM   2406  C   TYR A 254      16.831  26.293  11.590  1.00 10.00      A   
ATOM   2407  O   TYR A 254      15.742  25.742  11.746  1.00 10.00      A   
ATOM   2408  N   SER A 255      17.027  27.591  11.803  1.00 10.00      A   
ATOM   2409  HN  SER A 255      17.923  27.973  11.656  1.00 10.00      A   
ATOM   2410  CA  SER A 255      15.949  28.463  12.249  1.00 10.00      A   
ATOM   2411  CB  SER A 255      16.478  29.870  12.548  1.00 10.00      A   
ATOM   2412  OG  SER A 255      15.649  30.545  13.483  1.00 10.00      A   
ATOM   2413  HG  SER A 255      15.105  31.195  13.018  1.00 10.00      A   
ATOM   2414  C   SER A 255      14.839  28.521  11.205  1.00 10.00      A   
ATOM   2415  O   SER A 255      13.658  28.412  11.538  1.00 10.00      A   
ATOM   2416  N   GLY A 256      15.231  28.673   9.940  1.00 10.00      A   
ATOM   2417  HN  GLY A 256      16.191  28.746   9.737  1.00 10.00      A   
ATOM   2418  CA  GLY A 256      14.264  28.735   8.864  1.00 10.00      A   
ATOM   2419  C   GLY A 256      13.379  27.506   8.818  1.00 10.00      A   
ATOM   2420  O   GLY A 256      12.155  27.617   8.746  1.00 10.00      A   
ATOM   2421  N   LEU A 257      13.998  26.332   8.877  1.00 10.00      A   
ATOM   2422  HN  LEU A 257      14.979  26.307   8.932  1.00 10.00      A   
ATOM   2423  CA  LEU A 257      13.259  25.079   8.849  1.00 10.00      A   
ATOM   2424  CB  LEU A 257      14.220  23.891   8.757  1.00 10.00      A   
ATOM   2425  CG  LEU A 257      14.979  23.741   7.436  1.00 10.00      A   
ATOM   2426  CD1 LEU A 257      16.048  22.668   7.550  1.00 10.00      A   
ATOM   2427  CD2 LEU A 257      14.020  23.423   6.298  1.00 10.00      A   
ATOM   2428  C   LEU A 257      12.367  24.935  10.082  1.00 10.00      A   
ATOM   2429  O   LEU A 257      11.194  24.585   9.973  1.00 10.00      A   
ATOM   2430  N   SER A 258      12.927  25.224  11.249  1.00 10.00      A   
ATOM   2431  HN  SER A 258      13.866  25.516  11.268  1.00 10.00      A   
ATOM   2432  CA  SER A 258      12.190  25.117  12.501  1.00 10.00      A   
ATOM   2433  CB  SER A 258      13.100  25.447  13.687  1.00 10.00      A   
ATOM   2434  OG  SER A 258      12.495  25.085  14.915  1.00 10.00      A   
ATOM   2435  HG  SER A 258      12.850  24.237  15.211  1.00 10.00      A   
ATOM   2436  C   SER A 258      10.941  26.007  12.507  1.00 10.00      A   
ATOM   2437  O   SER A 258       9.829  25.521  12.724  1.00 10.00      A   
ATOM   2438  N   VAL A 259      11.128  27.302  12.246  1.00 10.00      A   
ATOM   2439  HN  VAL A 259      12.039  27.626  12.058  1.00 10.00      A   
ATOM   2440  CA  VAL A 259      10.020  28.256  12.231  1.00 10.00      A   
ATOM   2441  CB  VAL A 259      10.513  29.697  11.954  1.00 10.00      A   
ATOM   2442  CG1 VAL A 259       9.350  30.679  11.901  1.00 10.00      A   
ATOM   2443  CG2 VAL A 259      11.515  30.126  13.013  1.00 10.00      A   
ATOM   2444  C   VAL A 259       8.955  27.861  11.206  1.00 10.00      A   
ATOM   2445  O   VAL A 259       7.755  27.997  11.458  1.00 10.00      A   
ATOM   2446  N   ALA A 260       9.399  27.354  10.063  1.00 10.00      A   
ATOM   2447  HN  ALA A 260      10.368  27.253   9.927  1.00 10.00      A   
ATOM   2448  CA  ALA A 260       8.489  26.938   9.007  1.00 10.00      A   
ATOM   2449  CB  ALA A 260       9.248  26.710   7.709  1.00 10.00      A   
ATOM   2450  C   ALA A 260       7.716  25.687   9.414  1.00 10.00      A   
ATOM   2451  O   ALA A 260       6.504  25.608   9.213  1.00 10.00      A   
ATOM   2452  N   LEU A 261       8.419  24.720   9.999  1.00 10.00      A   
ATOM   2453  HN  LEU A 261       9.388  24.845  10.136  1.00 10.00      A   
ATOM   2454  CA  LEU A 261       7.792  23.474  10.435  1.00 10.00      A   
ATOM   2455  CB  LEU A 261       8.845  22.470  10.915  1.00 10.00      A   
ATOM   2456  CG  LEU A 261       9.636  21.752   9.819  1.00 10.00      A   
ATOM   2457  CD1 LEU A 261      10.814  21.001  10.415  1.00 10.00      A   
ATOM   2458  CD2 LEU A 261       8.735  20.804   9.045  1.00 10.00      A   
ATOM   2459  C   LEU A 261       6.758  23.723  11.529  1.00 10.00      A   
ATOM   2460  O   LEU A 261       5.681  23.121  11.529  1.00 10.00      A   
ATOM   2461  N   SER A 262       7.087  24.618  12.455  1.00 10.00      A   
ATOM   2462  HN  SER A 262       7.967  25.050  12.411  1.00 10.00      A   
ATOM   2463  CA  SER A 262       6.188  24.956  13.551  1.00 10.00      A   
ATOM   2464  CB  SER A 262       6.913  25.826  14.580  1.00 10.00      A   
ATOM   2465  OG  SER A 262       8.147  25.240  14.965  1.00 10.00      A   
ATOM   2466  HG  SER A 262       8.052  24.276  15.006  1.00 10.00      A   
ATOM   2467  C   SER A 262       4.928  25.657  13.036  1.00 10.00      A   
ATOM   2468  O   SER A 262       3.929  25.769  13.750  1.00 10.00      A   
ATOM   2469  N   GLY A 263       4.981  26.116  11.790  1.00 10.00      A   
ATOM   2470  HN  GLY A 263       5.805  25.993  11.269  1.00 10.00      A   
ATOM   2471  CA  GLY A 263       3.845  26.783  11.192  1.00 10.00      A   
ATOM   2472  C   GLY A 263       2.786  25.791  10.759  1.00 10.00      A   
ATOM   2473  O   GLY A 263       1.596  26.105  10.729  1.00 10.00      A   
ATOM   2474  N   CYS A 264       3.217  24.583  10.439  1.00 10.00      A   
ATOM   2475  HN  CYS A 264       4.179  24.383  10.500  1.00 10.00      A   
ATOM   2476  CA  CYS A 264       2.303  23.540  10.010  1.00 10.00      A   
ATOM   2477  CB  CYS A 264       3.009  22.569   9.072  1.00 10.00      A   
ATOM   2478  SG  CYS A 264       4.000  23.378   7.800  1.00 10.00      A   
ATOM   2479  HG  CYS A 264       3.183  24.108   7.058  1.00 10.00      A   
ATOM   2480  C   CYS A 264       1.722  22.807  11.211  1.00 10.00      A   
ATOM   2481  O   CYS A 264       2.295  21.833  11.709  1.00 10.00      A   
ATOM   2482  N   LYS A 265       0.591  23.298  11.691  1.00 10.00      A   
ATOM   2483  HN  LYS A 265       0.196  24.093  11.268  1.00 10.00      A   
ATOM   2484  CA  LYS A 265      -0.078  22.698  12.838  1.00 10.00      A   
ATOM   2485  CB  LYS A 265      -0.959  23.727  13.546  1.00 10.00      A   
ATOM   2486  CG  LYS A 265      -0.310  24.371  14.759  1.00 10.00      A   
ATOM   2487  CD  LYS A 265       0.651  25.477  14.366  1.00 10.00      A   
ATOM   2488  CE  LYS A 265       1.220  26.164  15.598  1.00 10.00      A   
ATOM   2489  NZ  LYS A 265       2.212  27.217  15.251  1.00 10.00      A   
ATOM   2490  HZ1 LYS A 265       2.953  26.825  14.630  1.00 10.00      A   
ATOM   2491  HZ2 LYS A 265       2.658  27.585  16.114  1.00 10.00      A   
ATOM   2492  HZ3 LYS A 265       1.744  28.006  14.759  1.00 10.00      A   
ATOM   2493  C   LYS A 265      -0.918  21.494  12.428  1.00 10.00      A   
ATOM   2494  O   LYS A 265      -1.196  20.613  13.242  1.00 10.00      A   
ATOM   2495  N   GLU A 266      -1.317  21.460  11.164  1.00 10.00      A   
ATOM   2496  HN  GLU A 266      -1.058  22.187  10.562  1.00 10.00      A   
ATOM   2497  CA  GLU A 266      -2.141  20.373  10.648  1.00 10.00      A   
ATOM   2498  CB  GLU A 266      -2.897  20.818   9.398  1.00 10.00      A   
ATOM   2499  CG  GLU A 266      -4.012  21.813   9.669  1.00 10.00      A   
ATOM   2500  CD  GLU A 266      -5.070  21.265  10.604  1.00 10.00      A   
ATOM   2501  OE1 GLU A 266      -5.004  21.547  11.821  1.00 10.00      A   
ATOM   2502  OE2 GLU A 266      -5.978  20.553  10.126  1.00 10.00      A   
ATOM   2503  C   GLU A 266      -1.328  19.117  10.354  1.00 10.00      A   
ATOM   2504  O   GLU A 266      -1.893  18.069  10.052  1.00 10.00      A   
ATOM   2505  N   LEU A 267      -0.004  19.225  10.446  1.00 10.00      A   
ATOM   2506  HN  LEU A 267       0.389  20.089  10.680  1.00 10.00      A   
ATOM   2507  CA  LEU A 267       0.875  18.084  10.193  1.00 10.00      A   
ATOM   2508  CB  LEU A 267       2.344  18.481  10.337  1.00 10.00      A   
ATOM   2509  CG  LEU A 267       3.003  19.114   9.113  1.00 10.00      A   
ATOM   2510  CD1 LEU A 267       4.476  19.369   9.384  1.00 10.00      A   
ATOM   2511  CD2 LEU A 267       2.835  18.226   7.892  1.00 10.00      A   
ATOM   2512  C   LEU A 267       0.549  16.926  11.129  1.00 10.00      A   
ATOM   2513  O   LEU A 267       0.443  17.111  12.345  1.00 10.00      A   
ATOM   2514  N   ARG A 268       0.365  15.739  10.554  1.00 10.00      A   
ATOM   2515  HN  ARG A 268       0.442  15.667   9.574  1.00 10.00      A   
ATOM   2516  CA  ARG A 268       0.035  14.548  11.332  1.00 10.00      A   
ATOM   2517  CB  ARG A 268      -1.407  14.113  11.052  1.00 10.00      A   
ATOM   2518  CG  ARG A 268      -2.466  15.044  11.616  1.00 10.00      A   
ATOM   2519  CD  ARG A 268      -2.265  15.260  13.106  1.00 10.00      A   
ATOM   2520  NE  ARG A 268      -3.284  16.134  13.679  1.00 10.00      A   
ATOM   2521  HE  ARG A 268      -4.130  15.715  13.966  1.00 10.00      A   
ATOM   2522  CZ  ARG A 268      -3.141  17.449  13.831  1.00 10.00      A   
ATOM   2523  NH1 ARG A 268      -2.021  18.050  13.452  1.00 10.00      A   
ATOM   2524 HH11 ARG A 268      -1.913  19.082  13.576  1.00 10.00      A   
ATOM   2525 HH12 ARG A 268      -1.243  17.498  13.023  1.00 10.00      A   
ATOM   2526  NH2 ARG A 268      -4.125  18.164  14.364  1.00 10.00      A   
ATOM   2527 HH21 ARG A 268      -5.009  17.695  14.670  1.00 10.00      A   
ATOM   2528 HH22 ARG A 268      -4.026  19.196  14.480  1.00 10.00      A   
ATOM   2529  C   ARG A 268       0.979  13.386  11.041  1.00 10.00      A   
ATOM   2530  O   ARG A 268       1.151  12.498  11.877  1.00 10.00      A   
ATOM   2531  N   CYS A 269       1.598  13.398   9.869  1.00 10.00      A   
ATOM   2532  HN  CYS A 269       1.472  14.156   9.263  1.00 10.00      A   
ATOM   2533  CA  CYS A 269       2.498  12.323   9.478  1.00 10.00      A   
ATOM   2534  CB  CYS A 269       1.790  11.335   8.542  1.00 10.00      A   
ATOM   2535  SG  CYS A 269       2.789   9.899   8.075  1.00 10.00      A   
ATOM   2536  HG  CYS A 269       2.100   9.184   7.193  1.00 10.00      A   
ATOM   2537  C   CYS A 269       3.755  12.861   8.813  1.00 10.00      A   
ATOM   2538  O   CYS A 269       3.697  13.791   8.007  1.00 10.00      A   
ATOM   2539  N   LEU A 270       4.890  12.270   9.162  1.00 10.00      A   
ATOM   2540  HN  LEU A 270       4.863  11.540   9.823  1.00 10.00      A   
ATOM   2541  CA  LEU A 270       6.172  12.668   8.597  1.00 10.00      A   
ATOM   2542  CB  LEU A 270       7.136  13.125   9.696  1.00 10.00      A   
ATOM   2543  CG  LEU A 270       6.851  14.485  10.334  1.00 10.00      A   
ATOM   2544  CD1 LEU A 270       7.965  14.861  11.295  1.00 10.00      A   
ATOM   2545  CD2 LEU A 270       6.674  15.554   9.266  1.00 10.00      A   
ATOM   2546  C   LEU A 270       6.792  11.525   7.804  1.00 10.00      A   
ATOM   2547  O   LEU A 270       6.959  10.415   8.315  1.00 10.00      A   
ATOM   2548  N   SER A 271       7.116  11.799   6.551  1.00 10.00      A   
ATOM   2549  HN  SER A 271       6.944  12.700   6.199  1.00 10.00      A   
ATOM   2550  CA  SER A 271       7.717  10.808   5.676  1.00 10.00      A   
ATOM   2551  CB  SER A 271       6.662  10.284   4.699  1.00 10.00      A   
ATOM   2552  OG  SER A 271       5.437  10.042   5.373  1.00 10.00      A   
ATOM   2553  HG  SER A 271       5.612   9.924   6.314  1.00 10.00      A   
ATOM   2554  C   SER A 271       8.883  11.433   4.912  1.00 10.00      A   
ATOM   2555  O   SER A 271       8.952  12.657   4.768  1.00 10.00      A   
ATOM   2556  N   GLY A 272       9.798  10.600   4.442  1.00 10.00      A   
ATOM   2557  HN  GLY A 272       9.707   9.641   4.611  1.00 10.00      A   
ATOM   2558  CA  GLY A 272      10.945  11.091   3.703  1.00 10.00      A   
ATOM   2559  C   GLY A 272      12.235  10.861   4.460  1.00 10.00      A   
ATOM   2560  O   GLY A 272      12.567   9.719   4.776  1.00 10.00      A   
ATOM   2561  N   PHE A 273      12.939  11.948   4.761  1.00 10.00      A   
ATOM   2562  HN  PHE A 273      12.594  12.824   4.483  1.00 10.00      A   
ATOM   2563  CA  PHE A 273      14.205  11.894   5.494  1.00 10.00      A   
ATOM   2564  CB  PHE A 273      13.998  11.414   6.937  1.00 10.00      A   
ATOM   2565  CG  PHE A 273      13.244  12.383   7.803  1.00 10.00      A   
ATOM   2566  CD1 PHE A 273      11.859  12.412   7.795  1.00 10.00      A   
ATOM   2567  CD2 PHE A 273      13.922  13.261   8.629  1.00 10.00      A   
ATOM   2568  CE1 PHE A 273      11.164  13.298   8.596  1.00 10.00      A   
ATOM   2569  CE2 PHE A 273      13.236  14.151   9.433  1.00 10.00      A   
ATOM   2570  CZ  PHE A 273      11.855  14.170   9.417  1.00 10.00      A   
ATOM   2571  C   PHE A 273      15.264  11.049   4.786  1.00 10.00      A   
ATOM   2572  O   PHE A 273      15.524   9.907   5.171  1.00 10.00      A   
ATOM   2573  N   TRP A 274      15.874  11.614   3.752  1.00 10.00      A   
ATOM   2574  HN  TRP A 274      15.623  12.526   3.490  1.00 10.00      A   
ATOM   2575  CA  TRP A 274      16.912  10.923   2.996  1.00 10.00      A   
ATOM   2576  CB  TRP A 274      16.652  11.024   1.492  1.00 10.00      A   
ATOM   2577  CG  TRP A 274      15.873   9.867   0.937  1.00 10.00      A   
ATOM   2578  CD1 TRP A 274      16.320   8.589   0.760  1.00 10.00      A   
ATOM   2579  CD2 TRP A 274      14.509   9.877   0.493  1.00 10.00      A   
ATOM   2580  NE1 TRP A 274      15.327   7.808   0.219  1.00 10.00      A   
ATOM   2581  HE1 TRP A 274      15.408   6.852  -0.008  1.00 10.00      A   
ATOM   2582  CE2 TRP A 274      14.204   8.574   0.052  1.00 10.00      A   
ATOM   2583  CE3 TRP A 274      13.519  10.861   0.424  1.00 10.00      A   
ATOM   2584  CZ2 TRP A 274      12.951   8.230  -0.448  1.00 10.00      A   
ATOM   2585  CZ3 TRP A 274      12.276  10.515  -0.071  1.00 10.00      A   
ATOM   2586  CH2 TRP A 274      12.003   9.214  -0.501  1.00 10.00      A   
ATOM   2587  C   TRP A 274      18.288  11.496   3.334  1.00 10.00      A   
ATOM   2588  O   TRP A 274      18.556  12.673   3.081  1.00 10.00      A   
ATOM   2589  N   ASP A 275      19.144  10.649   3.914  1.00 10.00      A   
ATOM   2590  HN  ASP A 275      18.851   9.729   4.080  1.00 10.00      A   
ATOM   2591  CA  ASP A 275      20.501  11.037   4.323  1.00 10.00      A   
ATOM   2592  CB  ASP A 275      21.388  11.361   3.121  1.00 10.00      A   
ATOM   2593  CG  ASP A 275      22.799  10.833   3.280  1.00 10.00      A   
ATOM   2594  OD1 ASP A 275      23.574  11.399   4.081  1.00 10.00      A   
ATOM   2595  OD2 ASP A 275      23.142   9.842   2.603  1.00 10.00      A   
ATOM   2596  C   ASP A 275      20.465  12.209   5.295  1.00 10.00      A   
ATOM   2597  O   ASP A 275      21.258  13.143   5.197  1.00 10.00      A   
ATOM   2598  N   ALA A 276      19.536  12.138   6.235  1.00 10.00      A   
ATOM   2599  HN  ALA A 276      18.951  11.351   6.265  1.00 10.00      A   
ATOM   2600  CA  ALA A 276      19.362  13.181   7.231  1.00 10.00      A   
ATOM   2601  CB  ALA A 276      18.076  12.949   8.005  1.00 10.00      A   
ATOM   2602  C   ALA A 276      20.544  13.240   8.183  1.00 10.00      A   
ATOM   2603  O   ALA A 276      20.896  12.239   8.814  1.00 10.00      A   
ATOM   2604  N   VAL A 277      21.157  14.409   8.272  1.00 10.00      A   
ATOM   2605  HN  VAL A 277      20.841  15.155   7.717  1.00 10.00      A   
ATOM   2606  CA  VAL A 277      22.293  14.610   9.158  1.00 10.00      A   
ATOM   2607  CB  VAL A 277      23.042  15.923   8.826  1.00 10.00      A   
ATOM   2608  CG1 VAL A 277      24.331  16.034   9.634  1.00 10.00      A   
ATOM   2609  CG2 VAL A 277      23.335  16.014   7.334  1.00 10.00      A   
ATOM   2610  C   VAL A 277      21.817  14.661  10.609  1.00 10.00      A   
ATOM   2611  O   VAL A 277      20.871  15.391  10.927  1.00 10.00      A   
ATOM   2612  N   PRO A 278      22.453  13.875  11.501  1.00 10.00      A   
ATOM   2613  CA  PRO A 278      22.100  13.832  12.931  1.00 10.00      A   
ATOM   2614  CB  PRO A 278      22.995  12.721  13.500  1.00 10.00      A   
ATOM   2615  CG  PRO A 278      23.473  11.957  12.312  1.00 10.00      A   
ATOM   2616  CD  PRO A 278      23.544  12.940  11.182  1.00 10.00      A   
ATOM   2617  C   PRO A 278      22.378  15.159  13.643  1.00 10.00      A   
ATOM   2618  O   PRO A 278      23.273  15.257  14.485  1.00 10.00      A   
ATOM   2619  N   ALA A 279      21.599  16.172  13.287  1.00 10.00      A   
ATOM   2620  HN  ALA A 279      20.918  16.012  12.599  1.00 10.00      A   
ATOM   2621  CA  ALA A 279      21.720  17.506  13.862  1.00 10.00      A   
ATOM   2622  CB  ALA A 279      22.976  18.196  13.347  1.00 10.00      A   
ATOM   2623  C   ALA A 279      20.487  18.346  13.532  1.00 10.00      A   
ATOM   2624  O   ALA A 279      20.163  19.300  14.244  1.00 10.00      A   
ATOM   2625  N   TYR A 280      19.801  17.981  12.448  1.00 10.00      A   
ATOM   2626  HN  TYR A 280      20.107  17.215  11.924  1.00 10.00      A   
ATOM   2627  CA  TYR A 280      18.606  18.695  12.015  1.00 10.00      A   
ATOM   2628  CB  TYR A 280      18.592  18.869  10.495  1.00 10.00      A   
ATOM   2629  CG  TYR A 280      19.288  20.125  10.032  1.00 10.00      A   
ATOM   2630  CD1 TYR A 280      20.502  20.071   9.358  1.00 10.00      A   
ATOM   2631  CD2 TYR A 280      18.731  21.371  10.278  1.00 10.00      A   
ATOM   2632  CE1 TYR A 280      21.140  21.228   8.943  1.00 10.00      A   
ATOM   2633  CE2 TYR A 280      19.358  22.529   9.866  1.00 10.00      A   
ATOM   2634  CZ  TYR A 280      20.562  22.453   9.200  1.00 10.00      A   
ATOM   2635  OH  TYR A 280      21.191  23.611   8.794  1.00 10.00      A   
ATOM   2636  HH  TYR A 280      21.022  24.310   9.437  1.00 10.00      A   
ATOM   2637  C   TYR A 280      17.334  18.001  12.490  1.00 10.00      A   
ATOM   2638  O   TYR A 280      16.231  18.462  12.219  1.00 10.00      A   
ATOM   2639  N   LEU A 281      17.498  16.896  13.205  1.00 10.00      A   
ATOM   2640  HN  LEU A 281      18.405  16.580  13.396  1.00 10.00      A   
ATOM   2641  CA  LEU A 281      16.358  16.141  13.725  1.00 10.00      A   
ATOM   2642  CB  LEU A 281      16.806  14.820  14.358  1.00 10.00      A   
ATOM   2643  CG  LEU A 281      17.463  13.806  13.416  1.00 10.00      A   
ATOM   2644  CD1 LEU A 281      17.879  12.561  14.181  1.00 10.00      A   
ATOM   2645  CD2 LEU A 281      16.525  13.440  12.276  1.00 10.00      A   
ATOM   2646  C   LEU A 281      15.492  16.961  14.701  1.00 10.00      A   
ATOM   2647  O   LEU A 281      14.265  16.957  14.584  1.00 10.00      A   
ATOM   2648  N   PRO A 282      16.099  17.685  15.679  1.00 10.00      A   
ATOM   2649  CA  PRO A 282      15.343  18.498  16.651  1.00 10.00      A   
ATOM   2650  CB  PRO A 282      16.433  19.124  17.530  1.00 10.00      A   
ATOM   2651  CG  PRO A 282      17.611  18.234  17.365  1.00 10.00      A   
ATOM   2652  CD  PRO A 282      17.549  17.744  15.952  1.00 10.00      A   
ATOM   2653  C   PRO A 282      14.489  19.602  16.016  1.00 10.00      A   
ATOM   2654  O   PRO A 282      13.750  20.296  16.713  1.00 10.00      A   
ATOM   2655  N   ALA A 283      14.585  19.766  14.704  1.00 10.00      A   
ATOM   2656  HN  ALA A 283      15.178  19.180  14.192  1.00 10.00      A   
ATOM   2657  CA  ALA A 283      13.815  20.789  14.004  1.00 10.00      A   
ATOM   2658  CB  ALA A 283      14.379  21.035  12.613  1.00 10.00      A   
ATOM   2659  C   ALA A 283      12.337  20.410  13.926  1.00 10.00      A   
ATOM   2660  O   ALA A 283      11.470  21.274  13.804  1.00 10.00      A   
ATOM   2661  N   VAL A 284      12.053  19.116  14.011  1.00 10.00      A   
ATOM   2662  HN  VAL A 284      12.785  18.468  14.118  1.00 10.00      A   
ATOM   2663  CA  VAL A 284      10.676  18.637  13.944  1.00 10.00      A   
ATOM   2664  CB  VAL A 284      10.551  17.348  13.099  1.00 10.00      A   
ATOM   2665  CG1 VAL A 284      11.131  17.556  11.710  1.00 10.00      A   
ATOM   2666  CG2 VAL A 284      11.214  16.165  13.791  1.00 10.00      A   
ATOM   2667  C   VAL A 284      10.102  18.395  15.341  1.00 10.00      A   
ATOM   2668  O   VAL A 284       9.027  17.807  15.492  1.00 10.00      A   
ATOM   2669  N   TYR A 285      10.805  18.881  16.357  1.00 10.00      A   
ATOM   2670  HN  TYR A 285      11.627  19.388  16.171  1.00 10.00      A   
ATOM   2671  CA  TYR A 285      10.379  18.705  17.741  1.00 10.00      A   
ATOM   2672  CB  TYR A 285      11.444  19.226  18.703  1.00 10.00      A   
ATOM   2673  CG  TYR A 285      12.455  18.190  19.143  1.00 10.00      A   
ATOM   2674  CD1 TYR A 285      12.335  16.856  18.770  1.00 10.00      A   
ATOM   2675  CD2 TYR A 285      13.525  18.549  19.947  1.00 10.00      A   
ATOM   2676  CE1 TYR A 285      13.255  15.914  19.189  1.00 10.00      A   
ATOM   2677  CE2 TYR A 285      14.449  17.616  20.368  1.00 10.00      A   
ATOM   2678  CZ  TYR A 285      14.310  16.301  19.988  1.00 10.00      A   
ATOM   2679  OH  TYR A 285      15.227  15.372  20.414  1.00 10.00      A   
ATOM   2680  HH  TYR A 285      15.302  15.417  21.375  1.00 10.00      A   
ATOM   2681  C   TYR A 285       9.042  19.383  18.026  1.00 10.00      A   
ATOM   2682  O   TYR A 285       8.244  18.888  18.818  1.00 10.00      A   
ATOM   2683  N   SER A 286       8.788  20.498  17.359  1.00 10.00      A   
ATOM   2684  HN  SER A 286       9.452  20.840  16.725  1.00 10.00      A   
ATOM   2685  CA  SER A 286       7.549  21.239  17.556  1.00 10.00      A   
ATOM   2686  CB  SER A 286       7.710  22.667  17.035  1.00 10.00      A   
ATOM   2687  OG  SER A 286       8.536  22.695  15.878  1.00 10.00      A   
ATOM   2688  HG  SER A 286       9.465  22.741  16.147  1.00 10.00      A   
ATOM   2689  C   SER A 286       6.346  20.557  16.891  1.00 10.00      A   
ATOM   2690  O   SER A 286       5.209  21.018  17.021  1.00 10.00      A   
ATOM   2691  N   VAL A 287       6.597  19.459  16.184  1.00 10.00      A   
ATOM   2692  HN  VAL A 287       7.521  19.136  16.113  1.00 10.00      A   
ATOM   2693  CA  VAL A 287       5.531  18.735  15.496  1.00 10.00      A   
ATOM   2694  CB  VAL A 287       5.794  18.665  13.973  1.00 10.00      A   
ATOM   2695  CG1 VAL A 287       4.558  18.185  13.227  1.00 10.00      A   
ATOM   2696  CG2 VAL A 287       6.259  20.010  13.434  1.00 10.00      A   
ATOM   2697  C   VAL A 287       5.354  17.312  16.042  1.00 10.00      A   
ATOM   2698  O   VAL A 287       4.289  16.710  15.889  1.00 10.00      A   
ATOM   2699  N   CYS A 288       6.385  16.790  16.706  1.00 10.00      A   
ATOM   2700  HN  CYS A 288       7.193  17.329  16.828  1.00 10.00      A   
ATOM   2701  CA  CYS A 288       6.350  15.429  17.252  1.00 10.00      A   
ATOM   2702  CB  CYS A 288       7.701  15.038  17.867  1.00 10.00      A   
ATOM   2703  SG  CYS A 288       8.215  16.030  19.290  1.00 10.00      A   
ATOM   2704  HG  CYS A 288       7.976  17.307  19.014  1.00 10.00      A   
ATOM   2705  C   CYS A 288       5.212  15.205  18.253  1.00 10.00      A   
ATOM   2706  O   CYS A 288       4.729  14.081  18.412  1.00 10.00      A   
ATOM   2707  N   SER A 289       4.767  16.275  18.902  1.00 10.00      A   
ATOM   2708  HN  SER A 289       5.177  17.148  18.725  1.00 10.00      A   
ATOM   2709  CA  SER A 289       3.694  16.190  19.889  1.00 10.00      A   
ATOM   2710  CB  SER A 289       3.526  17.541  20.580  1.00 10.00      A   
ATOM   2711  OG  SER A 289       4.784  18.175  20.734  1.00 10.00      A   
ATOM   2712  HG  SER A 289       5.304  17.692  21.383  1.00 10.00      A   
ATOM   2713  C   SER A 289       2.367  15.735  19.277  1.00 10.00      A   
ATOM   2714  O   SER A 289       1.486  15.246  19.984  1.00 10.00      A   
ATOM   2715  N   ARG A 290       2.228  15.883  17.964  1.00 10.00      A   
ATOM   2716  HN  ARG A 290       2.974  16.251  17.440  1.00 10.00      A   
ATOM   2717  CA  ARG A 290       1.000  15.485  17.281  1.00 10.00      A   
ATOM   2718  CB  ARG A 290       0.259  16.705  16.724  1.00 10.00      A   
ATOM   2719  CG  ARG A 290       1.087  17.574  15.792  1.00 10.00      A   
ATOM   2720  CD  ARG A 290       0.469  18.954  15.630  1.00 10.00      A   
ATOM   2721  NE  ARG A 290       1.312  19.837  14.822  1.00 10.00      A   
ATOM   2722  HE  ARG A 290       1.213  19.781  13.846  1.00 10.00      A   
ATOM   2723  CZ  ARG A 290       2.195  20.698  15.333  1.00 10.00      A   
ATOM   2724  NH1 ARG A 290       2.352  20.797  16.648  1.00 10.00      A   
ATOM   2725 HH11 ARG A 290       1.786  20.207  17.293  1.00 10.00      A   
ATOM   2726 HH12 ARG A 290       3.052  21.469  17.045  1.00 10.00      A   
ATOM   2727  NH2 ARG A 290       2.919  21.463  14.527  1.00 10.00      A   
ATOM   2728 HH21 ARG A 290       2.803  21.399  13.488  1.00 10.00      A   
ATOM   2729 HH22 ARG A 290       3.608  22.134  14.930  1.00 10.00      A   
ATOM   2730  C   ARG A 290       1.288  14.476  16.181  1.00 10.00      A   
ATOM   2731  O   ARG A 290       0.515  14.328  15.236  1.00 10.00      A   
ATOM   2732  N   LEU A 291       2.404  13.783  16.316  1.00 10.00      A   
ATOM   2733  HN  LEU A 291       2.970  13.940  17.100  1.00 10.00      A   
ATOM   2734  CA  LEU A 291       2.806  12.787  15.339  1.00 10.00      A   
ATOM   2735  CB  LEU A 291       4.330  12.666  15.285  1.00 10.00      A   
ATOM   2736  CG  LEU A 291       5.038  13.513  14.224  1.00 10.00      A   
ATOM   2737  CD1 LEU A 291       6.547  13.354  14.341  1.00 10.00      A   
ATOM   2738  CD2 LEU A 291       4.568  13.121  12.832  1.00 10.00      A   
ATOM   2739  C   LEU A 291       2.188  11.434  15.651  1.00 10.00      A   
ATOM   2740  O   LEU A 291       2.570  10.778  16.623  1.00 10.00      A   
ATOM   2741  N   THR A 292       1.224  11.032  14.836  1.00 10.00      A   
ATOM   2742  HN  THR A 292       0.942  11.619  14.098  1.00 10.00      A   
ATOM   2743  CA  THR A 292       0.559   9.748  15.014  1.00 10.00      A   
ATOM   2744  CB  THR A 292      -0.912   9.823  14.566  1.00 10.00      A   
ATOM   2745  OG1 THR A 292      -1.053  10.839  13.559  1.00 10.00      A   
ATOM   2746  HG1 THR A 292      -1.857  11.342  13.727  1.00 10.00      A   
ATOM   2747  CG2 THR A 292      -1.818  10.150  15.745  1.00 10.00      A   
ATOM   2748  C   THR A 292       1.272   8.665  14.211  1.00 10.00      A   
ATOM   2749  O   THR A 292       1.376   7.513  14.640  1.00 10.00      A   
ATOM   2750  N   THR A 293       1.769   9.047  13.045  1.00 10.00      A   
ATOM   2751  HN  THR A 293       1.657   9.978  12.761  1.00 10.00      A   
ATOM   2752  CA  THR A 293       2.472   8.128  12.168  1.00 10.00      A   
ATOM   2753  CB  THR A 293       1.636   7.838  10.905  1.00 10.00      A   
ATOM   2754  OG1 THR A 293       0.314   7.426  11.289  1.00 10.00      A   
ATOM   2755  HG1 THR A 293      -0.273   8.193  11.282  1.00 10.00      A   
ATOM   2756  CG2 THR A 293       2.281   6.738  10.075  1.00 10.00      A   
ATOM   2757  C   THR A 293       3.832   8.703  11.763  1.00 10.00      A   
ATOM   2758  O   THR A 293       3.923   9.833  11.279  1.00 10.00      A   
ATOM   2759  N   LEU A 294       4.884   7.926  11.964  1.00 10.00      A   
ATOM   2760  HN  LEU A 294       4.758   7.027  12.337  1.00 10.00      A   
ATOM   2761  CA  LEU A 294       6.226   8.372  11.628  1.00 10.00      A   
ATOM   2762  CB  LEU A 294       7.015   8.690  12.901  1.00 10.00      A   
ATOM   2763  CG  LEU A 294       8.451   9.189  12.705  1.00 10.00      A   
ATOM   2764  CD1 LEU A 294       8.465  10.544  12.015  1.00 10.00      A   
ATOM   2765  CD2 LEU A 294       9.186   9.253  14.036  1.00 10.00      A   
ATOM   2766  C   LEU A 294       6.963   7.323  10.806  1.00 10.00      A   
ATOM   2767  O   LEU A 294       6.999   6.145  11.171  1.00 10.00      A   
ATOM   2768  N   ASN A 295       7.544   7.757   9.695  1.00 10.00      A   
ATOM   2769  HN  ASN A 295       7.470   8.707   9.453  1.00 10.00      A   
ATOM   2770  CA  ASN A 295       8.292   6.863   8.822  1.00 10.00      A   
ATOM   2771  CB  ASN A 295       7.627   6.745   7.442  1.00 10.00      A   
ATOM   2772  CG  ASN A 295       8.418   5.874   6.476  1.00 10.00      A   
ATOM   2773  OD1 ASN A 295       9.254   5.065   6.886  1.00 10.00      A   
ATOM   2774  ND2 ASN A 295       8.149   6.019   5.184  1.00 10.00      A   
ATOM   2775 HD21 ASN A 295       7.458   6.669   4.920  1.00 10.00      A   
ATOM   2776 HD22 ASN A 295       8.646   5.467   4.543  1.00 10.00      A   
ATOM   2777  C   ASN A 295       9.738   7.329   8.691  1.00 10.00      A   
ATOM   2778  O   ASN A 295      10.031   8.293   7.982  1.00 10.00      A   
ATOM   2779  N   LEU A 296      10.632   6.643   9.394  1.00 10.00      A   
ATOM   2780  HN  LEU A 296      10.326   5.881   9.940  1.00 10.00      A   
ATOM   2781  CA  LEU A 296      12.054   6.964   9.370  1.00 10.00      A   
ATOM   2782  CB  LEU A 296      12.547   7.376  10.760  1.00 10.00      A   
ATOM   2783  CG  LEU A 296      12.029   8.710  11.302  1.00 10.00      A   
ATOM   2784  CD1 LEU A 296      12.625   8.998  12.671  1.00 10.00      A   
ATOM   2785  CD2 LEU A 296      12.334   9.842  10.333  1.00 10.00      A   
ATOM   2786  C   LEU A 296      12.861   5.767   8.878  1.00 10.00      A   
ATOM   2787  O   LEU A 296      13.994   5.548   9.304  1.00 10.00      A   
ATOM   2788  N   SER A 297      12.280   5.006   7.965  1.00 10.00      A   
ATOM   2789  HN  SER A 297      11.380   5.236   7.655  1.00 10.00      A   
ATOM   2790  CA  SER A 297      12.938   3.831   7.411  1.00 10.00      A   
ATOM   2791  CB  SER A 297      11.942   3.019   6.592  1.00 10.00      A   
ATOM   2792  OG  SER A 297      10.749   2.806   7.327  1.00 10.00      A   
ATOM   2793  HG  SER A 297      10.173   3.577   7.238  1.00 10.00      A   
ATOM   2794  C   SER A 297      14.148   4.202   6.554  1.00 10.00      A   
ATOM   2795  O   SER A 297      15.013   3.368   6.289  1.00 10.00      A   
ATOM   2796  N   TYR A 298      14.204   5.451   6.112  1.00 10.00      A   
ATOM   2797  HN  TYR A 298      13.476   6.073   6.329  1.00 10.00      A   
ATOM   2798  CA  TYR A 298      15.314   5.917   5.295  1.00 10.00      A   
ATOM   2799  CB  TYR A 298      14.815   6.849   4.188  1.00 10.00      A   
ATOM   2800  CG  TYR A 298      13.843   6.194   3.233  1.00 10.00      A   
ATOM   2801  CD1 TYR A 298      12.489   6.509   3.257  1.00 10.00      A   
ATOM   2802  CD2 TYR A 298      14.279   5.255   2.310  1.00 10.00      A   
ATOM   2803  CE1 TYR A 298      11.599   5.904   2.390  1.00 10.00      A   
ATOM   2804  CE2 TYR A 298      13.397   4.645   1.438  1.00 10.00      A   
ATOM   2805  CZ  TYR A 298      12.059   4.973   1.483  1.00 10.00      A   
ATOM   2806  OH  TYR A 298      11.178   4.367   0.617  1.00 10.00      A   
ATOM   2807  HH  TYR A 298      11.291   3.412   0.663  1.00 10.00      A   
ATOM   2808  C   TYR A 298      16.367   6.611   6.149  1.00 10.00      A   
ATOM   2809  O   TYR A 298      17.438   6.975   5.658  1.00 10.00      A   
ATOM   2810  N   ALA A 299      16.065   6.781   7.433  1.00 10.00      A   
ATOM   2811  HN  ALA A 299      15.208   6.445   7.771  1.00 10.00      A   
ATOM   2812  CA  ALA A 299      16.986   7.433   8.353  1.00 10.00      A   
ATOM   2813  CB  ALA A 299      16.247   7.962   9.574  1.00 10.00      A   
ATOM   2814  C   ALA A 299      18.100   6.481   8.764  1.00 10.00      A   
ATOM   2815  O   ALA A 299      17.857   5.468   9.421  1.00 10.00      A   
ATOM   2816  N   THR A 300      19.325   6.817   8.381  1.00 10.00      A   
ATOM   2817  HN  THR A 300      19.460   7.644   7.866  1.00 10.00      A   
ATOM   2818  CA  THR A 300      20.482   5.996   8.698  1.00 10.00      A   
ATOM   2819  CB  THR A 300      21.498   6.033   7.543  1.00 10.00      A   
ATOM   2820  OG1 THR A 300      20.888   6.636   6.392  1.00 10.00      A   
ATOM   2821  HG1 THR A 300      20.310   5.995   5.959  1.00 10.00      A   
ATOM   2822  CG2 THR A 300      21.955   4.629   7.184  1.00 10.00      A   
ATOM   2823  C   THR A 300      21.160   6.468   9.986  1.00 10.00      A   
ATOM   2824  O   THR A 300      22.357   6.239  10.193  1.00 10.00      A   
ATOM   2825  N   VAL A 301      20.385   7.117  10.849  1.00 10.00      A   
ATOM   2826  HN  VAL A 301      19.444   7.259  10.626  1.00 10.00      A   
ATOM   2827  CA  VAL A 301      20.893   7.618  12.121  1.00 10.00      A   
ATOM   2828  CB  VAL A 301      19.987   8.722  12.702  1.00 10.00      A   
ATOM   2829  CG1 VAL A 301      20.086   9.982  11.856  1.00 10.00      A   
ATOM   2830  CG2 VAL A 301      18.543   8.249  12.784  1.00 10.00      A   
ATOM   2831  C   VAL A 301      21.038   6.485  13.129  1.00 10.00      A   
ATOM   2832  O   VAL A 301      20.545   5.380  12.906  1.00 10.00      A   
ATOM   2833  N   GLN A 302      21.708   6.762  14.237  1.00 10.00      A   
ATOM   2834  HN  GLN A 302      22.053   7.666  14.378  1.00 10.00      A   
ATOM   2835  CA  GLN A 302      21.927   5.749  15.257  1.00 10.00      A   
ATOM   2836  CB  GLN A 302      23.306   5.910  15.903  1.00 10.00      A   
ATOM   2837  CG  GLN A 302      24.421   6.210  14.909  1.00 10.00      A   
ATOM   2838  CD  GLN A 302      24.553   5.157  13.819  1.00 10.00      A   
ATOM   2839  OE1 GLN A 302      24.349   3.966  14.055  1.00 10.00      A   
ATOM   2840  NE2 GLN A 302      24.889   5.589  12.613  1.00 10.00      A   
ATOM   2841 HE21 GLN A 302      25.034   6.553  12.488  1.00 10.00      A   
ATOM   2842 HE22 GLN A 302      24.977   4.929  11.893  1.00 10.00      A   
ATOM   2843  C   GLN A 302      20.822   5.761  16.308  1.00 10.00      A   
ATOM   2844  O   GLN A 302      19.967   6.653  16.315  1.00 10.00      A   
ATOM   2845  N   SER A 303      20.865   4.772  17.196  1.00 10.00      A   
ATOM   2846  HN  SER A 303      21.595   4.114  17.134  1.00 10.00      A   
ATOM   2847  CA  SER A 303      19.875   4.613  18.254  1.00 10.00      A   
ATOM   2848  CB  SER A 303      20.256   3.419  19.138  1.00 10.00      A   
ATOM   2849  OG  SER A 303      19.199   3.046  20.005  1.00 10.00      A   
ATOM   2850  HG  SER A 303      18.658   2.361  19.582  1.00 10.00      A   
ATOM   2851  C   SER A 303      19.709   5.870  19.108  1.00 10.00      A   
ATOM   2852  O   SER A 303      18.594   6.357  19.280  1.00 10.00      A   
ATOM   2853  N   TYR A 304      20.817   6.393  19.626  1.00 10.00      A   
ATOM   2854  HN  TYR A 304      21.678   5.963  19.433  1.00 10.00      A   
ATOM   2855  CA  TYR A 304      20.791   7.580  20.488  1.00 10.00      A   
ATOM   2856  CB  TYR A 304      22.208   8.057  20.810  1.00 10.00      A   
ATOM   2857  CG  TYR A 304      22.382   8.555  22.231  1.00 10.00      A   
ATOM   2858  CD1 TYR A 304      22.882   7.718  23.224  1.00 10.00      A   
ATOM   2859  CD2 TYR A 304      22.045   9.858  22.585  1.00 10.00      A   
ATOM   2860  CE1 TYR A 304      23.043   8.164  24.522  1.00 10.00      A   
ATOM   2861  CE2 TYR A 304      22.204  10.311  23.884  1.00 10.00      A   
ATOM   2862  CZ  TYR A 304      22.704   9.459  24.848  1.00 10.00      A   
ATOM   2863  OH  TYR A 304      22.867   9.900  26.142  1.00 10.00      A   
ATOM   2864  HH  TYR A 304      23.769   9.713  26.429  1.00 10.00      A   
ATOM   2865  C   TYR A 304      19.965   8.728  19.904  1.00 10.00      A   
ATOM   2866  O   TYR A 304      19.174   9.354  20.612  1.00 10.00      A   
ATOM   2867  N   ASP A 305      20.144   8.998  18.616  1.00 10.00      A   
ATOM   2868  HN  ASP A 305      20.780   8.461  18.097  1.00 10.00      A   
ATOM   2869  CA  ASP A 305      19.411  10.075  17.959  1.00 10.00      A   
ATOM   2870  CB  ASP A 305      19.991  10.384  16.578  1.00 10.00      A   
ATOM   2871  CG  ASP A 305      20.986  11.533  16.609  1.00 10.00      A   
ATOM   2872  OD1 ASP A 305      20.558  12.696  16.781  1.00 10.00      A   
ATOM   2873  OD2 ASP A 305      22.202  11.280  16.467  1.00 10.00      A   
ATOM   2874  C   ASP A 305      17.920   9.771  17.871  1.00 10.00      A   
ATOM   2875  O   ASP A 305      17.081  10.649  18.089  1.00 10.00      A   
ATOM   2876  N   LEU A 306      17.598   8.520  17.572  1.00 10.00      A   
ATOM   2877  HN  LEU A 306      18.318   7.866  17.426  1.00 10.00      A   
ATOM   2878  CA  LEU A 306      16.211   8.085  17.458  1.00 10.00      A   
ATOM   2879  CB  LEU A 306      16.147   6.674  16.870  1.00 10.00      A   
ATOM   2880  CG  LEU A 306      16.569   6.531  15.407  1.00 10.00      A   
ATOM   2881  CD1 LEU A 306      16.938   5.087  15.100  1.00 10.00      A   
ATOM   2882  CD2 LEU A 306      15.455   7.003  14.485  1.00 10.00      A   
ATOM   2883  C   LEU A 306      15.510   8.114  18.813  1.00 10.00      A   
ATOM   2884  O   LEU A 306      14.357   8.532  18.915  1.00 10.00      A   
ATOM   2885  N   VAL A 307      16.218   7.676  19.847  1.00 10.00      A   
ATOM   2886  HN  VAL A 307      17.138   7.365  19.692  1.00 10.00      A   
ATOM   2887  CA  VAL A 307      15.677   7.633  21.203  1.00 10.00      A   
ATOM   2888  CB  VAL A 307      16.691   7.023  22.198  1.00 10.00      A   
ATOM   2889  CG1 VAL A 307      16.194   7.129  23.631  1.00 10.00      A   
ATOM   2890  CG2 VAL A 307      16.972   5.571  21.846  1.00 10.00      A   
ATOM   2891  C   VAL A 307      15.241   9.019  21.684  1.00 10.00      A   
ATOM   2892  O   VAL A 307      14.193   9.162  22.319  1.00 10.00      A   
ATOM   2893  N   LYS A 308      16.038  10.035  21.364  1.00 10.00      A   
ATOM   2894  HN  LYS A 308      16.849   9.859  20.841  1.00 10.00      A   
ATOM   2895  CA  LYS A 308      15.735  11.405  21.772  1.00 10.00      A   
ATOM   2896  CB  LYS A 308      16.820  12.370  21.291  1.00 10.00      A   
ATOM   2897  CG  LYS A 308      18.151  12.220  22.009  1.00 10.00      A   
ATOM   2898  CD  LYS A 308      19.212  13.124  21.397  1.00 10.00      A   
ATOM   2899  CE  LYS A 308      19.482  12.742  19.953  1.00 10.00      A   
ATOM   2900  NZ  LYS A 308      20.127  13.837  19.182  1.00 10.00      A   
ATOM   2901  HZ1 LYS A 308      21.019  14.125  19.636  1.00 10.00      A   
ATOM   2902  HZ2 LYS A 308      19.495  14.660  19.133  1.00 10.00      A   
ATOM   2903  HZ3 LYS A 308      20.333  13.513  18.208  1.00 10.00      A   
ATOM   2904  C   LYS A 308      14.375  11.851  21.247  1.00 10.00      A   
ATOM   2905  O   LYS A 308      13.587  12.466  21.970  1.00 10.00      A   
ATOM   2906  N   LEU A 309      14.103  11.520  19.991  1.00 10.00      A   
ATOM   2907  HN  LEU A 309      14.771  11.017  19.477  1.00 10.00      A   
ATOM   2908  CA  LEU A 309      12.846  11.879  19.353  1.00 10.00      A   
ATOM   2909  CB  LEU A 309      12.953  11.696  17.835  1.00 10.00      A   
ATOM   2910  CG  LEU A 309      11.716  12.072  17.018  1.00 10.00      A   
ATOM   2911  CD1 LEU A 309      11.460  13.570  17.076  1.00 10.00      A   
ATOM   2912  CD2 LEU A 309      11.862  11.599  15.581  1.00 10.00      A   
ATOM   2913  C   LEU A 309      11.694  11.043  19.905  1.00 10.00      A   
ATOM   2914  O   LEU A 309      10.581  11.541  20.089  1.00 10.00      A   
ATOM   2915  N   LEU A 310      11.979   9.774  20.185  1.00 10.00      A   
ATOM   2916  HN  LEU A 310      12.895   9.450  20.035  1.00 10.00      A   
ATOM   2917  CA  LEU A 310      10.980   8.846  20.704  1.00 10.00      A   
ATOM   2918  CB  LEU A 310      11.583   7.449  20.850  1.00 10.00      A   
ATOM   2919  CG  LEU A 310      11.829   6.682  19.554  1.00 10.00      A   
ATOM   2920  CD1 LEU A 310      12.704   5.469  19.821  1.00 10.00      A   
ATOM   2921  CD2 LEU A 310      10.507   6.263  18.926  1.00 10.00      A   
ATOM   2922  C   LEU A 310      10.418   9.295  22.045  1.00 10.00      A   
ATOM   2923  O   LEU A 310       9.240   9.084  22.334  1.00 10.00      A   
ATOM   2924  N   CYS A 311      11.259   9.926  22.854  1.00 10.00      A   
ATOM   2925  HN  CYS A 311      12.180  10.081  22.555  1.00 10.00      A   
ATOM   2926  CA  CYS A 311      10.854  10.391  24.180  1.00 10.00      A   
ATOM   2927  CB  CYS A 311      12.086  10.769  25.005  1.00 10.00      A   
ATOM   2928  SG  CYS A 311      13.330   9.463  25.124  1.00 10.00      A   
ATOM   2929  HG  CYS A 311      13.685   9.131  23.888  1.00 10.00      A   
ATOM   2930  C   CYS A 311       9.879  11.570  24.114  1.00 10.00      A   
ATOM   2931  O   CYS A 311       9.343  12.007  25.137  1.00 10.00      A   
ATOM   2932  N   GLN A 312       9.647  12.079  22.912  1.00 10.00      A   
ATOM   2933  HN  GLN A 312      10.092  11.685  22.130  1.00 10.00      A   
ATOM   2934  CA  GLN A 312       8.743  13.205  22.723  1.00 10.00      A   
ATOM   2935  CB  GLN A 312       9.487  14.398  22.116  1.00 10.00      A   
ATOM   2936  CG  GLN A 312      10.462  15.063  23.073  1.00 10.00      A   
ATOM   2937  CD  GLN A 312      11.038  16.355  22.531  1.00 10.00      A   
ATOM   2938  OE1 GLN A 312      12.166  16.723  22.852  1.00 10.00      A   
ATOM   2939  NE2 GLN A 312      10.276  17.054  21.709  1.00 10.00      A   
ATOM   2940 HE21 GLN A 312       9.385  16.706  21.486  1.00 10.00      A   
ATOM   2941 HE22 GLN A 312      10.626  17.902  21.364  1.00 10.00      A   
ATOM   2942  C   GLN A 312       7.545  12.823  21.859  1.00 10.00      A   
ATOM   2943  O   GLN A 312       6.801  13.685  21.392  1.00 10.00      A   
ATOM   2944  N   CYS A 313       7.355  11.526  21.659  1.00 10.00      A   
ATOM   2945  HN  CYS A 313       7.971  10.878  22.068  1.00 10.00      A   
ATOM   2946  CA  CYS A 313       6.244  11.037  20.854  1.00 10.00      A   
ATOM   2947  CB  CYS A 313       6.766  10.295  19.621  1.00 10.00      A   
ATOM   2948  SG  CYS A 313       7.929  11.248  18.613  1.00 10.00      A   
ATOM   2949  HG  CYS A 313       9.025  11.464  19.334  1.00 10.00      A   
ATOM   2950  C   CYS A 313       5.333  10.125  21.680  1.00 10.00      A   
ATOM   2951  O   CYS A 313       5.506   8.906  21.697  1.00 10.00      A   
ATOM   2952  N   PRO A 314       4.358  10.710  22.396  1.00 10.00      A   
ATOM   2953  CA  PRO A 314       3.429   9.953  23.234  1.00 10.00      A   
ATOM   2954  CB  PRO A 314       3.037  10.985  24.288  1.00 10.00      A   
ATOM   2955  CG  PRO A 314       3.066  12.291  23.561  1.00 10.00      A   
ATOM   2956  CD  PRO A 314       4.096  12.162  22.465  1.00 10.00      A   
ATOM   2957  C   PRO A 314       2.185   9.481  22.477  1.00 10.00      A   
ATOM   2958  O   PRO A 314       1.434   8.640  22.973  1.00 10.00      A   
ATOM   2959  N   LYS A 315       1.975  10.009  21.277  1.00 10.00      A   
ATOM   2960  HN  LYS A 315       2.622  10.656  20.915  1.00 10.00      A   
ATOM   2961  CA  LYS A 315       0.807   9.643  20.480  1.00 10.00      A   
ATOM   2962  CB  LYS A 315       0.021  10.886  20.067  1.00 10.00      A   
ATOM   2963  CG  LYS A 315      -0.708  11.564  21.212  1.00 10.00      A   
ATOM   2964  CD  LYS A 315      -1.658  12.631  20.705  1.00 10.00      A   
ATOM   2965  CE  LYS A 315      -2.417  13.279  21.848  1.00 10.00      A   
ATOM   2966  NZ  LYS A 315      -1.521  14.036  22.761  1.00 10.00      A   
ATOM   2967  HZ1 LYS A 315      -1.135  14.871  22.274  1.00 10.00      A   
ATOM   2968  HZ2 LYS A 315      -0.732  13.437  23.073  1.00 10.00      A   
ATOM   2969  HZ3 LYS A 315      -2.049  14.352  23.599  1.00 10.00      A   
ATOM   2970  C   LYS A 315       1.202   8.843  19.249  1.00 10.00      A   
ATOM   2971  O   LYS A 315       0.443   8.751  18.285  1.00 10.00      A   
ATOM   2972  N   LEU A 316       2.392   8.268  19.289  1.00 10.00      A   
ATOM   2973  HN  LEU A 316       2.949   8.382  20.083  1.00 10.00      A   
ATOM   2974  CA  LEU A 316       2.890   7.472  18.184  1.00 10.00      A   
ATOM   2975  CB  LEU A 316       4.377   7.178  18.380  1.00 10.00      A   
ATOM   2976  CG  LEU A 316       5.097   6.498  17.216  1.00 10.00      A   
ATOM   2977  CD1 LEU A 316       4.955   7.320  15.946  1.00 10.00      A   
ATOM   2978  CD2 LEU A 316       6.563   6.294  17.556  1.00 10.00      A   
ATOM   2979  C   LEU A 316       2.099   6.173  18.066  1.00 10.00      A   
ATOM   2980  O   LEU A 316       2.193   5.299  18.929  1.00 10.00      A   
ATOM   2981  N   GLN A 317       1.309   6.065  17.007  1.00 10.00      A   
ATOM   2982  HN  GLN A 317       1.273   6.808  16.363  1.00 10.00      A   
ATOM   2983  CA  GLN A 317       0.490   4.883  16.775  1.00 10.00      A   
ATOM   2984  CB  GLN A 317      -0.923   5.276  16.332  1.00 10.00      A   
ATOM   2985  CG  GLN A 317      -1.786   5.828  17.454  1.00 10.00      A   
ATOM   2986  CD  GLN A 317      -3.216   6.102  17.023  1.00 10.00      A   
ATOM   2987  OE1 GLN A 317      -3.483   6.450  15.870  1.00 10.00      A   
ATOM   2988  NE2 GLN A 317      -4.150   5.945  17.945  1.00 10.00      A   
ATOM   2989 HE21 GLN A 317      -3.870   5.659  18.852  1.00 10.00      A   
ATOM   2990 HE22 GLN A 317      -5.080   6.119  17.697  1.00 10.00      A   
ATOM   2991  C   GLN A 317       1.132   3.947  15.756  1.00 10.00      A   
ATOM   2992  O   GLN A 317       1.006   2.727  15.855  1.00 10.00      A   
ATOM   2993  N   ARG A 318       1.818   4.518  14.779  1.00 10.00      A   
ATOM   2994  HN  ARG A 318       1.885   5.498  14.743  1.00 10.00      A   
ATOM   2995  CA  ARG A 318       2.480   3.723  13.761  1.00 10.00      A   
ATOM   2996  CB  ARG A 318       1.731   3.812  12.432  1.00 10.00      A   
ATOM   2997  CG  ARG A 318       2.016   2.645  11.504  1.00 10.00      A   
ATOM   2998  CD  ARG A 318       1.571   2.924  10.076  1.00 10.00      A   
ATOM   2999  NE  ARG A 318       0.116   2.965   9.926  1.00 10.00      A   
ATOM   3000  HE  ARG A 318      -0.343   3.778  10.235  1.00 10.00      A   
ATOM   3001  CZ  ARG A 318      -0.615   1.971   9.403  1.00 10.00      A   
ATOM   3002  NH1 ARG A 318      -0.031   0.849   8.986  1.00 10.00      A   
ATOM   3003 HH11 ARG A 318      -0.608   0.078   8.576  1.00 10.00      A   
ATOM   3004 HH12 ARG A 318       1.006   0.725   9.068  1.00 10.00      A   
ATOM   3005  NH2 ARG A 318      -1.931   2.108   9.279  1.00 10.00      A   
ATOM   3006 HH21 ARG A 318      -2.403   2.989   9.587  1.00 10.00      A   
ATOM   3007 HH22 ARG A 318      -2.503   1.333   8.865  1.00 10.00      A   
ATOM   3008  C   ARG A 318       3.919   4.182  13.580  1.00 10.00      A   
ATOM   3009  O   ARG A 318       4.169   5.340  13.251  1.00 10.00      A   
ATOM   3010  N   LEU A 319       4.860   3.276  13.804  1.00 10.00      A   
ATOM   3011  HN  LEU A 319       4.601   2.363  14.067  1.00 10.00      A   
ATOM   3012  CA  LEU A 319       6.269   3.603  13.669  1.00 10.00      A   
ATOM   3013  CB  LEU A 319       6.973   3.543  15.023  1.00 10.00      A   
ATOM   3014  CG  LEU A 319       8.454   3.920  15.026  1.00 10.00      A   
ATOM   3015  CD1 LEU A 319       8.644   5.362  14.582  1.00 10.00      A   
ATOM   3016  CD2 LEU A 319       9.049   3.704  16.404  1.00 10.00      A   
ATOM   3017  C   LEU A 319       6.974   2.693  12.672  1.00 10.00      A   
ATOM   3018  O   LEU A 319       6.928   1.464  12.788  1.00 10.00      A   
ATOM   3019  N   TRP A 320       7.611   3.310  11.690  1.00 10.00      A   
ATOM   3020  HN  TRP A 320       7.579   4.295  11.650  1.00 10.00      A   
ATOM   3021  CA  TRP A 320       8.358   2.592  10.669  1.00 10.00      A   
ATOM   3022  CB  TRP A 320       7.803   2.929   9.281  1.00 10.00      A   
ATOM   3023  CG  TRP A 320       6.540   2.214   8.902  1.00 10.00      A   
ATOM   3024  CD1 TRP A 320       5.581   1.716   9.736  1.00 10.00      A   
ATOM   3025  CD2 TRP A 320       6.101   1.922   7.571  1.00 10.00      A   
ATOM   3026  NE1 TRP A 320       4.574   1.130   9.005  1.00 10.00      A   
ATOM   3027  HE1 TRP A 320       3.766   0.699   9.378  1.00 10.00      A   
ATOM   3028  CE2 TRP A 320       4.871   1.246   7.672  1.00 10.00      A   
ATOM   3029  CE3 TRP A 320       6.632   2.170   6.301  1.00 10.00      A   
ATOM   3030  CZ2 TRP A 320       4.166   0.813   6.553  1.00 10.00      A   
ATOM   3031  CZ3 TRP A 320       5.931   1.742   5.192  1.00 10.00      A   
ATOM   3032  CH2 TRP A 320       4.709   1.071   5.325  1.00 10.00      A   
ATOM   3033  C   TRP A 320       9.817   3.027  10.742  1.00 10.00      A   
ATOM   3034  O   TRP A 320      10.140   4.167  10.410  1.00 10.00      A   
ATOM   3035  N   VAL A 321      10.692   2.139  11.194  1.00 10.00      A   
ATOM   3036  HN  VAL A 321      10.385   1.236  11.431  1.00 10.00      A   
ATOM   3037  CA  VAL A 321      12.111   2.464  11.319  1.00 10.00      A   
ATOM   3038  CB  VAL A 321      12.474   2.950  12.742  1.00 10.00      A   
ATOM   3039  CG1 VAL A 321      12.056   4.396  12.962  1.00 10.00      A   
ATOM   3040  CG2 VAL A 321      11.866   2.041  13.799  1.00 10.00      A   
ATOM   3041  C   VAL A 321      12.989   1.262  10.989  1.00 10.00      A   
ATOM   3042  O   VAL A 321      12.493   0.169  10.715  1.00 10.00      A   
ATOM   3043  N   LEU A 322      14.296   1.475  11.024  1.00 10.00      A   
ATOM   3044  HN  LEU A 322      14.627   2.374  11.239  1.00 10.00      A   
ATOM   3045  CA  LEU A 322      15.257   0.416  10.755  1.00 10.00      A   
ATOM   3046  CB  LEU A 322      16.492   0.973  10.035  1.00 10.00      A   
ATOM   3047  CG  LEU A 322      16.280   1.496   8.609  1.00 10.00      A   
ATOM   3048  CD1 LEU A 322      17.567   2.100   8.065  1.00 10.00      A   
ATOM   3049  CD2 LEU A 322      15.786   0.382   7.696  1.00 10.00      A   
ATOM   3050  C   LEU A 322      15.682  -0.259  12.059  1.00 10.00      A   
ATOM   3051  O   LEU A 322      15.315   0.184  13.150  1.00 10.00      A   
ATOM   3052  N   ASP A 323      16.481  -1.309  11.939  1.00 10.00      A   
ATOM   3053  HN  ASP A 323      16.756  -1.595  11.040  1.00 10.00      A   
ATOM   3054  CA  ASP A 323      16.968  -2.058  13.097  1.00 10.00      A   
ATOM   3055  CB  ASP A 323      17.439  -3.472  12.707  1.00 10.00      A   
ATOM   3056  CG  ASP A 323      18.534  -3.496  11.655  1.00 10.00      A   
ATOM   3057  OD1 ASP A 323      18.759  -2.462  10.996  1.00 10.00      A   
ATOM   3058  OD2 ASP A 323      19.163  -4.560  11.468  1.00 10.00      A   
ATOM   3059  C   ASP A 323      18.059  -1.296  13.846  1.00 10.00      A   
ATOM   3060  O   ASP A 323      18.538  -1.742  14.890  1.00 10.00      A   
ATOM   3061  N   TYR A 324      18.425  -0.128  13.322  1.00 10.00      A   
ATOM   3062  HN  TYR A 324      17.999   0.171  12.492  1.00 10.00      A   
ATOM   3063  CA  TYR A 324      19.447   0.716  13.938  1.00 10.00      A   
ATOM   3064  CB  TYR A 324      19.731   1.940  13.060  1.00 10.00      A   
ATOM   3065  CG  TYR A 324      20.889   1.779  12.100  1.00 10.00      A   
ATOM   3066  CD1 TYR A 324      20.949   2.519  10.926  1.00 10.00      A   
ATOM   3067  CD2 TYR A 324      21.929   0.899  12.370  1.00 10.00      A   
ATOM   3068  CE1 TYR A 324      22.013   2.387  10.050  1.00 10.00      A   
ATOM   3069  CE2 TYR A 324      22.994   0.758  11.499  1.00 10.00      A   
ATOM   3070  CZ  TYR A 324      23.033   1.505  10.340  1.00 10.00      A   
ATOM   3071  OH  TYR A 324      24.096   1.379   9.470  1.00 10.00      A   
ATOM   3072  HH  TYR A 324      24.130   0.466   9.124  1.00 10.00      A   
ATOM   3073  C   TYR A 324      19.020   1.175  15.333  1.00 10.00      A   
ATOM   3074  O   TYR A 324      19.851   1.604  16.136  1.00 10.00      A   
ATOM   3075  N   ILE A 325      17.720   1.080  15.610  1.00 10.00      A   
ATOM   3076  HN  ILE A 325      17.114   0.732  14.921  1.00 10.00      A   
ATOM   3077  CA  ILE A 325      17.167   1.483  16.900  1.00 10.00      A   
ATOM   3078  CB  ILE A 325      15.621   1.558  16.865  1.00 10.00      A   
ATOM   3079  CG1 ILE A 325      15.067   2.119  18.176  1.00 10.00      A   
ATOM   3080  CG2 ILE A 325      15.000   0.205  16.550  1.00 10.00      A   
ATOM   3081  CD1 ILE A 325      15.480   3.549  18.453  1.00 10.00      A   
ATOM   3082  C   ILE A 325      17.631   0.565  18.035  1.00 10.00      A   
ATOM   3083  O   ILE A 325      17.762   1.004  19.178  1.00 10.00      A   
ATOM   3084  N   GLU A 326      17.885  -0.703  17.707  1.00 10.00      A   
ATOM   3085  HN  GLU A 326      17.767  -0.980  16.771  1.00 10.00      A   
ATOM   3086  CA  GLU A 326      18.342  -1.699  18.684  1.00 10.00      A   
ATOM   3087  CB  GLU A 326      19.685  -1.300  19.306  1.00 10.00      A   
ATOM   3088  CG  GLU A 326      20.789  -1.056  18.289  1.00 10.00      A   
ATOM   3089  CD  GLU A 326      22.133  -0.796  18.936  1.00 10.00      A   
ATOM   3090  OE1 GLU A 326      22.228   0.123  19.776  1.00 10.00      A   
ATOM   3091  OE2 GLU A 326      23.098  -1.512  18.613  1.00 10.00      A   
ATOM   3092  C   GLU A 326      17.300  -1.984  19.771  1.00 10.00      A   
ATOM   3093  O   GLU A 326      16.260  -1.322  19.848  1.00 10.00      A   
ATOM   3094  N   ASP A 327      17.596  -2.975  20.611  1.00 10.00      A   
ATOM   3095  HN  ASP A 327      18.443  -3.457  20.496  1.00 10.00      A   
ATOM   3096  CA  ASP A 327      16.695  -3.369  21.694  1.00 10.00      A   
ATOM   3097  CB  ASP A 327      17.229  -4.591  22.452  1.00 10.00      A   
ATOM   3098  CG  ASP A 327      17.246  -5.866  21.634  1.00 10.00      A   
ATOM   3099  OD1 ASP A 327      16.168  -6.364  21.258  1.00 10.00      A   
ATOM   3100  OD2 ASP A 327      18.348  -6.397  21.385  1.00 10.00      A   
ATOM   3101  C   ASP A 327      16.482  -2.223  22.675  1.00 10.00      A   
ATOM   3102  O   ASP A 327      15.355  -1.951  23.091  1.00 10.00      A   
ATOM   3103  N   ALA A 328      17.572  -1.549  23.030  1.00 10.00      A   
ATOM   3104  HN  ALA A 328      18.439  -1.822  22.659  1.00 10.00      A   
ATOM   3105  CA  ALA A 328      17.525  -0.433  23.969  1.00 10.00      A   
ATOM   3106  CB  ALA A 328      18.908   0.176  24.140  1.00 10.00      A   
ATOM   3107  C   ALA A 328      16.512   0.628  23.544  1.00 10.00      A   
ATOM   3108  O   ALA A 328      15.760   1.146  24.374  1.00 10.00      A   
ATOM   3109  N   GLY A 329      16.483   0.933  22.252  1.00 10.00      A   
ATOM   3110  HN  GLY A 329      17.101   0.482  21.638  1.00 10.00      A   
ATOM   3111  CA  GLY A 329      15.557   1.923  21.746  1.00 10.00      A   
ATOM   3112  C   GLY A 329      14.116   1.459  21.837  1.00 10.00      A   
ATOM   3113  O   GLY A 329      13.211   2.249  22.117  1.00 10.00      A   
ATOM   3114  N   LEU A 330      13.908   0.169  21.614  1.00 10.00      A   
ATOM   3115  HN  LEU A 330      14.676  -0.409  21.410  1.00 10.00      A   
ATOM   3116  CA  LEU A 330      12.578  -0.419  21.665  1.00 10.00      A   
ATOM   3117  CB  LEU A 330      12.599  -1.828  21.069  1.00 10.00      A   
ATOM   3118  CG  LEU A 330      12.980  -1.919  19.589  1.00 10.00      A   
ATOM   3119  CD1 LEU A 330      13.296  -3.354  19.201  1.00 10.00      A   
ATOM   3120  CD2 LEU A 330      11.868  -1.361  18.716  1.00 10.00      A   
ATOM   3121  C   LEU A 330      12.055  -0.445  23.096  1.00 10.00      A   
ATOM   3122  O   LEU A 330      10.853  -0.303  23.333  1.00 10.00      A   
ATOM   3123  N   GLU A 331      12.971  -0.618  24.046  1.00 10.00      A   
ATOM   3124  HN  GLU A 331      13.910  -0.752  23.783  1.00 10.00      A   
ATOM   3125  CA  GLU A 331      12.625  -0.644  25.465  1.00 10.00      A   
ATOM   3126  CB  GLU A 331      13.872  -0.936  26.306  1.00 10.00      A   
ATOM   3127  CG  GLU A 331      13.581  -1.396  27.728  1.00 10.00      A   
ATOM   3128  CD  GLU A 331      14.840  -1.689  28.522  1.00 10.00      A   
ATOM   3129  OE1 GLU A 331      15.172  -0.907  29.435  1.00 10.00      A   
ATOM   3130  OE2 GLU A 331      15.504  -2.708  28.244  1.00 10.00      A   
ATOM   3131  C   GLU A 331      12.016   0.696  25.881  1.00 10.00      A   
ATOM   3132  O   GLU A 331      11.030   0.749  26.625  1.00 10.00      A   
ATOM   3133  N   VAL A 332      12.602   1.780  25.376  1.00 10.00      A   
ATOM   3134  HN  VAL A 332      13.379   1.671  24.788  1.00 10.00      A   
ATOM   3135  CA  VAL A 332      12.121   3.123  25.679  1.00 10.00      A   
ATOM   3136  CB  VAL A 332      13.120   4.203  25.200  1.00 10.00      A   
ATOM   3137  CG1 VAL A 332      12.734   5.579  25.728  1.00 10.00      A   
ATOM   3138  CG2 VAL A 332      14.536   3.849  25.619  1.00 10.00      A   
ATOM   3139  C   VAL A 332      10.776   3.358  24.997  1.00 10.00      A   
ATOM   3140  O   VAL A 332       9.862   3.942  25.580  1.00 10.00      A   
ATOM   3141  N   LEU A 333      10.664   2.867  23.767  1.00 10.00      A   
ATOM   3142  HN  LEU A 333      11.431   2.395  23.378  1.00 10.00      A   
ATOM   3143  CA  LEU A 333       9.443   3.007  22.973  1.00 10.00      A   
ATOM   3144  CB  LEU A 333       9.612   2.297  21.626  1.00 10.00      A   
ATOM   3145  CG  LEU A 333       8.362   2.171  20.744  1.00 10.00      A   
ATOM   3146  CD1 LEU A 333       8.009   3.503  20.103  1.00 10.00      A   
ATOM   3147  CD2 LEU A 333       8.564   1.099  19.684  1.00 10.00      A   
ATOM   3148  C   LEU A 333       8.238   2.433  23.709  1.00 10.00      A   
ATOM   3149  O   LEU A 333       7.210   3.099  23.849  1.00 10.00      A   
ATOM   3150  N   ALA A 334       8.390   1.207  24.206  1.00 10.00      A   
ATOM   3151  HN  ALA A 334       9.250   0.746  24.080  1.00 10.00      A   
ATOM   3152  CA  ALA A 334       7.320   0.521  24.926  1.00 10.00      A   
ATOM   3153  CB  ALA A 334       7.696  -0.930  25.180  1.00 10.00      A   
ATOM   3154  C   ALA A 334       6.977   1.214  26.238  1.00 10.00      A   
ATOM   3155  O   ALA A 334       5.951   0.925  26.851  1.00 10.00      A   
ATOM   3156  N   SER A 335       7.835   2.123  26.669  1.00 10.00      A   
ATOM   3157  HN  SER A 335       8.643   2.308  26.144  1.00 10.00      A   
ATOM   3158  CA  SER A 335       7.612   2.847  27.906  1.00 10.00      A   
ATOM   3159  CB  SER A 335       8.892   2.847  28.737  1.00 10.00      A   
ATOM   3160  OG  SER A 335       9.377   1.520  28.897  1.00 10.00      A   
ATOM   3161  HG  SER A 335       9.988   1.307  28.175  1.00 10.00      A   
ATOM   3162  C   SER A 335       7.133   4.274  27.646  1.00 10.00      A   
ATOM   3163  O   SER A 335       6.785   4.999  28.578  1.00 10.00      A   
ATOM   3164  N   THR A 336       7.093   4.669  26.380  1.00 10.00      A   
ATOM   3165  HN  THR A 336       7.347   4.043  25.671  1.00 10.00      A   
ATOM   3166  CA  THR A 336       6.667   6.012  26.023  1.00 10.00      A   
ATOM   3167  CB  THR A 336       7.765   6.754  25.234  1.00 10.00      A   
ATOM   3168  OG1 THR A 336       9.035   6.541  25.866  1.00 10.00      A   
ATOM   3169  HG1 THR A 336       9.329   5.636  25.696  1.00 10.00      A   
ATOM   3170  CG2 THR A 336       7.481   8.247  25.186  1.00 10.00      A   
ATOM   3171  C   THR A 336       5.372   5.987  25.210  1.00 10.00      A   
ATOM   3172  O   THR A 336       4.447   6.759  25.471  1.00 10.00      A   
ATOM   3173  N   CYS A 337       5.303   5.090  24.234  1.00 10.00      A   
ATOM   3174  HN  CYS A 337       6.059   4.479  24.085  1.00 10.00      A   
ATOM   3175  CA  CYS A 337       4.128   4.978  23.388  1.00 10.00      A   
ATOM   3176  CB  CYS A 337       4.545   4.793  21.929  1.00 10.00      A   
ATOM   3177  SG  CYS A 337       5.827   5.943  21.380  1.00 10.00      A   
ATOM   3178  HG  CYS A 337       5.438   7.179  21.687  1.00 10.00      A   
ATOM   3179  C   CYS A 337       3.251   3.816  23.839  1.00 10.00      A   
ATOM   3180  O   CYS A 337       3.549   2.654  23.566  1.00 10.00      A   
ATOM   3181  N   LYS A 338       2.172   4.132  24.540  1.00 10.00      A   
ATOM   3182  HN  LYS A 338       1.992   5.075  24.745  1.00 10.00      A   
ATOM   3183  CA  LYS A 338       1.250   3.114  25.032  1.00 10.00      A   
ATOM   3184  CB  LYS A 338       0.766   3.471  26.439  1.00 10.00      A   
ATOM   3185  CG  LYS A 338       1.831   3.336  27.512  1.00 10.00      A   
ATOM   3186  CD  LYS A 338       2.391   1.923  27.548  1.00 10.00      A   
ATOM   3187  CE  LYS A 338       3.308   1.719  28.740  1.00 10.00      A   
ATOM   3188  NZ  LYS A 338       3.983   0.395  28.699  1.00 10.00      A   
ATOM   3189  HZ1 LYS A 338       4.823   0.440  28.082  1.00 10.00      A   
ATOM   3190  HZ2 LYS A 338       3.334  -0.331  28.326  1.00 10.00      A   
ATOM   3191  HZ3 LYS A 338       4.285   0.117  29.655  1.00 10.00      A   
ATOM   3192  C   LYS A 338       0.060   2.940  24.096  1.00 10.00      A   
ATOM   3193  O   LYS A 338      -0.822   2.114  24.337  1.00 10.00      A   
ATOM   3194  N   ASP A 339       0.036   3.724  23.028  1.00 10.00      A   
ATOM   3195  HN  ASP A 339       0.761   4.367  22.890  1.00 10.00      A   
ATOM   3196  CA  ASP A 339      -1.052   3.653  22.061  1.00 10.00      A   
ATOM   3197  CB  ASP A 339      -1.744   5.011  21.922  1.00 10.00      A   
ATOM   3198  CG  ASP A 339      -3.212   4.878  21.573  1.00 10.00      A   
ATOM   3199  OD1 ASP A 339      -4.004   4.478  22.454  1.00 10.00      A   
ATOM   3200  OD2 ASP A 339      -3.586   5.180  20.425  1.00 10.00      A   
ATOM   3201  C   ASP A 339      -0.550   3.161  20.710  1.00 10.00      A   
ATOM   3202  O   ASP A 339      -1.243   3.268  19.700  1.00 10.00      A   
ATOM   3203  N   LEU A 340       0.656   2.613  20.704  1.00 10.00      A   
ATOM   3204  HN  LEU A 340       1.153   2.554  21.542  1.00 10.00      A   
ATOM   3205  CA  LEU A 340       1.258   2.092  19.486  1.00 10.00      A   
ATOM   3206  CB  LEU A 340       2.702   1.657  19.753  1.00 10.00      A   
ATOM   3207  CG  LEU A 340       3.548   1.316  18.521  1.00 10.00      A   
ATOM   3208  CD1 LEU A 340       3.946   2.580  17.771  1.00 10.00      A   
ATOM   3209  CD2 LEU A 340       4.779   0.513  18.914  1.00 10.00      A   
ATOM   3210  C   LEU A 340       0.441   0.918  18.956  1.00 10.00      A   
ATOM   3211  O   LEU A 340       0.076   0.017  19.710  1.00 10.00      A   
ATOM   3212  N   ARG A 341       0.142   0.945  17.666  1.00 10.00      A   
ATOM   3213  HN  ARG A 341       0.467   1.694  17.115  1.00 10.00      A   
ATOM   3214  CA  ARG A 341      -0.649  -0.106  17.039  1.00 10.00      A   
ATOM   3215  CB  ARG A 341      -1.793   0.503  16.220  1.00 10.00      A   
ATOM   3216  CG  ARG A 341      -2.529   1.644  16.901  1.00 10.00      A   
ATOM   3217  CD  ARG A 341      -3.356   1.146  18.071  1.00 10.00      A   
ATOM   3218  NE  ARG A 341      -3.894   2.249  18.860  1.00 10.00      A   
ATOM   3219  HE  ARG A 341      -3.254   2.945  19.157  1.00 10.00      A   
ATOM   3220  CZ  ARG A 341      -5.179   2.364  19.205  1.00 10.00      A   
ATOM   3221  NH1 ARG A 341      -6.061   1.441  18.831  1.00 10.00      A   
ATOM   3222 HH11 ARG A 341      -7.066   1.528  19.105  1.00 10.00      A   
ATOM   3223 HH12 ARG A 341      -5.752   0.623  18.260  1.00 10.00      A   
ATOM   3224  NH2 ARG A 341      -5.579   3.412  19.910  1.00 10.00      A   
ATOM   3225 HH21 ARG A 341      -4.884   4.152  20.197  1.00 10.00      A   
ATOM   3226 HH22 ARG A 341      -6.582   3.512  20.184  1.00 10.00      A   
ATOM   3227  C   ARG A 341       0.213  -0.951  16.112  1.00 10.00      A   
ATOM   3228  O   ARG A 341       0.056  -2.172  16.043  1.00 10.00      A   
ATOM   3229  N   GLU A 342       1.119  -0.296  15.397  1.00 10.00      A   
ATOM   3230  HN  GLU A 342       1.215   0.674  15.511  1.00 10.00      A   
ATOM   3231  CA  GLU A 342       1.974  -0.992  14.452  1.00 10.00      A   
ATOM   3232  CB  GLU A 342       1.476  -0.774  13.021  1.00 10.00      A   
ATOM   3233  CG  GLU A 342       2.333  -1.447  11.965  1.00 10.00      A   
ATOM   3234  CD  GLU A 342       1.841  -1.196  10.563  1.00 10.00      A   
ATOM   3235  OE1 GLU A 342       0.976  -1.960  10.085  1.00 10.00      A   
ATOM   3236  OE2 GLU A 342       2.343  -0.255   9.913  1.00 10.00      A   
ATOM   3237  C   GLU A 342       3.437  -0.585  14.566  1.00 10.00      A   
ATOM   3238  O   GLU A 342       3.765   0.592  14.742  1.00 10.00      A   
ATOM   3239  N   LEU A 343       4.303  -1.579  14.460  1.00 10.00      A   
ATOM   3240  HN  LEU A 343       3.960  -2.492  14.327  1.00 10.00      A   
ATOM   3241  CA  LEU A 343       5.738  -1.371  14.522  1.00 10.00      A   
ATOM   3242  CB  LEU A 343       6.276  -1.735  15.911  1.00 10.00      A   
ATOM   3243  CG  LEU A 343       7.796  -1.661  16.092  1.00 10.00      A   
ATOM   3244  CD1 LEU A 343       8.287  -0.222  16.009  1.00 10.00      A   
ATOM   3245  CD2 LEU A 343       8.217  -2.303  17.406  1.00 10.00      A   
ATOM   3246  C   LEU A 343       6.429  -2.211  13.450  1.00 10.00      A   
ATOM   3247  O   LEU A 343       6.441  -3.440  13.525  1.00 10.00      A   
ATOM   3248  N   ARG A 344       6.983  -1.551  12.445  1.00 10.00      A   
ATOM   3249  HN  ARG A 344       6.942  -0.568  12.433  1.00 10.00      A   
ATOM   3250  CA  ARG A 344       7.672  -2.250  11.368  1.00 10.00      A   
ATOM   3251  CB  ARG A 344       7.044  -1.939  10.003  1.00 10.00      A   
ATOM   3252  CG  ARG A 344       5.581  -2.344   9.904  1.00 10.00      A   
ATOM   3253  CD  ARG A 344       5.071  -2.355   8.468  1.00 10.00      A   
ATOM   3254  NE  ARG A 344       3.608  -2.404   8.438  1.00 10.00      A   
ATOM   3255  HE  ARG A 344       3.138  -1.969   9.185  1.00 10.00      A   
ATOM   3256  CZ  ARG A 344       2.872  -2.959   7.481  1.00 10.00      A   
ATOM   3257  NH1 ARG A 344       3.443  -3.517   6.426  1.00 10.00      A   
ATOM   3258 HH11 ARG A 344       2.850  -3.943   5.679  1.00 10.00      A   
ATOM   3259 HH12 ARG A 344       4.481  -3.536   6.329  1.00 10.00      A   
ATOM   3260  NH2 ARG A 344       1.552  -2.974   7.603  1.00 10.00      A   
ATOM   3261 HH21 ARG A 344       1.098  -2.549   8.450  1.00 10.00      A   
ATOM   3262 HH22 ARG A 344       0.953  -3.417   6.860  1.00 10.00      A   
ATOM   3263  C   ARG A 344       9.159  -1.927  11.375  1.00 10.00      A   
ATOM   3264  O   ARG A 344       9.561  -0.808  11.063  1.00 10.00      A   
ATOM   3265  N   VAL A 345       9.965  -2.911  11.752  1.00 10.00      A   
ATOM   3266  HN  VAL A 345       9.578  -3.787  11.986  1.00 10.00      A   
ATOM   3267  CA  VAL A 345      11.409  -2.740  11.817  1.00 10.00      A   
ATOM   3268  CB  VAL A 345      11.983  -3.299  13.136  1.00 10.00      A   
ATOM   3269  CG1 VAL A 345      13.490  -3.106  13.193  1.00 10.00      A   
ATOM   3270  CG2 VAL A 345      11.315  -2.645  14.336  1.00 10.00      A   
ATOM   3271  C   VAL A 345      12.088  -3.429  10.636  1.00 10.00      A   
ATOM   3272  O   VAL A 345      12.055  -4.655  10.513  1.00 10.00      A   
ATOM   3273  N   PHE A 346      12.692  -2.632   9.767  1.00 10.00      A   
ATOM   3274  HN  PHE A 346      12.675  -1.660   9.921  1.00 10.00      A   
ATOM   3275  CA  PHE A 346      13.381  -3.150   8.594  1.00 10.00      A   
ATOM   3276  CB  PHE A 346      13.080  -2.272   7.372  1.00 10.00      A   
ATOM   3277  CG  PHE A 346      11.614  -2.098   7.077  1.00 10.00      A   
ATOM   3278  CD1 PHE A 346      10.939  -0.959   7.489  1.00 10.00      A   
ATOM   3279  CD2 PHE A 346      10.913  -3.072   6.386  1.00 10.00      A   
ATOM   3280  CE1 PHE A 346       9.594  -0.795   7.219  1.00 10.00      A   
ATOM   3281  CE2 PHE A 346       9.567  -2.914   6.112  1.00 10.00      A   
ATOM   3282  CZ  PHE A 346       8.907  -1.774   6.529  1.00 10.00      A   
ATOM   3283  C   PHE A 346      14.886  -3.185   8.842  1.00 10.00      A   
ATOM   3284  O   PHE A 346      15.416  -2.338   9.556  1.00 10.00      A   
ATOM   3285  N   PRO A 347      15.595  -4.159   8.259  1.00 10.00      A   
ATOM   3286  CA  PRO A 347      17.044  -4.277   8.431  1.00 10.00      A   
ATOM   3287  CB  PRO A 347      17.350  -5.676   7.884  1.00 10.00      A   
ATOM   3288  CG  PRO A 347      16.267  -5.942   6.892  1.00 10.00      A   
ATOM   3289  CD  PRO A 347      15.047  -5.213   7.387  1.00 10.00      A   
ATOM   3290  C   PRO A 347      17.799  -3.212   7.632  1.00 10.00      A   
ATOM   3291  O   PRO A 347      17.534  -3.009   6.445  1.00 10.00      A   
ATOM   3292  N   SER A 348      18.716  -2.516   8.293  1.00 10.00      A   
ATOM   3293  HN  SER A 348      18.848  -2.687   9.254  1.00 10.00      A   
ATOM   3294  CA  SER A 348      19.516  -1.487   7.643  1.00 10.00      A   
ATOM   3295  CB  SER A 348      20.395  -0.769   8.671  1.00 10.00      A   
ATOM   3296  OG  SER A 348      20.810  -1.658   9.700  1.00 10.00      A   
ATOM   3297  HG  SER A 348      20.051  -1.865  10.277  1.00 10.00      A   
ATOM   3298  C   SER A 348      20.371  -2.091   6.527  1.00 10.00      A   
ATOM   3299  O   SER A 348      20.405  -1.582   5.405  1.00 10.00      A   
ATOM   3300  N   GLU A 349      21.042  -3.186   6.841  1.00 10.00      A   
ATOM   3301  HN  GLU A 349      20.967  -3.546   7.751  1.00 10.00      A   
ATOM   3302  CA  GLU A 349      21.882  -3.872   5.875  1.00 10.00      A   
ATOM   3303  CB  GLU A 349      23.371  -3.595   6.129  1.00 10.00      A   
ATOM   3304  CG  GLU A 349      23.696  -3.073   7.521  1.00 10.00      A   
ATOM   3305  CD  GLU A 349      24.161  -1.627   7.516  1.00 10.00      A   
ATOM   3306  OE1 GLU A 349      24.230  -1.021   6.423  1.00 10.00      A   
ATOM   3307  OE2 GLU A 349      24.477  -1.095   8.605  1.00 10.00      A   
ATOM   3308  C   GLU A 349      21.589  -5.372   5.878  1.00 10.00      A   
ATOM   3309  O   GLU A 349      22.198  -6.137   6.627  1.00 10.00      A   
ATOM   3310  N   PRO A 350      20.642  -5.809   5.031  1.00 10.00      A   
ATOM   3311  CA  PRO A 350      20.250  -7.218   4.937  1.00 10.00      A   
ATOM   3312  CB  PRO A 350      18.931  -7.154   4.164  1.00 10.00      A   
ATOM   3313  CG  PRO A 350      19.052  -5.938   3.313  1.00 10.00      A   
ATOM   3314  CD  PRO A 350      19.871  -4.957   4.101  1.00 10.00      A   
ATOM   3315  C   PRO A 350      21.273  -8.062   4.179  1.00 10.00      A   
ATOM   3316  O   PRO A 350      21.007  -9.210   3.821  1.00 10.00      A   
ATOM   3317  N   PHE A 351      22.443  -7.488   3.943  1.00 10.00      A   
ATOM   3318  HN  PHE A 351      22.596  -6.572   4.256  1.00 10.00      A   
ATOM   3319  CA  PHE A 351      23.503  -8.183   3.234  1.00 10.00      A   
ATOM   3320  CB  PHE A 351      24.202  -7.224   2.265  1.00 10.00      A   
ATOM   3321  CG  PHE A 351      23.270  -6.570   1.284  1.00 10.00      A   
ATOM   3322  CD1 PHE A 351      22.724  -5.325   1.550  1.00 10.00      A   
ATOM   3323  CD2 PHE A 351      22.939  -7.205   0.097  1.00 10.00      A   
ATOM   3324  CE1 PHE A 351      21.866  -4.722   0.652  1.00 10.00      A   
ATOM   3325  CE2 PHE A 351      22.082  -6.607  -0.805  1.00 10.00      A   
ATOM   3326  CZ  PHE A 351      21.545  -5.364  -0.527  1.00 10.00      A   
ATOM   3327  C   PHE A 351      24.513  -8.748   4.221  1.00 10.00      A   
ATOM   3328  O   PHE A 351      25.228  -9.702   3.921  1.00 10.00      A   
ATOM   3329  N   VAL A 352      24.548  -8.163   5.408  1.00 10.00      A   
ATOM   3330  HN  VAL A 352      23.926  -7.429   5.594  1.00 10.00      A   
ATOM   3331  CA  VAL A 352      25.479  -8.584   6.446  1.00 10.00      A   
ATOM   3332  CB  VAL A 352      25.800  -7.429   7.415  1.00 10.00      A   
ATOM   3333  CG1 VAL A 352      27.044  -7.737   8.232  1.00 10.00      A   
ATOM   3334  CG2 VAL A 352      25.963  -6.124   6.654  1.00 10.00      A   
ATOM   3335  C   VAL A 352      24.933  -9.768   7.238  1.00 10.00      A   
ATOM   3336  O   VAL A 352      23.901  -9.657   7.905  1.00 10.00      A   
ATOM   3337  N   MET A 353      25.637 -10.894   7.160  1.00 10.00      A   
ATOM   3338  HN  MET A 353      26.447 -10.907   6.607  1.00 10.00      A   
ATOM   3339  CA  MET A 353      25.243 -12.109   7.865  1.00 10.00      A   
ATOM   3340  CB  MET A 353      26.119 -13.286   7.417  1.00 10.00      A   
ATOM   3341  CG  MET A 353      25.734 -14.628   8.025  1.00 10.00      A   
ATOM   3342  SD  MET A 353      26.915 -15.931   7.622  1.00 10.00      A   
ATOM   3343  CE  MET A 353      26.127 -17.338   8.399  1.00 10.00      A   
ATOM   3344  C   MET A 353      25.360 -11.913   9.373  1.00 10.00      A   
ATOM   3345  O   MET A 353      24.571 -12.453  10.149  1.00 10.00      A   
ATOM   3346  N   GLU A 354      26.349 -11.127   9.774  1.00 10.00      A   
ATOM   3347  HN  GLU A 354      26.933 -10.718   9.104  1.00 10.00      A   
ATOM   3348  CA  GLU A 354      26.583 -10.841  11.180  1.00 10.00      A   
ATOM   3349  CB  GLU A 354      28.042 -10.432  11.386  1.00 10.00      A   
ATOM   3350  CG  GLU A 354      29.045 -11.453  10.892  1.00 10.00      A   
ATOM   3351  CD  GLU A 354      29.286 -12.559  11.896  1.00 10.00      A   
ATOM   3352  OE1 GLU A 354      30.253 -12.454  12.676  1.00 10.00      A   
ATOM   3353  OE2 GLU A 354      28.518 -13.544  11.903  1.00 10.00      A   
ATOM   3354  C   GLU A 354      25.672  -9.707  11.640  1.00 10.00      A   
ATOM   3355  O   GLU A 354      25.240  -8.884  10.831  1.00 10.00      A   
ATOM   3356  N   PRO A 355      25.338  -9.666  12.935  1.00 10.00      A   
ATOM   3357  CA  PRO A 355      24.496  -8.609  13.493  1.00 10.00      A   
ATOM   3358  CB  PRO A 355      24.203  -9.082  14.928  1.00 10.00      A   
ATOM   3359  CG  PRO A 355      24.643 -10.509  14.977  1.00 10.00      A   
ATOM   3360  CD  PRO A 355      25.730 -10.648  13.953  1.00 10.00      A   
ATOM   3361  C   PRO A 355      25.245  -7.281  13.513  1.00 10.00      A   
ATOM   3362  O   PRO A 355      26.208  -7.115  14.260  1.00 10.00      A   
ATOM   3363  N   ASN A 356      24.812  -6.345  12.678  1.00 10.00      A   
ATOM   3364  HN  ASN A 356      24.044  -6.535  12.103  1.00 10.00      A   
ATOM   3365  CA  ASN A 356      25.452  -5.035  12.596  1.00 10.00      A   
ATOM   3366  CB  ASN A 356      25.047  -4.280  11.321  1.00 10.00      A   
ATOM   3367  CG  ASN A 356      23.577  -3.899  11.276  1.00 10.00      A   
ATOM   3368  OD1 ASN A 356      22.719  -4.621  11.783  1.00 10.00      A   
ATOM   3369  ND2 ASN A 356      23.277  -2.765  10.655  1.00 10.00      A   
ATOM   3370 HD21 ASN A 356      24.013  -2.239  10.256  1.00 10.00      A   
ATOM   3371 HD22 ASN A 356      22.334  -2.491  10.611  1.00 10.00      A   
ATOM   3372  C   ASN A 356      25.173  -4.194  13.838  1.00 10.00      A   
ATOM   3373  O   ASN A 356      26.003  -3.382  14.249  1.00 10.00      A   
ATOM   3374  N   VAL A 357      24.005  -4.396  14.435  1.00 10.00      A   
ATOM   3375  HN  VAL A 357      23.386  -5.058  14.059  1.00 10.00      A   
ATOM   3376  CA  VAL A 357      23.616  -3.665  15.635  1.00 10.00      A   
ATOM   3377  CB  VAL A 357      22.550  -2.587  15.346  1.00 10.00      A   
ATOM   3378  CG1 VAL A 357      23.185  -1.356  14.720  1.00 10.00      A   
ATOM   3379  CG2 VAL A 357      21.449  -3.137  14.454  1.00 10.00      A   
ATOM   3380  C   VAL A 357      23.096  -4.623  16.700  1.00 10.00      A   
ATOM   3381  O   VAL A 357      22.886  -5.807  16.426  1.00 10.00      A   
ATOM   3382  N   ALA A 358      22.890  -4.112  17.909  1.00 10.00      A   
ATOM   3383  HN  ALA A 358      23.071  -3.152  18.066  1.00 10.00      A   
ATOM   3384  CA  ALA A 358      22.401  -4.924  19.010  1.00 10.00      A   
ATOM   3385  CB  ALA A 358      22.930  -4.411  20.342  1.00 10.00      A   
ATOM   3386  C   ALA A 358      20.878  -4.987  19.019  1.00 10.00      A   
ATOM   3387  O   ALA A 358      20.222  -4.438  19.909  1.00 10.00      A   
ATOM   3388  N   LEU A 359      20.326  -5.641  18.009  1.00 10.00      A   
ATOM   3389  HN  LEU A 359      20.906  -6.028  17.319  1.00 10.00      A   
ATOM   3390  CA  LEU A 359      18.885  -5.808  17.896  1.00 10.00      A   
ATOM   3391  CB  LEU A 359      18.352  -5.182  16.605  1.00 10.00      A   
ATOM   3392  CG  LEU A 359      16.827  -5.209  16.435  1.00 10.00      A   
ATOM   3393  CD1 LEU A 359      16.244  -3.805  16.477  1.00 10.00      A   
ATOM   3394  CD2 LEU A 359      16.434  -5.917  15.149  1.00 10.00      A   
ATOM   3395  C   LEU A 359      18.548  -7.292  17.938  1.00 10.00      A   
ATOM   3396  O   LEU A 359      18.735  -8.011  16.952  1.00 10.00      A   
ATOM   3397  N   THR A 360      18.088  -7.748  19.088  1.00 10.00      A   
ATOM   3398  HN  THR A 360      17.981  -7.122  19.844  1.00 10.00      A   
ATOM   3399  CA  THR A 360      17.739  -9.143  19.276  1.00 10.00      A   
ATOM   3400  CB  THR A 360      18.303  -9.677  20.612  1.00 10.00      A   
ATOM   3401  OG1 THR A 360      17.748  -8.944  21.712  1.00 10.00      A   
ATOM   3402  HG1 THR A 360      17.746  -7.994  21.496  1.00 10.00      A   
ATOM   3403  CG2 THR A 360      19.818  -9.544  20.642  1.00 10.00      A   
ATOM   3404  C   THR A 360      16.225  -9.337  19.234  1.00 10.00      A   
ATOM   3405  O   THR A 360      15.497  -8.515  18.671  1.00 10.00      A   
ATOM   3406  N   GLU A 361      15.758 -10.424  19.829  1.00 10.00      A   
ATOM   3407  HN  GLU A 361      16.392 -11.052  20.255  1.00 10.00      A   
ATOM   3408  CA  GLU A 361      14.338 -10.729  19.866  1.00 10.00      A   
ATOM   3409  CB  GLU A 361      14.120 -12.248  19.843  1.00 10.00      A   
ATOM   3410  CG  GLU A 361      14.389 -12.944  21.173  1.00 10.00      A   
ATOM   3411  CD  GLU A 361      15.844 -13.325  21.387  1.00 10.00      A   
ATOM   3412  OE1 GLU A 361      16.093 -14.437  21.893  1.00 10.00      A   
ATOM   3413  OE2 GLU A 361      16.743 -12.517  21.071  1.00 10.00      A   
ATOM   3414  C   GLU A 361      13.693 -10.125  21.112  1.00 10.00      A   
ATOM   3415  O   GLU A 361      12.467 -10.103  21.241  1.00 10.00      A   
ATOM   3416  N   GLN A 362      14.528  -9.627  22.020  1.00 10.00      A   
ATOM   3417  HN  GLN A 362      15.497  -9.653  21.847  1.00 10.00      A   
ATOM   3418  CA  GLN A 362      14.044  -9.033  23.260  1.00 10.00      A   
ATOM   3419  CB  GLN A 362      15.210  -8.668  24.182  1.00 10.00      A   
ATOM   3420  CG  GLN A 362      14.791  -7.945  25.457  1.00 10.00      A   
ATOM   3421  CD  GLN A 362      13.847  -8.765  26.318  1.00 10.00      A   
ATOM   3422  OE1 GLN A 362      13.971  -9.990  26.417  1.00 10.00      A   
ATOM   3423  NE2 GLN A 362      12.882  -8.102  26.929  1.00 10.00      A   
ATOM   3424 HE21 GLN A 362      12.825  -7.129  26.788  1.00 10.00      A   
ATOM   3425 HE22 GLN A 362      12.264  -8.603  27.504  1.00 10.00      A   
ATOM   3426  C   GLN A 362      13.167  -7.812  22.990  1.00 10.00      A   
ATOM   3427  O   GLN A 362      12.130  -7.636  23.631  1.00 10.00      A   
ATOM   3428  N   GLY A 363      13.595  -6.975  22.048  1.00 10.00      A   
ATOM   3429  HN  GLY A 363      14.461  -7.146  21.605  1.00 10.00      A   
ATOM   3430  CA  GLY A 363      12.837  -5.785  21.696  1.00 10.00      A   
ATOM   3431  C   GLY A 363      11.386  -6.095  21.380  1.00 10.00      A   
ATOM   3432  O   GLY A 363      10.483  -5.373  21.807  1.00 10.00      A   
ATOM   3433  N   LEU A 364      11.162  -7.182  20.649  1.00 10.00      A   
ATOM   3434  HN  LEU A 364      11.926  -7.717  20.341  1.00 10.00      A   
ATOM   3435  CA  LEU A 364       9.812  -7.595  20.290  1.00 10.00      A   
ATOM   3436  CB  LEU A 364       9.850  -8.825  19.379  1.00 10.00      A   
ATOM   3437  CG  LEU A 364       8.951  -8.795  18.137  1.00 10.00      A   
ATOM   3438  CD1 LEU A 364       9.018 -10.123  17.399  1.00 10.00      A   
ATOM   3439  CD2 LEU A 364       7.514  -8.467  18.511  1.00 10.00      A   
ATOM   3440  C   LEU A 364       9.000  -7.905  21.545  1.00 10.00      A   
ATOM   3441  O   LEU A 364       7.848  -7.493  21.667  1.00 10.00      A   
ATOM   3442  N   VAL A 365       9.618  -8.615  22.479  1.00 10.00      A   
ATOM   3443  HN  VAL A 365      10.547  -8.896  22.326  1.00 10.00      A   
ATOM   3444  CA  VAL A 365       8.963  -8.984  23.728  1.00 10.00      A   
ATOM   3445  CB  VAL A 365       9.849  -9.929  24.568  1.00 10.00      A   
ATOM   3446  CG1 VAL A 365       9.107 -10.407  25.806  1.00 10.00      A   
ATOM   3447  CG2 VAL A 365      10.311 -11.110  23.731  1.00 10.00      A   
ATOM   3448  C   VAL A 365       8.618  -7.743  24.552  1.00 10.00      A   
ATOM   3449  O   VAL A 365       7.486  -7.589  25.016  1.00 10.00      A   
ATOM   3450  N   SER A 366       9.596  -6.859  24.710  1.00 10.00      A   
ATOM   3451  HN  SER A 366      10.477  -7.045  24.309  1.00 10.00      A   
ATOM   3452  CA  SER A 366       9.417  -5.630  25.476  1.00 10.00      A   
ATOM   3453  CB  SER A 366      10.709  -4.817  25.479  1.00 10.00      A   
ATOM   3454  OG  SER A 366      11.794  -5.585  25.974  1.00 10.00      A   
ATOM   3455  HG  SER A 366      12.163  -5.147  26.751  1.00 10.00      A   
ATOM   3456  C   SER A 366       8.261  -4.781  24.950  1.00 10.00      A   
ATOM   3457  O   SER A 366       7.408  -4.341  25.720  1.00 10.00      A   
ATOM   3458  N   VAL A 367       8.225  -4.569  23.640  1.00 10.00      A   
ATOM   3459  HN  VAL A 367       8.922  -4.962  23.067  1.00 10.00      A   
ATOM   3460  CA  VAL A 367       7.172  -3.759  23.032  1.00 10.00      A   
ATOM   3461  CB  VAL A 367       7.499  -3.386  21.570  1.00 10.00      A   
ATOM   3462  CG1 VAL A 367       6.457  -2.429  21.014  1.00 10.00      A   
ATOM   3463  CG2 VAL A 367       8.885  -2.765  21.482  1.00 10.00      A   
ATOM   3464  C   VAL A 367       5.807  -4.451  23.113  1.00 10.00      A   
ATOM   3465  O   VAL A 367       4.786  -3.807  23.364  1.00 10.00      A   
ATOM   3466  N   SER A 368       5.791  -5.767  22.934  1.00 10.00      A   
ATOM   3467  HN  SER A 368       6.633  -6.240  22.758  1.00 10.00      A   
ATOM   3468  CA  SER A 368       4.548  -6.522  22.989  1.00 10.00      A   
ATOM   3469  CB  SER A 368       4.784  -7.981  22.604  1.00 10.00      A   
ATOM   3470  OG  SER A 368       5.332  -8.073  21.302  1.00 10.00      A   
ATOM   3471  HG  SER A 368       6.297  -8.005  21.356  1.00 10.00      A   
ATOM   3472  C   SER A 368       3.899  -6.436  24.367  1.00 10.00      A   
ATOM   3473  O   SER A 368       2.682  -6.306  24.483  1.00 10.00      A   
ATOM   3474  N   MET A 369       4.716  -6.498  25.407  1.00 10.00      A   
ATOM   3475  HN  MET A 369       5.683  -6.601  25.253  1.00 10.00      A   
ATOM   3476  CA  MET A 369       4.213  -6.429  26.776  1.00 10.00      A   
ATOM   3477  CB  MET A 369       5.158  -7.176  27.722  1.00 10.00      A   
ATOM   3478  CG  MET A 369       4.570  -7.479  29.091  1.00 10.00      A   
ATOM   3479  SD  MET A 369       5.497  -8.738  29.996  1.00 10.00      A   
ATOM   3480  CE  MET A 369       7.054  -7.892  30.253  1.00 10.00      A   
ATOM   3481  C   MET A 369       4.035  -4.979  27.223  1.00 10.00      A   
ATOM   3482  O   MET A 369       3.398  -4.699  28.239  1.00 10.00      A   
ATOM   3483  N   GLY A 370       4.584  -4.060  26.440  1.00 10.00      A   
ATOM   3484  HN  GLY A 370       5.056  -4.341  25.629  1.00 10.00      A   
ATOM   3485  CA  GLY A 370       4.493  -2.652  26.766  1.00 10.00      A   
ATOM   3486  C   GLY A 370       3.286  -1.978  26.149  1.00 10.00      A   
ATOM   3487  O   GLY A 370       2.583  -1.225  26.825  1.00 10.00      A   
ATOM   3488  N   CYS A 371       3.048  -2.238  24.870  1.00 10.00      A   
ATOM   3489  HN  CYS A 371       3.649  -2.848  24.385  1.00 10.00      A   
ATOM   3490  CA  CYS A 371       1.923  -1.645  24.160  1.00 10.00      A   
ATOM   3491  CB  CYS A 371       2.385  -1.110  22.807  1.00 10.00      A   
ATOM   3492  SG  CYS A 371       3.981  -0.266  22.857  1.00 10.00      A   
ATOM   3493  HG  CYS A 371       3.768   0.980  23.263  1.00 10.00      A   
ATOM   3494  C   CYS A 371       0.806  -2.662  23.964  1.00 10.00      A   
ATOM   3495  O   CYS A 371       0.940  -3.605  23.184  1.00 10.00      A   
ATOM   3496  N   PRO A 372      -0.322  -2.477  24.668  1.00 10.00      A   
ATOM   3497  CA  PRO A 372      -1.471  -3.386  24.590  1.00 10.00      A   
ATOM   3498  CB  PRO A 372      -2.259  -3.046  25.855  1.00 10.00      A   
ATOM   3499  CG  PRO A 372      -1.966  -1.606  26.093  1.00 10.00      A   
ATOM   3500  CD  PRO A 372      -0.557  -1.373  25.618  1.00 10.00      A   
ATOM   3501  C   PRO A 372      -2.337  -3.162  23.352  1.00 10.00      A   
ATOM   3502  O   PRO A 372      -3.262  -3.931  23.080  1.00 10.00      A   
ATOM   3503  N   LYS A 373      -2.036  -2.114  22.606  1.00 10.00      A   
ATOM   3504  HN  LYS A 373      -1.284  -1.546  22.867  1.00 10.00      A   
ATOM   3505  CA  LYS A 373      -2.795  -1.786  21.412  1.00 10.00      A   
ATOM   3506  CB  LYS A 373      -3.062  -0.282  21.345  1.00 10.00      A   
ATOM   3507  CG  LYS A 373      -4.118   0.213  22.322  1.00 10.00      A   
ATOM   3508  CD  LYS A 373      -5.482  -0.400  22.030  1.00 10.00      A   
ATOM   3509  CE  LYS A 373      -6.568   0.223  22.894  1.00 10.00      A   
ATOM   3510  NZ  LYS A 373      -7.909  -0.338  22.587  1.00 10.00      A   
ATOM   3511  HZ1 LYS A 373      -8.639   0.157  23.138  1.00 10.00      A   
ATOM   3512  HZ2 LYS A 373      -7.937  -1.349  22.827  1.00 10.00      A   
ATOM   3513  HZ3 LYS A 373      -8.123  -0.226  21.574  1.00 10.00      A   
ATOM   3514  C   LYS A 373      -2.085  -2.255  20.148  1.00 10.00      A   
ATOM   3515  O   LYS A 373      -2.577  -2.046  19.037  1.00 10.00      A   
ATOM   3516  N   LEU A 374      -0.940  -2.903  20.321  1.00 10.00      A   
ATOM   3517  HN  LEU A 374      -0.616  -3.069  21.231  1.00 10.00      A   
ATOM   3518  CA  LEU A 374      -0.169  -3.389  19.187  1.00 10.00      A   
ATOM   3519  CB  LEU A 374       1.274  -3.686  19.598  1.00 10.00      A   
ATOM   3520  CG  LEU A 374       2.343  -3.492  18.517  1.00 10.00      A   
ATOM   3521  CD1 LEU A 374       3.716  -3.386  19.152  1.00 10.00      A   
ATOM   3522  CD2 LEU A 374       2.317  -4.636  17.515  1.00 10.00      A   
ATOM   3523  C   LEU A 374      -0.828  -4.629  18.601  1.00 10.00      A   
ATOM   3524  O   LEU A 374      -1.114  -5.585  19.320  1.00 10.00      A   
ATOM   3525  N   GLU A 375      -1.091  -4.593  17.302  1.00 10.00      A   
ATOM   3526  HN  GLU A 375      -0.861  -3.788  16.794  1.00 10.00      A   
ATOM   3527  CA  GLU A 375      -1.724  -5.711  16.618  1.00 10.00      A   
ATOM   3528  CB  GLU A 375      -3.215  -5.446  16.436  1.00 10.00      A   
ATOM   3529  CG  GLU A 375      -3.541  -4.098  15.816  1.00 10.00      A   
ATOM   3530  CD  GLU A 375      -4.975  -4.022  15.349  1.00 10.00      A   
ATOM   3531  OE1 GLU A 375      -5.321  -4.728  14.378  1.00 10.00      A   
ATOM   3532  OE2 GLU A 375      -5.765  -3.259  15.950  1.00 10.00      A   
ATOM   3533  C   GLU A 375      -1.069  -5.992  15.270  1.00 10.00      A   
ATOM   3534  O   GLU A 375      -1.299  -7.037  14.664  1.00 10.00      A   
ATOM   3535  N   SER A 376      -0.262  -5.055  14.805  1.00 10.00      A   
ATOM   3536  HN  SER A 376      -0.123  -4.241  15.329  1.00 10.00      A   
ATOM   3537  CA  SER A 376       0.436  -5.204  13.539  1.00 10.00      A   
ATOM   3538  CB  SER A 376      -0.080  -4.170  12.535  1.00 10.00      A   
ATOM   3539  OG  SER A 376       0.439  -4.402  11.237  1.00 10.00      A   
ATOM   3540  HG  SER A 376       0.616  -3.550  10.803  1.00 10.00      A   
ATOM   3541  C   SER A 376       1.930  -5.028  13.768  1.00 10.00      A   
ATOM   3542  O   SER A 376       2.389  -3.934  14.093  1.00 10.00      A   
ATOM   3543  N   VAL A 377       2.690  -6.100  13.611  1.00 10.00      A   
ATOM   3544  HN  VAL A 377       2.282  -6.954  13.338  1.00 10.00      A   
ATOM   3545  CA  VAL A 377       4.123  -6.029  13.833  1.00 10.00      A   
ATOM   3546  CB  VAL A 377       4.516  -6.662  15.191  1.00 10.00      A   
ATOM   3547  CG1 VAL A 377       4.337  -8.173  15.179  1.00 10.00      A   
ATOM   3548  CG2 VAL A 377       5.934  -6.278  15.591  1.00 10.00      A   
ATOM   3549  C   VAL A 377       4.923  -6.671  12.701  1.00 10.00      A   
ATOM   3550  O   VAL A 377       4.506  -7.667  12.112  1.00 10.00      A   
ATOM   3551  N   LEU A 378       6.061  -6.065  12.396  1.00 10.00      A   
ATOM   3552  HN  LEU A 378       6.307  -5.249  12.885  1.00 10.00      A   
ATOM   3553  CA  LEU A 378       6.970  -6.553  11.372  1.00 10.00      A   
ATOM   3554  CB  LEU A 378       6.882  -5.675  10.117  1.00 10.00      A   
ATOM   3555  CG  LEU A 378       7.738  -6.095   8.918  1.00 10.00      A   
ATOM   3556  CD1 LEU A 378       6.990  -5.838   7.622  1.00 10.00      A   
ATOM   3557  CD2 LEU A 378       9.059  -5.341   8.916  1.00 10.00      A   
ATOM   3558  C   LEU A 378       8.372  -6.513  11.963  1.00 10.00      A   
ATOM   3559  O   LEU A 378       8.850  -5.445  12.357  1.00 10.00      A   
ATOM   3560  N   TYR A 379       9.024  -7.662  12.048  1.00 10.00      A   
ATOM   3561  HN  TYR A 379       8.608  -8.485  11.699  1.00 10.00      A   
ATOM   3562  CA  TYR A 379      10.345  -7.723  12.653  1.00 10.00      A   
ATOM   3563  CB  TYR A 379      10.222  -8.281  14.074  1.00 10.00      A   
ATOM   3564  CG  TYR A 379      11.250  -7.764  15.060  1.00 10.00      A   
ATOM   3565  CD1 TYR A 379      11.535  -6.407  15.160  1.00 10.00      A   
ATOM   3566  CD2 TYR A 379      11.922  -8.636  15.905  1.00 10.00      A   
ATOM   3567  CE1 TYR A 379      12.459  -5.938  16.076  1.00 10.00      A   
ATOM   3568  CE2 TYR A 379      12.847  -8.178  16.820  1.00 10.00      A   
ATOM   3569  CZ  TYR A 379      13.113  -6.830  16.903  1.00 10.00      A   
ATOM   3570  OH  TYR A 379      14.025  -6.372  17.823  1.00 10.00      A   
ATOM   3571  HH  TYR A 379      14.659  -7.074  18.030  1.00 10.00      A   
ATOM   3572  C   TYR A 379      11.328  -8.570  11.854  1.00 10.00      A   
ATOM   3573  O   TYR A 379      11.035  -9.709  11.485  1.00 10.00      A   
ATOM   3574  N   PHE A 380      12.493  -7.991  11.598  1.00 10.00      A   
ATOM   3575  HN  PHE A 380      12.638  -7.073  11.904  1.00 10.00      A   
ATOM   3576  CA  PHE A 380      13.565  -8.661  10.876  1.00 10.00      A   
ATOM   3577  CB  PHE A 380      13.937  -7.868   9.620  1.00 10.00      A   
ATOM   3578  CG  PHE A 380      13.097  -8.170   8.413  1.00 10.00      A   
ATOM   3579  CD1 PHE A 380      11.777  -7.758   8.348  1.00 10.00      A   
ATOM   3580  CD2 PHE A 380      13.634  -8.861   7.337  1.00 10.00      A   
ATOM   3581  CE1 PHE A 380      11.008  -8.029   7.232  1.00 10.00      A   
ATOM   3582  CE2 PHE A 380      12.871  -9.135   6.219  1.00 10.00      A   
ATOM   3583  CZ  PHE A 380      11.556  -8.718   6.167  1.00 10.00      A   
ATOM   3584  C   PHE A 380      14.783  -8.744  11.785  1.00 10.00      A   
ATOM   3585  O   PHE A 380      15.307  -7.717  12.217  1.00 10.00      A   
ATOM   3586  N   CYS A 381      15.224  -9.955  12.089  1.00 10.00      A   
ATOM   3587  HN  CYS A 381      14.771 -10.741  11.715  1.00 10.00      A   
ATOM   3588  CA  CYS A 381      16.376 -10.144  12.963  1.00 10.00      A   
ATOM   3589  CB  CYS A 381      15.920 -10.338  14.410  1.00 10.00      A   
ATOM   3590  SG  CYS A 381      14.202 -10.882  14.583  1.00 10.00      A   
ATOM   3591  HG  CYS A 381      13.421  -9.824  14.418  1.00 10.00      A   
ATOM   3592  C   CYS A 381      17.256 -11.309  12.507  1.00 10.00      A   
ATOM   3593  O   CYS A 381      16.987 -11.943  11.486  1.00 10.00      A   
ATOM   3594  N   ARG A 382      18.306 -11.585  13.271  1.00 10.00      A   
ATOM   3595  HN  ARG A 382      18.459 -11.048  14.079  1.00 10.00      A   
ATOM   3596  CA  ARG A 382      19.239 -12.662  12.947  1.00 10.00      A   
ATOM   3597  CB  ARG A 382      20.675 -12.129  12.901  1.00 10.00      A   
ATOM   3598  CG  ARG A 382      21.040 -11.393  11.623  1.00 10.00      A   
ATOM   3599  CD  ARG A 382      21.415  -9.946  11.900  1.00 10.00      A   
ATOM   3600  NE  ARG A 382      22.044  -9.308  10.739  1.00 10.00      A   
ATOM   3601  HE  ARG A 382      22.717  -9.829  10.247  1.00 10.00      A   
ATOM   3602  CZ  ARG A 382      21.766  -8.070  10.327  1.00 10.00      A   
ATOM   3603  NH1 ARG A 382      20.874  -7.339  10.983  1.00 10.00      A   
ATOM   3604 HH11 ARG A 382      20.383  -7.726  11.820  1.00 10.00      A   
ATOM   3605 HH12 ARG A 382      20.657  -6.370  10.668  1.00 10.00      A   
ATOM   3606  NH2 ARG A 382      22.375  -7.564   9.259  1.00 10.00      A   
ATOM   3607 HH21 ARG A 382      22.151  -6.593   8.934  1.00 10.00      A   
ATOM   3608 HH22 ARG A 382      23.081  -8.133   8.737  1.00 10.00      A   
ATOM   3609  C   ARG A 382      19.155 -13.807  13.955  1.00 10.00      A   
ATOM   3610  O   ARG A 382      19.899 -14.783  13.856  1.00 10.00      A   
ATOM   3611  N   GLN A 383      18.260 -13.682  14.926  1.00 10.00      A   
ATOM   3612  HN  GLN A 383      17.691 -12.886  14.950  1.00 10.00      A   
ATOM   3613  CA  GLN A 383      18.095 -14.707  15.951  1.00 10.00      A   
ATOM   3614  CB  GLN A 383      19.095 -14.488  17.088  1.00 10.00      A   
ATOM   3615  CG  GLN A 383      18.715 -13.381  18.064  1.00 10.00      A   
ATOM   3616  CD  GLN A 383      19.782 -13.148  19.110  1.00 10.00      A   
ATOM   3617  OE1 GLN A 383      20.973 -13.283  18.838  1.00 10.00      A   
ATOM   3618  NE2 GLN A 383      19.369 -12.811  20.319  1.00 10.00      A   
ATOM   3619 HE21 GLN A 383      18.395 -12.726  20.476  1.00 10.00      A   
ATOM   3620 HE22 GLN A 383      20.042 -12.667  21.016  1.00 10.00      A   
ATOM   3621  C   GLN A 383      16.671 -14.700  16.501  1.00 10.00      A   
ATOM   3622  O   GLN A 383      15.973 -13.688  16.421  1.00 10.00      A   
ATOM   3623  N   MET A 384      16.248 -15.825  17.056  1.00 10.00      A   
ATOM   3624  HN  MET A 384      16.852 -16.602  17.093  1.00 10.00      A   
ATOM   3625  CA  MET A 384      14.912 -15.944  17.621  1.00 10.00      A   
ATOM   3626  CB  MET A 384      13.878 -16.162  16.509  1.00 10.00      A   
ATOM   3627  CG  MET A 384      12.434 -16.200  16.987  1.00 10.00      A   
ATOM   3628  SD  MET A 384      12.006 -14.796  18.040  1.00 10.00      A   
ATOM   3629  CE  MET A 384      12.190 -13.437  16.884  1.00 10.00      A   
ATOM   3630  C   MET A 384      14.864 -17.091  18.620  1.00 10.00      A   
ATOM   3631  O   MET A 384      15.623 -18.055  18.501  1.00 10.00      A   
ATOM   3632  N   THR A 385      13.994 -16.973  19.612  1.00 10.00      A   
ATOM   3633  HN  THR A 385      13.432 -16.170  19.665  1.00 10.00      A   
ATOM   3634  CA  THR A 385      13.845 -18.002  20.625  1.00 10.00      A   
ATOM   3635  CB  THR A 385      14.337 -17.512  21.994  1.00 10.00      A   
ATOM   3636  OG1 THR A 385      14.074 -16.110  22.113  1.00 10.00      A   
ATOM   3637  HG1 THR A 385      14.896 -15.611  21.985  1.00 10.00      A   
ATOM   3638  CG2 THR A 385      15.823 -17.775  22.157  1.00 10.00      A   
ATOM   3639  C   THR A 385      12.389 -18.422  20.751  1.00 10.00      A   
ATOM   3640  O   THR A 385      11.479 -17.618  20.540  1.00 10.00      A   
ATOM   3641  N   ASN A 386      12.175 -19.675  21.102  1.00 10.00      A   
ATOM   3642  HN  ASN A 386      12.955 -20.265  21.262  1.00 10.00      A   
ATOM   3643  CA  ASN A 386      10.828 -20.209  21.255  1.00 10.00      A   
ATOM   3644  CB  ASN A 386      10.871 -21.729  21.416  1.00 10.00      A   
ATOM   3645  CG  ASN A 386      10.835 -22.459  20.090  1.00 10.00      A   
ATOM   3646  OD1 ASN A 386      10.013 -22.161  19.225  1.00 10.00      A   
ATOM   3647  ND2 ASN A 386      11.722 -23.423  19.924  1.00 10.00      A   
ATOM   3648 HD21 ASN A 386      12.347 -23.610  20.656  1.00 10.00      A   
ATOM   3649 HD22 ASN A 386      11.718 -23.920  19.072  1.00 10.00      A   
ATOM   3650  C   ASN A 386      10.114 -19.577  22.442  1.00 10.00      A   
ATOM   3651  O   ASN A 386       8.931 -19.240  22.360  1.00 10.00      A   
ATOM   3652  N   ALA A 387      10.843 -19.403  23.541  1.00 10.00      A   
ATOM   3653  HN  ALA A 387      11.782 -19.686  23.538  1.00 10.00      A   
ATOM   3654  CA  ALA A 387      10.282 -18.813  24.751  1.00 10.00      A   
ATOM   3655  CB  ALA A 387      11.301 -18.824  25.877  1.00 10.00      A   
ATOM   3656  C   ALA A 387       9.772 -17.401  24.494  1.00 10.00      A   
ATOM   3657  O   ALA A 387       8.710 -17.015  24.989  1.00 10.00      A   
ATOM   3658  N   ALA A 388      10.520 -16.638  23.705  1.00 10.00      A   
ATOM   3659  HN  ALA A 388      11.350 -17.003  23.332  1.00 10.00      A   
ATOM   3660  CA  ALA A 388      10.134 -15.274  23.379  1.00 10.00      A   
ATOM   3661  CB  ALA A 388      11.222 -14.592  22.570  1.00 10.00      A   
ATOM   3662  C   ALA A 388       8.821 -15.270  22.612  1.00 10.00      A   
ATOM   3663  O   ALA A 388       7.891 -14.545  22.963  1.00 10.00      A   
ATOM   3664  N   LEU A 389       8.747 -16.116  21.583  1.00 10.00      A   
ATOM   3665  HN  LEU A 389       9.522 -16.679  21.376  1.00 10.00      A   
ATOM   3666  CA  LEU A 389       7.553 -16.231  20.752  1.00 10.00      A   
ATOM   3667  CB  LEU A 389       7.756 -17.294  19.667  1.00 10.00      A   
ATOM   3668  CG  LEU A 389       8.794 -16.975  18.589  1.00 10.00      A   
ATOM   3669  CD1 LEU A 389       9.119 -18.220  17.780  1.00 10.00      A   
ATOM   3670  CD2 LEU A 389       8.300 -15.859  17.680  1.00 10.00      A   
ATOM   3671  C   LEU A 389       6.329 -16.573  21.596  1.00 10.00      A   
ATOM   3672  O   LEU A 389       5.280 -15.940  21.467  1.00 10.00      A   
ATOM   3673  N   ILE A 390       6.472 -17.567  22.470  1.00 10.00      A   
ATOM   3674  HN  ILE A 390       7.333 -18.037  22.522  1.00 10.00      A   
ATOM   3675  CA  ILE A 390       5.380 -17.983  23.343  1.00 10.00      A   
ATOM   3676  CB  ILE A 390       5.766 -19.213  24.200  1.00 10.00      A   
ATOM   3677  CG1 ILE A 390       6.172 -20.385  23.295  1.00 10.00      A   
ATOM   3678  CG2 ILE A 390       4.611 -19.623  25.106  1.00 10.00      A   
ATOM   3679  CD1 ILE A 390       6.735 -21.577  24.041  1.00 10.00      A   
ATOM   3680  C   ILE A 390       4.949 -16.828  24.250  1.00 10.00      A   
ATOM   3681  O   ILE A 390       3.754 -16.586  24.443  1.00 10.00      A   
ATOM   3682  N   THR A 391       5.929 -16.105  24.784  1.00 10.00      A   
ATOM   3683  HN  THR A 391       6.859 -16.337  24.580  1.00 10.00      A   
ATOM   3684  CA  THR A 391       5.653 -14.973  25.660  1.00 10.00      A   
ATOM   3685  CB  THR A 391       6.947 -14.378  26.254  1.00 10.00      A   
ATOM   3686  OG1 THR A 391       7.711 -15.422  26.879  1.00 10.00      A   
ATOM   3687  HG1 THR A 391       8.159 -15.945  26.195  1.00 10.00      A   
ATOM   3688  CG2 THR A 391       6.623 -13.315  27.294  1.00 10.00      A   
ATOM   3689  C   THR A 391       4.879 -13.884  24.917  1.00 10.00      A   
ATOM   3690  O   THR A 391       3.905 -13.343  25.439  1.00 10.00      A   
ATOM   3691  N   ILE A 392       5.298 -13.595  23.685  1.00 10.00      A   
ATOM   3692  HN  ILE A 392       6.064 -14.089  23.312  1.00 10.00      A   
ATOM   3693  CA  ILE A 392       4.650 -12.571  22.868  1.00 10.00      A   
ATOM   3694  CB  ILE A 392       5.348 -12.406  21.502  1.00 10.00      A   
ATOM   3695  CG1 ILE A 392       6.773 -11.888  21.696  1.00 10.00      A   
ATOM   3696  CG2 ILE A 392       4.565 -11.464  20.598  1.00 10.00      A   
ATOM   3697  CD1 ILE A 392       7.628 -11.993  20.455  1.00 10.00      A   
ATOM   3698  C   ILE A 392       3.175 -12.897  22.649  1.00 10.00      A   
ATOM   3699  O   ILE A 392       2.315 -12.027  22.783  1.00 10.00      A   
ATOM   3700  N   ALA A 393       2.890 -14.159  22.329  1.00 10.00      A   
ATOM   3701  HN  ALA A 393       3.622 -14.808  22.242  1.00 10.00      A   
ATOM   3702  CA  ALA A 393       1.519 -14.601  22.097  1.00 10.00      A   
ATOM   3703  CB  ALA A 393       1.500 -16.054  21.656  1.00 10.00      A   
ATOM   3704  C   ALA A 393       0.667 -14.415  23.350  1.00 10.00      A   
ATOM   3705  O   ALA A 393      -0.498 -14.028  23.276  1.00 10.00      A   
ATOM   3706  N   ARG A 394       1.260 -14.689  24.503  1.00 10.00      A   
ATOM   3707  HN  ARG A 394       2.190 -15.001  24.498  1.00 10.00      A   
ATOM   3708  CA  ARG A 394       0.565 -14.550  25.776  1.00 10.00      A   
ATOM   3709  CB  ARG A 394       1.310 -15.314  26.868  1.00 10.00      A   
ATOM   3710  CG  ARG A 394       1.399 -16.806  26.603  1.00 10.00      A   
ATOM   3711  CD  ARG A 394       2.457 -17.466  27.470  1.00 10.00      A   
ATOM   3712  NE  ARG A 394       2.050 -17.559  28.869  1.00 10.00      A   
ATOM   3713  HE  ARG A 394       2.232 -16.778  29.444  1.00 10.00      A   
ATOM   3714  CZ  ARG A 394       1.455 -18.628  29.400  1.00 10.00      A   
ATOM   3715  NH1 ARG A 394       1.197 -19.690  28.649  1.00 10.00      A   
ATOM   3716 HH11 ARG A 394       1.456 -19.694  27.639  1.00 10.00      A   
ATOM   3717 HH12 ARG A 394       0.731 -20.527  29.064  1.00 10.00      A   
ATOM   3718  NH2 ARG A 394       1.129 -18.633  30.683  1.00 10.00      A   
ATOM   3719 HH21 ARG A 394       1.337 -17.803  31.279  1.00 10.00      A   
ATOM   3720 HH22 ARG A 394       0.662 -19.467  31.105  1.00 10.00      A   
ATOM   3721  C   ARG A 394       0.411 -13.082  26.161  1.00 10.00      A   
ATOM   3722  O   ARG A 394      -0.523 -12.705  26.872  1.00 10.00      A   
ATOM   3723  N   ASN A 395       1.333 -12.261  25.686  1.00 10.00      A   
ATOM   3724  HN  ASN A 395       2.059 -12.628  25.134  1.00 10.00      A   
ATOM   3725  CA  ASN A 395       1.307 -10.830  25.964  1.00 10.00      A   
ATOM   3726  CB  ASN A 395       2.694 -10.209  25.751  1.00 10.00      A   
ATOM   3727  CG  ASN A 395       3.645 -10.448  26.907  1.00 10.00      A   
ATOM   3728  OD1 ASN A 395       4.855 -10.565  26.715  1.00 10.00      A   
ATOM   3729  ND2 ASN A 395       3.111 -10.517  28.120  1.00 10.00      A   
ATOM   3730 HD21 ASN A 395       2.141 -10.414  28.208  1.00 10.00      A   
ATOM   3731 HD22 ASN A 395       3.709 -10.673  28.878  1.00 10.00      A   
ATOM   3732  C   ASN A 395       0.287 -10.127  25.080  1.00 10.00      A   
ATOM   3733  O   ASN A 395      -0.537  -9.350  25.566  1.00 10.00      A   
ATOM   3734  N   ARG A 396       0.337 -10.420  23.783  1.00 10.00      A   
ATOM   3735  HN  ARG A 396       1.000 -11.076  23.467  1.00 10.00      A   
ATOM   3736  CA  ARG A 396      -0.563  -9.810  22.816  1.00 10.00      A   
ATOM   3737  CB  ARG A 396       0.234  -9.089  21.724  1.00 10.00      A   
ATOM   3738  CG  ARG A 396       1.050  -7.905  22.217  1.00 10.00      A   
ATOM   3739  CD  ARG A 396       0.247  -6.613  22.193  1.00 10.00      A   
ATOM   3740  NE  ARG A 396      -1.000  -6.723  22.952  1.00 10.00      A   
ATOM   3741  HE  ARG A 396      -1.823  -6.918  22.440  1.00 10.00      A   
ATOM   3742  CZ  ARG A 396      -1.091  -6.562  24.271  1.00 10.00      A   
ATOM   3743  NH1 ARG A 396      -0.010  -6.280  24.989  1.00 10.00      A   
ATOM   3744 HH11 ARG A 396      -0.078  -6.151  26.025  1.00 10.00      A   
ATOM   3745 HH12 ARG A 396       0.921  -6.181  24.521  1.00 10.00      A   
ATOM   3746  NH2 ARG A 396      -2.270  -6.686  24.868  1.00 10.00      A   
ATOM   3747 HH21 ARG A 396      -3.122  -6.903  24.304  1.00 10.00      A   
ATOM   3748 HH22 ARG A 396      -2.356  -6.569  25.903  1.00 10.00      A   
ATOM   3749  C   ARG A 396      -1.486 -10.842  22.176  1.00 10.00      A   
ATOM   3750  O   ARG A 396      -1.168 -11.406  21.126  1.00 10.00      A   
ATOM   3751  N   PRO A 397      -2.646 -11.106  22.795  1.00 10.00      A   
ATOM   3752  CA  PRO A 397      -3.619 -12.058  22.271  1.00 10.00      A   
ATOM   3753  CB  PRO A 397      -4.474 -12.419  23.501  1.00 10.00      A   
ATOM   3754  CG  PRO A 397      -3.922 -11.625  24.647  1.00 10.00      A   
ATOM   3755  CD  PRO A 397      -3.103 -10.515  24.055  1.00 10.00      A   
ATOM   3756  C   PRO A 397      -4.492 -11.400  21.204  1.00 10.00      A   
ATOM   3757  O   PRO A 397      -5.345 -12.038  20.593  1.00 10.00      A   
ATOM   3758  N   ASN A 398      -4.259 -10.111  20.982  1.00 10.00      A   
ATOM   3759  HN  ASN A 398      -3.547  -9.664  21.492  1.00 10.00      A   
ATOM   3760  CA  ASN A 398      -5.017  -9.336  20.005  1.00 10.00      A   
ATOM   3761  CB  ASN A 398      -5.392  -7.972  20.598  1.00 10.00      A   
ATOM   3762  CG  ASN A 398      -4.187  -7.070  20.788  1.00 10.00      A   
ATOM   3763  OD1 ASN A 398      -3.421  -7.236  21.737  1.00 10.00      A   
ATOM   3764  ND2 ASN A 398      -4.020  -6.098  19.902  1.00 10.00      A   
ATOM   3765 HD21 ASN A 398      -4.677  -6.007  19.179  1.00 10.00      A   
ATOM   3766 HD22 ASN A 398      -3.232  -5.520  19.996  1.00 10.00      A   
ATOM   3767  C   ASN A 398      -4.221  -9.142  18.715  1.00 10.00      A   
ATOM   3768  O   ASN A 398      -4.574  -8.311  17.876  1.00 10.00      A   
ATOM   3769  N   MET A 399      -3.144  -9.906  18.568  1.00 10.00      A   
ATOM   3770  HN  MET A 399      -2.914 -10.543  19.272  1.00 10.00      A   
ATOM   3771  CA  MET A 399      -2.295  -9.826  17.384  1.00 10.00      A   
ATOM   3772  CB  MET A 399      -1.076 -10.738  17.544  1.00 10.00      A   
ATOM   3773  CG  MET A 399      -0.136 -10.742  16.349  1.00 10.00      A   
ATOM   3774  SD  MET A 399       0.634  -9.137  16.050  1.00 10.00      A   
ATOM   3775  CE  MET A 399       1.468  -8.857  17.613  1.00 10.00      A   
ATOM   3776  C   MET A 399      -3.074 -10.200  16.127  1.00 10.00      A   
ATOM   3777  O   MET A 399      -3.648 -11.288  16.041  1.00 10.00      A   
ATOM   3778  N   THR A 400      -3.099  -9.290  15.161  1.00 10.00      A   
ATOM   3779  HN  THR A 400      -2.628  -8.438  15.291  1.00 10.00      A   
ATOM   3780  CA  THR A 400      -3.811  -9.523  13.913  1.00 10.00      A   
ATOM   3781  CB  THR A 400      -4.774  -8.364  13.583  1.00 10.00      A   
ATOM   3782  OG1 THR A 400      -4.080  -7.108  13.669  1.00 10.00      A   
ATOM   3783  HG1 THR A 400      -4.661  -6.444  14.078  1.00 10.00      A   
ATOM   3784  CG2 THR A 400      -5.941  -8.356  14.558  1.00 10.00      A   
ATOM   3785  C   THR A 400      -2.851  -9.745  12.748  1.00 10.00      A   
ATOM   3786  O   THR A 400      -3.154 -10.493  11.818  1.00 10.00      A   
ATOM   3787  N   ARG A 401      -1.693  -9.102  12.795  1.00 10.00      A   
ATOM   3788  HN  ARG A 401      -1.494  -8.517  13.564  1.00 10.00      A   
ATOM   3789  CA  ARG A 401      -0.709  -9.238  11.733  1.00 10.00      A   
ATOM   3790  CB  ARG A 401      -0.738  -8.008  10.819  1.00 10.00      A   
ATOM   3791  CG  ARG A 401      -1.919  -7.994   9.857  1.00 10.00      A   
ATOM   3792  CD  ARG A 401      -2.401  -6.583   9.569  1.00 10.00      A   
ATOM   3793  NE  ARG A 401      -3.106  -5.991  10.712  1.00 10.00      A   
ATOM   3794  HE  ARG A 401      -2.847  -6.301  11.611  1.00 10.00      A   
ATOM   3795  CZ  ARG A 401      -4.073  -5.075  10.600  1.00 10.00      A   
ATOM   3796  NH1 ARG A 401      -4.455  -4.652   9.402  1.00 10.00      A   
ATOM   3797 HH11 ARG A 401      -5.210  -3.938   9.311  1.00 10.00      A   
ATOM   3798 HH12 ARG A 401      -4.013  -5.039   8.536  1.00 10.00      A   
ATOM   3799  NH2 ARG A 401      -4.662  -4.588  11.682  1.00 10.00      A   
ATOM   3800 HH21 ARG A 401      -4.382  -4.920  12.631  1.00 10.00      A   
ATOM   3801 HH22 ARG A 401      -5.411  -3.865  11.594  1.00 10.00      A   
ATOM   3802  C   ARG A 401       0.687  -9.471  12.305  1.00 10.00      A   
ATOM   3803  O   ARG A 401       1.358  -8.533  12.735  1.00 10.00      A   
ATOM   3804  N   PHE A 402       1.109 -10.730  12.316  1.00 10.00      A   
ATOM   3805  HN  PHE A 402       0.526 -11.430  11.956  1.00 10.00      A   
ATOM   3806  CA  PHE A 402       2.416 -11.106  12.835  1.00 10.00      A   
ATOM   3807  CB  PHE A 402       2.295 -12.341  13.735  1.00 10.00      A   
ATOM   3808  CG  PHE A 402       3.474 -12.565  14.642  1.00 10.00      A   
ATOM   3809  CD1 PHE A 402       3.536 -11.946  15.881  1.00 10.00      A   
ATOM   3810  CD2 PHE A 402       4.519 -13.388  14.258  1.00 10.00      A   
ATOM   3811  CE1 PHE A 402       4.616 -12.145  16.719  1.00 10.00      A   
ATOM   3812  CE2 PHE A 402       5.601 -13.593  15.090  1.00 10.00      A   
ATOM   3813  CZ  PHE A 402       5.650 -12.970  16.323  1.00 10.00      A   
ATOM   3814  C   PHE A 402       3.382 -11.380  11.687  1.00 10.00      A   
ATOM   3815  O   PHE A 402       3.336 -12.440  11.058  1.00 10.00      A   
ATOM   3816  N   ARG A 403       4.243 -10.417  11.412  1.00 10.00      A   
ATOM   3817  HN  ARG A 403       4.231  -9.591  11.947  1.00 10.00      A   
ATOM   3818  CA  ARG A 403       5.212 -10.543  10.339  1.00 10.00      A   
ATOM   3819  CB  ARG A 403       5.092  -9.351   9.392  1.00 10.00      A   
ATOM   3820  CG  ARG A 403       3.684  -9.135   8.862  1.00 10.00      A   
ATOM   3821  CD  ARG A 403       3.550  -7.800   8.152  1.00 10.00      A   
ATOM   3822  NE  ARG A 403       4.213  -7.802   6.849  1.00 10.00      A   
ATOM   3823  HE  ARG A 403       5.049  -8.330   6.769  1.00 10.00      A   
ATOM   3824  CZ  ARG A 403       3.761  -7.149   5.779  1.00 10.00      A   
ATOM   3825  NH1 ARG A 403       2.638  -6.436   5.846  1.00 10.00      A   
ATOM   3826 HH11 ARG A 403       2.102  -6.374   6.738  1.00 10.00      A   
ATOM   3827 HH12 ARG A 403       2.285  -5.934   4.999  1.00 10.00      A   
ATOM   3828  NH2 ARG A 403       4.446  -7.187   4.644  1.00 10.00      A   
ATOM   3829 HH21 ARG A 403       5.340  -7.727   4.589  1.00 10.00      A   
ATOM   3830 HH22 ARG A 403       4.101  -6.674   3.801  1.00 10.00      A   
ATOM   3831  C   ARG A 403       6.623 -10.644  10.905  1.00 10.00      A   
ATOM   3832  O   ARG A 403       7.164  -9.674  11.436  1.00 10.00      A   
ATOM   3833  N   LEU A 404       7.198 -11.831  10.819  1.00 10.00      A   
ATOM   3834  HN  LEU A 404       6.707 -12.574  10.406  1.00 10.00      A   
ATOM   3835  CA  LEU A 404       8.542 -12.066  11.319  1.00 10.00      A   
ATOM   3836  CB  LEU A 404       8.492 -12.960  12.559  1.00 10.00      A   
ATOM   3837  CG  LEU A 404       9.836 -13.297  13.210  1.00 10.00      A   
ATOM   3838  CD1 LEU A 404      10.484 -12.045  13.780  1.00 10.00      A   
ATOM   3839  CD2 LEU A 404       9.654 -14.346  14.296  1.00 10.00      A   
ATOM   3840  C   LEU A 404       9.394 -12.724  10.240  1.00 10.00      A   
ATOM   3841  O   LEU A 404       8.938 -13.640   9.550  1.00 10.00      A   
ATOM   3842  N   CYS A 405      10.624 -12.254  10.088  1.00 10.00      A   
ATOM   3843  HN  CYS A 405      10.934 -11.516  10.661  1.00 10.00      A   
ATOM   3844  CA  CYS A 405      11.526 -12.810   9.092  1.00 10.00      A   
ATOM   3845  CB  CYS A 405      11.452 -12.025   7.782  1.00 10.00      A   
ATOM   3846  SG  CYS A 405      12.273 -12.829   6.383  1.00 10.00      A   
ATOM   3847  HG  CYS A 405      13.422 -13.332   6.817  1.00 10.00      A   
ATOM   3848  C   CYS A 405      12.964 -12.850   9.595  1.00 10.00      A   
ATOM   3849  O   CYS A 405      13.591 -11.809   9.815  1.00 10.00      A   
ATOM   3850  N   ILE A 406      13.470 -14.052   9.809  1.00 10.00      A   
ATOM   3851  HN  ILE A 406      12.902 -14.839   9.680  1.00 10.00      A   
ATOM   3852  CA  ILE A 406      14.840 -14.234  10.250  1.00 10.00      A   
ATOM   3853  CB  ILE A 406      15.035 -15.587  10.963  1.00 10.00      A   
ATOM   3854  CG1 ILE A 406      13.960 -15.789  12.035  1.00 10.00      A   
ATOM   3855  CG2 ILE A 406      16.430 -15.682  11.569  1.00 10.00      A   
ATOM   3856  CD1 ILE A 406      14.080 -17.096  12.790  1.00 10.00      A   
ATOM   3857  C   ILE A 406      15.759 -14.180   9.035  1.00 10.00      A   
ATOM   3858  O   ILE A 406      15.470 -14.800   8.009  1.00 10.00      A   
ATOM   3859  N   ILE A 407      16.848 -13.427   9.154  1.00 10.00      A   
ATOM   3860  HN  ILE A 407      17.007 -12.959  10.007  1.00 10.00      A   
ATOM   3861  CA  ILE A 407      17.811 -13.266   8.059  1.00 10.00      A   
ATOM   3862  CB  ILE A 407      19.005 -12.362   8.454  1.00 10.00      A   
ATOM   3863  CG1 ILE A 407      18.521 -10.972   8.884  1.00 10.00      A   
ATOM   3864  CG2 ILE A 407      20.006 -12.245   7.313  1.00 10.00      A   
ATOM   3865  CD1 ILE A 407      17.732 -10.229   7.826  1.00 10.00      A   
ATOM   3866  C   ILE A 407      18.330 -14.613   7.553  1.00 10.00      A   
ATOM   3867  O   ILE A 407      18.327 -14.877   6.352  1.00 10.00      A   
ATOM   3868  N   GLU A 408      18.766 -15.463   8.468  1.00 10.00      A   
ATOM   3869  HN  GLU A 408      18.739 -15.211   9.413  1.00 10.00      A   
ATOM   3870  CA  GLU A 408      19.271 -16.772   8.094  1.00 10.00      A   
ATOM   3871  CB  GLU A 408      20.311 -17.253   9.108  1.00 10.00      A   
ATOM   3872  CG  GLU A 408      21.628 -17.688   8.488  1.00 10.00      A   
ATOM   3873  CD  GLU A 408      22.146 -16.691   7.473  1.00 10.00      A   
ATOM   3874  OE1 GLU A 408      22.374 -15.521   7.843  1.00 10.00      A   
ATOM   3875  OE2 GLU A 408      22.325 -17.073   6.298  1.00 10.00      A   
ATOM   3876  C   GLU A 408      18.122 -17.772   7.992  1.00 10.00      A   
ATOM   3877  O   GLU A 408      17.380 -17.984   8.956  1.00 10.00      A   
ATOM   3878  N   PRO A 409      17.940 -18.376   6.811  1.00 10.00      A   
ATOM   3879  CA  PRO A 409      16.879 -19.357   6.568  1.00 10.00      A   
ATOM   3880  CB  PRO A 409      17.032 -19.705   5.082  1.00 10.00      A   
ATOM   3881  CG  PRO A 409      17.855 -18.604   4.510  1.00 10.00      A   
ATOM   3882  CD  PRO A 409      18.757 -18.148   5.614  1.00 10.00      A   
ATOM   3883  C   PRO A 409      17.065 -20.608   7.416  1.00 10.00      A   
ATOM   3884  O   PRO A 409      18.191 -21.075   7.613  1.00 10.00      A   
ATOM   3885  N   LYS A 410      15.954 -21.134   7.923  1.00 10.00      A   
ATOM   3886  HN  LYS A 410      15.095 -20.696   7.733  1.00 10.00      A   
ATOM   3887  CA  LYS A 410      15.961 -22.339   8.751  1.00 10.00      A   
ATOM   3888  CB  LYS A 410      16.518 -23.549   7.992  1.00 10.00      A   
ATOM   3889  CG  LYS A 410      15.619 -24.055   6.876  1.00 10.00      A   
ATOM   3890  CD  LYS A 410      16.207 -25.287   6.211  1.00 10.00      A   
ATOM   3891  CE  LYS A 410      15.345 -25.760   5.052  1.00 10.00      A   
ATOM   3892  NZ  LYS A 410      16.021 -26.825   4.266  1.00 10.00      A   
ATOM   3893  HZ1 LYS A 410      16.077 -27.702   4.819  1.00 10.00      A   
ATOM   3894  HZ2 LYS A 410      16.985 -26.527   4.018  1.00 10.00      A   
ATOM   3895  HZ3 LYS A 410      15.495 -27.015   3.390  1.00 10.00      A   
ATOM   3896  C   LYS A 410      16.703 -22.131  10.072  1.00 10.00      A   
ATOM   3897  O   LYS A 410      17.189 -23.087  10.673  1.00 10.00      A   
ATOM   3898  N   ALA A 411      16.788 -20.881  10.519  1.00 10.00      A   
ATOM   3899  HN  ALA A 411      16.403 -20.155   9.989  1.00 10.00      A   
ATOM   3900  CA  ALA A 411      17.452 -20.568  11.776  1.00 10.00      A   
ATOM   3901  CB  ALA A 411      17.707 -19.076  11.897  1.00 10.00      A   
ATOM   3902  C   ALA A 411      16.620 -21.065  12.952  1.00 10.00      A   
ATOM   3903  O   ALA A 411      15.457 -20.690  13.104  1.00 10.00      A   
ATOM   3904  N   PRO A 412      17.196 -21.935  13.785  1.00 10.00      A   
ATOM   3905  CA  PRO A 412      16.510 -22.494  14.943  1.00 10.00      A   
ATOM   3906  CB  PRO A 412      17.197 -23.853  15.087  1.00 10.00      A   
ATOM   3907  CG  PRO A 412      18.599 -23.624  14.619  1.00 10.00      A   
ATOM   3908  CD  PRO A 412      18.570 -22.453  13.665  1.00 10.00      A   
ATOM   3909  C   PRO A 412      16.740 -21.663  16.202  1.00 10.00      A   
ATOM   3910  O   PRO A 412      17.430 -20.641  16.173  1.00 10.00      A   
ATOM   3911  N   ASP A 413      16.140 -22.105  17.300  1.00 10.00      A   
ATOM   3912  HN  ASP A 413      15.575 -22.908  17.244  1.00 10.00      A   
ATOM   3913  CA  ASP A 413      16.289 -21.441  18.586  1.00 10.00      A   
ATOM   3914  CB  ASP A 413      15.390 -22.146  19.608  1.00 10.00      A   
ATOM   3915  CG  ASP A 413      15.503 -21.581  21.006  1.00 10.00      A   
ATOM   3916  OD1 ASP A 413      16.481 -21.911  21.703  1.00 10.00      A   
ATOM   3917  OD2 ASP A 413      14.602 -20.827  21.422  1.00 10.00      A   
ATOM   3918  C   ASP A 413      17.752 -21.544  19.005  1.00 10.00      A   
ATOM   3919  O   ASP A 413      18.266 -22.641  19.174  1.00 10.00      A   
ATOM   3920  N   TYR A 414      18.418 -20.411  19.162  1.00 10.00      A   
ATOM   3921  HN  TYR A 414      17.948 -19.558  19.036  1.00 10.00      A   
ATOM   3922  CA  TYR A 414      19.838 -20.401  19.508  1.00 10.00      A   
ATOM   3923  CB  TYR A 414      20.472 -19.034  19.222  1.00 10.00      A   
ATOM   3924  CG  TYR A 414      19.969 -17.915  20.110  1.00 10.00      A   
ATOM   3925  CD1 TYR A 414      20.605 -17.612  21.306  1.00 10.00      A   
ATOM   3926  CD2 TYR A 414      18.860 -17.161  19.750  1.00 10.00      A   
ATOM   3927  CE1 TYR A 414      20.151 -16.595  22.122  1.00 10.00      A   
ATOM   3928  CE2 TYR A 414      18.399 -16.141  20.560  1.00 10.00      A   
ATOM   3929  CZ  TYR A 414      19.049 -15.863  21.744  1.00 10.00      A   
ATOM   3930  OH  TYR A 414      18.589 -14.846  22.552  1.00 10.00      A   
ATOM   3931  HH  TYR A 414      17.637 -14.706  22.381  1.00 10.00      A   
ATOM   3932  C   TYR A 414      20.146 -20.862  20.936  1.00 10.00      A   
ATOM   3933  O   TYR A 414      21.299 -21.160  21.256  1.00 10.00      A   
ATOM   3934  N   LEU A 415      19.134 -20.934  21.790  1.00 10.00      A   
ATOM   3935  HN  LEU A 415      18.223 -20.731  21.482  1.00 10.00      A   
ATOM   3936  CA  LEU A 415      19.346 -21.341  23.176  1.00 10.00      A   
ATOM   3937  CB  LEU A 415      18.348 -20.656  24.116  1.00 10.00      A   
ATOM   3938  CG  LEU A 415      18.552 -19.155  24.336  1.00 10.00      A   
ATOM   3939  CD1 LEU A 415      17.487 -18.604  25.268  1.00 10.00      A   
ATOM   3940  CD2 LEU A 415      19.938 -18.879  24.891  1.00 10.00      A   
ATOM   3941  C   LEU A 415      19.281 -22.856  23.347  1.00 10.00      A   
ATOM   3942  O   LEU A 415      20.134 -23.453  24.003  1.00 10.00      A   
ATOM   3943  N   THR A 416      18.279 -23.476  22.747  1.00 10.00      A   
ATOM   3944  HN  THR A 416      17.639 -22.947  22.212  1.00 10.00      A   
ATOM   3945  CA  THR A 416      18.103 -24.919  22.864  1.00 10.00      A   
ATOM   3946  CB  THR A 416      16.663 -25.274  23.289  1.00 10.00      A   
ATOM   3947  OG1 THR A 416      15.778 -24.183  22.987  1.00 10.00      A   
ATOM   3948  HG1 THR A 416      16.296 -23.402  22.744  1.00 10.00      A   
ATOM   3949  CG2 THR A 416      16.603 -25.567  24.779  1.00 10.00      A   
ATOM   3950  C   THR A 416      18.456 -25.651  21.573  1.00 10.00      A   
ATOM   3951  O   THR A 416      18.556 -26.877  21.556  1.00 10.00      A   
ATOM   3952  N   LEU A 417      18.654 -24.886  20.505  1.00 10.00      A   
ATOM   3953  HN  LEU A 417      18.575 -23.910  20.602  1.00 10.00      A   
ATOM   3954  CA  LEU A 417      18.984 -25.437  19.190  1.00 10.00      A   
ATOM   3955  CB  LEU A 417      20.352 -26.123  19.181  1.00 10.00      A   
ATOM   3956  CG  LEU A 417      21.569 -25.196  19.251  1.00 10.00      A   
ATOM   3957  CD1 LEU A 417      22.857 -25.992  19.105  1.00 10.00      A   
ATOM   3958  CD2 LEU A 417      21.486 -24.112  18.190  1.00 10.00      A   
ATOM   3959  C   LEU A 417      17.888 -26.364  18.679  1.00 10.00      A   
ATOM   3960  O   LEU A 417      18.153 -27.476  18.217  1.00 10.00      A   
ATOM   3961  N   GLU A 418      16.655 -25.888  18.764  1.00 10.00      A   
ATOM   3962  HN  GLU A 418      16.514 -24.987  19.128  1.00 10.00      A   
ATOM   3963  CA  GLU A 418      15.500 -26.655  18.326  1.00 10.00      A   
ATOM   3964  CB  GLU A 418      14.701 -27.129  19.544  1.00 10.00      A   
ATOM   3965  CG  GLU A 418      15.457 -28.100  20.437  1.00 10.00      A   
ATOM   3966  CD  GLU A 418      14.549 -28.833  21.395  1.00 10.00      A   
ATOM   3967  OE1 GLU A 418      14.723 -28.690  22.624  1.00 10.00      A   
ATOM   3968  OE2 GLU A 418      13.653 -29.558  20.922  1.00 10.00      A   
ATOM   3969  C   GLU A 418      14.622 -25.816  17.397  1.00 10.00      A   
ATOM   3970  O   GLU A 418      14.777 -24.593  17.340  1.00 10.00      A   
ATOM   3971  N   PRO A 419      13.714 -26.462  16.634  1.00 10.00      A   
ATOM   3972  CA  PRO A 419      12.806 -25.766  15.710  1.00 10.00      A   
ATOM   3973  CB  PRO A 419      11.975 -26.896  15.092  1.00 10.00      A   
ATOM   3974  CG  PRO A 419      12.778 -28.131  15.307  1.00 10.00      A   
ATOM   3975  CD  PRO A 419      13.503 -27.921  16.602  1.00 10.00      A   
ATOM   3976  C   PRO A 419      11.893 -24.780  16.440  1.00 10.00      A   
ATOM   3977  O   PRO A 419      11.663 -24.901  17.642  1.00 10.00      A   
ATOM   3978  N   LEU A 420      11.362 -23.818  15.701  1.00 10.00      A   
ATOM   3979  HN  LEU A 420      11.551 -23.800  14.736  1.00 10.00      A   
ATOM   3980  CA  LEU A 420      10.491 -22.793  16.272  1.00 10.00      A   
ATOM   3981  CB  LEU A 420      10.735 -21.452  15.576  1.00 10.00      A   
ATOM   3982  CG  LEU A 420      12.173 -20.924  15.598  1.00 10.00      A   
ATOM   3983  CD1 LEU A 420      12.320 -19.734  14.664  1.00 10.00      A   
ATOM   3984  CD2 LEU A 420      12.585 -20.546  17.012  1.00 10.00      A   
ATOM   3985  C   LEU A 420       9.019 -23.182  16.157  1.00 10.00      A   
ATOM   3986  O   LEU A 420       8.127 -22.330  16.249  1.00 10.00      A   
ATOM   3987  N   ASP A 421       8.778 -24.472  15.959  1.00 10.00      A   
ATOM   3988  HN  ASP A 421       9.538 -25.087  15.878  1.00 10.00      A   
ATOM   3989  CA  ASP A 421       7.427 -25.007  15.824  1.00 10.00      A   
ATOM   3990  CB  ASP A 421       7.468 -26.523  15.622  1.00 10.00      A   
ATOM   3991  CG  ASP A 421       7.988 -26.920  14.256  1.00 10.00      A   
ATOM   3992  OD1 ASP A 421       7.243 -27.569  13.496  1.00 10.00      A   
ATOM   3993  OD2 ASP A 421       9.145 -26.596  13.934  1.00 10.00      A   
ATOM   3994  C   ASP A 421       6.545 -24.663  17.020  1.00 10.00      A   
ATOM   3995  O   ASP A 421       5.427 -24.175  16.858  1.00 10.00      A   
ATOM   3996  N   ILE A 422       7.054 -24.908  18.223  1.00 10.00      A   
ATOM   3997  HN  ILE A 422       7.953 -25.292  18.292  1.00 10.00      A   
ATOM   3998  CA  ILE A 422       6.300 -24.624  19.441  1.00 10.00      A   
ATOM   3999  CB  ILE A 422       6.922 -25.274  20.695  1.00 10.00      A   
ATOM   4000  CG1 ILE A 422       8.436 -25.051  20.737  1.00 10.00      A   
ATOM   4001  CG2 ILE A 422       6.587 -26.757  20.747  1.00 10.00      A   
ATOM   4002  CD1 ILE A 422       9.073 -25.430  22.057  1.00 10.00      A   
ATOM   4003  C   ILE A 422       6.117 -23.124  19.663  1.00 10.00      A   
ATOM   4004  O   ILE A 422       5.131 -22.697  20.266  1.00 10.00      A   
ATOM   4005  N   GLY A 423       7.057 -22.330  19.164  1.00 10.00      A   
ATOM   4006  HN  GLY A 423       7.821 -22.724  18.693  1.00 10.00      A   
ATOM   4007  CA  GLY A 423       6.970 -20.891  19.314  1.00 10.00      A   
ATOM   4008  C   GLY A 423       5.895 -20.296  18.428  1.00 10.00      A   
ATOM   4009  O   GLY A 423       5.001 -19.598  18.906  1.00 10.00      A   
ATOM   4010  N   PHE A 424       5.967 -20.587  17.134  1.00 10.00      A   
ATOM   4011  HN  PHE A 424       6.696 -21.165  16.808  1.00 10.00      A   
ATOM   4012  CA  PHE A 424       4.983 -20.074  16.190  1.00 10.00      A   
ATOM   4013  CB  PHE A 424       5.428 -20.312  14.749  1.00 10.00      A   
ATOM   4014  CG  PHE A 424       6.429 -19.310  14.249  1.00 10.00      A   
ATOM   4015  CD1 PHE A 424       7.766 -19.648  14.130  1.00 10.00      A   
ATOM   4016  CD2 PHE A 424       6.030 -18.031  13.892  1.00 10.00      A   
ATOM   4017  CE1 PHE A 424       8.684 -18.729  13.664  1.00 10.00      A   
ATOM   4018  CE2 PHE A 424       6.943 -17.107  13.426  1.00 10.00      A   
ATOM   4019  CZ  PHE A 424       8.273 -17.457  13.311  1.00 10.00      A   
ATOM   4020  C   PHE A 424       3.620 -20.704  16.441  1.00 10.00      A   
ATOM   4021  O   PHE A 424       2.583 -20.093  16.181  1.00 10.00      A   
ATOM   4022  N   GLY A 425       3.631 -21.929  16.951  1.00 10.00      A   
ATOM   4023  HN  GLY A 425       4.491 -22.377  17.111  1.00 10.00      A   
ATOM   4024  CA  GLY A 425       2.395 -22.619  17.255  1.00 10.00      A   
ATOM   4025  C   GLY A 425       1.626 -21.906  18.350  1.00 10.00      A   
ATOM   4026  O   GLY A 425       0.398 -21.904  18.354  1.00 10.00      A   
ATOM   4027  N   ALA A 426       2.358 -21.296  19.277  1.00 10.00      A   
ATOM   4028  HN  ALA A 426       3.334 -21.341  19.217  1.00 10.00      A   
ATOM   4029  CA  ALA A 426       1.751 -20.564  20.380  1.00 10.00      A   
ATOM   4030  CB  ALA A 426       2.800 -20.234  21.432  1.00 10.00      A   
ATOM   4031  C   ALA A 426       1.089 -19.290  19.869  1.00 10.00      A   
ATOM   4032  O   ALA A 426       0.084 -18.837  20.417  1.00 10.00      A   
ATOM   4033  N   ILE A 427       1.655 -18.729  18.804  1.00 10.00      A   
ATOM   4034  HN  ILE A 427       2.451 -19.147  18.411  1.00 10.00      A   
ATOM   4035  CA  ILE A 427       1.123 -17.509  18.206  1.00 10.00      A   
ATOM   4036  CB  ILE A 427       2.005 -17.009  17.036  1.00 10.00      A   
ATOM   4037  CG1 ILE A 427       3.439 -16.748  17.507  1.00 10.00      A   
ATOM   4038  CG2 ILE A 427       1.420 -15.756  16.397  1.00 10.00      A   
ATOM   4039  CD1 ILE A 427       3.566 -15.614  18.503  1.00 10.00      A   
ATOM   4040  C   ILE A 427      -0.298 -17.745  17.703  1.00 10.00      A   
ATOM   4041  O   ILE A 427      -1.227 -17.046  18.092  1.00 10.00      A   
ATOM   4042  N   VAL A 428      -0.465 -18.764  16.870  1.00 10.00      A   
ATOM   4043  HN  VAL A 428       0.310 -19.310  16.616  1.00 10.00      A   
ATOM   4044  CA  VAL A 428      -1.777 -19.086  16.318  1.00 10.00      A   
ATOM   4045  CB  VAL A 428      -1.686 -20.070  15.128  1.00 10.00      A   
ATOM   4046  CG1 VAL A 428      -0.868 -19.470  13.998  1.00 10.00      A   
ATOM   4047  CG2 VAL A 428      -1.101 -21.407  15.562  1.00 10.00      A   
ATOM   4048  C   VAL A 428      -2.711 -19.658  17.385  1.00 10.00      A   
ATOM   4049  O   VAL A 428      -3.927 -19.693  17.201  1.00 10.00      A   
ATOM   4050  N   GLU A 429      -2.134 -20.096  18.499  1.00 10.00      A   
ATOM   4051  HN  GLU A 429      -1.159 -20.036  18.586  1.00 10.00      A   
ATOM   4052  CA  GLU A 429      -2.910 -20.667  19.591  1.00 10.00      A   
ATOM   4053  CB  GLU A 429      -2.021 -21.551  20.471  1.00 10.00      A   
ATOM   4054  CG  GLU A 429      -2.790 -22.509  21.367  1.00 10.00      A   
ATOM   4055  CD  GLU A 429      -1.895 -23.368  22.240  1.00 10.00      A   
ATOM   4056  OE1 GLU A 429      -0.710 -23.555  21.891  1.00 10.00      A   
ATOM   4057  OE2 GLU A 429      -2.380 -23.859  23.283  1.00 10.00      A   
ATOM   4058  C   GLU A 429      -3.563 -19.574  20.436  1.00 10.00      A   
ATOM   4059  O   GLU A 429      -4.704 -19.717  20.878  1.00 10.00      A   
ATOM   4060  N   HIS A 430      -2.835 -18.485  20.658  1.00 10.00      A   
ATOM   4061  HN  HIS A 430      -1.929 -18.430  20.281  1.00 10.00      A   
ATOM   4062  CA  HIS A 430      -3.343 -17.376  21.462  1.00 10.00      A   
ATOM   4063  CB  HIS A 430      -2.247 -16.803  22.360  1.00 10.00      A   
ATOM   4064  CG  HIS A 430      -1.947 -17.642  23.565  1.00 10.00      A   
ATOM   4065  ND1 HIS A 430      -2.427 -17.306  24.807  1.00 10.00      A   
ATOM   4066  CD2 HIS A 430      -1.216 -18.781  23.664  1.00 10.00      A   
ATOM   4067  CE1 HIS A 430      -1.985 -18.242  25.630  1.00 10.00      A   
ATOM   4068  NE2 HIS A 430      -1.251 -19.151  24.981  1.00 10.00      A   
ATOM   4069  HE2 HIS A 430      -0.818 -19.941  25.374  1.00 10.00      A   
ATOM   4070  C   HIS A 430      -3.953 -16.271  20.606  1.00 10.00      A   
ATOM   4071  O   HIS A 430      -4.975 -15.690  20.968  1.00 10.00      A   
ATOM   4072  N   CYS A 431      -3.328 -15.975  19.478  1.00 10.00      A   
ATOM   4073  HN  CYS A 431      -2.513 -16.470  19.229  1.00 10.00      A   
ATOM   4074  CA  CYS A 431      -3.824 -14.939  18.588  1.00 10.00      A   
ATOM   4075  CB  CYS A 431      -2.670 -14.306  17.808  1.00 10.00      A   
ATOM   4076  SG  CYS A 431      -1.227 -13.911  18.825  1.00 10.00      A   
ATOM   4077  HG  CYS A 431      -1.659 -13.394  19.968  1.00 10.00      A   
ATOM   4078  C   CYS A 431      -4.873 -15.506  17.640  1.00 10.00      A   
ATOM   4079  O   CYS A 431      -4.558 -15.957  16.539  1.00 10.00      A   
ATOM   4080  N   LYS A 432      -6.122 -15.490  18.080  1.00 10.00      A   
ATOM   4081  HN  LYS A 432      -6.312 -15.122  18.972  1.00 10.00      A   
ATOM   4082  CA  LYS A 432      -7.221 -16.015  17.280  1.00 10.00      A   
ATOM   4083  CB  LYS A 432      -8.417 -16.348  18.172  1.00 10.00      A   
ATOM   4084  CG  LYS A 432      -8.157 -17.473  19.163  1.00 10.00      A   
ATOM   4085  CD  LYS A 432      -7.643 -18.720  18.461  1.00 10.00      A   
ATOM   4086  CE  LYS A 432      -8.014 -19.977  19.228  1.00 10.00      A   
ATOM   4087  NZ  LYS A 432      -9.486 -20.183  19.274  1.00 10.00      A   
ATOM   4088  HZ1 LYS A 432      -9.914 -19.939  18.357  1.00 10.00      A   
ATOM   4089  HZ2 LYS A 432      -9.911 -19.585  20.012  1.00 10.00      A   
ATOM   4090  HZ3 LYS A 432      -9.701 -21.177  19.488  1.00 10.00      A   
ATOM   4091  C   LYS A 432      -7.629 -15.043  16.176  1.00 10.00      A   
ATOM   4092  O   LYS A 432      -8.276 -15.430  15.199  1.00 10.00      A   
ATOM   4093  N   ASP A 433      -7.235 -13.790  16.331  1.00 10.00      A   
ATOM   4094  HN  ASP A 433      -6.709 -13.554  17.120  1.00 10.00      A   
ATOM   4095  CA  ASP A 433      -7.557 -12.757  15.356  1.00 10.00      A   
ATOM   4096  CB  ASP A 433      -7.817 -11.416  16.048  1.00 10.00      A   
ATOM   4097  CG  ASP A 433      -9.138 -11.382  16.792  1.00 10.00      A   
ATOM   4098  OD1 ASP A 433      -9.120 -11.345  18.042  1.00 10.00      A   
ATOM   4099  OD2 ASP A 433     -10.200 -11.399  16.133  1.00 10.00      A   
ATOM   4100  C   ASP A 433      -6.436 -12.609  14.337  1.00 10.00      A   
ATOM   4101  O   ASP A 433      -6.425 -11.671  13.537  1.00 10.00      A   
ATOM   4102  N   LEU A 434      -5.498 -13.545  14.361  1.00 10.00      A   
ATOM   4103  HN  LEU A 434      -5.567 -14.273  15.014  1.00 10.00      A   
ATOM   4104  CA  LEU A 434      -4.371 -13.519  13.440  1.00 10.00      A   
ATOM   4105  CB  LEU A 434      -3.366 -14.617  13.796  1.00 10.00      A   
ATOM   4106  CG  LEU A 434      -2.034 -14.583  13.046  1.00 10.00      A   
ATOM   4107  CD1 LEU A 434      -1.265 -13.311  13.375  1.00 10.00      A   
ATOM   4108  CD2 LEU A 434      -1.208 -15.811  13.387  1.00 10.00      A   
ATOM   4109  C   LEU A 434      -4.847 -13.679  11.997  1.00 10.00      A   
ATOM   4110  O   LEU A 434      -5.410 -14.712  11.630  1.00 10.00      A   
ATOM   4111  N   ARG A 435      -4.624 -12.648  11.191  1.00 10.00      A   
ATOM   4112  HN  ARG A 435      -4.170 -11.849  11.549  1.00 10.00      A   
ATOM   4113  CA  ARG A 435      -5.030 -12.662   9.791  1.00 10.00      A   
ATOM   4114  CB  ARG A 435      -5.709 -11.345   9.420  1.00 10.00      A   
ATOM   4115  CG  ARG A 435      -7.001 -11.057  10.165  1.00 10.00      A   
ATOM   4116  CD  ARG A 435      -7.559  -9.699   9.766  1.00 10.00      A   
ATOM   4117  NE  ARG A 435      -7.572  -9.528   8.314  1.00 10.00      A   
ATOM   4118  HE  ARG A 435      -8.042 -10.221   7.779  1.00 10.00      A   
ATOM   4119  CZ  ARG A 435      -7.002  -8.516   7.665  1.00 10.00      A   
ATOM   4120  NH1 ARG A 435      -6.383  -7.543   8.328  1.00 10.00      A   
ATOM   4121 HH11 ARG A 435      -6.333  -7.564   9.371  1.00 10.00      A   
ATOM   4122 HH12 ARG A 435      -5.934  -6.753   7.802  1.00 10.00      A   
ATOM   4123  NH2 ARG A 435      -7.037  -8.493   6.344  1.00 10.00      A   
ATOM   4124 HH21 ARG A 435      -6.598  -7.704   5.812  1.00 10.00      A   
ATOM   4125 HH22 ARG A 435      -7.498  -9.274   5.825  1.00 10.00      A   
ATOM   4126  C   ARG A 435      -3.834 -12.890   8.872  1.00 10.00      A   
ATOM   4127  O   ARG A 435      -3.861 -13.770   8.011  1.00 10.00      A   
ATOM   4128  N   ARG A 436      -2.786 -12.098   9.057  1.00 10.00      A   
ATOM   4129  HN  ARG A 436      -2.813 -11.426   9.773  1.00 10.00      A   
ATOM   4130  CA  ARG A 436      -1.583 -12.219   8.242  1.00 10.00      A   
ATOM   4131  CB  ARG A 436      -1.193 -10.855   7.660  1.00 10.00      A   
ATOM   4132  CG  ARG A 436      -0.118 -10.902   6.583  1.00 10.00      A   
ATOM   4133  CD  ARG A 436       0.098  -9.524   5.971  1.00 10.00      A   
ATOM   4134  NE  ARG A 436       1.081  -9.538   4.884  1.00 10.00      A   
ATOM   4135  HE  ARG A 436       1.732 -10.272   4.877  1.00 10.00      A   
ATOM   4136  CZ  ARG A 436       1.142  -8.614   3.916  1.00 10.00      A   
ATOM   4137  NH1 ARG A 436       0.280  -7.605   3.893  1.00 10.00      A   
ATOM   4138 HH11 ARG A 436       0.338  -6.888   3.138  1.00 10.00      A   
ATOM   4139 HH12 ARG A 436      -0.458  -7.519   4.634  1.00 10.00      A   
ATOM   4140  NH2 ARG A 436       2.072  -8.689   2.972  1.00 10.00      A   
ATOM   4141 HH21 ARG A 436       2.769  -9.461   2.978  1.00 10.00      A   
ATOM   4142 HH22 ARG A 436       2.109  -7.961   2.211  1.00 10.00      A   
ATOM   4143  C   ARG A 436      -0.447 -12.776   9.088  1.00 10.00      A   
ATOM   4144  O   ARG A 436      -0.153 -12.249  10.165  1.00 10.00      A   
ATOM   4145  N   LEU A 437       0.175 -13.844   8.611  1.00 10.00      A   
ATOM   4146  HN  LEU A 437      -0.114 -14.226   7.750  1.00 10.00      A   
ATOM   4147  CA  LEU A 437       1.272 -14.473   9.332  1.00 10.00      A   
ATOM   4148  CB  LEU A 437       0.798 -15.765  10.007  1.00 10.00      A   
ATOM   4149  CG  LEU A 437       1.861 -16.577  10.758  1.00 10.00      A   
ATOM   4150  CD1 LEU A 437       2.419 -15.790  11.934  1.00 10.00      A   
ATOM   4151  CD2 LEU A 437       1.293 -17.911  11.220  1.00 10.00      A   
ATOM   4152  C   LEU A 437       2.459 -14.764   8.415  1.00 10.00      A   
ATOM   4153  O   LEU A 437       2.319 -15.421   7.379  1.00 10.00      A   
ATOM   4154  N   SER A 438       3.620 -14.261   8.799  1.00 10.00      A   
ATOM   4155  HN  SER A 438       3.656 -13.719   9.619  1.00 10.00      A   
ATOM   4156  CA  SER A 438       4.845 -14.478   8.047  1.00 10.00      A   
ATOM   4157  CB  SER A 438       5.564 -13.144   7.816  1.00 10.00      A   
ATOM   4158  OG  SER A 438       4.673 -12.160   7.309  1.00 10.00      A   
ATOM   4159  HG  SER A 438       5.184 -11.405   6.974  1.00 10.00      A   
ATOM   4160  C   SER A 438       5.745 -15.439   8.820  1.00 10.00      A   
ATOM   4161  O   SER A 438       6.141 -15.152   9.952  1.00 10.00      A   
ATOM   4162  N   LEU A 439       6.051 -16.580   8.217  1.00 10.00      A   
ATOM   4163  HN  LEU A 439       5.712 -16.749   7.308  1.00 10.00      A   
ATOM   4164  CA  LEU A 439       6.882 -17.590   8.867  1.00 10.00      A   
ATOM   4165  CB  LEU A 439       6.362 -18.994   8.547  1.00 10.00      A   
ATOM   4166  CG  LEU A 439       4.969 -19.348   9.071  1.00 10.00      A   
ATOM   4167  CD1 LEU A 439       4.564 -20.740   8.608  1.00 10.00      A   
ATOM   4168  CD2 LEU A 439       4.921 -19.250  10.589  1.00 10.00      A   
ATOM   4169  C   LEU A 439       8.350 -17.485   8.462  1.00 10.00      A   
ATOM   4170  O   LEU A 439       8.670 -17.021   7.370  1.00 10.00      A   
ATOM   4171  N   SER A 440       9.228 -17.928   9.355  1.00 10.00      A   
ATOM   4172  HN  SER A 440       8.901 -18.276  10.210  1.00 10.00      A   
ATOM   4173  CA  SER A 440      10.664 -17.923   9.116  1.00 10.00      A   
ATOM   4174  CB  SER A 440      11.211 -16.494   9.102  1.00 10.00      A   
ATOM   4175  OG  SER A 440      10.695 -15.727  10.178  1.00 10.00      A   
ATOM   4176  HG  SER A 440       9.863 -15.312   9.911  1.00 10.00      A   
ATOM   4177  C   SER A 440      11.365 -18.771  10.175  1.00 10.00      A   
ATOM   4178  O   SER A 440      10.779 -19.072  11.215  1.00 10.00      A   
ATOM   4179  N   GLY A 441      12.599 -19.173   9.905  1.00 10.00      A   
ATOM   4180  HN  GLY A 441      13.014 -18.920   9.051  1.00 10.00      A   
ATOM   4181  CA  GLY A 441      13.334 -19.985  10.853  1.00 10.00      A   
ATOM   4182  C   GLY A 441      13.175 -21.468  10.584  1.00 10.00      A   
ATOM   4183  O   GLY A 441      12.633 -21.864   9.550  1.00 10.00      A   
ATOM   4184  N   LEU A 442      13.661 -22.291  11.504  1.00 10.00      A   
ATOM   4185  HN  LEU A 442      14.096 -21.914  12.299  1.00 10.00      A   
ATOM   4186  CA  LEU A 442      13.563 -23.736  11.361  1.00 10.00      A   
ATOM   4187  CB  LEU A 442      14.642 -24.445  12.183  1.00 10.00      A   
ATOM   4188  CG  LEU A 442      14.747 -25.960  11.995  1.00 10.00      A   
ATOM   4189  CD1 LEU A 442      15.199 -26.293  10.582  1.00 10.00      A   
ATOM   4190  CD2 LEU A 442      15.698 -26.557  13.018  1.00 10.00      A   
ATOM   4191  C   LEU A 442      12.188 -24.217  11.791  1.00 10.00      A   
ATOM   4192  O   LEU A 442      11.848 -24.177  12.974  1.00 10.00      A   
ATOM   4193  N   LEU A 443      11.401 -24.650  10.826  1.00 10.00      A   
ATOM   4194  HN  LEU A 443      11.731 -24.646   9.903  1.00 10.00      A   
ATOM   4195  CA  LEU A 443      10.058 -25.130  11.097  1.00 10.00      A   
ATOM   4196  CB  LEU A 443       9.025 -24.151  10.535  1.00 10.00      A   
ATOM   4197  CG  LEU A 443       9.075 -22.721  11.078  1.00 10.00      A   
ATOM   4198  CD1 LEU A 443       8.147 -21.816  10.282  1.00 10.00      A   
ATOM   4199  CD2 LEU A 443       8.717 -22.693  12.554  1.00 10.00      A   
ATOM   4200  C   LEU A 443       9.845 -26.505  10.485  1.00 10.00      A   
ATOM   4201  O   LEU A 443      10.187 -26.741   9.321  1.00 10.00      A   
ATOM   4202  N   THR A 444       9.300 -27.412  11.272  1.00 10.00      A   
ATOM   4203  HN  THR A 444       9.073 -27.168  12.202  1.00 10.00      A   
ATOM   4204  CA  THR A 444       9.030 -28.757  10.800  1.00 10.00      A   
ATOM   4205  CB  THR A 444       9.406 -29.822  11.857  1.00 10.00      A   
ATOM   4206  OG1 THR A 444       8.504 -29.772  12.970  1.00 10.00      A   
ATOM   4207  HG1 THR A 444       8.223 -28.851  13.122  1.00 10.00      A   
ATOM   4208  CG2 THR A 444      10.831 -29.613  12.350  1.00 10.00      A   
ATOM   4209  C   THR A 444       7.557 -28.888  10.406  1.00 10.00      A   
ATOM   4210  O   THR A 444       6.864 -27.884  10.247  1.00 10.00      A   
ATOM   4211  N   ASP A 445       7.080 -30.116  10.247  1.00 10.00      A   
ATOM   4212  HN  ASP A 445       7.680 -30.883  10.369  1.00 10.00      A   
ATOM   4213  CA  ASP A 445       5.681 -30.346   9.876  1.00 10.00      A   
ATOM   4214  CB  ASP A 445       5.490 -31.718   9.219  1.00 10.00      A   
ATOM   4215  CG  ASP A 445       5.612 -31.679   7.706  1.00 10.00      A   
ATOM   4216  OD1 ASP A 445       5.320 -32.703   7.053  1.00 10.00      A   
ATOM   4217  OD2 ASP A 445       6.012 -30.630   7.162  1.00 10.00      A   
ATOM   4218  C   ASP A 445       4.748 -30.208  11.075  1.00 10.00      A   
ATOM   4219  O   ASP A 445       3.530 -30.343  10.947  1.00 10.00      A   
ATOM   4220  N   LYS A 446       5.317 -29.925  12.240  1.00 10.00      A   
ATOM   4221  HN  LYS A 446       6.293 -29.800  12.283  1.00 10.00      A   
ATOM   4222  CA  LYS A 446       4.522 -29.788  13.451  1.00 10.00      A   
ATOM   4223  CB  LYS A 446       5.357 -30.074  14.699  1.00 10.00      A   
ATOM   4224  CG  LYS A 446       4.539 -30.593  15.870  1.00 10.00      A   
ATOM   4225  CD  LYS A 446       3.784 -31.860  15.493  1.00 10.00      A   
ATOM   4226  CE  LYS A 446       2.835 -32.287  16.598  1.00 10.00      A   
ATOM   4227  NZ  LYS A 446       1.946 -33.399  16.169  1.00 10.00      A   
ATOM   4228  HZ1 LYS A 446       1.465 -33.155  15.272  1.00 10.00      A   
ATOM   4229  HZ2 LYS A 446       1.226 -33.576  16.894  1.00 10.00      A   
ATOM   4230  HZ3 LYS A 446       2.498 -34.267  16.025  1.00 10.00      A   
ATOM   4231  C   LYS A 446       3.864 -28.416  13.541  1.00 10.00      A   
ATOM   4232  O   LYS A 446       2.681 -28.305  13.866  1.00 10.00      A   
ATOM   4233  N   VAL A 447       4.635 -27.374  13.256  1.00 10.00      A   
ATOM   4234  HN  VAL A 447       5.589 -27.525  13.036  1.00 10.00      A   
ATOM   4235  CA  VAL A 447       4.124 -26.012  13.297  1.00 10.00      A   
ATOM   4236  CB  VAL A 447       5.230 -24.959  13.046  1.00 10.00      A   
ATOM   4237  CG1 VAL A 447       5.805 -25.066  11.641  1.00 10.00      A   
ATOM   4238  CG2 VAL A 447       4.712 -23.555  13.315  1.00 10.00      A   
ATOM   4239  C   VAL A 447       2.976 -25.828  12.309  1.00 10.00      A   
ATOM   4240  O   VAL A 447       1.987 -25.158  12.606  1.00 10.00      A   
ATOM   4241  N   PHE A 448       3.097 -26.456  11.144  1.00 10.00      A   
ATOM   4242  HN  PHE A 448       3.904 -26.986  10.966  1.00 10.00      A   
ATOM   4243  CA  PHE A 448       2.064 -26.369  10.124  1.00 10.00      A   
ATOM   4244  CB  PHE A 448       2.531 -27.013   8.824  1.00 10.00      A   
ATOM   4245  CG  PHE A 448       3.571 -26.209   8.107  1.00 10.00      A   
ATOM   4246  CD1 PHE A 448       4.909 -26.532   8.217  1.00 10.00      A   
ATOM   4247  CD2 PHE A 448       3.210 -25.127   7.323  1.00 10.00      A   
ATOM   4248  CE1 PHE A 448       5.870 -25.791   7.561  1.00 10.00      A   
ATOM   4249  CE2 PHE A 448       4.165 -24.381   6.661  1.00 10.00      A   
ATOM   4250  CZ  PHE A 448       5.499 -24.714   6.780  1.00 10.00      A   
ATOM   4251  C   PHE A 448       0.787 -27.025  10.618  1.00 10.00      A   
ATOM   4252  O   PHE A 448      -0.317 -26.571  10.318  1.00 10.00      A   
ATOM   4253  N   GLU A 449       0.953 -28.085  11.395  1.00 10.00      A   
ATOM   4254  HN  GLU A 449       1.862 -28.396  11.589  1.00 10.00      A   
ATOM   4255  CA  GLU A 449      -0.176 -28.795  11.967  1.00 10.00      A   
ATOM   4256  CB  GLU A 449       0.297 -30.064  12.677  1.00 10.00      A   
ATOM   4257  CG  GLU A 449      -0.827 -30.929  13.220  1.00 10.00      A   
ATOM   4258  CD  GLU A 449      -0.335 -31.949  14.221  1.00 10.00      A   
ATOM   4259  OE1 GLU A 449       0.664 -32.642  13.928  1.00 10.00      A   
ATOM   4260  OE2 GLU A 449      -0.940 -32.062  15.306  1.00 10.00      A   
ATOM   4261  C   GLU A 449      -0.891 -27.882  12.955  1.00 10.00      A   
ATOM   4262  O   GLU A 449      -2.115 -27.774  12.941  1.00 10.00      A   
ATOM   4263  N   TYR A 450      -0.109 -27.214  13.801  1.00 10.00      A   
ATOM   4264  HN  TYR A 450       0.865 -27.349  13.760  1.00 10.00      A   
ATOM   4265  CA  TYR A 450      -0.659 -26.293  14.790  1.00 10.00      A   
ATOM   4266  CB  TYR A 450       0.449 -25.727  15.683  1.00 10.00      A   
ATOM   4267  CG  TYR A 450       0.906 -26.660  16.781  1.00 10.00      A   
ATOM   4268  CD1 TYR A 450       2.126 -26.465  17.418  1.00 10.00      A   
ATOM   4269  CD2 TYR A 450       0.120 -27.730  17.188  1.00 10.00      A   
ATOM   4270  CE1 TYR A 450       2.550 -27.309  18.425  1.00 10.00      A   
ATOM   4271  CE2 TYR A 450       0.535 -28.581  18.193  1.00 10.00      A   
ATOM   4272  CZ  TYR A 450       1.750 -28.366  18.809  1.00 10.00      A   
ATOM   4273  OH  TYR A 450       2.165 -29.211  19.814  1.00 10.00      A   
ATOM   4274  HH  TYR A 450       2.349 -28.696  20.609  1.00 10.00      A   
ATOM   4275  C   TYR A 450      -1.406 -25.153  14.104  1.00 10.00      A   
ATOM   4276  O   TYR A 450      -2.528 -24.808  14.485  1.00 10.00      A   
ATOM   4277  N   ILE A 451      -0.779 -24.576  13.083  1.00 10.00      A   
ATOM   4278  HN  ILE A 451       0.117 -24.897  12.827  1.00 10.00      A   
ATOM   4279  CA  ILE A 451      -1.384 -23.483  12.335  1.00 10.00      A   
ATOM   4280  CB  ILE A 451      -0.439 -22.952  11.234  1.00 10.00      A   
ATOM   4281  CG1 ILE A 451       0.812 -22.331  11.865  1.00 10.00      A   
ATOM   4282  CG2 ILE A 451      -1.148 -21.936  10.347  1.00 10.00      A   
ATOM   4283  CD1 ILE A 451       1.859 -21.905  10.859  1.00 10.00      A   
ATOM   4284  C   ILE A 451      -2.703 -23.933  11.715  1.00 10.00      A   
ATOM   4285  O   ILE A 451      -3.728 -23.270  11.866  1.00 10.00      A   
ATOM   4286  N   GLY A 452      -2.683 -25.094  11.068  1.00 10.00      A   
ATOM   4287  HN  GLY A 452      -1.840 -25.601  11.016  1.00 10.00      A   
ATOM   4288  CA  GLY A 452      -3.881 -25.618  10.435  1.00 10.00      A   
ATOM   4289  C   GLY A 452      -4.848 -26.250  11.424  1.00 10.00      A   
ATOM   4290  O   GLY A 452      -5.634 -27.123  11.059  1.00 10.00      A   
ATOM   4291  N   THR A 453      -4.789 -25.814  12.674  1.00 10.00      A   
ATOM   4292  HN  THR A 453      -4.144 -25.116  12.903  1.00 10.00      A   
ATOM   4293  CA  THR A 453      -5.661 -26.335  13.712  1.00 10.00      A   
ATOM   4294  CB  THR A 453      -4.936 -27.387  14.581  1.00 10.00      A   
ATOM   4295  OG1 THR A 453      -4.478 -28.465  13.751  1.00 10.00      A   
ATOM   4296  HG1 THR A 453      -3.645 -28.207  13.329  1.00 10.00      A   
ATOM   4297  CG2 THR A 453      -5.860 -27.939  15.654  1.00 10.00      A   
ATOM   4298  C   THR A 453      -6.173 -25.203  14.597  1.00 10.00      A   
ATOM   4299  O   THR A 453      -7.351 -25.170  14.961  1.00 10.00      A   
ATOM   4300  N   TYR A 454      -5.284 -24.276  14.932  1.00 10.00      A   
ATOM   4301  HN  TYR A 454      -4.359 -24.361  14.618  1.00 10.00      A   
ATOM   4302  CA  TYR A 454      -5.642 -23.147  15.774  1.00 10.00      A   
ATOM   4303  CB  TYR A 454      -4.526 -22.854  16.779  1.00 10.00      A   
ATOM   4304  CG  TYR A 454      -4.283 -23.964  17.778  1.00 10.00      A   
ATOM   4305  CD1 TYR A 454      -3.196 -24.820  17.646  1.00 10.00      A   
ATOM   4306  CD2 TYR A 454      -5.135 -24.152  18.859  1.00 10.00      A   
ATOM   4307  CE1 TYR A 454      -2.963 -25.829  18.562  1.00 10.00      A   
ATOM   4308  CE2 TYR A 454      -4.913 -25.162  19.779  1.00 10.00      A   
ATOM   4309  CZ  TYR A 454      -3.823 -25.996  19.627  1.00 10.00      A   
ATOM   4310  OH  TYR A 454      -3.581 -26.994  20.549  1.00 10.00      A   
ATOM   4311  HH  TYR A 454      -4.405 -27.441  20.764  1.00 10.00      A   
ATOM   4312  C   TYR A 454      -5.956 -21.900  14.953  1.00 10.00      A   
ATOM   4313  O   TYR A 454      -6.837 -21.117  15.316  1.00 10.00      A   
ATOM   4314  N   ALA A 455      -5.245 -21.715  13.847  1.00 10.00      A   
ATOM   4315  HN  ALA A 455      -4.572 -22.380  13.588  1.00 10.00      A   
ATOM   4316  CA  ALA A 455      -5.459 -20.551  12.994  1.00 10.00      A   
ATOM   4317  CB  ALA A 455      -4.177 -20.163  12.276  1.00 10.00      A   
ATOM   4318  C   ALA A 455      -6.584 -20.806  11.996  1.00 10.00      A   
ATOM   4319  O   ALA A 455      -6.352 -21.251  10.869  1.00 10.00      A   
ATOM   4320  N   LYS A 456      -7.806 -20.528  12.422  1.00 10.00      A   
ATOM   4321  HN  LYS A 456      -7.926 -20.179  13.330  1.00 10.00      A   
ATOM   4322  CA  LYS A 456      -8.974 -20.733  11.583  1.00 10.00      A   
ATOM   4323  CB  LYS A 456     -10.116 -21.326  12.413  1.00 10.00      A   
ATOM   4324  CG  LYS A 456     -10.329 -22.817  12.213  1.00 10.00      A   
ATOM   4325  CD  LYS A 456     -10.812 -23.110  10.804  1.00 10.00      A   
ATOM   4326  CE  LYS A 456     -11.444 -24.488  10.707  1.00 10.00      A   
ATOM   4327  NZ  LYS A 456     -11.795 -24.839   9.305  1.00 10.00      A   
ATOM   4328  HZ1 LYS A 456     -12.168 -25.810   9.258  1.00 10.00      A   
ATOM   4329  HZ2 LYS A 456     -10.949 -24.778   8.704  1.00 10.00      A   
ATOM   4330  HZ3 LYS A 456     -12.521 -24.182   8.935  1.00 10.00      A   
ATOM   4331  C   LYS A 456      -9.425 -19.434  10.921  1.00 10.00      A   
ATOM   4332  O   LYS A 456     -10.335 -19.436  10.092  1.00 10.00      A   
ATOM   4333  N   LYS A 457      -8.781 -18.329  11.276  1.00 10.00      A   
ATOM   4334  HN  LYS A 457      -8.043 -18.388  11.922  1.00 10.00      A   
ATOM   4335  CA  LYS A 457      -9.139 -17.027  10.720  1.00 10.00      A   
ATOM   4336  CB  LYS A 457      -9.668 -16.102  11.821  1.00 10.00      A   
ATOM   4337  CG  LYS A 457     -11.186 -16.016  11.894  1.00 10.00      A   
ATOM   4338  CD  LYS A 457     -11.758 -15.340  10.658  1.00 10.00      A   
ATOM   4339  CE  LYS A 457     -13.236 -15.024  10.827  1.00 10.00      A   
ATOM   4340  NZ  LYS A 457     -14.078 -16.247  10.832  1.00 10.00      A   
ATOM   4341  HZ1 LYS A 457     -13.766 -16.895  11.585  1.00 10.00      A   
ATOM   4342  HZ2 LYS A 457     -14.009 -16.734   9.917  1.00 10.00      A   
ATOM   4343  HZ3 LYS A 457     -15.074 -15.997  11.001  1.00 10.00      A   
ATOM   4344  C   LYS A 457      -7.962 -16.378   9.993  1.00 10.00      A   
ATOM   4345  O   LYS A 457      -7.954 -15.168   9.764  1.00 10.00      A   
ATOM   4346  N   MET A 458      -6.977 -17.190   9.629  1.00 10.00      A   
ATOM   4347  HN  MET A 458      -7.051 -18.145   9.824  1.00 10.00      A   
ATOM   4348  CA  MET A 458      -5.796 -16.693   8.931  1.00 10.00      A   
ATOM   4349  CB  MET A 458      -4.606 -17.637   9.133  1.00 10.00      A   
ATOM   4350  CG  MET A 458      -3.285 -17.095   8.602  1.00 10.00      A   
ATOM   4351  SD  MET A 458      -1.929 -18.272   8.768  1.00 10.00      A   
ATOM   4352  CE  MET A 458      -2.555 -19.639   7.792  1.00 10.00      A   
ATOM   4353  C   MET A 458      -6.093 -16.514   7.446  1.00 10.00      A   
ATOM   4354  O   MET A 458      -6.503 -17.457   6.769  1.00 10.00      A   
ATOM   4355  N   GLU A 459      -5.880 -15.304   6.948  1.00 10.00      A   
ATOM   4356  HN  GLU A 459      -5.526 -14.601   7.534  1.00 10.00      A   
ATOM   4357  CA  GLU A 459      -6.146 -14.993   5.551  1.00 10.00      A   
ATOM   4358  CB  GLU A 459      -6.743 -13.589   5.413  1.00 10.00      A   
ATOM   4359  CG  GLU A 459      -8.078 -13.397   6.116  1.00 10.00      A   
ATOM   4360  CD  GLU A 459      -8.759 -12.100   5.720  1.00 10.00      A   
ATOM   4361  OE1 GLU A 459      -9.661 -12.133   4.858  1.00 10.00      A   
ATOM   4362  OE2 GLU A 459      -8.393 -11.039   6.259  1.00 10.00      A   
ATOM   4363  C   GLU A 459      -4.894 -15.111   4.679  1.00 10.00      A   
ATOM   4364  O   GLU A 459      -4.975 -15.520   3.516  1.00 10.00      A   
ATOM   4365  N   MET A 460      -3.739 -14.753   5.232  1.00 10.00      A   
ATOM   4366  HN  MET A 460      -3.723 -14.459   6.171  1.00 10.00      A   
ATOM   4367  CA  MET A 460      -2.490 -14.803   4.474  1.00 10.00      A   
ATOM   4368  CB  MET A 460      -2.049 -13.393   4.058  1.00 10.00      A   
ATOM   4369  CG  MET A 460      -0.719 -13.352   3.317  1.00 10.00      A   
ATOM   4370  SD  MET A 460      -0.328 -11.720   2.658  1.00 10.00      A   
ATOM   4371  CE  MET A 460       1.318 -12.004   2.006  1.00 10.00      A   
ATOM   4372  C   MET A 460      -1.372 -15.494   5.242  1.00 10.00      A   
ATOM   4373  O   MET A 460      -1.150 -15.214   6.419  1.00 10.00      A   
ATOM   4374  N   LEU A 461      -0.664 -16.382   4.556  1.00 10.00      A   
ATOM   4375  HN  LEU A 461      -0.887 -16.549   3.616  1.00 10.00      A   
ATOM   4376  CA  LEU A 461       0.440 -17.111   5.156  1.00 10.00      A   
ATOM   4377  CB  LEU A 461       0.013 -18.533   5.526  1.00 10.00      A   
ATOM   4378  CG  LEU A 461       1.087 -19.412   6.175  1.00 10.00      A   
ATOM   4379  CD1 LEU A 461       1.525 -18.828   7.509  1.00 10.00      A   
ATOM   4380  CD2 LEU A 461       0.588 -20.840   6.345  1.00 10.00      A   
ATOM   4381  C   LEU A 461       1.633 -17.154   4.209  1.00 10.00      A   
ATOM   4382  O   LEU A 461       1.518 -17.605   3.067  1.00 10.00      A   
ATOM   4383  N   SER A 462       2.767 -16.664   4.683  1.00 10.00      A   
ATOM   4384  HN  SER A 462       2.780 -16.281   5.589  1.00 10.00      A   
ATOM   4385  CA  SER A 462       3.992 -16.660   3.898  1.00 10.00      A   
ATOM   4386  CB  SER A 462       4.643 -15.276   3.950  1.00 10.00      A   
ATOM   4387  OG  SER A 462       3.775 -14.285   3.421  1.00 10.00      A   
ATOM   4388  HG  SER A 462       3.959 -14.174   2.474  1.00 10.00      A   
ATOM   4389  C   SER A 462       4.944 -17.737   4.423  1.00 10.00      A   
ATOM   4390  O   SER A 462       5.356 -17.700   5.586  1.00 10.00      A   
ATOM   4391  N   VAL A 463       5.275 -18.704   3.571  1.00 10.00      A   
ATOM   4392  HN  VAL A 463       4.928 -18.674   2.650  1.00 10.00      A   
ATOM   4393  CA  VAL A 463       6.154 -19.801   3.962  1.00 10.00      A   
ATOM   4394  CB  VAL A 463       5.430 -21.162   3.856  1.00 10.00      A   
ATOM   4395  CG1 VAL A 463       6.320 -22.289   4.357  1.00 10.00      A   
ATOM   4396  CG2 VAL A 463       4.115 -21.138   4.619  1.00 10.00      A   
ATOM   4397  C   VAL A 463       7.411 -19.849   3.100  1.00 10.00      A   
ATOM   4398  O   VAL A 463       7.331 -19.953   1.875  1.00 10.00      A   
ATOM   4399  N   ALA A 464       8.569 -19.786   3.747  1.00 10.00      A   
ATOM   4400  HN  ALA A 464       8.570 -19.702   4.722  1.00 10.00      A   
ATOM   4401  CA  ALA A 464       9.842 -19.834   3.045  1.00 10.00      A   
ATOM   4402  CB  ALA A 464      10.369 -18.430   2.793  1.00 10.00      A   
ATOM   4403  C   ALA A 464      10.857 -20.649   3.835  1.00 10.00      A   
ATOM   4404  O   ALA A 464      11.151 -20.333   4.991  1.00 10.00      A   
ATOM   4405  N   PHE A 465      11.373 -21.703   3.203  1.00 10.00      A   
ATOM   4406  HN  PHE A 465      11.074 -21.897   2.289  1.00 10.00      A   
ATOM   4407  CA  PHE A 465      12.367 -22.585   3.819  1.00 10.00      A   
ATOM   4408  CB  PHE A 465      13.675 -21.831   4.113  1.00 10.00      A   
ATOM   4409  CG  PHE A 465      14.379 -21.298   2.896  1.00 10.00      A   
ATOM   4410  CD1 PHE A 465      14.162 -19.999   2.464  1.00 10.00      A   
ATOM   4411  CD2 PHE A 465      15.260 -22.095   2.188  1.00 10.00      A   
ATOM   4412  CE1 PHE A 465      14.811 -19.503   1.347  1.00 10.00      A   
ATOM   4413  CE2 PHE A 465      15.911 -21.608   1.070  1.00 10.00      A   
ATOM   4414  CZ  PHE A 465      15.688 -20.310   0.648  1.00 10.00      A   
ATOM   4415  C   PHE A 465      11.838 -23.244   5.097  1.00 10.00      A   
ATOM   4416  O   PHE A 465      12.465 -23.162   6.153  1.00 10.00      A   
ATOM   4417  N   ALA A 466      10.689 -23.900   4.999  1.00 10.00      A   
ATOM   4418  HN  ALA A 466      10.230 -23.945   4.135  1.00 10.00      A   
ATOM   4419  CA  ALA A 466      10.094 -24.562   6.151  1.00 10.00      A   
ATOM   4420  CB  ALA A 466       9.180 -23.599   6.889  1.00 10.00      A   
ATOM   4421  C   ALA A 466       9.310 -25.792   5.724  1.00 10.00      A   
ATOM   4422  O   ALA A 466       8.953 -25.930   4.554  1.00 10.00      A   
ATOM   4423  N   GLY A 467       9.051 -26.679   6.674  1.00 10.00      A   
ATOM   4424  HN  GLY A 467       9.387 -26.521   7.584  1.00 10.00      A   
ATOM   4425  CA  GLY A 467       8.295 -27.882   6.389  1.00 10.00      A   
ATOM   4426  C   GLY A 467       9.171 -29.113   6.310  1.00 10.00      A   
ATOM   4427  O   GLY A 467      10.361 -29.018   5.998  1.00 10.00      A   
ATOM   4428  N   ASP A 468       8.587 -30.268   6.597  1.00 10.00      A   
ATOM   4429  HN  ASP A 468       7.626 -30.275   6.840  1.00 10.00      A   
ATOM   4430  CA  ASP A 468       9.309 -31.534   6.554  1.00 10.00      A   
ATOM   4431  CB  ASP A 468       9.025 -32.363   7.811  1.00 10.00      A   
ATOM   4432  CG  ASP A 468      10.040 -32.165   8.913  1.00 10.00      A   
ATOM   4433  OD1 ASP A 468      11.244 -32.036   8.609  1.00 10.00      A   
ATOM   4434  OD2 ASP A 468       9.638 -32.154  10.094  1.00 10.00      A   
ATOM   4435  C   ASP A 468       8.866 -32.330   5.343  1.00 10.00      A   
ATOM   4436  O   ASP A 468       9.684 -32.868   4.598  1.00 10.00      A   
ATOM   4437  N   SER A 469       7.559 -32.402   5.158  1.00 10.00      A   
ATOM   4438  HN  SER A 469       6.956 -31.946   5.794  1.00 10.00      A   
ATOM   4439  CA  SER A 469       6.980 -33.128   4.049  1.00 10.00      A   
ATOM   4440  CB  SER A 469       6.743 -34.587   4.453  1.00 10.00      A   
ATOM   4441  OG  SER A 469       6.563 -34.711   5.858  1.00 10.00      A   
ATOM   4442  HG  SER A 469       6.134 -33.905   6.204  1.00 10.00      A   
ATOM   4443  C   SER A 469       5.676 -32.471   3.608  1.00 10.00      A   
ATOM   4444  O   SER A 469       5.338 -31.380   4.068  1.00 10.00      A   
ATOM   4445  N   ASP A 470       4.942 -33.140   2.728  1.00 10.00      A   
ATOM   4446  HN  ASP A 470       5.269 -34.003   2.399  1.00 10.00      A   
ATOM   4447  CA  ASP A 470       3.671 -32.622   2.224  1.00 10.00      A   
ATOM   4448  CB  ASP A 470       3.179 -33.464   1.046  1.00 10.00      A   
ATOM   4449  CG  ASP A 470       3.678 -32.963  -0.291  1.00 10.00      A   
ATOM   4450  OD1 ASP A 470       2.997 -32.117  -0.906  1.00 10.00      A   
ATOM   4451  OD2 ASP A 470       4.746 -33.430  -0.743  1.00 10.00      A   
ATOM   4452  C   ASP A 470       2.604 -32.601   3.313  1.00 10.00      A   
ATOM   4453  O   ASP A 470       1.568 -31.949   3.171  1.00 10.00      A   
ATOM   4454  N   LEU A 471       2.871 -33.313   4.403  1.00 10.00      A   
ATOM   4455  HN  LEU A 471       3.720 -33.799   4.454  1.00 10.00      A   
ATOM   4456  CA  LEU A 471       1.949 -33.393   5.525  1.00 10.00      A   
ATOM   4457  CB  LEU A 471       2.513 -34.336   6.595  1.00 10.00      A   
ATOM   4458  CG  LEU A 471       1.514 -34.972   7.567  1.00 10.00      A   
ATOM   4459  CD1 LEU A 471       1.317 -34.099   8.798  1.00 10.00      A   
ATOM   4460  CD2 LEU A 471       0.184 -35.258   6.882  1.00 10.00      A   
ATOM   4461  C   LEU A 471       1.680 -32.005   6.106  1.00 10.00      A   
ATOM   4462  O   LEU A 471       0.547 -31.686   6.473  1.00 10.00      A   
ATOM   4463  N   GLY A 472       2.724 -31.187   6.176  1.00 10.00      A   
ATOM   4464  HN  GLY A 472       3.605 -31.507   5.880  1.00 10.00      A   
ATOM   4465  CA  GLY A 472       2.586 -29.845   6.701  1.00 10.00      A   
ATOM   4466  C   GLY A 472       1.610 -29.011   5.895  1.00 10.00      A   
ATOM   4467  O   GLY A 472       0.685 -28.414   6.451  1.00 10.00      A   
ATOM   4468  N   MET A 473       1.803 -28.987   4.581  1.00 10.00      A   
ATOM   4469  HN  MET A 473       2.547 -29.502   4.199  1.00 10.00      A   
ATOM   4470  CA  MET A 473       0.934 -28.217   3.697  1.00 10.00      A   
ATOM   4471  CB  MET A 473       1.475 -28.212   2.266  1.00 10.00      A   
ATOM   4472  CG  MET A 473       0.698 -27.311   1.320  1.00 10.00      A   
ATOM   4473  SD  MET A 473       1.540 -27.044  -0.251  1.00 10.00      A   
ATOM   4474  CE  MET A 473       1.345 -28.646  -1.036  1.00 10.00      A   
ATOM   4475  C   MET A 473      -0.485 -28.767   3.722  1.00 10.00      A   
ATOM   4476  O   MET A 473      -1.457 -28.015   3.640  1.00 10.00      A   
ATOM   4477  N   HIS A 474      -0.592 -30.083   3.846  1.00 10.00      A   
ATOM   4478  HN  HIS A 474       0.229 -30.624   3.907  1.00 10.00      A   
ATOM   4479  CA  HIS A 474      -1.883 -30.752   3.889  1.00 10.00      A   
ATOM   4480  CB  HIS A 474      -1.683 -32.267   3.985  1.00 10.00      A   
ATOM   4481  CG  HIS A 474      -2.805 -33.067   3.403  1.00 10.00      A   
ATOM   4482  ND1 HIS A 474      -2.744 -33.550   2.118  1.00 10.00      A   
ATOM   4483  CD2 HIS A 474      -3.985 -33.431   3.963  1.00 10.00      A   
ATOM   4484  CE1 HIS A 474      -3.879 -34.195   1.922  1.00 10.00      A   
ATOM   4485  NE2 HIS A 474      -4.659 -34.146   3.006  1.00 10.00      A   
ATOM   4486  HE2 HIS A 474      -5.556 -34.535   3.096  1.00 10.00      A   
ATOM   4487  C   HIS A 474      -2.705 -30.257   5.075  1.00 10.00      A   
ATOM   4488  O   HIS A 474      -3.878 -29.914   4.935  1.00 10.00      A   
ATOM   4489  N   HIS A 475      -2.070 -30.197   6.239  1.00 10.00      A   
ATOM   4490  HN  HIS A 475      -1.123 -30.462   6.281  1.00 10.00      A   
ATOM   4491  CA  HIS A 475      -2.738 -29.748   7.454  1.00 10.00      A   
ATOM   4492  CB  HIS A 475      -1.857 -29.979   8.687  1.00 10.00      A   
ATOM   4493  CG  HIS A 475      -2.179 -31.237   9.439  1.00 10.00      A   
ATOM   4494  ND1 HIS A 475      -3.022 -31.286  10.528  1.00 10.00      A   
ATOM   4495  HD1 HIS A 475      -3.494 -30.525  10.923  1.00 10.00      A   
ATOM   4496  CD2 HIS A 475      -1.767 -32.513   9.234  1.00 10.00      A   
ATOM   4497  CE1 HIS A 475      -3.085 -32.558  10.949  1.00 10.00      A   
ATOM   4498  NE2 HIS A 475      -2.340 -33.346  10.194  1.00 10.00      A   
ATOM   4499  C   HIS A 475      -3.159 -28.282   7.361  1.00 10.00      A   
ATOM   4500  O   HIS A 475      -4.176 -27.882   7.929  1.00 10.00      A   
ATOM   4501  N   VAL A 476      -2.379 -27.487   6.646  1.00 10.00      A   
ATOM   4502  HN  VAL A 476      -1.583 -27.862   6.212  1.00 10.00      A   
ATOM   4503  CA  VAL A 476      -2.679 -26.071   6.485  1.00 10.00      A   
ATOM   4504  CB  VAL A 476      -1.463 -25.286   5.935  1.00 10.00      A   
ATOM   4505  CG1 VAL A 476      -1.837 -23.848   5.597  1.00 10.00      A   
ATOM   4506  CG2 VAL A 476      -0.318 -25.315   6.934  1.00 10.00      A   
ATOM   4507  C   VAL A 476      -3.886 -25.873   5.567  1.00 10.00      A   
ATOM   4508  O   VAL A 476      -4.840 -25.177   5.925  1.00 10.00      A   
ATOM   4509  N   LEU A 477      -3.844 -26.506   4.396  1.00 10.00      A   
ATOM   4510  HN  LEU A 477      -3.061 -27.062   4.181  1.00 10.00      A   
ATOM   4511  CA  LEU A 477      -4.921 -26.397   3.415  1.00 10.00      A   
ATOM   4512  CB  LEU A 477      -4.523 -27.069   2.099  1.00 10.00      A   
ATOM   4513  CG  LEU A 477      -3.416 -26.381   1.295  1.00 10.00      A   
ATOM   4514  CD1 LEU A 477      -2.903 -27.305   0.203  1.00 10.00      A   
ATOM   4515  CD2 LEU A 477      -3.926 -25.080   0.693  1.00 10.00      A   
ATOM   4516  C   LEU A 477      -6.226 -26.987   3.937  1.00 10.00      A   
ATOM   4517  O   LEU A 477      -7.296 -26.420   3.740  1.00 10.00      A   
ATOM   4518  N   SER A 478      -6.135 -28.118   4.619  1.00 10.00      A   
ATOM   4519  HN  SER A 478      -5.253 -28.531   4.757  1.00 10.00      A   
ATOM   4520  CA  SER A 478      -7.315 -28.770   5.164  1.00 10.00      A   
ATOM   4521  CB  SER A 478      -7.126 -30.288   5.141  1.00 10.00      A   
ATOM   4522  OG  SER A 478      -6.663 -30.724   3.873  1.00 10.00      A   
ATOM   4523  HG  SER A 478      -7.122 -30.234   3.181  1.00 10.00      A   
ATOM   4524  C   SER A 478      -7.605 -28.285   6.588  1.00 10.00      A   
ATOM   4525  O   SER A 478      -8.366 -28.913   7.333  1.00 10.00      A   
ATOM   4526  N   GLY A 479      -7.007 -27.161   6.960  1.00 10.00      A   
ATOM   4527  HN  GLY A 479      -6.427 -26.689   6.322  1.00 10.00      A   
ATOM   4528  CA  GLY A 479      -7.207 -26.621   8.291  1.00 10.00      A   
ATOM   4529  C   GLY A 479      -7.738 -25.200   8.273  1.00 10.00      A   
ATOM   4530  O   GLY A 479      -8.837 -24.936   8.771  1.00 10.00      A   
ATOM   4531  N   CYS A 480      -6.960 -24.287   7.697  1.00 10.00      A   
ATOM   4532  HN  CYS A 480      -6.096 -24.565   7.318  1.00 10.00      A   
ATOM   4533  CA  CYS A 480      -7.349 -22.881   7.610  1.00 10.00      A   
ATOM   4534  CB  CYS A 480      -6.244 -22.065   6.939  1.00 10.00      A   
ATOM   4535  SG  CYS A 480      -4.581 -22.474   7.511  1.00 10.00      A   
ATOM   4536  HG  CYS A 480      -4.144 -23.487   6.779  1.00 10.00      A   
ATOM   4537  C   CYS A 480      -8.668 -22.718   6.856  1.00 10.00      A   
ATOM   4538  O   CYS A 480      -8.871 -23.312   5.796  1.00 10.00      A   
ATOM   4539  N   ASP A 481      -9.562 -21.912   7.404  1.00 10.00      A   
ATOM   4540  HN  ASP A 481      -9.342 -21.440   8.238  1.00 10.00      A   
ATOM   4541  CA  ASP A 481     -10.857 -21.699   6.784  1.00 10.00      A   
ATOM   4542  CB  ASP A 481     -11.929 -21.515   7.856  1.00 10.00      A   
ATOM   4543  CG  ASP A 481     -13.257 -22.116   7.453  1.00 10.00      A   
ATOM   4544  OD1 ASP A 481     -13.537 -23.265   7.857  1.00 10.00      A   
ATOM   4545  OD2 ASP A 481     -14.023 -21.451   6.725  1.00 10.00      A   
ATOM   4546  C   ASP A 481     -10.833 -20.492   5.854  1.00 10.00      A   
ATOM   4547  O   ASP A 481     -11.017 -20.625   4.640  1.00 10.00      A   
ATOM   4548  N   SER A 482     -10.573 -19.326   6.427  1.00 10.00      A   
ATOM   4549  HN  SER A 482     -10.414 -19.298   7.395  1.00 10.00      A   
ATOM   4550  CA  SER A 482     -10.538 -18.074   5.680  1.00 10.00      A   
ATOM   4551  CB  SER A 482     -10.762 -16.918   6.651  1.00 10.00      A   
ATOM   4552  OG  SER A 482     -11.431 -17.378   7.817  1.00 10.00      A   
ATOM   4553  HG  SER A 482     -12.379 -17.424   7.648  1.00 10.00      A   
ATOM   4554  C   SER A 482      -9.230 -17.876   4.913  1.00 10.00      A   
ATOM   4555  O   SER A 482      -8.739 -16.756   4.786  1.00 10.00      A   
ATOM   4556  N   LEU A 483      -8.680 -18.962   4.386  1.00 10.00      A   
ATOM   4557  HN  LEU A 483      -9.130 -19.823   4.494  1.00 10.00      A   
ATOM   4558  CA  LEU A 483      -7.438 -18.898   3.627  1.00 10.00      A   
ATOM   4559  CB  LEU A 483      -6.933 -20.306   3.309  1.00 10.00      A   
ATOM   4560  CG  LEU A 483      -5.474 -20.610   3.667  1.00 10.00      A   
ATOM   4561  CD1 LEU A 483      -5.125 -22.050   3.326  1.00 10.00      A   
ATOM   4562  CD2 LEU A 483      -4.524 -19.644   2.974  1.00 10.00      A   
ATOM   4563  C   LEU A 483      -7.671 -18.130   2.334  1.00 10.00      A   
ATOM   4564  O   LEU A 483      -8.492 -18.530   1.507  1.00 10.00      A   
ATOM   4565  N   ARG A 484      -6.965 -17.023   2.171  1.00 10.00      A   
ATOM   4566  HN  ARG A 484      -6.322 -16.755   2.866  1.00 10.00      A   
ATOM   4567  CA  ARG A 484      -7.114 -16.195   0.987  1.00 10.00      A   
ATOM   4568  CB  ARG A 484      -7.382 -14.742   1.382  1.00 10.00      A   
ATOM   4569  CG  ARG A 484      -8.851 -14.355   1.418  1.00 10.00      A   
ATOM   4570  CD  ARG A 484      -9.028 -12.966   2.004  1.00 10.00      A   
ATOM   4571  NE  ARG A 484      -8.155 -11.982   1.359  1.00 10.00      A   
ATOM   4572  HE  ARG A 484      -7.817 -12.199   0.467  1.00 10.00      A   
ATOM   4573  CZ  ARG A 484      -7.834 -10.807   1.902  1.00 10.00      A   
ATOM   4574  NH1 ARG A 484      -8.304 -10.479   3.095  1.00 10.00      A   
ATOM   4575 HH11 ARG A 484      -8.049  -9.559   3.514  1.00 10.00      A   
ATOM   4576 HH12 ARG A 484      -8.939 -11.129   3.619  1.00 10.00      A   
ATOM   4577  NH2 ARG A 484      -7.014  -9.972   1.274  1.00 10.00      A   
ATOM   4578 HH21 ARG A 484      -6.767  -9.046   1.709  1.00 10.00      A   
ATOM   4579 HH22 ARG A 484      -6.611 -10.210   0.338  1.00 10.00      A   
ATOM   4580  C   ARG A 484      -5.886 -16.267   0.091  1.00 10.00      A   
ATOM   4581  O   ARG A 484      -5.991 -16.605  -1.086  1.00 10.00      A   
ATOM   4582  N   LYS A 485      -4.722 -15.969   0.652  1.00 10.00      A   
ATOM   4583  HN  LYS A 485      -4.689 -15.752   1.611  1.00 10.00      A   
ATOM   4584  CA  LYS A 485      -3.486 -15.977  -0.119  1.00 10.00      A   
ATOM   4585  CB  LYS A 485      -3.010 -14.539  -0.404  1.00 10.00      A   
ATOM   4586  CG  LYS A 485      -3.392 -13.525   0.669  1.00 10.00      A   
ATOM   4587  CD  LYS A 485      -3.112 -12.092   0.232  1.00 10.00      A   
ATOM   4588  CE  LYS A 485      -3.501 -11.090   1.316  1.00 10.00      A   
ATOM   4589  NZ  LYS A 485      -3.222  -9.684   0.917  1.00 10.00      A   
ATOM   4590  HZ1 LYS A 485      -3.946  -9.350   0.244  1.00 10.00      A   
ATOM   4591  HZ2 LYS A 485      -2.294  -9.618   0.459  1.00 10.00      A   
ATOM   4592  HZ3 LYS A 485      -3.229  -9.064   1.751  1.00 10.00      A   
ATOM   4593  C   LYS A 485      -2.400 -16.788   0.575  1.00 10.00      A   
ATOM   4594  O   LYS A 485      -2.065 -16.536   1.739  1.00 10.00      A   
ATOM   4595  N   LEU A 486      -1.868 -17.771  -0.138  1.00 10.00      A   
ATOM   4596  HN  LEU A 486      -2.190 -17.928  -1.054  1.00 10.00      A   
ATOM   4597  CA  LEU A 486      -0.821 -18.628   0.392  1.00 10.00      A   
ATOM   4598  CB  LEU A 486      -1.357 -20.051   0.592  1.00 10.00      A   
ATOM   4599  CG  LEU A 486      -0.386 -21.077   1.182  1.00 10.00      A   
ATOM   4600  CD1 LEU A 486       0.091 -20.647   2.559  1.00 10.00      A   
ATOM   4601  CD2 LEU A 486      -1.040 -22.448   1.249  1.00 10.00      A   
ATOM   4602  C   LEU A 486       0.377 -18.634  -0.548  1.00 10.00      A   
ATOM   4603  O   LEU A 486       0.305 -19.151  -1.665  1.00 10.00      A   
ATOM   4604  N   GLU A 487       1.468 -18.031  -0.102  1.00 10.00      A   
ATOM   4605  HN  GLU A 487       1.457 -17.626   0.789  1.00 10.00      A   
ATOM   4606  CA  GLU A 487       2.689 -17.962  -0.892  1.00 10.00      A   
ATOM   4607  CB  GLU A 487       3.175 -16.515  -1.045  1.00 10.00      A   
ATOM   4608  CG  GLU A 487       2.588 -15.542  -0.035  1.00 10.00      A   
ATOM   4609  CD  GLU A 487       3.310 -14.211  -0.023  1.00 10.00      A   
ATOM   4610  OE1 GLU A 487       4.285 -14.073   0.745  1.00 10.00      A   
ATOM   4611  OE2 GLU A 487       2.904 -13.297  -0.780  1.00 10.00      A   
ATOM   4612  C   GLU A 487       3.773 -18.836  -0.273  1.00 10.00      A   
ATOM   4613  O   GLU A 487       4.262 -18.558   0.825  1.00 10.00      A   
ATOM   4614  N   ILE A 488       4.129 -19.898  -0.975  1.00 10.00      A   
ATOM   4615  HN  ILE A 488       3.694 -20.065  -1.842  1.00 10.00      A   
ATOM   4616  CA  ILE A 488       5.142 -20.832  -0.508  1.00 10.00      A   
ATOM   4617  CB  ILE A 488       4.566 -22.261  -0.405  1.00 10.00      A   
ATOM   4618  CG1 ILE A 488       3.350 -22.286   0.523  1.00 10.00      A   
ATOM   4619  CG2 ILE A 488       5.626 -23.244   0.074  1.00 10.00      A   
ATOM   4620  CD1 ILE A 488       2.555 -23.572   0.445  1.00 10.00      A   
ATOM   4621  C   ILE A 488       6.343 -20.852  -1.454  1.00 10.00      A   
ATOM   4622  O   ILE A 488       6.189 -20.962  -2.674  1.00 10.00      A   
ATOM   4623  N   ARG A 489       7.534 -20.730  -0.889  1.00 10.00      A   
ATOM   4624  HN  ARG A 489       7.595 -20.613   0.090  1.00 10.00      A   
ATOM   4625  CA  ARG A 489       8.756 -20.756  -1.679  1.00 10.00      A   
ATOM   4626  CB  ARG A 489       9.263 -19.344  -1.993  1.00 10.00      A   
ATOM   4627  CG  ARG A 489       9.641 -18.516  -0.774  1.00 10.00      A   
ATOM   4628  CD  ARG A 489      10.696 -17.477  -1.120  1.00 10.00      A   
ATOM   4629  NE  ARG A 489      11.915 -18.100  -1.636  1.00 10.00      A   
ATOM   4630  HE  ARG A 489      11.988 -19.078  -1.554  1.00 10.00      A   
ATOM   4631  CZ  ARG A 489      12.921 -17.437  -2.203  1.00 10.00      A   
ATOM   4632  NH1 ARG A 489      12.873 -16.118  -2.338  1.00 10.00      A   
ATOM   4633 HH11 ARG A 489      12.040 -15.584  -2.000  1.00 10.00      A   
ATOM   4634 HH12 ARG A 489      13.673 -15.606  -2.781  1.00 10.00      A   
ATOM   4635  NH2 ARG A 489      13.968 -18.108  -2.655  1.00 10.00      A   
ATOM   4636 HH21 ARG A 489      14.763 -17.606  -3.108  1.00 10.00      A   
ATOM   4637 HH22 ARG A 489      13.997 -19.156  -2.563  1.00 10.00      A   
ATOM   4638  C   ARG A 489       9.839 -21.577  -0.984  1.00 10.00      A   
ATOM   4639  O   ARG A 489      10.003 -21.495   0.237  1.00 10.00      A   
ATOM   4640  N   ASP A 490      10.548 -22.383  -1.774  1.00 10.00      A   
ATOM   4641  HN  ASP A 490      10.328 -22.410  -2.730  1.00 10.00      A   
ATOM   4642  CA  ASP A 490      11.633 -23.232  -1.278  1.00 10.00      A   
ATOM   4643  CB  ASP A 490      12.851 -22.402  -0.868  1.00 10.00      A   
ATOM   4644  CG  ASP A 490      13.573 -21.792  -2.050  1.00 10.00      A   
ATOM   4645  OD1 ASP A 490      14.425 -22.476  -2.651  1.00 10.00      A   
ATOM   4646  OD2 ASP A 490      13.293 -20.621  -2.381  1.00 10.00      A   
ATOM   4647  C   ASP A 490      11.184 -24.123  -0.127  1.00 10.00      A   
ATOM   4648  O   ASP A 490      11.633 -23.968   1.009  1.00 10.00      A   
ATOM   4649  N   CYS A 491      10.292 -25.053  -0.426  1.00 10.00      A   
ATOM   4650  HN  CYS A 491       9.987 -25.143  -1.353  1.00 10.00      A   
ATOM   4651  CA  CYS A 491       9.768 -25.965   0.582  1.00 10.00      A   
ATOM   4652  CB  CYS A 491       8.431 -25.449   1.125  1.00 10.00      A   
ATOM   4653  SG  CYS A 491       8.533 -23.832   1.933  1.00 10.00      A   
ATOM   4654  HG  CYS A 491       9.250 -23.035   1.151  1.00 10.00      A   
ATOM   4655  C   CYS A 491       9.617 -27.368  -0.003  1.00 10.00      A   
ATOM   4656  O   CYS A 491       9.481 -27.520  -1.216  1.00 10.00      A   
ATOM   4657  N   PRO A 492       9.640 -28.411   0.854  1.00 10.00      A   
ATOM   4658  CA  PRO A 492       9.524 -29.813   0.416  1.00 10.00      A   
ATOM   4659  CB  PRO A 492       9.973 -30.594   1.653  1.00 10.00      A   
ATOM   4660  CG  PRO A 492       9.572 -29.722   2.790  1.00 10.00      A   
ATOM   4661  CD  PRO A 492       9.792 -28.310   2.320  1.00 10.00      A   
ATOM   4662  C   PRO A 492       8.097 -30.206   0.026  1.00 10.00      A   
ATOM   4663  O   PRO A 492       7.802 -31.386  -0.168  1.00 10.00      A   
ATOM   4664  N   PHE A 493       7.219 -29.216  -0.081  1.00 10.00      A   
ATOM   4665  HN  PHE A 493       7.517 -28.304   0.087  1.00 10.00      A   
ATOM   4666  CA  PHE A 493       5.832 -29.452  -0.464  1.00 10.00      A   
ATOM   4667  CB  PHE A 493       4.965 -28.230  -0.142  1.00 10.00      A   
ATOM   4668  CG  PHE A 493       5.032 -27.777   1.291  1.00 10.00      A   
ATOM   4669  CD1 PHE A 493       5.061 -26.429   1.604  1.00 10.00      A   
ATOM   4670  CD2 PHE A 493       5.067 -28.697   2.322  1.00 10.00      A   
ATOM   4671  CE1 PHE A 493       5.126 -26.006   2.918  1.00 10.00      A   
ATOM   4672  CE2 PHE A 493       5.131 -28.282   3.638  1.00 10.00      A   
ATOM   4673  CZ  PHE A 493       5.161 -26.935   3.936  1.00 10.00      A   
ATOM   4674  C   PHE A 493       5.773 -29.743  -1.955  1.00 10.00      A   
ATOM   4675  O   PHE A 493       6.539 -29.165  -2.735  1.00 10.00      A   
ATOM   4676  N   GLY A 494       4.877 -30.628  -2.358  1.00 10.00      A   
ATOM   4677  HN  GLY A 494       4.273 -31.053  -1.699  1.00 10.00      A   
ATOM   4678  CA  GLY A 494       4.782 -30.969  -3.757  1.00 10.00      A   
ATOM   4679  C   GLY A 494       3.372 -31.248  -4.231  1.00 10.00      A   
ATOM   4680  O   GLY A 494       2.433 -30.527  -3.897  1.00 10.00      A   
ATOM   4681  N   ASP A 495       3.231 -32.313  -5.005  1.00 10.00      A   
ATOM   4682  HN  ASP A 495       4.020 -32.866  -5.198  1.00 10.00      A   
ATOM   4683  CA  ASP A 495       1.946 -32.695  -5.578  1.00 10.00      A   
ATOM   4684  CB  ASP A 495       2.152 -33.460  -6.889  1.00 10.00      A   
ATOM   4685  CG  ASP A 495       3.218 -34.536  -6.803  1.00 10.00      A   
ATOM   4686  OD1 ASP A 495       4.289 -34.370  -7.423  1.00 10.00      A   
ATOM   4687  OD2 ASP A 495       3.002 -35.547  -6.109  1.00 10.00      A   
ATOM   4688  C   ASP A 495       1.077 -33.513  -4.630  1.00 10.00      A   
ATOM   4689  O   ASP A 495      -0.142 -33.557  -4.795  1.00 10.00      A   
ATOM   4690  N   LYS A 496       1.691 -34.125  -3.627  1.00 10.00      A   
ATOM   4691  HN  LYS A 496       2.654 -33.997  -3.508  1.00 10.00      A   
ATOM   4692  CA  LYS A 496       0.964 -34.966  -2.678  1.00 10.00      A   
ATOM   4693  CB  LYS A 496       1.918 -35.572  -1.647  1.00 10.00      A   
ATOM   4694  CG  LYS A 496       3.172 -36.195  -2.239  1.00 10.00      A   
ATOM   4695  CD  LYS A 496       4.042 -36.805  -1.153  1.00 10.00      A   
ATOM   4696  CE  LYS A 496       5.499 -36.882  -1.581  1.00 10.00      A   
ATOM   4697  NZ  LYS A 496       6.085 -35.535  -1.789  1.00 10.00      A   
ATOM   4698  HZ1 LYS A 496       5.579 -34.829  -1.208  1.00 10.00      A   
ATOM   4699  HZ2 LYS A 496       6.013 -35.257  -2.790  1.00 10.00      A   
ATOM   4700  HZ3 LYS A 496       7.084 -35.535  -1.515  1.00 10.00      A   
ATOM   4701  C   LYS A 496      -0.166 -34.213  -1.973  1.00 10.00      A   
ATOM   4702  O   LYS A 496      -1.324 -34.638  -2.012  1.00 10.00      A   
ATOM   4703  N   ALA A 497       0.163 -33.094  -1.340  1.00 10.00      A   
ATOM   4704  HN  ALA A 497       1.102 -32.788  -1.353  1.00 10.00      A   
ATOM   4705  CA  ALA A 497      -0.838 -32.311  -0.624  1.00 10.00      A   
ATOM   4706  CB  ALA A 497      -0.189 -31.483   0.468  1.00 10.00      A   
ATOM   4707  C   ALA A 497      -1.638 -31.421  -1.565  1.00 10.00      A   
ATOM   4708  O   ALA A 497      -2.709 -30.934  -1.212  1.00 10.00      A   
ATOM   4709  N   LEU A 498      -1.116 -31.219  -2.766  1.00 10.00      A   
ATOM   4710  HN  LEU A 498      -0.261 -31.643  -2.991  1.00 10.00      A   
ATOM   4711  CA  LEU A 498      -1.777 -30.380  -3.758  1.00 10.00      A   
ATOM   4712  CB  LEU A 498      -0.763 -29.912  -4.811  1.00 10.00      A   
ATOM   4713  CG  LEU A 498      -1.306 -29.043  -5.947  1.00 10.00      A   
ATOM   4714  CD1 LEU A 498      -1.676 -27.658  -5.437  1.00 10.00      A   
ATOM   4715  CD2 LEU A 498      -0.293 -28.945  -7.077  1.00 10.00      A   
ATOM   4716  C   LEU A 498      -2.932 -31.117  -4.430  1.00 10.00      A   
ATOM   4717  O   LEU A 498      -4.058 -30.621  -4.482  1.00 10.00      A   
ATOM   4718  N   LEU A 499      -2.654 -32.319  -4.916  1.00 10.00      A   
ATOM   4719  HN  LEU A 499      -1.746 -32.683  -4.803  1.00 10.00      A   
ATOM   4720  CA  LEU A 499      -3.657 -33.122  -5.606  1.00 10.00      A   
ATOM   4721  CB  LEU A 499      -3.009 -34.335  -6.275  1.00 10.00      A   
ATOM   4722  CG  LEU A 499      -1.925 -34.031  -7.312  1.00 10.00      A   
ATOM   4723  CD1 LEU A 499      -1.309 -35.319  -7.833  1.00 10.00      A   
ATOM   4724  CD2 LEU A 499      -2.490 -33.207  -8.457  1.00 10.00      A   
ATOM   4725  C   LEU A 499      -4.784 -33.565  -4.681  1.00 10.00      A   
ATOM   4726  O   LEU A 499      -5.908 -33.791  -5.127  1.00 10.00      A   
ATOM   4727  N   ALA A 500      -4.494 -33.660  -3.395  1.00 10.00      A   
ATOM   4728  HN  ALA A 500      -3.590 -33.436  -3.086  1.00 10.00      A   
ATOM   4729  CA  ALA A 500      -5.494 -34.090  -2.426  1.00 10.00      A   
ATOM   4730  CB  ALA A 500      -4.880 -35.053  -1.423  1.00 10.00      A   
ATOM   4731  C   ALA A 500      -6.155 -32.912  -1.714  1.00 10.00      A   
ATOM   4732  O   ALA A 500      -6.759 -33.080  -0.655  1.00 10.00      A   
ATOM   4733  N   ASN A 501      -6.043 -31.722  -2.291  1.00 10.00      A   
ATOM   4734  HN  ASN A 501      -5.557 -31.642  -3.140  1.00 10.00      A   
ATOM   4735  CA  ASN A 501      -6.630 -30.528  -1.687  1.00 10.00      A   
ATOM   4736  CB  ASN A 501      -5.662 -29.918  -0.668  1.00 10.00      A   
ATOM   4737  CG  ASN A 501      -6.030 -30.238   0.764  1.00 10.00      A   
ATOM   4738  OD1 ASN A 501      -7.200 -30.162   1.152  1.00 10.00      A   
ATOM   4739  ND2 ASN A 501      -5.036 -30.609   1.557  1.00 10.00      A   
ATOM   4740 HD21 ASN A 501      -4.133 -30.655   1.176  1.00 10.00      A   
ATOM   4741 HD22 ASN A 501      -5.242 -30.826   2.498  1.00 10.00      A   
ATOM   4742  C   ASN A 501      -6.983 -29.492  -2.746  1.00 10.00      A   
ATOM   4743  O   ASN A 501      -6.737 -28.299  -2.568  1.00 10.00      A   
ATOM   4744  N   ALA A 502      -7.574 -29.945  -3.842  1.00 10.00      A   
ATOM   4745  HN  ALA A 502      -7.770 -30.904  -3.920  1.00 10.00      A   
ATOM   4746  CA  ALA A 502      -7.950 -29.055  -4.931  1.00 10.00      A   
ATOM   4747  CB  ALA A 502      -8.041 -29.832  -6.236  1.00 10.00      A   
ATOM   4748  C   ALA A 502      -9.269 -28.342  -4.649  1.00 10.00      A   
ATOM   4749  O   ALA A 502      -9.520 -27.258  -5.175  1.00 10.00      A   
ATOM   4750  N   SER A 503     -10.101 -28.943  -3.806  1.00 10.00      A   
ATOM   4751  HN  SER A 503      -9.837 -29.795  -3.399  1.00 10.00      A   
ATOM   4752  CA  SER A 503     -11.399 -28.370  -3.470  1.00 10.00      A   
ATOM   4753  CB  SER A 503     -12.255 -29.401  -2.737  1.00 10.00      A   
ATOM   4754  OG  SER A 503     -12.267 -30.629  -3.447  1.00 10.00      A   
ATOM   4755  HG  SER A 503     -12.530 -31.340  -2.849  1.00 10.00      A   
ATOM   4756  C   SER A 503     -11.276 -27.081  -2.654  1.00 10.00      A   
ATOM   4757  O   SER A 503     -12.114 -26.185  -2.768  1.00 10.00      A   
ATOM   4758  N   LYS A 504     -10.228 -26.978  -1.843  1.00 10.00      A   
ATOM   4759  HN  LYS A 504      -9.583 -27.720  -1.791  1.00 10.00      A   
ATOM   4760  CA  LYS A 504     -10.023 -25.791  -1.017  1.00 10.00      A   
ATOM   4761  CB  LYS A 504      -9.016 -26.063   0.109  1.00 10.00      A   
ATOM   4762  CG  LYS A 504      -8.887 -24.926   1.113  1.00 10.00      A   
ATOM   4763  CD  LYS A 504     -10.252 -24.481   1.625  1.00 10.00      A   
ATOM   4764  CE  LYS A 504     -10.164 -23.155   2.365  1.00 10.00      A   
ATOM   4765  NZ  LYS A 504     -11.489 -22.476   2.456  1.00 10.00      A   
ATOM   4766  HZ1 LYS A 504     -11.425 -21.642   3.077  1.00 10.00      A   
ATOM   4767  HZ2 LYS A 504     -12.201 -23.127   2.847  1.00 10.00      A   
ATOM   4768  HZ3 LYS A 504     -11.803 -22.169   1.513  1.00 10.00      A   
ATOM   4769  C   LYS A 504      -9.586 -24.600  -1.867  1.00 10.00      A   
ATOM   4770  O   LYS A 504      -9.824 -23.445  -1.514  1.00 10.00      A   
ATOM   4771  N   LEU A 505      -8.969 -24.891  -3.004  1.00 10.00      A   
ATOM   4772  HN  LEU A 505      -8.825 -25.832  -3.246  1.00 10.00      A   
ATOM   4773  CA  LEU A 505      -8.496 -23.845  -3.901  1.00 10.00      A   
ATOM   4774  CB  LEU A 505      -7.580 -24.419  -4.981  1.00 10.00      A   
ATOM   4775  CG  LEU A 505      -6.295 -25.094  -4.492  1.00 10.00      A   
ATOM   4776  CD1 LEU A 505      -5.457 -25.562  -5.674  1.00 10.00      A   
ATOM   4777  CD2 LEU A 505      -5.496 -24.160  -3.595  1.00 10.00      A   
ATOM   4778  C   LEU A 505      -9.659 -23.078  -4.528  1.00 10.00      A   
ATOM   4779  O   LEU A 505      -9.484 -21.971  -5.043  1.00 10.00      A   
ATOM   4780  N   GLU A 506     -10.848 -23.670  -4.473  1.00 10.00      A   
ATOM   4781  HN  GLU A 506     -10.920 -24.552  -4.052  1.00 10.00      A   
ATOM   4782  CA  GLU A 506     -12.043 -23.046  -5.025  1.00 10.00      A   
ATOM   4783  CB  GLU A 506     -13.206 -24.048  -5.039  1.00 10.00      A   
ATOM   4784  CG  GLU A 506     -13.632 -24.516  -6.424  1.00 10.00      A   
ATOM   4785  CD  GLU A 506     -15.016 -24.028  -6.802  1.00 10.00      A   
ATOM   4786  OE1 GLU A 506     -16.010 -24.621  -6.333  1.00 10.00      A   
ATOM   4787  OE2 GLU A 506     -15.121 -23.048  -7.571  1.00 10.00      A   
ATOM   4788  C   GLU A 506     -12.428 -21.811  -4.212  1.00 10.00      A   
ATOM   4789  O   GLU A 506     -12.881 -20.804  -4.760  1.00 10.00      A   
ATOM   4790  N   THR A 507     -12.214 -21.885  -2.902  1.00 10.00      A   
ATOM   4791  HN  THR A 507     -11.816 -22.698  -2.524  1.00 10.00      A   
ATOM   4792  CA  THR A 507     -12.546 -20.783  -2.009  1.00 10.00      A   
ATOM   4793  CB  THR A 507     -13.207 -21.290  -0.709  1.00 10.00      A   
ATOM   4794  OG1 THR A 507     -12.634 -22.555  -0.340  1.00 10.00      A   
ATOM   4795  HG1 THR A 507     -13.331 -23.148  -0.035  1.00 10.00      A   
ATOM   4796  CG2 THR A 507     -14.702 -21.461  -0.911  1.00 10.00      A   
ATOM   4797  C   THR A 507     -11.316 -19.938  -1.677  1.00 10.00      A   
ATOM   4798  O   THR A 507     -11.340 -19.121  -0.756  1.00 10.00      A   
ATOM   4799  N   MET A 508     -10.246 -20.133  -2.439  1.00 10.00      A   
ATOM   4800  HN  MET A 508     -10.291 -20.786  -3.171  1.00 10.00      A   
ATOM   4801  CA  MET A 508      -9.013 -19.383  -2.229  1.00 10.00      A   
ATOM   4802  CB  MET A 508      -7.812 -20.320  -2.083  1.00 10.00      A   
ATOM   4803  CG  MET A 508      -7.637 -20.893  -0.687  1.00 10.00      A   
ATOM   4804  SD  MET A 508      -6.099 -21.816  -0.496  1.00 10.00      A   
ATOM   4805  CE  MET A 508      -4.901 -20.573  -0.976  1.00 10.00      A   
ATOM   4806  C   MET A 508      -8.778 -18.414  -3.375  1.00 10.00      A   
ATOM   4807  O   MET A 508      -9.209 -18.662  -4.498  1.00 10.00      A   
ATOM   4808  N   ARG A 509      -8.094 -17.316  -3.092  1.00 10.00      A   
ATOM   4809  HN  ARG A 509      -7.758 -17.181  -2.181  1.00 10.00      A   
ATOM   4810  CA  ARG A 509      -7.812 -16.316  -4.108  1.00 10.00      A   
ATOM   4811  CB  ARG A 509      -7.432 -14.981  -3.458  1.00 10.00      A   
ATOM   4812  CG  ARG A 509      -6.999 -13.914  -4.451  1.00 10.00      A   
ATOM   4813  CD  ARG A 509      -6.156 -12.843  -3.782  1.00 10.00      A   
ATOM   4814  NE  ARG A 509      -6.963 -11.923  -2.986  1.00 10.00      A   
ATOM   4815  HE  ARG A 509      -7.939 -12.065  -2.983  1.00 10.00      A   
ATOM   4816  CZ  ARG A 509      -6.462 -10.901  -2.293  1.00 10.00      A   
ATOM   4817  NH1 ARG A 509      -5.157 -10.666  -2.280  1.00 10.00      A   
ATOM   4818 HH11 ARG A 509      -4.508 -11.269  -2.822  1.00 10.00      A   
ATOM   4819 HH12 ARG A 509      -4.777  -9.852  -1.729  1.00 10.00      A   
ATOM   4820  NH2 ARG A 509      -7.267 -10.105  -1.613  1.00 10.00      A   
ATOM   4821 HH21 ARG A 509      -8.300 -10.262  -1.621  1.00 10.00      A   
ATOM   4822 HH22 ARG A 509      -6.868  -9.300  -1.069  1.00 10.00      A   
ATOM   4823  C   ARG A 509      -6.697 -16.779  -5.042  1.00 10.00      A   
ATOM   4824  O   ARG A 509      -6.904 -16.911  -6.253  1.00 10.00      A   
ATOM   4825  N   SER A 510      -5.522 -17.033  -4.476  1.00 10.00      A   
ATOM   4826  HN  SER A 510      -5.421 -16.942  -3.509  1.00 10.00      A   
ATOM   4827  CA  SER A 510      -4.384 -17.452  -5.264  1.00 10.00      A   
ATOM   4828  CB  SER A 510      -3.669 -16.222  -5.833  1.00 10.00      A   
ATOM   4829  OG  SER A 510      -3.592 -15.179  -4.870  1.00 10.00      A   
ATOM   4830  HG  SER A 510      -2.678 -14.880  -4.795  1.00 10.00      A   
ATOM   4831  C   SER A 510      -3.409 -18.293  -4.452  1.00 10.00      A   
ATOM   4832  O   SER A 510      -3.189 -18.049  -3.262  1.00 10.00      A   
ATOM   4833  N   LEU A 511      -2.841 -19.287  -5.109  1.00 10.00      A   
ATOM   4834  HN  LEU A 511      -3.094 -19.440  -6.047  1.00 10.00      A   
ATOM   4835  CA  LEU A 511      -1.862 -20.164  -4.498  1.00 10.00      A   
ATOM   4836  CB  LEU A 511      -2.338 -21.618  -4.537  1.00 10.00      A   
ATOM   4837  CG  LEU A 511      -1.372 -22.654  -3.955  1.00 10.00      A   
ATOM   4838  CD1 LEU A 511      -1.258 -22.505  -2.446  1.00 10.00      A   
ATOM   4839  CD2 LEU A 511      -1.798 -24.064  -4.330  1.00 10.00      A   
ATOM   4840  C   LEU A 511      -0.547 -20.028  -5.249  1.00 10.00      A   
ATOM   4841  O   LEU A 511      -0.491 -20.239  -6.465  1.00 10.00      A   
ATOM   4842  N   TRP A 512       0.501 -19.659  -4.535  1.00 10.00      A   
ATOM   4843  HN  TRP A 512       0.395 -19.502  -3.569  1.00 10.00      A   
ATOM   4844  CA  TRP A 512       1.807 -19.485  -5.148  1.00 10.00      A   
ATOM   4845  CB  TRP A 512       2.296 -18.046  -4.967  1.00 10.00      A   
ATOM   4846  CG  TRP A 512       3.713 -17.842  -5.400  1.00 10.00      A   
ATOM   4847  CD1 TRP A 512       4.797 -17.665  -4.591  1.00 10.00      A   
ATOM   4848  CD2 TRP A 512       4.205 -17.811  -6.742  1.00 10.00      A   
ATOM   4849  NE1 TRP A 512       5.932 -17.521  -5.349  1.00 10.00      A   
ATOM   4850  HE1 TRP A 512       6.842 -17.383  -4.996  1.00 10.00      A   
ATOM   4851  CE2 TRP A 512       5.594 -17.608  -6.673  1.00 10.00      A   
ATOM   4852  CE3 TRP A 512       3.603 -17.939  -7.998  1.00 10.00      A   
ATOM   4853  CZ2 TRP A 512       6.392 -17.524  -7.809  1.00 10.00      A   
ATOM   4854  CZ3 TRP A 512       4.397 -17.856  -9.125  1.00 10.00      A   
ATOM   4855  CH2 TRP A 512       5.775 -17.651  -9.022  1.00 10.00      A   
ATOM   4856  C   TRP A 512       2.823 -20.465  -4.575  1.00 10.00      A   
ATOM   4857  O   TRP A 512       2.997 -20.554  -3.360  1.00 10.00      A   
ATOM   4858  N   MET A 513       3.488 -21.199  -5.455  1.00 10.00      A   
ATOM   4859  HN  MET A 513       3.296 -21.088  -6.414  1.00 10.00      A   
ATOM   4860  CA  MET A 513       4.500 -22.163  -5.046  1.00 10.00      A   
ATOM   4861  CB  MET A 513       3.942 -23.594  -5.075  1.00 10.00      A   
ATOM   4862  CG  MET A 513       2.711 -23.812  -4.205  1.00 10.00      A   
ATOM   4863  SD  MET A 513       2.067 -25.494  -4.314  1.00 10.00      A   
ATOM   4864  CE  MET A 513       3.306 -26.393  -3.382  1.00 10.00      A   
ATOM   4865  C   MET A 513       5.712 -22.052  -5.966  1.00 10.00      A   
ATOM   4866  O   MET A 513       5.587 -22.148  -7.190  1.00 10.00      A   
ATOM   4867  N   SER A 514       6.877 -21.820  -5.383  1.00 10.00      A   
ATOM   4868  HN  SER A 514       6.916 -21.736  -4.405  1.00 10.00      A   
ATOM   4869  CA  SER A 514       8.104 -21.690  -6.161  1.00 10.00      A   
ATOM   4870  CB  SER A 514       8.519 -20.223  -6.261  1.00 10.00      A   
ATOM   4871  OG  SER A 514       7.975 -19.478  -5.187  1.00 10.00      A   
ATOM   4872  HG  SER A 514       7.055 -19.735  -5.058  1.00 10.00      A   
ATOM   4873  C   SER A 514       9.236 -22.524  -5.566  1.00 10.00      A   
ATOM   4874  O   SER A 514       9.376 -22.612  -4.342  1.00 10.00      A   
ATOM   4875  N   SER A 515      10.025 -23.143  -6.447  1.00 10.00      A   
ATOM   4876  HN  SER A 515       9.831 -23.047  -7.405  1.00 10.00      A   
ATOM   4877  CA  SER A 515      11.158 -23.972  -6.047  1.00 10.00      A   
ATOM   4878  CB  SER A 515      12.251 -23.118  -5.399  1.00 10.00      A   
ATOM   4879  OG  SER A 515      12.610 -22.030  -6.244  1.00 10.00      A   
ATOM   4880  HG  SER A 515      12.705 -22.351  -7.152  1.00 10.00      A   
ATOM   4881  C   SER A 515      10.724 -25.111  -5.127  1.00 10.00      A   
ATOM   4882  O   SER A 515      11.456 -25.519  -4.223  1.00 10.00      A   
ATOM   4883  N   CYS A 516       9.529 -25.623  -5.371  1.00 10.00      A   
ATOM   4884  HN  CYS A 516       9.002 -25.271  -6.119  1.00 10.00      A   
ATOM   4885  CA  CYS A 516       8.987 -26.709  -4.580  1.00 10.00      A   
ATOM   4886  CB  CYS A 516       7.548 -26.394  -4.166  1.00 10.00      A   
ATOM   4887  SG  CYS A 516       7.354 -24.813  -3.302  1.00 10.00      A   
ATOM   4888  HG  CYS A 516       8.283 -23.982  -3.760  1.00 10.00      A   
ATOM   4889  C   CYS A 516       9.059 -28.016  -5.368  1.00 10.00      A   
ATOM   4890  O   CYS A 516       9.543 -28.041  -6.501  1.00 10.00      A   
ATOM   4891  N   SER A 517       8.567 -29.093  -4.778  1.00 10.00      A   
ATOM   4892  HN  SER A 517       8.159 -29.008  -3.887  1.00 10.00      A   
ATOM   4893  CA  SER A 517       8.602 -30.401  -5.418  1.00 10.00      A   
ATOM   4894  CB  SER A 517       8.810 -31.483  -4.357  1.00 10.00      A   
ATOM   4895  OG  SER A 517       9.862 -31.115  -3.477  1.00 10.00      A   
ATOM   4896  HG  SER A 517      10.379 -30.409  -3.882  1.00 10.00      A   
ATOM   4897  C   SER A 517       7.337 -30.673  -6.236  1.00 10.00      A   
ATOM   4898  O   SER A 517       6.863 -31.808  -6.315  1.00 10.00      A   
ATOM   4899  N   VAL A 518       6.803 -29.627  -6.853  1.00 10.00      A   
ATOM   4900  HN  VAL A 518       7.233 -28.752  -6.763  1.00 10.00      A   
ATOM   4901  CA  VAL A 518       5.603 -29.748  -7.671  1.00 10.00      A   
ATOM   4902  CB  VAL A 518       4.867 -28.398  -7.808  1.00 10.00      A   
ATOM   4903  CG1 VAL A 518       3.549 -28.573  -8.550  1.00 10.00      A   
ATOM   4904  CG2 VAL A 518       4.640 -27.774  -6.441  1.00 10.00      A   
ATOM   4905  C   VAL A 518       5.974 -30.259  -9.055  1.00 10.00      A   
ATOM   4906  O   VAL A 518       6.611 -29.554  -9.839  1.00 10.00      A   
ATOM   4907  N   SER A 519       5.590 -31.488  -9.343  1.00 10.00      A   
ATOM   4908  HN  SER A 519       5.083 -31.999  -8.677  1.00 10.00      A   
ATOM   4909  CA  SER A 519       5.890 -32.103 -10.623  1.00 10.00      A   
ATOM   4910  CB  SER A 519       5.670 -33.611 -10.524  1.00 10.00      A   
ATOM   4911  OG  SER A 519       4.382 -33.890 -10.007  1.00 10.00      A   
ATOM   4912  HG  SER A 519       4.458 -34.170  -9.078  1.00 10.00      A   
ATOM   4913  C   SER A 519       5.026 -31.514 -11.739  1.00 10.00      A   
ATOM   4914  O   SER A 519       3.959 -30.941 -11.488  1.00 10.00      A   
ATOM   4915  N   PHE A 520       5.492 -31.655 -12.973  1.00 10.00      A   
ATOM   4916  HN  PHE A 520       6.356 -32.103 -13.109  1.00 10.00      A   
ATOM   4917  CA  PHE A 520       4.765 -31.152 -14.133  1.00 10.00      A   
ATOM   4918  CB  PHE A 520       5.641 -31.256 -15.387  1.00 10.00      A   
ATOM   4919  CG  PHE A 520       5.003 -30.729 -16.645  1.00 10.00      A   
ATOM   4920  CD1 PHE A 520       4.491 -29.444 -16.692  1.00 10.00      A   
ATOM   4921  CD2 PHE A 520       4.922 -31.519 -17.780  1.00 10.00      A   
ATOM   4922  CE1 PHE A 520       3.908 -28.957 -17.845  1.00 10.00      A   
ATOM   4923  CE2 PHE A 520       4.339 -31.038 -18.938  1.00 10.00      A   
ATOM   4924  CZ  PHE A 520       3.832 -29.754 -18.969  1.00 10.00      A   
ATOM   4925  C   PHE A 520       3.467 -31.935 -14.323  1.00 10.00      A   
ATOM   4926  O   PHE A 520       2.474 -31.408 -14.829  1.00 10.00      A   
ATOM   4927  N   GLY A 521       3.483 -33.195 -13.901  1.00 10.00      A   
ATOM   4928  HN  GLY A 521       4.307 -33.557 -13.504  1.00 10.00      A   
ATOM   4929  CA  GLY A 521       2.306 -34.035 -14.021  1.00 10.00      A   
ATOM   4930  C   GLY A 521       1.153 -33.503 -13.196  1.00 10.00      A   
ATOM   4931  O   GLY A 521       0.008 -33.482 -13.651  1.00 10.00      A   
ATOM   4932  N   ALA A 522       1.464 -33.044 -11.988  1.00 10.00      A   
ATOM   4933  HN  ALA A 522       2.398 -33.076 -11.690  1.00 10.00      A   
ATOM   4934  CA  ALA A 522       0.457 -32.497 -11.093  1.00 10.00      A   
ATOM   4935  CB  ALA A 522       1.077 -32.173  -9.746  1.00 10.00      A   
ATOM   4936  C   ALA A 522      -0.164 -31.242 -11.688  1.00 10.00      A   
ATOM   4937  O   ALA A 522      -1.365 -31.005 -11.548  1.00 10.00      A   
ATOM   4938  N   CYS A 523       0.664 -30.450 -12.360  1.00 10.00      A   
ATOM   4939  HN  CYS A 523       1.607 -30.702 -12.435  1.00 10.00      A   
ATOM   4940  CA  CYS A 523       0.212 -29.216 -12.982  1.00 10.00      A   
ATOM   4941  CB  CYS A 523       1.401 -28.472 -13.599  1.00 10.00      A   
ATOM   4942  SG  CYS A 523       2.781 -28.203 -12.459  1.00 10.00      A   
ATOM   4943  HG  CYS A 523       3.259 -29.390 -12.104  1.00 10.00      A   
ATOM   4944  C   CYS A 523      -0.851 -29.499 -14.038  1.00 10.00      A   
ATOM   4945  O   CYS A 523      -1.878 -28.820 -14.101  1.00 10.00      A   
ATOM   4946  N   LYS A 524      -0.610 -30.513 -14.859  1.00 10.00      A   
ATOM   4947  HN  LYS A 524       0.228 -31.020 -14.765  1.00 10.00      A   
ATOM   4948  CA  LYS A 524      -1.561 -30.883 -15.901  1.00 10.00      A   
ATOM   4949  CB  LYS A 524      -0.916 -31.819 -16.925  1.00 10.00      A   
ATOM   4950  CG  LYS A 524       0.229 -31.194 -17.704  1.00 10.00      A   
ATOM   4951  CD  LYS A 524       0.481 -31.922 -19.016  1.00 10.00      A   
ATOM   4952  CE  LYS A 524       1.001 -33.327 -18.779  1.00 10.00      A   
ATOM   4953  NZ  LYS A 524       1.398 -33.999 -20.045  1.00 10.00      A   
ATOM   4954  HZ1 LYS A 524       0.585 -34.057 -20.689  1.00 10.00      A   
ATOM   4955  HZ2 LYS A 524       1.735 -34.965 -19.845  1.00 10.00      A   
ATOM   4956  HZ3 LYS A 524       2.159 -33.466 -20.513  1.00 10.00      A   
ATOM   4957  C   LYS A 524      -2.797 -31.540 -15.293  1.00 10.00      A   
ATOM   4958  O   LYS A 524      -3.923 -31.321 -15.752  1.00 10.00      A   
ATOM   4959  N   LEU A 525      -2.576 -32.342 -14.251  1.00 10.00      A   
ATOM   4960  HN  LEU A 525      -1.654 -32.475 -13.939  1.00 10.00      A   
ATOM   4961  CA  LEU A 525      -3.656 -33.034 -13.567  1.00 10.00      A   
ATOM   4962  CB  LEU A 525      -3.088 -34.008 -12.530  1.00 10.00      A   
ATOM   4963  CG  LEU A 525      -4.002 -35.160 -12.107  1.00 10.00      A   
ATOM   4964  CD1 LEU A 525      -4.324 -36.054 -13.295  1.00 10.00      A   
ATOM   4965  CD2 LEU A 525      -3.354 -35.967 -10.992  1.00 10.00      A   
ATOM   4966  C   LEU A 525      -4.597 -32.039 -12.900  1.00 10.00      A   
ATOM   4967  O   LEU A 525      -5.809 -32.231 -12.896  1.00 10.00      A   
ATOM   4968  N   LEU A 526      -4.031 -30.974 -12.338  1.00 10.00      A   
ATOM   4969  HN  LEU A 526      -3.050 -30.886 -12.356  1.00 10.00      A   
ATOM   4970  CA  LEU A 526      -4.823 -29.944 -11.676  1.00 10.00      A   
ATOM   4971  CB  LEU A 526      -3.909 -28.951 -10.950  1.00 10.00      A   
ATOM   4972  CG  LEU A 526      -4.582 -27.736 -10.307  1.00 10.00      A   
ATOM   4973  CD1 LEU A 526      -5.619 -28.161  -9.279  1.00 10.00      A   
ATOM   4974  CD2 LEU A 526      -3.543 -26.829  -9.674  1.00 10.00      A   
ATOM   4975  C   LEU A 526      -5.728 -29.225 -12.675  1.00 10.00      A   
ATOM   4976  O   LEU A 526      -6.907 -28.987 -12.403  1.00 10.00      A   
ATOM   4977  N   GLY A 527      -5.175 -28.911 -13.840  1.00 10.00      A   
ATOM   4978  HN  GLY A 527      -4.234 -29.140 -14.001  1.00 10.00      A   
ATOM   4979  CA  GLY A 527      -5.940 -28.227 -14.868  1.00 10.00      A   
ATOM   4980  C   GLY A 527      -7.048 -29.094 -15.438  1.00 10.00      A   
ATOM   4981  O   GLY A 527      -8.069 -28.586 -15.906  1.00 10.00      A   
ATOM   4982  N   GLN A 528      -6.844 -30.405 -15.401  1.00 10.00      A   
ATOM   4983  HN  GLN A 528      -6.001 -30.748 -15.032  1.00 10.00      A   
ATOM   4984  CA  GLN A 528      -7.836 -31.349 -15.905  1.00 10.00      A   
ATOM   4985  CB  GLN A 528      -7.166 -32.649 -16.359  1.00 10.00      A   
ATOM   4986  CG  GLN A 528      -6.443 -32.537 -17.692  1.00 10.00      A   
ATOM   4987  CD  GLN A 528      -7.357 -32.093 -18.820  1.00 10.00      A   
ATOM   4988  OE1 GLN A 528      -8.548 -32.402 -18.830  1.00 10.00      A   
ATOM   4989  NE2 GLN A 528      -6.807 -31.366 -19.780  1.00 10.00      A   
ATOM   4990 HE21 GLN A 528      -5.851 -31.152 -19.711  1.00 10.00      A   
ATOM   4991 HE22 GLN A 528      -7.379 -31.065 -20.518  1.00 10.00      A   
ATOM   4992  C   GLN A 528      -8.893 -31.639 -14.844  1.00 10.00      A   
ATOM   4993  O   GLN A 528     -10.005 -32.068 -15.153  1.00 10.00      A   
ATOM   4994  N   LYS A 529      -8.539 -31.408 -13.591  1.00 10.00      A   
ATOM   4995  HN  LYS A 529      -7.633 -31.081 -13.402  1.00 10.00      A   
ATOM   4996  CA  LYS A 529      -9.460 -31.636 -12.488  1.00 10.00      A   
ATOM   4997  CB  LYS A 529      -8.694 -31.955 -11.203  1.00 10.00      A   
ATOM   4998  CG  LYS A 529      -9.566 -32.514 -10.093  1.00 10.00      A   
ATOM   4999  CD  LYS A 529      -8.848 -32.474  -8.756  1.00 10.00      A   
ATOM   5000  CE  LYS A 529      -9.609 -33.244  -7.692  1.00 10.00      A   
ATOM   5001  NZ  LYS A 529      -9.464 -34.714  -7.858  1.00 10.00      A   
ATOM   5002  HZ1 LYS A 529      -9.852 -35.013  -8.776  1.00 10.00      A   
ATOM   5003  HZ2 LYS A 529      -9.979 -35.212  -7.104  1.00 10.00      A   
ATOM   5004  HZ3 LYS A 529      -8.460 -34.983  -7.814  1.00 10.00      A   
ATOM   5005  C   LYS A 529     -10.344 -30.413 -12.270  1.00 10.00      A   
ATOM   5006  O   LYS A 529     -11.565 -30.524 -12.151  1.00 10.00      A   
ATOM   5007  N   MET A 530      -9.724 -29.244 -12.232  1.00 10.00      A   
ATOM   5008  HN  MET A 530      -8.747 -29.209 -12.363  1.00 10.00      A   
ATOM   5009  CA  MET A 530     -10.457 -28.008 -12.017  1.00 10.00      A   
ATOM   5010  CB  MET A 530     -10.031 -27.342 -10.707  1.00 10.00      A   
ATOM   5011  CG  MET A 530     -10.856 -27.758  -9.499  1.00 10.00      A   
ATOM   5012  SD  MET A 530     -12.606 -27.360  -9.685  1.00 10.00      A   
ATOM   5013  CE  MET A 530     -13.211 -27.786  -8.058  1.00 10.00      A   
ATOM   5014  C   MET A 530     -10.283 -27.044 -13.185  1.00 10.00      A   
ATOM   5015  O   MET A 530      -9.242 -26.402 -13.319  1.00 10.00      A   
ATOM   5016  N   PRO A 531     -11.303 -26.939 -14.052  1.00 10.00      A   
ATOM   5017  CA  PRO A 531     -11.268 -26.039 -15.210  1.00 10.00      A   
ATOM   5018  CB  PRO A 531     -12.370 -26.601 -16.109  1.00 10.00      A   
ATOM   5019  CG  PRO A 531     -13.354 -27.197 -15.160  1.00 10.00      A   
ATOM   5020  CD  PRO A 531     -12.560 -27.711 -13.989  1.00 10.00      A   
ATOM   5021  C   PRO A 531     -11.596 -24.596 -14.824  1.00 10.00      A   
ATOM   5022  O   PRO A 531     -11.524 -23.687 -15.652  1.00 10.00      A   
ATOM   5023  N   LYS A 532     -11.956 -24.398 -13.558  1.00 10.00      A   
ATOM   5024  HN  LYS A 532     -11.990 -25.163 -12.950  1.00 10.00      A   
ATOM   5025  CA  LYS A 532     -12.302 -23.073 -13.050  1.00 10.00      A   
ATOM   5026  CB  LYS A 532     -13.315 -23.187 -11.905  1.00 10.00      A   
ATOM   5027  CG  LYS A 532     -14.666 -23.769 -12.286  1.00 10.00      A   
ATOM   5028  CD  LYS A 532     -15.554 -23.893 -11.058  1.00 10.00      A   
ATOM   5029  CE  LYS A 532     -16.938 -24.420 -11.400  1.00 10.00      A   
ATOM   5030  NZ  LYS A 532     -17.760 -24.657 -10.178  1.00 10.00      A   
ATOM   5031  HZ1 LYS A 532     -17.869 -23.775  -9.638  1.00 10.00      A   
ATOM   5032  HZ2 LYS A 532     -17.303 -25.366  -9.569  1.00 10.00      A   
ATOM   5033  HZ3 LYS A 532     -18.703 -25.004 -10.444  1.00 10.00      A   
ATOM   5034  C   LYS A 532     -11.066 -22.346 -12.537  1.00 10.00      A   
ATOM   5035  O   LYS A 532     -11.137 -21.178 -12.162  1.00 10.00      A   
ATOM   5036  N   LEU A 533      -9.934 -23.031 -12.532  1.00 10.00      A   
ATOM   5037  HN  LEU A 533      -9.918 -23.941 -12.890  1.00 10.00      A   
ATOM   5038  CA  LEU A 533      -8.706 -22.441 -12.032  1.00 10.00      A   
ATOM   5039  CB  LEU A 533      -8.134 -23.264 -10.872  1.00 10.00      A   
ATOM   5040  CG  LEU A 533      -8.803 -23.072  -9.504  1.00 10.00      A   
ATOM   5041  CD1 LEU A 533     -10.102 -23.860  -9.408  1.00 10.00      A   
ATOM   5042  CD2 LEU A 533      -7.854 -23.468  -8.385  1.00 10.00      A   
ATOM   5043  C   LEU A 533      -7.668 -22.279 -13.132  1.00 10.00      A   
ATOM   5044  O   LEU A 533      -7.452 -23.181 -13.944  1.00 10.00      A   
ATOM   5045  N   ASN A 534      -7.041 -21.116 -13.149  1.00 10.00      A   
ATOM   5046  HN  ASN A 534      -7.277 -20.438 -12.473  1.00 10.00      A   
ATOM   5047  CA  ASN A 534      -6.009 -20.801 -14.126  1.00 10.00      A   
ATOM   5048  CB  ASN A 534      -6.003 -19.292 -14.396  1.00 10.00      A   
ATOM   5049  CG  ASN A 534      -4.981 -18.859 -15.431  1.00 10.00      A   
ATOM   5050  OD1 ASN A 534      -5.243 -18.900 -16.632  1.00 10.00      A   
ATOM   5051  ND2 ASN A 534      -3.810 -18.437 -14.971  1.00 10.00      A   
ATOM   5052 HD21 ASN A 534      -3.667 -18.433 -14.003  1.00 10.00      A   
ATOM   5053 HD22 ASN A 534      -3.137 -18.121 -15.623  1.00 10.00      A   
ATOM   5054  C   ASN A 534      -4.657 -21.244 -13.586  1.00 10.00      A   
ATOM   5055  O   ASN A 534      -4.069 -20.582 -12.726  1.00 10.00      A   
ATOM   5056  N   VAL A 535      -4.189 -22.384 -14.064  1.00 10.00      A   
ATOM   5057  HN  VAL A 535      -4.706 -22.865 -14.745  1.00 10.00      A   
ATOM   5058  CA  VAL A 535      -2.914 -22.930 -13.622  1.00 10.00      A   
ATOM   5059  CB  VAL A 535      -2.945 -24.472 -13.586  1.00 10.00      A   
ATOM   5060  CG1 VAL A 535      -1.720 -25.019 -12.865  1.00 10.00      A   
ATOM   5061  CG2 VAL A 535      -4.224 -24.976 -12.937  1.00 10.00      A   
ATOM   5062  C   VAL A 535      -1.807 -22.490 -14.566  1.00 10.00      A   
ATOM   5063  O   VAL A 535      -1.659 -23.042 -15.658  1.00 10.00      A   
ATOM   5064  N   GLU A 536      -1.035 -21.502 -14.145  1.00 10.00      A   
ATOM   5065  HN  GLU A 536      -1.188 -21.114 -13.254  1.00 10.00      A   
ATOM   5066  CA  GLU A 536       0.047 -20.988 -14.962  1.00 10.00      A   
ATOM   5067  CB  GLU A 536      -0.032 -19.464 -15.083  1.00 10.00      A   
ATOM   5068  CG  GLU A 536      -0.828 -18.993 -16.289  1.00 10.00      A   
ATOM   5069  CD  GLU A 536      -0.861 -17.487 -16.432  1.00 10.00      A   
ATOM   5070  OE1 GLU A 536       0.214 -16.875 -16.588  1.00 10.00      A   
ATOM   5071  OE2 GLU A 536      -1.967 -16.911 -16.406  1.00 10.00      A   
ATOM   5072  C   GLU A 536       1.402 -21.417 -14.419  1.00 10.00      A   
ATOM   5073  O   GLU A 536       1.754 -21.117 -13.277  1.00 10.00      A   
ATOM   5074  N   VAL A 537       2.148 -22.129 -15.246  1.00 10.00      A   
ATOM   5075  HN  VAL A 537       1.801 -22.333 -16.143  1.00 10.00      A   
ATOM   5076  CA  VAL A 537       3.469 -22.609 -14.878  1.00 10.00      A   
ATOM   5077  CB  VAL A 537       3.694 -24.054 -15.380  1.00 10.00      A   
ATOM   5078  CG1 VAL A 537       5.097 -24.544 -15.037  1.00 10.00      A   
ATOM   5079  CG2 VAL A 537       2.638 -24.992 -14.810  1.00 10.00      A   
ATOM   5080  C   VAL A 537       4.542 -21.700 -15.473  1.00 10.00      A   
ATOM   5081  O   VAL A 537       4.620 -21.531 -16.689  1.00 10.00      A   
ATOM   5082  N   ILE A 538       5.361 -21.120 -14.609  1.00 10.00      A   
ATOM   5083  HN  ILE A 538       5.257 -21.315 -13.654  1.00 10.00      A   
ATOM   5084  CA  ILE A 538       6.431 -20.228 -15.036  1.00 10.00      A   
ATOM   5085  CB  ILE A 538       6.476 -18.946 -14.173  1.00 10.00      A   
ATOM   5086  CG1 ILE A 538       5.066 -18.382 -13.962  1.00 10.00      A   
ATOM   5087  CG2 ILE A 538       7.379 -17.901 -14.820  1.00 10.00      A   
ATOM   5088  CD1 ILE A 538       4.985 -17.318 -12.885  1.00 10.00      A   
ATOM   5089  C   ILE A 538       7.774 -20.943 -14.924  1.00 10.00      A   
ATOM   5090  O   ILE A 538       8.323 -21.082 -13.828  1.00 10.00      A   
ATOM   5091  N   ASP A 539       8.295 -21.403 -16.050  1.00 10.00      A   
ATOM   5092  HN  ASP A 539       7.820 -21.256 -16.894  1.00 10.00      A   
ATOM   5093  CA  ASP A 539       9.569 -22.113 -16.066  1.00 10.00      A   
ATOM   5094  CB  ASP A 539       9.354 -23.572 -16.478  1.00 10.00      A   
ATOM   5095  CG  ASP A 539      10.478 -24.483 -16.034  1.00 10.00      A   
ATOM   5096  OD1 ASP A 539      10.503 -24.886 -14.846  1.00 10.00      A   
ATOM   5097  OD2 ASP A 539      11.333 -24.821 -16.875  1.00 10.00      A   
ATOM   5098  C   ASP A 539      10.551 -21.425 -17.008  1.00 10.00      A   
ATOM   5099  O   ASP A 539      10.194 -21.052 -18.126  1.00 10.00      A   
ATOM   5100  N   GLU A 540      11.782 -21.241 -16.550  1.00 10.00      A   
ATOM   5101  HN  GLU A 540      12.012 -21.553 -15.642  1.00 10.00      A   
ATOM   5102  CA  GLU A 540      12.806 -20.580 -17.349  1.00 10.00      A   
ATOM   5103  CB  GLU A 540      13.650 -19.648 -16.475  1.00 10.00      A   
ATOM   5104  CG  GLU A 540      12.891 -18.472 -15.890  1.00 10.00      A   
ATOM   5105  CD  GLU A 540      13.572 -17.155 -16.182  1.00 10.00      A   
ATOM   5106  OE1 GLU A 540      14.476 -16.761 -15.424  1.00 10.00      A   
ATOM   5107  OE2 GLU A 540      13.210 -16.510 -17.180  1.00 10.00      A   
ATOM   5108  C   GLU A 540      13.717 -21.583 -18.040  1.00 10.00      A   
ATOM   5109  O   GLU A 540      14.726 -21.202 -18.638  1.00 10.00      A   
ATOM   5110  N   ARG A 541      13.368 -22.859 -17.968  1.00 10.00      A   
ATOM   5111  HN  ARG A 541      12.544 -23.112 -17.494  1.00 10.00      A   
ATOM   5112  CA  ARG A 541      14.181 -23.896 -18.590  1.00 10.00      A   
ATOM   5113  CB  ARG A 541      14.409 -25.064 -17.626  1.00 10.00      A   
ATOM   5114  CG  ARG A 541      14.965 -24.654 -16.271  1.00 10.00      A   
ATOM   5115  CD  ARG A 541      14.003 -25.008 -15.149  1.00 10.00      A   
ATOM   5116  NE  ARG A 541      14.352 -26.267 -14.492  1.00 10.00      A   
ATOM   5117  HE  ARG A 541      15.304 -26.528 -14.500  1.00 10.00      A   
ATOM   5118  CZ  ARG A 541      13.471 -27.066 -13.886  1.00 10.00      A   
ATOM   5119  NH1 ARG A 541      12.184 -26.749 -13.851  1.00 10.00      A   
ATOM   5120 HH11 ARG A 541      11.842 -25.862 -14.303  1.00 10.00      A   
ATOM   5121 HH12 ARG A 541      11.503 -27.376 -13.373  1.00 10.00      A   
ATOM   5122  NH2 ARG A 541      13.881 -28.188 -13.309  1.00 10.00      A   
ATOM   5123 HH21 ARG A 541      13.197 -28.820 -12.837  1.00 10.00      A   
ATOM   5124 HH22 ARG A 541      14.890 -28.445 -13.322  1.00 10.00      A   
ATOM   5125  C   ARG A 541      13.551 -24.376 -19.894  1.00 10.00      A   
ATOM   5126  O   ARG A 541      13.816 -25.488 -20.355  1.00 10.00      A   
ATOM   5127  N   GLY A 542      12.720 -23.532 -20.488  1.00 10.00      A   
ATOM   5128  HN  GLY A 542      12.537 -22.665 -20.072  1.00 10.00      A   
ATOM   5129  CA  GLY A 542      12.071 -23.882 -21.734  1.00 10.00      A   
ATOM   5130  C   GLY A 542      10.760 -24.596 -21.515  1.00 10.00      A   
ATOM   5131  O   GLY A 542      10.263 -24.656 -20.390  1.00 10.00      A   
ATOM   5132  N   ALA A 543      10.205 -25.149 -22.584  1.00 10.00      A   
ATOM   5133  HN  ALA A 543      10.670 -25.097 -23.448  1.00 10.00      A   
ATOM   5134  CA  ALA A 543       8.939 -25.855 -22.504  1.00 10.00      A   
ATOM   5135  CB  ALA A 543       8.436 -26.195 -23.900  1.00 10.00      A   
ATOM   5136  C   ALA A 543       9.084 -27.121 -21.670  1.00 10.00      A   
ATOM   5137  O   ALA A 543       9.878 -27.999 -22.005  1.00 10.00      A   
ATOM   5138  N   PRO A 544       8.315 -27.233 -20.569  1.00 10.00      A   
ATOM   5139  CA  PRO A 544       8.356 -28.400 -19.680  1.00 10.00      A   
ATOM   5140  CB  PRO A 544       7.451 -28.002 -18.506  1.00 10.00      A   
ATOM   5141  CG  PRO A 544       7.288 -26.526 -18.620  1.00 10.00      A   
ATOM   5142  CD  PRO A 544       7.364 -26.222 -20.086  1.00 10.00      A   
ATOM   5143  C   PRO A 544       7.800 -29.639 -20.362  1.00 10.00      A   
ATOM   5144  O   PRO A 544       7.927 -30.751 -19.856  1.00 10.00      A   
ATOM   5145  N   ASP A 545       7.193 -29.430 -21.525  1.00 10.00      A   
ATOM   5146  HN  ASP A 545       7.127 -28.515 -21.862  1.00 10.00      A   
ATOM   5147  CA  ASP A 545       6.615 -30.514 -22.310  1.00 10.00      A   
ATOM   5148  CB  ASP A 545       5.814 -29.929 -23.472  1.00 10.00      A   
ATOM   5149  CG  ASP A 545       4.532 -30.682 -23.768  1.00 10.00      A   
ATOM   5150  OD1 ASP A 545       3.459 -30.239 -23.310  1.00 10.00      A   
ATOM   5151  OD2 ASP A 545       4.583 -31.707 -24.483  1.00 10.00      A   
ATOM   5152  C   ASP A 545       7.719 -31.421 -22.851  1.00 10.00      A   
ATOM   5153  O   ASP A 545       7.475 -32.569 -23.228  1.00 10.00      A   
ATOM   5154  N   SER A 546       8.940 -30.894 -22.879  1.00 10.00      A   
ATOM   5155  HN  SER A 546       9.068 -29.974 -22.568  1.00 10.00      A   
ATOM   5156  CA  SER A 546      10.094 -31.635 -23.362  1.00 10.00      A   
ATOM   5157  CB  SER A 546      11.161 -30.651 -23.837  1.00 10.00      A   
ATOM   5158  OG  SER A 546      10.576 -29.398 -24.163  1.00 10.00      A   
ATOM   5159  HG  SER A 546      10.648 -28.802 -23.401  1.00 10.00      A   
ATOM   5160  C   SER A 546      10.664 -32.514 -22.252  1.00 10.00      A   
ATOM   5161  O   SER A 546      11.507 -33.380 -22.493  1.00 10.00      A   
ATOM   5162  N   ARG A 547      10.193 -32.289 -21.036  1.00 10.00      A   
ATOM   5163  HN  ARG A 547       9.497 -31.605 -20.911  1.00 10.00      A   
ATOM   5164  CA  ARG A 547      10.654 -33.042 -19.884  1.00 10.00      A   
ATOM   5165  CB  ARG A 547      11.092 -32.086 -18.768  1.00 10.00      A   
ATOM   5166  CG  ARG A 547      12.183 -31.112 -19.168  1.00 10.00      A   
ATOM   5167  CD  ARG A 547      12.782 -30.431 -17.950  1.00 10.00      A
[truncated: 221,457 more chars]
