# Supplementary material for: Flexibility of intrinsically disordered degrons in AUX/IAA proteins reinforces auxin co-receptor assemblies
Source: Nat Commun. 2020 May 8;11:2277. doi: 10.1038/s41467-020-16147-2 (PMC7210949; doi:10.1038/s41467-020-16147-2)
Supplement: Supplementary file 11 — Supplementary Data 8 [file 41467_2020_16147_MOESM11_ESM.gz › disvis_haddock_files/IAA07/cluster7_1.pdb]

REMARK FILENAME="complex_78w.pdb0"
REMARK ===============================================================
REMARK HADDOCK run for complex
REMARK initial structure: complex_78.pdb
REMARK final NOE weights: unambig 50 amb: 50
REMARK ===============================================================
REMARK            total,bonds,angles,improper,dihe,vdw,elec,air,cdih,coup,rdcs,vean,dani,xpcs,rg
REMARK energies: 71.5526, 0, 0, 0, 0, -51.0175, -256.627, 379.197, 0, 0, 0, 0, 0, 0, 0
REMARK ===============================================================
REMARK            bonds,angles,impropers,dihe,air,cdih,coup,rdcs,vean,dani,xpcs
REMARK rms-dev.: 0,0,0,0,0.87697,0,0, 0, 0, 0, 0
REMARK ===============================================================
REMARK               air,cdih,coup,rdcs,vean,dani,xpcs
REMARK               >0.3,>5,>1,>0,>5,>0.2,>0.2
REMARK violations.: 11, 0, 0, 0, 0, 0, 0
REMARK ===============================================================
REMARK                        CVpartition#,violations,rms
REMARK AIRs cross-validation: 2, 29, 2.16714
REMARK ===============================================================
REMARK NCS energy: 0
REMARK ===============================================================
REMARK Symmetry energy: 0
REMARK ===============================================================
REMARK Desolvation energy: 35.0852
REMARK Internal energy free molecules: -17441.5
REMARK Internal energy complex: -33839.4
REMARK Binding energy: -16670.4
REMARK ===============================================================
REMARK buried surface area: 2091.43
REMARK ===============================================================
REMARK water - chain1: 0 0 0
REMARK water - chain2: 0 0 0
REMARK water - chain3: 0 0 0
REMARK water - chain4: 0 0 0
REMARK water - chain5: 0 0 0
REMARK water - chain6: 0 0 0
REMARK ===============================================================
REMARK water - water: 0 0 0
REMARK ===============================================================
REMARK DATE:10-Dec-2019  16:11:30       created by user: enm009
REMARK VERSION:1.3U
ATOM      1  N   PHE A   9     -40.605  -2.466  -7.035  1.00 10.00      A   
ATOM      2  HN  PHE A   9     -40.580  -2.688  -7.992  1.00 10.00      A   
ATOM      3  CA  PHE A   9     -39.795  -1.358  -6.550  1.00 10.00      A   
ATOM      4  CB  PHE A   9     -38.725  -1.858  -5.576  1.00 10.00      A   
ATOM      5  CG  PHE A   9     -39.252  -2.748  -4.480  1.00 10.00      A   
ATOM      6  CD1 PHE A   9     -38.718  -4.009  -4.277  1.00 10.00      A   
ATOM      7  CD2 PHE A   9     -40.284  -2.326  -3.656  1.00 10.00      A   
ATOM      8  CE1 PHE A   9     -39.200  -4.832  -3.276  1.00 10.00      A   
ATOM      9  CE2 PHE A   9     -40.771  -3.142  -2.653  1.00 10.00      A   
ATOM     10  CZ  PHE A   9     -40.228  -4.397  -2.463  1.00 10.00      A   
ATOM     11  C   PHE A   9     -39.140  -0.638  -7.722  1.00 10.00      A   
ATOM     12  O   PHE A   9     -38.342  -1.228  -8.449  1.00 10.00      A   
ATOM     13  N   PRO A  10     -39.489   0.641  -7.927  1.00 10.00      A   
ATOM     14  CA  PRO A  10     -38.943   1.458  -9.020  1.00 10.00      A   
ATOM     15  CB  PRO A  10     -39.469   2.860  -8.711  1.00 10.00      A   
ATOM     16  CG  PRO A  10     -40.728   2.609  -7.958  1.00 10.00      A   
ATOM     17  CD  PRO A  10     -40.458   1.394  -7.115  1.00 10.00      A   
ATOM     18  C   PRO A  10     -37.419   1.448  -9.052  1.00 10.00      A   
ATOM     19  O   PRO A  10     -36.761   1.475  -8.007  1.00 10.00      A   
ATOM     20  N   GLU A  11     -36.871   1.420 -10.260  1.00 10.00      A   
ATOM     21  HN  GLU A  11     -37.460   1.411 -11.047  1.00 10.00      A   
ATOM     22  CA  GLU A  11     -35.424   1.390 -10.466  1.00 10.00      A   
ATOM     23  CB  GLU A  11     -35.102   1.375 -11.962  1.00 10.00      A   
ATOM     24  CG  GLU A  11     -36.139   0.666 -12.820  1.00 10.00      A   
ATOM     25  CD  GLU A  11     -36.195  -0.826 -12.567  1.00 10.00      A   
ATOM     26  OE1 GLU A  11     -35.250  -1.535 -12.966  1.00 10.00      A   
ATOM     27  OE2 GLU A  11     -37.193  -1.298 -11.981  1.00 10.00      A   
ATOM     28  C   GLU A  11     -34.733   2.578  -9.801  1.00 10.00      A   
ATOM     29  O   GLU A  11     -33.622   2.447  -9.281  1.00 10.00      A   
ATOM     30  N   GLU A  12     -35.394   3.736  -9.820  1.00 10.00      A   
ATOM     31  HN  GLU A  12     -36.272   3.778 -10.259  1.00 10.00      A   
ATOM     32  CA  GLU A  12     -34.837   4.943  -9.214  1.00 10.00      A   
ATOM     33  CB  GLU A  12     -35.657   6.191  -9.569  1.00 10.00      A   
ATOM     34  CG  GLU A  12     -37.057   6.221  -8.978  1.00 10.00      A   
ATOM     35  CD  GLU A  12     -37.815   7.494  -9.309  1.00 10.00      A   
ATOM     36  OE1 GLU A  12     -37.171   8.530  -9.582  1.00 10.00      A   
ATOM     37  OE2 GLU A  12     -39.065   7.461  -9.298  1.00 10.00      A   
ATOM     38  C   GLU A  12     -34.698   4.786  -7.702  1.00 10.00      A   
ATOM     39  O   GLU A  12     -33.740   5.274  -7.107  1.00 10.00      A   
ATOM     40  N   VAL A  13     -35.645   4.076  -7.096  1.00 10.00      A   
ATOM     41  HN  VAL A  13     -36.366   3.688  -7.634  1.00 10.00      A   
ATOM     42  CA  VAL A  13     -35.629   3.848  -5.656  1.00 10.00      A   
ATOM     43  CB  VAL A  13     -36.964   3.251  -5.161  1.00 10.00      A   
ATOM     44  CG1 VAL A  13     -36.927   3.026  -3.659  1.00 10.00      A   
ATOM     45  CG2 VAL A  13     -38.129   4.151  -5.533  1.00 10.00      A   
ATOM     46  C   VAL A  13     -34.490   2.903  -5.282  1.00 10.00      A   
ATOM     47  O   VAL A  13     -33.736   3.162  -4.346  1.00 10.00      A   
ATOM     48  N   LEU A  14     -34.365   1.812  -6.031  1.00 10.00      A   
ATOM     49  HN  LEU A  14     -34.992   1.668  -6.770  1.00 10.00      A   
ATOM     50  CA  LEU A  14     -33.322   0.821  -5.783  1.00 10.00      A   
ATOM     51  CB  LEU A  14     -33.477  -0.375  -6.721  1.00 10.00      A   
ATOM     52  CG  LEU A  14     -34.725  -1.229  -6.491  1.00 10.00      A   
ATOM     53  CD1 LEU A  14     -34.859  -2.292  -7.566  1.00 10.00      A   
ATOM     54  CD2 LEU A  14     -34.697  -1.859  -5.107  1.00 10.00      A   
ATOM     55  C   LEU A  14     -31.943   1.445  -5.907  1.00 10.00      A   
ATOM     56  O   LEU A  14     -31.048   1.157  -5.115  1.00 10.00      A   
ATOM     57  N   GLU A  15     -31.788   2.329  -6.886  1.00 10.00      A   
ATOM     58  HN  GLU A  15     -32.545   2.522  -7.484  1.00 10.00      A   
ATOM     59  CA  GLU A  15     -30.518   3.012  -7.101  1.00 10.00      A   
ATOM     60  CB  GLU A  15     -30.576   3.846  -8.378  1.00 10.00      A   
ATOM     61  CG  GLU A  15     -29.269   3.884  -9.148  1.00 10.00      A   
ATOM     62  CD  GLU A  15     -29.274   4.940 -10.226  1.00 10.00      A   
ATOM     63  OE1 GLU A  15     -28.783   6.057  -9.964  1.00 10.00      A   
ATOM     64  OE2 GLU A  15     -29.785   4.667 -11.332  1.00 10.00      A   
ATOM     65  C   GLU A  15     -30.181   3.900  -5.901  1.00 10.00      A   
ATOM     66  O   GLU A  15     -29.011   4.160  -5.610  1.00 10.00      A   
ATOM     67  N   HIS A  16     -31.217   4.360  -5.207  1.00 10.00      A   
ATOM     68  HN  HIS A  16     -32.125   4.132  -5.498  1.00 10.00      A   
ATOM     69  CA  HIS A  16     -31.042   5.195  -4.027  1.00 10.00      A   
ATOM     70  CB  HIS A  16     -32.329   5.973  -3.729  1.00 10.00      A   
ATOM     71  CG  HIS A  16     -32.135   7.195  -2.875  1.00 10.00      A   
ATOM     72  ND1 HIS A  16     -32.178   8.457  -3.420  1.00 10.00      A   
ATOM     73  CD2 HIS A  16     -31.921   7.295  -1.538  1.00 10.00      A   
ATOM     74  CE1 HIS A  16     -31.994   9.295  -2.417  1.00 10.00      A   
ATOM     75  NE2 HIS A  16     -31.836   8.637  -1.258  1.00 10.00      A   
ATOM     76  HE2 HIS A  16     -31.682   9.045  -0.370  1.00 10.00      A   
ATOM     77  C   HIS A  16     -30.667   4.316  -2.841  1.00 10.00      A   
ATOM     78  O   HIS A  16     -29.820   4.678  -2.026  1.00 10.00      A   
ATOM     79  N   VAL A  17     -31.296   3.150  -2.759  1.00 10.00      A   
ATOM     80  HN  VAL A  17     -31.978   2.926  -3.430  1.00 10.00      A   
ATOM     81  CA  VAL A  17     -31.022   2.205  -1.686  1.00 10.00      A   
ATOM     82  CB  VAL A  17     -31.983   0.995  -1.749  1.00 10.00      A   
ATOM     83  CG1 VAL A  17     -31.649  -0.022  -0.668  1.00 10.00      A   
ATOM     84  CG2 VAL A  17     -33.430   1.447  -1.620  1.00 10.00      A   
ATOM     85  C   VAL A  17     -29.578   1.706  -1.770  1.00 10.00      A   
ATOM     86  O   VAL A  17     -28.873   1.624  -0.764  1.00 10.00      A   
ATOM     87  N   PHE A  18     -29.133   1.409  -2.984  1.00 10.00      A   
ATOM     88  HN  PHE A  18     -29.735   1.522  -3.752  1.00 10.00      A   
ATOM     89  CA  PHE A  18     -27.782   0.903  -3.207  1.00 10.00      A   
ATOM     90  CB  PHE A  18     -27.643   0.300  -4.610  1.00 10.00      A   
ATOM     91  CG  PHE A  18     -28.602  -0.824  -4.902  1.00 10.00      A   
ATOM     92  CD1 PHE A  18     -29.044  -1.056  -6.195  1.00 10.00      A   
ATOM     93  CD2 PHE A  18     -29.064  -1.645  -3.884  1.00 10.00      A   
ATOM     94  CE1 PHE A  18     -29.928  -2.086  -6.465  1.00 10.00      A   
ATOM     95  CE2 PHE A  18     -29.946  -2.675  -4.147  1.00 10.00      A   
ATOM     96  CZ  PHE A  18     -30.379  -2.896  -5.440  1.00 10.00      A   
ATOM     97  C   PHE A  18     -26.704   1.964  -2.979  1.00 10.00      A   
ATOM     98  O   PHE A  18     -25.529   1.630  -2.827  1.00 10.00      A   
ATOM     99  N   SER A  19     -27.095   3.237  -2.936  1.00 10.00      A   
ATOM    100  HN  SER A  19     -28.043   3.453  -3.051  1.00 10.00      A   
ATOM    101  CA  SER A  19     -26.133   4.316  -2.728  1.00 10.00      A   
ATOM    102  CB  SER A  19     -26.724   5.681  -3.105  1.00 10.00      A   
ATOM    103  OG  SER A  19     -27.689   6.118  -2.163  1.00 10.00      A   
ATOM    104  HG  SER A  19     -28.420   5.483  -2.126  1.00 10.00      A   
ATOM    105  C   SER A  19     -25.588   4.315  -1.297  1.00 10.00      A   
ATOM    106  O   SER A  19     -24.595   4.979  -0.996  1.00 10.00      A   
ATOM    107  N   PHE A  20     -26.232   3.547  -0.425  1.00 10.00      A   
ATOM    108  HN  PHE A  20     -27.012   3.030  -0.727  1.00 10.00      A   
ATOM    109  CA  PHE A  20     -25.808   3.446   0.965  1.00 10.00      A   
ATOM    110  CB  PHE A  20     -27.023   3.386   1.896  1.00 10.00      A   
ATOM    111  CG  PHE A  20     -27.829   4.652   1.932  1.00 10.00      A   
ATOM    112  CD1 PHE A  20     -28.988   4.775   1.183  1.00 10.00      A   
ATOM    113  CD2 PHE A  20     -27.426   5.722   2.714  1.00 10.00      A   
ATOM    114  CE1 PHE A  20     -29.729   5.940   1.212  1.00 10.00      A   
ATOM    115  CE2 PHE A  20     -28.161   6.890   2.748  1.00 10.00      A   
ATOM    116  CZ  PHE A  20     -29.315   6.999   1.995  1.00 10.00      A   
ATOM    117  C   PHE A  20     -24.930   2.214   1.162  1.00 10.00      A   
ATOM    118  O   PHE A  20     -24.522   1.895   2.278  1.00 10.00      A   
ATOM    119  N   ILE A  21     -24.635   1.528   0.063  1.00 10.00      A   
ATOM    120  HN  ILE A  21     -24.979   1.839  -0.801  1.00 10.00      A   
ATOM    121  CA  ILE A  21     -23.810   0.330   0.103  1.00 10.00      A   
ATOM    122  CB  ILE A  21     -24.579  -0.899  -0.435  1.00 10.00      A   
ATOM    123  CG1 ILE A  21     -25.985  -0.968   0.177  1.00 10.00      A   
ATOM    124  CG2 ILE A  21     -23.804  -2.181  -0.151  1.00 10.00      A   
ATOM    125  CD1 ILE A  21     -26.898  -1.984  -0.476  1.00 10.00      A   
ATOM    126  C   ILE A  21     -22.537   0.524  -0.718  1.00 10.00      A   
ATOM    127  O   ILE A  21     -22.559   0.430  -1.947  1.00 10.00      A   
ATOM    128  N   GLN A  22     -21.433   0.812  -0.039  1.00 10.00      A   
ATOM    129  HN  GLN A  22     -21.481   0.906   0.938  1.00 10.00      A   
ATOM    130  CA  GLN A  22     -20.152   1.011  -0.712  1.00 10.00      A   
ATOM    131  CB  GLN A  22     -19.480   2.294  -0.222  1.00 10.00      A   
ATOM    132  CG  GLN A  22     -19.923   3.546  -0.958  1.00 10.00      A   
ATOM    133  CD  GLN A  22     -19.291   3.661  -2.331  1.00 10.00      A   
ATOM    134  OE1 GLN A  22     -19.831   3.170  -3.322  1.00 10.00      A   
ATOM    135  NE2 GLN A  22     -18.135   4.304  -2.399  1.00 10.00      A   
ATOM    136 HE21 GLN A  22     -17.754   4.670  -1.571  1.00 10.00      A   
ATOM    137 HE22 GLN A  22     -17.700   4.389  -3.276  1.00 10.00      A   
ATOM    138  C   GLN A  22     -19.224  -0.177  -0.493  1.00 10.00      A   
ATOM    139  O   GLN A  22     -18.150  -0.264  -1.093  1.00 10.00      A   
ATOM    140  N   LEU A  23     -19.641  -1.091   0.369  1.00 10.00      A   
ATOM    141  HN  LEU A  23     -20.504  -0.971   0.808  1.00 10.00      A   
ATOM    142  CA  LEU A  23     -18.846  -2.272   0.668  1.00 10.00      A   
ATOM    143  CB  LEU A  23     -19.337  -2.952   1.950  1.00 10.00      A   
ATOM    144  CG  LEU A  23     -18.629  -2.550   3.253  1.00 10.00      A   
ATOM    145  CD1 LEU A  23     -19.005  -1.136   3.673  1.00 10.00      A   
ATOM    146  CD2 LEU A  23     -18.936  -3.545   4.363  1.00 10.00      A   
ATOM    147  C   LEU A  23     -18.871  -3.256  -0.494  1.00 10.00      A   
ATOM    148  O   LEU A  23     -19.928  -3.769  -0.862  1.00 10.00      A   
ATOM    149  N   ASP A  24     -17.697  -3.522  -1.051  1.00 10.00      A   
ATOM    150  HN  ASP A  24     -16.895  -3.088  -0.688  1.00 10.00      A   
ATOM    151  CA  ASP A  24     -17.555  -4.437  -2.184  1.00 10.00      A   
ATOM    152  CB  ASP A  24     -16.094  -4.521  -2.631  1.00 10.00      A   
ATOM    153  CG  ASP A  24     -15.578  -3.214  -3.191  1.00 10.00      A   
ATOM    154  OD1 ASP A  24     -15.916  -2.883  -4.343  1.00 10.00      A   
ATOM    155  OD2 ASP A  24     -14.839  -2.507  -2.474  1.00 10.00      A   
ATOM    156  C   ASP A  24     -18.071  -5.834  -1.857  1.00 10.00      A   
ATOM    157  O   ASP A  24     -18.835  -6.423  -2.629  1.00 10.00      A   
ATOM    158  N   LYS A  25     -17.669  -6.353  -0.699  1.00 10.00      A   
ATOM    159  HN  LYS A  25     -17.084  -5.822  -0.116  1.00 10.00      A   
ATOM    160  CA  LYS A  25     -18.079  -7.689  -0.269  1.00 10.00      A   
ATOM    161  CB  LYS A  25     -17.417  -8.065   1.058  1.00 10.00      A   
ATOM    162  CG  LYS A  25     -15.946  -8.436   0.938  1.00 10.00      A   
ATOM    163  CD  LYS A  25     -15.281  -8.521   2.305  1.00 10.00      A   
ATOM    164  CE  LYS A  25     -13.839  -9.001   2.216  1.00 10.00      A   
ATOM    165  NZ  LYS A  25     -13.750 -10.486   2.185  1.00 10.00      A   
ATOM    166  HZ1 LYS A  25     -12.773 -10.791   2.374  1.00 10.00      A   
ATOM    167  HZ2 LYS A  25     -14.039 -10.846   1.245  1.00 10.00      A   
ATOM    168  HZ3 LYS A  25     -14.375 -10.899   2.912  1.00 10.00      A   
ATOM    169  C   LYS A  25     -19.597  -7.816  -0.169  1.00 10.00      A   
ATOM    170  O   LYS A  25     -20.156  -8.884  -0.416  1.00 10.00      A   
ATOM    171  N   ASP A  26     -20.264  -6.728   0.188  1.00 10.00      A   
ATOM    172  HN  ASP A  26     -19.772  -5.903   0.367  1.00 10.00      A   
ATOM    173  CA  ASP A  26     -21.717  -6.733   0.308  1.00 10.00      A   
ATOM    174  CB  ASP A  26     -22.195  -5.721   1.350  1.00 10.00      A   
ATOM    175  CG  ASP A  26     -22.092  -6.252   2.768  1.00 10.00      A   
ATOM    176  OD1 ASP A  26     -22.445  -7.433   2.999  1.00 10.00      A   
ATOM    177  OD2 ASP A  26     -21.663  -5.493   3.661  1.00 10.00      A   
ATOM    178  C   ASP A  26     -22.373  -6.473  -1.040  1.00 10.00      A   
ATOM    179  O   ASP A  26     -23.407  -7.054  -1.361  1.00 10.00      A   
ATOM    180  N   ARG A  27     -21.759  -5.603  -1.833  1.00 10.00      A   
ATOM    181  HN  ARG A  27     -20.941  -5.157  -1.515  1.00 10.00      A   
ATOM    182  CA  ARG A  27     -22.274  -5.282  -3.158  1.00 10.00      A   
ATOM    183  CB  ARG A  27     -21.431  -4.191  -3.823  1.00 10.00      A   
ATOM    184  CG  ARG A  27     -21.847  -2.776  -3.455  1.00 10.00      A   
ATOM    185  CD  ARG A  27     -21.770  -1.855  -4.660  1.00 10.00      A   
ATOM    186  NE  ARG A  27     -22.542  -0.627  -4.469  1.00 10.00      A   
ATOM    187  HE  ARG A  27     -22.452  -0.171  -3.596  1.00 10.00      A   
ATOM    188  CZ  ARG A  27     -23.347  -0.103  -5.392  1.00 10.00      A   
ATOM    189  NH1 ARG A  27     -23.497  -0.686  -6.573  1.00 10.00      A   
ATOM    190 HH11 ARG A  27     -22.979  -1.582  -6.793  1.00 10.00      A   
ATOM    191 HH12 ARG A  27     -24.128  -0.273  -7.292  1.00 10.00      A   
ATOM    192  NH2 ARG A  27     -24.025   1.015  -5.124  1.00 10.00      A   
ATOM    193 HH21 ARG A  27     -23.922   1.477  -4.190  1.00 10.00      A   
ATOM    194 HH22 ARG A  27     -24.659   1.437  -5.838  1.00 10.00      A   
ATOM    195  C   ARG A  27     -22.309  -6.528  -4.032  1.00 10.00      A   
ATOM    196  O   ARG A  27     -23.211  -6.703  -4.851  1.00 10.00      A   
ATOM    197  N   ASN A  28     -21.323  -7.397  -3.844  1.00 10.00      A   
ATOM    198  HN  ASN A  28     -20.619  -7.190  -3.184  1.00 10.00      A   
ATOM    199  CA  ASN A  28     -21.248  -8.640  -4.602  1.00 10.00      A   
ATOM    200  CB  ASN A  28     -19.956  -9.403  -4.299  1.00 10.00      A   
ATOM    201  CG  ASN A  28     -18.728  -8.740  -4.891  1.00 10.00      A   
ATOM    202  OD1 ASN A  28     -18.826  -7.953  -5.835  1.00 10.00      A   
ATOM    203  ND2 ASN A  28     -17.564  -9.065  -4.352  1.00 10.00      A   
ATOM    204 HD21 ASN A  28     -17.560  -9.708  -3.612  1.00 10.00      A   
ATOM    205 HD22 ASN A  28     -16.748  -8.648  -4.717  1.00 10.00      A   
ATOM    206  C   ASN A  28     -22.465  -9.512  -4.319  1.00 10.00      A   
ATOM    207  O   ASN A  28     -22.987 -10.171  -5.216  1.00 10.00      A   
ATOM    208  N   SER A  29     -22.925  -9.495  -3.076  1.00 10.00      A   
ATOM    209  HN  SER A  29     -22.469  -8.947  -2.400  1.00 10.00      A   
ATOM    210  CA  SER A  29     -24.096 -10.269  -2.690  1.00 10.00      A   
ATOM    211  CB  SER A  29     -24.259 -10.260  -1.169  1.00 10.00      A   
ATOM    212  OG  SER A  29     -23.027 -10.546  -0.531  1.00 10.00      A   
ATOM    213  HG  SER A  29     -23.078 -10.275   0.394  1.00 10.00      A   
ATOM    214  C   SER A  29     -25.343  -9.694  -3.356  1.00 10.00      A   
ATOM    215  O   SER A  29     -26.243 -10.432  -3.765  1.00 10.00      A   
ATOM    216  N   VAL A  30     -25.375  -8.364  -3.475  1.00 10.00      A   
ATOM    217  HN  VAL A  30     -24.622  -7.839  -3.127  1.00 10.00      A   
ATOM    218  CA  VAL A  30     -26.496  -7.665  -4.097  1.00 10.00      A   
ATOM    219  CB  VAL A  30     -26.371  -6.132  -3.932  1.00 10.00      A   
ATOM    220  CG1 VAL A  30     -27.583  -5.419  -4.514  1.00 10.00      A   
ATOM    221  CG2 VAL A  30     -26.195  -5.764  -2.468  1.00 10.00      A   
ATOM    222  C   VAL A  30     -26.589  -8.016  -5.582  1.00 10.00      A   
ATOM    223  O   VAL A  30     -27.678  -8.060  -6.158  1.00 10.00      A   
ATOM    224  N   SER A  31     -25.439  -8.291  -6.188  1.00 10.00      A   
ATOM    225  HN  SER A  31     -24.607  -8.243  -5.674  1.00 10.00      A   
ATOM    226  CA  SER A  31     -25.375  -8.644  -7.602  1.00 10.00      A   
ATOM    227  CB  SER A  31     -24.054  -8.155  -8.209  1.00 10.00      A   
ATOM    228  OG  SER A  31     -22.932  -8.666  -7.499  1.00 10.00      A   
ATOM    229  HG  SER A  31     -23.239  -9.219  -6.768  1.00 10.00      A   
ATOM    230  C   SER A  31     -25.537 -10.152  -7.814  1.00 10.00      A   
ATOM    231  O   SER A  31     -25.166 -10.684  -8.860  1.00 10.00      A   
ATOM    232  N   LEU A  32     -26.093 -10.836  -6.819  1.00 10.00      A   
ATOM    233  HN  LEU A  32     -26.370 -10.358  -6.005  1.00 10.00      A   
ATOM    234  CA  LEU A  32     -26.296 -12.281  -6.906  1.00 10.00      A   
ATOM    235  CB  LEU A  32     -25.191 -13.028  -6.155  1.00 10.00      A   
ATOM    236  CG  LEU A  32     -23.881 -13.255  -6.915  1.00 10.00      A   
ATOM    237  CD1 LEU A  32     -22.792 -13.719  -5.962  1.00 10.00      A   
ATOM    238  CD2 LEU A  32     -24.076 -14.269  -8.034  1.00 10.00      A   
ATOM    239  C   LEU A  32     -27.663 -12.703  -6.372  1.00 10.00      A   
ATOM    240  O   LEU A  32     -27.880 -13.871  -6.049  1.00 10.00      A   
ATOM    241  N   VAL A  33     -28.584 -11.758  -6.277  1.00 10.00      A   
ATOM    242  HN  VAL A  33     -28.363 -10.844  -6.548  1.00 10.00      A   
ATOM    243  CA  VAL A  33     -29.922 -12.058  -5.779  1.00 10.00      A   
ATOM    244  CB  VAL A  33     -30.459 -10.983  -4.811  1.00 10.00      A   
ATOM    245  CG1 VAL A  33     -29.639 -10.945  -3.535  1.00 10.00      A   
ATOM    246  CG2 VAL A  33     -30.490  -9.612  -5.470  1.00 10.00      A   
ATOM    247  C   VAL A  33     -30.914 -12.291  -6.919  1.00 10.00      A   
ATOM    248  O   VAL A  33     -31.773 -13.171  -6.832  1.00 10.00      A   
ATOM    249  N   CYS A  34     -30.778 -11.504  -7.981  1.00 10.00      A   
ATOM    250  HN  CYS A  34     -30.060 -10.837  -7.984  1.00 10.00      A   
ATOM    251  CA  CYS A  34     -31.643 -11.598  -9.151  1.00 10.00      A   
ATOM    252  CB  CYS A  34     -33.048 -11.074  -8.837  1.00 10.00      A   
ATOM    253  SG  CYS A  34     -33.117  -9.317  -8.415  1.00 10.00      A   
ATOM    254  HG  CYS A  34     -33.836  -9.192  -7.308  1.00 10.00      A   
ATOM    255  C   CYS A  34     -31.025 -10.807 -10.302  1.00 10.00      A   
ATOM    256  O   CYS A  34     -30.288  -9.841 -10.076  1.00 10.00      A   
ATOM    257  N   LYS A  35     -31.330 -11.201 -11.528  1.00 10.00      A   
ATOM    258  HN  LYS A  35     -31.955 -11.963 -11.648  1.00 10.00      A   
ATOM    259  CA  LYS A  35     -30.776 -10.534 -12.700  1.00 10.00      A   
ATOM    260  CB  LYS A  35     -31.150 -11.289 -13.983  1.00 10.00      A   
ATOM    261  CG  LYS A  35     -30.407 -10.829 -15.227  1.00 10.00      A   
ATOM    262  CD  LYS A  35     -28.903 -10.853 -15.007  1.00 10.00      A   
ATOM    263  CE  LYS A  35     -28.144 -10.572 -16.295  1.00 10.00      A   
ATOM    264  NZ  LYS A  35     -28.024 -11.783 -17.146  1.00 10.00      A   
ATOM    265  HZ1 LYS A  35     -27.581 -12.563 -16.604  1.00 10.00      A   
ATOM    266  HZ2 LYS A  35     -27.435 -11.578 -17.975  1.00 10.00      A   
ATOM    267  HZ3 LYS A  35     -28.961 -12.092 -17.470  1.00 10.00      A   
ATOM    268  C   LYS A  35     -31.207  -9.070 -12.772  1.00 10.00      A   
ATOM    269  O   LYS A  35     -30.456  -8.219 -13.246  1.00 10.00      A   
ATOM    270  N   SER A  36     -32.406  -8.784 -12.276  1.00 10.00      A   
ATOM    271  HN  SER A  36     -32.949  -9.506 -11.893  1.00 10.00      A   
ATOM    272  CA  SER A  36     -32.940  -7.428 -12.286  1.00 10.00      A   
ATOM    273  CB  SER A  36     -34.389  -7.434 -11.790  1.00 10.00      A   
ATOM    274  OG  SER A  36     -35.132  -8.464 -12.426  1.00 10.00      A   
ATOM    275  HG  SER A  36     -35.209  -8.265 -13.370  1.00 10.00      A   
ATOM    276  C   SER A  36     -32.079  -6.482 -11.444  1.00 10.00      A   
ATOM    277  O   SER A  36     -31.572  -5.476 -11.948  1.00 10.00      A   
ATOM    278  N   TRP A  37     -31.886  -6.829 -10.172  1.00 10.00      A   
ATOM    279  HN  TRP A  37     -32.284  -7.663  -9.835  1.00 10.00      A   
ATOM    280  CA  TRP A  37     -31.087  -6.005  -9.264  1.00 10.00      A   
ATOM    281  CB  TRP A  37     -31.177  -6.520  -7.823  1.00 10.00      A   
ATOM    282  CG  TRP A  37     -32.457  -6.173  -7.124  1.00 10.00      A   
ATOM    283  CD1 TRP A  37     -33.666  -5.917  -7.702  1.00 10.00      A   
ATOM    284  CD2 TRP A  37     -32.650  -6.042  -5.712  1.00 10.00      A   
ATOM    285  NE1 TRP A  37     -34.602  -5.643  -6.738  1.00 10.00      A   
ATOM    286  HE1 TRP A  37     -35.546  -5.428  -6.906  1.00 10.00      A   
ATOM    287  CE2 TRP A  37     -34.003  -5.710  -5.506  1.00 10.00      A   
ATOM    288  CE3 TRP A  37     -31.808  -6.172  -4.603  1.00 10.00      A   
ATOM    289  CZ2 TRP A  37     -34.536  -5.508  -4.235  1.00 10.00      A   
ATOM    290  CZ3 TRP A  37     -32.336  -5.972  -3.344  1.00 10.00      A   
ATOM    291  CH2 TRP A  37     -33.687  -5.644  -3.170  1.00 10.00      A   
ATOM    292  C   TRP A  37     -29.632  -5.971  -9.708  1.00 10.00      A   
ATOM    293  O   TRP A  37     -28.944  -4.971  -9.523  1.00 10.00      A   
ATOM    294  N   TYR A  38     -29.177  -7.071 -10.305  1.00 10.00      A   
ATOM    295  HN  TYR A  38     -29.787  -7.833 -10.428  1.00 10.00      A   
ATOM    296  CA  TYR A  38     -27.804  -7.177 -10.788  1.00 10.00      A   
ATOM    297  CB  TYR A  38     -27.567  -8.553 -11.428  1.00 10.00      A   
ATOM    298  CG  TYR A  38     -26.349  -8.634 -12.328  1.00 10.00      A   
ATOM    299  CD1 TYR A  38     -26.471  -8.542 -13.711  1.00 10.00      A   
ATOM    300  CD2 TYR A  38     -25.080  -8.799 -11.795  1.00 10.00      A   
ATOM    301  CE1 TYR A  38     -25.363  -8.616 -14.536  1.00 10.00      A   
ATOM    302  CE2 TYR A  38     -23.968  -8.874 -12.611  1.00 10.00      A   
ATOM    303  CZ  TYR A  38     -24.113  -8.783 -13.978  1.00 10.00      A   
ATOM    304  OH  TYR A  38     -23.000  -8.854 -14.785  1.00 10.00      A   
ATOM    305  HH  TYR A  38     -23.230  -9.278 -15.622  1.00 10.00      A   
ATOM    306  C   TYR A  38     -27.499  -6.073 -11.793  1.00 10.00      A   
ATOM    307  O   TYR A  38     -26.445  -5.439 -11.730  1.00 10.00      A   
ATOM    308  N   GLU A  39     -28.435  -5.844 -12.709  1.00 10.00      A   
ATOM    309  HN  GLU A  39     -29.257  -6.383 -12.695  1.00 10.00      A   
ATOM    310  CA  GLU A  39     -28.277  -4.826 -13.738  1.00 10.00      A   
ATOM    311  CB  GLU A  39     -29.376  -4.964 -14.788  1.00 10.00      A   
ATOM    312  CG  GLU A  39     -29.191  -6.150 -15.720  1.00 10.00      A   
ATOM    313  CD  GLU A  39     -28.229  -5.847 -16.848  1.00 10.00      A   
ATOM    314  OE1 GLU A  39     -27.023  -6.141 -16.710  1.00 10.00      A   
ATOM    315  OE2 GLU A  39     -28.673  -5.302 -17.879  1.00 10.00      A   
ATOM    316  C   GLU A  39     -28.273  -3.421 -13.142  1.00 10.00      A   
ATOM    317  O   GLU A  39     -27.607  -2.520 -13.645  1.00 10.00      A   
ATOM    318  N   ILE A  40     -29.013  -3.239 -12.064  1.00 10.00      A   
ATOM    319  HN  ILE A  40     -29.535  -3.987 -11.703  1.00 10.00      A   
ATOM    320  CA  ILE A  40     -29.073  -1.941 -11.408  1.00 10.00      A   
ATOM    321  CB  ILE A  40     -30.319  -1.817 -10.508  1.00 10.00      A   
ATOM    322  CG1 ILE A  40     -31.579  -2.157 -11.310  1.00 10.00      A   
ATOM    323  CG2 ILE A  40     -30.422  -0.414  -9.921  1.00 10.00      A   
ATOM    324  CD1 ILE A  40     -32.821  -2.309 -10.463  1.00 10.00      A   
ATOM    325  C   ILE A  40     -27.809  -1.707 -10.587  1.00 10.00      A   
ATOM    326  O   ILE A  40     -27.269  -0.602 -10.559  1.00 10.00      A   
ATOM    327  N   GLU A  41     -27.328  -2.762  -9.939  1.00 10.00      A   
ATOM    328  HN  GLU A  41     -27.808  -3.616 -10.003  1.00 10.00      A   
ATOM    329  CA  GLU A  41     -26.123  -2.686  -9.120  1.00 10.00      A   
ATOM    330  CB  GLU A  41     -25.892  -4.016  -8.386  1.00 10.00      A   
ATOM    331  CG  GLU A  41     -24.917  -3.942  -7.214  1.00 10.00      A   
ATOM    332  CD  GLU A  41     -23.462  -4.009  -7.640  1.00 10.00      A   
ATOM    333  OE1 GLU A  41     -23.058  -5.024  -8.235  1.00 10.00      A   
ATOM    334  OE2 GLU A  41     -22.715  -3.044  -7.382  1.00 10.00      A   
ATOM    335  C   GLU A  41     -24.907  -2.332  -9.972  1.00 10.00      A   
ATOM    336  O   GLU A  41     -24.139  -1.430  -9.629  1.00 10.00      A   
ATOM    337  N   ARG A  42     -24.757  -3.027 -11.097  1.00 10.00      A   
ATOM    338  HN  ARG A  42     -25.421  -3.712 -11.328  1.00 10.00      A   
ATOM    339  CA  ARG A  42     -23.630  -2.797 -11.994  1.00 10.00      A   
ATOM    340  CB  ARG A  42     -23.575  -3.845 -13.110  1.00 10.00      A   
ATOM    341  CG  ARG A  42     -24.841  -3.944 -13.942  1.00 10.00      A   
ATOM    342  CD  ARG A  42     -24.608  -4.740 -15.213  1.00 10.00      A   
ATOM    343  NE  ARG A  42     -23.866  -3.957 -16.199  1.00 10.00      A   
ATOM    344  HE  ARG A  42     -23.016  -3.554 -15.904  1.00 10.00      A   
ATOM    345  CZ  ARG A  42     -24.271  -3.756 -17.452  1.00 10.00      A   
ATOM    346  NH1 ARG A  42     -25.409  -4.287 -17.878  1.00 10.00      A   
ATOM    347 HH11 ARG A  42     -25.999  -4.876 -17.238  1.00 10.00      A   
ATOM    348 HH12 ARG A  42     -25.723  -4.124 -18.862  1.00 10.00      A   
ATOM    349  NH2 ARG A  42     -23.537  -3.021 -18.280  1.00 10.00      A   
ATOM    350 HH21 ARG A  42     -22.641  -2.601 -17.960  1.00 10.00      A   
ATOM    351 HH22 ARG A  42     -23.858  -2.858 -19.263  1.00 10.00      A   
ATOM    352  C   ARG A  42     -23.636  -1.384 -12.572  1.00 10.00      A   
ATOM    353  O   ARG A  42     -22.592  -0.855 -12.956  1.00 10.00      A   
ATOM    354  N   TRP A  43     -24.810  -0.769 -12.606  1.00 10.00      A   
ATOM    355  HN  TRP A  43     -25.601  -1.235 -12.267  1.00 10.00      A   
ATOM    356  CA  TRP A  43     -24.952   0.582 -13.134  1.00 10.00      A   
ATOM    357  CB  TRP A  43     -26.244   0.719 -13.948  1.00 10.00      A   
ATOM    358  CG  TRP A  43     -26.123   0.274 -15.378  1.00 10.00      A   
ATOM    359  CD1 TRP A  43     -26.404  -0.961 -15.879  1.00 10.00      A   
ATOM    360  CD2 TRP A  43     -25.703   1.068 -16.493  1.00 10.00      A   
ATOM    361  NE1 TRP A  43     -26.184  -0.990 -17.229  1.00 10.00      A   
ATOM    362  HE1 TRP A  43     -26.319  -1.769 -17.812  1.00 10.00      A   
ATOM    363  CE2 TRP A  43     -25.752   0.242 -17.633  1.00 10.00      A   
ATOM    364  CE3 TRP A  43     -25.288   2.394 -16.637  1.00 10.00      A   
ATOM    365  CZ2 TRP A  43     -25.402   0.701 -18.898  1.00 10.00      A   
ATOM    366  CZ3 TRP A  43     -24.943   2.847 -17.895  1.00 10.00      A   
ATOM    367  CH2 TRP A  43     -25.001   2.003 -19.009  1.00 10.00      A   
ATOM    368  C   TRP A  43     -24.918   1.628 -12.019  1.00 10.00      A   
ATOM    369  O   TRP A  43     -25.371   2.757 -12.208  1.00 10.00      A   
ATOM    370  N   CYS A  44     -24.400   1.254 -10.852  1.00 10.00      A   
ATOM    371  HN  CYS A  44     -24.096   0.333 -10.733  1.00 10.00      A   
ATOM    372  CA  CYS A  44     -24.314   2.190  -9.739  1.00 10.00      A   
ATOM    373  CB  CYS A  44     -25.606   2.210  -8.916  1.00 10.00      A   
ATOM    374  SG  CYS A  44     -26.048   0.635  -8.145  1.00 10.00      A   
ATOM    375  HG  CYS A  44     -26.705  -0.087  -9.047  1.00 10.00      A   
ATOM    376  C   CYS A  44     -23.092   1.958  -8.844  1.00 10.00      A   
ATOM    377  O   CYS A  44     -22.919   2.658  -7.846  1.00 10.00      A   
ATOM    378  N   ARG A  45     -22.255   0.974  -9.173  1.00 10.00      A   
ATOM    379  HN  ARG A  45     -22.441   0.421  -9.956  1.00 10.00      A   
ATOM    380  CA  ARG A  45     -21.060   0.713  -8.367  1.00 10.00      A   
ATOM    381  CB  ARG A  45     -20.448  -0.666  -8.654  1.00 10.00      A   
ATOM    382  CG  ARG A  45     -19.543  -1.173  -7.537  1.00 10.00      A   
ATOM    383  CD  ARG A  45     -19.004  -2.574  -7.806  1.00 10.00      A   
ATOM    384  NE  ARG A  45     -20.014  -3.614  -7.625  1.00 10.00      A   
ATOM    385  HE  ARG A  45     -20.958  -3.371  -7.824  1.00 10.00      A   
ATOM    386  CZ  ARG A  45     -19.752  -4.853  -7.197  1.00 10.00      A   
ATOM    387  NH1 ARG A  45     -18.514  -5.218  -6.891  1.00 10.00      A   
ATOM    388 HH11 ARG A  45     -18.326  -6.191  -6.559  1.00 10.00      A   
ATOM    389 HH12 ARG A  45     -17.727  -4.540  -6.981  1.00 10.00      A   
ATOM    390  NH2 ARG A  45     -20.732  -5.741  -7.112  1.00 10.00      A   
ATOM    391 HH21 ARG A  45     -21.713  -5.472  -7.389  1.00 10.00      A   
ATOM    392 HH22 ARG A  45     -20.541  -6.707  -6.772  1.00 10.00      A   
ATOM    393  C   ARG A  45     -20.043   1.831  -8.577  1.00 10.00      A   
ATOM    394  O   ARG A  45     -19.513   2.006  -9.676  1.00 10.00      A   
ATOM    395  N   ARG A  46     -19.794   2.590  -7.517  1.00 10.00      A   
ATOM    396  HN  ARG A  46     -20.227   2.367  -6.663  1.00 10.00      A   
ATOM    397  CA  ARG A  46     -18.882   3.729  -7.568  1.00 10.00      A   
ATOM    398  CB  ARG A  46     -19.139   4.675  -6.388  1.00 10.00      A   
ATOM    399  CG  ARG A  46     -20.557   5.227  -6.312  1.00 10.00      A   
ATOM    400  CD  ARG A  46     -20.753   6.094  -5.072  1.00 10.00      A   
ATOM    401  NE  ARG A  46     -22.092   6.692  -5.023  1.00 10.00      A   
ATOM    402  HE  ARG A  46     -22.724   6.430  -5.730  1.00 10.00      A   
ATOM    403  CZ  ARG A  46     -22.497   7.557  -4.088  1.00 10.00      A   
ATOM    404  NH1 ARG A  46     -21.674   7.927  -3.120  1.00 10.00      A   
ATOM    405 HH11 ARG A  46     -20.702   7.548  -3.087  1.00 10.00      A   
ATOM    406 HH12 ARG A  46     -21.989   8.600  -2.383  1.00 10.00      A   
ATOM    407  NH2 ARG A  46     -23.729   8.057  -4.132  1.00 10.00      A   
ATOM    408 HH21 ARG A  46     -24.386   7.775  -4.895  1.00 10.00      A   
ATOM    409 HH22 ARG A  46     -24.044   8.736  -3.409  1.00 10.00      A   
ATOM    410  C   ARG A  46     -17.413   3.314  -7.588  1.00 10.00      A   
ATOM    411  O   ARG A  46     -16.601   3.923  -8.286  1.00 10.00      A   
ATOM    412  N   LYS A  47     -17.070   2.284  -6.828  1.00 10.00      A   
ATOM    413  HN  LYS A  47     -17.759   1.819  -6.304  1.00 10.00      A   
ATOM    414  CA  LYS A  47     -15.687   1.829  -6.754  1.00 10.00      A   
ATOM    415  CB  LYS A  47     -15.099   2.157  -5.373  1.00 10.00      A   
ATOM    416  CG  LYS A  47     -15.942   1.677  -4.194  1.00 10.00      A   
ATOM    417  CD  LYS A  47     -15.333   2.089  -2.859  1.00 10.00      A   
ATOM    418  CE  LYS A  47     -14.363   1.041  -2.329  1.00 10.00      A   
ATOM    419  NZ  LYS A  47     -15.064  -0.049  -1.595  1.00 10.00      A   
ATOM    420  HZ1 LYS A  47     -14.621  -0.197  -0.666  1.00 10.00      A   
ATOM    421  HZ2 LYS A  47     -15.008  -0.945  -2.134  1.00 10.00      A   
ATOM    422  HZ3 LYS A  47     -16.065   0.195  -1.451  1.00 10.00      A   
ATOM    423  C   LYS A  47     -15.555   0.338  -7.037  1.00 10.00      A   
ATOM    424  O   LYS A  47     -16.496  -0.426  -6.835  1.00 10.00      A   
ATOM    425  N   VAL A  48     -14.384  -0.058  -7.518  1.00 10.00      A   
ATOM    426  HN  VAL A  48     -13.686   0.616  -7.690  1.00 10.00      A   
ATOM    427  CA  VAL A  48     -14.099  -1.460  -7.802  1.00 10.00      A   
ATOM    428  CB  VAL A  48     -14.186  -1.808  -9.304  1.00 10.00      A   
ATOM    429  CG1 VAL A  48     -15.634  -1.984  -9.732  1.00 10.00      A   
ATOM    430  CG2 VAL A  48     -13.497  -0.754 -10.154  1.00 10.00      A   
ATOM    431  C   VAL A  48     -12.726  -1.838  -7.269  1.00 10.00      A   
ATOM    432  O   VAL A  48     -11.717  -1.211  -7.611  1.00 10.00      A   
ATOM    433  N   PHE A  49     -12.696  -2.844  -6.412  1.00 10.00      A   
ATOM    434  HN  PHE A  49     -13.536  -3.293  -6.170  1.00 10.00      A   
ATOM    435  CA  PHE A  49     -11.455  -3.313  -5.824  1.00 10.00      A   
ATOM    436  CB  PHE A  49     -11.608  -3.464  -4.302  1.00 10.00      A   
ATOM    437  CG  PHE A  49     -10.602  -4.384  -3.657  1.00 10.00      A   
ATOM    438  CD1 PHE A  49      -9.246  -4.115  -3.728  1.00 10.00      A   
ATOM    439  CD2 PHE A  49     -11.020  -5.520  -2.983  1.00 10.00      A   
ATOM    440  CE1 PHE A  49      -8.324  -4.964  -3.143  1.00 10.00      A   
ATOM    441  CE2 PHE A  49     -10.103  -6.372  -2.394  1.00 10.00      A   
ATOM    442  CZ  PHE A  49      -8.754  -6.094  -2.474  1.00 10.00      A   
ATOM    443  C   PHE A  49     -11.019  -4.622  -6.473  1.00 10.00      A   
ATOM    444  O   PHE A  49     -11.671  -5.651  -6.315  1.00 10.00      A   
ATOM    445  N   ILE A  50      -9.929  -4.567  -7.224  1.00 10.00      A   
ATOM    446  HN  ILE A  50      -9.460  -3.711  -7.332  1.00 10.00      A   
ATOM    447  CA  ILE A  50      -9.405  -5.747  -7.893  1.00 10.00      A   
ATOM    448  CB  ILE A  50      -9.198  -5.503  -9.406  1.00 10.00      A   
ATOM    449  CG1 ILE A  50     -10.466  -4.920 -10.047  1.00 10.00      A   
ATOM    450  CG2 ILE A  50      -8.782  -6.785 -10.109  1.00 10.00      A   
ATOM    451  CD1 ILE A  50     -11.665  -5.845 -10.021  1.00 10.00      A   
ATOM    452  C   ILE A  50      -8.081  -6.159  -7.255  1.00 10.00      A   
ATOM    453  O   ILE A  50      -7.088  -5.433  -7.338  1.00 10.00      A   
ATOM    454  N   GLY A  51      -8.084  -7.323  -6.612  1.00 10.00      A   
ATOM    455  HN  GLY A  51      -8.913  -7.845  -6.582  1.00 10.00      A   
ATOM    456  CA  GLY A  51      -6.891  -7.826  -5.948  1.00 10.00      A   
ATOM    457  C   GLY A  51      -5.719  -8.052  -6.888  1.00 10.00      A   
ATOM    458  O   GLY A  51      -4.570  -7.799  -6.527  1.00 10.00      A   
ATOM    459  N   ASN A  52      -6.003  -8.534  -8.088  1.00 10.00      A   
ATOM    460  HN  ASN A  52      -6.936  -8.713  -8.327  1.00 10.00      A   
ATOM    461  CA  ASN A  52      -4.957  -8.794  -9.067  1.00 10.00      A   
ATOM    462  CB  ASN A  52      -4.568 -10.275  -9.054  1.00 10.00      A   
ATOM    463  CG  ASN A  52      -3.352 -10.561  -9.909  1.00 10.00      A   
ATOM    464  OD1 ASN A  52      -3.467 -10.799 -11.107  1.00 10.00      A   
ATOM    465  ND2 ASN A  52      -2.173 -10.554  -9.298  1.00 10.00      A   
ATOM    466 HD21 ASN A  52      -2.149 -10.366  -8.335  1.00 10.00      A   
ATOM    467 HD22 ASN A  52      -1.374 -10.734  -9.836  1.00 10.00      A   
ATOM    468  C   ASN A  52      -5.413  -8.371 -10.456  1.00 10.00      A   
ATOM    469  O   ASN A  52      -6.471  -8.790 -10.924  1.00 10.00      A   
ATOM    470  N   CYS A  53      -4.606  -7.544 -11.110  1.00 10.00      A   
ATOM    471  HN  CYS A  53      -3.767  -7.258 -10.682  1.00 10.00      A   
ATOM    472  CA  CYS A  53      -4.923  -7.028 -12.441  1.00 10.00      A   
ATOM    473  CB  CYS A  53      -3.878  -5.993 -12.854  1.00 10.00      A   
ATOM    474  SG  CYS A  53      -2.185  -6.443 -12.402  1.00 10.00      A   
ATOM    475  HG  CYS A  53      -1.922  -5.894 -11.218  1.00 10.00      A   
ATOM    476  C   CYS A  53      -5.041  -8.118 -13.511  1.00 10.00      A   
ATOM    477  O   CYS A  53      -5.705  -7.925 -14.525  1.00 10.00      A   
ATOM    478  N   TYR A  54      -4.421  -9.264 -13.286  1.00 10.00      A   
ATOM    479  HN  TYR A  54      -3.922  -9.390 -12.449  1.00 10.00      A   
ATOM    480  CA  TYR A  54      -4.465 -10.343 -14.262  1.00 10.00      A   
ATOM    481  CB  TYR A  54      -3.099 -11.014 -14.377  1.00 10.00      A   
ATOM    482  CG  TYR A  54      -2.047 -10.095 -14.946  1.00 10.00      A   
ATOM    483  CD1 TYR A  54      -0.828  -9.907 -14.307  1.00 10.00      A   
ATOM    484  CD2 TYR A  54      -2.282  -9.405 -16.126  1.00 10.00      A   
ATOM    485  CE1 TYR A  54       0.128  -9.060 -14.835  1.00 10.00      A   
ATOM    486  CE2 TYR A  54      -1.337  -8.557 -16.659  1.00 10.00      A   
ATOM    487  CZ  TYR A  54      -0.134  -8.387 -16.013  1.00 10.00      A   
ATOM    488  OH  TYR A  54       0.813  -7.544 -16.550  1.00 10.00      A   
ATOM    489  HH  TYR A  54       1.274  -8.004 -17.281  1.00 10.00      A   
ATOM    490  C   TYR A  54      -5.566 -11.354 -13.961  1.00 10.00      A   
ATOM    491  O   TYR A  54      -5.694 -12.374 -14.646  1.00 10.00      A   
ATOM    492  N   ALA A  55      -6.369 -11.059 -12.950  1.00 10.00      A   
ATOM    493  HN  ALA A  55      -6.220 -10.230 -12.443  1.00 10.00      A   
ATOM    494  CA  ALA A  55      -7.465 -11.938 -12.569  1.00 10.00      A   
ATOM    495  CB  ALA A  55      -7.821 -11.751 -11.100  1.00 10.00      A   
ATOM    496  C   ALA A  55      -8.681 -11.692 -13.457  1.00 10.00      A   
ATOM    497  O   ALA A  55      -9.560 -12.548 -13.578  1.00 10.00      A   
ATOM    498  N   VAL A  56      -8.717 -10.525 -14.088  1.00 10.00      A   
ATOM    499  HN  VAL A  56      -7.978  -9.889 -13.962  1.00 10.00      A   
ATOM    500  CA  VAL A  56      -9.820 -10.158 -14.963  1.00 10.00      A   
ATOM    501  CB  VAL A  56     -10.986  -9.532 -14.156  1.00 10.00      A   
ATOM    502  CG1 VAL A  56     -10.575  -8.215 -13.511  1.00 10.00      A   
ATOM    503  CG2 VAL A  56     -12.238  -9.364 -15.007  1.00 10.00      A   
ATOM    504  C   VAL A  56      -9.343  -9.182 -16.036  1.00 10.00      A   
ATOM    505  O   VAL A  56      -8.406  -8.417 -15.811  1.00 10.00      A   
ATOM    506  N   SER A  57      -9.971  -9.231 -17.203  1.00 10.00      A   
ATOM    507  HN  SER A  57     -10.695  -9.877 -17.330  1.00 10.00      A   
ATOM    508  CA  SER A  57      -9.613  -8.349 -18.302  1.00 10.00      A   
ATOM    509  CB  SER A  57     -10.102  -8.942 -19.627  1.00 10.00      A   
ATOM    510  OG  SER A  57      -9.944 -10.354 -19.640  1.00 10.00      A   
ATOM    511  HG  SER A  57      -9.027 -10.570 -19.846  1.00 10.00      A   
ATOM    512  C   SER A  57     -10.199  -6.949 -18.091  1.00 10.00      A   
ATOM    513  O   SER A  57     -11.319  -6.806 -17.598  1.00 10.00      A   
ATOM    514  N   PRO A  58      -9.446  -5.901 -18.464  1.00 10.00      A   
ATOM    515  CA  PRO A  58      -9.880  -4.500 -18.315  1.00 10.00      A   
ATOM    516  CB  PRO A  58      -8.778  -3.714 -19.033  1.00 10.00      A   
ATOM    517  CG  PRO A  58      -7.578  -4.592 -18.941  1.00 10.00      A   
ATOM    518  CD  PRO A  58      -8.093  -5.997 -19.044  1.00 10.00      A   
ATOM    519  C   PRO A  58     -11.239  -4.220 -18.965  1.00 10.00      A   
ATOM    520  O   PRO A  58     -12.091  -3.549 -18.376  1.00 10.00      A   
ATOM    521  N   ALA A  59     -11.435  -4.735 -20.178  1.00 10.00      A   
ATOM    522  HN  ALA A  59     -10.715  -5.254 -20.597  1.00 10.00      A   
ATOM    523  CA  ALA A  59     -12.685  -4.537 -20.908  1.00 10.00      A   
ATOM    524  CB  ALA A  59     -12.592  -5.112 -22.313  1.00 10.00      A   
ATOM    525  C   ALA A  59     -13.873  -5.132 -20.161  1.00 10.00      A   
ATOM    526  O   ALA A  59     -14.962  -4.558 -20.157  1.00 10.00      A   
ATOM    527  N   THR A  60     -13.656  -6.281 -19.529  1.00 10.00      A   
ATOM    528  HN  THR A  60     -12.765  -6.693 -19.578  1.00 10.00      A   
ATOM    529  CA  THR A  60     -14.703  -6.956 -18.776  1.00 10.00      A   
ATOM    530  CB  THR A  60     -14.182  -8.281 -18.182  1.00 10.00      A   
ATOM    531  OG1 THR A  60     -13.389  -8.969 -19.161  1.00 10.00      A   
ATOM    532  HG1 THR A  60     -13.345  -9.907 -18.933  1.00 10.00      A   
ATOM    533  CG2 THR A  60     -15.338  -9.173 -17.756  1.00 10.00      A   
ATOM    534  C   THR A  60     -15.229  -6.071 -17.645  1.00 10.00      A   
ATOM    535  O   THR A  60     -16.432  -5.999 -17.409  1.00 10.00      A   
ATOM    536  N   VAL A  61     -14.319  -5.385 -16.968  1.00 10.00      A   
ATOM    537  HN  VAL A  61     -13.374  -5.469 -17.218  1.00 10.00      A   
ATOM    538  CA  VAL A  61     -14.686  -4.512 -15.861  1.00 10.00      A   
ATOM    539  CB  VAL A  61     -13.439  -3.929 -15.167  1.00 10.00      A   
ATOM    540  CG1 VAL A  61     -13.836  -3.144 -13.925  1.00 10.00      A   
ATOM    541  CG2 VAL A  61     -12.461  -5.040 -14.811  1.00 10.00      A   
ATOM    542  C   VAL A  61     -15.592  -3.374 -16.326  1.00 10.00      A   
ATOM    543  O   VAL A  61     -16.690  -3.193 -15.800  1.00 10.00      A   
ATOM    544  N   ILE A  62     -15.139  -2.632 -17.332  1.00 10.00      A   
ATOM    545  HN  ILE A  62     -14.265  -2.850 -17.725  1.00 10.00      A   
ATOM    546  CA  ILE A  62     -15.901  -1.503 -17.867  1.00 10.00      A   
ATOM    547  CB  ILE A  62     -15.092  -0.708 -18.917  1.00 10.00      A   
ATOM    548  CG1 ILE A  62     -13.719  -0.319 -18.361  1.00 10.00      A   
ATOM    549  CG2 ILE A  62     -15.861   0.532 -19.356  1.00 10.00      A   
ATOM    550  CD1 ILE A  62     -12.802   0.312 -19.386  1.00 10.00      A   
ATOM    551  C   ILE A  62     -17.212  -1.968 -18.496  1.00 10.00      A   
ATOM    552  O   ILE A  62     -18.226  -1.270 -18.435  1.00 10.00      A   
ATOM    553  N   ARG A  63     -17.184  -3.152 -19.095  1.00 10.00      A   
ATOM    554  HN  ARG A  63     -16.344  -3.665 -19.105  1.00 10.00      A   
ATOM    555  CA  ARG A  63     -18.366  -3.713 -19.739  1.00 10.00      A   
ATOM    556  CB  ARG A  63     -18.005  -5.026 -20.435  1.00 10.00      A   
ATOM    557  CG  ARG A  63     -19.115  -5.617 -21.280  1.00 10.00      A   
ATOM    558  CD  ARG A  63     -18.545  -6.496 -22.379  1.00 10.00      A   
ATOM    559  NE  ARG A  63     -17.702  -7.566 -21.850  1.00 10.00      A   
ATOM    560  HE  ARG A  63     -18.089  -8.132 -21.142  1.00 10.00      A   
ATOM    561  CZ  ARG A  63     -16.461  -7.826 -22.269  1.00 10.00      A   
ATOM    562  NH1 ARG A  63     -15.912  -7.093 -23.233  1.00 10.00      A   
ATOM    563 HH11 ARG A  63     -14.940  -7.296 -23.559  1.00 10.00      A   
ATOM    564 HH12 ARG A  63     -16.450  -6.319 -23.673  1.00 10.00      A   
ATOM    565  NH2 ARG A  63     -15.769  -8.826 -21.732  1.00 10.00      A   
ATOM    566 HH21 ARG A  63     -16.193  -9.418 -20.979  1.00 10.00      A   
ATOM    567 HH22 ARG A  63     -14.799  -9.026 -22.060  1.00 10.00      A   
ATOM    568  C   ARG A  63     -19.487  -3.933 -18.728  1.00 10.00      A   
ATOM    569  O   ARG A  63     -20.667  -3.762 -19.038  1.00 10.00      A   
ATOM    570  N   ARG A  64     -19.113  -4.303 -17.514  1.00 10.00      A   
ATOM    571  HN  ARG A  64     -18.159  -4.420 -17.321  1.00 10.00      A   
ATOM    572  CA  ARG A  64     -20.085  -4.542 -16.466  1.00 10.00      A   
ATOM    573  CB  ARG A  64     -19.615  -5.678 -15.551  1.00 10.00      A   
ATOM    574  CG  ARG A  64     -20.665  -6.158 -14.563  1.00 10.00      A   
ATOM    575  CD  ARG A  64     -20.211  -7.415 -13.838  1.00 10.00      A   
ATOM    576  NE  ARG A  64     -20.769  -7.483 -12.488  1.00 10.00      A   
ATOM    577  HE  ARG A  64     -21.515  -6.876 -12.282  1.00 10.00      A   
ATOM    578  CZ  ARG A  64     -20.339  -8.313 -11.544  1.00 10.00      A   
ATOM    579  NH1 ARG A  64     -19.350  -9.171 -11.786  1.00 10.00      A   
ATOM    580 HH11 ARG A  64     -19.022  -9.817 -11.035  1.00 10.00      A   
ATOM    581 HH12 ARG A  64     -18.897  -9.207 -12.737  1.00 10.00      A   
ATOM    582  NH2 ARG A  64     -20.895  -8.281 -10.341  1.00 10.00      A   
ATOM    583 HH21 ARG A  64     -21.672  -7.611 -10.137  1.00 10.00      A   
ATOM    584 HH22 ARG A  64     -20.551  -8.921  -9.589  1.00 10.00      A   
ATOM    585  C   ARG A  64     -20.351  -3.266 -15.665  1.00 10.00      A   
ATOM    586  O   ARG A  64     -21.500  -2.927 -15.385  1.00 10.00      A   
ATOM    587  N   PHE A  65     -19.289  -2.553 -15.321  1.00 10.00      A   
ATOM    588  HN  PHE A  65     -18.394  -2.858 -15.598  1.00 10.00      A   
ATOM    589  CA  PHE A  65     -19.406  -1.323 -14.545  1.00 10.00      A   
ATOM    590  CB  PHE A  65     -18.632  -1.454 -13.233  1.00 10.00      A   
ATOM    591  CG  PHE A  65     -19.046  -2.621 -12.384  1.00 10.00      A   
ATOM    592  CD1 PHE A  65     -18.269  -3.764 -12.325  1.00 10.00      A   
ATOM    593  CD2 PHE A  65     -20.213  -2.572 -11.645  1.00 10.00      A   
ATOM    594  CE1 PHE A  65     -18.647  -4.838 -11.544  1.00 10.00      A   
ATOM    595  CE2 PHE A  65     -20.597  -3.643 -10.863  1.00 10.00      A   
ATOM    596  CZ  PHE A  65     -19.813  -4.776 -10.811  1.00 10.00      A   
ATOM    597  C   PHE A  65     -18.878  -0.118 -15.321  1.00 10.00      A   
ATOM    598  O   PHE A  65     -17.671   0.116 -15.371  1.00 10.00      A   
ATOM    599  N   PRO A  66     -19.775   0.660 -15.941  1.00 10.00      A   
ATOM    600  CA  PRO A  66     -19.405   1.841 -16.711  1.00 10.00      A   
ATOM    601  CB  PRO A  66     -20.444   1.809 -17.831  1.00 10.00      A   
ATOM    602  CG  PRO A  66     -21.661   1.185 -17.217  1.00 10.00      A   
ATOM    603  CD  PRO A  66     -21.223   0.431 -15.982  1.00 10.00      A   
ATOM    604  C   PRO A  66     -19.533   3.142 -15.907  1.00 10.00      A   
ATOM    605  O   PRO A  66     -19.365   4.236 -16.449  1.00 10.00      A   
ATOM    606  N   LYS A  67     -19.826   3.022 -14.617  1.00 10.00      A   
ATOM    607  HN  LYS A  67     -19.946   2.126 -14.234  1.00 10.00      A   
ATOM    608  CA  LYS A  67     -19.985   4.194 -13.755  1.00 10.00      A   
ATOM    609  CB  LYS A  67     -21.382   4.222 -13.136  1.00 10.00      A   
ATOM    610  CG  LYS A  67     -22.499   4.578 -14.103  1.00 10.00      A   
ATOM    611  CD  LYS A  67     -23.740   4.997 -13.343  1.00 10.00      A   
ATOM    612  CE  LYS A  67     -24.936   5.202 -14.257  1.00 10.00      A   
ATOM    613  NZ  LYS A  67     -26.187   5.358 -13.470  1.00 10.00      A   
ATOM    614  HZ1 LYS A  67     -26.996   5.513 -14.101  1.00 10.00      A   
ATOM    615  HZ2 LYS A  67     -26.105   6.170 -12.829  1.00 10.00      A   
ATOM    616  HZ3 LYS A  67     -26.363   4.499 -12.902  1.00 10.00      A   
ATOM    617  C   LYS A  67     -18.936   4.237 -12.646  1.00 10.00      A   
ATOM    618  O   LYS A  67     -19.103   4.948 -11.650  1.00 10.00      A   
ATOM    619  N   VAL A  68     -17.854   3.497 -12.821  1.00 10.00      A   
ATOM    620  HN  VAL A  68     -17.753   2.981 -13.646  1.00 10.00      A   
ATOM    621  CA  VAL A  68     -16.803   3.458 -11.819  1.00 10.00      A   
ATOM    622  CB  VAL A  68     -15.827   2.294 -12.061  1.00 10.00      A   
ATOM    623  CG1 VAL A  68     -14.679   2.348 -11.072  1.00 10.00      A   
ATOM    624  CG2 VAL A  68     -16.562   0.971 -11.944  1.00 10.00      A   
ATOM    625  C   VAL A  68     -16.038   4.779 -11.750  1.00 10.00      A   
ATOM    626  O   VAL A  68     -15.556   5.288 -12.763  1.00 10.00      A   
ATOM    627  N   ARG A  69     -15.945   5.335 -10.545  1.00 10.00      A   
ATOM    628  HN  ARG A  69     -16.372   4.888  -9.779  1.00 10.00      A   
ATOM    629  CA  ARG A  69     -15.233   6.587 -10.327  1.00 10.00      A   
ATOM    630  CB  ARG A  69     -16.100   7.572  -9.545  1.00 10.00      A   
ATOM    631  CG  ARG A  69     -17.316   8.084 -10.294  1.00 10.00      A   
ATOM    632  CD  ARG A  69     -18.032   9.149  -9.484  1.00 10.00      A   
ATOM    633  NE  ARG A  69     -19.131   9.766 -10.219  1.00 10.00      A   
ATOM    634  HE  ARG A  69     -19.865   9.179 -10.515  1.00 10.00      A   
ATOM    635  CZ  ARG A  69     -19.194  11.062 -10.507  1.00 10.00      A   
ATOM    636  NH1 ARG A  69     -18.212  11.872 -10.127  1.00 10.00      A   
ATOM    637 HH11 ARG A  69     -18.259  12.887 -10.349  1.00 10.00      A   
ATOM    638 HH12 ARG A  69     -17.383  11.493  -9.601  1.00 10.00      A   
ATOM    639  NH2 ARG A  69     -20.243  11.551 -11.157  1.00 10.00      A   
ATOM    640 HH21 ARG A  69     -20.295  12.568 -11.384  1.00 10.00      A   
ATOM    641 HH22 ARG A  69     -21.030  10.919 -11.437  1.00 10.00      A   
ATOM    642  C   ARG A  69     -13.936   6.344  -9.562  1.00 10.00      A   
ATOM    643  O   ARG A  69     -12.997   7.136  -9.651  1.00 10.00      A   
ATOM    644  N   SER A  70     -13.895   5.249  -8.810  1.00 10.00      A   
ATOM    645  HN  SER A  70     -14.675   4.654  -8.792  1.00 10.00      A   
ATOM    646  CA  SER A  70     -12.721   4.897  -8.020  1.00 10.00      A   
ATOM    647  CB  SER A  70     -13.066   4.921  -6.525  1.00 10.00      A   
ATOM    648  OG  SER A  70     -11.899   4.923  -5.721  1.00 10.00      A   
ATOM    649  HG  SER A  70     -11.838   5.764  -5.246  1.00 10.00      A   
ATOM    650  C   SER A  70     -12.195   3.518  -8.427  1.00 10.00      A   
ATOM    651  O   SER A  70     -12.871   2.502  -8.243  1.00 10.00      A   
ATOM    652  N   VAL A  71     -10.990   3.489  -8.987  1.00 10.00      A   
ATOM    653  HN  VAL A  71     -10.494   4.332  -9.095  1.00 10.00      A   
ATOM    654  CA  VAL A  71     -10.376   2.240  -9.433  1.00 10.00      A   
ATOM    655  CB  VAL A  71      -9.931   2.323 -10.914  1.00 10.00      A   
ATOM    656  CG1 VAL A  71      -9.060   1.137 -11.301  1.00 10.00      A   
ATOM    657  CG2 VAL A  71     -11.139   2.405 -11.833  1.00 10.00      A   
ATOM    658  C   VAL A  71      -9.188   1.865  -8.549  1.00 10.00      A   
ATOM    659  O   VAL A  71      -8.302   2.684  -8.303  1.00 10.00      A   
ATOM    660  N   GLU A  72      -9.185   0.624  -8.075  1.00 10.00      A   
ATOM    661  HN  GLU A  72      -9.921   0.024  -8.313  1.00 10.00      A   
ATOM    662  CA  GLU A  72      -8.117   0.117  -7.222  1.00 10.00      A   
ATOM    663  CB  GLU A  72      -8.660  -0.165  -5.821  1.00 10.00      A   
ATOM    664  CG  GLU A  72      -7.594  -0.360  -4.750  1.00 10.00      A   
ATOM    665  CD  GLU A  72      -8.165  -0.308  -3.346  1.00 10.00      A   
ATOM    666  OE1 GLU A  72      -9.370  -0.001  -3.198  1.00 10.00      A   
ATOM    667  OE2 GLU A  72      -7.407  -0.564  -2.385  1.00 10.00      A   
ATOM    668  C   GLU A  72      -7.553  -1.163  -7.829  1.00 10.00      A   
ATOM    669  O   GLU A  72      -8.287  -2.135  -8.036  1.00 10.00      A   
ATOM    670  N   LEU A  73      -6.255  -1.161  -8.126  1.00 10.00      A   
ATOM    671  HN  LEU A  73      -5.716  -0.362  -7.922  1.00 10.00      A   
ATOM    672  CA  LEU A  73      -5.608  -2.317  -8.735  1.00 10.00      A   
ATOM    673  CB  LEU A  73      -5.426  -2.085 -10.238  1.00 10.00      A   
ATOM    674  CG  LEU A  73      -6.697  -1.954 -11.074  1.00 10.00      A   
ATOM    675  CD1 LEU A  73      -6.386  -1.253 -12.388  1.00 10.00      A   
ATOM    676  CD2 LEU A  73      -7.294  -3.328 -11.339  1.00 10.00      A   
ATOM    677  C   LEU A  73      -4.243  -2.612  -8.126  1.00 10.00      A   
ATOM    678  O   LEU A  73      -3.519  -1.709  -7.699  1.00 10.00      A   
ATOM    679  N   LYS A  74      -3.902  -3.893  -8.105  1.00 10.00      A   
ATOM    680  HN  LYS A  74      -4.535  -4.554  -8.453  1.00 10.00      A   
ATOM    681  CA  LYS A  74      -2.618  -4.360  -7.596  1.00 10.00      A   
ATOM    682  CB  LYS A  74      -2.795  -5.110  -6.273  1.00 10.00      A   
ATOM    683  CG  LYS A  74      -3.635  -4.376  -5.243  1.00 10.00      A   
ATOM    684  CD  LYS A  74      -3.613  -5.088  -3.901  1.00 10.00      A   
ATOM    685  CE  LYS A  74      -4.691  -4.548  -2.974  1.00 10.00      A   
ATOM    686  NZ  LYS A  74      -4.520  -5.029  -1.579  1.00 10.00      A   
ATOM    687  HZ1 LYS A  74      -5.392  -4.883  -1.037  1.00 10.00      A   
ATOM    688  HZ2 LYS A  74      -3.748  -4.511  -1.109  1.00 10.00      A   
ATOM    689  HZ3 LYS A  74      -4.286  -6.044  -1.574  1.00 10.00      A   
ATOM    690  C   LYS A  74      -2.004  -5.282  -8.643  1.00 10.00      A   
ATOM    691  O   LYS A  74      -2.733  -5.902  -9.422  1.00 10.00      A   
ATOM    692  N   GLY A  75      -0.680  -5.367  -8.682  1.00 10.00      A   
ATOM    693  HN  GLY A  75      -0.141  -4.857  -8.041  1.00 10.00      A   
ATOM    694  CA  GLY A  75      -0.034  -6.212  -9.673  1.00 10.00      A   
ATOM    695  C   GLY A  75       0.975  -7.190  -9.099  1.00 10.00      A   
ATOM    696  O   GLY A  75       0.654  -8.358  -8.862  1.00 10.00      A   
ATOM    697  N   LYS A  76       2.198  -6.717  -8.887  1.00 10.00      A   
ATOM    698  HN  LYS A  76       2.383  -5.773  -9.077  1.00 10.00      A   
ATOM    699  CA  LYS A  76       3.267  -7.558  -8.359  1.00 10.00      A   
ATOM    700  CB  LYS A  76       4.614  -6.827  -8.411  1.00 10.00      A   
ATOM    701  CG  LYS A  76       5.293  -6.870  -9.775  1.00 10.00      A   
ATOM    702  CD  LYS A  76       6.721  -6.346  -9.714  1.00 10.00      A   
ATOM    703  CE  LYS A  76       6.760  -4.854  -9.429  1.00 10.00      A   
ATOM    704  NZ  LYS A  76       8.148  -4.362  -9.221  1.00 10.00      A   
ATOM    705  HZ1 LYS A  76       8.789  -5.155  -9.040  1.00 10.00      A   
ATOM    706  HZ2 LYS A  76       8.179  -3.719  -8.406  1.00 10.00      A   
ATOM    707  HZ3 LYS A  76       8.481  -3.841 -10.068  1.00 10.00      A   
ATOM    708  C   LYS A  76       2.966  -8.044  -6.940  1.00 10.00      A   
ATOM    709  O   LYS A  76       2.386  -7.314  -6.133  1.00 10.00      A   
ATOM    710  N   PRO A  77       3.351  -9.294  -6.629  1.00 10.00      A   
ATOM    711  CA  PRO A  77       3.127  -9.894  -5.307  1.00 10.00      A   
ATOM    712  CB  PRO A  77       3.476 -11.367  -5.528  1.00 10.00      A   
ATOM    713  CG  PRO A  77       4.450 -11.354  -6.653  1.00 10.00      A   
ATOM    714  CD  PRO A  77       4.032 -10.225  -7.549  1.00 10.00      A   
ATOM    715  C   PRO A  77       4.036  -9.294  -4.234  1.00 10.00      A   
ATOM    716  O   PRO A  77       4.944  -8.518  -4.536  1.00 10.00      A   
ATOM    717  N   HIS A  78       3.797  -9.682  -2.987  1.00 10.00      A   
ATOM    718  HN  HIS A  78       3.069 -10.322  -2.820  1.00 10.00      A   
ATOM    719  CA  HIS A  78       4.571  -9.195  -1.849  1.00 10.00      A   
ATOM    720  CB  HIS A  78       3.998  -9.793  -0.554  1.00 10.00      A   
ATOM    721  CG  HIS A  78       4.741  -9.438   0.697  1.00 10.00      A   
ATOM    722  ND1 HIS A  78       4.977 -10.320   1.729  1.00 10.00      A   
ATOM    723  HD1 HIS A  78       4.686 -11.270   1.765  1.00 10.00      A   
ATOM    724  CD2 HIS A  78       5.312  -8.266   1.070  1.00 10.00      A   
ATOM    725  CE1 HIS A  78       5.668  -9.672   2.674  1.00 10.00      A   
ATOM    726  NE2 HIS A  78       5.897  -8.419   2.322  1.00 10.00      A   
ATOM    727  C   HIS A  78       6.060  -9.530  -1.989  1.00 10.00      A   
ATOM    728  O   HIS A  78       6.925  -8.711  -1.678  1.00 10.00      A   
ATOM    729  N   PHE A  79       6.359 -10.723  -2.490  1.00 10.00      A   
ATOM    730  HN  PHE A  79       5.630 -11.326  -2.755  1.00 10.00      A   
ATOM    731  CA  PHE A  79       7.744 -11.167  -2.647  1.00 10.00      A   
ATOM    732  CB  PHE A  79       7.827 -12.677  -2.890  1.00 10.00      A   
ATOM    733  CG  PHE A  79       7.794 -13.502  -1.628  1.00 10.00      A   
ATOM    734  CD1 PHE A  79       7.255 -12.993  -0.457  1.00 10.00      A   
ATOM    735  CD2 PHE A  79       8.303 -14.788  -1.612  1.00 10.00      A   
ATOM    736  CE1 PHE A  79       7.226 -13.752   0.697  1.00 10.00      A   
ATOM    737  CE2 PHE A  79       8.278 -15.552  -0.462  1.00 10.00      A   
ATOM    738  CZ  PHE A  79       7.738 -15.033   0.694  1.00 10.00      A   
ATOM    739  C   PHE A  79       8.512 -10.388  -3.715  1.00 10.00      A   
ATOM    740  O   PHE A  79       9.724 -10.561  -3.873  1.00 10.00      A   
ATOM    741  N   ALA A  80       7.815  -9.519  -4.436  1.00 10.00      A   
ATOM    742  HN  ALA A  80       6.854  -9.408  -4.260  1.00 10.00      A   
ATOM    743  CA  ALA A  80       8.447  -8.715  -5.472  1.00 10.00      A   
ATOM    744  CB  ALA A  80       7.405  -8.106  -6.396  1.00 10.00      A   
ATOM    745  C   ALA A  80       9.302  -7.626  -4.840  1.00 10.00      A   
ATOM    746  O   ALA A  80      10.296  -7.186  -5.418  1.00 10.00      A   
ATOM    747  N   ASP A  81       8.922  -7.220  -3.630  1.00 10.00      A   
ATOM    748  HN  ASP A  81       8.129  -7.627  -3.212  1.00 10.00      A   
ATOM    749  CA  ASP A  81       9.649  -6.179  -2.909  1.00 10.00      A   
ATOM    750  CB  ASP A  81       8.805  -5.600  -1.768  1.00 10.00      A   
ATOM    751  CG  ASP A  81       7.728  -4.641  -2.244  1.00 10.00      A   
ATOM    752  OD1 ASP A  81       7.655  -4.363  -3.461  1.00 10.00      A   
ATOM    753  OD2 ASP A  81       6.941  -4.159  -1.397  1.00 10.00      A   
ATOM    754  C   ASP A  81      10.966  -6.715  -2.367  1.00 10.00      A   
ATOM    755  O   ASP A  81      11.815  -5.956  -1.905  1.00 10.00      A   
ATOM    756  N   PHE A  82      11.130  -8.032  -2.428  1.00 10.00      A   
ATOM    757  HN  PHE A  82      10.410  -8.584  -2.800  1.00 10.00      A   
ATOM    758  CA  PHE A  82      12.348  -8.677  -1.951  1.00 10.00      A   
ATOM    759  CB  PHE A  82      12.012  -9.921  -1.125  1.00 10.00      A   
ATOM    760  CG  PHE A  82      11.034  -9.669  -0.010  1.00 10.00      A   
ATOM    761  CD1 PHE A  82      11.135  -8.535   0.785  1.00 10.00      A   
ATOM    762  CD2 PHE A  82      10.016 -10.569   0.241  1.00 10.00      A   
ATOM    763  CE1 PHE A  82      10.234  -8.305   1.810  1.00 10.00      A   
ATOM    764  CE2 PHE A  82       9.113 -10.348   1.262  1.00 10.00      A   
ATOM    765  CZ  PHE A  82       9.222  -9.215   2.047  1.00 10.00      A   
ATOM    766  C   PHE A  82      13.249  -9.043  -3.125  1.00 10.00      A   
ATOM    767  O   PHE A  82      14.236  -9.760  -2.966  1.00 10.00      A   
ATOM    768  N   ASN A  83      12.889  -8.541  -4.303  1.00 10.00      A   
ATOM    769  HN  ASN A  83      12.090  -7.971  -4.346  1.00 10.00      A   
ATOM    770  CA  ASN A  83      13.643  -8.788  -5.534  1.00 10.00      A   
ATOM    771  CB  ASN A  83      15.039  -8.159  -5.490  1.00 10.00      A   
ATOM    772  CG  ASN A  83      15.053  -6.748  -6.041  1.00 10.00      A   
ATOM    773  OD1 ASN A  83      14.227  -6.388  -6.880  1.00 10.00      A   
ATOM    774  ND2 ASN A  83      15.993  -5.938  -5.581  1.00 10.00      A   
ATOM    775 HD21 ASN A  83      16.624  -6.287  -4.918  1.00 10.00      A   
ATOM    776 HD22 ASN A  83      16.022  -5.019  -5.923  1.00 10.00      A   
ATOM    777  C   ASN A  83      13.719 -10.268  -5.899  1.00 10.00      A   
ATOM    778  O   ASN A  83      14.722 -10.735  -6.442  1.00 10.00      A   
ATOM    779  N   LEU A  84      12.656 -11.003  -5.593  1.00 10.00      A   
ATOM    780  HN  LEU A  84      11.902 -10.582  -5.130  1.00 10.00      A   
ATOM    781  CA  LEU A  84      12.592 -12.423  -5.918  1.00 10.00      A   
ATOM    782  CB  LEU A  84      11.853 -13.204  -4.832  1.00 10.00      A   
ATOM    783  CG  LEU A  84      12.498 -13.184  -3.446  1.00 10.00      A   
ATOM    784  CD1 LEU A  84      11.677 -14.006  -2.474  1.00 10.00      A   
ATOM    785  CD2 LEU A  84      13.924 -13.708  -3.511  1.00 10.00      A   
ATOM    786  C   LEU A  84      11.914 -12.609  -7.269  1.00 10.00      A   
ATOM    787  O   LEU A  84      11.896 -13.703  -7.835  1.00 10.00      A   
ATOM    788  N   VAL A  85      11.369 -11.516  -7.776  1.00 10.00      A   
ATOM    789  HN  VAL A  85      11.442 -10.682  -7.275  1.00 10.00      A   
ATOM    790  CA  VAL A  85      10.692 -11.503  -9.059  1.00 10.00      A   
ATOM    791  CB  VAL A  85       9.277 -10.896  -8.935  1.00 10.00      A   
ATOM    792  CG1 VAL A  85       8.525 -11.008 -10.250  1.00 10.00      A   
ATOM    793  CG2 VAL A  85       8.499 -11.563  -7.808  1.00 10.00      A   
ATOM    794  C   VAL A  85      11.508 -10.671 -10.047  1.00 10.00      A   
ATOM    795  O   VAL A  85      11.780  -9.495  -9.796  1.00 10.00      A   
ATOM    796  N   PRO A  86      11.928 -11.282 -11.168  1.00 10.00      A   
ATOM    797  CA  PRO A  86      12.723 -10.599 -12.198  1.00 10.00      A   
ATOM    798  CB  PRO A  86      12.968 -11.683 -13.256  1.00 10.00      A   
ATOM    799  CG  PRO A  86      12.740 -12.969 -12.540  1.00 10.00      A   
ATOM    800  CD  PRO A  86      11.678 -12.687 -11.517  1.00 10.00      A   
ATOM    801  C   PRO A  86      12.002  -9.400 -12.812  1.00 10.00      A   
ATOM    802  O   PRO A  86      10.773  -9.382 -12.934  1.00 10.00      A   
ATOM    803  N   ASP A  87      12.787  -8.403 -13.200  1.00 10.00      A   
ATOM    804  HN  ASP A  87      13.757  -8.500 -13.093  1.00 10.00      A   
ATOM    805  CA  ASP A  87      12.262  -7.180 -13.797  1.00 10.00      A   
ATOM    806  CB  ASP A  87      13.359  -6.109 -13.863  1.00 10.00      A   
ATOM    807  CG  ASP A  87      12.826  -4.738 -14.230  1.00 10.00      A   
ATOM    808  OD1 ASP A  87      12.186  -4.091 -13.371  1.00 10.00      A   
ATOM    809  OD2 ASP A  87      13.055  -4.296 -15.374  1.00 10.00      A   
ATOM    810  C   ASP A  87      11.703  -7.454 -15.192  1.00 10.00      A   
ATOM    811  O   ASP A  87      12.395  -8.010 -16.049  1.00 10.00      A   
ATOM    812  N   GLY A  88      10.453  -7.064 -15.412  1.00 10.00      A   
ATOM    813  HN  GLY A  88       9.955  -6.611 -14.696  1.00 10.00      A   
ATOM    814  CA  GLY A  88       9.821  -7.292 -16.698  1.00 10.00      A   
ATOM    815  C   GLY A  88       8.845  -8.448 -16.634  1.00 10.00      A   
ATOM    816  O   GLY A  88       8.431  -8.984 -17.661  1.00 10.00      A   
ATOM    817  N   TRP A  89       8.485  -8.834 -15.413  1.00 10.00      A   
ATOM    818  HN  TRP A  89       8.861  -8.367 -14.638  1.00 10.00      A   
ATOM    819  CA  TRP A  89       7.552  -9.930 -15.195  1.00 10.00      A   
ATOM    820  CB  TRP A  89       7.540 -10.343 -13.717  1.00 10.00      A   
ATOM    821  CG  TRP A  89       6.443 -11.309 -13.360  1.00 10.00      A   
ATOM    822  CD1 TRP A  89       6.406 -12.647 -13.629  1.00 10.00      A   
ATOM    823  CD2 TRP A  89       5.226 -11.006 -12.666  1.00 10.00      A   
ATOM    824  NE1 TRP A  89       5.234 -13.193 -13.154  1.00 10.00      A   
ATOM    825  HE1 TRP A  89       4.969 -14.138 -13.229  1.00 10.00      A   
ATOM    826  CE2 TRP A  89       4.496 -12.205 -12.555  1.00 10.00      A   
ATOM    827  CE3 TRP A  89       4.682  -9.834 -12.129  1.00 10.00      A   
ATOM    828  CZ2 TRP A  89       3.251 -12.267 -11.930  1.00 10.00      A   
ATOM    829  CZ3 TRP A  89       3.449  -9.897 -11.509  1.00 10.00      A   
ATOM    830  CH2 TRP A  89       2.747 -11.103 -11.414  1.00 10.00      A   
ATOM    831  C   TRP A  89       6.147  -9.549 -15.649  1.00 10.00      A   
ATOM    832  O   TRP A  89       5.461 -10.343 -16.292  1.00 10.00      A   
ATOM    833  N   GLY A  90       5.727  -8.336 -15.307  1.00 10.00      A   
ATOM    834  HN  GLY A  90       6.322  -7.750 -14.792  1.00 10.00      A   
ATOM    835  CA  GLY A  90       4.410  -7.870 -15.681  1.00 10.00      A   
ATOM    836  C   GLY A  90       3.898  -6.796 -14.743  1.00 10.00      A   
ATOM    837  O   GLY A  90       4.684  -6.121 -14.071  1.00 10.00      A   
ATOM    838  N   GLY A  91       2.582  -6.643 -14.692  1.00 10.00      A   
ATOM    839  HN  GLY A  91       2.008  -7.215 -15.254  1.00 10.00      A   
ATOM    840  CA  GLY A  91       1.979  -5.643 -13.834  1.00 10.00      A   
ATOM    841  C   GLY A  91       1.924  -4.294 -14.515  1.00 10.00      A   
ATOM    842  O   GLY A  91       2.153  -3.261 -13.889  1.00 10.00      A   
ATOM    843  N   TYR A  92       1.631  -4.306 -15.807  1.00 10.00      A   
ATOM    844  HN  TYR A  92       1.451  -5.165 -16.248  1.00 10.00      A   
ATOM    845  CA  TYR A  92       1.556  -3.076 -16.581  1.00 10.00      A   
ATOM    846  CB  TYR A  92       1.898  -3.345 -18.047  1.00 10.00      A   
ATOM    847  CG  TYR A  92       3.326  -3.781 -18.274  1.00 10.00      A   
ATOM    848  CD1 TYR A  92       3.653  -5.127 -18.385  1.00 10.00      A   
ATOM    849  CD2 TYR A  92       4.348  -2.848 -18.375  1.00 10.00      A   
ATOM    850  CE1 TYR A  92       4.958  -5.528 -18.593  1.00 10.00      A   
ATOM    851  CE2 TYR A  92       5.656  -3.240 -18.583  1.00 10.00      A   
ATOM    852  CZ  TYR A  92       5.955  -4.580 -18.691  1.00 10.00      A   
ATOM    853  OH  TYR A  92       7.255  -4.972 -18.892  1.00 10.00      A   
ATOM    854  HH  TYR A  92       7.825  -4.519 -18.258  1.00 10.00      A   
ATOM    855  C   TYR A  92       0.175  -2.440 -16.471  1.00 10.00      A   
ATOM    856  O   TYR A  92      -0.843  -3.133 -16.503  1.00 10.00      A   
ATOM    857  N   VAL A  93       0.139  -1.122 -16.343  1.00 10.00      A   
ATOM    858  HN  VAL A  93       0.982  -0.616 -16.326  1.00 10.00      A   
ATOM    859  CA  VAL A  93      -1.123  -0.405 -16.230  1.00 10.00      A   
ATOM    860  CB  VAL A  93      -1.027   0.754 -15.212  1.00 10.00      A   
ATOM    861  CG1 VAL A  93      -0.259   1.937 -15.782  1.00 10.00      A   
ATOM    862  CG2 VAL A  93      -2.407   1.171 -14.720  1.00 10.00      A   
ATOM    863  C   VAL A  93      -1.567   0.122 -17.596  1.00 10.00      A   
ATOM    864  O   VAL A  93      -2.697   0.591 -17.760  1.00 10.00      A   
ATOM    865  N   TYR A  94      -0.667   0.017 -18.570  1.00 10.00      A   
ATOM    866  HN  TYR A  94       0.208  -0.374 -18.362  1.00 10.00      A   
ATOM    867  CA  TYR A  94      -0.927   0.472 -19.932  1.00 10.00      A   
ATOM    868  CB  TYR A  94       0.239   0.115 -20.867  1.00 10.00      A   
ATOM    869  CG  TYR A  94       0.356   1.007 -22.088  1.00 10.00      A   
ATOM    870  CD1 TYR A  94       1.421   1.888 -22.225  1.00 10.00      A   
ATOM    871  CD2 TYR A  94      -0.597   0.972 -23.102  1.00 10.00      A   
ATOM    872  CE1 TYR A  94       1.533   2.709 -23.335  1.00 10.00      A   
ATOM    873  CE2 TYR A  94      -0.492   1.787 -24.213  1.00 10.00      A   
ATOM    874  CZ  TYR A  94       0.574   2.654 -24.325  1.00 10.00      A   
ATOM    875  OH  TYR A  94       0.678   3.476 -25.427  1.00 10.00      A   
ATOM    876  HH  TYR A  94       0.177   4.289 -25.266  1.00 10.00      A   
ATOM    877  C   TYR A  94      -2.261  -0.045 -20.489  1.00 10.00      A   
ATOM    878  O   TYR A  94      -3.101   0.758 -20.891  1.00 10.00      A   
ATOM    879  N   PRO A  95      -2.493  -1.382 -20.513  1.00 10.00      A   
ATOM    880  CA  PRO A  95      -3.743  -1.948 -21.047  1.00 10.00      A   
ATOM    881  CB  PRO A  95      -3.592  -3.454 -20.812  1.00 10.00      A   
ATOM    882  CG  PRO A  95      -2.122  -3.672 -20.714  1.00 10.00      A   
ATOM    883  CD  PRO A  95      -1.576  -2.444 -20.046  1.00 10.00      A   
ATOM    884  C   PRO A  95      -4.982  -1.424 -20.325  1.00 10.00      A   
ATOM    885  O   PRO A  95      -6.047  -1.278 -20.926  1.00 10.00      A   
ATOM    886  N   TRP A  96      -4.838  -1.130 -19.043  1.00 10.00      A   
ATOM    887  HN  TRP A  96      -3.960  -1.242 -18.621  1.00 10.00      A   
ATOM    888  CA  TRP A  96      -5.950  -0.628 -18.249  1.00 10.00      A   
ATOM    889  CB  TRP A  96      -5.645  -0.763 -16.757  1.00 10.00      A   
ATOM    890  CG  TRP A  96      -5.652  -2.184 -16.282  1.00 10.00      A   
ATOM    891  CD1 TRP A  96      -4.616  -3.071 -16.327  1.00 10.00      A   
ATOM    892  CD2 TRP A  96      -6.759  -2.886 -15.702  1.00 10.00      A   
ATOM    893  NE1 TRP A  96      -5.005  -4.282 -15.810  1.00 10.00      A   
ATOM    894  HE1 TRP A  96      -4.433  -5.080 -15.734  1.00 10.00      A   
ATOM    895  CE2 TRP A  96      -6.320  -4.195 -15.417  1.00 10.00      A   
ATOM    896  CE3 TRP A  96      -8.078  -2.535 -15.397  1.00 10.00      A   
ATOM    897  CZ2 TRP A  96      -7.153  -5.151 -14.838  1.00 10.00      A   
ATOM    898  CZ3 TRP A  96      -8.901  -3.486 -14.822  1.00 10.00      A   
ATOM    899  CH2 TRP A  96      -8.438  -4.778 -14.550  1.00 10.00      A   
ATOM    900  C   TRP A  96      -6.264   0.820 -18.605  1.00 10.00      A   
ATOM    901  O   TRP A  96      -7.409   1.167 -18.890  1.00 10.00      A   
ATOM    902  N   ILE A  97      -5.237   1.657 -18.610  1.00 10.00      A   
ATOM    903  HN  ILE A  97      -4.341   1.316 -18.393  1.00 10.00      A   
ATOM    904  CA  ILE A  97      -5.402   3.071 -18.933  1.00 10.00      A   
ATOM    905  CB  ILE A  97      -4.092   3.860 -18.710  1.00 10.00      A   
ATOM    906  CG1 ILE A  97      -3.627   3.737 -17.252  1.00 10.00      A   
ATOM    907  CG2 ILE A  97      -4.267   5.323 -19.098  1.00 10.00      A   
ATOM    908  CD1 ILE A  97      -4.617   4.276 -16.240  1.00 10.00      A   
ATOM    909  C   ILE A  97      -5.868   3.244 -20.380  1.00 10.00      A   
ATOM    910  O   ILE A  97      -6.657   4.138 -20.689  1.00 10.00      A   
ATOM    911  N   GLU A  98      -5.382   2.368 -21.252  1.00 10.00      A   
ATOM    912  HN  GLU A  98      -4.755   1.679 -20.931  1.00 10.00      A   
ATOM    913  CA  GLU A  98      -5.725   2.400 -22.672  1.00 10.00      A   
ATOM    914  CB  GLU A  98      -4.965   1.296 -23.412  1.00 10.00      A   
ATOM    915  CG  GLU A  98      -4.775   1.550 -24.898  1.00 10.00      A   
ATOM    916  CD  GLU A  98      -4.510   0.275 -25.673  1.00 10.00      A   
ATOM    917  OE1 GLU A  98      -3.586  -0.476 -25.296  1.00 10.00      A   
ATOM    918  OE2 GLU A  98      -5.236   0.013 -26.657  1.00 10.00      A   
ATOM    919  C   GLU A  98      -7.229   2.235 -22.893  1.00 10.00      A   
ATOM    920  O   GLU A  98      -7.799   2.804 -23.824  1.00 10.00      A   
ATOM    921  N   ALA A  99      -7.868   1.450 -22.039  1.00 10.00      A   
ATOM    922  HN  ALA A  99      -7.366   1.009 -21.320  1.00 10.00      A   
ATOM    923  CA  ALA A  99      -9.300   1.221 -22.151  1.00 10.00      A   
ATOM    924  CB  ALA A  99      -9.648  -0.195 -21.718  1.00 10.00      A   
ATOM    925  C   ALA A  99     -10.093   2.238 -21.335  1.00 10.00      A   
ATOM    926  O   ALA A  99     -11.071   2.809 -21.816  1.00 10.00      A   
ATOM    927  N   MET A 100      -9.647   2.480 -20.108  1.00 10.00      A   
ATOM    928  HN  MET A 100      -8.839   2.015 -19.793  1.00 10.00      A   
ATOM    929  CA  MET A 100     -10.324   3.407 -19.203  1.00 10.00      A   
ATOM    930  CB  MET A 100      -9.690   3.376 -17.811  1.00 10.00      A   
ATOM    931  CG  MET A 100      -9.968   2.096 -17.035  1.00 10.00      A   
ATOM    932  SD  MET A 100      -9.490   2.219 -15.298  1.00 10.00      A   
ATOM    933  CE  MET A 100      -7.707   2.333 -15.448  1.00 10.00      A   
ATOM    934  C   MET A 100     -10.382   4.841 -19.732  1.00 10.00      A   
ATOM    935  O   MET A 100     -11.363   5.545 -19.504  1.00 10.00      A   
ATOM    936  N   SER A 101      -9.346   5.260 -20.455  1.00 10.00      A   
ATOM    937  HN  SER A 101      -8.606   4.640 -20.635  1.00 10.00      A   
ATOM    938  CA  SER A 101      -9.278   6.619 -20.994  1.00 10.00      A   
ATOM    939  CB  SER A 101      -7.951   6.830 -21.720  1.00 10.00      A   
ATOM    940  OG  SER A 101      -7.693   5.759 -22.612  1.00 10.00      A   
ATOM    941  HG  SER A 101      -7.089   5.134 -22.193  1.00 10.00      A   
ATOM    942  C   SER A 101     -10.434   6.930 -21.942  1.00 10.00      A   
ATOM    943  O   SER A 101     -10.845   8.082 -22.080  1.00 10.00      A   
ATOM    944  N   SER A 102     -10.950   5.899 -22.594  1.00 10.00      A   
ATOM    945  HN  SER A 102     -10.589   5.000 -22.432  1.00 10.00      A   
ATOM    946  CA  SER A 102     -12.043   6.065 -23.534  1.00 10.00      A   
ATOM    947  CB  SER A 102     -11.632   5.496 -24.892  1.00 10.00      A   
ATOM    948  OG  SER A 102     -10.272   5.791 -25.173  1.00 10.00      A   
ATOM    949  HG  SER A 102      -9.785   5.876 -24.343  1.00 10.00      A   
ATOM    950  C   SER A 102     -13.302   5.371 -23.023  1.00 10.00      A   
ATOM    951  O   SER A 102     -14.098   4.847 -23.806  1.00 10.00      A   
ATOM    952  N   SER A 103     -13.478   5.364 -21.706  1.00 10.00      A   
ATOM    953  HN  SER A 103     -12.811   5.796 -21.130  1.00 10.00      A   
ATOM    954  CA  SER A 103     -14.639   4.730 -21.102  1.00 10.00      A   
ATOM    955  CB  SER A 103     -14.401   3.226 -20.935  1.00 10.00      A   
ATOM    956  OG  SER A 103     -14.372   2.579 -22.201  1.00 10.00      A   
ATOM    957  HG  SER A 103     -14.108   3.219 -22.880  1.00 10.00      A   
ATOM    958  C   SER A 103     -15.034   5.370 -19.771  1.00 10.00      A   
ATOM    959  O   SER A 103     -16.216   5.610 -19.521  1.00 10.00      A   
ATOM    960  N   TYR A 104     -14.057   5.660 -18.922  1.00 10.00      A   
ATOM    961  HN  TYR A 104     -13.124   5.477 -19.169  1.00 10.00      A   
ATOM    962  CA  TYR A 104     -14.341   6.255 -17.623  1.00 10.00      A   
ATOM    963  CB  TYR A 104     -13.472   5.637 -16.527  1.00 10.00      A   
ATOM    964  CG  TYR A 104     -13.884   4.241 -16.119  1.00 10.00      A   
ATOM    965  CD1 TYR A 104     -12.933   3.293 -15.782  1.00 10.00      A   
ATOM    966  CD2 TYR A 104     -15.223   3.874 -16.065  1.00 10.00      A   
ATOM    967  CE1 TYR A 104     -13.297   2.016 -15.405  1.00 10.00      A   
ATOM    968  CE2 TYR A 104     -15.598   2.596 -15.689  1.00 10.00      A   
ATOM    969  CZ  TYR A 104     -14.629   1.672 -15.359  1.00 10.00      A   
ATOM    970  OH  TYR A 104     -14.993   0.399 -14.988  1.00 10.00      A   
ATOM    971  HH  TYR A 104     -15.928   0.261 -15.203  1.00 10.00      A   
ATOM    972  C   TYR A 104     -14.191   7.773 -17.644  1.00 10.00      A   
ATOM    973  O   TYR A 104     -13.162   8.322 -17.238  1.00 10.00      A   
ATOM    974  N   THR A 105     -15.226   8.446 -18.117  1.00 10.00      A   
ATOM    975  HN  THR A 105     -16.010   7.953 -18.434  1.00 10.00      A   
ATOM    976  CA  THR A 105     -15.230   9.896 -18.191  1.00 10.00      A   
ATOM    977  CB  THR A 105     -16.284  10.384 -19.202  1.00 10.00      A   
ATOM    978  OG1 THR A 105     -16.632   9.300 -20.079  1.00 10.00      A   
ATOM    979  HG1 THR A 105     -16.641   9.615 -20.990  1.00 10.00      A   
ATOM    980  CG2 THR A 105     -15.739  11.543 -20.028  1.00 10.00      A   
ATOM    981  C   THR A 105     -15.514  10.506 -16.818  1.00 10.00      A   
ATOM    982  O   THR A 105     -15.341  11.704 -16.610  1.00 10.00      A   
ATOM    983  N   TRP A 106     -15.940   9.670 -15.878  1.00 10.00      A   
ATOM    984  HN  TRP A 106     -16.070   8.720 -16.104  1.00 10.00      A   
ATOM    985  CA  TRP A 106     -16.243  10.130 -14.528  1.00 10.00      A   
ATOM    986  CB  TRP A 106     -17.653   9.694 -14.111  1.00 10.00      A   
ATOM    987  CG  TRP A 106     -18.745  10.243 -14.983  1.00 10.00      A   
ATOM    988  CD1 TRP A 106     -19.430   9.575 -15.956  1.00 10.00      A   
ATOM    989  CD2 TRP A 106     -19.278  11.573 -14.959  1.00 10.00      A   
ATOM    990  NE1 TRP A 106     -20.356  10.403 -16.538  1.00 10.00      A   
ATOM    991  HE1 TRP A 106     -20.970  10.152 -17.261  1.00 10.00      A   
ATOM    992  CE2 TRP A 106     -20.284  11.636 -15.944  1.00 10.00      A   
ATOM    993  CE3 TRP A 106     -19.002  12.713 -14.199  1.00 10.00      A   
ATOM    994  CZ2 TRP A 106     -21.014  12.797 -16.188  1.00 10.00      A   
ATOM    995  CZ3 TRP A 106     -19.726  13.863 -14.444  1.00 10.00      A   
ATOM    996  CH2 TRP A 106     -20.721  13.895 -15.429  1.00 10.00      A   
ATOM    997  C   TRP A 106     -15.214   9.612 -13.526  1.00 10.00      A   
ATOM    998  O   TRP A 106     -15.411   9.709 -12.318  1.00 10.00      A   
ATOM    999  N   LEU A 107     -14.110   9.071 -14.036  1.00 10.00      A   
ATOM   1000  HN  LEU A 107     -14.004   9.031 -15.008  1.00 10.00      A   
ATOM   1001  CA  LEU A 107     -13.051   8.539 -13.184  1.00 10.00      A   
ATOM   1002  CB  LEU A 107     -12.015   7.785 -14.020  1.00 10.00      A   
ATOM   1003  CG  LEU A 107     -11.103   6.823 -13.254  1.00 10.00      A   
ATOM   1004  CD1 LEU A 107     -11.925   5.751 -12.559  1.00 10.00      A   
ATOM   1005  CD2 LEU A 107     -10.081   6.191 -14.185  1.00 10.00      A   
ATOM   1006  C   LEU A 107     -12.377   9.667 -12.412  1.00 10.00      A   
ATOM   1007  O   LEU A 107     -11.855  10.611 -13.011  1.00 10.00      A   
ATOM   1008  N   GLU A 108     -12.375   9.558 -11.090  1.00 10.00      A   
ATOM   1009  HN  GLU A 108     -12.789   8.770 -10.674  1.00 10.00      A   
ATOM   1010  CA  GLU A 108     -11.784  10.582 -10.238  1.00 10.00      A   
ATOM   1011  CB  GLU A 108     -12.866  11.218  -9.358  1.00 10.00      A   
ATOM   1012  CG  GLU A 108     -14.041  11.802 -10.125  1.00 10.00      A   
ATOM   1013  CD  GLU A 108     -15.172  12.243  -9.216  1.00 10.00      A   
ATOM   1014  OE1 GLU A 108     -15.352  13.464  -9.022  1.00 10.00      A   
ATOM   1015  OE2 GLU A 108     -15.894  11.369  -8.693  1.00 10.00      A   
ATOM   1016  C   GLU A 108     -10.675  10.027  -9.346  1.00 10.00      A   
ATOM   1017  O   GLU A 108      -9.735  10.745  -8.998  1.00 10.00      A   
ATOM   1018  N   GLU A 109     -10.784   8.756  -8.967  1.00 10.00      A   
ATOM   1019  HN  GLU A 109     -11.536   8.213  -9.296  1.00 10.00      A   
ATOM   1020  CA  GLU A 109      -9.800   8.142  -8.081  1.00 10.00      A   
ATOM   1021  CB  GLU A 109     -10.462   7.693  -6.774  1.00 10.00      A   
ATOM   1022  CG  GLU A 109     -11.119   8.800  -5.963  1.00 10.00      A   
ATOM   1023  CD  GLU A 109     -11.848   8.267  -4.741  1.00 10.00      A   
ATOM   1024  OE1 GLU A 109     -11.320   7.337  -4.085  1.00 10.00      A   
ATOM   1025  OE2 GLU A 109     -12.944   8.778  -4.426  1.00 10.00      A   
ATOM   1026  C   GLU A 109      -9.099   6.948  -8.725  1.00 10.00      A   
ATOM   1027  O   GLU A 109      -9.741   6.076  -9.312  1.00 10.00      A   
ATOM   1028  N   ILE A 110      -7.776   6.917  -8.608  1.00 10.00      A   
ATOM   1029  HN  ILE A 110      -7.323   7.656  -8.142  1.00 10.00      A   
ATOM   1030  CA  ILE A 110      -6.966   5.828  -9.148  1.00 10.00      A   
ATOM   1031  CB  ILE A 110      -6.189   6.253 -10.423  1.00 10.00      A   
ATOM   1032  CG1 ILE A 110      -7.158   6.678 -11.533  1.00 10.00      A   
ATOM   1033  CG2 ILE A 110      -5.297   5.115 -10.907  1.00 10.00      A   
ATOM   1034  CD1 ILE A 110      -6.480   7.160 -12.797  1.00 10.00      A   
ATOM   1035  C   ILE A 110      -5.974   5.356  -8.083  1.00 10.00      A   
ATOM   1036  O   ILE A 110      -5.052   6.087  -7.720  1.00 10.00      A   
ATOM   1037  N   ARG A 111      -6.188   4.153  -7.561  1.00 10.00      A   
ATOM   1038  HN  ARG A 111      -6.959   3.626  -7.873  1.00 10.00      A   
ATOM   1039  CA  ARG A 111      -5.315   3.585  -6.536  1.00 10.00      A   
ATOM   1040  CB  ARG A 111      -6.133   3.188  -5.299  1.00 10.00      A   
ATOM   1041  CG  ARG A 111      -6.995   4.310  -4.741  1.00 10.00      A   
ATOM   1042  CD  ARG A 111      -7.862   3.833  -3.585  1.00 10.00      A   
ATOM   1043  NE  ARG A 111      -8.898   4.815  -3.254  1.00 10.00      A   
ATOM   1044  HE  ARG A 111      -9.236   5.371  -3.992  1.00 10.00      A   
ATOM   1045  CZ  ARG A 111      -9.403   5.006  -2.034  1.00 10.00      A   
ATOM   1046  NH1 ARG A 111      -8.974   4.288  -1.008  1.00 10.00      A   
ATOM   1047 HH11 ARG A 111      -8.240   3.563  -1.148  1.00 10.00      A   
ATOM   1048 HH12 ARG A 111      -9.370   4.439  -0.055  1.00 10.00      A   
ATOM   1049  NH2 ARG A 111     -10.350   5.922  -1.850  1.00 10.00      A   
ATOM   1050 HH21 ARG A 111     -10.700   6.490  -2.663  1.00 10.00      A   
ATOM   1051 HH22 ARG A 111     -10.754   6.080  -0.900  1.00 10.00      A   
ATOM   1052  C   ARG A 111      -4.582   2.367  -7.089  1.00 10.00      A   
ATOM   1053  O   ARG A 111      -5.208   1.369  -7.446  1.00 10.00      A   
ATOM   1054  N   LEU A 112      -3.262   2.457  -7.170  1.00 10.00      A   
ATOM   1055  HN  LEU A 112      -2.814   3.279  -6.861  1.00 10.00      A   
ATOM   1056  CA  LEU A 112      -2.449   1.366  -7.693  1.00 10.00      A   
ATOM   1057  CB  LEU A 112      -1.811   1.763  -9.028  1.00 10.00      A   
ATOM   1058  CG  LEU A 112      -2.774   2.113 -10.163  1.00 10.00      A   
ATOM   1059  CD1 LEU A 112      -2.007   2.597 -11.381  1.00 10.00      A   
ATOM   1060  CD2 LEU A 112      -3.632   0.912 -10.522  1.00 10.00      A   
ATOM   1061  C   LEU A 112      -1.359   0.972  -6.709  1.00 10.00      A   
ATOM   1062  O   LEU A 112      -0.747   1.830  -6.066  1.00 10.00      A   
ATOM   1063  N   LYS A 113      -1.136  -0.325  -6.579  1.00 10.00      A   
ATOM   1064  HN  LYS A 113      -1.687  -0.959  -7.089  1.00 10.00      A   
ATOM   1065  CA  LYS A 113      -0.109  -0.837  -5.689  1.00 10.00      A   
ATOM   1066  CB  LYS A 113      -0.718  -1.429  -4.418  1.00 10.00      A   
ATOM   1067  CG  LYS A 113       0.314  -1.751  -3.348  1.00 10.00      A   
ATOM   1068  CD  LYS A 113      -0.187  -2.822  -2.398  1.00 10.00      A   
ATOM   1069  CE  LYS A 113       0.909  -3.267  -1.449  1.00 10.00      A   
ATOM   1070  NZ  LYS A 113       0.516  -4.475  -0.686  1.00 10.00      A   
ATOM   1071  HZ1 LYS A 113       1.262  -4.726  -0.008  1.00 10.00      A   
ATOM   1072  HZ2 LYS A 113       0.367  -5.277  -1.336  1.00 10.00      A   
ATOM   1073  HZ3 LYS A 113      -0.370  -4.303  -0.170  1.00 10.00      A   
ATOM   1074  C   LYS A 113       0.732  -1.889  -6.398  1.00 10.00      A   
ATOM   1075  O   LYS A 113       0.199  -2.865  -6.931  1.00 10.00      A   
ATOM   1076  N   ARG A 114       2.044  -1.674  -6.403  1.00 10.00      A   
ATOM   1077  HN  ARG A 114       2.390  -0.867  -5.962  1.00 10.00      A   
ATOM   1078  CA  ARG A 114       2.989  -2.592  -7.044  1.00 10.00      A   
ATOM   1079  CB  ARG A 114       3.056  -3.940  -6.308  1.00 10.00      A   
ATOM   1080  CG  ARG A 114       3.747  -3.858  -4.951  1.00 10.00      A   
ATOM   1081  CD  ARG A 114       3.846  -5.212  -4.263  1.00 10.00      A   
ATOM   1082  NE  ARG A 114       4.503  -5.106  -2.957  1.00 10.00      A   
ATOM   1083  HE  ARG A 114       5.404  -4.701  -2.933  1.00 10.00      A   
ATOM   1084  CZ  ARG A 114       3.959  -5.528  -1.813  1.00 10.00      A   
ATOM   1085  NH1 ARG A 114       2.765  -6.099  -1.797  1.00 10.00      A   
ATOM   1086 HH11 ARG A 114       2.228  -6.227  -2.682  1.00 10.00      A   
ATOM   1087 HH12 ARG A 114       2.353  -6.424  -0.884  1.00 10.00      A   
ATOM   1088  NH2 ARG A 114       4.607  -5.358  -0.671  1.00 10.00      A   
ATOM   1089 HH21 ARG A 114       5.548  -4.891  -0.658  1.00 10.00      A   
ATOM   1090 HH22 ARG A 114       4.167  -5.680   0.226  1.00 10.00      A   
ATOM   1091  C   ARG A 114       2.664  -2.773  -8.525  1.00 10.00      A   
ATOM   1092  O   ARG A 114       2.495  -3.896  -9.009  1.00 10.00      A   
ATOM   1093  N   MET A 115       2.578  -1.652  -9.239  1.00 10.00      A   
ATOM   1094  HN  MET A 115       2.756  -0.793  -8.802  1.00 10.00      A   
ATOM   1095  CA  MET A 115       2.258  -1.668 -10.662  1.00 10.00      A   
ATOM   1096  CB  MET A 115       0.857  -1.098 -10.902  1.00 10.00      A   
ATOM   1097  CG  MET A 115      -0.272  -2.012 -10.457  1.00 10.00      A   
ATOM   1098  SD  MET A 115      -0.541  -3.396 -11.581  1.00 10.00      A   
ATOM   1099  CE  MET A 115      -1.305  -2.567 -12.974  1.00 10.00      A   
ATOM   1100  C   MET A 115       3.276  -0.858 -11.455  1.00 10.00      A   
ATOM   1101  O   MET A 115       3.877   0.081 -10.933  1.00 10.00      A   
ATOM   1102  N   VAL A 116       3.464  -1.223 -12.716  1.00 10.00      A   
ATOM   1103  HN  VAL A 116       2.949  -1.980 -13.082  1.00 10.00      A   
ATOM   1104  CA  VAL A 116       4.400  -0.520 -13.581  1.00 10.00      A   
ATOM   1105  CB  VAL A 116       5.087  -1.472 -14.590  1.00 10.00      A   
ATOM   1106  CG1 VAL A 116       6.096  -0.720 -15.450  1.00 10.00      A   
ATOM   1107  CG2 VAL A 116       5.763  -2.630 -13.870  1.00 10.00      A   
ATOM   1108  C   VAL A 116       3.657   0.574 -14.336  1.00 10.00      A   
ATOM   1109  O   VAL A 116       2.947   0.304 -15.306  1.00 10.00      A   
ATOM   1110  N   VAL A 117       3.808   1.799 -13.868  1.00 10.00      A   
ATOM   1111  HN  VAL A 117       4.410   1.944 -13.106  1.00 10.00      A   
ATOM   1112  CA  VAL A 117       3.155   2.946 -14.474  1.00 10.00      A   
ATOM   1113  CB  VAL A 117       2.481   3.840 -13.407  1.00 10.00      A   
ATOM   1114  CG1 VAL A 117       1.636   4.922 -14.065  1.00 10.00      A   
ATOM   1115  CG2 VAL A 117       1.640   3.009 -12.448  1.00 10.00      A   
ATOM   1116  C   VAL A 117       4.194   3.768 -15.211  1.00 10.00      A   
ATOM   1117  O   VAL A 117       5.140   4.255 -14.601  1.00 10.00      A   
ATOM   1118  N   THR A 118       4.030   3.909 -16.515  1.00 10.00      A   
ATOM   1119  HN  THR A 118       3.248   3.507 -16.951  1.00 10.00      A   
ATOM   1120  CA  THR A 118       4.975   4.667 -17.316  1.00 10.00      A   
ATOM   1121  CB  THR A 118       5.171   4.010 -18.688  1.00 10.00      A   
ATOM   1122  OG1 THR A 118       3.891   3.653 -19.225  1.00 10.00      A   
ATOM   1123  HG1 THR A 118       3.890   2.718 -19.469  1.00 10.00      A   
ATOM   1124  CG2 THR A 118       6.032   2.763 -18.561  1.00 10.00      A   
ATOM   1125  C   THR A 118       4.502   6.104 -17.503  1.00 10.00      A   
ATOM   1126  O   THR A 118       3.338   6.424 -17.242  1.00 10.00      A   
ATOM   1127  N   ASP A 119       5.407   6.966 -17.954  1.00 10.00      A   
ATOM   1128  HN  ASP A 119       6.317   6.648 -18.138  1.00 10.00      A   
ATOM   1129  CA  ASP A 119       5.087   8.377 -18.175  1.00 10.00      A   
ATOM   1130  CB  ASP A 119       6.341   9.170 -18.563  1.00 10.00      A   
ATOM   1131  CG  ASP A 119       7.400   9.188 -17.475  1.00 10.00      A   
ATOM   1132  OD1 ASP A 119       7.192   9.849 -16.440  1.00 10.00      A   
ATOM   1133  OD2 ASP A 119       8.453   8.540 -17.652  1.00 10.00      A   
ATOM   1134  C   ASP A 119       4.014   8.537 -19.251  1.00 10.00      A   
ATOM   1135  O   ASP A 119       3.199   9.460 -19.200  1.00 10.00      A   
ATOM   1136  N   ASP A 120       4.007   7.617 -20.212  1.00 10.00      A   
ATOM   1137  HN  ASP A 120       4.672   6.897 -20.190  1.00 10.00      A   
ATOM   1138  CA  ASP A 120       3.038   7.649 -21.303  1.00 10.00      A   
ATOM   1139  CB  ASP A 120       3.383   6.603 -22.364  1.00 10.00      A   
ATOM   1140  CG  ASP A 120       3.006   7.043 -23.767  1.00 10.00      A   
ATOM   1141  OD1 ASP A 120       1.816   6.951 -24.128  1.00 10.00      A   
ATOM   1142  OD2 ASP A 120       3.904   7.481 -24.521  1.00 10.00      A   
ATOM   1143  C   ASP A 120       1.623   7.431 -20.777  1.00 10.00      A   
ATOM   1144  O   ASP A 120       0.678   8.089 -21.215  1.00 10.00      A   
ATOM   1145  N   CYS A 121       1.487   6.511 -19.823  1.00 10.00      A   
ATOM   1146  HN  CYS A 121       2.275   6.012 -19.522  1.00 10.00      A   
ATOM   1147  CA  CYS A 121       0.193   6.220 -19.225  1.00 10.00      A   
ATOM   1148  CB  CYS A 121       0.293   5.011 -18.290  1.00 10.00      A   
ATOM   1149  SG  CYS A 121       0.788   3.478 -19.108  1.00 10.00      A   
ATOM   1150  HG  CYS A 121       0.317   3.518 -20.347  1.00 10.00      A   
ATOM   1151  C   CYS A 121      -0.314   7.437 -18.460  1.00 10.00      A   
ATOM   1152  O   CYS A 121      -1.500   7.771 -18.512  1.00 10.00      A   
ATOM   1153  N   LEU A 122       0.600   8.110 -17.768  1.00 10.00      A   
ATOM   1154  HN  LEU A 122       1.531   7.797 -17.776  1.00 10.00      A   
ATOM   1155  CA  LEU A 122       0.257   9.302 -17.001  1.00 10.00      A   
ATOM   1156  CB  LEU A 122       1.475   9.798 -16.219  1.00 10.00      A   
ATOM   1157  CG  LEU A 122       1.964   8.879 -15.097  1.00 10.00      A   
ATOM   1158  CD1 LEU A 122       3.292   9.362 -14.540  1.00 10.00      A   
ATOM   1159  CD2 LEU A 122       0.921   8.776 -13.991  1.00 10.00      A   
ATOM   1160  C   LEU A 122      -0.262  10.398 -17.926  1.00 10.00      A   
ATOM   1161  O   LEU A 122      -1.216  11.105 -17.596  1.00 10.00      A   
ATOM   1162  N   GLU A 123       0.370  10.522 -19.090  1.00 10.00      A   
ATOM   1163  HN  GLU A 123       1.128   9.927 -19.284  1.00 10.00      A   
ATOM   1164  CA  GLU A 123      -0.023  11.515 -20.085  1.00 10.00      A   
ATOM   1165  CB  GLU A 123       0.922  11.462 -21.290  1.00 10.00      A   
ATOM   1166  CG  GLU A 123       1.992  12.546 -21.301  1.00 10.00      A   
ATOM   1167  CD  GLU A 123       1.478  13.857 -21.862  1.00 10.00      A   
ATOM   1168  OE1 GLU A 123       1.726  14.136 -23.056  1.00 10.00      A   
ATOM   1169  OE2 GLU A 123       0.809  14.607 -21.123  1.00 10.00      A   
ATOM   1170  C   GLU A 123      -1.464  11.277 -20.529  1.00 10.00      A   
ATOM   1171  O   GLU A 123      -2.253  12.216 -20.641  1.00 10.00      A   
ATOM   1172  N   LEU A 124      -1.807  10.010 -20.753  1.00 10.00      A   
ATOM   1173  HN  LEU A 124      -1.131   9.303 -20.640  1.00 10.00      A   
ATOM   1174  CA  LEU A 124      -3.156   9.642 -21.167  1.00 10.00      A   
ATOM   1175  CB  LEU A 124      -3.230   8.149 -21.500  1.00 10.00      A   
ATOM   1176  CG  LEU A 124      -3.515   7.793 -22.961  1.00 10.00      A   
ATOM   1177  CD1 LEU A 124      -3.726   6.296 -23.121  1.00 10.00      A   
ATOM   1178  CD2 LEU A 124      -4.724   8.560 -23.473  1.00 10.00      A   
ATOM   1179  C   LEU A 124      -4.160   9.982 -20.072  1.00 10.00      A   
ATOM   1180  O   LEU A 124      -5.270  10.440 -20.348  1.00 10.00      A   
ATOM   1181  N   ILE A 125      -3.754   9.762 -18.830  1.00 10.00      A   
ATOM   1182  HN  ILE A 125      -2.856   9.390 -18.683  1.00 10.00      A   
ATOM   1183  CA  ILE A 125      -4.602  10.044 -17.676  1.00 10.00      A   
ATOM   1184  CB  ILE A 125      -3.919   9.596 -16.358  1.00 10.00      A   
ATOM   1185  CG1 ILE A 125      -3.792   8.072 -16.321  1.00 10.00      A   
ATOM   1186  CG2 ILE A 125      -4.683  10.098 -15.137  1.00 10.00      A   
ATOM   1187  CD1 ILE A 125      -2.924   7.557 -15.193  1.00 10.00      A   
ATOM   1188  C   ILE A 125      -4.931  11.531 -17.593  1.00 10.00      A   
ATOM   1189  O   ILE A 125      -6.093  11.913 -17.445  1.00 10.00      A   
ATOM   1190  N   ALA A 126      -3.908  12.357 -17.736  1.00 10.00      A   
ATOM   1191  HN  ALA A 126      -3.016  11.982 -17.909  1.00 10.00      A   
ATOM   1192  CA  ALA A 126      -4.059  13.803 -17.651  1.00 10.00      A   
ATOM   1193  CB  ALA A 126      -2.693  14.473 -17.644  1.00 10.00      A   
ATOM   1194  C   ALA A 126      -4.934  14.377 -18.764  1.00 10.00      A   
ATOM   1195  O   ALA A 126      -5.776  15.240 -18.515  1.00 10.00      A   
ATOM   1196  N   LYS A 127      -4.747  13.890 -19.984  1.00 10.00      A   
ATOM   1197  HN  LYS A 127      -4.077  13.183 -20.122  1.00 10.00      A   
ATOM   1198  CA  LYS A 127      -5.502  14.391 -21.131  1.00 10.00      A   
ATOM   1199  CB  LYS A 127      -4.764  14.090 -22.441  1.00 10.00      A   
ATOM   1200  CG  LYS A 127      -4.664  12.611 -22.787  1.00 10.00      A   
ATOM   1201  CD  LYS A 127      -3.725  12.367 -23.959  1.00 10.00      A   
ATOM   1202  CE  LYS A 127      -4.263  12.961 -25.252  1.00 10.00      A   
ATOM   1203  NZ  LYS A 127      -5.386  12.162 -25.812  1.00 10.00      A   
ATOM   1204  HZ1 LYS A 127      -5.086  11.180 -25.976  1.00 10.00      A   
ATOM   1205  HZ2 LYS A 127      -5.697  12.569 -26.716  1.00 10.00      A   
ATOM   1206  HZ3 LYS A 127      -6.193  12.162 -25.154  1.00 10.00      A   
ATOM   1207  C   LYS A 127      -6.941  13.870 -21.192  1.00 10.00      A   
ATOM   1208  O   LYS A 127      -7.842  14.577 -21.645  1.00 10.00      A   
ATOM   1209  N   SER A 128      -7.161  12.651 -20.725  1.00 10.00      A   
ATOM   1210  HN  SER A 128      -6.419  12.145 -20.336  1.00 10.00      A   
ATOM   1211  CA  SER A 128      -8.490  12.052 -20.781  1.00 10.00      A   
ATOM   1212  CB  SER A 128      -8.382  10.548 -21.047  1.00 10.00      A   
ATOM   1213  OG  SER A 128      -7.396  10.275 -22.034  1.00 10.00      A   
ATOM   1214  HG  SER A 128      -6.517  10.395 -21.651  1.00 10.00      A   
ATOM   1215  C   SER A 128      -9.331  12.315 -19.536  1.00 10.00      A   
ATOM   1216  O   SER A 128     -10.478  12.751 -19.638  1.00 10.00      A   
ATOM   1217  N   PHE A 129      -8.763  12.075 -18.366  1.00 10.00      A   
ATOM   1218  HN  PHE A 129      -7.820  11.795 -18.330  1.00 10.00      A   
ATOM   1219  CA  PHE A 129      -9.500  12.248 -17.126  1.00 10.00      A   
ATOM   1220  CB  PHE A 129      -8.979  11.295 -16.049  1.00 10.00      A   
ATOM   1221  CG  PHE A 129      -8.911   9.863 -16.507  1.00 10.00      A   
ATOM   1222  CD1 PHE A 129      -7.759   9.114 -16.329  1.00 10.00      A   
ATOM   1223  CD2 PHE A 129      -9.998   9.267 -17.123  1.00 10.00      A   
ATOM   1224  CE1 PHE A 129      -7.689   7.800 -16.752  1.00 10.00      A   
ATOM   1225  CE2 PHE A 129      -9.937   7.955 -17.549  1.00 10.00      A   
ATOM   1226  CZ  PHE A 129      -8.781   7.219 -17.363  1.00 10.00      A   
ATOM   1227  C   PHE A 129      -9.491  13.691 -16.644  1.00 10.00      A   
ATOM   1228  O   PHE A 129      -8.585  14.118 -15.932  1.00 10.00      A   
ATOM   1229  N   LYS A 130     -10.513  14.439 -17.035  1.00 10.00      A   
ATOM   1230  HN  LYS A 130     -11.206  14.039 -17.603  1.00 10.00      A   
ATOM   1231  CA  LYS A 130     -10.639  15.837 -16.640  1.00 10.00      A   
ATOM   1232  CB  LYS A 130     -11.569  16.591 -17.593  1.00 10.00      A   
ATOM   1233  CG  LYS A 130     -10.875  17.209 -18.795  1.00 10.00      A   
ATOM   1234  CD  LYS A 130     -10.702  16.204 -19.920  1.00 10.00      A   
ATOM   1235  CE  LYS A 130     -10.187  16.881 -21.178  1.00 10.00      A   
ATOM   1236  NZ  LYS A 130     -10.151  15.953 -22.335  1.00 10.00      A   
ATOM   1237  HZ1 LYS A 130      -9.421  15.223 -22.191  1.00 10.00      A   
ATOM   1238  HZ2 LYS A 130      -9.933  16.478 -23.209  1.00 10.00      A   
ATOM   1239  HZ3 LYS A 130     -11.075  15.487 -22.448  1.00 10.00      A   
ATOM   1240  C   LYS A 130     -11.161  15.936 -15.209  1.00 10.00      A   
ATOM   1241  O   LYS A 130     -11.047  16.982 -14.562  1.00 10.00      A   
ATOM   1242  N   ASN A 131     -11.732  14.840 -14.722  1.00 10.00      A   
ATOM   1243  HN  ASN A 131     -11.801  14.045 -15.292  1.00 10.00      A   
ATOM   1244  CA  ASN A 131     -12.267  14.788 -13.366  1.00 10.00      A   
ATOM   1245  CB  ASN A 131     -13.619  14.067 -13.340  1.00 10.00      A   
ATOM   1246  CG  ASN A 131     -14.549  14.613 -12.273  1.00 10.00      A   
ATOM   1247  OD1 ASN A 131     -14.137  15.387 -11.410  1.00 10.00      A   
ATOM   1248  ND2 ASN A 131     -15.813  14.215 -12.329  1.00 10.00      A   
ATOM   1249 HD21 ASN A 131     -16.072  13.600 -13.048  1.00 10.00      A   
ATOM   1250 HD22 ASN A 131     -16.434  14.552 -11.652  1.00 10.00      A   
ATOM   1251  C   ASN A 131     -11.283  14.092 -12.432  1.00 10.00      A   
ATOM   1252  O   ASN A 131     -11.611  13.768 -11.295  1.00 10.00      A   
ATOM   1253  N   PHE A 132     -10.078  13.855 -12.935  1.00 10.00      A   
ATOM   1254  HN  PHE A 132      -9.893  14.121 -13.858  1.00 10.00      A   
ATOM   1255  CA  PHE A 132      -9.020  13.215 -12.158  1.00 10.00      A   
ATOM   1256  CB  PHE A 132      -7.761  13.108 -13.022  1.00 10.00      A   
ATOM   1257  CG  PHE A 132      -6.557  12.572 -12.312  1.00 10.00      A   
ATOM   1258  CD1 PHE A 132      -6.445  11.224 -12.028  1.00 10.00      A   
ATOM   1259  CD2 PHE A 132      -5.529  13.423 -11.937  1.00 10.00      A   
ATOM   1260  CE1 PHE A 132      -5.333  10.731 -11.383  1.00 10.00      A   
ATOM   1261  CE2 PHE A 132      -4.414  12.939 -11.291  1.00 10.00      A   
ATOM   1262  CZ  PHE A 132      -4.313  11.591 -11.014  1.00 10.00      A   
ATOM   1263  C   PHE A 132      -8.737  14.036 -10.904  1.00 10.00      A   
ATOM   1264  O   PHE A 132      -8.429  15.229 -10.993  1.00 10.00      A   
ATOM   1265  N   LYS A 133      -8.848  13.407  -9.740  1.00 10.00      A   
ATOM   1266  HN  LYS A 133      -9.079  12.452  -9.726  1.00 10.00      A   
ATOM   1267  CA  LYS A 133      -8.632  14.110  -8.485  1.00 10.00      A   
ATOM   1268  CB  LYS A 133      -9.962  14.322  -7.758  1.00 10.00      A   
ATOM   1269  CG  LYS A 133     -10.907  15.288  -8.451  1.00 10.00      A   
ATOM   1270  CD  LYS A 133     -12.303  15.225  -7.855  1.00 10.00      A   
ATOM   1271  CE  LYS A 133     -13.232  16.210  -8.541  1.00 10.00      A   
ATOM   1272  NZ  LYS A 133     -14.661  15.907  -8.283  1.00 10.00      A   
ATOM   1273  HZ1 LYS A 133     -14.870  15.989  -7.269  1.00 10.00      A   
ATOM   1274  HZ2 LYS A 133     -14.884  14.936  -8.598  1.00 10.00      A   
ATOM   1275  HZ3 LYS A 133     -15.264  16.575  -8.806  1.00 10.00      A   
ATOM   1276  C   LYS A 133      -7.650  13.404  -7.555  1.00 10.00      A   
ATOM   1277  O   LYS A 133      -6.821  14.054  -6.921  1.00 10.00      A   
ATOM   1278  N   VAL A 134      -7.736  12.084  -7.455  1.00 10.00      A   
ATOM   1279  HN  VAL A 134      -8.392  11.593  -7.999  1.00 10.00      A   
ATOM   1280  CA  VAL A 134      -6.854  11.350  -6.550  1.00 10.00      A   
ATOM   1281  CB  VAL A 134      -7.639  10.680  -5.399  1.00 10.00      A   
ATOM   1282  CG1 VAL A 134      -6.688  10.147  -4.337  1.00 10.00      A   
ATOM   1283  CG2 VAL A 134      -8.645  11.643  -4.781  1.00 10.00      A   
ATOM   1284  C   VAL A 134      -6.013  10.293  -7.259  1.00 10.00      A   
ATOM   1285  O   VAL A 134      -6.532   9.471  -8.016  1.00 10.00      A   
ATOM   1286  N   LEU A 135      -4.714  10.317  -6.994  1.00 10.00      A   
ATOM   1287  HN  LEU A 135      -4.359  11.013  -6.391  1.00 10.00      A   
ATOM   1288  CA  LEU A 135      -3.793   9.348  -7.566  1.00 10.00      A   
ATOM   1289  CB  LEU A 135      -2.903   9.983  -8.634  1.00 10.00      A   
ATOM   1290  CG  LEU A 135      -2.025   9.014  -9.429  1.00 10.00      A   
ATOM   1291  CD1 LEU A 135      -2.883   8.016 -10.192  1.00 10.00      A   
ATOM   1292  CD2 LEU A 135      -1.100   9.764 -10.373  1.00 10.00      A   
ATOM   1293  C   LEU A 135      -2.925   8.754  -6.463  1.00 10.00      A   
ATOM   1294  O   LEU A 135      -2.113   9.454  -5.858  1.00 10.00      A   
ATOM   1295  N   VAL A 136      -3.116   7.472  -6.196  1.00 10.00      A   
ATOM   1296  HN  VAL A 136      -3.788   6.972  -6.713  1.00 10.00      A   
ATOM   1297  CA  VAL A 136      -2.352   6.783  -5.171  1.00 10.00      A   
ATOM   1298  CB  VAL A 136      -3.264   6.138  -4.103  1.00 10.00      A   
ATOM   1299  CG1 VAL A 136      -2.446   5.640  -2.920  1.00 10.00      A   
ATOM   1300  CG2 VAL A 136      -4.326   7.121  -3.638  1.00 10.00      A   
ATOM   1301  C   VAL A 136      -1.475   5.712  -5.804  1.00 10.00      A   
ATOM   1302  O   VAL A 136      -1.943   4.621  -6.127  1.00 10.00      A   
ATOM   1303  N   LEU A 137      -0.211   6.043  -6.010  1.00 10.00      A   
ATOM   1304  HN  LEU A 137       0.099   6.945  -5.753  1.00 10.00      A   
ATOM   1305  CA  LEU A 137       0.734   5.116  -6.596  1.00 10.00      A   
ATOM   1306  CB  LEU A 137       1.520   5.785  -7.729  1.00 10.00      A   
ATOM   1307  CG  LEU A 137       0.715   6.242  -8.951  1.00 10.00      A   
ATOM   1308  CD1 LEU A 137       1.642   6.777 -10.031  1.00 10.00      A   
ATOM   1309  CD2 LEU A 137      -0.136   5.108  -9.494  1.00 10.00      A   
ATOM   1310  C   LEU A 137       1.685   4.603  -5.527  1.00 10.00      A   
ATOM   1311  O   LEU A 137       2.682   5.248  -5.199  1.00 10.00      A   
ATOM   1312  N   SER A 138       1.362   3.453  -4.973  1.00 10.00      A   
ATOM   1313  HN  SER A 138       0.550   2.988  -5.276  1.00 10.00      A   
ATOM   1314  CA  SER A 138       2.180   2.853  -3.940  1.00 10.00      A   
ATOM   1315  CB  SER A 138       1.305   2.361  -2.786  1.00 10.00      A   
ATOM   1316  OG  SER A 138       2.085   2.030  -1.650  1.00 10.00      A   
ATOM   1317  HG  SER A 138       2.819   2.647  -1.575  1.00 10.00      A   
ATOM   1318  C   SER A 138       3.007   1.714  -4.518  1.00 10.00      A   
ATOM   1319  O   SER A 138       2.475   0.836  -5.202  1.00 10.00      A   
ATOM   1320  N   SER A 139       4.312   1.758  -4.268  1.00 10.00      A   
ATOM   1321  HN  SER A 139       4.665   2.503  -3.736  1.00 10.00      A   
ATOM   1322  CA  SER A 139       5.239   0.737  -4.748  1.00 10.00      A   
ATOM   1323  CB  SER A 139       4.984  -0.600  -4.042  1.00 10.00      A   
ATOM   1324  OG  SER A 139       4.940  -0.428  -2.634  1.00 10.00      A   
ATOM   1325  HG  SER A 139       4.485  -1.174  -2.231  1.00 10.00      A   
ATOM   1326  C   SER A 139       5.168   0.577  -6.270  1.00 10.00      A   
ATOM   1327  O   SER A 139       5.188  -0.540  -6.791  1.00 10.00      A   
ATOM   1328  N   CYS A 140       5.079   1.691  -6.974  1.00 10.00      A   
ATOM   1329  HN  CYS A 140       5.062   2.556  -6.505  1.00 10.00      A   
ATOM   1330  CA  CYS A 140       5.012   1.672  -8.426  1.00 10.00      A   
ATOM   1331  CB  CYS A 140       3.899   2.600  -8.917  1.00 10.00      A   
ATOM   1332  SG  CYS A 140       2.261   2.178  -8.275  1.00 10.00      A   
ATOM   1333  HG  CYS A 140       2.402   1.818  -7.005  1.00 10.00      A   
ATOM   1334  C   CYS A 140       6.360   2.054  -9.031  1.00 10.00      A   
ATOM   1335  O   CYS A 140       7.222   2.601  -8.341  1.00 10.00      A   
ATOM   1336  N   GLU A 141       6.545   1.762 -10.312  1.00 10.00      A   
ATOM   1337  HN  GLU A 141       5.820   1.334 -10.820  1.00 10.00      A   
ATOM   1338  CA  GLU A 141       7.799   2.060 -10.992  1.00 10.00      A   
ATOM   1339  CB  GLU A 141       8.783   0.906 -10.771  1.00 10.00      A   
ATOM   1340  CG  GLU A 141       8.240  -0.450 -11.207  1.00 10.00      A   
ATOM   1341  CD  GLU A 141       8.914  -1.614 -10.512  1.00 10.00      A   
ATOM   1342  OE1 GLU A 141       9.373  -1.446  -9.365  1.00 10.00      A   
ATOM   1343  OE2 GLU A 141       8.972  -2.711 -11.102  1.00 10.00      A   
ATOM   1344  C   GLU A 141       7.558   2.244 -12.484  1.00 10.00      A   
ATOM   1345  O   GLU A 141       6.464   1.964 -12.976  1.00 10.00      A   
ATOM   1346  N   GLY A 142       8.576   2.721 -13.196  1.00 10.00      A   
ATOM   1347  HN  GLY A 142       9.418   2.944 -12.741  1.00 10.00      A   
ATOM   1348  CA  GLY A 142       8.461   2.911 -14.632  1.00 10.00      A   
ATOM   1349  C   GLY A 142       8.203   4.349 -15.042  1.00 10.00      A   
ATOM   1350  O   GLY A 142       8.268   4.678 -16.228  1.00 10.00      A   
ATOM   1351  N   PHE A 143       7.924   5.210 -14.070  1.00 10.00      A   
ATOM   1352  HN  PHE A 143       7.916   4.899 -13.145  1.00 10.00      A   
ATOM   1353  CA  PHE A 143       7.641   6.614 -14.350  1.00 10.00      A   
ATOM   1354  CB  PHE A 143       6.287   7.052 -13.768  1.00 10.00      A   
ATOM   1355  CG  PHE A 143       6.157   6.903 -12.276  1.00 10.00      A   
ATOM   1356  CD1 PHE A 143       6.219   8.013 -11.448  1.00 10.00      A   
ATOM   1357  CD2 PHE A 143       5.965   5.655 -11.703  1.00 10.00      A   
ATOM   1358  CE1 PHE A 143       6.092   7.880 -10.080  1.00 10.00      A   
ATOM   1359  CE2 PHE A 143       5.839   5.515 -10.336  1.00 10.00      A   
ATOM   1360  CZ  PHE A 143       5.902   6.629  -9.523  1.00 10.00      A   
ATOM   1361  C   PHE A 143       8.763   7.525 -13.865  1.00 10.00      A   
ATOM   1362  O   PHE A 143       9.565   7.146 -13.008  1.00 10.00      A   
ATOM   1363  N   SER A 144       8.813   8.724 -14.422  1.00 10.00      A   
ATOM   1364  HN  SER A 144       8.141   8.969 -15.101  1.00 10.00      A   
ATOM   1365  CA  SER A 144       9.820   9.697 -14.060  1.00 10.00      A   
ATOM   1366  CB  SER A 144      10.850   9.825 -15.188  1.00 10.00      A   
ATOM   1367  OG  SER A 144      10.238  10.227 -16.405  1.00 10.00      A   
ATOM   1368  HG  SER A 144       9.537   9.590 -16.649  1.00 10.00      A   
ATOM   1369  C   SER A 144       9.153  11.039 -13.779  1.00 10.00      A   
ATOM   1370  O   SER A 144       7.934  11.108 -13.621  1.00 10.00      A   
ATOM   1371  N   THR A 145       9.943  12.098 -13.706  1.00 10.00      A   
ATOM   1372  HN  THR A 145      10.911  11.984 -13.812  1.00 10.00      A   
ATOM   1373  CA  THR A 145       9.407  13.426 -13.453  1.00 10.00      A   
ATOM   1374  CB  THR A 145      10.522  14.396 -13.032  1.00 10.00      A   
ATOM   1375  OG1 THR A 145      11.679  14.154 -13.844  1.00 10.00      A   
ATOM   1376  HG1 THR A 145      11.412  14.088 -14.771  1.00 10.00      A   
ATOM   1377  CG2 THR A 145      10.884  14.190 -11.566  1.00 10.00      A   
ATOM   1378  C   THR A 145       8.699  13.975 -14.689  1.00 10.00      A   
ATOM   1379  O   THR A 145       8.026  15.003 -14.622  1.00 10.00      A   
ATOM   1380  N   ASP A 146       8.850  13.277 -15.814  1.00 10.00      A   
ATOM   1381  HN  ASP A 146       9.374  12.449 -15.798  1.00 10.00      A   
ATOM   1382  CA  ASP A 146       8.228  13.697 -17.067  1.00 10.00      A   
ATOM   1383  CB  ASP A 146       8.749  12.853 -18.234  1.00 10.00      A   
ATOM   1384  CG  ASP A 146       8.862  13.642 -19.523  1.00 10.00      A   
ATOM   1385  OD1 ASP A 146       7.826  13.882 -20.173  1.00 10.00      A   
ATOM   1386  OD2 ASP A 146       9.992  14.036 -19.896  1.00 10.00      A   
ATOM   1387  C   ASP A 146       6.712  13.582 -16.960  1.00 10.00      A   
ATOM   1388  O   ASP A 146       5.985  14.548 -17.205  1.00 10.00      A   
ATOM   1389  N   GLY A 147       6.241  12.401 -16.566  1.00 10.00      A   
ATOM   1390  HN  GLY A 147       6.868  11.657 -16.395  1.00 10.00      A   
ATOM   1391  CA  GLY A 147       4.818  12.184 -16.409  1.00 10.00      A   
ATOM   1392  C   GLY A 147       4.253  12.987 -15.252  1.00 10.00      A   
ATOM   1393  O   GLY A 147       3.088  13.393 -15.275  1.00 10.00      A   
ATOM   1394  N   LEU A 148       5.085  13.216 -14.237  1.00 10.00      A   
ATOM   1395  HN  LEU A 148       5.992  12.842 -14.274  1.00 10.00      A   
ATOM   1396  CA  LEU A 148       4.680  13.995 -13.069  1.00 10.00      A   
ATOM   1397  CB  LEU A 148       5.801  14.032 -12.027  1.00 10.00      A   
ATOM   1398  CG  LEU A 148       6.109  12.712 -11.314  1.00 10.00      A   
ATOM   1399  CD1 LEU A 148       7.339  12.859 -10.434  1.00 10.00      A   
ATOM   1400  CD2 LEU A 148       4.918  12.263 -10.482  1.00 10.00      A   
ATOM   1401  C   LEU A 148       4.308  15.414 -13.486  1.00 10.00      A   
ATOM   1402  O   LEU A 148       3.279  15.954 -13.068  1.00 10.00      A   
ATOM   1403  N   ALA A 149       5.145  16.001 -14.333  1.00 10.00      A   
ATOM   1404  HN  ALA A 149       5.939  15.511 -14.633  1.00 10.00      A   
ATOM   1405  CA  ALA A 149       4.914  17.348 -14.834  1.00 10.00      A   
ATOM   1406  CB  ALA A 149       6.164  17.872 -15.523  1.00 10.00      A   
ATOM   1407  C   ALA A 149       3.738  17.356 -15.803  1.00 10.00      A   
ATOM   1408  O   ALA A 149       3.025  18.355 -15.930  1.00 10.00      A   
ATOM   1409  N   ALA A 150       3.548  16.233 -16.493  1.00 10.00      A   
ATOM   1410  HN  ALA A 150       4.166  15.482 -16.361  1.00 10.00      A   
ATOM   1411  CA  ALA A 150       2.456  16.093 -17.449  1.00 10.00      A   
ATOM   1412  CB  ALA A 150       2.547  14.763 -18.178  1.00 10.00      A   
ATOM   1413  C   ALA A 150       1.108  16.228 -16.752  1.00 10.00      A   
ATOM   1414  O   ALA A 150       0.223  16.946 -17.222  1.00 10.00      A   
ATOM   1415  N   ILE A 151       0.968  15.549 -15.624  1.00 10.00      A   
ATOM   1416  HN  ILE A 151       1.720  14.999 -15.301  1.00 10.00      A   
ATOM   1417  CA  ILE A 151      -0.264  15.593 -14.847  1.00 10.00      A   
ATOM   1418  CB  ILE A 151      -0.206  14.612 -13.653  1.00 10.00      A   
ATOM   1419  CG1 ILE A 151      -0.067  13.159 -14.133  1.00 10.00      A   
ATOM   1420  CG2 ILE A 151      -1.424  14.776 -12.753  1.00 10.00      A   
ATOM   1421  CD1 ILE A 151      -1.326  12.579 -14.743  1.00 10.00      A   
ATOM   1422  C   ILE A 151      -0.491  17.003 -14.311  1.00 10.00      A   
ATOM   1423  O   ILE A 151      -1.572  17.575 -14.463  1.00 10.00      A   
ATOM   1424  N   ALA A 152       0.561  17.563 -13.721  1.00 10.00      A   
ATOM   1425  HN  ALA A 152       1.401  17.053 -13.672  1.00 10.00      A   
ATOM   1426  CA  ALA A 152       0.521  18.895 -13.133  1.00 10.00      A   
ATOM   1427  CB  ALA A 152       1.892  19.248 -12.580  1.00 10.00      A   
ATOM   1428  C   ALA A 152       0.061  19.970 -14.117  1.00 10.00      A   
ATOM   1429  O   ALA A 152      -0.699  20.869 -13.758  1.00 10.00      A   
ATOM   1430  N   ALA A 153       0.504  19.869 -15.361  1.00 10.00      A   
ATOM   1431  HN  ALA A 153       1.084  19.117 -15.602  1.00 10.00      A   
ATOM   1432  CA  ALA A 153       0.160  20.856 -16.379  1.00 10.00      A   
ATOM   1433  CB  ALA A 153       1.263  20.935 -17.425  1.00 10.00      A   
ATOM   1434  C   ALA A 153      -1.192  20.594 -17.046  1.00 10.00      A   
ATOM   1435  O   ALA A 153      -1.522  21.227 -18.053  1.00 10.00      A   
ATOM   1436  N   THR A 154      -1.980  19.682 -16.493  1.00 10.00      A   
ATOM   1437  HN  THR A 154      -1.686  19.215 -15.677  1.00 10.00      A   
ATOM   1438  CA  THR A 154      -3.279  19.374 -17.081  1.00 10.00      A   
ATOM   1439  CB  THR A 154      -3.220  18.101 -17.944  1.00 10.00      A   
ATOM   1440  OG1 THR A 154      -1.929  18.002 -18.566  1.00 10.00      A   
ATOM   1441  HG1 THR A 154      -1.256  17.859 -17.885  1.00 10.00      A   
ATOM   1442  CG2 THR A 154      -4.298  18.148 -19.019  1.00 10.00      A   
ATOM   1443  C   THR A 154      -4.378  19.210 -16.032  1.00 10.00      A   
ATOM   1444  O   THR A 154      -5.406  19.885 -16.082  1.00 10.00      A   
ATOM   1445  N   CYS A 155      -4.149  18.324 -15.082  1.00 10.00      A   
ATOM   1446  HN  CYS A 155      -3.290  17.845 -15.069  1.00 10.00      A   
ATOM   1447  CA  CYS A 155      -5.125  18.043 -14.042  1.00 10.00      A   
ATOM   1448  CB  CYS A 155      -4.816  16.695 -13.392  1.00 10.00      A   
ATOM   1449  SG  CYS A 155      -4.598  15.339 -14.567  1.00 10.00      A   
ATOM   1450  HG  CYS A 155      -5.797  14.987 -15.011  1.00 10.00      A   
ATOM   1451  C   CYS A 155      -5.167  19.140 -12.987  1.00 10.00      A   
ATOM   1452  O   CYS A 155      -4.296  19.218 -12.121  1.00 10.00      A   
ATOM   1453  N   ARG A 156      -6.175  19.993 -13.074  1.00 10.00      A   
ATOM   1454  HN  ARG A 156      -6.824  19.894 -13.806  1.00 10.00      A   
ATOM   1455  CA  ARG A 156      -6.343  21.079 -12.117  1.00 10.00      A   
ATOM   1456  CB  ARG A 156      -6.952  22.310 -12.792  1.00 10.00      A   
ATOM   1457  CG  ARG A 156      -6.113  22.874 -13.925  1.00 10.00      A   
ATOM   1458  CD  ARG A 156      -6.118  24.393 -13.908  1.00 10.00      A   
ATOM   1459  NE  ARG A 156      -7.449  24.937 -13.641  1.00 10.00      A   
ATOM   1460  HE  ARG A 156      -7.754  24.933 -12.702  1.00 10.00      A   
ATOM   1461  CZ  ARG A 156      -8.255  25.436 -14.574  1.00 10.00      A   
ATOM   1462  NH1 ARG A 156      -7.862  25.463 -15.843  1.00 10.00      A   
ATOM   1463 HH11 ARG A 156      -6.923  25.097 -16.111  1.00 10.00      A   
ATOM   1464 HH12 ARG A 156      -8.497  25.846 -16.578  1.00 10.00      A   
ATOM   1465  NH2 ARG A 156      -9.452  25.903 -14.240  1.00 10.00      A   
ATOM   1466 HH21 ARG A 156      -9.768  25.879 -13.242  1.00 10.00      A   
ATOM   1467 HH22 ARG A 156     -10.083  26.298 -14.971  1.00 10.00      A   
ATOM   1468  C   ARG A 156      -7.233  20.620 -10.974  1.00 10.00      A   
ATOM   1469  O   ARG A 156      -7.360  21.292  -9.947  1.00 10.00      A   
ATOM   1470  N   ASN A 157      -7.853  19.464 -11.167  1.00 10.00      A   
ATOM   1471  HN  ASN A 157      -7.719  18.984 -12.015  1.00 10.00      A   
ATOM   1472  CA  ASN A 157      -8.734  18.892 -10.161  1.00 10.00      A   
ATOM   1473  CB  ASN A 157      -9.925  18.179 -10.810  1.00 10.00      A   
ATOM   1474  CG  ASN A 157     -11.018  19.138 -11.233  1.00 10.00      A   
ATOM   1475  OD1 ASN A 157     -11.307  20.115 -10.545  1.00 10.00      A   
ATOM   1476  ND2 ASN A 157     -11.633  18.872 -12.375  1.00 10.00      A   
ATOM   1477 HD21 ASN A 157     -11.353  18.077 -12.881  1.00 10.00      A   
ATOM   1478 HD22 ASN A 157     -12.338  19.487 -12.675  1.00 10.00      A   
ATOM   1479  C   ASN A 157      -7.975  17.939  -9.249  1.00 10.00      A   
ATOM   1480  O   ASN A 157      -8.554  17.353  -8.339  1.00 10.00      A   
ATOM   1481  N   LEU A 158      -6.674  17.785  -9.499  1.00 10.00      A   
ATOM   1482  HN  LEU A 158      -6.273  18.269 -10.248  1.00 10.00      A   
ATOM   1483  CA  LEU A 158      -5.834  16.915  -8.681  1.00 10.00      A   
ATOM   1484  CB  LEU A 158      -4.415  16.826  -9.257  1.00 10.00      A   
ATOM   1485  CG  LEU A 158      -3.376  16.083  -8.402  1.00 10.00      A   
ATOM   1486  CD1 LEU A 158      -3.748  14.616  -8.245  1.00 10.00      A   
ATOM   1487  CD2 LEU A 158      -1.982  16.224  -8.991  1.00 10.00      A   
ATOM   1488  C   LEU A 158      -5.788  17.445  -7.256  1.00 10.00      A   
ATOM   1489  O   LEU A 158      -5.443  18.603  -7.027  1.00 10.00      A   
ATOM   1490  N   LYS A 159      -6.132  16.594  -6.306  1.00 10.00      A   
ATOM   1491  HN  LYS A 159      -6.378  15.674  -6.554  1.00 10.00      A   
ATOM   1492  CA  LYS A 159      -6.163  16.985  -4.909  1.00 10.00      A   
ATOM   1493  CB  LYS A 159      -7.585  16.810  -4.368  1.00 10.00      A   
ATOM   1494  CG  LYS A 159      -8.645  17.586  -5.132  1.00 10.00      A   
ATOM   1495  CD  LYS A 159     -10.046  17.139  -4.745  1.00 10.00      A   
ATOM   1496  CE  LYS A 159     -10.358  17.496  -3.303  1.00 10.00      A   
ATOM   1497  NZ  LYS A 159     -11.642  16.903  -2.846  1.00 10.00      A   
ATOM   1498  HZ1 LYS A 159     -11.571  15.866  -2.837  1.00 10.00      A   
ATOM   1499  HZ2 LYS A 159     -12.418  17.181  -3.483  1.00 10.00      A   
ATOM   1500  HZ3 LYS A 159     -11.865  17.232  -1.884  1.00 10.00      A   
ATOM   1501  C   LYS A 159      -5.198  16.157  -4.071  1.00 10.00      A   
ATOM   1502  O   LYS A 159      -4.429  16.697  -3.272  1.00 10.00      A   
ATOM   1503  N   GLU A 160      -5.233  14.847  -4.259  1.00 10.00      A   
ATOM   1504  HN  GLU A 160      -5.835  14.470  -4.939  1.00 10.00      A   
ATOM   1505  CA  GLU A 160      -4.382  13.955  -3.486  1.00 10.00      A   
ATOM   1506  CB  GLU A 160      -5.243  13.022  -2.628  1.00 10.00      A   
ATOM   1507  CG  GLU A 160      -6.242  13.745  -1.737  1.00 10.00      A   
ATOM   1508  CD  GLU A 160      -7.370  12.848  -1.273  1.00 10.00      A   
ATOM   1509  OE1 GLU A 160      -8.549  13.183  -1.525  1.00 10.00      A   
ATOM   1510  OE2 GLU A 160      -7.087  11.806  -0.646  1.00 10.00      A   
ATOM   1511  C   GLU A 160      -3.452  13.147  -4.379  1.00 10.00      A   
ATOM   1512  O   GLU A 160      -3.902  12.351  -5.207  1.00 10.00      A   
ATOM   1513  N   LEU A 161      -2.157  13.362  -4.209  1.00 10.00      A   
ATOM   1514  HN  LEU A 161      -1.865  14.024  -3.541  1.00 10.00      A   
ATOM   1515  CA  LEU A 161      -1.154  12.649  -4.979  1.00 10.00      A   
ATOM   1516  CB  LEU A 161      -0.394  13.614  -5.900  1.00 10.00      A   
ATOM   1517  CG  LEU A 161       0.767  13.018  -6.705  1.00 10.00      A   
ATOM   1518  CD1 LEU A 161       0.315  11.797  -7.495  1.00 10.00      A   
ATOM   1519  CD2 LEU A 161       1.383  14.061  -7.628  1.00 10.00      A   
ATOM   1520  C   LEU A 161      -0.195  11.917  -4.045  1.00 10.00      A   
ATOM   1521  O   LEU A 161       0.611  12.539  -3.353  1.00 10.00      A   
ATOM   1522  N   ASP A 162      -0.303  10.600  -4.011  1.00 10.00      A   
ATOM   1523  HN  ASP A 162      -0.972  10.158  -4.586  1.00 10.00      A   
ATOM   1524  CA  ASP A 162       0.558   9.783  -3.158  1.00 10.00      A   
ATOM   1525  CB  ASP A 162      -0.278   8.939  -2.187  1.00 10.00      A   
ATOM   1526  CG  ASP A 162       0.570   8.164  -1.190  1.00 10.00      A   
ATOM   1527  OD1 ASP A 162       1.769   8.481  -1.039  1.00 10.00      A   
ATOM   1528  OD2 ASP A 162       0.036   7.237  -0.544  1.00 10.00      A   
ATOM   1529  C   ASP A 162       1.444   8.885  -4.005  1.00 10.00      A   
ATOM   1530  O   ASP A 162       0.969   8.236  -4.936  1.00 10.00      A   
ATOM   1531  N   LEU A 163       2.730   8.861  -3.684  1.00 10.00      A   
ATOM   1532  HN  LEU A 163       3.037   9.400  -2.923  1.00 10.00      A   
ATOM   1533  CA  LEU A 163       3.695   8.049  -4.414  1.00 10.00      A   
ATOM   1534  CB  LEU A 163       4.528   8.943  -5.339  1.00 10.00      A   
ATOM   1535  CG  LEU A 163       3.757   9.856  -6.296  1.00 10.00      A   
ATOM   1536  CD1 LEU A 163       4.656  10.972  -6.805  1.00 10.00      A   
ATOM   1537  CD2 LEU A 163       3.195   9.055  -7.458  1.00 10.00      A   
ATOM   1538  C   LEU A 163       4.625   7.329  -3.438  1.00 10.00      A   
ATOM   1539  O   LEU A 163       5.805   7.134  -3.727  1.00 10.00      A   
ATOM   1540  N   ARG A 164       4.090   6.930  -2.287  1.00 10.00      A   
ATOM   1541  HN  ARG A 164       3.136   7.098  -2.118  1.00 10.00      A   
ATOM   1542  CA  ARG A 164       4.885   6.248  -1.265  1.00 10.00      A   
ATOM   1543  CB  ARG A 164       4.114   6.141   0.055  1.00 10.00      A   
ATOM   1544  CG  ARG A 164       2.924   5.196   0.020  1.00 10.00      A   
ATOM   1545  CD  ARG A 164       1.989   5.446   1.190  1.00 10.00      A   
ATOM   1546  NE  ARG A 164       1.277   4.234   1.591  1.00 10.00      A   
ATOM   1547  HE  ARG A 164       1.758   3.609   2.181  1.00 10.00      A   
ATOM   1548  CZ  ARG A 164       0.034   3.927   1.213  1.00 10.00      A   
ATOM   1549  NH1 ARG A 164      -0.653   4.740   0.414  1.00 10.00      A   
ATOM   1550 HH11 ARG A 164      -0.227   5.643   0.072  1.00 10.00      A   
ATOM   1551 HH12 ARG A 164      -1.620   4.486   0.121  1.00 10.00      A   
ATOM   1552  NH2 ARG A 164      -0.526   2.803   1.646  1.00 10.00      A   
ATOM   1553 HH21 ARG A 164      -1.497   2.549   1.356  1.00 10.00      A   
ATOM   1554 HH22 ARG A 164       0.004   2.162   2.278  1.00 10.00      A   
ATOM   1555  C   ARG A 164       5.386   4.875  -1.715  1.00 10.00      A   
ATOM   1556  O   ARG A 164       4.662   4.111  -2.363  1.00 10.00      A   
ATOM   1557  N   GLU A 165       6.643   4.592  -1.376  1.00 10.00      A   
ATOM   1558  HN  GLU A 165       7.156   5.267  -0.876  1.00 10.00      A   
ATOM   1559  CA  GLU A 165       7.297   3.323  -1.702  1.00 10.00      A   
ATOM   1560  CB  GLU A 165       6.563   2.128  -1.080  1.00 10.00      A   
ATOM   1561  CG  GLU A 165       6.911   1.856   0.378  1.00 10.00      A   
ATOM   1562  CD  GLU A 165       6.188   2.761   1.359  1.00 10.00      A   
ATOM   1563  OE1 GLU A 165       5.083   2.394   1.815  1.00 10.00      A   
ATOM   1564  OE2 GLU A 165       6.735   3.832   1.696  1.00 10.00      A   
ATOM   1565  C   GLU A 165       7.486   3.120  -3.202  1.00 10.00      A   
ATOM   1566  O   GLU A 165       7.883   2.041  -3.642  1.00 10.00      A   
ATOM   1567  N   SER A 166       7.232   4.157  -3.983  1.00 10.00      A   
ATOM   1568  HN  SER A 166       6.955   5.007  -3.579  1.00 10.00      A   
ATOM   1569  CA  SER A 166       7.369   4.066  -5.426  1.00 10.00      A   
ATOM   1570  CB  SER A 166       6.295   4.903  -6.118  1.00 10.00      A   
ATOM   1571  OG  SER A 166       5.025   4.287  -5.981  1.00 10.00      A   
ATOM   1572  HG  SER A 166       4.391   4.923  -5.619  1.00 10.00      A   
ATOM   1573  C   SER A 166       8.760   4.479  -5.891  1.00 10.00      A   
ATOM   1574  O   SER A 166       9.403   5.337  -5.281  1.00 10.00      A   
ATOM   1575  N   ASP A 167       9.221   3.859  -6.971  1.00 10.00      A   
ATOM   1576  HN  ASP A 167       8.654   3.186  -7.414  1.00 10.00      A   
ATOM   1577  CA  ASP A 167      10.534   4.157  -7.532  1.00 10.00      A   
ATOM   1578  CB  ASP A 167      11.234   2.878  -8.000  1.00 10.00      A   
ATOM   1579  CG  ASP A 167      12.550   3.160  -8.698  1.00 10.00      A   
ATOM   1580  OD1 ASP A 167      13.463   3.696  -8.044  1.00 10.00      A   
ATOM   1581  OD2 ASP A 167      12.679   2.842  -9.901  1.00 10.00      A   
ATOM   1582  C   ASP A 167      10.402   5.130  -8.691  1.00 10.00      A   
ATOM   1583  O   ASP A 167       9.781   4.822  -9.712  1.00 10.00      A   
ATOM   1584  N   VAL A 168      10.971   6.310  -8.528  1.00 10.00      A   
ATOM   1585  HN  VAL A 168      11.461   6.497  -7.695  1.00 10.00      A   
ATOM   1586  CA  VAL A 168      10.905   7.328  -9.560  1.00 10.00      A   
ATOM   1587  CB  VAL A 168      10.226   8.616  -9.049  1.00 10.00      A   
ATOM   1588  CG1 VAL A 168       9.739   9.466 -10.211  1.00 10.00      A   
ATOM   1589  CG2 VAL A 168       9.081   8.293  -8.103  1.00 10.00      A   
ATOM   1590  C   VAL A 168      12.304   7.679 -10.042  1.00 10.00      A   
ATOM   1591  O   VAL A 168      13.234   7.796  -9.242  1.00 10.00      A   
ATOM   1592  N   ASP A 169      12.459   7.809 -11.349  1.00 10.00      A   
ATOM   1593  HN  ASP A 169      11.693   7.651 -11.939  1.00 10.00      A   
ATOM   1594  CA  ASP A 169      13.745   8.170 -11.927  1.00 10.00      A   
ATOM   1595  CB  ASP A 169      13.907   7.548 -13.317  1.00 10.00      A   
ATOM   1596  CG  ASP A 169      15.351   7.514 -13.791  1.00 10.00      A   
ATOM   1597  OD1 ASP A 169      15.670   8.186 -14.794  1.00 10.00      A   
ATOM   1598  OD2 ASP A 169      16.172   6.809 -13.171  1.00 10.00      A   
ATOM   1599  C   ASP A 169      13.846   9.690 -11.996  1.00 10.00      A   
ATOM   1600  O   ASP A 169      13.079  10.336 -12.714  1.00 10.00      A   
ATOM   1601  N   ASP A 170      14.770  10.254 -11.227  1.00 10.00      A   
ATOM   1602  HN  ASP A 170      15.349   9.679 -10.683  1.00 10.00      A   
ATOM   1603  CA  ASP A 170      14.955  11.704 -11.169  1.00 10.00      A   
ATOM   1604  CB  ASP A 170      15.896  12.096 -10.025  1.00 10.00      A   
ATOM   1605  CG  ASP A 170      15.325  11.803  -8.647  1.00 10.00      A   
ATOM   1606  OD1 ASP A 170      14.667  12.690  -8.066  1.00 10.00      A   
ATOM   1607  OD2 ASP A 170      15.546  10.691  -8.131  1.00 10.00      A   
ATOM   1608  C   ASP A 170      15.464  12.276 -12.488  1.00 10.00      A   
ATOM   1609  O   ASP A 170      16.571  11.968 -12.930  1.00 10.00      A   
ATOM   1610  N   VAL A 171      14.647  13.105 -13.117  1.00 10.00      A   
ATOM   1611  HN  VAL A 171      13.772  13.306 -12.725  1.00 10.00      A   
ATOM   1612  CA  VAL A 171      15.017  13.726 -14.378  1.00 10.00      A   
ATOM   1613  CB  VAL A 171      14.068  13.320 -15.529  1.00 10.00      A   
ATOM   1614  CG1 VAL A 171      14.452  14.020 -16.823  1.00 10.00      A   
ATOM   1615  CG2 VAL A 171      14.083  11.809 -15.717  1.00 10.00      A   
ATOM   1616  C   VAL A 171      15.057  15.245 -14.229  1.00 10.00      A   
ATOM   1617  O   VAL A 171      16.125  15.849 -14.262  1.00 10.00      A   
ATOM   1618  N   SER A 172      13.898  15.850 -14.021  1.00 10.00      A   
ATOM   1619  HN  SER A 172      13.076  15.309 -13.968  1.00 10.00      A   
ATOM   1620  CA  SER A 172      13.808  17.295 -13.874  1.00 10.00      A   
ATOM   1621  CB  SER A 172      13.165  17.908 -15.122  1.00 10.00      A   
ATOM   1622  OG  SER A 172      13.641  17.289 -16.306  1.00 10.00      A   
ATOM   1623  HG  SER A 172      14.575  17.513 -16.440  1.00 10.00      A   
ATOM   1624  C   SER A 172      12.994  17.671 -12.634  1.00 10.00      A   
ATOM   1625  O   SER A 172      11.789  17.435 -12.583  1.00 10.00      A   
ATOM   1626  N   GLY A 173      13.651  18.272 -11.643  1.00 10.00      A   
ATOM   1627  HN  GLY A 173      14.615  18.439 -11.733  1.00 10.00      A   
ATOM   1628  CA  GLY A 173      12.962  18.671 -10.425  1.00 10.00      A   
ATOM   1629  C   GLY A 173      12.150  19.944 -10.612  1.00 10.00      A   
ATOM   1630  O   GLY A 173      11.551  20.461  -9.670  1.00 10.00      A   
ATOM   1631  N   HIS A 174      12.124  20.438 -11.842  1.00 10.00      A   
ATOM   1632  HN  HIS A 174      12.604  19.965 -12.548  1.00 10.00      A   
ATOM   1633  CA  HIS A 174      11.399  21.656 -12.182  1.00 10.00      A   
ATOM   1634  CB  HIS A 174      12.069  22.326 -13.388  1.00 10.00      A   
ATOM   1635  CG  HIS A 174      11.785  23.792 -13.514  1.00 10.00      A   
ATOM   1636  ND1 HIS A 174      12.268  24.697 -12.600  1.00 10.00      A   
ATOM   1637  CD2 HIS A 174      11.066  24.451 -14.458  1.00 10.00      A   
ATOM   1638  CE1 HIS A 174      11.836  25.880 -13.000  1.00 10.00      A   
ATOM   1639  NE2 HIS A 174      11.108  25.778 -14.118  1.00 10.00      A   
ATOM   1640  HE2 HIS A 174      10.683  26.516 -14.606  1.00 10.00      A   
ATOM   1641  C   HIS A 174       9.939  21.335 -12.494  1.00 10.00      A   
ATOM   1642  O   HIS A 174       9.156  22.215 -12.849  1.00 10.00      A   
ATOM   1643  N   TRP A 175       9.576  20.066 -12.334  1.00 10.00      A   
ATOM   1644  HN  TRP A 175      10.243  19.421 -12.024  1.00 10.00      A   
ATOM   1645  CA  TRP A 175       8.217  19.603 -12.609  1.00 10.00      A   
ATOM   1646  CB  TRP A 175       8.135  18.076 -12.478  1.00 10.00      A   
ATOM   1647  CG  TRP A 175       8.234  17.573 -11.066  1.00 10.00      A   
ATOM   1648  CD1 TRP A 175       9.375  17.358 -10.348  1.00 10.00      A   
ATOM   1649  CD2 TRP A 175       7.147  17.226 -10.198  1.00 10.00      A   
ATOM   1650  NE1 TRP A 175       9.067  16.895  -9.093  1.00 10.00      A   
ATOM   1651  HE1 TRP A 175       9.718  16.666  -8.393  1.00 10.00      A   
ATOM   1652  CE2 TRP A 175       7.705  16.807  -8.974  1.00 10.00      A   
ATOM   1653  CE3 TRP A 175       5.755  17.227 -10.339  1.00 10.00      A   
ATOM   1654  CZ2 TRP A 175       6.920  16.395  -7.900  1.00 10.00      A   
ATOM   1655  CZ3 TRP A 175       4.979  16.819  -9.272  1.00 10.00      A   
ATOM   1656  CH2 TRP A 175       5.562  16.411  -8.067  1.00 10.00      A   
ATOM   1657  C   TRP A 175       7.191  20.266 -11.693  1.00 10.00      A   
ATOM   1658  O   TRP A 175       6.008  20.328 -12.018  1.00 10.00      A   
ATOM   1659  N   LEU A 176       7.657  20.770 -10.556  1.00 10.00      A   
ATOM   1660  HN  LEU A 176       8.617  20.700 -10.364  1.00 10.00      A   
ATOM   1661  CA  LEU A 176       6.781  21.418  -9.583  1.00 10.00      A   
ATOM   1662  CB  LEU A 176       7.464  21.485  -8.215  1.00 10.00      A   
ATOM   1663  CG  LEU A 176       6.571  21.851  -7.029  1.00 10.00      A   
ATOM   1664  CD1 LEU A 176       5.631  20.706  -6.689  1.00 10.00      A   
ATOM   1665  CD2 LEU A 176       7.408  22.239  -5.823  1.00 10.00      A   
ATOM   1666  C   LEU A 176       6.365  22.817 -10.039  1.00 10.00      A   
ATOM   1667  O   LEU A 176       5.453  23.418  -9.476  1.00 10.00      A   
ATOM   1668  N   SER A 177       7.029  23.324 -11.064  1.00 10.00      A   
ATOM   1669  HN  SER A 177       7.752  22.805 -11.476  1.00 10.00      A   
ATOM   1670  CA  SER A 177       6.723  24.648 -11.586  1.00 10.00      A   
ATOM   1671  CB  SER A 177       8.020  25.351 -11.996  1.00 10.00      A   
ATOM   1672  OG  SER A 177       9.105  24.928 -11.176  1.00 10.00      A   
ATOM   1673  HG  SER A 177       9.908  24.875 -11.710  1.00 10.00      A   
ATOM   1674  C   SER A 177       5.758  24.568 -12.775  1.00 10.00      A   
ATOM   1675  O   SER A 177       5.491  25.572 -13.441  1.00 10.00      A   
ATOM   1676  N   HIS A 178       5.220  23.379 -13.028  1.00 10.00      A   
ATOM   1677  HN  HIS A 178       5.441  22.620 -12.447  1.00 10.00      A   
ATOM   1678  CA  HIS A 178       4.297  23.182 -14.145  1.00 10.00      A   
ATOM   1679  CB  HIS A 178       4.442  21.784 -14.752  1.00 10.00      A   
ATOM   1680  CG  HIS A 178       5.622  21.646 -15.667  1.00 10.00      A   
ATOM   1681  ND1 HIS A 178       5.467  21.581 -17.034  1.00 10.00      A   
ATOM   1682  CD2 HIS A 178       6.942  21.564 -15.364  1.00 10.00      A   
ATOM   1683  CE1 HIS A 178       6.688  21.463 -17.530  1.00 10.00      A   
ATOM   1684  NE2 HIS A 178       7.608  21.446 -16.556  1.00 10.00      A   
ATOM   1685  HE2 HIS A 178       8.580  21.353 -16.673  1.00 10.00      A   
ATOM   1686  C   HIS A 178       2.850  23.451 -13.751  1.00 10.00      A   
ATOM   1687  O   HIS A 178       2.015  23.747 -14.603  1.00 10.00      A   
ATOM   1688  N   PHE A 179       2.555  23.349 -12.461  1.00 10.00      A   
ATOM   1689  HN  PHE A 179       3.261  23.105 -11.827  1.00 10.00      A   
ATOM   1690  CA  PHE A 179       1.206  23.592 -11.964  1.00 10.00      A   
ATOM   1691  CB  PHE A 179       1.077  23.166 -10.497  1.00 10.00      A   
ATOM   1692  CG  PHE A 179       0.299  21.897 -10.293  1.00 10.00      A   
ATOM   1693  CD1 PHE A 179       0.852  20.831  -9.601  1.00 10.00      A   
ATOM   1694  CD2 PHE A 179      -0.982  21.766 -10.800  1.00 10.00      A   
ATOM   1695  CE1 PHE A 179       0.143  19.658  -9.420  1.00 10.00      A   
ATOM   1696  CE2 PHE A 179      -1.697  20.597 -10.621  1.00 10.00      A   
ATOM   1697  CZ  PHE A 179      -1.133  19.542  -9.933  1.00 10.00      A   
ATOM   1698  C   PHE A 179       0.848  25.064 -12.100  1.00 10.00      A   
ATOM   1699  O   PHE A 179       1.573  25.928 -11.605  1.00 10.00      A   
ATOM   1700  N   PRO A 180      -0.269  25.368 -12.777  1.00 10.00      A   
ATOM   1701  CA  PRO A 180      -0.725  26.748 -12.976  1.00 10.00      A   
ATOM   1702  CB  PRO A 180      -2.084  26.594 -13.679  1.00 10.00      A   
ATOM   1703  CG  PRO A 180      -2.467  25.163 -13.485  1.00 10.00      A   
ATOM   1704  CD  PRO A 180      -1.182  24.397 -13.394  1.00 10.00      A   
ATOM   1705  C   PRO A 180      -0.895  27.482 -11.647  1.00 10.00      A   
ATOM   1706  O   PRO A 180      -1.300  26.888 -10.643  1.00 10.00      A   
ATOM   1707  N   ASP A 181      -0.608  28.778 -11.649  1.00 10.00      A   
ATOM   1708  HN  ASP A 181      -0.316  29.197 -12.486  1.00 10.00      A   
ATOM   1709  CA  ASP A 181      -0.713  29.597 -10.443  1.00 10.00      A   
ATOM   1710  CB  ASP A 181       0.096  30.893 -10.562  1.00 10.00      A   
ATOM   1711  CG  ASP A 181       1.585  30.679 -10.333  1.00 10.00      A   
ATOM   1712  OD1 ASP A 181       1.963  30.215  -9.235  1.00 10.00      A   
ATOM   1713  OD2 ASP A 181       2.385  30.975 -11.247  1.00 10.00      A   
ATOM   1714  C   ASP A 181      -2.164  29.872 -10.039  1.00 10.00      A   
ATOM   1715  O   ASP A 181      -2.432  30.676  -9.144  1.00 10.00      A   
ATOM   1716  N   THR A 182      -3.094  29.204 -10.705  1.00 10.00      A   
ATOM   1717  HN  THR A 182      -2.823  28.618 -11.439  1.00 10.00      A   
ATOM   1718  CA  THR A 182      -4.510  29.338 -10.404  1.00 10.00      A   
ATOM   1719  CB  THR A 182      -5.318  29.515 -11.701  1.00 10.00      A   
ATOM   1720  OG1 THR A 182      -4.409  29.739 -12.795  1.00 10.00      A   
ATOM   1721  HG1 THR A 182      -4.803  30.356 -13.424  1.00 10.00      A   
ATOM   1722  CG2 THR A 182      -6.269  30.695 -11.575  1.00 10.00      A   
ATOM   1723  C   THR A 182      -4.999  28.083  -9.675  1.00 10.00      A   
ATOM   1724  O   THR A 182      -6.073  28.073  -9.070  1.00 10.00      A   
ATOM   1725  N   TYR A 183      -4.187  27.029  -9.736  1.00 10.00      A   
ATOM   1726  HN  TYR A 183      -3.336  27.112 -10.222  1.00 10.00      A   
ATOM   1727  CA  TYR A 183      -4.509  25.757  -9.098  1.00 10.00      A   
ATOM   1728  CB  TYR A 183      -3.616  24.649  -9.676  1.00 10.00      A   
ATOM   1729  CG  TYR A 183      -3.505  23.396  -8.835  1.00 10.00      A   
ATOM   1730  CD1 TYR A 183      -4.469  22.401  -8.903  1.00 10.00      A   
ATOM   1731  CD2 TYR A 183      -2.425  23.204  -7.977  1.00 10.00      A   
ATOM   1732  CE1 TYR A 183      -4.362  21.254  -8.143  1.00 10.00      A   
ATOM   1733  CE2 TYR A 183      -2.312  22.059  -7.212  1.00 10.00      A   
ATOM   1734  CZ  TYR A 183      -3.287  21.087  -7.300  1.00 10.00      A   
ATOM   1735  OH  TYR A 183      -3.184  19.941  -6.548  1.00 10.00      A   
ATOM   1736  HH  TYR A 183      -3.971  19.391  -6.700  1.00 10.00      A   
ATOM   1737  C   TYR A 183      -4.340  25.848  -7.584  1.00 10.00      A   
ATOM   1738  O   TYR A 183      -3.260  26.182  -7.091  1.00 10.00      A   
ATOM   1739  N   THR A 184      -5.409  25.546  -6.855  1.00 10.00      A   
ATOM   1740  HN  THR A 184      -6.242  25.293  -7.310  1.00 10.00      A   
ATOM   1741  CA  THR A 184      -5.384  25.599  -5.393  1.00 10.00      A   
ATOM   1742  CB  THR A 184      -6.120  26.859  -4.884  1.00 10.00      A   
ATOM   1743  OG1 THR A 184      -7.423  26.927  -5.487  1.00 10.00      A   
ATOM   1744  HG1 THR A 184      -7.581  27.823  -5.813  1.00 10.00      A   
ATOM   1745  CG2 THR A 184      -5.345  28.126  -5.223  1.00 10.00      A   
ATOM   1746  C   THR A 184      -6.062  24.366  -4.787  1.00 10.00      A   
ATOM   1747  O   THR A 184      -6.427  24.363  -3.611  1.00 10.00      A   
ATOM   1748  N   SER A 185      -6.213  23.322  -5.589  1.00 10.00      A   
ATOM   1749  HN  SER A 185      -5.888  23.379  -6.510  1.00 10.00      A   
ATOM   1750  CA  SER A 185      -6.868  22.093  -5.147  1.00 10.00      A   
ATOM   1751  CB  SER A 185      -7.530  21.415  -6.348  1.00 10.00      A   
ATOM   1752  OG  SER A 185      -7.587  22.306  -7.454  1.00 10.00      A   
ATOM   1753  HG  SER A 185      -7.266  21.853  -8.247  1.00 10.00      A   
ATOM   1754  C   SER A 185      -5.901  21.123  -4.461  1.00 10.00      A   
ATOM   1755  O   SER A 185      -6.201  19.940  -4.317  1.00 10.00      A   
ATOM   1756  N   LEU A 186      -4.757  21.625  -4.021  1.00 10.00      A   
ATOM   1757  HN  LEU A 186      -4.583  22.582  -4.123  1.00 10.00      A   
ATOM   1758  CA  LEU A 186      -3.767  20.783  -3.363  1.00 10.00      A   
ATOM   1759  CB  LEU A 186      -2.403  21.476  -3.334  1.00 10.00      A   
ATOM   1760  CG  LEU A 186      -1.265  20.701  -2.671  1.00 10.00      A   
ATOM   1761  CD1 LEU A 186      -1.052  19.361  -3.360  1.00 10.00      A   
ATOM   1762  CD2 LEU A 186       0.014  21.523  -2.692  1.00 10.00      A   
ATOM   1763  C   LEU A 186      -4.208  20.410  -1.949  1.00 10.00      A   
ATOM   1764  O   LEU A 186      -4.366  21.275  -1.086  1.00 10.00      A   
ATOM   1765  N   VAL A 187      -4.426  19.118  -1.731  1.00 10.00      A   
ATOM   1766  HN  VAL A 187      -4.302  18.483  -2.470  1.00 10.00      A   
ATOM   1767  CA  VAL A 187      -4.847  18.617  -0.430  1.00 10.00      A   
ATOM   1768  CB  VAL A 187      -6.176  17.834  -0.523  1.00 10.00      A   
ATOM   1769  CG1 VAL A 187      -6.581  17.287   0.838  1.00 10.00      A   
ATOM   1770  CG2 VAL A 187      -7.279  18.716  -1.091  1.00 10.00      A   
ATOM   1771  C   VAL A 187      -3.766  17.723   0.179  1.00 10.00      A   
ATOM   1772  O   VAL A 187      -3.408  17.871   1.348  1.00 10.00      A   
ATOM   1773  N   SER A 188      -3.252  16.793  -0.612  1.00 10.00      A   
ATOM   1774  HN  SER A 188      -3.572  16.717  -1.537  1.00 10.00      A   
ATOM   1775  CA  SER A 188      -2.218  15.879  -0.144  1.00 10.00      A   
ATOM   1776  CB  SER A 188      -2.842  14.542   0.270  1.00 10.00      A   
ATOM   1777  OG  SER A 188      -3.903  14.738   1.196  1.00 10.00      A   
ATOM   1778  HG  SER A 188      -4.105  15.678   1.256  1.00 10.00      A   
ATOM   1779  C   SER A 188      -1.149  15.667  -1.215  1.00 10.00      A   
ATOM   1780  O   SER A 188      -1.465  15.361  -2.361  1.00 10.00      A   
ATOM   1781  N   LEU A 189       0.109  15.845  -0.833  1.00 10.00      A   
ATOM   1782  HN  LEU A 189       0.297  16.098   0.098  1.00 10.00      A   
ATOM   1783  CA  LEU A 189       1.223  15.676  -1.755  1.00 10.00      A   
ATOM   1784  CB  LEU A 189       1.757  17.045  -2.190  1.00 10.00      A   
ATOM   1785  CG  LEU A 189       2.739  17.051  -3.364  1.00 10.00      A   
ATOM   1786  CD1 LEU A 189       2.007  16.801  -4.674  1.00 10.00      A   
ATOM   1787  CD2 LEU A 189       3.500  18.364  -3.415  1.00 10.00      A   
ATOM   1788  C   LEU A 189       2.337  14.872  -1.097  1.00 10.00      A   
ATOM   1789  O   LEU A 189       2.784  15.206   0.001  1.00 10.00      A   
ATOM   1790  N   ASN A 190       2.760  13.804  -1.757  1.00 10.00      A   
ATOM   1791  HN  ASN A 190       2.342  13.575  -2.621  1.00 10.00      A   
ATOM   1792  CA  ASN A 190       3.829  12.958  -1.241  1.00 10.00      A   
ATOM   1793  CB  ASN A 190       3.291  11.588  -0.822  1.00 10.00      A   
ATOM   1794  CG  ASN A 190       4.357  10.703  -0.212  1.00 10.00      A   
ATOM   1795  OD1 ASN A 190       5.430  11.173   0.163  1.00 10.00      A   
ATOM   1796  ND2 ASN A 190       4.065   9.420  -0.096  1.00 10.00      A   
ATOM   1797 HD21 ASN A 190       3.176   9.108  -0.416  1.00 10.00      A   
ATOM   1798 HD22 ASN A 190       4.731   8.827   0.312  1.00 10.00      A   
ATOM   1799  C   ASN A 190       4.940  12.801  -2.273  1.00 10.00      A   
ATOM   1800  O   ASN A 190       4.797  12.063  -3.251  1.00 10.00      A   
ATOM   1801  N   ILE A 191       6.043  13.506  -2.057  1.00 10.00      A   
ATOM   1802  HN  ILE A 191       6.094  14.081  -1.261  1.00 10.00      A   
ATOM   1803  CA  ILE A 191       7.180  13.456  -2.972  1.00 10.00      A   
ATOM   1804  CB  ILE A 191       7.475  14.845  -3.581  1.00 10.00      A   
ATOM   1805  CG1 ILE A 191       7.746  15.866  -2.473  1.00 10.00      A   
ATOM   1806  CG2 ILE A 191       6.319  15.303  -4.464  1.00 10.00      A   
ATOM   1807  CD1 ILE A 191       8.326  17.171  -2.973  1.00 10.00      A   
ATOM   1808  C   ILE A 191       8.437  12.939  -2.270  1.00 10.00      A   
ATOM   1809  O   ILE A 191       9.557  13.191  -2.716  1.00 10.00      A   
ATOM   1810  N   SER A 192       8.241  12.185  -1.197  1.00 10.00      A   
ATOM   1811  HN  SER A 192       7.321  11.990  -0.918  1.00 10.00      A   
ATOM   1812  CA  SER A 192       9.351  11.635  -0.416  1.00 10.00      A   
ATOM   1813  CB  SER A 192       8.820  11.040   0.890  1.00 10.00      A   
ATOM   1814  OG  SER A 192       7.756  10.139   0.639  1.00 10.00      A   
ATOM   1815  HG  SER A 192       6.919  10.623   0.637  1.00 10.00      A   
ATOM   1816  C   SER A 192      10.147  10.579  -1.193  1.00 10.00      A   
ATOM   1817  O   SER A 192      11.255  10.206  -0.800  1.00 10.00      A   
ATOM   1818  N   CYS A 193       9.583  10.112  -2.299  1.00 10.00      A   
ATOM   1819  HN  CYS A 193       8.707  10.457  -2.570  1.00 10.00      A   
ATOM   1820  CA  CYS A 193      10.227   9.093  -3.119  1.00 10.00      A   
ATOM   1821  CB  CYS A 193       9.165   8.300  -3.872  1.00 10.00      A   
ATOM   1822  SG  CYS A 193       7.780   9.305  -4.453  1.00 10.00      A   
ATOM   1823  HG  CYS A 193       6.659   8.645  -4.179  1.00 10.00      A   
ATOM   1824  C   CYS A 193      11.225   9.688  -4.110  1.00 10.00      A   
ATOM   1825  O   CYS A 193      11.938   8.956  -4.796  1.00 10.00      A   
ATOM   1826  N   LEU A 194      11.273  11.012  -4.187  1.00 10.00      A   
ATOM   1827  HN  LEU A 194      10.691  11.548  -3.608  1.00 10.00      A   
ATOM   1828  CA  LEU A 194      12.182  11.685  -5.105  1.00 10.00      A   
ATOM   1829  CB  LEU A 194      11.588  13.018  -5.564  1.00 10.00      A   
ATOM   1830  CG  LEU A 194      10.253  12.951  -6.308  1.00 10.00      A   
ATOM   1831  CD1 LEU A 194       9.749  14.352  -6.613  1.00 10.00      A   
ATOM   1832  CD2 LEU A 194      10.391  12.141  -7.589  1.00 10.00      A   
ATOM   1833  C   LEU A 194      13.530  11.927  -4.443  1.00 10.00      A   
ATOM   1834  O   LEU A 194      13.622  11.988  -3.215  1.00 10.00      A   
ATOM   1835  N   ALA A 195      14.569  12.079  -5.251  1.00 10.00      A   
ATOM   1836  HN  ALA A 195      14.439  12.025  -6.229  1.00 10.00      A   
ATOM   1837  CA  ALA A 195      15.904  12.323  -4.729  1.00 10.00      A   
ATOM   1838  CB  ALA A 195      16.887  11.285  -5.249  1.00 10.00      A   
ATOM   1839  C   ALA A 195      16.368  13.733  -5.078  1.00 10.00      A   
ATOM   1840  O   ALA A 195      17.164  14.331  -4.354  1.00 10.00      A   
ATOM   1841  N   SER A 196      15.865  14.260  -6.188  1.00 10.00      A   
ATOM   1842  HN  SER A 196      15.236  13.728  -6.730  1.00 10.00      A   
ATOM   1843  CA  SER A 196      16.228  15.598  -6.631  1.00 10.00      A   
ATOM   1844  CB  SER A 196      15.903  15.770  -8.122  1.00 10.00      A   
ATOM   1845  OG  SER A 196      14.611  15.269  -8.439  1.00 10.00      A   
ATOM   1846  HG  SER A 196      14.603  14.302  -8.330  1.00 10.00      A   
ATOM   1847  C   SER A 196      15.514  16.657  -5.795  1.00 10.00      A   
ATOM   1848  O   SER A 196      14.614  16.339  -5.012  1.00 10.00      A   
ATOM   1849  N   GLU A 197      15.917  17.911  -5.950  1.00 10.00      A   
ATOM   1850  HN  GLU A 197      16.636  18.115  -6.590  1.00 10.00      A   
ATOM   1851  CA  GLU A 197      15.301  18.993  -5.203  1.00 10.00      A   
ATOM   1852  CB  GLU A 197      16.342  19.810  -4.436  1.00 10.00      A   
ATOM   1853  CG  GLU A 197      15.950  20.088  -2.991  1.00 10.00      A   
ATOM   1854  CD  GLU A 197      16.123  21.540  -2.597  1.00 10.00      A   
ATOM   1855  OE1 GLU A 197      15.109  22.264  -2.528  1.00 10.00      A   
ATOM   1856  OE2 GLU A 197      17.272  21.964  -2.346  1.00 10.00      A   
ATOM   1857  C   GLU A 197      14.478  19.894  -6.115  1.00 10.00      A   
ATOM   1858  O   GLU A 197      14.964  20.381  -7.145  1.00 10.00      A   
ATOM   1859  N   VAL A 198      13.232  20.108  -5.730  1.00 10.00      A   
ATOM   1860  HN  VAL A 198      12.913  19.685  -4.904  1.00 10.00      A   
ATOM   1861  CA  VAL A 198      12.318  20.949  -6.489  1.00 10.00      A   
ATOM   1862  CB  VAL A 198      10.850  20.635  -6.136  1.00 10.00      A   
ATOM   1863  CG1 VAL A 198      10.472  19.247  -6.628  1.00 10.00      A   
ATOM   1864  CG2 VAL A 198      10.625  20.748  -4.632  1.00 10.00      A   
ATOM   1865  C   VAL A 198      12.590  22.430  -6.229  1.00 10.00      A   
ATOM   1866  O   VAL A 198      13.487  22.784  -5.464  1.00 10.00      A   
ATOM   1867  N   SER A 199      11.810  23.292  -6.869  1.00 10.00      A   
ATOM   1868  HN  SER A 199      11.111  22.954  -7.464  1.00 10.00      A   
ATOM   1869  CA  SER A 199      11.963  24.727  -6.704  1.00 10.00      A   
ATOM   1870  CB  SER A 199      11.374  25.461  -7.914  1.00 10.00      A   
ATOM   1871  OG  SER A 199      11.764  26.823  -7.937  1.00 10.00      A   
ATOM   1872  HG  SER A 199      12.715  26.878  -8.090  1.00 10.00      A   
ATOM   1873  C   SER A 199      11.272  25.179  -5.421  1.00 10.00      A   
ATOM   1874  O   SER A 199      10.047  25.139  -5.326  1.00 10.00      A   
ATOM   1875  N   PHE A 200      12.064  25.587  -4.435  1.00 10.00      A   
ATOM   1876  HN  PHE A 200      13.035  25.567  -4.566  1.00 10.00      A   
ATOM   1877  CA  PHE A 200      11.533  26.042  -3.151  1.00 10.00      A   
ATOM   1878  CB  PHE A 200      12.673  26.389  -2.185  1.00 10.00      A   
ATOM   1879  CG  PHE A 200      12.197  26.809  -0.820  1.00 10.00      A   
ATOM   1880  CD1 PHE A 200      11.550  25.904   0.006  1.00 10.00      A   
ATOM   1881  CD2 PHE A 200      12.396  28.103  -0.366  1.00 10.00      A   
ATOM   1882  CE1 PHE A 200      11.107  26.277   1.260  1.00 10.00      A   
ATOM   1883  CE2 PHE A 200      11.953  28.482   0.889  1.00 10.00      A   
ATOM   1884  CZ  PHE A 200      11.307  27.568   1.702  1.00 10.00      A   
ATOM   1885  C   PHE A 200      10.595  27.236  -3.316  1.00 10.00      A   
ATOM   1886  O   PHE A 200       9.576  27.334  -2.628  1.00 10.00      A   
ATOM   1887  N   SER A 201      10.940  28.130  -4.236  1.00 10.00      A   
ATOM   1888  HN  SER A 201      11.761  27.993  -4.752  1.00 10.00      A   
ATOM   1889  CA  SER A 201      10.142  29.314  -4.503  1.00 10.00      A   
ATOM   1890  CB  SER A 201      10.813  30.133  -5.607  1.00 10.00      A   
ATOM   1891  OG  SER A 201      11.984  29.471  -6.081  1.00 10.00      A   
ATOM   1892  HG  SER A 201      11.889  29.298  -7.029  1.00 10.00      A   
ATOM   1893  C   SER A 201       8.714  28.927  -4.895  1.00 10.00      A   
ATOM   1894  O   SER A 201       7.746  29.386  -4.284  1.00 10.00      A   
ATOM   1895  N   ALA A 202       8.592  28.057  -5.898  1.00 10.00      A   
ATOM   1896  HN  ALA A 202       9.399  27.729  -6.346  1.00 10.00      A   
ATOM   1897  CA  ALA A 202       7.290  27.593  -6.358  1.00 10.00      A   
ATOM   1898  CB  ALA A 202       7.437  26.781  -7.637  1.00 10.00      A   
ATOM   1899  C   ALA A 202       6.605  26.766  -5.273  1.00 10.00      A   
ATOM   1900  O   ALA A 202       5.387  26.839  -5.089  1.00 10.00      A   
ATOM   1901  N   LEU A 203       7.406  25.995  -4.547  1.00 10.00      A   
ATOM   1902  HN  LEU A 203       8.370  25.993  -4.740  1.00 10.00      A   
ATOM   1903  CA  LEU A 203       6.900  25.156  -3.469  1.00 10.00      A   
ATOM   1904  CB  LEU A 203       8.049  24.373  -2.826  1.00 10.00      A   
ATOM   1905  CG  LEU A 203       7.696  23.468  -1.641  1.00 10.00      A   
ATOM   1906  CD1 LEU A 203       6.743  22.359  -2.071  1.00 10.00      A   
ATOM   1907  CD2 LEU A 203       8.963  22.880  -1.039  1.00 10.00      A   
ATOM   1908  C   LEU A 203       6.180  26.003  -2.425  1.00 10.00      A   
ATOM   1909  O   LEU A 203       5.051  25.696  -2.039  1.00 10.00      A   
ATOM   1910  N   GLU A 204       6.833  27.078  -1.993  1.00 10.00      A   
ATOM   1911  HN  GLU A 204       7.732  27.269  -2.349  1.00 10.00      A   
ATOM   1912  CA  GLU A 204       6.257  27.982  -1.005  1.00 10.00      A   
ATOM   1913  CB  GLU A 204       7.269  29.069  -0.618  1.00 10.00      A   
ATOM   1914  CG  GLU A 204       6.768  30.027   0.452  1.00 10.00      A   
ATOM   1915  CD  GLU A 204       7.533  31.338   0.484  1.00 10.00      A   
ATOM   1916  OE1 GLU A 204       8.263  31.638  -0.482  1.00 10.00      A   
ATOM   1917  OE2 GLU A 204       7.394  32.086   1.473  1.00 10.00      A   
ATOM   1918  C   GLU A 204       4.992  28.628  -1.555  1.00 10.00      A   
ATOM   1919  O   GLU A 204       3.964  28.678  -0.880  1.00 10.00      A   
ATOM   1920  N   ARG A 205       5.078  29.105  -2.790  1.00 10.00      A   
ATOM   1921  HN  ARG A 205       5.930  29.015  -3.274  1.00 10.00      A   
ATOM   1922  CA  ARG A 205       3.957  29.761  -3.453  1.00 10.00      A   
ATOM   1923  CB  ARG A 205       4.354  30.172  -4.871  1.00 10.00      A   
ATOM   1924  CG  ARG A 205       3.454  31.225  -5.499  1.00 10.00      A   
ATOM   1925  CD  ARG A 205       3.695  31.336  -6.997  1.00 10.00      A   
ATOM   1926  NE  ARG A 205       5.118  31.282  -7.334  1.00 10.00      A   
ATOM   1927  HE  ARG A 205       5.746  31.702  -6.701  1.00 10.00      A   
ATOM   1928  CZ  ARG A 205       5.603  30.709  -8.437  1.00 10.00      A   
ATOM   1929  NH1 ARG A 205       4.783  30.144  -9.320  1.00 10.00      A   
ATOM   1930 HH11 ARG A 205       5.169  29.696 -10.179  1.00 10.00      A   
ATOM   1931 HH12 ARG A 205       3.742  30.145  -9.162  1.00 10.00      A   
ATOM   1932  NH2 ARG A 205       6.915  30.696  -8.656  1.00 10.00      A   
ATOM   1933 HH21 ARG A 205       7.299  30.248  -9.520  1.00 10.00      A   
ATOM   1934 HH22 ARG A 205       7.569  31.132  -7.968  1.00 10.00      A   
ATOM   1935  C   ARG A 205       2.734  28.847  -3.509  1.00 10.00      A   
ATOM   1936  O   ARG A 205       1.621  29.261  -3.181  1.00 10.00      A   
ATOM   1937  N   LEU A 206       2.955  27.599  -3.914  1.00 10.00      A   
ATOM   1938  HN  LEU A 206       3.875  27.325  -4.137  1.00 10.00      A   
ATOM   1939  CA  LEU A 206       1.879  26.618  -4.028  1.00 10.00      A   
ATOM   1940  CB  LEU A 206       2.390  25.310  -4.644  1.00 10.00      A   
ATOM   1941  CG  LEU A 206       2.082  25.086  -6.131  1.00 10.00      A   
ATOM   1942  CD1 LEU A 206       2.949  25.970  -7.015  1.00 10.00      A   
ATOM   1943  CD2 LEU A 206       2.263  23.624  -6.498  1.00 10.00      A   
ATOM   1944  C   LEU A 206       1.232  26.336  -2.678  1.00 10.00      A   
ATOM   1945  O   LEU A 206       0.012  26.413  -2.545  1.00 10.00      A   
ATOM   1946  N   VAL A 207       2.054  26.032  -1.680  1.00 10.00      A   
ATOM   1947  HN  VAL A 207       3.025  26.021  -1.847  1.00 10.00      A   
ATOM   1948  CA  VAL A 207       1.563  25.717  -0.338  1.00 10.00      A   
ATOM   1949  CB  VAL A 207       2.721  25.306   0.604  1.00 10.00      A   
ATOM   1950  CG1 VAL A 207       2.236  25.138   2.035  1.00 10.00      A   
ATOM   1951  CG2 VAL A 207       3.370  24.016   0.118  1.00 10.00      A   
ATOM   1952  C   VAL A 207       0.783  26.881   0.272  1.00 10.00      A   
ATOM   1953  O   VAL A 207      -0.286  26.687   0.845  1.00 10.00      A   
ATOM   1954  N   THR A 208       1.313  28.089   0.116  1.00 10.00      A   
ATOM   1955  HN  THR A 208       2.152  28.179  -0.384  1.00 10.00      A   
ATOM   1956  CA  THR A 208       0.685  29.290   0.669  1.00 10.00      A   
ATOM   1957  CB  THR A 208       1.562  30.535   0.422  1.00 10.00      A   
ATOM   1958  OG1 THR A 208       2.894  30.281   0.885  1.00 10.00      A   
ATOM   1959  HG1 THR A 208       3.361  29.727   0.245  1.00 10.00      A   
ATOM   1960  CG2 THR A 208       1.004  31.758   1.138  1.00 10.00      A   
ATOM   1961  C   THR A 208      -0.721  29.539   0.112  1.00 10.00      A   
ATOM   1962  O   THR A 208      -1.595  30.041   0.818  1.00 10.00      A   
ATOM   1963  N   ARG A 209      -0.948  29.173  -1.144  1.00 10.00      A   
ATOM   1964  HN  ARG A 209      -0.233  28.737  -1.657  1.00 10.00      A   
ATOM   1965  CA  ARG A 209      -2.248  29.398  -1.764  1.00 10.00      A   
ATOM   1966  CB  ARG A 209      -2.104  29.843  -3.220  1.00 10.00      A   
ATOM   1967  CG  ARG A 209      -1.637  28.754  -4.163  1.00 10.00      A   
ATOM   1968  CD  ARG A 209      -1.881  29.153  -5.604  1.00 10.00      A   
ATOM   1969  NE  ARG A 209      -1.344  28.174  -6.541  1.00 10.00      A   
ATOM   1970  HE  ARG A 209      -1.803  27.305  -6.597  1.00 10.00      A   
ATOM   1971  CZ  ARG A 209      -0.299  28.400  -7.327  1.00 10.00      A   
ATOM   1972  NH1 ARG A 209       0.313  29.577  -7.289  1.00 10.00      A   
ATOM   1973 HH11 ARG A 209      -0.026  30.328  -6.648  1.00 10.00      A   
ATOM   1974 HH12 ARG A 209       1.139  29.765  -7.918  1.00 10.00      A   
ATOM   1975  NH2 ARG A 209       0.128  27.459  -8.156  1.00 10.00      A   
ATOM   1976 HH21 ARG A 209      -0.358  26.537  -8.200  1.00 10.00      A   
ATOM   1977 HH22 ARG A 209       0.952  27.634  -8.773  1.00 10.00      A   
ATOM   1978  C   ARG A 209      -3.178  28.190  -1.656  1.00 10.00      A   
ATOM   1979  O   ARG A 209      -4.294  28.213  -2.174  1.00 10.00      A   
ATOM   1980  N   CYS A 210      -2.737  27.144  -0.976  1.00 10.00      A   
ATOM   1981  HN  CYS A 210      -1.847  27.169  -0.564  1.00 10.00      A   
ATOM   1982  CA  CYS A 210      -3.561  25.952  -0.829  1.00 10.00      A   
ATOM   1983  CB  CYS A 210      -2.910  24.745  -1.514  1.00 10.00      A   
ATOM   1984  SG  CYS A 210      -2.487  25.012  -3.254  1.00 10.00      A   
ATOM   1985  HG  CYS A 210      -1.325  25.660  -3.287  1.00 10.00      A   
ATOM   1986  C   CYS A 210      -3.873  25.654   0.637  1.00 10.00      A   
ATOM   1987  O   CYS A 210      -3.167  24.887   1.285  1.00 10.00      A   
ATOM   1988  N   PRO A 211      -4.949  26.258   1.178  1.00 10.00      A   
ATOM   1989  CA  PRO A 211      -5.351  26.046   2.573  1.00 10.00      A   
ATOM   1990  CB  PRO A 211      -6.389  27.148   2.808  1.00 10.00      A   
ATOM   1991  CG  PRO A 211      -6.973  27.401   1.461  1.00 10.00      A   
ATOM   1992  CD  PRO A 211      -5.854  27.192   0.477  1.00 10.00      A   
ATOM   1993  C   PRO A 211      -5.993  24.674   2.749  1.00 10.00      A   
ATOM   1994  O   PRO A 211      -6.254  24.220   3.866  1.00 10.00      A   
ATOM   1995  N   ASN A 212      -6.241  24.013   1.626  1.00 10.00      A   
ATOM   1996  HN  ASN A 212      -6.007  24.430   0.770  1.00 10.00      A   
ATOM   1997  CA  ASN A 212      -6.849  22.693   1.627  1.00 10.00      A   
ATOM   1998  CB  ASN A 212      -7.558  22.412   0.296  1.00 10.00      A   
ATOM   1999  CG  ASN A 212      -8.807  23.254   0.099  1.00 10.00      A   
ATOM   2000  OD1 ASN A 212      -8.879  24.399   0.536  1.00 10.00      A   
ATOM   2001  ND2 ASN A 212      -9.805  22.697  -0.562  1.00 10.00      A   
ATOM   2002 HD21 ASN A 212      -9.692  21.780  -0.893  1.00 10.00      A   
ATOM   2003 HD22 ASN A 212     -10.621  23.221  -0.687  1.00 10.00      A   
ATOM   2004  C   ASN A 212      -5.800  21.625   1.902  1.00 10.00      A   
ATOM   2005  O   ASN A 212      -6.135  20.467   2.160  1.00 10.00      A   
ATOM   2006  N   LEU A 213      -4.531  22.031   1.856  1.00 10.00      A   
ATOM   2007  HN  LEU A 213      -4.339  22.969   1.649  1.00 10.00      A   
ATOM   2008  CA  LEU A 213      -3.418  21.126   2.102  1.00 10.00      A   
ATOM   2009  CB  LEU A 213      -2.084  21.839   1.856  1.00 10.00      A   
ATOM   2010  CG  LEU A 213      -0.821  20.990   2.003  1.00 10.00      A   
ATOM   2011  CD1 LEU A 213      -0.732  19.960   0.889  1.00 10.00      A   
ATOM   2012  CD2 LEU A 213       0.411  21.880   2.005  1.00 10.00      A   
ATOM   2013  C   LEU A 213      -3.475  20.597   3.531  1.00 10.00      A   
ATOM   2014  O   LEU A 213      -3.423  21.365   4.493  1.00 10.00      A   
ATOM   2015  N   LYS A 214      -3.615  19.285   3.659  1.00 10.00      A   
ATOM   2016  HN  LYS A 214      -3.680  18.731   2.847  1.00 10.00      A   
ATOM   2017  CA  LYS A 214      -3.689  18.646   4.967  1.00 10.00      A   
ATOM   2018  CB  LYS A 214      -5.063  18.005   5.174  1.00 10.00      A   
ATOM   2019  CG  LYS A 214      -6.229  18.976   5.130  1.00 10.00      A   
ATOM   2020  CD  LYS A 214      -6.134  20.014   6.234  1.00 10.00      A   
ATOM   2021  CE  LYS A 214      -7.404  20.842   6.313  1.00 10.00      A   
ATOM   2022  NZ  LYS A 214      -7.741  21.472   5.009  1.00 10.00      A   
ATOM   2023  HZ1 LYS A 214      -7.110  22.279   4.821  1.00 10.00      A   
ATOM   2024  HZ2 LYS A 214      -8.723  21.813   5.024  1.00 10.00      A   
ATOM   2025  HZ3 LYS A 214      -7.641  20.780   4.242  1.00 10.00      A   
ATOM   2026  C   LYS A 214      -2.607  17.584   5.121  1.00 10.00      A   
ATOM   2027  O   LYS A 214      -2.462  16.986   6.186  1.00 10.00      A   
ATOM   2028  N   SER A 215      -1.851  17.352   4.057  1.00 10.00      A   
ATOM   2029  HN  SER A 215      -2.009  17.863   3.237  1.00 10.00      A   
ATOM   2030  CA  SER A 215      -0.785  16.362   4.074  1.00 10.00      A   
ATOM   2031  CB  SER A 215      -1.339  14.979   3.710  1.00 10.00      A   
ATOM   2032  OG  SER A 215      -0.358  13.973   3.883  1.00 10.00      A   
ATOM   2033  HG  SER A 215      -0.615  13.185   3.390  1.00 10.00      A   
ATOM   2034  C   SER A 215       0.325  16.759   3.107  1.00 10.00      A   
ATOM   2035  O   SER A 215       0.117  16.790   1.892  1.00 10.00      A   
ATOM   2036  N   LEU A 216       1.493  17.077   3.650  1.00 10.00      A   
ATOM   2037  HN  LEU A 216       1.593  17.031   4.627  1.00 10.00      A   
ATOM   2038  CA  LEU A 216       2.639  17.468   2.839  1.00 10.00      A   
ATOM   2039  CB  LEU A 216       2.942  18.963   2.998  1.00 10.00      A   
ATOM   2040  CG  LEU A 216       4.091  19.518   2.150  1.00 10.00      A   
ATOM   2041  CD1 LEU A 216       3.770  19.413   0.667  1.00 10.00      A   
ATOM   2042  CD2 LEU A 216       4.388  20.958   2.535  1.00 10.00      A   
ATOM   2043  C   LEU A 216       3.858  16.640   3.214  1.00 10.00      A   
ATOM   2044  O   LEU A 216       4.425  16.808   4.294  1.00 10.00      A   
ATOM   2045  N   LYS A 217       4.238  15.728   2.335  1.00 10.00      A   
ATOM   2046  HN  LYS A 217       3.730  15.627   1.498  1.00 10.00      A   
ATOM   2047  CA  LYS A 217       5.391  14.880   2.569  1.00 10.00      A   
ATOM   2048  CB  LYS A 217       5.017  13.405   2.423  1.00 10.00      A   
ATOM   2049  CG  LYS A 217       3.880  12.950   3.329  1.00 10.00      A   
ATOM   2050  CD  LYS A 217       3.585  11.470   3.143  1.00 10.00      A   
ATOM   2051  CE  LYS A 217       2.415  11.018   4.005  1.00 10.00      A   
ATOM   2052  NZ  LYS A 217       2.151   9.557   3.875  1.00 10.00      A   
ATOM   2053  HZ1 LYS A 217       3.040   9.041   3.707  1.00 10.00      A   
ATOM   2054  HZ2 LYS A 217       1.499   9.376   3.089  1.00 10.00      A   
ATOM   2055  HZ3 LYS A 217       1.720   9.197   4.751  1.00 10.00      A   
ATOM   2056  C   LYS A 217       6.509  15.239   1.600  1.00 10.00      A   
ATOM   2057  O   LYS A 217       6.392  15.024   0.392  1.00 10.00      A   
ATOM   2058  N   LEU A 218       7.589  15.784   2.136  1.00 10.00      A   
ATOM   2059  HN  LEU A 218       7.634  15.900   3.114  1.00 10.00      A   
ATOM   2060  CA  LEU A 218       8.728  16.192   1.326  1.00 10.00      A   
ATOM   2061  CB  LEU A 218       9.353  17.465   1.899  1.00 10.00      A   
ATOM   2062  CG  LEU A 218       8.433  18.685   1.972  1.00 10.00      A   
ATOM   2063  CD1 LEU A 218       9.040  19.760   2.853  1.00 10.00      A   
ATOM   2064  CD2 LEU A 218       8.147  19.231   0.582  1.00 10.00      A   
ATOM   2065  C   LEU A 218       9.769  15.081   1.249  1.00 10.00      A   
ATOM   2066  O   LEU A 218       9.617  14.034   1.878  1.00 10.00      A   
ATOM   2067  N   ASN A 219      10.832  15.312   0.491  1.00 10.00      A   
ATOM   2068  HN  ASN A 219      10.921  16.175   0.033  1.00 10.00      A   
ATOM   2069  CA  ASN A 219      11.878  14.313   0.342  1.00 10.00      A   
ATOM   2070  CB  ASN A 219      12.193  14.029  -1.128  1.00 10.00      A   
ATOM   2071  CG  ASN A 219      12.953  15.138  -1.827  1.00 10.00      A   
ATOM   2072  OD1 ASN A 219      12.773  16.317  -1.536  1.00 10.00      A   
ATOM   2073  ND2 ASN A 219      13.813  14.761  -2.758  1.00 10.00      A   
ATOM   2074 HD21 ASN A 219      13.909  13.798  -2.936  1.00 10.00      A   
ATOM   2075 HD22 ASN A 219      14.312  15.456  -3.245  1.00 10.00      A   
ATOM   2076  C   ASN A 219      13.136  14.672   1.127  1.00 10.00      A   
ATOM   2077  O   ASN A 219      13.232  15.752   1.714  1.00 10.00      A   
ATOM   2078  N   ARG A 220      14.104  13.767   1.102  1.00 10.00      A   
ATOM   2079  HN  ARG A 220      13.973  12.951   0.573  1.00 10.00      A   
ATOM   2080  CA  ARG A 220      15.361  13.933   1.829  1.00 10.00      A   
ATOM   2081  CB  ARG A 220      16.142  12.616   1.789  1.00 10.00      A   
ATOM   2082  CG  ARG A 220      17.074  12.384   2.964  1.00 10.00      A   
ATOM   2083  CD  ARG A 220      17.554  10.941   2.999  1.00 10.00      A   
ATOM   2084  NE  ARG A 220      18.353  10.654   4.194  1.00 10.00      A   
ATOM   2085  HE  ARG A 220      18.861  11.408   4.590  1.00 10.00      A   
ATOM   2086  CZ  ARG A 220      18.416   9.455   4.773  1.00 10.00      A   
ATOM   2087  NH1 ARG A 220      17.729   8.433   4.277  1.00 10.00      A   
ATOM   2088 HH11 ARG A 220      17.779   7.490   4.735  1.00 10.00      A   
ATOM   2089 HH12 ARG A 220      17.125   8.557   3.425  1.00 10.00      A   
ATOM   2090  NH2 ARG A 220      19.165   9.269   5.851  1.00 10.00      A   
ATOM   2091 HH21 ARG A 220      19.716  10.057   6.263  1.00 10.00      A   
ATOM   2092 HH22 ARG A 220      19.210   8.326   6.301  1.00 10.00      A   
ATOM   2093  C   ARG A 220      16.228  15.068   1.272  1.00 10.00      A   
ATOM   2094  O   ARG A 220      17.175  15.511   1.923  1.00 10.00      A   
ATOM   2095  N   ALA A 221      15.911  15.536   0.077  1.00 10.00      A   
ATOM   2096  HN  ALA A 221      15.147  15.156  -0.397  1.00 10.00      A   
ATOM   2097  CA  ALA A 221      16.684  16.604  -0.543  1.00 10.00      A   
ATOM   2098  CB  ALA A 221      16.440  16.642  -2.041  1.00 10.00      A   
ATOM   2099  C   ALA A 221      16.394  17.962   0.086  1.00 10.00      A   
ATOM   2100  O   ALA A 221      17.266  18.831   0.121  1.00 10.00      A   
ATOM   2101  N   VAL A 222      15.176  18.135   0.590  1.00 10.00      A   
ATOM   2102  HN  VAL A 222      14.536  17.396   0.557  1.00 10.00      A   
ATOM   2103  CA  VAL A 222      14.775  19.393   1.210  1.00 10.00      A   
ATOM   2104  CB  VAL A 222      13.240  19.491   1.369  1.00 10.00      A   
ATOM   2105  CG1 VAL A 222      12.837  20.851   1.920  1.00 10.00      A   
ATOM   2106  CG2 VAL A 222      12.542  19.232   0.042  1.00 10.00      A   
ATOM   2107  C   VAL A 222      15.440  19.553   2.574  1.00 10.00      A   
ATOM   2108  O   VAL A 222      15.245  18.725   3.466  1.00 10.00      A   
ATOM   2109  N   PRO A 223      16.244  20.615   2.743  1.00 10.00      A   
ATOM   2110  CA  PRO A 223      16.947  20.886   4.000  1.00 10.00      A   
ATOM   2111  CB  PRO A 223      17.869  22.061   3.665  1.00 10.00      A   
ATOM   2112  CG  PRO A 223      17.257  22.706   2.471  1.00 10.00      A   
ATOM   2113  CD  PRO A 223      16.542  21.623   1.712  1.00 10.00      A   
ATOM   2114  C   PRO A 223      16.001  21.243   5.150  1.00 10.00      A   
ATOM   2115  O   PRO A 223      14.948  21.857   4.947  1.00 10.00      A   
ATOM   2116  N   LEU A 224      16.409  20.868   6.360  1.00 10.00      A   
ATOM   2117  HN  LEU A 224      17.276  20.412   6.439  1.00 10.00      A   
ATOM   2118  CA  LEU A 224      15.632  21.114   7.575  1.00 10.00      A   
ATOM   2119  CB  LEU A 224      16.419  20.595   8.787  1.00 10.00      A   
ATOM   2120  CG  LEU A 224      15.875  20.956  10.171  1.00 10.00      A   
ATOM   2121  CD1 LEU A 224      14.589  20.199  10.457  1.00 10.00      A   
ATOM   2122  CD2 LEU A 224      16.917  20.681  11.245  1.00 10.00      A   
ATOM   2123  C   LEU A 224      15.321  22.601   7.756  1.00 10.00      A   
ATOM   2124  O   LEU A 224      14.236  22.976   8.208  1.00 10.00      A   
ATOM   2125  N   GLU A 225      16.269  23.443   7.370  1.00 10.00      A   
ATOM   2126  HN  GLU A 225      17.107  23.077   6.992  1.00 10.00      A   
ATOM   2127  CA  GLU A 225      16.127  24.889   7.500  1.00 10.00      A   
ATOM   2128  CB  GLU A 225      17.449  25.593   7.183  1.00 10.00      A   
ATOM   2129  CG  GLU A 225      18.670  24.946   7.823  1.00 10.00      A   
ATOM   2130  CD  GLU A 225      19.322  23.912   6.927  1.00 10.00      A   
ATOM   2131  OE1 GLU A 225      18.783  22.794   6.814  1.00 10.00      A   
ATOM   2132  OE2 GLU A 225      20.378  24.216   6.333  1.00 10.00      A   
ATOM   2133  C   GLU A 225      15.000  25.459   6.638  1.00 10.00      A   
ATOM   2134  O   GLU A 225      14.645  26.629   6.775  1.00 10.00      A   
ATOM   2135  N   LYS A 226      14.434  24.645   5.758  1.00 10.00      A   
ATOM   2136  HN  LYS A 226      14.745  23.712   5.692  1.00 10.00      A   
ATOM   2137  CA  LYS A 226      13.355  25.105   4.890  1.00 10.00      A   
ATOM   2138  CB  LYS A 226      13.590  24.652   3.445  1.00 10.00      A   
ATOM   2139  CG  LYS A 226      14.924  25.084   2.853  1.00 10.00      A   
ATOM   2140  CD  LYS A 226      14.904  26.531   2.396  1.00 10.00      A   
ATOM   2141  CE  LYS A 226      16.223  26.920   1.745  1.00 10.00      A   
ATOM   2142  NZ  LYS A 226      16.426  26.236   0.442  1.00 10.00      A   
ATOM   2143  HZ1 LYS A 226      15.745  25.457   0.333  1.00 10.00      A   
ATOM   2144  HZ2 LYS A 226      17.392  25.846   0.384  1.00 10.00      A   
ATOM   2145  HZ3 LYS A 226      16.294  26.909  -0.338  1.00 10.00      A   
ATOM   2146  C   LYS A 226      11.994  24.600   5.377  1.00 10.00      A   
ATOM   2147  O   LYS A 226      10.949  25.035   4.888  1.00 10.00      A   
ATOM   2148  N   LEU A 227      12.014  23.695   6.354  1.00 10.00      A   
ATOM   2149  HN  LEU A 227      12.879  23.410   6.724  1.00 10.00      A   
ATOM   2150  CA  LEU A 227      10.781  23.117   6.889  1.00 10.00      A   
ATOM   2151  CB  LEU A 227      11.080  21.891   7.759  1.00 10.00      A   
ATOM   2152  CG  LEU A 227      11.723  20.698   7.047  1.00 10.00      A   
ATOM   2153  CD1 LEU A 227      11.951  19.558   8.023  1.00 10.00      A   
ATOM   2154  CD2 LEU A 227      10.860  20.236   5.884  1.00 10.00      A   
ATOM   2155  C   LEU A 227       9.957  24.137   7.674  1.00 10.00      A   
ATOM   2156  O   LEU A 227       8.731  24.190   7.544  1.00 10.00      A   
ATOM   2157  N   ALA A 228      10.638  24.954   8.466  1.00 10.00      A   
ATOM   2158  HN  ALA A 228      11.614  24.874   8.502  1.00 10.00      A   
ATOM   2159  CA  ALA A 228       9.976  25.967   9.284  1.00 10.00      A   
ATOM   2160  CB  ALA A 228      10.995  26.722  10.124  1.00 10.00      A   
ATOM   2161  C   ALA A 228       9.162  26.942   8.432  1.00 10.00      A   
ATOM   2162  O   ALA A 228       8.074  27.369   8.820  1.00 10.00      A   
ATOM   2163  N   THR A 229       9.690  27.270   7.263  1.00 10.00      A   
ATOM   2164  HN  THR A 229      10.546  26.876   7.002  1.00 10.00      A   
ATOM   2165  CA  THR A 229       9.039  28.193   6.353  1.00 10.00      A   
ATOM   2166  CB  THR A 229       9.941  28.459   5.132  1.00 10.00      A   
ATOM   2167  OG1 THR A 229      11.269  28.766   5.587  1.00 10.00      A   
ATOM   2168  HG1 THR A 229      11.218  29.325   6.376  1.00 10.00      A   
ATOM   2169  CG2 THR A 229       9.412  29.621   4.307  1.00 10.00      A   
ATOM   2170  C   THR A 229       7.686  27.661   5.878  1.00 10.00      A   
ATOM   2171  O   THR A 229       6.686  28.379   5.893  1.00 10.00      A   
ATOM   2172  N   LEU A 230       7.651  26.395   5.481  1.00 10.00      A   
ATOM   2173  HN  LEU A 230       8.473  25.856   5.512  1.00 10.00      A   
ATOM   2174  CA  LEU A 230       6.419  25.786   4.992  1.00 10.00      A   
ATOM   2175  CB  LEU A 230       6.710  24.458   4.302  1.00 10.00      A   
ATOM   2176  CG  LEU A 230       7.549  24.540   3.024  1.00 10.00      A   
ATOM   2177  CD1 LEU A 230       7.825  23.151   2.477  1.00 10.00      A   
ATOM   2178  CD2 LEU A 230       6.860  25.406   1.978  1.00 10.00      A   
ATOM   2179  C   LEU A 230       5.379  25.610   6.094  1.00 10.00      A   
ATOM   2180  O   LEU A 230       4.182  25.782   5.855  1.00 10.00      A   
ATOM   2181  N   LEU A 231       5.836  25.287   7.299  1.00 10.00      A   
ATOM   2182  HN  LEU A 231       6.804  25.168   7.429  1.00 10.00      A   
ATOM   2183  CA  LEU A 231       4.938  25.091   8.435  1.00 10.00      A   
ATOM   2184  CB  LEU A 231       5.709  24.528   9.628  1.00 10.00      A   
ATOM   2185  CG  LEU A 231       6.143  23.065   9.518  1.00 10.00      A   
ATOM   2186  CD1 LEU A 231       7.079  22.696  10.659  1.00 10.00      A   
ATOM   2187  CD2 LEU A 231       4.929  22.151   9.499  1.00 10.00      A   
ATOM   2188  C   LEU A 231       4.228  26.389   8.826  1.00 10.00      A   
ATOM   2189  O   LEU A 231       3.134  26.376   9.393  1.00 10.00      A   
ATOM   2190  N   GLN A 232       4.863  27.510   8.526  1.00 10.00      A   
ATOM   2191  HN  GLN A 232       5.743  27.461   8.095  1.00 10.00      A   
ATOM   2192  CA  GLN A 232       4.290  28.813   8.829  1.00 10.00      A   
ATOM   2193  CB  GLN A 232       5.386  29.877   8.884  1.00 10.00      A   
ATOM   2194  CG  GLN A 232       6.247  29.822  10.135  1.00 10.00      A   
ATOM   2195  CD  GLN A 232       5.643  30.588  11.299  1.00 10.00      A   
ATOM   2196  OE1 GLN A 232       4.422  30.711  11.421  1.00 10.00      A   
ATOM   2197  NE2 GLN A 232       6.499  31.116  12.158  1.00 10.00      A   
ATOM   2198 HE21 GLN A 232       7.459  30.987  11.996  1.00 10.00      A   
ATOM   2199 HE22 GLN A 232       6.139  31.623  12.919  1.00 10.00      A   
ATOM   2200  C   GLN A 232       3.252  29.193   7.781  1.00 10.00      A   
ATOM   2201  O   GLN A 232       2.377  30.019   8.030  1.00 10.00      A   
ATOM   2202  N   ARG A 233       3.358  28.578   6.608  1.00 10.00      A   
ATOM   2203  HN  ARG A 233       4.069  27.919   6.482  1.00 10.00      A   
ATOM   2204  CA  ARG A 233       2.439  28.848   5.511  1.00 10.00      A   
ATOM   2205  CB  ARG A 233       3.093  28.536   4.162  1.00 10.00      A   
ATOM   2206  CG  ARG A 233       4.304  29.395   3.840  1.00 10.00      A   
ATOM   2207  CD  ARG A 233       4.003  30.870   4.043  1.00 10.00      A   
ATOM   2208  NE  ARG A 233       4.835  31.721   3.199  1.00 10.00      A   
ATOM   2209  HE  ARG A 233       5.703  31.357   2.906  1.00 10.00      A   
ATOM   2210  CZ  ARG A 233       4.496  32.950   2.818  1.00 10.00      A   
ATOM   2211  NH1 ARG A 233       3.340  33.474   3.208  1.00 10.00      A   
ATOM   2212 HH11 ARG A 233       3.071  34.435   2.914  1.00 10.00      A   
ATOM   2213 HH12 ARG A 233       2.694  32.922   3.816  1.00 10.00      A   
ATOM   2214  NH2 ARG A 233       5.309  33.643   2.024  1.00 10.00      A   
ATOM   2215 HH21 ARG A 233       5.058  34.611   1.723  1.00 10.00      A   
ATOM   2216 HH22 ARG A 233       6.215  33.213   1.696  1.00 10.00      A   
ATOM   2217  C   ARG A 233       1.149  28.053   5.661  1.00 10.00      A   
ATOM   2218  O   ARG A 233       0.056  28.572   5.428  1.00 10.00      A   
ATOM   2219  N   ALA A 234       1.278  26.796   6.056  1.00 10.00      A   
ATOM   2220  HN  ALA A 234       2.175  26.436   6.228  1.00 10.00      A   
ATOM   2221  CA  ALA A 234       0.118  25.932   6.229  1.00 10.00      A   
ATOM   2222  CB  ALA A 234       0.114  24.834   5.178  1.00 10.00      A   
ATOM   2223  C   ALA A 234       0.077  25.335   7.630  1.00 10.00      A   
ATOM   2224  O   ALA A 234       0.562  24.230   7.858  1.00 10.00      A   
ATOM   2225  N   PRO A 235      -0.510  26.065   8.589  1.00 10.00      A   
ATOM   2226  CA  PRO A 235      -0.611  25.606   9.975  1.00 10.00      A   
ATOM   2227  CB  PRO A 235      -0.850  26.907  10.740  1.00 10.00      A   
ATOM   2228  CG  PRO A 235      -1.606  27.767   9.782  1.00 10.00      A   
ATOM   2229  CD  PRO A 235      -1.117  27.400   8.404  1.00 10.00      A   
ATOM   2230  C   PRO A 235      -1.782  24.639  10.180  1.00 10.00      A   
ATOM   2231  O   PRO A 235      -1.980  24.105  11.273  1.00 10.00      A   
ATOM   2232  N   GLN A 236      -2.558  24.418   9.126  1.00 10.00      A   
ATOM   2233  HN  GLN A 236      -2.358  24.877   8.283  1.00 10.00      A   
ATOM   2234  CA  GLN A 236      -3.706  23.522   9.192  1.00 10.00      A   
ATOM   2235  CB  GLN A 236      -4.876  24.067   8.355  1.00 10.00      A   
ATOM   2236  CG  GLN A 236      -4.781  23.812   6.853  1.00 10.00      A   
ATOM   2237  CD  GLN A 236      -3.729  24.657   6.159  1.00 10.00      A   
ATOM   2238  OE1 GLN A 236      -3.419  25.766   6.593  1.00 10.00      A   
ATOM   2239  NE2 GLN A 236      -3.170  24.138   5.078  1.00 10.00      A   
ATOM   2240 HE21 GLN A 236      -3.458  23.241   4.789  1.00 10.00      A   
ATOM   2241 HE22 GLN A 236      -2.495  24.667   4.605  1.00 10.00      A   
ATOM   2242  C   GLN A 236      -3.335  22.111   8.747  1.00 10.00      A   
ATOM   2243  O   GLN A 236      -4.203  21.270   8.520  1.00 10.00      A   
ATOM   2244  N   LEU A 237      -2.042  21.862   8.625  1.00 10.00      A   
ATOM   2245  HN  LEU A 237      -1.397  22.573   8.830  1.00 10.00      A   
ATOM   2246  CA  LEU A 237      -1.548  20.561   8.204  1.00 10.00      A   
ATOM   2247  CB  LEU A 237      -0.050  20.644   7.911  1.00 10.00      A   
ATOM   2248  CG  LEU A 237       0.479  19.715   6.818  1.00 10.00      A   
ATOM   2249  CD1 LEU A 237      -0.072  20.122   5.460  1.00 10.00      A   
ATOM   2250  CD2 LEU A 237       1.999  19.726   6.805  1.00 10.00      A   
ATOM   2251  C   LEU A 237      -1.815  19.498   9.269  1.00 10.00      A   
ATOM   2252  O   LEU A 237      -1.472  19.676  10.437  1.00 10.00      A   
ATOM   2253  N   GLU A 238      -2.424  18.396   8.855  1.00 10.00      A   
ATOM   2254  HN  GLU A 238      -2.668  18.314   7.912  1.00 10.00      A   
ATOM   2255  CA  GLU A 238      -2.733  17.302   9.770  1.00 10.00      A   
ATOM   2256  CB  GLU A 238      -4.072  16.650   9.407  1.00 10.00      A   
ATOM   2257  CG  GLU A 238      -5.263  17.601   9.424  1.00 10.00      A   
ATOM   2258  CD  GLU A 238      -6.588  16.884   9.245  1.00 10.00      A   
ATOM   2259  OE1 GLU A 238      -7.562  17.235   9.950  1.00 10.00      A   
ATOM   2260  OE2 GLU A 238      -6.664  15.962   8.405  1.00 10.00      A   
ATOM   2261  C   GLU A 238      -1.617  16.260   9.749  1.00 10.00      A   
ATOM   2262  O   GLU A 238      -1.199  15.749  10.789  1.00 10.00      A   
ATOM   2263  N   GLU A 239      -1.138  15.948   8.557  1.00 10.00      A   
ATOM   2264  HN  GLU A 239      -1.508  16.390   7.765  1.00 10.00      A   
ATOM   2265  CA  GLU A 239      -0.067  14.979   8.387  1.00 10.00      A   
ATOM   2266  CB  GLU A 239      -0.529  13.817   7.506  1.00 10.00      A   
ATOM   2267  CG  GLU A 239      -1.555  12.917   8.177  1.00 10.00      A   
ATOM   2268  CD  GLU A 239      -2.375  12.108   7.192  1.00 10.00      A   
ATOM   2269  OE1 GLU A 239      -1.872  11.087   6.680  1.00 10.00      A   
ATOM   2270  OE2 GLU A 239      -3.541  12.481   6.938  1.00 10.00      A   
ATOM   2271  C   GLU A 239       1.155  15.663   7.793  1.00 10.00      A   
ATOM   2272  O   GLU A 239       1.090  16.233   6.702  1.00 10.00      A   
ATOM   2273  N   LEU A 240       2.266  15.617   8.518  1.00 10.00      A   
ATOM   2274  HN  LEU A 240       2.265  15.135   9.376  1.00 10.00      A   
ATOM   2275  CA  LEU A 240       3.488  16.262   8.068  1.00 10.00      A   
ATOM   2276  CB  LEU A 240       3.961  17.282   9.110  1.00 10.00      A   
ATOM   2277  CG  LEU A 240       5.355  17.879   8.907  1.00 10.00      A   
ATOM   2278  CD1 LEU A 240       5.398  18.752   7.662  1.00 10.00      A   
ATOM   2279  CD2 LEU A 240       5.784  18.666  10.137  1.00 10.00      A   
ATOM   2280  C   LEU A 240       4.597  15.261   7.767  1.00 10.00      A   
ATOM   2281  O   LEU A 240       4.983  14.459   8.622  1.00 10.00      A   
ATOM   2282  N   GLY A 241       5.101  15.322   6.547  1.00 10.00      A   
ATOM   2283  HN  GLY A 241       4.734  15.975   5.909  1.00 10.00      A   
ATOM   2284  CA  GLY A 241       6.181  14.458   6.138  1.00 10.00      A   
ATOM   2285  C   GLY A 241       7.465  15.251   6.035  1.00 10.00      A   
ATOM   2286  O   GLY A 241       7.851  15.691   4.950  1.00 10.00      A   
ATOM   2287  N   THR A 242       8.104  15.466   7.174  1.00 10.00      A   
ATOM   2288  HN  THR A 242       7.733  15.094   8.005  1.00 10.00      A   
ATOM   2289  CA  THR A 242       9.342  16.225   7.235  1.00 10.00      A   
ATOM   2290  CB  THR A 242       9.785  16.422   8.696  1.00 10.00      A   
ATOM   2291  OG1 THR A 242       9.415  15.268   9.467  1.00 10.00      A   
ATOM   2292  HG1 THR A 242       9.293  14.511   8.879  1.00 10.00      A   
ATOM   2293  CG2 THR A 242       9.116  17.650   9.292  1.00 10.00      A   
ATOM   2294  C   THR A 242      10.456  15.532   6.457  1.00 10.00      A   
ATOM   2295  O   THR A 242      10.709  14.345   6.654  1.00 10.00      A   
ATOM   2296  N   GLY A 243      11.116  16.286   5.584  1.00 10.00      A   
ATOM   2297  HN  GLY A 243      10.874  17.229   5.490  1.00 10.00      A   
ATOM   2298  CA  GLY A 243      12.193  15.737   4.784  1.00 10.00      A   
ATOM   2299  C   GLY A 243      13.505  15.674   5.542  1.00 10.00      A   
ATOM   2300  O   GLY A 243      13.680  14.833   6.427  1.00 10.00      A   
ATOM   2301  N   GLY A 244      14.427  16.564   5.199  1.00 10.00      A   
ATOM   2302  HN  GLY A 244      14.231  17.215   4.492  1.00 10.00      A   
ATOM   2303  CA  GLY A 244      15.714  16.588   5.860  1.00 10.00      A   
ATOM   2304  C   GLY A 244      15.607  17.067   7.290  1.00 10.00      A   
ATOM   2305  O   GLY A 244      14.795  17.940   7.596  1.00 10.00      A   
ATOM   2306  N   TYR A 245      16.429  16.512   8.169  1.00 10.00      A   
ATOM   2307  HN  TYR A 245      17.078  15.839   7.867  1.00 10.00      A   
ATOM   2308  CA  TYR A 245      16.390  16.898   9.570  1.00 10.00      A   
ATOM   2309  CB  TYR A 245      15.617  15.874  10.401  1.00 10.00      A   
ATOM   2310  CG  TYR A 245      14.420  16.464  11.117  1.00 10.00      A   
ATOM   2311  CD1 TYR A 245      13.146  16.380  10.569  1.00 10.00      A   
ATOM   2312  CD2 TYR A 245      14.564  17.112  12.338  1.00 10.00      A   
ATOM   2313  CE1 TYR A 245      12.054  16.926  11.217  1.00 10.00      A   
ATOM   2314  CE2 TYR A 245      13.475  17.657  12.993  1.00 10.00      A   
ATOM   2315  CZ  TYR A 245      12.223  17.561  12.428  1.00 10.00      A   
ATOM   2316  OH  TYR A 245      11.135  18.107  13.073  1.00 10.00      A   
ATOM   2317  HH  TYR A 245      10.384  17.509  13.004  1.00 10.00      A   
ATOM   2318  C   TYR A 245      17.780  17.134  10.147  1.00 10.00      A   
ATOM   2319  O   TYR A 245      17.930  17.339  11.353  1.00 10.00      A   
ATOM   2320  N   THR A 246      18.795  17.111   9.297  1.00 10.00      A   
ATOM   2321  HN  THR A 246      18.629  16.934   8.346  1.00 10.00      A   
ATOM   2322  CA  THR A 246      20.155  17.347   9.755  1.00 10.00      A   
ATOM   2323  CB  THR A 246      21.158  16.271   9.283  1.00 10.00      A   
ATOM   2324  OG1 THR A 246      21.714  16.631   8.015  1.00 10.00      A   
ATOM   2325  HG1 THR A 246      21.094  17.201   7.545  1.00 10.00      A   
ATOM   2326  CG2 THR A 246      20.490  14.913   9.173  1.00 10.00      A   
ATOM   2327  C   THR A 246      20.629  18.721   9.310  1.00 10.00      A   
ATOM   2328  O   THR A 246      20.489  19.087   8.139  1.00 10.00      A   
ATOM   2329  N   ALA A 247      21.160  19.480  10.250  1.00 10.00      A   
ATOM   2330  HN  ALA A 247      21.209  19.136  11.170  1.00 10.00      A   
ATOM   2331  CA  ALA A 247      21.670  20.810   9.984  1.00 10.00      A   
ATOM   2332  CB  ALA A 247      20.513  21.787   9.826  1.00 10.00      A   
ATOM   2333  C   ALA A 247      22.541  21.228  11.153  1.00 10.00      A   
ATOM   2334  O   ALA A 247      22.444  20.641  12.233  1.00 10.00      A   
ATOM   2335  N   GLU A 248      23.417  22.200  10.939  1.00 10.00      A   
ATOM   2336  HN  GLU A 248      23.496  22.592  10.039  1.00 10.00      A   
ATOM   2337  CA  GLU A 248      24.274  22.686  12.012  1.00 10.00      A   
ATOM   2338  CB  GLU A 248      25.134  23.850  11.522  1.00 10.00      A   
ATOM   2339  CG  GLU A 248      26.512  23.885  12.155  1.00 10.00      A   
ATOM   2340  CD  GLU A 248      27.059  25.286  12.295  1.00 10.00      A   
ATOM   2341  OE1 GLU A 248      27.264  25.955  11.262  1.00 10.00      A   
ATOM   2342  OE2 GLU A 248      27.292  25.721  13.441  1.00 10.00      A   
ATOM   2343  C   GLU A 248      23.410  23.139  13.190  1.00 10.00      A   
ATOM   2344  O   GLU A 248      22.548  24.004  13.028  1.00 10.00      A   
ATOM   2345  N   VAL A 249      23.638  22.544  14.359  1.00 10.00      A   
ATOM   2346  HN  VAL A 249      24.353  21.875  14.420  1.00 10.00      A   
ATOM   2347  CA  VAL A 249      22.862  22.864  15.555  1.00 10.00      A   
ATOM   2348  CB  VAL A 249      23.282  22.004  16.764  1.00 10.00      A   
ATOM   2349  CG1 VAL A 249      22.427  22.324  17.985  1.00 10.00      A   
ATOM   2350  CG2 VAL A 249      23.180  20.529  16.415  1.00 10.00      A   
ATOM   2351  C   VAL A 249      22.946  24.343  15.913  1.00 10.00      A   
ATOM   2352  O   VAL A 249      23.975  24.826  16.388  1.00 10.00      A   
ATOM   2353  N   ARG A 250      21.861  25.053  15.661  1.00 10.00      A   
ATOM   2354  HN  ARG A 250      21.088  24.607  15.239  1.00 10.00      A   
ATOM   2355  CA  ARG A 250      21.779  26.469  15.953  1.00 10.00      A   
ATOM   2356  CB  ARG A 250      21.784  27.266  14.653  1.00 10.00      A   
ATOM   2357  CG  ARG A 250      23.078  27.169  13.867  1.00 10.00      A   
ATOM   2358  CD  ARG A 250      23.047  28.086  12.660  1.00 10.00      A   
ATOM   2359  NE  ARG A 250      22.637  29.438  13.032  1.00 10.00      A   
ATOM   2360  HE  ARG A 250      21.746  29.538  13.459  1.00 10.00      A   
ATOM   2361  CZ  ARG A 250      23.375  30.526  12.831  1.00 10.00      A   
ATOM   2362  NH1 ARG A 250      24.569  30.439  12.251  1.00 10.00      A   
ATOM   2363 HH11 ARG A 250      24.944  29.512  11.952  1.00 10.00      A   
ATOM   2364 HH12 ARG A 250      25.138  31.296  12.091  1.00 10.00      A   
ATOM   2365  NH2 ARG A 250      22.923  31.701  13.249  1.00 10.00      A   
ATOM   2366 HH21 ARG A 250      21.992  31.763  13.738  1.00 10.00      A   
ATOM   2367 HH22 ARG A 250      23.486  32.571  13.105  1.00 10.00      A   
ATOM   2368  C   ARG A 250      20.509  26.776  16.739  1.00 10.00      A   
ATOM   2369  O   ARG A 250      19.437  26.247  16.428  1.00 10.00      A   
ATOM   2370  N   PRO A 251      20.612  27.630  17.771  1.00 10.00      A   
ATOM   2371  CA  PRO A 251      19.469  28.008  18.610  1.00 10.00      A   
ATOM   2372  CB  PRO A 251      20.065  28.999  19.615  1.00 10.00      A   
ATOM   2373  CG  PRO A 251      21.521  28.706  19.619  1.00 10.00      A   
ATOM   2374  CD  PRO A 251      21.855  28.275  18.220  1.00 10.00      A   
ATOM   2375  C   PRO A 251      18.359  28.683  17.813  1.00 10.00      A   
ATOM   2376  O   PRO A 251      17.174  28.455  18.069  1.00 10.00      A   
ATOM   2377  N   ASP A 252      18.744  29.508  16.841  1.00 10.00      A   
ATOM   2378  HN  ASP A 252      19.704  29.638  16.679  1.00 10.00      A   
ATOM   2379  CA  ASP A 252      17.774  30.217  16.005  1.00 10.00      A   
ATOM   2380  CB  ASP A 252      18.428  31.280  15.111  1.00 10.00      A   
ATOM   2381  CG  ASP A 252      19.818  30.918  14.630  1.00 10.00      A   
ATOM   2382  OD1 ASP A 252      20.725  31.769  14.754  1.00 10.00      A   
ATOM   2383  OD2 ASP A 252      20.020  29.792  14.140  1.00 10.00      A   
ATOM   2384  C   ASP A 252      16.940  29.250  15.176  1.00 10.00      A   
ATOM   2385  O   ASP A 252      15.721  29.398  15.079  1.00 10.00      A   
ATOM   2386  N   VAL A 253      17.601  28.266  14.585  1.00 10.00      A   
ATOM   2387  HN  VAL A 253      18.580  28.229  14.670  1.00 10.00      A   
ATOM   2388  CA  VAL A 253      16.920  27.260  13.779  1.00 10.00      A   
ATOM   2389  CB  VAL A 253      17.928  26.359  13.028  1.00 10.00      A   
ATOM   2390  CG1 VAL A 253      17.201  25.372  12.123  1.00 10.00      A   
ATOM   2391  CG2 VAL A 253      18.906  27.202  12.225  1.00 10.00      A   
ATOM   2392  C   VAL A 253      16.029  26.393  14.667  1.00 10.00      A   
ATOM   2393  O   VAL A 253      14.888  26.088  14.316  1.00 10.00      A   
ATOM   2394  N   TYR A 254      16.549  26.025  15.834  1.00 10.00      A   
ATOM   2395  HN  TYR A 254      17.454  26.326  16.068  1.00 10.00      A   
ATOM   2396  CA  TYR A 254      15.809  25.196  16.775  1.00 10.00      A   
ATOM   2397  CB  TYR A 254      16.675  24.847  17.989  1.00 10.00      A   
ATOM   2398  CG  TYR A 254      16.008  23.925  18.990  1.00 10.00      A   
ATOM   2399  CD1 TYR A 254      15.979  22.552  18.789  1.00 10.00      A   
ATOM   2400  CD2 TYR A 254      15.418  24.430  20.144  1.00 10.00      A   
ATOM   2401  CE1 TYR A 254      15.375  21.708  19.703  1.00 10.00      A   
ATOM   2402  CE2 TYR A 254      14.812  23.594  21.062  1.00 10.00      A   
ATOM   2403  CZ  TYR A 254      14.796  22.234  20.837  1.00 10.00      A   
ATOM   2404  OH  TYR A 254      14.195  21.398  21.749  1.00 10.00      A   
ATOM   2405  HH  TYR A 254      14.872  21.004  22.313  1.00 10.00      A   
ATOM   2406  C   TYR A 254      14.525  25.890  17.217  1.00 10.00      A   
ATOM   2407  O   TYR A 254      13.443  25.300  17.166  1.00 10.00      A   
ATOM   2408  N   SER A 255      14.643  27.148  17.636  1.00 10.00      A   
ATOM   2409  HN  SER A 255      15.529  27.570  17.646  1.00 10.00      A   
ATOM   2410  CA  SER A 255      13.481  27.906  18.083  1.00 10.00      A   
ATOM   2411  CB  SER A 255      13.886  29.218  18.758  1.00 10.00      A   
ATOM   2412  OG  SER A 255      14.944  29.851  18.063  1.00 10.00      A   
ATOM   2413  HG  SER A 255      15.753  29.331  18.166  1.00 10.00      A   
ATOM   2414  C   SER A 255      12.502  28.154  16.940  1.00 10.00      A   
ATOM   2415  O   SER A 255      11.287  28.051  17.121  1.00 10.00      A   
ATOM   2416  N   GLY A 256      13.037  28.456  15.761  1.00 10.00      A   
ATOM   2417  HN  GLY A 256      14.015  28.518  15.679  1.00 10.00      A   
ATOM   2418  CA  GLY A 256      12.197  28.701  14.603  1.00 10.00      A   
ATOM   2419  C   GLY A 256      11.339  27.496  14.267  1.00 10.00      A   
ATOM   2420  O   GLY A 256      10.155  27.629  13.949  1.00 10.00      A   
ATOM   2421  N   LEU A 257      11.940  26.317  14.348  1.00 10.00      A   
ATOM   2422  HN  LEU A 257      12.894  26.283  14.590  1.00 10.00      A   
ATOM   2423  CA  LEU A 257      11.228  25.076  14.077  1.00 10.00      A   
ATOM   2424  CB  LEU A 257      12.190  23.887  14.083  1.00 10.00      A   
ATOM   2425  CG  LEU A 257      13.135  23.777  12.884  1.00 10.00      A   
ATOM   2426  CD1 LEU A 257      14.176  22.703  13.133  1.00 10.00      A   
ATOM   2427  CD2 LEU A 257      12.358  23.479  11.610  1.00 10.00      A   
ATOM   2428  C   LEU A 257      10.127  24.858  15.107  1.00 10.00      A   
ATOM   2429  O   LEU A 257       9.012  24.471  14.762  1.00 10.00      A   
ATOM   2430  N   SER A 258      10.440  25.132  16.368  1.00 10.00      A   
ATOM   2431  HN  SER A 258      11.341  25.464  16.577  1.00 10.00      A   
ATOM   2432  CA  SER A 258       9.478  24.965  17.447  1.00 10.00      A   
ATOM   2433  CB  SER A 258      10.131  25.259  18.797  1.00 10.00      A   
ATOM   2434  OG  SER A 258      11.379  24.593  18.918  1.00 10.00      A   
ATOM   2435  HG  SER A 258      11.594  24.158  18.085  1.00 10.00      A   
ATOM   2436  C   SER A 258       8.260  25.865  17.241  1.00 10.00      A   
ATOM   2437  O   SER A 258       7.123  25.420  17.385  1.00 10.00      A   
ATOM   2438  N   VAL A 259       8.506  27.123  16.885  1.00 10.00      A   
ATOM   2439  HN  VAL A 259       9.439  27.414  16.778  1.00 10.00      A   
ATOM   2440  CA  VAL A 259       7.432  28.088  16.655  1.00 10.00      A   
ATOM   2441  CB  VAL A 259       7.989  29.494  16.320  1.00 10.00      A   
ATOM   2442  CG1 VAL A 259       6.859  30.470  16.018  1.00 10.00      A   
ATOM   2443  CG2 VAL A 259       8.853  30.021  17.458  1.00 10.00      A   
ATOM   2444  C   VAL A 259       6.508  27.623  15.528  1.00 10.00      A   
ATOM   2445  O   VAL A 259       5.283  27.705  15.641  1.00 10.00      A   
ATOM   2446  N   ALA A 260       7.098  27.125  14.452  1.00 10.00      A   
ATOM   2447  HN  ALA A 260       8.081  27.079  14.418  1.00 10.00      A   
ATOM   2448  CA  ALA A 260       6.327  26.652  13.310  1.00 10.00      A   
ATOM   2449  CB  ALA A 260       7.237  26.443  12.113  1.00 10.00      A   
ATOM   2450  C   ALA A 260       5.554  25.371  13.643  1.00 10.00      A   
ATOM   2451  O   ALA A 260       4.393  25.210  13.251  1.00 10.00      A   
ATOM   2452  N   LEU A 261       6.198  24.469  14.378  1.00 10.00      A   
ATOM   2453  HN  LEU A 261       7.121  24.653  14.663  1.00 10.00      A   
ATOM   2454  CA  LEU A 261       5.580  23.201  14.758  1.00 10.00      A   
ATOM   2455  CB  LEU A 261       6.631  22.222  15.286  1.00 10.00      A   
ATOM   2456  CG  LEU A 261       7.490  21.533  14.224  1.00 10.00      A   
ATOM   2457  CD1 LEU A 261       8.811  21.075  14.816  1.00 10.00      A   
ATOM   2458  CD2 LEU A 261       6.744  20.359  13.609  1.00 10.00      A   
ATOM   2459  C   LEU A 261       4.461  23.385  15.779  1.00 10.00      A   
ATOM   2460  O   LEU A 261       3.483  22.639  15.773  1.00 10.00      A   
ATOM   2461  N   SER A 262       4.599  24.376  16.652  1.00 10.00      A   
ATOM   2462  HN  SER A 262       5.405  24.940  16.622  1.00 10.00      A   
ATOM   2463  CA  SER A 262       3.587  24.634  17.669  1.00 10.00      A   
ATOM   2464  CB  SER A 262       4.160  25.425  18.847  1.00 10.00      A   
ATOM   2465  OG  SER A 262       4.942  26.516  18.399  1.00 10.00      A   
ATOM   2466  HG  SER A 262       5.866  26.234  18.325  1.00 10.00      A   
ATOM   2467  C   SER A 262       2.356  25.324  17.084  1.00 10.00      A   
ATOM   2468  O   SER A 262       1.299  25.385  17.721  1.00 10.00      A   
ATOM   2469  N   GLY A 263       2.495  25.833  15.866  1.00 10.00      A   
ATOM   2470  HN  GLY A 263       3.364  25.762  15.411  1.00 10.00      A   
ATOM   2471  CA  GLY A 263       1.389  26.505  15.211  1.00 10.00      A   
ATOM   2472  C   GLY A 263       0.413  25.533  14.584  1.00 10.00      A   
ATOM   2473  O   GLY A 263      -0.775  25.824  14.464  1.00 10.00      A   
ATOM   2474  N   CYS A 264       0.909  24.367  14.207  1.00 10.00      A   
ATOM   2475  HN  CYS A 264       1.857  24.175  14.367  1.00 10.00      A   
ATOM   2476  CA  CYS A 264       0.074  23.355  13.582  1.00 10.00      A   
ATOM   2477  CB  CYS A 264       0.907  22.488  12.640  1.00 10.00      A   
ATOM   2478  SG  CYS A 264       1.917  23.426  11.472  1.00 10.00      A   
ATOM   2479  HG  CYS A 264       2.906  23.991  12.152  1.00 10.00      A   
ATOM   2480  C   CYS A 264      -0.624  22.494  14.631  1.00 10.00      A   
ATOM   2481  O   CYS A 264      -0.093  21.470  15.074  1.00 10.00      A   
ATOM   2482  N   LYS A 265      -1.811  22.924  15.041  1.00 10.00      A   
ATOM   2483  HN  LYS A 265      -2.170  23.759  14.665  1.00 10.00      A   
ATOM   2484  CA  LYS A 265      -2.591  22.199  16.040  1.00 10.00      A   
ATOM   2485  CB  LYS A 265      -3.585  23.135  16.737  1.00 10.00      A   
ATOM   2486  CG  LYS A 265      -3.044  23.835  17.973  1.00 10.00      A   
ATOM   2487  CD  LYS A 265      -2.168  25.023  17.602  1.00 10.00      A   
ATOM   2488  CE  LYS A 265      -1.871  25.893  18.813  1.00 10.00      A   
ATOM   2489  NZ  LYS A 265      -1.034  27.075  18.467  1.00 10.00      A   
ATOM   2490  HZ1 LYS A 265      -0.133  26.769  18.049  1.00 10.00      A   
ATOM   2491  HZ2 LYS A 265      -0.831  27.631  19.322  1.00 10.00      A   
ATOM   2492  HZ3 LYS A 265      -1.531  27.684  17.784  1.00 10.00      A   
ATOM   2493  C   LYS A 265      -3.339  21.023  15.420  1.00 10.00      A   
ATOM   2494  O   LYS A 265      -3.843  20.151  16.129  1.00 10.00      A   
ATOM   2495  N   GLU A 266      -3.398  21.000  14.093  1.00 10.00      A   
ATOM   2496  HN  GLU A 266      -2.970  21.718  13.585  1.00 10.00      A   
ATOM   2497  CA  GLU A 266      -4.094  19.937  13.371  1.00 10.00      A   
ATOM   2498  CB  GLU A 266      -4.594  20.449  12.018  1.00 10.00      A   
ATOM   2499  CG  GLU A 266      -5.638  21.552  12.116  1.00 10.00      A   
ATOM   2500  CD  GLU A 266      -6.953  21.056  12.679  1.00 10.00      A   
ATOM   2501  OE1 GLU A 266      -7.049  20.882  13.908  1.00 10.00      A   
ATOM   2502  OE2 GLU A 266      -7.904  20.847  11.895  1.00 10.00      A   
ATOM   2503  C   GLU A 266      -3.208  18.707  13.176  1.00 10.00      A   
ATOM   2504  O   GLU A 266      -3.678  17.662  12.733  1.00 10.00      A   
ATOM   2505  N   LEU A 267      -1.930  18.835  13.521  1.00 10.00      A   
ATOM   2506  HN  LEU A 267      -1.620  19.689  13.880  1.00 10.00      A   
ATOM   2507  CA  LEU A 267      -0.982  17.729  13.376  1.00 10.00      A   
ATOM   2508  CB  LEU A 267       0.425  18.146  13.813  1.00 10.00      A   
ATOM   2509  CG  LEU A 267       1.236  18.965  12.806  1.00 10.00      A   
ATOM   2510  CD1 LEU A 267       2.609  19.310  13.369  1.00 10.00      A   
ATOM   2511  CD2 LEU A 267       1.368  18.214  11.491  1.00 10.00      A   
ATOM   2512  C   LEU A 267      -1.433  16.498  14.157  1.00 10.00      A   
ATOM   2513  O   LEU A 267      -1.764  16.590  15.342  1.00 10.00      A   
ATOM   2514  N   ARG A 268      -1.483  15.359  13.474  1.00 10.00      A   
ATOM   2515  HN  ARG A 268      -1.264  15.373  12.514  1.00 10.00      A   
ATOM   2516  CA  ARG A 268      -1.886  14.098  14.094  1.00 10.00      A   
ATOM   2517  CB  ARG A 268      -3.278  13.684  13.615  1.00 10.00      A   
ATOM   2518  CG  ARG A 268      -4.389  14.636  14.008  1.00 10.00      A   
ATOM   2519  CD  ARG A 268      -4.526  14.746  15.517  1.00 10.00      A   
ATOM   2520  NE  ARG A 268      -5.675  15.564  15.886  1.00 10.00      A   
ATOM   2521  HE  ARG A 268      -6.544  15.111  15.941  1.00 10.00      A   
ATOM   2522  CZ  ARG A 268      -5.607  16.866  16.144  1.00 10.00      A   
ATOM   2523  NH1 ARG A 268      -4.442  17.504  16.079  1.00 10.00      A   
ATOM   2524 HH11 ARG A 268      -4.388  18.531  16.279  1.00 10.00      A   
ATOM   2525 HH12 ARG A 268      -3.570  16.982  15.822  1.00 10.00      A   
ATOM   2526  NH2 ARG A 268      -6.713  17.536  16.437  1.00 10.00      A   
ATOM   2527 HH21 ARG A 268      -7.634  17.044  16.454  1.00 10.00      A   
ATOM   2528 HH22 ARG A 268      -6.670  18.557  16.652  1.00 10.00      A   
ATOM   2529  C   ARG A 268      -0.898  12.988  13.757  1.00 10.00      A   
ATOM   2530  O   ARG A 268      -0.725  12.038  14.522  1.00 10.00      A   
ATOM   2531  N   CYS A 269      -0.263  13.109  12.601  1.00 10.00      A   
ATOM   2532  HN  CYS A 269      -0.453  13.877  12.027  1.00 10.00      A   
ATOM   2533  CA  CYS A 269       0.702  12.120  12.153  1.00 10.00      A   
ATOM   2534  CB  CYS A 269       0.101  11.286  11.017  1.00 10.00      A   
ATOM   2535  SG  CYS A 269       1.183   9.992  10.367  1.00 10.00      A   
ATOM   2536  HG  CYS A 269       0.529   9.366   9.396  1.00 10.00      A   
ATOM   2537  C   CYS A 269       1.995  12.785  11.692  1.00 10.00      A   
ATOM   2538  O   CYS A 269       1.971  13.786  10.970  1.00 10.00      A   
ATOM   2539  N   LEU A 270       3.119  12.225  12.120  1.00 10.00      A   
ATOM   2540  HN  LEU A 270       3.067  11.434  12.700  1.00 10.00      A   
ATOM   2541  CA  LEU A 270       4.428  12.736  11.749  1.00 10.00      A   
ATOM   2542  CB  LEU A 270       5.178  13.261  12.977  1.00 10.00      A   
ATOM   2543  CG  LEU A 270       4.875  14.704  13.391  1.00 10.00      A   
ATOM   2544  CD1 LEU A 270       5.653  15.074  14.645  1.00 10.00      A   
ATOM   2545  CD2 LEU A 270       5.208  15.665  12.260  1.00 10.00      A   
ATOM   2546  C   LEU A 270       5.241  11.651  11.060  1.00 10.00      A   
ATOM   2547  O   LEU A 270       5.340  10.525  11.555  1.00 10.00      A   
ATOM   2548  N   SER A 271       5.795  11.979   9.905  1.00 10.00      A   
ATOM   2549  HN  SER A 271       5.658  12.886   9.547  1.00 10.00      A   
ATOM   2550  CA  SER A 271       6.603  11.039   9.147  1.00 10.00      A   
ATOM   2551  CB  SER A 271       5.787  10.449   7.995  1.00 10.00      A   
ATOM   2552  OG  SER A 271       4.588   9.853   8.470  1.00 10.00      A   
ATOM   2553  HG  SER A 271       4.409  10.161   9.368  1.00 10.00      A   
ATOM   2554  C   SER A 271       7.864  11.722   8.621  1.00 10.00      A   
ATOM   2555  O   SER A 271       7.963  12.950   8.626  1.00 10.00      A   
ATOM   2556  N   GLY A 272       8.826  10.926   8.182  1.00 10.00      A   
ATOM   2557  HN  GLY A 272       8.703   9.956   8.222  1.00 10.00      A   
ATOM   2558  CA  GLY A 272      10.060  11.474   7.664  1.00 10.00      A   
ATOM   2559  C   GLY A 272      11.184  11.343   8.664  1.00 10.00      A   
ATOM   2560  O   GLY A 272      11.532  10.230   9.059  1.00 10.00      A   
ATOM   2561  N   PHE A 273      11.745  12.479   9.076  1.00 10.00      A   
ATOM   2562  HN  PHE A 273      11.425  13.329   8.703  1.00 10.00      A   
ATOM   2563  CA  PHE A 273      12.836  12.500  10.052  1.00 10.00      A   
ATOM   2564  CB  PHE A 273      12.387  11.925  11.403  1.00 10.00      A   
ATOM   2565  CG  PHE A 273      11.288  12.697  12.078  1.00 10.00      A   
ATOM   2566  CD1 PHE A 273       9.958  12.371  11.864  1.00 10.00      A   
ATOM   2567  CD2 PHE A 273      11.583  13.745  12.932  1.00 10.00      A   
ATOM   2568  CE1 PHE A 273       8.945  13.077  12.487  1.00 10.00      A   
ATOM   2569  CE2 PHE A 273      10.576  14.455  13.558  1.00 10.00      A   
ATOM   2570  CZ  PHE A 273       9.255  14.120  13.335  1.00 10.00      A   
ATOM   2571  C   PHE A 273      14.055  11.740   9.532  1.00 10.00      A   
ATOM   2572  O   PHE A 273      14.698  10.996  10.275  1.00 10.00      A   
ATOM   2573  N   TRP A 274      14.362  11.934   8.252  1.00 10.00      A   
ATOM   2574  HN  TRP A 274      13.810  12.545   7.721  1.00 10.00      A   
ATOM   2575  CA  TRP A 274      15.498  11.276   7.618  1.00 10.00      A   
ATOM   2576  CB  TRP A 274      15.518  11.566   6.120  1.00 10.00      A   
ATOM   2577  CG  TRP A 274      14.622  10.675   5.317  1.00 10.00      A   
ATOM   2578  CD1 TRP A 274      14.880   9.394   4.926  1.00 10.00      A   
ATOM   2579  CD2 TRP A 274      13.328  10.997   4.800  1.00 10.00      A   
ATOM   2580  NE1 TRP A 274      13.834   8.902   4.190  1.00 10.00      A   
ATOM   2581  HE1 TRP A 274      13.788   8.003   3.795  1.00 10.00      A   
ATOM   2582  CE2 TRP A 274      12.863   9.864   4.104  1.00 10.00      A   
ATOM   2583  CE3 TRP A 274      12.515  12.132   4.859  1.00 10.00      A   
ATOM   2584  CZ2 TRP A 274      11.622   9.833   3.472  1.00 10.00      A   
ATOM   2585  CZ3 TRP A 274      11.284  12.100   4.232  1.00 10.00      A   
ATOM   2586  CH2 TRP A 274      10.849  10.959   3.549  1.00 10.00      A   
ATOM   2587  C   TRP A 274      16.816  11.704   8.256  1.00 10.00      A   
ATOM   2588  O   TRP A 274      17.244  12.854   8.113  1.00 10.00      A   
ATOM   2589  N   ASP A 275      17.437  10.762   8.967  1.00 10.00      A   
ATOM   2590  HN  ASP A 275      17.016   9.876   9.040  1.00 10.00      A   
ATOM   2591  CA  ASP A 275      18.709  10.989   9.658  1.00 10.00      A   
ATOM   2592  CB  ASP A 275      19.831  11.381   8.689  1.00 10.00      A   
ATOM   2593  CG  ASP A 275      20.955  10.363   8.654  1.00 10.00      A   
ATOM   2594  OD1 ASP A 275      21.655  10.196   9.676  1.00 10.00      A   
ATOM   2595  OD2 ASP A 275      21.142   9.712   7.603  1.00 10.00      A   
ATOM   2596  C   ASP A 275      18.562  12.032  10.761  1.00 10.00      A   
ATOM   2597  O   ASP A 275      19.521  12.721  11.110  1.00 10.00      A   
ATOM   2598  N   ALA A 276      17.349  12.117  11.311  1.00 10.00      A   
ATOM   2599  HN  ALA A 276      16.648  11.516  10.985  1.00 10.00      A   
ATOM   2600  CA  ALA A 276      17.015  13.069  12.372  1.00 10.00      A   
ATOM   2601  CB  ALA A 276      15.676  12.704  13.000  1.00 10.00      A   
ATOM   2602  C   ALA A 276      18.093  13.161  13.449  1.00 10.00      A   
ATOM   2603  O   ALA A 276      18.522  12.152  14.007  1.00 10.00      A   
ATOM   2604  N   VAL A 277      18.517  14.383  13.733  1.00 10.00      A   
ATOM   2605  HN  VAL A 277      18.129  15.142  13.250  1.00 10.00      A   
ATOM   2606  CA  VAL A 277      19.533  14.631  14.742  1.00 10.00      A   
ATOM   2607  CB  VAL A 277      20.381  15.874  14.383  1.00 10.00      A   
ATOM   2608  CG1 VAL A 277      21.341  16.230  15.507  1.00 10.00      A   
ATOM   2609  CG2 VAL A 277      21.146  15.632  13.090  1.00 10.00      A   
ATOM   2610  C   VAL A 277      18.873  14.817  16.111  1.00 10.00      A   
ATOM   2611  O   VAL A 277      17.945  15.617  16.255  1.00 10.00      A   
ATOM   2612  N   PRO A 278      19.341  14.076  17.131  1.00 10.00      A   
ATOM   2613  CA  PRO A 278      18.795  14.136  18.500  1.00 10.00      A   
ATOM   2614  CB  PRO A 278      19.842  13.387  19.321  1.00 10.00      A   
ATOM   2615  CG  PRO A 278      20.410  12.401  18.362  1.00 10.00      A   
ATOM   2616  CD  PRO A 278      20.446  13.098  17.030  1.00 10.00      A   
ATOM   2617  C   PRO A 278      18.624  15.557  19.040  1.00 10.00      A   
ATOM   2618  O   PRO A 278      17.656  15.850  19.744  1.00 10.00      A   
ATOM   2619  N   ALA A 279      19.556  16.436  18.696  1.00 10.00      A   
ATOM   2620  HN  ALA A 279      20.293  16.145  18.119  1.00 10.00      A   
ATOM   2621  CA  ALA A 279      19.518  17.820  19.158  1.00 10.00      A   
ATOM   2622  CB  ALA A 279      20.794  18.549  18.754  1.00 10.00      A   
ATOM   2623  C   ALA A 279      18.290  18.573  18.645  1.00 10.00      A   
ATOM   2624  O   ALA A 279      17.895  19.590  19.215  1.00 10.00      A   
ATOM   2625  N   TYR A 280      17.682  18.070  17.576  1.00 10.00      A   
ATOM   2626  HN  TYR A 280      18.028  17.241  17.171  1.00 10.00      A   
ATOM   2627  CA  TYR A 280      16.512  18.716  16.990  1.00 10.00      A   
ATOM   2628  CB  TYR A 280      16.762  19.050  15.519  1.00 10.00      A   
ATOM   2629  CG  TYR A 280      17.513  20.347  15.312  1.00 10.00      A   
ATOM   2630  CD1 TYR A 280      18.901  20.392  15.361  1.00 10.00      A   
ATOM   2631  CD2 TYR A 280      16.831  21.530  15.067  1.00 10.00      A   
ATOM   2632  CE1 TYR A 280      19.584  21.579  15.170  1.00 10.00      A   
ATOM   2633  CE2 TYR A 280      17.504  22.718  14.873  1.00 10.00      A   
ATOM   2634  CZ  TYR A 280      18.879  22.738  14.925  1.00 10.00      A   
ATOM   2635  OH  TYR A 280      19.553  23.921  14.736  1.00 10.00      A   
ATOM   2636  HH  TYR A 280      19.115  24.621  15.234  1.00 10.00      A   
ATOM   2637  C   TYR A 280      15.248  17.871  17.145  1.00 10.00      A   
ATOM   2638  O   TYR A 280      14.224  18.141  16.518  1.00 10.00      A   
ATOM   2639  N   LEU A 281      15.319  16.856  17.994  1.00 10.00      A   
ATOM   2640  HN  LEU A 281      16.158  16.692  18.477  1.00 10.00      A   
ATOM   2641  CA  LEU A 281      14.176  15.977  18.230  1.00 10.00      A   
ATOM   2642  CB  LEU A 281      14.616  14.601  18.741  1.00 10.00      A   
ATOM   2643  CG  LEU A 281      15.149  13.627  17.688  1.00 10.00      A   
ATOM   2644  CD1 LEU A 281      15.551  12.315  18.341  1.00 10.00      A   
ATOM   2645  CD2 LEU A 281      14.104  13.382  16.611  1.00 10.00      A   
ATOM   2646  C   LEU A 281      13.106  16.595  19.149  1.00 10.00      A   
ATOM   2647  O   LEU A 281      11.918  16.523  18.835  1.00 10.00      A   
ATOM   2648  N   PRO A 282      13.492  17.216  20.292  1.00 10.00      A   
ATOM   2649  CA  PRO A 282      12.524  17.824  21.231  1.00 10.00      A   
ATOM   2650  CB  PRO A 282      13.391  18.302  22.402  1.00 10.00      A   
ATOM   2651  CG  PRO A 282      14.671  17.554  22.268  1.00 10.00      A   
ATOM   2652  CD  PRO A 282      14.873  17.352  20.795  1.00 10.00      A   
ATOM   2653  C   PRO A 282      11.731  19.002  20.649  1.00 10.00      A   
ATOM   2654  O   PRO A 282      10.931  19.623  21.349  1.00 10.00      A   
ATOM   2655  N   ALA A 283      11.937  19.301  19.374  1.00 10.00      A   
ATOM   2656  HN  ALA A 283      12.572  18.765  18.853  1.00 10.00      A   
ATOM   2657  CA  ALA A 283      11.230  20.401  18.727  1.00 10.00      A   
ATOM   2658  CB  ALA A 283      11.907  20.766  17.417  1.00 10.00      A   
ATOM   2659  C   ALA A 283       9.762  20.047  18.490  1.00 10.00      A   
ATOM   2660  O   ALA A 283       8.903  20.924  18.417  1.00 10.00      A   
ATOM   2661  N   VAL A 284       9.477  18.757  18.382  1.00 10.00      A   
ATOM   2662  HN  VAL A 284      10.200  18.099  18.456  1.00 10.00      A   
ATOM   2663  CA  VAL A 284       8.114  18.292  18.142  1.00 10.00      A   
ATOM   2664  CB  VAL A 284       8.081  17.129  17.124  1.00 10.00      A   
ATOM   2665  CG1 VAL A 284       8.599  17.585  15.769  1.00 10.00      A   
ATOM   2666  CG2 VAL A 284       8.883  15.940  17.631  1.00 10.00      A   
ATOM   2667  C   VAL A 284       7.429  17.850  19.435  1.00 10.00      A   
ATOM   2668  O   VAL A 284       6.365  17.233  19.401  1.00 10.00      A   
ATOM   2669  N   TYR A 285       8.028  18.204  20.570  1.00 10.00      A   
ATOM   2670  HN  TYR A 285       8.851  18.736  20.520  1.00 10.00      A   
ATOM   2671  CA  TYR A 285       7.504  17.831  21.889  1.00 10.00      A   
ATOM   2672  CB  TYR A 285       8.452  18.302  22.997  1.00 10.00      A   
ATOM   2673  CG  TYR A 285       9.470  17.272  23.444  1.00 10.00      A   
ATOM   2674  CD1 TYR A 285       9.438  15.973  22.957  1.00 10.00      A   
ATOM   2675  CD2 TYR A 285      10.460  17.603  24.362  1.00 10.00      A   
ATOM   2676  CE1 TYR A 285      10.362  15.033  23.370  1.00 10.00      A   
ATOM   2677  CE2 TYR A 285      11.387  16.668  24.781  1.00 10.00      A   
ATOM   2678  CZ  TYR A 285      11.334  15.385  24.281  1.00 10.00      A   
ATOM   2679  OH  TYR A 285      12.260  14.452  24.691  1.00 10.00      A   
ATOM   2680  HH  TYR A 285      12.275  14.414  25.655  1.00 10.00      A   
ATOM   2681  C   TYR A 285       6.097  18.366  22.152  1.00 10.00      A   
ATOM   2682  O   TYR A 285       5.364  17.824  22.982  1.00 10.00      A   
ATOM   2683  N   SER A 286       5.723  19.427  21.454  1.00 10.00      A   
ATOM   2684  HN  SER A 286       6.347  19.827  20.810  1.00 10.00      A   
ATOM   2685  CA  SER A 286       4.410  20.023  21.631  1.00 10.00      A   
ATOM   2686  CB  SER A 286       4.480  21.522  21.340  1.00 10.00      A   
ATOM   2687  OG  SER A 286       5.322  21.784  20.225  1.00 10.00      A   
ATOM   2688  HG  SER A 286       5.870  22.563  20.411  1.00 10.00      A   
ATOM   2689  C   SER A 286       3.352  19.348  20.757  1.00 10.00      A   
ATOM   2690  O   SER A 286       2.174  19.710  20.800  1.00 10.00      A   
ATOM   2691  N   VAL A 287       3.769  18.363  19.971  1.00 10.00      A   
ATOM   2692  HN  VAL A 287       4.719  18.108  19.982  1.00 10.00      A   
ATOM   2693  CA  VAL A 287       2.853  17.656  19.081  1.00 10.00      A   
ATOM   2694  CB  VAL A 287       3.362  17.666  17.622  1.00 10.00      A   
ATOM   2695  CG1 VAL A 287       2.246  17.298  16.656  1.00 10.00      A   
ATOM   2696  CG2 VAL A 287       3.968  19.015  17.259  1.00 10.00      A   
ATOM   2697  C   VAL A 287       2.658  16.206  19.523  1.00 10.00      A   
ATOM   2698  O   VAL A 287       1.633  15.589  19.221  1.00 10.00      A   
ATOM   2699  N   CYS A 288       3.631  15.682  20.258  1.00 10.00      A   
ATOM   2700  HN  CYS A 288       4.401  16.243  20.488  1.00 10.00      A   
ATOM   2701  CA  CYS A 288       3.602  14.294  20.733  1.00 10.00      A   
ATOM   2702  CB  CYS A 288       4.825  13.999  21.602  1.00 10.00      A   
ATOM   2703  SG  CYS A 288       6.396  14.555  20.908  1.00 10.00      A   
ATOM   2704  HG  CYS A 288       6.656  13.818  19.835  1.00 10.00      A   
ATOM   2705  C   CYS A 288       2.323  13.938  21.497  1.00 10.00      A   
ATOM   2706  O   CYS A 288       1.884  12.788  21.475  1.00 10.00      A   
ATOM   2707  N   SER A 289       1.714  14.924  22.143  1.00 10.00      A   
ATOM   2708  HN  SER A 289       2.086  15.832  22.100  1.00 10.00      A   
ATOM   2709  CA  SER A 289       0.501  14.694  22.924  1.00 10.00      A   
ATOM   2710  CB  SER A 289       0.220  15.905  23.809  1.00 10.00      A   
ATOM   2711  OG  SER A 289       1.430  16.584  24.107  1.00 10.00      A   
ATOM   2712  HG  SER A 289       1.239  17.338  24.677  1.00 10.00      A   
ATOM   2713  C   SER A 289      -0.721  14.371  22.057  1.00 10.00      A   
ATOM   2714  O   SER A 289      -1.744  13.924  22.570  1.00 10.00      A   
ATOM   2715  N   ARG A 290      -0.619  14.592  20.751  1.00 10.00      A   
ATOM   2716  HN  ARG A 290       0.221  14.946  20.383  1.00 10.00      A   
ATOM   2717  CA  ARG A 290      -1.736  14.322  19.852  1.00 10.00      A   
ATOM   2718  CB  ARG A 290      -2.430  15.628  19.439  1.00 10.00      A   
ATOM   2719  CG  ARG A 290      -1.535  16.616  18.715  1.00 10.00      A   
ATOM   2720  CD  ARG A 290      -2.177  17.993  18.663  1.00 10.00      A   
ATOM   2721  NE  ARG A 290      -1.338  18.957  17.951  1.00 10.00      A   
ATOM   2722  HE  ARG A 290      -1.201  18.805  16.991  1.00 10.00      A   
ATOM   2723  CZ  ARG A 290      -0.754  20.007  18.531  1.00 10.00      A   
ATOM   2724  NH1 ARG A 290      -0.912  20.230  19.831  1.00 10.00      A   
ATOM   2725 HH11 ARG A 290      -1.495  19.582  20.408  1.00 10.00      A   
ATOM   2726 HH12 ARG A 290      -0.448  21.046  20.281  1.00 10.00      A   
ATOM   2727  NH2 ARG A 290      -0.018  20.840  17.808  1.00 10.00      A   
ATOM   2728 HH21 ARG A 290       0.106  20.684  16.782  1.00 10.00      A   
ATOM   2729 HH22 ARG A 290       0.444  21.653  18.263  1.00 10.00      A   
ATOM   2730  C   ARG A 290      -1.292  13.527  18.625  1.00 10.00      A   
ATOM   2731  O   ARG A 290      -1.948  13.551  17.580  1.00 10.00      A   
ATOM   2732  N   LEU A 291      -0.182  12.815  18.761  1.00 10.00      A   
ATOM   2733  HN  LEU A 291       0.295  12.832  19.617  1.00 10.00      A   
ATOM   2734  CA  LEU A 291       0.343  12.007  17.671  1.00 10.00      A   
ATOM   2735  CB  LEU A 291       1.875  11.974  17.705  1.00 10.00      A   
ATOM   2736  CG  LEU A 291       2.598  13.243  17.257  1.00 10.00      A   
ATOM   2737  CD1 LEU A 291       4.105  13.066  17.375  1.00 10.00      A   
ATOM   2738  CD2 LEU A 291       2.209  13.607  15.832  1.00 10.00      A   
ATOM   2739  C   LEU A 291      -0.206  10.590  17.734  1.00 10.00      A   
ATOM   2740  O   LEU A 291       0.144   9.817  18.624  1.00 10.00      A   
ATOM   2741  N   THR A 292      -1.080  10.263  16.801  1.00 10.00      A   
ATOM   2742  HN  THR A 292      -1.349  10.938  16.140  1.00 10.00      A   
ATOM   2743  CA  THR A 292      -1.673   8.938  16.738  1.00 10.00      A   
ATOM   2744  CB  THR A 292      -3.051   8.989  16.052  1.00 10.00      A   
ATOM   2745  OG1 THR A 292      -3.304  10.325  15.576  1.00 10.00      A   
ATOM   2746  HG1 THR A 292      -3.196  10.348  14.615  1.00 10.00      A   
ATOM   2747  CG2 THR A 292      -4.145   8.579  17.025  1.00 10.00      A   
ATOM   2748  C   THR A 292      -0.764   7.984  15.966  1.00 10.00      A   
ATOM   2749  O   THR A 292      -0.642   6.801  16.304  1.00 10.00      A   
ATOM   2750  N   THR A 293      -0.117   8.517  14.941  1.00 10.00      A   
ATOM   2751  HN  THR A 293      -0.233   9.472  14.749  1.00 10.00      A   
ATOM   2752  CA  THR A 293       0.782   7.737  14.110  1.00 10.00      A   
ATOM   2753  CB  THR A 293       0.214   7.573  12.683  1.00 10.00      A   
ATOM   2754  OG1 THR A 293      -1.205   7.351  12.751  1.00 10.00      A   
ATOM   2755  HG1 THR A 293      -1.665   8.197  12.669  1.00 10.00      A   
ATOM   2756  CG2 THR A 293       0.867   6.394  11.979  1.00 10.00      A   
ATOM   2757  C   THR A 293       2.145   8.422  14.043  1.00 10.00      A   
ATOM   2758  O   THR A 293       2.236   9.615  13.751  1.00 10.00      A   
ATOM   2759  N   LEU A 294       3.199   7.675  14.339  1.00 10.00      A   
ATOM   2760  HN  LEU A 294       3.067   6.729  14.582  1.00 10.00      A   
ATOM   2761  CA  LEU A 294       4.549   8.220  14.314  1.00 10.00      A   
ATOM   2762  CB  LEU A 294       5.040   8.469  15.745  1.00 10.00      A   
ATOM   2763  CG  LEU A 294       6.405   9.149  15.896  1.00 10.00      A   
ATOM   2764  CD1 LEU A 294       6.415  10.501  15.192  1.00 10.00      A   
ATOM   2765  CD2 LEU A 294       6.756   9.312  17.367  1.00 10.00      A   
ATOM   2766  C   LEU A 294       5.506   7.280  13.591  1.00 10.00      A   
ATOM   2767  O   LEU A 294       5.665   6.124  13.981  1.00 10.00      A   
ATOM   2768  N   ASN A 295       6.122   7.778  12.529  1.00 10.00      A   
ATOM   2769  HN  ASN A 295       5.927   8.701  12.250  1.00 10.00      A   
ATOM   2770  CA  ASN A 295       7.078   6.995  11.759  1.00 10.00      A   
ATOM   2771  CB  ASN A 295       6.730   7.035  10.266  1.00 10.00      A   
ATOM   2772  CG  ASN A 295       7.540   6.050   9.432  1.00 10.00      A   
ATOM   2773  OD1 ASN A 295       8.671   5.696   9.768  1.00 10.00      A   
ATOM   2774  ND2 ASN A 295       6.964   5.602   8.328  1.00 10.00      A   
ATOM   2775 HD21 ASN A 295       6.065   5.923   8.113  1.00 10.00      A   
ATOM   2776 HD22 ASN A 295       7.462   4.962   7.772  1.00 10.00      A   
ATOM   2777  C   ASN A 295       8.488   7.527  11.986  1.00 10.00      A   
ATOM   2778  O   ASN A 295       8.810   8.647  11.594  1.00 10.00      A   
ATOM   2779  N   LEU A 296       9.313   6.720  12.631  1.00 10.00      A   
ATOM   2780  HN  LEU A 296       8.984   5.838  12.923  1.00 10.00      A   
ATOM   2781  CA  LEU A 296      10.690   7.089  12.917  1.00 10.00      A   
ATOM   2782  CB  LEU A 296      10.899   7.252  14.425  1.00 10.00      A   
ATOM   2783  CG  LEU A 296      10.181   8.429  15.091  1.00 10.00      A   
ATOM   2784  CD1 LEU A 296      10.274   8.317  16.602  1.00 10.00      A   
ATOM   2785  CD2 LEU A 296      10.768   9.750  14.620  1.00 10.00      A   
ATOM   2786  C   LEU A 296      11.640   6.035  12.362  1.00 10.00      A   
ATOM   2787  O   LEU A 296      12.772   5.893  12.828  1.00 10.00      A   
ATOM   2788  N   SER A 297      11.174   5.322  11.342  1.00 10.00      A   
ATOM   2789  HN  SER A 297      10.269   5.507  11.008  1.00 10.00      A   
ATOM   2790  CA  SER A 297      11.955   4.265  10.704  1.00 10.00      A   
ATOM   2791  CB  SER A 297      11.038   3.374   9.864  1.00 10.00      A   
ATOM   2792  OG  SER A 297       9.777   3.216  10.486  1.00 10.00      A   
ATOM   2793  HG  SER A 297       9.170   3.885  10.150  1.00 10.00      A   
ATOM   2794  C   SER A 297      13.071   4.833   9.821  1.00 10.00      A   
ATOM   2795  O   SER A 297      13.753   4.091   9.118  1.00 10.00      A   
ATOM   2796  N   TYR A 298      13.247   6.147   9.850  1.00 10.00      A   
ATOM   2797  HN  TYR A 298      12.671   6.694  10.422  1.00 10.00      A   
ATOM   2798  CA  TYR A 298      14.282   6.799   9.057  1.00 10.00      A   
ATOM   2799  CB  TYR A 298      13.655   7.755   8.037  1.00 10.00      A   
ATOM   2800  CG  TYR A 298      12.600   7.139   7.145  1.00 10.00      A   
ATOM   2801  CD1 TYR A 298      11.273   7.538   7.239  1.00 10.00      A   
ATOM   2802  CD2 TYR A 298      12.929   6.177   6.199  1.00 10.00      A   
ATOM   2803  CE1 TYR A 298      10.302   6.997   6.420  1.00 10.00      A   
ATOM   2804  CE2 TYR A 298      11.964   5.629   5.376  1.00 10.00      A   
ATOM   2805  CZ  TYR A 298      10.653   6.042   5.490  1.00 10.00      A   
ATOM   2806  OH  TYR A 298       9.692   5.501   4.668  1.00 10.00      A   
ATOM   2807  HH  TYR A 298       9.759   4.538   4.691  1.00 10.00      A   
ATOM   2808  C   TYR A 298      15.229   7.583   9.960  1.00 10.00      A   
ATOM   2809  O   TYR A 298      16.109   8.300   9.486  1.00 10.00      A   
ATOM   2810  N   ALA A 299      15.060   7.427  11.265  1.00 10.00      A   
ATOM   2811  HN  ALA A 299      14.379   6.802  11.588  1.00 10.00      A   
ATOM   2812  CA  ALA A 299      15.887   8.144  12.228  1.00 10.00      A   
ATOM   2813  CB  ALA A 299      15.059   8.547  13.437  1.00 10.00      A   
ATOM   2814  C   ALA A 299      17.090   7.311  12.654  1.00 10.00      A   
ATOM   2815  O   ALA A 299      16.947   6.168  13.083  1.00 10.00      A   
ATOM   2816  N   THR A 300      18.273   7.896  12.544  1.00 10.00      A   
ATOM   2817  HN  THR A 300      18.326   8.808  12.186  1.00 10.00      A   
ATOM   2818  CA  THR A 300      19.505   7.215  12.915  1.00 10.00      A   
ATOM   2819  CB  THR A 300      20.649   7.658  11.985  1.00 10.00      A   
ATOM   2820  OG1 THR A 300      20.097   8.420  10.901  1.00 10.00      A   
ATOM   2821  HG1 THR A 300      20.794   8.967  10.500  1.00 10.00      A   
ATOM   2822  CG2 THR A 300      21.375   6.445  11.423  1.00 10.00      A   
ATOM   2823  C   THR A 300      19.886   7.521  14.365  1.00 10.00      A   
ATOM   2824  O   THR A 300      21.066   7.632  14.700  1.00 10.00      A   
ATOM   2825  N   VAL A 301      18.879   7.632  15.223  1.00 10.00      A   
ATOM   2826  HN  VAL A 301      17.965   7.488  14.903  1.00 10.00      A   
ATOM   2827  CA  VAL A 301      19.096   7.941  16.634  1.00 10.00      A   
ATOM   2828  CB  VAL A 301      17.957   8.812  17.204  1.00 10.00      A   
ATOM   2829  CG1 VAL A 301      17.949  10.179  16.538  1.00 10.00      A   
ATOM   2830  CG2 VAL A 301      16.611   8.126  17.025  1.00 10.00      A   
ATOM   2831  C   VAL A 301      19.240   6.668  17.465  1.00 10.00      A   
ATOM   2832  O   VAL A 301      19.264   5.565  16.921  1.00 10.00      A   
ATOM   2833  N   GLN A 302      19.336   6.819  18.781  1.00 10.00      A   
ATOM   2834  HN  GLN A 302      19.304   7.728  19.168  1.00 10.00      A   
ATOM   2835  CA  GLN A 302      19.493   5.673  19.669  1.00 10.00      A   
ATOM   2836  CB  GLN A 302      20.755   5.827  20.516  1.00 10.00      A   
ATOM   2837  CG  GLN A 302      22.032   5.888  19.696  1.00 10.00      A   
ATOM   2838  CD  GLN A 302      22.405   4.548  19.085  1.00 10.00      A   
ATOM   2839  OE1 GLN A 302      23.188   3.787  19.653  1.00 10.00      A   
ATOM   2840  NE2 GLN A 302      21.844   4.245  17.927  1.00 10.00      A   
ATOM   2841 HE21 GLN A 302      21.217   4.890  17.526  1.00 10.00      A   
ATOM   2842 HE22 GLN A 302      22.077   3.389  17.512  1.00 10.00      A   
ATOM   2843  C   GLN A 302      18.274   5.457  20.565  1.00 10.00      A   
ATOM   2844  O   GLN A 302      17.286   6.192  20.494  1.00 10.00      A   
ATOM   2845  N   SER A 303      18.375   4.448  21.423  1.00 10.00      A   
ATOM   2846  HN  SER A 303      19.203   3.921  21.431  1.00 10.00      A   
ATOM   2847  CA  SER A 303      17.307   4.077  22.345  1.00 10.00      A   
ATOM   2848  CB  SER A 303      17.751   2.891  23.207  1.00 10.00      A   
ATOM   2849  OG  SER A 303      16.735   2.476  24.103  1.00 10.00      A   
ATOM   2850  HG  SER A 303      16.116   1.894  23.638  1.00 10.00      A   
ATOM   2851  C   SER A 303      16.865   5.237  23.229  1.00 10.00      A   
ATOM   2852  O   SER A 303      15.682   5.573  23.265  1.00 10.00      A   
ATOM   2853  N   TYR A 304      17.811   5.857  23.931  1.00 10.00      A   
ATOM   2854  HN  TYR A 304      18.742   5.558  23.850  1.00 10.00      A   
ATOM   2855  CA  TYR A 304      17.495   6.967  24.826  1.00 10.00      A   
ATOM   2856  CB  TYR A 304      18.758   7.492  25.506  1.00 10.00      A   
ATOM   2857  CG  TYR A 304      18.510   8.090  26.869  1.00 10.00      A   
ATOM   2858  CD1 TYR A 304      18.202   7.278  27.949  1.00 10.00      A   
ATOM   2859  CD2 TYR A 304      18.581   9.460  27.073  1.00 10.00      A   
ATOM   2860  CE1 TYR A 304      17.971   7.815  29.198  1.00 10.00      A   
ATOM   2861  CE2 TYR A 304      18.354  10.006  28.321  1.00 10.00      A   
ATOM   2862  CZ  TYR A 304      18.047   9.177  29.380  1.00 10.00      A   
ATOM   2863  OH  TYR A 304      17.818   9.711  30.630  1.00 10.00      A   
ATOM   2864  HH  TYR A 304      17.347  10.549  30.540  1.00 10.00      A   
ATOM   2865  C   TYR A 304      16.769   8.096  24.099  1.00 10.00      A   
ATOM   2866  O   TYR A 304      15.898   8.753  24.670  1.00 10.00      A   
ATOM   2867  N   ASP A 305      17.120   8.300  22.837  1.00 10.00      A   
ATOM   2868  HN  ASP A 305      17.814   7.736  22.439  1.00 10.00      A   
ATOM   2869  CA  ASP A 305      16.499   9.340  22.027  1.00 10.00      A   
ATOM   2870  CB  ASP A 305      17.206   9.487  20.677  1.00 10.00      A   
ATOM   2871  CG  ASP A 305      18.659   9.888  20.805  1.00 10.00      A   
ATOM   2872  OD1 ASP A 305      18.943  10.910  21.467  1.00 10.00      A   
ATOM   2873  OD2 ASP A 305      19.522   9.187  20.244  1.00 10.00      A   
ATOM   2874  C   ASP A 305      15.029   9.027  21.804  1.00 10.00      A   
ATOM   2875  O   ASP A 305      14.167   9.886  21.983  1.00 10.00      A   
ATOM   2876  N   LEU A 306      14.752   7.786  21.423  1.00 10.00      A   
ATOM   2877  HN  LEU A 306      15.488   7.149  21.296  1.00 10.00      A   
ATOM   2878  CA  LEU A 306      13.387   7.345  21.179  1.00 10.00      A   
ATOM   2879  CB  LEU A 306      13.376   5.967  20.512  1.00 10.00      A   
ATOM   2880  CG  LEU A 306      14.025   5.889  19.128  1.00 10.00      A   
ATOM   2881  CD1 LEU A 306      14.096   4.449  18.649  1.00 10.00      A   
ATOM   2882  CD2 LEU A 306      13.277   6.755  18.124  1.00 10.00      A   
ATOM   2883  C   LEU A 306      12.575   7.337  22.470  1.00 10.00      A   
ATOM   2884  O   LEU A 306      11.411   7.742  22.480  1.00 10.00      A   
ATOM   2885  N   VAL A 307      13.201   6.888  23.556  1.00 10.00      A   
ATOM   2886  HN  VAL A 307      14.133   6.583  23.476  1.00 10.00      A   
ATOM   2887  CA  VAL A 307      12.544   6.829  24.861  1.00 10.00      A   
ATOM   2888  CB  VAL A 307      13.472   6.230  25.943  1.00 10.00      A   
ATOM   2889  CG1 VAL A 307      12.840   6.345  27.322  1.00 10.00      A   
ATOM   2890  CG2 VAL A 307      13.781   4.776  25.628  1.00 10.00      A   
ATOM   2891  C   VAL A 307      12.060   8.209  25.301  1.00 10.00      A   
ATOM   2892  O   VAL A 307      10.928   8.357  25.769  1.00 10.00      A   
ATOM   2893  N   LYS A 308      12.913   9.213  25.116  1.00 10.00      A   
ATOM   2894  HN  LYS A 308      13.789   9.026  24.715  1.00 10.00      A   
ATOM   2895  CA  LYS A 308      12.584  10.590  25.491  1.00 10.00      A   
ATOM   2896  CB  LYS A 308      13.739  11.539  25.143  1.00 10.00      A   
ATOM   2897  CG  LYS A 308      14.921  11.452  26.098  1.00 10.00      A   
ATOM   2898  CD  LYS A 308      16.050  12.391  25.695  1.00 10.00      A   
ATOM   2899  CE  LYS A 308      16.797  11.880  24.471  1.00 10.00      A   
ATOM   2900  NZ  LYS A 308      18.038  12.657  24.210  1.00 10.00      A   
ATOM   2901  HZ1 LYS A 308      18.640  12.665  25.055  1.00 10.00      A   
ATOM   2902  HZ2 LYS A 308      17.804  13.637  23.960  1.00 10.00      A   
ATOM   2903  HZ3 LYS A 308      18.570  12.233  23.423  1.00 10.00      A   
ATOM   2904  C   LYS A 308      11.296  11.051  24.816  1.00 10.00      A   
ATOM   2905  O   LYS A 308      10.451  11.692  25.441  1.00 10.00      A   
ATOM   2906  N   LEU A 309      11.142  10.690  23.546  1.00 10.00      A   
ATOM   2907  HN  LEU A 309      11.846  10.161  23.116  1.00 10.00      A   
ATOM   2908  CA  LEU A 309       9.959  11.061  22.773  1.00 10.00      A   
ATOM   2909  CB  LEU A 309      10.242  10.921  21.273  1.00 10.00      A   
ATOM   2910  CG  LEU A 309      11.547  11.534  20.759  1.00 10.00      A   
ATOM   2911  CD1 LEU A 309      11.862  11.022  19.361  1.00 10.00      A   
ATOM   2912  CD2 LEU A 309      11.466  13.054  20.761  1.00 10.00      A   
ATOM   2913  C   LEU A 309       8.758  10.192  23.153  1.00 10.00      A   
ATOM   2914  O   LEU A 309       7.618  10.663  23.170  1.00 10.00      A   
ATOM   2915  N   LEU A 310       9.031   8.931  23.482  1.00 10.00      A   
ATOM   2916  HN  LEU A 310       9.968   8.638  23.490  1.00 10.00      A   
ATOM   2917  CA  LEU A 310       7.987   7.976  23.849  1.00 10.00      A   
ATOM   2918  CB  LEU A 310       8.570   6.571  24.046  1.00 10.00      A   
ATOM   2919  CG  LEU A 310       8.990   5.826  22.779  1.00 10.00      A   
ATOM   2920  CD1 LEU A 310       9.627   4.495  23.142  1.00 10.00      A   
ATOM   2921  CD2 LEU A 310       7.795   5.621  21.861  1.00 10.00      A   
ATOM   2922  C   LEU A 310       7.240   8.401  25.106  1.00 10.00      A   
ATOM   2923  O   LEU A 310       6.018   8.277  25.180  1.00 10.00      A   
ATOM   2924  N   CYS A 311       7.974   8.915  26.084  1.00 10.00      A   
ATOM   2925  HN  CYS A 311       8.946   8.999  25.957  1.00 10.00      A   
ATOM   2926  CA  CYS A 311       7.384   9.346  27.347  1.00 10.00      A   
ATOM   2927  CB  CYS A 311       8.476   9.715  28.348  1.00 10.00      A   
ATOM   2928  SG  CYS A 311       9.579   8.351  28.776  1.00 10.00      A   
ATOM   2929  HG  CYS A 311       8.943   7.578  29.645  1.00 10.00      A   
ATOM   2930  C   CYS A 311       6.415  10.513  27.170  1.00 10.00      A   
ATOM   2931  O   CYS A 311       5.692  10.875  28.101  1.00 10.00      A   
ATOM   2932  N   GLN A 312       6.397  11.101  25.982  1.00 10.00      A   
ATOM   2933  HN  GLN A 312       6.990  10.773  25.272  1.00 10.00      A   
ATOM   2934  CA  GLN A 312       5.517  12.225  25.713  1.00 10.00      A   
ATOM   2935  CB  GLN A 312       6.309  13.441  25.233  1.00 10.00      A   
ATOM   2936  CG  GLN A 312       7.143  14.086  26.326  1.00 10.00      A   
ATOM   2937  CD  GLN A 312       7.475  15.538  26.043  1.00 10.00      A   
ATOM   2938  OE1 GLN A 312       8.519  16.037  26.454  1.00 10.00      A   
ATOM   2939  NE2 GLN A 312       6.592  16.233  25.351  1.00 10.00      A   
ATOM   2940 HE21 GLN A 312       5.771  15.782  25.057  1.00 10.00      A   
ATOM   2941 HE22 GLN A 312       6.794  17.171  25.157  1.00 10.00      A   
ATOM   2942  C   GLN A 312       4.402  11.868  24.733  1.00 10.00      A   
ATOM   2943  O   GLN A 312       3.633  12.735  24.316  1.00 10.00      A   
ATOM   2944  N   CYS A 313       4.312  10.596  24.370  1.00 10.00      A   
ATOM   2945  HN  CYS A 313       4.953   9.943  24.731  1.00 10.00      A   
ATOM   2946  CA  CYS A 313       3.278  10.138  23.450  1.00 10.00      A   
ATOM   2947  CB  CYS A 313       3.908   9.392  22.272  1.00 10.00      A   
ATOM   2948  SG  CYS A 313       5.159  10.345  21.378  1.00 10.00      A   
ATOM   2949  HG  CYS A 313       6.150  10.607  22.222  1.00 10.00      A   
ATOM   2950  C   CYS A 313       2.287   9.237  24.187  1.00 10.00      A   
ATOM   2951  O   CYS A 313       2.481   8.023  24.268  1.00 10.00      A   
ATOM   2952  N   PRO A 314       1.220   9.822  24.754  1.00 10.00      A   
ATOM   2953  CA  PRO A 314       0.216   9.080  25.512  1.00 10.00      A   
ATOM   2954  CB  PRO A 314      -0.238  10.123  26.529  1.00 10.00      A   
ATOM   2955  CG  PRO A 314      -0.138  11.427  25.800  1.00 10.00      A   
ATOM   2956  CD  PRO A 314       0.915  11.264  24.729  1.00 10.00      A   
ATOM   2957  C   PRO A 314      -0.974   8.620  24.676  1.00 10.00      A   
ATOM   2958  O   PRO A 314      -1.856   7.923  25.183  1.00 10.00      A   
ATOM   2959  N   LYS A 315      -1.010   9.010  23.409  1.00 10.00      A   
ATOM   2960  HN  LYS A 315      -0.280   9.566  23.054  1.00 10.00      A   
ATOM   2961  CA  LYS A 315      -2.112   8.631  22.535  1.00 10.00      A   
ATOM   2962  CB  LYS A 315      -3.044   9.816  22.282  1.00 10.00      A   
ATOM   2963  CG  LYS A 315      -4.172   9.912  23.296  1.00 10.00      A   
ATOM   2964  CD  LYS A 315      -4.901  11.241  23.211  1.00 10.00      A   
ATOM   2965  CE  LYS A 315      -6.125  11.247  24.112  1.00 10.00      A   
ATOM   2966  NZ  LYS A 315      -5.789  10.935  25.528  1.00 10.00      A   
ATOM   2967  HZ1 LYS A 315      -5.175  11.672  25.923  1.00 10.00      A   
ATOM   2968  HZ2 LYS A 315      -5.294  10.024  25.589  1.00 10.00      A   
ATOM   2969  HZ3 LYS A 315      -6.657  10.882  26.100  1.00 10.00      A   
ATOM   2970  C   LYS A 315      -1.619   8.021  21.235  1.00 10.00      A   
ATOM   2971  O   LYS A 315      -2.287   8.092  20.205  1.00 10.00      A   
ATOM   2972  N   LEU A 316      -0.450   7.412  21.300  1.00 10.00      A   
ATOM   2973  HN  LEU A 316       0.025   7.394  22.154  1.00 10.00      A   
ATOM   2974  CA  LEU A 316       0.147   6.768  20.144  1.00 10.00      A   
ATOM   2975  CB  LEU A 316       1.644   6.562  20.389  1.00 10.00      A   
ATOM   2976  CG  LEU A 316       2.490   6.140  19.188  1.00 10.00      A   
ATOM   2977  CD1 LEU A 316       2.373   7.156  18.061  1.00 10.00      A   
ATOM   2978  CD2 LEU A 316       3.941   5.967  19.607  1.00 10.00      A   
ATOM   2979  C   LEU A 316      -0.545   5.431  19.887  1.00 10.00      A   
ATOM   2980  O   LEU A 316      -0.689   4.614  20.799  1.00 10.00      A   
ATOM   2981  N   GLN A 317      -0.985   5.217  18.656  1.00 10.00      A   
ATOM   2982  HN  GLN A 317      -0.853   5.909  17.969  1.00 10.00      A   
ATOM   2983  CA  GLN A 317      -1.670   3.983  18.301  1.00 10.00      A   
ATOM   2984  CB  GLN A 317      -3.043   4.281  17.700  1.00 10.00      A   
ATOM   2985  CG  GLN A 317      -4.059   4.806  18.698  1.00 10.00      A   
ATOM   2986  CD  GLN A 317      -5.418   5.039  18.072  1.00 10.00      A   
ATOM   2987  OE1 GLN A 317      -5.526   5.400  16.900  1.00 10.00      A   
ATOM   2988  NE2 GLN A 317      -6.465   4.820  18.845  1.00 10.00      A   
ATOM   2989 HE21 GLN A 317      -6.307   4.519  19.773  1.00 10.00      A   
ATOM   2990 HE22 GLN A 317      -7.357   4.956  18.465  1.00 10.00      A   
ATOM   2991  C   GLN A 317      -0.851   3.153  17.328  1.00 10.00      A   
ATOM   2992  O   GLN A 317      -0.805   1.929  17.433  1.00 10.00      A   
ATOM   2993  N   ARG A 318      -0.208   3.819  16.377  1.00 10.00      A   
ATOM   2994  HN  ARG A 318      -0.281   4.797  16.338  1.00 10.00      A   
ATOM   2995  CA  ARG A 318       0.605   3.133  15.387  1.00 10.00      A   
ATOM   2996  CB  ARG A 318      -0.026   3.239  13.996  1.00 10.00      A   
ATOM   2997  CG  ARG A 318      -1.365   2.530  13.869  1.00 10.00      A   
ATOM   2998  CD  ARG A 318      -1.390   1.609  12.661  1.00 10.00      A   
ATOM   2999  NE  ARG A 318      -2.071   2.208  11.514  1.00 10.00      A   
ATOM   3000  HE  ARG A 318      -2.701   2.944  11.695  1.00 10.00      A   
ATOM   3001  CZ  ARG A 318      -1.881   1.829  10.248  1.00 10.00      A   
ATOM   3002  NH1 ARG A 318      -1.017   0.859   9.954  1.00 10.00      A   
ATOM   3003 HH11 ARG A 318      -0.875   0.572   8.959  1.00 10.00      A   
ATOM   3004 HH12 ARG A 318      -0.470   0.380  10.712  1.00 10.00      A   
ATOM   3005  NH2 ARG A 318      -2.573   2.410   9.278  1.00 10.00      A   
ATOM   3006 HH21 ARG A 318      -3.265   3.160   9.502  1.00 10.00      A   
ATOM   3007 HH22 ARG A 318      -2.432   2.118   8.284  1.00 10.00      A   
ATOM   3008  C   ARG A 318       2.021   3.690  15.381  1.00 10.00      A   
ATOM   3009  O   ARG A 318       2.247   4.839  14.996  1.00 10.00      A   
ATOM   3010  N   LEU A 319       2.964   2.882  15.834  1.00 10.00      A   
ATOM   3011  HN  LEU A 319       2.720   1.981  16.138  1.00 10.00      A   
ATOM   3012  CA  LEU A 319       4.355   3.296  15.891  1.00 10.00      A   
ATOM   3013  CB  LEU A 319       4.872   3.260  17.333  1.00 10.00      A   
ATOM   3014  CG  LEU A 319       6.332   3.671  17.548  1.00 10.00      A   
ATOM   3015  CD1 LEU A 319       6.541   5.141  17.216  1.00 10.00      A   
ATOM   3016  CD2 LEU A 319       6.767   3.375  18.975  1.00 10.00      A   
ATOM   3017  C   LEU A 319       5.238   2.434  15.001  1.00 10.00      A   
ATOM   3018  O   LEU A 319       5.255   1.203  15.111  1.00 10.00      A   
ATOM   3019  N   TRP A 320       5.954   3.093  14.106  1.00 10.00      A   
ATOM   3020  HN  TRP A 320       5.862   4.069  14.050  1.00 10.00      A   
ATOM   3021  CA  TRP A 320       6.873   2.420  13.207  1.00 10.00      A   
ATOM   3022  CB  TRP A 320       6.464   2.638  11.745  1.00 10.00      A   
ATOM   3023  CG  TRP A 320       5.013   2.353  11.452  1.00 10.00      A   
ATOM   3024  CD1 TRP A 320       4.246   1.339  11.958  1.00 10.00      A   
ATOM   3025  CD2 TRP A 320       4.159   3.090  10.569  1.00 10.00      A   
ATOM   3026  NE1 TRP A 320       2.969   1.407  11.447  1.00 10.00      A   
ATOM   3027  HE1 TRP A 320       2.223   0.786  11.660  1.00 10.00      A   
ATOM   3028  CE2 TRP A 320       2.893   2.472  10.594  1.00 10.00      A   
ATOM   3029  CE3 TRP A 320       4.342   4.214   9.763  1.00 10.00      A   
ATOM   3030  CZ2 TRP A 320       1.821   2.944   9.842  1.00 10.00      A   
ATOM   3031  CZ3 TRP A 320       3.277   4.680   9.017  1.00 10.00      A   
ATOM   3032  CH2 TRP A 320       2.033   4.047   9.062  1.00 10.00      A   
ATOM   3033  C   TRP A 320       8.275   2.970  13.461  1.00 10.00      A   
ATOM   3034  O   TRP A 320       8.553   4.134  13.163  1.00 10.00      A   
ATOM   3035  N   VAL A 321       9.144   2.150  14.043  1.00 10.00      A   
ATOM   3036  HN  VAL A 321       8.873   1.228  14.245  1.00 10.00      A   
ATOM   3037  CA  VAL A 321      10.503   2.577  14.361  1.00 10.00      A   
ATOM   3038  CB  VAL A 321      10.665   2.926  15.857  1.00 10.00      A   
ATOM   3039  CG1 VAL A 321       9.989   4.246  16.189  1.00 10.00      A   
ATOM   3040  CG2 VAL A 321      10.130   1.806  16.739  1.00 10.00      A   
ATOM   3041  C   VAL A 321      11.527   1.508  14.005  1.00 10.00      A   
ATOM   3042  O   VAL A 321      11.190   0.472  13.434  1.00 10.00      A   
ATOM   3043  N   LEU A 322      12.777   1.770  14.360  1.00 10.00      A   
ATOM   3044  HN  LEU A 322      12.975   2.616  14.821  1.00 10.00      A   
ATOM   3045  CA  LEU A 322      13.862   0.842  14.095  1.00 10.00      A   
ATOM   3046  CB  LEU A 322      15.105   1.586  13.599  1.00 10.00      A   
ATOM   3047  CG  LEU A 322      14.988   2.266  12.233  1.00 10.00      A   
ATOM   3048  CD1 LEU A 322      16.247   3.067  11.934  1.00 10.00      A   
ATOM   3049  CD2 LEU A 322      14.739   1.240  11.139  1.00 10.00      A   
ATOM   3050  C   LEU A 322      14.205   0.035  15.343  1.00 10.00      A   
ATOM   3051  O   LEU A 322      13.716   0.323  16.438  1.00 10.00      A   
ATOM   3052  N   ASP A 323      15.065  -0.955  15.172  1.00 10.00      A   
ATOM   3053  HN  ASP A 323      15.429  -1.118  14.273  1.00 10.00      A   
ATOM   3054  CA  ASP A 323      15.488  -1.827  16.264  1.00 10.00      A   
ATOM   3055  CB  ASP A 323      16.178  -3.084  15.720  1.00 10.00      A   
ATOM   3056  CG  ASP A 323      17.502  -2.794  15.034  1.00 10.00      A   
ATOM   3057  OD1 ASP A 323      17.587  -1.792  14.297  1.00 10.00      A   
ATOM   3058  OD2 ASP A 323      18.458  -3.575  15.208  1.00 10.00      A   
ATOM   3059  C   ASP A 323      16.400  -1.104  17.249  1.00 10.00      A   
ATOM   3060  O   ASP A 323      16.773  -1.657  18.286  1.00 10.00      A   
ATOM   3061  N   TYR A 324      16.740   0.139  16.932  1.00 10.00      A   
ATOM   3062  HN  TYR A 324      16.404   0.521  16.094  1.00 10.00      A   
ATOM   3063  CA  TYR A 324      17.601   0.950  17.789  1.00 10.00      A   
ATOM   3064  CB  TYR A 324      18.060   2.212  17.059  1.00 10.00      A   
ATOM   3065  CG  TYR A 324      19.275   2.008  16.182  1.00 10.00      A   
ATOM   3066  CD1 TYR A 324      19.534   2.847  15.103  1.00 10.00      A   
ATOM   3067  CD2 TYR A 324      20.168   0.974  16.433  1.00 10.00      A   
ATOM   3068  CE1 TYR A 324      20.647   2.661  14.306  1.00 10.00      A   
ATOM   3069  CE2 TYR A 324      21.282   0.780  15.640  1.00 10.00      A   
ATOM   3070  CZ  TYR A 324      21.516   1.626  14.578  1.00 10.00      A   
ATOM   3071  OH  TYR A 324      22.627   1.441  13.789  1.00 10.00      A   
ATOM   3072  HH  TYR A 324      22.520   0.637  13.270  1.00 10.00      A   
ATOM   3073  C   TYR A 324      16.895   1.329  19.088  1.00 10.00      A   
ATOM   3074  O   TYR A 324      17.506   1.876  20.002  1.00 10.00      A   
ATOM   3075  N   ILE A 325      15.603   1.042  19.156  1.00 10.00      A   
ATOM   3076  HN  ILE A 325      15.171   0.618  18.385  1.00 10.00      A   
ATOM   3077  CA  ILE A 325      14.807   1.341  20.339  1.00 10.00      A   
ATOM   3078  CB  ILE A 325      13.293   1.189  20.053  1.00 10.00      A   
ATOM   3079  CG1 ILE A 325      12.451   1.686  21.232  1.00 10.00      A   
ATOM   3080  CG2 ILE A 325      12.932  -0.246  19.678  1.00 10.00      A   
ATOM   3081  CD1 ILE A 325      10.974   1.802  20.919  1.00 10.00      A   
ATOM   3082  C   ILE A 325      15.223   0.446  21.511  1.00 10.00      A   
ATOM   3083  O   ILE A 325      15.114   0.841  22.676  1.00 10.00      A   
ATOM   3084  N   GLU A 326      15.727  -0.748  21.183  1.00 10.00      A   
ATOM   3085  HN  GLU A 326      15.815  -0.971  20.232  1.00 10.00      A   
ATOM   3086  CA  GLU A 326      16.171  -1.732  22.173  1.00 10.00      A   
ATOM   3087  CB  GLU A 326      17.332  -1.205  23.024  1.00 10.00      A   
ATOM   3088  CG  GLU A 326      18.529  -0.736  22.213  1.00 10.00      A   
ATOM   3089  CD  GLU A 326      19.786  -0.622  23.046  1.00 10.00      A   
ATOM   3090  OE1 GLU A 326      19.916   0.350  23.824  1.00 10.00      A   
ATOM   3091  OE2 GLU A 326      20.654  -1.507  22.932  1.00 10.00      A   
ATOM   3092  C   GLU A 326      15.031  -2.246  23.054  1.00 10.00      A   
ATOM   3093  O   GLU A 326      13.927  -1.695  23.057  1.00 10.00      A   
ATOM   3094  N   ASP A 327      15.310  -3.310  23.801  1.00 10.00      A   
ATOM   3095  HN  ASP A 327      16.209  -3.714  23.745  1.00 10.00      A   
ATOM   3096  CA  ASP A 327      14.318  -3.905  24.694  1.00 10.00      A   
ATOM   3097  CB  ASP A 327      14.896  -5.138  25.404  1.00 10.00      A   
ATOM   3098  CG  ASP A 327      15.069  -6.347  24.502  1.00 10.00      A   
ATOM   3099  OD1 ASP A 327      14.148  -6.666  23.729  1.00 10.00      A   
ATOM   3100  OD2 ASP A 327      16.131  -7.001  24.575  1.00 10.00      A   
ATOM   3101  C   ASP A 327      13.872  -2.887  25.738  1.00 10.00      A   
ATOM   3102  O   ASP A 327      12.689  -2.780  26.060  1.00 10.00      A   
ATOM   3103  N   ALA A 328      14.836  -2.130  26.249  1.00 10.00      A   
ATOM   3104  HN  ALA A 328      15.755  -2.267  25.941  1.00 10.00      A   
ATOM   3105  CA  ALA A 328      14.575  -1.114  27.261  1.00 10.00      A   
ATOM   3106  CB  ALA A 328      15.877  -0.450  27.679  1.00 10.00      A   
ATOM   3107  C   ALA A 328      13.578  -0.068  26.765  1.00 10.00      A   
ATOM   3108  O   ALA A 328      12.681   0.346  27.505  1.00 10.00      A   
ATOM   3109  N   GLY A 329      13.731   0.343  25.511  1.00 10.00      A   
ATOM   3110  HN  GLY A 329      14.448  -0.040  24.962  1.00 10.00      A   
ATOM   3111  CA  GLY A 329      12.839   1.334  24.940  1.00 10.00      A   
ATOM   3112  C   GLY A 329      11.430   0.801  24.797  1.00 10.00      A   
ATOM   3113  O   GLY A 329      10.455   1.518  25.036  1.00 10.00      A   
ATOM   3114  N   LEU A 330      11.327  -0.465  24.410  1.00 10.00      A   
ATOM   3115  HN  LEU A 330      12.145  -0.976  24.234  1.00 10.00      A   
ATOM   3116  CA  LEU A 330      10.036  -1.118  24.241  1.00 10.00      A   
ATOM   3117  CB  LEU A 330      10.215  -2.478  23.569  1.00 10.00      A   
ATOM   3118  CG  LEU A 330      10.676  -2.440  22.112  1.00 10.00      A   
ATOM   3119  CD1 LEU A 330      10.963  -3.840  21.604  1.00 10.00      A   
ATOM   3120  CD2 LEU A 330       9.635  -1.758  21.235  1.00 10.00      A   
ATOM   3121  C   LEU A 330       9.330  -1.262  25.584  1.00 10.00      A   
ATOM   3122  O   LEU A 330       8.106  -1.133  25.676  1.00 10.00      A   
ATOM   3123  N   GLU A 331      10.116  -1.518  26.623  1.00 10.00      A   
ATOM   3124  HN  GLU A 331      11.083  -1.626  26.473  1.00 10.00      A   
ATOM   3125  CA  GLU A 331       9.589  -1.657  27.975  1.00 10.00      A   
ATOM   3126  CB  GLU A 331      10.718  -2.048  28.933  1.00 10.00      A   
ATOM   3127  CG  GLU A 331      10.247  -2.649  30.245  1.00 10.00      A   
ATOM   3128  CD  GLU A 331      11.395  -2.951  31.184  1.00 10.00      A   
ATOM   3129  OE1 GLU A 331      11.929  -2.005  31.802  1.00 10.00      A   
ATOM   3130  OE2 GLU A 331      11.768  -4.134  31.316  1.00 10.00      A   
ATOM   3131  C   GLU A 331       8.939  -0.344  28.417  1.00 10.00      A   
ATOM   3132  O   GLU A 331       7.870  -0.338  29.036  1.00 10.00      A   
ATOM   3133  N   VAL A 332       9.586   0.769  28.078  1.00 10.00      A   
ATOM   3134  HN  VAL A 332      10.433   0.697  27.586  1.00 10.00      A   
ATOM   3135  CA  VAL A 332       9.072   2.091  28.415  1.00 10.00      A   
ATOM   3136  CB  VAL A 332      10.095   3.199  28.075  1.00 10.00      A   
ATOM   3137  CG1 VAL A 332       9.494   4.580  28.277  1.00 10.00      A   
ATOM   3138  CG2 VAL A 332      11.354   3.046  28.912  1.00 10.00      A   
ATOM   3139  C   VAL A 332       7.784   2.343  27.639  1.00 10.00      A   
ATOM   3140  O   VAL A 332       6.784   2.798  28.200  1.00 10.00      A   
ATOM   3141  N   LEU A 333       7.818   2.016  26.351  1.00 10.00      A   
ATOM   3142  HN  LEU A 333       8.650   1.644  25.981  1.00 10.00      A   
ATOM   3143  CA  LEU A 333       6.672   2.190  25.463  1.00 10.00      A   
ATOM   3144  CB  LEU A 333       7.007   1.622  24.077  1.00 10.00      A   
ATOM   3145  CG  LEU A 333       5.842   1.471  23.096  1.00 10.00      A   
ATOM   3146  CD1 LEU A 333       5.381   2.828  22.595  1.00 10.00      A   
ATOM   3147  CD2 LEU A 333       6.231   0.570  21.937  1.00 10.00      A   
ATOM   3148  C   LEU A 333       5.428   1.502  26.027  1.00 10.00      A   
ATOM   3149  O   LEU A 333       4.362   2.114  26.127  1.00 10.00      A   
ATOM   3150  N   ALA A 334       5.588   0.244  26.428  1.00 10.00      A   
ATOM   3151  HN  ALA A 334       6.479  -0.171  26.347  1.00 10.00      A   
ATOM   3152  CA  ALA A 334       4.490  -0.550  26.977  1.00 10.00      A   
ATOM   3153  CB  ALA A 334       4.941  -1.986  27.192  1.00 10.00      A   
ATOM   3154  C   ALA A 334       3.945   0.030  28.282  1.00 10.00      A   
ATOM   3155  O   ALA A 334       2.837  -0.300  28.708  1.00 10.00      A   
ATOM   3156  N   SER A 335       4.723   0.891  28.920  1.00 10.00      A   
ATOM   3157  HN  SER A 335       5.600   1.118  28.543  1.00 10.00      A   
ATOM   3158  CA  SER A 335       4.303   1.506  30.171  1.00 10.00      A   
ATOM   3159  CB  SER A 335       5.472   1.543  31.156  1.00 10.00      A   
ATOM   3160  OG  SER A 335       6.193   0.320  31.124  1.00 10.00      A   
ATOM   3161  HG  SER A 335       6.824   0.343  30.393  1.00 10.00      A   
ATOM   3162  C   SER A 335       3.766   2.917  29.935  1.00 10.00      A   
ATOM   3163  O   SER A 335       3.296   3.580  30.861  1.00 10.00      A   
ATOM   3164  N   THR A 336       3.823   3.362  28.688  1.00 10.00      A   
ATOM   3165  HN  THR A 336       4.180   2.774  27.986  1.00 10.00      A   
ATOM   3166  CA  THR A 336       3.358   4.697  28.338  1.00 10.00      A   
ATOM   3167  CB  THR A 336       4.480   5.527  27.682  1.00 10.00      A   
ATOM   3168  OG1 THR A 336       5.710   5.310  28.393  1.00 10.00      A   
ATOM   3169  HG1 THR A 336       5.972   4.384  28.301  1.00 10.00      A   
ATOM   3170  CG2 THR A 336       4.131   7.008  27.724  1.00 10.00      A   
ATOM   3171  C   THR A 336       2.139   4.644  27.414  1.00 10.00      A   
ATOM   3172  O   THR A 336       1.106   5.248  27.696  1.00 10.00      A   
ATOM   3173  N   CYS A 337       2.260   3.912  26.320  1.00 10.00      A   
ATOM   3174  HN  CYS A 337       3.103   3.437  26.144  1.00 10.00      A   
ATOM   3175  CA  CYS A 337       1.169   3.788  25.371  1.00 10.00      A   
ATOM   3176  CB  CYS A 337       1.713   3.846  23.943  1.00 10.00      A   
ATOM   3177  SG  CYS A 337       3.002   5.091  23.695  1.00 10.00      A   
ATOM   3178  HG  CYS A 337       2.531   6.257  24.121  1.00 10.00      A   
ATOM   3179  C   CYS A 337       0.426   2.480  25.609  1.00 10.00      A   
ATOM   3180  O   CYS A 337       0.995   1.401  25.463  1.00 10.00      A   
ATOM   3181  N   LYS A 338      -0.834   2.583  25.996  1.00 10.00      A   
ATOM   3182  HN  LYS A 338      -1.233   3.473  26.098  1.00 10.00      A   
ATOM   3183  CA  LYS A 338      -1.643   1.403  26.267  1.00 10.00      A   
ATOM   3184  CB  LYS A 338      -2.424   1.573  27.571  1.00 10.00      A   
ATOM   3185  CG  LYS A 338      -1.557   1.759  28.807  1.00 10.00      A   
ATOM   3186  CD  LYS A 338      -0.676   0.546  29.051  1.00 10.00      A   
ATOM   3187  CE  LYS A 338       0.049   0.648  30.382  1.00 10.00      A   
ATOM   3188  NZ  LYS A 338       0.890  -0.550  30.653  1.00 10.00      A   
ATOM   3189  HZ1 LYS A 338       1.341  -0.465  31.588  1.00 10.00      A   
ATOM   3190  HZ2 LYS A 338       1.635  -0.637  29.928  1.00 10.00      A   
ATOM   3191  HZ3 LYS A 338       0.308  -1.412  30.641  1.00 10.00      A   
ATOM   3192  C   LYS A 338      -2.603   1.116  25.118  1.00 10.00      A   
ATOM   3193  O   LYS A 338      -2.961  -0.033  24.864  1.00 10.00      A   
ATOM   3194  N   ASP A 339      -3.004   2.165  24.414  1.00 10.00      A   
ATOM   3195  HN  ASP A 339      -2.669   3.058  24.647  1.00 10.00      A   
ATOM   3196  CA  ASP A 339      -3.932   2.021  23.299  1.00 10.00      A   
ATOM   3197  CB  ASP A 339      -4.834   3.252  23.168  1.00 10.00      A   
ATOM   3198  CG  ASP A 339      -6.120   2.961  22.416  1.00 10.00      A   
ATOM   3199  OD1 ASP A 339      -6.868   2.055  22.837  1.00 10.00      A   
ATOM   3200  OD2 ASP A 339      -6.394   3.643  21.404  1.00 10.00      A   
ATOM   3201  C   ASP A 339      -3.196   1.739  21.993  1.00 10.00      A   
ATOM   3202  O   ASP A 339      -3.774   1.820  20.910  1.00 10.00      A   
ATOM   3203  N   LEU A 340      -1.914   1.411  22.106  1.00 10.00      A   
ATOM   3204  HN  LEU A 340      -1.511   1.374  22.996  1.00 10.00      A   
ATOM   3205  CA  LEU A 340      -1.094   1.096  20.945  1.00 10.00      A   
ATOM   3206  CB  LEU A 340       0.361   0.874  21.370  1.00 10.00      A   
ATOM   3207  CG  LEU A 340       1.398   0.845  20.245  1.00 10.00      A   
ATOM   3208  CD1 LEU A 340       1.727   2.253  19.778  1.00 10.00      A   
ATOM   3209  CD2 LEU A 340       2.652   0.115  20.691  1.00 10.00      A   
ATOM   3210  C   LEU A 340      -1.642  -0.155  20.261  1.00 10.00      A   
ATOM   3211  O   LEU A 340      -1.683  -1.233  20.855  1.00 10.00      A   
ATOM   3212  N   ARG A 341      -2.069  -0.004  19.018  1.00 10.00      A   
ATOM   3213  HN  ARG A 341      -1.991   0.875  18.589  1.00 10.00      A   
ATOM   3214  CA  ARG A 341      -2.644  -1.114  18.268  1.00 10.00      A   
ATOM   3215  CB  ARG A 341      -3.800  -0.622  17.386  1.00 10.00      A   
ATOM   3216  CG  ARG A 341      -4.623   0.513  17.971  1.00 10.00      A   
ATOM   3217  CD  ARG A 341      -5.693   0.002  18.917  1.00 10.00      A   
ATOM   3218  NE  ARG A 341      -6.432   1.103  19.529  1.00 10.00      A   
ATOM   3219  HE  ARG A 341      -6.002   1.566  20.290  1.00 10.00      A   
ATOM   3220  CZ  ARG A 341      -7.624   1.528  19.108  1.00 10.00      A   
ATOM   3221  NH1 ARG A 341      -8.221   0.949  18.070  1.00 10.00      A   
ATOM   3222 HH11 ARG A 341      -9.157   1.292  17.744  1.00 10.00      A   
ATOM   3223 HH12 ARG A 341      -7.764   0.158  17.568  1.00 10.00      A   
ATOM   3224  NH2 ARG A 341      -8.217   2.532  19.731  1.00 10.00      A   
ATOM   3225 HH21 ARG A 341      -7.745   2.996  20.550  1.00 10.00      A   
ATOM   3226 HH22 ARG A 341      -9.153   2.867  19.412  1.00 10.00      A   
ATOM   3227  C   ARG A 341      -1.612  -1.791  17.377  1.00 10.00      A   
ATOM   3228  O   ARG A 341      -1.678  -3.001  17.149  1.00 10.00      A   
ATOM   3229  N   GLU A 342      -0.656  -1.020  16.880  1.00 10.00      A   
ATOM   3230  HN  GLU A 342      -0.610  -0.075  17.140  1.00 10.00      A   
ATOM   3231  CA  GLU A 342       0.343  -1.557  15.976  1.00 10.00      A   
ATOM   3232  CB  GLU A 342      -0.024  -1.179  14.543  1.00 10.00      A   
ATOM   3233  CG  GLU A 342       0.883  -1.771  13.484  1.00 10.00      A   
ATOM   3234  CD  GLU A 342       0.445  -1.396  12.089  1.00 10.00      A   
ATOM   3235  OE1 GLU A 342      -0.351  -2.142  11.487  1.00 10.00      A   
ATOM   3236  OE2 GLU A 342       0.905  -0.356  11.582  1.00 10.00      A   
ATOM   3237  C   GLU A 342       1.746  -1.063  16.294  1.00 10.00      A   
ATOM   3238  O   GLU A 342       1.951   0.110  16.616  1.00 10.00      A   
ATOM   3239  N   LEU A 343       2.705  -1.975  16.190  1.00 10.00      A   
ATOM   3240  HN  LEU A 343       2.457  -2.895  15.943  1.00 10.00      A   
ATOM   3241  CA  LEU A 343       4.104  -1.668  16.434  1.00 10.00      A   
ATOM   3242  CB  LEU A 343       4.502  -2.051  17.862  1.00 10.00      A   
ATOM   3243  CG  LEU A 343       5.968  -1.821  18.244  1.00 10.00      A   
ATOM   3244  CD1 LEU A 343       6.324  -0.346  18.151  1.00 10.00      A   
ATOM   3245  CD2 LEU A 343       6.249  -2.352  19.639  1.00 10.00      A   
ATOM   3246  C   LEU A 343       4.989  -2.396  15.423  1.00 10.00      A   
ATOM   3247  O   LEU A 343       5.174  -3.613  15.508  1.00 10.00      A   
ATOM   3248  N   ARG A 344       5.526  -1.649  14.467  1.00 10.00      A   
ATOM   3249  HN  ARG A 344       5.348  -0.681  14.457  1.00 10.00      A   
ATOM   3250  CA  ARG A 344       6.392  -2.221  13.442  1.00 10.00      A   
ATOM   3251  CB  ARG A 344       5.937  -1.798  12.039  1.00 10.00      A   
ATOM   3252  CG  ARG A 344       4.541  -2.276  11.668  1.00 10.00      A   
ATOM   3253  CD  ARG A 344       4.163  -1.892  10.242  1.00 10.00      A   
ATOM   3254  NE  ARG A 344       2.714  -1.938  10.063  1.00 10.00      A   
ATOM   3255  HE  ARG A 344       2.166  -1.550  10.786  1.00 10.00      A   
ATOM   3256  CZ  ARG A 344       2.083  -2.435   8.996  1.00 10.00      A   
ATOM   3257  NH1 ARG A 344       2.755  -2.934   7.962  1.00 10.00      A   
ATOM   3258 HH11 ARG A 344       2.237  -3.321   7.134  1.00 10.00      A   
ATOM   3259 HH12 ARG A 344       3.796  -2.942   7.961  1.00 10.00      A   
ATOM   3260  NH2 ARG A 344       0.758  -2.472   8.993  1.00 10.00      A   
ATOM   3261 HH21 ARG A 344       0.218  -2.120   9.818  1.00 10.00      A   
ATOM   3262 HH22 ARG A 344       0.243  -2.863   8.171  1.00 10.00      A   
ATOM   3263  C   ARG A 344       7.836  -1.802  13.682  1.00 10.00      A   
ATOM   3264  O   ARG A 344       8.188  -0.637  13.509  1.00 10.00      A   
ATOM   3265  N   VAL A 345       8.662  -2.751  14.099  1.00 10.00      A   
ATOM   3266  HN  VAL A 345       8.323  -3.667  14.215  1.00 10.00      A   
ATOM   3267  CA  VAL A 345      10.065  -2.474  14.376  1.00 10.00      A   
ATOM   3268  CB  VAL A 345      10.501  -3.075  15.731  1.00 10.00      A   
ATOM   3269  CG1 VAL A 345      11.872  -2.556  16.132  1.00 10.00      A   
ATOM   3270  CG2 VAL A 345       9.477  -2.764  16.813  1.00 10.00      A   
ATOM   3271  C   VAL A 345      10.950  -3.034  13.266  1.00 10.00      A   
ATOM   3272  O   VAL A 345      11.052  -4.249  13.099  1.00 10.00      A   
ATOM   3273  N   PHE A 346      11.575  -2.145  12.508  1.00 10.00      A   
ATOM   3274  HN  PHE A 346      11.449  -1.188  12.697  1.00 10.00      A   
ATOM   3275  CA  PHE A 346      12.447  -2.541  11.402  1.00 10.00      A   
ATOM   3276  CB  PHE A 346      12.278  -1.581  10.219  1.00 10.00      A   
ATOM   3277  CG  PHE A 346      10.877  -1.510   9.685  1.00 10.00      A   
ATOM   3278  CD1 PHE A 346      10.013  -0.512  10.102  1.00 10.00      A   
ATOM   3279  CD2 PHE A 346      10.426  -2.442   8.764  1.00 10.00      A   
ATOM   3280  CE1 PHE A 346       8.724  -0.440   9.614  1.00 10.00      A   
ATOM   3281  CE2 PHE A 346       9.137  -2.376   8.271  1.00 10.00      A   
ATOM   3282  CZ  PHE A 346       8.285  -1.374   8.695  1.00 10.00      A   
ATOM   3283  C   PHE A 346      13.913  -2.579  11.831  1.00 10.00      A   
ATOM   3284  O   PHE A 346      14.349  -1.774  12.649  1.00 10.00      A   
ATOM   3285  N   PRO A 347      14.693  -3.519  11.285  1.00 10.00      A   
ATOM   3286  CA  PRO A 347      16.109  -3.648  11.617  1.00 10.00      A   
ATOM   3287  CB  PRO A 347      16.442  -5.065  11.150  1.00 10.00      A   
ATOM   3288  CG  PRO A 347      15.509  -5.313  10.015  1.00 10.00      A   
ATOM   3289  CD  PRO A 347      14.255  -4.532  10.308  1.00 10.00      A   
ATOM   3290  C   PRO A 347      16.966  -2.625  10.870  1.00 10.00      A   
ATOM   3291  O   PRO A 347      16.840  -2.462   9.655  1.00 10.00      A   
ATOM   3292  N   SER A 348      17.818  -1.926  11.606  1.00 10.00      A   
ATOM   3293  HN  SER A 348      17.838  -2.069  12.582  1.00 10.00      A   
ATOM   3294  CA  SER A 348      18.706  -0.932  11.014  1.00 10.00      A   
ATOM   3295  CB  SER A 348      19.325  -0.060  12.112  1.00 10.00      A   
ATOM   3296  OG  SER A 348      19.724  -0.847  13.226  1.00 10.00      A   
ATOM   3297  HG  SER A 348      18.932  -1.142  13.715  1.00 10.00      A   
ATOM   3298  C   SER A 348      19.802  -1.611  10.196  1.00 10.00      A   
ATOM   3299  O   SER A 348      20.007  -1.296   9.021  1.00 10.00      A   
ATOM   3300  N   GLU A 349      20.495  -2.548  10.828  1.00 10.00      A   
ATOM   3301  HN  GLU A 349      20.279  -2.751  11.763  1.00 10.00      A   
ATOM   3302  CA  GLU A 349      21.565  -3.285  10.176  1.00 10.00      A   
ATOM   3303  CB  GLU A 349      22.895  -3.047  10.898  1.00 10.00      A   
ATOM   3304  CG  GLU A 349      23.307  -1.586  10.989  1.00 10.00      A   
ATOM   3305  CD  GLU A 349      23.553  -0.956   9.634  1.00 10.00      A   
ATOM   3306  OE1 GLU A 349      23.919  -1.687   8.688  1.00 10.00      A   
ATOM   3307  OE2 GLU A 349      23.401   0.276   9.510  1.00 10.00      A   
ATOM   3308  C   GLU A 349      21.235  -4.776  10.159  1.00 10.00      A   
ATOM   3309  O   GLU A 349      21.693  -5.535  11.016  1.00 10.00      A   
ATOM   3310  N   PRO A 350      20.431  -5.219   9.178  1.00 10.00      A   
ATOM   3311  CA  PRO A 350      20.023  -6.618   9.068  1.00 10.00      A   
ATOM   3312  CB  PRO A 350      18.746  -6.525   8.233  1.00 10.00      A   
ATOM   3313  CG  PRO A 350      18.977  -5.357   7.337  1.00 10.00      A   
ATOM   3314  CD  PRO A 350      19.854  -4.394   8.099  1.00 10.00      A   
ATOM   3315  C   PRO A 350      21.060  -7.489   8.362  1.00 10.00      A   
ATOM   3316  O   PRO A 350      20.974  -8.714   8.395  1.00 10.00      A   
ATOM   3317  N   PHE A 351      22.046  -6.860   7.732  1.00 10.00      A   
ATOM   3318  HN  PHE A 351      22.085  -5.879   7.752  1.00 10.00      A   
ATOM   3319  CA  PHE A 351      23.082  -7.603   7.023  1.00 10.00      A   
ATOM   3320  CB  PHE A 351      23.685  -6.763   5.899  1.00 10.00      A   
ATOM   3321  CG  PHE A 351      22.687  -6.375   4.845  1.00 10.00      A   
ATOM   3322  CD1 PHE A 351      22.170  -5.090   4.794  1.00 10.00      A   
ATOM   3323  CD2 PHE A 351      22.261  -7.300   3.906  1.00 10.00      A   
ATOM   3324  CE1 PHE A 351      21.247  -4.738   3.825  1.00 10.00      A   
ATOM   3325  CE2 PHE A 351      21.339  -6.955   2.934  1.00 10.00      A   
ATOM   3326  CZ  PHE A 351      20.832  -5.672   2.895  1.00 10.00      A   
ATOM   3327  C   PHE A 351      24.162  -8.086   7.985  1.00 10.00      A   
ATOM   3328  O   PHE A 351      24.968  -8.952   7.649  1.00 10.00      A   
ATOM   3329  N   VAL A 352      24.173  -7.515   9.179  1.00 10.00      A   
ATOM   3330  HN  VAL A 352      23.512  -6.823   9.382  1.00 10.00      A   
ATOM   3331  CA  VAL A 352      25.139  -7.897  10.199  1.00 10.00      A   
ATOM   3332  CB  VAL A 352      25.419  -6.736  11.176  1.00 10.00      A   
ATOM   3333  CG1 VAL A 352      26.538  -7.104  12.139  1.00 10.00      A   
ATOM   3334  CG2 VAL A 352      25.765  -5.467  10.413  1.00 10.00      A   
ATOM   3335  C   VAL A 352      24.602  -9.090  10.980  1.00 10.00      A   
ATOM   3336  O   VAL A 352      23.460  -9.071  11.438  1.00 10.00      A   
ATOM   3337  N   MET A 353      25.416 -10.121  11.123  1.00 10.00      A   
ATOM   3338  HN  MET A 353      26.318 -10.077  10.736  1.00 10.00      A   
ATOM   3339  CA  MET A 353      25.006 -11.322  11.841  1.00 10.00      A   
ATOM   3340  CB  MET A 353      25.937 -12.490  11.503  1.00 10.00      A   
ATOM   3341  CG  MET A 353      25.604 -13.792  12.213  1.00 10.00      A   
ATOM   3342  SD  MET A 353      26.818 -15.084  11.884  1.00 10.00      A   
ATOM   3343  CE  MET A 353      26.111 -16.461  12.787  1.00 10.00      A   
ATOM   3344  C   MET A 353      24.987 -11.080  13.346  1.00 10.00      A   
ATOM   3345  O   MET A 353      24.025 -11.440  14.030  1.00 10.00      A   
ATOM   3346  N   GLU A 354      26.041 -10.450  13.843  1.00 10.00      A   
ATOM   3347  HN  GLU A 354      26.754 -10.159  13.233  1.00 10.00      A   
ATOM   3348  CA  GLU A 354      26.166 -10.166  15.265  1.00 10.00      A   
ATOM   3349  CB  GLU A 354      27.592  -9.713  15.596  1.00 10.00      A   
ATOM   3350  CG  GLU A 354      28.657 -10.773  15.343  1.00 10.00      A   
ATOM   3351  CD  GLU A 354      28.283 -12.127  15.912  1.00 10.00      A   
ATOM   3352  OE1 GLU A 354      27.674 -12.171  16.996  1.00 10.00      A   
ATOM   3353  OE2 GLU A 354      28.602 -13.154  15.274  1.00 10.00      A   
ATOM   3354  C   GLU A 354      25.153  -9.120  15.723  1.00 10.00      A   
ATOM   3355  O   GLU A 354      24.805  -8.212  14.964  1.00 10.00      A   
ATOM   3356  N   PRO A 355      24.646  -9.258  16.961  1.00 10.00      A   
ATOM   3357  CA  PRO A 355      23.670  -8.325  17.536  1.00 10.00      A   
ATOM   3358  CB  PRO A 355      23.436  -8.867  18.951  1.00 10.00      A   
ATOM   3359  CG  PRO A 355      23.859 -10.295  18.892  1.00 10.00      A   
ATOM   3360  CD  PRO A 355      24.977 -10.348  17.896  1.00 10.00      A   
ATOM   3361  C   PRO A 355      24.204  -6.896  17.590  1.00 10.00      A   
ATOM   3362  O   PRO A 355      25.196  -6.615  18.262  1.00 10.00      A   
ATOM   3363  N   ASN A 356      23.540  -6.004  16.871  1.00 10.00      A   
ATOM   3364  HN  ASN A 356      22.760  -6.297  16.356  1.00 10.00      A   
ATOM   3365  CA  ASN A 356      23.931  -4.597  16.814  1.00 10.00      A   
ATOM   3366  CB  ASN A 356      23.305  -3.909  15.590  1.00 10.00      A   
ATOM   3367  CG  ASN A 356      21.789  -4.025  15.544  1.00 10.00      A   
ATOM   3368  OD1 ASN A 356      21.214  -5.035  15.958  1.00 10.00      A   
ATOM   3369  ND2 ASN A 356      21.128  -2.994  15.040  1.00 10.00      A   
ATOM   3370 HD21 ASN A 356      21.641  -2.223  14.724  1.00 10.00      A   
ATOM   3371 HD22 ASN A 356      20.141  -3.047  15.015  1.00 10.00      A   
ATOM   3372  C   ASN A 356      23.558  -3.850  18.094  1.00 10.00      A   
ATOM   3373  O   ASN A 356      24.310  -2.995  18.566  1.00 10.00      A   
ATOM   3374  N   VAL A 357      22.395  -4.173  18.648  1.00 10.00      A   
ATOM   3375  HN  VAL A 357      21.840  -4.864  18.226  1.00 10.00      A   
ATOM   3376  CA  VAL A 357      21.919  -3.532  19.871  1.00 10.00      A   
ATOM   3377  CB  VAL A 357      20.899  -2.405  19.575  1.00 10.00      A   
ATOM   3378  CG1 VAL A 357      21.602  -1.167  19.040  1.00 10.00      A   
ATOM   3379  CG2 VAL A 357      19.822  -2.882  18.607  1.00 10.00      A   
ATOM   3380  C   VAL A 357      21.274  -4.554  20.798  1.00 10.00      A   
ATOM   3381  O   VAL A 357      21.265  -5.752  20.505  1.00 10.00      A   
ATOM   3382  N   ALA A 358      20.733  -4.082  21.912  1.00 10.00      A   
ATOM   3383  HN  ALA A 358      20.772  -3.112  22.099  1.00 10.00      A   
ATOM   3384  CA  ALA A 358      20.080  -4.959  22.871  1.00 10.00      A   
ATOM   3385  CB  ALA A 358      20.287  -4.465  24.296  1.00 10.00      A   
ATOM   3386  C   ALA A 358      18.597  -5.091  22.555  1.00 10.00      A   
ATOM   3387  O   ALA A 358      17.747  -4.535  23.248  1.00 10.00      A   
ATOM   3388  N   LEU A 359      18.303  -5.805  21.483  1.00 10.00      A   
ATOM   3389  HN  LEU A 359      19.034  -6.191  20.959  1.00 10.00      A   
ATOM   3390  CA  LEU A 359      16.929  -6.033  21.059  1.00 10.00      A   
ATOM   3391  CB  LEU A 359      16.666  -5.338  19.722  1.00 10.00      A   
ATOM   3392  CG  LEU A 359      15.217  -5.352  19.229  1.00 10.00      A   
ATOM   3393  CD1 LEU A 359      14.551  -4.004  19.467  1.00 10.00      A   
ATOM   3394  CD2 LEU A 359      15.147  -5.745  17.762  1.00 10.00      A   
ATOM   3395  C   LEU A 359      16.681  -7.527  20.923  1.00 10.00      A   
ATOM   3396  O   LEU A 359      17.156  -8.162  19.972  1.00 10.00      A   
ATOM   3397  N   THR A 360      15.943  -8.088  21.866  1.00 10.00      A   
ATOM   3398  HN  THR A 360      15.566  -7.525  22.582  1.00 10.00      A   
ATOM   3399  CA  THR A 360      15.656  -9.510  21.862  1.00 10.00      A   
ATOM   3400  CB  THR A 360      16.335 -10.210  23.061  1.00 10.00      A   
ATOM   3401  OG1 THR A 360      15.874  -9.625  24.289  1.00 10.00      A   
ATOM   3402  HG1 THR A 360      15.989  -8.657  24.253  1.00 10.00      A   
ATOM   3403  CG2 THR A 360      17.849 -10.071  22.980  1.00 10.00      A   
ATOM   3404  C   THR A 360      14.153  -9.757  21.915  1.00 10.00      A   
ATOM   3405  O   THR A 360      13.357  -8.883  21.578  1.00 10.00      A   
ATOM   3406  N   GLU A 361      13.774 -10.956  22.337  1.00 10.00      A   
ATOM   3407  HN  GLU A 361      14.463 -11.622  22.578  1.00 10.00      A   
ATOM   3408  CA  GLU A 361      12.374 -11.333  22.452  1.00 10.00      A   
ATOM   3409  CB  GLU A 361      12.248 -12.856  22.602  1.00 10.00      A   
ATOM   3410  CG  GLU A 361      12.702 -13.406  23.951  1.00 10.00      A   
ATOM   3411  CD  GLU A 361      14.202 -13.343  24.155  1.00 10.00      A   
ATOM   3412  OE1 GLU A 361      14.653 -13.406  25.316  1.00 10.00      A   
ATOM   3413  OE2 GLU A 361      14.938 -13.219  23.161  1.00 10.00      A   
ATOM   3414  C   GLU A 361      11.731 -10.641  23.652  1.00 10.00      A   
ATOM   3415  O   GLU A 361      10.505 -10.540  23.741  1.00 10.00      A   
ATOM   3416  N   GLN A 362      12.577 -10.158  24.560  1.00 10.00      A   
ATOM   3417  HN  GLN A 362      13.540 -10.257  24.405  1.00 10.00      A   
ATOM   3418  CA  GLN A 362      12.129  -9.479  25.770  1.00 10.00      A   
ATOM   3419  CB  GLN A 362      13.331  -8.964  26.575  1.00 10.00      A   
ATOM   3420  CG  GLN A 362      12.956  -8.138  27.799  1.00 10.00      A   
ATOM   3421  CD  GLN A 362      12.229  -8.950  28.856  1.00 10.00      A   
ATOM   3422  OE1 GLN A 362      12.503 -10.133  29.055  1.00 10.00      A   
ATOM   3423  NE2 GLN A 362      11.288  -8.323  29.537  1.00 10.00      A   
ATOM   3424 HE21 GLN A 362      11.108  -7.380  29.321  1.00 10.00      A   
ATOM   3425 HE22 GLN A 362      10.803  -8.827  30.225  1.00 10.00      A   
ATOM   3426  C   GLN A 362      11.183  -8.327  25.443  1.00 10.00      A   
ATOM   3427  O   GLN A 362      10.076  -8.258  25.980  1.00 10.00      A   
ATOM   3428  N   GLY A 363      11.625  -7.441  24.553  1.00 10.00      A   
ATOM   3429  HN  GLY A 363      12.528  -7.554  24.163  1.00 10.00      A   
ATOM   3430  CA  GLY A 363      10.821  -6.300  24.164  1.00 10.00      A   
ATOM   3431  C   GLY A 363       9.438  -6.686  23.683  1.00 10.00      A   
ATOM   3432  O   GLY A 363       8.451  -6.081  24.087  1.00 10.00      A   
ATOM   3433  N   LEU A 364       9.363  -7.710  22.838  1.00 10.00      A   
ATOM   3434  HN  LEU A 364      10.188  -8.167  22.571  1.00 10.00      A   
ATOM   3435  CA  LEU A 364       8.083  -8.174  22.311  1.00 10.00      A   
ATOM   3436  CB  LEU A 364       8.285  -9.335  21.327  1.00 10.00      A   
ATOM   3437  CG  LEU A 364       7.458  -9.288  20.034  1.00 10.00      A   
ATOM   3438  CD1 LEU A 364       7.764 -10.491  19.155  1.00 10.00      A   
ATOM   3439  CD2 LEU A 364       5.969  -9.214  20.333  1.00 10.00      A   
ATOM   3440  C   LEU A 364       7.160  -8.607  23.451  1.00 10.00      A   
ATOM   3441  O   LEU A 364       5.984  -8.244  23.481  1.00 10.00      A   
ATOM   3442  N   VAL A 365       7.705  -9.369  24.395  1.00 10.00      A   
ATOM   3443  HN  VAL A 365       8.658  -9.608  24.330  1.00 10.00      A   
ATOM   3444  CA  VAL A 365       6.928  -9.849  25.537  1.00 10.00      A   
ATOM   3445  CB  VAL A 365       7.731 -10.855  26.394  1.00 10.00      A   
ATOM   3446  CG1 VAL A 365       6.864 -11.442  27.496  1.00 10.00      A   
ATOM   3447  CG2 VAL A 365       8.304 -11.965  25.524  1.00 10.00      A   
ATOM   3448  C   VAL A 365       6.478  -8.679  26.416  1.00 10.00      A   
ATOM   3449  O   VAL A 365       5.321  -8.607  26.833  1.00 10.00      A   
ATOM   3450  N   SER A 366       7.391  -7.750  26.662  1.00 10.00      A   
ATOM   3451  HN  SER A 366       8.291  -7.847  26.271  1.00 10.00      A   
ATOM   3452  CA  SER A 366       7.104  -6.591  27.495  1.00 10.00      A   
ATOM   3453  CB  SER A 366       8.380  -5.778  27.743  1.00 10.00      A   
ATOM   3454  OG  SER A 366       9.417  -6.607  28.242  1.00 10.00      A   
ATOM   3455  HG  SER A 366       9.039  -7.442  28.548  1.00 10.00      A   
ATOM   3456  C   SER A 366       6.008  -5.710  26.894  1.00 10.00      A   
ATOM   3457  O   SER A 366       5.100  -5.270  27.606  1.00 10.00      A   
ATOM   3458  N   VAL A 367       6.084  -5.468  25.585  1.00 10.00      A   
ATOM   3459  HN  VAL A 367       6.823  -5.859  25.064  1.00 10.00      A   
ATOM   3460  CA  VAL A 367       5.099  -4.629  24.911  1.00 10.00      A   
ATOM   3461  CB  VAL A 367       5.557  -4.179  23.508  1.00 10.00      A   
ATOM   3462  CG1 VAL A 367       4.552  -3.216  22.899  1.00 10.00      A   
ATOM   3463  CG2 VAL A 367       6.915  -3.514  23.587  1.00 10.00      A   
ATOM   3464  C   VAL A 367       3.735  -5.307  24.823  1.00 10.00      A   
ATOM   3465  O   VAL A 367       2.706  -4.682  25.092  1.00 10.00      A   
ATOM   3466  N   SER A 368       3.725  -6.592  24.478  1.00 10.00      A   
ATOM   3467  HN  SER A 368       4.575  -7.054  24.300  1.00 10.00      A   
ATOM   3468  CA  SER A 368       2.473  -7.329  24.358  1.00 10.00      A   
ATOM   3469  CB  SER A 368       2.705  -8.724  23.774  1.00 10.00      A   
ATOM   3470  OG  SER A 368       3.770  -9.390  24.428  1.00 10.00      A   
ATOM   3471  HG  SER A 368       4.615  -9.097  24.056  1.00 10.00      A   
ATOM   3472  C   SER A 368       1.738  -7.409  25.695  1.00 10.00      A   
ATOM   3473  O   SER A 368       0.509  -7.407  25.739  1.00 10.00      A   
ATOM   3474  N   MET A 369       2.495  -7.469  26.780  1.00 10.00      A   
ATOM   3475  HN  MET A 369       3.473  -7.475  26.682  1.00 10.00      A   
ATOM   3476  CA  MET A 369       1.909  -7.539  28.114  1.00 10.00      A   
ATOM   3477  CB  MET A 369       2.829  -8.287  29.080  1.00 10.00      A   
ATOM   3478  CG  MET A 369       2.889  -9.786  28.848  1.00 10.00      A   
ATOM   3479  SD  MET A 369       3.756 -10.654  30.167  1.00 10.00      A   
ATOM   3480  CE  MET A 369       2.727 -10.248  31.573  1.00 10.00      A   
ATOM   3481  C   MET A 369       1.609  -6.145  28.649  1.00 10.00      A   
ATOM   3482  O   MET A 369       1.009  -5.992  29.713  1.00 10.00      A   
ATOM   3483  N   GLY A 370       2.026  -5.131  27.904  1.00 10.00      A   
ATOM   3484  HN  GLY A 370       2.494  -5.313  27.062  1.00 10.00      A   
ATOM   3485  CA  GLY A 370       1.799  -3.762  28.313  1.00 10.00      A   
ATOM   3486  C   GLY A 370       0.607  -3.146  27.615  1.00 10.00      A   
ATOM   3487  O   GLY A 370      -0.284  -2.599  28.265  1.00 10.00      A   
ATOM   3488  N   CYS A 371       0.584  -3.245  26.292  1.00 10.00      A   
ATOM   3489  HN  CYS A 371       1.327  -3.701  25.832  1.00 10.00      A   
ATOM   3490  CA  CYS A 371      -0.504  -2.691  25.499  1.00 10.00      A   
ATOM   3491  CB  CYS A 371       0.051  -2.083  24.208  1.00 10.00      A   
ATOM   3492  SG  CYS A 371       1.669  -1.296  24.401  1.00 10.00      A   
ATOM   3493  HG  CYS A 371       1.476  -0.093  24.927  1.00 10.00      A   
ATOM   3494  C   CYS A 371      -1.547  -3.765  25.176  1.00 10.00      A   
ATOM   3495  O   CYS A 371      -1.280  -4.703  24.417  1.00 10.00      A   
ATOM   3496  N   PRO A 372      -2.753  -3.640  25.751  1.00 10.00      A   
ATOM   3497  CA  PRO A 372      -3.841  -4.596  25.533  1.00 10.00      A   
ATOM   3498  CB  PRO A 372      -4.787  -4.299  26.694  1.00 10.00      A   
ATOM   3499  CG  PRO A 372      -4.593  -2.849  26.970  1.00 10.00      A   
ATOM   3500  CD  PRO A 372      -3.147  -2.557  26.675  1.00 10.00      A   
ATOM   3501  C   PRO A 372      -4.559  -4.383  24.200  1.00 10.00      A   
ATOM   3502  O   PRO A 372      -5.426  -5.171  23.815  1.00 10.00      A   
ATOM   3503  N   LYS A 373      -4.193  -3.318  23.498  1.00 10.00      A   
ATOM   3504  HN  LYS A 373      -3.494  -2.731  23.854  1.00 10.00      A   
ATOM   3505  CA  LYS A 373      -4.806  -2.998  22.219  1.00 10.00      A   
ATOM   3506  CB  LYS A 373      -5.092  -1.500  22.129  1.00 10.00      A   
ATOM   3507  CG  LYS A 373      -6.273  -1.044  22.973  1.00 10.00      A   
ATOM   3508  CD  LYS A 373      -7.585  -1.599  22.438  1.00 10.00      A   
ATOM   3509  CE  LYS A 373      -8.787  -0.849  23.001  1.00 10.00      A   
ATOM   3510  NZ  LYS A 373      -8.939   0.501  22.395  1.00 10.00      A   
ATOM   3511  HZ1 LYS A 373      -8.094   1.087  22.596  1.00 10.00      A   
ATOM   3512  HZ2 LYS A 373      -9.777   0.978  22.787  1.00 10.00      A   
ATOM   3513  HZ3 LYS A 373      -9.055   0.422  21.365  1.00 10.00      A   
ATOM   3514  C   LYS A 373      -3.934  -3.445  21.053  1.00 10.00      A   
ATOM   3515  O   LYS A 373      -4.261  -3.193  19.896  1.00 10.00      A   
ATOM   3516  N   LEU A 374      -2.832  -4.118  21.361  1.00 10.00      A   
ATOM   3517  HN  LEU A 374      -2.628  -4.295  22.302  1.00 10.00      A   
ATOM   3518  CA  LEU A 374      -1.919  -4.596  20.331  1.00 10.00      A   
ATOM   3519  CB  LEU A 374      -0.606  -5.082  20.940  1.00 10.00      A   
ATOM   3520  CG  LEU A 374       0.496  -4.039  21.106  1.00 10.00      A   
ATOM   3521  CD1 LEU A 374       1.729  -4.683  21.718  1.00 10.00      A   
ATOM   3522  CD2 LEU A 374       0.833  -3.385  19.773  1.00 10.00      A   
ATOM   3523  C   LEU A 374      -2.535  -5.719  19.520  1.00 10.00      A   
ATOM   3524  O   LEU A 374      -2.805  -6.798  20.045  1.00 10.00      A   
ATOM   3525  N   GLU A 375      -2.748  -5.459  18.242  1.00 10.00      A   
ATOM   3526  HN  GLU A 375      -2.522  -4.570  17.892  1.00 10.00      A   
ATOM   3527  CA  GLU A 375      -3.317  -6.453  17.348  1.00 10.00      A   
ATOM   3528  CB  GLU A 375      -4.734  -6.055  16.923  1.00 10.00      A   
ATOM   3529  CG  GLU A 375      -4.797  -4.797  16.071  1.00 10.00      A   
ATOM   3530  CD  GLU A 375      -6.099  -4.685  15.313  1.00 10.00      A   
ATOM   3531  OE1 GLU A 375      -6.423  -5.613  14.536  1.00 10.00      A   
ATOM   3532  OE2 GLU A 375      -6.798  -3.670  15.485  1.00 10.00      A   
ATOM   3533  C   GLU A 375      -2.429  -6.646  16.122  1.00 10.00      A   
ATOM   3534  O   GLU A 375      -2.562  -7.629  15.396  1.00 10.00      A   
ATOM   3535  N   SER A 376      -1.527  -5.696  15.897  1.00 10.00      A   
ATOM   3536  HN  SER A 376      -1.461  -4.941  16.521  1.00 10.00      A   
ATOM   3537  CA  SER A 376      -0.618  -5.747  14.762  1.00 10.00      A   
ATOM   3538  CB  SER A 376      -0.994  -4.659  13.744  1.00 10.00      A   
ATOM   3539  OG  SER A 376      -0.296  -4.816  12.517  1.00 10.00      A   
ATOM   3540  HG  SER A 376      -0.372  -3.998  11.997  1.00 10.00      A   
ATOM   3541  C   SER A 376       0.814  -5.559  15.251  1.00 10.00      A   
ATOM   3542  O   SER A 376       1.202  -4.467  15.671  1.00 10.00      A   
ATOM   3543  N   VAL A 377       1.593  -6.625  15.217  1.00 10.00      A   
ATOM   3544  HN  VAL A 377       1.234  -7.472  14.864  1.00 10.00      A   
ATOM   3545  CA  VAL A 377       2.972  -6.574  15.682  1.00 10.00      A   
ATOM   3546  CB  VAL A 377       3.159  -7.386  16.987  1.00 10.00      A   
ATOM   3547  CG1 VAL A 377       4.634  -7.631  17.285  1.00 10.00      A   
ATOM   3548  CG2 VAL A 377       2.493  -6.676  18.154  1.00 10.00      A   
ATOM   3549  C   VAL A 377       3.950  -7.071  14.620  1.00 10.00      A   
ATOM   3550  O   VAL A 377       3.789  -8.162  14.071  1.00 10.00      A   
ATOM   3551  N   LEU A 378       4.946  -6.244  14.324  1.00 10.00      A   
ATOM   3552  HN  LEU A 378       4.981  -5.370  14.767  1.00 10.00      A   
ATOM   3553  CA  LEU A 378       5.990  -6.581  13.367  1.00 10.00      A   
ATOM   3554  CB  LEU A 378       5.969  -5.606  12.187  1.00 10.00      A   
ATOM   3555  CG  LEU A 378       6.929  -5.901  11.031  1.00 10.00      A   
ATOM   3556  CD1 LEU A 378       6.255  -5.615   9.698  1.00 10.00      A   
ATOM   3557  CD2 LEU A 378       8.204  -5.080  11.161  1.00 10.00      A   
ATOM   3558  C   LEU A 378       7.329  -6.518  14.090  1.00 10.00      A   
ATOM   3559  O   LEU A 378       7.705  -5.467  14.619  1.00 10.00      A   
ATOM   3560  N   TYR A 379       8.046  -7.631  14.120  1.00 10.00      A   
ATOM   3561  HN  TYR A 379       7.720  -8.431  13.649  1.00 10.00      A   
ATOM   3562  CA  TYR A 379       9.316  -7.684  14.827  1.00 10.00      A   
ATOM   3563  CB  TYR A 379       9.103  -8.354  16.185  1.00 10.00      A   
ATOM   3564  CG  TYR A 379      10.041  -7.895  17.277  1.00 10.00      A   
ATOM   3565  CD1 TYR A 379      10.173  -6.549  17.588  1.00 10.00      A   
ATOM   3566  CD2 TYR A 379      10.779  -8.814  18.011  1.00 10.00      A   
ATOM   3567  CE1 TYR A 379      11.013  -6.131  18.599  1.00 10.00      A   
ATOM   3568  CE2 TYR A 379      11.624  -8.405  19.021  1.00 10.00      A   
ATOM   3569  CZ  TYR A 379      11.737  -7.062  19.311  1.00 10.00      A   
ATOM   3570  OH  TYR A 379      12.568  -6.647  20.324  1.00 10.00      A   
ATOM   3571  HH  TYR A 379      12.974  -7.416  20.749  1.00 10.00      A   
ATOM   3572  C   TYR A 379      10.382  -8.437  14.040  1.00 10.00      A   
ATOM   3573  O   TYR A 379      10.120  -9.492  13.458  1.00 10.00      A   
ATOM   3574  N   PHE A 380      11.584  -7.885  14.038  1.00 10.00      A   
ATOM   3575  HN  PHE A 380      11.716  -7.042  14.522  1.00 10.00      A   
ATOM   3576  CA  PHE A 380      12.720  -8.479  13.347  1.00 10.00      A   
ATOM   3577  CB  PHE A 380      13.154  -7.592  12.177  1.00 10.00      A   
ATOM   3578  CG  PHE A 380      12.423  -7.841  10.889  1.00 10.00      A   
ATOM   3579  CD1 PHE A 380      11.133  -7.374  10.704  1.00 10.00      A   
ATOM   3580  CD2 PHE A 380      13.035  -8.534   9.857  1.00 10.00      A   
ATOM   3581  CE1 PHE A 380      10.467  -7.597   9.515  1.00 10.00      A   
ATOM   3582  CE2 PHE A 380      12.376  -8.761   8.666  1.00 10.00      A   
ATOM   3583  CZ  PHE A 380      11.089  -8.292   8.496  1.00 10.00      A   
ATOM   3584  C   PHE A 380      13.884  -8.630  14.320  1.00 10.00      A   
ATOM   3585  O   PHE A 380      14.699  -7.717  14.477  1.00 10.00      A   
ATOM   3586  N   CYS A 381      13.948  -9.766  14.987  1.00 10.00      A   
ATOM   3587  HN  CYS A 381      13.272 -10.459  14.826  1.00 10.00      A   
ATOM   3588  CA  CYS A 381      15.006 -10.016  15.953  1.00 10.00      A   
ATOM   3589  CB  CYS A 381      14.399 -10.400  17.301  1.00 10.00      A   
ATOM   3590  SG  CYS A 381      13.167 -11.719  17.215  1.00 10.00      A   
ATOM   3591  HG  CYS A 381      13.567 -12.694  18.028  1.00 10.00      A   
ATOM   3592  C   CYS A 381      15.962 -11.101  15.467  1.00 10.00      A   
ATOM   3593  O   CYS A 381      15.756 -11.696  14.411  1.00 10.00      A   
ATOM   3594  N   ARG A 382      17.014 -11.348  16.239  1.00 10.00      A   
ATOM   3595  HN  ARG A 382      17.136 -10.829  17.063  1.00 10.00      A   
ATOM   3596  CA  ARG A 382      18.000 -12.363  15.894  1.00 10.00      A   
ATOM   3597  CB  ARG A 382      19.411 -11.830  16.139  1.00 10.00      A   
ATOM   3598  CG  ARG A 382      19.910 -10.896  15.054  1.00 10.00      A   
ATOM   3599  CD  ARG A 382      21.200 -10.206  15.458  1.00 10.00      A   
ATOM   3600  NE  ARG A 382      21.752  -9.420  14.356  1.00 10.00      A   
ATOM   3601  HE  ARG A 382      22.500  -9.818  13.857  1.00 10.00      A   
ATOM   3602  CZ  ARG A 382      21.310  -8.212  14.004  1.00 10.00      A   
ATOM   3603  NH1 ARG A 382      20.312  -7.640  14.671  1.00 10.00      A   
ATOM   3604 HH11 ARG A 382      19.865  -8.133  15.474  1.00 10.00      A   
ATOM   3605 HH12 ARG A 382      19.971  -6.695  14.392  1.00 10.00      A   
ATOM   3606  NH2 ARG A 382      21.847  -7.581  12.962  1.00 10.00      A   
ATOM   3607 HH21 ARG A 382      21.504  -6.631  12.679  1.00 10.00      A   
ATOM   3608 HH22 ARG A 382      22.616  -8.037  12.414  1.00 10.00      A   
ATOM   3609  C   ARG A 382      17.774 -13.643  16.690  1.00 10.00      A   
ATOM   3610  O   ARG A 382      18.252 -14.717  16.314  1.00 10.00      A   
ATOM   3611  N   GLN A 383      17.044 -13.526  17.792  1.00 10.00      A   
ATOM   3612  HN  GLN A 383      16.686 -12.647  18.043  1.00 10.00      A   
ATOM   3613  CA  GLN A 383      16.754 -14.670  18.635  1.00 10.00      A   
ATOM   3614  CB  GLN A 383      17.642 -14.656  19.883  1.00 10.00      A   
ATOM   3615  CG  GLN A 383      17.164 -13.708  20.973  1.00 10.00      A   
ATOM   3616  CD  GLN A 383      18.133 -13.577  22.132  1.00 10.00      A   
ATOM   3617  OE1 GLN A 383      19.348 -13.606  21.952  1.00 10.00      A   
ATOM   3618  NE2 GLN A 383      17.597 -13.430  23.331  1.00 10.00      A   
ATOM   3619 HE21 GLN A 383      16.607 -13.414  23.398  1.00 10.00      A   
ATOM   3620 HE22 GLN A 383      18.196 -13.337  24.102  1.00 10.00      A   
ATOM   3621  C   GLN A 383      15.286 -14.668  19.036  1.00 10.00      A   
ATOM   3622  O   GLN A 383      14.616 -13.634  18.972  1.00 10.00      A   
ATOM   3623  N   MET A 384      14.792 -15.828  19.432  1.00 10.00      A   
ATOM   3624  HN  MET A 384      15.374 -16.617  19.437  1.00 10.00      A   
ATOM   3625  CA  MET A 384      13.407 -15.972  19.858  1.00 10.00      A   
ATOM   3626  CB  MET A 384      12.469 -15.987  18.648  1.00 10.00      A   
ATOM   3627  CG  MET A 384      10.994 -16.128  18.996  1.00 10.00      A   
ATOM   3628  SD  MET A 384      10.430 -14.909  20.205  1.00 10.00      A   
ATOM   3629  CE  MET A 384      10.665 -13.381  19.297  1.00 10.00      A   
ATOM   3630  C   MET A 384      13.233 -17.242  20.681  1.00 10.00      A   
ATOM   3631  O   MET A 384      13.777 -18.293  20.340  1.00 10.00      A   
ATOM   3632  N   THR A 385      12.497 -17.136  21.771  1.00 10.00      A   
ATOM   3633  HN  THR A 385      12.111 -16.267  22.008  1.00 10.00      A   
ATOM   3634  CA  THR A 385      12.253 -18.276  22.637  1.00 10.00      A   
ATOM   3635  CB  THR A 385      12.463 -17.896  24.110  1.00 10.00      A   
ATOM   3636  OG1 THR A 385      12.906 -16.534  24.185  1.00 10.00      A   
ATOM   3637  HG1 THR A 385      13.076 -16.303  25.107  1.00 10.00      A   
ATOM   3638  CG2 THR A 385      13.513 -18.794  24.739  1.00 10.00      A   
ATOM   3639  C   THR A 385      10.840 -18.815  22.461  1.00 10.00      A   
ATOM   3640  O   THR A 385       9.893 -18.055  22.242  1.00 10.00      A   
ATOM   3641  N   ASN A 386      10.705 -20.130  22.556  1.00 10.00      A   
ATOM   3642  HN  ASN A 386      11.512 -20.685  22.712  1.00 10.00      A   
ATOM   3643  CA  ASN A 386       9.412 -20.787  22.424  1.00 10.00      A   
ATOM   3644  CB  ASN A 386       9.574 -22.303  22.534  1.00 10.00      A   
ATOM   3645  CG  ASN A 386       9.556 -22.995  21.189  1.00 10.00      A   
ATOM   3646  OD1 ASN A 386       8.777 -22.641  20.305  1.00 10.00      A   
ATOM   3647  ND2 ASN A 386      10.406 -23.989  21.025  1.00 10.00      A   
ATOM   3648 HD21 ASN A 386      10.996 -24.226  21.772  1.00 10.00      A   
ATOM   3649 HD22 ASN A 386      10.417 -24.457  20.158  1.00 10.00      A   
ATOM   3650  C   ASN A 386       8.450 -20.295  23.494  1.00 10.00      A   
ATOM   3651  O   ASN A 386       7.314 -19.920  23.197  1.00 10.00      A   
ATOM   3652  N   ALA A 387       8.921 -20.279  24.741  1.00 10.00      A   
ATOM   3653  HN  ALA A 387       9.841 -20.576  24.906  1.00 10.00      A   
ATOM   3654  CA  ALA A 387       8.108 -19.834  25.867  1.00 10.00      A   
ATOM   3655  CB  ALA A 387       8.857 -20.026  27.177  1.00 10.00      A   
ATOM   3656  C   ALA A 387       7.676 -18.381  25.694  1.00 10.00      A   
ATOM   3657  O   ALA A 387       6.561 -18.011  26.061  1.00 10.00      A   
ATOM   3658  N   ALA A 388       8.560 -17.569  25.121  1.00 10.00      A   
ATOM   3659  HN  ALA A 388       9.431 -17.926  24.856  1.00 10.00      A   
ATOM   3660  CA  ALA A 388       8.266 -16.160  24.885  1.00 10.00      A   
ATOM   3661  CB  ALA A 388       9.472 -15.455  24.287  1.00 10.00      A   
ATOM   3662  C   ALA A 388       7.056 -16.015  23.971  1.00 10.00      A   
ATOM   3663  O   ALA A 388       6.116 -15.285  24.281  1.00 10.00      A   
ATOM   3664  N   LEU A 389       7.083 -16.734  22.856  1.00 10.00      A   
ATOM   3665  HN  LEU A 389       7.868 -17.297  22.671  1.00 10.00      A   
ATOM   3666  CA  LEU A 389       5.987 -16.705  21.897  1.00 10.00      A   
ATOM   3667  CB  LEU A 389       6.309 -17.593  20.694  1.00 10.00      A   
ATOM   3668  CG  LEU A 389       7.328 -17.041  19.695  1.00 10.00      A   
ATOM   3669  CD1 LEU A 389       7.753 -18.126  18.717  1.00 10.00      A   
ATOM   3670  CD2 LEU A 389       6.747 -15.847  18.953  1.00 10.00      A   
ATOM   3671  C   LEU A 389       4.691 -17.174  22.548  1.00 10.00      A   
ATOM   3672  O   LEU A 389       3.619 -16.620  22.297  1.00 10.00      A   
ATOM   3673  N   ILE A 390       4.801 -18.203  23.386  1.00 10.00      A   
ATOM   3674  HN  ILE A 390       5.683 -18.616  23.521  1.00 10.00      A   
ATOM   3675  CA  ILE A 390       3.648 -18.745  24.090  1.00 10.00      A   
ATOM   3676  CB  ILE A 390       4.018 -19.988  24.930  1.00 10.00      A   
ATOM   3677  CG1 ILE A 390       4.488 -21.121  24.012  1.00 10.00      A   
ATOM   3678  CG2 ILE A 390       2.836 -20.443  25.777  1.00 10.00      A   
ATOM   3679  CD1 ILE A 390       5.105 -22.287  24.746  1.00 10.00      A   
ATOM   3680  C   ILE A 390       3.021 -17.680  24.983  1.00 10.00      A   
ATOM   3681  O   ILE A 390       1.825 -17.416  24.894  1.00 10.00      A   
ATOM   3682  N   THR A 391       3.845 -17.051  25.813  1.00 10.00      A   
ATOM   3683  HN  THR A 391       4.798 -17.291  25.815  1.00 10.00      A   
ATOM   3684  CA  THR A 391       3.378 -16.013  26.721  1.00 10.00      A   
ATOM   3685  CB  THR A 391       4.533 -15.471  27.581  1.00 10.00      A   
ATOM   3686  OG1 THR A 391       5.213 -16.572  28.205  1.00 10.00      A   
ATOM   3687  HG1 THR A 391       6.158 -16.516  28.011  1.00 10.00      A   
ATOM   3688  CG2 THR A 391       4.008 -14.532  28.656  1.00 10.00      A   
ATOM   3689  C   THR A 391       2.715 -14.871  25.955  1.00 10.00      A   
ATOM   3690  O   THR A 391       1.641 -14.402  26.332  1.00 10.00      A   
ATOM   3691  N   ILE A 392       3.346 -14.456  24.859  1.00 10.00      A   
ATOM   3692  HN  ILE A 392       4.193 -14.885  24.603  1.00 10.00      A   
ATOM   3693  CA  ILE A 392       2.814 -13.379  24.027  1.00 10.00      A   
ATOM   3694  CB  ILE A 392       3.745 -13.063  22.833  1.00 10.00      A   
ATOM   3695  CG1 ILE A 392       5.078 -12.500  23.330  1.00 10.00      A   
ATOM   3696  CG2 ILE A 392       3.083 -12.084  21.867  1.00 10.00      A   
ATOM   3697  CD1 ILE A 392       6.172 -12.491  22.281  1.00 10.00      A   
ATOM   3698  C   ILE A 392       1.426 -13.743  23.506  1.00 10.00      A   
ATOM   3699  O   ILE A 392       0.492 -12.944  23.585  1.00 10.00      A   
ATOM   3700  N   ALA A 393       1.296 -14.960  22.991  1.00 10.00      A   
ATOM   3701  HN  ALA A 393       2.081 -15.554  22.965  1.00 10.00      A   
ATOM   3702  CA  ALA A 393       0.030 -15.440  22.454  1.00 10.00      A   
ATOM   3703  CB  ALA A 393       0.218 -16.794  21.792  1.00 10.00      A   
ATOM   3704  C   ALA A 393      -1.041 -15.531  23.535  1.00 10.00      A   
ATOM   3705  O   ALA A 393      -2.186 -15.127  23.324  1.00 10.00      A   
ATOM   3706  N   ARG A 394      -0.660 -16.052  24.695  1.00 10.00      A   
ATOM   3707  HN  ARG A 394       0.277 -16.333  24.807  1.00 10.00      A   
ATOM   3708  CA  ARG A 394      -1.591 -16.209  25.803  1.00 10.00      A   
ATOM   3709  CB  ARG A 394      -0.973 -17.040  26.934  1.00 10.00      A   
ATOM   3710  CG  ARG A 394      -0.553 -18.441  26.521  1.00 10.00      A   
ATOM   3711  CD  ARG A 394      -0.341 -19.340  27.725  1.00 10.00      A   
ATOM   3712  NE  ARG A 394      -1.597 -19.910  28.201  1.00 10.00      A   
ATOM   3713  HE  ARG A 394      -2.267 -19.282  28.564  1.00 10.00      A   
ATOM   3714  CZ  ARG A 394      -1.891 -21.209  28.153  1.00 10.00      A   
ATOM   3715  NH1 ARG A 394      -1.017 -22.070  27.648  1.00 10.00      A   
ATOM   3716 HH11 ARG A 394      -0.098 -21.740  27.286  1.00 10.00      A   
ATOM   3717 HH12 ARG A 394      -1.251 -23.087  27.607  1.00 10.00      A   
ATOM   3718  NH2 ARG A 394      -3.062 -21.641  28.600  1.00 10.00      A   
ATOM   3719 HH21 ARG A 394      -3.758 -20.965  28.995  1.00 10.00      A   
ATOM   3720 HH22 ARG A 394      -3.297 -22.659  28.560  1.00 10.00      A   
ATOM   3721  C   ARG A 394      -2.064 -14.863  26.335  1.00 10.00      A   
ATOM   3722  O   ARG A 394      -3.240 -14.696  26.660  1.00 10.00      A   
ATOM   3723  N   ASN A 395      -1.152 -13.902  26.411  1.00 10.00      A   
ATOM   3724  HN  ASN A 395      -0.227 -14.088  26.123  1.00 10.00      A   
ATOM   3725  CA  ASN A 395      -1.490 -12.574  26.917  1.00 10.00      A   
ATOM   3726  CB  ASN A 395      -0.265 -11.857  27.484  1.00 10.00      A   
ATOM   3727  CG  ASN A 395       0.053 -12.277  28.905  1.00 10.00      A   
ATOM   3728  OD1 ASN A 395       1.179 -12.656  29.211  1.00 10.00      A   
ATOM   3729  ND2 ASN A 395      -0.931 -12.200  29.791  1.00 10.00      A   
ATOM   3730 HD21 ASN A 395      -1.808 -11.877  29.487  1.00 10.00      A   
ATOM   3731 HD22 ASN A 395      -0.741 -12.467  30.715  1.00 10.00      A   
ATOM   3732  C   ASN A 395      -2.186 -11.713  25.874  1.00 10.00      A   
ATOM   3733  O   ASN A 395      -3.012 -10.870  26.219  1.00 10.00      A   
ATOM   3734  N   ARG A 396      -1.851 -11.914  24.604  1.00 10.00      A   
ATOM   3735  HN  ARG A 396      -1.165 -12.584  24.387  1.00 10.00      A   
ATOM   3736  CA  ARG A 396      -2.464 -11.152  23.519  1.00 10.00      A   
ATOM   3737  CB  ARG A 396      -1.416 -10.362  22.732  1.00 10.00      A   
ATOM   3738  CG  ARG A 396      -0.849  -9.161  23.465  1.00 10.00      A   
ATOM   3739  CD  ARG A 396      -1.716  -7.923  23.287  1.00 10.00      A   
ATOM   3740  NE  ARG A 396      -3.019  -8.049  23.936  1.00 10.00      A   
ATOM   3741  HE  ARG A 396      -3.786  -8.287  23.364  1.00 10.00      A   
ATOM   3742  CZ  ARG A 396      -3.224  -7.858  25.237  1.00 10.00      A   
ATOM   3743  NH1 ARG A 396      -2.213  -7.530  26.026  1.00 10.00      A   
ATOM   3744 HH11 ARG A 396      -2.370  -7.377  27.039  1.00 10.00      A   
ATOM   3745 HH12 ARG A 396      -1.248  -7.427  25.631  1.00 10.00      A   
ATOM   3746  NH2 ARG A 396      -4.445  -8.001  25.752  1.00 10.00      A   
ATOM   3747 HH21 ARG A 396      -5.249  -8.269  25.137  1.00 10.00      A   
ATOM   3748 HH22 ARG A 396      -4.608  -7.852  26.773  1.00 10.00      A   
ATOM   3749  C   ARG A 396      -3.234 -12.063  22.570  1.00 10.00      A   
ATOM   3750  O   ARG A 396      -2.757 -12.380  21.479  1.00 10.00      A   
ATOM   3751  N   PRO A 397      -4.445 -12.492  22.960  1.00 10.00      A   
ATOM   3752  CA  PRO A 397      -5.278 -13.365  22.139  1.00 10.00      A   
ATOM   3753  CB  PRO A 397      -6.227 -14.022  23.158  1.00 10.00      A   
ATOM   3754  CG  PRO A 397      -5.872 -13.445  24.494  1.00 10.00      A   
ATOM   3755  CD  PRO A 397      -5.108 -12.180  24.228  1.00 10.00      A   
ATOM   3756  C   PRO A 397      -6.080 -12.564  21.120  1.00 10.00      A   
ATOM   3757  O   PRO A 397      -6.875 -13.115  20.360  1.00 10.00      A   
ATOM   3758  N   ASN A 398      -5.851 -11.259  21.102  1.00 10.00      A   
ATOM   3759  HN  ASN A 398      -5.191 -10.883  21.723  1.00 10.00      A   
ATOM   3760  CA  ASN A 398      -6.551 -10.362  20.194  1.00 10.00      A   
ATOM   3761  CB  ASN A 398      -7.014  -9.108  20.942  1.00 10.00      A   
ATOM   3762  CG  ASN A 398      -5.858  -8.236  21.398  1.00 10.00      A   
ATOM   3763  OD1 ASN A 398      -5.159  -8.564  22.356  1.00 10.00      A   
ATOM   3764  ND2 ASN A 398      -5.657  -7.114  20.724  1.00 10.00      A   
ATOM   3765 HD21 ASN A 398      -6.257  -6.910  19.979  1.00 10.00      A   
ATOM   3766 HD22 ASN A 398      -4.910  -6.541  20.992  1.00 10.00      A   
ATOM   3767  C   ASN A 398      -5.669  -9.975  19.010  1.00 10.00      A   
ATOM   3768  O   ASN A 398      -6.033  -9.119  18.209  1.00 10.00      A   
ATOM   3769  N   MET A 399      -4.509 -10.609  18.903  1.00 10.00      A   
ATOM   3770  HN  MET A 399      -4.266 -11.275  19.578  1.00 10.00      A   
ATOM   3771  CA  MET A 399      -3.582 -10.327  17.808  1.00 10.00      A   
ATOM   3772  CB  MET A 399      -2.257 -11.053  18.042  1.00 10.00      A   
ATOM   3773  CG  MET A 399      -1.125 -10.600  17.135  1.00 10.00      A   
ATOM   3774  SD  MET A 399      -0.400  -9.036  17.664  1.00 10.00      A   
ATOM   3775  CE  MET A 399       0.286  -9.501  19.253  1.00 10.00      A   
ATOM   3776  C   MET A 399      -4.180 -10.759  16.470  1.00 10.00      A   
ATOM   3777  O   MET A 399      -4.648 -11.887  16.331  1.00 10.00      A   
ATOM   3778  N   THR A 400      -4.174  -9.864  15.494  1.00 10.00      A   
ATOM   3779  HN  THR A 400      -3.785  -8.976  15.653  1.00 10.00      A   
ATOM   3780  CA  THR A 400      -4.722 -10.166  14.185  1.00 10.00      A   
ATOM   3781  CB  THR A 400      -5.725  -9.083  13.745  1.00 10.00      A   
ATOM   3782  OG1 THR A 400      -5.104  -7.792  13.846  1.00 10.00      A   
ATOM   3783  HG1 THR A 400      -5.720  -7.163  14.265  1.00 10.00      A   
ATOM   3784  CG2 THR A 400      -6.973  -9.116  14.616  1.00 10.00      A   
ATOM   3785  C   THR A 400      -3.614 -10.258  13.147  1.00 10.00      A   
ATOM   3786  O   THR A 400      -3.724 -10.991  12.162  1.00 10.00      A   
ATOM   3787  N   ARG A 401      -2.548  -9.506  13.369  1.00 10.00      A   
ATOM   3788  HN  ARG A 401      -2.521  -8.933  14.172  1.00 10.00      A   
ATOM   3789  CA  ARG A 401      -1.417  -9.493  12.456  1.00 10.00      A   
ATOM   3790  CB  ARG A 401      -1.360  -8.162  11.701  1.00 10.00      A   
ATOM   3791  CG  ARG A 401      -2.594  -7.866  10.865  1.00 10.00      A   
ATOM   3792  CD  ARG A 401      -2.861  -6.373  10.778  1.00 10.00      A   
ATOM   3793  NE  ARG A 401      -4.008  -5.962  11.596  1.00 10.00      A   
ATOM   3794  HE  ARG A 401      -4.073  -6.333  12.505  1.00 10.00      A   
ATOM   3795  CZ  ARG A 401      -4.957  -5.126  11.170  1.00 10.00      A   
ATOM   3796  NH1 ARG A 401      -4.901  -4.633   9.938  1.00 10.00      A   
ATOM   3797 HH11 ARG A 401      -5.634  -3.976   9.596  1.00 10.00      A   
ATOM   3798 HH12 ARG A 401      -4.114  -4.907   9.293  1.00 10.00      A   
ATOM   3799  NH2 ARG A 401      -5.972  -4.802  11.972  1.00 10.00      A   
ATOM   3800 HH21 ARG A 401      -6.036  -5.202  12.943  1.00 10.00      A   
ATOM   3801 HH22 ARG A 401      -6.710  -4.144  11.642  1.00 10.00      A   
ATOM   3802  C   ARG A 401      -0.121  -9.712  13.214  1.00 10.00      A   
ATOM   3803  O   ARG A 401       0.373  -8.804  13.881  1.00 10.00      A   
ATOM   3804  N   PHE A 402       0.423 -10.913  13.113  1.00 10.00      A   
ATOM   3805  HN  PHE A 402      -0.009 -11.596  12.549  1.00 10.00      A   
ATOM   3806  CA  PHE A 402       1.666 -11.237  13.797  1.00 10.00      A   
ATOM   3807  CB  PHE A 402       1.493 -12.459  14.701  1.00 10.00      A   
ATOM   3808  CG  PHE A 402       2.601 -12.635  15.702  1.00 10.00      A   
ATOM   3809  CD1 PHE A 402       2.767 -11.726  16.736  1.00 10.00      A   
ATOM   3810  CD2 PHE A 402       3.473 -13.708  15.616  1.00 10.00      A   
ATOM   3811  CE1 PHE A 402       3.781 -11.884  17.663  1.00 10.00      A   
ATOM   3812  CE2 PHE A 402       4.491 -13.872  16.537  1.00 10.00      A   
ATOM   3813  CZ  PHE A 402       4.645 -12.957  17.562  1.00 10.00      A   
ATOM   3814  C   PHE A 402       2.773 -11.475  12.781  1.00 10.00      A   
ATOM   3815  O   PHE A 402       2.847 -12.538  12.163  1.00 10.00      A   
ATOM   3816  N   ARG A 403       3.620 -10.476  12.600  1.00 10.00      A   
ATOM   3817  HN  ARG A 403       3.516  -9.652  13.131  1.00 10.00      A   
ATOM   3818  CA  ARG A 403       4.712 -10.564  11.645  1.00 10.00      A   
ATOM   3819  CB  ARG A 403       4.673  -9.372  10.688  1.00 10.00      A   
ATOM   3820  CG  ARG A 403       3.324  -9.170  10.014  1.00 10.00      A   
ATOM   3821  CD  ARG A 403       3.258  -7.851   9.262  1.00 10.00      A   
ATOM   3822  NE  ARG A 403       3.970  -7.908   7.987  1.00 10.00      A   
ATOM   3823  HE  ARG A 403       4.669  -8.600   7.890  1.00 10.00      A   
ATOM   3824  CZ  ARG A 403       3.719  -7.102   6.959  1.00 10.00      A   
ATOM   3825  NH1 ARG A 403       2.765  -6.180   7.042  1.00 10.00      A   
ATOM   3826 HH11 ARG A 403       2.203  -6.081   7.914  1.00 10.00      A   
ATOM   3827 HH12 ARG A 403       2.570  -5.546   6.229  1.00 10.00      A   
ATOM   3828  NH2 ARG A 403       4.432  -7.211   5.847  1.00 10.00      A   
ATOM   3829 HH21 ARG A 403       5.191  -7.928   5.778  1.00 10.00      A   
ATOM   3830 HH22 ARG A 403       4.241  -6.587   5.034  1.00 10.00      A   
ATOM   3831  C   ARG A 403       6.053 -10.633  12.358  1.00 10.00      A   
ATOM   3832  O   ARG A 403       6.611  -9.610  12.755  1.00 10.00      A   
ATOM   3833  N   LEU A 404       6.550 -11.846  12.543  1.00 10.00      A   
ATOM   3834  HN  LEU A 404       6.054 -12.623  12.210  1.00 10.00      A   
ATOM   3835  CA  LEU A 404       7.825 -12.055  13.206  1.00 10.00      A   
ATOM   3836  CB  LEU A 404       7.654 -12.938  14.443  1.00 10.00      A   
ATOM   3837  CG  LEU A 404       8.932 -13.242  15.226  1.00 10.00      A   
ATOM   3838  CD1 LEU A 404       9.461 -11.988  15.907  1.00 10.00      A   
ATOM   3839  CD2 LEU A 404       8.689 -14.346  16.238  1.00 10.00      A   
ATOM   3840  C   LEU A 404       8.816 -12.689  12.241  1.00 10.00      A   
ATOM   3841  O   LEU A 404       8.545 -13.741  11.664  1.00 10.00      A   
ATOM   3842  N   CYS A 405       9.956 -12.043  12.057  1.00 10.00      A   
ATOM   3843  HN  CYS A 405      10.117 -11.203  12.539  1.00 10.00      A   
ATOM   3844  CA  CYS A 405      10.971 -12.554  11.158  1.00 10.00      A   
ATOM   3845  CB  CYS A 405      10.956 -11.815   9.822  1.00 10.00      A   
ATOM   3846  SG  CYS A 405      12.018 -12.564   8.567  1.00 10.00      A   
ATOM   3847  HG  CYS A 405      13.170 -12.887   9.147  1.00 10.00      A   
ATOM   3848  C   CYS A 405      12.355 -12.505  11.780  1.00 10.00      A   
ATOM   3849  O   CYS A 405      12.946 -11.435  11.932  1.00 10.00      A   
ATOM   3850  N   ILE A 406      12.862 -13.675  12.150  1.00 10.00      A   
ATOM   3851  HN  ILE A 406      12.320 -14.487  12.033  1.00 10.00      A   
ATOM   3852  CA  ILE A 406      14.188 -13.786  12.734  1.00 10.00      A   
ATOM   3853  CB  ILE A 406      14.375 -15.149  13.440  1.00 10.00      A   
ATOM   3854  CG1 ILE A 406      13.284 -15.350  14.493  1.00 10.00      A   
ATOM   3855  CG2 ILE A 406      15.754 -15.245  14.079  1.00 10.00      A   
ATOM   3856  CD1 ILE A 406      13.275 -16.729  15.112  1.00 10.00      A   
ATOM   3857  C   ILE A 406      15.240 -13.626  11.640  1.00 10.00      A   
ATOM   3858  O   ILE A 406      15.128 -14.231  10.570  1.00 10.00      A   
ATOM   3859  N   ILE A 407      16.244 -12.801  11.910  1.00 10.00      A   
ATOM   3860  HN  ILE A 407      16.257 -12.336  12.776  1.00 10.00      A   
ATOM   3861  CA  ILE A 407      17.316 -12.546  10.954  1.00 10.00      A   
ATOM   3862  CB  ILE A 407      18.344 -11.540  11.510  1.00 10.00      A   
ATOM   3863  CG1 ILE A 407      17.652 -10.248  11.967  1.00 10.00      A   
ATOM   3864  CG2 ILE A 407      19.425 -11.242  10.479  1.00 10.00      A   
ATOM   3865  CD1 ILE A 407      16.864  -9.541  10.884  1.00 10.00      A   
ATOM   3866  C   ILE A 407      18.034 -13.836  10.547  1.00 10.00      A   
ATOM   3867  O   ILE A 407      18.246 -14.093   9.358  1.00 10.00      A   
ATOM   3868  N   GLU A 408      18.399 -14.640  11.535  1.00 10.00      A   
ATOM   3869  HN  GLU A 408      18.203 -14.381  12.453  1.00 10.00      A   
ATOM   3870  CA  GLU A 408      19.091 -15.896  11.284  1.00 10.00      A   
ATOM   3871  CB  GLU A 408      19.777 -16.394  12.561  1.00 10.00      A   
ATOM   3872  CG  GLU A 408      21.114 -17.075  12.314  1.00 10.00      A   
ATOM   3873  CD  GLU A 408      22.008 -16.270  11.390  1.00 10.00      A   
ATOM   3874  OE1 GLU A 408      22.311 -15.100  11.711  1.00 10.00      A   
ATOM   3875  OE2 GLU A 408      22.405 -16.802  10.334  1.00 10.00      A   
ATOM   3876  C   GLU A 408      18.125 -16.946  10.730  1.00 10.00      A   
ATOM   3877  O   GLU A 408      17.105 -17.255  11.350  1.00 10.00      A   
ATOM   3878  N   PRO A 409      18.417 -17.486   9.539  1.00 10.00      A   
ATOM   3879  CA  PRO A 409      17.571 -18.489   8.892  1.00 10.00      A   
ATOM   3880  CB  PRO A 409      18.154 -18.608   7.474  1.00 10.00      A   
ATOM   3881  CG  PRO A 409      19.127 -17.484   7.337  1.00 10.00      A   
ATOM   3882  CD  PRO A 409      19.595 -17.162   8.723  1.00 10.00      A   
ATOM   3883  C   PRO A 409      17.634 -19.844   9.594  1.00 10.00      A   
ATOM   3884  O   PRO A 409      18.722 -20.373   9.845  1.00 10.00      A   
ATOM   3885  N   LYS A 410      16.459 -20.397   9.910  1.00 10.00      A   
ATOM   3886  HN  LYS A 410      15.634 -19.910   9.694  1.00 10.00      A   
ATOM   3887  CA  LYS A 410      16.351 -21.695  10.576  1.00 10.00      A   
ATOM   3888  CB  LYS A 410      16.953 -22.823   9.727  1.00 10.00      A   
ATOM   3889  CG  LYS A 410      16.126 -23.190   8.507  1.00 10.00      A   
ATOM   3890  CD  LYS A 410      16.759 -24.326   7.723  1.00 10.00      A   
ATOM   3891  CE  LYS A 410      15.852 -24.790   6.596  1.00 10.00      A   
ATOM   3892  NZ  LYS A 410      16.496 -25.840   5.763  1.00 10.00      A   
ATOM   3893  HZ1 LYS A 410      16.863 -26.605   6.366  1.00 10.00      A   
ATOM   3894  HZ2 LYS A 410      17.291 -25.436   5.233  1.00 10.00      A   
ATOM   3895  HZ3 LYS A 410      15.810 -26.241   5.091  1.00 10.00      A   
ATOM   3896  C   LYS A 410      16.960 -21.675  11.975  1.00 10.00      A   
ATOM   3897  O   LYS A 410      17.469 -22.689  12.456  1.00 10.00      A   
ATOM   3898  N   ALA A 411      16.896 -20.519  12.626  1.00 10.00      A   
ATOM   3899  HN  ALA A 411      16.482 -19.748  12.189  1.00 10.00      A   
ATOM   3900  CA  ALA A 411      17.428 -20.373  13.975  1.00 10.00      A   
ATOM   3901  CB  ALA A 411      17.667 -18.908  14.296  1.00 10.00      A   
ATOM   3902  C   ALA A 411      16.471 -20.982  14.992  1.00 10.00      A   
ATOM   3903  O   ALA A 411      15.291 -20.623  15.038  1.00 10.00      A   
ATOM   3904  N   PRO A 412      16.957 -21.932  15.797  1.00 10.00      A   
ATOM   3905  CA  PRO A 412      16.146 -22.588  16.818  1.00 10.00      A   
ATOM   3906  CB  PRO A 412      16.898 -23.899  17.031  1.00 10.00      A   
ATOM   3907  CG  PRO A 412      18.330 -23.548  16.799  1.00 10.00      A   
ATOM   3908  CD  PRO A 412      18.339 -22.447  15.770  1.00 10.00      A   
ATOM   3909  C   PRO A 412      16.131 -21.788  18.115  1.00 10.00      A   
ATOM   3910  O   PRO A 412      16.757 -20.727  18.207  1.00 10.00      A   
ATOM   3911  N   ASP A 413      15.416 -22.301  19.108  1.00 10.00      A   
ATOM   3912  HN  ASP A 413      14.930 -23.145  18.962  1.00 10.00      A   
ATOM   3913  CA  ASP A 413      15.336 -21.653  20.411  1.00 10.00      A   
ATOM   3914  CB  ASP A 413      14.448 -22.483  21.340  1.00 10.00      A   
ATOM   3915  CG  ASP A 413      14.132 -21.791  22.649  1.00 10.00      A   
ATOM   3916  OD1 ASP A 413      15.057 -21.580  23.452  1.00 10.00      A   
ATOM   3917  OD2 ASP A 413      12.950 -21.483  22.893  1.00 10.00      A   
ATOM   3918  C   ASP A 413      16.744 -21.539  20.988  1.00 10.00      A   
ATOM   3919  O   ASP A 413      17.481 -22.523  21.031  1.00 10.00      A   
ATOM   3920  N   TYR A 414      17.115 -20.347  21.426  1.00 10.00      A   
ATOM   3921  HN  TYR A 414      16.471 -19.606  21.394  1.00 10.00      A   
ATOM   3922  CA  TYR A 414      18.457 -20.108  21.957  1.00 10.00      A   
ATOM   3923  CB  TYR A 414      18.805 -18.613  21.927  1.00 10.00      A   
ATOM   3924  CG  TYR A 414      18.102 -17.778  22.973  1.00 10.00      A   
ATOM   3925  CD1 TYR A 414      18.781 -17.332  24.096  1.00 10.00      A   
ATOM   3926  CD2 TYR A 414      16.761 -17.441  22.840  1.00 10.00      A   
ATOM   3927  CE1 TYR A 414      18.147 -16.574  25.059  1.00 10.00      A   
ATOM   3928  CE2 TYR A 414      16.117 -16.680  23.800  1.00 10.00      A   
ATOM   3929  CZ  TYR A 414      16.816 -16.251  24.909  1.00 10.00      A   
ATOM   3930  OH  TYR A 414      16.185 -15.496  25.876  1.00 10.00      A   
ATOM   3931  HH  TYR A 414      15.684 -14.775  25.453  1.00 10.00      A   
ATOM   3932  C   TYR A 414      18.674 -20.702  23.353  1.00 10.00      A   
ATOM   3933  O   TYR A 414      19.808 -20.769  23.834  1.00 10.00      A   
ATOM   3934  N   LEU A 415      17.601 -21.134  24.001  1.00 10.00      A   
ATOM   3935  HN  LEU A 415      16.715 -21.078  23.567  1.00 10.00      A   
ATOM   3936  CA  LEU A 415      17.702 -21.701  25.340  1.00 10.00      A   
ATOM   3937  CB  LEU A 415      16.735 -21.009  26.301  1.00 10.00      A   
ATOM   3938  CG  LEU A 415      17.093 -19.579  26.710  1.00 10.00      A   
ATOM   3939  CD1 LEU A 415      16.000 -18.987  27.588  1.00 10.00      A   
ATOM   3940  CD2 LEU A 415      18.435 -19.545  27.430  1.00 10.00      A   
ATOM   3941  C   LEU A 415      17.461 -23.205  25.343  1.00 10.00      A   
ATOM   3942  O   LEU A 415      18.271 -23.968  25.869  1.00 10.00      A   
ATOM   3943  N   THR A 416      16.357 -23.633  24.748  1.00 10.00      A   
ATOM   3944  HN  THR A 416      15.749 -22.981  24.323  1.00 10.00      A   
ATOM   3945  CA  THR A 416      16.029 -25.054  24.711  1.00 10.00      A   
ATOM   3946  CB  THR A 416      14.510 -25.297  24.737  1.00 10.00      A   
ATOM   3947  OG1 THR A 416      13.892 -24.597  23.653  1.00 10.00      A   
ATOM   3948  HG1 THR A 416      13.545 -23.756  23.973  1.00 10.00      A   
ATOM   3949  CG2 THR A 416      13.921 -24.809  26.054  1.00 10.00      A   
ATOM   3950  C   THR A 416      16.644 -25.749  23.499  1.00 10.00      A   
ATOM   3951  O   THR A 416      16.712 -26.982  23.453  1.00 10.00      A   
ATOM   3952  N   LEU A 417      17.101 -24.944  22.532  1.00 10.00      A   
ATOM   3953  HN  LEU A 417      17.029 -23.973  22.655  1.00 10.00      A   
ATOM   3954  CA  LEU A 417      17.714 -25.451  21.302  1.00 10.00      A   
ATOM   3955  CB  LEU A 417      19.023 -26.184  21.595  1.00 10.00      A   
ATOM   3956  CG  LEU A 417      20.167 -25.315  22.119  1.00 10.00      A   
ATOM   3957  CD1 LEU A 417      21.357 -26.175  22.509  1.00 10.00      A   
ATOM   3958  CD2 LEU A 417      20.571 -24.275  21.082  1.00 10.00      A   
ATOM   3959  C   LEU A 417      16.753 -26.333  20.521  1.00 10.00      A   
ATOM   3960  O   LEU A 417      17.157 -27.276  19.844  1.00 10.00      A   
ATOM   3961  N   GLU A 418      15.476 -26.012  20.627  1.00 10.00      A   
ATOM   3962  HN  GLU A 418      15.226 -25.248  21.188  1.00 10.00      A   
ATOM   3963  CA  GLU A 418      14.431 -26.756  19.945  1.00 10.00      A   
ATOM   3964  CB  GLU A 418      13.399 -27.238  20.964  1.00 10.00      A   
ATOM   3965  CG  GLU A 418      13.921 -28.289  21.926  1.00 10.00      A   
ATOM   3966  CD  GLU A 418      12.804 -29.098  22.535  1.00 10.00      A   
ATOM   3967  OE1 GLU A 418      12.030 -29.708  21.769  1.00 10.00      A   
ATOM   3968  OE2 GLU A 418      12.685 -29.125  23.776  1.00 10.00      A   
ATOM   3969  C   GLU A 418      13.746 -25.880  18.900  1.00 10.00      A   
ATOM   3970  O   GLU A 418      13.893 -24.655  18.921  1.00 10.00      A   
ATOM   3971  N   PRO A 419      13.018 -26.488  17.948  1.00 10.00      A   
ATOM   3972  CA  PRO A 419      12.294 -25.738  16.921  1.00 10.00      A   
ATOM   3973  CB  PRO A 419      11.707 -26.823  16.010  1.00 10.00      A   
ATOM   3974  CG  PRO A 419      12.473 -28.060  16.327  1.00 10.00      A   
ATOM   3975  CD  PRO A 419      12.864 -27.942  17.771  1.00 10.00      A   
ATOM   3976  C   PRO A 419      11.176 -24.910  17.546  1.00 10.00      A   
ATOM   3977  O   PRO A 419      10.654 -25.259  18.607  1.00 10.00      A   
ATOM   3978  N   LEU A 420      10.786 -23.837  16.878  1.00 10.00      A   
ATOM   3979  HN  LEU A 420      11.196 -23.639  16.004  1.00 10.00      A   
ATOM   3980  CA  LEU A 420       9.748 -22.951  17.390  1.00 10.00      A   
ATOM   3981  CB  LEU A 420      10.009 -21.510  16.937  1.00 10.00      A   
ATOM   3982  CG  LEU A 420      11.377 -20.923  17.289  1.00 10.00      A   
ATOM   3983  CD1 LEU A 420      11.571 -19.591  16.586  1.00 10.00      A   
ATOM   3984  CD2 LEU A 420      11.520 -20.755  18.794  1.00 10.00      A   
ATOM   3985  C   LEU A 420       8.349 -23.396  16.967  1.00 10.00      A   
ATOM   3986  O   LEU A 420       7.437 -22.575  16.834  1.00 10.00      A   
ATOM   3987  N   ASP A 421       8.178 -24.701  16.791  1.00 10.00      A   
ATOM   3988  HN  ASP A 421       8.936 -25.302  16.952  1.00 10.00      A   
ATOM   3989  CA  ASP A 421       6.898 -25.269  16.378  1.00 10.00      A   
ATOM   3990  CB  ASP A 421       7.003 -26.791  16.223  1.00 10.00      A   
ATOM   3991  CG  ASP A 421       7.897 -27.232  15.077  1.00 10.00      A   
ATOM   3992  OD1 ASP A 421       7.584 -26.925  13.907  1.00 10.00      A   
ATOM   3993  OD2 ASP A 421       8.909 -27.910  15.340  1.00 10.00      A   
ATOM   3994  C   ASP A 421       5.791 -24.941  17.375  1.00 10.00      A   
ATOM   3995  O   ASP A 421       4.732 -24.443  16.999  1.00 10.00      A   
ATOM   3996  N   ILE A 422       6.040 -25.224  18.649  1.00 10.00      A   
ATOM   3997  HN  ILE A 422       6.902 -25.623  18.892  1.00 10.00      A   
ATOM   3998  CA  ILE A 422       5.052 -24.964  19.692  1.00 10.00      A   
ATOM   3999  CB  ILE A 422       5.394 -25.662  21.023  1.00 10.00      A   
ATOM   4000  CG1 ILE A 422       6.829 -25.348  21.459  1.00 10.00      A   
ATOM   4001  CG2 ILE A 422       5.174 -27.162  20.906  1.00 10.00      A   
ATOM   4002  CD1 ILE A 422       7.153 -25.788  22.871  1.00 10.00      A   
ATOM   4003  C   ILE A 422       4.841 -23.470  19.926  1.00 10.00      A   
ATOM   4004  O   ILE A 422       3.750 -23.043  20.300  1.00 10.00      A   
ATOM   4005  N   GLY A 423       5.889 -22.684  19.706  1.00 10.00      A   
ATOM   4006  HN  GLY A 423       6.738 -23.084  19.425  1.00 10.00      A   
ATOM   4007  CA  GLY A 423       5.796 -21.247  19.888  1.00 10.00      A   
ATOM   4008  C   GLY A 423       4.772 -20.628  18.959  1.00 10.00      A   
ATOM   4009  O   GLY A 423       3.817 -19.995  19.405  1.00 10.00      A   
ATOM   4010  N   PHE A 424       4.955 -20.833  17.662  1.00 10.00      A   
ATOM   4011  HN  PHE A 424       5.726 -21.365  17.363  1.00 10.00      A   
ATOM   4012  CA  PHE A 424       4.032 -20.295  16.675  1.00 10.00      A   
ATOM   4013  CB  PHE A 424       4.647 -20.347  15.275  1.00 10.00      A   
ATOM   4014  CG  PHE A 424       5.703 -19.304  15.035  1.00 10.00      A   
ATOM   4015  CD1 PHE A 424       7.049 -19.627  15.090  1.00 10.00      A   
ATOM   4016  CD2 PHE A 424       5.348 -17.996  14.750  1.00 10.00      A   
ATOM   4017  CE1 PHE A 424       8.018 -18.666  14.864  1.00 10.00      A   
ATOM   4018  CE2 PHE A 424       6.310 -17.031  14.524  1.00 10.00      A   
ATOM   4019  CZ  PHE A 424       7.649 -17.366  14.581  1.00 10.00      A   
ATOM   4020  C   PHE A 424       2.711 -21.060  16.716  1.00 10.00      A   
ATOM   4021  O   PHE A 424       1.658 -20.535  16.345  1.00 10.00      A   
ATOM   4022  N   GLY A 425       2.780 -22.304  17.185  1.00 10.00      A   
ATOM   4023  HN  GLY A 425       3.653 -22.669  17.450  1.00 10.00      A   
ATOM   4024  CA  GLY A 425       1.595 -23.130  17.295  1.00 10.00      A   
ATOM   4025  C   GLY A 425       0.627 -22.586  18.322  1.00 10.00      A   
ATOM   4026  O   GLY A 425      -0.586 -22.758  18.199  1.00 10.00      A   
ATOM   4027  N   ALA A 426       1.162 -21.928  19.343  1.00 10.00      A   
ATOM   4028  HN  ALA A 426       2.141 -21.849  19.407  1.00 10.00      A   
ATOM   4029  CA  ALA A 426       0.338 -21.341  20.386  1.00 10.00      A   
ATOM   4030  CB  ALA A 426       1.170 -21.078  21.629  1.00 10.00      A   
ATOM   4031  C   ALA A 426      -0.293 -20.047  19.892  1.00 10.00      A   
ATOM   4032  O   ALA A 426      -1.385 -19.670  20.319  1.00 10.00      A   
ATOM   4033  N   ILE A 427       0.402 -19.379  18.978  1.00 10.00      A   
ATOM   4034  HN  ILE A 427       1.263 -19.744  18.677  1.00 10.00      A   
ATOM   4035  CA  ILE A 427      -0.071 -18.121  18.409  1.00 10.00      A   
ATOM   4036  CB  ILE A 427       0.954 -17.535  17.413  1.00 10.00      A   
ATOM   4037  CG1 ILE A 427       2.331 -17.361  18.060  1.00 10.00      A   
ATOM   4038  CG2 ILE A 427       0.458 -16.219  16.827  1.00 10.00      A   
ATOM   4039  CD1 ILE A 427       2.411 -16.237  19.071  1.00 10.00      A   
ATOM   4040  C   ILE A 427      -1.397 -18.329  17.686  1.00 10.00      A   
ATOM   4041  O   ILE A 427      -2.377 -17.645  17.962  1.00 10.00      A   
ATOM   4042  N   VAL A 428      -1.429 -19.303  16.785  1.00 10.00      A   
ATOM   4043  HN  VAL A 428      -0.617 -19.837  16.630  1.00 10.00      A   
ATOM   4044  CA  VAL A 428      -2.637 -19.595  16.012  1.00 10.00      A   
ATOM   4045  CB  VAL A 428      -2.341 -20.508  14.804  1.00 10.00      A   
ATOM   4046  CG1 VAL A 428      -1.365 -19.834  13.853  1.00 10.00      A   
ATOM   4047  CG2 VAL A 428      -1.801 -21.854  15.263  1.00 10.00      A   
ATOM   4048  C   VAL A 428      -3.730 -20.233  16.869  1.00 10.00      A   
ATOM   4049  O   VAL A 428      -4.885 -20.321  16.452  1.00 10.00      A   
ATOM   4050  N   GLU A 429      -3.362 -20.670  18.066  1.00 10.00      A   
ATOM   4051  HN  GLU A 429      -2.432 -20.559  18.351  1.00 10.00      A   
ATOM   4052  CA  GLU A 429      -4.309 -21.306  18.969  1.00 10.00      A   
ATOM   4053  CB  GLU A 429      -3.582 -22.306  19.867  1.00 10.00      A   
ATOM   4054  CG  GLU A 429      -4.494 -23.324  20.526  1.00 10.00      A   
ATOM   4055  CD  GLU A 429      -4.029 -23.711  21.913  1.00 10.00      A   
ATOM   4056  OE1 GLU A 429      -2.916 -24.268  22.042  1.00 10.00      A   
ATOM   4057  OE2 GLU A 429      -4.778 -23.468  22.879  1.00 10.00      A   
ATOM   4058  C   GLU A 429      -5.035 -20.270  19.823  1.00 10.00      A   
ATOM   4059  O   GLU A 429      -6.260 -20.317  19.981  1.00 10.00      A   
ATOM   4060  N   HIS A 430      -4.273 -19.338  20.381  1.00 10.00      A   
ATOM   4061  HN  HIS A 430      -3.301 -19.358  20.232  1.00 10.00      A   
ATOM   4062  CA  HIS A 430      -4.842 -18.294  21.222  1.00 10.00      A   
ATOM   4063  CB  HIS A 430      -3.809 -17.762  22.216  1.00 10.00      A   
ATOM   4064  CG  HIS A 430      -3.455 -18.750  23.283  1.00 10.00      A   
ATOM   4065  ND1 HIS A 430      -4.224 -18.886  24.412  1.00 10.00      A   
ATOM   4066  CD2 HIS A 430      -2.428 -19.635  23.333  1.00 10.00      A   
ATOM   4067  CE1 HIS A 430      -3.661 -19.845  25.122  1.00 10.00      A   
ATOM   4068  NE2 HIS A 430      -2.572 -20.328  24.507  1.00 10.00      A   
ATOM   4069  HE2 HIS A 430      -1.992 -21.050  24.834  1.00 10.00      A   
ATOM   4070  C   HIS A 430      -5.429 -17.162  20.390  1.00 10.00      A   
ATOM   4071  O   HIS A 430      -6.510 -16.659  20.690  1.00 10.00      A   
ATOM   4072  N   CYS A 431      -4.714 -16.763  19.352  1.00 10.00      A   
ATOM   4073  HN  CYS A 431      -3.853 -17.197  19.163  1.00 10.00      A   
ATOM   4074  CA  CYS A 431      -5.175 -15.702  18.478  1.00 10.00      A   
ATOM   4075  CB  CYS A 431      -3.987 -14.929  17.900  1.00 10.00      A   
ATOM   4076  SG  CYS A 431      -2.681 -14.568  19.100  1.00 10.00      A   
ATOM   4077  HG  CYS A 431      -3.242 -14.044  20.181  1.00 10.00      A   
ATOM   4078  C   CYS A 431      -6.031 -16.290  17.363  1.00 10.00      A   
ATOM   4079  O   CYS A 431      -5.528 -16.645  16.297  1.00 10.00      A   
ATOM   4080  N   LYS A 432      -7.321 -16.414  17.626  1.00 10.00      A   
ATOM   4081  HN  LYS A 432      -7.661 -16.123  18.501  1.00 10.00      A   
ATOM   4082  CA  LYS A 432      -8.253 -16.972  16.655  1.00 10.00      A   
ATOM   4083  CB  LYS A 432      -9.504 -17.497  17.357  1.00 10.00      A   
ATOM   4084  CG  LYS A 432      -9.280 -18.801  18.101  1.00 10.00      A   
ATOM   4085  CD  LYS A 432     -10.495 -19.188  18.923  1.00 10.00      A   
ATOM   4086  CE  LYS A 432     -10.431 -20.645  19.358  1.00 10.00      A   
ATOM   4087  NZ  LYS A 432      -9.212 -20.950  20.156  1.00 10.00      A   
ATOM   4088  HZ1 LYS A 432      -9.141 -20.307  20.970  1.00 10.00      A   
ATOM   4089  HZ2 LYS A 432      -8.360 -20.845  19.568  1.00 10.00      A   
ATOM   4090  HZ3 LYS A 432      -9.255 -21.929  20.507  1.00 10.00      A   
ATOM   4091  C   LYS A 432      -8.623 -15.961  15.574  1.00 10.00      A   
ATOM   4092  O   LYS A 432      -9.189 -16.322  14.539  1.00 10.00      A   
ATOM   4093  N   ASP A 433      -8.300 -14.697  15.823  1.00 10.00      A   
ATOM   4094  HN  ASP A 433      -7.864 -14.479  16.673  1.00 10.00      A   
ATOM   4095  CA  ASP A 433      -8.581 -13.621  14.875  1.00 10.00      A   
ATOM   4096  CB  ASP A 433      -9.041 -12.352  15.601  1.00 10.00      A   
ATOM   4097  CG  ASP A 433     -10.368 -12.524  16.304  1.00 10.00      A   
ATOM   4098  OD1 ASP A 433     -10.383 -12.558  17.553  1.00 10.00      A   
ATOM   4099  OD2 ASP A 433     -11.404 -12.623  15.609  1.00 10.00      A   
ATOM   4100  C   ASP A 433      -7.347 -13.317  14.036  1.00 10.00      A   
ATOM   4101  O   ASP A 433      -7.305 -12.326  13.302  1.00 10.00      A   
ATOM   4102  N   LEU A 434      -6.336 -14.169  14.169  1.00 10.00      A   
ATOM   4103  HN  LEU A 434      -6.427 -14.918  14.795  1.00 10.00      A   
ATOM   4104  CA  LEU A 434      -5.099 -14.020  13.419  1.00 10.00      A   
ATOM   4105  CB  LEU A 434      -4.075 -15.059  13.876  1.00 10.00      A   
ATOM   4106  CG  LEU A 434      -2.663 -14.919  13.301  1.00 10.00      A   
ATOM   4107  CD1 LEU A 434      -1.978 -13.671  13.845  1.00 10.00      A   
ATOM   4108  CD2 LEU A 434      -1.845 -16.159  13.611  1.00 10.00      A   
ATOM   4109  C   LEU A 434      -5.368 -14.164  11.926  1.00 10.00      A   
ATOM   4110  O   LEU A 434      -5.683 -15.254  11.441  1.00 10.00      A   
ATOM   4111  N   ARG A 435      -5.240 -13.059  11.210  1.00 10.00      A   
ATOM   4112  HN  ARG A 435      -4.957 -12.231  11.662  1.00 10.00      A   
ATOM   4113  CA  ARG A 435      -5.487 -13.037   9.779  1.00 10.00      A   
ATOM   4114  CB  ARG A 435      -6.219 -11.753   9.407  1.00 10.00      A   
ATOM   4115  CG  ARG A 435      -6.781 -11.737   7.998  1.00 10.00      A   
ATOM   4116  CD  ARG A 435      -7.460 -10.411   7.703  1.00 10.00      A   
ATOM   4117  NE  ARG A 435      -6.498  -9.307   7.636  1.00 10.00      A   
ATOM   4118  HE  ARG A 435      -5.892  -9.281   6.860  1.00 10.00      A   
ATOM   4119  CZ  ARG A 435      -6.411  -8.334   8.541  1.00 10.00      A   
ATOM   4120  NH1 ARG A 435      -7.226  -8.319   9.583  1.00 10.00      A   
ATOM   4121 HH11 ARG A 435      -7.937  -9.075   9.703  1.00 10.00      A   
ATOM   4122 HH12 ARG A 435      -7.168  -7.554  10.285  1.00 10.00      A   
ATOM   4123  NH2 ARG A 435      -5.482  -7.399   8.419  1.00 10.00      A   
ATOM   4124 HH21 ARG A 435      -5.401  -6.629   9.115  1.00 10.00      A   
ATOM   4125 HH22 ARG A 435      -4.819  -7.422   7.611  1.00 10.00      A   
ATOM   4126  C   ARG A 435      -4.182 -13.156   8.997  1.00 10.00      A   
ATOM   4127  O   ARG A 435      -4.104 -13.888   8.013  1.00 10.00      A   
ATOM   4128  N   ARG A 436      -3.157 -12.441   9.435  1.00 10.00      A   
ATOM   4129  HN  ARG A 436      -3.270 -11.872  10.225  1.00 10.00      A   
ATOM   4130  CA  ARG A 436      -1.864 -12.488   8.767  1.00 10.00      A   
ATOM   4131  CB  ARG A 436      -1.488 -11.125   8.181  1.00 10.00      A   
ATOM   4132  CG  ARG A 436      -0.232 -11.155   7.323  1.00 10.00      A   
ATOM   4133  CD  ARG A 436       0.005  -9.829   6.618  1.00 10.00      A   
ATOM   4134  NE  ARG A 436       1.046  -9.944   5.597  1.00 10.00      A   
ATOM   4135  HE  ARG A 436       1.484 -10.818   5.502  1.00 10.00      A   
ATOM   4136  CZ  ARG A 436       1.442  -8.943   4.807  1.00 10.00      A   
ATOM   4137  NH1 ARG A 436       0.906  -7.734   4.906  1.00 10.00      A   
ATOM   4138 HH11 ARG A 436       1.241  -6.969   4.268  1.00 10.00      A   
ATOM   4139 HH12 ARG A 436       0.162  -7.536   5.607  1.00 10.00      A   
ATOM   4140  NH2 ARG A 436       2.386  -9.146   3.901  1.00 10.00      A   
ATOM   4141 HH21 ARG A 436       2.830 -10.080   3.797  1.00 10.00      A   
ATOM   4142 HH22 ARG A 436       2.685  -8.353   3.280  1.00 10.00      A   
ATOM   4143  C   ARG A 436      -0.781 -12.972   9.721  1.00 10.00      A   
ATOM   4144  O   ARG A 436      -0.625 -12.440  10.825  1.00 10.00      A   
ATOM   4145  N   LEU A 437      -0.043 -13.982   9.292  1.00 10.00      A   
ATOM   4146  HN  LEU A 437      -0.224 -14.366   8.404  1.00 10.00      A   
ATOM   4147  CA  LEU A 437       1.025 -14.542  10.097  1.00 10.00      A   
ATOM   4148  CB  LEU A 437       0.591 -15.874  10.711  1.00 10.00      A   
ATOM   4149  CG  LEU A 437       1.637 -16.599  11.561  1.00 10.00      A   
ATOM   4150  CD1 LEU A 437       1.896 -15.852  12.860  1.00 10.00      A   
ATOM   4151  CD2 LEU A 437       1.201 -18.027  11.840  1.00 10.00      A   
ATOM   4152  C   LEU A 437       2.290 -14.736   9.273  1.00 10.00      A   
ATOM   4153  O   LEU A 437       2.247 -15.229   8.143  1.00 10.00      A   
ATOM   4154  N   SER A 438       3.410 -14.330   9.845  1.00 10.00      A   
ATOM   4155  HN  SER A 438       3.367 -13.918  10.734  1.00 10.00      A   
ATOM   4156  CA  SER A 438       4.700 -14.462   9.197  1.00 10.00      A   
ATOM   4157  CB  SER A 438       5.366 -13.091   9.108  1.00 10.00      A   
ATOM   4158  OG  SER A 438       4.447 -12.125   8.620  1.00 10.00      A   
ATOM   4159  HG  SER A 438       4.927 -11.438   8.135  1.00 10.00      A   
ATOM   4160  C   SER A 438       5.567 -15.443   9.985  1.00 10.00      A   
ATOM   4161  O   SER A 438       5.716 -15.311  11.200  1.00 10.00      A   
ATOM   4162  N   LEU A 439       6.125 -16.432   9.299  1.00 10.00      A   
ATOM   4163  HN  LEU A 439       5.984 -16.484   8.328  1.00 10.00      A   
ATOM   4164  CA  LEU A 439       6.947 -17.441   9.947  1.00 10.00      A   
ATOM   4165  CB  LEU A 439       6.583 -18.830   9.421  1.00 10.00      A   
ATOM   4166  CG  LEU A 439       5.157 -19.311   9.691  1.00 10.00      A   
ATOM   4167  CD1 LEU A 439       4.932 -20.661   9.035  1.00 10.00      A   
ATOM   4168  CD2 LEU A 439       4.893 -19.395  11.186  1.00 10.00      A   
ATOM   4169  C   LEU A 439       8.436 -17.198   9.738  1.00 10.00      A   
ATOM   4170  O   LEU A 439       8.847 -16.571   8.758  1.00 10.00      A   
ATOM   4171  N   SER A 440       9.229 -17.707  10.678  1.00 10.00      A   
ATOM   4172  HN  SER A 440       8.819 -18.168  11.436  1.00 10.00      A   
ATOM   4173  CA  SER A 440      10.682 -17.602  10.638  1.00 10.00      A   
ATOM   4174  CB  SER A 440      11.135 -16.149  10.785  1.00 10.00      A   
ATOM   4175  OG  SER A 440      10.597 -15.554  11.953  1.00 10.00      A   
ATOM   4176  HG  SER A 440       9.748 -15.141  11.741  1.00 10.00      A   
ATOM   4177  C   SER A 440      11.295 -18.469  11.740  1.00 10.00      A   
ATOM   4178  O   SER A 440      10.599 -18.884  12.670  1.00 10.00      A   
ATOM   4179  N   GLY A 441      12.586 -18.754  11.627  1.00 10.00      A   
ATOM   4180  HN  GLY A 441      13.088 -18.421  10.855  1.00 10.00      A   
ATOM   4181  CA  GLY A 441      13.252 -19.573  12.619  1.00 10.00      A   
ATOM   4182  C   GLY A 441      13.206 -21.038  12.250  1.00 10.00      A   
ATOM   4183  O   GLY A 441      12.840 -21.388  11.128  1.00 10.00      A   
ATOM   4184  N   LEU A 442      13.591 -21.896  13.183  1.00 10.00      A   
ATOM   4185  HN  LEU A 442      13.887 -21.555  14.055  1.00 10.00      A   
ATOM   4186  CA  LEU A 442      13.582 -23.329  12.940  1.00 10.00      A   
ATOM   4187  CB  LEU A 442      14.571 -24.055  13.855  1.00 10.00      A   
ATOM   4188  CG  LEU A 442      14.775 -25.545  13.566  1.00 10.00      A   
ATOM   4189  CD1 LEU A 442      15.403 -25.745  12.194  1.00 10.00      A   
ATOM   4190  CD2 LEU A 442      15.635 -26.184  14.641  1.00 10.00      A   
ATOM   4191  C   LEU A 442      12.183 -23.894  13.125  1.00 10.00      A   
ATOM   4192  O   LEU A 442      11.717 -24.084  14.249  1.00 10.00      A   
ATOM   4193  N   LEU A 443      11.514 -24.135  12.014  1.00 10.00      A   
ATOM   4194  HN  LEU A 443      11.935 -23.935  11.152  1.00 10.00      A   
ATOM   4195  CA  LEU A 443      10.169 -24.683  12.030  1.00 10.00      A   
ATOM   4196  CB  LEU A 443       9.182 -23.678  11.437  1.00 10.00      A   
ATOM   4197  CG  LEU A 443       9.084 -22.325  12.144  1.00 10.00      A   
ATOM   4198  CD1 LEU A 443       8.252 -21.356  11.322  1.00 10.00      A   
ATOM   4199  CD2 LEU A 443       8.489 -22.488  13.532  1.00 10.00      A   
ATOM   4200  C   LEU A 443      10.130 -25.983  11.238  1.00 10.00      A   
ATOM   4201  O   LEU A 443      10.763 -26.095  10.189  1.00 10.00      A   
ATOM   4202  N   THR A 444       9.382 -26.957  11.733  1.00 10.00      A   
ATOM   4203  HN  THR A 444       8.863 -26.801  12.558  1.00 10.00      A   
ATOM   4204  CA  THR A 444       9.288 -28.249  11.074  1.00 10.00      A   
ATOM   4205  CB  THR A 444       9.715 -29.379  12.035  1.00 10.00      A   
ATOM   4206  OG1 THR A 444       8.781 -29.478  13.120  1.00 10.00      A   
ATOM   4207  HG1 THR A 444       8.849 -28.685  13.681  1.00 10.00      A   
ATOM   4208  CG2 THR A 444      11.106 -29.108  12.594  1.00 10.00      A   
ATOM   4209  C   THR A 444       7.862 -28.501  10.587  1.00 10.00      A   
ATOM   4210  O   THR A 444       7.049 -27.576  10.522  1.00 10.00      A   
ATOM   4211  N   ASP A 445       7.558 -29.753  10.248  1.00 10.00      A   
ATOM   4212  HN  ASP A 445       8.255 -30.451  10.301  1.00 10.00      A   
ATOM   4213  CA  ASP A 445       6.218 -30.116   9.786  1.00 10.00      A   
ATOM   4214  CB  ASP A 445       6.218 -31.505   9.130  1.00 10.00      A   
ATOM   4215  CG  ASP A 445       6.460 -31.471   7.631  1.00 10.00      A   
ATOM   4216  OD1 ASP A 445       6.375 -32.541   6.985  1.00 10.00      A   
ATOM   4217  OD2 ASP A 445       6.753 -30.384   7.092  1.00 10.00      A   
ATOM   4218  C   ASP A 445       5.234 -30.100  10.954  1.00 10.00      A   
ATOM   4219  O   ASP A 445       4.034 -30.303  10.775  1.00 10.00      A   
ATOM   4220  N   LYS A 446       5.751 -29.855  12.152  1.00 10.00      A   
ATOM   4221  HN  LYS A 446       6.715 -29.688  12.229  1.00 10.00      A   
ATOM   4222  CA  LYS A 446       4.927 -29.822  13.351  1.00 10.00      A   
ATOM   4223  CB  LYS A 446       5.770 -30.067  14.604  1.00 10.00      A   
ATOM   4224  CG  LYS A 446       4.953 -30.393  15.841  1.00 10.00      A   
ATOM   4225  CD  LYS A 446       4.113 -31.642  15.624  1.00 10.00      A   
ATOM   4226  CE  LYS A 446       3.013 -31.759  16.664  1.00 10.00      A   
ATOM   4227  NZ  LYS A 446       2.142 -32.937  16.423  1.00 10.00      A   
ATOM   4228  HZ1 LYS A 446       1.798 -32.935  15.436  1.00 10.00      A   
ATOM   4229  HZ2 LYS A 446       1.320 -32.912  17.063  1.00 10.00      A   
ATOM   4230  HZ3 LYS A 446       2.670 -33.816  16.592  1.00 10.00      A   
ATOM   4231  C   LYS A 446       4.162 -28.509  13.467  1.00 10.00      A   
ATOM   4232  O   LYS A 446       2.957 -28.514  13.723  1.00 10.00      A   
ATOM   4233  N   VAL A 447       4.856 -27.389  13.279  1.00 10.00      A   
ATOM   4234  HN  VAL A 447       5.823 -27.444  13.089  1.00 10.00      A   
ATOM   4235  CA  VAL A 447       4.217 -26.081  13.368  1.00 10.00      A   
ATOM   4236  CB  VAL A 447       5.217 -24.905  13.234  1.00 10.00      A   
ATOM   4237  CG1 VAL A 447       5.819 -24.834  11.839  1.00 10.00      A   
ATOM   4238  CG2 VAL A 447       4.550 -23.589  13.606  1.00 10.00      A   
ATOM   4239  C   VAL A 447       3.092 -25.954  12.340  1.00 10.00      A   
ATOM   4240  O   VAL A 447       2.024 -25.418  12.638  1.00 10.00      A   
ATOM   4241  N   PHE A 448       3.323 -26.489  11.144  1.00 10.00      A   
ATOM   4242  HN  PHE A 448       4.186 -26.923  10.977  1.00 10.00      A   
ATOM   4243  CA  PHE A 448       2.331 -26.444  10.076  1.00 10.00      A   
ATOM   4244  CB  PHE A 448       2.923 -26.949   8.761  1.00 10.00      A   
ATOM   4245  CG  PHE A 448       3.976 -26.041   8.198  1.00 10.00      A   
ATOM   4246  CD1 PHE A 448       5.307 -26.424   8.186  1.00 10.00      A   
ATOM   4247  CD2 PHE A 448       3.636 -24.796   7.698  1.00 10.00      A   
ATOM   4248  CE1 PHE A 448       6.282 -25.581   7.685  1.00 10.00      A   
ATOM   4249  CE2 PHE A 448       4.604 -23.950   7.193  1.00 10.00      A   
ATOM   4250  CZ  PHE A 448       5.929 -24.344   7.188  1.00 10.00      A   
ATOM   4251  C   PHE A 448       1.094 -27.253  10.453  1.00 10.00      A   
ATOM   4252  O   PHE A 448      -0.024 -26.934  10.046  1.00 10.00      A   
ATOM   4253  N   GLU A 449       1.305 -28.294  11.250  1.00 10.00      A   
ATOM   4254  HN  GLU A 449       2.219 -28.496  11.540  1.00 10.00      A   
ATOM   4255  CA  GLU A 449       0.212 -29.140  11.706  1.00 10.00      A   
ATOM   4256  CB  GLU A 449       0.760 -30.365  12.442  1.00 10.00      A   
ATOM   4257  CG  GLU A 449      -0.268 -31.452  12.701  1.00 10.00      A   
ATOM   4258  CD  GLU A 449       0.155 -32.411  13.794  1.00 10.00      A   
ATOM   4259  OE1 GLU A 449       1.338 -32.813  13.821  1.00 10.00      A   
ATOM   4260  OE2 GLU A 449      -0.697 -32.770  14.637  1.00 10.00      A   
ATOM   4261  C   GLU A 449      -0.704 -28.335  12.624  1.00 10.00      A   
ATOM   4262  O   GLU A 449      -1.926 -28.450  12.566  1.00 10.00      A   
ATOM   4263  N   TYR A 450      -0.097 -27.506  13.466  1.00 10.00      A   
ATOM   4264  HN  TYR A 450       0.885 -27.467  13.469  1.00 10.00      A   
ATOM   4265  CA  TYR A 450      -0.846 -26.656  14.383  1.00 10.00      A   
ATOM   4266  CB  TYR A 450       0.080 -26.039  15.437  1.00 10.00      A   
ATOM   4267  CG  TYR A 450       0.494 -26.994  16.534  1.00 10.00      A   
ATOM   4268  CD1 TYR A 450       1.768 -27.546  16.562  1.00 10.00      A   
ATOM   4269  CD2 TYR A 450      -0.394 -27.348  17.544  1.00 10.00      A   
ATOM   4270  CE1 TYR A 450       2.150 -28.422  17.560  1.00 10.00      A   
ATOM   4271  CE2 TYR A 450      -0.020 -28.222  18.547  1.00 10.00      A   
ATOM   4272  CZ  TYR A 450       1.253 -28.758  18.551  1.00 10.00      A   
ATOM   4273  OH  TYR A 450       1.631 -29.627  19.553  1.00 10.00      A   
ATOM   4274  HH  TYR A 450       0.869 -30.152  19.828  1.00 10.00      A   
ATOM   4275  C   TYR A 450      -1.550 -25.553  13.608  1.00 10.00      A   
ATOM   4276  O   TYR A 450      -2.714 -25.236  13.867  1.00 10.00      A   
ATOM   4277  N   ILE A 451      -0.831 -24.977  12.650  1.00 10.00      A   
ATOM   4278  HN  ILE A 451       0.093 -25.277  12.501  1.00 10.00      A   
ATOM   4279  CA  ILE A 451      -1.368 -23.917  11.813  1.00 10.00      A   
ATOM   4280  CB  ILE A 451      -0.307 -23.399  10.817  1.00 10.00      A   
ATOM   4281  CG1 ILE A 451       0.816 -22.677  11.566  1.00 10.00      A   
ATOM   4282  CG2 ILE A 451      -0.934 -22.469   9.790  1.00 10.00      A   
ATOM   4283  CD1 ILE A 451       2.008 -22.325  10.700  1.00 10.00      A   
ATOM   4284  C   ILE A 451      -2.584 -24.426  11.049  1.00 10.00      A   
ATOM   4285  O   ILE A 451      -3.647 -23.809  11.080  1.00 10.00      A   
ATOM   4286  N   GLY A 452      -2.435 -25.588  10.414  1.00 10.00      A   
ATOM   4287  HN  GLY A 452      -1.566 -26.052  10.456  1.00 10.00      A   
ATOM   4288  CA  GLY A 452      -3.525 -26.173   9.651  1.00 10.00      A   
ATOM   4289  C   GLY A 452      -4.606 -26.799  10.517  1.00 10.00      A   
ATOM   4290  O   GLY A 452      -5.316 -27.701  10.075  1.00 10.00      A   
ATOM   4291  N   THR A 453      -4.734 -26.327  11.747  1.00 10.00      A   
ATOM   4292  HN  THR A 453      -4.139 -25.608  12.043  1.00 10.00      A   
ATOM   4293  CA  THR A 453      -5.735 -26.841  12.668  1.00 10.00      A   
ATOM   4294  CB  THR A 453      -5.123 -27.865  13.652  1.00 10.00      A   
ATOM   4295  OG1 THR A 453      -4.475 -28.910  12.914  1.00 10.00      A   
ATOM   4296  HG1 THR A 453      -3.549 -28.667  12.761  1.00 10.00      A   
ATOM   4297  CG2 THR A 453      -6.198 -28.472  14.544  1.00 10.00      A   
ATOM   4298  C   THR A 453      -6.386 -25.702  13.452  1.00 10.00      A   
ATOM   4299  O   THR A 453      -7.611 -25.627  13.555  1.00 10.00      A   
ATOM   4300  N   TYR A 454      -5.566 -24.799  13.977  1.00 10.00      A   
ATOM   4301  HN  TYR A 454      -4.595 -24.889  13.843  1.00 10.00      A   
ATOM   4302  CA  TYR A 454      -6.081 -23.689  14.767  1.00 10.00      A   
ATOM   4303  CB  TYR A 454      -5.236 -23.489  16.024  1.00 10.00      A   
ATOM   4304  CG  TYR A 454      -5.218 -24.702  16.927  1.00 10.00      A   
ATOM   4305  CD1 TYR A 454      -4.053 -25.435  17.126  1.00 10.00      A   
ATOM   4306  CD2 TYR A 454      -6.374 -25.126  17.571  1.00 10.00      A   
ATOM   4307  CE1 TYR A 454      -4.043 -26.553  17.937  1.00 10.00      A   
ATOM   4308  CE2 TYR A 454      -6.372 -26.239  18.386  1.00 10.00      A   
ATOM   4309  CZ  TYR A 454      -5.206 -26.950  18.566  1.00 10.00      A   
ATOM   4310  OH  TYR A 454      -5.210 -28.067  19.366  1.00 10.00      A   
ATOM   4311  HH  TYR A 454      -5.977 -28.613  19.145  1.00 10.00      A   
ATOM   4312  C   TYR A 454      -6.212 -22.393  13.968  1.00 10.00      A   
ATOM   4313  O   TYR A 454      -7.001 -21.518  14.330  1.00 10.00      A   
ATOM   4314  N   ALA A 455      -5.445 -22.267  12.890  1.00 10.00      A   
ATOM   4315  HN  ALA A 455      -4.832 -22.991  12.641  1.00 10.00      A   
ATOM   4316  CA  ALA A 455      -5.504 -21.073  12.059  1.00 10.00      A   
ATOM   4317  CB  ALA A 455      -4.133 -20.745  11.479  1.00 10.00      A   
ATOM   4318  C   ALA A 455      -6.529 -21.256  10.947  1.00 10.00      A   
ATOM   4319  O   ALA A 455      -6.234 -21.835   9.899  1.00 10.00      A   
ATOM   4320  N   LYS A 456      -7.741 -20.787  11.190  1.00 10.00      A   
ATOM   4321  HN  LYS A 456      -7.921 -20.347  12.050  1.00 10.00      A   
ATOM   4322  CA  LYS A 456      -8.812 -20.909  10.210  1.00 10.00      A   
ATOM   4323  CB  LYS A 456     -10.082 -21.474  10.858  1.00 10.00      A   
ATOM   4324  CG  LYS A 456      -9.920 -22.865  11.462  1.00 10.00      A   
ATOM   4325  CD  LYS A 456      -9.808 -23.933  10.384  1.00 10.00      A   
ATOM   4326  CE  LYS A 456      -9.703 -25.325  10.986  1.00 10.00      A   
ATOM   4327  NZ  LYS A 456      -9.667 -26.381   9.939  1.00 10.00      A   
ATOM   4328  HZ1 LYS A 456      -9.360 -27.283  10.356  1.00 10.00      A   
ATOM   4329  HZ2 LYS A 456      -9.004 -26.117   9.178  1.00 10.00      A   
ATOM   4330  HZ3 LYS A 456     -10.614 -26.509   9.528  1.00 10.00      A   
ATOM   4331  C   LYS A 456      -9.113 -19.569   9.538  1.00 10.00      A   
ATOM   4332  O   LYS A 456      -9.571 -19.528   8.393  1.00 10.00      A   
ATOM   4333  N   LYS A 457      -8.850 -18.477  10.252  1.00 10.00      A   
ATOM   4334  HN  LYS A 457      -8.467 -18.569  11.152  1.00 10.00      A   
ATOM   4335  CA  LYS A 457      -9.099 -17.140   9.727  1.00 10.00      A   
ATOM   4336  CB  LYS A 457      -9.645 -16.220  10.821  1.00 10.00      A   
ATOM   4337  CG  LYS A 457     -11.089 -16.492  11.200  1.00 10.00      A   
ATOM   4338  CD  LYS A 457     -12.027 -16.269  10.025  1.00 10.00      A   
ATOM   4339  CE  LYS A 457     -13.480 -16.464  10.435  1.00 10.00      A   
ATOM   4340  NZ  LYS A 457     -13.759 -17.855  10.889  1.00 10.00      A   
ATOM   4341  HZ1 LYS A 457     -13.006 -18.184  11.526  1.00 10.00      A   
ATOM   4342  HZ2 LYS A 457     -13.811 -18.495  10.073  1.00 10.00      A   
ATOM   4343  HZ3 LYS A 457     -14.666 -17.890  11.400  1.00 10.00      A   
ATOM   4344  C   LYS A 457      -7.836 -16.533   9.147  1.00 10.00      A   
ATOM   4345  O   LYS A 457      -7.836 -15.381   8.716  1.00 10.00      A   
ATOM   4346  N   MET A 458      -6.758 -17.303   9.152  1.00 10.00      A   
ATOM   4347  HN  MET A 458      -6.821 -18.209   9.516  1.00 10.00      A   
ATOM   4348  CA  MET A 458      -5.487 -16.831   8.623  1.00 10.00      A   
ATOM   4349  CB  MET A 458      -4.346 -17.728   9.098  1.00 10.00      A   
ATOM   4350  CG  MET A 458      -2.957 -17.162   8.847  1.00 10.00      A   
ATOM   4351  SD  MET A 458      -1.664 -18.375   9.161  1.00 10.00      A   
ATOM   4352  CE  MET A 458      -2.121 -19.641   7.982  1.00 10.00      A   
ATOM   4353  C   MET A 458      -5.531 -16.780   7.100  1.00 10.00      A   
ATOM   4354  O   MET A 458      -5.289 -17.781   6.423  1.00 10.00      A   
ATOM   4355  N   GLU A 459      -5.847 -15.607   6.572  1.00 10.00      A   
ATOM   4356  HN  GLU A 459      -6.032 -14.851   7.172  1.00 10.00      A   
ATOM   4357  CA  GLU A 459      -5.953 -15.408   5.135  1.00 10.00      A   
ATOM   4358  CB  GLU A 459      -6.878 -14.232   4.822  1.00 10.00      A   
ATOM   4359  CG  GLU A 459      -8.284 -14.381   5.384  1.00 10.00      A   
ATOM   4360  CD  GLU A 459      -9.210 -13.278   4.912  1.00 10.00      A   
ATOM   4361  OE1 GLU A 459      -8.814 -12.100   4.967  1.00 10.00      A   
ATOM   4362  OE2 GLU A 459     -10.336 -13.582   4.470  1.00 10.00      A   
ATOM   4363  C   GLU A 459      -4.598 -15.207   4.458  1.00 10.00      A   
ATOM   4364  O   GLU A 459      -4.492 -15.324   3.235  1.00 10.00      A   
ATOM   4365  N   MET A 460      -3.567 -14.905   5.232  1.00 10.00      A   
ATOM   4366  HN  MET A 460      -3.689 -14.841   6.206  1.00 10.00      A   
ATOM   4367  CA  MET A 460      -2.247 -14.690   4.658  1.00 10.00      A   
ATOM   4368  CB  MET A 460      -1.999 -13.200   4.408  1.00 10.00      A   
ATOM   4369  CG  MET A 460      -0.791 -12.921   3.533  1.00 10.00      A   
ATOM   4370  SD  MET A 460      -0.742 -11.221   2.942  1.00 10.00      A   
ATOM   4371  CE  MET A 460       0.669 -11.283   1.836  1.00 10.00      A   
ATOM   4372  C   MET A 460      -1.148 -15.289   5.527  1.00 10.00      A   
ATOM   4373  O   MET A 460      -1.085 -15.034   6.731  1.00 10.00      A   
ATOM   4374  N   LEU A 461      -0.283 -16.086   4.910  1.00 10.00      A   
ATOM   4375  HN  LEU A 461      -0.380 -16.243   3.945  1.00 10.00      A   
ATOM   4376  CA  LEU A 461       0.814 -16.730   5.622  1.00 10.00      A   
ATOM   4377  CB  LEU A 461       0.449 -18.178   5.974  1.00 10.00      A   
ATOM   4378  CG  LEU A 461       1.550 -19.029   6.621  1.00 10.00      A   
ATOM   4379  CD1 LEU A 461       1.850 -18.556   8.034  1.00 10.00      A   
ATOM   4380  CD2 LEU A 461       1.165 -20.499   6.620  1.00 10.00      A   
ATOM   4381  C   LEU A 461       2.089 -16.703   4.788  1.00 10.00      A   
ATOM   4382  O   LEU A 461       2.084 -17.098   3.619  1.00 10.00      A   
ATOM   4383  N   SER A 462       3.168 -16.216   5.385  1.00 10.00      A   
ATOM   4384  HN  SER A 462       3.092 -15.878   6.305  1.00 10.00      A   
ATOM   4385  CA  SER A 462       4.459 -16.152   4.710  1.00 10.00      A   
ATOM   4386  CB  SER A 462       5.068 -14.755   4.856  1.00 10.00      A   
ATOM   4387  OG  SER A 462       4.107 -13.754   4.567  1.00 10.00      A   
ATOM   4388  HG  SER A 462       4.202 -13.471   3.641  1.00 10.00      A   
ATOM   4389  C   SER A 462       5.404 -17.214   5.276  1.00 10.00      A   
ATOM   4390  O   SER A 462       5.750 -17.187   6.460  1.00 10.00      A   
ATOM   4391  N   VAL A 463       5.798 -18.162   4.436  1.00 10.00      A   
ATOM   4392  HN  VAL A 463       5.488 -18.135   3.500  1.00 10.00      A   
ATOM   4393  CA  VAL A 463       6.689 -19.237   4.854  1.00 10.00      A   
ATOM   4394  CB  VAL A 463       6.082 -20.624   4.551  1.00 10.00      A   
ATOM   4395  CG1 VAL A 463       6.959 -21.729   5.119  1.00 10.00      A   
ATOM   4396  CG2 VAL A 463       4.666 -20.725   5.097  1.00 10.00      A   
ATOM   4397  C   VAL A 463       8.042 -19.126   4.163  1.00 10.00      A   
ATOM   4398  O   VAL A 463       8.116 -18.917   2.951  1.00 10.00      A   
ATOM   4399  N   ALA A 464       9.108 -19.274   4.940  1.00 10.00      A   
ATOM   4400  HN  ALA A 464       8.981 -19.453   5.895  1.00 10.00      A   
ATOM   4401  CA  ALA A 464      10.460 -19.192   4.413  1.00 10.00      A   
ATOM   4402  CB  ALA A 464      10.924 -17.743   4.369  1.00 10.00      A   
ATOM   4403  C   ALA A 464      11.420 -20.025   5.252  1.00 10.00      A   
ATOM   4404  O   ALA A 464      11.496 -19.851   6.469  1.00 10.00      A   
ATOM   4405  N   PHE A 465      12.129 -20.938   4.591  1.00 10.00      A   
ATOM   4406  HN  PHE A 465      11.980 -21.042   3.628  1.00 10.00      A   
ATOM   4407  CA  PHE A 465      13.112 -21.801   5.248  1.00 10.00      A   
ATOM   4408  CB  PHE A 465      14.310 -20.980   5.747  1.00 10.00      A   
ATOM   4409  CG  PHE A 465      15.144 -20.361   4.658  1.00 10.00      A   
ATOM   4410  CD1 PHE A 465      14.932 -19.049   4.267  1.00 10.00      A   
ATOM   4411  CD2 PHE A 465      16.147 -21.085   4.036  1.00 10.00      A   
ATOM   4412  CE1 PHE A 465      15.705 -18.469   3.277  1.00 10.00      A   
ATOM   4413  CE2 PHE A 465      16.922 -20.513   3.043  1.00 10.00      A   
ATOM   4414  CZ  PHE A 465      16.700 -19.202   2.664  1.00 10.00      A   
ATOM   4415  C   PHE A 465      12.503 -22.598   6.403  1.00 10.00      A   
ATOM   4416  O   PHE A 465      13.117 -22.736   7.462  1.00 10.00      A   
ATOM   4417  N   ALA A 466      11.315 -23.147   6.189  1.00 10.00      A   
ATOM   4418  HN  ALA A 466      10.887 -23.048   5.312  1.00 10.00      A   
ATOM   4419  CA  ALA A 466      10.641 -23.913   7.225  1.00 10.00      A   
ATOM   4420  CB  ALA A 466       9.649 -23.029   7.966  1.00 10.00      A   
ATOM   4421  C   ALA A 466       9.930 -25.130   6.645  1.00 10.00      A   
ATOM   4422  O   ALA A 466       9.589 -25.159   5.461  1.00 10.00      A   
ATOM   4423  N   GLY A 467       9.721 -26.133   7.485  1.00 10.00      A   
ATOM   4424  HN  GLY A 467      10.041 -26.060   8.412  1.00 10.00      A   
ATOM   4425  CA  GLY A 467       9.038 -27.337   7.053  1.00 10.00      A   
ATOM   4426  C   GLY A 467       9.964 -28.528   6.936  1.00 10.00      A   
ATOM   4427  O   GLY A 467      11.190 -28.374   6.887  1.00 10.00      A   
ATOM   4428  N   ASP A 468       9.379 -29.718   6.900  1.00 10.00      A   
ATOM   4429  HN  ASP A 468       8.391 -29.770   6.956  1.00 10.00      A   
ATOM   4430  CA  ASP A 468      10.146 -30.952   6.773  1.00 10.00      A   
ATOM   4431  CB  ASP A 468       9.807 -31.949   7.888  1.00 10.00      A   
ATOM   4432  CG  ASP A 468      10.398 -31.601   9.236  1.00 10.00      A   
ATOM   4433  OD1 ASP A 468      11.590 -31.230   9.298  1.00 10.00      A   
ATOM   4434  OD2 ASP A 468       9.672 -31.712  10.248  1.00 10.00      A   
ATOM   4435  C   ASP A 468       9.859 -31.607   5.431  1.00 10.00      A   
ATOM   4436  O   ASP A 468      10.777 -31.975   4.699  1.00 10.00      A   
ATOM   4437  N   SER A 469       8.579 -31.726   5.099  1.00 10.00      A   
ATOM   4438  HN  SER A 469       7.889 -31.377   5.710  1.00 10.00      A   
ATOM   4439  CA  SER A 469       8.169 -32.353   3.852  1.00 10.00      A   
ATOM   4440  CB  SER A 469       8.031 -33.859   4.069  1.00 10.00      A   
ATOM   4441  OG  SER A 469       7.922 -34.157   5.452  1.00 10.00      A   
ATOM   4442  HG  SER A 469       7.394 -33.466   5.890  1.00 10.00      A   
ATOM   4443  C   SER A 469       6.857 -31.768   3.330  1.00 10.00      A   
ATOM   4444  O   SER A 469       6.394 -30.736   3.812  1.00 10.00      A   
ATOM   4445  N   ASP A 470       6.258 -32.452   2.356  1.00 10.00      A   
ATOM   4446  HN  ASP A 470       6.677 -33.273   2.033  1.00 10.00      A   
ATOM   4447  CA  ASP A 470       5.005 -32.017   1.747  1.00 10.00      A   
ATOM   4448  CB  ASP A 470       4.636 -32.919   0.563  1.00 10.00      A   
ATOM   4449  CG  ASP A 470       5.405 -32.589  -0.699  1.00 10.00      A   
ATOM   4450  OD1 ASP A 470       5.015 -31.638  -1.405  1.00 10.00      A   
ATOM   4451  OD2 ASP A 470       6.392 -33.299  -1.002  1.00 10.00      A   
ATOM   4452  C   ASP A 470       3.862 -32.001   2.754  1.00 10.00      A   
ATOM   4453  O   ASP A 470       2.907 -31.236   2.606  1.00 10.00      A   
ATOM   4454  N   LEU A 471       3.971 -32.843   3.777  1.00 10.00      A   
ATOM   4455  HN  LEU A 471       4.763 -33.417   3.836  1.00 10.00      A   
ATOM   4456  CA  LEU A 471       2.949 -32.937   4.814  1.00 10.00      A   
ATOM   4457  CB  LEU A 471       3.346 -33.951   5.889  1.00 10.00      A   
ATOM   4458  CG  LEU A 471       3.040 -35.415   5.572  1.00 10.00      A   
ATOM   4459  CD1 LEU A 471       3.598 -36.325   6.654  1.00 10.00      A   
ATOM   4460  CD2 LEU A 471       1.543 -35.626   5.422  1.00 10.00      A   
ATOM   4461  C   LEU A 471       2.648 -31.578   5.443  1.00 10.00      A   
ATOM   4462  O   LEU A 471       1.486 -31.251   5.689  1.00 10.00      A   
ATOM   4463  N   GLY A 472       3.693 -30.789   5.679  1.00 10.00      A   
ATOM   4464  HN  GLY A 472       4.597 -31.105   5.457  1.00 10.00      A   
ATOM   4465  CA  GLY A 472       3.518 -29.475   6.268  1.00 10.00      A   
ATOM   4466  C   GLY A 472       2.615 -28.576   5.443  1.00 10.00      A   
ATOM   4467  O   GLY A 472       1.665 -27.991   5.965  1.00 10.00      A   
ATOM   4468  N   MET A 473       2.895 -28.483   4.150  1.00 10.00      A   
ATOM   4469  HN  MET A 473       3.649 -28.994   3.787  1.00 10.00      A   
ATOM   4470  CA  MET A 473       2.103 -27.648   3.255  1.00 10.00      A   
ATOM   4471  CB  MET A 473       2.773 -27.534   1.883  1.00 10.00      A   
ATOM   4472  CG  MET A 473       2.161 -26.473   0.983  1.00 10.00      A   
ATOM   4473  SD  MET A 473       3.136 -26.169  -0.505  1.00 10.00      A   
ATOM   4474  CE  MET A 473       2.866 -27.689  -1.416  1.00 10.00      A   
ATOM   4475  C   MET A 473       0.690 -28.201   3.110  1.00 10.00      A   
ATOM   4476  O   MET A 473      -0.282 -27.447   3.065  1.00 10.00      A   
ATOM   4477  N   HIS A 474       0.583 -29.523   3.049  1.00 10.00      A   
ATOM   4478  HN  HIS A 474       1.399 -30.069   3.095  1.00 10.00      A   
ATOM   4479  CA  HIS A 474      -0.709 -30.185   2.915  1.00 10.00      A   
ATOM   4480  CB  HIS A 474      -0.522 -31.706   2.793  1.00 10.00      A   
ATOM   4481  CG  HIS A 474      -1.767 -32.461   2.430  1.00 10.00      A   
ATOM   4482  ND1 HIS A 474      -2.052 -32.791   1.124  1.00 10.00      A   
ATOM   4483  CD2 HIS A 474      -2.762 -32.922   3.230  1.00 10.00      A   
ATOM   4484  CE1 HIS A 474      -3.202 -33.442   1.158  1.00 10.00      A   
ATOM   4485  NE2 HIS A 474      -3.665 -33.543   2.410  1.00 10.00      A   
ATOM   4486  HE2 HIS A 474      -4.505 -33.971   2.689  1.00 10.00      A   
ATOM   4487  C   HIS A 474      -1.600 -29.853   4.108  1.00 10.00      A   
ATOM   4488  O   HIS A 474      -2.790 -29.580   3.949  1.00 10.00      A   
ATOM   4489  N   HIS A 475      -1.011 -29.870   5.301  1.00 10.00      A   
ATOM   4490  HN  HIS A 475      -0.054 -30.100   5.362  1.00 10.00      A   
ATOM   4491  CA  HIS A 475      -1.745 -29.572   6.524  1.00 10.00      A   
ATOM   4492  CB  HIS A 475      -0.878 -29.814   7.762  1.00 10.00      A   
ATOM   4493  CG  HIS A 475      -1.035 -31.174   8.363  1.00 10.00      A   
ATOM   4494  ND1 HIS A 475      -2.052 -31.521   9.219  1.00 10.00      A   
ATOM   4495  HD1 HIS A 475      -2.769 -30.927   9.537  1.00 10.00      A   
ATOM   4496  CD2 HIS A 475      -0.289 -32.296   8.199  1.00 10.00      A   
ATOM   4497  CE1 HIS A 475      -1.892 -32.805   9.557  1.00 10.00      A   
ATOM   4498  NE2 HIS A 475      -0.836 -33.325   8.958  1.00 10.00      A   
ATOM   4499  C   HIS A 475      -2.289 -28.149   6.522  1.00 10.00      A   
ATOM   4500  O   HIS A 475      -3.384 -27.898   7.024  1.00 10.00      A   
ATOM   4501  N   VAL A 476      -1.526 -27.224   5.955  1.00 10.00      A   
ATOM   4502  HN  VAL A 476      -0.657 -27.481   5.577  1.00 10.00      A   
ATOM   4503  CA  VAL A 476      -1.948 -25.833   5.889  1.00 10.00      A   
ATOM   4504  CB  VAL A 476      -0.760 -24.890   5.606  1.00 10.00      A   
ATOM   4505  CG1 VAL A 476      -1.226 -23.446   5.502  1.00 10.00      A   
ATOM   4506  CG2 VAL A 476       0.290 -25.026   6.693  1.00 10.00      A   
ATOM   4507  C   VAL A 476      -3.027 -25.637   4.826  1.00 10.00      A   
ATOM   4508  O   VAL A 476      -4.072 -25.050   5.097  1.00 10.00      A   
ATOM   4509  N   LEU A 477      -2.781 -26.151   3.624  1.00 10.00      A   
ATOM   4510  HN  LEU A 477      -1.932 -26.627   3.471  1.00 10.00      A   
ATOM   4511  CA  LEU A 477      -3.729 -26.018   2.522  1.00 10.00      A   
ATOM   4512  CB  LEU A 477      -3.150 -26.592   1.228  1.00 10.00      A   
ATOM   4513  CG  LEU A 477      -2.072 -25.747   0.549  1.00 10.00      A   
ATOM   4514  CD1 LEU A 477      -1.447 -26.504  -0.611  1.00 10.00      A   
ATOM   4515  CD2 LEU A 477      -2.647 -24.421   0.079  1.00 10.00      A   
ATOM   4516  C   LEU A 477      -5.084 -26.650   2.833  1.00 10.00      A   
ATOM   4517  O   LEU A 477      -6.130 -26.033   2.614  1.00 10.00      A   
ATOM   4518  N   SER A 478      -5.068 -27.866   3.360  1.00 10.00      A   
ATOM   4519  HN  SER A 478      -4.205 -28.310   3.535  1.00 10.00      A   
ATOM   4520  CA  SER A 478      -6.301 -28.559   3.683  1.00 10.00      A   
ATOM   4521  CB  SER A 478      -6.073 -30.075   3.668  1.00 10.00      A   
ATOM   4522  OG  SER A 478      -5.337 -30.483   2.524  1.00 10.00      A   
ATOM   4523  HG  SER A 478      -5.390 -29.799   1.840  1.00 10.00      A   
ATOM   4524  C   SER A 478      -6.847 -28.126   5.045  1.00 10.00      A   
ATOM   4525  O   SER A 478      -8.033 -28.288   5.326  1.00 10.00      A   
ATOM   4526  N   GLY A 479      -5.984 -27.557   5.877  1.00 10.00      A   
ATOM   4527  HN  GLY A 479      -5.054 -27.423   5.591  1.00 10.00      A   
ATOM   4528  CA  GLY A 479      -6.396 -27.141   7.203  1.00 10.00      A   
ATOM   4529  C   GLY A 479      -6.988 -25.747   7.260  1.00 10.00      A   
ATOM   4530  O   GLY A 479      -8.036 -25.539   7.880  1.00 10.00      A   
ATOM   4531  N   CYS A 480      -6.318 -24.790   6.634  1.00 10.00      A   
ATOM   4532  HN  CYS A 480      -5.484 -25.014   6.156  1.00 10.00      A   
ATOM   4533  CA  CYS A 480      -6.788 -23.412   6.629  1.00 10.00      A   
ATOM   4534  CB  CYS A 480      -5.731 -22.467   6.058  1.00 10.00      A   
ATOM   4535  SG  CYS A 480      -4.290 -22.255   7.131  1.00 10.00      A   
ATOM   4536  HG  CYS A 480      -4.728 -22.105   8.377  1.00 10.00      A   
ATOM   4537  C   CYS A 480      -8.111 -23.282   5.886  1.00 10.00      A   
ATOM   4538  O   CYS A 480      -8.260 -23.760   4.757  1.00 10.00      A   
ATOM   4539  N   ASP A 481      -9.071 -22.643   6.537  1.00 10.00      A   
ATOM   4540  HN  ASP A 481      -8.880 -22.284   7.426  1.00 10.00      A   
ATOM   4541  CA  ASP A 481     -10.397 -22.452   5.971  1.00 10.00      A   
ATOM   4542  CB  ASP A 481     -11.405 -22.169   7.091  1.00 10.00      A   
ATOM   4543  CG  ASP A 481     -12.817 -22.601   6.745  1.00 10.00      A   
ATOM   4544  OD1 ASP A 481     -13.322 -23.557   7.378  1.00 10.00      A   
ATOM   4545  OD2 ASP A 481     -13.431 -21.993   5.848  1.00 10.00      A   
ATOM   4546  C   ASP A 481     -10.405 -21.303   4.973  1.00 10.00      A   
ATOM   4547  O   ASP A 481     -10.679 -21.496   3.784  1.00 10.00      A   
ATOM   4548  N   SER A 482     -10.088 -20.110   5.457  1.00 10.00      A   
ATOM   4549  HN  SER A 482      -9.868 -20.019   6.410  1.00 10.00      A   
ATOM   4550  CA  SER A 482     -10.075 -18.927   4.617  1.00 10.00      A   
ATOM   4551  CB  SER A 482     -10.814 -17.787   5.314  1.00 10.00      A   
ATOM   4552  OG  SER A 482     -12.078 -18.225   5.781  1.00 10.00      A   
ATOM   4553  HG  SER A 482     -12.754 -17.973   5.143  1.00 10.00      A   
ATOM   4554  C   SER A 482      -8.663 -18.487   4.250  1.00 10.00      A   
ATOM   4555  O   SER A 482      -8.109 -17.578   4.859  1.00 10.00      A   
ATOM   4556  N   LEU A 483      -8.076 -19.153   3.267  1.00 10.00      A   
ATOM   4557  HN  LEU A 483      -8.548 -19.899   2.849  1.00 10.00      A   
ATOM   4558  CA  LEU A 483      -6.744 -18.795   2.800  1.00 10.00      A   
ATOM   4559  CB  LEU A 483      -5.919 -20.044   2.472  1.00 10.00      A   
ATOM   4560  CG  LEU A 483      -4.560 -20.169   3.174  1.00 10.00      A   
ATOM   4561  CD1 LEU A 483      -3.868 -21.462   2.772  1.00 10.00      A   
ATOM   4562  CD2 LEU A 483      -3.674 -18.971   2.870  1.00 10.00      A   
ATOM   4563  C   LEU A 483      -6.875 -17.911   1.562  1.00 10.00      A   
ATOM   4564  O   LEU A 483      -7.550 -18.275   0.595  1.00 10.00      A   
ATOM   4565  N   ARG A 484      -6.246 -16.744   1.602  1.00 10.00      A   
ATOM   4566  HN  ARG A 484      -5.726 -16.507   2.403  1.00 10.00      A   
ATOM   4567  CA  ARG A 484      -6.306 -15.805   0.490  1.00 10.00      A   
ATOM   4568  CB  ARG A 484      -6.710 -14.414   0.989  1.00 10.00      A   
ATOM   4569  CG  ARG A 484      -8.210 -14.184   1.105  1.00 10.00      A   
ATOM   4570  CD  ARG A 484      -8.503 -12.830   1.738  1.00 10.00      A   
ATOM   4571  NE  ARG A 484      -7.607 -11.796   1.226  1.00 10.00      A   
ATOM   4572  HE  ARG A 484      -7.452 -11.791   0.259  1.00 10.00      A   
ATOM   4573  CZ  ARG A 484      -7.022 -10.857   1.979  1.00 10.00      A   
ATOM   4574  NH1 ARG A 484      -7.245 -10.800   3.286  1.00 10.00      A   
ATOM   4575 HH11 ARG A 484      -6.779 -10.064   3.864  1.00 10.00      A   
ATOM   4576 HH12 ARG A 484      -7.899 -11.480   3.749  1.00 10.00      A   
ATOM   4577  NH2 ARG A 484      -6.196  -9.978   1.427  1.00 10.00      A   
ATOM   4578 HH21 ARG A 484      -5.739  -9.240   2.020  1.00 10.00      A   
ATOM   4579 HH22 ARG A 484      -5.997  -9.995   0.401  1.00 10.00      A   
ATOM   4580  C   ARG A 484      -4.969 -15.709  -0.232  1.00 10.00      A   
ATOM   4581  O   ARG A 484      -4.873 -16.020  -1.415  1.00 10.00      A   
ATOM   4582  N   LYS A 485      -3.943 -15.278   0.490  1.00 10.00      A   
ATOM   4583  HN  LYS A 485      -4.079 -15.086   1.444  1.00 10.00      A   
ATOM   4584  CA  LYS A 485      -2.614 -15.114  -0.085  1.00 10.00      A   
ATOM   4585  CB  LYS A 485      -2.184 -13.639  -0.047  1.00 10.00      A   
ATOM   4586  CG  LYS A 485      -3.077 -12.700  -0.850  1.00 10.00      A   
ATOM   4587  CD  LYS A 485      -2.511 -11.287  -0.916  1.00 10.00      A   
ATOM   4588  CE  LYS A 485      -2.831 -10.479   0.335  1.00 10.00      A   
ATOM   4589  NZ  LYS A 485      -2.572  -9.026   0.140  1.00 10.00      A   
ATOM   4590  HZ1 LYS A 485      -1.715  -8.887  -0.429  1.00 10.00      A   
ATOM   4591  HZ2 LYS A 485      -2.445  -8.557   1.056  1.00 10.00      A   
ATOM   4592  HZ3 LYS A 485      -3.373  -8.576  -0.353  1.00 10.00      A   
ATOM   4593  C   LYS A 485      -1.588 -15.985   0.634  1.00 10.00      A   
ATOM   4594  O   LYS A 485      -1.405 -15.873   1.848  1.00 10.00      A   
ATOM   4595  N   LEU A 486      -0.933 -16.857  -0.117  1.00 10.00      A   
ATOM   4596  HN  LEU A 486      -1.129 -16.904  -1.080  1.00 10.00      A   
ATOM   4597  CA  LEU A 486       0.081 -17.734   0.445  1.00 10.00      A   
ATOM   4598  CB  LEU A 486      -0.366 -19.198   0.394  1.00 10.00      A   
ATOM   4599  CG  LEU A 486       0.518 -20.210   1.129  1.00 10.00      A   
ATOM   4600  CD1 LEU A 486       0.534 -19.935   2.624  1.00 10.00      A   
ATOM   4601  CD2 LEU A 486       0.051 -21.630   0.849  1.00 10.00      A   
ATOM   4602  C   LEU A 486       1.399 -17.545  -0.296  1.00 10.00      A   
ATOM   4603  O   LEU A 486       1.429 -17.465  -1.529  1.00 10.00      A   
ATOM   4604  N   GLU A 487       2.474 -17.422   0.456  1.00 10.00      A   
ATOM   4605  HN  GLU A 487       2.380 -17.445   1.435  1.00 10.00      A   
ATOM   4606  CA  GLU A 487       3.794 -17.236  -0.123  1.00 10.00      A   
ATOM   4607  CB  GLU A 487       4.209 -15.766  -0.022  1.00 10.00      A   
ATOM   4608  CG  GLU A 487       3.788 -15.094   1.273  1.00 10.00      A   
ATOM   4609  CD  GLU A 487       3.635 -13.595   1.132  1.00 10.00      A   
ATOM   4610  OE1 GLU A 487       4.155 -12.860   1.996  1.00 10.00      A   
ATOM   4611  OE2 GLU A 487       2.992 -13.151   0.156  1.00 10.00      A   
ATOM   4612  C   GLU A 487       4.812 -18.132   0.568  1.00 10.00      A   
ATOM   4613  O   GLU A 487       5.000 -18.059   1.784  1.00 10.00      A   
ATOM   4614  N   ILE A 488       5.454 -18.989  -0.206  1.00 10.00      A   
ATOM   4615  HN  ILE A 488       5.252 -19.014  -1.167  1.00 10.00      A   
ATOM   4616  CA  ILE A 488       6.439 -19.907   0.330  1.00 10.00      A   
ATOM   4617  CB  ILE A 488       5.895 -21.351   0.322  1.00 10.00      A   
ATOM   4618  CG1 ILE A 488       4.730 -21.484   1.305  1.00 10.00      A   
ATOM   4619  CG2 ILE A 488       6.992 -22.356   0.641  1.00 10.00      A   
ATOM   4620  CD1 ILE A 488       4.095 -22.854   1.325  1.00 10.00      A   
ATOM   4621  C   ILE A 488       7.735 -19.840  -0.470  1.00 10.00      A   
ATOM   4622  O   ILE A 488       7.728 -19.972  -1.694  1.00 10.00      A   
ATOM   4623  N   ARG A 489       8.841 -19.613   0.229  1.00 10.00      A   
ATOM   4624  HN  ARG A 489       8.777 -19.489   1.203  1.00 10.00      A   
ATOM   4625  CA  ARG A 489      10.145 -19.541  -0.408  1.00 10.00      A   
ATOM   4626  CB  ARG A 489      10.659 -18.096  -0.480  1.00 10.00      A   
ATOM   4627  CG  ARG A 489      11.078 -17.499   0.855  1.00 10.00      A   
ATOM   4628  CD  ARG A 489      12.165 -16.456   0.671  1.00 10.00      A   
ATOM   4629  NE  ARG A 489      13.376 -17.024   0.070  1.00 10.00      A   
ATOM   4630  HE  ARG A 489      13.407 -17.999  -0.054  1.00 10.00      A   
ATOM   4631  CZ  ARG A 489      14.425 -16.302  -0.315  1.00 10.00      A   
ATOM   4632  NH1 ARG A 489      14.417 -14.986  -0.163  1.00 10.00      A   
ATOM   4633 HH11 ARG A 489      13.591 -14.512   0.259  1.00 10.00      A   
ATOM   4634 HH12 ARG A 489      15.238 -14.416  -0.471  1.00 10.00      A   
ATOM   4635  NH2 ARG A 489      15.480 -16.899  -0.853  1.00 10.00      A   
ATOM   4636 HH21 ARG A 489      16.304 -16.337  -1.155  1.00 10.00      A   
ATOM   4637 HH22 ARG A 489      15.484 -17.944  -0.977  1.00 10.00      A   
ATOM   4638  C   ARG A 489      11.155 -20.418   0.317  1.00 10.00      A   
ATOM   4639  O   ARG A 489      11.152 -20.492   1.549  1.00 10.00      A   
ATOM   4640  N   ASP A 490      11.993 -21.092  -0.462  1.00 10.00      A   
ATOM   4641  HN  ASP A 490      11.890 -21.015  -1.435  1.00 10.00      A   
ATOM   4642  CA  ASP A 490      13.043 -21.963   0.069  1.00 10.00      A   
ATOM   4643  CB  ASP A 490      14.189 -21.145   0.668  1.00 10.00      A   
ATOM   4644  CG  ASP A 490      15.089 -20.539  -0.389  1.00 10.00      A   
ATOM   4645  OD1 ASP A 490      16.127 -21.152  -0.718  1.00 10.00      A   
ATOM   4646  OD2 ASP A 490      14.760 -19.447  -0.901  1.00 10.00      A   
ATOM   4647  C   ASP A 490      12.500 -22.954   1.085  1.00 10.00      A   
ATOM   4648  O   ASP A 490      12.880 -22.938   2.255  1.00 10.00      A   
ATOM   4649  N   CYS A 491      11.596 -23.805   0.639  1.00 10.00      A   
ATOM   4650  HN  CYS A 491      11.332 -23.773  -0.302  1.00 10.00      A   
ATOM   4651  CA  CYS A 491      10.998 -24.800   1.510  1.00 10.00      A   
ATOM   4652  CB  CYS A 491       9.605 -24.354   1.957  1.00 10.00      A   
ATOM   4653  SG  CYS A 491       9.592 -22.804   2.888  1.00 10.00      A   
ATOM   4654  HG  CYS A 491      10.338 -21.927   2.228  1.00 10.00      A   
ATOM   4655  C   CYS A 491      10.945 -26.161   0.817  1.00 10.00      A   
ATOM   4656  O   CYS A 491      10.851 -26.231  -0.409  1.00 10.00      A   
ATOM   4657  N   PRO A 492      10.995 -27.260   1.594  1.00 10.00      A   
ATOM   4658  CA  PRO A 492      10.975 -28.629   1.053  1.00 10.00      A   
ATOM   4659  CB  PRO A 492      11.415 -29.475   2.249  1.00 10.00      A   
ATOM   4660  CG  PRO A 492      10.940 -28.708   3.431  1.00 10.00      A   
ATOM   4661  CD  PRO A 492      11.075 -27.255   3.067  1.00 10.00      A   
ATOM   4662  C   PRO A 492       9.590 -29.078   0.581  1.00 10.00      A   
ATOM   4663  O   PRO A 492       9.229 -30.248   0.714  1.00 10.00      A   
ATOM   4664  N   PHE A 493       8.822 -28.155   0.024  1.00 10.00      A   
ATOM   4665  HN  PHE A 493       9.166 -27.241  -0.070  1.00 10.00      A   
ATOM   4666  CA  PHE A 493       7.491 -28.468  -0.471  1.00 10.00      A   
ATOM   4667  CB  PHE A 493       6.537 -27.303  -0.197  1.00 10.00      A   
ATOM   4668  CG  PHE A 493       6.391 -26.965   1.263  1.00 10.00      A   
ATOM   4669  CD1 PHE A 493       6.256 -25.652   1.671  1.00 10.00      A   
ATOM   4670  CD2 PHE A 493       6.381 -27.962   2.226  1.00 10.00      A   
ATOM   4671  CE1 PHE A 493       6.116 -25.336   3.009  1.00 10.00      A   
ATOM   4672  CE2 PHE A 493       6.244 -27.654   3.566  1.00 10.00      A   
ATOM   4673  CZ  PHE A 493       6.111 -26.338   3.958  1.00 10.00      A   
ATOM   4674  C   PHE A 493       7.567 -28.760  -1.962  1.00 10.00      A   
ATOM   4675  O   PHE A 493       8.322 -28.105  -2.683  1.00 10.00      A   
ATOM   4676  N   GLY A 494       6.801 -29.739  -2.422  1.00 10.00      A   
ATOM   4677  HN  GLY A 494       6.196 -30.220  -1.806  1.00 10.00      A   
ATOM   4678  CA  GLY A 494       6.837 -30.096  -3.824  1.00 10.00      A   
ATOM   4679  C   GLY A 494       5.468 -30.226  -4.456  1.00 10.00      A   
ATOM   4680  O   GLY A 494       4.515 -29.557  -4.052  1.00 10.00      A   
ATOM   4681  N   ASP A 495       5.376 -31.109  -5.443  1.00 10.00      A   
ATOM   4682  HN  ASP A 495       6.173 -31.631  -5.688  1.00 10.00      A   
ATOM   4683  CA  ASP A 495       4.140 -31.334  -6.179  1.00 10.00      A   
ATOM   4684  CB  ASP A 495       4.454 -31.839  -7.587  1.00 10.00      A   
ATOM   4685  CG  ASP A 495       5.540 -32.901  -7.616  1.00 10.00      A   
ATOM   4686  OD1 ASP A 495       6.699 -32.566  -7.944  1.00 10.00      A   
ATOM   4687  OD2 ASP A 495       5.246 -34.075  -7.300  1.00 10.00      A   
ATOM   4688  C   ASP A 495       3.190 -32.296  -5.476  1.00 10.00      A   
ATOM   4689  O   ASP A 495       2.007 -32.357  -5.815  1.00 10.00      A   
ATOM   4690  N   LYS A 496       3.689 -33.024  -4.484  1.00 10.00      A   
ATOM   4691  HN  LYS A 496       4.628 -32.905  -4.226  1.00 10.00      A   
ATOM   4692  CA  LYS A 496       2.859 -33.987  -3.761  1.00 10.00      A   
ATOM   4693  CB  LYS A 496       3.667 -34.754  -2.714  1.00 10.00      A   
ATOM   4694  CG  LYS A 496       4.730 -35.679  -3.278  1.00 10.00      A   
ATOM   4695  CD  LYS A 496       5.376 -36.501  -2.172  1.00 10.00      A   
ATOM   4696  CE  LYS A 496       6.876 -36.629  -2.384  1.00 10.00      A   
ATOM   4697  NZ  LYS A 496       7.535 -35.297  -2.457  1.00 10.00      A   
ATOM   4698  HZ1 LYS A 496       7.059 -34.618  -1.819  1.00 10.00      A   
ATOM   4699  HZ2 LYS A 496       7.496 -34.927  -3.430  1.00 10.00      A   
ATOM   4700  HZ3 LYS A 496       8.532 -35.375  -2.176  1.00 10.00      A   
ATOM   4701  C   LYS A 496       1.659 -33.315  -3.101  1.00 10.00      A   
ATOM   4702  O   LYS A 496       0.510 -33.655  -3.389  1.00 10.00      A   
ATOM   4703  N   ALA A 497       1.929 -32.349  -2.233  1.00 10.00      A   
ATOM   4704  HN  ALA A 497       2.868 -32.105  -2.063  1.00 10.00      A   
ATOM   4705  CA  ALA A 497       0.865 -31.641  -1.531  1.00 10.00      A   
ATOM   4706  CB  ALA A 497       1.411 -30.919  -0.312  1.00 10.00      A   
ATOM   4707  C   ALA A 497       0.155 -30.659  -2.450  1.00 10.00      A   
ATOM   4708  O   ALA A 497      -1.043 -30.409  -2.299  1.00 10.00      A   
ATOM   4709  N   LEU A 498       0.900 -30.124  -3.410  1.00 10.00      A   
ATOM   4710  HN  LEU A 498       1.841 -30.391  -3.486  1.00 10.00      A   
ATOM   4711  CA  LEU A 498       0.365 -29.152  -4.356  1.00 10.00      A   
ATOM   4712  CB  LEU A 498       1.482 -28.644  -5.276  1.00 10.00      A   
ATOM   4713  CG  LEU A 498       1.056 -27.802  -6.483  1.00 10.00      A   
ATOM   4714  CD1 LEU A 498       0.523 -26.446  -6.042  1.00 10.00      A   
ATOM   4715  CD2 LEU A 498       2.217 -27.639  -7.451  1.00 10.00      A   
ATOM   4716  C   LEU A 498      -0.779 -29.729  -5.187  1.00 10.00      A   
ATOM   4717  O   LEU A 498      -1.893 -29.200  -5.174  1.00 10.00      A   
ATOM   4718  N   LEU A 499      -0.509 -30.829  -5.883  1.00 10.00      A   
ATOM   4719  HN  LEU A 499       0.385 -31.233  -5.816  1.00 10.00      A   
ATOM   4720  CA  LEU A 499      -1.505 -31.462  -6.739  1.00 10.00      A   
ATOM   4721  CB  LEU A 499      -0.866 -32.572  -7.578  1.00 10.00      A   
ATOM   4722  CG  LEU A 499       0.258 -32.140  -8.524  1.00 10.00      A   
ATOM   4723  CD1 LEU A 499       0.951 -33.355  -9.119  1.00 10.00      A   
ATOM   4724  CD2 LEU A 499      -0.281 -31.237  -9.624  1.00 10.00      A   
ATOM   4725  C   LEU A 499      -2.684 -32.009  -5.940  1.00 10.00      A   
ATOM   4726  O   LEU A 499      -3.800 -32.089  -6.445  1.00 10.00      A   
ATOM   4727  N   ALA A 500      -2.439 -32.366  -4.687  1.00 10.00      A   
ATOM   4728  HN  ALA A 500      -1.534 -32.262  -4.328  1.00 10.00      A   
ATOM   4729  CA  ALA A 500      -3.488 -32.912  -3.831  1.00 10.00      A   
ATOM   4730  CB  ALA A 500      -2.884 -33.730  -2.700  1.00 10.00      A   
ATOM   4731  C   ALA A 500      -4.400 -31.821  -3.273  1.00 10.00      A   
ATOM   4732  O   ALA A 500      -5.401 -32.116  -2.618  1.00 10.00      A   
ATOM   4733  N   ASN A 501      -4.061 -30.568  -3.536  1.00 10.00      A   
ATOM   4734  HN  ASN A 501      -3.264 -30.392  -4.080  1.00 10.00      A   
ATOM   4735  CA  ASN A 501      -4.850 -29.442  -3.046  1.00 10.00      A   
ATOM   4736  CB  ASN A 501      -4.101 -28.704  -1.935  1.00 10.00      A   
ATOM   4737  CG  ASN A 501      -4.145 -29.438  -0.610  1.00 10.00      A   
ATOM   4738  OD1 ASN A 501      -5.069 -29.258   0.183  1.00 10.00      A   
ATOM   4739  ND2 ASN A 501      -3.145 -30.267  -0.361  1.00 10.00      A   
ATOM   4740 HD21 ASN A 501      -2.435 -30.358  -1.039  1.00 10.00      A   
ATOM   4741 HD22 ASN A 501      -3.150 -30.761   0.487  1.00 10.00      A   
ATOM   4742  C   ASN A 501      -5.188 -28.480  -4.174  1.00 10.00      A   
ATOM   4743  O   ASN A 501      -5.434 -27.298  -3.940  1.00 10.00      A   
ATOM   4744  N   ALA A 502      -5.230 -28.999  -5.390  1.00 10.00      A   
ATOM   4745  HN  ALA A 502      -5.059 -29.958  -5.503  1.00 10.00      A   
ATOM   4746  CA  ALA A 502      -5.528 -28.189  -6.566  1.00 10.00      A   
ATOM   4747  CB  ALA A 502      -5.459 -29.043  -7.821  1.00 10.00      A   
ATOM   4748  C   ALA A 502      -6.890 -27.505  -6.466  1.00 10.00      A   
ATOM   4749  O   ALA A 502      -7.049 -26.351  -6.870  1.00 10.00      A   
ATOM   4750  N   SER A 503      -7.866 -28.211  -5.911  1.00 10.00      A   
ATOM   4751  HN  SER A 503      -7.676 -29.121  -5.595  1.00 10.00      A   
ATOM   4752  CA  SER A 503      -9.217 -27.677  -5.767  1.00 10.00      A   
ATOM   4753  CB  SER A 503     -10.166 -28.786  -5.316  1.00 10.00      A   
ATOM   4754  OG  SER A 503      -9.846 -30.014  -5.948  1.00 10.00      A   
ATOM   4755  HG  SER A 503      -9.553 -30.646  -5.279  1.00 10.00      A   
ATOM   4756  C   SER A 503      -9.272 -26.519  -4.773  1.00 10.00      A   
ATOM   4757  O   SER A 503     -10.105 -25.623  -4.897  1.00 10.00      A   
ATOM   4758  N   LYS A 504      -8.372 -26.535  -3.797  1.00 10.00      A   
ATOM   4759  HN  LYS A 504      -7.709 -27.259  -3.771  1.00 10.00      A   
ATOM   4760  CA  LYS A 504      -8.332 -25.495  -2.773  1.00 10.00      A   
ATOM   4761  CB  LYS A 504      -7.580 -25.996  -1.537  1.00 10.00      A   
ATOM   4762  CG  LYS A 504      -7.865 -25.207  -0.271  1.00 10.00      A   
ATOM   4763  CD  LYS A 504      -9.340 -25.256   0.093  1.00 10.00      A   
ATOM   4764  CE  LYS A 504      -9.595 -24.640   1.457  1.00 10.00      A   
ATOM   4765  NZ  LYS A 504      -8.927 -25.403   2.542  1.00 10.00      A   
ATOM   4766  HZ1 LYS A 504      -7.896 -25.406   2.396  1.00 10.00      A   
ATOM   4767  HZ2 LYS A 504      -9.271 -26.384   2.550  1.00 10.00      A   
ATOM   4768  HZ3 LYS A 504      -9.134 -24.967   3.466  1.00 10.00      A   
ATOM   4769  C   LYS A 504      -7.692 -24.213  -3.300  1.00 10.00      A   
ATOM   4770  O   LYS A 504      -7.883 -23.130  -2.738  1.00 10.00      A   
ATOM   4771  N   LEU A 505      -6.956 -24.333  -4.393  1.00 10.00      A   
ATOM   4772  HN  LEU A 505      -6.863 -25.217  -4.811  1.00 10.00      A   
ATOM   4773  CA  LEU A 505      -6.277 -23.188  -4.991  1.00 10.00      A   
ATOM   4774  CB  LEU A 505      -5.217 -23.658  -5.992  1.00 10.00      A   
ATOM   4775  CG  LEU A 505      -4.161 -24.626  -5.451  1.00 10.00      A   
ATOM   4776  CD1 LEU A 505      -3.192 -25.032  -6.550  1.00 10.00      A   
ATOM   4777  CD2 LEU A 505      -3.424 -24.021  -4.265  1.00 10.00      A   
ATOM   4778  C   LEU A 505      -7.258 -22.219  -5.655  1.00 10.00      A   
ATOM   4779  O   LEU A 505      -6.923 -21.065  -5.907  1.00 10.00      A   
ATOM   4780  N   GLU A 506      -8.473 -22.690  -5.930  1.00 10.00      A   
ATOM   4781  HN  GLU A 506      -8.687 -23.618  -5.710  1.00 10.00      A   
ATOM   4782  CA  GLU A 506      -9.491 -21.856  -6.563  1.00 10.00      A   
ATOM   4783  CB  GLU A 506     -10.582 -22.714  -7.218  1.00 10.00      A   
ATOM   4784  CG  GLU A 506     -10.064 -23.678  -8.282  1.00 10.00      A   
ATOM   4785  CD  GLU A 506     -11.174 -24.375  -9.052  1.00 10.00      A   
ATOM   4786  OE1 GLU A 506     -12.089 -24.940  -8.417  1.00 10.00      A   
ATOM   4787  OE2 GLU A 506     -11.134 -24.372 -10.302  1.00 10.00      A   
ATOM   4788  C   GLU A 506     -10.092 -20.870  -5.559  1.00 10.00      A   
ATOM   4789  O   GLU A 506     -10.536 -19.779  -5.927  1.00 10.00      A   
ATOM   4790  N   THR A 507     -10.085 -21.254  -4.286  1.00 10.00      A   
ATOM   4791  HN  THR A 507      -9.724 -22.134  -4.054  1.00 10.00      A   
ATOM   4792  CA  THR A 507     -10.614 -20.410  -3.224  1.00 10.00      A   
ATOM   4793  CB  THR A 507     -11.060 -21.261  -2.018  1.00 10.00      A   
ATOM   4794  OG1 THR A 507     -10.461 -22.563  -2.106  1.00 10.00      A   
ATOM   4795  HG1 THR A 507      -9.499 -22.486  -2.042  1.00 10.00      A   
ATOM   4796  CG2 THR A 507     -12.573 -21.410  -2.002  1.00 10.00      A   
ATOM   4797  C   THR A 507      -9.574 -19.388  -2.769  1.00 10.00      A   
ATOM   4798  O   THR A 507      -9.887 -18.441  -2.044  1.00 10.00      A   
ATOM   4799  N   MET A 508      -8.334 -19.592  -3.201  1.00 10.00      A   
ATOM   4800  HN  MET A 508      -8.155 -20.360  -3.780  1.00 10.00      A   
ATOM   4801  CA  MET A 508      -7.236 -18.700  -2.852  1.00 10.00      A   
ATOM   4802  CB  MET A 508      -5.944 -19.497  -2.671  1.00 10.00      A   
ATOM   4803  CG  MET A 508      -5.927 -20.391  -1.444  1.00 10.00      A   
ATOM   4804  SD  MET A 508      -4.369 -21.275  -1.254  1.00 10.00      A   
ATOM   4805  CE  MET A 508      -3.199 -19.926  -1.385  1.00 10.00      A   
ATOM   4806  C   MET A 508      -7.042 -17.651  -3.937  1.00 10.00      A   
ATOM   4807  O   MET A 508      -7.325 -17.905  -5.104  1.00 10.00      A   
ATOM   4808  N   ARG A 509      -6.545 -16.481  -3.556  1.00 10.00      A   
ATOM   4809  HN  ARG A 509      -6.300 -16.348  -2.616  1.00 10.00      A   
ATOM   4810  CA  ARG A 509      -6.327 -15.400  -4.506  1.00 10.00      A   
ATOM   4811  CB  ARG A 509      -6.225 -14.053  -3.777  1.00 10.00      A   
ATOM   4812  CG  ARG A 509      -6.137 -12.850  -4.708  1.00 10.00      A   
ATOM   4813  CD  ARG A 509      -5.488 -11.652  -4.027  1.00 10.00      A   
ATOM   4814  NE  ARG A 509      -6.362 -11.026  -3.028  1.00 10.00      A   
ATOM   4815  HE  ARG A 509      -7.261 -11.413  -2.909  1.00 10.00      A   
ATOM   4816  CZ  ARG A 509      -6.013  -9.970  -2.284  1.00 10.00      A   
ATOM   4817  NH1 ARG A 509      -4.814  -9.413  -2.422  1.00 10.00      A   
ATOM   4818 HH11 ARG A 509      -4.130  -9.787  -3.118  1.00 10.00      A   
ATOM   4819 HH12 ARG A 509      -4.547  -8.587  -1.821  1.00 10.00      A   
ATOM   4820  NH2 ARG A 509      -6.867  -9.456  -1.407  1.00 10.00      A   
ATOM   4821 HH21 ARG A 509      -7.819  -9.863  -1.290  1.00 10.00      A   
ATOM   4822 HH22 ARG A 509      -6.578  -8.625  -0.825  1.00 10.00      A   
ATOM   4823  C   ARG A 509      -5.069 -15.649  -5.330  1.00 10.00      A   
ATOM   4824  O   ARG A 509      -5.118 -15.682  -6.562  1.00 10.00      A   
ATOM   4825  N   SER A 510      -3.951 -15.848  -4.644  1.00 10.00      A   
ATOM   4826  HN  SER A 510      -3.978 -15.842  -3.666  1.00 10.00      A   
ATOM   4827  CA  SER A 510      -2.680 -16.078  -5.310  1.00 10.00      A   
ATOM   4828  CB  SER A 510      -1.966 -14.743  -5.546  1.00 10.00      A   
ATOM   4829  OG  SER A 510      -2.531 -13.715  -4.742  1.00 10.00      A   
ATOM   4830  HG  SER A 510      -2.156 -12.867  -5.000  1.00 10.00      A   
ATOM   4831  C   SER A 510      -1.789 -17.025  -4.508  1.00 10.00      A   
ATOM   4832  O   SER A 510      -1.801 -17.017  -3.271  1.00 10.00      A   
ATOM   4833  N   LEU A 511      -1.032 -17.843  -5.223  1.00 10.00      A   
ATOM   4834  HN  LEU A 511      -1.088 -17.805  -6.208  1.00 10.00      A   
ATOM   4835  CA  LEU A 511      -0.124 -18.802  -4.612  1.00 10.00      A   
ATOM   4836  CB  LEU A 511      -0.627 -20.223  -4.879  1.00 10.00      A   
ATOM   4837  CG  LEU A 511       0.205 -21.364  -4.296  1.00 10.00      A   
ATOM   4838  CD1 LEU A 511      -0.218 -21.660  -2.868  1.00 10.00      A   
ATOM   4839  CD2 LEU A 511       0.080 -22.605  -5.162  1.00 10.00      A   
ATOM   4840  C   LEU A 511       1.275 -18.637  -5.198  1.00 10.00      A   
ATOM   4841  O   LEU A 511       1.471 -18.804  -6.406  1.00 10.00      A   
ATOM   4842  N   TRP A 512       2.241 -18.301  -4.352  1.00 10.00      A   
ATOM   4843  HN  TRP A 512       2.026 -18.183  -3.399  1.00 10.00      A   
ATOM   4844  CA  TRP A 512       3.621 -18.111  -4.798  1.00 10.00      A   
ATOM   4845  CB  TRP A 512       4.112 -16.689  -4.475  1.00 10.00      A   
ATOM   4846  CG  TRP A 512       5.590 -16.495  -4.675  1.00 10.00      A   
ATOM   4847  CD1 TRP A 512       6.579 -16.769  -3.776  1.00 10.00      A   
ATOM   4848  CD2 TRP A 512       6.243 -15.984  -5.843  1.00 10.00      A   
ATOM   4849  NE1 TRP A 512       7.804 -16.477  -4.317  1.00 10.00      A   
ATOM   4850  HE1 TRP A 512       8.671 -16.600  -3.866  1.00 10.00      A   
ATOM   4851  CE2 TRP A 512       7.627 -15.988  -5.583  1.00 10.00      A   
ATOM   4852  CE3 TRP A 512       5.794 -15.527  -7.085  1.00 10.00      A   
ATOM   4853  CZ2 TRP A 512       8.565 -15.555  -6.515  1.00 10.00      A   
ATOM   4854  CZ3 TRP A 512       6.725 -15.096  -8.010  1.00 10.00      A   
ATOM   4855  CH2 TRP A 512       8.096 -15.114  -7.720  1.00 10.00      A   
ATOM   4856  C   TRP A 512       4.547 -19.142  -4.166  1.00 10.00      A   
ATOM   4857  O   TRP A 512       4.558 -19.317  -2.946  1.00 10.00      A   
ATOM   4858  N   MET A 513       5.318 -19.828  -5.000  1.00 10.00      A   
ATOM   4859  HN  MET A 513       5.246 -19.660  -5.966  1.00 10.00      A   
ATOM   4860  CA  MET A 513       6.268 -20.830  -4.524  1.00 10.00      A   
ATOM   4861  CB  MET A 513       5.754 -22.252  -4.785  1.00 10.00      A   
ATOM   4862  CG  MET A 513       4.453 -22.597  -4.083  1.00 10.00      A   
ATOM   4863  SD  MET A 513       4.003 -24.333  -4.264  1.00 10.00      A   
ATOM   4864  CE  MET A 513       5.260 -25.115  -3.255  1.00 10.00      A   
ATOM   4865  C   MET A 513       7.617 -20.641  -5.212  1.00 10.00      A   
ATOM   4866  O   MET A 513       7.735 -20.833  -6.424  1.00 10.00      A   
ATOM   4867  N   SER A 514       8.626 -20.245  -4.450  1.00 10.00      A   
ATOM   4868  HN  SER A 514       8.471 -20.079  -3.493  1.00 10.00      A   
ATOM   4869  CA  SER A 514       9.959 -20.045  -5.004  1.00 10.00      A   
ATOM   4870  CB  SER A 514      10.353 -18.566  -4.950  1.00 10.00      A   
ATOM   4871  OG  SER A 514      10.149 -18.019  -3.658  1.00 10.00      A   
ATOM   4872  HG  SER A 514      10.999 -17.965  -3.200  1.00 10.00      A   
ATOM   4873  C   SER A 514      10.995 -20.913  -4.290  1.00 10.00      A   
ATOM   4874  O   SER A 514      10.920 -21.106  -3.072  1.00 10.00      A   
ATOM   4875  N   SER A 515      11.938 -21.454  -5.058  1.00 10.00      A   
ATOM   4876  HN  SER A 515      11.914 -21.282  -6.027  1.00 10.00      A   
ATOM   4877  CA  SER A 515      12.998 -22.304  -4.523  1.00 10.00      A   
ATOM   4878  CB  SER A 515      13.970 -21.486  -3.668  1.00 10.00      A   
ATOM   4879  OG  SER A 515      14.615 -20.488  -4.446  1.00 10.00      A   
ATOM   4880  HG  SER A 515      13.954 -20.002  -4.957  1.00 10.00      A   
ATOM   4881  C   SER A 515      12.436 -23.500  -3.748  1.00 10.00      A   
ATOM   4882  O   SER A 515      12.803 -23.753  -2.598  1.00 10.00      A   
ATOM   4883  N   CYS A 516      11.532 -24.226  -4.385  1.00 10.00      A   
ATOM   4884  HN  CYS A 516      11.272 -23.976  -5.297  1.00 10.00      A   
ATOM   4885  CA  CYS A 516      10.921 -25.390  -3.775  1.00 10.00      A   
ATOM   4886  CB  CYS A 516       9.424 -25.157  -3.562  1.00 10.00      A   
ATOM   4887  SG  CYS A 516       9.035 -23.746  -2.496  1.00 10.00      A   
ATOM   4888  HG  CYS A 516       9.854 -22.754  -2.818  1.00 10.00      A   
ATOM   4889  C   CYS A 516      11.162 -26.624  -4.640  1.00 10.00      A   
ATOM   4890  O   CYS A 516      11.830 -26.545  -5.672  1.00 10.00      A   
ATOM   4891  N   SER A 517      10.615 -27.758  -4.231  1.00 10.00      A   
ATOM   4892  HN  SER A 517      10.075 -27.767  -3.407  1.00 10.00      A   
ATOM   4893  CA  SER A 517      10.787 -28.996  -4.969  1.00 10.00      A   
ATOM   4894  CB  SER A 517      10.840 -30.170  -3.991  1.00 10.00      A   
ATOM   4895  OG  SER A 517      11.592 -29.834  -2.831  1.00 10.00      A   
ATOM   4896  HG  SER A 517      12.379 -29.338  -3.090  1.00 10.00      A   
ATOM   4897  C   SER A 517       9.662 -29.193  -5.990  1.00 10.00      A   
ATOM   4898  O   SER A 517       9.226 -30.316  -6.250  1.00 10.00      A   
ATOM   4899  N   VAL A 518       9.204 -28.093  -6.575  1.00 10.00      A   
ATOM   4900  HN  VAL A 518       9.603 -27.229  -6.345  1.00 10.00      A   
ATOM   4901  CA  VAL A 518       8.136 -28.139  -7.563  1.00 10.00      A   
ATOM   4902  CB  VAL A 518       7.360 -26.806  -7.630  1.00 10.00      A   
ATOM   4903  CG1 VAL A 518       6.171 -26.916  -8.577  1.00 10.00      A   
ATOM   4904  CG2 VAL A 518       6.901 -26.389  -6.242  1.00 10.00      A   
ATOM   4905  C   VAL A 518       8.706 -28.465  -8.934  1.00 10.00      A   
ATOM   4906  O   VAL A 518       9.326 -27.617  -9.580  1.00 10.00      A   
ATOM   4907  N   SER A 519       8.512 -29.701  -9.363  1.00 10.00      A   
ATOM   4908  HN  SER A 519       8.007 -30.328  -8.800  1.00 10.00      A   
ATOM   4909  CA  SER A 519       9.010 -30.153 -10.652  1.00 10.00      A   
ATOM   4910  CB  SER A 519       8.894 -31.677 -10.744  1.00 10.00      A   
ATOM   4911  OG  SER A 519       7.561 -32.105 -10.510  1.00 10.00      A   
ATOM   4912  HG  SER A 519       7.432 -32.284  -9.562  1.00 10.00      A   
ATOM   4913  C   SER A 519       8.241 -29.488 -11.794  1.00 10.00      A   
ATOM   4914  O   SER A 519       7.078 -29.109 -11.630  1.00 10.00      A   
ATOM   4915  N   PHE A 520       8.898 -29.333 -12.946  1.00 10.00      A   
ATOM   4916  HN  PHE A 520       9.836 -29.620 -13.008  1.00 10.00      A   
ATOM   4917  CA  PHE A 520       8.263 -28.724 -14.112  1.00 10.00      A   
ATOM   4918  CB  PHE A 520       9.264 -28.578 -15.262  1.00 10.00      A   
ATOM   4919  CG  PHE A 520       8.705 -27.896 -16.481  1.00 10.00      A   
ATOM   4920  CD1 PHE A 520       8.099 -26.651 -16.385  1.00 10.00      A   
ATOM   4921  CD2 PHE A 520       8.794 -28.500 -17.720  1.00 10.00      A   
ATOM   4922  CE1 PHE A 520       7.591 -26.024 -17.507  1.00 10.00      A   
ATOM   4923  CE2 PHE A 520       8.288 -27.879 -18.845  1.00 10.00      A   
ATOM   4924  CZ  PHE A 520       7.687 -26.640 -18.739  1.00 10.00      A   
ATOM   4925  C   PHE A 520       7.053 -29.543 -14.555  1.00 10.00      A   
ATOM   4926  O   PHE A 520       6.068 -28.999 -15.056  1.00 10.00      A   
ATOM   4927  N   GLY A 521       7.136 -30.854 -14.360  1.00 10.00      A   
ATOM   4928  HN  GLY A 521       7.956 -31.228 -13.967  1.00 10.00      A   
ATOM   4929  CA  GLY A 521       6.038 -31.731 -14.721  1.00 10.00      A   
ATOM   4930  C   GLY A 521       4.783 -31.412 -13.933  1.00 10.00      A   
ATOM   4931  O   GLY A 521       3.670 -31.535 -14.444  1.00 10.00      A   
ATOM   4932  N   ALA A 522       4.967 -30.982 -12.692  1.00 10.00      A   
ATOM   4933  HN  ALA A 522       5.884 -30.886 -12.351  1.00 10.00      A   
ATOM   4934  CA  ALA A 522       3.850 -30.636 -11.822  1.00 10.00      A   
ATOM   4935  CB  ALA A 522       4.356 -30.309 -10.432  1.00 10.00      A   
ATOM   4936  C   ALA A 522       3.096 -29.440 -12.378  1.00 10.00      A   
ATOM   4937  O   ALA A 522       1.866 -29.443 -12.439  1.00 10.00      A   
ATOM   4938  N   CYS A 523       3.848 -28.421 -12.780  1.00 10.00      A   
ATOM   4939  HN  CYS A 523       4.823 -28.483 -12.689  1.00 10.00      A   
ATOM   4940  CA  CYS A 523       3.272 -27.207 -13.337  1.00 10.00      A   
ATOM   4941  CB  CYS A 523       4.379 -26.205 -13.665  1.00 10.00      A   
ATOM   4942  SG  CYS A 523       5.582 -25.986 -12.335  1.00 10.00      A   
ATOM   4943  HG  CYS A 523       4.963 -26.221 -11.184  1.00 10.00      A   
ATOM   4944  C   CYS A 523       2.449 -27.518 -14.582  1.00 10.00      A   
ATOM   4945  O   CYS A 523       1.351 -26.985 -14.764  1.00 10.00      A   
ATOM   4946  N   LYS A 524       2.975 -28.402 -15.424  1.00 10.00      A   
ATOM   4947  HN  LYS A 524       3.853 -28.795 -15.217  1.00 10.00      A   
ATOM   4948  CA  LYS A 524       2.292 -28.795 -16.650  1.00 10.00      A   
ATOM   4949  CB  LYS A 524       3.207 -29.665 -17.518  1.00 10.00      A   
ATOM   4950  CG  LYS A 524       4.386 -28.918 -18.122  1.00 10.00      A   
ATOM   4951  CD  LYS A 524       5.057 -29.719 -19.229  1.00 10.00      A   
ATOM   4952  CE  LYS A 524       5.808 -30.917 -18.671  1.00 10.00      A   
ATOM   4953  NZ  LYS A 524       6.323 -31.806 -19.744  1.00 10.00      A   
ATOM   4954  HZ1 LYS A 524       5.600 -31.935 -20.479  1.00 10.00      A   
ATOM   4955  HZ2 LYS A 524       6.564 -32.739 -19.347  1.00 10.00      A   
ATOM   4956  HZ3 LYS A 524       7.174 -31.393 -20.180  1.00 10.00      A   
ATOM   4957  C   LYS A 524       1.003 -29.552 -16.343  1.00 10.00      A   
ATOM   4958  O   LYS A 524      -0.043 -29.290 -16.943  1.00 10.00      A   
ATOM   4959  N   LEU A 525       1.086 -30.480 -15.394  1.00 10.00      A   
ATOM   4960  HN  LEU A 525       1.944 -30.618 -14.934  1.00 10.00      A   
ATOM   4961  CA  LEU A 525      -0.061 -31.292 -15.008  1.00 10.00      A   
ATOM   4962  CB  LEU A 525       0.372 -32.414 -14.059  1.00 10.00      A   
ATOM   4963  CG  LEU A 525      -0.703 -33.443 -13.695  1.00 10.00      A   
ATOM   4964  CD1 LEU A 525      -1.081 -34.281 -14.909  1.00 10.00      A   
ATOM   4965  CD2 LEU A 525      -0.236 -34.331 -12.553  1.00 10.00      A   
ATOM   4966  C   LEU A 525      -1.150 -30.446 -14.355  1.00 10.00      A   
ATOM   4967  O   LEU A 525      -2.330 -30.592 -14.667  1.00 10.00      A   
ATOM   4968  N   LEU A 526      -0.744 -29.557 -13.456  1.00 10.00      A   
ATOM   4969  HN  LEU A 526       0.217 -29.488 -13.255  1.00 10.00      A   
ATOM   4970  CA  LEU A 526      -1.680 -28.687 -12.754  1.00 10.00      A   
ATOM   4971  CB  LEU A 526      -0.952 -27.901 -11.659  1.00 10.00      A   
ATOM   4972  CG  LEU A 526      -1.826 -27.018 -10.766  1.00 10.00      A   
ATOM   4973  CD1 LEU A 526      -2.843 -27.856 -10.008  1.00 10.00      A   
ATOM   4974  CD2 LEU A 526      -0.968 -26.217  -9.802  1.00 10.00      A   
ATOM   4975  C   LEU A 526      -2.378 -27.729 -13.715  1.00 10.00      A   
ATOM   4976  O   LEU A 526      -3.589 -27.512 -13.623  1.00 10.00      A   
ATOM   4977  N   GLY A 527      -1.612 -27.181 -14.651  1.00 10.00      A   
ATOM   4978  HN  GLY A 527      -0.658 -27.415 -14.689  1.00 10.00      A   
ATOM   4979  CA  GLY A 527      -2.164 -26.248 -15.617  1.00 10.00      A   
ATOM   4980  C   GLY A 527      -3.165 -26.903 -16.543  1.00 10.00      A   
ATOM   4981  O   GLY A 527      -4.074 -26.251 -17.057  1.00 10.00      A   
ATOM   4982  N   GLN A 528      -2.996 -28.199 -16.759  1.00 10.00      A   
ATOM   4983  HN  GLN A 528      -2.245 -28.660 -16.327  1.00 10.00      A   
ATOM   4984  CA  GLN A 528      -3.892 -28.949 -17.625  1.00 10.00      A   
ATOM   4985  CB  GLN A 528      -3.182 -30.179 -18.191  1.00 10.00      A   
ATOM   4986  CG  GLN A 528      -2.949 -30.119 -19.688  1.00 10.00      A   
ATOM   4987  CD  GLN A 528      -4.237 -30.135 -20.488  1.00 10.00      A   
ATOM   4988  OE1 GLN A 528      -5.229 -30.746 -20.088  1.00 10.00      A   
ATOM   4989  NE2 GLN A 528      -4.229 -29.461 -21.626  1.00 10.00      A   
ATOM   4990 HE21 GLN A 528      -3.403 -29.007 -21.887  1.00 10.00      A   
ATOM   4991 HE22 GLN A 528      -5.047 -29.449 -22.162  1.00 10.00      A   
ATOM   4992  C   GLN A 528      -5.156 -29.363 -16.880  1.00 10.00      A   
ATOM   4993  O   GLN A 528      -6.254 -29.345 -17.433  1.00 10.00      A   
ATOM   4994  N   LYS A 529      -4.995 -29.733 -15.620  1.00 10.00      A   
ATOM   4995  HN  LYS A 529      -4.092 -29.734 -15.231  1.00 10.00      A   
ATOM   4996  CA  LYS A 529      -6.125 -30.152 -14.803  1.00 10.00      A   
ATOM   4997  CB  LYS A 529      -5.648 -30.877 -13.542  1.00 10.00      A   
ATOM   4998  CG  LYS A 529      -6.782 -31.392 -12.668  1.00 10.00      A   
ATOM   4999  CD  LYS A 529      -6.279 -32.315 -11.573  1.00 10.00      A   
ATOM   5000  CE  LYS A 529      -7.437 -32.964 -10.835  1.00 10.00      A   
ATOM   5001  NZ  LYS A 529      -6.974 -34.027  -9.908  1.00 10.00      A   
ATOM   5002  HZ1 LYS A 529      -6.318 -34.672 -10.397  1.00 10.00      A   
ATOM   5003  HZ2 LYS A 529      -7.784 -34.576  -9.557  1.00 10.00      A   
ATOM   5004  HZ3 LYS A 529      -6.485 -33.603  -9.097  1.00 10.00      A   
ATOM   5005  C   LYS A 529      -7.010 -28.966 -14.428  1.00 10.00      A   
ATOM   5006  O   LYS A 529      -8.240 -29.081 -14.400  1.00 10.00      A   
ATOM   5007  N   MET A 530      -6.383 -27.836 -14.133  1.00 10.00      A   
ATOM   5008  HN  MET A 530      -5.401 -27.807 -14.172  1.00 10.00      A   
ATOM   5009  CA  MET A 530      -7.112 -26.634 -13.752  1.00 10.00      A   
ATOM   5010  CB  MET A 530      -6.631 -26.123 -12.386  1.00 10.00      A   
ATOM   5011  CG  MET A 530      -6.458 -27.208 -11.330  1.00 10.00      A   
ATOM   5012  SD  MET A 530      -7.990 -28.066 -10.920  1.00 10.00      A   
ATOM   5013  CE  MET A 530      -8.740 -26.891  -9.799  1.00 10.00      A   
ATOM   5014  C   MET A 530      -6.953 -25.545 -14.813  1.00 10.00      A   
ATOM   5015  O   MET A 530      -6.007 -24.754 -14.770  1.00 10.00      A   
ATOM   5016  N   PRO A 531      -7.877 -25.492 -15.788  1.00 10.00      A   
ATOM   5017  CA  PRO A 531      -7.833 -24.500 -16.866  1.00 10.00      A   
ATOM   5018  CB  PRO A 531      -8.746 -25.107 -17.929  1.00 10.00      A   
ATOM   5019  CG  PRO A 531      -9.740 -25.906 -17.157  1.00 10.00      A   
ATOM   5020  CD  PRO A 531      -9.027 -26.406 -15.927  1.00 10.00      A   
ATOM   5021  C   PRO A 531      -8.364 -23.134 -16.430  1.00 10.00      A   
ATOM   5022  O   PRO A 531      -8.354 -22.179 -17.207  1.00 10.00      A   
ATOM   5023  N   LYS A 532      -8.830 -23.045 -15.189  1.00 10.00      A   
ATOM   5024  HN  LYS A 532      -8.819 -23.843 -14.614  1.00 10.00      A   
ATOM   5025  CA  LYS A 532      -9.365 -21.794 -14.658  1.00 10.00      A   
ATOM   5026  CB  LYS A 532     -10.620 -22.064 -13.828  1.00 10.00      A   
ATOM   5027  CG  LYS A 532     -11.748 -22.712 -14.614  1.00 10.00      A   
ATOM   5028  CD  LYS A 532     -12.854 -23.205 -13.694  1.00 10.00      A   
ATOM   5029  CE  LYS A 532     -13.886 -24.023 -14.454  1.00 10.00      A   
ATOM   5030  NZ  LYS A 532     -14.865 -24.667 -13.540  1.00 10.00      A   
ATOM   5031  HZ1 LYS A 532     -15.380 -23.945 -12.992  1.00 10.00      A   
ATOM   5032  HZ2 LYS A 532     -14.373 -25.299 -12.877  1.00 10.00      A   
ATOM   5033  HZ3 LYS A 532     -15.553 -25.224 -14.085  1.00 10.00      A   
ATOM   5034  C   LYS A 532      -8.320 -21.062 -13.823  1.00 10.00      A   
ATOM   5035  O   LYS A 532      -8.574 -19.981 -13.284  1.00 10.00      A   
ATOM   5036  N   LEU A 533      -7.145 -21.661 -13.720  1.00 10.00      A   
ATOM   5037  HN  LEU A 533      -7.005 -22.516 -14.177  1.00 10.00      A   
ATOM   5038  CA  LEU A 533      -6.049 -21.081 -12.961  1.00 10.00      A   
ATOM   5039  CB  LEU A 533      -5.685 -21.972 -11.772  1.00 10.00      A   
ATOM   5040  CG  LEU A 533      -6.104 -21.467 -10.390  1.00 10.00      A   
ATOM   5041  CD1 LEU A 533      -7.620 -21.423 -10.262  1.00 10.00      A   
ATOM   5042  CD2 LEU A 533      -5.503 -22.342  -9.306  1.00 10.00      A   
ATOM   5043  C   LEU A 533      -4.839 -20.889 -13.862  1.00 10.00      A   
ATOM   5044  O   LEU A 533      -4.612 -21.677 -14.783  1.00 10.00      A   
ATOM   5045  N   ASN A 534      -4.077 -19.837 -13.611  1.00 10.00      A   
ATOM   5046  HN  ASN A 534      -4.317 -19.234 -12.871  1.00 10.00      A   
ATOM   5047  CA  ASN A 534      -2.889 -19.552 -14.403  1.00 10.00      A   
ATOM   5048  CB  ASN A 534      -2.788 -18.063 -14.752  1.00 10.00      A   
ATOM   5049  CG  ASN A 534      -3.406 -17.727 -16.095  1.00 10.00      A   
ATOM   5050  OD1 ASN A 534      -3.683 -18.611 -16.906  1.00 10.00      A   
ATOM   5051  ND2 ASN A 534      -3.598 -16.446 -16.356  1.00 10.00      A   
ATOM   5052 HD21 ASN A 534      -3.325 -15.784 -15.681  1.00 10.00      A   
ATOM   5053 HD22 ASN A 534      -4.027 -16.204 -17.208  1.00 10.00      A   
ATOM   5054  C   ASN A 534      -1.627 -20.002 -13.683  1.00 10.00      A   
ATOM   5055  O   ASN A 534      -1.275 -19.470 -12.627  1.00 10.00      A   
ATOM   5056  N   VAL A 535      -0.968 -21.000 -14.251  1.00 10.00      A   
ATOM   5057  HN  VAL A 535      -1.325 -21.398 -15.072  1.00 10.00      A   
ATOM   5058  CA  VAL A 535       0.269 -21.517 -13.701  1.00 10.00      A   
ATOM   5059  CB  VAL A 535       0.305 -23.059 -13.751  1.00 10.00      A   
ATOM   5060  CG1 VAL A 535       1.536 -23.585 -13.027  1.00 10.00      A   
ATOM   5061  CG2 VAL A 535      -0.958 -23.634 -13.130  1.00 10.00      A   
ATOM   5062  C   VAL A 535       1.429 -20.958 -14.510  1.00 10.00      A   
ATOM   5063  O   VAL A 535       1.775 -21.489 -15.568  1.00 10.00      A   
ATOM   5064  N   GLU A 536       1.999 -19.867 -14.027  1.00 10.00      A   
ATOM   5065  HN  GLU A 536       1.669 -19.486 -13.180  1.00 10.00      A   
ATOM   5066  CA  GLU A 536       3.106 -19.220 -14.707  1.00 10.00      A   
ATOM   5067  CB  GLU A 536       2.987 -17.701 -14.601  1.00 10.00      A   
ATOM   5068  CG  GLU A 536       1.706 -17.134 -15.197  1.00 10.00      A   
ATOM   5069  CD  GLU A 536       1.681 -15.616 -15.206  1.00 10.00      A   
ATOM   5070  OE1 GLU A 536       2.639 -14.999 -14.695  1.00 10.00      A   
ATOM   5071  OE2 GLU A 536       0.706 -15.031 -15.735  1.00 10.00      A   
ATOM   5072  C   GLU A 536       4.448 -19.688 -14.160  1.00 10.00      A   
ATOM   5073  O   GLU A 536       4.766 -19.489 -12.982  1.00 10.00      A   
ATOM   5074  N   VAL A 537       5.220 -20.331 -15.015  1.00 10.00      A   
ATOM   5075  HN  VAL A 537       4.894 -20.485 -15.931  1.00 10.00      A   
ATOM   5076  CA  VAL A 537       6.530 -20.827 -14.634  1.00 10.00      A   
ATOM   5077  CB  VAL A 537       6.923 -22.065 -15.464  1.00 10.00      A   
ATOM   5078  CG1 VAL A 537       8.309 -22.555 -15.076  1.00 10.00      A   
ATOM   5079  CG2 VAL A 537       5.891 -23.170 -15.302  1.00 10.00      A   
ATOM   5080  C   VAL A 537       7.579 -19.740 -14.832  1.00 10.00      A   
ATOM   5081  O   VAL A 537       7.811 -19.299 -15.954  1.00 10.00      A   
ATOM   5082  N   ILE A 538       8.188 -19.304 -13.743  1.00 10.00      A   
ATOM   5083  HN  ILE A 538       7.958 -19.699 -12.869  1.00 10.00      A   
ATOM   5084  CA  ILE A 538       9.214 -18.272 -13.801  1.00 10.00      A   
ATOM   5085  CB  ILE A 538       9.019 -17.220 -12.691  1.00 10.00      A   
ATOM   5086  CG1 ILE A 538       7.583 -16.685 -12.709  1.00 10.00      A   
ATOM   5087  CG2 ILE A 538      10.014 -16.084 -12.856  1.00 10.00      A   
ATOM   5088  CD1 ILE A 538       7.233 -15.823 -11.516  1.00 10.00      A   
ATOM   5089  C   ILE A 538      10.584 -18.919 -13.641  1.00 10.00      A   
ATOM   5090  O   ILE A 538      10.947 -19.364 -12.552  1.00 10.00      A   
ATOM   5091  N   ASP A 539      11.339 -18.969 -14.721  1.00 10.00      A   
ATOM   5092  HN  ASP A 539      11.012 -18.566 -15.557  1.00 10.00      A   
ATOM   5093  CA  ASP A 539      12.652 -19.592 -14.702  1.00 10.00      A   
ATOM   5094  CB  ASP A 539      12.538 -21.005 -15.276  1.00 10.00      A   
ATOM   5095  CG  ASP A 539      13.685 -21.898 -14.876  1.00 10.00      A   
ATOM   5096  OD1 ASP A 539      13.678 -22.416 -13.735  1.00 10.00      A   
ATOM   5097  OD2 ASP A 539      14.587 -22.109 -15.708  1.00 10.00      A   
ATOM   5098  C   ASP A 539      13.646 -18.775 -15.521  1.00 10.00      A   
ATOM   5099  O   ASP A 539      13.343 -18.364 -16.643  1.00 10.00      A   
ATOM   5100  N   GLU A 540      14.823 -18.535 -14.953  1.00 10.00      A   
ATOM   5101  HN  GLU A 540      15.002 -18.883 -14.044  1.00 10.00      A   
ATOM   5102  CA  GLU A 540      15.861 -17.766 -15.628  1.00 10.00      A   
ATOM   5103  CB  GLU A 540      16.486 -16.742 -14.676  1.00 10.00      A   
ATOM   5104  CG  GLU A 540      15.557 -15.609 -14.277  1.00 10.00      A   
ATOM   5105  CD  GLU A 540      16.277 -14.507 -13.529  1.00 10.00      A   
ATOM   5106  OE1 GLU A 540      16.472 -14.650 -12.301  1.00 10.00      A   
ATOM   5107  OE2 GLU A 540      16.652 -13.498 -14.164  1.00 10.00      A   
ATOM   5108  C   GLU A 540      16.947 -18.674 -16.191  1.00 10.00      A   
ATOM   5109  O   GLU A 540      18.082 -18.245 -16.406  1.00 10.00      A   
ATOM   5110  N   ARG A 541      16.605 -19.930 -16.424  1.00 10.00      A   
ATOM   5111  HN  ARG A 541      15.688 -20.225 -16.226  1.00 10.00      A   
ATOM   5112  CA  ARG A 541      17.557 -20.887 -16.967  1.00 10.00      A   
ATOM   5113  CB  ARG A 541      17.734 -22.075 -16.014  1.00 10.00      A   
ATOM   5114  CG  ARG A 541      17.949 -21.688 -14.561  1.00 10.00      A   
ATOM   5115  CD  ARG A 541      16.912 -22.335 -13.657  1.00 10.00      A   
ATOM   5116  NE  ARG A 541      17.327 -23.653 -13.184  1.00 10.00      A   
ATOM   5117  HE  ARG A 541      18.290 -23.846 -13.188  1.00 10.00      A   
ATOM   5118  CZ  ARG A 541      16.489 -24.595 -12.753  1.00 10.00      A   
ATOM   5119  NH1 ARG A 541      15.177 -24.378 -12.742  1.00 10.00      A   
ATOM   5120 HH11 ARG A 541      14.787 -23.458 -13.079  1.00 10.00      A   
ATOM   5121 HH12 ARG A 541      14.525 -25.119 -12.402  1.00 10.00      A   
ATOM   5122  NH2 ARG A 541      16.966 -25.755 -12.326  1.00 10.00      A   
ATOM   5123 HH21 ARG A 541      16.319 -26.495 -11.977  1.00 10.00      A   
ATOM   5124 HH22 ARG A 541      17.995 -25.932 -12.335  1.00 10.00      A   
ATOM   5125  C   ARG A 541      17.089 -21.378 -18.332  1.00 10.00      A   
ATOM   5126  O   ARG A 541      17.411 -22.493 -18.755  1.00 10.00      A   
ATOM   5127  N   GLY A 542      16.332 -20.539 -19.023  1.00 10.00      A   
ATOM   5128  HN  GLY A 542      16.114 -19.660 -18.645  1.00 10.00      A   
ATOM   5129  CA  GLY A 542      15.826 -20.906 -20.325  1.00 10.00      A   
ATOM   5130  C   GLY A 542      14.568 -21.735 -20.218  1.00 10.00      A   
ATOM   5131  O   GLY A 542      13.993 -21.859 -19.136  1.00 10.00      A   
ATOM   5132  N   ALA A 543      14.143 -22.308 -21.335  1.00 10.00      A   
ATOM   5133  HN  ALA A 543      14.655 -22.183 -22.161  1.00 10.00      A   
ATOM   5134  CA  ALA A 543      12.940 -23.129 -21.359  1.00 10.00      A   
ATOM   5135  CB  ALA A 543      12.548 -23.464 -22.790  1.00 10.00      A   
ATOM   5136  C   ALA A 543      13.135 -24.405 -20.542  1.00 10.00      A   
ATOM   5137  O   ALA A 543      14.011 -25.222 -20.848  1.00 10.00      A   
ATOM   5138  N   PRO A 544      12.325 -24.585 -19.484  1.00 10.00      A   
ATOM   5139  CA  PRO A 544      12.396 -25.765 -18.616  1.00 10.00      A   
ATOM   5140  CB  PRO A 544      11.319 -25.503 -17.553  1.00 10.00      A   
ATOM   5141  CG  PRO A 544      11.074 -24.033 -17.607  1.00 10.00      A   
ATOM   5142  CD  PRO A 544      11.290 -23.638 -19.036  1.00 10.00      A   
ATOM   5143  C   PRO A 544      12.097 -27.057 -19.376  1.00 10.00      A   
ATOM   5144  O   PRO A 544      12.461 -28.144 -18.934  1.00 10.00      A   
ATOM   5145  N   ASP A 545      11.444 -26.923 -20.531  1.00 10.00      A   
ATOM   5146  HN  ASP A 545      11.178 -26.023 -20.824  1.00 10.00      A   
ATOM   5147  CA  ASP A 545      11.098 -28.075 -21.370  1.00 10.00      A   
ATOM   5148  CB  ASP A 545      10.216 -27.636 -22.540  1.00 10.00      A   
ATOM   5149  CG  ASP A 545       9.685 -28.801 -23.353  1.00 10.00      A   
ATOM   5150  OD1 ASP A 545       8.806 -29.534 -22.847  1.00 10.00      A   
ATOM   5151  OD2 ASP A 545      10.132 -28.982 -24.505  1.00 10.00      A   
ATOM   5152  C   ASP A 545      12.352 -28.771 -21.896  1.00 10.00      A   
ATOM   5153  O   ASP A 545      12.329 -29.960 -22.220  1.00 10.00      A   
ATOM   5154  N   SER A 546      13.452 -28.024 -21.955  1.00 10.00      A   
ATOM   5155  HN  SER A 546      13.407 -27.088 -21.669  1.00 10.00      A   
ATOM   5156  CA  SER A 546      14.725 -28.549 -22.430  1.00 10.00      A   
ATOM   5157  CB  SER A 546      15.593 -27.404 -22.960  1.00 10.00      A   
ATOM   5158  OG  SER A 546      14.807 -26.250 -23.230  1.00 10.00      A   
ATOM   5159  HG  SER A 546      14.845 -25.654 -22.467  1.00 10.00      A   
ATOM   5160  C   SER A 546      15.451 -29.292 -21.308  1.00 10.00      A   
ATOM   5161  O   SER A 546      16.604 -29.702 -21.457  1.00 10.00      A   
ATOM   5162  N   ARG A 547      14.764 -29.468 -20.187  1.00 10.00      A   
ATOM   5163  HN  ARG A 547      13.839 -29.140 -20.131  1.00 10.00      A   
ATOM   5164  CA  ARG A 547      15.329 -30.160 -19.044  1.00 10.00      A   
ATOM   5165  CB  ARG A 547      15.520 -29.183 -17.879  1.00 10.00      A   
ATOM   5166  CG  ARG A 547      16.497 -28.057 -18.164  1.00 10.00      A   
ATOM   5167  CD  ARG A 547      16.853 -27.301 -16.897  1.00 10.00      A
[truncated: 221,457 more chars]
