# Supplementary material for: Flexibility of intrinsically disordered degrons in AUX/IAA proteins reinforces auxin co-receptor assemblies
Source: Nat Commun. 2020 May 8;11:2277. doi: 10.1038/s41467-020-16147-2 (PMC7210949; doi:10.1038/s41467-020-16147-2)
Supplement: Supplementary file 11 — Supplementary Data 8 [file 41467_2020_16147_MOESM11_ESM.gz › disvis_haddock_files/IAA07/cluster7_2.pdb]

REMARK FILENAME="complex_132w.pdb0"
REMARK ===============================================================
REMARK HADDOCK run for complex
REMARK initial structure: complex_132.pdb
REMARK final NOE weights: unambig 50 amb: 50
REMARK ===============================================================
REMARK            total,bonds,angles,improper,dihe,vdw,elec,air,cdih,coup,rdcs,vean,dani,xpcs,rg
REMARK energies: 193.63, 0, 0, 0, 0, -51.069, -217.354, 462.052, 0, 0, 0, 0, 0, 0, 0
REMARK ===============================================================
REMARK            bonds,angles,impropers,dihe,air,cdih,coup,rdcs,vean,dani,xpcs
REMARK rms-dev.: 0,0,0,0,1.44455,0,0, 0, 0, 0, 0
REMARK ===============================================================
REMARK               air,cdih,coup,rdcs,vean,dani,xpcs
REMARK               >0.3,>5,>1,>0,>5,>0.2,>0.2
REMARK violations.: 11, 0, 0, 0, 0, 0, 0
REMARK ===============================================================
REMARK                        CVpartition#,violations,rms
REMARK AIRs cross-validation: 1, 36, 1.92558
REMARK ===============================================================
REMARK NCS energy: 0
REMARK ===============================================================
REMARK Symmetry energy: 0
REMARK ===============================================================
REMARK Desolvation energy: 22.5383
REMARK Internal energy free molecules: -17448.4
REMARK Internal energy complex: -33789.2
REMARK Binding energy: -16586.8
REMARK ===============================================================
REMARK buried surface area: 1688.83
REMARK ===============================================================
REMARK water - chain1: 0 0 0
REMARK water - chain2: 0 0 0
REMARK water - chain3: 0 0 0
REMARK water - chain4: 0 0 0
REMARK water - chain5: 0 0 0
REMARK water - chain6: 0 0 0
REMARK ===============================================================
REMARK water - water: 0 0 0
REMARK ===============================================================
REMARK DATE:10-Dec-2019  16:10:48       created by user: enmr049
REMARK VERSION:1.3U
ATOM      1  N   PHE A   9     -40.853   2.894   6.763  1.00 10.00      A   
ATOM      2  HN  PHE A   9     -40.314   3.667   6.481  1.00 10.00      A   
ATOM      3  CA  PHE A   9     -40.420   1.550   6.398  1.00 10.00      A   
ATOM      4  CB  PHE A   9     -39.422   1.600   5.234  1.00 10.00      A   
ATOM      5  CG  PHE A   9     -39.949   2.292   4.009  1.00 10.00      A   
ATOM      6  CD1 PHE A   9     -39.486   3.549   3.655  1.00 10.00      A   
ATOM      7  CD2 PHE A   9     -40.908   1.688   3.214  1.00 10.00      A   
ATOM      8  CE1 PHE A   9     -39.968   4.192   2.531  1.00 10.00      A   
ATOM      9  CE2 PHE A   9     -41.394   2.324   2.087  1.00 10.00      A   
ATOM     10  CZ  PHE A   9     -40.923   3.577   1.747  1.00 10.00      A   
ATOM     11  C   PHE A   9     -39.795   0.837   7.596  1.00 10.00      A   
ATOM     12  O   PHE A   9     -39.134   1.468   8.425  1.00 10.00      A   
ATOM     13  N   PRO A  10     -40.016  -0.484   7.710  1.00 10.00      A   
ATOM     14  CA  PRO A  10     -39.464  -1.293   8.803  1.00 10.00      A   
ATOM     15  CB  PRO A  10     -39.922  -2.718   8.472  1.00 10.00      A   
ATOM     16  CG  PRO A  10     -41.107  -2.534   7.590  1.00 10.00      A   
ATOM     17  CD  PRO A  10     -40.834  -1.292   6.792  1.00 10.00      A   
ATOM     18  C   PRO A  10     -37.941  -1.224   8.830  1.00 10.00      A   
ATOM     19  O   PRO A  10     -37.293  -1.192   7.779  1.00 10.00      A   
ATOM     20  N   GLU A  11     -37.385  -1.204  10.031  1.00 10.00      A   
ATOM     21  HN  GLU A  11     -37.966  -1.245  10.822  1.00 10.00      A   
ATOM     22  CA  GLU A  11     -35.940  -1.120  10.224  1.00 10.00      A   
ATOM     23  CB  GLU A  11     -35.602  -1.116  11.715  1.00 10.00      A   
ATOM     24  CG  GLU A  11     -36.417  -0.130  12.538  1.00 10.00      A   
ATOM     25  CD  GLU A  11     -35.937   1.301  12.407  1.00 10.00      A   
ATOM     26  OE1 GLU A  11     -35.065   1.710  13.201  1.00 10.00      A   
ATOM     27  OE2 GLU A  11     -36.442   2.030  11.527  1.00 10.00      A   
ATOM     28  C   GLU A  11     -35.199  -2.259   9.521  1.00 10.00      A   
ATOM     29  O   GLU A  11     -34.104  -2.057   8.992  1.00 10.00      A   
ATOM     30  N   GLU A  12     -35.796  -3.450   9.520  1.00 10.00      A   
ATOM     31  HN  GLU A  12     -36.663  -3.552   9.970  1.00 10.00      A   
ATOM     32  CA  GLU A  12     -35.180  -4.611   8.879  1.00 10.00      A   
ATOM     33  CB  GLU A  12     -35.894  -5.915   9.257  1.00 10.00      A   
ATOM     34  CG  GLU A  12     -37.366  -5.977   8.882  1.00 10.00      A   
ATOM     35  CD  GLU A  12     -37.975  -7.345   9.125  1.00 10.00      A   
ATOM     36  OE1 GLU A  12     -37.246  -8.258   9.575  1.00 10.00      A   
ATOM     37  OE2 GLU A  12     -39.187  -7.518   8.874  1.00 10.00      A   
ATOM     38  C   GLU A  12     -35.097  -4.448   7.362  1.00 10.00      A   
ATOM     39  O   GLU A  12     -34.135  -4.899   6.734  1.00 10.00      A   
ATOM     40  N   VAL A  13     -36.098  -3.785   6.788  1.00 10.00      A   
ATOM     41  HN  VAL A  13     -36.819  -3.433   7.352  1.00 10.00      A   
ATOM     42  CA  VAL A  13     -36.140  -3.557   5.348  1.00 10.00      A   
ATOM     43  CB  VAL A  13     -37.497  -2.961   4.908  1.00 10.00      A   
ATOM     44  CG1 VAL A  13     -37.477  -2.619   3.430  1.00 10.00      A   
ATOM     45  CG2 VAL A  13     -38.624  -3.938   5.203  1.00 10.00      A   
ATOM     46  C   VAL A  13     -35.011  -2.615   4.932  1.00 10.00      A   
ATOM     47  O   VAL A  13     -34.250  -2.902   4.008  1.00 10.00      A   
ATOM     48  N   LEU A  14     -34.900  -1.501   5.642  1.00 10.00      A   
ATOM     49  HN  LEU A  14     -35.530  -1.344   6.376  1.00 10.00      A   
ATOM     50  CA  LEU A  14     -33.871  -0.502   5.364  1.00 10.00      A   
ATOM     51  CB  LEU A  14     -34.031   0.699   6.299  1.00 10.00      A   
ATOM     52  CG  LEU A  14     -35.388   1.408   6.252  1.00 10.00      A   
ATOM     53  CD1 LEU A  14     -35.489   2.445   7.353  1.00 10.00      A   
ATOM     54  CD2 LEU A  14     -35.622   2.047   4.890  1.00 10.00      A   
ATOM     55  C   LEU A  14     -32.480  -1.107   5.501  1.00 10.00      A   
ATOM     56  O   LEU A  14     -31.571  -0.772   4.742  1.00 10.00      A   
ATOM     57  N   GLU A  15     -32.332  -2.017   6.461  1.00 10.00      A   
ATOM     58  HN  GLU A  15     -33.100  -2.246   7.027  1.00 10.00      A   
ATOM     59  CA  GLU A  15     -31.059  -2.681   6.704  1.00 10.00      A   
ATOM     60  CB  GLU A  15     -31.152  -3.560   7.946  1.00 10.00      A   
ATOM     61  CG  GLU A  15     -30.001  -3.382   8.917  1.00 10.00      A   
ATOM     62  CD  GLU A  15     -30.088  -4.335  10.085  1.00 10.00      A   
ATOM     63  OE1 GLU A  15     -30.890  -4.085  11.011  1.00 10.00      A   
ATOM     64  OE2 GLU A  15     -29.354  -5.344  10.084  1.00 10.00      A   
ATOM     65  C   GLU A  15     -30.638  -3.526   5.504  1.00 10.00      A   
ATOM     66  O   GLU A  15     -29.455  -3.594   5.166  1.00 10.00      A   
ATOM     67  N   HIS A  16     -31.609  -4.164   4.860  1.00 10.00      A   
ATOM     68  HN  HIS A  16     -32.535  -4.068   5.171  1.00 10.00      A   
ATOM     69  CA  HIS A  16     -31.330  -4.996   3.697  1.00 10.00      A   
ATOM     70  CB  HIS A  16     -32.558  -5.832   3.318  1.00 10.00      A   
ATOM     71  CG  HIS A  16     -32.246  -7.041   2.483  1.00 10.00      A   
ATOM     72  ND1 HIS A  16     -31.577  -8.121   3.011  1.00 10.00      A   
ATOM     73  CD2 HIS A  16     -32.536  -7.291   1.178  1.00 10.00      A   
ATOM     74  CE1 HIS A  16     -31.475  -8.998   2.029  1.00 10.00      A   
ATOM     75  NE2 HIS A  16     -32.038  -8.542   0.906  1.00 10.00      A   
ATOM     76  HE2 HIS A  16     -32.085  -9.012   0.046  1.00 10.00      A   
ATOM     77  C   HIS A  16     -30.884  -4.124   2.530  1.00 10.00      A   
ATOM     78  O   HIS A  16     -30.006  -4.503   1.758  1.00 10.00      A   
ATOM     79  N   VAL A  17     -31.481  -2.945   2.423  1.00 10.00      A   
ATOM     80  HN  VAL A  17     -32.175  -2.702   3.074  1.00 10.00      A   
ATOM     81  CA  VAL A  17     -31.137  -2.006   1.364  1.00 10.00      A   
ATOM     82  CB  VAL A  17     -32.097  -0.798   1.352  1.00 10.00      A   
ATOM     83  CG1 VAL A  17     -31.759   0.151   0.215  1.00 10.00      A   
ATOM     84  CG2 VAL A  17     -33.542  -1.257   1.253  1.00 10.00      A   
ATOM     85  C   VAL A  17     -29.708  -1.504   1.556  1.00 10.00      A   
ATOM     86  O   VAL A  17     -28.926  -1.421   0.603  1.00 10.00      A   
ATOM     87  N   PHE A  18     -29.365  -1.196   2.805  1.00 10.00      A   
ATOM     88  HN  PHE A  18     -30.031  -1.294   3.523  1.00 10.00      A   
ATOM     89  CA  PHE A  18     -28.034  -0.697   3.135  1.00 10.00      A   
ATOM     90  CB  PHE A  18     -27.980  -0.150   4.568  1.00 10.00      A   
ATOM     91  CG  PHE A  18     -28.924   0.991   4.834  1.00 10.00      A   
ATOM     92  CD1 PHE A  18     -29.318   1.291   6.129  1.00 10.00      A   
ATOM     93  CD2 PHE A  18     -29.423   1.759   3.793  1.00 10.00      A   
ATOM     94  CE1 PHE A  18     -30.190   2.332   6.381  1.00 10.00      A   
ATOM     95  CE2 PHE A  18     -30.294   2.800   4.038  1.00 10.00      A   
ATOM     96  CZ  PHE A  18     -30.679   3.086   5.334  1.00 10.00      A   
ATOM     97  C   PHE A  18     -26.965  -1.766   2.931  1.00 10.00      A   
ATOM     98  O   PHE A  18     -25.788  -1.449   2.757  1.00 10.00      A   
ATOM     99  N   SER A  19     -27.376  -3.028   2.935  1.00 10.00      A   
ATOM    100  HN  SER A  19     -28.325  -3.225   3.069  1.00 10.00      A   
ATOM    101  CA  SER A  19     -26.441  -4.126   2.749  1.00 10.00      A   
ATOM    102  CB  SER A  19     -27.070  -5.466   3.147  1.00 10.00      A   
ATOM    103  OG  SER A  19     -27.836  -6.019   2.088  1.00 10.00      A   
ATOM    104  HG  SER A  19     -28.676  -5.538   2.009  1.00 10.00      A   
ATOM    105  C   SER A  19     -25.943  -4.172   1.308  1.00 10.00      A   
ATOM    106  O   SER A  19     -24.948  -4.827   1.006  1.00 10.00      A   
ATOM    107  N   PHE A  20     -26.646  -3.478   0.417  1.00 10.00      A   
ATOM    108  HN  PHE A  20     -27.443  -2.984   0.713  1.00 10.00      A   
ATOM    109  CA  PHE A  20     -26.261  -3.435  -0.986  1.00 10.00      A   
ATOM    110  CB  PHE A  20     -27.491  -3.391  -1.894  1.00 10.00      A   
ATOM    111  CG  PHE A  20     -28.241  -4.689  -1.961  1.00 10.00      A   
ATOM    112  CD1 PHE A  20     -29.541  -4.774  -1.497  1.00 10.00      A   
ATOM    113  CD2 PHE A  20     -27.645  -5.825  -2.488  1.00 10.00      A   
ATOM    114  CE1 PHE A  20     -30.234  -5.966  -1.556  1.00 10.00      A   
ATOM    115  CE2 PHE A  20     -28.332  -7.020  -2.549  1.00 10.00      A   
ATOM    116  CZ  PHE A  20     -29.629  -7.090  -2.082  1.00 10.00      A   
ATOM    117  C   PHE A  20     -25.375  -2.230  -1.249  1.00 10.00      A   
ATOM    118  O   PHE A  20     -24.947  -1.992  -2.378  1.00 10.00      A   
ATOM    119  N   ILE A  21     -25.109  -1.467  -0.196  1.00 10.00      A   
ATOM    120  HN  ILE A  21     -25.485  -1.712   0.678  1.00 10.00      A   
ATOM    121  CA  ILE A  21     -24.270  -0.285  -0.298  1.00 10.00      A   
ATOM    122  CB  ILE A  21     -24.968   0.962   0.291  1.00 10.00      A   
ATOM    123  CG1 ILE A  21     -26.387   1.104  -0.274  1.00 10.00      A   
ATOM    124  CG2 ILE A  21     -24.150   2.216   0.007  1.00 10.00      A   
ATOM    125  CD1 ILE A  21     -27.230   2.146   0.430  1.00 10.00      A   
ATOM    126  C   ILE A  21     -22.957  -0.521   0.437  1.00 10.00      A   
ATOM    127  O   ILE A  21     -22.874  -0.347   1.653  1.00 10.00      A   
ATOM    128  N   GLN A  22     -21.944  -0.942  -0.306  1.00 10.00      A   
ATOM    129  HN  GLN A  22     -22.084  -1.077  -1.269  1.00 10.00      A   
ATOM    130  CA  GLN A  22     -20.627  -1.215   0.265  1.00 10.00      A   
ATOM    131  CB  GLN A  22     -19.972  -2.403  -0.446  1.00 10.00      A   
ATOM    132  CG  GLN A  22     -20.551  -3.752  -0.057  1.00 10.00      A   
ATOM    133  CD  GLN A  22     -20.087  -4.216   1.310  1.00 10.00      A   
ATOM    134  OE1 GLN A  22     -20.846  -4.827   2.058  1.00 10.00      A   
ATOM    135  NE2 GLN A  22     -18.828  -3.947   1.640  1.00 10.00      A   
ATOM    136 HE21 GLN A  22     -18.268  -3.466   0.989  1.00 10.00      A   
ATOM    137 HE22 GLN A  22     -18.505  -4.247   2.514  1.00 10.00      A   
ATOM    138  C   GLN A  22     -19.723   0.014   0.177  1.00 10.00      A   
ATOM    139  O   GLN A  22     -18.685   0.085   0.839  1.00 10.00      A   
ATOM    140  N   LEU A  23     -20.125   0.981  -0.643  1.00 10.00      A   
ATOM    141  HN  LEU A  23     -20.960   0.870  -1.139  1.00 10.00      A   
ATOM    142  CA  LEU A  23     -19.356   2.207  -0.814  1.00 10.00      A   
ATOM    143  CB  LEU A  23     -19.890   3.037  -1.982  1.00 10.00      A   
ATOM    144  CG  LEU A  23     -19.656   2.464  -3.381  1.00 10.00      A   
ATOM    145  CD1 LEU A  23     -20.908   1.776  -3.900  1.00 10.00      A   
ATOM    146  CD2 LEU A  23     -19.198   3.553  -4.339  1.00 10.00      A   
ATOM    147  C   LEU A  23     -19.357   3.032   0.466  1.00 10.00      A   
ATOM    148  O   LEU A  23     -20.408   3.462   0.945  1.00 10.00      A   
ATOM    149  N   ASP A  24     -18.170   3.247   1.006  1.00 10.00      A   
ATOM    150  HN  ASP A  24     -17.378   2.879   0.557  1.00 10.00      A   
ATOM    151  CA  ASP A  24     -17.992   4.004   2.241  1.00 10.00      A   
ATOM    152  CB  ASP A  24     -16.513   4.021   2.652  1.00 10.00      A   
ATOM    153  CG  ASP A  24     -15.818   2.692   2.427  1.00 10.00      A   
ATOM    154  OD1 ASP A  24     -15.837   1.843   3.341  1.00 10.00      A   
ATOM    155  OD2 ASP A  24     -15.260   2.484   1.324  1.00 10.00      A   
ATOM    156  C   ASP A  24     -18.509   5.431   2.098  1.00 10.00      A   
ATOM    157  O   ASP A  24     -19.201   5.937   2.979  1.00 10.00      A   
ATOM    158  N   LYS A  25     -18.179   6.072   0.981  1.00 10.00      A   
ATOM    159  HN  LYS A  25     -17.625   5.613   0.314  1.00 10.00      A   
ATOM    160  CA  LYS A  25     -18.615   7.441   0.731  1.00 10.00      A   
ATOM    161  CB  LYS A  25     -18.000   7.987  -0.559  1.00 10.00      A   
ATOM    162  CG  LYS A  25     -16.582   8.519  -0.400  1.00 10.00      A   
ATOM    163  CD  LYS A  25     -16.032   9.022  -1.726  1.00 10.00      A   
ATOM    164  CE  LYS A  25     -14.670   9.680  -1.559  1.00 10.00      A   
ATOM    165  NZ  LYS A  25     -14.773  11.033  -0.946  1.00 10.00      A   
ATOM    166  HZ1 LYS A  25     -13.881  11.550  -1.072  1.00 10.00      A   
ATOM    167  HZ2 LYS A  25     -14.972  10.955   0.076  1.00 10.00      A   
ATOM    168  HZ3 LYS A  25     -15.543  11.574  -1.390  1.00 10.00      A   
ATOM    169  C   LYS A  25     -20.138   7.545   0.692  1.00 10.00      A   
ATOM    170  O   LYS A  25     -20.721   8.473   1.254  1.00 10.00      A   
ATOM    171  N   ASP A  26     -20.782   6.582   0.040  1.00 10.00      A   
ATOM    172  HN  ASP A  26     -20.268   5.871  -0.391  1.00 10.00      A   
ATOM    173  CA  ASP A  26     -22.237   6.570  -0.051  1.00 10.00      A   
ATOM    174  CB  ASP A  26     -22.728   5.538  -1.067  1.00 10.00      A   
ATOM    175  CG  ASP A  26     -22.675   6.049  -2.493  1.00 10.00      A   
ATOM    176  OD1 ASP A  26     -23.226   7.138  -2.761  1.00 10.00      A   
ATOM    177  OD2 ASP A  26     -22.084   5.365  -3.351  1.00 10.00      A   
ATOM    178  C   ASP A  26     -22.848   6.306   1.316  1.00 10.00      A   
ATOM    179  O   ASP A  26     -23.877   6.884   1.668  1.00 10.00      A   
ATOM    180  N   ARG A  27     -22.201   5.433   2.086  1.00 10.00      A   
ATOM    181  HN  ARG A  27     -21.399   4.988   1.733  1.00 10.00      A   
ATOM    182  CA  ARG A  27     -22.655   5.107   3.430  1.00 10.00      A   
ATOM    183  CB  ARG A  27     -21.739   4.059   4.070  1.00 10.00      A   
ATOM    184  CG  ARG A  27     -22.050   2.624   3.678  1.00 10.00      A   
ATOM    185  CD  ARG A  27     -23.410   2.195   4.200  1.00 10.00      A   
ATOM    186  NE  ARG A  27     -23.590   0.744   4.139  1.00 10.00      A   
ATOM    187  HE  ARG A  27     -23.635   0.327   3.243  1.00 10.00      A   
ATOM    188  CZ  ARG A  27     -23.684  -0.035   5.217  1.00 10.00      A   
ATOM    189  NH1 ARG A  27     -23.613   0.499   6.433  1.00 10.00      A   
ATOM    190 HH11 ARG A  27     -23.481   1.538   6.551  1.00 10.00      A   
ATOM    191 HH12 ARG A  27     -23.692  -0.102   7.279  1.00 10.00      A   
ATOM    192  NH2 ARG A  27     -23.854  -1.343   5.077  1.00 10.00      A   
ATOM    193 HH21 ARG A  27     -23.919  -1.767   4.126  1.00 10.00      A   
ATOM    194 HH22 ARG A  27     -23.924  -1.953   5.924  1.00 10.00      A   
ATOM    195  C   ARG A  27     -22.675   6.371   4.283  1.00 10.00      A   
ATOM    196  O   ARG A  27     -23.615   6.614   5.043  1.00 10.00      A   
ATOM    197  N   ASN A  28     -21.633   7.182   4.126  1.00 10.00      A   
ATOM    198  HN  ASN A  28     -20.919   6.925   3.501  1.00 10.00      A   
ATOM    199  CA  ASN A  28     -21.514   8.435   4.862  1.00 10.00      A   
ATOM    200  CB  ASN A  28     -20.162   9.113   4.604  1.00 10.00      A   
ATOM    201  CG  ASN A  28     -19.007   8.420   5.308  1.00 10.00      A   
ATOM    202  OD1 ASN A  28     -19.207   7.672   6.268  1.00 10.00      A   
ATOM    203  ND2 ASN A  28     -17.793   8.672   4.848  1.00 10.00      A   
ATOM    204 HD21 ASN A  28     -17.695   9.293   4.084  1.00 10.00      A   
ATOM    205 HD22 ASN A  28     -17.028   8.238   5.290  1.00 10.00      A   
ATOM    206  C   ASN A  28     -22.664   9.373   4.510  1.00 10.00      A   
ATOM    207  O   ASN A  28     -23.181  10.087   5.370  1.00 10.00      A   
ATOM    208  N   SER A  29     -23.077   9.352   3.249  1.00 10.00      A   
ATOM    209  HN  SER A  29     -22.625   8.767   2.603  1.00 10.00      A   
ATOM    210  CA  SER A  29     -24.179  10.187   2.799  1.00 10.00      A   
ATOM    211  CB  SER A  29     -24.292  10.139   1.270  1.00 10.00      A   
ATOM    212  OG  SER A  29     -23.019  10.294   0.661  1.00 10.00      A   
ATOM    213  HG  SER A  29     -22.970   9.737  -0.125  1.00 10.00      A   
ATOM    214  C   SER A  29     -25.485   9.723   3.445  1.00 10.00      A   
ATOM    215  O   SER A  29     -26.299  10.537   3.885  1.00 10.00      A   
ATOM    216  N   VAL A  30     -25.657   8.406   3.529  1.00 10.00      A   
ATOM    217  HN  VAL A  30     -24.957   7.812   3.176  1.00 10.00      A   
ATOM    218  CA  VAL A  30     -26.852   7.819   4.127  1.00 10.00      A   
ATOM    219  CB  VAL A  30     -26.856   6.279   3.985  1.00 10.00      A   
ATOM    220  CG1 VAL A  30     -28.052   5.668   4.703  1.00 10.00      A   
ATOM    221  CG2 VAL A  30     -26.858   5.878   2.521  1.00 10.00      A   
ATOM    222  C   VAL A  30     -26.965   8.190   5.605  1.00 10.00      A   
ATOM    223  O   VAL A  30     -28.039   8.547   6.085  1.00 10.00      A   
ATOM    224  N   SER A  31     -25.843   8.138   6.315  1.00 10.00      A   
ATOM    225  HN  SER A  31     -25.009   7.863   5.874  1.00 10.00      A   
ATOM    226  CA  SER A  31     -25.815   8.457   7.741  1.00 10.00      A   
ATOM    227  CB  SER A  31     -24.468   8.049   8.348  1.00 10.00      A   
ATOM    228  OG  SER A  31     -23.382   8.647   7.654  1.00 10.00      A   
ATOM    229  HG  SER A  31     -23.719   9.148   6.901  1.00 10.00      A   
ATOM    230  C   SER A  31     -26.091   9.934   8.023  1.00 10.00      A   
ATOM    231  O   SER A  31     -26.226  10.338   9.179  1.00 10.00      A   
ATOM    232  N   LEU A  32     -26.192  10.733   6.971  1.00 10.00      A   
ATOM    233  HN  LEU A  32     -26.100  10.359   6.068  1.00 10.00      A   
ATOM    234  CA  LEU A  32     -26.434  12.157   7.129  1.00 10.00      A   
ATOM    235  CB  LEU A  32     -25.364  12.951   6.387  1.00 10.00      A   
ATOM    236  CG  LEU A  32     -24.066  13.198   7.149  1.00 10.00      A   
ATOM    237  CD1 LEU A  32     -22.938  13.534   6.188  1.00 10.00      A   
ATOM    238  CD2 LEU A  32     -24.257  14.315   8.162  1.00 10.00      A   
ATOM    239  C   LEU A  32     -27.821  12.589   6.660  1.00 10.00      A   
ATOM    240  O   LEU A  32     -28.129  13.783   6.661  1.00 10.00      A   
ATOM    241  N   VAL A  33     -28.663  11.636   6.265  1.00 10.00      A   
ATOM    242  HN  VAL A  33     -28.384  10.693   6.292  1.00 10.00      A   
ATOM    243  CA  VAL A  33     -30.001  11.981   5.791  1.00 10.00      A   
ATOM    244  CB  VAL A  33     -30.598  10.948   4.809  1.00 10.00      A   
ATOM    245  CG1 VAL A  33     -29.674  10.753   3.619  1.00 10.00      A   
ATOM    246  CG2 VAL A  33     -30.881   9.622   5.493  1.00 10.00      A   
ATOM    247  C   VAL A  33     -30.970  12.267   6.936  1.00 10.00      A   
ATOM    248  O   VAL A  33     -31.796  13.174   6.837  1.00 10.00      A   
ATOM    249  N   CYS A  34     -30.854  11.505   8.019  1.00 10.00      A   
ATOM    250  HN  CYS A  34     -30.171  10.804   8.037  1.00 10.00      A   
ATOM    251  CA  CYS A  34     -31.715  11.677   9.186  1.00 10.00      A   
ATOM    252  CB  CYS A  34     -33.183  11.374   8.845  1.00 10.00      A   
ATOM    253  SG  CYS A  34     -33.450   9.801   7.997  1.00 10.00      A   
ATOM    254  HG  CYS A  34     -34.542   9.917   7.258  1.00 10.00      A   
ATOM    255  C   CYS A  34     -31.234  10.786  10.330  1.00 10.00      A   
ATOM    256  O   CYS A  34     -30.499   9.821  10.100  1.00 10.00      A   
ATOM    257  N   LYS A  35     -31.655  11.106  11.552  1.00 10.00      A   
ATOM    258  HN  LYS A  35     -32.257  11.886  11.664  1.00 10.00      A   
ATOM    259  CA  LYS A  35     -31.255  10.344  12.735  1.00 10.00      A   
ATOM    260  CB  LYS A  35     -31.837  10.980  14.004  1.00 10.00      A   
ATOM    261  CG  LYS A  35     -31.355  10.358  15.308  1.00 10.00      A   
ATOM    262  CD  LYS A  35     -29.864  10.584  15.516  1.00 10.00      A   
ATOM    263  CE  LYS A  35     -29.511  10.689  16.993  1.00 10.00      A   
ATOM    264  NZ  LYS A  35     -29.858   9.457  17.744  1.00 10.00      A   
ATOM    265  HZ1 LYS A  35     -30.884   9.299  17.730  1.00 10.00      A   
ATOM    266  HZ2 LYS A  35     -29.546   9.539  18.729  1.00 10.00      A   
ATOM    267  HZ3 LYS A  35     -29.384   8.628  17.312  1.00 10.00      A   
ATOM    268  C   LYS A  35     -31.666   8.879  12.640  1.00 10.00      A   
ATOM    269  O   LYS A  35     -30.869   7.989  12.943  1.00 10.00      A   
ATOM    270  N   SER A  36     -32.901   8.634  12.211  1.00 10.00      A   
ATOM    271  HN  SER A  36     -33.484   9.389  11.974  1.00 10.00      A   
ATOM    272  CA  SER A  36     -33.417   7.275  12.088  1.00 10.00      A   
ATOM    273  CB  SER A  36     -34.844   7.288  11.540  1.00 10.00      A   
ATOM    274  OG  SER A  36     -35.657   8.189  12.272  1.00 10.00      A   
ATOM    275  HG  SER A  36     -35.387   8.190  13.197  1.00 10.00      A   
ATOM    276  C   SER A  36     -32.515   6.407  11.212  1.00 10.00      A   
ATOM    277  O   SER A  36     -32.132   5.306  11.611  1.00 10.00      A   
ATOM    278  N   TRP A  37     -32.161   6.917  10.036  1.00 10.00      A   
ATOM    279  HN  TRP A  37     -32.479   7.812   9.782  1.00 10.00      A   
ATOM    280  CA  TRP A  37     -31.309   6.182   9.111  1.00 10.00      A   
ATOM    281  CB  TRP A  37     -31.326   6.830   7.727  1.00 10.00      A   
ATOM    282  CG  TRP A  37     -32.551   6.509   6.923  1.00 10.00      A   
ATOM    283  CD1 TRP A  37     -33.829   6.350   7.383  1.00 10.00      A   
ATOM    284  CD2 TRP A  37     -32.609   6.313   5.507  1.00 10.00      A   
ATOM    285  NE1 TRP A  37     -34.672   6.059   6.340  1.00 10.00      A   
ATOM    286  HE1 TRP A  37     -35.641   5.896   6.415  1.00 10.00      A   
ATOM    287  CE2 TRP A  37     -33.949   6.034   5.178  1.00 10.00      A   
ATOM    288  CE3 TRP A  37     -31.654   6.345   4.486  1.00 10.00      A   
ATOM    289  CZ2 TRP A  37     -34.357   5.787   3.870  1.00 10.00      A   
ATOM    290  CZ3 TRP A  37     -32.060   6.102   3.191  1.00 10.00      A   
ATOM    291  CH2 TRP A  37     -33.400   5.827   2.893  1.00 10.00      A   
ATOM    292  C   TRP A  37     -29.883   6.081   9.631  1.00 10.00      A   
ATOM    293  O   TRP A  37     -29.220   5.059   9.448  1.00 10.00      A   
ATOM    294  N   TYR A  38     -29.426   7.141  10.294  1.00 10.00      A   
ATOM    295  HN  TYR A  38     -30.016   7.921  10.410  1.00 10.00      A   
ATOM    296  CA  TYR A  38     -28.081   7.189  10.853  1.00 10.00      A   
ATOM    297  CB  TYR A  38     -27.850   8.526  11.574  1.00 10.00      A   
ATOM    298  CG  TYR A  38     -26.615   8.562  12.452  1.00 10.00      A   
ATOM    299  CD1 TYR A  38     -26.725   8.565  13.838  1.00 10.00      A   
ATOM    300  CD2 TYR A  38     -25.343   8.587  11.897  1.00 10.00      A   
ATOM    301  CE1 TYR A  38     -25.604   8.586  14.642  1.00 10.00      A   
ATOM    302  CE2 TYR A  38     -24.216   8.612  12.695  1.00 10.00      A   
ATOM    303  CZ  TYR A  38     -24.353   8.609  14.067  1.00 10.00      A   
ATOM    304  OH  TYR A  38     -23.234   8.622  14.865  1.00 10.00      A   
ATOM    305  HH  TYR A  38     -22.803   9.479  14.801  1.00 10.00      A   
ATOM    306  C   TYR A  38     -27.853   6.032  11.817  1.00 10.00      A   
ATOM    307  O   TYR A  38     -26.828   5.352  11.753  1.00 10.00      A   
ATOM    308  N   GLU A  39     -28.821   5.815  12.703  1.00 10.00      A   
ATOM    309  HN  GLU A  39     -29.611   6.402  12.700  1.00 10.00      A   
ATOM    310  CA  GLU A  39     -28.738   4.744  13.689  1.00 10.00      A   
ATOM    311  CB  GLU A  39     -29.914   4.812  14.665  1.00 10.00      A   
ATOM    312  CG  GLU A  39     -29.978   6.098  15.476  1.00 10.00      A   
ATOM    313  CD  GLU A  39     -28.735   6.324  16.314  1.00 10.00      A   
ATOM    314  OE1 GLU A  39     -28.508   7.468  16.748  1.00 10.00      A   
ATOM    315  OE2 GLU A  39     -27.979   5.358  16.547  1.00 10.00      A   
ATOM    316  C   GLU A  39     -28.676   3.371  13.027  1.00 10.00      A   
ATOM    317  O   GLU A  39     -27.997   2.466  13.510  1.00 10.00      A   
ATOM    318  N   ILE A  40     -29.387   3.219  11.922  1.00 10.00      A   
ATOM    319  HN  ILE A  40     -29.912   3.975  11.584  1.00 10.00      A   
ATOM    320  CA  ILE A  40     -29.405   1.957  11.198  1.00 10.00      A   
ATOM    321  CB  ILE A  40     -30.572   1.906  10.191  1.00 10.00      A   
ATOM    322  CG1 ILE A  40     -31.893   2.215  10.899  1.00 10.00      A   
ATOM    323  CG2 ILE A  40     -30.634   0.548   9.504  1.00 10.00      A   
ATOM    324  CD1 ILE A  40     -33.062   2.393   9.958  1.00 10.00      A   
ATOM    325  C   ILE A  40     -28.084   1.742  10.464  1.00 10.00      A   
ATOM    326  O   ILE A  40     -27.521   0.648  10.486  1.00 10.00      A   
ATOM    327  N   GLU A  41     -27.585   2.801   9.834  1.00 10.00      A   
ATOM    328  HN  GLU A  41     -28.074   3.654   9.874  1.00 10.00      A   
ATOM    329  CA  GLU A  41     -26.337   2.738   9.082  1.00 10.00      A   
ATOM    330  CB  GLU A  41     -26.080   4.075   8.375  1.00 10.00      A   
ATOM    331  CG  GLU A  41     -25.135   3.995   7.182  1.00 10.00      A   
ATOM    332  CD  GLU A  41     -23.673   3.942   7.585  1.00 10.00      A   
ATOM    333  OE1 GLU A  41     -23.187   4.907   8.208  1.00 10.00      A   
ATOM    334  OE2 GLU A  41     -23.001   2.937   7.277  1.00 10.00      A   
ATOM    335  C   GLU A  41     -25.158   2.376   9.982  1.00 10.00      A   
ATOM    336  O   GLU A  41     -24.398   1.453   9.685  1.00 10.00      A   
ATOM    337  N   ARG A  42     -25.035   3.083  11.101  1.00 10.00      A   
ATOM    338  HN  ARG A  42     -25.700   3.776  11.303  1.00 10.00      A   
ATOM    339  CA  ARG A  42     -23.938   2.860  12.039  1.00 10.00      A   
ATOM    340  CB  ARG A  42     -23.930   3.915  13.152  1.00 10.00      A   
ATOM    341  CG  ARG A  42     -25.170   3.914  14.032  1.00 10.00      A   
ATOM    342  CD  ARG A  42     -25.023   4.872  15.202  1.00 10.00      A   
ATOM    343  NE  ARG A  42     -24.220   4.303  16.283  1.00 10.00      A   
ATOM    344  HE  ARG A  42     -23.310   3.994  16.058  1.00 10.00      A   
ATOM    345  CZ  ARG A  42     -24.652   4.168  17.534  1.00 10.00      A   
ATOM    346  NH1 ARG A  42     -25.877   4.553  17.865  1.00 10.00      A   
ATOM    347 HH11 ARG A  42     -26.522   4.970  17.142  1.00 10.00      A   
ATOM    348 HH12 ARG A  42     -26.213   4.447  18.846  1.00 10.00      A   
ATOM    349  NH2 ARG A  42     -23.860   3.649  18.462  1.00 10.00      A   
ATOM    350 HH21 ARG A  42     -22.889   3.345  18.220  1.00 10.00      A   
ATOM    351 HH22 ARG A  42     -24.203   3.539  19.444  1.00 10.00      A   
ATOM    352  C   ARG A  42     -23.924   1.448  12.622  1.00 10.00      A   
ATOM    353  O   ARG A  42     -22.888   0.971  13.081  1.00 10.00      A   
ATOM    354  N   TRP A  43     -25.061   0.769  12.579  1.00 10.00      A   
ATOM    355  HN  TRP A  43     -25.851   1.176  12.169  1.00 10.00      A   
ATOM    356  CA  TRP A  43     -25.151  -0.579  13.122  1.00 10.00      A   
ATOM    357  CB  TRP A  43     -26.380  -0.733  14.021  1.00 10.00      A   
ATOM    358  CG  TRP A  43     -26.180  -0.187  15.403  1.00 10.00      A   
ATOM    359  CD1 TRP A  43     -26.218   1.122  15.782  1.00 10.00      A   
ATOM    360  CD2 TRP A  43     -25.907  -0.937  16.592  1.00 10.00      A   
ATOM    361  NE1 TRP A  43     -25.987   1.232  17.132  1.00 10.00      A   
ATOM    362  HE1 TRP A  43     -25.964   2.072  17.642  1.00 10.00      A   
ATOM    363  CE2 TRP A  43     -25.793  -0.018  17.652  1.00 10.00      A   
ATOM    364  CE3 TRP A  43     -25.752  -2.298  16.862  1.00 10.00      A   
ATOM    365  CZ2 TRP A  43     -25.528  -0.415  18.959  1.00 10.00      A   
ATOM    366  CZ3 TRP A  43     -25.488  -2.691  18.159  1.00 10.00      A   
ATOM    367  CH2 TRP A  43     -25.379  -1.754  19.192  1.00 10.00      A   
ATOM    368  C   TRP A  43     -25.136  -1.647  12.033  1.00 10.00      A   
ATOM    369  O   TRP A  43     -25.379  -2.820  12.312  1.00 10.00      A   
ATOM    370  N   CYS A  44     -24.838  -1.249  10.799  1.00 10.00      A   
ATOM    371  HN  CYS A  44     -24.652  -0.300  10.628  1.00 10.00      A   
ATOM    372  CA  CYS A  44     -24.799  -2.202   9.692  1.00 10.00      A   
ATOM    373  CB  CYS A  44     -26.114  -2.197   8.902  1.00 10.00      A   
ATOM    374  SG  CYS A  44     -26.478  -0.651   8.042  1.00 10.00      A   
ATOM    375  HG  CYS A  44     -27.064   0.163   8.910  1.00 10.00      A   
ATOM    376  C   CYS A  44     -23.601  -1.993   8.761  1.00 10.00      A   
ATOM    377  O   CYS A  44     -23.570  -2.526   7.648  1.00 10.00      A   
ATOM    378  N   ARG A  45     -22.620  -1.205   9.194  1.00 10.00      A   
ATOM    379  HN  ARG A  45     -22.697  -0.777  10.073  1.00 10.00      A   
ATOM    380  CA  ARG A  45     -21.429  -0.976   8.378  1.00 10.00      A   
ATOM    381  CB  ARG A  45     -20.761   0.370   8.689  1.00 10.00      A   
ATOM    382  CG  ARG A  45     -19.840   0.857   7.577  1.00 10.00      A   
ATOM    383  CD  ARG A  45     -19.228   2.214   7.885  1.00 10.00      A   
ATOM    384  NE  ARG A  45     -20.180   3.315   7.720  1.00 10.00      A   
ATOM    385  HE  ARG A  45     -21.132   3.125   7.912  1.00 10.00      A   
ATOM    386  CZ  ARG A  45     -19.850   4.535   7.300  1.00 10.00      A   
ATOM    387  NH1 ARG A  45     -18.591   4.825   6.976  1.00 10.00      A   
ATOM    388 HH11 ARG A  45     -18.347   5.785   6.653  1.00 10.00      A   
ATOM    389 HH12 ARG A  45     -17.844   4.097   7.038  1.00 10.00      A   
ATOM    390  NH2 ARG A  45     -20.775   5.485   7.240  1.00 10.00      A   
ATOM    391 HH21 ARG A  45     -21.769   5.277   7.527  1.00 10.00      A   
ATOM    392 HH22 ARG A  45     -20.523   6.445   6.909  1.00 10.00      A   
ATOM    393  C   ARG A  45     -20.454  -2.136   8.551  1.00 10.00      A   
ATOM    394  O   ARG A  45     -20.151  -2.539   9.672  1.00 10.00      A   
ATOM    395  N   ARG A  46     -19.966  -2.664   7.441  1.00 10.00      A   
ATOM    396  HN  ARG A  46     -20.206  -2.264   6.577  1.00 10.00      A   
ATOM    397  CA  ARG A  46     -19.063  -3.808   7.468  1.00 10.00      A   
ATOM    398  CB  ARG A  46     -19.276  -4.682   6.232  1.00 10.00      A   
ATOM    399  CG  ARG A  46     -20.564  -5.483   6.241  1.00 10.00      A   
ATOM    400  CD  ARG A  46     -20.774  -6.179   4.910  1.00 10.00      A   
ATOM    401  NE  ARG A  46     -21.818  -7.197   4.980  1.00 10.00      A   
ATOM    402  HE  ARG A  46     -21.929  -7.673   5.839  1.00 10.00      A   
ATOM    403  CZ  ARG A  46     -22.603  -7.525   3.957  1.00 10.00      A   
ATOM    404  NH1 ARG A  46     -22.459  -6.913   2.785  1.00 10.00      A   
ATOM    405 HH11 ARG A  46     -21.729  -6.171   2.661  1.00 10.00      A   
ATOM    406 HH12 ARG A  46     -23.074  -7.167   1.982  1.00 10.00      A   
ATOM    407  NH2 ARG A  46     -23.527  -8.464   4.098  1.00 10.00      A   
ATOM    408 HH21 ARG A  46     -23.646  -8.950   5.014  1.00 10.00      A   
ATOM    409 HH22 ARG A  46     -24.140  -8.726   3.293  1.00 10.00      A   
ATOM    410  C   ARG A  46     -17.597  -3.409   7.564  1.00 10.00      A   
ATOM    411  O   ARG A  46     -16.828  -4.041   8.288  1.00 10.00      A   
ATOM    412  N   LYS A  47     -17.205  -2.364   6.852  1.00 10.00      A   
ATOM    413  HN  LYS A  47     -17.863  -1.860   6.321  1.00 10.00      A   
ATOM    414  CA  LYS A  47     -15.810  -1.943   6.854  1.00 10.00      A   
ATOM    415  CB  LYS A  47     -15.153  -2.275   5.508  1.00 10.00      A   
ATOM    416  CG  LYS A  47     -15.940  -1.799   4.297  1.00 10.00      A   
ATOM    417  CD  LYS A  47     -15.237  -2.161   3.002  1.00 10.00      A   
ATOM    418  CE  LYS A  47     -14.033  -1.267   2.754  1.00 10.00      A   
ATOM    419  NZ  LYS A  47     -14.375  -0.083   1.924  1.00 10.00      A   
ATOM    420  HZ1 LYS A  47     -14.851  -0.382   1.053  1.00 10.00      A   
ATOM    421  HZ2 LYS A  47     -13.511   0.434   1.669  1.00 10.00      A   
ATOM    422  HZ3 LYS A  47     -15.008   0.564   2.452  1.00 10.00      A   
ATOM    423  C   LYS A  47     -15.637  -0.464   7.164  1.00 10.00      A   
ATOM    424  O   LYS A  47     -16.515   0.355   6.887  1.00 10.00      A   
ATOM    425  N   VAL A  48     -14.496  -0.139   7.753  1.00 10.00      A   
ATOM    426  HN  VAL A  48     -13.855  -0.852   7.970  1.00 10.00      A   
ATOM    427  CA  VAL A  48     -14.156   1.233   8.089  1.00 10.00      A   
ATOM    428  CB  VAL A  48     -14.196   1.518   9.609  1.00 10.00      A   
ATOM    429  CG1 VAL A  48     -15.632   1.663  10.090  1.00 10.00      A   
ATOM    430  CG2 VAL A  48     -13.470   0.438  10.399  1.00 10.00      A   
ATOM    431  C   VAL A  48     -12.781   1.580   7.529  1.00 10.00      A   
ATOM    432  O   VAL A  48     -11.770   0.976   7.903  1.00 10.00      A   
ATOM    433  N   PHE A  49     -12.754   2.537   6.616  1.00 10.00      A   
ATOM    434  HN  PHE A  49     -13.588   2.977   6.358  1.00 10.00      A   
ATOM    435  CA  PHE A  49     -11.514   2.966   5.995  1.00 10.00      A   
ATOM    436  CB  PHE A  49     -11.704   3.103   4.480  1.00 10.00      A   
ATOM    437  CG  PHE A  49     -10.464   3.515   3.736  1.00 10.00      A   
ATOM    438  CD1 PHE A  49      -9.418   2.627   3.557  1.00 10.00      A   
ATOM    439  CD2 PHE A  49     -10.353   4.791   3.205  1.00 10.00      A   
ATOM    440  CE1 PHE A  49      -8.286   3.004   2.864  1.00 10.00      A   
ATOM    441  CE2 PHE A  49      -9.222   5.176   2.515  1.00 10.00      A   
ATOM    442  CZ  PHE A  49      -8.187   4.281   2.344  1.00 10.00      A   
ATOM    443  C   PHE A  49     -11.064   4.288   6.594  1.00 10.00      A   
ATOM    444  O   PHE A  49     -11.627   5.338   6.292  1.00 10.00      A   
ATOM    445  N   ILE A  50     -10.067   4.229   7.462  1.00 10.00      A   
ATOM    446  HN  ILE A  50      -9.666   3.359   7.679  1.00 10.00      A   
ATOM    447  CA  ILE A  50      -9.550   5.426   8.104  1.00 10.00      A   
ATOM    448  CB  ILE A  50      -9.322   5.211   9.618  1.00 10.00      A   
ATOM    449  CG1 ILE A  50     -10.477   4.411  10.243  1.00 10.00      A   
ATOM    450  CG2 ILE A  50      -9.153   6.546  10.327  1.00 10.00      A   
ATOM    451  CD1 ILE A  50     -11.816   5.122  10.233  1.00 10.00      A   
ATOM    452  C   ILE A  50      -8.245   5.860   7.443  1.00 10.00      A   
ATOM    453  O   ILE A  50      -7.218   5.188   7.573  1.00 10.00      A   
ATOM    454  N   GLY A  51      -8.297   6.979   6.723  1.00 10.00      A   
ATOM    455  HN  GLY A  51      -9.150   7.459   6.643  1.00 10.00      A   
ATOM    456  CA  GLY A  51      -7.123   7.492   6.040  1.00 10.00      A   
ATOM    457  C   GLY A  51      -6.000   7.901   6.977  1.00 10.00      A   
ATOM    458  O   GLY A  51      -4.847   7.994   6.566  1.00 10.00      A   
ATOM    459  N   ASN A  52      -6.336   8.157   8.232  1.00 10.00      A   
ATOM    460  HN  ASN A  52      -7.270   8.070   8.503  1.00 10.00      A   
ATOM    461  CA  ASN A  52      -5.342   8.548   9.224  1.00 10.00      A   
ATOM    462  CB  ASN A  52      -5.177  10.070   9.261  1.00 10.00      A   
ATOM    463  CG  ASN A  52      -4.174  10.523  10.303  1.00 10.00      A   
ATOM    464  OD1 ASN A  52      -3.293   9.767  10.708  1.00 10.00      A   
ATOM    465  ND2 ASN A  52      -4.295  11.764  10.749  1.00 10.00      A   
ATOM    466 HD21 ASN A  52      -5.021  12.315  10.393  1.00 10.00      A   
ATOM    467 HD22 ASN A  52      -3.638  12.083  11.407  1.00 10.00      A   
ATOM    468  C   ASN A  52      -5.737   8.022  10.594  1.00 10.00      A   
ATOM    469  O   ASN A  52      -6.788   8.379  11.120  1.00 10.00      A   
ATOM    470  N   CYS A  53      -4.887   7.185  11.175  1.00 10.00      A   
ATOM    471  HN  CYS A  53      -4.046   6.957  10.710  1.00 10.00      A   
ATOM    472  CA  CYS A  53      -5.159   6.590  12.484  1.00 10.00      A   
ATOM    473  CB  CYS A  53      -4.085   5.559  12.839  1.00 10.00      A   
ATOM    474  SG  CYS A  53      -2.392   6.153  12.627  1.00 10.00      A   
ATOM    475  HG  CYS A  53      -1.666   5.151  12.146  1.00 10.00      A   
ATOM    476  C   CYS A  53      -5.268   7.633  13.595  1.00 10.00      A   
ATOM    477  O   CYS A  53      -5.807   7.355  14.664  1.00 10.00      A   
ATOM    478  N   TYR A  54      -4.764   8.832  13.351  1.00 10.00      A   
ATOM    479  HN  TYR A  54      -4.342   9.012  12.481  1.00 10.00      A   
ATOM    480  CA  TYR A  54      -4.815   9.881  14.359  1.00 10.00      A   
ATOM    481  CB  TYR A  54      -3.447  10.529  14.553  1.00 10.00      A   
ATOM    482  CG  TYR A  54      -2.443   9.569  15.143  1.00 10.00      A   
ATOM    483  CD1 TYR A  54      -1.193   9.386  14.565  1.00 10.00      A   
ATOM    484  CD2 TYR A  54      -2.758   8.826  16.274  1.00 10.00      A   
ATOM    485  CE1 TYR A  54      -0.288   8.491  15.102  1.00 10.00      A   
ATOM    486  CE2 TYR A  54      -1.861   7.933  16.817  1.00 10.00      A   
ATOM    487  CZ  TYR A  54      -0.627   7.768  16.228  1.00 10.00      A   
ATOM    488  OH  TYR A  54       0.270   6.884  16.771  1.00 10.00      A   
ATOM    489  HH  TYR A  54       0.655   7.281  17.575  1.00 10.00      A   
ATOM    490  C   TYR A  54      -5.903  10.907  14.079  1.00 10.00      A   
ATOM    491  O   TYR A  54      -5.956  11.964  14.708  1.00 10.00      A   
ATOM    492  N   ALA A  55      -6.790  10.580  13.149  1.00 10.00      A   
ATOM    493  HN  ALA A  55      -6.704   9.719  12.680  1.00 10.00      A   
ATOM    494  CA  ALA A  55      -7.888  11.473  12.810  1.00 10.00      A   
ATOM    495  CB  ALA A  55      -8.328  11.258  11.370  1.00 10.00      A   
ATOM    496  C   ALA A  55      -9.054  11.254  13.768  1.00 10.00      A   
ATOM    497  O   ALA A  55      -9.930  12.109  13.906  1.00 10.00      A   
ATOM    498  N   VAL A  56      -9.042  10.105  14.437  1.00 10.00      A   
ATOM    499  HN  VAL A  56      -8.303   9.476  14.289  1.00 10.00      A   
ATOM    500  CA  VAL A  56     -10.085   9.747  15.385  1.00 10.00      A   
ATOM    501  CB  VAL A  56     -11.325   9.189  14.642  1.00 10.00      A   
ATOM    502  CG1 VAL A  56     -11.037   7.835  14.009  1.00 10.00      A   
ATOM    503  CG2 VAL A  56     -12.546   9.130  15.545  1.00 10.00      A   
ATOM    504  C   VAL A  56      -9.547   8.709  16.373  1.00 10.00      A   
ATOM    505  O   VAL A  56      -8.531   8.066  16.104  1.00 10.00      A   
ATOM    506  N   SER A  57     -10.208   8.568  17.514  1.00 10.00      A   
ATOM    507  HN  SER A  57     -10.998   9.127  17.684  1.00 10.00      A   
ATOM    508  CA  SER A  57      -9.794   7.604  18.523  1.00 10.00      A   
ATOM    509  CB  SER A  57     -10.140   8.129  19.921  1.00 10.00      A   
ATOM    510  OG  SER A  57      -9.851   9.514  20.037  1.00 10.00      A   
ATOM    511  HG  SER A  57      -8.904   9.635  20.185  1.00 10.00      A   
ATOM    512  C   SER A  57     -10.470   6.250  18.279  1.00 10.00      A   
ATOM    513  O   SER A  57     -11.562   6.186  17.705  1.00 10.00      A   
ATOM    514  N   PRO A  58      -9.831   5.150  18.712  1.00 10.00      A   
ATOM    515  CA  PRO A  58     -10.364   3.791  18.533  1.00 10.00      A   
ATOM    516  CB  PRO A  58      -9.353   2.907  19.271  1.00 10.00      A   
ATOM    517  CG  PRO A  58      -8.100   3.711  19.337  1.00 10.00      A   
ATOM    518  CD  PRO A  58      -8.530   5.148  19.408  1.00 10.00      A   
ATOM    519  C   PRO A  58     -11.751   3.619  19.151  1.00 10.00      A   
ATOM    520  O   PRO A  58     -12.663   3.070  18.526  1.00 10.00      A   
ATOM    521  N   ALA A  59     -11.904   4.100  20.381  1.00 10.00      A   
ATOM    522  HN  ALA A  59     -11.135   4.529  20.820  1.00 10.00      A   
ATOM    523  CA  ALA A  59     -13.167   4.000  21.106  1.00 10.00      A   
ATOM    524  CB  ALA A  59     -13.013   4.558  22.514  1.00 10.00      A   
ATOM    525  C   ALA A  59     -14.310   4.699  20.370  1.00 10.00      A   
ATOM    526  O   ALA A  59     -15.438   4.206  20.355  1.00 10.00      A   
ATOM    527  N   THR A  60     -14.013   5.839  19.759  1.00 10.00      A   
ATOM    528  HN  THR A  60     -13.097   6.182  19.805  1.00 10.00      A   
ATOM    529  CA  THR A  60     -15.012   6.608  19.030  1.00 10.00      A   
ATOM    530  CB  THR A  60     -14.423   7.942  18.545  1.00 10.00      A   
ATOM    531  OG1 THR A  60     -13.271   8.256  19.342  1.00 10.00      A   
ATOM    532  HG1 THR A  60     -13.090   9.200  19.281  1.00 10.00      A   
ATOM    533  CG2 THR A  60     -15.448   9.059  18.681  1.00 10.00      A   
ATOM    534  C   THR A  60     -15.562   5.823  17.842  1.00 10.00      A   
ATOM    535  O   THR A  60     -16.767   5.837  17.584  1.00 10.00      A   
ATOM    536  N   VAL A  61     -14.682   5.131  17.126  1.00 10.00      A   
ATOM    537  HN  VAL A  61     -13.732   5.163  17.370  1.00 10.00      A   
ATOM    538  CA  VAL A  61     -15.101   4.333  15.980  1.00 10.00      A   
ATOM    539  CB  VAL A  61     -13.898   3.751  15.214  1.00 10.00      A   
ATOM    540  CG1 VAL A  61     -14.357   3.092  13.924  1.00 10.00      A   
ATOM    541  CG2 VAL A  61     -12.872   4.834  14.927  1.00 10.00      A   
ATOM    542  C   VAL A  61     -16.012   3.197  16.435  1.00 10.00      A   
ATOM    543  O   VAL A  61     -17.060   2.947  15.833  1.00 10.00      A   
ATOM    544  N   ILE A  62     -15.607   2.529  17.509  1.00 10.00      A   
ATOM    545  HN  ILE A  62     -14.760   2.786  17.933  1.00 10.00      A   
ATOM    546  CA  ILE A  62     -16.374   1.424  18.076  1.00 10.00      A   
ATOM    547  CB  ILE A  62     -15.635   0.791  19.275  1.00 10.00      A   
ATOM    548  CG1 ILE A  62     -14.292   0.211  18.825  1.00 10.00      A   
ATOM    549  CG2 ILE A  62     -16.494  -0.283  19.932  1.00 10.00      A   
ATOM    550  CD1 ILE A  62     -13.390  -0.217  19.960  1.00 10.00      A   
ATOM    551  C   ILE A  62     -17.737   1.916  18.541  1.00 10.00      A   
ATOM    552  O   ILE A  62     -18.753   1.249  18.346  1.00 10.00      A   
ATOM    553  N   ARG A  63     -17.743   3.096  19.148  1.00 10.00      A   
ATOM    554  HN  ARG A  63     -16.894   3.573  19.264  1.00 10.00      A   
ATOM    555  CA  ARG A  63     -18.964   3.698  19.652  1.00 10.00      A   
ATOM    556  CB  ARG A  63     -18.659   5.063  20.269  1.00 10.00      A   
ATOM    557  CG  ARG A  63     -19.386   5.334  21.575  1.00 10.00      A   
ATOM    558  CD  ARG A  63     -18.423   5.337  22.752  1.00 10.00      A   
ATOM    559  NE  ARG A  63     -17.450   6.427  22.668  1.00 10.00      A   
ATOM    560  HE  ARG A  63     -17.700   7.211  22.128  1.00 10.00      A   
ATOM    561  CZ  ARG A  63     -16.268   6.425  23.284  1.00 10.00      A   
ATOM    562  NH1 ARG A  63     -15.903   5.393  24.032  1.00 10.00      A   
ATOM    563 HH11 ARG A  63     -14.974   5.397  24.512  1.00 10.00      A   
ATOM    564 HH12 ARG A  63     -16.538   4.574  24.142  1.00 10.00      A   
ATOM    565  NH2 ARG A  63     -15.444   7.452  23.136  1.00 10.00      A   
ATOM    566 HH21 ARG A  63     -15.721   8.264  22.540  1.00 10.00      A   
ATOM    567 HH22 ARG A  63     -14.514   7.459  23.611  1.00 10.00      A   
ATOM    568  C   ARG A  63     -19.993   3.850  18.537  1.00 10.00      A   
ATOM    569  O   ARG A  63     -21.168   3.523  18.711  1.00 10.00      A   
ATOM    570  N   ARG A  64     -19.539   4.323  17.382  1.00 10.00      A   
ATOM    571  HN  ARG A  64     -18.584   4.540  17.295  1.00 10.00      A   
ATOM    572  CA  ARG A  64     -20.418   4.526  16.242  1.00 10.00      A   
ATOM    573  CB  ARG A  64     -19.834   5.548  15.266  1.00 10.00      A   
ATOM    574  CG  ARG A  64     -20.171   6.985  15.618  1.00 10.00      A   
ATOM    575  CD  ARG A  64     -19.759   7.939  14.515  1.00 10.00      A   
ATOM    576  NE  ARG A  64     -20.501   7.708  13.277  1.00 10.00      A   
ATOM    577  HE  ARG A  64     -21.137   6.962  13.268  1.00 10.00      A   
ATOM    578  CZ  ARG A  64     -20.363   8.455  12.183  1.00 10.00      A   
ATOM    579  NH1 ARG A  64     -19.524   9.481  12.169  1.00 10.00      A   
ATOM    580 HH11 ARG A  64     -19.421  10.062  11.306  1.00 10.00      A   
ATOM    581 HH12 ARG A  64     -18.958   9.719  13.027  1.00 10.00      A   
ATOM    582  NH2 ARG A  64     -21.071   8.178  11.094  1.00 10.00      A   
ATOM    583 HH21 ARG A  64     -21.743   7.375  11.084  1.00 10.00      A   
ATOM    584 HH22 ARG A  64     -20.954   8.765  10.237  1.00 10.00      A   
ATOM    585  C   ARG A  64     -20.742   3.223  15.524  1.00 10.00      A   
ATOM    586  O   ARG A  64     -21.912   2.883  15.358  1.00 10.00      A   
ATOM    587  N   PHE A  65     -19.710   2.491  15.114  1.00 10.00      A   
ATOM    588  HN  PHE A  65     -18.793   2.795  15.313  1.00 10.00      A   
ATOM    589  CA  PHE A  65     -19.900   1.235  14.398  1.00 10.00      A   
ATOM    590  CB  PHE A  65     -19.201   1.288  13.034  1.00 10.00      A   
ATOM    591  CG  PHE A  65     -19.398   2.575  12.281  1.00 10.00      A   
ATOM    592  CD1 PHE A  65     -18.399   3.536  12.249  1.00 10.00      A   
ATOM    593  CD2 PHE A  65     -20.580   2.822  11.607  1.00 10.00      A   
ATOM    594  CE1 PHE A  65     -18.579   4.720  11.558  1.00 10.00      A   
ATOM    595  CE2 PHE A  65     -20.766   4.003  10.915  1.00 10.00      A   
ATOM    596  CZ  PHE A  65     -19.764   4.953  10.891  1.00 10.00      A   
ATOM    597  C   PHE A  65     -19.350   0.061  15.201  1.00 10.00      A   
ATOM    598  O   PHE A  65     -18.155  -0.226  15.151  1.00 10.00      A   
ATOM    599  N   PRO A  66     -20.211  -0.632  15.953  1.00 10.00      A   
ATOM    600  CA  PRO A  66     -19.810  -1.773  16.768  1.00 10.00      A   
ATOM    601  CB  PRO A  66     -20.784  -1.666  17.941  1.00 10.00      A   
ATOM    602  CG  PRO A  66     -22.040  -1.125  17.335  1.00 10.00      A   
ATOM    603  CD  PRO A  66     -21.647  -0.340  16.106  1.00 10.00      A   
ATOM    604  C   PRO A  66     -20.006  -3.105  16.040  1.00 10.00      A   
ATOM    605  O   PRO A  66     -20.004  -4.168  16.661  1.00 10.00      A   
ATOM    606  N   LYS A  67     -20.173  -3.044  14.722  1.00 10.00      A   
ATOM    607  HN  LYS A  67     -20.148  -2.171  14.278  1.00 10.00      A   
ATOM    608  CA  LYS A  67     -20.379  -4.250  13.925  1.00 10.00      A   
ATOM    609  CB  LYS A  67     -21.831  -4.354  13.442  1.00 10.00      A   
ATOM    610  CG  LYS A  67     -22.832  -4.689  14.537  1.00 10.00      A   
ATOM    611  CD  LYS A  67     -24.119  -5.240  13.957  1.00 10.00      A   
ATOM    612  CE  LYS A  67     -25.131  -5.535  15.049  1.00 10.00      A   
ATOM    613  NZ  LYS A  67     -26.391  -6.087  14.491  1.00 10.00      A   
ATOM    614  HZ1 LYS A  67     -26.801  -5.423  13.808  1.00 10.00      A   
ATOM    615  HZ2 LYS A  67     -27.081  -6.252  15.252  1.00 10.00      A   
ATOM    616  HZ3 LYS A  67     -26.203  -6.988  14.005  1.00 10.00      A   
ATOM    617  C   LYS A  67     -19.426  -4.305  12.739  1.00 10.00      A   
ATOM    618  O   LYS A  67     -19.733  -4.906  11.708  1.00 10.00      A   
ATOM    619  N   VAL A  68     -18.266  -3.690  12.892  1.00 10.00      A   
ATOM    620  HN  VAL A  68     -18.068  -3.242  13.740  1.00 10.00      A   
ATOM    621  CA  VAL A  68     -17.270  -3.670  11.831  1.00 10.00      A   
ATOM    622  CB  VAL A  68     -16.236  -2.548  12.052  1.00 10.00      A   
ATOM    623  CG1 VAL A  68     -15.188  -2.545  10.951  1.00 10.00      A   
ATOM    624  CG2 VAL A  68     -16.930  -1.198  12.126  1.00 10.00      A   
ATOM    625  C   VAL A  68     -16.557  -5.015  11.740  1.00 10.00      A   
ATOM    626  O   VAL A  68     -16.211  -5.614  12.759  1.00 10.00      A   
ATOM    627  N   ARG A  69     -16.352  -5.487  10.517  1.00 10.00      A   
ATOM    628  HN  ARG A  69     -16.663  -4.962   9.747  1.00 10.00      A   
ATOM    629  CA  ARG A  69     -15.679  -6.755  10.285  1.00 10.00      A   
ATOM    630  CB  ARG A  69     -16.577  -7.706   9.491  1.00 10.00      A   
ATOM    631  CG  ARG A  69     -17.791  -8.213  10.255  1.00 10.00      A   
ATOM    632  CD  ARG A  69     -18.590  -9.188   9.408  1.00 10.00      A   
ATOM    633  NE  ARG A  69     -19.666  -9.838  10.154  1.00 10.00      A   
ATOM    634  HE  ARG A  69     -20.135  -9.304  10.830  1.00 10.00      A   
ATOM    635  CZ  ARG A  69     -20.042 -11.100   9.956  1.00 10.00      A   
ATOM    636  NH1 ARG A  69     -19.428 -11.843   9.041  1.00 10.00      A   
ATOM    637 HH11 ARG A  69     -19.723 -12.830   8.888  1.00 10.00      A   
ATOM    638 HH12 ARG A  69     -18.648 -11.442   8.469  1.00 10.00      A   
ATOM    639  NH2 ARG A  69     -21.043 -11.620  10.654  1.00 10.00      A   
ATOM    640 HH21 ARG A  69     -21.335 -12.608  10.497  1.00 10.00      A   
ATOM    641 HH22 ARG A  69     -21.547 -11.043  11.362  1.00 10.00      A   
ATOM    642  C   ARG A  69     -14.354  -6.549   9.557  1.00 10.00      A   
ATOM    643  O   ARG A  69     -13.490  -7.421   9.572  1.00 10.00      A   
ATOM    644  N   SER A  70     -14.200  -5.393   8.923  1.00 10.00      A   
ATOM    645  HN  SER A  70     -14.920  -4.732   8.954  1.00 10.00      A   
ATOM    646  CA  SER A  70     -12.982  -5.072   8.190  1.00 10.00      A   
ATOM    647  CB  SER A  70     -13.239  -5.137   6.679  1.00 10.00      A   
ATOM    648  OG  SER A  70     -12.032  -5.042   5.941  1.00 10.00      A   
ATOM    649  HG  SER A  70     -11.913  -5.848   5.418  1.00 10.00      A   
ATOM    650  C   SER A  70     -12.488  -3.687   8.584  1.00 10.00      A   
ATOM    651  O   SER A  70     -13.203  -2.697   8.417  1.00 10.00      A   
ATOM    652  N   VAL A  71     -11.278  -3.618   9.129  1.00 10.00      A   
ATOM    653  HN  VAL A  71     -10.754  -4.445   9.248  1.00 10.00      A   
ATOM    654  CA  VAL A  71     -10.706  -2.346   9.549  1.00 10.00      A   
ATOM    655  CB  VAL A  71     -10.385  -2.328  11.062  1.00 10.00      A   
ATOM    656  CG1 VAL A  71      -9.859  -0.966  11.487  1.00 10.00      A   
ATOM    657  CG2 VAL A  71     -11.607  -2.706  11.886  1.00 10.00      A   
ATOM    658  C   VAL A  71      -9.432  -2.027   8.775  1.00 10.00      A   
ATOM    659  O   VAL A  71      -8.509  -2.845   8.714  1.00 10.00      A   
ATOM    660  N   GLU A  72      -9.395  -0.839   8.185  1.00 10.00      A   
ATOM    661  HN  GLU A  72     -10.176  -0.246   8.256  1.00 10.00      A   
ATOM    662  CA  GLU A  72      -8.234  -0.382   7.433  1.00 10.00      A   
ATOM    663  CB  GLU A  72      -8.597  -0.139   5.971  1.00 10.00      A   
ATOM    664  CG  GLU A  72      -9.017  -1.390   5.222  1.00 10.00      A   
ATOM    665  CD  GLU A  72      -9.223  -1.146   3.744  1.00 10.00      A   
ATOM    666  OE1 GLU A  72     -10.335  -1.419   3.248  1.00 10.00      A   
ATOM    667  OE2 GLU A  72      -8.269  -0.694   3.069  1.00 10.00      A   
ATOM    668  C   GLU A  72      -7.700   0.900   8.060  1.00 10.00      A   
ATOM    669  O   GLU A  72      -8.449   1.861   8.254  1.00 10.00      A   
ATOM    670  N   LEU A  73      -6.413   0.906   8.393  1.00 10.00      A   
ATOM    671  HN  LEU A  73      -5.865   0.108   8.211  1.00 10.00      A   
ATOM    672  CA  LEU A  73      -5.799   2.071   9.021  1.00 10.00      A   
ATOM    673  CB  LEU A  73      -5.626   1.843  10.523  1.00 10.00      A   
ATOM    674  CG  LEU A  73      -6.895   1.882  11.369  1.00 10.00      A   
ATOM    675  CD1 LEU A  73      -6.704   1.068  12.636  1.00 10.00      A   
ATOM    676  CD2 LEU A  73      -7.257   3.318  11.708  1.00 10.00      A   
ATOM    677  C   LEU A  73      -4.451   2.433   8.412  1.00 10.00      A   
ATOM    678  O   LEU A  73      -3.567   1.586   8.267  1.00 10.00      A   
ATOM    679  N   LYS A  74      -4.304   3.703   8.064  1.00 10.00      A   
ATOM    680  HN  LYS A  74      -5.055   4.320   8.194  1.00 10.00      A   
ATOM    681  CA  LYS A  74      -3.061   4.217   7.509  1.00 10.00      A   
ATOM    682  CB  LYS A  74      -3.331   5.050   6.252  1.00 10.00      A   
ATOM    683  CG  LYS A  74      -3.990   4.272   5.122  1.00 10.00      A   
ATOM    684  CD  LYS A  74      -4.268   5.165   3.920  1.00 10.00      A   
ATOM    685  CE  LYS A  74      -4.801   4.366   2.738  1.00 10.00      A   
ATOM    686  NZ  LYS A  74      -4.962   5.203   1.514  1.00 10.00      A   
ATOM    687  HZ1 LYS A  74      -5.797   5.818   1.596  1.00 10.00      A   
ATOM    688  HZ2 LYS A  74      -5.073   4.596   0.673  1.00 10.00      A   
ATOM    689  HZ3 LYS A  74      -4.120   5.800   1.376  1.00 10.00      A   
ATOM    690  C   LYS A  74      -2.374   5.065   8.576  1.00 10.00      A   
ATOM    691  O   LYS A  74      -3.030   5.861   9.256  1.00 10.00      A   
ATOM    692  N   GLY A  75      -1.069   4.885   8.742  1.00 10.00      A   
ATOM    693  HN  GLY A  75      -0.592   4.240   8.174  1.00 10.00      A   
ATOM    694  CA  GLY A  75      -0.349   5.631   9.757  1.00 10.00      A   
ATOM    695  C   GLY A  75       0.580   6.696   9.216  1.00 10.00      A   
ATOM    696  O   GLY A  75       0.164   7.828   8.960  1.00 10.00      A   
ATOM    697  N   LYS A  76       1.845   6.335   9.060  1.00 10.00      A   
ATOM    698  HN  LYS A  76       2.103   5.411   9.273  1.00 10.00      A   
ATOM    699  CA  LYS A  76       2.861   7.261   8.572  1.00 10.00      A   
ATOM    700  CB  LYS A  76       4.245   6.604   8.591  1.00 10.00      A   
ATOM    701  CG  LYS A  76       4.876   6.484   9.970  1.00 10.00      A   
ATOM    702  CD  LYS A  76       6.296   5.936   9.884  1.00 10.00      A   
ATOM    703  CE  LYS A  76       6.309   4.479   9.440  1.00 10.00      A   
ATOM    704  NZ  LYS A  76       7.691   3.970   9.217  1.00 10.00      A   
ATOM    705  HZ1 LYS A  76       7.924   3.234   9.924  1.00 10.00      A   
ATOM    706  HZ2 LYS A  76       8.382   4.745   9.302  1.00 10.00      A   
ATOM    707  HZ3 LYS A  76       7.767   3.552   8.265  1.00 10.00      A   
ATOM    708  C   LYS A  76       2.547   7.763   7.167  1.00 10.00      A   
ATOM    709  O   LYS A  76       1.922   7.059   6.377  1.00 10.00      A   
ATOM    710  N   PRO A  77       2.965   9.000   6.849  1.00 10.00      A   
ATOM    711  CA  PRO A  77       2.745   9.594   5.526  1.00 10.00      A   
ATOM    712  CB  PRO A  77       3.107  11.067   5.742  1.00 10.00      A   
ATOM    713  CG  PRO A  77       4.091  11.047   6.862  1.00 10.00      A   
ATOM    714  CD  PRO A  77       3.665   9.924   7.764  1.00 10.00      A   
ATOM    715  C   PRO A  77       3.661   8.972   4.472  1.00 10.00      A   
ATOM    716  O   PRO A  77       4.609   8.251   4.807  1.00 10.00      A   
ATOM    717  N   HIS A  78       3.371   9.257   3.207  1.00 10.00      A   
ATOM    718  HN  HIS A  78       2.597   9.832   3.017  1.00 10.00      A   
ATOM    719  CA  HIS A  78       4.148   8.736   2.085  1.00 10.00      A   
ATOM    720  CB  HIS A  78       3.538   9.226   0.763  1.00 10.00      A   
ATOM    721  CG  HIS A  78       4.360   8.964  -0.466  1.00 10.00      A   
ATOM    722  ND1 HIS A  78       4.698   9.936  -1.388  1.00 10.00      A   
ATOM    723  HD1 HIS A  78       4.436  10.892  -1.355  1.00 10.00      A   
ATOM    724  CD2 HIS A  78       4.913   7.811  -0.925  1.00 10.00      A   
ATOM    725  CE1 HIS A  78       5.424   9.355  -2.350  1.00 10.00      A   
ATOM    726  NE2 HIS A  78       5.584   8.065  -2.116  1.00 10.00      A   
ATOM    727  C   HIS A  78       5.617   9.139   2.179  1.00 10.00      A   
ATOM    728  O   HIS A  78       6.511   8.334   1.919  1.00 10.00      A   
ATOM    729  N   PHE A  79       5.865  10.375   2.587  1.00 10.00      A   
ATOM    730  HN  PHE A  79       5.111  10.961   2.819  1.00 10.00      A   
ATOM    731  CA  PHE A  79       7.228  10.885   2.695  1.00 10.00      A   
ATOM    732  CB  PHE A  79       7.241  12.400   2.897  1.00 10.00      A   
ATOM    733  CG  PHE A  79       7.554  13.172   1.642  1.00 10.00      A   
ATOM    734  CD1 PHE A  79       6.988  12.816   0.430  1.00 10.00      A   
ATOM    735  CD2 PHE A  79       8.417  14.254   1.676  1.00 10.00      A   
ATOM    736  CE1 PHE A  79       7.276  13.522  -0.722  1.00 10.00      A   
ATOM    737  CE2 PHE A  79       8.708  14.963   0.529  1.00 10.00      A   
ATOM    738  CZ  PHE A  79       8.138  14.599  -0.673  1.00 10.00      A   
ATOM    739  C   PHE A  79       8.058  10.165   3.760  1.00 10.00      A   
ATOM    740  O   PHE A  79       9.280  10.324   3.823  1.00 10.00      A   
ATOM    741  N   ALA A  80       7.404   9.364   4.591  1.00 10.00      A   
ATOM    742  HN  ALA A  80       6.429   9.269   4.501  1.00 10.00      A   
ATOM    743  CA  ALA A  80       8.107   8.617   5.627  1.00 10.00      A   
ATOM    744  CB  ALA A  80       7.156   8.181   6.727  1.00 10.00      A   
ATOM    745  C   ALA A  80       8.837   7.420   5.022  1.00 10.00      A   
ATOM    746  O   ALA A  80       9.762   6.873   5.624  1.00 10.00      A   
ATOM    747  N   ASP A  81       8.428   7.045   3.812  1.00 10.00      A   
ATOM    748  HN  ASP A  81       7.691   7.536   3.390  1.00 10.00      A   
ATOM    749  CA  ASP A  81       9.029   5.923   3.089  1.00 10.00      A   
ATOM    750  CB  ASP A  81       8.195   5.583   1.840  1.00 10.00      A   
ATOM    751  CG  ASP A  81       6.936   4.782   2.133  1.00 10.00      A   
ATOM    752  OD1 ASP A  81       6.466   4.798   3.290  1.00 10.00      A   
ATOM    753  OD2 ASP A  81       6.406   4.136   1.200  1.00 10.00      A   
ATOM    754  C   ASP A  81      10.453   6.261   2.660  1.00 10.00      A   
ATOM    755  O   ASP A  81      11.227   5.383   2.274  1.00 10.00      A   
ATOM    756  N   PHE A  82      10.799   7.540   2.732  1.00 10.00      A   
ATOM    757  HN  PHE A  82      10.144   8.195   3.060  1.00 10.00      A   
ATOM    758  CA  PHE A  82      12.129   7.996   2.336  1.00 10.00      A   
ATOM    759  CB  PHE A  82      12.032   9.252   1.464  1.00 10.00      A   
ATOM    760  CG  PHE A  82      10.951   9.184   0.420  1.00 10.00      A   
ATOM    761  CD1 PHE A  82      10.853   8.090  -0.431  1.00 10.00      A   
ATOM    762  CD2 PHE A  82      10.033  10.212   0.295  1.00 10.00      A   
ATOM    763  CE1 PHE A  82       9.856   8.025  -1.384  1.00 10.00      A   
ATOM    764  CE2 PHE A  82       9.036  10.154  -0.657  1.00 10.00      A   
ATOM    765  CZ  PHE A  82       8.947   9.060  -1.497  1.00 10.00      A   
ATOM    766  C   PHE A  82      13.014   8.257   3.549  1.00 10.00      A   
ATOM    767  O   PHE A  82      14.053   8.908   3.437  1.00 10.00      A   
ATOM    768  N   ASN A  83      12.587   7.745   4.708  1.00 10.00      A   
ATOM    769  HN  ASN A  83      11.746   7.236   4.716  1.00 10.00      A   
ATOM    770  CA  ASN A  83      13.330   7.904   5.966  1.00 10.00      A   
ATOM    771  CB  ASN A  83      14.762   7.350   5.856  1.00 10.00      A   
ATOM    772  CG  ASN A  83      14.822   5.858   5.569  1.00 10.00      A   
ATOM    773  OD1 ASN A  83      13.999   5.078   6.057  1.00 10.00      A   
ATOM    774  ND2 ASN A  83      15.803   5.453   4.778  1.00 10.00      A   
ATOM    775 HD21 ASN A  83      16.426   6.126   4.428  1.00 10.00      A   
ATOM    776 HD22 ASN A  83      15.865   4.499   4.563  1.00 10.00      A   
ATOM    777  C   ASN A  83      13.362   9.361   6.415  1.00 10.00      A   
ATOM    778  O   ASN A  83      14.228   9.764   7.185  1.00 10.00      A   
ATOM    779  N   LEU A  84      12.406  10.148   5.939  1.00 10.00      A   
ATOM    780  HN  LEU A  84      11.738   9.773   5.330  1.00 10.00      A   
ATOM    781  CA  LEU A  84      12.340  11.563   6.290  1.00 10.00      A   
ATOM    782  CB  LEU A  84      11.659  12.367   5.180  1.00 10.00      A   
ATOM    783  CG  LEU A  84      12.374  12.365   3.827  1.00 10.00      A   
ATOM    784  CD1 LEU A  84      11.621  13.207   2.809  1.00 10.00      A   
ATOM    785  CD2 LEU A  84      13.808  12.852   3.978  1.00 10.00      A   
ATOM    786  C   LEU A  84      11.644  11.783   7.628  1.00 10.00      A   
ATOM    787  O   LEU A  84      11.684  12.879   8.190  1.00 10.00      A   
ATOM    788  N   VAL A  85      11.008  10.735   8.132  1.00 10.00      A   
ATOM    789  HN  VAL A  85      11.024   9.889   7.645  1.00 10.00      A   
ATOM    790  CA  VAL A  85      10.308  10.798   9.406  1.00 10.00      A   
ATOM    791  CB  VAL A  85       8.850  10.292   9.285  1.00 10.00      A   
ATOM    792  CG1 VAL A  85       8.175  10.223  10.649  1.00 10.00      A   
ATOM    793  CG2 VAL A  85       8.053  11.190   8.354  1.00 10.00      A   
ATOM    794  C   VAL A  85      11.066   9.971  10.442  1.00 10.00      A   
ATOM    795  O   VAL A  85      11.257   8.766  10.259  1.00 10.00      A   
ATOM    796  N   PRO A  86      11.523  10.623  11.527  1.00 10.00      A   
ATOM    797  CA  PRO A  86      12.284   9.971  12.598  1.00 10.00      A   
ATOM    798  CB  PRO A  86      12.402  11.060  13.667  1.00 10.00      A   
ATOM    799  CG  PRO A  86      12.295  12.335  12.907  1.00 10.00      A   
ATOM    800  CD  PRO A  86      11.332  12.062  11.790  1.00 10.00      A   
ATOM    801  C   PRO A  86      11.583   8.742  13.166  1.00 10.00      A   
ATOM    802  O   PRO A  86      10.371   8.748  13.393  1.00 10.00      A   
ATOM    803  N   ASP A  87      12.364   7.693  13.382  1.00 10.00      A   
ATOM    804  HN  ASP A  87      13.318   7.769  13.171  1.00 10.00      A   
ATOM    805  CA  ASP A  87      11.856   6.436  13.925  1.00 10.00      A   
ATOM    806  CB  ASP A  87      12.943   5.358  13.881  1.00 10.00      A   
ATOM    807  CG  ASP A  87      12.499   4.036  14.479  1.00 10.00      A   
ATOM    808  OD1 ASP A  87      13.054   3.641  15.526  1.00 10.00      A   
ATOM    809  OD2 ASP A  87      11.599   3.385  13.903  1.00 10.00      A   
ATOM    810  C   ASP A  87      11.356   6.630  15.352  1.00 10.00      A   
ATOM    811  O   ASP A  87      12.129   6.950  16.259  1.00 10.00      A   
ATOM    812  N   GLY A  88      10.062   6.433  15.544  1.00 10.00      A   
ATOM    813  HN  GLY A  88       9.503   6.155  14.789  1.00 10.00      A   
ATOM    814  CA  GLY A  88       9.469   6.610  16.851  1.00 10.00      A   
ATOM    815  C   GLY A  88       8.480   7.756  16.864  1.00 10.00      A   
ATOM    816  O   GLY A  88       7.964   8.131  17.915  1.00 10.00      A   
ATOM    817  N   TRP A  89       8.227   8.317  15.687  1.00 10.00      A   
ATOM    818  HN  TRP A  89       8.688   7.978  14.888  1.00 10.00      A   
ATOM    819  CA  TRP A  89       7.293   9.427  15.548  1.00 10.00      A   
ATOM    820  CB  TRP A  89       7.277   9.941  14.102  1.00 10.00      A   
ATOM    821  CG  TRP A  89       6.116  10.836  13.779  1.00 10.00      A   
ATOM    822  CD1 TRP A  89       5.945  12.135  14.161  1.00 10.00      A   
ATOM    823  CD2 TRP A  89       4.962  10.493  13.003  1.00 10.00      A   
ATOM    824  NE1 TRP A  89       4.748  12.616  13.682  1.00 10.00      A   
ATOM    825  HE1 TRP A  89       4.391  13.524  13.832  1.00 10.00      A   
ATOM    826  CE2 TRP A  89       4.130  11.629  12.965  1.00 10.00      A   
ATOM    827  CE3 TRP A  89       4.553   9.334  12.340  1.00 10.00      A   
ATOM    828  CZ2 TRP A  89       2.912  11.637  12.288  1.00 10.00      A   
ATOM    829  CZ3 TRP A  89       3.347   9.344  11.670  1.00 10.00      A   
ATOM    830  CH2 TRP A  89       2.539  10.487  11.649  1.00 10.00      A   
ATOM    831  C   TRP A  89       5.887   9.029  16.003  1.00 10.00      A   
ATOM    832  O   TRP A  89       5.213   9.795  16.694  1.00 10.00      A   
ATOM    833  N   GLY A  90       5.447   7.842  15.612  1.00 10.00      A   
ATOM    834  HN  GLY A  90       6.018   7.276  15.051  1.00 10.00      A   
ATOM    835  CA  GLY A  90       4.131   7.380  15.998  1.00 10.00      A   
ATOM    836  C   GLY A  90       3.573   6.359  15.030  1.00 10.00      A   
ATOM    837  O   GLY A  90       4.305   5.814  14.203  1.00 10.00      A   
ATOM    838  N   GLY A  91       2.276   6.110  15.128  1.00 10.00      A   
ATOM    839  HN  GLY A  91       1.741   6.587  15.804  1.00 10.00      A   
ATOM    840  CA  GLY A  91       1.634   5.150  14.256  1.00 10.00      A   
ATOM    841  C   GLY A  91       1.540   3.779  14.893  1.00 10.00      A   
ATOM    842  O   GLY A  91       1.842   2.775  14.258  1.00 10.00      A   
ATOM    843  N   TYR A  92       1.119   3.733  16.150  1.00 10.00      A   
ATOM    844  HN  TYR A  92       0.872   4.569  16.605  1.00 10.00      A   
ATOM    845  CA  TYR A  92       0.996   2.465  16.864  1.00 10.00      A   
ATOM    846  CB  TYR A  92       1.386   2.629  18.337  1.00 10.00      A   
ATOM    847  CG  TYR A  92       2.701   3.346  18.557  1.00 10.00      A   
ATOM    848  CD1 TYR A  92       2.733   4.701  18.855  1.00 10.00      A   
ATOM    849  CD2 TYR A  92       3.910   2.664  18.471  1.00 10.00      A   
ATOM    850  CE1 TYR A  92       3.931   5.356  19.059  1.00 10.00      A   
ATOM    851  CE2 TYR A  92       5.113   3.312  18.674  1.00 10.00      A   
ATOM    852  CZ  TYR A  92       5.116   4.658  18.967  1.00 10.00      A   
ATOM    853  OH  TYR A  92       6.308   5.308  19.175  1.00 10.00      A   
ATOM    854  HH  TYR A  92       7.013   4.841  18.708  1.00 10.00      A   
ATOM    855  C   TYR A  92      -0.426   1.925  16.753  1.00 10.00      A   
ATOM    856  O   TYR A  92      -1.391   2.674  16.886  1.00 10.00      A   
ATOM    857  N   VAL A  93      -0.556   0.629  16.516  1.00 10.00      A   
ATOM    858  HN  VAL A  93       0.249   0.071  16.420  1.00 10.00      A   
ATOM    859  CA  VAL A  93      -1.872   0.017  16.377  1.00 10.00      A   
ATOM    860  CB  VAL A  93      -1.927  -0.941  15.164  1.00 10.00      A   
ATOM    861  CG1 VAL A  93      -1.190  -2.244  15.447  1.00 10.00      A   
ATOM    862  CG2 VAL A  93      -3.363  -1.199  14.726  1.00 10.00      A   
ATOM    863  C   VAL A  93      -2.304  -0.718  17.647  1.00 10.00      A   
ATOM    864  O   VAL A  93      -3.435  -1.194  17.747  1.00 10.00      A   
ATOM    865  N   TYR A  94      -1.408  -0.791  18.627  1.00 10.00      A   
ATOM    866  HN  TYR A  94      -0.532  -0.368  18.509  1.00 10.00      A   
ATOM    867  CA  TYR A  94      -1.709  -1.484  19.880  1.00 10.00      A   
ATOM    868  CB  TYR A  94      -0.516  -1.523  20.832  1.00 10.00      A   
ATOM    869  CG  TYR A  94      -0.560  -2.674  21.815  1.00 10.00      A   
ATOM    870  CD1 TYR A  94      -0.660  -3.986  21.372  1.00 10.00      A   
ATOM    871  CD2 TYR A  94      -0.496  -2.450  23.185  1.00 10.00      A   
ATOM    872  CE1 TYR A  94      -0.696  -5.043  22.260  1.00 10.00      A   
ATOM    873  CE2 TYR A  94      -0.531  -3.504  24.084  1.00 10.00      A   
ATOM    874  CZ  TYR A  94      -0.631  -4.798  23.614  1.00 10.00      A   
ATOM    875  OH  TYR A  94      -0.666  -5.852  24.502  1.00 10.00      A   
ATOM    876  HH  TYR A  94      -0.066  -6.556  24.187  1.00 10.00      A   
ATOM    877  C   TYR A  94      -2.971  -0.948  20.572  1.00 10.00      A   
ATOM    878  O   TYR A  94      -3.865  -1.731  20.888  1.00 10.00      A   
ATOM    879  N   PRO A  95      -3.075   0.385  20.817  1.00 10.00      A   
ATOM    880  CA  PRO A  95      -4.262   0.975  21.460  1.00 10.00      A   
ATOM    881  CB  PRO A  95      -3.998   2.481  21.387  1.00 10.00      A   
ATOM    882  CG  PRO A  95      -2.517   2.597  21.313  1.00 10.00      A   
ATOM    883  CD  PRO A  95      -2.053   1.411  20.520  1.00 10.00      A   
ATOM    884  C   PRO A  95      -5.545   0.636  20.706  1.00 10.00      A   
ATOM    885  O   PRO A  95      -6.608   0.465  21.307  1.00 10.00      A   
ATOM    886  N   TRP A  96      -5.434   0.528  19.384  1.00 10.00      A   
ATOM    887  HN  TRP A  96      -4.559   0.667  18.968  1.00 10.00      A   
ATOM    888  CA  TRP A  96      -6.575   0.196  18.547  1.00 10.00      A   
ATOM    889  CB  TRP A  96      -6.236   0.412  17.068  1.00 10.00      A   
ATOM    890  CG  TRP A  96      -6.170   1.853  16.660  1.00 10.00      A   
ATOM    891  CD1 TRP A  96      -5.103   2.696  16.779  1.00 10.00      A   
ATOM    892  CD2 TRP A  96      -7.219   2.617  16.057  1.00 10.00      A   
ATOM    893  NE1 TRP A  96      -5.428   3.943  16.296  1.00 10.00      A   
ATOM    894  HE1 TRP A  96      -4.830   4.724  16.276  1.00 10.00      A   
ATOM    895  CE2 TRP A  96      -6.721   3.916  15.844  1.00 10.00      A   
ATOM    896  CE3 TRP A  96      -8.532   2.329  15.680  1.00 10.00      A   
ATOM    897  CZ2 TRP A  96      -7.492   4.922  15.272  1.00 10.00      A   
ATOM    898  CZ3 TRP A  96      -9.294   3.328  15.110  1.00 10.00      A   
ATOM    899  CH2 TRP A  96      -8.772   4.608  14.910  1.00 10.00      A   
ATOM    900  C   TRP A  96      -6.990  -1.251  18.777  1.00 10.00      A   
ATOM    901  O   TRP A  96      -8.135  -1.530  19.132  1.00 10.00      A   
ATOM    902  N   ILE A  97      -6.041  -2.163  18.597  1.00 10.00      A   
ATOM    903  HN  ILE A  97      -5.140  -1.866  18.338  1.00 10.00      A   
ATOM    904  CA  ILE A  97      -6.293  -3.591  18.776  1.00 10.00      A   
ATOM    905  CB  ILE A  97      -5.041  -4.437  18.437  1.00 10.00      A   
ATOM    906  CG1 ILE A  97      -4.635  -4.231  16.972  1.00 10.00      A   
ATOM    907  CG2 ILE A  97      -5.280  -5.917  18.721  1.00 10.00      A   
ATOM    908  CD1 ILE A  97      -5.737  -4.540  15.976  1.00 10.00      A   
ATOM    909  C   ILE A  97      -6.757  -3.889  20.203  1.00 10.00      A   
ATOM    910  O   ILE A  97      -7.606  -4.754  20.424  1.00 10.00      A   
ATOM    911  N   GLU A  98      -6.207  -3.153  21.163  1.00 10.00      A   
ATOM    912  HN  GLU A  98      -5.534  -2.478  20.916  1.00 10.00      A   
ATOM    913  CA  GLU A  98      -6.554  -3.315  22.570  1.00 10.00      A   
ATOM    914  CB  GLU A  98      -5.752  -2.324  23.422  1.00 10.00      A   
ATOM    915  CG  GLU A  98      -6.024  -2.414  24.913  1.00 10.00      A   
ATOM    916  CD  GLU A  98      -5.274  -1.370  25.713  1.00 10.00      A   
ATOM    917  OE1 GLU A  98      -4.398  -1.748  26.524  1.00 10.00      A   
ATOM    918  OE2 GLU A  98      -5.566  -0.170  25.546  1.00 10.00      A   
ATOM    919  C   GLU A  98      -8.049  -3.112  22.798  1.00 10.00      A   
ATOM    920  O   GLU A  98      -8.675  -3.853  23.553  1.00 10.00      A   
ATOM    921  N   ALA A  99      -8.619  -2.117  22.128  1.00 10.00      A   
ATOM    922  HN  ALA A  99      -8.070  -1.569  21.522  1.00 10.00      A   
ATOM    923  CA  ALA A  99     -10.039  -1.824  22.265  1.00 10.00      A   
ATOM    924  CB  ALA A  99     -10.303  -0.350  22.008  1.00 10.00      A   
ATOM    925  C   ALA A  99     -10.874  -2.692  21.327  1.00 10.00      A   
ATOM    926  O   ALA A  99     -11.992  -3.090  21.659  1.00 10.00      A   
ATOM    927  N   MET A 100     -10.315  -2.990  20.160  1.00 10.00      A   
ATOM    928  HN  MET A 100      -9.419  -2.638  19.959  1.00 10.00      A   
ATOM    929  CA  MET A 100     -10.995  -3.806  19.162  1.00 10.00      A   
ATOM    930  CB  MET A 100     -10.173  -3.884  17.875  1.00 10.00      A   
ATOM    931  CG  MET A 100     -10.174  -2.607  17.048  1.00 10.00      A   
ATOM    932  SD  MET A 100      -9.091  -2.712  15.611  1.00 10.00      A   
ATOM    933  CE  MET A 100      -9.198  -1.032  15.008  1.00 10.00      A   
ATOM    934  C   MET A 100     -11.272  -5.211  19.677  1.00 10.00      A   
ATOM    935  O   MET A 100     -12.362  -5.740  19.481  1.00 10.00      A   
ATOM    936  N   SER A 101     -10.293  -5.794  20.361  1.00 10.00      A   
ATOM    937  HN  SER A 101      -9.458  -5.298  20.514  1.00 10.00      A   
ATOM    938  CA  SER A 101     -10.419  -7.148  20.895  1.00 10.00      A   
ATOM    939  CB  SER A 101      -9.081  -7.627  21.462  1.00 10.00      A   
ATOM    940  OG  SER A 101      -8.412  -6.580  22.140  1.00 10.00      A   
ATOM    941  HG  SER A 101      -7.941  -6.031  21.497  1.00 10.00      A   
ATOM    942  C   SER A 101     -11.520  -7.268  21.949  1.00 10.00      A   
ATOM    943  O   SER A 101     -12.018  -8.364  22.214  1.00 10.00      A   
ATOM    944  N   SER A 102     -11.909  -6.144  22.537  1.00 10.00      A   
ATOM    945  HN  SER A 102     -11.487  -5.296  22.282  1.00 10.00      A   
ATOM    946  CA  SER A 102     -12.943  -6.138  23.558  1.00 10.00      A   
ATOM    947  CB  SER A 102     -12.472  -5.322  24.762  1.00 10.00      A   
ATOM    948  OG  SER A 102     -11.420  -4.448  24.392  1.00 10.00      A   
ATOM    949  HG  SER A 102     -10.587  -4.936  24.406  1.00 10.00      A   
ATOM    950  C   SER A 102     -14.262  -5.581  23.020  1.00 10.00      A   
ATOM    951  O   SER A 102     -15.190  -5.306  23.783  1.00 10.00      A   
ATOM    952  N   SER A 103     -14.351  -5.425  21.703  1.00 10.00      A   
ATOM    953  HN  SER A 103     -13.594  -5.683  21.136  1.00 10.00      A   
ATOM    954  CA  SER A 103     -15.556  -4.882  21.087  1.00 10.00      A   
ATOM    955  CB  SER A 103     -15.363  -3.395  20.796  1.00 10.00      A   
ATOM    956  OG  SER A 103     -14.744  -2.741  21.894  1.00 10.00      A   
ATOM    957  HG  SER A 103     -13.785  -2.871  21.845  1.00 10.00      A   
ATOM    958  C   SER A 103     -15.935  -5.628  19.808  1.00 10.00      A   
ATOM    959  O   SER A 103     -17.075  -6.065  19.647  1.00 10.00      A   
ATOM    960  N   TYR A 104     -14.970  -5.783  18.908  1.00 10.00      A   
ATOM    961  HN  TYR A 104     -14.067  -5.453  19.109  1.00 10.00      A   
ATOM    962  CA  TYR A 104     -15.208  -6.464  17.643  1.00 10.00      A   
ATOM    963  CB  TYR A 104     -14.369  -5.844  16.521  1.00 10.00      A   
ATOM    964  CG  TYR A 104     -14.652  -4.388  16.232  1.00 10.00      A   
ATOM    965  CD1 TYR A 104     -13.635  -3.444  16.286  1.00 10.00      A   
ATOM    966  CD2 TYR A 104     -15.927  -3.958  15.888  1.00 10.00      A   
ATOM    967  CE1 TYR A 104     -13.877  -2.114  16.003  1.00 10.00      A   
ATOM    968  CE2 TYR A 104     -16.178  -2.629  15.608  1.00 10.00      A   
ATOM    969  CZ  TYR A 104     -15.149  -1.712  15.665  1.00 10.00      A   
ATOM    970  OH  TYR A 104     -15.395  -0.390  15.371  1.00 10.00      A   
ATOM    971  HH  TYR A 104     -16.347  -0.218  15.431  1.00 10.00      A   
ATOM    972  C   TYR A 104     -14.869  -7.944  17.758  1.00 10.00      A   
ATOM    973  O   TYR A 104     -13.757  -8.361  17.439  1.00 10.00      A   
ATOM    974  N   THR A 105     -15.817  -8.737  18.218  1.00 10.00      A   
ATOM    975  HN  THR A 105     -16.685  -8.354  18.479  1.00 10.00      A   
ATOM    976  CA  THR A 105     -15.602 -10.168  18.359  1.00 10.00      A   
ATOM    977  CB  THR A 105     -16.542 -10.760  19.425  1.00 10.00      A   
ATOM    978  OG1 THR A 105     -17.141  -9.693  20.182  1.00 10.00      A   
ATOM    979  HG1 THR A 105     -16.550  -9.438  20.905  1.00 10.00      A   
ATOM    980  CG2 THR A 105     -15.766 -11.668  20.366  1.00 10.00      A   
ATOM    981  C   THR A 105     -15.846 -10.876  17.029  1.00 10.00      A   
ATOM    982  O   THR A 105     -15.622 -12.080  16.898  1.00 10.00      A   
ATOM    983  N   TRP A 106     -16.314 -10.116  16.047  1.00 10.00      A   
ATOM    984  HN  TRP A 106     -16.477  -9.164  16.221  1.00 10.00      A   
ATOM    985  CA  TRP A 106     -16.610 -10.657  14.725  1.00 10.00      A   
ATOM    986  CB  TRP A 106     -18.059 -10.357  14.351  1.00 10.00      A   
ATOM    987  CG  TRP A 106     -19.064 -11.168  15.107  1.00 10.00      A   
ATOM    988  CD1 TRP A 106     -19.487 -10.965  16.388  1.00 10.00      A   
ATOM    989  CD2 TRP A 106     -19.779 -12.308  14.628  1.00 10.00      A   
ATOM    990  NE1 TRP A 106     -20.424 -11.907  16.733  1.00 10.00      A   
ATOM    991  HE1 TRP A 106     -20.884 -11.966  17.602  1.00 10.00      A   
ATOM    992  CE2 TRP A 106     -20.619 -12.745  15.670  1.00 10.00      A   
ATOM    993  CE3 TRP A 106     -19.790 -13.000  13.416  1.00 10.00      A   
ATOM    994  CZ2 TRP A 106     -21.463 -13.842  15.535  1.00 10.00      A   
ATOM    995  CZ3 TRP A 106     -20.626 -14.089  13.283  1.00 10.00      A   
ATOM    996  CH2 TRP A 106     -21.451 -14.498  14.335  1.00 10.00      A   
ATOM    997  C   TRP A 106     -15.681 -10.095  13.651  1.00 10.00      A   
ATOM    998  O   TRP A 106     -15.992 -10.165  12.463  1.00 10.00      A   
ATOM    999  N   LEU A 107     -14.545  -9.544  14.065  1.00 10.00      A   
ATOM   1000  HN  LEU A 107     -14.347  -9.520  15.023  1.00 10.00      A   
ATOM   1001  CA  LEU A 107     -13.579  -8.979  13.124  1.00 10.00      A   
ATOM   1002  CB  LEU A 107     -12.456  -8.262  13.876  1.00 10.00      A   
ATOM   1003  CG  LEU A 107     -11.817  -7.072  13.154  1.00 10.00      A   
ATOM   1004  CD1 LEU A 107     -12.861  -6.008  12.850  1.00 10.00      A   
ATOM   1005  CD2 LEU A 107     -10.677  -6.485  13.974  1.00 10.00      A   
ATOM   1006  C   LEU A 107     -13.010 -10.070  12.214  1.00 10.00      A   
ATOM   1007  O   LEU A 107     -12.613 -11.137  12.688  1.00 10.00      A   
ATOM   1008  N   GLU A 108     -12.981  -9.799  10.911  1.00 10.00      A   
ATOM   1009  HN  GLU A 108     -13.291  -8.922  10.599  1.00 10.00      A   
ATOM   1010  CA  GLU A 108     -12.490 -10.768   9.931  1.00 10.00      A   
ATOM   1011  CB  GLU A 108     -13.601 -11.156   8.941  1.00 10.00      A   
ATOM   1012  CG  GLU A 108     -15.005 -11.166   9.530  1.00 10.00      A   
ATOM   1013  CD  GLU A 108     -16.040 -11.803   8.621  1.00 10.00      A   
ATOM   1014  OE1 GLU A 108     -16.600 -11.102   7.752  1.00 10.00      A   
ATOM   1015  OE2 GLU A 108     -16.313 -13.010   8.776  1.00 10.00      A   
ATOM   1016  C   GLU A 108     -11.290 -10.240   9.148  1.00 10.00      A   
ATOM   1017  O   GLU A 108     -10.344 -10.982   8.875  1.00 10.00      A   
ATOM   1018  N   GLU A 109     -11.321  -8.962   8.790  1.00 10.00      A   
ATOM   1019  HN  GLU A 109     -12.076  -8.396   9.071  1.00 10.00      A   
ATOM   1020  CA  GLU A 109     -10.243  -8.372   8.006  1.00 10.00      A   
ATOM   1021  CB  GLU A 109     -10.777  -7.855   6.669  1.00 10.00      A   
ATOM   1022  CG  GLU A 109     -11.167  -8.929   5.668  1.00 10.00      A   
ATOM   1023  CD  GLU A 109     -11.715  -8.341   4.379  1.00 10.00      A   
ATOM   1024  OE1 GLU A 109     -11.330  -7.204   4.021  1.00 10.00      A   
ATOM   1025  OE2 GLU A 109     -12.537  -9.009   3.716  1.00 10.00      A   
ATOM   1026  C   GLU A 109      -9.535  -7.236   8.734  1.00 10.00      A   
ATOM   1027  O   GLU A 109     -10.169  -6.372   9.343  1.00 10.00      A   
ATOM   1028  N   ILE A 110      -8.213  -7.255   8.665  1.00 10.00      A   
ATOM   1029  HN  ILE A 110      -7.772  -8.001   8.194  1.00 10.00      A   
ATOM   1030  CA  ILE A 110      -7.387  -6.219   9.268  1.00 10.00      A   
ATOM   1031  CB  ILE A 110      -6.689  -6.702  10.560  1.00 10.00      A   
ATOM   1032  CG1 ILE A 110      -7.702  -6.868  11.695  1.00 10.00      A   
ATOM   1033  CG2 ILE A 110      -5.584  -5.736  10.969  1.00 10.00      A   
ATOM   1034  CD1 ILE A 110      -7.094  -7.351  12.995  1.00 10.00      A   
ATOM   1035  C   ILE A 110      -6.335  -5.773   8.256  1.00 10.00      A   
ATOM   1036  O   ILE A 110      -5.500  -6.572   7.825  1.00 10.00      A   
ATOM   1037  N   ARG A 111      -6.401  -4.513   7.852  1.00 10.00      A   
ATOM   1038  HN  ARG A 111      -7.103  -3.927   8.215  1.00 10.00      A   
ATOM   1039  CA  ARG A 111      -5.455  -3.970   6.887  1.00 10.00      A   
ATOM   1040  CB  ARG A 111      -6.155  -3.634   5.566  1.00 10.00      A   
ATOM   1041  CG  ARG A 111      -7.008  -4.760   5.006  1.00 10.00      A   
ATOM   1042  CD  ARG A 111      -7.560  -4.405   3.636  1.00 10.00      A   
ATOM   1043  NE  ARG A 111      -8.695  -5.250   3.260  1.00 10.00      A   
ATOM   1044  HE  ARG A 111      -9.112  -5.789   3.970  1.00 10.00      A   
ATOM   1045  CZ  ARG A 111      -9.198  -5.323   2.024  1.00 10.00      A   
ATOM   1046  NH1 ARG A 111      -8.668  -4.606   1.035  1.00 10.00      A   
ATOM   1047 HH11 ARG A 111      -7.850  -3.981   1.214  1.00 10.00      A   
ATOM   1048 HH12 ARG A 111      -9.069  -4.665   0.072  1.00 10.00      A   
ATOM   1049  NH2 ARG A 111     -10.238  -6.112   1.784  1.00 10.00      A   
ATOM   1050 HH21 ARG A 111     -10.662  -6.680   2.565  1.00 10.00      A   
ATOM   1051 HH22 ARG A 111     -10.644  -6.172   0.824  1.00 10.00      A   
ATOM   1052  C   ARG A 111      -4.766  -2.732   7.445  1.00 10.00      A   
ATOM   1053  O   ARG A 111      -5.418  -1.755   7.809  1.00 10.00      A   
ATOM   1054  N   LEU A 112      -3.448  -2.783   7.518  1.00 10.00      A   
ATOM   1055  HN  LEU A 112      -2.980  -3.597   7.214  1.00 10.00      A   
ATOM   1056  CA  LEU A 112      -2.668  -1.669   8.033  1.00 10.00      A   
ATOM   1057  CB  LEU A 112      -2.001  -2.044   9.356  1.00 10.00      A   
ATOM   1058  CG  LEU A 112      -2.936  -2.306  10.537  1.00 10.00      A   
ATOM   1059  CD1 LEU A 112      -2.156  -2.820  11.734  1.00 10.00      A   
ATOM   1060  CD2 LEU A 112      -3.703  -1.046  10.902  1.00 10.00      A   
ATOM   1061  C   LEU A 112      -1.607  -1.246   7.030  1.00 10.00      A   
ATOM   1062  O   LEU A 112      -1.001  -2.088   6.360  1.00 10.00      A   
ATOM   1063  N   LYS A 113      -1.402   0.055   6.917  1.00 10.00      A   
ATOM   1064  HN  LYS A 113      -1.944   0.673   7.458  1.00 10.00      A   
ATOM   1065  CA  LYS A 113      -0.408   0.596   6.005  1.00 10.00      A   
ATOM   1066  CB  LYS A 113      -1.091   1.228   4.788  1.00 10.00      A   
ATOM   1067  CG  LYS A 113      -0.145   1.537   3.638  1.00 10.00      A   
ATOM   1068  CD  LYS A 113      -0.815   2.399   2.587  1.00 10.00      A   
ATOM   1069  CE  LYS A 113       0.090   2.585   1.383  1.00 10.00      A   
ATOM   1070  NZ  LYS A 113      -0.342   3.722   0.544  1.00 10.00      A   
ATOM   1071  HZ1 LYS A 113       0.234   3.772  -0.318  1.00 10.00      A   
ATOM   1072  HZ2 LYS A 113      -0.235   4.621   1.063  1.00 10.00      A   
ATOM   1073  HZ3 LYS A 113      -1.340   3.610   0.278  1.00 10.00      A   
ATOM   1074  C   LYS A 113       0.453   1.632   6.717  1.00 10.00      A   
ATOM   1075  O   LYS A 113      -0.065   2.607   7.261  1.00 10.00      A   
ATOM   1076  N   ARG A 114       1.761   1.405   6.719  1.00 10.00      A   
ATOM   1077  HN  ARG A 114       2.101   0.589   6.281  1.00 10.00      A   
ATOM   1078  CA  ARG A 114       2.710   2.315   7.362  1.00 10.00      A   
ATOM   1079  CB  ARG A 114       2.741   3.679   6.658  1.00 10.00      A   
ATOM   1080  CG  ARG A 114       3.259   3.633   5.228  1.00 10.00      A   
ATOM   1081  CD  ARG A 114       3.162   4.995   4.561  1.00 10.00      A   
ATOM   1082  NE  ARG A 114       3.651   4.977   3.189  1.00 10.00      A   
ATOM   1083  HE  ARG A 114       4.591   4.696   3.042  1.00 10.00      A   
ATOM   1084  CZ  ARG A 114       2.914   5.332   2.142  1.00 10.00      A   
ATOM   1085  NH1 ARG A 114       1.660   5.733   2.317  1.00 10.00      A   
ATOM   1086 HH11 ARG A 114       1.248   5.775   3.270  1.00 10.00      A   
ATOM   1087 HH12 ARG A 114       1.069   6.014   1.488  1.00 10.00      A   
ATOM   1088  NH2 ARG A 114       3.421   5.284   0.919  1.00 10.00      A   
ATOM   1089 HH21 ARG A 114       4.403   4.961   0.769  1.00 10.00      A   
ATOM   1090 HH22 ARG A 114       2.831   5.571   0.097  1.00 10.00      A   
ATOM   1091  C   ARG A 114       2.404   2.472   8.851  1.00 10.00      A   
ATOM   1092  O   ARG A 114       2.295   3.584   9.365  1.00 10.00      A   
ATOM   1093  N   MET A 115       2.270   1.345   9.537  1.00 10.00      A   
ATOM   1094  HN  MET A 115       2.389   0.487   9.076  1.00 10.00      A   
ATOM   1095  CA  MET A 115       1.967   1.346  10.962  1.00 10.00      A   
ATOM   1096  CB  MET A 115       0.544   0.825  11.208  1.00 10.00      A   
ATOM   1097  CG  MET A 115      -0.561   1.766  10.747  1.00 10.00      A   
ATOM   1098  SD  MET A 115      -0.894   3.082  11.931  1.00 10.00      A   
ATOM   1099  CE  MET A 115      -1.838   2.187  13.161  1.00 10.00      A   
ATOM   1100  C   MET A 115       2.965   0.489  11.734  1.00 10.00      A   
ATOM   1101  O   MET A 115       3.573  -0.427  11.179  1.00 10.00      A   
ATOM   1102  N   VAL A 116       3.132   0.793  13.013  1.00 10.00      A   
ATOM   1103  HN  VAL A 116       2.624   1.541  13.401  1.00 10.00      A   
ATOM   1104  CA  VAL A 116       4.035   0.042  13.865  1.00 10.00      A   
ATOM   1105  CB  VAL A 116       4.729   0.947  14.905  1.00 10.00      A   
ATOM   1106  CG1 VAL A 116       5.633   0.132  15.820  1.00 10.00      A   
ATOM   1107  CG2 VAL A 116       5.522   2.041  14.212  1.00 10.00      A   
ATOM   1108  C   VAL A 116       3.246  -1.042  14.587  1.00 10.00      A   
ATOM   1109  O   VAL A 116       2.383  -0.754  15.424  1.00 10.00      A   
ATOM   1110  N   VAL A 117       3.523  -2.281  14.227  1.00 10.00      A   
ATOM   1111  HN  VAL A 117       4.222  -2.433  13.553  1.00 10.00      A   
ATOM   1112  CA  VAL A 117       2.850  -3.424  14.817  1.00 10.00      A   
ATOM   1113  CB  VAL A 117       2.116  -4.266  13.748  1.00 10.00      A   
ATOM   1114  CG1 VAL A 117       1.204  -5.292  14.403  1.00 10.00      A   
ATOM   1115  CG2 VAL A 117       1.330  -3.375  12.795  1.00 10.00      A   
ATOM   1116  C   VAL A 117       3.872  -4.301  15.519  1.00 10.00      A   
ATOM   1117  O   VAL A 117       4.803  -4.795  14.894  1.00 10.00      A   
ATOM   1118  N   THR A 118       3.706  -4.480  16.814  1.00 10.00      A   
ATOM   1119  HN  THR A 118       2.949  -4.051  17.267  1.00 10.00      A   
ATOM   1120  CA  THR A 118       4.621  -5.299  17.584  1.00 10.00      A   
ATOM   1121  CB  THR A 118       4.751  -4.761  19.022  1.00 10.00      A   
ATOM   1122  OG1 THR A 118       3.452  -4.414  19.533  1.00 10.00      A   
ATOM   1123  HG1 THR A 118       3.553  -3.930  20.367  1.00 10.00      A   
ATOM   1124  CG2 THR A 118       5.640  -3.531  19.045  1.00 10.00      A   
ATOM   1125  C   THR A 118       4.141  -6.744  17.622  1.00 10.00      A   
ATOM   1126  O   THR A 118       3.006  -7.039  17.231  1.00 10.00      A   
ATOM   1127  N   ASP A 119       5.004  -7.644  18.086  1.00 10.00      A   
ATOM   1128  HN  ASP A 119       5.903  -7.353  18.355  1.00 10.00      A   
ATOM   1129  CA  ASP A 119       4.653  -9.058  18.194  1.00 10.00      A   
ATOM   1130  CB  ASP A 119       5.848  -9.889  18.681  1.00 10.00      A   
ATOM   1131  CG  ASP A 119       7.045  -9.818  17.754  1.00 10.00      A   
ATOM   1132  OD1 ASP A 119       7.117 -10.613  16.792  1.00 10.00      A   
ATOM   1133  OD2 ASP A 119       7.925  -8.963  17.982  1.00 10.00      A   
ATOM   1134  C   ASP A 119       3.496  -9.206  19.166  1.00 10.00      A   
ATOM   1135  O   ASP A 119       2.649 -10.089  19.022  1.00 10.00      A   
ATOM   1136  N   ASP A 120       3.472  -8.306  20.143  1.00 10.00      A   
ATOM   1137  HN  ASP A 120       4.195  -7.643  20.186  1.00 10.00      A   
ATOM   1138  CA  ASP A 120       2.434  -8.270  21.164  1.00 10.00      A   
ATOM   1139  CB  ASP A 120       2.718  -7.105  22.113  1.00 10.00      A   
ATOM   1140  CG  ASP A 120       2.331  -7.390  23.547  1.00 10.00      A   
ATOM   1141  OD1 ASP A 120       3.228  -7.376  24.417  1.00 10.00      A   
ATOM   1142  OD2 ASP A 120       1.134  -7.614  23.811  1.00 10.00      A   
ATOM   1143  C   ASP A 120       1.057  -8.086  20.529  1.00 10.00      A   
ATOM   1144  O   ASP A 120       0.076  -8.706  20.944  1.00 10.00      A   
ATOM   1145  N   CYS A 121       0.998  -7.239  19.503  1.00 10.00      A   
ATOM   1146  HN  CYS A 121       1.817  -6.795  19.206  1.00 10.00      A   
ATOM   1147  CA  CYS A 121      -0.247  -6.967  18.803  1.00 10.00      A   
ATOM   1148  CB  CYS A 121      -0.038  -5.892  17.733  1.00 10.00      A   
ATOM   1149  SG  CYS A 121       0.731  -4.365  18.328  1.00 10.00      A   
ATOM   1150  HG  CYS A 121       1.798  -4.691  19.048  1.00 10.00      A   
ATOM   1151  C   CYS A 121      -0.799  -8.240  18.167  1.00 10.00      A   
ATOM   1152  O   CYS A 121      -1.979  -8.558  18.315  1.00 10.00      A   
ATOM   1153  N   LEU A 122       0.067  -8.977  17.482  1.00 10.00      A   
ATOM   1154  HN  LEU A 122       1.003  -8.686  17.428  1.00 10.00      A   
ATOM   1155  CA  LEU A 122      -0.334 -10.213  16.820  1.00 10.00      A   
ATOM   1156  CB  LEU A 122       0.813 -10.780  15.987  1.00 10.00      A   
ATOM   1157  CG  LEU A 122       1.243  -9.929  14.793  1.00 10.00      A   
ATOM   1158  CD1 LEU A 122       2.415 -10.575  14.077  1.00 10.00      A   
ATOM   1159  CD2 LEU A 122       0.078  -9.710  13.835  1.00 10.00      A   
ATOM   1160  C   LEU A 122      -0.837 -11.242  17.824  1.00 10.00      A   
ATOM   1161  O   LEU A 122      -1.808 -11.957  17.562  1.00 10.00      A   
ATOM   1162  N   GLU A 123      -0.182 -11.299  18.979  1.00 10.00      A   
ATOM   1163  HN  GLU A 123       0.589 -10.709  19.118  1.00 10.00      A   
ATOM   1164  CA  GLU A 123      -0.569 -12.220  20.040  1.00 10.00      A   
ATOM   1165  CB  GLU A 123       0.413 -12.117  21.210  1.00 10.00      A   
ATOM   1166  CG  GLU A 123       1.779 -12.732  20.948  1.00 10.00      A   
ATOM   1167  CD  GLU A 123       1.842 -14.200  21.317  1.00 10.00      A   
ATOM   1168  OE1 GLU A 123       0.954 -14.672  22.057  1.00 10.00      A   
ATOM   1169  OE2 GLU A 123       2.786 -14.890  20.881  1.00 10.00      A   
ATOM   1170  C   GLU A 123      -1.970 -11.884  20.533  1.00 10.00      A   
ATOM   1171  O   GLU A 123      -2.771 -12.774  20.829  1.00 10.00      A   
ATOM   1172  N   LEU A 124      -2.252 -10.587  20.612  1.00 10.00      A   
ATOM   1173  HN  LEU A 124      -1.560  -9.937  20.363  1.00 10.00      A   
ATOM   1174  CA  LEU A 124      -3.546 -10.099  21.068  1.00 10.00      A   
ATOM   1175  CB  LEU A 124      -3.458  -8.615  21.427  1.00 10.00      A   
ATOM   1176  CG  LEU A 124      -4.587  -8.067  22.294  1.00 10.00      A   
ATOM   1177  CD1 LEU A 124      -4.548  -8.694  23.675  1.00 10.00      A   
ATOM   1178  CD2 LEU A 124      -4.499  -6.554  22.386  1.00 10.00      A   
ATOM   1179  C   LEU A 124      -4.628 -10.313  20.010  1.00 10.00      A   
ATOM   1180  O   LEU A 124      -5.811 -10.443  20.334  1.00 10.00      A   
ATOM   1181  N   ILE A 125      -4.220 -10.348  18.752  1.00 10.00      A   
ATOM   1182  HN  ILE A 125      -3.261 -10.232  18.558  1.00 10.00      A   
ATOM   1183  CA  ILE A 125      -5.154 -10.539  17.646  1.00 10.00      A   
ATOM   1184  CB  ILE A 125      -4.511 -10.167  16.285  1.00 10.00      A   
ATOM   1185  CG1 ILE A 125      -4.263  -8.656  16.210  1.00 10.00      A   
ATOM   1186  CG2 ILE A 125      -5.381 -10.626  15.118  1.00 10.00      A   
ATOM   1187  CD1 ILE A 125      -3.427  -8.225  15.024  1.00 10.00      A   
ATOM   1188  C   ILE A 125      -5.685 -11.970  17.587  1.00 10.00      A   
ATOM   1189  O   ILE A 125      -6.895 -12.196  17.671  1.00 10.00      A   
ATOM   1190  N   ALA A 126      -4.772 -12.925  17.477  1.00 10.00      A   
ATOM   1191  HN  ALA A 126      -3.820 -12.675  17.478  1.00 10.00      A   
ATOM   1192  CA  ALA A 126      -5.131 -14.336  17.359  1.00 10.00      A   
ATOM   1193  CB  ALA A 126      -3.898 -15.169  17.057  1.00 10.00      A   
ATOM   1194  C   ALA A 126      -5.875 -14.882  18.577  1.00 10.00      A   
ATOM   1195  O   ALA A 126      -6.637 -15.844  18.469  1.00 10.00      A   
ATOM   1196  N   LYS A 127      -5.667 -14.268  19.730  1.00 10.00      A   
ATOM   1197  HN  LYS A 127      -5.048 -13.508  19.763  1.00 10.00      A   
ATOM   1198  CA  LYS A 127      -6.322 -14.719  20.956  1.00 10.00      A   
ATOM   1199  CB  LYS A 127      -5.495 -14.330  22.186  1.00 10.00      A   
ATOM   1200  CG  LYS A 127      -5.451 -12.832  22.450  1.00 10.00      A   
ATOM   1201  CD  LYS A 127      -5.428 -12.520  23.936  1.00 10.00      A   
ATOM   1202  CE  LYS A 127      -6.759 -12.848  24.594  1.00 10.00      A   
ATOM   1203  NZ  LYS A 127      -7.842 -11.906  24.194  1.00 10.00      A   
ATOM   1204  HZ1 LYS A 127      -7.738 -11.001  24.699  1.00 10.00      A   
ATOM   1205  HZ2 LYS A 127      -8.770 -12.312  24.427  1.00 10.00      A   
ATOM   1206  HZ3 LYS A 127      -7.808 -11.723  23.169  1.00 10.00      A   
ATOM   1207  C   LYS A 127      -7.730 -14.148  21.102  1.00 10.00      A   
ATOM   1208  O   LYS A 127      -8.490 -14.570  21.973  1.00 10.00      A   
ATOM   1209  N   SER A 128      -8.087 -13.201  20.257  1.00 10.00      A   
ATOM   1210  HN  SER A 128      -7.466 -12.920  19.549  1.00 10.00      A   
ATOM   1211  CA  SER A 128      -9.393 -12.575  20.360  1.00 10.00      A   
ATOM   1212  CB  SER A 128      -9.221 -11.086  20.671  1.00 10.00      A   
ATOM   1213  OG  SER A 128      -8.138 -10.883  21.577  1.00 10.00      A   
ATOM   1214  HG  SER A 128      -7.365 -10.562  21.086  1.00 10.00      A   
ATOM   1215  C   SER A 128     -10.245 -12.779  19.109  1.00 10.00      A   
ATOM   1216  O   SER A 128     -11.416 -13.163  19.196  1.00 10.00      A   
ATOM   1217  N   PHE A 129      -9.652 -12.547  17.948  1.00 10.00      A   
ATOM   1218  HN  PHE A 129      -8.701 -12.299  17.930  1.00 10.00      A   
ATOM   1219  CA  PHE A 129     -10.373 -12.673  16.696  1.00 10.00      A   
ATOM   1220  CB  PHE A 129      -9.881 -11.645  15.673  1.00 10.00      A   
ATOM   1221  CG  PHE A 129      -9.726 -10.253  16.226  1.00 10.00      A   
ATOM   1222  CD1 PHE A 129      -8.523  -9.579  16.108  1.00 10.00      A   
ATOM   1223  CD2 PHE A 129     -10.781  -9.620  16.862  1.00 10.00      A   
ATOM   1224  CE1 PHE A 129      -8.373  -8.302  16.613  1.00 10.00      A   
ATOM   1225  CE2 PHE A 129     -10.638  -8.343  17.372  1.00 10.00      A   
ATOM   1226  CZ  PHE A 129      -9.432  -7.683  17.246  1.00 10.00      A   
ATOM   1227  C   PHE A 129     -10.280 -14.085  16.131  1.00 10.00      A   
ATOM   1228  O   PHE A 129      -9.338 -14.424  15.417  1.00 10.00      A   
ATOM   1229  N   LYS A 130     -11.266 -14.904  16.462  1.00 10.00      A   
ATOM   1230  HN  LYS A 130     -11.978 -14.576  17.052  1.00 10.00      A   
ATOM   1231  CA  LYS A 130     -11.318 -16.277  15.979  1.00 10.00      A   
ATOM   1232  CB  LYS A 130     -12.102 -17.169  16.950  1.00 10.00      A   
ATOM   1233  CG  LYS A 130     -11.329 -17.582  18.197  1.00 10.00      A   
ATOM   1234  CD  LYS A 130     -11.330 -16.485  19.252  1.00 10.00      A   
ATOM   1235  CE  LYS A 130     -10.719 -16.967  20.559  1.00 10.00      A   
ATOM   1236  NZ  LYS A 130     -10.926 -15.997  21.667  1.00 10.00      A   
ATOM   1237  HZ1 LYS A 130     -10.858 -16.483  22.585  1.00 10.00      A   
ATOM   1238  HZ2 LYS A 130     -11.866 -15.561  21.593  1.00 10.00      A   
ATOM   1239  HZ3 LYS A 130     -10.203 -15.249  21.631  1.00 10.00      A   
ATOM   1240  C   LYS A 130     -11.954 -16.314  14.597  1.00 10.00      A   
ATOM   1241  O   LYS A 130     -11.891 -17.320  13.887  1.00 10.00      A   
ATOM   1242  N   ASN A 131     -12.574 -15.201  14.230  1.00 10.00      A   
ATOM   1243  HN  ASN A 131     -12.605 -14.448  14.856  1.00 10.00      A   
ATOM   1244  CA  ASN A 131     -13.220 -15.063  12.931  1.00 10.00      A   
ATOM   1245  CB  ASN A 131     -14.515 -14.255  13.080  1.00 10.00      A   
ATOM   1246  CG  ASN A 131     -15.430 -14.349  11.873  1.00 10.00      A   
ATOM   1247  OD1 ASN A 131     -15.523 -15.387  11.217  1.00 10.00      A   
ATOM   1248  ND2 ASN A 131     -16.122 -13.262  11.578  1.00 10.00      A   
ATOM   1249 HD21 ASN A 131     -16.008 -12.470  12.148  1.00 10.00      A   
ATOM   1250 HD22 ASN A 131     -16.696 -13.279  10.782  1.00 10.00      A   
ATOM   1251  C   ASN A 131     -12.272 -14.360  11.965  1.00 10.00      A   
ATOM   1252  O   ASN A 131     -12.636 -14.029  10.839  1.00 10.00      A   
ATOM   1253  N   PHE A 132     -11.045 -14.146  12.425  1.00 10.00      A   
ATOM   1254  HN  PHE A 132     -10.823 -14.450  13.328  1.00 10.00      A   
ATOM   1255  CA  PHE A 132     -10.018 -13.481  11.634  1.00 10.00      A   
ATOM   1256  CB  PHE A 132      -8.761 -13.295  12.484  1.00 10.00      A   
ATOM   1257  CG  PHE A 132      -7.760 -12.344  11.901  1.00 10.00      A   
ATOM   1258  CD1 PHE A 132      -8.164 -11.121  11.395  1.00 10.00      A   
ATOM   1259  CD2 PHE A 132      -6.415 -12.670  11.862  1.00 10.00      A   
ATOM   1260  CE1 PHE A 132      -7.247 -10.241  10.861  1.00 10.00      A   
ATOM   1261  CE2 PHE A 132      -5.491 -11.793  11.329  1.00 10.00      A   
ATOM   1262  CZ  PHE A 132      -5.909 -10.577  10.829  1.00 10.00      A   
ATOM   1263  C   PHE A 132      -9.693 -14.290  10.382  1.00 10.00      A   
ATOM   1264  O   PHE A 132      -9.454 -15.497  10.461  1.00 10.00      A   
ATOM   1265  N   LYS A 133      -9.679 -13.623   9.233  1.00 10.00      A   
ATOM   1266  HN  LYS A 133      -9.858 -12.655   9.236  1.00 10.00      A   
ATOM   1267  CA  LYS A 133      -9.416 -14.298   7.969  1.00 10.00      A   
ATOM   1268  CB  LYS A 133     -10.720 -14.465   7.180  1.00 10.00      A   
ATOM   1269  CG  LYS A 133     -11.744 -15.372   7.845  1.00 10.00      A   
ATOM   1270  CD  LYS A 133     -13.160 -15.012   7.424  1.00 10.00      A   
ATOM   1271  CE  LYS A 133     -14.189 -15.847   8.169  1.00 10.00      A   
ATOM   1272  NZ  LYS A 133     -15.579 -15.377   7.917  1.00 10.00      A   
ATOM   1273  HZ1 LYS A 133     -16.263 -16.064   8.288  1.00 10.00      A   
ATOM   1274  HZ2 LYS A 133     -15.741 -15.260   6.898  1.00 10.00      A   
ATOM   1275  HZ3 LYS A 133     -15.743 -14.455   8.385  1.00 10.00      A   
ATOM   1276  C   LYS A 133      -8.376 -13.583   7.099  1.00 10.00      A   
ATOM   1277  O   LYS A 133      -7.506 -14.225   6.520  1.00 10.00      A   
ATOM   1278  N   VAL A 134      -8.454 -12.264   6.995  1.00 10.00      A   
ATOM   1279  HN  VAL A 134      -9.143 -11.775   7.496  1.00 10.00      A   
ATOM   1280  CA  VAL A 134      -7.517 -11.527   6.147  1.00 10.00      A   
ATOM   1281  CB  VAL A 134      -8.241 -10.788   4.998  1.00 10.00      A   
ATOM   1282  CG1 VAL A 134      -7.253 -10.013   4.136  1.00 10.00      A   
ATOM   1283  CG2 VAL A 134      -9.029 -11.770   4.144  1.00 10.00      A   
ATOM   1284  C   VAL A 134      -6.648 -10.544   6.927  1.00 10.00      A   
ATOM   1285  O   VAL A 134      -7.153  -9.696   7.665  1.00 10.00      A   
ATOM   1286  N   LEU A 135      -5.336 -10.664   6.739  1.00 10.00      A   
ATOM   1287  HN  LEU A 135      -5.003 -11.365   6.132  1.00 10.00      A   
ATOM   1288  CA  LEU A 135      -4.372  -9.791   7.394  1.00 10.00      A   
ATOM   1289  CB  LEU A 135      -3.554 -10.567   8.429  1.00 10.00      A   
ATOM   1290  CG  LEU A 135      -2.491  -9.775   9.198  1.00 10.00      A   
ATOM   1291  CD1 LEU A 135      -3.109  -8.575   9.900  1.00 10.00      A   
ATOM   1292  CD2 LEU A 135      -1.778 -10.671  10.198  1.00 10.00      A   
ATOM   1293  C   LEU A 135      -3.440  -9.170   6.358  1.00 10.00      A   
ATOM   1294  O   LEU A 135      -2.682  -9.873   5.687  1.00 10.00      A   
ATOM   1295  N   VAL A 136      -3.518  -7.854   6.215  1.00 10.00      A   
ATOM   1296  HN  VAL A 136      -4.158  -7.349   6.767  1.00 10.00      A   
ATOM   1297  CA  VAL A 136      -2.680  -7.132   5.269  1.00 10.00      A   
ATOM   1298  CB  VAL A 136      -3.522  -6.459   4.164  1.00 10.00      A   
ATOM   1299  CG1 VAL A 136      -2.635  -5.685   3.199  1.00 10.00      A   
ATOM   1300  CG2 VAL A 136      -4.343  -7.496   3.414  1.00 10.00      A   
ATOM   1301  C   VAL A 136      -1.872  -6.068   6.003  1.00 10.00      A   
ATOM   1302  O   VAL A 136      -2.438  -5.179   6.639  1.00 10.00      A   
ATOM   1303  N   LEU A 137      -0.556  -6.174   5.925  1.00 10.00      A   
ATOM   1304  HN  LEU A 137      -0.166  -6.914   5.404  1.00 10.00      A   
ATOM   1305  CA  LEU A 137       0.335  -5.230   6.583  1.00 10.00      A   
ATOM   1306  CB  LEU A 137       1.033  -5.902   7.764  1.00 10.00      A   
ATOM   1307  CG  LEU A 137       0.131  -6.336   8.917  1.00 10.00      A   
ATOM   1308  CD1 LEU A 137       0.850  -7.331   9.806  1.00 10.00      A   
ATOM   1309  CD2 LEU A 137      -0.308  -5.130   9.726  1.00 10.00      A   
ATOM   1310  C   LEU A 137       1.366  -4.676   5.607  1.00 10.00      A   
ATOM   1311  O   LEU A 137       2.444  -5.248   5.433  1.00 10.00      A   
ATOM   1312  N   SER A 138       1.023  -3.569   4.969  1.00 10.00      A   
ATOM   1313  HN  SER A 138       0.150  -3.159   5.155  1.00 10.00      A   
ATOM   1314  CA  SER A 138       1.911  -2.935   4.015  1.00 10.00      A   
ATOM   1315  CB  SER A 138       1.101  -2.291   2.887  1.00 10.00      A   
ATOM   1316  OG  SER A 138       1.948  -1.666   1.939  1.00 10.00      A   
ATOM   1317  HG  SER A 138       1.484  -1.583   1.099  1.00 10.00      A   
ATOM   1318  C   SER A 138       2.775  -1.896   4.722  1.00 10.00      A   
ATOM   1319  O   SER A 138       2.255  -0.978   5.360  1.00 10.00      A   
ATOM   1320  N   SER A 139       4.090  -2.062   4.618  1.00 10.00      A   
ATOM   1321  HN  SER A 139       4.432  -2.832   4.107  1.00 10.00      A   
ATOM   1322  CA  SER A 139       5.045  -1.152   5.244  1.00 10.00      A   
ATOM   1323  CB  SER A 139       4.990   0.229   4.590  1.00 10.00      A   
ATOM   1324  OG  SER A 139       5.027   0.109   3.176  1.00 10.00      A   
ATOM   1325  HG  SER A 139       4.507  -0.660   2.908  1.00 10.00      A   
ATOM   1326  C   SER A 139       4.826  -1.055   6.751  1.00 10.00      A   
ATOM   1327  O   SER A 139       4.569   0.021   7.288  1.00 10.00      A   
ATOM   1328  N   CYS A 140       4.921  -2.184   7.426  1.00 10.00      A   
ATOM   1329  HN  CYS A 140       5.138  -3.014   6.945  1.00 10.00      A   
ATOM   1330  CA  CYS A 140       4.733  -2.228   8.867  1.00 10.00      A   
ATOM   1331  CB  CYS A 140       3.467  -3.011   9.215  1.00 10.00      A   
ATOM   1332  SG  CYS A 140       1.946  -2.293   8.545  1.00 10.00      A   
ATOM   1333  HG  CYS A 140       2.144  -2.041   7.256  1.00 10.00      A   
ATOM   1334  C   CYS A 140       5.952  -2.847   9.549  1.00 10.00      A   
ATOM   1335  O   CYS A 140       6.435  -3.903   9.132  1.00 10.00      A   
ATOM   1336  N   GLU A 141       6.446  -2.182  10.586  1.00 10.00      A   
ATOM   1337  HN  GLU A 141       6.011  -1.349  10.871  1.00 10.00      A   
ATOM   1338  CA  GLU A 141       7.614  -2.653  11.318  1.00 10.00      A   
ATOM   1339  CB  GLU A 141       8.798  -1.709  11.073  1.00 10.00      A   
ATOM   1340  CG  GLU A 141       8.586  -0.289  11.589  1.00 10.00      A   
ATOM   1341  CD  GLU A 141       8.368   0.730  10.486  1.00 10.00      A   
ATOM   1342  OE1 GLU A 141       8.502   1.945  10.757  1.00 10.00      A   
ATOM   1343  OE2 GLU A 141       8.072   0.328   9.341  1.00 10.00      A   
ATOM   1344  C   GLU A 141       7.320  -2.736  12.816  1.00 10.00      A   
ATOM   1345  O   GLU A 141       6.260  -2.302  13.272  1.00 10.00      A   
ATOM   1346  N   GLY A 142       8.256  -3.295  13.575  1.00 10.00      A   
ATOM   1347  HN  GLY A 142       9.079  -3.632  13.157  1.00 10.00      A   
ATOM   1348  CA  GLY A 142       8.078  -3.399  15.012  1.00 10.00      A   
ATOM   1349  C   GLY A 142       7.880  -4.819  15.503  1.00 10.00      A   
ATOM   1350  O   GLY A 142       7.876  -5.060  16.710  1.00 10.00      A   
ATOM   1351  N   PHE A 143       7.722  -5.761  14.588  1.00 10.00      A   
ATOM   1352  HN  PHE A 143       7.752  -5.525  13.640  1.00 10.00      A   
ATOM   1353  CA  PHE A 143       7.513  -7.151  14.971  1.00 10.00      A   
ATOM   1354  CB  PHE A 143       6.104  -7.627  14.588  1.00 10.00      A   
ATOM   1355  CG  PHE A 143       5.827  -7.667  13.107  1.00 10.00      A   
ATOM   1356  CD1 PHE A 143       5.792  -8.876  12.430  1.00 10.00      A   
ATOM   1357  CD2 PHE A 143       5.591  -6.502  12.395  1.00 10.00      A   
ATOM   1358  CE1 PHE A 143       5.527  -8.920  11.075  1.00 10.00      A   
ATOM   1359  CE2 PHE A 143       5.327  -6.540  11.040  1.00 10.00      A   
ATOM   1360  CZ  PHE A 143       5.293  -7.751  10.379  1.00 10.00      A   
ATOM   1361  C   PHE A 143       8.568  -8.065  14.363  1.00 10.00      A   
ATOM   1362  O   PHE A 143       9.360  -7.645  13.513  1.00 10.00      A   
ATOM   1363  N   SER A 144       8.572  -9.312  14.806  1.00 10.00      A   
ATOM   1364  HN  SER A 144       7.911  -9.583  15.485  1.00 10.00      A   
ATOM   1365  CA  SER A 144       9.513 -10.300  14.312  1.00 10.00      A   
ATOM   1366  CB  SER A 144      10.595 -10.565  15.363  1.00 10.00      A   
ATOM   1367  OG  SER A 144      10.026 -10.791  16.644  1.00 10.00      A   
ATOM   1368  HG  SER A 144       9.109 -10.465  16.658  1.00 10.00      A   
ATOM   1369  C   SER A 144       8.778 -11.589  13.947  1.00 10.00      A   
ATOM   1370  O   SER A 144       7.558 -11.590  13.776  1.00 10.00      A   
ATOM   1371  N   THR A 145       9.517 -12.687  13.833  1.00 10.00      A   
ATOM   1372  HN  THR A 145      10.488 -12.632  13.964  1.00 10.00      A   
ATOM   1373  CA  THR A 145       8.926 -13.971  13.498  1.00 10.00      A   
ATOM   1374  CB  THR A 145      10.008 -14.967  13.044  1.00 10.00      A   
ATOM   1375  OG1 THR A 145      11.180 -14.802  13.857  1.00 10.00      A   
ATOM   1376  HG1 THR A 145      11.060 -15.284  14.690  1.00 10.00      A   
ATOM   1377  CG2 THR A 145      10.374 -14.713  11.590  1.00 10.00      A   
ATOM   1378  C   THR A 145       8.149 -14.549  14.678  1.00 10.00      A   
ATOM   1379  O   THR A 145       7.398 -15.515  14.524  1.00 10.00      A   
ATOM   1380  N   ASP A 146       8.326 -13.942  15.850  1.00 10.00      A   
ATOM   1381  HN  ASP A 146       8.925 -13.169  15.901  1.00 10.00      A   
ATOM   1382  CA  ASP A 146       7.647 -14.390  17.058  1.00 10.00      A   
ATOM   1383  CB  ASP A 146       8.170 -13.640  18.287  1.00 10.00      A   
ATOM   1384  CG  ASP A 146       9.148 -14.462  19.106  1.00 10.00      A   
ATOM   1385  OD1 ASP A 146       8.746 -15.019  20.148  1.00 10.00      A   
ATOM   1386  OD2 ASP A 146      10.330 -14.558  18.709  1.00 10.00      A   
ATOM   1387  C   ASP A 146       6.144 -14.209  16.926  1.00 10.00      A   
ATOM   1388  O   ASP A 146       5.375 -15.155  17.113  1.00 10.00      A   
ATOM   1389  N   GLY A 147       5.726 -12.990  16.595  1.00 10.00      A   
ATOM   1390  HN  GLY A 147       6.387 -12.264  16.484  1.00 10.00      A   
ATOM   1391  CA  GLY A 147       4.314 -12.714  16.425  1.00 10.00      A   
ATOM   1392  C   GLY A 147       3.732 -13.487  15.257  1.00 10.00      A   
ATOM   1393  O   GLY A 147       2.573 -13.910  15.293  1.00 10.00      A   
ATOM   1394  N   LEU A 148       4.547 -13.682  14.224  1.00 10.00      A   
ATOM   1395  HN  LEU A 148       5.458 -13.322  14.264  1.00 10.00      A   
ATOM   1396  CA  LEU A 148       4.130 -14.415  13.036  1.00 10.00      A   
ATOM   1397  CB  LEU A 148       5.267 -14.458  12.014  1.00 10.00      A   
ATOM   1398  CG  LEU A 148       5.565 -13.154  11.270  1.00 10.00      A   
ATOM   1399  CD1 LEU A 148       6.901 -13.244  10.547  1.00 10.00      A   
ATOM   1400  CD2 LEU A 148       4.452 -12.837  10.284  1.00 10.00      A   
ATOM   1401  C   LEU A 148       3.710 -15.834  13.404  1.00 10.00      A   
ATOM   1402  O   LEU A 148       2.701 -16.340  12.911  1.00 10.00      A   
ATOM   1403  N   ALA A 149       4.482 -16.459  14.291  1.00 10.00      A   
ATOM   1404  HN  ALA A 149       5.269 -15.992  14.652  1.00 10.00      A   
ATOM   1405  CA  ALA A 149       4.202 -17.817  14.738  1.00 10.00      A   
ATOM   1406  CB  ALA A 149       5.337 -18.327  15.612  1.00 10.00      A   
ATOM   1407  C   ALA A 149       2.877 -17.894  15.488  1.00 10.00      A   
ATOM   1408  O   ALA A 149       2.142 -18.872  15.369  1.00 10.00      A   
ATOM   1409  N   ALA A 150       2.575 -16.848  16.249  1.00 10.00      A   
ATOM   1410  HN  ALA A 150       3.201 -16.092  16.290  1.00 10.00      A   
ATOM   1411  CA  ALA A 150       1.336 -16.790  17.019  1.00 10.00      A   
ATOM   1412  CB  ALA A 150       1.312 -15.549  17.898  1.00 10.00      A   
ATOM   1413  C   ALA A 150       0.123 -16.817  16.095  1.00 10.00      A   
ATOM   1414  O   ALA A 150      -0.829 -17.568  16.322  1.00 10.00      A   
ATOM   1415  N   ILE A 151       0.171 -16.007  15.046  1.00 10.00      A   
ATOM   1416  HN  ILE A 151       0.961 -15.440  14.919  1.00 10.00      A   
ATOM   1417  CA  ILE A 151      -0.916 -15.936  14.075  1.00 10.00      A   
ATOM   1418  CB  ILE A 151      -0.709 -14.761  13.089  1.00 10.00      A   
ATOM   1419  CG1 ILE A 151      -0.767 -13.418  13.827  1.00 10.00      A   
ATOM   1420  CG2 ILE A 151      -1.729 -14.803  11.952  1.00 10.00      A   
ATOM   1421  CD1 ILE A 151      -2.114 -13.106  14.452  1.00 10.00      A   
ATOM   1422  C   ILE A 151      -1.017 -17.241  13.290  1.00 10.00      A   
ATOM   1423  O   ILE A 151      -2.103 -17.792  13.110  1.00 10.00      A   
ATOM   1424  N   ALA A 152       0.130 -17.741  12.856  1.00 10.00      A   
ATOM   1425  HN  ALA A 152       0.963 -17.257  13.052  1.00 10.00      A   
ATOM   1426  CA  ALA A 152       0.200 -18.976  12.083  1.00 10.00      A   
ATOM   1427  CB  ALA A 152       1.638 -19.245  11.665  1.00 10.00      A   
ATOM   1428  C   ALA A 152      -0.352 -20.180  12.843  1.00 10.00      A   
ATOM   1429  O   ALA A 152      -0.952 -21.073  12.249  1.00 10.00      A   
ATOM   1430  N   ALA A 153      -0.160 -20.200  14.151  1.00 10.00      A   
ATOM   1431  HN  ALA A 153       0.314 -19.455  14.581  1.00 10.00      A   
ATOM   1432  CA  ALA A 153      -0.619 -21.320  14.958  1.00 10.00      A   
ATOM   1433  CB  ALA A 153       0.340 -21.569  16.112  1.00 10.00      A   
ATOM   1434  C   ALA A 153      -2.049 -21.162  15.474  1.00 10.00      A   
ATOM   1435  O   ALA A 153      -2.772 -22.151  15.609  1.00 10.00      A   
ATOM   1436  N   THR A 154      -2.469 -19.936  15.748  1.00 10.00      A   
ATOM   1437  HN  THR A 154      -1.871 -19.173  15.595  1.00 10.00      A   
ATOM   1438  CA  THR A 154      -3.804 -19.710  16.291  1.00 10.00      A   
ATOM   1439  CB  THR A 154      -3.782 -18.642  17.402  1.00 10.00      A   
ATOM   1440  OG1 THR A 154      -2.555 -18.761  18.140  1.00 10.00      A   
ATOM   1441  HG1 THR A 154      -1.837 -18.352  17.636  1.00 10.00      A   
ATOM   1442  CG2 THR A 154      -4.949 -18.844  18.359  1.00 10.00      A   
ATOM   1443  C   THR A 154      -4.867 -19.371  15.238  1.00 10.00      A   
ATOM   1444  O   THR A 154      -6.000 -19.859  15.316  1.00 10.00      A   
ATOM   1445  N   CYS A 155      -4.515 -18.560  14.245  1.00 10.00      A   
ATOM   1446  HN  CYS A 155      -3.586 -18.236  14.183  1.00 10.00      A   
ATOM   1447  CA  CYS A 155      -5.475 -18.167  13.219  1.00 10.00      A   
ATOM   1448  CB  CYS A 155      -5.070 -16.849  12.556  1.00 10.00      A   
ATOM   1449  SG  CYS A 155      -5.026 -15.435  13.682  1.00 10.00      A   
ATOM   1450  HG  CYS A 155      -5.871 -14.519  13.226  1.00 10.00      A   
ATOM   1451  C   CYS A 155      -5.678 -19.262  12.176  1.00 10.00      A   
ATOM   1452  O   CYS A 155      -5.176 -19.176  11.057  1.00 10.00      A   
ATOM   1453  N   ARG A 156      -6.430 -20.290  12.553  1.00 10.00      A   
ATOM   1454  HN  ARG A 156      -6.796 -20.302  13.465  1.00 10.00      A   
ATOM   1455  CA  ARG A 156      -6.708 -21.409  11.660  1.00 10.00      A   
ATOM   1456  CB  ARG A 156      -7.149 -22.637  12.458  1.00 10.00      A   
ATOM   1457  CG  ARG A 156      -8.280 -22.373  13.440  1.00 10.00      A   
ATOM   1458  CD  ARG A 156      -8.728 -23.653  14.120  1.00 10.00      A   
ATOM   1459  NE  ARG A 156      -9.535 -24.483  13.236  1.00 10.00      A   
ATOM   1460  HE  ARG A 156      -9.192 -24.634  12.324  1.00 10.00      A   
ATOM   1461  CZ  ARG A 156     -10.689 -25.042  13.588  1.00 10.00      A   
ATOM   1462  NH1 ARG A 156     -11.178 -24.860  14.812  1.00 10.00      A   
ATOM   1463 HH11 ARG A 156     -10.657 -24.277  15.508  1.00 10.00      A   
ATOM   1464 HH12 ARG A 156     -12.086 -25.293  15.083  1.00 10.00      A   
ATOM   1465  NH2 ARG A 156     -11.353 -25.784  12.709  1.00 10.00      A   
ATOM   1466 HH21 ARG A 156     -10.969 -25.927  11.748  1.00 10.00      A   
ATOM   1467 HH22 ARG A 156     -12.256 -26.234  12.975  1.00 10.00      A   
ATOM   1468  C   ARG A 156      -7.764 -21.044  10.619  1.00 10.00      A   
ATOM   1469  O   ARG A 156      -8.063 -21.831   9.723  1.00 10.00      A   
ATOM   1470  N   ASN A 157      -8.332 -19.852  10.748  1.00 10.00      A   
ATOM   1471  HN  ASN A 157      -8.061 -19.267  11.488  1.00 10.00      A   
ATOM   1472  CA  ASN A 157      -9.346 -19.382   9.810  1.00 10.00      A   
ATOM   1473  CB  ASN A 157     -10.543 -18.782  10.555  1.00 10.00      A   
ATOM   1474  CG  ASN A 157     -11.766 -19.672  10.523  1.00 10.00      A   
ATOM   1475  OD1 ASN A 157     -12.034 -20.349   9.528  1.00 10.00      A   
ATOM   1476  ND2 ASN A 157     -12.516 -19.684  11.615  1.00 10.00      A   
ATOM   1477 HD21 ASN A 157     -12.246 -19.117  12.370  1.00 10.00      A   
ATOM   1478 HD22 ASN A 157     -13.308 -20.261  11.628  1.00 10.00      A   
ATOM   1479  C   ASN A 157      -8.746 -18.349   8.865  1.00 10.00      A   
ATOM   1480  O   ASN A 157      -9.453 -17.751   8.048  1.00 10.00      A   
ATOM   1481  N   LEU A 158      -7.439 -18.143   8.991  1.00 10.00      A   
ATOM   1482  HN  LEU A 158      -6.941 -18.657   9.660  1.00 10.00      A   
ATOM   1483  CA  LEU A 158      -6.722 -17.188   8.160  1.00 10.00      A   
ATOM   1484  CB  LEU A 158      -5.275 -17.053   8.644  1.00 10.00      A   
ATOM   1485  CG  LEU A 158      -4.400 -16.029   7.915  1.00 10.00      A   
ATOM   1486  CD1 LEU A 158      -4.767 -14.611   8.324  1.00 10.00      A   
ATOM   1487  CD2 LEU A 158      -2.928 -16.300   8.177  1.00 10.00      A   
ATOM   1488  C   LEU A 158      -6.748 -17.626   6.699  1.00 10.00      A   
ATOM   1489  O   LEU A 158      -6.651 -18.812   6.394  1.00 10.00      A   
ATOM   1490  N   LYS A 159      -6.890 -16.667   5.804  1.00 10.00      A   
ATOM   1491  HN  LYS A 159      -6.972 -15.735   6.109  1.00 10.00      A   
ATOM   1492  CA  LYS A 159      -6.935 -16.956   4.383  1.00 10.00      A   
ATOM   1493  CB  LYS A 159      -8.302 -16.576   3.812  1.00 10.00      A   
ATOM   1494  CG  LYS A 159      -9.463 -17.379   4.376  1.00 10.00      A   
ATOM   1495  CD  LYS A 159     -10.795 -16.749   4.003  1.00 10.00      A   
ATOM   1496  CE  LYS A 159     -11.019 -16.783   2.501  1.00 10.00      A   
ATOM   1497  NZ  LYS A 159     -12.117 -15.874   2.084  1.00 10.00      A   
ATOM   1498  HZ1 LYS A 159     -12.223 -15.895   1.050  1.00 10.00      A   
ATOM   1499  HZ2 LYS A 159     -11.905 -14.896   2.376  1.00 10.00      A   
ATOM   1500  HZ3 LYS A 159     -13.014 -16.167   2.519  1.00 10.00      A   
ATOM   1501  C   LYS A 159      -5.848 -16.205   3.628  1.00 10.00      A   
ATOM   1502  O   LYS A 159      -5.083 -16.795   2.864  1.00 10.00      A   
ATOM   1503  N   GLU A 160      -5.774 -14.901   3.848  1.00 10.00      A   
ATOM   1504  HN  GLU A 160      -6.382 -14.486   4.495  1.00 10.00      A   
ATOM   1505  CA  GLU A 160      -4.795 -14.076   3.156  1.00 10.00      A   
ATOM   1506  CB  GLU A 160      -5.492 -13.050   2.260  1.00 10.00      A   
ATOM   1507  CG  GLU A 160      -6.379 -13.665   1.192  1.00 10.00      A   
ATOM   1508  CD  GLU A 160      -6.799 -12.665   0.134  1.00 10.00      A   
ATOM   1509  OE1 GLU A 160      -8.015 -12.524  -0.103  1.00 10.00      A   
ATOM   1510  OE2 GLU A 160      -5.915 -12.019  -0.469  1.00 10.00      A   
ATOM   1511  C   GLU A 160      -3.832 -13.385   4.113  1.00 10.00      A   
ATOM   1512  O   GLU A 160      -4.245 -12.677   5.032  1.00 10.00      A   
ATOM   1513  N   LEU A 161      -2.546 -13.597   3.880  1.00 10.00      A   
ATOM   1514  HN  LEU A 161      -2.290 -14.180   3.135  1.00 10.00      A   
ATOM   1515  CA  LEU A 161      -1.495 -12.998   4.690  1.00 10.00      A   
ATOM   1516  CB  LEU A 161      -0.735 -14.081   5.464  1.00 10.00      A   
ATOM   1517  CG  LEU A 161       0.371 -13.600   6.406  1.00 10.00      A   
ATOM   1518  CD1 LEU A 161      -0.209 -12.773   7.541  1.00 10.00      A   
ATOM   1519  CD2 LEU A 161       1.158 -14.782   6.948  1.00 10.00      A   
ATOM   1520  C   LEU A 161      -0.533 -12.218   3.798  1.00 10.00      A   
ATOM   1521  O   LEU A 161       0.358 -12.795   3.162  1.00 10.00      A   
ATOM   1522  N   ASP A 162      -0.725 -10.908   3.736  1.00 10.00      A   
ATOM   1523  HN  ASP A 162      -1.451 -10.503   4.267  1.00 10.00      A   
ATOM   1524  CA  ASP A 162       0.115 -10.043   2.914  1.00 10.00      A   
ATOM   1525  CB  ASP A 162      -0.746  -9.260   1.922  1.00 10.00      A   
ATOM   1526  CG  ASP A 162       0.064  -8.303   1.072  1.00 10.00      A   
ATOM   1527  OD1 ASP A 162       1.172  -8.678   0.634  1.00 10.00      A   
ATOM   1528  OD2 ASP A 162      -0.411  -7.181   0.820  1.00 10.00      A   
ATOM   1529  C   ASP A 162       0.908  -9.080   3.789  1.00 10.00      A   
ATOM   1530  O   ASP A 162       0.332  -8.280   4.522  1.00 10.00      A   
ATOM   1531  N   LEU A 163       2.230  -9.163   3.711  1.00 10.00      A   
ATOM   1532  HN  LEU A 163       2.632  -9.815   3.097  1.00 10.00      A   
ATOM   1533  CA  LEU A 163       3.106  -8.310   4.512  1.00 10.00      A   
ATOM   1534  CB  LEU A 163       3.899  -9.171   5.497  1.00 10.00      A   
ATOM   1535  CG  LEU A 163       3.108 -10.210   6.294  1.00 10.00      A   
ATOM   1536  CD1 LEU A 163       4.048 -11.134   7.052  1.00 10.00      A   
ATOM   1537  CD2 LEU A 163       2.141  -9.532   7.250  1.00 10.00      A   
ATOM   1538  C   LEU A 163       4.074  -7.543   3.614  1.00 10.00      A   
ATOM   1539  O   LEU A 163       5.199  -7.222   4.011  1.00 10.00      A   
ATOM   1540  N   ARG A 164       3.612  -7.232   2.412  1.00 10.00      A   
ATOM   1541  HN  ARG A 164       2.688  -7.481   2.188  1.00 10.00      A   
ATOM   1542  CA  ARG A 164       4.417  -6.534   1.407  1.00 10.00      A   
ATOM   1543  CB  ARG A 164       3.602  -6.319   0.128  1.00 10.00      A   
ATOM   1544  CG  ARG A 164       2.493  -5.282   0.249  1.00 10.00      A   
ATOM   1545  CD  ARG A 164       1.515  -5.379  -0.910  1.00 10.00      A   
ATOM   1546  NE  ARG A 164       0.795  -4.125  -1.140  1.00 10.00      A   
ATOM   1547  HE  ARG A 164       1.306  -3.384  -1.535  1.00 10.00      A   
ATOM   1548  CZ  ARG A 164      -0.495  -3.937  -0.859  1.00 10.00      A   
ATOM   1549  NH1 ARG A 164      -1.220  -4.913  -0.320  1.00 10.00      A   
ATOM   1550 HH11 ARG A 164      -0.782  -5.846  -0.096  1.00 10.00      A   
ATOM   1551 HH12 ARG A 164      -2.227  -4.763  -0.109  1.00 10.00      A   
ATOM   1552  NH2 ARG A 164      -1.061  -2.758  -1.111  1.00 10.00      A   
ATOM   1553 HH21 ARG A 164      -2.072  -2.603  -0.900  1.00 10.00      A   
ATOM   1554 HH22 ARG A 164      -0.495  -1.982  -1.518  1.00 10.00      A   
ATOM   1555  C   ARG A 164       5.012  -5.204   1.879  1.00 10.00      A   
ATOM   1556  O   ARG A 164       4.457  -4.518   2.741  1.00 10.00      A   
ATOM   1557  N   GLU A 165       6.167  -4.875   1.299  1.00 10.00      A   
ATOM   1558  HN  GLU A 165       6.558  -5.505   0.656  1.00 10.00      A   
ATOM   1559  CA  GLU A 165       6.881  -3.619   1.564  1.00 10.00      A   
ATOM   1560  CB  GLU A 165       6.107  -2.436   0.967  1.00 10.00      A   
ATOM   1561  CG  GLU A 165       6.335  -2.212  -0.520  1.00 10.00      A   
ATOM   1562  CD  GLU A 165       5.927  -3.396  -1.370  1.00 10.00      A   
ATOM   1563  OE1 GLU A 165       4.716  -3.598  -1.583  1.00 10.00      A   
ATOM   1564  OE2 GLU A 165       6.820  -4.128  -1.839  1.00 10.00      A   
ATOM   1565  C   GLU A 165       7.166  -3.356   3.045  1.00 10.00      A   
ATOM   1566  O   GLU A 165       7.078  -2.216   3.497  1.00 10.00      A   
ATOM   1567  N   SER A 166       7.542  -4.383   3.790  1.00 10.00      A   
ATOM   1568  HN  SER A 166       7.651  -5.264   3.379  1.00 10.00      A   
ATOM   1569  CA  SER A 166       7.815  -4.212   5.217  1.00 10.00      A   
ATOM   1570  CB  SER A 166       6.700  -4.845   6.042  1.00 10.00      A   
ATOM   1571  OG  SER A 166       5.427  -4.430   5.574  1.00 10.00      A   
ATOM   1572  HG  SER A 166       5.194  -4.943   4.787  1.00 10.00      A   
ATOM   1573  C   SER A 166       9.168  -4.783   5.634  1.00 10.00      A   
ATOM   1574  O   SER A 166       9.815  -5.504   4.870  1.00 10.00      A   
ATOM   1575  N   ASP A 167       9.586  -4.438   6.850  1.00 10.00      A   
ATOM   1576  HN  ASP A 167       9.029  -3.837   7.395  1.00 10.00      A   
ATOM   1577  CA  ASP A 167      10.844  -4.913   7.408  1.00 10.00      A   
ATOM   1578  CB  ASP A 167      11.801  -3.747   7.674  1.00 10.00      A   
ATOM   1579  CG  ASP A 167      12.970  -4.140   8.566  1.00 10.00      A   
ATOM   1580  OD1 ASP A 167      13.855  -4.899   8.106  1.00 10.00      A   
ATOM   1581  OD2 ASP A 167      13.016  -3.685   9.726  1.00 10.00      A   
ATOM   1582  C   ASP A 167      10.577  -5.672   8.702  1.00 10.00      A   
ATOM   1583  O   ASP A 167      10.051  -5.113   9.668  1.00 10.00      A   
ATOM   1584  N   VAL A 168      10.921  -6.947   8.707  1.00 10.00      A   
ATOM   1585  HN  VAL A 168      11.333  -7.330   7.908  1.00 10.00      A   
ATOM   1586  CA  VAL A 168      10.720  -7.794   9.872  1.00 10.00      A   
ATOM   1587  CB  VAL A 168       9.741  -8.947   9.560  1.00 10.00      A   
ATOM   1588  CG1 VAL A 168       9.428  -9.753  10.810  1.00 10.00      A   
ATOM   1589  CG2 VAL A 168       8.463  -8.415   8.934  1.00 10.00      A   
ATOM   1590  C   VAL A 168      12.049  -8.383  10.322  1.00 10.00      A   
ATOM   1591  O   VAL A 168      12.900  -8.710   9.495  1.00 10.00      A   
ATOM   1592  N   ASP A 169      12.231  -8.495  11.629  1.00 10.00      A   
ATOM   1593  HN  ASP A 169      11.526  -8.191  12.237  1.00 10.00      A   
ATOM   1594  CA  ASP A 169      13.456  -9.059  12.179  1.00 10.00      A   
ATOM   1595  CB  ASP A 169      13.586  -8.747  13.670  1.00 10.00      A   
ATOM   1596  CG  ASP A 169      14.640  -7.695  13.963  1.00 10.00      A   
ATOM   1597  OD1 ASP A 169      15.846  -8.002  13.849  1.00 10.00      A   
ATOM   1598  OD2 ASP A 169      14.266  -6.558  14.319  1.00 10.00      A   
ATOM   1599  C   ASP A 169      13.495 -10.561  11.940  1.00 10.00      A   
ATOM   1600  O   ASP A 169      12.646 -11.307  12.437  1.00 10.00      A   
ATOM   1601  N   ASP A 170      14.467 -10.992  11.155  1.00 10.00      A   
ATOM   1602  HN  ASP A 170      15.099 -10.342  10.786  1.00 10.00      A   
ATOM   1603  CA  ASP A 170      14.624 -12.405  10.818  1.00 10.00      A   
ATOM   1604  CB  ASP A 170      15.504 -12.574   9.577  1.00 10.00      A   
ATOM   1605  CG  ASP A 170      14.918 -11.934   8.337  1.00 10.00      A   
ATOM   1606  OD1 ASP A 170      13.977 -12.509   7.750  1.00 10.00      A   
ATOM   1607  OD2 ASP A 170      15.411 -10.862   7.938  1.00 10.00      A   
ATOM   1608  C   ASP A 170      15.206 -13.202  11.977  1.00 10.00      A   
ATOM   1609  O   ASP A 170      16.414 -13.442  12.034  1.00 10.00      A   
ATOM   1610  N   VAL A 171      14.344 -13.605  12.901  1.00 10.00      A   
ATOM   1611  HN  VAL A 171      13.399 -13.365  12.805  1.00 10.00      A   
ATOM   1612  CA  VAL A 171      14.764 -14.383  14.056  1.00 10.00      A   
ATOM   1613  CB  VAL A 171      13.789 -14.214  15.247  1.00 10.00      A   
ATOM   1614  CG1 VAL A 171      14.214 -15.061  16.440  1.00 10.00      A   
ATOM   1615  CG2 VAL A 171      13.673 -12.750  15.643  1.00 10.00      A   
ATOM   1616  C   VAL A 171      14.878 -15.861  13.691  1.00 10.00      A   
ATOM   1617  O   VAL A 171      15.950 -16.456  13.797  1.00 10.00      A   
ATOM   1618  N   SER A 172      13.779 -16.451  13.240  1.00 10.00      A   
ATOM   1619  HN  SER A 172      12.951 -15.932  13.146  1.00 10.00      A   
ATOM   1620  CA  SER A 172      13.782 -17.854  12.878  1.00 10.00      A   
ATOM   1621  CB  SER A 172      13.615 -18.726  14.128  1.00 10.00      A   
ATOM   1622  OG  SER A 172      14.050 -20.056  13.887  1.00 10.00      A   
ATOM   1623  HG  SER A 172      15.016 -20.068  13.824  1.00 10.00      A   
ATOM   1624  C   SER A 172      12.684 -18.158  11.865  1.00 10.00      A   
ATOM   1625  O   SER A 172      11.543 -17.721  12.021  1.00 10.00      A   
ATOM   1626  N   GLY A 173      13.036 -18.915  10.830  1.00 10.00      A   
ATOM   1627  HN  GLY A 173      13.963 -19.234  10.762  1.00 10.00      A   
ATOM   1628  CA  GLY A 173      12.076 -19.269   9.800  1.00 10.00      A   
ATOM   1629  C   GLY A 173      11.236 -20.472  10.183  1.00 10.00      A   
ATOM   1630  O   GLY A 173      10.488 -21.007   9.364  1.00 10.00      A   
ATOM   1631  N   HIS A 174      11.356 -20.888  11.437  1.00 10.00      A   
ATOM   1632  HN  HIS A 174      11.969 -20.414  12.038  1.00 10.00      A   
ATOM   1633  CA  HIS A 174      10.616 -22.033  11.954  1.00 10.00      A   
ATOM   1634  CB  HIS A 174      11.290 -22.557  13.228  1.00 10.00      A   
ATOM   1635  CG  HIS A 174      10.965 -23.980  13.563  1.00 10.00      A   
ATOM   1636  ND1 HIS A 174      11.119 -24.989  12.642  1.00 10.00      A   
ATOM   1637  CD2 HIS A 174      10.505 -24.508  14.724  1.00 10.00      A   
ATOM   1638  CE1 HIS A 174      10.756 -26.101  13.254  1.00 10.00      A   
ATOM   1639  NE2 HIS A 174      10.377 -25.856  14.513  1.00 10.00      A   
ATOM   1640  HE2 HIS A 174      10.076 -26.521  15.168  1.00 10.00      A   
ATOM   1641  C   HIS A 174       9.160 -21.663  12.236  1.00 10.00      A   
ATOM   1642  O   HIS A 174       8.343 -22.527  12.549  1.00 10.00      A   
ATOM   1643  N   TRP A 175       8.840 -20.376  12.110  1.00 10.00      A   
ATOM   1644  HN  TRP A 175       9.536 -19.734  11.858  1.00 10.00      A   
ATOM   1645  CA  TRP A 175       7.480 -19.895  12.347  1.00 10.00      A   
ATOM   1646  CB  TRP A 175       7.412 -18.362  12.247  1.00 10.00      A   
ATOM   1647  CG  TRP A 175       7.567 -17.827  10.849  1.00 10.00      A   
ATOM   1648  CD1 TRP A 175       8.735 -17.557  10.197  1.00 10.00      A   
ATOM   1649  CD2 TRP A 175       6.512 -17.502   9.932  1.00 10.00      A   
ATOM   1650  NE1 TRP A 175       8.474 -17.087   8.934  1.00 10.00      A   
ATOM   1651  HE1 TRP A 175       9.150 -16.823   8.274  1.00 10.00      A   
ATOM   1652  CE2 TRP A 175       7.118 -17.044   8.746  1.00 10.00      A   
ATOM   1653  CE3 TRP A 175       5.115 -17.559   9.999  1.00 10.00      A   
ATOM   1654  CZ2 TRP A 175       6.378 -16.644   7.637  1.00 10.00      A   
ATOM   1655  CZ3 TRP A 175       4.383 -17.161   8.896  1.00 10.00      A   
ATOM   1656  CH2 TRP A 175       5.014 -16.710   7.731  1.00 10.00      A   
ATOM   1657  C   TRP A 175       6.495 -20.537  11.370  1.00 10.00      A   
ATOM   1658  O   TRP A 175       5.325 -20.735  11.688  1.00 10.00      A   
ATOM   1659  N   LEU A 176       6.989 -20.879  10.184  1.00 10.00      A   
ATOM   1660  HN  LEU A 176       7.935 -20.718  10.000  1.00 10.00      A   
ATOM   1661  CA  LEU A 176       6.164 -21.491   9.152  1.00 10.00      A   
ATOM   1662  CB  LEU A 176       6.934 -21.538   7.833  1.00 10.00      A   
ATOM   1663  CG  LEU A 176       6.100 -21.750   6.570  1.00 10.00      A   
ATOM   1664  CD1 LEU A 176       5.379 -20.470   6.185  1.00 10.00      A   
ATOM   1665  CD2 LEU A 176       6.976 -22.236   5.431  1.00 10.00      A   
ATOM   1666  C   LEU A 176       5.752 -22.901   9.554  1.00 10.00      A   
ATOM   1667  O   LEU A 176       4.728 -23.415   9.105  1.00 10.00      A   
ATOM   1668  N   SER A 177       6.551 -23.516  10.412  1.00 10.00      A   
ATOM   1669  HN  SER A 177       7.348 -23.053  10.746  1.00 10.00      A   
ATOM   1670  CA  SER A 177       6.281 -24.864  10.875  1.00 10.00      A   
ATOM   1671  CB  SER A 177       7.571 -25.488  11.409  1.00 10.00      A   
ATOM   1672  OG  SER A 177       8.708 -24.927  10.765  1.00 10.00      A   
ATOM   1673  HG  SER A 177       9.411 -24.805  11.416  1.00 10.00      A   
ATOM   1674  C   SER A 177       5.201 -24.867  11.955  1.00 10.00      A   
ATOM   1675  O   SER A 177       4.729 -25.925  12.371  1.00 10.00      A   
ATOM   1676  N   HIS A 178       4.805 -23.676  12.397  1.00 10.00      A   
ATOM   1677  HN  HIS A 178       5.213 -22.865  12.022  1.00 10.00      A   
ATOM   1678  CA  HIS A 178       3.781 -23.542  13.432  1.00 10.00      A   
ATOM   1679  CB  HIS A 178       3.873 -22.185  14.136  1.00 10.00      A   
ATOM   1680  CG  HIS A 178       4.952 -22.101  15.169  1.00 10.00      A   
ATOM   1681  ND1 HIS A 178       4.662 -21.920  16.503  1.00 10.00      A   
ATOM   1682  CD2 HIS A 178       6.294 -22.161  15.010  1.00 10.00      A   
ATOM   1683  CE1 HIS A 178       5.830 -21.874  17.120  1.00 10.00      A   
ATOM   1684  NE2 HIS A 178       6.840 -22.014  16.256  1.00 10.00      A   
ATOM   1685  HE2 HIS A 178       7.798 -22.020  16.477  1.00 10.00      A   
ATOM   1686  C   HIS A 178       2.383 -23.737  12.856  1.00 10.00      A   
ATOM   1687  O   HIS A 178       1.430 -23.989  13.596  1.00 10.00      A   
ATOM   1688  N   PHE A 179       2.272 -23.611  11.535  1.00 10.00      A   
ATOM   1689  HN  PHE A 179       3.072 -23.404  11.008  1.00 10.00      A   
ATOM   1690  CA  PHE A 179       0.995 -23.782  10.850  1.00 10.00      A   
ATOM   1691  CB  PHE A 179       1.153 -23.534   9.345  1.00 10.00      A   
ATOM   1692  CG  PHE A 179       1.122 -22.089   8.930  1.00 10.00      A   
ATOM   1693  CD1 PHE A 179       2.295 -21.393   8.705  1.00 10.00      A   
ATOM   1694  CD2 PHE A 179      -0.084 -21.433   8.752  1.00 10.00      A   
ATOM   1695  CE1 PHE A 179       2.266 -20.070   8.310  1.00 10.00      A   
ATOM   1696  CE2 PHE A 179      -0.122 -20.109   8.360  1.00 10.00      A   
ATOM   1697  CZ  PHE A 179       1.055 -19.426   8.138  1.00 10.00      A   
ATOM   1698  C   PHE A 179       0.472 -25.201  11.068  1.00 10.00      A   
ATOM   1699  O   PHE A 179       1.111 -26.174  10.666  1.00 10.00      A   
ATOM   1700  N   PRO A 180      -0.686 -25.339  11.716  1.00 10.00      A   
ATOM   1701  CA  PRO A 180      -1.284 -26.648  11.982  1.00 10.00      A   
ATOM   1702  CB  PRO A 180      -2.538 -26.315  12.803  1.00 10.00      A   
ATOM   1703  CG  PRO A 180      -2.320 -24.928  13.299  1.00 10.00      A   
ATOM   1704  CD  PRO A 180      -1.504 -24.243  12.245  1.00 10.00      A   
ATOM   1705  C   PRO A 180      -1.678 -27.360  10.690  1.00 10.00      A   
ATOM   1706  O   PRO A 180      -2.073 -26.718   9.715  1.00 10.00      A   
ATOM   1707  N   ASP A 181      -1.576 -28.685  10.690  1.00 10.00      A   
ATOM   1708  HN  ASP A 181      -1.249 -29.138  11.496  1.00 10.00      A   
ATOM   1709  CA  ASP A 181      -1.922 -29.488   9.519  1.00 10.00      A   
ATOM   1710  CB  ASP A 181      -1.510 -30.953   9.713  1.00 10.00      A   
ATOM   1711  CG  ASP A 181      -0.011 -31.168   9.628  1.00 10.00      A   
ATOM   1712  OD1 ASP A 181       0.520 -31.291   8.501  1.00 10.00      A   
ATOM   1713  OD2 ASP A 181       0.645 -31.224  10.691  1.00 10.00      A   
ATOM   1714  C   ASP A 181      -3.415 -29.398   9.223  1.00 10.00      A   
ATOM   1715  O   ASP A 181      -3.870 -29.747   8.132  1.00 10.00      A   
ATOM   1716  N   THR A 182      -4.168 -28.932  10.212  1.00 10.00      A   
ATOM   1717  HN  THR A 182      -3.744 -28.694  11.063  1.00 10.00      A   
ATOM   1718  CA  THR A 182      -5.604 -28.763  10.085  1.00 10.00      A   
ATOM   1719  CB  THR A 182      -6.246 -28.642  11.479  1.00 10.00      A   
ATOM   1720  OG1 THR A 182      -5.222 -28.333  12.440  1.00 10.00      A   
ATOM   1721  HG1 THR A 182      -5.601 -27.799  13.151  1.00 10.00      A   
ATOM   1722  CG2 THR A 182      -6.920 -29.945  11.869  1.00 10.00      A   
ATOM   1723  C   THR A 182      -5.907 -27.494   9.297  1.00 10.00      A   
ATOM   1724  O   THR A 182      -7.006 -27.320   8.769  1.00 10.00      A   
ATOM   1725  N   TYR A 183      -4.917 -26.612   9.224  1.00 10.00      A   
ATOM   1726  HN  TYR A 183      -4.059 -26.820   9.653  1.00 10.00      A   
ATOM   1727  CA  TYR A 183      -5.055 -25.358   8.504  1.00 10.00      A   
ATOM   1728  CB  TYR A 183      -4.026 -24.337   8.995  1.00 10.00      A   
ATOM   1729  CG  TYR A 183      -4.013 -23.061   8.190  1.00 10.00      A   
ATOM   1730  CD1 TYR A 183      -5.014 -22.117   8.347  1.00 10.00      A   
ATOM   1731  CD2 TYR A 183      -3.005 -22.802   7.269  1.00 10.00      A   
ATOM   1732  CE1 TYR A 183      -5.014 -20.952   7.613  1.00 10.00      A   
ATOM   1733  CE2 TYR A 183      -2.997 -21.633   6.528  1.00 10.00      A   
ATOM   1734  CZ  TYR A 183      -4.006 -20.713   6.706  1.00 10.00      A   
ATOM   1735  OH  TYR A 183      -4.013 -19.551   5.974  1.00 10.00      A   
ATOM   1736  HH  TYR A 183      -4.850 -19.090   6.119  1.00 10.00      A   
ATOM   1737  C   TYR A 183      -4.889 -25.592   7.013  1.00 10.00      A   
ATOM   1738  O   TYR A 183      -3.811 -25.979   6.554  1.00 10.00      A   
ATOM   1739  N   THR A 184      -5.962 -25.373   6.270  1.00 10.00      A   
ATOM   1740  HN  THR A 184      -6.795 -25.097   6.710  1.00 10.00      A   
ATOM   1741  CA  THR A 184      -5.952 -25.560   4.825  1.00 10.00      A   
ATOM   1742  CB  THR A 184      -6.602 -26.909   4.467  1.00 10.00      A   
ATOM   1743  OG1 THR A 184      -7.734 -27.130   5.322  1.00 10.00      A   
ATOM   1744  HG1 THR A 184      -7.642 -27.989   5.756  1.00 10.00      A   
ATOM   1745  CG2 THR A 184      -5.613 -28.046   4.653  1.00 10.00      A   
ATOM   1746  C   THR A 184      -6.711 -24.433   4.120  1.00 10.00      A   
ATOM   1747  O   THR A 184      -7.241 -24.611   3.021  1.00 10.00      A   
ATOM   1748  N   SER A 185      -6.753 -23.268   4.751  1.00 10.00      A   
ATOM   1749  HN  SER A 185      -6.304 -23.174   5.617  1.00 10.00      A   
ATOM   1750  CA  SER A 185      -7.463 -22.127   4.192  1.00 10.00      A   
ATOM   1751  CB  SER A 185      -8.358 -21.504   5.261  1.00 10.00      A   
ATOM   1752  OG  SER A 185      -9.215 -22.484   5.829  1.00 10.00      A   
ATOM   1753  HG  SER A 185      -9.808 -22.823   5.146  1.00 10.00      A   
ATOM   1754  C   SER A 185      -6.520 -21.078   3.600  1.00 10.00      A   
ATOM   1755  O   SER A 185      -6.925 -19.945   3.341  1.00 10.00      A   
ATOM   1756  N   LEU A 186      -5.269 -21.461   3.370  1.00 10.00      A   
ATOM   1757  HN  LEU A 186      -5.001 -22.378   3.582  1.00 10.00      A   
ATOM   1758  CA  LEU A 186      -4.288 -20.542   2.804  1.00 10.00      A   
ATOM   1759  CB  LEU A 186      -2.887 -21.152   2.839  1.00 10.00      A   
ATOM   1760  CG  LEU A 186      -1.742 -20.237   2.400  1.00 10.00      A   
ATOM   1761  CD1 LEU A 186      -1.587 -19.069   3.361  1.00 10.00      A   
ATOM   1762  CD2 LEU A 186      -0.445 -21.020   2.285  1.00 10.00      A   
ATOM   1763  C   LEU A 186      -4.660 -20.154   1.376  1.00 10.00      A   
ATOM   1764  O   LEU A 186      -4.642 -20.986   0.470  1.00 10.00      A   
ATOM   1765  N   VAL A 187      -5.016 -18.890   1.199  1.00 10.00      A   
ATOM   1766  HN  VAL A 187      -5.038 -18.293   1.980  1.00 10.00      A   
ATOM   1767  CA  VAL A 187      -5.396 -18.359  -0.100  1.00 10.00      A   
ATOM   1768  CB  VAL A 187      -6.732 -17.580  -0.011  1.00 10.00      A   
ATOM   1769  CG1 VAL A 187      -7.076 -16.917  -1.337  1.00 10.00      A   
ATOM   1770  CG2 VAL A 187      -7.864 -18.493   0.441  1.00 10.00      A   
ATOM   1771  C   VAL A 187      -4.309 -17.436  -0.647  1.00 10.00      A   
ATOM   1772  O   VAL A 187      -4.004 -17.454  -1.841  1.00 10.00      A   
ATOM   1773  N   SER A 188      -3.722 -16.636   0.227  1.00 10.00      A   
ATOM   1774  HN  SER A 188      -3.993 -16.668   1.172  1.00 10.00      A   
ATOM   1775  CA  SER A 188      -2.685 -15.710  -0.181  1.00 10.00      A   
ATOM   1776  CB  SER A 188      -3.285 -14.314  -0.362  1.00 10.00      A   
ATOM   1777  OG  SER A 188      -2.293 -13.337  -0.619  1.00 10.00      A   
ATOM   1778  HG  SER A 188      -2.467 -12.556  -0.070  1.00 10.00      A   
ATOM   1779  C   SER A 188      -1.552 -15.680   0.834  1.00 10.00      A   
ATOM   1780  O   SER A 188      -1.785 -15.497   2.028  1.00 10.00      A   
ATOM   1781  N   LEU A 189      -0.332 -15.877   0.355  1.00 10.00      A   
ATOM   1782  HN  LEU A 189      -0.216 -16.044  -0.608  1.00 10.00      A   
ATOM   1783  CA  LEU A 189       0.842 -15.860   1.216  1.00 10.00      A   
ATOM   1784  CB  LEU A 189       1.319 -17.285   1.522  1.00 10.00      A   
ATOM   1785  CG  LEU A 189       2.507 -17.410   2.486  1.00 10.00      A   
ATOM   1786  CD1 LEU A 189       2.160 -16.843   3.854  1.00 10.00      A   
ATOM   1787  CD2 LEU A 189       2.955 -18.859   2.600  1.00 10.00      A   
ATOM   1788  C   LEU A 189       1.964 -15.049   0.575  1.00 10.00      A   
ATOM   1789  O   LEU A 189       2.632 -15.510  -0.357  1.00 10.00      A   
ATOM   1790  N   ASN A 190       2.154 -13.836   1.067  1.00 10.00      A   
ATOM   1791  HN  ASN A 190       1.577 -13.518   1.799  1.00 10.00      A   
ATOM   1792  CA  ASN A 190       3.193 -12.958   0.550  1.00 10.00      A   
ATOM   1793  CB  ASN A 190       2.587 -11.675  -0.014  1.00 10.00      A   
ATOM   1794  CG  ASN A 190       3.625 -10.767  -0.643  1.00 10.00      A   
ATOM   1795  OD1 ASN A 190       4.673 -11.218  -1.101  1.00 10.00      A   
ATOM   1796  ND2 ASN A 190       3.346  -9.476  -0.658  1.00 10.00      A   
ATOM   1797 HD21 ASN A 190       2.492  -9.178  -0.251  1.00 10.00      A   
ATOM   1798 HD22 ASN A 190       3.977  -8.869  -1.096  1.00 10.00      A   
ATOM   1799  C   ASN A 190       4.209 -12.625   1.632  1.00 10.00      A   
ATOM   1800  O   ASN A 190       3.985 -11.738   2.459  1.00 10.00      A   
ATOM   1801  N   ILE A 191       5.322 -13.346   1.622  1.00 10.00      A   
ATOM   1802  HN  ILE A 191       5.435 -14.039   0.935  1.00 10.00      A   
ATOM   1803  CA  ILE A 191       6.382 -13.140   2.603  1.00 10.00      A   
ATOM   1804  CB  ILE A 191       6.490 -14.322   3.593  1.00 10.00      A   
ATOM   1805  CG1 ILE A 191       6.498 -15.659   2.843  1.00 10.00      A   
ATOM   1806  CG2 ILE A 191       5.351 -14.275   4.603  1.00 10.00      A   
ATOM   1807  CD1 ILE A 191       6.770 -16.858   3.726  1.00 10.00      A   
ATOM   1808  C   ILE A 191       7.723 -12.925   1.912  1.00 10.00      A   
ATOM   1809  O   ILE A 191       8.755 -13.433   2.347  1.00 10.00      A   
ATOM   1810  N   SER A 192       7.699 -12.142   0.844  1.00 10.00      A   
ATOM   1811  HN  SER A 192       6.847 -11.746   0.568  1.00 10.00      A   
ATOM   1812  CA  SER A 192       8.896 -11.846   0.063  1.00 10.00      A   
ATOM   1813  CB  SER A 192       8.491 -11.396  -1.341  1.00 10.00      A   
ATOM   1814  OG  SER A 192       7.308 -10.612  -1.297  1.00 10.00      A   
ATOM   1815  HG  SER A 192       6.587 -11.094  -1.728  1.00 10.00      A   
ATOM   1816  C   SER A 192       9.764 -10.779   0.731  1.00 10.00      A   
ATOM   1817  O   SER A 192      10.822 -10.402   0.220  1.00 10.00      A   
ATOM   1818  N   CYS A 193       9.312 -10.295   1.874  1.00 10.00      A   
ATOM   1819  HN  CYS A 193       8.461 -10.629   2.233  1.00 10.00      A   
ATOM   1820  CA  CYS A 193      10.035  -9.272   2.610  1.00 10.00      A   
ATOM   1821  CB  CYS A 193       9.042  -8.391   3.359  1.00 10.00      A   
ATOM   1822  SG  CYS A 193       7.430  -9.169   3.603  1.00 10.00      A   
ATOM   1823  HG  CYS A 193       6.602  -8.693   2.681  1.00 10.00      A   
ATOM   1824  C   CYS A 193      11.032  -9.886   3.585  1.00 10.00      A   
ATOM   1825  O   CYS A 193      12.032  -9.258   3.938  1.00 10.00      A   
ATOM   1826  N   LEU A 194      10.757 -11.110   4.013  1.00 10.00      A   
ATOM   1827  HN  LEU A 194       9.954 -11.562   3.685  1.00 10.00      A   
ATOM   1828  CA  LEU A 194      11.626 -11.805   4.948  1.00 10.00      A   
ATOM   1829  CB  LEU A 194      10.895 -13.004   5.562  1.00 10.00      A   
ATOM   1830  CG  LEU A 194       9.865 -12.688   6.650  1.00 10.00      A   
ATOM   1831  CD1 LEU A 194       9.081 -13.938   7.027  1.00 10.00      A   
ATOM   1832  CD2 LEU A 194      10.544 -12.092   7.873  1.00 10.00      A   
ATOM   1833  C   LEU A 194      12.903 -12.272   4.264  1.00 10.00      A   
ATOM   1834  O   LEU A 194      12.879 -12.717   3.115  1.00 10.00      A   
ATOM   1835  N   ALA A 195      14.014 -12.174   4.970  1.00 10.00      A   
ATOM   1836  HN  ALA A 195      13.973 -11.821   5.891  1.00 10.00      A   
ATOM   1837  CA  ALA A 195      15.294 -12.599   4.429  1.00 10.00      A   
ATOM   1838  CB  ALA A 195      16.381 -11.591   4.776  1.00 10.00      A   
ATOM   1839  C   ALA A 195      15.647 -13.979   4.969  1.00 10.00      A   
ATOM   1840  O   ALA A 195      16.537 -14.654   4.452  1.00 10.00      A   
ATOM   1841  N   SER A 196      14.935 -14.385   6.012  1.00 10.00      A   
ATOM   1842  HN  SER A 196      14.246 -13.787   6.379  1.00 10.00      A   
ATOM   1843  CA  SER A 196      15.146 -15.679   6.640  1.00 10.00      A   
ATOM   1844  CB  SER A 196      14.441 -15.737   8.001  1.00 10.00      A   
ATOM   1845  OG  SER A 196      13.226 -15.001   7.987  1.00 10.00      A   
ATOM   1846  HG  SER A 196      13.424 -14.048   7.942  1.00 10.00      A   
ATOM   1847  C   SER A 196      14.672 -16.814   5.739  1.00 10.00      A   
ATOM   1848  O   SER A 196      13.721 -16.662   4.966  1.00 10.00      A   
ATOM   1849  N   GLU A 197      15.348 -17.947   5.831  1.00 10.00      A   
ATOM   1850  HN  GLU A 197      16.092 -18.012   6.469  1.00 10.00      A   
ATOM   1851  CA  GLU A 197      15.002 -19.101   5.030  1.00 10.00      A   
ATOM   1852  CB  GLU A 197      16.260 -19.892   4.679  1.00 10.00      A   
ATOM   1853  CG  GLU A 197      16.085 -20.854   3.519  1.00 10.00      A   
ATOM   1854  CD  GLU A 197      17.221 -21.845   3.427  1.00 10.00      A   
ATOM   1855  OE1 GLU A 197      17.097 -22.939   4.009  1.00 10.00      A   
ATOM   1856  OE2 GLU A 197      18.245 -21.538   2.780  1.00 10.00      A   
ATOM   1857  C   GLU A 197      14.022 -19.978   5.798  1.00 10.00      A   
ATOM   1858  O   GLU A 197      14.361 -20.523   6.851  1.00 10.00      A   
ATOM   1859  N   VAL A 198      12.804 -20.083   5.290  1.00 10.00      A   
ATOM   1860  HN  VAL A 198      12.590 -19.606   4.457  1.00 10.00      A   
ATOM   1861  CA  VAL A 198      11.780 -20.894   5.933  1.00 10.00      A   
ATOM   1862  CB  VAL A 198      10.351 -20.445   5.558  1.00 10.00      A   
ATOM   1863  CG1 VAL A 198      10.071 -19.062   6.124  1.00 10.00      A   
ATOM   1864  CG2 VAL A 198      10.144 -20.462   4.048  1.00 10.00      A   
ATOM   1865  C   VAL A 198      11.969 -22.369   5.602  1.00 10.00      A   
ATOM   1866  O   VAL A 198      12.592 -22.709   4.598  1.00 10.00      A   
ATOM   1867  N   SER A 199      11.445 -23.237   6.461  1.00 10.00      A   
ATOM   1868  HN  SER A 199      10.976 -22.901   7.251  1.00 10.00      A   
ATOM   1869  CA  SER A 199      11.555 -24.676   6.262  1.00 10.00      A   
ATOM   1870  CB  SER A 199      10.946 -25.433   7.448  1.00 10.00      A   
ATOM   1871  OG  SER A 199      11.114 -26.837   7.307  1.00 10.00      A   
ATOM   1872  HG  SER A 199      11.806 -27.138   7.912  1.00 10.00      A   
ATOM   1873  C   SER A 199      10.885 -25.105   4.962  1.00 10.00      A   
ATOM   1874  O   SER A 199       9.668 -24.962   4.799  1.00 10.00      A   
ATOM   1875  N   PHE A 200      11.685 -25.636   4.043  1.00 10.00      A   
ATOM   1876  HN  PHE A 200      12.641 -25.714   4.237  1.00 10.00      A   
ATOM   1877  CA  PHE A 200      11.182 -26.092   2.754  1.00 10.00      A   
ATOM   1878  CB  PHE A 200      12.339 -26.529   1.850  1.00 10.00      A   
ATOM   1879  CG  PHE A 200      11.952 -26.756   0.412  1.00 10.00      A   
ATOM   1880  CD1 PHE A 200      11.857 -25.691  -0.472  1.00 10.00      A   
ATOM   1881  CD2 PHE A 200      11.691 -28.032  -0.056  1.00 10.00      A   
ATOM   1882  CE1 PHE A 200      11.509 -25.899  -1.793  1.00 10.00      A   
ATOM   1883  CE2 PHE A 200      11.340 -28.247  -1.375  1.00 10.00      A   
ATOM   1884  CZ  PHE A 200      11.250 -27.178  -2.246  1.00 10.00      A   
ATOM   1885  C   PHE A 200      10.188 -27.234   2.940  1.00 10.00      A   
ATOM   1886  O   PHE A 200       9.194 -27.328   2.219  1.00 10.00      A   
ATOM   1887  N   SER A 201      10.455 -28.088   3.922  1.00 10.00      A   
ATOM   1888  HN  SER A 201      11.264 -27.958   4.464  1.00 10.00      A   
ATOM   1889  CA  SER A 201       9.586 -29.218   4.214  1.00 10.00      A   
ATOM   1890  CB  SER A 201      10.189 -30.065   5.338  1.00 10.00      A   
ATOM   1891  OG  SER A 201      11.580 -30.261   5.137  1.00 10.00      A   
ATOM   1892  HG  SER A 201      11.798 -30.090   4.213  1.00 10.00      A   
ATOM   1893  C   SER A 201       8.190 -28.733   4.604  1.00 10.00      A   
ATOM   1894  O   SER A 201       7.183 -29.227   4.090  1.00 10.00      A   
ATOM   1895  N   ALA A 202       8.142 -27.745   5.495  1.00 10.00      A   
ATOM   1896  HN  ALA A 202       8.985 -27.381   5.853  1.00 10.00      A   
ATOM   1897  CA  ALA A 202       6.878 -27.186   5.951  1.00 10.00      A   
ATOM   1898  CB  ALA A 202       7.105 -26.281   7.152  1.00 10.00      A   
ATOM   1899  C   ALA A 202       6.190 -26.421   4.823  1.00 10.00      A   
ATOM   1900  O   ALA A 202       4.978 -26.526   4.637  1.00 10.00      A   
ATOM   1901  N   LEU A 203       6.978 -25.668   4.066  1.00 10.00      A   
ATOM   1902  HN  LEU A 203       7.939 -25.639   4.267  1.00 10.00      A   
ATOM   1903  CA  LEU A 203       6.467 -24.878   2.952  1.00 10.00      A   
ATOM   1904  CB  LEU A 203       7.608 -24.083   2.307  1.00 10.00      A   
ATOM   1905  CG  LEU A 203       7.214 -23.066   1.236  1.00 10.00      A   
ATOM   1906  CD1 LEU A 203       6.349 -21.963   1.825  1.00 10.00      A   
ATOM   1907  CD2 LEU A 203       8.453 -22.479   0.580  1.00 10.00      A   
ATOM   1908  C   LEU A 203       5.795 -25.765   1.910  1.00 10.00      A   
ATOM   1909  O   LEU A 203       4.709 -25.449   1.417  1.00 10.00      A   
ATOM   1910  N   GLU A 204       6.446 -26.876   1.581  1.00 10.00      A   
ATOM   1911  HN  GLU A 204       7.313 -27.068   2.006  1.00 10.00      A   
ATOM   1912  CA  GLU A 204       5.917 -27.815   0.597  1.00 10.00      A   
ATOM   1913  CB  GLU A 204       6.922 -28.939   0.332  1.00 10.00      A   
ATOM   1914  CG  GLU A 204       6.676 -29.702  -0.960  1.00 10.00      A   
ATOM   1915  CD  GLU A 204       7.636 -30.854  -1.142  1.00 10.00      A   
ATOM   1916  OE1 GLU A 204       8.852 -30.611  -1.220  1.00 10.00      A   
ATOM   1917  OE2 GLU A 204       7.177 -32.013  -1.202  1.00 10.00      A   
ATOM   1918  C   GLU A 204       4.581 -28.401   1.052  1.00 10.00      A   
ATOM   1919  O   GLU A 204       3.590 -28.355   0.322  1.00 10.00      A   
ATOM   1920  N   ARG A 205       4.554 -28.937   2.267  1.00 10.00      A   
ATOM   1921  HN  ARG A 205       5.373 -28.921   2.816  1.00 10.00      A   
ATOM   1922  CA  ARG A 205       3.336 -29.540   2.810  1.00 10.00      A   
ATOM   1923  CB  ARG A 205       3.601 -30.157   4.178  1.00 10.00      A   
ATOM   1924  CG  ARG A 205       4.529 -31.353   4.150  1.00 10.00      A   
ATOM   1925  CD  ARG A 205       4.640 -31.981   5.525  1.00 10.00      A   
ATOM   1926  NE  ARG A 205       6.004 -32.397   5.820  1.00 10.00      A   
ATOM   1927  HE  ARG A 205       6.397 -33.097   5.243  1.00 10.00      A   
ATOM   1928  CZ  ARG A 205       6.744 -31.877   6.793  1.00 10.00      A   
ATOM   1929  NH1 ARG A 205       6.257 -30.914   7.577  1.00 10.00      A   
ATOM   1930 HH11 ARG A 205       6.846 -30.511   8.341  1.00 10.00      A   
ATOM   1931 HH12 ARG A 205       5.284 -30.555   7.431  1.00 10.00      A   
ATOM   1932  NH2 ARG A 205       7.971 -32.332   6.996  1.00 10.00      A   
ATOM   1933 HH21 ARG A 205       8.561 -31.931   7.755  1.00 10.00      A   
ATOM   1934 HH22 ARG A 205       8.352 -33.099   6.398  1.00 10.00      A   
ATOM   1935  C   ARG A 205       2.210 -28.517   2.923  1.00 10.00      A   
ATOM   1936  O   ARG A 205       1.044 -28.830   2.676  1.00 10.00      A   
ATOM   1937  N   LEU A 206       2.574 -27.296   3.292  1.00 10.00      A   
ATOM   1938  HN  LEU A 206       3.523 -27.118   3.475  1.00 10.00      A   
ATOM   1939  CA  LEU A 206       1.613 -26.211   3.451  1.00 10.00      A   
ATOM   1940  CB  LEU A 206       2.317 -24.939   3.933  1.00 10.00      A   
ATOM   1941  CG  LEU A 206       1.818 -24.342   5.252  1.00 10.00      A   
ATOM   1942  CD1 LEU A 206       2.837 -23.358   5.804  1.00 10.00      A   
ATOM   1943  CD2 LEU A 206       0.469 -23.663   5.063  1.00 10.00      A   
ATOM   1944  C   LEU A 206       0.852 -25.926   2.161  1.00 10.00      A   
ATOM   1945  O   LEU A 206      -0.379 -25.920   2.148  1.00 10.00      A   
ATOM   1946  N   VAL A 207       1.585 -25.716   1.077  1.00 10.00      A   
ATOM   1947  HN  VAL A 207       2.564 -25.770   1.141  1.00 10.00      A   
ATOM   1948  CA  VAL A 207       0.970 -25.407  -0.208  1.00 10.00      A   
ATOM   1949  CB  VAL A 207       1.974 -24.785  -1.203  1.00 10.00      A   
ATOM   1950  CG1 VAL A 207       2.518 -23.475  -0.652  1.00 10.00      A   
ATOM   1951  CG2 VAL A 207       3.112 -25.747  -1.515  1.00 10.00      A   
ATOM   1952  C   VAL A 207       0.277 -26.616  -0.835  1.00 10.00      A   
ATOM   1953  O   VAL A 207      -0.672 -26.467  -1.603  1.00 10.00      A   
ATOM   1954  N   THR A 208       0.735 -27.811  -0.487  1.00 10.00      A   
ATOM   1955  HN  THR A 208       1.480 -27.875   0.145  1.00 10.00      A   
ATOM   1956  CA  THR A 208       0.151 -29.028  -1.029  1.00 10.00      A   
ATOM   1957  CB  THR A 208       1.099 -30.233  -0.861  1.00 10.00      A   
ATOM   1958  OG1 THR A 208       2.387 -29.897  -1.387  1.00 10.00      A   
ATOM   1959  HG1 THR A 208       2.876 -29.380  -0.730  1.00 10.00      A   
ATOM   1960  CG2 THR A 208       0.565 -31.453  -1.595  1.00 10.00      A   
ATOM   1961  C   THR A 208      -1.197 -29.333  -0.379  1.00 10.00      A   
ATOM   1962  O   THR A 208      -2.104 -29.862  -1.025  1.00 10.00      A   
ATOM   1963  N   ARG A 209      -1.337 -28.984   0.895  1.00 10.00      A   
ATOM   1964  HN  ARG A 209      -0.589 -28.552   1.365  1.00 10.00      A   
ATOM   1965  CA  ARG A 209      -2.581 -29.243   1.607  1.00 10.00      A   
ATOM   1966  CB  ARG A 209      -2.335 -29.524   3.093  1.00 10.00      A   
ATOM   1967  CG  ARG A 209      -1.965 -28.310   3.931  1.00 10.00      A   
ATOM   1968  CD  ARG A 209      -1.658 -28.713   5.366  1.00 10.00      A   
ATOM   1969  NE  ARG A 209      -1.410 -27.563   6.233  1.00 10.00      A   
ATOM   1970  HE  ARG A 209      -2.175 -26.966   6.422  1.00 10.00      A   
ATOM   1971  CZ  ARG A 209      -0.227 -27.283   6.777  1.00 10.00      A   
ATOM   1972  NH1 ARG A 209       0.821 -28.062   6.544  1.00 10.00      A   
ATOM   1973 HH11 ARG A 209       0.729 -28.904   5.930  1.00 10.00      A   
ATOM   1974 HH12 ARG A 209       1.742 -27.834   6.974  1.00 10.00      A   
ATOM   1975  NH2 ARG A 209      -0.094 -26.227   7.568  1.00 10.00      A   
ATOM   1976 HH21 ARG A 209      -0.913 -25.616   7.771  1.00 10.00      A   
ATOM   1977 HH22 ARG A 209       0.831 -26.010   7.999  1.00 10.00      A   
ATOM   1978  C   ARG A 209      -3.611 -28.132   1.408  1.00 10.00      A   
ATOM   1979  O   ARG A 209      -4.803 -28.343   1.612  1.00 10.00      A   
ATOM   1980  N   CYS A 210      -3.156 -26.957   1.000  1.00 10.00      A   
ATOM   1981  HN  CYS A 210      -2.196 -26.845   0.833  1.00 10.00      A   
ATOM   1982  CA  CYS A 210      -4.056 -25.829   0.783  1.00 10.00      A   
ATOM   1983  CB  CYS A 210      -3.458 -24.543   1.353  1.00 10.00      A   
ATOM   1984  SG  CYS A 210      -2.943 -24.672   3.079  1.00 10.00      A   
ATOM   1985  HG  CYS A 210      -1.698 -25.130   3.090  1.00 10.00      A   
ATOM   1986  C   CYS A 210      -4.377 -25.655  -0.701  1.00 10.00      A   
ATOM   1987  O   CYS A 210      -3.572 -25.113  -1.455  1.00 10.00      A   
ATOM   1988  N   PRO A 211      -5.567 -26.107  -1.138  1.00 10.00      A   
ATOM   1989  CA  PRO A 211      -5.990 -26.003  -2.533  1.00 10.00      A   
ATOM   1990  CB  PRO A 211      -6.966 -27.169  -2.661  1.00 10.00      A   
ATOM   1991  CG  PRO A 211      -7.587 -27.296  -1.309  1.00 10.00      A   
ATOM   1992  CD  PRO A 211      -6.592 -26.765  -0.307  1.00 10.00      A   
ATOM   1993  C   PRO A 211      -6.718 -24.691  -2.807  1.00 10.00      A   
ATOM   1994  O   PRO A 211      -7.335 -24.512  -3.861  1.00 10.00      A   
ATOM   1995  N   ASN A 212      -6.642 -23.780  -1.849  1.00 10.00      A   
ATOM   1996  HN  ASN A 212      -6.130 -23.987  -1.039  1.00 10.00      A   
ATOM   1997  CA  ASN A 212      -7.291 -22.482  -1.966  1.00 10.00      A   
ATOM   1998  CB  ASN A 212      -8.026 -22.147  -0.667  1.00 10.00      A   
ATOM   1999  CG  ASN A 212      -9.523 -22.013  -0.855  1.00 10.00      A   
ATOM   2000  OD1 ASN A 212      -9.994 -21.476  -1.860  1.00 10.00      A   
ATOM   2001  ND2 ASN A 212     -10.282 -22.510   0.109  1.00 10.00      A   
ATOM   2002 HD21 ASN A 212      -9.840 -22.929   0.879  1.00 10.00      A   
ATOM   2003 HD22 ASN A 212     -11.258 -22.439   0.018  1.00 10.00      A   
ATOM   2004  C   ASN A 212      -6.268 -21.401  -2.271  1.00 10.00      A   
ATOM   2005  O   ASN A 212      -6.605 -20.221  -2.368  1.00 10.00      A   
ATOM   2006  N   LEU A 213      -5.021 -21.822  -2.426  1.00 10.00      A   
ATOM   2007  HN  LEU A 213      -4.832 -22.781  -2.349  1.00 10.00      A   
ATOM   2008  CA  LEU A 213      -3.922 -20.909  -2.708  1.00 10.00      A   
ATOM   2009  CB  LEU A 213      -2.588 -21.648  -2.590  1.00 10.00      A   
ATOM   2010  CG  LEU A 213      -1.326 -20.786  -2.580  1.00 10.00      A   
ATOM   2011  CD1 LEU A 213      -1.315 -19.853  -1.379  1.00 10.00      A   
ATOM   2012  CD2 LEU A 213      -0.085 -21.665  -2.588  1.00 10.00      A   
ATOM   2013  C   LEU A 213      -4.060 -20.284  -4.090  1.00 10.00      A   
ATOM   2014  O   LEU A 213      -4.035 -20.982  -5.105  1.00 10.00      A   
ATOM   2015  N   LYS A 214      -4.225 -18.968  -4.113  1.00 10.00      A   
ATOM   2016  HN  LYS A 214      -4.267 -18.481  -3.259  1.00 10.00      A   
ATOM   2017  CA  LYS A 214      -4.360 -18.221  -5.359  1.00 10.00      A   
ATOM   2018  CB  LYS A 214      -5.653 -17.396  -5.348  1.00 10.00      A   
ATOM   2019  CG  LYS A 214      -6.923 -18.180  -5.048  1.00 10.00      A   
ATOM   2020  CD  LYS A 214      -7.330 -19.061  -6.216  1.00 10.00      A   
ATOM   2021  CE  LYS A 214      -8.802 -19.437  -6.136  1.00 10.00      A   
ATOM   2022  NZ  LYS A 214      -9.203 -20.346  -7.242  1.00 10.00      A   
ATOM   2023  HZ1 LYS A 214      -8.767 -21.281  -7.112  1.00 10.00      A   
ATOM   2024  HZ2 LYS A 214      -8.896 -19.955  -8.159  1.00 10.00      A   
ATOM   2025  HZ3 LYS A 214     -10.233 -20.458  -7.261  1.00 10.00      A   
ATOM   2026  C   LYS A 214      -3.173 -17.276  -5.542  1.00 10.00      A   
ATOM   2027  O   LYS A 214      -2.697 -17.059  -6.659  1.00 10.00      A   
ATOM   2028  N   SER A 215      -2.694 -16.726  -4.435  1.00 10.00      A   
ATOM   2029  HN  SER A 215      -3.092 -16.966  -3.570  1.00 10.00      A   
ATOM   2030  CA  SER A 215      -1.584 -15.790  -4.459  1.00 10.00      A   
ATOM   2031  CB  SER A 215      -2.052 -14.436  -3.919  1.00 10.00      A   
ATOM   2032  OG  SER A 215      -1.340 -13.364  -4.509  1.00 10.00      A   
ATOM   2033  HG  SER A 215      -1.933 -12.875  -5.106  1.00 10.00      A   
ATOM   2034  C   SER A 215      -0.439 -16.318  -3.606  1.00 10.00      A   
ATOM   2035  O   SER A 215      -0.616 -16.592  -2.417  1.00 10.00      A   
ATOM   2036  N   LEU A 216       0.729 -16.472  -4.214  1.00 10.00      A   
ATOM   2037  HN  LEU A 216       0.811 -16.243  -5.169  1.00 10.00      A   
ATOM   2038  CA  LEU A 216       1.895 -16.970  -3.498  1.00 10.00      A   
ATOM   2039  CB  LEU A 216       2.019 -18.488  -3.664  1.00 10.00      A   
ATOM   2040  CG  LEU A 216       3.210 -19.149  -2.969  1.00 10.00      A   
ATOM   2041  CD1 LEU A 216       2.979 -19.243  -1.469  1.00 10.00      A   
ATOM   2042  CD2 LEU A 216       3.473 -20.520  -3.561  1.00 10.00      A   
ATOM   2043  C   LEU A 216       3.172 -16.290  -3.979  1.00 10.00      A   
ATOM   2044  O   LEU A 216       3.592 -16.472  -5.121  1.00 10.00      A   
ATOM   2045  N   LYS A 217       3.778 -15.501  -3.107  1.00 10.00      A   
ATOM   2046  HN  LYS A 217       3.383 -15.379  -2.214  1.00 10.00      A   
ATOM   2047  CA  LYS A 217       5.015 -14.808  -3.431  1.00 10.00      A   
ATOM   2048  CB  LYS A 217       4.821 -13.290  -3.366  1.00 10.00      A   
ATOM   2049  CG  LYS A 217       3.936 -12.717  -4.463  1.00 10.00      A   
ATOM   2050  CD  LYS A 217       2.563 -12.342  -3.930  1.00 10.00      A   
ATOM   2051  CE  LYS A 217       1.743 -11.621  -4.989  1.00 10.00      A   
ATOM   2052  NZ  LYS A 217       0.408 -11.204  -4.482  1.00 10.00      A   
ATOM   2053  HZ1 LYS A 217      -0.123 -10.716  -5.237  1.00 10.00      A   
ATOM   2054  HZ2 LYS A 217       0.512 -10.554  -3.675  1.00 10.00      A   
ATOM   2055  HZ3 LYS A 217      -0.138 -12.039  -4.175  1.00 10.00      A   
ATOM   2056  C   LYS A 217       6.123 -15.243  -2.476  1.00 10.00      A   
ATOM   2057  O   LYS A 217       6.034 -15.022  -1.264  1.00 10.00      A   
ATOM   2058  N   LEU A 218       7.151 -15.881  -3.019  1.00 10.00      A   
ATOM   2059  HN  LEU A 218       7.167 -16.027  -3.992  1.00 10.00      A   
ATOM   2060  CA  LEU A 218       8.264 -16.364  -2.215  1.00 10.00      A   
ATOM   2061  CB  LEU A 218       8.890 -17.591  -2.875  1.00 10.00      A   
ATOM   2062  CG  LEU A 218       7.944 -18.767  -3.118  1.00 10.00      A   
ATOM   2063  CD1 LEU A 218       8.601 -19.818  -3.996  1.00 10.00      A   
ATOM   2064  CD2 LEU A 218       7.499 -19.374  -1.797  1.00 10.00      A   
ATOM   2065  C   LEU A 218       9.315 -15.283  -2.006  1.00 10.00      A   
ATOM   2066  O   LEU A 218       9.260 -14.223  -2.627  1.00 10.00      A   
ATOM   2067  N   ASN A 219      10.271 -15.561  -1.129  1.00 10.00      A   
ATOM   2068  HN  ASN A 219      10.263 -16.431  -0.673  1.00 10.00      A   
ATOM   2069  CA  ASN A 219      11.337 -14.613  -0.823  1.00 10.00      A   
ATOM   2070  CB  ASN A 219      11.533 -14.477   0.693  1.00 10.00      A   
ATOM   2071  CG  ASN A 219      12.196 -15.675   1.348  1.00 10.00      A   
ATOM   2072  OD1 ASN A 219      12.092 -16.810   0.873  1.00 10.00      A   
ATOM   2073  ND2 ASN A 219      12.884 -15.425   2.450  1.00 10.00      A   
ATOM   2074 HD21 ASN A 219      12.924 -14.495   2.768  1.00 10.00      A   
ATOM   2075 HD22 ASN A 219      13.313 -16.176   2.918  1.00 10.00      A   
ATOM   2076  C   ASN A 219      12.641 -14.986  -1.526  1.00 10.00      A   
ATOM   2077  O   ASN A 219      12.733 -16.042  -2.152  1.00 10.00      A   
ATOM   2078  N   ARG A 220      13.651 -14.130  -1.391  1.00 10.00      A   
ATOM   2079  HN  ARG A 220      13.523 -13.327  -0.835  1.00 10.00      A   
ATOM   2080  CA  ARG A 220      14.949 -14.335  -2.036  1.00 10.00      A   
ATOM   2081  CB  ARG A 220      15.755 -13.029  -2.005  1.00 10.00      A   
ATOM   2082  CG  ARG A 220      16.899 -12.961  -3.006  1.00 10.00      A   
ATOM   2083  CD  ARG A 220      17.588 -11.602  -2.981  1.00 10.00      A   
ATOM   2084  NE  ARG A 220      18.671 -11.527  -3.963  1.00 10.00      A   
ATOM   2085  HE  ARG A 220      18.820 -12.321  -4.523  1.00 10.00      A   
ATOM   2086  CZ  ARG A 220      19.460 -10.465  -4.138  1.00 10.00      A   
ATOM   2087  NH1 ARG A 220      19.303  -9.375  -3.403  1.00 10.00      A   
ATOM   2088 HH11 ARG A 220      19.918  -8.550  -3.552  1.00 10.00      A   
ATOM   2089 HH12 ARG A 220      18.556  -9.337  -2.660  1.00 10.00      A   
ATOM   2090  NH2 ARG A 220      20.433 -10.498  -5.044  1.00 10.00      A   
ATOM   2091 HH21 ARG A 220      20.585 -11.355  -5.626  1.00 10.00      A   
ATOM   2092 HH22 ARG A 220      21.052  -9.670  -5.177  1.00 10.00      A   
ATOM   2093  C   ARG A 220      15.754 -15.482  -1.407  1.00 10.00      A   
ATOM   2094  O   ARG A 220      16.904 -15.715  -1.774  1.00 10.00      A   
ATOM   2095  N   ALA A 221      15.157 -16.202  -0.469  1.00 10.00      A   
ATOM   2096  HN  ALA A 221      14.237 -15.982  -0.204  1.00 10.00      A   
ATOM   2097  CA  ALA A 221      15.846 -17.311   0.176  1.00 10.00      A   
ATOM   2098  CB  ALA A 221      15.479 -17.391   1.649  1.00 10.00      A   
ATOM   2099  C   ALA A 221      15.554 -18.634  -0.528  1.00 10.00      A   
ATOM   2100  O   ALA A 221      16.386 -19.545  -0.524  1.00 10.00      A   
ATOM   2101  N   VAL A 222      14.374 -18.735  -1.130  1.00 10.00      A   
ATOM   2102  HN  VAL A 222      13.760 -17.972  -1.103  1.00 10.00      A   
ATOM   2103  CA  VAL A 222      13.974 -19.949  -1.838  1.00 10.00      A   
ATOM   2104  CB  VAL A 222      12.479 -19.921  -2.230  1.00 10.00      A   
ATOM   2105  CG1 VAL A 222      12.056 -21.251  -2.844  1.00 10.00      A   
ATOM   2106  CG2 VAL A 222      11.613 -19.595  -1.025  1.00 10.00      A   
ATOM   2107  C   VAL A 222      14.830 -20.159  -3.091  1.00 10.00      A   
ATOM   2108  O   VAL A 222      14.883 -19.294  -3.973  1.00 10.00      A   
ATOM   2109  N   PRO A 223      15.523 -21.307  -3.172  1.00 10.00      A   
ATOM   2110  CA  PRO A 223      16.392 -21.638  -4.312  1.00 10.00      A   
ATOM   2111  CB  PRO A 223      17.148 -22.879  -3.827  1.00 10.00      A   
ATOM   2112  CG  PRO A 223      16.239 -23.506  -2.828  1.00 10.00      A   
ATOM   2113  CD  PRO A 223      15.515 -22.374  -2.154  1.00 10.00      A   
ATOM   2114  C   PRO A 223      15.603 -21.945  -5.586  1.00 10.00      A   
ATOM   2115  O   PRO A 223      14.568 -22.617  -5.544  1.00 10.00      A   
ATOM   2116  N   LEU A 224      16.101 -21.455  -6.717  1.00 10.00      A   
ATOM   2117  HN  LEU A 224      16.931 -20.931  -6.684  1.00 10.00      A   
ATOM   2118  CA  LEU A 224      15.445 -21.668  -8.005  1.00 10.00      A   
ATOM   2119  CB  LEU A 224      16.116 -20.830  -9.097  1.00 10.00      A   
ATOM   2120  CG  LEU A 224      15.338 -20.665 -10.406  1.00 10.00      A   
ATOM   2121  CD1 LEU A 224      14.000 -19.986 -10.158  1.00 10.00      A   
ATOM   2122  CD2 LEU A 224      16.155 -19.878 -11.419  1.00 10.00      A   
ATOM   2123  C   LEU A 224      15.479 -23.139  -8.400  1.00 10.00      A   
ATOM   2124  O   LEU A 224      14.643 -23.602  -9.173  1.00 10.00      A   
ATOM   2125  N   GLU A 225      16.442 -23.871  -7.853  1.00 10.00      A   
ATOM   2126  HN  GLU A 225      17.083 -23.439  -7.238  1.00 10.00      A   
ATOM   2127  CA  GLU A 225      16.596 -25.287  -8.144  1.00 10.00      A   
ATOM   2128  CB  GLU A 225      17.955 -25.790  -7.655  1.00 10.00      A   
ATOM   2129  CG  GLU A 225      19.134 -24.927  -8.084  1.00 10.00      A   
ATOM   2130  CD  GLU A 225      19.564 -23.942  -7.012  1.00 10.00      A   
ATOM   2131  OE1 GLU A 225      18.709 -23.177  -6.522  1.00 10.00      A   
ATOM   2132  OE2 GLU A 225      20.761 -23.935  -6.649  1.00 10.00      A   
ATOM   2133  C   GLU A 225      15.471 -26.113  -7.529  1.00 10.00      A   
ATOM   2134  O   GLU A 225      15.293 -27.281  -7.865  1.00 10.00      A   
ATOM   2135  N   LYS A 226      14.711 -25.507  -6.628  1.00 10.00      A   
ATOM   2136  HN  LYS A 226      14.897 -24.568  -6.393  1.00 10.00      A   
ATOM   2137  CA  LYS A 226      13.606 -26.200  -5.981  1.00 10.00      A   
ATOM   2138  CB  LYS A 226      13.916 -26.457  -4.505  1.00 10.00      A   
ATOM   2139  CG  LYS A 226      14.918 -27.576  -4.275  1.00 10.00      A   
ATOM   2140  CD  LYS A 226      15.117 -27.855  -2.792  1.00 10.00      A   
ATOM   2141  CE  LYS A 226      16.076 -29.018  -2.580  1.00 10.00      A   
ATOM   2142  NZ  LYS A 226      16.316 -29.314  -1.142  1.00 10.00      A   
ATOM   2143  HZ1 LYS A 226      16.681 -28.470  -0.653  1.00 10.00      A   
ATOM   2144  HZ2 LYS A 226      17.014 -30.081  -1.049  1.00 10.00      A   
ATOM   2145  HZ3 LYS A 226      15.432 -29.612  -0.683  1.00 10.00      A   
ATOM   2146  C   LYS A 226      12.304 -25.431  -6.137  1.00 10.00      A   
ATOM   2147  O   LYS A 226      11.375 -25.593  -5.348  1.00 10.00      A   
ATOM   2148  N   LEU A 227      12.232 -24.611  -7.175  1.00 10.00      A   
ATOM   2149  HN  LEU A 227      12.991 -24.552  -7.794  1.00 10.00      A   
ATOM   2150  CA  LEU A 227      11.046 -23.813  -7.431  1.00 10.00      A   
ATOM   2151  CB  LEU A 227      11.412 -22.547  -8.211  1.00 10.00      A   
ATOM   2152  CG  LEU A 227      10.427 -21.379  -8.098  1.00 10.00      A   
ATOM   2153  CD1 LEU A 227      10.843 -20.430  -6.986  1.00 10.00      A   
ATOM   2154  CD2 LEU A 227      10.295 -20.642  -9.421  1.00 10.00      A   
ATOM   2155  C   LEU A 227      10.014 -24.617  -8.214  1.00 10.00      A   
ATOM   2156  O   LEU A 227       8.814 -24.518  -7.962  1.00 10.00      A   
ATOM   2157  N   ALA A 228      10.493 -25.421  -9.160  1.00 10.00      A   
ATOM   2158  HN  ALA A 228      11.465 -25.467  -9.299  1.00 10.00      A   
ATOM   2159  CA  ALA A 228       9.620 -26.237  -9.999  1.00 10.00      A   
ATOM   2160  CB  ALA A 228      10.436 -27.025 -11.010  1.00 10.00      A   
ATOM   2161  C   ALA A 228       8.764 -27.175  -9.162  1.00 10.00      A   
ATOM   2162  O   ALA A 228       7.566 -27.314  -9.404  1.00 10.00      A   
ATOM   2163  N   THR A 229       9.382 -27.802  -8.170  1.00 10.00      A   
ATOM   2164  HN  THR A 229      10.341 -27.643  -8.032  1.00 10.00      A   
ATOM   2165  CA  THR A 229       8.680 -28.730  -7.289  1.00 10.00      A   
ATOM   2166  CB  THR A 229       9.652 -29.393  -6.294  1.00 10.00      A   
ATOM   2167  OG1 THR A 229      10.800 -29.874  -7.004  1.00 10.00      A   
ATOM   2168  HG1 THR A 229      11.483 -29.192  -7.012  1.00 10.00      A   
ATOM   2169  CG2 THR A 229       8.983 -30.562  -5.583  1.00 10.00      A   
ATOM   2170  C   THR A 229       7.561 -28.020  -6.526  1.00 10.00      A   
ATOM   2171  O   THR A 229       6.530 -28.617  -6.215  1.00 10.00      A   
ATOM   2172  N   LEU A 230       7.758 -26.735  -6.259  1.00 10.00      A   
ATOM   2173  HN  LEU A 230       8.590 -26.305  -6.555  1.00 10.00      A   
ATOM   2174  CA  LEU A 230       6.769 -25.941  -5.544  1.00 10.00      A   
ATOM   2175  CB  LEU A 230       7.411 -24.681  -4.968  1.00 10.00      A   
ATOM   2176  CG  LEU A 230       8.386 -24.897  -3.811  1.00 10.00      A   
ATOM   2177  CD1 LEU A 230       8.965 -23.569  -3.357  1.00 10.00      A   
ATOM   2178  CD2 LEU A 230       7.693 -25.601  -2.653  1.00 10.00      A   
ATOM   2179  C   LEU A 230       5.603 -25.581  -6.460  1.00 10.00      A   
ATOM   2180  O   LEU A 230       4.439 -25.623  -6.048  1.00 10.00      A   
ATOM   2181  N   LEU A 231       5.922 -25.248  -7.707  1.00 10.00      A   
ATOM   2182  HN  LEU A 231       6.870 -25.232  -7.971  1.00 10.00      A   
ATOM   2183  CA  LEU A 231       4.901 -24.894  -8.694  1.00 10.00      A   
ATOM   2184  CB  LEU A 231       5.548 -24.405  -9.990  1.00 10.00      A   
ATOM   2185  CG  LEU A 231       6.611 -23.316  -9.852  1.00 10.00      A   
ATOM   2186  CD1 LEU A 231       7.232 -23.008 -11.202  1.00 10.00      A   
ATOM   2187  CD2 LEU A 231       6.018 -22.059  -9.242  1.00 10.00      A   
ATOM   2188  C   LEU A 231       4.020 -26.101  -8.996  1.00 10.00      A   
ATOM   2189  O   LEU A 231       2.828 -25.969  -9.272  1.00 10.00      A   
ATOM   2190  N   GLN A 232       4.620 -27.280  -8.928  1.00 10.00      A   
ATOM   2191  HN  GLN A 232       5.575 -27.313  -8.712  1.00 10.00      A   
ATOM   2192  CA  GLN A 232       3.914 -28.527  -9.187  1.00 10.00      A   
ATOM   2193  CB  GLN A 232       4.911 -29.676  -9.362  1.00 10.00      A   
ATOM   2194  CG  GLN A 232       5.667 -29.636 -10.680  1.00 10.00      A   
ATOM   2195  CD  GLN A 232       4.904 -30.300 -11.809  1.00 10.00      A   
ATOM   2196  OE1 GLN A 232       3.684 -30.451 -11.745  1.00 10.00      A   
ATOM   2197  NE2 GLN A 232       5.613 -30.685 -12.857  1.00 10.00      A   
ATOM   2198 HE21 GLN A 232       6.583 -30.525 -12.845  1.00 10.00      A   
ATOM   2199 HE22 GLN A 232       5.144 -31.116 -13.601  1.00 10.00      A   
ATOM   2200  C   GLN A 232       2.919 -28.858  -8.076  1.00 10.00      A   
ATOM   2201  O   GLN A 232       2.084 -29.748  -8.233  1.00 10.00      A   
ATOM   2202  N   ARG A 233       3.002 -28.130  -6.964  1.00 10.00      A   
ATOM   2203  HN  ARG A 233       3.672 -27.419  -6.908  1.00 10.00      A   
ATOM   2204  CA  ARG A 233       2.111 -28.355  -5.833  1.00 10.00      A   
ATOM   2205  CB  ARG A 233       2.824 -28.039  -4.510  1.00 10.00      A   
ATOM   2206  CG  ARG A 233       4.056 -28.895  -4.239  1.00 10.00      A   
ATOM   2207  CD  ARG A 233       3.734 -30.373  -4.358  1.00 10.00      A   
ATOM   2208  NE  ARG A 233       4.590 -31.202  -3.513  1.00 10.00      A   
ATOM   2209  HE  ARG A 233       5.258 -30.746  -2.956  1.00 10.00      A   
ATOM   2210  CZ  ARG A 233       4.520 -32.529  -3.473  1.00 10.00      A   
ATOM   2211  NH1 ARG A 233       3.636 -33.173  -4.224  1.00 10.00      A   
ATOM   2212 HH11 ARG A 233       3.579 -34.215  -4.185  1.00 10.00      A   
ATOM   2213 HH12 ARG A 233       3.001 -32.647  -4.862  1.00 10.00      A   
ATOM   2214  NH2 ARG A 233       5.324 -33.213  -2.670  1.00 10.00      A   
ATOM   2215 HH21 ARG A 233       5.262 -34.253  -2.636  1.00 10.00      A   
ATOM   2216 HH22 ARG A 233       6.031 -32.713  -2.068  1.00 10.00      A   
ATOM   2217  C   ARG A 233       0.830 -27.527  -5.957  1.00 10.00      A   
ATOM   2218  O   ARG A 233      -0.157 -27.795  -5.269  1.00 10.00      A   
ATOM   2219  N   ALA A 234       0.842 -26.530  -6.839  1.00 10.00      A   
ATOM   2220  HN  ALA A 234       1.642 -26.378  -7.386  1.00 10.00      A   
ATOM   2221  CA  ALA A 234      -0.319 -25.666  -7.026  1.00 10.00      A   
ATOM   2222  CB  ALA A 234      -0.329 -24.558  -5.980  1.00 10.00      A   
ATOM   2223  C   ALA A 234      -0.350 -25.077  -8.437  1.00 10.00      A   
ATOM   2224  O   ALA A 234       0.165 -23.984  -8.675  1.00 10.00      A   
ATOM   2225  N   PRO A 235      -0.953 -25.800  -9.394  1.00 10.00      A   
ATOM   2226  CA  PRO A 235      -1.051 -25.346 -10.788  1.00 10.00      A   
ATOM   2227  CB  PRO A 235      -1.366 -26.638 -11.545  1.00 10.00      A   
ATOM   2228  CG  PRO A 235      -2.120 -27.467 -10.563  1.00 10.00      A   
ATOM   2229  CD  PRO A 235      -1.571 -27.126  -9.200  1.00 10.00      A   
ATOM   2230  C   PRO A 235      -2.176 -24.327 -10.990  1.00 10.00      A   
ATOM   2231  O   PRO A 235      -2.373 -23.809 -12.088  1.00 10.00      A   
ATOM   2232  N   GLN A 236      -2.911 -24.043  -9.923  1.00 10.00      A   
ATOM   2233  HN  GLN A 236      -2.707 -24.488  -9.072  1.00 10.00      A   
ATOM   2234  CA  GLN A 236      -4.020 -23.097  -9.987  1.00 10.00      A   
ATOM   2235  CB  GLN A 236      -5.231 -23.636  -9.207  1.00 10.00      A   
ATOM   2236  CG  GLN A 236      -5.193 -23.399  -7.698  1.00 10.00      A   
ATOM   2237  CD  GLN A 236      -4.119 -24.194  -6.982  1.00 10.00      A   
ATOM   2238  OE1 GLN A 236      -3.778 -25.307  -7.378  1.00 10.00      A   
ATOM   2239  NE2 GLN A 236      -3.568 -23.617  -5.925  1.00 10.00      A   
ATOM   2240 HE21 GLN A 236      -3.880 -22.716  -5.672  1.00 10.00      A   
ATOM   2241 HE22 GLN A 236      -2.874 -24.107  -5.439  1.00 10.00      A   
ATOM   2242  C   GLN A 236      -3.611 -21.718  -9.467  1.00 10.00      A   
ATOM   2243  O   GLN A 236      -4.457 -20.857  -9.227  1.00 10.00      A   
ATOM   2244  N   LEU A 237      -2.312 -21.510  -9.310  1.00 10.00      A   
ATOM   2245  HN  LEU A 237      -1.684 -22.224  -9.544  1.00 10.00      A   
ATOM   2246  CA  LEU A 237      -1.794 -20.243  -8.805  1.00 10.00      A   
ATOM   2247  CB  LEU A 237      -0.321 -20.386  -8.424  1.00 10.00      A   
ATOM   2248  CG  LEU A 237       0.186 -19.449  -7.328  1.00 10.00      A   
ATOM   2249  CD1 LEU A 237      -0.501 -19.754  -6.007  1.00 10.00      A   
ATOM   2250  CD2 LEU A 237       1.696 -19.556  -7.187  1.00 10.00      A   
ATOM   2251  C   LEU A 237      -1.965 -19.118  -9.824  1.00 10.00      A   
ATOM   2252  O   LEU A 237      -1.610 -19.267 -10.992  1.00 10.00      A   
ATOM   2253  N   GLU A 238      -2.510 -17.995  -9.367  1.00 10.00      A   
ATOM   2254  HN  GLU A 238      -2.773 -17.943  -8.422  1.00 10.00      A   
ATOM   2255  CA  GLU A 238      -2.728 -16.833 -10.223  1.00 10.00      A   
ATOM   2256  CB  GLU A 238      -3.997 -16.095  -9.800  1.00 10.00      A   
ATOM   2257  CG  GLU A 238      -5.283 -16.847 -10.088  1.00 10.00      A   
ATOM   2258  CD  GLU A 238      -6.499 -16.151  -9.527  1.00 10.00      A   
ATOM   2259  OE1 GLU A 238      -6.846 -15.055 -10.020  1.00 10.00      A   
ATOM   2260  OE2 GLU A 238      -7.118 -16.693  -8.592  1.00 10.00      A   
ATOM   2261  C   GLU A 238      -1.544 -15.882 -10.140  1.00 10.00      A   
ATOM   2262  O   GLU A 238      -1.013 -15.433 -11.158  1.00 10.00      A   
ATOM   2263  N   GLU A 239      -1.141 -15.566  -8.919  1.00 10.00      A   
ATOM   2264  HN  GLU A 239      -1.610 -15.949  -8.145  1.00 10.00      A   
ATOM   2265  CA  GLU A 239      -0.015 -14.674  -8.693  1.00 10.00      A   
ATOM   2266  CB  GLU A 239      -0.365 -13.631  -7.635  1.00 10.00      A   
ATOM   2267  CG  GLU A 239      -1.422 -12.626  -8.057  1.00 10.00      A   
ATOM   2268  CD  GLU A 239      -1.679 -11.594  -6.982  1.00 10.00      A   
ATOM   2269  OE1 GLU A 239      -0.918 -10.610  -6.901  1.00 10.00      A   
ATOM   2270  OE2 GLU A 239      -2.636 -11.769  -6.202  1.00 10.00      A   
ATOM   2271  C   GLU A 239       1.196 -15.476  -8.241  1.00 10.00      A   
ATOM   2272  O   GLU A 239       1.201 -16.032  -7.144  1.00 10.00      A   
ATOM   2273  N   LEU A 240       2.215 -15.536  -9.079  1.00 10.00      A   
ATOM   2274  HN  LEU A 240       2.166 -15.049  -9.933  1.00 10.00      A   
ATOM   2275  CA  LEU A 240       3.416 -16.287  -8.756  1.00 10.00      A   
ATOM   2276  CB  LEU A 240       3.786 -17.241  -9.896  1.00 10.00      A   
ATOM   2277  CG  LEU A 240       5.160 -17.916  -9.790  1.00 10.00      A   
ATOM   2278  CD1 LEU A 240       5.259 -18.758  -8.527  1.00 10.00      A   
ATOM   2279  CD2 LEU A 240       5.447 -18.755 -11.025  1.00 10.00      A   
ATOM   2280  C   LEU A 240       4.587 -15.372  -8.440  1.00 10.00      A   
ATOM   2281  O   LEU A 240       4.998 -14.556  -9.268  1.00 10.00      A   
ATOM   2282  N   GLY A 241       5.104 -15.501  -7.230  1.00 10.00      A   
ATOM   2283  HN  GLY A 241       4.701 -16.144  -6.600  1.00 10.00      A   
ATOM   2284  CA  GLY A 241       6.241 -14.717  -6.813  1.00 10.00      A   
ATOM   2285  C   GLY A 241       7.470 -15.593  -6.700  1.00 10.00      A   
ATOM   2286  O   GLY A 241       7.579 -16.399  -5.777  1.00 10.00      A   
ATOM   2287  N   THR A 242       8.383 -15.454  -7.646  1.00 10.00      A   
ATOM   2288  HN  THR A 242       8.246 -14.782  -8.348  1.00 10.00      A   
ATOM   2289  CA  THR A 242       9.598 -16.251  -7.657  1.00 10.00      A   
ATOM   2290  CB  THR A 242      10.243 -16.267  -9.056  1.00 10.00      A   
ATOM   2291  OG1 THR A 242      10.342 -14.929  -9.565  1.00 10.00      A   
ATOM   2292  HG1 THR A 242       9.459 -14.555  -9.674  1.00 10.00      A   
ATOM   2293  CG2 THR A 242       9.413 -17.107 -10.015  1.00 10.00      A   
ATOM   2294  C   THR A 242      10.604 -15.739  -6.633  1.00 10.00      A   
ATOM   2295  O   THR A 242      10.628 -14.548  -6.317  1.00 10.00      A   
ATOM   2296  N   GLY A 243      11.428 -16.641  -6.114  1.00 10.00      A   
ATOM   2297  HN  GLY A 243      11.359 -17.574  -6.397  1.00 10.00      A   
ATOM   2298  CA  GLY A 243      12.424 -16.257  -5.133  1.00 10.00      A   
ATOM   2299  C   GLY A 243      13.764 -15.937  -5.765  1.00 10.00      A   
ATOM   2300  O   GLY A 243      13.863 -15.037  -6.600  1.00 10.00      A   
ATOM   2301  N   GLY A 244      14.797 -16.668  -5.361  1.00 10.00      A   
ATOM   2302  HN  GLY A 244      14.659 -17.372  -4.690  1.00 10.00      A   
ATOM   2303  CA  GLY A 244      16.120 -16.450  -5.912  1.00 10.00      A   
ATOM   2304  C   GLY A 244      16.215 -16.980  -7.328  1.00 10.00      A   
ATOM   2305  O   GLY A 244      16.117 -18.185  -7.551  1.00 10.00      A   
ATOM   2306  N   TYR A 245      16.404 -16.082  -8.287  1.00 10.00      A   
ATOM   2307  HN  TYR A 245      16.497 -15.134  -8.042  1.00 10.00      A   
ATOM   2308  CA  TYR A 245      16.492 -16.463  -9.690  1.00 10.00      A   
ATOM   2309  CB  TYR A 245      15.782 -15.420 -10.555  1.00 10.00      A   
ATOM   2310  CG  TYR A 245      14.918 -16.002 -11.651  1.00 10.00      A   
ATOM   2311  CD1 TYR A 245      13.672 -16.544 -11.364  1.00 10.00      A   
ATOM   2312  CD2 TYR A 245      15.343 -16.002 -12.973  1.00 10.00      A   
ATOM   2313  CE1 TYR A 245      12.875 -17.071 -12.362  1.00 10.00      A   
ATOM   2314  CE2 TYR A 245      14.552 -16.526 -13.979  1.00 10.00      A   
ATOM   2315  CZ  TYR A 245      13.318 -17.060 -13.668  1.00 10.00      A   
ATOM   2316  OH  TYR A 245      12.527 -17.587 -14.665  1.00 10.00      A   
ATOM   2317  HH  TYR A 245      13.079 -17.826 -15.423  1.00 10.00      A   
ATOM   2318  C   TYR A 245      17.948 -16.615 -10.124  1.00 10.00      A   
ATOM   2319  O   TYR A 245      18.310 -16.299 -11.261  1.00 10.00      A   
ATOM   2320  N   THR A 246      18.777 -17.110  -9.216  1.00 10.00      A   
ATOM   2321  HN  THR A 246      18.428 -17.352  -8.332  1.00 10.00      A   
ATOM   2322  CA  THR A 246      20.189 -17.306  -9.492  1.00 10.00      A   
ATOM   2323  CB  THR A 246      21.066 -16.274  -8.741  1.00 10.00      A   
ATOM   2324  OG1 THR A 246      22.417 -16.749  -8.634  1.00 10.00      A   
ATOM   2325  HG1 THR A 246      22.577 -17.043  -7.724  1.00 10.00      A   
ATOM   2326  CG2 THR A 246      20.518 -15.988  -7.349  1.00 10.00      A   
ATOM   2327  C   THR A 246      20.623 -18.729  -9.145  1.00 10.00      A   
ATOM   2328  O   THR A 246      20.546 -19.152  -7.992  1.00 10.00      A   
ATOM   2329  N   ALA A 247      21.063 -19.463 -10.158  1.00 10.00      A   
ATOM   2330  HN  ALA A 247      21.087 -19.072 -11.056  1.00 10.00      A   
ATOM   2331  CA  ALA A 247      21.511 -20.833  -9.979  1.00 10.00      A   
ATOM   2332  CB  ALA A 247      20.314 -21.762  -9.845  1.00 10.00      A   
ATOM   2333  C   ALA A 247      22.370 -21.260 -11.161  1.00 10.00      A   
ATOM   2334  O   ALA A 247      22.469 -20.538 -12.161  1.00 10.00      A   
ATOM   2335  N   GLU A 248      22.991 -22.426 -11.037  1.00 10.00      A   
ATOM   2336  HN  GLU A 248      22.871 -22.944 -10.209  1.00 10.00      A   
ATOM   2337  CA  GLU A 248      23.836 -22.966 -12.090  1.00 10.00      A   
ATOM   2338  CB  GLU A 248      24.555 -24.214 -11.575  1.00 10.00      A   
ATOM   2339  CG  GLU A 248      25.917 -24.456 -12.200  1.00 10.00      A   
ATOM   2340  CD  GLU A 248      26.717 -25.497 -11.441  1.00 10.00      A   
ATOM   2341  OE1 GLU A 248      27.692 -25.122 -10.756  1.00 10.00      A   
ATOM   2342  OE2 GLU A 248      26.367 -26.697 -11.516  1.00 10.00      A   
ATOM   2343  C   GLU A 248      22.976 -23.318 -13.300  1.00 10.00      A   
ATOM   2344  O   GLU A 248      21.896 -23.888 -13.152  1.00 10.00      A   
ATOM   2345  N   VAL A 249      23.452 -22.979 -14.491  1.00 10.00      A   
ATOM   2346  HN  VAL A 249      24.335 -22.559 -14.552  1.00 10.00      A   
ATOM   2347  CA  VAL A 249      22.700 -23.242 -15.714  1.00 10.00      A   
ATOM   2348  CB  VAL A 249      23.220 -22.421 -16.918  1.00 10.00      A   
ATOM   2349  CG1 VAL A 249      22.242 -22.502 -18.086  1.00 10.00      A   
ATOM   2350  CG2 VAL A 249      23.459 -20.971 -16.521  1.00 10.00      A   
ATOM   2351  C   VAL A 249      22.689 -24.731 -16.062  1.00 10.00      A   
ATOM   2352  O   VAL A 249      23.630 -25.256 -16.665  1.00 10.00      A   
ATOM   2353  N   ARG A 250      21.618 -25.401 -15.673  1.00 10.00      A   
ATOM   2354  HN  ARG A 250      20.908 -24.923 -15.193  1.00 10.00      A   
ATOM   2355  CA  ARG A 250      21.458 -26.822 -15.935  1.00 10.00      A   
ATOM   2356  CB  ARG A 250      21.369 -27.605 -14.627  1.00 10.00      A   
ATOM   2357  CG  ARG A 250      22.710 -28.083 -14.100  1.00 10.00      A   
ATOM   2358  CD  ARG A 250      22.563 -28.783 -12.758  1.00 10.00      A   
ATOM   2359  NE  ARG A 250      21.747 -29.994 -12.849  1.00 10.00      A   
ATOM   2360  HE  ARG A 250      20.891 -29.931 -13.351  1.00 10.00      A   
ATOM   2361  CZ  ARG A 250      22.092 -31.169 -12.319  1.00 10.00      A   
ATOM   2362  NH1 ARG A 250      23.245 -31.304 -11.666  1.00 10.00      A   
ATOM   2363 HH11 ARG A 250      23.892 -30.492 -11.564  1.00 10.00      A   
ATOM   2364 HH12 ARG A 250      23.506 -32.227 -11.256  1.00 10.00      A   
ATOM   2365  NH2 ARG A 250      21.269 -32.202 -12.412  1.00 10.00      A   
ATOM   2366 HH21 ARG A 250      20.339 -32.095 -12.899  1.00 10.00      A   
ATOM   2367 HH22 ARG A 250      21.535 -33.124 -12.006  1.00 10.00      A   
ATOM   2368  C   ARG A 250      20.217 -27.074 -16.779  1.00 10.00      A   
ATOM   2369  O   ARG A 250      19.135 -26.571 -16.468  1.00 10.00      A   
ATOM   2370  N   PRO A 251      20.368 -27.846 -17.864  1.00 10.00      A   
ATOM   2371  CA  PRO A 251      19.267 -28.175 -18.779  1.00 10.00      A   
ATOM   2372  CB  PRO A 251      19.917 -29.105 -19.806  1.00 10.00      A   
ATOM   2373  CG  PRO A 251      21.372 -28.804 -19.727  1.00 10.00      A   
ATOM   2374  CD  PRO A 251      21.640 -28.444 -18.298  1.00 10.00      A   
ATOM   2375  C   PRO A 251      18.108 -28.894 -18.090  1.00 10.00      A   
ATOM   2376  O   PRO A 251      16.943 -28.656 -18.413  1.00 10.00      A   
ATOM   2377  N   ASP A 252      18.425 -29.766 -17.137  1.00 10.00      A   
ATOM   2378  HN  ASP A 252      19.368 -29.898 -16.899  1.00 10.00      A   
ATOM   2379  CA  ASP A 252      17.398 -30.517 -16.423  1.00 10.00      A   
ATOM   2380  CB  ASP A 252      18.007 -31.625 -15.547  1.00 10.00      A   
ATOM   2381  CG  ASP A 252      18.837 -31.117 -14.381  1.00 10.00      A   
ATOM   2382  OD1 ASP A 252      18.807 -31.754 -13.304  1.00 10.00      A   
ATOM   2383  OD2 ASP A 252      19.522 -30.085 -14.530  1.00 10.00      A   
ATOM   2384  C   ASP A 252      16.483 -29.587 -15.625  1.00 10.00      A   
ATOM   2385  O   ASP A 252      15.260 -29.652 -15.749  1.00 10.00      A   
ATOM   2386  N   VAL A 253      17.077 -28.700 -14.836  1.00 10.00      A   
ATOM   2387  HN  VAL A 253      18.060 -28.699 -14.774  1.00 10.00      A   
ATOM   2388  CA  VAL A 253      16.308 -27.745 -14.044  1.00 10.00      A   
ATOM   2389  CB  VAL A 253      17.194 -27.003 -13.017  1.00 10.00      A   
ATOM   2390  CG1 VAL A 253      16.341 -26.148 -12.089  1.00 10.00      A   
ATOM   2391  CG2 VAL A 253      18.029 -27.990 -12.213  1.00 10.00      A   
ATOM   2392  C   VAL A 253      15.634 -26.732 -14.971  1.00 10.00      A   
ATOM   2393  O   VAL A 253      14.521 -26.269 -14.709  1.00 10.00      A   
ATOM   2394  N   TYR A 254      16.319 -26.414 -16.071  1.00 10.00      A   
ATOM   2395  HN  TYR A 254      17.203 -26.822 -16.212  1.00 10.00      A   
ATOM   2396  CA  TYR A 254      15.808 -25.478 -17.071  1.00 10.00      A   
ATOM   2397  CB  TYR A 254      16.812 -25.352 -18.227  1.00 10.00      A   
ATOM   2398  CG  TYR A 254      16.653 -24.107 -19.072  1.00 10.00      A   
ATOM   2399  CD1 TYR A 254      17.390 -22.964 -18.797  1.00 10.00      A   
ATOM   2400  CD2 TYR A 254      15.772 -24.074 -20.148  1.00 10.00      A   
ATOM   2401  CE1 TYR A 254      17.256 -21.825 -19.564  1.00 10.00      A   
ATOM   2402  CE2 TYR A 254      15.631 -22.936 -20.922  1.00 10.00      A   
ATOM   2403  CZ  TYR A 254      16.377 -21.814 -20.624  1.00 10.00      A   
ATOM   2404  OH  TYR A 254      16.245 -20.677 -21.392  1.00 10.00      A   
ATOM   2405  HH  TYR A 254      16.973 -20.070 -21.193  1.00 10.00      A   
ATOM   2406  C   TYR A 254      14.476 -25.980 -17.612  1.00 10.00      A   
ATOM   2407  O   TYR A 254      13.503 -25.230 -17.712  1.00 10.00      A   
ATOM   2408  N   SER A 255      14.448 -27.261 -17.951  1.00 10.00      A   
ATOM   2409  HN  SER A 255      15.261 -27.800 -17.837  1.00 10.00      A   
ATOM   2410  CA  SER A 255      13.251 -27.888 -18.476  1.00 10.00      A   
ATOM   2411  CB  SER A 255      13.603 -29.230 -19.121  1.00 10.00      A   
ATOM   2412  OG  SER A 255      14.760 -29.110 -19.943  1.00 10.00      A   
ATOM   2413  HG  SER A 255      15.476 -28.705 -19.434  1.00 10.00      A   
ATOM   2414  C   SER A 255      12.224 -28.077 -17.363  1.00 10.00      A   
ATOM   2415  O   SER A 255      11.042 -27.789 -17.550  1.00 10.00      A   
ATOM   2416  N   GLY A 256      12.697 -28.524 -16.193  1.00 10.00      A   
ATOM   2417  HN  GLY A 256      13.659 -28.715 -16.107  1.00 10.00      A   
ATOM   2418  CA  GLY A 256      11.821 -28.744 -15.052  1.00 10.00      A   
ATOM   2419  C   GLY A 256      11.003 -27.519 -14.697  1.00 10.00      A   
ATOM   2420  O   GLY A 256       9.810 -27.629 -14.401  1.00 10.00      A   
ATOM   2421  N   LEU A 257      11.641 -26.354 -14.729  1.00 10.00      A   
ATOM   2422  HN  LEU A 257      12.600 -26.337 -14.954  1.00 10.00      A   
ATOM   2423  CA  LEU A 257      10.958 -25.103 -14.424  1.00 10.00      A   
ATOM   2424  CB  LEU A 257      11.946 -23.935 -14.374  1.00 10.00      A   
ATOM   2425  CG  LEU A 257      12.650 -23.702 -13.035  1.00 10.00      A   
ATOM   2426  CD1 LEU A 257      13.698 -22.611 -13.174  1.00 10.00      A   
ATOM   2427  CD2 LEU A 257      11.637 -23.332 -11.961  1.00 10.00      A   
ATOM   2428  C   LEU A 257       9.862 -24.821 -15.446  1.00 10.00      A   
ATOM   2429  O   LEU A 257       8.715 -24.563 -15.084  1.00 10.00      A   
ATOM   2430  N   SER A 258      10.216 -24.899 -16.725  1.00 10.00      A   
ATOM   2431  HN  SER A 258      11.140 -25.140 -16.949  1.00 10.00      A   
ATOM   2432  CA  SER A 258       9.268 -24.644 -17.801  1.00 10.00      A   
ATOM   2433  CB  SER A 258       9.963 -24.727 -19.166  1.00 10.00      A   
ATOM   2434  OG  SER A 258       9.287 -23.945 -20.136  1.00 10.00      A   
ATOM   2435  HG  SER A 258       9.131 -23.061 -19.782  1.00 10.00      A   
ATOM   2436  C   SER A 258       8.081 -25.605 -17.730  1.00 10.00      A   
ATOM   2437  O   SER A 258       6.934 -25.196 -17.902  1.00 10.00      A   
ATOM   2438  N   VAL A 259       8.365 -26.877 -17.455  1.00 10.00      A   
ATOM   2439  HN  VAL A 259       9.305 -27.141 -17.333  1.00 10.00      A   
ATOM   2440  CA  VAL A 259       7.321 -27.891 -17.346  1.00 10.00      A   
ATOM   2441  CB  VAL A 259       7.909 -29.295 -17.084  1.00 10.00      A   
ATOM   2442  CG1 VAL A 259       6.802 -30.299 -16.799  1.00 10.00      A   
ATOM   2443  CG2 VAL A 259       8.734 -29.748 -18.276  1.00 10.00      A   
ATOM   2444  C   VAL A 259       6.327 -27.528 -16.242  1.00 10.00      A   
ATOM   2445  O   VAL A 259       5.115 -27.578 -16.442  1.00 10.00      A   
ATOM   2446  N   ALA A 260       6.850 -27.137 -15.090  1.00 10.00      A   
ATOM   2447  HN  ALA A 260       7.826 -27.101 -14.993  1.00 10.00      A   
ATOM   2448  CA  ALA A 260       6.011 -26.756 -13.964  1.00 10.00      A   
ATOM   2449  CB  ALA A 260       6.861 -26.559 -12.719  1.00 10.00      A   
ATOM   2450  C   ALA A 260       5.219 -25.492 -14.289  1.00 10.00      A   
ATOM   2451  O   ALA A 260       4.033 -25.395 -13.972  1.00 10.00      A   
ATOM   2452  N   LEU A 261       5.885 -24.541 -14.939  1.00 10.00      A   
ATOM   2453  HN  LEU A 261       6.832 -24.689 -15.155  1.00 10.00      A   
ATOM   2454  CA  LEU A 261       5.265 -23.276 -15.325  1.00 10.00      A   
ATOM   2455  CB  LEU A 261       6.310 -22.323 -15.914  1.00 10.00      A   
ATOM   2456  CG  LEU A 261       7.307 -21.717 -14.921  1.00 10.00      A   
ATOM   2457  CD1 LEU A 261       8.569 -21.259 -15.638  1.00 10.00      A   
ATOM   2458  CD2 LEU A 261       6.671 -20.560 -14.168  1.00 10.00      A   
ATOM   2459  C   LEU A 261       4.137 -23.492 -16.329  1.00 10.00      A   
ATOM   2460  O   LEU A 261       3.116 -22.801 -16.291  1.00 10.00      A   
ATOM   2461  N   SER A 262       4.323 -24.448 -17.232  1.00 10.00      A   
ATOM   2462  HN  SER A 262       5.173 -24.947 -17.240  1.00 10.00      A   
ATOM   2463  CA  SER A 262       3.313 -24.747 -18.239  1.00 10.00      A   
ATOM   2464  CB  SER A 262       3.894 -25.582 -19.385  1.00 10.00      A   
ATOM   2465  OG  SER A 262       4.670 -26.669 -18.906  1.00 10.00      A   
ATOM   2466  HG  SER A 262       4.523 -26.784 -17.958  1.00 10.00      A   
ATOM   2467  C   SER A 262       2.074 -25.410 -17.635  1.00 10.00      A   
ATOM   2468  O   SER A 262       1.034 -25.519 -18.285  1.00 10.00      A   
ATOM   2469  N   GLY A 263       2.190 -25.840 -16.385  1.00 10.00      A   
ATOM   2470  HN  GLY A 263       3.043 -25.722 -15.912  1.00 10.00      A   
ATOM   2471  CA  GLY A 263       1.076 -26.478 -15.711  1.00 10.00      A   
ATOM   2472  C   GLY A 263       0.117 -25.466 -15.119  1.00 10.00      A   
ATOM   2473  O   GLY A 263      -1.043 -25.777 -14.857  1.00 10.00      A   
ATOM   2474  N   CYS A 264       0.600 -24.249 -14.917  1.00 10.00      A   
ATOM   2475  HN  CYS A 264       1.529 -24.056 -15.160  1.00 10.00      A   
ATOM   2476  CA  CYS A 264      -0.217 -23.199 -14.344  1.00 10.00      A   
ATOM   2477  CB  CYS A 264       0.594 -22.406 -13.321  1.00 10.00      A   
ATOM   2478  SG  CYS A 264       1.431 -23.446 -12.101  1.00 10.00      A   
ATOM   2479  HG  CYS A 264       2.733 -23.201 -12.183  1.00 10.00      A   
ATOM   2480  C   CYS A 264      -0.801 -22.279 -15.414  1.00 10.00      A   
ATOM   2481  O   CYS A 264      -0.145 -21.349 -15.893  1.00 10.00      A   
ATOM   2482  N   LYS A 265      -2.042 -22.546 -15.798  1.00 10.00      A   
ATOM   2483  HN  LYS A 265      -2.509 -23.318 -15.407  1.00 10.00      A   
ATOM   2484  CA  LYS A 265      -2.723 -21.732 -16.798  1.00 10.00      A   
ATOM   2485  CB  LYS A 265      -3.710 -22.568 -17.620  1.00 10.00      A   
ATOM   2486  CG  LYS A 265      -3.131 -23.161 -18.897  1.00 10.00      A   
ATOM   2487  CD  LYS A 265      -2.297 -24.401 -18.613  1.00 10.00      A   
ATOM   2488  CE  LYS A 265      -1.860 -25.079 -19.902  1.00 10.00      A   
ATOM   2489  NZ  LYS A 265      -1.177 -26.376 -19.644  1.00 10.00      A   
ATOM   2490  HZ1 LYS A 265      -0.349 -26.234 -19.026  1.00 10.00      A   
ATOM   2491  HZ2 LYS A 265      -0.855 -26.799 -20.540  1.00 10.00      A   
ATOM   2492  HZ3 LYS A 265      -1.832 -27.037 -19.177  1.00 10.00      A   
ATOM   2493  C   LYS A 265      -3.451 -20.570 -16.133  1.00 10.00      A   
ATOM   2494  O   LYS A 265      -3.905 -19.642 -16.801  1.00 10.00      A   
ATOM   2495  N   GLU A 266      -3.542 -20.620 -14.810  1.00 10.00      A   
ATOM   2496  HN  GLU A 266      -3.143 -21.378 -14.332  1.00 10.00      A   
ATOM   2497  CA  GLU A 266      -4.225 -19.584 -14.051  1.00 10.00      A   
ATOM   2498  CB  GLU A 266      -4.794 -20.153 -12.750  1.00 10.00      A   
ATOM   2499  CG  GLU A 266      -5.819 -21.255 -12.957  1.00 10.00      A   
ATOM   2500  CD  GLU A 266      -6.857 -20.891 -14.000  1.00 10.00      A   
ATOM   2501  OE1 GLU A 266      -6.894 -21.546 -15.059  1.00 10.00      A   
ATOM   2502  OE2 GLU A 266      -7.642 -19.947 -13.762  1.00 10.00      A   
ATOM   2503  C   GLU A 266      -3.310 -18.404 -13.757  1.00 10.00      A   
ATOM   2504  O   GLU A 266      -3.762 -17.379 -13.248  1.00 10.00      A   
ATOM   2505  N   LEU A 267      -2.031 -18.552 -14.092  1.00 10.00      A   
ATOM   2506  HN  LEU A 267      -1.738 -19.394 -14.499  1.00 10.00      A   
ATOM   2507  CA  LEU A 267      -1.049 -17.501 -13.865  1.00 10.00      A   
ATOM   2508  CB  LEU A 267       0.330 -17.963 -14.333  1.00 10.00      A   
ATOM   2509  CG  LEU A 267       1.470 -17.806 -13.327  1.00 10.00      A   
ATOM   2510  CD1 LEU A 267       2.650 -18.679 -13.719  1.00 10.00      A   
ATOM   2511  CD2 LEU A 267       1.896 -16.351 -13.225  1.00 10.00      A   
ATOM   2512  C   LEU A 267      -1.443 -16.217 -14.585  1.00 10.00      A   
ATOM   2513  O   LEU A 267      -1.703 -16.229 -15.789  1.00 10.00      A   
ATOM   2514  N   ARG A 268      -1.511 -15.123 -13.837  1.00 10.00      A   
ATOM   2515  HN  ARG A 268      -1.320 -15.196 -12.872  1.00 10.00      A   
ATOM   2516  CA  ARG A 268      -1.875 -13.821 -14.402  1.00 10.00      A   
ATOM   2517  CB  ARG A 268      -3.272 -13.391 -13.939  1.00 10.00      A   
ATOM   2518  CG  ARG A 268      -4.414 -14.238 -14.474  1.00 10.00      A   
ATOM   2519  CD  ARG A 268      -4.469 -14.206 -15.994  1.00 10.00      A   
ATOM   2520  NE  ARG A 268      -5.595 -14.984 -16.508  1.00 10.00      A   
ATOM   2521  HE  ARG A 268      -6.443 -14.501 -16.654  1.00 10.00      A   
ATOM   2522  CZ  ARG A 268      -5.544 -16.285 -16.785  1.00 10.00      A   
ATOM   2523  NH1 ARG A 268      -4.414 -16.972 -16.604  1.00 10.00      A   
ATOM   2524 HH11 ARG A 268      -4.380 -17.997 -16.822  1.00 10.00      A   
ATOM   2525 HH12 ARG A 268      -3.555 -16.491 -16.241  1.00 10.00      A   
ATOM   2526  NH2 ARG A 268      -6.627 -16.904 -17.235  1.00 10.00      A   
ATOM   2527 HH21 ARG A 268      -7.516 -16.369 -17.371  1.00 10.00      A   
ATOM   2528 HH22 ARG A 268      -6.599 -17.921 -17.457  1.00 10.00      A   
ATOM   2529  C   ARG A 268      -0.870 -12.747 -14.007  1.00 10.00      A   
ATOM   2530  O   ARG A 268      -0.761 -11.716 -14.667  1.00 10.00      A   
ATOM   2531  N   CYS A 269      -0.139 -12.988 -12.929  1.00 10.00      A   
ATOM   2532  HN  CYS A 269      -0.256 -13.832 -12.446  1.00 10.00      A   
ATOM   2533  CA  CYS A 269       0.837 -12.031 -12.444  1.00 10.00      A   
ATOM   2534  CB  CYS A 269       0.247 -11.250 -11.266  1.00 10.00      A   
ATOM   2535  SG  CYS A 269       1.343  -9.995 -10.569  1.00 10.00      A   
ATOM   2536  HG  CYS A 269       0.651  -9.291  -9.683  1.00 10.00      A   
ATOM   2537  C   CYS A 269       2.119 -12.731 -12.010  1.00 10.00      A   
ATOM   2538  O   CYS A 269       2.078 -13.751 -11.316  1.00 10.00      A   
ATOM   2539  N   LEU A 270       3.251 -12.173 -12.419  1.00 10.00      A   
ATOM   2540  HN  LEU A 270       3.207 -11.355 -12.966  1.00 10.00      A   
ATOM   2541  CA  LEU A 270       4.554 -12.726 -12.076  1.00 10.00      A   
ATOM   2542  CB  LEU A 270       5.301 -13.176 -13.331  1.00 10.00      A   
ATOM   2543  CG  LEU A 270       5.391 -14.685 -13.550  1.00 10.00      A   
ATOM   2544  CD1 LEU A 270       6.008 -14.992 -14.902  1.00 10.00      A   
ATOM   2545  CD2 LEU A 270       6.193 -15.339 -12.437  1.00 10.00      A   
ATOM   2546  C   LEU A 270       5.388 -11.709 -11.305  1.00 10.00      A   
ATOM   2547  O   LEU A 270       5.518 -10.554 -11.715  1.00 10.00      A   
ATOM   2548  N   SER A 271       5.939 -12.139 -10.185  1.00 10.00      A   
ATOM   2549  HN  SER A 271       5.795 -13.072  -9.904  1.00 10.00      A   
ATOM   2550  CA  SER A 271       6.754 -11.276  -9.355  1.00 10.00      A   
ATOM   2551  CB  SER A 271       5.955 -10.819  -8.130  1.00 10.00      A   
ATOM   2552  OG  SER A 271       4.688 -10.294  -8.509  1.00 10.00      A   
ATOM   2553  HG  SER A 271       4.480 -10.573  -9.409  1.00 10.00      A   
ATOM   2554  C   SER A 271       8.023 -12.003  -8.925  1.00 10.00      A   
ATOM   2555  O   SER A 271       8.228 -13.170  -9.277  1.00 10.00      A   
ATOM   2556  N   GLY A 272       8.866 -11.312  -8.168  1.00 10.00      A   
ATOM   2557  HN  GLY A 272       8.641 -10.392  -7.916  1.00 10.00      A   
ATOM   2558  CA  GLY A 272      10.106 -11.900  -7.703  1.00 10.00      A   
ATOM   2559  C   GLY A 272      11.256 -11.593  -8.632  1.00 10.00      A   
ATOM   2560  O   GLY A 272      11.610 -10.431  -8.814  1.00 10.00      A   
ATOM   2561  N   PHE A 273      11.826 -12.636  -9.229  1.00 10.00      A   
ATOM   2562  HN  PHE A 273      11.475 -13.538  -9.044  1.00 10.00      A   
ATOM   2563  CA  PHE A 273      12.944 -12.494 -10.162  1.00 10.00      A   
ATOM   2564  CB  PHE A 273      12.507 -11.780 -11.446  1.00 10.00      A   
ATOM   2565  CG  PHE A 273      11.484 -12.536 -12.247  1.00 10.00      A   
ATOM   2566  CD1 PHE A 273      10.135 -12.245 -12.124  1.00 10.00      A   
ATOM   2567  CD2 PHE A 273      11.872 -13.535 -13.124  1.00 10.00      A   
ATOM   2568  CE1 PHE A 273       9.192 -12.936 -12.859  1.00 10.00      A   
ATOM   2569  CE2 PHE A 273      10.935 -14.231 -13.864  1.00 10.00      A   
ATOM   2570  CZ  PHE A 273       9.594 -13.931 -13.730  1.00 10.00      A   
ATOM   2571  C   PHE A 273      14.140 -11.785  -9.529  1.00 10.00      A   
ATOM   2572  O   PHE A 273      14.843 -11.022 -10.191  1.00 10.00      A   
ATOM   2573  N   TRP A 274      14.374 -12.066  -8.253  1.00 10.00      A   
ATOM   2574  HN  TRP A 274      13.791 -12.703  -7.790  1.00 10.00      A   
ATOM   2575  CA  TRP A 274      15.482 -11.463  -7.526  1.00 10.00      A   
ATOM   2576  CB  TRP A 274      15.365 -11.763  -6.031  1.00 10.00      A   
ATOM   2577  CG  TRP A 274      14.775 -10.644  -5.229  1.00 10.00      A   
ATOM   2578  CD1 TRP A 274      15.403  -9.499  -4.834  1.00 10.00      A   
ATOM   2579  CD2 TRP A 274      13.442 -10.566  -4.712  1.00 10.00      A   
ATOM   2580  NE1 TRP A 274      14.542  -8.710  -4.113  1.00 10.00      A   
ATOM   2581  HE1 TRP A 274      14.761  -7.834  -3.723  1.00 10.00      A   
ATOM   2582  CE2 TRP A 274      13.333  -9.345  -4.020  1.00 10.00      A   
ATOM   2583  CE3 TRP A 274      12.331 -11.410  -4.769  1.00 10.00      A   
ATOM   2584  CZ2 TRP A 274      12.156  -8.948  -3.388  1.00 10.00      A   
ATOM   2585  CZ3 TRP A 274      11.165 -11.015  -4.142  1.00 10.00      A   
ATOM   2586  CH2 TRP A 274      11.086  -9.796  -3.461  1.00 10.00      A   
ATOM   2587  C   TRP A 274      16.819 -11.969  -8.059  1.00 10.00      A   
ATOM   2588  O   TRP A 274      17.092 -13.176  -8.033  1.00 10.00      A   
ATOM   2589  N   ASP A 275      17.633 -11.034  -8.548  1.00 10.00      A   
ATOM   2590  HN  ASP A 275      17.332 -10.100  -8.545  1.00 10.00      A   
ATOM   2591  CA  ASP A 275      18.953 -11.341  -9.105  1.00 10.00      A   
ATOM   2592  CB  ASP A 275      19.905 -11.886  -8.039  1.00 10.00      A   
ATOM   2593  CG  ASP A 275      21.311 -11.333  -8.170  1.00 10.00      A   
ATOM   2594  OD1 ASP A 275      21.632 -10.742  -9.222  1.00 10.00      A   
ATOM   2595  OD2 ASP A 275      22.100 -11.472  -7.209  1.00 10.00      A   
ATOM   2596  C   ASP A 275      18.828 -12.317 -10.264  1.00 10.00      A   
ATOM   2597  O   ASP A 275      19.666 -13.200 -10.454  1.00 10.00      A   
ATOM   2598  N   ALA A 276      17.765 -12.134 -11.034  1.00 10.00      A   
ATOM   2599  HN  ALA A 276      17.151 -11.399 -10.817  1.00 10.00      A   
ATOM   2600  CA  ALA A 276      17.465 -12.982 -12.177  1.00 10.00      A   
ATOM   2601  CB  ALA A 276      16.220 -12.476 -12.888  1.00 10.00      A   
ATOM   2602  C   ALA A 276      18.626 -13.088 -13.160  1.00 10.00      A   
ATOM   2603  O   ALA A 276      19.095 -12.086 -13.701  1.00 10.00      A   
ATOM   2604  N   VAL A 277      19.088 -14.313 -13.374  1.00 10.00      A   
ATOM   2605  HN  VAL A 277      18.690 -15.066 -12.883  1.00 10.00      A   
ATOM   2606  CA  VAL A 277      20.171 -14.572 -14.309  1.00 10.00      A   
ATOM   2607  CB  VAL A 277      20.889 -15.901 -13.976  1.00 10.00      A   
ATOM   2608  CG1 VAL A 277      21.974 -16.212 -14.998  1.00 10.00      A   
ATOM   2609  CG2 VAL A 277      21.474 -15.852 -12.574  1.00 10.00      A   
ATOM   2610  C   VAL A 277      19.594 -14.648 -15.719  1.00 10.00      A   
ATOM   2611  O   VAL A 277      18.616 -15.369 -15.946  1.00 10.00      A   
ATOM   2612  N   PRO A 278      20.169 -13.891 -16.674  1.00 10.00      A   
ATOM   2613  CA  PRO A 278      19.712 -13.856 -18.072  1.00 10.00      A   
ATOM   2614  CB  PRO A 278      20.563 -12.746 -18.711  1.00 10.00      A   
ATOM   2615  CG  PRO A 278      21.123 -11.983 -17.561  1.00 10.00      A   
ATOM   2616  CD  PRO A 278      21.310 -12.985 -16.463  1.00 10.00      A   
ATOM   2617  C   PRO A 278      19.924 -15.182 -18.808  1.00 10.00      A   
ATOM   2618  O   PRO A 278      20.615 -15.247 -19.829  1.00 10.00      A   
ATOM   2619  N   ALA A 279      19.316 -16.230 -18.282  1.00 10.00      A   
ATOM   2620  HN  ALA A 279      18.790 -16.099 -17.461  1.00 10.00      A   
ATOM   2621  CA  ALA A 279      19.407 -17.559 -18.859  1.00 10.00      A   
ATOM   2622  CB  ALA A 279      20.512 -18.354 -18.182  1.00 10.00      A   
ATOM   2623  C   ALA A 279      18.070 -18.273 -18.712  1.00 10.00      A   
ATOM   2624  O   ALA A 279      17.519 -18.791 -19.677  1.00 10.00      A   
ATOM   2625  N   TYR A 280      17.532 -18.258 -17.500  1.00 10.00      A   
ATOM   2626  HN  TYR A 280      18.007 -17.800 -16.773  1.00 10.00      A   
ATOM   2627  CA  TYR A 280      16.258 -18.910 -17.215  1.00 10.00      A   
ATOM   2628  CB  TYR A 280      16.229 -19.403 -15.766  1.00 10.00      A   
ATOM   2629  CG  TYR A 280      17.014 -20.677 -15.535  1.00 10.00      A   
ATOM   2630  CD1 TYR A 280      18.404 -20.669 -15.517  1.00 10.00      A   
ATOM   2631  CD2 TYR A 280      16.367 -21.891 -15.339  1.00 10.00      A   
ATOM   2632  CE1 TYR A 280      19.124 -21.832 -15.311  1.00 10.00      A   
ATOM   2633  CE2 TYR A 280      17.080 -23.058 -15.130  1.00 10.00      A   
ATOM   2634  CZ  TYR A 280      18.459 -23.023 -15.120  1.00 10.00      A   
ATOM   2635  OH  TYR A 280      19.175 -24.181 -14.915  1.00 10.00      A   
ATOM   2636  HH  TYR A 280      18.861 -24.861 -15.522  1.00 10.00      A   
ATOM   2637  C   TYR A 280      15.077 -17.980 -17.489  1.00 10.00      A   
ATOM   2638  O   TYR A 280      13.987 -18.166 -16.951  1.00 10.00      A   
ATOM   2639  N   LEU A 281      15.297 -16.991 -18.341  1.00 10.00      A   
ATOM   2640  HN  LEU A 281      16.176 -16.912 -18.761  1.00 10.00      A   
ATOM   2641  CA  LEU A 281      14.258 -16.030 -18.687  1.00 10.00      A   
ATOM   2642  CB  LEU A 281      14.858 -14.759 -19.300  1.00 10.00      A   
ATOM   2643  CG  LEU A 281      15.961 -14.064 -18.502  1.00 10.00      A   
ATOM   2644  CD1 LEU A 281      16.491 -12.860 -19.267  1.00 10.00      A   
ATOM   2645  CD2 LEU A 281      15.458 -13.652 -17.126  1.00 10.00      A   
ATOM   2646  C   LEU A 281      13.198 -16.629 -19.623  1.00 10.00      A   
ATOM   2647  O   LEU A 281      12.006 -16.560 -19.323  1.00 10.00      A   
ATOM   2648  N   PRO A 282      13.600 -17.244 -20.762  1.00 10.00      A   
ATOM   2649  CA  PRO A 282      12.651 -17.834 -21.728  1.00 10.00      A   
ATOM   2650  CB  PRO A 282      13.547 -18.309 -22.882  1.00 10.00      A   
ATOM   2651  CG  PRO A 282      14.824 -17.562 -22.709  1.00 10.00      A   
ATOM   2652  CD  PRO A 282      14.992 -17.393 -21.230  1.00 10.00      A   
ATOM   2653  C   PRO A 282      11.847 -19.012 -21.167  1.00 10.00      A   
ATOM   2654  O   PRO A 282      11.043 -19.615 -21.881  1.00 10.00      A   
ATOM   2655  N   ALA A 283      12.059 -19.334 -19.897  1.00 10.00      A   
ATOM   2656  HN  ALA A 283      12.705 -18.813 -19.374  1.00 10.00      A   
ATOM   2657  CA  ALA A 283      11.352 -20.435 -19.260  1.00 10.00      A   
ATOM   2658  CB  ALA A 283      12.078 -20.876 -18.000  1.00 10.00      A   
ATOM   2659  C   ALA A 283       9.912 -20.048 -18.938  1.00 10.00      A   
ATOM   2660  O   ALA A 283       9.018 -20.893 -18.953  1.00 10.00      A   
ATOM   2661  N   VAL A 284       9.691 -18.764 -18.670  1.00 10.00      A   
ATOM   2662  HN  VAL A 284      10.442 -18.136 -18.695  1.00 10.00      A   
ATOM   2663  CA  VAL A 284       8.360 -18.261 -18.336  1.00 10.00      A   
ATOM   2664  CB  VAL A 284       8.413 -17.135 -17.276  1.00 10.00      A   
ATOM   2665  CG1 VAL A 284       9.004 -17.645 -15.971  1.00 10.00      A   
ATOM   2666  CG2 VAL A 284       9.197 -15.931 -17.786  1.00 10.00      A   
ATOM   2667  C   VAL A 284       7.618 -17.755 -19.574  1.00 10.00      A   
ATOM   2668  O   VAL A 284       6.583 -17.091 -19.463  1.00 10.00      A   
ATOM   2669  N   TYR A 285       8.121 -18.103 -20.751  1.00 10.00      A   
ATOM   2670  HN  TYR A 285       8.921 -18.672 -20.779  1.00 10.00      A   
ATOM   2671  CA  TYR A 285       7.506 -17.672 -22.007  1.00 10.00      A   
ATOM   2672  CB  TYR A 285       8.486 -17.810 -23.174  1.00 10.00      A   
ATOM   2673  CG  TYR A 285       9.524 -16.711 -23.250  1.00 10.00      A   
ATOM   2674  CD1 TYR A 285       9.638 -15.755 -22.245  1.00 10.00      A   
ATOM   2675  CD2 TYR A 285      10.393 -16.634 -24.328  1.00 10.00      A   
ATOM   2676  CE1 TYR A 285      10.589 -14.758 -22.316  1.00 10.00      A   
ATOM   2677  CE2 TYR A 285      11.346 -15.640 -24.407  1.00 10.00      A   
ATOM   2678  CZ  TYR A 285      11.439 -14.705 -23.400  1.00 10.00      A   
ATOM   2679  OH  TYR A 285      12.390 -13.716 -23.479  1.00 10.00      A   
ATOM   2680  HH  TYR A 285      12.534 -13.491 -24.403  1.00 10.00      A   
ATOM   2681  C   TYR A 285       6.219 -18.436 -22.301  1.00 10.00      A   
ATOM   2682  O   TYR A 285       5.590 -18.242 -23.342  1.00 10.00      A   
ATOM   2683  N   SER A 286       5.828 -19.296 -21.379  1.00 10.00      A   
ATOM   2684  HN  SER A 286       6.370 -19.411 -20.571  1.00 10.00      A   
ATOM   2685  CA  SER A 286       4.627 -20.089 -21.533  1.00 10.00      A   
ATOM   2686  CB  SER A 286       4.894 -21.513 -21.042  1.00 10.00      A   
ATOM   2687  OG  SER A 286       6.176 -21.600 -20.436  1.00 10.00      A   
ATOM   2688  HG  SER A 286       6.847 -21.727 -21.121  1.00 10.00      A   
ATOM   2689  C   SER A 286       3.448 -19.468 -20.778  1.00 10.00      A   
ATOM   2690  O   SER A 286       2.320 -19.950 -20.875  1.00 10.00      A   
ATOM   2691  N   VAL A 287       3.707 -18.397 -20.028  1.00 10.00      A   
ATOM   2692  HN  VAL A 287       4.625 -18.048 -19.990  1.00 10.00      A   
ATOM   2693  CA  VAL A 287       2.646 -17.736 -19.258  1.00 10.00      A   
ATOM   2694  CB  VAL A 287       2.829 -17.901 -17.729  1.00 10.00      A   
ATOM   2695  CG1 VAL A 287       2.582 -19.339 -17.307  1.00 10.00      A   
ATOM   2696  CG2 VAL A 287       4.209 -17.437 -17.283  1.00 10.00      A   
ATOM   2697  C   VAL A 287       2.501 -16.252 -19.588  1.00 10.00      A   
ATOM   2698  O   VAL A 287       1.481 -15.642 -19.273  1.00 10.00      A   
ATOM   2699  N   CYS A 288       3.508 -15.684 -20.244  1.00 10.00      A   
ATOM   2700  HN  CYS A 288       4.275 -16.235 -20.506  1.00 10.00      A   
ATOM   2701  CA  CYS A 288       3.504 -14.260 -20.595  1.00 10.00      A   
ATOM   2702  CB  CYS A 288       4.834 -13.882 -21.241  1.00 10.00      A   
ATOM   2703  SG  CYS A 288       5.435 -15.105 -22.425  1.00 10.00      A   
ATOM   2704  HG  CYS A 288       6.134 -14.463 -23.347  1.00 10.00      A   
ATOM   2705  C   CYS A 288       2.338 -13.886 -21.511  1.00 10.00      A   
ATOM   2706  O   CYS A 288       1.904 -12.734 -21.548  1.00 10.00      A   
ATOM   2707  N   SER A 289       1.822 -14.875 -22.225  1.00 10.00      A   
ATOM   2708  HN  SER A 289       2.202 -15.774 -22.129  1.00 10.00      A   
ATOM   2709  CA  SER A 289       0.715 -14.683 -23.150  1.00 10.00      A   
ATOM   2710  CB  SER A 289       0.469 -15.991 -23.899  1.00 10.00      A   
ATOM   2711  OG  SER A 289       1.302 -17.020 -23.385  1.00 10.00      A   
ATOM   2712  HG  SER A 289       1.019 -17.871 -23.745  1.00 10.00      A   
ATOM   2713  C   SER A 289      -0.568 -14.247 -22.438  1.00 10.00      A   
ATOM   2714  O   SER A 289      -1.502 -13.744 -23.071  1.00 10.00      A   
ATOM   2715  N   ARG A 290      -0.610 -14.434 -21.122  1.00 10.00      A   
ATOM   2716  HN  ARG A 290       0.172 -14.819 -20.667  1.00 10.00      A   
ATOM   2717  CA  ARG A 290      -1.780 -14.073 -20.333  1.00 10.00      A   
ATOM   2718  CB  ARG A 290      -2.566 -15.332 -19.944  1.00 10.00      A   
ATOM   2719  CG  ARG A 290      -1.734 -16.387 -19.232  1.00 10.00      A   
ATOM   2720  CD  ARG A 290      -2.417 -17.745 -19.244  1.00 10.00      A   
ATOM   2721  NE  ARG A 290      -1.543 -18.800 -18.729  1.00 10.00      A   
ATOM   2722  HE  ARG A 290      -1.340 -18.782 -17.771  1.00 10.00      A   
ATOM   2723  CZ  ARG A 290      -1.011 -19.766 -19.483  1.00 10.00      A   
ATOM   2724  NH1 ARG A 290      -1.258 -19.812 -20.790  1.00 10.00      A   
ATOM   2725 HH11 ARG A 290      -1.872 -19.095 -21.239  1.00 10.00      A   
ATOM   2726 HH12 ARG A 290      -0.839 -20.567 -21.376  1.00 10.00      A   
ATOM   2727  NH2 ARG A 290      -0.241 -20.696 -18.926  1.00 10.00      A   
ATOM   2728 HH21 ARG A 290      -0.049 -20.682 -17.895  1.00 10.00      A   
ATOM   2729 HH22 ARG A 290       0.180 -21.448 -19.517  1.00 10.00      A   
ATOM   2730  C   ARG A 290      -1.397 -13.271 -19.089  1.00 10.00      A   
ATOM   2731  O   ARG A 290      -2.166 -13.183 -18.132  1.00 10.00      A   
ATOM   2732  N   LEU A 291      -0.215 -12.672 -19.112  1.00 10.00      A   
ATOM   2733  HN  LEU A 291       0.352 -12.756 -19.908  1.00 10.00      A   
ATOM   2734  CA  LEU A 291       0.251 -11.880 -17.977  1.00 10.00      A   
ATOM   2735  CB  LEU A 291       1.776 -11.918 -17.863  1.00 10.00      A   
ATOM   2736  CG  LEU A 291       2.398 -13.249 -17.440  1.00 10.00      A   
ATOM   2737  CD1 LEU A 291       3.901 -13.101 -17.270  1.00 10.00      A   
ATOM   2738  CD2 LEU A 291       1.757 -13.768 -16.162  1.00 10.00      A   
ATOM   2739  C   LEU A 291      -0.218 -10.437 -18.083  1.00 10.00      A   
ATOM   2740  O   LEU A 291       0.077  -9.756 -19.066  1.00 10.00      A   
ATOM   2741  N   THR A 292      -0.945  -9.976 -17.071  1.00 10.00      A   
ATOM   2742  HN  THR A 292      -1.154 -10.569 -16.314  1.00 10.00      A   
ATOM   2743  CA  THR A 292      -1.441  -8.613 -17.053  1.00 10.00      A   
ATOM   2744  CB  THR A 292      -2.879  -8.548 -16.501  1.00 10.00      A   
ATOM   2745  OG1 THR A 292      -3.006  -9.452 -15.394  1.00 10.00      A   
ATOM   2746  HG1 THR A 292      -3.159  -8.951 -14.585  1.00 10.00      A   
ATOM   2747  CG2 THR A 292      -3.875  -8.941 -17.579  1.00 10.00      A   
ATOM   2748  C   THR A 292      -0.528  -7.723 -16.213  1.00 10.00      A   
ATOM   2749  O   THR A 292      -0.409  -6.522 -16.464  1.00 10.00      A   
ATOM   2750  N   THR A 293       0.134  -8.323 -15.230  1.00 10.00      A   
ATOM   2751  HN  THR A 293       0.023  -9.290 -15.100  1.00 10.00      A   
ATOM   2752  CA  THR A 293       1.034  -7.588 -14.352  1.00 10.00      A   
ATOM   2753  CB  THR A 293       0.424  -7.413 -12.946  1.00 10.00      A   
ATOM   2754  OG1 THR A 293      -0.929  -6.943 -13.069  1.00 10.00      A   
ATOM   2755  HG1 THR A 293      -1.517  -7.696 -13.203  1.00 10.00      A   
ATOM   2756  CG2 THR A 293       1.227  -6.408 -12.131  1.00 10.00      A   
ATOM   2757  C   THR A 293       2.378  -8.304 -14.243  1.00 10.00      A   
ATOM   2758  O   THR A 293       2.435  -9.491 -13.915  1.00 10.00      A   
ATOM   2759  N   LEU A 294       3.453  -7.583 -14.528  1.00 10.00      A   
ATOM   2760  HN  LEU A 294       3.346  -6.635 -14.771  1.00 10.00      A   
ATOM   2761  CA  LEU A 294       4.789  -8.154 -14.471  1.00 10.00      A   
ATOM   2762  CB  LEU A 294       5.326  -8.407 -15.884  1.00 10.00      A   
ATOM   2763  CG  LEU A 294       6.677  -9.123 -15.981  1.00 10.00      A   
ATOM   2764  CD1 LEU A 294       6.607 -10.503 -15.342  1.00 10.00      A   
ATOM   2765  CD2 LEU A 294       7.122  -9.229 -17.429  1.00 10.00      A   
ATOM   2766  C   LEU A 294       5.733  -7.241 -13.701  1.00 10.00      A   
ATOM   2767  O   LEU A 294       5.943  -6.085 -14.077  1.00 10.00      A   
ATOM   2768  N   ASN A 295       6.289  -7.764 -12.619  1.00 10.00      A   
ATOM   2769  HN  ASN A 295       6.074  -8.693 -12.372  1.00 10.00      A   
ATOM   2770  CA  ASN A 295       7.216  -7.005 -11.788  1.00 10.00      A   
ATOM   2771  CB  ASN A 295       6.841  -7.133 -10.308  1.00 10.00      A   
ATOM   2772  CG  ASN A 295       7.555  -6.127  -9.417  1.00 10.00      A   
ATOM   2773  OD1 ASN A 295       8.663  -5.674  -9.719  1.00 10.00      A   
ATOM   2774  ND2 ASN A 295       6.921  -5.770  -8.309  1.00 10.00      A   
ATOM   2775 HD21 ASN A 295       6.041  -6.171  -8.127  1.00 10.00      A   
ATOM   2776 HD22 ASN A 295       7.352  -5.120  -7.714  1.00 10.00      A   
ATOM   2777  C   ASN A 295       8.641  -7.493 -12.014  1.00 10.00      A   
ATOM   2778  O   ASN A 295       9.008  -8.585 -11.580  1.00 10.00      A   
ATOM   2779  N   LEU A 296       9.431  -6.687 -12.706  1.00 10.00      A   
ATOM   2780  HN  LEU A 296       9.074  -5.825 -13.027  1.00 10.00      A   
ATOM   2781  CA  LEU A 296      10.816  -7.028 -13.002  1.00 10.00      A   
ATOM   2782  CB  LEU A 296      11.031  -7.154 -14.513  1.00 10.00      A   
ATOM   2783  CG  LEU A 296      10.382  -8.359 -15.193  1.00 10.00      A   
ATOM   2784  CD1 LEU A 296      10.587  -8.292 -16.697  1.00 10.00      A   
ATOM   2785  CD2 LEU A 296      10.939  -9.657 -14.631  1.00 10.00      A   
ATOM   2786  C   LEU A 296      11.755  -5.973 -12.433  1.00 10.00      A   
ATOM   2787  O   LEU A 296      12.834  -5.721 -12.973  1.00 10.00      A   
ATOM   2788  N   SER A 297      11.351  -5.374 -11.323  1.00 10.00      A   
ATOM   2789  HN  SER A 297      10.496  -5.638 -10.923  1.00 10.00      A   
ATOM   2790  CA  SER A 297      12.142  -4.336 -10.679  1.00 10.00      A   
ATOM   2791  CB  SER A 297      11.259  -3.514  -9.740  1.00 10.00      A   
ATOM   2792  OG  SER A 297       9.981  -3.289 -10.322  1.00 10.00      A   
ATOM   2793  HG  SER A 297       9.375  -3.990 -10.049  1.00 10.00      A   
ATOM   2794  C   SER A 297      13.335  -4.921  -9.920  1.00 10.00      A   
ATOM   2795  O   SER A 297      14.189  -4.184  -9.425  1.00 10.00      A   
ATOM   2796  N   TYR A 298      13.386  -6.244  -9.816  1.00 10.00      A   
ATOM   2797  HN  TYR A 298      12.664  -6.784 -10.208  1.00 10.00      A   
ATOM   2798  CA  TYR A 298      14.480  -6.911  -9.122  1.00 10.00      A   
ATOM   2799  CB  TYR A 298      13.944  -7.818  -8.013  1.00 10.00      A   
ATOM   2800  CG  TYR A 298      12.933  -7.145  -7.115  1.00 10.00      A   
ATOM   2801  CD1 TYR A 298      11.619  -7.589  -7.066  1.00 10.00      A   
ATOM   2802  CD2 TYR A 298      13.292  -6.067  -6.315  1.00 10.00      A   
ATOM   2803  CE1 TYR A 298      10.691  -6.980  -6.247  1.00 10.00      A   
ATOM   2804  CE2 TYR A 298      12.368  -5.449  -5.493  1.00 10.00      A   
ATOM   2805  CZ  TYR A 298      11.067  -5.913  -5.464  1.00 10.00      A   
ATOM   2806  OH  TYR A 298      10.139  -5.314  -4.643  1.00 10.00      A   
ATOM   2807  HH  TYR A 298      10.104  -4.369  -4.826  1.00 10.00      A   
ATOM   2808  C   TYR A 298      15.328  -7.717 -10.100  1.00 10.00      A   
ATOM   2809  O   TYR A 298      16.257  -8.424  -9.705  1.00 10.00      A   
ATOM   2810  N   ALA A 299      15.003  -7.597 -11.381  1.00 10.00      A   
ATOM   2811  HN  ALA A 299      14.261  -7.010 -11.631  1.00 10.00      A   
ATOM   2812  CA  ALA A 299      15.724  -8.311 -12.424  1.00 10.00      A   
ATOM   2813  CB  ALA A 299      14.770  -8.790 -13.507  1.00 10.00      A   
ATOM   2814  C   ALA A 299      16.820  -7.437 -13.022  1.00 10.00      A   
ATOM   2815  O   ALA A 299      16.551  -6.539 -13.826  1.00 10.00      A   
ATOM   2816  N   THR A 300      18.054  -7.703 -12.626  1.00 10.00      A   
ATOM   2817  HN  THR A 300      18.205  -8.425 -11.978  1.00 10.00      A   
ATOM   2818  CA  THR A 300      19.201  -6.954 -13.111  1.00 10.00      A   
ATOM   2819  CB  THR A 300      20.373  -7.091 -12.125  1.00 10.00      A   
ATOM   2820  OG1 THR A 300      20.118  -8.199 -11.239  1.00 10.00      A   
ATOM   2821  HG1 THR A 300      20.870  -8.802 -11.255  1.00 10.00      A   
ATOM   2822  CG2 THR A 300      20.522  -5.818 -11.308  1.00 10.00      A   
ATOM   2823  C   THR A 300      19.637  -7.448 -14.487  1.00 10.00      A   
ATOM   2824  O   THR A 300      20.771  -7.895 -14.668  1.00 10.00      A   
ATOM   2825  N   VAL A 301      18.728  -7.367 -15.448  1.00 10.00      A   
ATOM   2826  HN  VAL A 301      17.847  -6.987 -15.233  1.00 10.00      A   
ATOM   2827  CA  VAL A 301      19.000  -7.807 -16.812  1.00 10.00      A   
ATOM   2828  CB  VAL A 301      17.797  -8.553 -17.426  1.00 10.00      A   
ATOM   2829  CG1 VAL A 301      17.674  -9.946 -16.829  1.00 10.00      A   
ATOM   2830  CG2 VAL A 301      16.511  -7.767 -17.221  1.00 10.00      A   
ATOM   2831  C   VAL A 301      19.383  -6.625 -17.704  1.00 10.00      A   
ATOM   2832  O   VAL A 301      19.810  -5.579 -17.212  1.00 10.00      A   
ATOM   2833  N   GLN A 302      19.231  -6.795 -19.011  1.00 10.00      A   
ATOM   2834  HN  GLN A 302      18.875  -7.641 -19.346  1.00 10.00      A   
ATOM   2835  CA  GLN A 302      19.568  -5.750 -19.965  1.00 10.00      A   
ATOM   2836  CB  GLN A 302      20.756  -6.183 -20.824  1.00 10.00      A   
ATOM   2837  CG  GLN A 302      22.091  -6.128 -20.100  1.00 10.00      A   
ATOM   2838  CD  GLN A 302      22.497  -4.711 -19.754  1.00 10.00      A   
ATOM   2839  OE1 GLN A 302      23.129  -4.027 -20.558  1.00 10.00      A   
ATOM   2840  NE2 GLN A 302      22.138  -4.259 -18.564  1.00 10.00      A   
ATOM   2841 HE21 GLN A 302      21.627  -4.856 -17.973  1.00 10.00      A   
ATOM   2842 HE22 GLN A 302      22.399  -3.346 -18.318  1.00 10.00      A   
ATOM   2843  C   GLN A 302      18.374  -5.397 -20.844  1.00 10.00      A   
ATOM   2844  O   GLN A 302      17.360  -6.097 -20.832  1.00 10.00      A   
ATOM   2845  N   SER A 303      18.513  -4.319 -21.605  1.00 10.00      A   
ATOM   2846  HN  SER A 303      19.355  -3.816 -21.561  1.00 10.00      A   
ATOM   2847  CA  SER A 303      17.460  -3.838 -22.491  1.00 10.00      A   
ATOM   2848  CB  SER A 303      17.952  -2.607 -23.257  1.00 10.00      A   
ATOM   2849  OG  SER A 303      16.951  -2.076 -24.109  1.00 10.00      A   
ATOM   2850  HG  SER A 303      16.346  -1.526 -23.588  1.00 10.00      A   
ATOM   2851  C   SER A 303      16.974  -4.917 -23.459  1.00 10.00      A   
ATOM   2852  O   SER A 303      15.787  -5.242 -23.483  1.00 10.00      A   
ATOM   2853  N   TYR A 304      17.898  -5.488 -24.232  1.00 10.00      A   
ATOM   2854  HN  TYR A 304      18.831  -5.207 -24.144  1.00 10.00      A   
ATOM   2855  CA  TYR A 304      17.558  -6.520 -25.210  1.00 10.00      A   
ATOM   2856  CB  TYR A 304      18.802  -6.955 -25.993  1.00 10.00      A   
ATOM   2857  CG  TYR A 304      18.513  -7.872 -27.162  1.00 10.00      A   
ATOM   2858  CD1 TYR A 304      17.463  -7.616 -28.034  1.00 10.00      A   
ATOM   2859  CD2 TYR A 304      19.296  -8.995 -27.395  1.00 10.00      A   
ATOM   2860  CE1 TYR A 304      17.199  -8.453 -29.100  1.00 10.00      A   
ATOM   2861  CE2 TYR A 304      19.041  -9.837 -28.459  1.00 10.00      A   
ATOM   2862  CZ  TYR A 304      17.991  -9.563 -29.308  1.00 10.00      A   
ATOM   2863  OH  TYR A 304      17.729 -10.404 -30.370  1.00 10.00      A   
ATOM   2864  HH  TYR A 304      18.099 -11.278 -30.184  1.00 10.00      A   
ATOM   2865  C   TYR A 304      16.877  -7.723 -24.556  1.00 10.00      A   
ATOM   2866  O   TYR A 304      15.928  -8.284 -25.106  1.00 10.00      A   
ATOM   2867  N   ASP A 305      17.349  -8.102 -23.375  1.00 10.00      A   
ATOM   2868  HN  ASP A 305      18.100  -7.611 -22.980  1.00 10.00      A   
ATOM   2869  CA  ASP A 305      16.773  -9.236 -22.654  1.00 10.00      A   
ATOM   2870  CB  ASP A 305      17.640  -9.656 -21.464  1.00 10.00      A   
ATOM   2871  CG  ASP A 305      18.883 -10.412 -21.881  1.00 10.00      A   
ATOM   2872  OD1 ASP A 305      18.755 -11.538 -22.407  1.00 10.00      A   
ATOM   2873  OD2 ASP A 305      19.994  -9.876 -21.703  1.00 10.00      A   
ATOM   2874  C   ASP A 305      15.360  -8.921 -22.194  1.00 10.00      A   
ATOM   2875  O   ASP A 305      14.506  -9.804 -22.138  1.00 10.00      A   
ATOM   2876  N   LEU A 306      15.119  -7.658 -21.874  1.00 10.00      A   
ATOM   2877  HN  LEU A 306      15.851  -7.002 -21.933  1.00 10.00      A   
ATOM   2878  CA  LEU A 306      13.805  -7.215 -21.433  1.00 10.00      A   
ATOM   2879  CB  LEU A 306      13.891  -5.839 -20.769  1.00 10.00      A   
ATOM   2880  CG  LEU A 306      14.363  -5.833 -19.313  1.00 10.00      A   
ATOM   2881  CD1 LEU A 306      14.809  -4.443 -18.897  1.00 10.00      A   
ATOM   2882  CD2 LEU A 306      13.261  -6.335 -18.394  1.00 10.00      A   
ATOM   2883  C   LEU A 306      12.827  -7.184 -22.602  1.00 10.00      A   
ATOM   2884  O   LEU A 306      11.701  -7.665 -22.487  1.00 10.00      A   
ATOM   2885  N   VAL A 307      13.275  -6.633 -23.730  1.00 10.00      A   
ATOM   2886  HN  VAL A 307      14.192  -6.275 -23.750  1.00 10.00      A   
ATOM   2887  CA  VAL A 307      12.444  -6.538 -24.930  1.00 10.00      A   
ATOM   2888  CB  VAL A 307      13.199  -5.880 -26.109  1.00 10.00      A   
ATOM   2889  CG1 VAL A 307      12.307  -5.772 -27.338  1.00 10.00      A   
ATOM   2890  CG2 VAL A 307      13.714  -4.505 -25.715  1.00 10.00      A   
ATOM   2891  C   VAL A 307      11.930  -7.916 -25.350  1.00 10.00      A   
ATOM   2892  O   VAL A 307      10.769  -8.067 -25.747  1.00 10.00      A   
ATOM   2893  N   LYS A 308      12.794  -8.920 -25.224  1.00 10.00      A   
ATOM   2894  HN  LYS A 308      13.699  -8.734 -24.888  1.00 10.00      A   
ATOM   2895  CA  LYS A 308      12.438 -10.288 -25.581  1.00 10.00      A   
ATOM   2896  CB  LYS A 308      13.623 -11.235 -25.379  1.00 10.00      A   
ATOM   2897  CG  LYS A 308      14.716 -11.096 -26.427  1.00 10.00      A   
ATOM   2898  CD  LYS A 308      15.834 -12.103 -26.207  1.00 10.00      A   
ATOM   2899  CE  LYS A 308      16.548 -11.855 -24.890  1.00 10.00      A   
ATOM   2900  NZ  LYS A 308      17.724 -12.748 -24.705  1.00 10.00      A   
ATOM   2901  HZ1 LYS A 308      17.425 -13.746 -24.712  1.00 10.00      A   
ATOM   2902  HZ2 LYS A 308      18.189 -12.541 -23.791  1.00 10.00      A   
ATOM   2903  HZ3 LYS A 308      18.414 -12.599 -25.472  1.00 10.00      A   
ATOM   2904  C   LYS A 308      11.221 -10.776 -24.794  1.00 10.00      A   
ATOM   2905  O   LYS A 308      10.419 -11.554 -25.305  1.00 10.00      A   
ATOM   2906  N   LEU A 309      11.082 -10.302 -23.560  1.00 10.00      A   
ATOM   2907  HN  LEU A 309      11.744  -9.667 -23.218  1.00 10.00      A   
ATOM   2908  CA  LEU A 309       9.961 -10.691 -22.707  1.00 10.00      A   
ATOM   2909  CB  LEU A 309      10.364 -10.638 -21.225  1.00 10.00      A   
ATOM   2910  CG  LEU A 309       9.950 -11.834 -20.353  1.00 10.00      A   
ATOM   2911  CD1 LEU A 309      10.624 -11.759 -18.991  1.00 10.00      A   
ATOM   2912  CD2 LEU A 309       8.438 -11.900 -20.189  1.00 10.00      A   
ATOM   2913  C   LEU A 309       8.757  -9.781 -22.963  1.00 10.00      A   
ATOM   2914  O   LEU A 309       7.610 -10.239 -22.977  1.00 10.00      A   
ATOM   2915  N   LEU A 310       9.031  -8.496 -23.183  1.00 10.00      A   
ATOM   2916  HN  LEU A 310       9.967  -8.199 -23.163  1.00 10.00      A   
ATOM   2917  CA  LEU A 310       7.985  -7.510 -23.435  1.00 10.00      A   
ATOM   2918  CB  LEU A 310       8.600  -6.127 -23.662  1.00 10.00      A   
ATOM   2919  CG  LEU A 310       9.501  -5.584 -22.549  1.00 10.00      A   
ATOM   2920  CD1 LEU A 310      10.089  -4.238 -22.949  1.00 10.00      A   
ATOM   2921  CD2 LEU A 310       8.741  -5.474 -21.235  1.00 10.00      A   
ATOM   2922  C   LEU A 310       7.139  -7.891 -24.642  1.00 10.00      A   
ATOM   2923  O   LEU A 310       5.909  -7.851 -24.589  1.00 10.00      A   
ATOM   2924  N   CYS A 311       7.803  -8.294 -25.717  1.00 10.00      A   
ATOM   2925  HN  CYS A 311       8.786  -8.334 -25.685  1.00 10.00      A   
ATOM   2926  CA  CYS A 311       7.119  -8.674 -26.947  1.00 10.00      A   
ATOM   2927  CB  CYS A 311       8.106  -8.757 -28.110  1.00 10.00      A   
ATOM   2928  SG  CYS A 311       8.978  -7.213 -28.449  1.00 10.00      A   
ATOM   2929  HG  CYS A 311       8.118  -6.215 -28.275  1.00 10.00      A   
ATOM   2930  C   CYS A 311       6.358  -9.988 -26.810  1.00 10.00      A   
ATOM   2931  O   CYS A 311       5.738 -10.453 -27.766  1.00 10.00      A   
ATOM   2932  N   GLN A 312       6.403 -10.585 -25.630  1.00 10.00      A   
ATOM   2933  HN  GLN A 312       6.917 -10.172 -24.901  1.00 10.00      A   
ATOM   2934  CA  GLN A 312       5.710 -11.840 -25.390  1.00 10.00      A   
ATOM   2935  CB  GLN A 312       6.654 -12.858 -24.751  1.00 10.00      A   
ATOM   2936  CG  GLN A 312       7.847 -13.228 -25.617  1.00 10.00      A   
ATOM   2937  CD  GLN A 312       7.633 -14.478 -26.445  1.00 10.00      A   
ATOM   2938  OE1 GLN A 312       8.593 -15.140 -26.833  1.00 10.00      A   
ATOM   2939  NE2 GLN A 312       6.386 -14.814 -26.719  1.00 10.00      A   
ATOM   2940 HE21 GLN A 312       5.664 -14.246 -26.381  1.00 10.00      A   
ATOM   2941 HE22 GLN A 312       6.232 -15.625 -27.247  1.00 10.00      A   
ATOM   2942  C   GLN A 312       4.480 -11.636 -24.515  1.00 10.00      A   
ATOM   2943  O   GLN A 312       3.736 -12.579 -24.257  1.00 10.00      A   
ATOM   2944  N   CYS A 313       4.267 -10.400 -24.073  1.00 10.00      A   
ATOM   2945  HN  CYS A 313       4.887  -9.683 -24.332  1.00 10.00      A   
ATOM   2946  CA  CYS A 313       3.128 -10.076 -23.225  1.00 10.00      A   
ATOM   2947  CB  CYS A 313       3.605  -9.468 -21.904  1.00 10.00      A   
ATOM   2948  SG  CYS A 313       4.925 -10.401 -21.086  1.00 10.00      A   
ATOM   2949  HG  CYS A 313       5.996 -10.379 -21.872  1.00 10.00      A   
ATOM   2950  C   CYS A 313       2.172  -9.116 -23.940  1.00 10.00      A   
ATOM   2951  O   CYS A 313       2.347  -7.898 -23.893  1.00 10.00      A   
ATOM   2952  N   PRO A 314       1.146  -9.658 -24.617  1.00 10.00      A   
ATOM   2953  CA  PRO A 314       0.163  -8.860 -25.348  1.00 10.00      A   
ATOM   2954  CB  PRO A 314      -0.317  -9.838 -26.420  1.00 10.00      A   
ATOM   2955  CG  PRO A 314      -0.223 -11.180 -25.772  1.00 10.00      A   
ATOM   2956  CD  PRO A 314       0.874 -11.100 -24.741  1.00 10.00      A   
ATOM   2957  C   PRO A 314      -1.012  -8.422 -24.471  1.00 10.00      A   
ATOM   2958  O   PRO A 314      -1.933  -7.760 -24.945  1.00 10.00      A   
ATOM   2959  N   LYS A 315      -0.978  -8.800 -23.196  1.00 10.00      A   
ATOM   2960  HN  LYS A 315      -0.215  -9.330 -22.878  1.00 10.00      A   
ATOM   2961  CA  LYS A 315      -2.046  -8.441 -22.256  1.00 10.00      A   
ATOM   2962  CB  LYS A 315      -2.771  -9.692 -21.754  1.00 10.00      A   
ATOM   2963  CG  LYS A 315      -3.569 -10.424 -22.816  1.00 10.00      A   
ATOM   2964  CD  LYS A 315      -4.202 -11.684 -22.249  1.00 10.00      A   
ATOM   2965  CE  LYS A 315      -4.838 -12.519 -23.347  1.00 10.00      A   
ATOM   2966  NZ  LYS A 315      -3.845 -12.946 -24.371  1.00 10.00      A   
ATOM   2967  HZ1 LYS A 315      -3.013 -13.382 -23.914  1.00 10.00      A   
ATOM   2968  HZ2 LYS A 315      -3.531 -12.129 -24.932  1.00 10.00      A   
ATOM   2969  HZ3 LYS A 315      -4.274 -13.642 -25.015  1.00 10.00      A   
ATOM   2970  C   LYS A 315      -1.481  -7.675 -21.072  1.00 10.00      A   
ATOM   2971  O   LYS A 315      -2.142  -7.513 -20.046  1.00 10.00      A   
ATOM   2972  N   LEU A 316      -0.259  -7.198 -21.231  1.00 10.00      A   
ATOM   2973  HN  LEU A 316       0.194  -7.336 -22.087  1.00 10.00      A   
ATOM   2974  CA  LEU A 316       0.420  -6.464 -20.176  1.00 10.00      A   
ATOM   2975  CB  LEU A 316       1.899  -6.296 -20.519  1.00 10.00      A   
ATOM   2976  CG  LEU A 316       2.801  -5.750 -19.411  1.00 10.00      A   
ATOM   2977  CD1 LEU A 316       2.761  -6.651 -18.187  1.00 10.00      A   
ATOM   2978  CD2 LEU A 316       4.226  -5.599 -19.918  1.00 10.00      A   
ATOM   2979  C   LEU A 316      -0.239  -5.110 -19.928  1.00 10.00      A   
ATOM   2980  O   LEU A 316      -0.265  -4.244 -20.804  1.00 10.00      A   
ATOM   2981  N   GLN A 317      -0.780  -4.946 -18.731  1.00 10.00      A   
ATOM   2982  HN  GLN A 317      -0.725  -5.681 -18.080  1.00 10.00      A   
ATOM   2983  CA  GLN A 317      -1.449  -3.712 -18.348  1.00 10.00      A   
ATOM   2984  CB  GLN A 317      -2.815  -4.009 -17.734  1.00 10.00      A   
ATOM   2985  CG  GLN A 317      -3.794  -4.662 -18.689  1.00 10.00      A   
ATOM   2986  CD  GLN A 317      -5.063  -5.099 -17.996  1.00 10.00      A   
ATOM   2987  OE1 GLN A 317      -5.044  -5.491 -16.828  1.00 10.00      A   
ATOM   2988  NE2 GLN A 317      -6.173  -5.024 -18.705  1.00 10.00      A   
ATOM   2989 HE21 GLN A 317      -6.105  -4.695 -19.635  1.00 10.00      A   
ATOM   2990 HE22 GLN A 317      -7.013  -5.287 -18.281  1.00 10.00      A   
ATOM   2991  C   GLN A 317      -0.595  -2.922 -17.367  1.00 10.00      A   
ATOM   2992  O   GLN A 317      -0.469  -1.704 -17.480  1.00 10.00      A   
ATOM   2993  N   ARG A 318      -0.009  -3.617 -16.403  1.00 10.00      A   
ATOM   2994  HN  ARG A 318      -0.130  -4.593 -16.367  1.00 10.00      A   
ATOM   2995  CA  ARG A 318       0.831  -2.972 -15.408  1.00 10.00      A   
ATOM   2996  CB  ARG A 318       0.232  -3.116 -14.006  1.00 10.00      A   
ATOM   2997  CG  ARG A 318       0.895  -2.225 -12.970  1.00 10.00      A   
ATOM   2998  CD  ARG A 318       0.488  -2.595 -11.552  1.00 10.00      A   
ATOM   2999  NE  ARG A 318      -0.918  -2.303 -11.274  1.00 10.00      A   
ATOM   3000  HE  ARG A 318      -1.592  -2.766 -11.817  1.00 10.00      A   
ATOM   3001  CZ  ARG A 318      -1.332  -1.448 -10.335  1.00 10.00      A   
ATOM   3002  NH1 ARG A 318      -0.452  -0.787  -9.590  1.00 10.00      A   
ATOM   3003 HH11 ARG A 318      -0.776  -0.120  -8.855  1.00 10.00      A   
ATOM   3004 HH12 ARG A 318       0.570  -0.929  -9.740  1.00 10.00      A   
ATOM   3005  NH2 ARG A 318      -2.630  -1.270 -10.128  1.00 10.00      A   
ATOM   3006 HH21 ARG A 318      -3.329  -1.797 -10.694  1.00 10.00      A   
ATOM   3007 HH22 ARG A 318      -2.959  -0.605  -9.394  1.00 10.00      A   
ATOM   3008  C   ARG A 318       2.236  -3.560 -15.450  1.00 10.00      A   
ATOM   3009  O   ARG A 318       2.437  -4.738 -15.139  1.00 10.00      A   
ATOM   3010  N   LEU A 319       3.203  -2.746 -15.849  1.00 10.00      A   
ATOM   3011  HN  LEU A 319       2.984  -1.817 -16.092  1.00 10.00      A   
ATOM   3012  CA  LEU A 319       4.581  -3.199 -15.935  1.00 10.00      A   
ATOM   3013  CB  LEU A 319       5.089  -3.121 -17.377  1.00 10.00      A   
ATOM   3014  CG  LEU A 319       6.550  -3.533 -17.592  1.00 10.00      A   
ATOM   3015  CD1 LEU A 319       6.736  -5.025 -17.358  1.00 10.00      A   
ATOM   3016  CD2 LEU A 319       7.034  -3.131 -18.976  1.00 10.00      A   
ATOM   3017  C   LEU A 319       5.497  -2.398 -15.019  1.00 10.00      A   
ATOM   3018  O   LEU A 319       5.482  -1.166 -15.030  1.00 10.00      A   
ATOM   3019  N   TRP A 320       6.271  -3.114 -14.218  1.00 10.00      A   
ATOM   3020  HN  TRP A 320       6.202  -4.093 -14.244  1.00 10.00      A   
ATOM   3021  CA  TRP A 320       7.229  -2.508 -13.305  1.00 10.00      A   
ATOM   3022  CB  TRP A 320       6.917  -2.920 -11.860  1.00 10.00      A   
ATOM   3023  CG  TRP A 320       5.749  -2.207 -11.240  1.00 10.00      A   
ATOM   3024  CD1 TRP A 320       4.706  -1.605 -11.885  1.00 10.00      A   
ATOM   3025  CD2 TRP A 320       5.506  -2.029  -9.839  1.00 10.00      A   
ATOM   3026  NE1 TRP A 320       3.835  -1.059 -10.976  1.00 10.00      A   
ATOM   3027  HE1 TRP A 320       3.002  -0.567 -11.199  1.00 10.00      A   
ATOM   3028  CE2 TRP A 320       4.302  -1.308  -9.711  1.00 10.00      A   
ATOM   3029  CE3 TRP A 320       6.191  -2.409  -8.680  1.00 10.00      A   
ATOM   3030  CZ2 TRP A 320       3.771  -0.960  -8.471  1.00 10.00      A   
ATOM   3031  CZ3 TRP A 320       5.660  -2.063  -7.452  1.00 10.00      A   
ATOM   3032  CH2 TRP A 320       4.463  -1.347  -7.356  1.00 10.00      A   
ATOM   3033  C   TRP A 320       8.619  -2.998 -13.691  1.00 10.00      A   
ATOM   3034  O   TRP A 320       8.911  -4.190 -13.575  1.00 10.00      A   
ATOM   3035  N   VAL A 321       9.463  -2.097 -14.172  1.00 10.00      A   
ATOM   3036  HN  VAL A 321       9.187  -1.156 -14.221  1.00 10.00      A   
ATOM   3037  CA  VAL A 321      10.808  -2.470 -14.600  1.00 10.00      A   
ATOM   3038  CB  VAL A 321      10.906  -2.635 -16.137  1.00 10.00      A   
ATOM   3039  CG1 VAL A 321      10.327  -3.970 -16.581  1.00 10.00      A   
ATOM   3040  CG2 VAL A 321      10.223  -1.477 -16.853  1.00 10.00      A   
ATOM   3041  C   VAL A 321      11.852  -1.453 -14.159  1.00 10.00      A   
ATOM   3042  O   VAL A 321      11.527  -0.415 -13.578  1.00 10.00      A   
ATOM   3043  N   LEU A 322      13.108  -1.761 -14.457  1.00 10.00      A   
ATOM   3044  HN  LEU A 322      13.293  -2.603 -14.926  1.00 10.00      A   
ATOM   3045  CA  LEU A 322      14.216  -0.890 -14.113  1.00 10.00      A   
ATOM   3046  CB  LEU A 322      15.413  -1.710 -13.615  1.00 10.00      A   
ATOM   3047  CG  LEU A 322      15.259  -2.385 -12.248  1.00 10.00      A   
ATOM   3048  CD1 LEU A 322      16.404  -3.355 -12.000  1.00 10.00      A   
ATOM   3049  CD2 LEU A 322      15.193  -1.344 -11.141  1.00 10.00      A   
ATOM   3050  C   LEU A 322      14.630  -0.055 -15.321  1.00 10.00      A   
ATOM   3051  O   LEU A 322      14.169  -0.295 -16.439  1.00 10.00      A   
ATOM   3052  N   ASP A 323      15.517   0.907 -15.092  1.00 10.00      A   
ATOM   3053  HN  ASP A 323      15.852   1.034 -14.177  1.00 10.00      A   
ATOM   3054  CA  ASP A 323      16.009   1.788 -16.151  1.00 10.00      A   
ATOM   3055  CB  ASP A 323      16.722   3.033 -15.596  1.00 10.00      A   
ATOM   3056  CG  ASP A 323      17.896   2.731 -14.677  1.00 10.00      A   
ATOM   3057  OD1 ASP A 323      18.067   1.562 -14.275  1.00 10.00      A   
ATOM   3058  OD2 ASP A 323      18.639   3.676 -14.323  1.00 10.00      A   
ATOM   3059  C   ASP A 323      16.880   1.044 -17.160  1.00 10.00      A   
ATOM   3060  O   ASP A 323      17.254   1.597 -18.194  1.00 10.00      A   
ATOM   3061  N   TYR A 324      17.165  -0.226 -16.867  1.00 10.00      A   
ATOM   3062  HN  TYR A 324      16.829  -0.601 -16.029  1.00 10.00      A   
ATOM   3063  CA  TYR A 324      17.964  -1.071 -17.752  1.00 10.00      A   
ATOM   3064  CB  TYR A 324      18.231  -2.434 -17.105  1.00 10.00      A   
ATOM   3065  CG  TYR A 324      19.255  -2.421 -15.994  1.00 10.00      A   
ATOM   3066  CD1 TYR A 324      18.981  -3.018 -14.770  1.00 10.00      A   
ATOM   3067  CD2 TYR A 324      20.498  -1.829 -16.171  1.00 10.00      A   
ATOM   3068  CE1 TYR A 324      19.916  -3.025 -13.756  1.00 10.00      A   
ATOM   3069  CE2 TYR A 324      21.438  -1.828 -15.160  1.00 10.00      A   
ATOM   3070  CZ  TYR A 324      21.142  -2.429 -13.955  1.00 10.00      A   
ATOM   3071  OH  TYR A 324      22.077  -2.438 -12.944  1.00 10.00      A   
ATOM   3072  HH  TYR A 324      22.599  -1.628 -12.984  1.00 10.00      A   
ATOM   3073  C   TYR A 324      17.240  -1.288 -19.080  1.00 10.00      A   
ATOM   3074  O   TYR A 324      17.852  -1.666 -20.079  1.00 10.00      A   
ATOM   3075  N   ILE A 325      15.929  -1.050 -19.075  1.00 10.00      A   
ATOM   3076  HN  ILE A 325      15.504  -0.752 -18.242  1.00 10.00      A   
ATOM   3077  CA  ILE A 325      15.104  -1.216 -20.265  1.00 10.00      A   
ATOM   3078  CB  ILE A 325      13.598  -1.094 -19.931  1.00 10.00      A   
ATOM   3079  CG1 ILE A 325      12.734  -1.557 -21.106  1.00 10.00      A   
ATOM   3080  CG2 ILE A 325      13.234   0.325 -19.509  1.00 10.00      A   
ATOM   3081  CD1 ILE A 325      11.262  -1.685 -20.775  1.00 10.00      A   
ATOM   3082  C   ILE A 325      15.490  -0.217 -21.354  1.00 10.00      A   
ATOM   3083  O   ILE A 325      15.392  -0.521 -22.546  1.00 10.00      A   
ATOM   3084  N   GLU A 326      15.935   0.966 -20.929  1.00 10.00      A   
ATOM   3085  HN  GLU A 326      15.989   1.127 -19.964  1.00 10.00      A   
ATOM   3086  CA  GLU A 326      16.354   2.030 -21.841  1.00 10.00      A   
ATOM   3087  CB  GLU A 326      17.581   1.605 -22.649  1.00 10.00      A   
ATOM   3088  CG  GLU A 326      18.768   1.208 -21.791  1.00 10.00      A   
ATOM   3089  CD  GLU A 326      20.020   0.974 -22.602  1.00 10.00      A   
ATOM   3090  OE1 GLU A 326      19.942   0.281 -23.635  1.00 10.00      A   
ATOM   3091  OE2 GLU A 326      21.090   1.481 -22.207  1.00 10.00      A   
ATOM   3092  C   GLU A 326      15.229   2.496 -22.769  1.00 10.00      A   
ATOM   3093  O   GLU A 326      14.118   1.959 -22.751  1.00 10.00      A   
ATOM   3094  N   ASP A 327      15.525   3.506 -23.579  1.00 10.00      A   
ATOM   3095  HN  ASP A 327      16.422   3.906 -23.536  1.00 10.00      A   
ATOM   3096  CA  ASP A 327      14.545   4.053 -24.517  1.00 10.00      A   
ATOM   3097  CB  ASP A 327      15.098   5.293 -25.232  1.00 10.00      A   
ATOM   3098  CG  ASP A 327      15.326   6.475 -24.315  1.00 10.00      A   
ATOM   3099  OD1 ASP A 327      14.370   6.923 -23.656  1.00 10.00      A   
ATOM   3100  OD2 ASP A 327      16.470   6.975 -24.256  1.00 10.00      A   
ATOM   3101  C   ASP A 327      14.150   3.011 -25.552  1.00 10.00      A   
ATOM   3102  O   ASP A 327      12.976   2.879 -25.905  1.00 10.00      A   
ATOM   3103  N   ALA A 328      15.141   2.262 -26.019  1.00 10.00      A   
ATOM   3104  HN  ALA A 328      16.048   2.419 -25.684  1.00 10.00      A   
ATOM   3105  CA  ALA A 328      14.930   1.220 -27.018  1.00 10.00      A   
ATOM   3106  CB  ALA A 328      16.249   0.550 -27.364  1.00 10.00      A   
ATOM   3107  C   ALA A 328      13.914   0.182 -26.543  1.00 10.00      A   
ATOM   3108  O   ALA A 328      13.107  -0.311 -27.328  1.00 10.00      A   
ATOM   3109  N   GLY A 329      13.957  -0.145 -25.259  1.00 10.00      A   
ATOM   3110  HN  GLY A 329      14.615   0.285 -24.672  1.00 10.00      A   
ATOM   3111  CA  GLY A 329      13.033  -1.122 -24.716  1.00 10.00      A   
ATOM   3112  C   GLY A 329      11.622  -0.584 -24.620  1.00 10.00      A   
ATOM   3113  O   GLY A 329      10.661  -1.266 -24.976  1.00 10.00      A   
ATOM   3114  N   LEU A 330      11.503   0.654 -24.156  1.00 10.00      A   
ATOM   3115  HN  LEU A 330      12.315   1.155 -23.913  1.00 10.00      A   
ATOM   3116  CA  LEU A 330      10.203   1.295 -23.999  1.00 10.00      A   
ATOM   3117  CB  LEU A 330      10.347   2.595 -23.211  1.00 10.00      A   
ATOM   3118  CG  LEU A 330      10.792   2.450 -21.755  1.00 10.00      A   
ATOM   3119  CD1 LEU A 330      11.030   3.815 -21.130  1.00 10.00      A   
ATOM   3120  CD2 LEU A 330       9.760   1.669 -20.957  1.00 10.00      A   
ATOM   3121  C   LEU A 330       9.538   1.558 -25.345  1.00 10.00      A   
ATOM   3122  O   LEU A 330       8.320   1.444 -25.478  1.00 10.00      A   
ATOM   3123  N   GLU A 331      10.348   1.887 -26.343  1.00 10.00      A   
ATOM   3124  HN  GLU A 331      11.314   1.954 -26.171  1.00 10.00      A   
ATOM   3125  CA  GLU A 331       9.851   2.168 -27.681  1.00 10.00      A   
ATOM   3126  CB  GLU A 331      11.001   2.610 -28.583  1.00 10.00      A   
ATOM   3127  CG  GLU A 331      10.573   3.458 -29.765  1.00 10.00      A   
ATOM   3128  CD  GLU A 331      11.687   4.361 -30.253  1.00 10.00      A   
ATOM   3129  OE1 GLU A 331      12.729   3.839 -30.697  1.00 10.00      A   
ATOM   3130  OE2 GLU A 331      11.524   5.602 -30.199  1.00 10.00      A   
ATOM   3131  C   GLU A 331       9.138   0.955 -28.275  1.00 10.00      A   
ATOM   3132  O   GLU A 331       8.073   1.086 -28.877  1.00 10.00      A   
ATOM   3133  N   VAL A 332       9.714  -0.225 -28.081  1.00 10.00      A   
ATOM   3134  HN  VAL A 332      10.554  -0.271 -27.579  1.00 10.00      A   
ATOM   3135  CA  VAL A 332       9.125  -1.453 -28.601  1.00 10.00      A   
ATOM   3136  CB  VAL A 332      10.150  -2.601 -28.662  1.00 10.00      A   
ATOM   3137  CG1 VAL A 332       9.539  -3.824 -29.330  1.00 10.00      A   
ATOM   3138  CG2 VAL A 332      11.389  -2.156 -29.418  1.00 10.00      A   
ATOM   3139  C   VAL A 332       7.925  -1.878 -27.757  1.00 10.00      A   
ATOM   3140  O   VAL A 332       6.966  -2.456 -28.267  1.00 10.00      A   
ATOM   3141  N   LEU A 333       7.981  -1.567 -26.466  1.00 10.00      A   
ATOM   3142  HN  LEU A 333       8.772  -1.101 -26.122  1.00 10.00      A   
ATOM   3143  CA  LEU A 333       6.906  -1.904 -25.540  1.00 10.00      A   
ATOM   3144  CB  LEU A 333       7.233  -1.355 -24.151  1.00 10.00      A   
ATOM   3145  CG  LEU A 333       6.194  -1.597 -23.058  1.00 10.00      A   
ATOM   3146  CD1 LEU A 333       6.151  -3.067 -22.672  1.00 10.00      A   
ATOM   3147  CD2 LEU A 333       6.488  -0.728 -21.847  1.00 10.00      A   
ATOM   3148  C   LEU A 333       5.571  -1.337 -26.023  1.00 10.00      A   
ATOM   3149  O   LEU A 333       4.548  -2.022 -26.005  1.00 10.00      A   
ATOM   3150  N   ALA A 334       5.605  -0.095 -26.495  1.00 10.00      A   
ATOM   3151  HN  ALA A 334       6.461   0.384 -26.501  1.00 10.00      A   
ATOM   3152  CA  ALA A 334       4.411   0.587 -26.990  1.00 10.00      A   
ATOM   3153  CB  ALA A 334       4.698   2.069 -27.166  1.00 10.00      A   
ATOM   3154  C   ALA A 334       3.915  -0.014 -28.305  1.00 10.00      A   
ATOM   3155  O   ALA A 334       2.842   0.344 -28.800  1.00 10.00      A   
ATOM   3156  N   SER A 335       4.699  -0.919 -28.872  1.00 10.00      A   
ATOM   3157  HN  SER A 335       5.545  -1.168 -28.432  1.00 10.00      A   
ATOM   3158  CA  SER A 335       4.338  -1.568 -30.121  1.00 10.00      A   
ATOM   3159  CB  SER A 335       5.541  -1.599 -31.060  1.00 10.00      A   
ATOM   3160  OG  SER A 335       6.194  -0.341 -31.081  1.00 10.00      A   
ATOM   3161  HG  SER A 335       5.847   0.213 -30.372  1.00 10.00      A   
ATOM   3162  C   SER A 335       3.829  -2.985 -29.869  1.00 10.00      A   
ATOM   3163  O   SER A 335       3.401  -3.675 -30.797  1.00 10.00      A   
ATOM   3164  N   THR A 336       3.877  -3.407 -28.609  1.00 10.00      A   
ATOM   3165  HN  THR A 336       4.233  -2.810 -27.919  1.00 10.00      A   
ATOM   3166  CA  THR A 336       3.422  -4.735 -28.224  1.00 10.00      A   
ATOM   3167  CB  THR A 336       4.561  -5.559 -27.587  1.00 10.00      A   
ATOM   3168  OG1 THR A 336       5.708  -5.541 -28.449  1.00 10.00      A   
ATOM   3169  HG1 THR A 336       5.429  -5.735 -29.352  1.00 10.00      A   
ATOM   3170  CG2 THR A 336       4.119  -6.999 -27.375  1.00 10.00      A   
ATOM   3171  C   THR A 336       2.249  -4.650 -27.250  1.00 10.00      A   
ATOM   3172  O   THR A 336       1.184  -5.219 -27.492  1.00 10.00      A   
ATOM   3173  N   CYS A 337       2.444  -3.935 -26.154  1.00 10.00      A   
ATOM   3174  HN  CYS A 337       3.312  -3.490 -26.013  1.00 10.00      A   
ATOM   3175  CA  CYS A 337       1.402  -3.788 -25.151  1.00 10.00      A   
ATOM   3176  CB  CYS A 337       2.030  -3.732 -23.761  1.00 10.00      A   
ATOM   3177  SG  CYS A 337       3.317  -4.974 -23.496  1.00 10.00      A   
ATOM   3178  HG  CYS A 337       2.799  -6.164 -23.776  1.00 10.00      A   
ATOM   3179  C   CYS A 337       0.571  -2.538 -25.422  1.00 10.00      A   
ATOM   3180  O   CYS A 337       0.989  -1.422 -25.117  1.00 10.00      A   
ATOM   3181  N   LYS A 338      -0.599  -2.732 -26.014  1.00 10.00      A   
ATOM   3182  HN  LYS A 338      -0.876  -3.647 -26.241  1.00 10.00      A   
ATOM   3183  CA  LYS A 338      -1.487  -1.623 -26.332  1.00 10.00      A   
ATOM   3184  CB  LYS A 338      -2.256  -1.906 -27.626  1.00 10.00      A   
ATOM   3185  CG  LYS A 338      -1.400  -1.829 -28.886  1.00 10.00      A   
ATOM   3186  CD  LYS A 338      -0.777  -0.451 -29.051  1.00 10.00      A   
ATOM   3187  CE  LYS A 338      -0.148  -0.276 -30.427  1.00 10.00      A   
ATOM   3188  NZ  LYS A 338       0.490   1.059 -30.581  1.00 10.00      A   
ATOM   3189  HZ1 LYS A 338      -0.149   1.803 -30.229  1.00 10.00      A   
ATOM   3190  HZ2 LYS A 338       0.701   1.244 -31.581  1.00 10.00      A   
ATOM   3191  HZ3 LYS A 338       1.377   1.097 -30.040  1.00 10.00      A   
ATOM   3192  C   LYS A 338      -2.453  -1.340 -25.190  1.00 10.00      A   
ATOM   3193  O   LYS A 338      -2.972  -0.232 -25.067  1.00 10.00      A   
ATOM   3194  N   ASP A 339      -2.676  -2.342 -24.348  1.00 10.00      A   
ATOM   3195  HN  ASP A 339      -2.216  -3.197 -24.493  1.00 10.00      A   
ATOM   3196  CA  ASP A 339      -3.588  -2.207 -23.212  1.00 10.00      A   
ATOM   3197  CB  ASP A 339      -4.386  -3.497 -22.995  1.00 10.00      A   
ATOM   3198  CG  ASP A 339      -5.603  -3.306 -22.104  1.00 10.00      A   
ATOM   3199  OD1 ASP A 339      -6.256  -2.244 -22.193  1.00 10.00      A   
ATOM   3200  OD2 ASP A 339      -5.924  -4.224 -21.320  1.00 10.00      A   
ATOM   3201  C   ASP A 339      -2.829  -1.818 -21.946  1.00 10.00      A   
ATOM   3202  O   ASP A 339      -3.335  -1.954 -20.832  1.00 10.00      A   
ATOM   3203  N   LEU A 340      -1.613  -1.325 -22.132  1.00 10.00      A   
ATOM   3204  HN  LEU A 340      -1.268  -1.242 -23.044  1.00 10.00      A   
ATOM   3205  CA  LEU A 340      -0.780  -0.901 -21.016  1.00 10.00      A   
ATOM   3206  CB  LEU A 340       0.622  -0.538 -21.510  1.00 10.00      A   
ATOM   3207  CG  LEU A 340       1.697  -0.355 -20.436  1.00 10.00      A   
ATOM   3208  CD1 LEU A 340       2.080  -1.697 -19.830  1.00 10.00      A   
ATOM   3209  CD2 LEU A 340       2.919   0.340 -21.017  1.00 10.00      A   
ATOM   3210  C   LEU A 340      -1.416   0.294 -20.314  1.00 10.00      A   
ATOM   3211  O   LEU A 340      -1.662   1.326 -20.934  1.00 10.00      A   
ATOM   3212  N   ARG A 341      -1.690   0.136 -19.028  1.00 10.00      A   
ATOM   3213  HN  ARG A 341      -1.459  -0.712 -18.596  1.00 10.00      A   
ATOM   3214  CA  ARG A 341      -2.313   1.185 -18.232  1.00 10.00      A   
ATOM   3215  CB  ARG A 341      -3.417   0.594 -17.348  1.00 10.00      A   
ATOM   3216  CG  ARG A 341      -4.230  -0.513 -17.998  1.00 10.00      A   
ATOM   3217  CD  ARG A 341      -5.321   0.049 -18.889  1.00 10.00      A   
ATOM   3218  NE  ARG A 341      -6.061  -1.007 -19.570  1.00 10.00      A   
ATOM   3219  HE  ARG A 341      -5.655  -1.394 -20.384  1.00 10.00      A   
ATOM   3220  CZ  ARG A 341      -7.239  -1.474 -19.161  1.00 10.00      A   
ATOM   3221  NH1 ARG A 341      -7.815  -0.978 -18.071  1.00 10.00      A   
ATOM   3222 HH11 ARG A 341      -8.740  -1.344 -17.753  1.00 10.00      A   
ATOM   3223 HH12 ARG A 341      -7.346  -0.224 -17.527  1.00 10.00      A   
ATOM   3224  NH2 ARG A 341      -7.835  -2.440 -19.847  1.00 10.00      A   
ATOM   3225 HH21 ARG A 341      -7.376  -2.832 -20.706  1.00 10.00      A   
ATOM   3226 HH22 ARG A 341      -8.759  -2.815 -19.536  1.00 10.00      A   
ATOM   3227  C   ARG A 341      -1.289   1.871 -17.338  1.00 10.00      A   
ATOM   3228  O   ARG A 341      -1.323   3.094 -17.165  1.00 10.00      A   
ATOM   3229  N   GLU A 342      -0.377   1.086 -16.775  1.00 10.00      A   
ATOM   3230  HN  GLU A 342      -0.373   0.125 -16.980  1.00 10.00      A   
ATOM   3231  CA  GLU A 342       0.629   1.619 -15.874  1.00 10.00      A   
ATOM   3232  CB  GLU A 342       0.316   1.215 -14.433  1.00 10.00      A   
ATOM   3233  CG  GLU A 342       1.320   1.732 -13.418  1.00 10.00      A   
ATOM   3234  CD  GLU A 342       0.972   1.353 -11.999  1.00 10.00      A   
ATOM   3235  OE1 GLU A 342       0.034   1.946 -11.436  1.00 10.00      A   
ATOM   3236  OE2 GLU A 342       1.655   0.476 -11.431  1.00 10.00      A   
ATOM   3237  C   GLU A 342       2.037   1.173 -16.238  1.00 10.00      A   
ATOM   3238  O   GLU A 342       2.273   0.012 -16.580  1.00 10.00      A   
ATOM   3239  N   LEU A 343       2.965   2.114 -16.158  1.00 10.00      A   
ATOM   3240  HN  LEU A 343       2.694   3.026 -15.899  1.00 10.00      A   
ATOM   3241  CA  LEU A 343       4.360   1.855 -16.452  1.00 10.00      A   
ATOM   3242  CB  LEU A 343       4.707   2.336 -17.863  1.00 10.00      A   
ATOM   3243  CG  LEU A 343       6.163   2.148 -18.294  1.00 10.00      A   
ATOM   3244  CD1 LEU A 343       6.537   0.674 -18.321  1.00 10.00      A   
ATOM   3245  CD2 LEU A 343       6.411   2.796 -19.646  1.00 10.00      A   
ATOM   3246  C   LEU A 343       5.252   2.553 -15.428  1.00 10.00      A   
ATOM   3247  O   LEU A 343       5.412   3.776 -15.462  1.00 10.00      A   
ATOM   3248  N   ARG A 344       5.816   1.775 -14.512  1.00 10.00      A   
ATOM   3249  HN  ARG A 344       5.648   0.806 -14.534  1.00 10.00      A   
ATOM   3250  CA  ARG A 344       6.694   2.318 -13.484  1.00 10.00      A   
ATOM   3251  CB  ARG A 344       6.229   1.911 -12.081  1.00 10.00      A   
ATOM   3252  CG  ARG A 344       4.947   2.594 -11.634  1.00 10.00      A   
ATOM   3253  CD  ARG A 344       4.626   2.311 -10.174  1.00 10.00      A   
ATOM   3254  NE  ARG A 344       3.187   2.169  -9.987  1.00 10.00      A   
ATOM   3255  HE  ARG A 344       2.689   1.717 -10.709  1.00 10.00      A   
ATOM   3256  CZ  ARG A 344       2.506   2.576  -8.921  1.00 10.00      A   
ATOM   3257  NH1 ARG A 344       3.114   3.149  -7.889  1.00 10.00      A   
ATOM   3258 HH11 ARG A 344       2.558   3.462  -7.060  1.00 10.00      A   
ATOM   3259 HH12 ARG A 344       4.145   3.285  -7.894  1.00 10.00      A   
ATOM   3260  NH2 ARG A 344       1.190   2.424  -8.905  1.00 10.00      A   
ATOM   3261 HH21 ARG A 344       0.700   1.994  -9.726  1.00 10.00      A   
ATOM   3262 HH22 ARG A 344       0.633   2.740  -8.081  1.00 10.00      A   
ATOM   3263  C   ARG A 344       8.124   1.865 -13.713  1.00 10.00      A   
ATOM   3264  O   ARG A 344       8.434   0.679 -13.597  1.00 10.00      A   
ATOM   3265  N   VAL A 345       8.988   2.810 -14.051  1.00 10.00      A   
ATOM   3266  HN  VAL A 345       8.678   3.737 -14.138  1.00 10.00      A   
ATOM   3267  CA  VAL A 345      10.389   2.506 -14.298  1.00 10.00      A   
ATOM   3268  CB  VAL A 345      10.876   3.124 -15.626  1.00 10.00      A   
ATOM   3269  CG1 VAL A 345      12.235   2.562 -16.014  1.00 10.00      A   
ATOM   3270  CG2 VAL A 345       9.863   2.887 -16.736  1.00 10.00      A   
ATOM   3271  C   VAL A 345      11.256   3.019 -13.152  1.00 10.00      A   
ATOM   3272  O   VAL A 345      11.319   4.222 -12.897  1.00 10.00      A   
ATOM   3273  N   PHE A 346      11.917   2.101 -12.464  1.00 10.00      A   
ATOM   3274  HN  PHE A 346      11.833   1.154 -12.729  1.00 10.00      A   
ATOM   3275  CA  PHE A 346      12.779   2.449 -11.338  1.00 10.00      A   
ATOM   3276  CB  PHE A 346      12.585   1.449 -10.191  1.00 10.00      A   
ATOM   3277  CG  PHE A 346      11.171   1.356  -9.688  1.00 10.00      A   
ATOM   3278  CD1 PHE A 346      10.345   0.319 -10.094  1.00 10.00      A   
ATOM   3279  CD2 PHE A 346      10.669   2.302  -8.810  1.00 10.00      A   
ATOM   3280  CE1 PHE A 346       9.047   0.226  -9.635  1.00 10.00      A   
ATOM   3281  CE2 PHE A 346       9.370   2.215  -8.346  1.00 10.00      A   
ATOM   3282  CZ  PHE A 346       8.558   1.175  -8.759  1.00 10.00      A   
ATOM   3283  C   PHE A 346      14.245   2.472 -11.777  1.00 10.00      A   
ATOM   3284  O   PHE A 346      14.666   1.644 -12.578  1.00 10.00      A   
ATOM   3285  N   PRO A 347      15.036   3.422 -11.270  1.00 10.00      A   
ATOM   3286  CA  PRO A 347      16.450   3.540 -11.628  1.00 10.00      A   
ATOM   3287  CB  PRO A 347      16.773   4.988 -11.263  1.00 10.00      A   
ATOM   3288  CG  PRO A 347      15.855   5.306 -10.130  1.00 10.00      A   
ATOM   3289  CD  PRO A 347      14.620   4.460 -10.314  1.00 10.00      A   
ATOM   3290  C   PRO A 347      17.337   2.579 -10.838  1.00 10.00      A   
ATOM   3291  O   PRO A 347      17.239   2.489  -9.613  1.00 10.00      A   
ATOM   3292  N   SER A 348      18.189   1.854 -11.551  1.00 10.00      A   
ATOM   3293  HN  SER A 348      18.196   1.947 -12.535  1.00 10.00      A   
ATOM   3294  CA  SER A 348      19.106   0.911 -10.923  1.00 10.00      A   
ATOM   3295  CB  SER A 348      19.807   0.068 -11.987  1.00 10.00      A   
ATOM   3296  OG  SER A 348      20.241   0.869 -13.076  1.00 10.00      A   
ATOM   3297  HG  SER A 348      19.473   1.105 -13.628  1.00 10.00      A   
ATOM   3298  C   SER A 348      20.128   1.659 -10.080  1.00 10.00      A   
ATOM   3299  O   SER A 348      20.383   1.308  -8.926  1.00 10.00      A   
ATOM   3300  N   GLU A 349      20.700   2.696 -10.671  1.00 10.00      A   
ATOM   3301  HN  GLU A 349      20.456   2.906 -11.595  1.00 10.00      A   
ATOM   3302  CA  GLU A 349      21.677   3.531  -9.998  1.00 10.00      A   
ATOM   3303  CB  GLU A 349      22.995   3.543 -10.777  1.00 10.00      A   
ATOM   3304  CG  GLU A 349      23.738   2.215 -10.776  1.00 10.00      A   
ATOM   3305  CD  GLU A 349      24.451   1.938  -9.467  1.00 10.00      A   
ATOM   3306  OE1 GLU A 349      24.259   2.703  -8.503  1.00 10.00      A   
ATOM   3307  OE2 GLU A 349      25.211   0.948  -9.398  1.00 10.00      A   
ATOM   3308  C   GLU A 349      21.121   4.948  -9.870  1.00 10.00      A   
ATOM   3309  O   GLU A 349      21.395   5.810 -10.707  1.00 10.00      A   
ATOM   3310  N   PRO A 350      20.301   5.201  -8.836  1.00 10.00      A   
ATOM   3311  CA  PRO A 350      19.687   6.511  -8.619  1.00 10.00      A   
ATOM   3312  CB  PRO A 350      18.508   6.186  -7.708  1.00 10.00      A   
ATOM   3313  CG  PRO A 350      18.951   4.994  -6.929  1.00 10.00      A   
ATOM   3314  CD  PRO A 350      19.900   4.224  -7.804  1.00 10.00      A   
ATOM   3315  C   PRO A 350      20.624   7.508  -7.941  1.00 10.00      A   
ATOM   3316  O   PRO A 350      20.399   8.715  -7.981  1.00 10.00      A   
ATOM   3317  N   PHE A 351      21.682   7.005  -7.327  1.00 10.00      A   
ATOM   3318  HN  PHE A 351      21.832   6.034  -7.342  1.00 10.00      A   
ATOM   3319  CA  PHE A 351      22.634   7.863  -6.640  1.00 10.00      A   
ATOM   3320  CB  PHE A 351      23.075   7.233  -5.315  1.00 10.00      A   
ATOM   3321  CG  PHE A 351      21.963   7.116  -4.308  1.00 10.00      A   
ATOM   3322  CD1 PHE A 351      21.169   5.978  -4.258  1.00 10.00      A   
ATOM   3323  CD2 PHE A 351      21.707   8.144  -3.417  1.00 10.00      A   
ATOM   3324  CE1 PHE A 351      20.143   5.872  -3.340  1.00 10.00      A   
ATOM   3325  CE2 PHE A 351      20.683   8.043  -2.496  1.00 10.00      A   
ATOM   3326  CZ  PHE A 351      19.899   6.905  -2.458  1.00 10.00      A   
ATOM   3327  C   PHE A 351      23.832   8.168  -7.527  1.00 10.00      A   
ATOM   3328  O   PHE A 351      24.855   8.670  -7.064  1.00 10.00      A   
ATOM   3329  N   VAL A 352      23.697   7.863  -8.808  1.00 10.00      A   
ATOM   3330  HN  VAL A 352      22.859   7.461  -9.122  1.00 10.00      A   
ATOM   3331  CA  VAL A 352      24.763   8.113  -9.765  1.00 10.00      A   
ATOM   3332  CB  VAL A 352      25.203   6.822 -10.488  1.00 10.00      A   
ATOM   3333  CG1 VAL A 352      26.402   7.089 -11.386  1.00 10.00      A   
ATOM   3334  CG2 VAL A 352      25.524   5.727  -9.483  1.00 10.00      A   
ATOM   3335  C   VAL A 352      24.317   9.147 -10.795  1.00 10.00      A   
ATOM   3336  O   VAL A 352      23.335   8.941 -11.509  1.00 10.00      A   
ATOM   3337  N   MET A 353      25.039  10.260 -10.850  1.00 10.00      A   
ATOM   3338  HN  MET A 353      25.791  10.365 -10.228  1.00 10.00      A   
ATOM   3339  CA  MET A 353      24.742  11.341 -11.788  1.00 10.00      A   
ATOM   3340  CB  MET A 353      25.604  12.569 -11.463  1.00 10.00      A   
ATOM   3341  CG  MET A 353      25.553  13.674 -12.508  1.00 10.00      A   
ATOM   3342  SD  MET A 353      26.994  14.754 -12.437  1.00 10.00      A   
ATOM   3343  CE  MET A 353      26.770  15.701 -13.942  1.00 10.00      A   
ATOM   3344  C   MET A 353      24.990  10.897 -13.229  1.00 10.00      A   
ATOM   3345  O   MET A 353      24.338  11.374 -14.164  1.00 10.00      A   
ATOM   3346  N   GLU A 354      25.942   9.992 -13.400  1.00 10.00      A   
ATOM   3347  HN  GLU A 354      26.419   9.650 -12.617  1.00 10.00      A   
ATOM   3348  CA  GLU A 354      26.287   9.485 -14.718  1.00 10.00      A   
ATOM   3349  CB  GLU A 354      27.694   8.882 -14.716  1.00 10.00      A   
ATOM   3350  CG  GLU A 354      28.776   9.860 -14.295  1.00 10.00      A   
ATOM   3351  CD  GLU A 354      28.725  11.151 -15.084  1.00 10.00      A   
ATOM   3352  OE1 GLU A 354      29.242  11.182 -16.222  1.00 10.00      A   
ATOM   3353  OE2 GLU A 354      28.175  12.145 -14.572  1.00 10.00      A   
ATOM   3354  C   GLU A 354      25.263   8.464 -15.190  1.00 10.00      A   
ATOM   3355  O   GLU A 354      24.902   7.544 -14.456  1.00 10.00      A   
ATOM   3356  N   PRO A 355      24.764   8.628 -16.419  1.00 10.00      A   
ATOM   3357  CA  PRO A 355      23.770   7.728 -16.999  1.00 10.00      A   
ATOM   3358  CB  PRO A 355      23.267   8.490 -18.238  1.00 10.00      A   
ATOM   3359  CG  PRO A 355      23.848   9.865 -18.127  1.00 10.00      A   
ATOM   3360  CD  PRO A 355      25.115   9.712 -17.344  1.00 10.00      A   
ATOM   3361  C   PRO A 355      24.379   6.390 -17.407  1.00 10.00      A   
ATOM   3362  O   PRO A 355      25.027   6.280 -18.451  1.00 10.00      A   
ATOM   3363  N   ASN A 356      24.166   5.378 -16.574  1.00 10.00      A   
ATOM   3364  HN  ASN A 356      23.638   5.533 -15.757  1.00 10.00      A   
ATOM   3365  CA  ASN A 356      24.691   4.040 -16.839  1.00 10.00      A   
ATOM   3366  CB  ASN A 356      24.672   3.167 -15.576  1.00 10.00      A   
ATOM   3367  CG  ASN A 356      23.280   2.981 -14.997  1.00 10.00      A   
ATOM   3368  OD1 ASN A 356      22.488   3.924 -14.933  1.00 10.00      A   
ATOM   3369  ND2 ASN A 356      22.961   1.760 -14.583  1.00 10.00      A   
ATOM   3370 HD21 ASN A 356      23.635   1.051 -14.671  1.00 10.00      A   
ATOM   3371 HD22 ASN A 356      22.070   1.620 -14.199  1.00 10.00      A   
ATOM   3372  C   ASN A 356      23.910   3.362 -17.960  1.00 10.00      A   
ATOM   3373  O   ASN A 356      24.414   2.461 -18.630  1.00 10.00      A   
ATOM   3374  N   VAL A 357      22.681   3.814 -18.165  1.00 10.00      A   
ATOM   3375  HN  VAL A 357      22.344   4.547 -17.610  1.00 10.00      A   
ATOM   3376  CA  VAL A 357      21.820   3.259 -19.199  1.00 10.00      A   
ATOM   3377  CB  VAL A 357      20.649   2.445 -18.599  1.00 10.00      A   
ATOM   3378  CG1 VAL A 357      21.122   1.080 -18.124  1.00 10.00      A   
ATOM   3379  CG2 VAL A 357      19.978   3.209 -17.466  1.00 10.00      A   
ATOM   3380  C   VAL A 357      21.260   4.370 -20.081  1.00 10.00      A   
ATOM   3381  O   VAL A 357      21.159   5.522 -19.652  1.00 10.00      A   
ATOM   3382  N   ALA A 358      20.889   4.018 -21.304  1.00 10.00      A   
ATOM   3383  HN  ALA A 358      20.979   3.073 -21.581  1.00 10.00      A   
ATOM   3384  CA  ALA A 358      20.343   4.981 -22.252  1.00 10.00      A   
ATOM   3385  CB  ALA A 358      20.646   4.556 -23.680  1.00 10.00      A   
ATOM   3386  C   ALA A 358      18.841   5.170 -22.052  1.00 10.00      A   
ATOM   3387  O   ALA A 358      18.033   4.791 -22.903  1.00 10.00      A   
ATOM   3388  N   LEU A 359      18.478   5.731 -20.909  1.00 10.00      A   
ATOM   3389  HN  LEU A 359      19.171   5.970 -20.257  1.00 10.00      A   
ATOM   3390  CA  LEU A 359      17.084   5.997 -20.591  1.00 10.00      A   
ATOM   3391  CB  LEU A 359      16.704   5.369 -19.245  1.00 10.00      A   
ATOM   3392  CG  LEU A 359      15.222   5.455 -18.866  1.00 10.00      A   
ATOM   3393  CD1 LEU A 359      14.494   4.172 -19.234  1.00 10.00      A   
ATOM   3394  CD2 LEU A 359      15.057   5.775 -17.389  1.00 10.00      A   
ATOM   3395  C   LEU A 359      16.867   7.500 -20.535  1.00 10.00      A   
ATOM   3396  O   LEU A 359      17.299   8.159 -19.586  1.00 10.00      A   
ATOM   3397  N   THR A 360      16.225   8.043 -21.551  1.00 10.00      A   
ATOM   3398  HN  THR A 360      15.899   7.468 -22.282  1.00 10.00      A   
ATOM   3399  CA  THR A 360      15.972   9.467 -21.612  1.00 10.00      A   
ATOM   3400  CB  THR A 360      16.584  10.085 -22.891  1.00 10.00      A   
ATOM   3401  OG1 THR A 360      15.957   9.540 -24.063  1.00 10.00      A   
ATOM   3402  HG1 THR A 360      16.073   8.571 -24.077  1.00 10.00      A   
ATOM   3403  CG2 THR A 360      18.080   9.816 -22.962  1.00 10.00      A   
ATOM   3404  C   THR A 360      14.470   9.745 -21.564  1.00 10.00      A   
ATOM   3405  O   THR A 360      13.707   8.957 -21.003  1.00 10.00      A   
ATOM   3406  N   GLU A 361      14.049  10.860 -22.152  1.00 10.00      A   
ATOM   3407  HN  GLU A 361      14.707  11.453 -22.589  1.00 10.00      A   
ATOM   3408  CA  GLU A 361      12.640  11.226 -22.177  1.00 10.00      A   
ATOM   3409  CB  GLU A 361      12.480  12.751 -22.216  1.00 10.00      A   
ATOM   3410  CG  GLU A 361      12.870  13.384 -23.542  1.00 10.00      A   
ATOM   3411  CD  GLU A 361      14.321  13.822 -23.593  1.00 10.00      A   
ATOM   3412  OE1 GLU A 361      14.572  14.996 -23.930  1.00 10.00      A   
ATOM   3413  OE2 GLU A 361      15.217  12.998 -23.305  1.00 10.00      A   
ATOM   3414  C   GLU A 361      11.944  10.598 -23.383  1.00 10.00      A   
ATOM   3415  O   GLU A 361      10.712  10.577 -23.461  1.00 10.00      A   
ATOM   3416  N   GLN A 362      12.746  10.082 -24.313  1.00 10.00      A   
ATOM   3417  HN  GLN A 362      13.718  10.113 -24.171  1.00 10.00      A   
ATOM   3418  CA  GLN A 362      12.232   9.461 -25.529  1.00 10.00      A   
ATOM   3419  CB  GLN A 362      13.389   8.996 -26.419  1.00 10.00      A   
ATOM   3420  CG  GLN A 362      12.971   8.294 -27.705  1.00 10.00      A   
ATOM   3421  CD  GLN A 362      12.156   9.175 -28.631  1.00 10.00      A   
ATOM   3422  OE1 GLN A 362      12.238  10.404 -28.580  1.00 10.00      A   
ATOM   3423  NE2 GLN A 362      11.382   8.552 -29.502  1.00 10.00      A   
ATOM   3424 HE21 GLN A 362      11.383   7.566 -29.504  1.00 10.00      A   
ATOM   3425 HE22 GLN A 362      10.834   9.094 -30.103  1.00 10.00      A   
ATOM   3426  C   GLN A 362      11.306   8.295 -25.210  1.00 10.00      A   
ATOM   3427  O   GLN A 362      10.206   8.208 -25.757  1.00 10.00      A   
ATOM   3428  N   GLY A 363      11.755   7.417 -24.314  1.00 10.00      A   
ATOM   3429  HN  GLY A 363      12.653   7.544 -23.918  1.00 10.00      A   
ATOM   3430  CA  GLY A 363      10.964   6.266 -23.929  1.00 10.00      A   
ATOM   3431  C   GLY A 363       9.557   6.632 -23.515  1.00 10.00      A   
ATOM   3432  O   GLY A 363       8.591   6.091 -24.053  1.00 10.00      A   
ATOM   3433  N   LEU A 364       9.442   7.568 -22.580  1.00 10.00      A   
ATOM   3434  HN  LEU A 364      10.251   7.972 -22.209  1.00 10.00      A   
ATOM   3435  CA  LEU A 364       8.141   8.003 -22.089  1.00 10.00      A   
ATOM   3436  CB  LEU A 364       8.289   9.103 -21.035  1.00 10.00      A   
ATOM   3437  CG  LEU A 364       7.400   8.977 -19.789  1.00 10.00      A   
ATOM   3438  CD1 LEU A 364       7.521  10.212 -18.911  1.00 10.00      A   
ATOM   3439  CD2 LEU A 364       5.946   8.733 -20.167  1.00 10.00      A   
ATOM   3440  C   LEU A 364       7.254   8.488 -23.231  1.00 10.00      A   
ATOM   3441  O   LEU A 364       6.069   8.150 -23.291  1.00 10.00      A   
ATOM   3442  N   VAL A 365       7.829   9.268 -24.140  1.00 10.00      A   
ATOM   3443  HN  VAL A 365       8.783   9.486 -24.050  1.00 10.00      A   
ATOM   3444  CA  VAL A 365       7.076   9.796 -25.276  1.00 10.00      A   
ATOM   3445  CB  VAL A 365       7.909  10.797 -26.112  1.00 10.00      A   
ATOM   3446  CG1 VAL A 365       7.081  11.371 -27.254  1.00 10.00      A   
ATOM   3447  CG2 VAL A 365       8.446  11.918 -25.235  1.00 10.00      A   
ATOM   3448  C   VAL A 365       6.583   8.660 -26.176  1.00 10.00      A   
ATOM   3449  O   VAL A 365       5.409   8.608 -26.544  1.00 10.00      A   
ATOM   3450  N   SER A 366       7.479   7.738 -26.502  1.00 10.00      A   
ATOM   3451  HN  SER A 366       8.400   7.825 -26.168  1.00 10.00      A   
ATOM   3452  CA  SER A 366       7.144   6.606 -27.356  1.00 10.00      A   
ATOM   3453  CB  SER A 366       8.390   5.763 -27.632  1.00 10.00      A   
ATOM   3454  OG  SER A 366       9.406   6.545 -28.241  1.00 10.00      A   
ATOM   3455  HG  SER A 366      10.041   5.964 -28.682  1.00 10.00      A   
ATOM   3456  C   SER A 366       6.032   5.742 -26.763  1.00 10.00      A   
ATOM   3457  O   SER A 366       5.116   5.328 -27.475  1.00 10.00      A   
ATOM   3458  N   VAL A 367       6.097   5.492 -25.459  1.00 10.00      A   
ATOM   3459  HN  VAL A 367       6.835   5.872 -24.930  1.00 10.00      A   
ATOM   3460  CA  VAL A 367       5.092   4.663 -24.799  1.00 10.00      A   
ATOM   3461  CB  VAL A 367       5.528   4.209 -23.391  1.00 10.00      A   
ATOM   3462  CG1 VAL A 367       4.564   3.167 -22.847  1.00 10.00      A   
ATOM   3463  CG2 VAL A 367       6.934   3.639 -23.428  1.00 10.00      A   
ATOM   3464  C   VAL A 367       3.734   5.360 -24.723  1.00 10.00      A   
ATOM   3465  O   VAL A 367       2.703   4.741 -24.971  1.00 10.00      A   
ATOM   3466  N   SER A 368       3.734   6.650 -24.404  1.00 10.00      A   
ATOM   3467  HN  SER A 368       4.587   7.109 -24.246  1.00 10.00      A   
ATOM   3468  CA  SER A 368       2.484   7.399 -24.293  1.00 10.00      A   
ATOM   3469  CB  SER A 368       2.703   8.753 -23.616  1.00 10.00      A   
ATOM   3470  OG  SER A 368       3.846   9.409 -24.126  1.00 10.00      A   
ATOM   3471  HG  SER A 368       4.637   9.025 -23.730  1.00 10.00      A   
ATOM   3472  C   SER A 368       1.789   7.558 -25.646  1.00 10.00      A   
ATOM   3473  O   SER A 368       0.562   7.682 -25.716  1.00 10.00      A   
ATOM   3474  N   MET A 369       2.576   7.553 -26.715  1.00 10.00      A   
ATOM   3475  HN  MET A 369       3.550   7.478 -26.592  1.00 10.00      A   
ATOM   3476  CA  MET A 369       2.033   7.680 -28.063  1.00 10.00      A   
ATOM   3477  CB  MET A 369       3.067   8.276 -29.024  1.00 10.00      A   
ATOM   3478  CG  MET A 369       3.408   9.734 -28.760  1.00 10.00      A   
ATOM   3479  SD  MET A 369       4.477  10.450 -30.030  1.00 10.00      A   
ATOM   3480  CE  MET A 369       3.376  10.456 -31.447  1.00 10.00      A   
ATOM   3481  C   MET A 369       1.573   6.325 -28.585  1.00 10.00      A   
ATOM   3482  O   MET A 369       0.662   6.242 -29.409  1.00 10.00      A   
ATOM   3483  N   GLY A 370       2.210   5.269 -28.099  1.00 10.00      A   
ATOM   3484  HN  GLY A 370       2.923   5.401 -27.438  1.00 10.00      A   
ATOM   3485  CA  GLY A 370       1.871   3.931 -28.534  1.00 10.00      A   
ATOM   3486  C   GLY A 370       0.732   3.319 -27.743  1.00 10.00      A   
ATOM   3487  O   GLY A 370      -0.147   2.679 -28.319  1.00 10.00      A   
ATOM   3488  N   CYS A 371       0.749   3.505 -26.430  1.00 10.00      A   
ATOM   3489  HN  CYS A 371       1.485   4.020 -26.026  1.00 10.00      A   
ATOM   3490  CA  CYS A 371      -0.288   2.958 -25.563  1.00 10.00      A   
ATOM   3491  CB  CYS A 371       0.344   2.339 -24.314  1.00 10.00      A   
ATOM   3492  SG  CYS A 371       1.851   1.391 -24.638  1.00 10.00      A   
ATOM   3493  HG  CYS A 371       1.499   0.130 -24.870  1.00 10.00      A   
ATOM   3494  C   CYS A 371      -1.305   4.030 -25.172  1.00 10.00      A   
ATOM   3495  O   CYS A 371      -1.013   4.923 -24.374  1.00 10.00      A   
ATOM   3496  N   PRO A 372      -2.523   3.952 -25.731  1.00 10.00      A   
ATOM   3497  CA  PRO A 372      -3.588   4.916 -25.455  1.00 10.00      A   
ATOM   3498  CB  PRO A 372      -4.532   4.719 -26.641  1.00 10.00      A   
ATOM   3499  CG  PRO A 372      -4.379   3.279 -26.995  1.00 10.00      A   
ATOM   3500  CD  PRO A 372      -2.950   2.916 -26.693  1.00 10.00      A   
ATOM   3501  C   PRO A 372      -4.318   4.619 -24.147  1.00 10.00      A   
ATOM   3502  O   PRO A 372      -5.169   5.391 -23.707  1.00 10.00      A   
ATOM   3503  N   LYS A 373      -3.980   3.496 -23.528  1.00 10.00      A   
ATOM   3504  HN  LYS A 373      -3.284   2.929 -23.921  1.00 10.00      A   
ATOM   3505  CA  LYS A 373      -4.605   3.089 -22.277  1.00 10.00      A   
ATOM   3506  CB  LYS A 373      -4.742   1.559 -22.216  1.00 10.00      A   
ATOM   3507  CG  LYS A 373      -5.481   0.926 -23.388  1.00 10.00      A   
ATOM   3508  CD  LYS A 373      -6.891   1.474 -23.517  1.00 10.00      A   
ATOM   3509  CE  LYS A 373      -7.866   0.405 -23.977  1.00 10.00      A   
ATOM   3510  NZ  LYS A 373      -8.175  -0.571 -22.900  1.00 10.00      A   
ATOM   3511  HZ1 LYS A 373      -7.342  -1.174 -22.705  1.00 10.00      A   
ATOM   3512  HZ2 LYS A 373      -8.967  -1.180 -23.189  1.00 10.00      A   
ATOM   3513  HZ3 LYS A 373      -8.437  -0.070 -22.028  1.00 10.00      A   
ATOM   3514  C   LYS A 373      -3.785   3.578 -21.085  1.00 10.00      A   
ATOM   3515  O   LYS A 373      -4.188   3.419 -19.931  1.00 10.00      A   
ATOM   3516  N   LEU A 374      -2.628   4.163 -21.374  1.00 10.00      A   
ATOM   3517  HN  LEU A 374      -2.367   4.262 -22.311  1.00 10.00      A   
ATOM   3518  CA  LEU A 374      -1.740   4.666 -20.334  1.00 10.00      A   
ATOM   3519  CB  LEU A 374      -0.438   5.184 -20.945  1.00 10.00      A   
ATOM   3520  CG  LEU A 374       0.747   4.217 -20.966  1.00 10.00      A   
ATOM   3521  CD1 LEU A 374       1.993   4.939 -21.449  1.00 10.00      A   
ATOM   3522  CD2 LEU A 374       0.980   3.614 -19.587  1.00 10.00      A   
ATOM   3523  C   LEU A 374      -2.393   5.782 -19.536  1.00 10.00      A   
ATOM   3524  O   LEU A 374      -2.859   6.773 -20.102  1.00 10.00      A   
ATOM   3525  N   GLU A 375      -2.434   5.608 -18.227  1.00 10.00      A   
ATOM   3526  HN  GLU A 375      -2.079   4.775 -17.846  1.00 10.00      A   
ATOM   3527  CA  GLU A 375      -3.010   6.608 -17.340  1.00 10.00      A   
ATOM   3528  CB  GLU A 375      -4.464   6.276 -17.023  1.00 10.00      A   
ATOM   3529  CG  GLU A 375      -4.662   4.916 -16.381  1.00 10.00      A   
ATOM   3530  CD  GLU A 375      -5.999   4.799 -15.688  1.00 10.00      A   
ATOM   3531  OE1 GLU A 375      -6.276   5.619 -14.788  1.00 10.00      A   
ATOM   3532  OE2 GLU A 375      -6.773   3.885 -16.032  1.00 10.00      A   
ATOM   3533  C   GLU A 375      -2.206   6.716 -16.049  1.00 10.00      A   
ATOM   3534  O   GLU A 375      -2.351   7.677 -15.292  1.00 10.00      A   
ATOM   3535  N   SER A 376      -1.368   5.718 -15.805  1.00 10.00      A   
ATOM   3536  HN  SER A 376      -1.310   4.979 -16.444  1.00 10.00      A   
ATOM   3537  CA  SER A 376      -0.528   5.678 -14.626  1.00 10.00      A   
ATOM   3538  CB  SER A 376      -0.922   4.480 -13.760  1.00 10.00      A   
ATOM   3539  OG  SER A 376      -0.264   4.505 -12.508  1.00 10.00      A   
ATOM   3540  HG  SER A 376      -0.263   3.610 -12.129  1.00 10.00      A   
ATOM   3541  C   SER A 376       0.927   5.564 -15.062  1.00 10.00      A   
ATOM   3542  O   SER A 376       1.378   4.504 -15.501  1.00 10.00      A   
ATOM   3543  N   VAL A 377       1.658   6.661 -14.955  1.00 10.00      A   
ATOM   3544  HN  VAL A 377       1.257   7.474 -14.573  1.00 10.00      A   
ATOM   3545  CA  VAL A 377       3.049   6.682 -15.374  1.00 10.00      A   
ATOM   3546  CB  VAL A 377       3.231   7.515 -16.665  1.00 10.00      A   
ATOM   3547  CG1 VAL A 377       4.701   7.766 -16.956  1.00 10.00      A   
ATOM   3548  CG2 VAL A 377       2.573   6.822 -17.847  1.00 10.00      A   
ATOM   3549  C   VAL A 377       3.986   7.208 -14.288  1.00 10.00      A   
ATOM   3550  O   VAL A 377       3.744   8.253 -13.678  1.00 10.00      A   
ATOM   3551  N   LEU A 378       5.043   6.448 -14.046  1.00 10.00      A   
ATOM   3552  HN  LEU A 378       5.132   5.600 -14.536  1.00 10.00      A   
ATOM   3553  CA  LEU A 378       6.076   6.814 -13.088  1.00 10.00      A   
ATOM   3554  CB  LEU A 378       6.129   5.827 -11.920  1.00 10.00      A   
ATOM   3555  CG  LEU A 378       7.281   6.030 -10.932  1.00 10.00      A   
ATOM   3556  CD1 LEU A 378       6.751   6.237  -9.523  1.00 10.00      A   
ATOM   3557  CD2 LEU A 378       8.240   4.850 -10.977  1.00 10.00      A   
ATOM   3558  C   LEU A 378       7.408   6.823 -13.826  1.00 10.00      A   
ATOM   3559  O   LEU A 378       7.769   5.830 -14.465  1.00 10.00      A   
ATOM   3560  N   TYR A 379       8.133   7.927 -13.747  1.00 10.00      A   
ATOM   3561  HN  TYR A 379       7.824   8.671 -13.180  1.00 10.00      A   
ATOM   3562  CA  TYR A 379       9.394   8.041 -14.457  1.00 10.00      A   
ATOM   3563  CB  TYR A 379       9.193   8.840 -15.748  1.00 10.00      A   
ATOM   3564  CG  TYR A 379       9.989   8.328 -16.928  1.00 10.00      A   
ATOM   3565  CD1 TYR A 379       9.974   6.982 -17.271  1.00 10.00      A   
ATOM   3566  CD2 TYR A 379      10.744   9.193 -17.708  1.00 10.00      A   
ATOM   3567  CE1 TYR A 379      10.688   6.514 -18.358  1.00 10.00      A   
ATOM   3568  CE2 TYR A 379      11.464   8.733 -18.793  1.00 10.00      A   
ATOM   3569  CZ  TYR A 379      11.431   7.394 -19.115  1.00 10.00      A   
ATOM   3570  OH  TYR A 379      12.138   6.938 -20.203  1.00 10.00      A   
ATOM   3571  HH  TYR A 379      12.811   7.591 -20.446  1.00 10.00      A   
ATOM   3572  C   TYR A 379      10.483   8.680 -13.613  1.00 10.00      A   
ATOM   3573  O   TYR A 379      10.312   9.772 -13.071  1.00 10.00      A   
ATOM   3574  N   PHE A 380      11.596   7.975 -13.511  1.00 10.00      A   
ATOM   3575  HN  PHE A 380      11.641   7.103 -13.956  1.00 10.00      A   
ATOM   3576  CA  PHE A 380      12.760   8.443 -12.776  1.00 10.00      A   
ATOM   3577  CB  PHE A 380      13.119   7.472 -11.649  1.00 10.00      A   
ATOM   3578  CG  PHE A 380      12.452   7.755 -10.333  1.00 10.00      A   
ATOM   3579  CD1 PHE A 380      11.094   7.550 -10.169  1.00 10.00      A   
ATOM   3580  CD2 PHE A 380      13.191   8.215  -9.255  1.00 10.00      A   
ATOM   3581  CE1 PHE A 380      10.483   7.800  -8.958  1.00 10.00      A   
ATOM   3582  CE2 PHE A 380      12.587   8.467  -8.041  1.00 10.00      A   
ATOM   3583  CZ  PHE A 380      11.230   8.259  -7.893  1.00 10.00      A   
ATOM   3584  C   PHE A 380      13.924   8.555 -13.750  1.00 10.00      A   
ATOM   3585  O   PHE A 380      14.736   7.637 -13.872  1.00 10.00      A   
ATOM   3586  N   CYS A 381      13.984   9.664 -14.465  1.00 10.00      A   
ATOM   3587  HN  CYS A 381      13.310  10.364 -14.324  1.00 10.00      A   
ATOM   3588  CA  CYS A 381      15.031   9.873 -15.450  1.00 10.00      A   
ATOM   3589  CB  CYS A 381      14.431  10.416 -16.748  1.00 10.00      A   
ATOM   3590  SG  CYS A 381      13.295  11.803 -16.520  1.00 10.00      A   
ATOM   3591  HG  CYS A 381      13.710  12.803 -17.294  1.00 10.00      A   
ATOM   3592  C   CYS A 381      16.135  10.796 -14.939  1.00 10.00      A   
ATOM   3593  O   CYS A 381      16.065  11.320 -13.828  1.00 10.00      A   
ATOM   3594  N   ARG A 382      17.153  10.998 -15.768  1.00 10.00      A   
ATOM   3595  HN  ARG A 382      17.143  10.572 -16.653  1.00 10.00      A   
ATOM   3596  CA  ARG A 382      18.278  11.846 -15.406  1.00 10.00      A   
ATOM   3597  CB  ARG A 382      19.597  11.076 -15.541  1.00 10.00      A   
ATOM   3598  CG  ARG A 382      19.741   9.939 -14.538  1.00 10.00      A   
ATOM   3599  CD  ARG A 382      20.805   8.936 -14.954  1.00 10.00      A   
ATOM   3600  NE  ARG A 382      20.864   7.795 -14.033  1.00 10.00      A   
ATOM   3601  HE  ARG A 382      21.400   7.906 -13.215  1.00 10.00      A   
ATOM   3602  CZ  ARG A 382      20.243   6.631 -14.245  1.00 10.00      A   
ATOM   3603  NH1 ARG A 382      19.525   6.444 -15.342  1.00 10.00      A   
ATOM   3604 HH11 ARG A 382      19.441   7.202 -16.053  1.00 10.00      A   
ATOM   3605 HH12 ARG A 382      19.044   5.530 -15.497  1.00 10.00      A   
ATOM   3606  NH2 ARG A 382      20.331   5.648 -13.360  1.00 10.00      A   
ATOM   3607 HH21 ARG A 382      19.836   4.737 -13.544  1.00 10.00      A   
ATOM   3608 HH22 ARG A 382      20.890   5.769 -12.485  1.00 10.00      A   
ATOM   3609  C   ARG A 382      18.292  13.127 -16.240  1.00 10.00      A   
ATOM   3610  O   ARG A 382      19.191  13.959 -16.114  1.00 10.00      A   
ATOM   3611  N   GLN A 383      17.278  13.280 -17.084  1.00 10.00      A   
ATOM   3612  HN  GLN A 383      16.593  12.580 -17.136  1.00 10.00      A   
ATOM   3613  CA  GLN A 383      17.145  14.458 -17.934  1.00 10.00      A   
ATOM   3614  CB  GLN A 383      18.006  14.335 -19.198  1.00 10.00      A   
ATOM   3615  CG  GLN A 383      17.440  13.420 -20.274  1.00 10.00      A   
ATOM   3616  CD  GLN A 383      18.377  13.264 -21.460  1.00 10.00      A   
ATOM   3617  OE1 GLN A 383      19.600  13.276 -21.312  1.00 10.00      A   
ATOM   3618  NE2 GLN A 383      17.816  13.134 -22.647  1.00 10.00      A   
ATOM   3619 HE21 GLN A 383      16.829  13.153 -22.708  1.00 10.00      A   
ATOM   3620 HE22 GLN A 383      18.398  13.021 -23.423  1.00 10.00      A   
ATOM   3621  C   GLN A 383      15.681  14.666 -18.302  1.00 10.00      A   
ATOM   3622  O   GLN A 383      14.879  13.733 -18.210  1.00 10.00      A   
ATOM   3623  N   MET A 384      15.329  15.881 -18.700  1.00 10.00      A   
ATOM   3624  HN  MET A 384      16.005  16.595 -18.735  1.00 10.00      A   
ATOM   3625  CA  MET A 384      13.956  16.187 -19.076  1.00 10.00      A   
ATOM   3626  CB  MET A 384      13.086  16.369 -17.825  1.00 10.00      A   
ATOM   3627  CG  MET A 384      11.604  16.592 -18.102  1.00 10.00      A   
ATOM   3628  SD  MET A 384      10.918  15.409 -19.281  1.00 10.00      A   
ATOM   3629  CE  MET A 384      11.126  13.869 -18.389  1.00 10.00      A   
ATOM   3630  C   MET A 384      13.894  17.427 -19.958  1.00 10.00      A   
ATOM   3631  O   MET A 384      14.739  18.318 -19.855  1.00 10.00      A   
ATOM   3632  N   THR A 385      12.900  17.463 -20.832  1.00 10.00      A   
ATOM   3633  HN  THR A 385      12.278  16.708 -20.875  1.00 10.00      A   
ATOM   3634  CA  THR A 385      12.698  18.583 -21.733  1.00 10.00      A   
ATOM   3635  CB  THR A 385      13.090  18.215 -23.178  1.00 10.00      A   
ATOM   3636  OG1 THR A 385      12.784  16.837 -23.431  1.00 10.00      A   
ATOM   3637  HG1 THR A 385      13.606  16.318 -23.465  1.00 10.00      A   
ATOM   3638  CG2 THR A 385      14.566  18.469 -23.425  1.00 10.00      A   
ATOM   3639  C   THR A 385      11.235  19.023 -21.712  1.00 10.00      A   
ATOM   3640  O   THR A 385      10.334  18.209 -21.487  1.00 10.00      A   
ATOM   3641  N   ASN A 386      11.005  20.308 -21.958  1.00 10.00      A   
ATOM   3642  HN  ASN A 386      11.772  20.904 -22.141  1.00 10.00      A   
ATOM   3643  CA  ASN A 386       9.654  20.861 -21.969  1.00 10.00      A   
ATOM   3644  CB  ASN A 386       9.682  22.390 -22.084  1.00 10.00      A   
ATOM   3645  CG  ASN A 386       9.948  23.085 -20.765  1.00 10.00      A   
ATOM   3646  OD1 ASN A 386       9.044  23.263 -19.945  1.00 10.00      A   
ATOM   3647  ND2 ASN A 386      11.190  23.488 -20.551  1.00 10.00      A   
ATOM   3648 HD21 ASN A 386      11.859  23.317 -21.249  1.00 10.00      A   
ATOM   3649 HD22 ASN A 386      11.389  23.951 -19.706  1.00 10.00      A   
ATOM   3650  C   ASN A 386       8.830  20.277 -23.106  1.00 10.00      A   
ATOM   3651  O   ASN A 386       7.663  19.933 -22.919  1.00 10.00      A   
ATOM   3652  N   ALA A 387       9.454  20.147 -24.275  1.00 10.00      A   
ATOM   3653  HN  ALA A 387      10.395  20.424 -24.346  1.00 10.00      A   
ATOM   3654  CA  ALA A 387       8.783  19.612 -25.460  1.00 10.00      A   
ATOM   3655  CB  ALA A 387       9.730  19.605 -26.650  1.00 10.00      A   
ATOM   3656  C   ALA A 387       8.227  18.212 -25.210  1.00 10.00      A   
ATOM   3657  O   ALA A 387       7.105  17.895 -25.615  1.00 10.00      A   
ATOM   3658  N   ALA A 388       9.000  17.387 -24.520  1.00 10.00      A   
ATOM   3659  HN  ALA A 388       9.867  17.705 -24.185  1.00 10.00      A   
ATOM   3660  CA  ALA A 388       8.578  16.024 -24.228  1.00 10.00      A   
ATOM   3661  CB  ALA A 388       9.706  15.253 -23.561  1.00 10.00      A   
ATOM   3662  C   ALA A 388       7.335  16.031 -23.346  1.00 10.00      A   
ATOM   3663  O   ALA A 388       6.348  15.354 -23.638  1.00 10.00      A   
ATOM   3664  N   LEU A 389       7.389  16.832 -22.291  1.00 10.00      A   
ATOM   3665  HN  LEU A 389       8.202  17.361 -22.142  1.00 10.00      A   
ATOM   3666  CA  LEU A 389       6.284  16.951 -21.348  1.00 10.00      A   
ATOM   3667  CB  LEU A 389       6.644  17.954 -20.250  1.00 10.00      A   
ATOM   3668  CG  LEU A 389       7.823  17.585 -19.348  1.00 10.00      A   
ATOM   3669  CD1 LEU A 389       8.443  18.837 -18.748  1.00 10.00      A   
ATOM   3670  CD2 LEU A 389       7.373  16.634 -18.250  1.00 10.00      A   
ATOM   3671  C   LEU A 389       5.007  17.401 -22.047  1.00 10.00      A   
ATOM   3672  O   LEU A 389       3.944  16.807 -21.857  1.00 10.00      A   
ATOM   3673  N   ILE A 390       5.119  18.450 -22.855  1.00 10.00      A   
ATOM   3674  HN  ILE A 390       5.997  18.881 -22.959  1.00 10.00      A   
ATOM   3675  CA  ILE A 390       3.971  18.984 -23.584  1.00 10.00      A   
ATOM   3676  CB  ILE A 390       4.341  20.244 -24.398  1.00 10.00      A   
ATOM   3677  CG1 ILE A 390       4.883  21.338 -23.472  1.00 10.00      A   
ATOM   3678  CG2 ILE A 390       3.132  20.755 -25.172  1.00 10.00      A   
ATOM   3679  CD1 ILE A 390       5.548  22.490 -24.199  1.00 10.00      A   
ATOM   3680  C   ILE A 390       3.374  17.935 -24.519  1.00 10.00      A   
ATOM   3681  O   ILE A 390       2.160  17.727 -24.536  1.00 10.00      A   
ATOM   3682  N   THR A 391       4.235  17.260 -25.272  1.00 10.00      A   
ATOM   3683  HN  THR A 391       5.194  17.452 -25.194  1.00 10.00      A   
ATOM   3684  CA  THR A 391       3.793  16.238 -26.210  1.00 10.00      A   
ATOM   3685  CB  THR A 391       4.963  15.707 -27.060  1.00 10.00      A   
ATOM   3686  OG1 THR A 391       5.611  16.815 -27.711  1.00 10.00      A   
ATOM   3687  HG1 THR A 391       6.271  17.199 -27.113  1.00 10.00      A   
ATOM   3688  CG2 THR A 391       4.466  14.732 -28.116  1.00 10.00      A   
ATOM   3689  C   THR A 391       3.075  15.088 -25.499  1.00 10.00      A   
ATOM   3690  O   THR A 391       1.985  14.688 -25.908  1.00 10.00      A   
ATOM   3691  N   ILE A 392       3.673  14.579 -24.424  1.00 10.00      A   
ATOM   3692  HN  ILE A 392       4.540  14.947 -24.138  1.00 10.00      A   
ATOM   3693  CA  ILE A 392       3.079  13.481 -23.663  1.00 10.00      A   
ATOM   3694  CB  ILE A 392       4.000  13.017 -22.514  1.00 10.00      A   
ATOM   3695  CG1 ILE A 392       5.277  12.394 -23.083  1.00 10.00      A   
ATOM   3696  CG2 ILE A 392       3.280  12.030 -21.604  1.00 10.00      A   
ATOM   3697  CD1 ILE A 392       6.347  12.151 -22.046  1.00 10.00      A   
ATOM   3698  C   ILE A 392       1.714  13.879 -23.105  1.00 10.00      A   
ATOM   3699  O   ILE A 392       0.753  13.108 -23.182  1.00 10.00      A   
ATOM   3700  N   ALA A 393       1.636  15.093 -22.567  1.00 10.00      A   
ATOM   3701  HN  ALA A 393       2.442  15.656 -22.545  1.00 10.00      A   
ATOM   3702  CA  ALA A 393       0.396  15.612 -22.001  1.00 10.00      A   
ATOM   3703  CB  ALA A 393       0.639  16.972 -21.368  1.00 10.00      A   
ATOM   3704  C   ALA A 393      -0.687  15.715 -23.067  1.00 10.00      A   
ATOM   3705  O   ALA A 393      -1.856  15.420 -22.816  1.00 10.00      A   
ATOM   3706  N   ARG A 394      -0.291  16.140 -24.258  1.00 10.00      A   
ATOM   3707  HN  ARG A 394       0.654  16.372 -24.393  1.00 10.00      A   
ATOM   3708  CA  ARG A 394      -1.222  16.275 -25.369  1.00 10.00      A   
ATOM   3709  CB  ARG A 394      -0.593  17.067 -26.516  1.00 10.00      A   
ATOM   3710  CG  ARG A 394      -0.399  18.544 -26.229  1.00 10.00      A   
ATOM   3711  CD  ARG A 394       0.166  19.268 -27.438  1.00 10.00      A   
ATOM   3712  NE  ARG A 394      -0.568  18.939 -28.659  1.00 10.00      A   
ATOM   3713  HE  ARG A 394      -0.443  18.034 -29.027  1.00 10.00      A   
ATOM   3714  CZ  ARG A 394      -1.375  19.784 -29.297  1.00 10.00      A   
ATOM   3715  NH1 ARG A 394      -1.557  21.016 -28.840  1.00 10.00      A   
ATOM   3716 HH11 ARG A 394      -1.067  21.334 -27.974  1.00 10.00      A   
ATOM   3717 HH12 ARG A 394      -2.191  21.674 -29.344  1.00 10.00      A   
ATOM   3718  NH2 ARG A 394      -2.021  19.378 -30.385  1.00 10.00      A   
ATOM   3719 HH21 ARG A 394      -1.899  18.400 -30.734  1.00 10.00      A   
ATOM   3720 HH22 ARG A 394      -2.656  20.032 -30.894  1.00 10.00      A   
ATOM   3721  C   ARG A 394      -1.662  14.908 -25.869  1.00 10.00      A   
ATOM   3722  O   ARG A 394      -2.824  14.716 -26.236  1.00 10.00      A   
ATOM   3723  N   ASN A 395      -0.729  13.963 -25.878  1.00 10.00      A   
ATOM   3724  HN  ASN A 395       0.182  14.186 -25.573  1.00 10.00      A   
ATOM   3725  CA  ASN A 395      -1.013  12.606 -26.339  1.00 10.00      A   
ATOM   3726  CB  ASN A 395       0.275  11.813 -26.587  1.00 10.00      A   
ATOM   3727  CG  ASN A 395       0.787  11.951 -28.007  1.00 10.00      A   
ATOM   3728  OD1 ASN A 395       1.661  12.766 -28.285  1.00 10.00      A   
ATOM   3729  ND2 ASN A 395       0.250  11.151 -28.917  1.00 10.00      A   
ATOM   3730 HD21 ASN A 395      -0.444  10.518 -28.630  1.00 10.00      A   
ATOM   3731 HD22 ASN A 395       0.557  11.232 -29.843  1.00 10.00      A   
ATOM   3732  C   ASN A 395      -1.901  11.848 -25.363  1.00 10.00      A   
ATOM   3733  O   ASN A 395      -2.855  11.186 -25.771  1.00 10.00      A   
ATOM   3734  N   ARG A 396      -1.595  11.955 -24.076  1.00 10.00      A   
ATOM   3735  HN  ARG A 396      -0.839  12.527 -23.808  1.00 10.00      A   
ATOM   3736  CA  ARG A 396      -2.362  11.260 -23.049  1.00 10.00      A   
ATOM   3737  CB  ARG A 396      -1.456  10.336 -22.226  1.00 10.00      A   
ATOM   3738  CG  ARG A 396      -0.770   9.238 -23.025  1.00 10.00      A   
ATOM   3739  CD  ARG A 396      -1.594   7.958 -23.066  1.00 10.00      A   
ATOM   3740  NE  ARG A 396      -2.948   8.179 -23.569  1.00 10.00      A   
ATOM   3741  HE  ARG A 396      -3.666   8.310 -22.896  1.00 10.00      A   
ATOM   3742  CZ  ARG A 396      -3.265   8.202 -24.865  1.00 10.00      A   
ATOM   3743  NH1 ARG A 396      -2.330   8.019 -25.797  1.00 10.00      A   
ATOM   3744 HH11 ARG A 396      -2.587   8.038 -26.809  1.00 10.00      A   
ATOM   3745 HH12 ARG A 396      -1.332   7.849 -25.523  1.00 10.00      A   
ATOM   3746  NH2 ARG A 396      -4.526   8.403 -25.225  1.00 10.00      A   
ATOM   3747 HH21 ARG A 396      -5.265   8.539 -24.500  1.00 10.00      A   
ATOM   3748 HH22 ARG A 396      -4.786   8.429 -26.235  1.00 10.00      A   
ATOM   3749  C   ARG A 396      -3.073  12.232 -22.117  1.00 10.00      A   
ATOM   3750  O   ARG A 396      -2.552  12.577 -21.062  1.00 10.00      A   
ATOM   3751  N   PRO A 397      -4.279  12.681 -22.488  1.00 10.00      A   
ATOM   3752  CA  PRO A 397      -5.067  13.610 -21.666  1.00 10.00      A   
ATOM   3753  CB  PRO A 397      -6.008  14.235 -22.692  1.00 10.00      A   
ATOM   3754  CG  PRO A 397      -6.234  13.151 -23.694  1.00 10.00      A   
ATOM   3755  CD  PRO A 397      -4.972  12.331 -23.742  1.00 10.00      A   
ATOM   3756  C   PRO A 397      -5.879  12.856 -20.615  1.00 10.00      A   
ATOM   3757  O   PRO A 397      -6.605  13.449 -19.813  1.00 10.00      A   
ATOM   3758  N   ASN A 398      -5.741  11.540 -20.633  1.00 10.00      A   
ATOM   3759  HN  ASN A 398      -5.136  11.140 -21.293  1.00 10.00      A   
ATOM   3760  CA  ASN A 398      -6.455  10.666 -19.712  1.00 10.00      A   
ATOM   3761  CB  ASN A 398      -6.950   9.425 -20.464  1.00 10.00      A   
ATOM   3762  CG  ASN A 398      -5.808   8.538 -20.935  1.00 10.00      A   
ATOM   3763  OD1 ASN A 398      -5.128   8.847 -21.917  1.00 10.00      A   
ATOM   3764  ND2 ASN A 398      -5.597   7.426 -20.248  1.00 10.00      A   
ATOM   3765 HD21 ASN A 398      -6.187   7.233 -19.489  1.00 10.00      A   
ATOM   3766 HD22 ASN A 398      -4.851   6.846 -20.519  1.00 10.00      A   
ATOM   3767  C   ASN A 398      -5.553  10.241 -18.562  1.00 10.00      A   
ATOM   3768  O   ASN A 398      -5.910   9.361 -17.777  1.00 10.00      A   
ATOM   3769  N   MET A 399      -4.381  10.861 -18.478  1.00 10.00      A   
ATOM   3770  HN  MET A 399      -4.157  11.545 -19.142  1.00 10.00      A   
ATOM   3771  CA  MET A 399      -3.419  10.555 -17.428  1.00 10.00      A   
ATOM   3772  CB  MET A 399      -2.102  11.296 -17.671  1.00 10.00      A   
ATOM   3773  CG  MET A 399      -0.915  10.705 -16.929  1.00 10.00      A   
ATOM   3774  SD  MET A 399      -0.316   9.178 -17.683  1.00 10.00      A   
ATOM   3775  CE  MET A 399       0.416   9.806 -19.193  1.00 10.00      A   
ATOM   3776  C   MET A 399      -3.977  10.921 -16.056  1.00 10.00      A   
ATOM   3777  O   MET A 399      -4.291  12.081 -15.792  1.00 10.00      A   
ATOM   3778  N   THR A 400      -4.103   9.928 -15.194  1.00 10.00      A   
ATOM   3779  HN  THR A 400      -3.838   9.022 -15.464  1.00 10.00      A   
ATOM   3780  CA  THR A 400      -4.630  10.141 -13.857  1.00 10.00      A   
ATOM   3781  CB  THR A 400      -5.616   9.014 -13.471  1.00 10.00      A   
ATOM   3782  OG1 THR A 400      -5.034   7.735 -13.770  1.00 10.00      A   
ATOM   3783  HG1 THR A 400      -5.660   7.207 -14.292  1.00 10.00      A   
ATOM   3784  CG2 THR A 400      -6.934   9.153 -14.220  1.00 10.00      A   
ATOM   3785  C   THR A 400      -3.498  10.189 -12.829  1.00 10.00      A   
ATOM   3786  O   THR A 400      -3.627  10.814 -11.774  1.00 10.00      A   
ATOM   3787  N   ARG A 401      -2.391   9.527 -13.148  1.00 10.00      A   
ATOM   3788  HN  ARG A 401      -2.346   9.065 -14.015  1.00 10.00      A   
ATOM   3789  CA  ARG A 401      -1.238   9.465 -12.257  1.00 10.00      A   
ATOM   3790  CB  ARG A 401      -1.146   8.072 -11.631  1.00 10.00      A   
ATOM   3791  CG  ARG A 401      -2.382   7.665 -10.850  1.00 10.00      A   
ATOM   3792  CD  ARG A 401      -2.634   6.173 -10.955  1.00 10.00      A   
ATOM   3793  NE  ARG A 401      -3.768   5.864 -11.830  1.00 10.00      A   
ATOM   3794  HE  ARG A 401      -3.811   6.331 -12.698  1.00 10.00      A   
ATOM   3795  CZ  ARG A 401      -4.735   5.011 -11.503  1.00 10.00      A   
ATOM   3796  NH1 ARG A 401      -4.710   4.396 -10.328  1.00 10.00      A   
ATOM   3797 HH11 ARG A 401      -5.463   3.727 -10.064  1.00 10.00      A   
ATOM   3798 HH12 ARG A 401      -3.930   4.581  -9.650  1.00 10.00      A   
ATOM   3799  NH2 ARG A 401      -5.734   4.771 -12.340  1.00 10.00      A   
ATOM   3800 HH21 ARG A 401      -5.776   5.252 -13.274  1.00 10.00      A   
ATOM   3801 HH22 ARG A 401      -6.486   4.100 -12.074  1.00 10.00      A   
ATOM   3802  C   ARG A 401       0.050   9.774 -13.011  1.00 10.00      A   
ATOM   3803  O   ARG A 401       0.465   9.015 -13.886  1.00 10.00      A   
ATOM   3804  N   PHE A 402       0.673  10.895 -12.673  1.00 10.00      A   
ATOM   3805  HN  PHE A 402       0.283  11.471 -11.972  1.00 10.00      A   
ATOM   3806  CA  PHE A 402       1.915  11.298 -13.311  1.00 10.00      A   
ATOM   3807  CB  PHE A 402       1.712  12.570 -14.140  1.00 10.00      A   
ATOM   3808  CG  PHE A 402       2.652  12.692 -15.308  1.00 10.00      A   
ATOM   3809  CD1 PHE A 402       2.352  12.092 -16.521  1.00 10.00      A   
ATOM   3810  CD2 PHE A 402       3.835  13.402 -15.194  1.00 10.00      A   
ATOM   3811  CE1 PHE A 402       3.213  12.200 -17.597  1.00 10.00      A   
ATOM   3812  CE2 PHE A 402       4.701  13.514 -16.267  1.00 10.00      A   
ATOM   3813  CZ  PHE A 402       4.390  12.912 -17.471  1.00 10.00      A   
ATOM   3814  C   PHE A 402       3.000  11.500 -12.258  1.00 10.00      A   
ATOM   3815  O   PHE A 402       3.152  12.586 -11.699  1.00 10.00      A   
ATOM   3816  N   ARG A 403       3.738  10.441 -11.981  1.00 10.00      A   
ATOM   3817  HN  ARG A 403       3.574   9.600 -12.469  1.00 10.00      A   
ATOM   3818  CA  ARG A 403       4.800  10.488 -10.990  1.00 10.00      A   
ATOM   3819  CB  ARG A 403       4.767   9.226 -10.117  1.00 10.00      A   
ATOM   3820  CG  ARG A 403       3.403   8.925  -9.506  1.00 10.00      A   
ATOM   3821  CD  ARG A 403       3.327   7.504  -8.963  1.00 10.00      A   
ATOM   3822  NE  ARG A 403       3.953   7.375  -7.646  1.00 10.00      A   
ATOM   3823  HE  ARG A 403       4.809   7.861  -7.494  1.00 10.00      A   
ATOM   3824  CZ  ARG A 403       3.441   6.656  -6.647  1.00 10.00      A   
ATOM   3825  NH1 ARG A 403       2.298   6.004  -6.803  1.00 10.00      A   
ATOM   3826 HH11 ARG A 403       1.789   6.051  -7.710  1.00 10.00      A   
ATOM   3827 HH12 ARG A 403       1.899   5.440  -6.015  1.00 10.00      A   
ATOM   3828  NH2 ARG A 403       4.083   6.582  -5.492  1.00 10.00      A   
ATOM   3829 HH21 ARG A 403       4.997   7.082  -5.368  1.00 10.00      A   
ATOM   3830 HH22 ARG A 403       3.685   6.028  -4.700  1.00 10.00      A   
ATOM   3831  C   ARG A 403       6.160  10.632 -11.671  1.00 10.00      A   
ATOM   3832  O   ARG A 403       6.843   9.641 -11.935  1.00 10.00      A   
ATOM   3833  N   LEU A 404       6.543  11.870 -11.970  1.00 10.00      A   
ATOM   3834  HN  LEU A 404       5.960  12.621 -11.735  1.00 10.00      A   
ATOM   3835  CA  LEU A 404       7.814  12.144 -12.622  1.00 10.00      A   
ATOM   3836  CB  LEU A 404       7.636  13.185 -13.729  1.00 10.00      A   
ATOM   3837  CG  LEU A 404       8.896  13.566 -14.515  1.00 10.00      A   
ATOM   3838  CD1 LEU A 404       9.332  12.428 -15.423  1.00 10.00      A   
ATOM   3839  CD2 LEU A 404       8.659  14.835 -15.318  1.00 10.00      A   
ATOM   3840  C   LEU A 404       8.831  12.642 -11.607  1.00 10.00      A   
ATOM   3841  O   LEU A 404       8.500  13.440 -10.727  1.00 10.00      A   
ATOM   3842  N   CYS A 405      10.059  12.156 -11.725  1.00 10.00      A   
ATOM   3843  HN  CYS A 405      10.247  11.499 -12.431  1.00 10.00      A   
ATOM   3844  CA  CYS A 405      11.133  12.553 -10.832  1.00 10.00      A   
ATOM   3845  CB  CYS A 405      11.149  11.673  -9.581  1.00 10.00      A   
ATOM   3846  SG  CYS A 405      12.292  12.225  -8.292  1.00 10.00      A   
ATOM   3847  HG  CYS A 405      13.454  12.511  -8.867  1.00 10.00      A   
ATOM   3848  C   CYS A 405      12.482  12.482 -11.540  1.00 10.00      A   
ATOM   3849  O   CYS A 405      12.772  11.520 -12.254  1.00 10.00      A   
ATOM   3850  N   ILE A 406      13.288  13.520 -11.349  1.00 10.00      A   
ATOM   3851  HN  ILE A 406      12.986  14.254 -10.779  1.00 10.00      A   
ATOM   3852  CA  ILE A 406      14.616  13.595 -11.943  1.00 10.00      A   
ATOM   3853  CB  ILE A 406      14.859  14.955 -12.640  1.00 10.00      A   
ATOM   3854  CG1 ILE A 406      13.683  15.298 -13.558  1.00 10.00      A   
ATOM   3855  CG2 ILE A 406      16.156  14.927 -13.439  1.00 10.00      A   
ATOM   3856  CD1 ILE A 406      13.772  16.672 -14.186  1.00 10.00      A   
ATOM   3857  C   ILE A 406      15.659  13.380 -10.852  1.00 10.00      A   
ATOM   3858  O   ILE A 406      15.422  13.716  -9.690  1.00 10.00      A   
ATOM   3859  N   ILE A 407      16.785  12.788 -11.216  1.00 10.00      A   
ATOM   3860  HN  ILE A 407      16.899  12.511 -12.150  1.00 10.00      A   
ATOM   3861  CA  ILE A 407      17.856  12.522 -10.261  1.00 10.00      A   
ATOM   3862  CB  ILE A 407      18.962  11.626 -10.867  1.00 10.00      A   
ATOM   3863  CG1 ILE A 407      18.380  10.293 -11.364  1.00 10.00      A   
ATOM   3864  CG2 ILE A 407      20.086  11.389  -9.865  1.00 10.00      A   
ATOM   3865  CD1 ILE A 407      17.641   9.499 -10.306  1.00 10.00      A   
ATOM   3866  C   ILE A 407      18.463  13.821  -9.714  1.00 10.00      A   
ATOM   3867  O   ILE A 407      18.526  14.022  -8.502  1.00 10.00      A   
ATOM   3868  N   GLU A 408      18.910  14.697 -10.602  1.00 10.00      A   
ATOM   3869  HN  GLU A 408      18.839  14.493 -11.559  1.00 10.00      A   
ATOM   3870  CA  GLU A 408      19.499  15.962 -10.181  1.00 10.00      A   
ATOM   3871  CB  GLU A 408      20.440  16.507 -11.261  1.00 10.00      A   
ATOM   3872  CG  GLU A 408      21.325  17.669 -10.820  1.00 10.00      A   
ATOM   3873  CD  GLU A 408      22.299  17.302  -9.717  1.00 10.00      A   
ATOM   3874  OE1 GLU A 408      23.247  16.531  -9.980  1.00 10.00      A   
ATOM   3875  OE2 GLU A 408      22.127  17.793  -8.584  1.00 10.00      A   
ATOM   3876  C   GLU A 408      18.399  16.974  -9.852  1.00 10.00      A   
ATOM   3877  O   GLU A 408      17.567  17.302 -10.700  1.00 10.00      A   
ATOM   3878  N   PRO A 409      18.374  17.458  -8.600  1.00 10.00      A   
ATOM   3879  CA  PRO A 409      17.376  18.434  -8.145  1.00 10.00      A   
ATOM   3880  CB  PRO A 409      17.760  18.691  -6.683  1.00 10.00      A   
ATOM   3881  CG  PRO A 409      18.595  17.522  -6.286  1.00 10.00      A   
ATOM   3882  CD  PRO A 409      19.308  17.086  -7.529  1.00 10.00      A   
ATOM   3883  C   PRO A 409      17.440  19.737  -8.940  1.00 10.00      A   
ATOM   3884  O   PRO A 409      18.522  20.229  -9.260  1.00 10.00      A   
ATOM   3885  N   LYS A 410      16.265  20.272  -9.266  1.00 10.00      A   
ATOM   3886  HN  LYS A 410      15.442  19.809  -8.991  1.00 10.00      A   
ATOM   3887  CA  LYS A 410      16.150  21.522 -10.017  1.00 10.00      A   
ATOM   3888  CB  LYS A 410      16.658  22.712  -9.200  1.00 10.00      A   
ATOM   3889  CG  LYS A 410      15.747  23.088  -8.043  1.00 10.00      A   
ATOM   3890  CD  LYS A 410      16.256  24.305  -7.292  1.00 10.00      A   
ATOM   3891  CE  LYS A 410      15.345  24.636  -6.121  1.00 10.00      A   
ATOM   3892  NZ  LYS A 410      15.910  25.708  -5.266  1.00 10.00      A   
ATOM   3893  HZ1 LYS A 410      16.889  25.473  -5.002  1.00 10.00      A   
ATOM   3894  HZ2 LYS A 410      15.346  25.809  -4.399  1.00 10.00      A   
ATOM   3895  HZ3 LYS A 410      15.906  26.614  -5.772  1.00 10.00      A   
ATOM   3896  C   LYS A 410      16.827  21.455 -11.387  1.00 10.00      A   
ATOM   3897  O   LYS A 410      17.434  22.427 -11.838  1.00 10.00      A   
ATOM   3898  N   ALA A 411      16.731  20.302 -12.036  1.00 10.00      A   
ATOM   3899  HN  ALA A 411      16.268  19.549 -11.612  1.00 10.00      A   
ATOM   3900  CA  ALA A 411      17.315  20.122 -13.360  1.00 10.00      A   
ATOM   3901  CB  ALA A 411      17.446  18.643 -13.689  1.00 10.00      A   
ATOM   3902  C   ALA A 411      16.457  20.823 -14.404  1.00 10.00      A   
ATOM   3903  O   ALA A 411      15.257  20.562 -14.508  1.00 10.00      A   
ATOM   3904  N   PRO A 412      17.049  21.750 -15.164  1.00 10.00      A   
ATOM   3905  CA  PRO A 412      16.329  22.491 -16.191  1.00 10.00      A   
ATOM   3906  CB  PRO A 412      17.155  23.772 -16.296  1.00 10.00      A   
ATOM   3907  CG  PRO A 412      18.555  23.334 -16.021  1.00 10.00      A   
ATOM   3908  CD  PRO A 412      18.464  22.158 -15.080  1.00 10.00      A   
ATOM   3909  C   PRO A 412      16.321  21.759 -17.529  1.00 10.00      A   
ATOM   3910  O   PRO A 412      16.899  20.677 -17.665  1.00 10.00      A   
ATOM   3911  N   ASP A 413      15.644  22.347 -18.503  1.00 10.00      A   
ATOM   3912  HN  ASP A 413      15.176  23.191 -18.316  1.00 10.00      A   
ATOM   3913  CA  ASP A 413      15.574  21.784 -19.844  1.00 10.00      A   
ATOM   3914  CB  ASP A 413      14.662  22.663 -20.708  1.00 10.00      A   
ATOM   3915  CG  ASP A 413      14.414  22.113 -22.095  1.00 10.00      A   
ATOM   3916  OD1 ASP A 413      15.334  22.172 -22.931  1.00 10.00      A   
ATOM   3917  OD2 ASP A 413      13.286  21.650 -22.363  1.00 10.00      A   
ATOM   3918  C   ASP A 413      16.987  21.750 -20.426  1.00 10.00      A   
ATOM   3919  O   ASP A 413      17.628  22.791 -20.574  1.00 10.00      A   
ATOM   3920  N   TYR A 414      17.481  20.563 -20.748  1.00 10.00      A   
ATOM   3921  HN  TYR A 414      16.929  19.761 -20.627  1.00 10.00      A   
ATOM   3922  CA  TYR A 414      18.839  20.431 -21.269  1.00 10.00      A   
ATOM   3923  CB  TYR A 414      19.369  18.994 -21.158  1.00 10.00      A   
ATOM   3924  CG  TYR A 414      18.752  18.003 -22.121  1.00 10.00      A   
ATOM   3925  CD1 TYR A 414      19.306  17.789 -23.378  1.00 10.00      A   
ATOM   3926  CD2 TYR A 414      17.626  17.274 -21.770  1.00 10.00      A   
ATOM   3927  CE1 TYR A 414      18.753  16.880 -24.257  1.00 10.00      A   
ATOM   3928  CE2 TYR A 414      17.067  16.364 -22.644  1.00 10.00      A   
ATOM   3929  CZ  TYR A 414      17.634  16.170 -23.886  1.00 10.00      A   
ATOM   3930  OH  TYR A 414      17.080  15.261 -24.758  1.00 10.00      A   
ATOM   3931  HH  TYR A 414      16.167  15.065 -24.478  1.00 10.00      A   
ATOM   3932  C   TYR A 414      19.033  21.003 -22.676  1.00 10.00      A   
ATOM   3933  O   TYR A 414      20.152  21.016 -23.192  1.00 10.00      A   
ATOM   3934  N   LEU A 415      17.966  21.479 -23.297  1.00 10.00      A   
ATOM   3935  HN  LEU A 415      17.088  21.462 -22.845  1.00 10.00      A   
ATOM   3936  CA  LEU A 415      18.071  22.041 -24.637  1.00 10.00      A   
ATOM   3937  CB  LEU A 415      17.027  21.429 -25.578  1.00 10.00      A   
ATOM   3938  CG  LEU A 415      17.252  19.967 -25.975  1.00 10.00      A   
ATOM   3939  CD1 LEU A 415      16.199  19.510 -26.969  1.00 10.00      A   
ATOM   3940  CD2 LEU A 415      18.642  19.778 -26.555  1.00 10.00      A   
ATOM   3941  C   LEU A 415      17.950  23.563 -24.623  1.00 10.00      A   
ATOM   3942  O   LEU A 415      18.797  24.267 -25.169  1.00 10.00      A   
ATOM   3943  N   THR A 416      16.905  24.071 -23.989  1.00 10.00      A   
ATOM   3944  HN  THR A 416      16.260  23.461 -23.551  1.00 10.00      A   
ATOM   3945  CA  THR A 416      16.681  25.514 -23.933  1.00 10.00      A   
ATOM   3946  CB  THR A 416      15.183  25.849 -24.041  1.00 10.00      A   
ATOM   3947  OG1 THR A 416      14.427  24.940 -23.225  1.00 10.00      A   
ATOM   3948  HG1 THR A 416      14.427  24.066 -23.631  1.00 10.00      A   
ATOM   3949  CG2 THR A 416      14.719  25.747 -25.484  1.00 10.00      A   
ATOM   3950  C   THR A 416      17.240  26.144 -22.661  1.00 10.00      A   
ATOM   3951  O   THR A 416      17.359  27.367 -22.568  1.00 10.00      A   
ATOM   3952  N   LEU A 417      17.575  25.295 -21.687  1.00 10.00      A   
ATOM   3953  HN  LEU A 417      17.455  24.334 -21.839  1.00 10.00      A   
ATOM   3954  CA  LEU A 417      18.114  25.735 -20.396  1.00 10.00      A   
ATOM   3955  CB  LEU A 417      19.405  26.543 -20.570  1.00 10.00      A   
ATOM   3956  CG  LEU A 417      20.561  25.830 -21.282  1.00 10.00      A   
ATOM   3957  CD1 LEU A 417      21.750  26.768 -21.437  1.00 10.00      A   
ATOM   3958  CD2 LEU A 417      20.965  24.566 -20.533  1.00 10.00      A   
ATOM   3959  C   LEU A 417      17.072  26.519 -19.606  1.00 10.00      A   
ATOM   3960  O   LEU A 417      17.401  27.301 -18.713  1.00 10.00      A   
ATOM   3961  N   GLU A 418      15.811  26.296 -19.950  1.00 10.00      A   
ATOM   3962  HN  GLU A 418      15.622  25.664 -20.676  1.00 10.00      A   
ATOM   3963  CA  GLU A 418      14.700  26.964 -19.292  1.00 10.00      A   
ATOM   3964  CB  GLU A 418      13.672  27.409 -20.336  1.00 10.00      A   
ATOM   3965  CG  GLU A 418      14.226  28.342 -21.396  1.00 10.00      A   
ATOM   3966  CD  GLU A 418      13.131  28.990 -22.211  1.00 10.00      A   
ATOM   3967  OE1 GLU A 418      12.624  30.048 -21.788  1.00 10.00      A   
ATOM   3968  OE2 GLU A 418      12.769  28.448 -23.279  1.00 10.00      A   
ATOM   3969  C   GLU A 418      14.039  26.027 -18.284  1.00 10.00      A   
ATOM   3970  O   GLU A 418      14.260  24.813 -18.326  1.00 10.00      A   
ATOM   3971  N   PRO A 419      13.248  26.575 -17.345  1.00 10.00      A   
ATOM   3972  CA  PRO A 419      12.541  25.770 -16.343  1.00 10.00      A   
ATOM   3973  CB  PRO A 419      11.837  26.810 -15.467  1.00 10.00      A   
ATOM   3974  CG  PRO A 419      12.555  28.087 -15.732  1.00 10.00      A   
ATOM   3975  CD  PRO A 419      12.993  28.014 -17.163  1.00 10.00      A   
ATOM   3976  C   PRO A 419      11.513  24.847 -16.998  1.00 10.00      A   
ATOM   3977  O   PRO A 419      11.214  24.980 -18.186  1.00 10.00      A   
ATOM   3978  N   LEU A 420      10.968  23.920 -16.224  1.00 10.00      A   
ATOM   3979  HN  LEU A 420      11.215  23.884 -15.271  1.00 10.00      A   
ATOM   3980  CA  LEU A 420       9.998  22.965 -16.740  1.00 10.00      A   
ATOM   3981  CB  LEU A 420      10.262  21.569 -16.166  1.00 10.00      A   
ATOM   3982  CG  LEU A 420      11.648  20.977 -16.436  1.00 10.00      A   
ATOM   3983  CD1 LEU A 420      11.811  19.654 -15.704  1.00 10.00      A   
ATOM   3984  CD2 LEU A 420      11.872  20.796 -17.932  1.00 10.00      A   
ATOM   3985  C   LEU A 420       8.569  23.403 -16.447  1.00 10.00      A   
ATOM   3986  O   LEU A 420       7.626  22.632 -16.631  1.00 10.00      A   
ATOM   3987  N   ASP A 421       8.418  24.646 -15.999  1.00 10.00      A   
ATOM   3988  HN  ASP A 421       9.218  25.202 -15.859  1.00 10.00      A   
ATOM   3989  CA  ASP A 421       7.101  25.210 -15.680  1.00 10.00      A   
ATOM   3990  CB  ASP A 421       7.234  26.672 -15.247  1.00 10.00      A   
ATOM   3991  CG  ASP A 421       8.013  26.851 -13.959  1.00 10.00      A   
ATOM   3992  OD1 ASP A 421       7.410  27.246 -12.942  1.00 10.00      A   
ATOM   3993  OD2 ASP A 421       9.234  26.626 -13.964  1.00 10.00      A   
ATOM   3994  C   ASP A 421       6.156  25.126 -16.874  1.00 10.00      A   
ATOM   3995  O   ASP A 421       4.948  24.950 -16.710  1.00 10.00      A   
ATOM   3996  N   ILE A 422       6.718  25.246 -18.073  1.00 10.00      A   
ATOM   3997  HN  ILE A 422       7.688  25.374 -18.134  1.00 10.00      A   
ATOM   3998  CA  ILE A 422       5.935  25.193 -19.301  1.00 10.00      A   
ATOM   3999  CB  ILE A 422       6.777  25.623 -20.522  1.00 10.00      A   
ATOM   4000  CG1 ILE A 422       7.553  26.909 -20.218  1.00 10.00      A   
ATOM   4001  CG2 ILE A 422       5.887  25.812 -21.741  1.00 10.00      A   
ATOM   4002  CD1 ILE A 422       8.643  27.222 -21.220  1.00 10.00      A   
ATOM   4003  C   ILE A 422       5.392  23.789 -19.549  1.00 10.00      A   
ATOM   4004  O   ILE A 422       4.183  23.599 -19.682  1.00 10.00      A   
ATOM   4005  N   GLY A 423       6.294  22.816 -19.612  1.00 10.00      A   
ATOM   4006  HN  GLY A 423       7.247  23.038 -19.499  1.00 10.00      A   
ATOM   4007  CA  GLY A 423       5.901  21.439 -19.855  1.00 10.00      A   
ATOM   4008  C   GLY A 423       4.969  20.890 -18.792  1.00 10.00      A   
ATOM   4009  O   GLY A 423       3.991  20.211 -19.104  1.00 10.00      A   
ATOM   4010  N   PHE A 424       5.267  21.192 -17.536  1.00 10.00      A   
ATOM   4011  HN  PHE A 424       6.058  21.743 -17.352  1.00 10.00      A   
ATOM   4012  CA  PHE A 424       4.449  20.727 -16.423  1.00 10.00      A   
ATOM   4013  CB  PHE A 424       5.117  21.055 -15.088  1.00 10.00      A   
ATOM   4014  CG  PHE A 424       6.131  20.039 -14.640  1.00 10.00      A   
ATOM   4015  CD1 PHE A 424       7.098  19.570 -15.511  1.00 10.00      A   
ATOM   4016  CD2 PHE A 424       6.114  19.554 -13.343  1.00 10.00      A   
ATOM   4017  CE1 PHE A 424       8.031  18.638 -15.101  1.00 10.00      A   
ATOM   4018  CE2 PHE A 424       7.043  18.622 -12.926  1.00 10.00      A   
ATOM   4019  CZ  PHE A 424       8.004  18.162 -13.806  1.00 10.00      A   
ATOM   4020  C   PHE A 424       3.054  21.335 -16.481  1.00 10.00      A   
ATOM   4021  O   PHE A 424       2.060  20.656 -16.204  1.00 10.00      A   
ATOM   4022  N   GLY A 425       2.989  22.609 -16.865  1.00 10.00      A   
ATOM   4023  HN  GLY A 425       3.818  23.088 -17.078  1.00 10.00      A   
ATOM   4024  CA  GLY A 425       1.720  23.303 -16.968  1.00 10.00      A   
ATOM   4025  C   GLY A 425       0.819  22.688 -18.018  1.00 10.00      A   
ATOM   4026  O   GLY A 425      -0.400  22.643 -17.852  1.00 10.00      A   
ATOM   4027  N   ALA A 426       1.419  22.201 -19.093  1.00 10.00      A   
ATOM   4028  HN  ALA A 426       2.396  22.269 -19.166  1.00 10.00      A   
ATOM   4029  CA  ALA A 426       0.663  21.575 -20.169  1.00 10.00      A   
ATOM   4030  CB  ALA A 426       1.556  21.337 -21.376  1.00 10.00      A   
ATOM   4031  C   ALA A 426       0.039  20.265 -19.697  1.00 10.00      A   
ATOM   4032  O   ALA A 426      -1.043  19.880 -20.144  1.00 10.00      A   
ATOM   4033  N   ILE A 427       0.719  19.595 -18.775  1.00 10.00      A   
ATOM   4034  HN  ILE A 427       1.576  19.958 -18.457  1.00 10.00      A   
ATOM   4035  CA  ILE A 427       0.230  18.334 -18.232  1.00 10.00      A   
ATOM   4036  CB  ILE A 427       1.269  17.660 -17.310  1.00 10.00      A   
ATOM   4037  CG1 ILE A 427       2.580  17.438 -18.073  1.00 10.00      A   
ATOM   4038  CG2 ILE A 427       0.736  16.337 -16.775  1.00 10.00      A   
ATOM   4039  CD1 ILE A 427       3.727  16.963 -17.208  1.00 10.00      A   
ATOM   4040  C   ILE A 427      -1.081  18.535 -17.479  1.00 10.00      A   
ATOM   4041  O   ILE A 427      -2.069  17.857 -17.748  1.00 10.00      A   
ATOM   4042  N   VAL A 428      -1.102  19.495 -16.565  1.00 10.00      A   
ATOM   4043  HN  VAL A 428      -0.298  20.037 -16.412  1.00 10.00      A   
ATOM   4044  CA  VAL A 428      -2.303  19.760 -15.782  1.00 10.00      A   
ATOM   4045  CB  VAL A 428      -2.013  20.605 -14.520  1.00 10.00      A   
ATOM   4046  CG1 VAL A 428      -0.996  19.904 -13.630  1.00 10.00      A   
ATOM   4047  CG2 VAL A 428      -1.535  22.003 -14.886  1.00 10.00      A   
ATOM   4048  C   VAL A 428      -3.397  20.419 -16.622  1.00 10.00      A   
ATOM   4049  O   VAL A 428      -4.578  20.355 -16.281  1.00 10.00      A   
ATOM   4050  N   GLU A 429      -2.998  21.048 -17.718  1.00 10.00      A   
ATOM   4051  HN  GLU A 429      -2.040  21.075 -17.934  1.00 10.00      A   
ATOM   4052  CA  GLU A 429      -3.942  21.714 -18.597  1.00 10.00      A   
ATOM   4053  CB  GLU A 429      -3.226  22.757 -19.455  1.00 10.00      A   
ATOM   4054  CG  GLU A 429      -4.161  23.733 -20.149  1.00 10.00      A   
ATOM   4055  CD  GLU A 429      -3.458  24.590 -21.179  1.00 10.00      A   
ATOM   4056  OE1 GLU A 429      -2.922  25.658 -20.813  1.00 10.00      A   
ATOM   4057  OE2 GLU A 429      -3.462  24.215 -22.370  1.00 10.00      A   
ATOM   4058  C   GLU A 429      -4.670  20.709 -19.486  1.00 10.00      A   
ATOM   4059  O   GLU A 429      -5.880  20.803 -19.684  1.00 10.00      A   
ATOM   4060  N   HIS A 430      -3.930  19.743 -20.011  1.00 10.00      A   
ATOM   4061  HN  HIS A 430      -2.966  19.715 -19.820  1.00 10.00      A   
ATOM   4062  CA  HIS A 430      -4.509  18.730 -20.883  1.00 10.00      A   
ATOM   4063  CB  HIS A 430      -3.462  18.177 -21.858  1.00 10.00      A   
ATOM   4064  CG  HIS A 430      -3.117  19.122 -22.971  1.00 10.00      A   
ATOM   4065  ND1 HIS A 430      -3.818  19.125 -24.152  1.00 10.00      A   
ATOM   4066  CD2 HIS A 430      -2.172  20.092 -23.012  1.00 10.00      A   
ATOM   4067  CE1 HIS A 430      -3.295  20.094 -24.882  1.00 10.00      A   
ATOM   4068  NE2 HIS A 430      -2.301  20.705 -24.234  1.00 10.00      A   
ATOM   4069  HE2 HIS A 430      -1.761  21.458 -24.567  1.00 10.00      A   
ATOM   4070  C   HIS A 430      -5.166  17.596 -20.097  1.00 10.00      A   
ATOM   4071  O   HIS A 430      -6.261  17.150 -20.438  1.00 10.00      A   
ATOM   4072  N   CYS A 431      -4.497  17.121 -19.056  1.00 10.00      A   
ATOM   4073  HN  CYS A 431      -3.622  17.505 -18.828  1.00 10.00      A   
ATOM   4074  CA  CYS A 431      -5.034  16.038 -18.239  1.00 10.00      A   
ATOM   4075  CB  CYS A 431      -3.903  15.276 -17.545  1.00 10.00      A   
ATOM   4076  SG  CYS A 431      -2.554  14.789 -18.647  1.00 10.00      A   
ATOM   4077  HG  CYS A 431      -2.879  15.164 -19.877  1.00 10.00      A   
ATOM   4078  C   CYS A 431      -6.029  16.567 -17.210  1.00 10.00      A   
ATOM   4079  O   CYS A 431      -5.642  17.075 -16.156  1.00 10.00      A   
ATOM   4080  N   LYS A 432      -7.314  16.455 -17.524  1.00 10.00      A   
ATOM   4081  HN  LYS A 432      -7.563  16.056 -18.387  1.00 10.00      A   
ATOM   4082  CA  LYS A 432      -8.365  16.927 -16.629  1.00 10.00      A   
ATOM   4083  CB  LYS A 432      -9.616  17.310 -17.426  1.00 10.00      A   
ATOM   4084  CG  LYS A 432      -9.482  18.604 -18.211  1.00 10.00      A   
ATOM   4085  CD  LYS A 432      -9.691  19.819 -17.320  1.00 10.00      A   
ATOM   4086  CE  LYS A 432      -9.405  21.112 -18.064  1.00 10.00      A   
ATOM   4087  NZ  LYS A 432     -10.235  21.252 -19.291  1.00 10.00      A   
ATOM   4088  HZ1 LYS A 432     -11.247  21.233 -19.049  1.00 10.00      A   
ATOM   4089  HZ2 LYS A 432     -10.032  20.478 -19.949  1.00 10.00      A   
ATOM   4090  HZ3 LYS A 432     -10.019  22.154 -19.764  1.00 10.00      A   
ATOM   4091  C   LYS A 432      -8.712  15.891 -15.563  1.00 10.00      A   
ATOM   4092  O   LYS A 432      -9.445  16.184 -14.618  1.00 10.00      A   
ATOM   4093  N   ASP A 433      -8.184  14.686 -15.718  1.00 10.00      A   
ATOM   4094  HN  ASP A 433      -7.605  14.514 -16.489  1.00 10.00      A   
ATOM   4095  CA  ASP A 433      -8.441  13.606 -14.763  1.00 10.00      A   
ATOM   4096  CB  ASP A 433      -8.911  12.337 -15.480  1.00 10.00      A   
ATOM   4097  CG  ASP A 433     -10.394  12.338 -15.795  1.00 10.00      A   
ATOM   4098  OD1 ASP A 433     -10.764  11.900 -16.906  1.00 10.00      A   
ATOM   4099  OD2 ASP A 433     -11.197  12.767 -14.938  1.00 10.00      A   
ATOM   4100  C   ASP A 433      -7.198  13.294 -13.941  1.00 10.00      A   
ATOM   4101  O   ASP A 433      -7.102  12.235 -13.323  1.00 10.00      A   
ATOM   4102  N   LEU A 434      -6.249  14.217 -13.942  1.00 10.00      A   
ATOM   4103  HN  LEU A 434      -6.390  15.042 -14.447  1.00 10.00      A   
ATOM   4104  CA  LEU A 434      -5.006  14.041 -13.198  1.00 10.00      A   
ATOM   4105  CB  LEU A 434      -3.964  15.059 -13.668  1.00 10.00      A   
ATOM   4106  CG  LEU A 434      -2.572  14.946 -13.046  1.00 10.00      A   
ATOM   4107  CD1 LEU A 434      -1.930  13.616 -13.408  1.00 10.00      A   
ATOM   4108  CD2 LEU A 434      -1.701  16.101 -13.505  1.00 10.00      A   
ATOM   4109  C   LEU A 434      -5.252  14.195 -11.700  1.00 10.00      A   
ATOM   4110  O   LEU A 434      -5.678  15.252 -11.240  1.00 10.00      A   
ATOM   4111  N   ARG A 435      -4.987  13.139 -10.943  1.00 10.00      A   
ATOM   4112  HN  ARG A 435      -4.638  12.322 -11.362  1.00 10.00      A   
ATOM   4113  CA  ARG A 435      -5.199  13.169  -9.500  1.00 10.00      A   
ATOM   4114  CB  ARG A 435      -5.973  11.934  -9.033  1.00 10.00      A   
ATOM   4115  CG  ARG A 435      -6.966  11.373 -10.036  1.00 10.00      A   
ATOM   4116  CD  ARG A 435      -7.620  10.105  -9.506  1.00 10.00      A   
ATOM   4117  NE  ARG A 435      -6.636   9.137  -9.014  1.00 10.00      A   
ATOM   4118  HE  ARG A 435      -6.052   9.423  -8.270  1.00 10.00      A   
ATOM   4119  CZ  ARG A 435      -6.513   7.898  -9.485  1.00 10.00      A   
ATOM   4120  NH1 ARG A 435      -7.317   7.469 -10.452  1.00 10.00      A   
ATOM   4121 HH11 ARG A 435      -8.051   8.100 -10.841  1.00 10.00      A   
ATOM   4122 HH12 ARG A 435      -7.226   6.496 -10.823  1.00 10.00      A   
ATOM   4123  NH2 ARG A 435      -5.597   7.084  -8.983  1.00 10.00      A   
ATOM   4124 HH21 ARG A 435      -5.497   6.114  -9.348  1.00 10.00      A   
ATOM   4125 HH22 ARG A 435      -4.971   7.402  -8.200  1.00 10.00      A   
ATOM   4126  C   ARG A 435      -3.878  13.220  -8.752  1.00 10.00      A   
ATOM   4127  O   ARG A 435      -3.657  14.092  -7.911  1.00 10.00      A   
ATOM   4128  N   ARG A 436      -3.011  12.267  -9.058  1.00 10.00      A   
ATOM   4129  HN  ARG A 436      -3.246  11.613  -9.750  1.00 10.00      A   
ATOM   4130  CA  ARG A 436      -1.711  12.171  -8.414  1.00 10.00      A   
ATOM   4131  CB  ARG A 436      -1.404  10.707  -8.102  1.00 10.00      A   
ATOM   4132  CG  ARG A 436      -0.215  10.489  -7.182  1.00 10.00      A   
ATOM   4133  CD  ARG A 436      -0.078   9.021  -6.814  1.00 10.00      A   
ATOM   4134  NE  ARG A 436       1.052   8.773  -5.922  1.00 10.00      A   
ATOM   4135  HE  ARG A 436       1.951   8.943  -6.275  1.00 10.00      A   
ATOM   4136  CZ  ARG A 436       0.928   8.320  -4.678  1.00 10.00      A   
ATOM   4137  NH1 ARG A 436      -0.269   8.072  -4.177  1.00 10.00      A   
ATOM   4138 HH11 ARG A 436      -0.357   7.720  -3.193  1.00 10.00      A   
ATOM   4139 HH12 ARG A 436      -1.127   8.226  -4.751  1.00 10.00      A   
ATOM   4140  NH2 ARG A 436       2.003   8.099  -3.933  1.00 10.00      A   
ATOM   4141 HH21 ARG A 436       2.956   8.276  -4.308  1.00 10.00      A   
ATOM   4142 HH22 ARG A 436       1.893   7.723  -2.955  1.00 10.00      A   
ATOM   4143  C   ARG A 436      -0.636  12.748  -9.322  1.00 10.00      A   
ATOM   4144  O   ARG A 436      -0.442  12.273 -10.444  1.00 10.00      A   
ATOM   4145  N   LEU A 437       0.056  13.768  -8.840  1.00 10.00      A   
ATOM   4146  HN  LEU A 437      -0.147  14.108  -7.936  1.00 10.00      A   
ATOM   4147  CA  LEU A 437       1.098  14.408  -9.620  1.00 10.00      A   
ATOM   4148  CB  LEU A 437       0.576  15.734 -10.180  1.00 10.00      A   
ATOM   4149  CG  LEU A 437       1.550  16.545 -11.036  1.00 10.00      A   
ATOM   4150  CD1 LEU A 437       1.842  15.827 -12.345  1.00 10.00      A   
ATOM   4151  CD2 LEU A 437       0.992  17.937 -11.295  1.00 10.00      A   
ATOM   4152  C   LEU A 437       2.360  14.651  -8.794  1.00 10.00      A   
ATOM   4153  O   LEU A 437       2.299  15.158  -7.674  1.00 10.00      A   
ATOM   4154  N   SER A 438       3.500  14.282  -9.360  1.00 10.00      A   
ATOM   4155  HN  SER A 438       3.476  13.872 -10.251  1.00 10.00      A   
ATOM   4156  CA  SER A 438       4.785  14.473  -8.707  1.00 10.00      A   
ATOM   4157  CB  SER A 438       5.524  13.139  -8.572  1.00 10.00      A   
ATOM   4158  OG  SER A 438       4.690  12.155  -7.970  1.00 10.00      A   
ATOM   4159  HG  SER A 438       4.756  12.215  -7.007  1.00 10.00      A   
ATOM   4160  C   SER A 438       5.615  15.473  -9.509  1.00 10.00      A   
ATOM   4161  O   SER A 438       5.755  15.338 -10.730  1.00 10.00      A   
ATOM   4162  N   LEU A 439       6.145  16.483  -8.830  1.00 10.00      A   
ATOM   4163  HN  LEU A 439       6.009  16.532  -7.853  1.00 10.00      A   
ATOM   4164  CA  LEU A 439       6.939  17.514  -9.488  1.00 10.00      A   
ATOM   4165  CB  LEU A 439       6.646  18.885  -8.871  1.00 10.00      A   
ATOM   4166  CG  LEU A 439       5.177  19.303  -8.797  1.00 10.00      A   
ATOM   4167  CD1 LEU A 439       5.049  20.673  -8.153  1.00 10.00      A   
ATOM   4168  CD2 LEU A 439       4.539  19.300 -10.179  1.00 10.00      A   
ATOM   4169  C   LEU A 439       8.425  17.208  -9.388  1.00 10.00      A   
ATOM   4170  O   LEU A 439       8.858  16.489  -8.487  1.00 10.00      A   
ATOM   4171  N   SER A 440       9.193  17.757 -10.320  1.00 10.00      A   
ATOM   4172  HN  SER A 440       8.780  18.307 -11.014  1.00 10.00      A   
ATOM   4173  CA  SER A 440      10.634  17.562 -10.353  1.00 10.00      A   
ATOM   4174  CB  SER A 440      10.953  16.108 -10.704  1.00 10.00      A   
ATOM   4175  OG  SER A 440      10.036  15.602 -11.663  1.00 10.00      A   
ATOM   4176  HG  SER A 440       9.345  15.095 -11.214  1.00 10.00      A   
ATOM   4177  C   SER A 440      11.284  18.501 -11.368  1.00 10.00      A   
ATOM   4178  O   SER A 440      10.620  18.994 -12.279  1.00 10.00      A   
ATOM   4179  N   GLY A 441      12.570  18.769 -11.191  1.00 10.00      A   
ATOM   4180  HN  GLY A 441      13.034  18.406 -10.408  1.00 10.00      A   
ATOM   4181  CA  GLY A 441      13.278  19.632 -12.112  1.00 10.00      A   
ATOM   4182  C   GLY A 441      13.222  21.081 -11.688  1.00 10.00      A   
ATOM   4183  O   GLY A 441      12.834  21.390 -10.561  1.00 10.00      A   
ATOM   4184  N   LEU A 442      13.627  21.969 -12.584  1.00 10.00      A   
ATOM   4185  HN  LEU A 442      13.938  21.654 -13.460  1.00 10.00      A   
ATOM   4186  CA  LEU A 442      13.615  23.395 -12.302  1.00 10.00      A   
ATOM   4187  CB  LEU A 442      14.580  24.139 -13.230  1.00 10.00      A   
ATOM   4188  CG  LEU A 442      14.808  25.619 -12.913  1.00 10.00      A   
ATOM   4189  CD1 LEU A 442      15.499  25.780 -11.566  1.00 10.00      A   
ATOM   4190  CD2 LEU A 442      15.616  26.285 -14.016  1.00 10.00      A   
ATOM   4191  C   LEU A 442      12.208  23.947 -12.454  1.00 10.00      A   
ATOM   4192  O   LEU A 442      11.703  24.085 -13.568  1.00 10.00      A   
ATOM   4193  N   LEU A 443      11.579  24.242 -11.331  1.00 10.00      A   
ATOM   4194  HN  LEU A 443      12.035  24.095 -10.475  1.00 10.00      A   
ATOM   4195  CA  LEU A 443      10.228  24.776 -11.330  1.00 10.00      A   
ATOM   4196  CB  LEU A 443       9.245  23.736 -10.785  1.00 10.00      A   
ATOM   4197  CG  LEU A 443       9.181  22.400 -11.530  1.00 10.00      A   
ATOM   4198  CD1 LEU A 443       8.408  21.375 -10.720  1.00 10.00      A   
ATOM   4199  CD2 LEU A 443       8.553  22.577 -12.902  1.00 10.00      A   
ATOM   4200  C   LEU A 443      10.158  26.039 -10.482  1.00 10.00      A   
ATOM   4201  O   LEU A 443      10.760  26.110  -9.405  1.00 10.00      A   
ATOM   4202  N   THR A 444       9.434  27.030 -10.970  1.00 10.00      A   
ATOM   4203  HN  THR A 444       8.976  26.909 -11.836  1.00 10.00      A   
ATOM   4204  CA  THR A 444       9.280  28.287 -10.260  1.00 10.00      A   
ATOM   4205  CB  THR A 444       9.620  29.481 -11.174  1.00 10.00      A   
ATOM   4206  OG1 THR A 444       8.745  29.492 -12.309  1.00 10.00      A   
ATOM   4207  HG1 THR A 444       8.493  28.581 -12.539  1.00 10.00      A   
ATOM   4208  CG2 THR A 444      11.062  29.403 -11.653  1.00 10.00      A   
ATOM   4209  C   THR A 444       7.849  28.422  -9.753  1.00 10.00      A   
ATOM   4210  O   THR A 444       7.120  27.435  -9.670  1.00 10.00      A   
ATOM   4211  N   ASP A 445       7.440  29.644  -9.434  1.00 10.00      A   
ATOM   4212  HN  ASP A 445       8.060  30.397  -9.529  1.00 10.00      A   
ATOM   4213  CA  ASP A 445       6.083  29.892  -8.953  1.00 10.00      A   
ATOM   4214  CB  ASP A 445       5.990  31.238  -8.221  1.00 10.00      A   
ATOM   4215  CG  ASP A 445       6.638  31.236  -6.848  1.00 10.00      A   
ATOM   4216  OD1 ASP A 445       6.865  32.334  -6.293  1.00 10.00      A   
ATOM   4217  OD2 ASP A 445       6.932  30.146  -6.317  1.00 10.00      A   
ATOM   4218  C   ASP A 445       5.115  29.885 -10.127  1.00 10.00      A   
ATOM   4219  O   ASP A 445       3.898  29.946  -9.948  1.00 10.00      A   
ATOM   4220  N   LYS A 446       5.672  29.808 -11.334  1.00 10.00      A   
ATOM   4221  HN  LYS A 446       6.652  29.755 -11.406  1.00 10.00      A   
ATOM   4222  CA  LYS A 446       4.879  29.802 -12.550  1.00 10.00      A   
ATOM   4223  CB  LYS A 446       5.768  30.026 -13.778  1.00 10.00      A   
ATOM   4224  CG  LYS A 446       5.034  30.644 -14.953  1.00 10.00      A   
ATOM   4225  CD  LYS A 446       4.235  31.857 -14.504  1.00 10.00      A   
ATOM   4226  CE  LYS A 446       3.482  32.486 -15.657  1.00 10.00      A   
ATOM   4227  NZ  LYS A 446       2.555  33.546 -15.187  1.00 10.00      A   
ATOM   4228  HZ1 LYS A 446       1.688  33.116 -14.790  1.00 10.00      A   
ATOM   4229  HZ2 LYS A 446       2.291  34.166 -15.976  1.00 10.00      A   
ATOM   4230  HZ3 LYS A 446       3.011  34.121 -14.449  1.00 10.00      A   
ATOM   4231  C   LYS A 446       4.084  28.511 -12.693  1.00 10.00      A   
ATOM   4232  O   LYS A 446       2.875  28.545 -12.927  1.00 10.00      A   
ATOM   4233  N   VAL A 447       4.764  27.378 -12.557  1.00 10.00      A   
ATOM   4234  HN  VAL A 447       5.736  27.418 -12.391  1.00 10.00      A   
ATOM   4235  CA  VAL A 447       4.119  26.075 -12.669  1.00 10.00      A   
ATOM   4236  CB  VAL A 447       5.137  24.915 -12.525  1.00 10.00      A   
ATOM   4237  CG1 VAL A 447       5.776  24.901 -11.144  1.00 10.00      A   
ATOM   4238  CG2 VAL A 447       4.493  23.574 -12.831  1.00 10.00      A   
ATOM   4239  C   VAL A 447       3.001  25.940 -11.634  1.00 10.00      A   
ATOM   4240  O   VAL A 447       1.967  25.319 -11.888  1.00 10.00      A   
ATOM   4241  N   PHE A 448       3.194  26.571 -10.480  1.00 10.00      A   
ATOM   4242  HN  PHE A 448       4.017  27.088 -10.351  1.00 10.00      A   
ATOM   4243  CA  PHE A 448       2.209  26.523  -9.413  1.00 10.00      A   
ATOM   4244  CB  PHE A 448       2.792  27.032  -8.099  1.00 10.00      A   
ATOM   4245  CG  PHE A 448       3.832  26.114  -7.520  1.00 10.00      A   
ATOM   4246  CD1 PHE A 448       5.160  26.493  -7.471  1.00 10.00      A   
ATOM   4247  CD2 PHE A 448       3.477  24.868  -7.030  1.00 10.00      A   
ATOM   4248  CE1 PHE A 448       6.114  25.647  -6.942  1.00 10.00      A   
ATOM   4249  CE2 PHE A 448       4.425  24.017  -6.499  1.00 10.00      A   
ATOM   4250  CZ  PHE A 448       5.749  24.407  -6.454  1.00 10.00      A   
ATOM   4251  C   PHE A 448       0.946  27.283  -9.798  1.00 10.00      A   
ATOM   4252  O   PHE A 448      -0.151  26.930  -9.372  1.00 10.00      A   
ATOM   4253  N   GLU A 449       1.100  28.312 -10.625  1.00 10.00      A   
ATOM   4254  HN  GLU A 449       1.998  28.548 -10.940  1.00 10.00      A   
ATOM   4255  CA  GLU A 449      -0.042  29.084 -11.086  1.00 10.00      A   
ATOM   4256  CB  GLU A 449       0.410  30.311 -11.884  1.00 10.00      A   
ATOM   4257  CG  GLU A 449      -0.728  31.029 -12.593  1.00 10.00      A   
ATOM   4258  CD  GLU A 449      -0.270  32.247 -13.366  1.00 10.00      A   
ATOM   4259  OE1 GLU A 449      -0.614  33.376 -12.957  1.00 10.00      A   
ATOM   4260  OE2 GLU A 449       0.438  32.089 -14.383  1.00 10.00      A   
ATOM   4261  C   GLU A 449      -0.923  28.183 -11.943  1.00 10.00      A   
ATOM   4262  O   GLU A 449      -2.148  28.178 -11.814  1.00 10.00      A   
ATOM   4263  N   TYR A 450      -0.280  27.399 -12.802  1.00 10.00      A   
ATOM   4264  HN  TYR A 450       0.700  27.452 -12.855  1.00 10.00      A   
ATOM   4265  CA  TYR A 450      -0.991  26.470 -13.671  1.00 10.00      A   
ATOM   4266  CB  TYR A 450      -0.030  25.800 -14.657  1.00 10.00      A   
ATOM   4267  CG  TYR A 450       0.662  26.754 -15.607  1.00 10.00      A   
ATOM   4268  CD1 TYR A 450       2.036  26.963 -15.539  1.00 10.00      A   
ATOM   4269  CD2 TYR A 450      -0.055  27.439 -16.577  1.00 10.00      A   
ATOM   4270  CE1 TYR A 450       2.672  27.832 -16.407  1.00 10.00      A   
ATOM   4271  CE2 TYR A 450       0.573  28.307 -17.448  1.00 10.00      A   
ATOM   4272  CZ  TYR A 450       1.935  28.501 -17.359  1.00 10.00      A   
ATOM   4273  OH  TYR A 450       2.558  29.371 -18.228  1.00 10.00      A   
ATOM   4274  HH  TYR A 450       2.030  30.178 -18.302  1.00 10.00      A   
ATOM   4275  C   TYR A 450      -1.697  25.411 -12.828  1.00 10.00      A   
ATOM   4276  O   TYR A 450      -2.857  25.082 -13.067  1.00 10.00      A   
ATOM   4277  N   ILE A 451      -0.988  24.896 -11.827  1.00 10.00      A   
ATOM   4278  HN  ILE A 451      -0.060  25.194 -11.696  1.00 10.00      A   
ATOM   4279  CA  ILE A 451      -1.540  23.884 -10.929  1.00 10.00      A   
ATOM   4280  CB  ILE A 451      -0.489  23.400  -9.901  1.00 10.00      A   
ATOM   4281  CG1 ILE A 451       0.659  22.679 -10.607  1.00 10.00      A   
ATOM   4282  CG2 ILE A 451      -1.122  22.489  -8.858  1.00 10.00      A   
ATOM   4283  CD1 ILE A 451       1.852  22.408  -9.717  1.00 10.00      A   
ATOM   4284  C   ILE A 451      -2.767  24.419 -10.189  1.00 10.00      A   
ATOM   4285  O   ILE A 451      -3.816  23.775 -10.154  1.00 10.00      A   
ATOM   4286  N   GLY A 452      -2.643  25.620  -9.642  1.00 10.00      A   
ATOM   4287  HN  GLY A 452      -1.793  26.107  -9.738  1.00 10.00      A   
ATOM   4288  CA  GLY A 452      -3.736  26.218  -8.897  1.00 10.00      A   
ATOM   4289  C   GLY A 452      -4.837  26.794  -9.769  1.00 10.00      A   
ATOM   4290  O   GLY A 452      -5.723  27.487  -9.272  1.00 10.00      A   
ATOM   4291  N   THR A 453      -4.798  26.518 -11.064  1.00 10.00      A   
ATOM   4292  HN  THR A 453      -4.074  25.962 -11.415  1.00 10.00      A   
ATOM   4293  CA  THR A 453      -5.815  27.030 -11.971  1.00 10.00      A   
ATOM   4294  CB  THR A 453      -5.264  28.193 -12.828  1.00 10.00      A   
ATOM   4295  OG1 THR A 453      -4.601  29.140 -11.974  1.00 10.00      A   
ATOM   4296  HG1 THR A 453      -3.686  28.848 -11.827  1.00 10.00      A   
ATOM   4297  CG2 THR A 453      -6.386  28.900 -13.574  1.00 10.00      A   
ATOM   4298  C   THR A 453      -6.382  25.927 -12.873  1.00 10.00      A   
ATOM   4299  O   THR A 453      -7.580  25.907 -13.163  1.00 10.00      A   
ATOM   4300  N   TYR A 454      -5.525  25.004 -13.303  1.00 10.00      A   
ATOM   4301  HN  TYR A 454      -4.580  25.064 -13.036  1.00 10.00      A   
ATOM   4302  CA  TYR A 454      -5.950  23.916 -14.179  1.00 10.00      A   
ATOM   4303  CB  TYR A 454      -4.978  23.752 -15.352  1.00 10.00      A   
ATOM   4304  CG  TYR A 454      -4.909  24.958 -16.261  1.00 10.00      A   
ATOM   4305  CD1 TYR A 454      -3.783  25.772 -16.292  1.00 10.00      A   
ATOM   4306  CD2 TYR A 454      -5.977  25.287 -17.082  1.00 10.00      A   
ATOM   4307  CE1 TYR A 454      -3.725  26.878 -17.119  1.00 10.00      A   
ATOM   4308  CE2 TYR A 454      -5.928  26.391 -17.912  1.00 10.00      A   
ATOM   4309  CZ  TYR A 454      -4.801  27.182 -17.928  1.00 10.00      A   
ATOM   4310  OH  TYR A 454      -4.753  28.288 -18.751  1.00 10.00      A   
ATOM   4311  HH  TYR A 454      -5.459  28.899 -18.499  1.00 10.00      A   
ATOM   4312  C   TYR A 454      -6.111  22.591 -13.435  1.00 10.00      A   
ATOM   4313  O   TYR A 454      -7.035  21.828 -13.713  1.00 10.00      A   
ATOM   4314  N   ALA A 455      -5.217  22.319 -12.494  1.00 10.00      A   
ATOM   4315  HN  ALA A 455      -4.510  22.971 -12.298  1.00 10.00      A   
ATOM   4316  CA  ALA A 455      -5.274  21.075 -11.735  1.00 10.00      A   
ATOM   4317  CB  ALA A 455      -3.916  20.738 -11.140  1.00 10.00      A   
ATOM   4318  C   ALA A 455      -6.354  21.129 -10.657  1.00 10.00      A   
ATOM   4319  O   ALA A 455      -6.085  21.464  -9.504  1.00 10.00      A   
ATOM   4320  N   LYS A 456      -7.581  20.820 -11.052  1.00 10.00      A   
ATOM   4321  HN  LYS A 456      -7.734  20.597 -11.996  1.00 10.00      A   
ATOM   4322  CA  LYS A 456      -8.711  20.821 -10.133  1.00 10.00      A   
ATOM   4323  CB  LYS A 456      -9.984  21.275 -10.850  1.00 10.00      A   
ATOM   4324  CG  LYS A 456     -10.103  22.780 -11.013  1.00 10.00      A   
ATOM   4325  CD  LYS A 456     -10.269  23.463  -9.668  1.00 10.00      A   
ATOM   4326  CE  LYS A 456     -10.541  24.948  -9.831  1.00 10.00      A   
ATOM   4327  NZ  LYS A 456     -10.660  25.631  -8.516  1.00 10.00      A   
ATOM   4328  HZ1 LYS A 456     -10.977  26.613  -8.648  1.00 10.00      A   
ATOM   4329  HZ2 LYS A 456      -9.738  25.642  -8.032  1.00 10.00      A   
ATOM   4330  HZ3 LYS A 456     -11.353  25.129  -7.912  1.00 10.00      A   
ATOM   4331  C   LYS A 456      -8.921  19.441  -9.523  1.00 10.00      A   
ATOM   4332  O   LYS A 456      -9.295  19.320  -8.356  1.00 10.00      A   
ATOM   4333  N   LYS A 457      -8.668  18.403 -10.315  1.00 10.00      A   
ATOM   4334  HN  LYS A 457      -8.373  18.566 -11.239  1.00 10.00      A   
ATOM   4335  CA  LYS A 457      -8.831  17.026  -9.852  1.00 10.00      A   
ATOM   4336  CB  LYS A 457      -9.133  16.097 -11.027  1.00 10.00      A   
ATOM   4337  CG  LYS A 457     -10.517  16.278 -11.623  1.00 10.00      A   
ATOM   4338  CD  LYS A 457     -11.589  15.701 -10.716  1.00 10.00      A   
ATOM   4339  CE  LYS A 457     -12.949  15.720 -11.392  1.00 10.00      A   
ATOM   4340  NZ  LYS A 457     -13.432  17.105 -11.646  1.00 10.00      A   
ATOM   4341  HZ1 LYS A 457     -13.457  17.644 -10.760  1.00 10.00      A   
ATOM   4342  HZ2 LYS A 457     -14.393  17.078 -12.045  1.00 10.00      A   
ATOM   4343  HZ3 LYS A 457     -12.803  17.592 -12.316  1.00 10.00      A   
ATOM   4344  C   LYS A 457      -7.592  16.534  -9.117  1.00 10.00      A   
ATOM   4345  O   LYS A 457      -7.539  15.387  -8.676  1.00 10.00      A   
ATOM   4346  N   MET A 458      -6.604  17.408  -8.987  1.00 10.00      A   
ATOM   4347  HN  MET A 458      -6.720  18.312  -9.341  1.00 10.00      A   
ATOM   4348  CA  MET A 458      -5.366  17.061  -8.308  1.00 10.00      A   
ATOM   4349  CB  MET A 458      -4.321  18.163  -8.490  1.00 10.00      A   
ATOM   4350  CG  MET A 458      -2.916  17.748  -8.092  1.00 10.00      A   
ATOM   4351  SD  MET A 458      -1.889  19.158  -7.643  1.00 10.00      A   
ATOM   4352  CE  MET A 458      -2.605  19.585  -6.053  1.00 10.00      A   
ATOM   4353  C   MET A 458      -5.628  16.821  -6.827  1.00 10.00      A   
ATOM   4354  O   MET A 458      -5.934  17.750  -6.079  1.00 10.00      A   
ATOM   4355  N   GLU A 459      -5.521  15.570  -6.419  1.00 10.00      A   
ATOM   4356  HN  GLU A 459      -5.279  14.879  -7.068  1.00 10.00      A   
ATOM   4357  CA  GLU A 459      -5.761  15.193  -5.037  1.00 10.00      A   
ATOM   4358  CB  GLU A 459      -6.599  13.916  -4.971  1.00 10.00      A   
ATOM   4359  CG  GLU A 459      -7.912  13.995  -5.736  1.00 10.00      A   
ATOM   4360  CD  GLU A 459      -8.817  12.813  -5.459  1.00 10.00      A   
ATOM   4361  OE1 GLU A 459      -8.310  11.759  -5.029  1.00 10.00      A   
ATOM   4362  OE2 GLU A 459     -10.042  12.931  -5.672  1.00 10.00      A   
ATOM   4363  C   GLU A 459      -4.460  15.011  -4.265  1.00 10.00      A   
ATOM   4364  O   GLU A 459      -4.442  15.100  -3.035  1.00 10.00      A   
ATOM   4365  N   MET A 460      -3.375  14.775  -4.985  1.00 10.00      A   
ATOM   4366  HN  MET A 460      -3.445  14.744  -5.964  1.00 10.00      A   
ATOM   4367  CA  MET A 460      -2.077  14.569  -4.357  1.00 10.00      A   
ATOM   4368  CB  MET A 460      -1.813  13.077  -4.167  1.00 10.00      A   
ATOM   4369  CG  MET A 460      -0.509  12.755  -3.455  1.00 10.00      A   
ATOM   4370  SD  MET A 460      -0.425  11.035  -2.940  1.00 10.00      A   
ATOM   4371  CE  MET A 460       1.189  10.998  -2.169  1.00 10.00      A   
ATOM   4372  C   MET A 460      -0.964  15.190  -5.181  1.00 10.00      A   
ATOM   4373  O   MET A 460      -0.846  14.922  -6.378  1.00 10.00      A   
ATOM   4374  N   LEU A 461      -0.154  16.015  -4.535  1.00 10.00      A   
ATOM   4375  HN  LEU A 461      -0.304  16.184  -3.583  1.00 10.00      A   
ATOM   4376  CA  LEU A 461       0.953  16.677  -5.201  1.00 10.00      A   
ATOM   4377  CB  LEU A 461       0.622  18.151  -5.452  1.00 10.00      A   
ATOM   4378  CG  LEU A 461       1.683  18.976  -6.187  1.00 10.00      A   
ATOM   4379  CD1 LEU A 461       1.831  18.506  -7.626  1.00 10.00      A   
ATOM   4380  CD2 LEU A 461       1.348  20.459  -6.134  1.00 10.00      A   
ATOM   4381  C   LEU A 461       2.234  16.567  -4.379  1.00 10.00      A   
ATOM   4382  O   LEU A 461       2.269  16.939  -3.202  1.00 10.00      A   
ATOM   4383  N   SER A 462       3.274  16.040  -4.999  1.00 10.00      A   
ATOM   4384  HN  SER A 462       3.168  15.723  -5.921  1.00 10.00      A   
ATOM   4385  CA  SER A 462       4.566  15.900  -4.346  1.00 10.00      A   
ATOM   4386  CB  SER A 462       5.158  14.517  -4.636  1.00 10.00      A   
ATOM   4387  OG  SER A 462       4.181  13.501  -4.459  1.00 10.00      A   
ATOM   4388  HG  SER A 462       4.212  13.176  -3.539  1.00 10.00      A   
ATOM   4389  C   SER A 462       5.510  17.001  -4.830  1.00 10.00      A   
ATOM   4390  O   SER A 462       5.905  17.027  -6.000  1.00 10.00      A   
ATOM   4391  N   VAL A 463       5.844  17.925  -3.939  1.00 10.00      A   
ATOM   4392  HN  VAL A 463       5.492  17.858  -3.022  1.00 10.00      A   
ATOM   4393  CA  VAL A 463       6.727  19.032  -4.278  1.00 10.00      A   
ATOM   4394  CB  VAL A 463       6.113  20.391  -3.877  1.00 10.00      A   
ATOM   4395  CG1 VAL A 463       6.918  21.538  -4.467  1.00 10.00      A   
ATOM   4396  CG2 VAL A 463       4.657  20.476  -4.315  1.00 10.00      A   
ATOM   4397  C   VAL A 463       8.082  18.871  -3.593  1.00 10.00      A   
ATOM   4398  O   VAL A 463       8.162  18.779  -2.364  1.00 10.00      A   
ATOM   4399  N   ALA A 464       9.143  18.838  -4.391  1.00 10.00      A   
ATOM   4400  HN  ALA A 464       9.018  18.920  -5.360  1.00 10.00      A   
ATOM   4401  CA  ALA A 464      10.490  18.693  -3.863  1.00 10.00      A   
ATOM   4402  CB  ALA A 464      10.905  17.230  -3.846  1.00 10.00      A   
ATOM   4403  C   ALA A 464      11.481  19.524  -4.668  1.00 10.00      A   
ATOM   4404  O   ALA A 464      11.592  19.366  -5.886  1.00 10.00      A   
ATOM   4405  N   PHE A 465      12.186  20.417  -3.974  1.00 10.00      A   
ATOM   4406  HN  PHE A 465      12.023  20.498  -3.010  1.00 10.00      A   
ATOM   4407  CA  PHE A 465      13.184  21.288  -4.598  1.00 10.00      A   
ATOM   4408  CB  PHE A 465      14.378  20.474  -5.124  1.00 10.00      A   
ATOM   4409  CG  PHE A 465      15.138  19.712  -4.074  1.00 10.00      A   
ATOM   4410  CD1 PHE A 465      14.730  18.447  -3.680  1.00 10.00      A   
ATOM   4411  CD2 PHE A 465      16.269  20.257  -3.487  1.00 10.00      A   
ATOM   4412  CE1 PHE A 465      15.435  17.745  -2.721  1.00 10.00      A   
ATOM   4413  CE2 PHE A 465      16.977  19.561  -2.527  1.00 10.00      A   
ATOM   4414  CZ  PHE A 465      16.559  18.303  -2.143  1.00 10.00      A   
ATOM   4415  C   PHE A 465      12.580  22.109  -5.737  1.00 10.00      A   
ATOM   4416  O   PHE A 465      13.041  22.033  -6.878  1.00 10.00      A   
ATOM   4417  N   ALA A 466      11.551  22.892  -5.429  1.00 10.00      A   
ATOM   4418  HN  ALA A 466      11.227  22.922  -4.503  1.00 10.00      A   
ATOM   4419  CA  ALA A 466      10.892  23.719  -6.436  1.00 10.00      A   
ATOM   4420  CB  ALA A 466       9.854  22.904  -7.193  1.00 10.00      A   
ATOM   4421  C   ALA A 466      10.238  24.941  -5.804  1.00 10.00      A   
ATOM   4422  O   ALA A 466      10.156  25.049  -4.578  1.00 10.00      A   
ATOM   4423  N   GLY A 467       9.784  25.860  -6.647  1.00 10.00      A   
ATOM   4424  HN  GLY A 467       9.908  25.729  -7.612  1.00 10.00      A   
ATOM   4425  CA  GLY A 467       9.134  27.060  -6.163  1.00 10.00      A   
ATOM   4426  C   GLY A 467      10.084  28.233  -6.094  1.00 10.00      A   
ATOM   4427  O   GLY A 467      11.307  28.057  -6.111  1.00 10.00      A   
ATOM   4428  N   ASP A 468       9.532  29.431  -6.044  1.00 10.00      A   
ATOM   4429  HN  ASP A 468       8.544  29.512  -6.066  1.00 10.00      A   
ATOM   4430  CA  ASP A 468      10.341  30.639  -5.963  1.00 10.00      A   
ATOM   4431  CB  ASP A 468      10.087  31.559  -7.156  1.00 10.00      A   
ATOM   4432  CG  ASP A 468      11.108  32.671  -7.256  1.00 10.00      A   
ATOM   4433  OD1 ASP A 468      12.215  32.417  -7.780  1.00 10.00      A   
ATOM   4434  OD2 ASP A 468      10.803  33.806  -6.833  1.00 10.00      A   
ATOM   4435  C   ASP A 468      10.069  31.380  -4.660  1.00 10.00      A   
ATOM   4436  O   ASP A 468      10.997  31.724  -3.923  1.00 10.00      A   
ATOM   4437  N   SER A 469       8.797  31.609  -4.371  1.00 10.00      A   
ATOM   4438  HN  SER A 469       8.095  31.306  -4.996  1.00 10.00      A   
ATOM   4439  CA  SER A 469       8.404  32.298  -3.157  1.00 10.00      A   
ATOM   4440  CB  SER A 469       8.189  33.792  -3.427  1.00 10.00      A   
ATOM   4441  OG  SER A 469       7.111  34.010  -4.323  1.00 10.00      A   
ATOM   4442  HG  SER A 469       7.110  33.310  -5.001  1.00 10.00      A   
ATOM   4443  C   SER A 469       7.147  31.662  -2.562  1.00 10.00      A   
ATOM   4444  O   SER A 469       6.684  30.623  -3.034  1.00 10.00      A   
ATOM   4445  N   ASP A 470       6.604  32.294  -1.524  1.00 10.00      A   
ATOM   4446  HN  ASP A 470       7.033  33.113  -1.192  1.00 10.00      A   
ATOM   4447  CA  ASP A 470       5.401  31.805  -0.844  1.00 10.00      A   
ATOM   4448  CB  ASP A 470       5.068  32.713   0.345  1.00 10.00      A   
ATOM   4449  CG  ASP A 470       5.441  32.104   1.681  1.00 10.00      A   
ATOM   4450  OD1 ASP A 470       4.702  31.223   2.166  1.00 10.00      A   
ATOM   4451  OD2 ASP A 470       6.469  32.514   2.258  1.00 10.00      A   
ATOM   4452  C   ASP A 470       4.199  31.732  -1.785  1.00 10.00      A   
ATOM   4453  O   ASP A 470       3.276  30.944  -1.573  1.00 10.00      A   
ATOM   4454  N   LEU A 471       4.224  32.553  -2.831  1.00 10.00      A   
ATOM   4455  HN  LEU A 471       4.997  33.142  -2.952  1.00 10.00      A   
ATOM   4456  CA  LEU A 471       3.138  32.603  -3.804  1.00 10.00      A   
ATOM   4457  CB  LEU A 471       3.413  33.654  -4.882  1.00 10.00      A   
ATOM   4458  CG  LEU A 471       3.379  35.116  -4.432  1.00 10.00      A   
ATOM   4459  CD1 LEU A 471       3.599  36.045  -5.617  1.00 10.00      A   
ATOM   4460  CD2 LEU A 471       2.065  35.437  -3.730  1.00 10.00      A   
ATOM   4461  C   LEU A 471       2.874  31.245  -4.446  1.00 10.00      A   
ATOM   4462  O   LEU A 471       1.726  30.908  -4.745  1.00 10.00      A   
ATOM   4463  N   GLY A 472       3.931  30.466  -4.642  1.00 10.00      A   
ATOM   4464  HN  GLY A 472       4.820  30.784  -4.368  1.00 10.00      A   
ATOM   4465  CA  GLY A 472       3.792  29.155  -5.252  1.00 10.00      A   
ATOM   4466  C   GLY A 472       2.819  28.257  -4.507  1.00 10.00      A   
ATOM   4467  O   GLY A 472       1.911  27.677  -5.105  1.00 10.00      A   
ATOM   4468  N   MET A 473       2.991  28.158  -3.195  1.00 10.00      A   
ATOM   4469  HN  MET A 473       3.714  28.662  -2.767  1.00 10.00      A   
ATOM   4470  CA  MET A 473       2.121  27.319  -2.381  1.00 10.00      A   
ATOM   4471  CB  MET A 473       2.713  27.094  -0.989  1.00 10.00      A   
ATOM   4472  CG  MET A 473       2.175  25.853  -0.296  1.00 10.00      A   
ATOM   4473  SD  MET A 473       3.018  25.503   1.257  1.00 10.00      A   
ATOM   4474  CE  MET A 473       2.175  26.633   2.359  1.00 10.00      A   
ATOM   4475  C   MET A 473       0.727  27.925  -2.274  1.00 10.00      A   
ATOM   4476  O   MET A 473      -0.269  27.205  -2.193  1.00 10.00      A   
ATOM   4477  N   HIS A 474       0.666  29.252  -2.303  1.00 10.00      A   
ATOM   4478  HN  HIS A 474       1.497  29.767  -2.389  1.00 10.00      A   
ATOM   4479  CA  HIS A 474      -0.601  29.968  -2.212  1.00 10.00      A   
ATOM   4480  CB  HIS A 474      -0.349  31.480  -2.176  1.00 10.00      A   
ATOM   4481  CG  HIS A 474      -1.517  32.299  -1.717  1.00 10.00      A   
ATOM   4482  ND1 HIS A 474      -1.576  32.810  -0.441  1.00 10.00      A   
ATOM   4483  CD2 HIS A 474      -2.626  32.682  -2.401  1.00 10.00      A   
ATOM   4484  CE1 HIS A 474      -2.709  33.487  -0.375  1.00 10.00      A   
ATOM   4485  NE2 HIS A 474      -3.373  33.438  -1.534  1.00 10.00      A   
ATOM   4486  HE2 HIS A 474      -4.241  33.864  -1.730  1.00 10.00      A   
ATOM   4487  C   HIS A 474      -1.514  29.608  -3.382  1.00 10.00      A   
ATOM   4488  O   HIS A 474      -2.696  29.317  -3.188  1.00 10.00      A   
ATOM   4489  N   HIS A 475      -0.947  29.606  -4.587  1.00 10.00      A   
ATOM   4490  HN  HIS A 475       0.008  29.830  -4.665  1.00 10.00      A   
ATOM   4491  CA  HIS A 475      -1.700  29.287  -5.800  1.00 10.00      A   
ATOM   4492  CB  HIS A 475      -0.821  29.422  -7.046  1.00 10.00      A   
ATOM   4493  CG  HIS A 475      -0.670  30.826  -7.544  1.00 10.00      A   
ATOM   4494  ND1 HIS A 475      -1.528  31.426  -8.442  1.00 10.00      A   
ATOM   4495  HD1 HIS A 475      -2.325  31.015  -8.845  1.00 10.00      A   
ATOM   4496  CD2 HIS A 475       0.267  31.761  -7.249  1.00 10.00      A   
ATOM   4497  CE1 HIS A 475      -1.089  32.669  -8.667  1.00 10.00      A   
ATOM   4498  NE2 HIS A 475      -0.001  32.925  -7.962  1.00 10.00      A   
ATOM   4499  C   HIS A 475      -2.311  27.890  -5.745  1.00 10.00      A   
ATOM   4500  O   HIS A 475      -3.432  27.682  -6.199  1.00 10.00      A   
ATOM   4501  N   VAL A 476      -1.574  26.942  -5.181  1.00 10.00      A   
ATOM   4502  HN  VAL A 476      -0.692  27.173  -4.823  1.00 10.00      A   
ATOM   4503  CA  VAL A 476      -2.047  25.565  -5.078  1.00 10.00      A   
ATOM   4504  CB  VAL A 476      -0.909  24.604  -4.661  1.00 10.00      A   
ATOM   4505  CG1 VAL A 476      -1.388  23.160  -4.647  1.00 10.00      A   
ATOM   4506  CG2 VAL A 476       0.288  24.755  -5.585  1.00 10.00      A   
ATOM   4507  C   VAL A 476      -3.200  25.450  -4.083  1.00 10.00      A   
ATOM   4508  O   VAL A 476      -4.263  24.912  -4.405  1.00 10.00      A   
ATOM   4509  N   LEU A 477      -2.994  25.984  -2.884  1.00 10.00      A   
ATOM   4510  HN  LEU A 477      -2.140  26.436  -2.704  1.00 10.00      A   
ATOM   4511  CA  LEU A 477      -4.005  25.929  -1.832  1.00 10.00      A   
ATOM   4512  CB  LEU A 477      -3.443  26.457  -0.511  1.00 10.00      A   
ATOM   4513  CG  LEU A 477      -2.205  25.733   0.026  1.00 10.00      A   
ATOM   4514  CD1 LEU A 477      -1.685  26.415   1.282  1.00 10.00      A   
ATOM   4515  CD2 LEU A 477      -2.511  24.267   0.299  1.00 10.00      A   
ATOM   4516  C   LEU A 477      -5.273  26.685  -2.220  1.00 10.00      A   
ATOM   4517  O   LEU A 477      -6.387  26.205  -2.003  1.00 10.00      A   
ATOM   4518  N   SER A 478      -5.108  27.857  -2.818  1.00 10.00      A   
ATOM   4519  HN  SER A 478      -4.197  28.191  -2.991  1.00 10.00      A   
ATOM   4520  CA  SER A 478      -6.245  28.666  -3.228  1.00 10.00      A   
ATOM   4521  CB  SER A 478      -5.917  30.151  -3.056  1.00 10.00      A   
ATOM   4522  OG  SER A 478      -5.367  30.405  -1.775  1.00 10.00      A   
ATOM   4523  HG  SER A 478      -5.583  29.670  -1.184  1.00 10.00      A   
ATOM   4524  C   SER A 478      -6.637  28.374  -4.677  1.00 10.00      A   
ATOM   4525  O   SER A 478      -7.181  29.238  -5.372  1.00 10.00      A   
ATOM   4526  N   GLY A 479      -6.374  27.151  -5.124  1.00 10.00      A   
ATOM   4527  HN  GLY A 479      -5.951  26.494  -4.527  1.00 10.00      A   
ATOM   4528  CA  GLY A 479      -6.704  26.789  -6.486  1.00 10.00      A   
ATOM   4529  C   GLY A 479      -7.222  25.370  -6.626  1.00 10.00      A   
ATOM   4530  O   GLY A 479      -8.305  25.147  -7.171  1.00 10.00      A   
ATOM   4531  N   CYS A 480      -6.450  24.405  -6.148  1.00 10.00      A   
ATOM   4532  HN  CYS A 480      -5.592  24.637  -5.727  1.00 10.00      A   
ATOM   4533  CA  CYS A 480      -6.842  23.002  -6.238  1.00 10.00      A   
ATOM   4534  CB  CYS A 480      -5.646  22.097  -5.967  1.00 10.00      A   
ATOM   4535  SG  CYS A 480      -4.250  22.417  -7.061  1.00 10.00      A   
ATOM   4536  HG  CYS A 480      -4.629  22.118  -8.299  1.00 10.00      A   
ATOM   4537  C   CYS A 480      -7.998  22.681  -5.296  1.00 10.00      A   
ATOM   4538  O   CYS A 480      -7.876  22.792  -4.075  1.00 10.00      A   
ATOM   4539  N   ASP A 481      -9.123  22.273  -5.872  1.00 10.00      A   
ATOM   4540  HN  ASP A 481      -9.154  22.182  -6.847  1.00 10.00      A   
ATOM   4541  CA  ASP A 481     -10.314  21.958  -5.092  1.00 10.00      A   
ATOM   4542  CB  ASP A 481     -11.573  22.060  -5.959  1.00 10.00      A   
ATOM   4543  CG  ASP A 481     -12.199  23.440  -5.925  1.00 10.00      A   
ATOM   4544  OD1 ASP A 481     -12.227  24.114  -6.977  1.00 10.00      A   
ATOM   4545  OD2 ASP A 481     -12.674  23.853  -4.844  1.00 10.00      A   
ATOM   4546  C   ASP A 481     -10.242  20.578  -4.447  1.00 10.00      A   
ATOM   4547  O   ASP A 481     -10.531  20.425  -3.260  1.00 10.00      A   
ATOM   4548  N   SER A 482      -9.833  19.578  -5.222  1.00 10.00      A   
ATOM   4549  HN  SER A 482      -9.578  19.758  -6.150  1.00 10.00      A   
ATOM   4550  CA  SER A 482      -9.754  18.210  -4.724  1.00 10.00      A   
ATOM   4551  CB  SER A 482      -9.913  17.222  -5.884  1.00 10.00      A   
ATOM   4552  OG  SER A 482     -10.865  17.699  -6.824  1.00 10.00      A   
ATOM   4553  HG  SER A 482     -10.407  18.174  -7.531  1.00 10.00      A   
ATOM   4554  C   SER A 482      -8.454  17.935  -3.962  1.00 10.00      A   
ATOM   4555  O   SER A 482      -8.025  16.787  -3.868  1.00 10.00      A   
ATOM   4556  N   LEU A 483      -7.846  18.977  -3.395  1.00 10.00      A   
ATOM   4557  HN  LEU A 483      -8.252  19.865  -3.468  1.00 10.00      A   
ATOM   4558  CA  LEU A 483      -6.602  18.812  -2.644  1.00 10.00      A   
ATOM   4559  CB  LEU A 483      -6.032  20.175  -2.236  1.00 10.00      A   
ATOM   4560  CG  LEU A 483      -4.597  20.472  -2.680  1.00 10.00      A   
ATOM   4561  CD1 LEU A 483      -4.197  21.885  -2.282  1.00 10.00      A   
ATOM   4562  CD2 LEU A 483      -3.628  19.460  -2.092  1.00 10.00      A   
ATOM   4563  C   LEU A 483      -6.845  17.950  -1.404  1.00 10.00      A   
ATOM   4564  O   LEU A 483      -7.452  18.404  -0.437  1.00 10.00      A   
ATOM   4565  N   ARG A 484      -6.378  16.705  -1.449  1.00 10.00      A   
ATOM   4566  HN  ARG A 484      -5.894  16.403  -2.250  1.00 10.00      A   
ATOM   4567  CA  ARG A 484      -6.558  15.774  -0.345  1.00 10.00      A   
ATOM   4568  CB  ARG A 484      -7.017  14.411  -0.873  1.00 10.00      A   
ATOM   4569  CG  ARG A 484      -8.445  14.385  -1.402  1.00 10.00      A   
ATOM   4570  CD  ARG A 484      -8.791  13.022  -1.984  1.00 10.00      A   
ATOM   4571  NE  ARG A 484      -8.315  11.934  -1.129  1.00 10.00      A   
ATOM   4572  HE  ARG A 484      -8.654  11.907  -0.208  1.00 10.00      A   
ATOM   4573  CZ  ARG A 484      -7.476  10.975  -1.532  1.00 10.00      A   
ATOM   4574  NH1 ARG A 484      -7.020  10.954  -2.776  1.00 10.00      A   
ATOM   4575 HH11 ARG A 484      -6.361  10.201  -3.071  1.00 10.00      A   
ATOM   4576 HH12 ARG A 484      -7.331  11.669  -3.474  1.00 10.00      A   
ATOM   4577  NH2 ARG A 484      -7.098  10.030  -0.688  1.00 10.00      A   
ATOM   4578 HH21 ARG A 484      -6.431   9.280  -1.001  1.00 10.00      A   
ATOM   4579 HH22 ARG A 484      -7.461  10.013   0.285  1.00 10.00      A   
ATOM   4580  C   ARG A 484      -5.276  15.613   0.465  1.00 10.00      A   
ATOM   4581  O   ARG A 484      -5.279  15.783   1.682  1.00 10.00      A   
ATOM   4582  N   LYS A 485      -4.180  15.288  -0.215  1.00 10.00      A   
ATOM   4583  HN  LYS A 485      -4.229  15.191  -1.195  1.00 10.00      A   
ATOM   4584  CA  LYS A 485      -2.897  15.092   0.446  1.00 10.00      A   
ATOM   4585  CB  LYS A 485      -2.551  13.599   0.552  1.00 10.00      A   
ATOM   4586  CG  LYS A 485      -2.923  12.775  -0.673  1.00 10.00      A   
ATOM   4587  CD  LYS A 485      -3.314  11.348  -0.300  1.00 10.00      A   
ATOM   4588  CE  LYS A 485      -2.094  10.482  -0.013  1.00 10.00      A   
ATOM   4589  NZ  LYS A 485      -2.380   9.030  -0.174  1.00 10.00      A   
ATOM   4590  HZ1 LYS A 485      -3.276   8.895  -0.682  1.00 10.00      A   
ATOM   4591  HZ2 LYS A 485      -2.454   8.563   0.754  1.00 10.00      A   
ATOM   4592  HZ3 LYS A 485      -1.615   8.572  -0.713  1.00 10.00      A   
ATOM   4593  C   LYS A 485      -1.800  15.872  -0.272  1.00 10.00      A   
ATOM   4594  O   LYS A 485      -1.708  15.846  -1.498  1.00 10.00      A   
ATOM   4595  N   LEU A 486      -0.985  16.575   0.496  1.00 10.00      A   
ATOM   4596  HN  LEU A 486      -1.100  16.545   1.469  1.00 10.00      A   
ATOM   4597  CA  LEU A 486       0.088  17.385  -0.069  1.00 10.00      A   
ATOM   4598  CB  LEU A 486      -0.324  18.865  -0.051  1.00 10.00      A   
ATOM   4599  CG  LEU A 486       0.613  19.863  -0.741  1.00 10.00      A   
ATOM   4600  CD1 LEU A 486       0.669  19.611  -2.236  1.00 10.00      A   
ATOM   4601  CD2 LEU A 486       0.177  21.295  -0.463  1.00 10.00      A   
ATOM   4602  C   LEU A 486       1.392  17.174   0.702  1.00 10.00      A   
ATOM   4603  O   LEU A 486       1.398  17.127   1.935  1.00 10.00      A   
ATOM   4604  N   GLU A 487       2.486  17.036  -0.035  1.00 10.00      A   
ATOM   4605  HN  GLU A 487       2.411  17.075  -1.014  1.00 10.00      A   
ATOM   4606  CA  GLU A 487       3.802  16.823   0.557  1.00 10.00      A   
ATOM   4607  CB  GLU A 487       4.216  15.359   0.409  1.00 10.00      A   
ATOM   4608  CG  GLU A 487       3.779  14.728  -0.903  1.00 10.00      A   
ATOM   4609  CD  GLU A 487       3.735  13.222  -0.845  1.00 10.00      A   
ATOM   4610  OE1 GLU A 487       4.189  12.578  -1.809  1.00 10.00      A   
ATOM   4611  OE2 GLU A 487       3.235  12.680   0.163  1.00 10.00      A   
ATOM   4612  C   GLU A 487       4.829  17.746  -0.091  1.00 10.00      A   
ATOM   4613  O   GLU A 487       5.005  17.739  -1.309  1.00 10.00      A   
ATOM   4614  N   ILE A 488       5.493  18.550   0.725  1.00 10.00      A   
ATOM   4615  HN  ILE A 488       5.322  18.501   1.696  1.00 10.00      A   
ATOM   4616  CA  ILE A 488       6.479  19.499   0.228  1.00 10.00      A   
ATOM   4617  CB  ILE A 488       5.927  20.943   0.305  1.00 10.00      A   
ATOM   4618  CG1 ILE A 488       4.611  21.063  -0.467  1.00 10.00      A   
ATOM   4619  CG2 ILE A 488       6.942  21.943  -0.223  1.00 10.00      A   
ATOM   4620  CD1 ILE A 488       3.873  22.359  -0.215  1.00 10.00      A   
ATOM   4621  C   ILE A 488       7.775  19.428   1.035  1.00 10.00      A   
ATOM   4622  O   ILE A 488       7.751  19.406   2.267  1.00 10.00      A   
ATOM   4623  N   ARG A 489       8.902  19.373   0.334  1.00 10.00      A   
ATOM   4624  HN  ARG A 489       8.854  19.348  -0.648  1.00 10.00      A   
ATOM   4625  CA  ARG A 489      10.208  19.338   0.985  1.00 10.00      A   
ATOM   4626  CB  ARG A 489      10.726  17.903   1.168  1.00 10.00      A   
ATOM   4627  CG  ARG A 489      11.326  17.274  -0.082  1.00 10.00      A   
ATOM   4628  CD  ARG A 489      12.344  16.197   0.264  1.00 10.00      A   
ATOM   4629  NE  ARG A 489      13.580  16.765   0.804  1.00 10.00      A   
ATOM   4630  HE  ARG A 489      13.628  17.750   0.882  1.00 10.00      A   
ATOM   4631  CZ  ARG A 489      14.636  16.052   1.194  1.00 10.00      A   
ATOM   4632  NH1 ARG A 489      14.634  14.728   1.113  1.00 10.00      A   
ATOM   4633 HH11 ARG A 489      13.802  14.227   0.741  1.00 10.00      A   
ATOM   4634 HH12 ARG A 489      15.471  14.181   1.423  1.00 10.00      A   
ATOM   4635  NH2 ARG A 489      15.703  16.686   1.662  1.00 10.00      A   
ATOM   4636 HH21 ARG A 489      16.544  16.155   1.979  1.00 10.00      A   
ATOM   4637 HH22 ARG A 489      15.699  17.739   1.711  1.00 10.00      A   
ATOM   4638  C   ARG A 489      11.225  20.176   0.218  1.00 10.00      A   
ATOM   4639  O   ARG A 489      11.178  20.247  -1.016  1.00 10.00      A   
ATOM   4640  N   ASP A 490      12.126  20.816   0.961  1.00 10.00      A   
ATOM   4641  HN  ASP A 490      12.074  20.733   1.941  1.00 10.00      A   
ATOM   4642  CA  ASP A 490      13.186  21.646   0.381  1.00 10.00      A   
ATOM   4643  CB  ASP A 490      14.235  20.788  -0.337  1.00 10.00      A   
ATOM   4644  CG  ASP A 490      15.225  20.146   0.614  1.00 10.00      A   
ATOM   4645  OD1 ASP A 490      16.374  20.629   0.704  1.00 10.00      A   
ATOM   4646  OD2 ASP A 490      14.856  19.154   1.272  1.00 10.00      A   
ATOM   4647  C   ASP A 490      12.636  22.708  -0.562  1.00 10.00      A   
ATOM   4648  O   ASP A 490      13.061  22.818  -1.714  1.00 10.00      A   
ATOM   4649  N   CYS A 491      11.687  23.487  -0.074  1.00 10.00      A   
ATOM   4650  HN  CYS A 491      11.392  23.363   0.854  1.00 10.00      A   
ATOM   4651  CA  CYS A 491      11.084  24.538  -0.875  1.00 10.00      A   
ATOM   4652  CB  CYS A 491       9.671  24.138  -1.308  1.00 10.00      A   
ATOM   4653  SG  CYS A 491       9.610  22.621  -2.294  1.00 10.00      A   
ATOM   4654  HG  CYS A 491      10.361  21.708  -1.684  1.00 10.00      A   
ATOM   4655  C   CYS A 491      11.073  25.852  -0.100  1.00 10.00      A   
ATOM   4656  O   CYS A 491      10.943  25.851   1.125  1.00 10.00      A   
ATOM   4657  N   PRO A 492      11.196  26.990  -0.807  1.00 10.00      A   
ATOM   4658  CA  PRO A 492      11.229  28.323  -0.185  1.00 10.00      A   
ATOM   4659  CB  PRO A 492      11.684  29.226  -1.331  1.00 10.00      A   
ATOM   4660  CG  PRO A 492      11.194  28.538  -2.555  1.00 10.00      A   
ATOM   4661  CD  PRO A 492      11.321  27.067  -2.276  1.00 10.00      A   
ATOM   4662  C   PRO A 492       9.873  28.793   0.345  1.00 10.00      A   
ATOM   4663  O   PRO A 492       9.676  29.986   0.587  1.00 10.00      A   
ATOM   4664  N   PHE A 493       8.945  27.863   0.519  1.00 10.00      A   
ATOM   4665  HN  PHE A 493       9.161  26.931   0.313  1.00 10.00      A   
ATOM   4666  CA  PHE A 493       7.626  28.189   1.037  1.00 10.00      A   
ATOM   4667  CB  PHE A 493       6.644  27.038   0.788  1.00 10.00      A   
ATOM   4668  CG  PHE A 493       6.459  26.693  -0.666  1.00 10.00      A   
ATOM   4669  CD1 PHE A 493       6.252  25.382  -1.060  1.00 10.00      A   
ATOM   4670  CD2 PHE A 493       6.489  27.683  -1.636  1.00 10.00      A   
ATOM   4671  CE1 PHE A 493       6.081  25.064  -2.395  1.00 10.00      A   
ATOM   4672  CE2 PHE A 493       6.319  27.375  -2.973  1.00 10.00      A   
ATOM   4673  CZ  PHE A 493       6.114  26.062  -3.350  1.00 10.00      A   
ATOM   4674  C   PHE A 493       7.746  28.479   2.527  1.00 10.00      A   
ATOM   4675  O   PHE A 493       8.275  27.659   3.285  1.00 10.00      A   
ATOM   4676  N   GLY A 494       7.277  29.644   2.938  1.00 10.00      A   
ATOM   4677  HN  GLY A 494       6.847  30.249   2.293  1.00 10.00      A   
ATOM   4678  CA  GLY A 494       7.376  30.028   4.325  1.00 10.00      A   
ATOM   4679  C   GLY A 494       6.093  29.852   5.093  1.00 10.00      A   
ATOM   4680  O   GLY A 494       5.504  28.771   5.100  1.00 10.00      A   
ATOM   4681  N   ASP A 495       5.655  30.919   5.736  1.00 10.00      A   
ATOM   4682  HN  ASP A 495       6.161  31.758   5.671  1.00 10.00      A   
ATOM   4683  CA  ASP A 495       4.444  30.887   6.540  1.00 10.00      A   
ATOM   4684  CB  ASP A 495       4.781  31.196   8.002  1.00 10.00      A   
ATOM   4685  CG  ASP A 495       5.611  32.457   8.172  1.00 10.00      A   
ATOM   4686  OD1 ASP A 495       6.829  32.341   8.446  1.00 10.00      A   
ATOM   4687  OD2 ASP A 495       5.059  33.568   8.030  1.00 10.00      A   
ATOM   4688  C   ASP A 495       3.394  31.864   6.027  1.00 10.00      A   
ATOM   4689  O   ASP A 495       2.312  31.988   6.605  1.00 10.00      A   
ATOM   4690  N   LYS A 496       3.698  32.533   4.926  1.00 10.00      A   
ATOM   4691  HN  LYS A 496       4.546  32.350   4.471  1.00 10.00      A   
ATOM   4692  CA  LYS A 496       2.778  33.507   4.360  1.00 10.00      A   
ATOM   4693  CB  LYS A 496       3.462  34.355   3.287  1.00 10.00      A   
ATOM   4694  CG  LYS A 496       4.689  35.109   3.764  1.00 10.00      A   
ATOM   4695  CD  LYS A 496       5.155  36.107   2.717  1.00 10.00      A   
ATOM   4696  CE  LYS A 496       6.527  36.673   3.048  1.00 10.00      A   
ATOM   4697  NZ  LYS A 496       7.609  35.678   2.826  1.00 10.00      A   
ATOM   4698  HZ1 LYS A 496       7.602  34.962   3.582  1.00 10.00      A   
ATOM   4699  HZ2 LYS A 496       8.534  36.149   2.823  1.00 10.00      A   
ATOM   4700  HZ3 LYS A 496       7.475  35.200   1.913  1.00 10.00      A   
ATOM   4701  C   LYS A 496       1.545  32.826   3.775  1.00 10.00      A   
ATOM   4702  O   LYS A 496       0.416  33.115   4.175  1.00 10.00      A   
ATOM   4703  N   ALA A 497       1.772  31.906   2.849  1.00 10.00      A   
ATOM   4704  HN  ALA A 497       2.701  31.696   2.605  1.00 10.00      A   
ATOM   4705  CA  ALA A 497       0.687  31.191   2.188  1.00 10.00      A   
ATOM   4706  CB  ALA A 497       1.224  30.410   1.003  1.00 10.00      A   
ATOM   4707  C   ALA A 497      -0.041  30.254   3.144  1.00 10.00      A   
ATOM   4708  O   ALA A 497      -1.255  30.064   3.040  1.00 10.00      A   
ATOM   4709  N   LEU A 498       0.704  29.678   4.073  1.00 10.00      A   
ATOM   4710  HN  LEU A 498       1.667  29.873   4.098  1.00 10.00      A   
ATOM   4711  CA  LEU A 498       0.146  28.747   5.044  1.00 10.00      A   
ATOM   4712  CB  LEU A 498       1.261  28.058   5.838  1.00 10.00      A   
ATOM   4713  CG  LEU A 498       0.872  26.788   6.596  1.00 10.00      A   
ATOM   4714  CD1 LEU A 498       0.116  25.832   5.686  1.00 10.00      A   
ATOM   4715  CD2 LEU A 498       2.108  26.114   7.168  1.00 10.00      A   
ATOM   4716  C   LEU A 498      -0.857  29.424   5.977  1.00 10.00      A   
ATOM   4717  O   LEU A 498      -1.932  28.885   6.238  1.00 10.00      A   
ATOM   4718  N   LEU A 499      -0.507  30.605   6.474  1.00 10.00      A   
ATOM   4719  HN  LEU A 499       0.366  30.988   6.238  1.00 10.00      A   
ATOM   4720  CA  LEU A 499      -1.387  31.342   7.377  1.00 10.00      A   
ATOM   4721  CB  LEU A 499      -0.605  32.366   8.202  1.00 10.00      A   
ATOM   4722  CG  LEU A 499       0.277  31.800   9.316  1.00 10.00      A   
ATOM   4723  CD1 LEU A 499       1.146  32.894   9.912  1.00 10.00      A   
ATOM   4724  CD2 LEU A 499      -0.573  31.140  10.393  1.00 10.00      A   
ATOM   4725  C   LEU A 499      -2.523  32.019   6.617  1.00 10.00      A   
ATOM   4726  O   LEU A 499      -3.530  32.418   7.205  1.00 10.00      A   
ATOM   4727  N   ALA A 500      -2.349  32.155   5.311  1.00 10.00      A   
ATOM   4728  HN  ALA A 500      -1.513  31.844   4.904  1.00 10.00      A   
ATOM   4729  CA  ALA A 500      -3.364  32.769   4.468  1.00 10.00      A   
ATOM   4730  CB  ALA A 500      -2.721  33.441   3.262  1.00 10.00      A   
ATOM   4731  C   ALA A 500      -4.381  31.729   4.013  1.00 10.00      A   
ATOM   4732  O   ALA A 500      -5.492  32.065   3.610  1.00 10.00      A   
ATOM   4733  N   ASN A 501      -3.995  30.463   4.087  1.00 10.00      A   
ATOM   4734  HN  ASN A 501      -3.095  30.259   4.422  1.00 10.00      A   
ATOM   4735  CA  ASN A 501      -4.870  29.364   3.680  1.00 10.00      A   
ATOM   4736  CB  ASN A 501      -4.329  28.672   2.426  1.00 10.00      A   
ATOM   4737  CG  ASN A 501      -4.689  29.398   1.148  1.00 10.00      A   
ATOM   4738  OD1 ASN A 501      -5.753  29.171   0.570  1.00 10.00      A   
ATOM   4739  ND2 ASN A 501      -3.808  30.279   0.694  1.00 10.00      A   
ATOM   4740 HD21 ASN A 501      -2.978  30.410   1.202  1.00 10.00      A   
ATOM   4741 HD22 ASN A 501      -4.017  30.756  -0.139  1.00 10.00      A   
ATOM   4742  C   ASN A 501      -5.027  28.347   4.802  1.00 10.00      A   
ATOM   4743  O   ASN A 501      -4.981  27.140   4.573  1.00 10.00      A   
ATOM   4744  N   ALA A 502      -5.223  28.839   6.011  1.00 10.00      A   
ATOM   4745  HN  ALA A 502      -5.265  29.812   6.128  1.00 10.00      A   
ATOM   4746  CA  ALA A 502      -5.387  27.976   7.172  1.00 10.00      A   
ATOM   4747  CB  ALA A 502      -5.330  28.797   8.451  1.00 10.00      A   
ATOM   4748  C   ALA A 502      -6.697  27.191   7.086  1.00 10.00      A   
ATOM   4749  O   ALA A 502      -6.785  26.060   7.560  1.00 10.00      A   
ATOM   4750  N   SER A 503      -7.703  27.793   6.460  1.00 10.00      A   
ATOM   4751  HN  SER A 503      -7.568  28.697   6.099  1.00 10.00      A   
ATOM   4752  CA  SER A 503      -9.009  27.161   6.307  1.00 10.00      A   
ATOM   4753  CB  SER A 503     -10.041  28.217   5.910  1.00 10.00      A   
ATOM   4754  OG  SER A 503      -9.807  29.428   6.611  1.00 10.00      A   
ATOM   4755  HG  SER A 503      -9.608  30.129   5.978  1.00 10.00      A   
ATOM   4756  C   SER A 503      -8.976  26.040   5.264  1.00 10.00      A   
ATOM   4757  O   SER A 503      -9.860  25.181   5.228  1.00 10.00      A   
ATOM   4758  N   LYS A 504      -7.950  26.048   4.421  1.00 10.00      A   
ATOM   4759  HN  LYS A 504      -7.271  26.750   4.501  1.00 10.00      A   
ATOM   4760  CA  LYS A 504      -7.806  25.036   3.382  1.00 10.00      A   
ATOM   4761  CB  LYS A 504      -6.775  25.489   2.341  1.00 10.00      A   
ATOM   4762  CG  LYS A 504      -6.537  24.498   1.211  1.00 10.00      A   
ATOM   4763  CD  LYS A 504      -7.810  24.244   0.417  1.00 10.00      A   
ATOM   4764  CE  LYS A 504      -7.563  23.265  -0.718  1.00 10.00      A   
ATOM   4765  NZ  LYS A 504      -8.802  22.985  -1.493  1.00 10.00      A   
ATOM   4766  HZ1 LYS A 504      -8.568  22.815  -2.494  1.00 10.00      A   
ATOM   4767  HZ2 LYS A 504      -9.453  23.794  -1.436  1.00 10.00      A   
ATOM   4768  HZ3 LYS A 504      -9.283  22.145  -1.112  1.00 10.00      A   
ATOM   4769  C   LYS A 504      -7.396  23.693   3.984  1.00 10.00      A   
ATOM   4770  O   LYS A 504      -7.696  22.633   3.437  1.00 10.00      A   
ATOM   4771  N   LEU A 505      -6.730  23.748   5.128  1.00 10.00      A   
ATOM   4772  HN  LEU A 505      -6.540  24.624   5.528  1.00 10.00      A   
ATOM   4773  CA  LEU A 505      -6.261  22.541   5.803  1.00 10.00      A   
ATOM   4774  CB  LEU A 505      -5.287  22.895   6.924  1.00 10.00      A   
ATOM   4775  CG  LEU A 505      -3.966  23.530   6.487  1.00 10.00      A   
ATOM   4776  CD1 LEU A 505      -3.177  24.017   7.692  1.00 10.00      A   
ATOM   4777  CD2 LEU A 505      -3.147  22.543   5.671  1.00 10.00      A   
ATOM   4778  C   LEU A 505      -7.406  21.685   6.337  1.00 10.00      A   
ATOM   4779  O   LEU A 505      -7.235  20.490   6.578  1.00 10.00      A   
ATOM   4780  N   GLU A 506      -8.575  22.296   6.512  1.00 10.00      A   
ATOM   4781  HN  GLU A 506      -8.654  23.249   6.297  1.00 10.00      A   
ATOM   4782  CA  GLU A 506      -9.743  21.585   7.015  1.00 10.00      A   
ATOM   4783  CB  GLU A 506     -10.855  22.567   7.375  1.00 10.00      A   
ATOM   4784  CG  GLU A 506     -10.678  23.254   8.715  1.00 10.00      A   
ATOM   4785  CD  GLU A 506     -11.989  23.787   9.251  1.00 10.00      A   
ATOM   4786  OE1 GLU A 506     -12.607  24.642   8.579  1.00 10.00      A   
ATOM   4787  OE2 GLU A 506     -12.411  23.356  10.343  1.00 10.00      A   
ATOM   4788  C   GLU A 506     -10.259  20.594   5.985  1.00 10.00      A   
ATOM   4789  O   GLU A 506     -10.849  19.569   6.329  1.00 10.00      A   
ATOM   4790  N   THR A 507     -10.032  20.902   4.718  1.00 10.00      A   
ATOM   4791  HN  THR A 507      -9.557  21.732   4.503  1.00 10.00      A   
ATOM   4792  CA  THR A 507     -10.484  20.051   3.633  1.00 10.00      A   
ATOM   4793  CB  THR A 507     -11.030  20.898   2.478  1.00 10.00      A   
ATOM   4794  OG1 THR A 507     -11.138  22.261   2.909  1.00 10.00      A   
ATOM   4795  HG1 THR A 507     -11.126  22.837   2.137  1.00 10.00      A   
ATOM   4796  CG2 THR A 507     -12.406  20.402   2.070  1.00 10.00      A   
ATOM   4797  C   THR A 507      -9.365  19.148   3.123  1.00 10.00      A   
ATOM   4798  O   THR A 507      -9.512  18.472   2.106  1.00 10.00      A   
ATOM   4799  N   MET A 508      -8.254  19.136   3.842  1.00 10.00      A   
ATOM   4800  HN  MET A 508      -8.207  19.690   4.651  1.00 10.00      A   
ATOM   4801  CA  MET A 508      -7.107  18.311   3.477  1.00 10.00      A   
ATOM   4802  CB  MET A 508      -5.856  19.172   3.294  1.00 10.00      A   
ATOM   4803  CG  MET A 508      -5.772  19.882   1.956  1.00 10.00      A   
ATOM   4804  SD  MET A 508      -4.232  20.801   1.752  1.00 10.00      A   
ATOM   4805  CE  MET A 508      -3.026  19.538   2.154  1.00 10.00      A   
ATOM   4806  C   MET A 508      -6.849  17.265   4.552  1.00 10.00      A   
ATOM   4807  O   MET A 508      -6.983  17.550   5.742  1.00 10.00      A   
ATOM   4808  N   ARG A 509      -6.481  16.060   4.132  1.00 10.00      A   
ATOM   4809  HN  ARG A 509      -6.386  15.901   3.169  1.00 10.00      A   
ATOM   4810  CA  ARG A 509      -6.202  14.973   5.065  1.00 10.00      A   
ATOM   4811  CB  ARG A 509      -5.976  13.647   4.322  1.00 10.00      A   
ATOM   4812  CG  ARG A 509      -5.754  12.454   5.249  1.00 10.00      A   
ATOM   4813  CD  ARG A 509      -4.646  11.530   4.750  1.00 10.00      A   
ATOM   4814  NE  ARG A 509      -5.097  10.634   3.682  1.00 10.00      A   
ATOM   4815  HE  ARG A 509      -5.992  10.791   3.313  1.00 10.00      A   
ATOM   4816  CZ  ARG A 509      -4.369   9.614   3.194  1.00 10.00      A   
ATOM   4817  NH1 ARG A 509      -3.161   9.352   3.678  1.00 10.00      A   
ATOM   4818 HH11 ARG A 509      -2.757   9.930   4.449  1.00 10.00      A   
ATOM   4819 HH12 ARG A 509      -2.609   8.553   3.286  1.00 10.00      A   
ATOM   4820  NH2 ARG A 509      -4.854   8.851   2.223  1.00 10.00      A   
ATOM   4821 HH21 ARG A 509      -5.800   9.027   1.827  1.00 10.00      A   
ATOM   4822 HH22 ARG A 509      -4.279   8.058   1.842  1.00 10.00      A   
ATOM   4823  C   ARG A 509      -4.977  15.303   5.905  1.00 10.00      A   
ATOM   4824  O   ARG A 509      -5.036  15.311   7.137  1.00 10.00      A   
ATOM   4825  N   SER A 510      -3.874  15.591   5.228  1.00 10.00      A   
ATOM   4826  HN  SER A 510      -3.891  15.579   4.248  1.00 10.00      A   
ATOM   4827  CA  SER A 510      -2.635  15.907   5.906  1.00 10.00      A   
ATOM   4828  CB  SER A 510      -1.985  14.614   6.401  1.00 10.00      A   
ATOM   4829  OG  SER A 510      -2.235  13.548   5.495  1.00 10.00      A   
ATOM   4830  HG  SER A 510      -1.424  13.338   5.012  1.00 10.00      A   
ATOM   4831  C   SER A 510      -1.673  16.656   4.991  1.00 10.00      A   
ATOM   4832  O   SER A 510      -1.596  16.387   3.786  1.00 10.00      A   
ATOM   4833  N   LEU A 511      -0.952  17.598   5.571  1.00 10.00      A   
ATOM   4834  HN  LEU A 511      -1.078  17.768   6.533  1.00 10.00      A   
ATOM   4835  CA  LEU A 511       0.027  18.387   4.843  1.00 10.00      A   
ATOM   4836  CB  LEU A 511      -0.339  19.878   4.891  1.00 10.00      A   
ATOM   4837  CG  LEU A 511       0.743  20.860   4.427  1.00 10.00      A   
ATOM   4838  CD1 LEU A 511       1.105  20.628   2.970  1.00 10.00      A   
ATOM   4839  CD2 LEU A 511       0.301  22.297   4.648  1.00 10.00      A   
ATOM   4840  C   LEU A 511       1.412  18.159   5.443  1.00 10.00      A   
ATOM   4841  O   LEU A 511       1.629  18.390   6.637  1.00 10.00      A   
ATOM   4842  N   TRP A 512       2.339  17.688   4.627  1.00 10.00      A   
ATOM   4843  HN  TRP A 512       2.109  17.509   3.688  1.00 10.00      A   
ATOM   4844  CA  TRP A 512       3.694  17.430   5.089  1.00 10.00      A   
ATOM   4845  CB  TRP A 512       4.131  16.013   4.707  1.00 10.00      A   
ATOM   4846  CG  TRP A 512       5.568  15.731   5.014  1.00 10.00      A   
ATOM   4847  CD1 TRP A 512       6.609  15.756   4.137  1.00 10.00      A   
ATOM   4848  CD2 TRP A 512       6.125  15.387   6.286  1.00 10.00      A   
ATOM   4849  NE1 TRP A 512       7.781  15.456   4.782  1.00 10.00      A   
ATOM   4850  HE1 TRP A 512       8.671  15.417   4.363  1.00 10.00      A   
ATOM   4851  CE2 TRP A 512       7.510  15.221   6.105  1.00 10.00      A   
ATOM   4852  CE3 TRP A 512       5.587  15.205   7.562  1.00 10.00      A   
ATOM   4853  CZ2 TRP A 512       8.365  14.883   7.151  1.00 10.00      A   
ATOM   4854  CZ3 TRP A 512       6.433  14.868   8.599  1.00 10.00      A   
ATOM   4855  CH2 TRP A 512       7.808  14.711   8.387  1.00 10.00      A   
ATOM   4856  C   TRP A 512       4.675  18.455   4.532  1.00 10.00      A   
ATOM   4857  O   TRP A 512       4.743  18.664   3.321  1.00 10.00      A   
ATOM   4858  N   MET A 513       5.427  19.094   5.419  1.00 10.00      A   
ATOM   4859  HN  MET A 513       5.315  18.894   6.376  1.00 10.00      A   
ATOM   4860  CA  MET A 513       6.419  20.085   5.019  1.00 10.00      A   
ATOM   4861  CB  MET A 513       5.922  21.509   5.288  1.00 10.00      A   
ATOM   4862  CG  MET A 513       4.646  21.878   4.546  1.00 10.00      A   
ATOM   4863  SD  MET A 513       4.177  23.606   4.767  1.00 10.00      A   
ATOM   4864  CE  MET A 513       5.362  24.414   3.693  1.00 10.00      A   
ATOM   4865  C   MET A 513       7.726  19.837   5.757  1.00 10.00      A   
ATOM   4866  O   MET A 513       7.749  19.785   6.987  1.00 10.00      A   
ATOM   4867  N   SER A 514       8.803  19.657   5.007  1.00 10.00      A   
ATOM   4868  HN  SER A 514       8.720  19.697   4.027  1.00 10.00      A   
ATOM   4869  CA  SER A 514      10.111  19.406   5.595  1.00 10.00      A   
ATOM   4870  CB  SER A 514      10.477  17.927   5.449  1.00 10.00      A   
ATOM   4871  OG  SER A 514       9.803  17.354   4.340  1.00 10.00      A   
ATOM   4872  HG  SER A 514       8.902  17.691   4.310  1.00 10.00      A   
ATOM   4873  C   SER A 514      11.181  20.283   4.952  1.00 10.00      A   
ATOM   4874  O   SER A 514      11.206  20.448   3.728  1.00 10.00      A   
ATOM   4875  N   SER A 515      12.047  20.852   5.790  1.00 10.00      A   
ATOM   4876  HN  SER A 515      11.947  20.689   6.756  1.00 10.00      A   
ATOM   4877  CA  SER A 515      13.131  21.715   5.330  1.00 10.00      A   
ATOM   4878  CB  SER A 515      14.148  20.915   4.508  1.00 10.00      A   
ATOM   4879  OG  SER A 515      14.627  19.803   5.252  1.00 10.00      A   
ATOM   4880  HG  SER A 515      14.645  20.031   6.187  1.00 10.00      A   
ATOM   4881  C   SER A 515      12.604  22.921   4.555  1.00 10.00      A   
ATOM   4882  O   SER A 515      13.160  23.316   3.532  1.00 10.00      A   
ATOM   4883  N   CYS A 516      11.523  23.495   5.055  1.00 10.00      A   
ATOM   4884  HN  CYS A 516      11.128  23.133   5.876  1.00 10.00      A   
ATOM   4885  CA  CYS A 516      10.910  24.655   4.434  1.00 10.00      A   
ATOM   4886  CB  CYS A 516       9.397  24.458   4.323  1.00 10.00      A   
ATOM   4887  SG  CYS A 516       8.899  23.018   3.344  1.00 10.00      A   
ATOM   4888  HG  CYS A 516       7.581  22.899   3.438  1.00 10.00      A   
ATOM   4889  C   CYS A 516      11.241  25.911   5.237  1.00 10.00      A   
ATOM   4890  O   CYS A 516      12.082  25.876   6.135  1.00 10.00      A   
ATOM   4891  N   SER A 517      10.574  27.013   4.936  1.00 10.00      A   
ATOM   4892  HN  SER A 517       9.895  26.992   4.229  1.00 10.00      A   
ATOM   4893  CA  SER A 517      10.829  28.264   5.631  1.00 10.00      A   
ATOM   4894  CB  SER A 517      11.054  29.389   4.619  1.00 10.00      A   
ATOM   4895  OG  SER A 517      12.064  29.035   3.684  1.00 10.00      A   
ATOM   4896  HG  SER A 517      12.400  29.837   3.262  1.00 10.00      A   
ATOM   4897  C   SER A 517       9.703  28.625   6.602  1.00 10.00      A   
ATOM   4898  O   SER A 517       9.498  29.796   6.922  1.00 10.00      A   
ATOM   4899  N   VAL A 518       8.977  27.619   7.074  1.00 10.00      A   
ATOM   4900  HN  VAL A 518       9.182  26.706   6.786  1.00 10.00      A   
ATOM   4901  CA  VAL A 518       7.879  27.846   8.014  1.00 10.00      A   
ATOM   4902  CB  VAL A 518       6.913  26.646   8.079  1.00 10.00      A   
ATOM   4903  CG1 VAL A 518       5.635  27.028   8.809  1.00 10.00      A   
ATOM   4904  CG2 VAL A 518       6.603  26.124   6.686  1.00 10.00      A   
ATOM   4905  C   VAL A 518       8.432  28.117   9.410  1.00 10.00      A   
ATOM   4906  O   VAL A 518       8.979  27.221  10.054  1.00 10.00      A   
ATOM   4907  N   SER A 519       8.288  29.352   9.866  1.00 10.00      A   
ATOM   4908  HN  SER A 519       7.825  30.014   9.311  1.00 10.00      A   
ATOM   4909  CA  SER A 519       8.784  29.757  11.172  1.00 10.00      A   
ATOM   4910  CB  SER A 519       8.730  31.281  11.294  1.00 10.00      A   
ATOM   4911  OG  SER A 519       7.442  31.784  10.954  1.00 10.00      A   
ATOM   4912  HG  SER A 519       7.405  31.987  10.000  1.00 10.00      A   
ATOM   4913  C   SER A 519       8.002  29.105  12.312  1.00 10.00      A   
ATOM   4914  O   SER A 519       6.823  28.775  12.160  1.00 10.00      A   
ATOM   4915  N   PHE A 520       8.662  28.933  13.456  1.00 10.00      A   
ATOM   4916  HN  PHE A 520       9.603  29.222  13.514  1.00 10.00      A   
ATOM   4917  CA  PHE A 520       8.036  28.329  14.628  1.00 10.00      A   
ATOM   4918  CB  PHE A 520       9.071  28.144  15.746  1.00 10.00      A   
ATOM   4919  CG  PHE A 520       8.519  27.560  17.016  1.00 10.00      A   
ATOM   4920  CD1 PHE A 520       7.942  26.301  17.028  1.00 10.00      A   
ATOM   4921  CD2 PHE A 520       8.582  28.273  18.202  1.00 10.00      A   
ATOM   4922  CE1 PHE A 520       7.438  25.765  18.197  1.00 10.00      A   
ATOM   4923  CE2 PHE A 520       8.081  27.745  19.374  1.00 10.00      A   
ATOM   4924  CZ  PHE A 520       7.508  26.490  19.371  1.00 10.00      A   
ATOM   4925  C   PHE A 520       6.866  29.181  15.120  1.00 10.00      A   
ATOM   4926  O   PHE A 520       5.857  28.657  15.600  1.00 10.00      A   
ATOM   4927  N   GLY A 521       7.004  30.497  14.985  1.00 10.00      A   
ATOM   4928  HN  GLY A 521       7.830  30.855  14.594  1.00 10.00      A   
ATOM   4929  CA  GLY A 521       5.961  31.410  15.411  1.00 10.00      A   
ATOM   4930  C   GLY A 521       4.669  31.214  14.639  1.00 10.00      A   
ATOM   4931  O   GLY A 521       3.582  31.486  15.154  1.00 10.00      A   
ATOM   4932  N   ALA A 522       4.787  30.737  13.405  1.00 10.00      A   
ATOM   4933  HN  ALA A 522       5.681  30.533  13.053  1.00 10.00      A   
ATOM   4934  CA  ALA A 522       3.624  30.501  12.563  1.00 10.00      A   
ATOM   4935  CB  ALA A 522       4.037  30.399  11.109  1.00 10.00      A   
ATOM   4936  C   ALA A 522       2.894  29.239  12.998  1.00 10.00      A   
ATOM   4937  O   ALA A 522       1.663  29.201  13.016  1.00 10.00      A   
ATOM   4938  N   CYS A 523       3.661  28.212  13.352  1.00 10.00      A   
ATOM   4939  HN  CYS A 523       4.639  28.304  13.299  1.00 10.00      A   
ATOM   4940  CA  CYS A 523       3.098  26.944  13.799  1.00 10.00      A   
ATOM   4941  CB  CYS A 523       4.225  25.960  14.110  1.00 10.00      A   
ATOM   4942  SG  CYS A 523       5.408  25.752  12.761  1.00 10.00      A   
ATOM   4943  HG  CYS A 523       4.724  25.734  11.623  1.00 10.00      A   
ATOM   4944  C   CYS A 523       2.210  27.144  15.025  1.00 10.00      A   
ATOM   4945  O   CYS A 523       1.127  26.563  15.125  1.00 10.00      A   
ATOM   4946  N   LYS A 524       2.665  27.983  15.948  1.00 10.00      A   
ATOM   4947  HN  LYS A 524       3.532  28.421  15.808  1.00 10.00      A   
ATOM   4948  CA  LYS A 524       1.905  28.264  17.159  1.00 10.00      A   
ATOM   4949  CB  LYS A 524       2.737  29.049  18.177  1.00 10.00      A   
ATOM   4950  CG  LYS A 524       3.744  28.212  18.949  1.00 10.00      A   
ATOM   4951  CD  LYS A 524       4.205  28.931  20.211  1.00 10.00      A   
ATOM   4952  CE  LYS A 524       4.983  30.195  19.881  1.00 10.00      A   
ATOM   4953  NZ  LYS A 524       5.079  31.110  21.048  1.00 10.00      A   
ATOM   4954  HZ1 LYS A 524       4.138  31.485  21.290  1.00 10.00      A   
ATOM   4955  HZ2 LYS A 524       5.714  31.909  20.824  1.00 10.00      A   
ATOM   4956  HZ3 LYS A 524       5.460  30.604  21.873  1.00 10.00      A   
ATOM   4957  C   LYS A 524       0.623  29.018  16.836  1.00 10.00      A   
ATOM   4958  O   LYS A 524      -0.446  28.667  17.326  1.00 10.00      A   
ATOM   4959  N   LEU A 525       0.734  30.046  15.995  1.00 10.00      A   
ATOM   4960  HN  LEU A 525       1.614  30.269  15.623  1.00 10.00      A   
ATOM   4961  CA  LEU A 525      -0.421  30.852  15.611  1.00 10.00      A   
ATOM   4962  CB  LEU A 525       0.002  32.008  14.699  1.00 10.00      A   
ATOM   4963  CG  LEU A 525      -1.113  32.940  14.212  1.00 10.00      A   
ATOM   4964  CD1 LEU A 525      -1.777  33.654  15.382  1.00 10.00      A   
ATOM   4965  CD2 LEU A 525      -0.574  33.945  13.205  1.00 10.00      A   
ATOM   4966  C   LEU A 525      -1.493  29.998  14.936  1.00 10.00      A   
ATOM   4967  O   LEU A 525      -2.688  30.159  15.197  1.00 10.00      A   
ATOM   4968  N   LEU A 526      -1.059  29.083  14.076  1.00 10.00      A   
ATOM   4969  HN  LEU A 526      -0.092  29.007  13.904  1.00 10.00      A   
ATOM   4970  CA  LEU A 526      -1.977  28.197  13.374  1.00 10.00      A   
ATOM   4971  CB  LEU A 526      -1.225  27.353  12.343  1.00 10.00      A   
ATOM   4972  CG  LEU A 526      -1.993  26.172  11.743  1.00 10.00      A   
ATOM   4973  CD1 LEU A 526      -3.202  26.653  10.957  1.00 10.00      A   
ATOM   4974  CD2 LEU A 526      -1.082  25.328  10.870  1.00 10.00      A   
ATOM   4975  C   LEU A 526      -2.717  27.296  14.355  1.00 10.00      A   
ATOM   4976  O   LEU A 526      -3.943  27.175  14.298  1.00 10.00      A   
ATOM   4977  N   GLY A 527      -1.967  26.685  15.267  1.00 10.00      A   
ATOM   4978  HN  GLY A 527      -0.997  26.841  15.273  1.00 10.00      A   
ATOM   4979  CA  GLY A 527      -2.558  25.796  16.250  1.00 10.00      A   
ATOM   4980  C   GLY A 527      -3.521  26.510  17.175  1.00 10.00      A   
ATOM   4981  O   GLY A 527      -4.466  25.907  17.690  1.00 10.00      A   
ATOM   4982  N   GLN A 528      -3.283  27.797  17.392  1.00 10.00      A   
ATOM   4983  HN  GLN A 528      -2.500  28.216  16.967  1.00 10.00      A   
ATOM   4984  CA  GLN A 528      -4.140  28.596  18.255  1.00 10.00      A   
ATOM   4985  CB  GLN A 528      -3.391  29.806  18.810  1.00 10.00      A   
ATOM   4986  CG  GLN A 528      -2.340  29.454  19.853  1.00 10.00      A   
ATOM   4987  CD  GLN A 528      -2.939  29.026  21.183  1.00 10.00      A   
ATOM   4988  OE1 GLN A 528      -4.057  28.503  21.243  1.00 10.00      A   
ATOM   4989  NE2 GLN A 528      -2.196  29.242  22.257  1.00 10.00      A   
ATOM   4990 HE21 GLN A 528      -1.314  29.652  22.135  1.00 10.00      A   
ATOM   4991 HE22 GLN A 528      -2.556  28.983  23.132  1.00 10.00      A   
ATOM   4992  C   GLN A 528      -5.419  29.027  17.541  1.00 10.00      A   
ATOM   4993  O   GLN A 528      -6.486  29.082  18.151  1.00 10.00      A   
ATOM   4994  N   LYS A 529      -5.312  29.331  16.256  1.00 10.00      A   
ATOM   4995  HN  LYS A 529      -4.432  29.280  15.824  1.00 10.00      A   
ATOM   4996  CA  LYS A 529      -6.469  29.748  15.475  1.00 10.00      A   
ATOM   4997  CB  LYS A 529      -6.041  30.527  14.229  1.00 10.00      A   
ATOM   4998  CG  LYS A 529      -7.200  30.937  13.334  1.00 10.00      A   
ATOM   4999  CD  LYS A 529      -6.714  31.544  12.029  1.00 10.00      A   
ATOM   5000  CE  LYS A 529      -7.799  31.504  10.961  1.00 10.00      A   
ATOM   5001  NZ  LYS A 529      -8.966  32.360  11.304  1.00 10.00      A   
ATOM   5002  HZ1 LYS A 529      -9.401  32.037  12.190  1.00 10.00      A   
ATOM   5003  HZ2 LYS A 529      -9.676  32.314  10.547  1.00 10.00      A   
ATOM   5004  HZ3 LYS A 529      -8.664  33.348  11.420  1.00 10.00      A   
ATOM   5005  C   LYS A 529      -7.323  28.546  15.072  1.00 10.00      A   
ATOM   5006  O   LYS A 529      -8.553  28.600  15.118  1.00 10.00      A   
ATOM   5007  N   MET A 530      -6.667  27.463  14.678  1.00 10.00      A   
ATOM   5008  HN  MET A 530      -5.682  27.467  14.679  1.00 10.00      A   
ATOM   5009  CA  MET A 530      -7.372  26.261  14.254  1.00 10.00      A   
ATOM   5010  CB  MET A 530      -6.883  25.802  12.877  1.00 10.00      A   
ATOM   5011  CG  MET A 530      -6.823  26.901  11.827  1.00 10.00      A   
ATOM   5012  SD  MET A 530      -8.428  27.650  11.501  1.00 10.00      A   
ATOM   5013  CE  MET A 530      -9.238  26.338  10.589  1.00 10.00      A   
ATOM   5014  C   MET A 530      -7.177  25.139  15.270  1.00 10.00      A   
ATOM   5015  O   MET A 530      -6.174  24.432  15.233  1.00 10.00      A   
ATOM   5016  N   PRO A 531      -8.141  24.952  16.187  1.00 10.00      A   
ATOM   5017  CA  PRO A 531      -8.067  23.913  17.220  1.00 10.00      A   
ATOM   5018  CB  PRO A 531      -9.086  24.381  18.277  1.00 10.00      A   
ATOM   5019  CG  PRO A 531      -9.621  25.690  17.788  1.00 10.00      A   
ATOM   5020  CD  PRO A 531      -9.371  25.734  16.310  1.00 10.00      A   
ATOM   5021  C   PRO A 531      -8.481  22.543  16.688  1.00 10.00      A   
ATOM   5022  O   PRO A 531      -8.426  21.546  17.408  1.00 10.00      A   
ATOM   5023  N   LYS A 532      -8.897  22.502  15.428  1.00 10.00      A   
ATOM   5024  HN  LYS A 532      -8.911  23.331  14.905  1.00 10.00      A   
ATOM   5025  CA  LYS A 532      -9.335  21.254  14.808  1.00 10.00      A   
ATOM   5026  CB  LYS A 532     -10.532  21.511  13.892  1.00 10.00      A   
ATOM   5027  CG  LYS A 532     -11.749  22.097  14.588  1.00 10.00      A   
ATOM   5028  CD  LYS A 532     -12.942  22.141  13.646  1.00 10.00      A   
ATOM   5029  CE  LYS A 532     -14.166  22.764  14.303  1.00 10.00      A   
ATOM   5030  NZ  LYS A 532     -13.999  24.219  14.556  1.00 10.00      A   
ATOM   5031  HZ1 LYS A 532     -13.688  24.703  13.688  1.00 10.00      A   
ATOM   5032  HZ2 LYS A 532     -13.293  24.377  15.300  1.00 10.00      A   
ATOM   5033  HZ3 LYS A 532     -14.902  24.634  14.860  1.00 10.00      A   
ATOM   5034  C   LYS A 532      -8.211  20.599  14.010  1.00 10.00      A   
ATOM   5035  O   LYS A 532      -8.373  19.502  13.469  1.00 10.00      A   
ATOM   5036  N   LEU A 533      -7.077  21.277  13.937  1.00 10.00      A   
ATOM   5037  HN  LEU A 533      -7.000  22.133  14.406  1.00 10.00      A   
ATOM   5038  CA  LEU A 533      -5.930  20.769  13.196  1.00 10.00      A   
ATOM   5039  CB  LEU A 533      -5.544  21.740  12.079  1.00 10.00      A   
ATOM   5040  CG  LEU A 533      -6.679  22.207  11.163  1.00 10.00      A   
ATOM   5041  CD1 LEU A 533      -6.220  23.372  10.305  1.00 10.00      A   
ATOM   5042  CD2 LEU A 533      -7.176  21.065  10.288  1.00 10.00      A   
ATOM   5043  C   LEU A 533      -4.750  20.550  14.131  1.00 10.00      A   
ATOM   5044  O   LEU A 533      -4.455  21.392  14.982  1.00 10.00      A   
ATOM   5045  N   ASN A 534      -4.075  19.425  13.965  1.00 10.00      A   
ATOM   5046  HN  ASN A 534      -4.344  18.805  13.248  1.00 10.00      A   
ATOM   5047  CA  ASN A 534      -2.933  19.090  14.804  1.00 10.00      A   
ATOM   5048  CB  ASN A 534      -2.892  17.588  15.108  1.00 10.00      A   
ATOM   5049  CG  ASN A 534      -3.726  17.198  16.313  1.00 10.00      A   
ATOM   5050  OD1 ASN A 534      -4.365  18.039  16.946  1.00 10.00      A   
ATOM   5051  ND2 ASN A 534      -3.713  15.916  16.649  1.00 10.00      A   
ATOM   5052 HD21 ASN A 534      -3.168  15.295  16.113  1.00 10.00      A   
ATOM   5053 HD22 ASN A 534      -4.274  15.632  17.409  1.00 10.00      A   
ATOM   5054  C   ASN A 534      -1.630  19.512  14.150  1.00 10.00      A   
ATOM   5055  O   ASN A 534      -1.240  18.972  13.114  1.00 10.00      A   
ATOM   5056  N   VAL A 535      -0.976  20.488  14.747  1.00 10.00      A   
ATOM   5057  HN  VAL A 535      -1.355  20.891  15.554  1.00 10.00      A   
ATOM   5058  CA  VAL A 535       0.295  20.977  14.238  1.00 10.00      A   
ATOM   5059  CB  VAL A 535       0.440  22.501  14.432  1.00 10.00      A   
ATOM   5060  CG1 VAL A 535       1.688  23.016  13.729  1.00 10.00      A   
ATOM   5061  CG2 VAL A 535      -0.795  23.230  13.933  1.00 10.00      A   
ATOM   5062  C   VAL A 535       1.431  20.276  14.970  1.00 10.00      A   
ATOM   5063  O   VAL A 535       1.800  20.669  16.080  1.00 10.00      A   
ATOM   5064  N   GLU A 536       1.965  19.231  14.367  1.00 10.00      A   
ATOM   5065  HN  GLU A 536       1.634  18.963  13.476  1.00 10.00      A   
ATOM   5066  CA  GLU A 536       3.045  18.478  14.984  1.00 10.00      A   
ATOM   5067  CB  GLU A 536       2.896  16.983  14.712  1.00 10.00      A   
ATOM   5068  CG  GLU A 536       1.571  16.408  15.176  1.00 10.00      A   
ATOM   5069  CD  GLU A 536       1.645  14.924  15.461  1.00 10.00      A   
ATOM   5070  OE1 GLU A 536       2.658  14.290  15.094  1.00 10.00      A   
ATOM   5071  OE2 GLU A 536       0.690  14.382  16.060  1.00 10.00      A   
ATOM   5072  C   GLU A 536       4.405  18.978  14.520  1.00 10.00      A   
ATOM   5073  O   GLU A 536       4.774  18.826  13.353  1.00 10.00      A   
ATOM   5074  N   VAL A 537       5.132  19.591  15.437  1.00 10.00      A   
ATOM   5075  HN  VAL A 537       4.766  19.693  16.345  1.00 10.00      A   
ATOM   5076  CA  VAL A 537       6.459  20.111  15.150  1.00 10.00      A   
ATOM   5077  CB  VAL A 537       6.797  21.306  16.064  1.00 10.00      A   
ATOM   5078  CG1 VAL A 537       8.219  21.784  15.818  1.00 10.00      A   
ATOM   5079  CG2 VAL A 537       5.807  22.439  15.852  1.00 10.00      A   
ATOM   5080  C   VAL A 537       7.490  19.009  15.362  1.00 10.00      A   
ATOM   5081  O   VAL A 537       7.594  18.452  16.454  1.00 10.00      A   
ATOM   5082  N   ILE A 538       8.236  18.693  14.316  1.00 10.00      A   
ATOM   5083  HN  ILE A 538       8.111  19.180  13.470  1.00 10.00      A   
ATOM   5084  CA  ILE A 538       9.245  17.650  14.382  1.00 10.00      A   
ATOM   5085  CB  ILE A 538       9.011  16.596  13.276  1.00 10.00      A   
ATOM   5086  CG1 ILE A 538       7.533  16.195  13.228  1.00 10.00      A   
ATOM   5087  CG2 ILE A 538       9.878  15.371  13.514  1.00 10.00      A   
ATOM   5088  CD1 ILE A 538       7.177  15.285  12.073  1.00 10.00      A   
ATOM   5089  C   ILE A 538      10.640  18.250  14.228  1.00 10.00      A   
ATOM   5090  O   ILE A 538      11.058  18.606  13.121  1.00 10.00      A   
ATOM   5091  N   ASP A 539      11.352  18.370  15.342  1.00 10.00      A   
ATOM   5092  HN  ASP A 539      10.965  18.066  16.193  1.00 10.00      A   
ATOM   5093  CA  ASP A 539      12.702  18.932  15.341  1.00 10.00      A   
ATOM   5094  CB  ASP A 539      12.668  20.379  15.842  1.00 10.00      A   
ATOM   5095  CG  ASP A 539      13.819  21.221  15.328  1.00 10.00      A   
ATOM   5096  OD1 ASP A 539      13.597  22.042  14.406  1.00 10.00      A   
ATOM   5097  OD2 ASP A 539      14.942  21.096  15.859  1.00 10.00      A   
ATOM   5098  C   ASP A 539      13.621  18.094  16.225  1.00 10.00      A   
ATOM   5099  O   ASP A 539      13.216  17.649  17.303  1.00 10.00      A   
ATOM   5100  N   GLU A 540      14.846  17.866  15.769  1.00 10.00      A   
ATOM   5101  HN  GLU A 540      15.121  18.254  14.899  1.00 10.00      A   
ATOM   5102  CA  GLU A 540      15.803  17.061  16.525  1.00 10.00      A   
ATOM   5103  CB  GLU A 540      16.516  16.060  15.606  1.00 10.00      A   
ATOM   5104  CG  GLU A 540      15.605  15.011  14.987  1.00 10.00      A   
ATOM   5105  CD  GLU A 540      16.344  14.067  14.060  1.00 10.00      A   
ATOM   5106  OE1 GLU A 540      16.598  14.446  12.897  1.00 10.00      A   
ATOM   5107  OE2 GLU A 540      16.673  12.939  14.490  1.00 10.00      A   
ATOM   5108  C   GLU A 540      16.839  17.931  17.230  1.00 10.00      A   
ATOM   5109  O   GLU A 540      17.750  17.416  17.881  1.00 10.00      A   
ATOM   5110  N   ARG A 541      16.701  19.244  17.109  1.00 10.00      A   
ATOM   5111  HN  ARG A 541      15.940  19.609  16.594  1.00 10.00      A   
ATOM   5112  CA  ARG A 541      17.651  20.163  17.726  1.00 10.00      A   
ATOM   5113  CB  ARG A 541      18.058  21.264  16.747  1.00 10.00      A   
ATOM   5114  CG  ARG A 541      18.745  20.743  15.495  1.00 10.00      A   
ATOM   5115  CD  ARG A 541      18.113  21.320  14.240  1.00 10.00      A   
ATOM   5116  NE  ARG A 541      18.442  22.732  14.061  1.00 10.00      A   
ATOM   5117  HE  ARG A 541      19.389  22.988  14.155  1.00 10.00      A   
ATOM   5118  CZ  ARG A 541      17.544  23.678  13.783  1.00 10.00      A   
ATOM   5119  NH1 ARG A 541      16.257  23.369  13.656  1.00 10.00      A   
ATOM   5120 HH11 ARG A 541      15.935  22.380  13.772  1.00 10.00      A   
ATOM   5121 HH12 ARG A 541      15.561  24.113  13.443  1.00 10.00      A   
ATOM   5122  NH2 ARG A 541      17.938  24.939  13.638  1.00 10.00      A   
ATOM   5123 HH21 ARG A 541      17.243  25.687  13.421  1.00 10.00      A   
ATOM   5124 HH22 ARG A 541      18.947  25.189  13.742  1.00 10.00      A   
ATOM   5125  C   ARG A 541      17.119  20.760  19.025  1.00 10.00      A   
ATOM   5126  O   ARG A 541      17.341  21.938  19.312  1.00 10.00      A   
ATOM   5127  N   GLY A 542      16.430  19.942  19.808  1.00 10.00      A   
ATOM   5128  HN  GLY A 542      16.280  19.014  19.526  1.00 10.00      A   
ATOM   5129  CA  GLY A 542      15.890  20.404  21.069  1.00 10.00      A   
ATOM   5130  C   GLY A 542      14.560  21.113  20.914  1.00 10.00      A   
ATOM   5131  O   GLY A 542      14.032  21.222  19.804  1.00 10.00      A   
ATOM   5132  N   ALA A 543      14.013  21.585  22.031  1.00 10.00      A   
ATOM   5133  HN  ALA A 543      14.481  21.455  22.881  1.00 10.00      A   
ATOM   5134  CA  ALA A 543      12.742  22.289  22.029  1.00 10.00      A   
ATOM   5135  CB  ALA A 543      12.249  22.499  23.455  1.00 10.00      A   
ATOM   5136  C   ALA A 543      12.876  23.624  21.305  1.00 10.00      A   
ATOM   5137  O   ALA A 543      13.653  24.488  21.716  1.00 10.00      A   
ATOM   5138  N   PRO A 544      12.106  23.813  20.216  1.00 10.00      A   
ATOM   5139  CA  PRO A 544      12.132  25.047  19.418  1.00 10.00      A   
ATOM   5140  CB  PRO A 544      11.098  24.788  18.317  1.00 10.00      A   
ATOM   5141  CG  PRO A 544      10.975  23.307  18.255  1.00 10.00      A   
ATOM   5142  CD  PRO A 544      11.160  22.829  19.665  1.00 10.00      A   
ATOM   5143  C   PRO A 544      11.739  26.279  20.227  1.00 10.00      A   
ATOM   5144  O   PRO A 544      11.963  27.409  19.799  1.00 10.00      A   
ATOM   5145  N   ASP A 545      11.155  26.055  21.398  1.00 10.00      A   
ATOM   5146  HN  ASP A 545      10.999  25.131  21.681  1.00 10.00      A   
ATOM   5147  CA  ASP A 545      10.741  27.144  22.273  1.00 10.00      A   
ATOM   5148  CB  ASP A 545       9.950  26.602  23.462  1.00 10.00      A   
ATOM   5149  CG  ASP A 545       9.689  27.657  24.518  1.00 10.00      A   
ATOM   5150  OD1 ASP A 545      10.395  27.651  25.552  1.00 10.00      A   
ATOM   5151  OD2 ASP A 545       8.774  28.484  24.328  1.00 10.00      A   
ATOM   5152  C   ASP A 545      11.950  27.939  22.763  1.00 10.00      A   
ATOM   5153  O   ASP A 545      11.868  29.153  22.969  1.00 10.00      A   
ATOM   5154  N   SER A 546      13.075  27.252  22.934  1.00 10.00      A   
ATOM   5155  HN  SER A 546      13.082  26.286  22.748  1.00 10.00      A   
ATOM   5156  CA  SER A 546      14.304  27.890  23.389  1.00 10.00      A   
ATOM   5157  CB  SER A 546      15.219  26.857  24.052  1.00 10.00      A   
ATOM   5158  OG  SER A 546      14.503  26.077  24.998  1.00 10.00      A   
ATOM   5159  HG  SER A 546      13.711  26.559  25.270  1.00 10.00      A   
ATOM   5160  C   SER A 546      15.030  28.558  22.222  1.00 10.00      A   
ATOM   5161  O   SER A 546      16.157  29.028  22.360  1.00 10.00      A   
ATOM   5162  N   ARG A 547      14.379  28.586  21.071  1.00 10.00      A   
ATOM   5163  HN  ARG A 547      13.477  28.202  21.022  1.00 10.00      A   
ATOM   5164  CA  ARG A 547      14.949  29.193  19.881  1.00 10.00      A   
ATOM   5165  CB  ARG A 547      15.143  28.130  18.792  1.00 10.00      A   
ATOM   5166  CG  ARG A 547      15.599  26.779  19.328  1.00 10.00      A   
ATOM   5167  CD  ARG A 547      16.212  25.904  18.244  1.00 10.00      A
[truncated: 221,457 more chars]
