# Supplementary material for: Flexibility of intrinsically disordered degrons in AUX/IAA proteins reinforces auxin co-receptor assemblies
Source: Nat Commun. 2020 May 8;11:2277. doi: 10.1038/s41467-020-16147-2 (PMC7210949; doi:10.1038/s41467-020-16147-2)
Supplement: Supplementary file 11 — Supplementary Data 8 [file 41467_2020_16147_MOESM11_ESM.gz › disvis_haddock_files/IAA07/cluster7_3.pdb]

REMARK FILENAME="complex_30w.pdb0"
REMARK ===============================================================
REMARK HADDOCK run for complex
REMARK initial structure: complex_30.pdb
REMARK final NOE weights: unambig 50 amb: 50
REMARK ===============================================================
REMARK            total,bonds,angles,improper,dihe,vdw,elec,air,cdih,coup,rdcs,vean,dani,xpcs,rg
REMARK energies: 225.207, 0, 0, 0, 0, -50.3469, -211.865, 487.418, 0, 0, 0, 0, 0, 0, 0
REMARK ===============================================================
REMARK            bonds,angles,impropers,dihe,air,cdih,coup,rdcs,vean,dani,xpcs
REMARK rms-dev.: 0,0,0,0,0.950292,0,0, 0, 0, 0, 0
REMARK ===============================================================
REMARK               air,cdih,coup,rdcs,vean,dani,xpcs
REMARK               >0.3,>5,>1,>0,>5,>0.2,>0.2
REMARK violations.: 14, 0, 0, 0, 0, 0, 0
REMARK ===============================================================
REMARK                        CVpartition#,violations,rms
REMARK AIRs cross-validation: 2, 27, 2.19759
REMARK ===============================================================
REMARK NCS energy: 0
REMARK ===============================================================
REMARK Symmetry energy: 0
REMARK ===============================================================
REMARK Desolvation energy: 26.6972
REMARK Internal energy free molecules: -17300.3
REMARK Internal energy complex: -33449.2
REMARK Binding energy: -16384.4
REMARK ===============================================================
REMARK buried surface area: 1867.13
REMARK ===============================================================
REMARK water - chain1: 0 0 0
REMARK water - chain2: 0 0 0
REMARK water - chain3: 0 0 0
REMARK water - chain4: 0 0 0
REMARK water - chain5: 0 0 0
REMARK water - chain6: 0 0 0
REMARK ===============================================================
REMARK water - water: 0 0 0
REMARK ===============================================================
REMARK DATE:10-Dec-2019  16:03:41       created by user: enmr049
REMARK VERSION:1.3U
ATOM      1  N   PHE A   9     -41.310   2.746   5.919  1.00 10.00      A   
ATOM      2  HN  PHE A   9     -41.408   2.961   6.873  1.00 10.00      A   
ATOM      3  CA  PHE A   9     -40.342   1.733   5.515  1.00 10.00      A   
ATOM      4  CB  PHE A   9     -39.235   2.352   4.658  1.00 10.00      A   
ATOM      5  CG  PHE A   9     -39.720   3.369   3.667  1.00 10.00      A   
ATOM      6  CD1 PHE A   9     -39.333   4.695   3.781  1.00 10.00      A   
ATOM      7  CD2 PHE A   9     -40.561   3.004   2.630  1.00 10.00      A   
ATOM      8  CE1 PHE A   9     -39.775   5.641   2.878  1.00 10.00      A   
ATOM      9  CE2 PHE A   9     -41.006   3.945   1.722  1.00 10.00      A   
ATOM     10  CZ  PHE A   9     -40.613   5.266   1.847  1.00 10.00      A   
ATOM     11  C   PHE A   9     -39.726   1.059   6.740  1.00 10.00      A   
ATOM     12  O   PHE A   9     -38.960   1.683   7.475  1.00 10.00      A   
ATOM     13  N   PRO A  10     -40.074  -0.213   6.982  1.00 10.00      A   
ATOM     14  CA  PRO A  10     -39.549  -0.980   8.121  1.00 10.00      A   
ATOM     15  CB  PRO A  10     -40.193  -2.358   7.953  1.00 10.00      A   
ATOM     16  CG  PRO A  10     -41.392  -2.119   7.107  1.00 10.00      A   
ATOM     17  CD  PRO A  10     -41.019  -1.003   6.178  1.00 10.00      A   
ATOM     18  C   PRO A  10     -38.027  -1.109   8.068  1.00 10.00      A   
ATOM     19  O   PRO A  10     -37.446  -1.339   7.000  1.00 10.00      A   
ATOM     20  N   GLU A  11     -37.389  -0.971   9.226  1.00 10.00      A   
ATOM     21  HN  GLU A  11     -37.914  -0.803  10.047  1.00 10.00      A   
ATOM     22  CA  GLU A  11     -35.936  -1.057   9.327  1.00 10.00      A   
ATOM     23  CB  GLU A  11     -35.456  -0.757  10.749  1.00 10.00      A   
ATOM     24  CG  GLU A  11     -36.217  -1.491  11.842  1.00 10.00      A   
ATOM     25  CD  GLU A  11     -37.337  -0.659  12.430  1.00 10.00      A   
ATOM     26  OE1 GLU A  11     -37.300  -0.382  13.646  1.00 10.00      A   
ATOM     27  OE2 GLU A  11     -38.260  -0.277  11.680  1.00 10.00      A   
ATOM     28  C   GLU A  11     -35.411  -2.405   8.849  1.00 10.00      A   
ATOM     29  O   GLU A  11     -34.313  -2.486   8.297  1.00 10.00      A   
ATOM     30  N   GLU A  12     -36.205  -3.454   9.045  1.00 10.00      A   
ATOM     31  HN  GLU A  12     -37.068  -3.323   9.498  1.00 10.00      A   
ATOM     32  CA  GLU A  12     -35.816  -4.795   8.617  1.00 10.00      A   
ATOM     33  CB  GLU A  12     -36.852  -5.841   9.043  1.00 10.00      A   
ATOM     34  CG  GLU A  12     -38.279  -5.538   8.606  1.00 10.00      A   
ATOM     35  CD  GLU A  12     -39.268  -6.574   9.103  1.00 10.00      A   
ATOM     36  OE1 GLU A  12     -39.761  -6.436  10.243  1.00 10.00      A   
ATOM     37  OE2 GLU A  12     -39.560  -7.532   8.359  1.00 10.00      A   
ATOM     38  C   GLU A  12     -35.578  -4.844   7.108  1.00 10.00      A   
ATOM     39  O   GLU A  12     -34.685  -5.545   6.634  1.00 10.00      A   
ATOM     40  N   VAL A  13     -36.370  -4.079   6.361  1.00 10.00      A   
ATOM     41  HN  VAL A  13     -37.062  -3.539   6.798  1.00 10.00      A   
ATOM     42  CA  VAL A  13     -36.235  -4.023   4.909  1.00 10.00      A   
ATOM     43  CB  VAL A  13     -37.536  -3.544   4.230  1.00 10.00      A   
ATOM     44  CG1 VAL A  13     -37.520  -3.888   2.748  1.00 10.00      A   
ATOM     45  CG2 VAL A  13     -38.758  -4.144   4.911  1.00 10.00      A   
ATOM     46  C   VAL A  13     -35.101  -3.069   4.535  1.00 10.00      A   
ATOM     47  O   VAL A  13     -34.351  -3.319   3.598  1.00 10.00      A   
ATOM     48  N   LEU A  14     -34.975  -1.982   5.290  1.00 10.00      A   
ATOM     49  HN  LEU A  14     -35.604  -1.841   6.032  1.00 10.00      A   
ATOM     50  CA  LEU A  14     -33.934  -0.984   5.045  1.00 10.00      A   
ATOM     51  CB  LEU A  14     -34.112   0.219   5.973  1.00 10.00      A   
ATOM     52  CG  LEU A  14     -35.410   1.014   5.795  1.00 10.00      A   
ATOM     53  CD1 LEU A  14     -35.555   2.069   6.884  1.00 10.00      A   
ATOM     54  CD2 LEU A  14     -35.466   1.650   4.412  1.00 10.00      A   
ATOM     55  C   LEU A  14     -32.545  -1.586   5.205  1.00 10.00      A   
ATOM     56  O   LEU A  14     -31.631  -1.256   4.454  1.00 10.00      A   
ATOM     57  N   GLU A  15     -32.396  -2.480   6.177  1.00 10.00      A   
ATOM     58  HN  GLU A  15     -33.161  -2.693   6.752  1.00 10.00      A   
ATOM     59  CA  GLU A  15     -31.118  -3.140   6.421  1.00 10.00      A   
ATOM     60  CB  GLU A  15     -31.178  -3.976   7.702  1.00 10.00      A   
ATOM     61  CG  GLU A  15     -29.823  -4.229   8.344  1.00 10.00      A   
ATOM     62  CD  GLU A  15     -29.868  -5.327   9.386  1.00 10.00      A   
ATOM     63  OE1 GLU A  15     -30.220  -5.039  10.550  1.00 10.00      A   
ATOM     64  OE2 GLU A  15     -29.543  -6.485   9.046  1.00 10.00      A   
ATOM     65  C   GLU A  15     -30.740  -4.021   5.231  1.00 10.00      A   
ATOM     66  O   GLU A  15     -29.564  -4.310   5.000  1.00 10.00      A   
ATOM     67  N   HIS A  16     -31.751  -4.442   4.481  1.00 10.00      A   
ATOM     68  HN  HIS A  16     -32.664  -4.180   4.724  1.00 10.00      A   
ATOM     69  CA  HIS A  16     -31.546  -5.278   3.305  1.00 10.00      A   
ATOM     70  CB  HIS A  16     -32.850  -6.003   2.938  1.00 10.00      A   
ATOM     71  CG  HIS A  16     -32.658  -7.293   2.199  1.00 10.00      A   
ATOM     72  ND1 HIS A  16     -33.104  -8.490   2.713  1.00 10.00      A   
ATOM     73  CD2 HIS A  16     -32.069  -7.517   0.997  1.00 10.00      A   
ATOM     74  CE1 HIS A  16     -32.779  -9.409   1.818  1.00 10.00      A   
ATOM     75  NE2 HIS A  16     -32.150  -8.863   0.768  1.00 10.00      A   
ATOM     76  HE2 HIS A  16     -31.799  -9.342  -0.015  1.00 10.00      A   
ATOM     77  C   HIS A  16     -31.075  -4.410   2.139  1.00 10.00      A   
ATOM     78  O   HIS A  16     -30.264  -4.833   1.317  1.00 10.00      A   
ATOM     79  N   VAL A  17     -31.590  -3.187   2.085  1.00 10.00      A   
ATOM     80  HN  VAL A  17     -32.241  -2.912   2.766  1.00 10.00      A   
ATOM     81  CA  VAL A  17     -31.224  -2.245   1.035  1.00 10.00      A   
ATOM     82  CB  VAL A  17     -32.201  -1.048   0.992  1.00 10.00      A   
ATOM     83  CG1 VAL A  17     -31.967  -0.199  -0.249  1.00 10.00      A   
ATOM     84  CG2 VAL A  17     -33.644  -1.513   1.062  1.00 10.00      A   
ATOM     85  C   VAL A  17     -29.825  -1.698   1.291  1.00 10.00      A   
ATOM     86  O   VAL A  17     -28.990  -1.618   0.386  1.00 10.00      A   
ATOM     87  N   PHE A  18     -29.575  -1.351   2.548  1.00 10.00      A   
ATOM     88  HN  PHE A  18     -30.281  -1.474   3.221  1.00 10.00      A   
ATOM     89  CA  PHE A  18     -28.297  -0.784   2.968  1.00 10.00      A   
ATOM     90  CB  PHE A  18     -28.347  -0.373   4.442  1.00 10.00      A   
ATOM     91  CG  PHE A  18     -29.232   0.810   4.727  1.00 10.00      A   
ATOM     92  CD1 PHE A  18     -29.475   1.205   6.029  1.00 10.00      A   
ATOM     93  CD2 PHE A  18     -29.814   1.529   3.696  1.00 10.00      A   
ATOM     94  CE1 PHE A  18     -30.286   2.290   6.300  1.00 10.00      A   
ATOM     95  CE2 PHE A  18     -30.627   2.616   3.958  1.00 10.00      A   
ATOM     96  CZ  PHE A  18     -30.861   3.000   5.264  1.00 10.00      A   
ATOM     97  C   PHE A  18     -27.126  -1.732   2.730  1.00 10.00      A   
ATOM     98  O   PHE A  18     -25.987  -1.288   2.582  1.00 10.00      A   
ATOM     99  N   SER A  19     -27.400  -3.029   2.678  1.00 10.00      A   
ATOM    100  HN  SER A  19     -28.330  -3.332   2.771  1.00 10.00      A   
ATOM    101  CA  SER A  19     -26.343  -4.011   2.462  1.00 10.00      A   
ATOM    102  CB  SER A  19     -26.732  -5.382   3.016  1.00 10.00      A   
ATOM    103  OG  SER A  19     -28.140  -5.536   3.050  1.00 10.00      A   
ATOM    104  HG  SER A  19     -28.491  -5.107   3.842  1.00 10.00      A   
ATOM    105  C   SER A  19     -25.937  -4.098   0.993  1.00 10.00      A   
ATOM    106  O   SER A  19     -24.986  -4.798   0.642  1.00 10.00      A   
ATOM    107  N   PHE A  20     -26.659  -3.387   0.132  1.00 10.00      A   
ATOM    108  HN  PHE A  20     -27.421  -2.858   0.463  1.00 10.00      A   
ATOM    109  CA  PHE A  20     -26.347  -3.376  -1.290  1.00 10.00      A   
ATOM    110  CB  PHE A  20     -27.607  -3.152  -2.132  1.00 10.00      A   
ATOM    111  CG  PHE A  20     -28.332  -4.421  -2.471  1.00 10.00      A   
ATOM    112  CD1 PHE A  20     -29.477  -4.783  -1.787  1.00 10.00      A   
ATOM    113  CD2 PHE A  20     -27.860  -5.256  -3.470  1.00 10.00      A   
ATOM    114  CE1 PHE A  20     -30.145  -5.954  -2.088  1.00 10.00      A   
ATOM    115  CE2 PHE A  20     -28.522  -6.429  -3.779  1.00 10.00      A   
ATOM    116  CZ  PHE A  20     -29.667  -6.778  -3.087  1.00 10.00      A   
ATOM    117  C   PHE A  20     -25.302  -2.312  -1.598  1.00 10.00      A   
ATOM    118  O   PHE A  20     -24.713  -2.296  -2.682  1.00 10.00      A   
ATOM    119  N   ILE A  21     -25.072  -1.431  -0.635  1.00 10.00      A   
ATOM    120  HN  ILE A  21     -25.572  -1.502   0.207  1.00 10.00      A   
ATOM    121  CA  ILE A  21     -24.093  -0.366  -0.784  1.00 10.00      A   
ATOM    122  CB  ILE A  21     -24.756   1.028  -0.706  1.00 10.00      A   
ATOM    123  CG1 ILE A  21     -26.030   1.088  -1.563  1.00 10.00      A   
ATOM    124  CG2 ILE A  21     -23.771   2.110  -1.134  1.00 10.00      A   
ATOM    125  CD1 ILE A  21     -26.890   2.306  -1.290  1.00 10.00      A   
ATOM    126  C   ILE A  21     -23.060  -0.475   0.328  1.00 10.00      A   
ATOM    127  O   ILE A  21     -23.396  -0.339   1.507  1.00 10.00      A   
ATOM    128  N   GLN A  22     -21.810  -0.736  -0.032  1.00 10.00      A   
ATOM    129  HN  GLN A  22     -21.594  -0.858  -0.986  1.00 10.00      A   
ATOM    130  CA  GLN A  22     -20.752  -0.861   0.964  1.00 10.00      A   
ATOM    131  CB  GLN A  22     -20.172  -2.274   0.989  1.00 10.00      A   
ATOM    132  CG  GLN A  22     -20.600  -3.084   2.203  1.00 10.00      A   
ATOM    133  CD  GLN A  22     -20.203  -2.432   3.519  1.00 10.00      A   
ATOM    134  OE1 GLN A  22     -20.915  -2.539   4.519  1.00 10.00      A   
ATOM    135  NE2 GLN A  22     -19.061  -1.757   3.534  1.00 10.00      A   
ATOM    136 HE21 GLN A  22     -18.536  -1.709   2.702  1.00 10.00      A   
ATOM    137 HE22 GLN A  22     -18.788  -1.329   4.370  1.00 10.00      A   
ATOM    138  C   GLN A  22     -19.649   0.174   0.772  1.00 10.00      A   
ATOM    139  O   GLN A  22     -18.590   0.089   1.396  1.00 10.00      A   
ATOM    140  N   LEU A  23     -19.896   1.151  -0.087  1.00 10.00      A   
ATOM    141  HN  LEU A  23     -20.754   1.175  -0.558  1.00 10.00      A   
ATOM    142  CA  LEU A  23     -18.914   2.197  -0.327  1.00 10.00      A   
ATOM    143  CB  LEU A  23     -19.117   2.852  -1.695  1.00 10.00      A   
ATOM    144  CG  LEU A  23     -18.151   2.402  -2.797  1.00 10.00      A   
ATOM    145  CD1 LEU A  23     -18.363   0.936  -3.147  1.00 10.00      A   
ATOM    146  CD2 LEU A  23     -18.293   3.278  -4.030  1.00 10.00      A   
ATOM    147  C   LEU A  23     -18.971   3.226   0.792  1.00 10.00      A   
ATOM    148  O   LEU A  23     -20.007   3.856   1.009  1.00 10.00      A   
ATOM    149  N   ASP A  24     -17.854   3.371   1.497  1.00 10.00      A   
ATOM    150  HN  ASP A  24     -17.072   2.834   1.249  1.00 10.00      A   
ATOM    151  CA  ASP A  24     -17.735   4.289   2.633  1.00 10.00      A   
ATOM    152  CB  ASP A  24     -16.280   4.384   3.101  1.00 10.00      A   
ATOM    153  CG  ASP A  24     -15.627   3.024   3.265  1.00 10.00      A   
ATOM    154  OD1 ASP A  24     -15.485   2.553   4.411  1.00 10.00      A   
ATOM    155  OD2 ASP A  24     -15.254   2.418   2.238  1.00 10.00      A   
ATOM    156  C   ASP A  24     -18.277   5.683   2.337  1.00 10.00      A   
ATOM    157  O   ASP A  24     -19.084   6.218   3.098  1.00 10.00      A   
ATOM    158  N   LYS A  25     -17.847   6.259   1.223  1.00 10.00      A   
ATOM    159  HN  LYS A  25     -17.223   5.773   0.643  1.00 10.00      A   
ATOM    160  CA  LYS A  25     -18.282   7.597   0.840  1.00 10.00      A   
ATOM    161  CB  LYS A  25     -17.584   8.057  -0.435  1.00 10.00      A   
ATOM    162  CG  LYS A  25     -16.071   8.132  -0.308  1.00 10.00      A   
ATOM    163  CD  LYS A  25     -15.448   8.731  -1.557  1.00 10.00      A   
ATOM    164  CE  LYS A  25     -13.949   8.476  -1.613  1.00 10.00      A   
ATOM    165  NZ  LYS A  25     -13.227   9.092  -0.468  1.00 10.00      A   
ATOM    166  HZ1 LYS A  25     -12.203   8.939  -0.572  1.00 10.00      A   
ATOM    167  HZ2 LYS A  25     -13.537   8.665   0.423  1.00 10.00      A   
ATOM    168  HZ3 LYS A  25     -13.410  10.118  -0.438  1.00 10.00      A   
ATOM    169  C   LYS A  25     -19.802   7.679   0.697  1.00 10.00      A   
ATOM    170  O   LYS A  25     -20.425   8.624   1.182  1.00 10.00      A   
ATOM    171  N   ASP A  26     -20.399   6.683   0.051  1.00 10.00      A   
ATOM    172  HN  ASP A  26     -19.858   5.949  -0.306  1.00 10.00      A   
ATOM    173  CA  ASP A  26     -21.848   6.658  -0.129  1.00 10.00      A   
ATOM    174  CB  ASP A  26     -22.268   5.610  -1.160  1.00 10.00      A   
ATOM    175  CG  ASP A  26     -22.120   6.098  -2.583  1.00 10.00      A   
ATOM    176  OD1 ASP A  26     -22.691   7.155  -2.924  1.00 10.00      A   
ATOM    177  OD2 ASP A  26     -21.429   5.422  -3.374  1.00 10.00      A   
ATOM    178  C   ASP A  26     -22.541   6.392   1.200  1.00 10.00      A   
ATOM    179  O   ASP A  26     -23.584   6.976   1.500  1.00 10.00      A   
ATOM    180  N   ARG A  27     -21.937   5.516   1.999  1.00 10.00      A   
ATOM    181  HN  ARG A  27     -21.104   5.087   1.693  1.00 10.00      A   
ATOM    182  CA  ARG A  27     -22.468   5.168   3.307  1.00 10.00      A   
ATOM    183  CB  ARG A  27     -21.588   4.113   3.986  1.00 10.00      A   
ATOM    184  CG  ARG A  27     -21.930   2.679   3.622  1.00 10.00      A   
ATOM    185  CD  ARG A  27     -23.309   2.304   4.131  1.00 10.00      A   
ATOM    186  NE  ARG A  27     -23.574   0.874   3.994  1.00 10.00      A   
ATOM    187  HE  ARG A  27     -23.552   0.497   3.081  1.00 10.00      A   
ATOM    188  CZ  ARG A  27     -23.846   0.070   5.016  1.00 10.00      A   
ATOM    189  NH1 ARG A  27     -23.889   0.546   6.254  1.00 10.00      A   
ATOM    190 HH11 ARG A  27     -23.705   1.571   6.443  1.00 10.00      A   
ATOM    191 HH12 ARG A  27     -24.106  -0.088   7.047  1.00 10.00      A   
ATOM    192  NH2 ARG A  27     -24.086  -1.217   4.798  1.00 10.00      A   
ATOM    193 HH21 ARG A  27     -24.067  -1.593   3.825  1.00 10.00      A   
ATOM    194 HH22 ARG A  27     -24.299  -1.855   5.600  1.00 10.00      A   
ATOM    195  C   ARG A  27     -22.568   6.409   4.187  1.00 10.00      A   
ATOM    196  O   ARG A  27     -23.530   6.577   4.935  1.00 10.00      A   
ATOM    197  N   ASN A  28     -21.569   7.279   4.083  1.00 10.00      A   
ATOM    198  HN  ASN A  28     -20.821   7.076   3.475  1.00 10.00      A   
ATOM    199  CA  ASN A  28     -21.543   8.514   4.857  1.00 10.00      A   
ATOM    200  CB  ASN A  28     -20.234   9.281   4.641  1.00 10.00      A   
ATOM    201  CG  ASN A  28     -19.046   8.580   5.272  1.00 10.00      A   
ATOM    202  OD1 ASN A  28     -19.199   7.794   6.211  1.00 10.00      A   
ATOM    203  ND2 ASN A  28     -17.857   8.868   4.773  1.00 10.00      A   
ATOM    204 HD21 ASN A  28     -17.804   9.509   4.021  1.00 10.00      A   
ATOM    205 HD22 ASN A  28     -17.068   8.426   5.167  1.00 10.00      A   
ATOM    206  C   ASN A  28     -22.743   9.390   4.517  1.00 10.00      A   
ATOM    207  O   ASN A  28     -23.319  10.042   5.388  1.00 10.00      A   
ATOM    208  N   SER A  29     -23.122   9.397   3.249  1.00 10.00      A   
ATOM    209  HN  SER A  29     -22.614   8.877   2.589  1.00 10.00      A   
ATOM    210  CA  SER A  29     -24.268  10.174   2.810  1.00 10.00      A   
ATOM    211  CB  SER A  29     -24.318  10.192   1.282  1.00 10.00      A   
ATOM    212  OG  SER A  29     -23.018  10.405   0.751  1.00 10.00      A   
ATOM    213  HG  SER A  29     -22.861   9.783   0.035  1.00 10.00      A   
ATOM    214  C   SER A  29     -25.551   9.581   3.392  1.00 10.00      A   
ATOM    215  O   SER A  29     -26.440  10.309   3.830  1.00 10.00      A   
ATOM    216  N   VAL A  30     -25.620   8.254   3.425  1.00 10.00      A   
ATOM    217  HN  VAL A  30     -24.868   7.731   3.069  1.00 10.00      A   
ATOM    218  CA  VAL A  30     -26.780   7.551   3.959  1.00 10.00      A   
ATOM    219  CB  VAL A  30     -26.713   6.032   3.663  1.00 10.00      A   
ATOM    220  CG1 VAL A  30     -28.011   5.346   4.060  1.00 10.00      A   
ATOM    221  CG2 VAL A  30     -26.414   5.783   2.192  1.00 10.00      A   
ATOM    222  C   VAL A  30     -26.902   7.766   5.468  1.00 10.00      A   
ATOM    223  O   VAL A  30     -27.997   7.711   6.026  1.00 10.00      A   
ATOM    224  N   SER A  31     -25.778   8.020   6.126  1.00 10.00      A   
ATOM    225  HN  SER A  31     -24.932   8.043   5.634  1.00 10.00      A   
ATOM    226  CA  SER A  31     -25.780   8.235   7.568  1.00 10.00      A   
ATOM    227  CB  SER A  31     -24.439   7.833   8.193  1.00 10.00      A   
ATOM    228  OG  SER A  31     -23.361   8.566   7.632  1.00 10.00      A   
ATOM    229  HG  SER A  31     -23.687   9.118   6.905  1.00 10.00      A   
ATOM    230  C   SER A  31     -26.136   9.674   7.932  1.00 10.00      A   
ATOM    231  O   SER A  31     -26.239  10.013   9.109  1.00 10.00      A   
ATOM    232  N   LEU A  32     -26.340  10.511   6.925  1.00 10.00      A   
ATOM    233  HN  LEU A  32     -26.274  10.178   6.004  1.00 10.00      A   
ATOM    234  CA  LEU A  32     -26.668  11.915   7.155  1.00 10.00      A   
ATOM    235  CB  LEU A  32     -25.589  12.821   6.554  1.00 10.00      A   
ATOM    236  CG  LEU A  32     -24.289  12.951   7.348  1.00 10.00      A   
ATOM    237  CD1 LEU A  32     -23.162  13.395   6.432  1.00 10.00      A   
ATOM    238  CD2 LEU A  32     -24.463  13.945   8.487  1.00 10.00      A   
ATOM    239  C   LEU A  32     -28.042  12.280   6.592  1.00 10.00      A   
ATOM    240  O   LEU A  32     -28.340  13.455   6.377  1.00 10.00      A   
ATOM    241  N   VAL A  33     -28.883  11.275   6.379  1.00 10.00      A   
ATOM    242  HN  VAL A  33     -28.606  10.361   6.606  1.00 10.00      A   
ATOM    243  CA  VAL A  33     -30.220  11.501   5.835  1.00 10.00      A   
ATOM    244  CB  VAL A  33     -30.752  10.259   5.090  1.00 10.00      A   
ATOM    245  CG1 VAL A  33     -32.099  10.549   4.448  1.00 10.00      A   
ATOM    246  CG2 VAL A  33     -29.752   9.806   4.041  1.00 10.00      A   
ATOM    247  C   VAL A  33     -31.201  11.899   6.937  1.00 10.00      A   
ATOM    248  O   VAL A  33     -31.961  12.866   6.788  1.00 10.00      A   
ATOM    249  N   CYS A  34     -31.175  11.151   8.035  1.00 10.00      A   
ATOM    250  HN  CYS A  34     -30.544  10.396   8.081  1.00 10.00      A   
ATOM    251  CA  CYS A  34     -32.048  11.408   9.175  1.00 10.00      A   
ATOM    252  CB  CYS A  34     -33.513  11.129   8.820  1.00 10.00      A   
ATOM    253  SG  CYS A  34     -33.786   9.600   7.892  1.00 10.00      A   
ATOM    254  HG  CYS A  34     -34.505   9.902   6.819  1.00 10.00      A   
ATOM    255  C   CYS A  34     -31.622  10.573  10.378  1.00 10.00      A   
ATOM    256  O   CYS A  34     -30.823   9.642  10.248  1.00 10.00      A   
ATOM    257  N   LYS A  35     -32.162  10.906  11.544  1.00 10.00      A   
ATOM    258  HN  LYS A  35     -32.805  11.664  11.576  1.00 10.00      A   
ATOM    259  CA  LYS A  35     -31.841  10.198  12.777  1.00 10.00      A   
ATOM    260  CB  LYS A  35     -32.531  10.874  13.973  1.00 10.00      A   
ATOM    261  CG  LYS A  35     -32.043  10.409  15.341  1.00 10.00      A   
ATOM    262  CD  LYS A  35     -30.606  10.837  15.608  1.00 10.00      A   
ATOM    263  CE  LYS A  35     -30.521  12.312  15.977  1.00 10.00      A   
ATOM    264  NZ  LYS A  35     -30.227  12.509  17.420  1.00 10.00      A   
ATOM    265  HZ1 LYS A  35     -29.573  11.772  17.755  1.00 10.00      A   
ATOM    266  HZ2 LYS A  35     -31.103  12.455  17.977  1.00 10.00      A   
ATOM    267  HZ3 LYS A  35     -29.788  13.445  17.576  1.00 10.00      A   
ATOM    268  C   LYS A  35     -32.228   8.721  12.681  1.00 10.00      A   
ATOM    269  O   LYS A  35     -31.464   7.843  13.085  1.00 10.00      A   
ATOM    270  N   SER A  36     -33.405   8.459  12.130  1.00 10.00      A   
ATOM    271  HN  SER A  36     -33.970   9.206  11.829  1.00 10.00      A   
ATOM    272  CA  SER A  36     -33.898   7.101  11.975  1.00 10.00      A   
ATOM    273  CB  SER A  36     -35.310   7.136  11.385  1.00 10.00      A   
ATOM    274  OG  SER A  36     -36.023   8.266  11.866  1.00 10.00      A   
ATOM    275  HG  SER A  36     -36.717   7.977  12.474  1.00 10.00      A   
ATOM    276  C   SER A  36     -32.967   6.254  11.096  1.00 10.00      A   
ATOM    277  O   SER A  36     -32.580   5.142  11.473  1.00 10.00      A   
ATOM    278  N   TRP A  37     -32.587   6.789   9.937  1.00 10.00      A   
ATOM    279  HN  TRP A  37     -32.892   7.689   9.699  1.00 10.00      A   
ATOM    280  CA  TRP A  37     -31.715   6.071   9.015  1.00 10.00      A   
ATOM    281  CB  TRP A  37     -31.655   6.769   7.655  1.00 10.00      A   
ATOM    282  CG  TRP A  37     -32.774   6.396   6.731  1.00 10.00      A   
ATOM    283  CD1 TRP A  37     -34.051   6.059   7.077  1.00 10.00      A   
ATOM    284  CD2 TRP A  37     -32.715   6.326   5.304  1.00 10.00      A   
ATOM    285  NE1 TRP A  37     -34.788   5.782   5.953  1.00 10.00      A   
ATOM    286  HE1 TRP A  37     -35.732   5.517   5.941  1.00 10.00      A   
ATOM    287  CE2 TRP A  37     -33.990   5.938   4.851  1.00 10.00      A   
ATOM    288  CE3 TRP A  37     -31.703   6.551   4.363  1.00 10.00      A   
ATOM    289  CZ2 TRP A  37     -34.285   5.775   3.501  1.00 10.00      A   
ATOM    290  CZ3 TRP A  37     -31.996   6.390   3.023  1.00 10.00      A   
ATOM    291  CH2 TRP A  37     -33.275   6.003   2.603  1.00 10.00      A   
ATOM    292  C   TRP A  37     -30.317   5.903   9.596  1.00 10.00      A   
ATOM    293  O   TRP A  37     -29.677   4.869   9.401  1.00 10.00      A   
ATOM    294  N   TYR A  38     -29.860   6.911  10.330  1.00 10.00      A   
ATOM    295  HN  TYR A  38     -30.434   7.702  10.469  1.00 10.00      A   
ATOM    296  CA  TYR A  38     -28.535   6.876  10.943  1.00 10.00      A   
ATOM    297  CB  TYR A  38     -28.231   8.195  11.670  1.00 10.00      A   
ATOM    298  CG  TYR A  38     -26.949   8.170  12.477  1.00 10.00      A   
ATOM    299  CD1 TYR A  38     -26.980   8.100  13.864  1.00 10.00      A   
ATOM    300  CD2 TYR A  38     -25.709   8.203  11.852  1.00 10.00      A   
ATOM    301  CE1 TYR A  38     -25.814   8.062  14.604  1.00 10.00      A   
ATOM    302  CE2 TYR A  38     -24.537   8.168  12.584  1.00 10.00      A   
ATOM    303  CZ  TYR A  38     -24.595   8.097  13.960  1.00 10.00      A   
ATOM    304  OH  TYR A  38     -23.431   8.058  14.698  1.00 10.00      A   
ATOM    305  HH  TYR A  38     -23.006   8.922  14.679  1.00 10.00      A   
ATOM    306  C   TYR A  38     -28.409   5.700  11.908  1.00 10.00      A   
ATOM    307  O   TYR A  38     -27.410   4.982  11.893  1.00 10.00      A   
ATOM    308  N   GLU A  39     -29.438   5.501  12.725  1.00 10.00      A   
ATOM    309  HN  GLU A  39     -30.211   6.106  12.674  1.00 10.00      A   
ATOM    310  CA  GLU A  39     -29.451   4.419  13.707  1.00 10.00      A   
ATOM    311  CB  GLU A  39     -30.663   4.545  14.629  1.00 10.00      A   
ATOM    312  CG  GLU A  39     -30.587   5.736  15.570  1.00 10.00      A   
ATOM    313  CD  GLU A  39     -29.487   5.591  16.602  1.00 10.00      A   
ATOM    314  OE1 GLU A  39     -29.769   5.072  17.702  1.00 10.00      A   
ATOM    315  OE2 GLU A  39     -28.337   5.997  16.324  1.00 10.00      A   
ATOM    316  C   GLU A  39     -29.411   3.039  13.051  1.00 10.00      A   
ATOM    317  O   GLU A  39     -29.040   2.050  13.682  1.00 10.00      A   
ATOM    318  N   ILE A  40     -29.792   2.979  11.784  1.00 10.00      A   
ATOM    319  HN  ILE A  40     -30.081   3.798  11.331  1.00 10.00      A   
ATOM    320  CA  ILE A  40     -29.782   1.727  11.048  1.00 10.00      A   
ATOM    321  CB  ILE A  40     -30.931   1.663  10.017  1.00 10.00      A   
ATOM    322  CG1 ILE A  40     -32.276   1.951  10.692  1.00 10.00      A   
ATOM    323  CG2 ILE A  40     -30.959   0.307   9.324  1.00 10.00      A   
ATOM    324  CD1 ILE A  40     -33.363   2.372   9.724  1.00 10.00      A   
ATOM    325  C   ILE A  40     -28.445   1.566  10.327  1.00 10.00      A   
ATOM    326  O   ILE A  40     -27.846   0.495  10.340  1.00 10.00      A   
ATOM    327  N   GLU A  41     -27.979   2.656   9.720  1.00 10.00      A   
ATOM    328  HN  GLU A  41     -28.509   3.483   9.760  1.00 10.00      A   
ATOM    329  CA  GLU A  41     -26.715   2.670   8.984  1.00 10.00      A   
ATOM    330  CB  GLU A  41     -26.473   4.067   8.395  1.00 10.00      A   
ATOM    331  CG  GLU A  41     -25.538   4.111   7.191  1.00 10.00      A   
ATOM    332  CD  GLU A  41     -24.074   3.970   7.557  1.00 10.00      A   
ATOM    333  OE1 GLU A  41     -23.545   4.852   8.254  1.00 10.00      A   
ATOM    334  OE2 GLU A  41     -23.447   2.974   7.144  1.00 10.00      A   
ATOM    335  C   GLU A  41     -25.547   2.263   9.880  1.00 10.00      A   
ATOM    336  O   GLU A  41     -24.756   1.386   9.530  1.00 10.00      A   
ATOM    337  N   ARG A  42     -25.469   2.885  11.046  1.00 10.00      A   
ATOM    338  HN  ARG A  42     -26.152   3.556  11.273  1.00 10.00      A   
ATOM    339  CA  ARG A  42     -24.394   2.614  11.997  1.00 10.00      A   
ATOM    340  CB  ARG A  42     -24.479   3.576  13.188  1.00 10.00      A   
ATOM    341  CG  ARG A  42     -25.737   3.422  14.025  1.00 10.00      A   
ATOM    342  CD  ARG A  42     -25.799   4.452  15.139  1.00 10.00      A   
ATOM    343  NE  ARG A  42     -24.881   4.140  16.230  1.00 10.00      A   
ATOM    344  HE  ARG A  42     -24.037   3.683  15.995  1.00 10.00      A   
ATOM    345  CZ  ARG A  42     -25.122   4.431  17.507  1.00 10.00      A   
ATOM    346  NH1 ARG A  42     -26.256   5.039  17.853  1.00 10.00      A   
ATOM    347 HH11 ARG A  42     -26.969   5.296  17.121  1.00 10.00      A   
ATOM    348 HH12 ARG A  42     -26.446   5.263  18.851  1.00 10.00      A   
ATOM    349  NH2 ARG A  42     -24.230   4.114  18.439  1.00 10.00      A   
ATOM    350 HH21 ARG A  42     -23.334   3.633  18.176  1.00 10.00      A   
ATOM    351 HH22 ARG A  42     -24.416   4.339  19.439  1.00 10.00      A   
ATOM    352  C   ARG A  42     -24.384   1.158  12.479  1.00 10.00      A   
ATOM    353  O   ARG A  42     -23.349   0.646  12.902  1.00 10.00      A   
ATOM    354  N   TRP A  43     -25.529   0.491  12.394  1.00 10.00      A   
ATOM    355  HN  TRP A  43     -26.317   0.936  12.019  1.00 10.00      A   
ATOM    356  CA  TRP A  43     -25.641  -0.892  12.841  1.00 10.00      A   
ATOM    357  CB  TRP A  43     -26.906  -1.091  13.682  1.00 10.00      A   
ATOM    358  CG  TRP A  43     -26.756  -0.657  15.112  1.00 10.00      A   
ATOM    359  CD1 TRP A  43     -26.933   0.601  15.615  1.00 10.00      A   
ATOM    360  CD2 TRP A  43     -26.393  -1.484  16.225  1.00 10.00      A   
ATOM    361  NE1 TRP A  43     -26.701   0.607  16.970  1.00 10.00      A   
ATOM    362  HE1 TRP A  43     -26.766   1.393  17.559  1.00 10.00      A   
ATOM    363  CE2 TRP A  43     -26.368  -0.660  17.368  1.00 10.00      A   
ATOM    364  CE3 TRP A  43     -26.086  -2.842  16.365  1.00 10.00      A   
ATOM    365  CZ2 TRP A  43     -26.049  -1.149  18.632  1.00 10.00      A   
ATOM    366  CZ3 TRP A  43     -25.770  -3.325  17.620  1.00 10.00      A   
ATOM    367  CH2 TRP A  43     -25.753  -2.481  18.737  1.00 10.00      A   
ATOM    368  C   TRP A  43     -25.612  -1.881  11.678  1.00 10.00      A   
ATOM    369  O   TRP A  43     -25.852  -3.074  11.868  1.00 10.00      A   
ATOM    370  N   CYS A  44     -25.324  -1.393  10.476  1.00 10.00      A   
ATOM    371  HN  CYS A  44     -25.163  -0.430  10.369  1.00 10.00      A   
ATOM    372  CA  CYS A  44     -25.268  -2.263   9.309  1.00 10.00      A   
ATOM    373  CB  CYS A  44     -26.541  -2.144   8.465  1.00 10.00      A   
ATOM    374  SG  CYS A  44     -26.813  -0.511   7.742  1.00 10.00      A   
ATOM    375  HG  CYS A  44     -27.229   0.294   8.711  1.00 10.00      A   
ATOM    376  C   CYS A  44     -24.024  -2.019   8.455  1.00 10.00      A   
ATOM    377  O   CYS A  44     -23.964  -2.452   7.301  1.00 10.00      A   
ATOM    378  N   ARG A  45     -23.036  -1.319   9.005  1.00 10.00      A   
ATOM    379  HN  ARG A  45     -23.127  -0.986   9.922  1.00 10.00      A   
ATOM    380  CA  ARG A  45     -21.807  -1.057   8.269  1.00 10.00      A   
ATOM    381  CB  ARG A  45     -21.198   0.296   8.648  1.00 10.00      A   
ATOM    382  CG  ARG A  45     -20.323   0.897   7.557  1.00 10.00      A   
ATOM    383  CD  ARG A  45     -19.710   2.224   7.978  1.00 10.00      A   
ATOM    384  NE  ARG A  45     -20.629   3.352   7.813  1.00 10.00      A   
ATOM    385  HE  ARG A  45     -21.582   3.198   8.025  1.00 10.00      A   
ATOM    386  CZ  ARG A  45     -20.262   4.558   7.369  1.00 10.00      A   
ATOM    387  NH1 ARG A  45     -19.001   4.798   7.023  1.00 10.00      A   
ATOM    388 HH11 ARG A  45     -18.724   5.747   6.680  1.00 10.00      A   
ATOM    389 HH12 ARG A  45     -18.281   4.043   7.086  1.00 10.00      A   
ATOM    390  NH2 ARG A  45     -21.157   5.533   7.300  1.00 10.00      A   
ATOM    391 HH21 ARG A  45     -22.156   5.357   7.597  1.00 10.00      A   
ATOM    392 HH22 ARG A  45     -20.882   6.479   6.956  1.00 10.00      A   
ATOM    393  C   ARG A  45     -20.824  -2.201   8.508  1.00 10.00      A   
ATOM    394  O   ARG A  45     -20.230  -2.310   9.580  1.00 10.00      A   
ATOM    395  N   ARG A  46     -20.678  -3.054   7.503  1.00 10.00      A   
ATOM    396  HN  ARG A  46     -21.173  -2.893   6.669  1.00 10.00      A   
ATOM    397  CA  ARG A  46     -19.807  -4.227   7.589  1.00 10.00      A   
ATOM    398  CB  ARG A  46     -20.100  -5.189   6.433  1.00 10.00      A   
ATOM    399  CG  ARG A  46     -21.564  -5.562   6.253  1.00 10.00      A   
ATOM    400  CD  ARG A  46     -21.842  -5.928   4.802  1.00 10.00      A   
ATOM    401  NE  ARG A  46     -22.954  -6.869   4.649  1.00 10.00      A   
ATOM    402  HE  ARG A  46     -23.646  -6.872   5.350  1.00 10.00      A   
ATOM    403  CZ  ARG A  46     -23.068  -7.708   3.616  1.00 10.00      A   
ATOM    404  NH1 ARG A  46     -22.145  -7.724   2.660  1.00 10.00      A   
ATOM    405 HH11 ARG A  46     -21.322  -7.085   2.713  1.00 10.00      A   
ATOM    406 HH12 ARG A  46     -22.236  -8.377   1.853  1.00 10.00      A   
ATOM    407  NH2 ARG A  46     -24.103  -8.537   3.542  1.00 10.00      A   
ATOM    408 HH21 ARG A  46     -24.834  -8.536   4.287  1.00 10.00      A   
ATOM    409 HH22 ARG A  46     -24.192  -9.194   2.734  1.00 10.00      A   
ATOM    410  C   ARG A  46     -18.324  -3.868   7.566  1.00 10.00      A   
ATOM    411  O   ARG A  46     -17.500  -4.551   8.178  1.00 10.00      A   
ATOM    412  N   LYS A  47     -17.984  -2.797   6.869  1.00 10.00      A   
ATOM    413  HN  LYS A  47     -18.680  -2.268   6.434  1.00 10.00      A   
ATOM    414  CA  LYS A  47     -16.592  -2.387   6.749  1.00 10.00      A   
ATOM    415  CB  LYS A  47     -16.077  -2.738   5.346  1.00 10.00      A   
ATOM    416  CG  LYS A  47     -14.733  -2.125   4.976  1.00 10.00      A   
ATOM    417  CD  LYS A  47     -14.874  -1.188   3.788  1.00 10.00      A   
ATOM    418  CE  LYS A  47     -13.558  -0.511   3.455  1.00 10.00      A   
ATOM    419  NZ  LYS A  47     -13.667   0.326   2.235  1.00 10.00      A   
ATOM    420  HZ1 LYS A  47     -12.724   0.639   1.931  1.00 10.00      A   
ATOM    421  HZ2 LYS A  47     -14.256   1.169   2.428  1.00 10.00      A   
ATOM    422  HZ3 LYS A  47     -14.106  -0.213   1.464  1.00 10.00      A   
ATOM    423  C   LYS A  47     -16.406  -0.896   7.031  1.00 10.00      A   
ATOM    424  O   LYS A  47     -17.257  -0.079   6.681  1.00 10.00      A   
ATOM    425  N   VAL A  48     -15.291  -0.559   7.666  1.00 10.00      A   
ATOM    426  HN  VAL A  48     -14.660  -1.267   7.931  1.00 10.00      A   
ATOM    427  CA  VAL A  48     -14.960   0.828   7.979  1.00 10.00      A   
ATOM    428  CB  VAL A  48     -15.056   1.140   9.490  1.00 10.00      A   
ATOM    429  CG1 VAL A  48     -16.505   1.143   9.950  1.00 10.00      A   
ATOM    430  CG2 VAL A  48     -14.228   0.160  10.311  1.00 10.00      A   
ATOM    431  C   VAL A  48     -13.558   1.162   7.480  1.00 10.00      A   
ATOM    432  O   VAL A  48     -12.634   0.361   7.626  1.00 10.00      A   
ATOM    433  N   PHE A  49     -13.409   2.331   6.877  1.00 10.00      A   
ATOM    434  HN  PHE A  49     -14.186   2.921   6.777  1.00 10.00      A   
ATOM    435  CA  PHE A  49     -12.123   2.766   6.358  1.00 10.00      A   
ATOM    436  CB  PHE A  49     -12.201   3.013   4.844  1.00 10.00      A   
ATOM    437  CG  PHE A  49     -11.057   3.819   4.290  1.00 10.00      A   
ATOM    438  CD1 PHE A  49      -9.804   3.252   4.120  1.00 10.00      A   
ATOM    439  CD2 PHE A  49     -11.235   5.149   3.943  1.00 10.00      A   
ATOM    440  CE1 PHE A  49      -8.753   3.996   3.616  1.00 10.00      A   
ATOM    441  CE2 PHE A  49     -10.190   5.897   3.437  1.00 10.00      A   
ATOM    442  CZ  PHE A  49      -8.947   5.321   3.274  1.00 10.00      A   
ATOM    443  C   PHE A  49     -11.651   4.022   7.077  1.00 10.00      A   
ATOM    444  O   PHE A  49     -12.343   5.040   7.081  1.00 10.00      A   
ATOM    445  N   ILE A  50     -10.481   3.941   7.692  1.00 10.00      A   
ATOM    446  HN  ILE A  50      -9.978   3.093   7.662  1.00 10.00      A   
ATOM    447  CA  ILE A  50      -9.914   5.076   8.401  1.00 10.00      A   
ATOM    448  CB  ILE A  50      -9.614   4.744   9.882  1.00 10.00      A   
ATOM    449  CG1 ILE A  50     -10.731   3.886  10.496  1.00 10.00      A   
ATOM    450  CG2 ILE A  50      -9.426   6.024  10.684  1.00 10.00      A   
ATOM    451  CD1 ILE A  50     -12.050   4.609  10.677  1.00 10.00      A   
ATOM    452  C   ILE A  50      -8.622   5.508   7.715  1.00 10.00      A   
ATOM    453  O   ILE A  50      -7.649   4.755   7.686  1.00 10.00      A   
ATOM    454  N   GLY A  51      -8.619   6.718   7.167  1.00 10.00      A   
ATOM    455  HN  GLY A  51      -9.423   7.277   7.229  1.00 10.00      A   
ATOM    456  CA  GLY A  51      -7.443   7.223   6.476  1.00 10.00      A   
ATOM    457  C   GLY A  51      -6.286   7.525   7.407  1.00 10.00      A   
ATOM    458  O   GLY A  51      -5.135   7.586   6.976  1.00 10.00      A   
ATOM    459  N   ASN A  52      -6.595   7.723   8.681  1.00 10.00      A   
ATOM    460  HN  ASN A  52      -7.533   7.679   8.953  1.00 10.00      A   
ATOM    461  CA  ASN A  52      -5.578   8.015   9.687  1.00 10.00      A   
ATOM    462  CB  ASN A  52      -5.228   9.509   9.690  1.00 10.00      A   
ATOM    463  CG  ASN A  52      -4.193   9.880  10.738  1.00 10.00      A   
ATOM    464  OD1 ASN A  52      -3.402   9.044  11.182  1.00 10.00      A   
ATOM    465  ND2 ASN A  52      -4.186  11.138  11.135  1.00 10.00      A   
ATOM    466 HD21 ASN A  52      -4.843  11.752  10.738  1.00 10.00      A   
ATOM    467 HD22 ASN A  52      -3.520  11.414  11.803  1.00 10.00      A   
ATOM    468  C   ASN A  52      -6.044   7.580  11.068  1.00 10.00      A   
ATOM    469  O   ASN A  52      -7.116   7.977  11.525  1.00 10.00      A   
ATOM    470  N   CYS A  53      -5.230   6.773  11.730  1.00 10.00      A   
ATOM    471  HN  CYS A  53      -4.380   6.503  11.311  1.00 10.00      A   
ATOM    472  CA  CYS A  53      -5.551   6.269  13.058  1.00 10.00      A   
ATOM    473  CB  CYS A  53      -4.470   5.289  13.517  1.00 10.00      A   
ATOM    474  SG  CYS A  53      -2.783   5.858  13.207  1.00 10.00      A   
ATOM    475  HG  CYS A  53      -2.325   5.215  12.141  1.00 10.00      A   
ATOM    476  C   CYS A  53      -5.706   7.397  14.079  1.00 10.00      A   
ATOM    477  O   CYS A  53      -6.518   7.310  14.996  1.00 10.00      A   
ATOM    478  N   TYR A  54      -4.954   8.471  13.900  1.00 10.00      A   
ATOM    479  HN  TYR A  54      -4.354   8.513  13.125  1.00 10.00      A   
ATOM    480  CA  TYR A  54      -5.006   9.590  14.832  1.00 10.00      A   
ATOM    481  CB  TYR A  54      -3.628  10.224  14.999  1.00 10.00      A   
ATOM    482  CG  TYR A  54      -2.619   9.291  15.630  1.00 10.00      A   
ATOM    483  CD1 TYR A  54      -1.304   9.246  15.184  1.00 10.00      A   
ATOM    484  CD2 TYR A  54      -2.986   8.450  16.674  1.00 10.00      A   
ATOM    485  CE1 TYR A  54      -0.385   8.394  15.762  1.00 10.00      A   
ATOM    486  CE2 TYR A  54      -2.074   7.595  17.254  1.00 10.00      A   
ATOM    487  CZ  TYR A  54      -0.778   7.573  16.795  1.00 10.00      A   
ATOM    488  OH  TYR A  54       0.128   6.722  17.378  1.00 10.00      A   
ATOM    489  HH  TYR A  54       0.644   7.219  18.041  1.00 10.00      A   
ATOM    490  C   TYR A  54      -6.047  10.632  14.447  1.00 10.00      A   
ATOM    491  O   TYR A  54      -6.015  11.763  14.936  1.00 10.00      A   
ATOM    492  N   ALA A  55      -6.976  10.252  13.583  1.00 10.00      A   
ATOM    493  HN  ALA A  55      -6.955   9.338  13.224  1.00 10.00      A   
ATOM    494  CA  ALA A  55      -8.024  11.164  13.150  1.00 10.00      A   
ATOM    495  CB  ALA A  55      -8.357  10.935  11.683  1.00 10.00      A   
ATOM    496  C   ALA A  55      -9.271  11.009  14.014  1.00 10.00      A   
ATOM    497  O   ALA A  55     -10.111  11.909  14.079  1.00 10.00      A   
ATOM    498  N   VAL A  56      -9.376   9.869  14.684  1.00 10.00      A   
ATOM    499  HN  VAL A  56      -8.652   9.207  14.619  1.00 10.00      A   
ATOM    500  CA  VAL A  56     -10.518   9.574  15.537  1.00 10.00      A   
ATOM    501  CB  VAL A  56     -11.700   9.003  14.708  1.00 10.00      A   
ATOM    502  CG1 VAL A  56     -11.351   7.651  14.103  1.00 10.00      A   
ATOM    503  CG2 VAL A  56     -12.984   8.932  15.524  1.00 10.00      A   
ATOM    504  C   VAL A  56     -10.110   8.579  16.625  1.00 10.00      A   
ATOM    505  O   VAL A  56      -9.151   7.829  16.452  1.00 10.00      A   
ATOM    506  N   SER A  57     -10.827   8.587  17.739  1.00 10.00      A   
ATOM    507  HN  SER A  57     -11.578   9.203  17.815  1.00 10.00      A   
ATOM    508  CA  SER A  57     -10.532   7.686  18.847  1.00 10.00      A   
ATOM    509  CB  SER A  57     -11.065   8.269  20.159  1.00 10.00      A   
ATOM    510  OG  SER A  57     -10.801   9.662  20.247  1.00 10.00      A   
ATOM    511  HG  SER A  57     -11.543  10.155  19.871  1.00 10.00      A   
ATOM    512  C   SER A  57     -11.127   6.301  18.592  1.00 10.00      A   
ATOM    513  O   SER A  57     -12.230   6.184  18.047  1.00 10.00      A   
ATOM    514  N   PRO A  58     -10.401   5.237  18.981  1.00 10.00      A   
ATOM    515  CA  PRO A  58     -10.838   3.843  18.790  1.00 10.00      A   
ATOM    516  CB  PRO A  58      -9.787   3.035  19.555  1.00 10.00      A   
ATOM    517  CG  PRO A  58      -8.579   3.901  19.551  1.00 10.00      A   
ATOM    518  CD  PRO A  58      -9.080   5.314  19.631  1.00 10.00      A   
ATOM    519  C   PRO A  58     -12.221   3.567  19.378  1.00 10.00      A   
ATOM    520  O   PRO A  58     -13.066   2.931  18.741  1.00 10.00      A   
ATOM    521  N   ALA A  59     -12.449   4.062  20.591  1.00 10.00      A   
ATOM    522  HN  ALA A  59     -11.737   4.573  21.036  1.00 10.00      A   
ATOM    523  CA  ALA A  59     -13.719   3.864  21.280  1.00 10.00      A   
ATOM    524  CB  ALA A  59     -13.654   4.432  22.689  1.00 10.00      A   
ATOM    525  C   ALA A  59     -14.889   4.464  20.506  1.00 10.00      A   
ATOM    526  O   ALA A  59     -15.960   3.862  20.421  1.00 10.00      A   
ATOM    527  N   THR A  60     -14.669   5.640  19.930  1.00 10.00      A   
ATOM    528  HN  THR A  60     -13.786   6.056  20.018  1.00 10.00      A   
ATOM    529  CA  THR A  60     -15.696   6.336  19.169  1.00 10.00      A   
ATOM    530  CB  THR A  60     -15.178   7.708  18.708  1.00 10.00      A   
ATOM    531  OG1 THR A  60     -14.205   8.180  19.651  1.00 10.00      A   
ATOM    532  HG1 THR A  60     -14.588   8.892  20.176  1.00 10.00      A   
ATOM    533  CG2 THR A  60     -16.323   8.704  18.617  1.00 10.00      A   
ATOM    534  C   THR A  60     -16.124   5.528  17.944  1.00 10.00      A   
ATOM    535  O   THR A  60     -17.312   5.462  17.621  1.00 10.00      A   
ATOM    536  N   VAL A  61     -15.154   4.908  17.275  1.00 10.00      A   
ATOM    537  HN  VAL A  61     -14.226   4.990  17.588  1.00 10.00      A   
ATOM    538  CA  VAL A  61     -15.436   4.108  16.089  1.00 10.00      A   
ATOM    539  CB  VAL A  61     -14.148   3.558  15.443  1.00 10.00      A   
ATOM    540  CG1 VAL A  61     -14.462   2.872  14.123  1.00 10.00      A   
ATOM    541  CG2 VAL A  61     -13.138   4.674  15.238  1.00 10.00      A   
ATOM    542  C   VAL A  61     -16.357   2.944  16.425  1.00 10.00      A   
ATOM    543  O   VAL A  61     -17.398   2.760  15.790  1.00 10.00      A   
ATOM    544  N   ILE A  62     -15.979   2.178  17.444  1.00 10.00      A   
ATOM    545  HN  ILE A  62     -15.147   2.394  17.919  1.00 10.00      A   
ATOM    546  CA  ILE A  62     -16.763   1.024  17.871  1.00 10.00      A   
ATOM    547  CB  ILE A  62     -16.021   0.197  18.940  1.00 10.00      A   
ATOM    548  CG1 ILE A  62     -14.606  -0.142  18.462  1.00 10.00      A   
ATOM    549  CG2 ILE A  62     -16.793  -1.074  19.254  1.00 10.00      A   
ATOM    550  CD1 ILE A  62     -13.774  -0.890  19.480  1.00 10.00      A   
ATOM    551  C   ILE A  62     -18.124   1.443  18.421  1.00 10.00      A   
ATOM    552  O   ILE A  62     -19.120   0.749  18.235  1.00 10.00      A   
ATOM    553  N   ARG A  63     -18.159   2.584  19.093  1.00 10.00      A   
ATOM    554  HN  ARG A  63     -17.333   3.103  19.202  1.00 10.00      A   
ATOM    555  CA  ARG A  63     -19.398   3.088  19.669  1.00 10.00      A   
ATOM    556  CB  ARG A  63     -19.116   4.308  20.547  1.00 10.00      A   
ATOM    557  CG  ARG A  63     -20.220   4.645  21.538  1.00 10.00      A   
ATOM    558  CD  ARG A  63     -19.638   5.063  22.879  1.00 10.00      A   
ATOM    559  NE  ARG A  63     -18.766   6.232  22.760  1.00 10.00      A   
ATOM    560  HE  ARG A  63     -19.078   6.973  22.189  1.00 10.00      A   
ATOM    561  CZ  ARG A  63     -17.590   6.352  23.374  1.00 10.00      A   
ATOM    562  NH1 ARG A  63     -17.130   5.375  24.152  1.00 10.00      A   
ATOM    563 HH11 ARG A  63     -16.208   5.475  24.634  1.00 10.00      A   
ATOM    564 HH12 ARG A  63     -17.685   4.502  24.285  1.00 10.00      A   
ATOM    565  NH2 ARG A  63     -16.870   7.452  23.206  1.00 10.00      A   
ATOM    566 HH21 ARG A  63     -17.222   8.221  22.593  1.00 10.00      A   
ATOM    567 HH22 ARG A  63     -15.953   7.558  23.688  1.00 10.00      A   
ATOM    568  C   ARG A  63     -20.395   3.439  18.568  1.00 10.00      A   
ATOM    569  O   ARG A  63     -21.601   3.246  18.715  1.00 10.00      A   
ATOM    570  N   ARG A  64     -19.882   3.955  17.461  1.00 10.00      A   
ATOM    571  HN  ARG A  64     -18.911   4.100  17.404  1.00 10.00      A   
ATOM    572  CA  ARG A  64     -20.727   4.317  16.332  1.00 10.00      A   
ATOM    573  CB  ARG A  64     -20.028   5.336  15.431  1.00 10.00      A   
ATOM    574  CG  ARG A  64     -20.080   6.764  15.952  1.00 10.00      A   
ATOM    575  CD  ARG A  64     -19.446   7.744  14.975  1.00 10.00      A   
ATOM    576  NE  ARG A  64     -19.970   7.586  13.618  1.00 10.00      A   
ATOM    577  HE  ARG A  64     -20.288   6.691  13.364  1.00 10.00      A   
ATOM    578  CZ  ARG A  64     -20.042   8.569  12.717  1.00 10.00      A   
ATOM    579  NH1 ARG A  64     -19.630   9.799  13.018  1.00 10.00      A   
ATOM    580 HH11 ARG A  64     -19.691  10.557  12.306  1.00 10.00      A   
ATOM    581 HH12 ARG A  64     -19.239  10.017  13.971  1.00 10.00      A   
ATOM    582  NH2 ARG A  64     -20.517   8.317  11.502  1.00 10.00      A   
ATOM    583 HH21 ARG A  64     -20.834   7.356  11.250  1.00 10.00      A   
ATOM    584 HH22 ARG A  64     -20.571   9.082  10.785  1.00 10.00      A   
ATOM    585  C   ARG A  64     -21.129   3.080  15.532  1.00 10.00      A   
ATOM    586  O   ARG A  64     -22.310   2.872  15.255  1.00 10.00      A   
ATOM    587  N   PHE A  65     -20.143   2.258  15.182  1.00 10.00      A   
ATOM    588  HN  PHE A  65     -19.221   2.463  15.467  1.00 10.00      A   
ATOM    589  CA  PHE A  65     -20.387   1.043  14.410  1.00 10.00      A   
ATOM    590  CB  PHE A  65     -19.663   1.110  13.061  1.00 10.00      A   
ATOM    591  CG  PHE A  65     -19.760   2.440  12.368  1.00 10.00      A   
ATOM    592  CD1 PHE A  65     -18.643   3.249  12.236  1.00 10.00      A   
ATOM    593  CD2 PHE A  65     -20.964   2.882  11.846  1.00 10.00      A   
ATOM    594  CE1 PHE A  65     -18.721   4.471  11.598  1.00 10.00      A   
ATOM    595  CE2 PHE A  65     -21.050   4.105  11.208  1.00 10.00      A   
ATOM    596  CZ  PHE A  65     -19.927   4.900  11.084  1.00 10.00      A   
ATOM    597  C   PHE A  65     -19.920  -0.190  15.191  1.00 10.00      A   
ATOM    598  O   PHE A  65     -18.737  -0.539  15.180  1.00 10.00      A   
ATOM    599  N   PRO A  66     -20.850  -0.861  15.884  1.00 10.00      A   
ATOM    600  CA  PRO A  66     -20.548  -2.037  16.687  1.00 10.00      A   
ATOM    601  CB  PRO A  66     -21.542  -1.892  17.841  1.00 10.00      A   
ATOM    602  CG  PRO A  66     -22.700  -1.117  17.287  1.00 10.00      A   
ATOM    603  CD  PRO A  66     -22.271  -0.512  15.974  1.00 10.00      A   
ATOM    604  C   PRO A  66     -20.781  -3.365  15.952  1.00 10.00      A   
ATOM    605  O   PRO A  66     -20.848  -4.423  16.578  1.00 10.00      A   
ATOM    606  N   LYS A  67     -20.887  -3.317  14.630  1.00 10.00      A   
ATOM    607  HN  LYS A  67     -20.807  -2.453  14.173  1.00 10.00      A   
ATOM    608  CA  LYS A  67     -21.114  -4.527  13.841  1.00 10.00      A   
ATOM    609  CB  LYS A  67     -22.594  -4.650  13.438  1.00 10.00      A   
ATOM    610  CG  LYS A  67     -23.478  -5.258  14.518  1.00 10.00      A   
ATOM    611  CD  LYS A  67     -24.874  -5.562  14.004  1.00 10.00      A   
ATOM    612  CE  LYS A  67     -25.679  -6.329  15.044  1.00 10.00      A   
ATOM    613  NZ  LYS A  67     -27.033  -6.698  14.554  1.00 10.00      A   
ATOM    614  HZ1 LYS A  67     -27.419  -7.477  15.125  1.00 10.00      A   
ATOM    615  HZ2 LYS A  67     -26.986  -7.001  13.564  1.00 10.00      A   
ATOM    616  HZ3 LYS A  67     -27.676  -5.884  14.625  1.00 10.00      A   
ATOM    617  C   LYS A  67     -20.208  -4.566  12.613  1.00 10.00      A   
ATOM    618  O   LYS A  67     -20.628  -4.957  11.526  1.00 10.00      A   
ATOM    619  N   VAL A  68     -18.955  -4.175  12.805  1.00 10.00      A   
ATOM    620  HN  VAL A  68     -18.674  -3.909  13.703  1.00 10.00      A   
ATOM    621  CA  VAL A  68     -17.980  -4.149  11.719  1.00 10.00      A   
ATOM    622  CB  VAL A  68     -16.990  -2.980  11.900  1.00 10.00      A   
ATOM    623  CG1 VAL A  68     -16.040  -2.882  10.723  1.00 10.00      A   
ATOM    624  CG2 VAL A  68     -17.735  -1.670  12.091  1.00 10.00      A   
ATOM    625  C   VAL A  68     -17.193  -5.458  11.657  1.00 10.00      A   
ATOM    626  O   VAL A  68     -16.829  -6.023  12.690  1.00 10.00      A   
ATOM    627  N   ARG A  69     -16.943  -5.935  10.441  1.00 10.00      A   
ATOM    628  HN  ARG A  69     -17.276  -5.439   9.656  1.00 10.00      A   
ATOM    629  CA  ARG A  69     -16.193  -7.171  10.232  1.00 10.00      A   
ATOM    630  CB  ARG A  69     -17.015  -8.189   9.437  1.00 10.00      A   
ATOM    631  CG  ARG A  69     -18.230  -8.728  10.169  1.00 10.00      A   
ATOM    632  CD  ARG A  69     -18.747  -9.990   9.502  1.00 10.00      A   
ATOM    633  NE  ARG A  69     -19.916 -10.533  10.190  1.00 10.00      A   
ATOM    634  HE  ARG A  69     -20.566  -9.888  10.543  1.00 10.00      A   
ATOM    635  CZ  ARG A  69     -20.144 -11.833  10.363  1.00 10.00      A   
ATOM    636  NH1 ARG A  69     -19.290 -12.737   9.906  1.00 10.00      A   
ATOM    637 HH11 ARG A  69     -19.481 -13.750  10.047  1.00 10.00      A   
ATOM    638 HH12 ARG A  69     -18.420 -12.446   9.402  1.00 10.00      A   
ATOM    639  NH2 ARG A  69     -21.238 -12.234  11.004  1.00 10.00      A   
ATOM    640 HH21 ARG A  69     -21.421 -13.253  11.138  1.00 10.00      A   
ATOM    641 HH22 ARG A  69     -21.916 -11.535  11.378  1.00 10.00      A   
ATOM    642  C   ARG A  69     -14.874  -6.901   9.510  1.00 10.00      A   
ATOM    643  O   ARG A  69     -13.943  -7.707   9.580  1.00 10.00      A   
ATOM    644  N   SER A  70     -14.800  -5.772   8.817  1.00 10.00      A   
ATOM    645  HN  SER A  70     -15.571  -5.168   8.799  1.00 10.00      A   
ATOM    646  CA  SER A  70     -13.598  -5.404   8.080  1.00 10.00      A   
ATOM    647  CB  SER A  70     -13.894  -5.403   6.579  1.00 10.00      A   
ATOM    648  OG  SER A  70     -12.707  -5.502   5.809  1.00 10.00      A   
ATOM    649  HG  SER A  70     -12.838  -6.158   5.111  1.00 10.00      A   
ATOM    650  C   SER A  70     -13.096  -4.028   8.518  1.00 10.00      A   
ATOM    651  O   SER A  70     -13.792  -3.022   8.356  1.00 10.00      A   
ATOM    652  N   VAL A  71     -11.891  -3.988   9.074  1.00 10.00      A   
ATOM    653  HN  VAL A  71     -11.377  -4.821   9.171  1.00 10.00      A   
ATOM    654  CA  VAL A  71     -11.306  -2.736   9.545  1.00 10.00      A   
ATOM    655  CB  VAL A  71     -10.997  -2.796  11.058  1.00 10.00      A   
ATOM    656  CG1 VAL A  71     -10.316  -1.521  11.531  1.00 10.00      A   
ATOM    657  CG2 VAL A  71     -12.269  -3.048  11.854  1.00 10.00      A   
ATOM    658  C   VAL A  71     -10.026  -2.393   8.780  1.00 10.00      A   
ATOM    659  O   VAL A  71      -9.093  -3.195   8.721  1.00 10.00      A   
ATOM    660  N   GLU A  72      -9.999  -1.201   8.196  1.00 10.00      A   
ATOM    661  HN  GLU A  72     -10.783  -0.614   8.276  1.00 10.00      A   
ATOM    662  CA  GLU A  72      -8.843  -0.726   7.444  1.00 10.00      A   
ATOM    663  CB  GLU A  72      -9.248  -0.415   5.999  1.00 10.00      A   
ATOM    664  CG  GLU A  72      -8.162   0.244   5.164  1.00 10.00      A   
ATOM    665  CD  GLU A  72      -7.585  -0.681   4.113  1.00 10.00      A   
ATOM    666  OE1 GLU A  72      -8.366  -1.394   3.447  1.00 10.00      A   
ATOM    667  OE2 GLU A  72      -6.348  -0.692   3.942  1.00 10.00      A   
ATOM    668  C   GLU A  72      -8.286   0.528   8.116  1.00 10.00      A   
ATOM    669  O   GLU A  72      -8.986   1.537   8.236  1.00 10.00      A   
ATOM    670  N   LEU A  73      -7.038   0.461   8.561  1.00 10.00      A   
ATOM    671  HN  LEU A  73      -6.527  -0.371   8.435  1.00 10.00      A   
ATOM    672  CA  LEU A  73      -6.408   1.592   9.236  1.00 10.00      A   
ATOM    673  CB  LEU A  73      -6.213   1.274  10.721  1.00 10.00      A   
ATOM    674  CG  LEU A  73      -7.451   1.373  11.608  1.00 10.00      A   
ATOM    675  CD1 LEU A  73      -7.333   0.419  12.785  1.00 10.00      A   
ATOM    676  CD2 LEU A  73      -7.632   2.798  12.100  1.00 10.00      A   
ATOM    677  C   LEU A  73      -5.064   1.969   8.618  1.00 10.00      A   
ATOM    678  O   LEU A  73      -4.326   1.116   8.128  1.00 10.00      A   
ATOM    679  N   LYS A  74      -4.765   3.264   8.644  1.00 10.00      A   
ATOM    680  HN  LYS A  74      -5.413   3.890   9.027  1.00 10.00      A   
ATOM    681  CA  LYS A  74      -3.506   3.788   8.125  1.00 10.00      A   
ATOM    682  CB  LYS A  74      -3.756   4.704   6.919  1.00 10.00      A   
ATOM    683  CG  LYS A  74      -4.384   4.007   5.716  1.00 10.00      A   
ATOM    684  CD  LYS A  74      -4.559   4.956   4.538  1.00 10.00      A   
ATOM    685  CE  LYS A  74      -5.157   4.239   3.335  1.00 10.00      A   
ATOM    686  NZ  LYS A  74      -5.276   5.129   2.149  1.00 10.00      A   
ATOM    687  HZ1 LYS A  74      -6.110   5.741   2.233  1.00 10.00      A   
ATOM    688  HZ2 LYS A  74      -5.365   4.561   1.280  1.00 10.00      A   
ATOM    689  HZ3 LYS A  74      -4.430   5.730   2.069  1.00 10.00      A   
ATOM    690  C   LYS A  74      -2.784   4.549   9.241  1.00 10.00      A   
ATOM    691  O   LYS A  74      -3.433   5.141  10.114  1.00 10.00      A   
ATOM    692  N   GLY A  75      -1.457   4.531   9.231  1.00 10.00      A   
ATOM    693  HN  GLY A  75      -0.980   4.055   8.517  1.00 10.00      A   
ATOM    694  CA  GLY A  75      -0.717   5.213  10.278  1.00 10.00      A   
ATOM    695  C   GLY A  75       0.292   6.222   9.773  1.00 10.00      A   
ATOM    696  O   GLY A  75      -0.017   7.408   9.628  1.00 10.00      A   
ATOM    697  N   LYS A  76       1.504   5.753   9.518  1.00 10.00      A   
ATOM    698  HN  LYS A  76       1.681   4.792   9.636  1.00 10.00      A   
ATOM    699  CA  LYS A  76       2.577   6.618   9.046  1.00 10.00      A   
ATOM    700  CB  LYS A  76       3.941   5.949   9.253  1.00 10.00      A   
ATOM    701  CG  LYS A  76       4.332   5.792  10.718  1.00 10.00      A   
ATOM    702  CD  LYS A  76       5.823   5.530  10.887  1.00 10.00      A   
ATOM    703  CE  LYS A  76       6.142   4.042  10.938  1.00 10.00      A   
ATOM    704  NZ  LYS A  76       7.593   3.798  11.172  1.00 10.00      A   
ATOM    705  HZ1 LYS A  76       7.954   4.449  11.895  1.00 10.00      A   
ATOM    706  HZ2 LYS A  76       8.127   3.948  10.292  1.00 10.00      A   
ATOM    707  HZ3 LYS A  76       7.750   2.813  11.496  1.00 10.00      A   
ATOM    708  C   LYS A  76       2.372   7.019   7.584  1.00 10.00      A   
ATOM    709  O   LYS A  76       1.869   6.229   6.786  1.00 10.00      A   
ATOM    710  N   PRO A  77       2.746   8.262   7.219  1.00 10.00      A   
ATOM    711  CA  PRO A  77       2.596   8.765   5.845  1.00 10.00      A   
ATOM    712  CB  PRO A  77       2.742  10.282   6.018  1.00 10.00      A   
ATOM    713  CG  PRO A  77       3.642  10.435   7.196  1.00 10.00      A   
ATOM    714  CD  PRO A  77       3.334   9.279   8.113  1.00 10.00      A   
ATOM    715  C   PRO A  77       3.678   8.227   4.903  1.00 10.00      A   
ATOM    716  O   PRO A  77       4.618   7.562   5.336  1.00 10.00      A   
ATOM    717  N   HIS A  78       3.535   8.532   3.614  1.00 10.00      A   
ATOM    718  HN  HIS A  78       2.753   9.056   3.339  1.00 10.00      A   
ATOM    719  CA  HIS A  78       4.481   8.098   2.585  1.00 10.00      A   
ATOM    720  CB  HIS A  78       4.023   8.620   1.217  1.00 10.00      A   
ATOM    721  CG  HIS A  78       4.771   8.073   0.035  1.00 10.00      A   
ATOM    722  ND1 HIS A  78       4.886   8.738  -1.166  1.00 10.00      A   
ATOM    723  HD1 HIS A  78       4.503   9.615  -1.380  1.00 10.00      A   
ATOM    724  CD2 HIS A  78       5.448   6.905  -0.119  1.00 10.00      A   
ATOM    725  CE1 HIS A  78       5.605   7.970  -1.997  1.00 10.00      A   
ATOM    726  NE2 HIS A  78       5.974   6.846  -1.408  1.00 10.00      A   
ATOM    727  C   HIS A  78       5.903   8.575   2.886  1.00 10.00      A   
ATOM    728  O   HIS A  78       6.870   7.865   2.622  1.00 10.00      A   
ATOM    729  N   PHE A  79       6.027   9.772   3.453  1.00 10.00      A   
ATOM    730  HN  PHE A  79       5.220  10.302   3.640  1.00 10.00      A   
ATOM    731  CA  PHE A  79       7.339  10.329   3.781  1.00 10.00      A   
ATOM    732  CB  PHE A  79       7.229  11.782   4.243  1.00 10.00      A   
ATOM    733  CG  PHE A  79       7.810  12.769   3.268  1.00 10.00      A   
ATOM    734  CD1 PHE A  79       7.515  12.685   1.916  1.00 10.00      A   
ATOM    735  CD2 PHE A  79       8.654  13.778   3.701  1.00 10.00      A   
ATOM    736  CE1 PHE A  79       8.047  13.588   1.017  1.00 10.00      A   
ATOM    737  CE2 PHE A  79       9.190  14.685   2.807  1.00 10.00      A   
ATOM    738  CZ  PHE A  79       8.888  14.589   1.460  1.00 10.00      A   
ATOM    739  C   PHE A  79       8.098   9.483   4.806  1.00 10.00      A   
ATOM    740  O   PHE A  79       9.318   9.600   4.931  1.00 10.00      A   
ATOM    741  N   ALA A  80       7.383   8.624   5.525  1.00 10.00      A   
ATOM    742  HN  ALA A  80       6.414   8.563   5.377  1.00 10.00      A   
ATOM    743  CA  ALA A  80       8.007   7.762   6.524  1.00 10.00      A   
ATOM    744  CB  ALA A  80       6.956   7.178   7.457  1.00 10.00      A   
ATOM    745  C   ALA A  80       8.799   6.646   5.853  1.00 10.00      A   
ATOM    746  O   ALA A  80       9.770   6.130   6.414  1.00 10.00      A   
ATOM    747  N   ASP A  81       8.383   6.295   4.643  1.00 10.00      A   
ATOM    748  HN  ASP A  81       7.605   6.753   4.256  1.00 10.00      A   
ATOM    749  CA  ASP A  81       9.034   5.239   3.869  1.00 10.00      A   
ATOM    750  CB  ASP A  81       8.192   4.891   2.638  1.00 10.00      A   
ATOM    751  CG  ASP A  81       7.188   3.787   2.889  1.00 10.00      A   
ATOM    752  OD1 ASP A  81       6.789   3.585   4.052  1.00 10.00      A   
ATOM    753  OD2 ASP A  81       6.782   3.112   1.916  1.00 10.00      A   
ATOM    754  C   ASP A  81      10.432   5.658   3.425  1.00 10.00      A   
ATOM    755  O   ASP A  81      11.302   4.819   3.184  1.00 10.00      A   
ATOM    756  N   PHE A  82      10.643   6.963   3.330  1.00 10.00      A   
ATOM    757  HN  PHE A  82       9.917   7.581   3.547  1.00 10.00      A   
ATOM    758  CA  PHE A  82      11.926   7.504   2.906  1.00 10.00      A   
ATOM    759  CB  PHE A  82      11.721   8.829   2.171  1.00 10.00      A   
ATOM    760  CG  PHE A  82      10.720   8.766   1.054  1.00 10.00      A   
ATOM    761  CD1 PHE A  82      10.805   7.777   0.089  1.00 10.00      A   
ATOM    762  CD2 PHE A  82       9.699   9.700   0.961  1.00 10.00      A   
ATOM    763  CE1 PHE A  82       9.893   7.717  -0.943  1.00 10.00      A   
ATOM    764  CE2 PHE A  82       8.782   9.646  -0.071  1.00 10.00      A   
ATOM    765  CZ  PHE A  82       8.880   8.652  -1.025  1.00 10.00      A   
ATOM    766  C   PHE A  82      12.855   7.711   4.095  1.00 10.00      A   
ATOM    767  O   PHE A  82      13.901   8.344   3.968  1.00 10.00      A   
ATOM    768  N   ASN A  83      12.448   7.185   5.250  1.00 10.00      A   
ATOM    769  HN  ASN A  83      11.593   6.707   5.274  1.00 10.00      A   
ATOM    770  CA  ASN A  83      13.230   7.284   6.487  1.00 10.00      A   
ATOM    771  CB  ASN A  83      14.595   6.597   6.356  1.00 10.00      A   
ATOM    772  CG  ASN A  83      14.487   5.115   6.055  1.00 10.00      A   
ATOM    773  OD1 ASN A  83      14.218   4.306   6.942  1.00 10.00      A   
ATOM    774  ND2 ASN A  83      14.713   4.749   4.804  1.00 10.00      A   
ATOM    775 HD21 ASN A  83      14.938   5.446   4.150  1.00 10.00      A   
ATOM    776 HD22 ASN A  83      14.649   3.796   4.583  1.00 10.00      A   
ATOM    777  C   ASN A  83      13.394   8.729   6.948  1.00 10.00      A   
ATOM    778  O   ASN A  83      14.325   9.058   7.682  1.00 10.00      A   
ATOM    779  N   LEU A  84      12.466   9.581   6.535  1.00 10.00      A   
ATOM    780  HN  LEU A  84      11.738   9.250   5.967  1.00 10.00      A   
ATOM    781  CA  LEU A  84      12.500  10.995   6.902  1.00 10.00      A   
ATOM    782  CB  LEU A  84      11.972  11.867   5.756  1.00 10.00      A   
ATOM    783  CG  LEU A  84      12.834  11.901   4.491  1.00 10.00      A   
ATOM    784  CD1 LEU A  84      12.126  12.659   3.382  1.00 10.00      A   
ATOM    785  CD2 LEU A  84      14.192  12.524   4.783  1.00 10.00      A   
ATOM    786  C   LEU A  84      11.706  11.242   8.182  1.00 10.00      A   
ATOM    787  O   LEU A  84      11.462  12.382   8.571  1.00 10.00      A   
ATOM    788  N   VAL A  85      11.310  10.158   8.832  1.00 10.00      A   
ATOM    789  HN  VAL A  85      11.543   9.278   8.474  1.00 10.00      A   
ATOM    790  CA  VAL A  85      10.550  10.234  10.070  1.00 10.00      A   
ATOM    791  CB  VAL A  85       9.138   9.634   9.897  1.00 10.00      A   
ATOM    792  CG1 VAL A  85       8.399   9.578  11.228  1.00 10.00      A   
ATOM    793  CG2 VAL A  85       8.345  10.441   8.879  1.00 10.00      A   
ATOM    794  C   VAL A  85      11.293   9.490  11.180  1.00 10.00      A   
ATOM    795  O   VAL A  85      11.597   8.304  11.039  1.00 10.00      A   
ATOM    796  N   PRO A  86      11.612  10.186  12.287  1.00 10.00      A   
ATOM    797  CA  PRO A  86      12.326   9.589  13.424  1.00 10.00      A   
ATOM    798  CB  PRO A  86      12.329  10.705  14.473  1.00 10.00      A   
ATOM    799  CG  PRO A  86      12.175  11.960  13.688  1.00 10.00      A   
ATOM    800  CD  PRO A  86      11.305  11.607  12.515  1.00 10.00      A   
ATOM    801  C   PRO A  86      11.618   8.348  13.963  1.00 10.00      A   
ATOM    802  O   PRO A  86      10.384   8.281  13.987  1.00 10.00      A   
ATOM    803  N   ASP A  87      12.407   7.371  14.380  1.00 10.00      A   
ATOM    804  HN  ASP A  87      13.379   7.497  14.336  1.00 10.00      A   
ATOM    805  CA  ASP A  87      11.884   6.118  14.916  1.00 10.00      A   
ATOM    806  CB  ASP A  87      13.033   5.140  15.171  1.00 10.00      A   
ATOM    807  CG  ASP A  87      12.574   3.698  15.238  1.00 10.00      A   
ATOM    808  OD1 ASP A  87      12.937   2.912  14.335  1.00 10.00      A   
ATOM    809  OD2 ASP A  87      11.845   3.343  16.185  1.00 10.00      A   
ATOM    810  C   ASP A  87      11.115   6.362  16.210  1.00 10.00      A   
ATOM    811  O   ASP A  87      11.550   7.144  17.056  1.00 10.00      A   
ATOM    812  N   GLY A  88       9.967   5.706  16.350  1.00 10.00      A   
ATOM    813  HN  GLY A  88       9.666   5.103  15.638  1.00 10.00      A   
ATOM    814  CA  GLY A  88       9.161   5.873  17.544  1.00 10.00      A   
ATOM    815  C   GLY A  88       8.205   7.043  17.429  1.00 10.00      A   
ATOM    816  O   GLY A  88       7.820   7.645  18.431  1.00 10.00      A   
ATOM    817  N   TRP A  89       7.822   7.362  16.201  1.00 10.00      A   
ATOM    818  HN  TRP A  89       8.166   6.843  15.448  1.00 10.00      A   
ATOM    819  CA  TRP A  89       6.906   8.464  15.942  1.00 10.00      A   
ATOM    820  CB  TRP A  89       6.824   8.745  14.437  1.00 10.00      A   
ATOM    821  CG  TRP A  89       5.866   9.845  14.081  1.00 10.00      A   
ATOM    822  CD1 TRP A  89       6.109  11.187  14.107  1.00 10.00      A   
ATOM    823  CD2 TRP A  89       4.508   9.693  13.651  1.00 10.00      A   
ATOM    824  NE1 TRP A  89       4.991  11.878  13.719  1.00 10.00      A   
ATOM    825  HE1 TRP A  89       4.919  12.856  13.659  1.00 10.00      A   
ATOM    826  CE2 TRP A  89       3.991  10.986  13.438  1.00 10.00      A   
ATOM    827  CE3 TRP A  89       3.680   8.590  13.429  1.00 10.00      A   
ATOM    828  CZ2 TRP A  89       2.686  11.206  13.010  1.00 10.00      A   
ATOM    829  CZ3 TRP A  89       2.385   8.810  13.006  1.00 10.00      A   
ATOM    830  CH2 TRP A  89       1.900  10.108  12.803  1.00 10.00      A   
ATOM    831  C   TRP A  89       5.518   8.154  16.488  1.00 10.00      A   
ATOM    832  O   TRP A  89       4.903   8.988  17.152  1.00 10.00      A   
ATOM    833  N   GLY A  90       5.043   6.950  16.207  1.00 10.00      A   
ATOM    834  HN  GLY A  90       5.599   6.324  15.697  1.00 10.00      A   
ATOM    835  CA  GLY A  90       3.729   6.539  16.652  1.00 10.00      A   
ATOM    836  C   GLY A  90       3.116   5.535  15.696  1.00 10.00      A   
ATOM    837  O   GLY A  90       3.836   4.853  14.963  1.00 10.00      A   
ATOM    838  N   GLY A  91       1.794   5.455  15.689  1.00 10.00      A   
ATOM    839  HN  GLY A  91       1.270   6.040  16.287  1.00 10.00      A   
ATOM    840  CA  GLY A  91       1.109   4.523  14.818  1.00 10.00      A   
ATOM    841  C   GLY A  91       0.946   3.167  15.470  1.00 10.00      A   
ATOM    842  O   GLY A  91       0.935   2.140  14.794  1.00 10.00      A   
ATOM    843  N   TYR A  92       0.828   3.164  16.793  1.00 10.00      A   
ATOM    844  HN  TYR A  92       0.836   4.016  17.273  1.00 10.00      A   
ATOM    845  CA  TYR A  92       0.672   1.929  17.549  1.00 10.00      A   
ATOM    846  CB  TYR A  92       0.990   2.165  19.028  1.00 10.00      A   
ATOM    847  CG  TYR A  92       2.316   2.853  19.267  1.00 10.00      A   
ATOM    848  CD1 TYR A  92       2.370   4.158  19.736  1.00 10.00      A   
ATOM    849  CD2 TYR A  92       3.515   2.195  19.023  1.00 10.00      A   
ATOM    850  CE1 TYR A  92       3.579   4.791  19.953  1.00 10.00      A   
ATOM    851  CE2 TYR A  92       4.729   2.818  19.238  1.00 10.00      A   
ATOM    852  CZ  TYR A  92       4.756   4.114  19.704  1.00 10.00      A   
ATOM    853  OH  TYR A  92       5.962   4.737  19.920  1.00 10.00      A   
ATOM    854  HH  TYR A  92       6.516   4.634  19.139  1.00 10.00      A   
ATOM    855  C   TYR A  92      -0.743   1.381  17.397  1.00 10.00      A   
ATOM    856  O   TYR A  92      -1.721   2.089  17.634  1.00 10.00      A   
ATOM    857  N   VAL A  93      -0.844   0.120  16.992  1.00 10.00      A   
ATOM    858  HN  VAL A  93      -0.023  -0.389  16.800  1.00 10.00      A   
ATOM    859  CA  VAL A  93      -2.140  -0.520  16.803  1.00 10.00      A   
ATOM    860  CB  VAL A  93      -2.128  -1.495  15.604  1.00 10.00      A   
ATOM    861  CG1 VAL A  93      -1.479  -2.824  15.971  1.00 10.00      A   
ATOM    862  CG2 VAL A  93      -3.533  -1.706  15.067  1.00 10.00      A   
ATOM    863  C   VAL A  93      -2.607  -1.244  18.070  1.00 10.00      A   
ATOM    864  O   VAL A  93      -3.752  -1.692  18.149  1.00 10.00      A   
ATOM    865  N   TYR A  94      -1.719  -1.343  19.058  1.00 10.00      A   
ATOM    866  HN  TYR A  94      -0.826  -0.957  18.933  1.00 10.00      A   
ATOM    867  CA  TYR A  94      -2.033  -2.009  20.322  1.00 10.00      A   
ATOM    868  CB  TYR A  94      -0.882  -1.884  21.331  1.00 10.00      A   
ATOM    869  CG  TYR A  94      -1.002  -2.815  22.518  1.00 10.00      A   
ATOM    870  CD1 TYR A  94      -0.549  -4.128  22.448  1.00 10.00      A   
ATOM    871  CD2 TYR A  94      -1.573  -2.384  23.710  1.00 10.00      A   
ATOM    872  CE1 TYR A  94      -0.659  -4.981  23.530  1.00 10.00      A   
ATOM    873  CE2 TYR A  94      -1.686  -3.230  24.795  1.00 10.00      A   
ATOM    874  CZ  TYR A  94      -1.228  -4.528  24.701  1.00 10.00      A   
ATOM    875  OH  TYR A  94      -1.341  -5.373  25.782  1.00 10.00      A   
ATOM    876  HH  TYR A  94      -0.594  -5.983  25.791  1.00 10.00      A   
ATOM    877  C   TYR A  94      -3.363  -1.537  20.930  1.00 10.00      A   
ATOM    878  O   TYR A  94      -4.229  -2.364  21.216  1.00 10.00      A   
ATOM    879  N   PRO A  95      -3.568  -0.209  21.131  1.00 10.00      A   
ATOM    880  CA  PRO A  95      -4.821   0.314  21.699  1.00 10.00      A   
ATOM    881  CB  PRO A  95      -4.660   1.832  21.591  1.00 10.00      A   
ATOM    882  CG  PRO A  95      -3.191   2.050  21.580  1.00 10.00      A   
ATOM    883  CD  PRO A  95      -2.609   0.879  20.844  1.00 10.00      A   
ATOM    884  C   PRO A  95      -6.039  -0.139  20.896  1.00 10.00      A   
ATOM    885  O   PRO A  95      -7.069  -0.506  21.463  1.00 10.00      A   
ATOM    886  N   TRP A  96      -5.899  -0.138  19.574  1.00 10.00      A   
ATOM    887  HN  TRP A  96      -5.039   0.129  19.189  1.00 10.00      A   
ATOM    888  CA  TRP A  96      -6.976  -0.542  18.685  1.00 10.00      A   
ATOM    889  CB  TRP A  96      -6.602  -0.255  17.225  1.00 10.00      A   
ATOM    890  CG  TRP A  96      -6.461   1.207  16.908  1.00 10.00      A   
ATOM    891  CD1 TRP A  96      -5.346   1.981  17.069  1.00 10.00      A   
ATOM    892  CD2 TRP A  96      -7.470   2.068  16.369  1.00 10.00      A   
ATOM    893  NE1 TRP A  96      -5.602   3.270  16.671  1.00 10.00      A   
ATOM    894  HE1 TRP A  96      -4.961   4.012  16.694  1.00 10.00      A   
ATOM    895  CE2 TRP A  96      -6.900   3.350  16.235  1.00 10.00      A   
ATOM    896  CE3 TRP A  96      -8.800   1.879  15.985  1.00 10.00      A   
ATOM    897  CZ2 TRP A  96      -7.614   4.438  15.737  1.00 10.00      A   
ATOM    898  CZ3 TRP A  96      -9.507   2.962  15.491  1.00 10.00      A   
ATOM    899  CH2 TRP A  96      -8.914   4.223  15.370  1.00 10.00      A   
ATOM    900  C   TRP A  96      -7.290  -2.022  18.865  1.00 10.00      A   
ATOM    901  O   TRP A  96      -8.449  -2.414  18.964  1.00 10.00      A   
ATOM    902  N   ILE A  97      -6.245  -2.836  18.935  1.00 10.00      A   
ATOM    903  HN  ILE A  97      -5.341  -2.458  18.866  1.00 10.00      A   
ATOM    904  CA  ILE A  97      -6.403  -4.274  19.109  1.00 10.00      A   
ATOM    905  CB  ILE A  97      -5.046  -5.010  19.051  1.00 10.00      A   
ATOM    906  CG1 ILE A  97      -4.323  -4.732  17.728  1.00 10.00      A   
ATOM    907  CG2 ILE A  97      -5.228  -6.507  19.264  1.00 10.00      A   
ATOM    908  CD1 ILE A  97      -5.102  -5.139  16.497  1.00 10.00      A   
ATOM    909  C   ILE A  97      -7.095  -4.582  20.436  1.00 10.00      A   
ATOM    910  O   ILE A  97      -7.993  -5.421  20.496  1.00 10.00      A   
ATOM    911  N   GLU A  98      -6.686  -3.878  21.485  1.00 10.00      A   
ATOM    912  HN  GLU A  98      -5.973  -3.211  21.361  1.00 10.00      A   
ATOM    913  CA  GLU A  98      -7.258  -4.067  22.816  1.00 10.00      A   
ATOM    914  CB  GLU A  98      -6.498  -3.217  23.843  1.00 10.00      A   
ATOM    915  CG  GLU A  98      -6.742  -3.607  25.293  1.00 10.00      A   
ATOM    916  CD  GLU A  98      -7.582  -2.590  26.039  1.00 10.00      A   
ATOM    917  OE1 GLU A  98      -7.018  -1.573  26.513  1.00 10.00      A   
ATOM    918  OE2 GLU A  98      -8.810  -2.796  26.154  1.00 10.00      A   
ATOM    919  C   GLU A  98      -8.748  -3.728  22.828  1.00 10.00      A   
ATOM    920  O   GLU A  98      -9.562  -4.475  23.375  1.00 10.00      A   
ATOM    921  N   ALA A  99      -9.101  -2.615  22.197  1.00 10.00      A   
ATOM    922  HN  ALA A  99      -8.411  -2.073  21.758  1.00 10.00      A   
ATOM    923  CA  ALA A  99     -10.486  -2.174  22.142  1.00 10.00      A   
ATOM    924  CB  ALA A  99     -10.564  -0.725  21.685  1.00 10.00      A   
ATOM    925  C   ALA A  99     -11.325  -3.076  21.239  1.00 10.00      A   
ATOM    926  O   ALA A  99     -12.413  -3.512  21.621  1.00 10.00      A   
ATOM    927  N   MET A 100     -10.809  -3.380  20.053  1.00 10.00      A   
ATOM    928  HN  MET A 100      -9.919  -3.027  19.811  1.00 10.00      A   
ATOM    929  CA  MET A 100     -11.533  -4.216  19.097  1.00 10.00      A   
ATOM    930  CB  MET A 100     -10.788  -4.327  17.766  1.00 10.00      A   
ATOM    931  CG  MET A 100     -10.774  -3.035  16.958  1.00 10.00      A   
ATOM    932  SD  MET A 100     -10.244  -3.263  15.246  1.00 10.00      A   
ATOM    933  CE  MET A 100      -8.593  -3.923  15.477  1.00 10.00      A   
ATOM    934  C   MET A 100     -11.848  -5.598  19.650  1.00 10.00      A   
ATOM    935  O   MET A 100     -12.952  -6.102  19.468  1.00 10.00      A   
ATOM    936  N   SER A 101     -10.888  -6.200  20.339  1.00 10.00      A   
ATOM    937  HN  SER A 101     -10.034  -5.739  20.472  1.00 10.00      A   
ATOM    938  CA  SER A 101     -11.074  -7.533  20.909  1.00 10.00      A   
ATOM    939  CB  SER A 101      -9.740  -8.084  21.419  1.00 10.00      A   
ATOM    940  OG  SER A 101      -9.068  -7.126  22.215  1.00 10.00      A   
ATOM    941  HG  SER A 101      -8.598  -6.505  21.639  1.00 10.00      A   
ATOM    942  C   SER A 101     -12.106  -7.525  22.033  1.00 10.00      A   
ATOM    943  O   SER A 101     -12.647  -8.567  22.411  1.00 10.00      A   
ATOM    944  N   SER A 102     -12.395  -6.342  22.549  1.00 10.00      A   
ATOM    945  HN  SER A 102     -11.958  -5.541  22.189  1.00 10.00      A   
ATOM    946  CA  SER A 102     -13.346  -6.198  23.632  1.00 10.00      A   
ATOM    947  CB  SER A 102     -12.824  -5.163  24.625  1.00 10.00      A   
ATOM    948  OG  SER A 102     -11.543  -5.532  25.117  1.00 10.00      A   
ATOM    949  HG  SER A 102     -10.867  -5.286  24.467  1.00 10.00      A   
ATOM    950  C   SER A 102     -14.732  -5.787  23.131  1.00 10.00      A   
ATOM    951  O   SER A 102     -15.609  -5.449  23.928  1.00 10.00      A   
ATOM    952  N   SER A 103     -14.938  -5.803  21.819  1.00 10.00      A   
ATOM    953  HN  SER A 103     -14.215  -6.081  21.219  1.00 10.00      A   
ATOM    954  CA  SER A 103     -16.230  -5.422  21.262  1.00 10.00      A   
ATOM    955  CB  SER A 103     -16.281  -3.918  20.984  1.00 10.00      A   
ATOM    956  OG  SER A 103     -15.935  -3.167  22.138  1.00 10.00      A   
ATOM    957  HG  SER A 103     -15.846  -3.762  22.890  1.00 10.00      A   
ATOM    958  C   SER A 103     -16.575  -6.215  20.002  1.00 10.00      A   
ATOM    959  O   SER A 103     -17.639  -6.824  19.916  1.00 10.00      A   
ATOM    960  N   TYR A 104     -15.674  -6.217  19.033  1.00 10.00      A   
ATOM    961  HN  TYR A 104     -14.826  -5.744  19.165  1.00 10.00      A   
ATOM    962  CA  TYR A 104     -15.902  -6.933  17.787  1.00 10.00      A   
ATOM    963  CB  TYR A 104     -14.966  -6.425  16.691  1.00 10.00      A   
ATOM    964  CG  TYR A 104     -15.228  -5.000  16.264  1.00 10.00      A   
ATOM    965  CD1 TYR A 104     -14.186  -4.091  16.144  1.00 10.00      A   
ATOM    966  CD2 TYR A 104     -16.517  -4.562  15.979  1.00 10.00      A   
ATOM    967  CE1 TYR A 104     -14.416  -2.787  15.753  1.00 10.00      A   
ATOM    968  CE2 TYR A 104     -16.756  -3.260  15.586  1.00 10.00      A   
ATOM    969  CZ  TYR A 104     -15.702  -2.377  15.475  1.00 10.00      A   
ATOM    970  OH  TYR A 104     -15.933  -1.078  15.083  1.00 10.00      A   
ATOM    971  HH  TYR A 104     -16.854  -0.841  15.270  1.00 10.00      A   
ATOM    972  C   TYR A 104     -15.695  -8.423  17.993  1.00 10.00      A   
ATOM    973  O   TYR A 104     -14.596  -8.863  18.322  1.00 10.00      A   
ATOM    974  N   THR A 105     -16.754  -9.191  17.810  1.00 10.00      A   
ATOM    975  HN  THR A 105     -17.607  -8.780  17.546  1.00 10.00      A   
ATOM    976  CA  THR A 105     -16.682 -10.633  17.988  1.00 10.00      A   
ATOM    977  CB  THR A 105     -17.698 -11.111  19.045  1.00 10.00      A   
ATOM    978  OG1 THR A 105     -18.260  -9.966  19.712  1.00 10.00      A   
ATOM    979  HG1 THR A 105     -17.550  -9.377  20.000  1.00 10.00      A   
ATOM    980  CG2 THR A 105     -17.014 -11.997  20.073  1.00 10.00      A   
ATOM    981  C   THR A 105     -16.932 -11.353  16.667  1.00 10.00      A   
ATOM    982  O   THR A 105     -16.995 -12.580  16.616  1.00 10.00      A   
ATOM    983  N   TRP A 106     -17.072 -10.580  15.598  1.00 10.00      A   
ATOM    984  HN  TRP A 106     -17.010  -9.605  15.701  1.00 10.00      A   
ATOM    985  CA  TRP A 106     -17.315 -11.136  14.274  1.00 10.00      A   
ATOM    986  CB  TRP A 106     -18.751 -10.849  13.826  1.00 10.00      A   
ATOM    987  CG  TRP A 106     -19.782 -11.599  14.610  1.00 10.00      A   
ATOM    988  CD1 TRP A 106     -20.548 -11.117  15.632  1.00 10.00      A   
ATOM    989  CD2 TRP A 106     -20.159 -12.971  14.438  1.00 10.00      A   
ATOM    990  NE1 TRP A 106     -21.377 -12.102  16.107  1.00 10.00      A   
ATOM    991  HE1 TRP A 106     -22.026 -12.002  16.840  1.00 10.00      A   
ATOM    992  CE2 TRP A 106     -21.157 -13.250  15.390  1.00 10.00      A   
ATOM    993  CE3 TRP A 106     -19.750 -13.988  13.573  1.00 10.00      A   
ATOM    994  CZ2 TRP A 106     -21.754 -14.506  15.500  1.00 10.00      A   
ATOM    995  CZ3 TRP A 106     -20.344 -15.233  13.683  1.00 10.00      A   
ATOM    996  CH2 TRP A 106     -21.333 -15.480  14.640  1.00 10.00      A   
ATOM    997  C   TRP A 106     -16.326 -10.559  13.270  1.00 10.00      A   
ATOM    998  O   TRP A 106     -16.518 -10.665  12.061  1.00 10.00      A   
ATOM    999  N   LEU A 107     -15.264  -9.948  13.787  1.00 10.00      A   
ATOM   1000  HN  LEU A 107     -15.169  -9.906  14.758  1.00 10.00      A   
ATOM   1001  CA  LEU A 107     -14.234  -9.348  12.947  1.00 10.00      A   
ATOM   1002  CB  LEU A 107     -13.222  -8.598  13.817  1.00 10.00      A   
ATOM   1003  CG  LEU A 107     -12.434  -7.479  13.134  1.00 10.00      A   
ATOM   1004  CD1 LEU A 107     -13.365  -6.363  12.691  1.00 10.00      A   
ATOM   1005  CD2 LEU A 107     -11.353  -6.941  14.059  1.00 10.00      A   
ATOM   1006  C   LEU A 107     -13.537 -10.428  12.125  1.00 10.00      A   
ATOM   1007  O   LEU A 107     -13.088 -11.440  12.669  1.00 10.00      A   
ATOM   1008  N   GLU A 108     -13.442 -10.212  10.822  1.00 10.00      A   
ATOM   1009  HN  GLU A 108     -13.791  -9.376  10.445  1.00 10.00      A   
ATOM   1010  CA  GLU A 108     -12.828 -11.190   9.941  1.00 10.00      A   
ATOM   1011  CB  GLU A 108     -13.857 -11.712   8.932  1.00 10.00      A   
ATOM   1012  CG  GLU A 108     -15.181 -12.144   9.542  1.00 10.00      A   
ATOM   1013  CD  GLU A 108     -16.247 -12.398   8.497  1.00 10.00      A   
ATOM   1014  OE1 GLU A 108     -16.434 -11.546   7.608  1.00 10.00      A   
ATOM   1015  OE2 GLU A 108     -16.913 -13.449   8.562  1.00 10.00      A   
ATOM   1016  C   GLU A 108     -11.632 -10.624   9.187  1.00 10.00      A   
ATOM   1017  O   GLU A 108     -10.664 -11.340   8.924  1.00 10.00      A   
ATOM   1018  N   GLU A 109     -11.691  -9.349   8.834  1.00 10.00      A   
ATOM   1019  HN  GLU A 109     -12.465  -8.804   9.098  1.00 10.00      A   
ATOM   1020  CA  GLU A 109     -10.612  -8.739   8.074  1.00 10.00      A   
ATOM   1021  CB  GLU A 109     -11.111  -8.282   6.701  1.00 10.00      A   
ATOM   1022  CG  GLU A 109     -11.590  -9.417   5.809  1.00 10.00      A   
ATOM   1023  CD  GLU A 109     -12.328  -8.929   4.580  1.00 10.00      A   
ATOM   1024  OE1 GLU A 109     -11.763  -8.110   3.824  1.00 10.00      A   
ATOM   1025  OE2 GLU A 109     -13.475  -9.373   4.356  1.00 10.00      A   
ATOM   1026  C   GLU A 109      -9.951  -7.584   8.809  1.00 10.00      A   
ATOM   1027  O   GLU A 109     -10.614  -6.636   9.228  1.00 10.00      A   
ATOM   1028  N   ILE A 110      -8.639  -7.681   8.958  1.00 10.00      A   
ATOM   1029  HN  ILE A 110      -8.180  -8.484   8.616  1.00 10.00      A   
ATOM   1030  CA  ILE A 110      -7.849  -6.645   9.614  1.00 10.00      A   
ATOM   1031  CB  ILE A 110      -7.206  -7.159  10.920  1.00 10.00      A   
ATOM   1032  CG1 ILE A 110      -8.294  -7.559  11.923  1.00 10.00      A   
ATOM   1033  CG2 ILE A 110      -6.292  -6.099  11.524  1.00 10.00      A   
ATOM   1034  CD1 ILE A 110      -7.761  -8.175  13.201  1.00 10.00      A   
ATOM   1035  C   ILE A 110      -6.759  -6.161   8.657  1.00 10.00      A   
ATOM   1036  O   ILE A 110      -5.847  -6.912   8.306  1.00 10.00      A   
ATOM   1037  N   ARG A 111      -6.874  -4.917   8.214  1.00 10.00      A   
ATOM   1038  HN  ARG A 111      -7.626  -4.364   8.527  1.00 10.00      A   
ATOM   1039  CA  ARG A 111      -5.912  -4.344   7.281  1.00 10.00      A   
ATOM   1040  CB  ARG A 111      -6.626  -3.917   5.997  1.00 10.00      A   
ATOM   1041  CG  ARG A 111      -7.446  -5.030   5.369  1.00 10.00      A   
ATOM   1042  CD  ARG A 111      -8.441  -4.503   4.351  1.00 10.00      A   
ATOM   1043  NE  ARG A 111      -9.257  -5.582   3.796  1.00 10.00      A   
ATOM   1044  HE  ARG A 111     -10.027  -5.883   4.333  1.00 10.00      A   
ATOM   1045  CZ  ARG A 111      -9.023  -6.174   2.620  1.00 10.00      A   
ATOM   1046  NH1 ARG A 111      -7.999  -5.790   1.865  1.00 10.00      A   
ATOM   1047 HH11 ARG A 111      -7.370  -5.026   2.186  1.00 10.00      A   
ATOM   1048 HH12 ARG A 111      -7.823  -6.254   0.943  1.00 10.00      A   
ATOM   1049  NH2 ARG A 111      -9.801  -7.169   2.216  1.00 10.00      A   
ATOM   1050 HH21 ARG A 111     -10.601  -7.497   2.820  1.00 10.00      A   
ATOM   1051 HH22 ARG A 111      -9.623  -7.638   1.300  1.00 10.00      A   
ATOM   1052  C   ARG A 111      -5.186  -3.156   7.902  1.00 10.00      A   
ATOM   1053  O   ARG A 111      -5.816  -2.255   8.463  1.00 10.00      A   
ATOM   1054  N   LEU A 112      -3.863  -3.166   7.816  1.00 10.00      A   
ATOM   1055  HN  LEU A 112      -3.415  -3.918   7.367  1.00 10.00      A   
ATOM   1056  CA  LEU A 112      -3.053  -2.096   8.373  1.00 10.00      A   
ATOM   1057  CB  LEU A 112      -2.450  -2.540   9.708  1.00 10.00      A   
ATOM   1058  CG  LEU A 112      -3.442  -2.780  10.848  1.00 10.00      A   
ATOM   1059  CD1 LEU A 112      -2.784  -3.561  11.972  1.00 10.00      A   
ATOM   1060  CD2 LEU A 112      -3.981  -1.456  11.367  1.00 10.00      A   
ATOM   1061  C   LEU A 112      -1.940  -1.699   7.408  1.00 10.00      A   
ATOM   1062  O   LEU A 112      -1.299  -2.560   6.799  1.00 10.00      A   
ATOM   1063  N   LYS A 113      -1.731  -0.400   7.256  1.00 10.00      A   
ATOM   1064  HN  LYS A 113      -2.302   0.237   7.735  1.00 10.00      A   
ATOM   1065  CA  LYS A 113      -0.687   0.108   6.378  1.00 10.00      A   
ATOM   1066  CB  LYS A 113      -1.292   0.789   5.144  1.00 10.00      A   
ATOM   1067  CG  LYS A 113      -0.266   1.153   4.078  1.00 10.00      A   
ATOM   1068  CD  LYS A 113      -0.809   2.175   3.088  1.00 10.00      A   
ATOM   1069  CE  LYS A 113       0.246   2.557   2.058  1.00 10.00      A   
ATOM   1070  NZ  LYS A 113      -0.084   3.820   1.348  1.00 10.00      A   
ATOM   1071  HZ1 LYS A 113       0.651   4.039   0.639  1.00 10.00      A   
ATOM   1072  HZ2 LYS A 113      -0.136   4.607   2.026  1.00 10.00      A   
ATOM   1073  HZ3 LYS A 113      -1.001   3.738   0.870  1.00 10.00      A   
ATOM   1074  C   LYS A 113       0.205   1.088   7.131  1.00 10.00      A   
ATOM   1075  O   LYS A 113      -0.282   2.076   7.694  1.00 10.00      A   
ATOM   1076  N   ARG A 114       1.506   0.803   7.142  1.00 10.00      A   
ATOM   1077  HN  ARG A 114       1.815  -0.004   6.676  1.00 10.00      A   
ATOM   1078  CA  ARG A 114       2.488   1.641   7.822  1.00 10.00      A   
ATOM   1079  CB  ARG A 114       2.675   2.982   7.094  1.00 10.00      A   
ATOM   1080  CG  ARG A 114       3.351   2.843   5.737  1.00 10.00      A   
ATOM   1081  CD  ARG A 114       3.383   4.156   4.970  1.00 10.00      A   
ATOM   1082  NE  ARG A 114       4.103   4.020   3.701  1.00 10.00      A   
ATOM   1083  HE  ARG A 114       4.989   3.576   3.732  1.00 10.00      A   
ATOM   1084  CZ  ARG A 114       3.657   4.475   2.526  1.00 10.00      A   
ATOM   1085  NH1 ARG A 114       2.502   5.111   2.443  1.00 10.00      A   
ATOM   1086 HH11 ARG A 114       1.924   5.269   3.296  1.00 10.00      A   
ATOM   1087 HH12 ARG A 114       2.161   5.461   1.512  1.00 10.00      A   
ATOM   1088  NH2 ARG A 114       4.371   4.268   1.430  1.00 10.00      A   
ATOM   1089 HH21 ARG A 114       5.284   3.751   1.486  1.00 10.00      A   
ATOM   1090 HH22 ARG A 114       4.026   4.613   0.507  1.00 10.00      A   
ATOM   1091  C   ARG A 114       2.118   1.844   9.285  1.00 10.00      A   
ATOM   1092  O   ARG A 114       2.135   2.965   9.799  1.00 10.00      A   
ATOM   1093  N   MET A 115       1.791   0.744   9.955  1.00 10.00      A   
ATOM   1094  HN  MET A 115       1.834  -0.124   9.501  1.00 10.00      A   
ATOM   1095  CA  MET A 115       1.398   0.787  11.356  1.00 10.00      A   
ATOM   1096  CB  MET A 115      -0.038   0.278  11.518  1.00 10.00      A   
ATOM   1097  CG  MET A 115      -1.106   1.251  11.044  1.00 10.00      A   
ATOM   1098  SD  MET A 115      -1.421   2.575  12.229  1.00 10.00      A   
ATOM   1099  CE  MET A 115      -2.281   1.685  13.526  1.00 10.00      A   
ATOM   1100  C   MET A 115       2.351  -0.048  12.205  1.00 10.00      A   
ATOM   1101  O   MET A 115       3.085  -0.893  11.688  1.00 10.00      A   
ATOM   1102  N   VAL A 116       2.339   0.194  13.503  1.00 10.00      A   
ATOM   1103  HN  VAL A 116       1.736   0.886  13.856  1.00 10.00      A   
ATOM   1104  CA  VAL A 116       3.188  -0.537  14.431  1.00 10.00      A   
ATOM   1105  CB  VAL A 116       3.709   0.376  15.559  1.00 10.00      A   
ATOM   1106  CG1 VAL A 116       4.684  -0.376  16.453  1.00 10.00      A   
ATOM   1107  CG2 VAL A 116       4.359   1.622  14.982  1.00 10.00      A   
ATOM   1108  C   VAL A 116       2.406  -1.693  15.042  1.00 10.00      A   
ATOM   1109  O   VAL A 116       1.498  -1.483  15.849  1.00 10.00      A   
ATOM   1110  N   VAL A 117       2.758  -2.905  14.643  1.00 10.00      A   
ATOM   1111  HN  VAL A 117       3.505  -3.000  14.011  1.00 10.00      A   
ATOM   1112  CA  VAL A 117       2.097  -4.107  15.131  1.00 10.00      A   
ATOM   1113  CB  VAL A 117       1.435  -4.889  13.971  1.00 10.00      A   
ATOM   1114  CG1 VAL A 117       0.554  -6.014  14.497  1.00 10.00      A   
ATOM   1115  CG2 VAL A 117       0.646  -3.957  13.061  1.00 10.00      A   
ATOM   1116  C   VAL A 117       3.127  -5.010  15.794  1.00 10.00      A   
ATOM   1117  O   VAL A 117       4.057  -5.467  15.140  1.00 10.00      A   
ATOM   1118  N   THR A 118       2.969  -5.260  17.084  1.00 10.00      A   
ATOM   1119  HN  THR A 118       2.208  -4.877  17.566  1.00 10.00      A   
ATOM   1120  CA  THR A 118       3.902  -6.112  17.797  1.00 10.00      A   
ATOM   1121  CB  THR A 118       4.233  -5.544  19.190  1.00 10.00      A   
ATOM   1122  OG1 THR A 118       3.024  -5.311  19.923  1.00 10.00      A   
ATOM   1123  HG1 THR A 118       3.227  -5.297  20.866  1.00 10.00      A   
ATOM   1124  CG2 THR A 118       4.997  -4.237  19.067  1.00 10.00      A   
ATOM   1125  C   THR A 118       3.350  -7.527  17.927  1.00 10.00      A   
ATOM   1126  O   THR A 118       2.174  -7.776  17.629  1.00 10.00      A   
ATOM   1127  N   ASP A 119       4.197  -8.452  18.369  1.00 10.00      A   
ATOM   1128  HN  ASP A 119       5.120  -8.190  18.586  1.00 10.00      A   
ATOM   1129  CA  ASP A 119       3.797  -9.848  18.539  1.00 10.00      A   
ATOM   1130  CB  ASP A 119       4.989 -10.698  18.993  1.00 10.00      A   
ATOM   1131  CG  ASP A 119       6.116 -10.739  17.984  1.00 10.00      A   
ATOM   1132  OD1 ASP A 119       6.148 -11.672  17.160  1.00 10.00      A   
ATOM   1133  OD2 ASP A 119       6.984  -9.841  18.018  1.00 10.00      A   
ATOM   1134  C   ASP A 119       2.674  -9.966  19.565  1.00 10.00      A   
ATOM   1135  O   ASP A 119       1.875 -10.904  19.527  1.00 10.00      A   
ATOM   1136  N   ASP A 120       2.630  -9.005  20.480  1.00 10.00      A   
ATOM   1137  HN  ASP A 120       3.310  -8.299  20.453  1.00 10.00      A   
ATOM   1138  CA  ASP A 120       1.615  -8.967  21.529  1.00 10.00      A   
ATOM   1139  CB  ASP A 120       1.913  -7.817  22.498  1.00 10.00      A   
ATOM   1140  CG  ASP A 120       1.599  -8.156  23.943  1.00 10.00      A   
ATOM   1141  OD1 ASP A 120       0.417  -8.409  24.264  1.00 10.00      A   
ATOM   1142  OD2 ASP A 120       2.538  -8.162  24.768  1.00 10.00      A   
ATOM   1143  C   ASP A 120       0.229  -8.785  20.915  1.00 10.00      A   
ATOM   1144  O   ASP A 120      -0.713  -9.506  21.251  1.00 10.00      A   
ATOM   1145  N   CYS A 121       0.122  -7.841  19.984  1.00 10.00      A   
ATOM   1146  HN  CYS A 121       0.917  -7.316  19.743  1.00 10.00      A   
ATOM   1147  CA  CYS A 121      -1.144  -7.558  19.314  1.00 10.00      A   
ATOM   1148  CB  CYS A 121      -0.981  -6.374  18.356  1.00 10.00      A   
ATOM   1149  SG  CYS A 121      -0.052  -4.979  19.038  1.00 10.00      A   
ATOM   1150  HG  CYS A 121      -0.448  -3.878  18.418  1.00 10.00      A   
ATOM   1151  C   CYS A 121      -1.649  -8.781  18.553  1.00 10.00      A   
ATOM   1152  O   CYS A 121      -2.836  -9.103  18.591  1.00 10.00      A   
ATOM   1153  N   LEU A 122      -0.736  -9.466  17.880  1.00 10.00      A   
ATOM   1154  HN  LEU A 122       0.197  -9.162  17.897  1.00 10.00      A   
ATOM   1155  CA  LEU A 122      -1.082 -10.653  17.109  1.00 10.00      A   
ATOM   1156  CB  LEU A 122       0.137 -11.153  16.333  1.00 10.00      A   
ATOM   1157  CG  LEU A 122       0.705 -10.183  15.291  1.00 10.00      A   
ATOM   1158  CD1 LEU A 122       2.026 -10.695  14.734  1.00 10.00      A   
ATOM   1159  CD2 LEU A 122      -0.298  -9.953  14.170  1.00 10.00      A   
ATOM   1160  C   LEU A 122      -1.648 -11.751  18.006  1.00 10.00      A   
ATOM   1161  O   LEU A 122      -2.623 -12.412  17.647  1.00 10.00      A   
ATOM   1162  N   GLU A 123      -1.049 -11.924  19.179  1.00 10.00      A   
ATOM   1163  HN  GLU A 123      -0.278 -11.358  19.415  1.00 10.00      A   
ATOM   1164  CA  GLU A 123      -1.506 -12.936  20.125  1.00 10.00      A   
ATOM   1165  CB  GLU A 123      -0.539 -13.032  21.309  1.00 10.00      A   
ATOM   1166  CG  GLU A 123      -0.837 -14.169  22.271  1.00 10.00      A   
ATOM   1167  CD  GLU A 123       0.235 -14.329  23.327  1.00 10.00      A   
ATOM   1168  OE1 GLU A 123       0.310 -13.482  24.239  1.00 10.00      A   
ATOM   1169  OE2 GLU A 123       1.008 -15.305  23.250  1.00 10.00      A   
ATOM   1170  C   GLU A 123      -2.921 -12.613  20.609  1.00 10.00      A   
ATOM   1171  O   GLU A 123      -3.755 -13.506  20.778  1.00 10.00      A   
ATOM   1172  N   LEU A 124      -3.182 -11.325  20.811  1.00 10.00      A   
ATOM   1173  HN  LEU A 124      -2.472 -10.669  20.647  1.00 10.00      A   
ATOM   1174  CA  LEU A 124      -4.489 -10.862  21.267  1.00 10.00      A   
ATOM   1175  CB  LEU A 124      -4.452  -9.363  21.569  1.00 10.00      A   
ATOM   1176  CG  LEU A 124      -3.739  -8.943  22.852  1.00 10.00      A   
ATOM   1177  CD1 LEU A 124      -3.476  -7.446  22.843  1.00 10.00      A   
ATOM   1178  CD2 LEU A 124      -4.563  -9.330  24.070  1.00 10.00      A   
ATOM   1179  C   LEU A 124      -5.556 -11.143  20.218  1.00 10.00      A   
ATOM   1180  O   LEU A 124      -6.650 -11.612  20.536  1.00 10.00      A   
ATOM   1181  N   ILE A 125      -5.220 -10.866  18.966  1.00 10.00      A   
ATOM   1182  HN  ILE A 125      -4.325 -10.502  18.785  1.00 10.00      A   
ATOM   1183  CA  ILE A 125      -6.133 -11.084  17.851  1.00 10.00      A   
ATOM   1184  CB  ILE A 125      -5.499 -10.621  16.517  1.00 10.00      A   
ATOM   1185  CG1 ILE A 125      -5.280  -9.108  16.520  1.00 10.00      A   
ATOM   1186  CG2 ILE A 125      -6.357 -11.028  15.329  1.00 10.00      A   
ATOM   1187  CD1 ILE A 125      -4.426  -8.618  15.372  1.00 10.00      A   
ATOM   1188  C   ILE A 125      -6.525 -12.558  17.734  1.00 10.00      A   
ATOM   1189  O   ILE A 125      -7.707 -12.889  17.638  1.00 10.00      A   
ATOM   1190  N   ALA A 126      -5.527 -13.433  17.778  1.00 10.00      A   
ATOM   1191  HN  ALA A 126      -4.611 -13.103  17.899  1.00 10.00      A   
ATOM   1192  CA  ALA A 126      -5.748 -14.869  17.648  1.00 10.00      A   
ATOM   1193  CB  ALA A 126      -4.419 -15.611  17.652  1.00 10.00      A   
ATOM   1194  C   ALA A 126      -6.674 -15.438  18.724  1.00 10.00      A   
ATOM   1195  O   ALA A 126      -7.537 -16.264  18.431  1.00 10.00      A   
ATOM   1196  N   LYS A 127      -6.504 -14.994  19.961  1.00 10.00      A   
ATOM   1197  HN  LYS A 127      -5.819 -14.315  20.138  1.00 10.00      A   
ATOM   1198  CA  LYS A 127      -7.309 -15.506  21.065  1.00 10.00      A   
ATOM   1199  CB  LYS A 127      -6.565 -15.367  22.397  1.00 10.00      A   
ATOM   1200  CG  LYS A 127      -6.577 -13.962  22.982  1.00 10.00      A   
ATOM   1201  CD  LYS A 127      -5.982 -13.940  24.377  1.00 10.00      A   
ATOM   1202  CE  LYS A 127      -6.178 -12.587  25.038  1.00 10.00      A   
ATOM   1203  NZ  LYS A 127      -5.458 -12.493  26.335  1.00 10.00      A   
ATOM   1204  HZ1 LYS A 127      -5.552 -11.534  26.725  1.00 10.00      A   
ATOM   1205  HZ2 LYS A 127      -4.446 -12.699  26.202  1.00 10.00      A   
ATOM   1206  HZ3 LYS A 127      -5.853 -13.173  27.014  1.00 10.00      A   
ATOM   1207  C   LYS A 127      -8.685 -14.853  21.163  1.00 10.00      A   
ATOM   1208  O   LYS A 127      -9.568 -15.366  21.850  1.00 10.00      A   
ATOM   1209  N   SER A 128      -8.885 -13.743  20.477  1.00 10.00      A   
ATOM   1210  HN  SER A 128      -8.168 -13.385  19.912  1.00 10.00      A   
ATOM   1211  CA  SER A 128     -10.161 -13.049  20.555  1.00 10.00      A   
ATOM   1212  CB  SER A 128      -9.940 -11.556  20.786  1.00 10.00      A   
ATOM   1213  OG  SER A 128      -8.979 -11.340  21.806  1.00 10.00      A   
ATOM   1214  HG  SER A 128      -8.093 -11.441  21.436  1.00 10.00      A   
ATOM   1215  C   SER A 128     -11.044 -13.278  19.333  1.00 10.00      A   
ATOM   1216  O   SER A 128     -12.214 -13.639  19.465  1.00 10.00      A   
ATOM   1217  N   PHE A 129     -10.484 -13.101  18.149  1.00 10.00      A   
ATOM   1218  HN  PHE A 129      -9.527 -12.881  18.091  1.00 10.00      A   
ATOM   1219  CA  PHE A 129     -11.251 -13.255  16.925  1.00 10.00      A   
ATOM   1220  CB  PHE A 129     -10.819 -12.223  15.882  1.00 10.00      A   
ATOM   1221  CG  PHE A 129     -10.706 -10.825  16.425  1.00 10.00      A   
ATOM   1222  CD1 PHE A 129      -9.468 -10.223  16.560  1.00 10.00      A   
ATOM   1223  CD2 PHE A 129     -11.833 -10.115  16.801  1.00 10.00      A   
ATOM   1224  CE1 PHE A 129      -9.351  -8.940  17.059  1.00 10.00      A   
ATOM   1225  CE2 PHE A 129     -11.725  -8.830  17.303  1.00 10.00      A   
ATOM   1226  CZ  PHE A 129     -10.482  -8.243  17.431  1.00 10.00      A   
ATOM   1227  C   PHE A 129     -11.159 -14.663  16.356  1.00 10.00      A   
ATOM   1228  O   PHE A 129     -10.178 -15.025  15.712  1.00 10.00      A   
ATOM   1229  N   LYS A 130     -12.189 -15.457  16.602  1.00 10.00      A   
ATOM   1230  HN  LYS A 130     -12.934 -15.118  17.142  1.00 10.00      A   
ATOM   1231  CA  LYS A 130     -12.242 -16.820  16.090  1.00 10.00      A   
ATOM   1232  CB  LYS A 130     -13.222 -17.666  16.912  1.00 10.00      A   
ATOM   1233  CG  LYS A 130     -12.607 -18.369  18.115  1.00 10.00      A   
ATOM   1234  CD  LYS A 130     -12.334 -17.410  19.263  1.00 10.00      A   
ATOM   1235  CE  LYS A 130     -11.789 -18.154  20.473  1.00 10.00      A   
ATOM   1236  NZ  LYS A 130     -11.570 -17.253  21.635  1.00 10.00      A   
ATOM   1237  HZ1 LYS A 130     -10.886 -16.505  21.392  1.00 10.00      A   
ATOM   1238  HZ2 LYS A 130     -11.194 -17.793  22.439  1.00 10.00      A   
ATOM   1239  HZ3 LYS A 130     -12.466 -16.809  21.918  1.00 10.00      A   
ATOM   1240  C   LYS A 130     -12.679 -16.791  14.625  1.00 10.00      A   
ATOM   1241  O   LYS A 130     -12.400 -17.709  13.848  1.00 10.00      A   
ATOM   1242  N   ASN A 131     -13.341 -15.704  14.251  1.00 10.00      A   
ATOM   1243  HN  ASN A 131     -13.505 -15.000  14.915  1.00 10.00      A   
ATOM   1244  CA  ASN A 131     -13.836 -15.524  12.892  1.00 10.00      A   
ATOM   1245  CB  ASN A 131     -15.123 -14.691  12.891  1.00 10.00      A   
ATOM   1246  CG  ASN A 131     -16.332 -15.479  13.354  1.00 10.00      A   
ATOM   1247  OD1 ASN A 131     -16.594 -15.585  14.552  1.00 10.00      A   
ATOM   1248  ND2 ASN A 131     -17.082 -16.030  12.410  1.00 10.00      A   
ATOM   1249 HD21 ASN A 131     -16.819 -15.903  11.473  1.00 10.00      A   
ATOM   1250 HD22 ASN A 131     -17.872 -16.546  12.683  1.00 10.00      A   
ATOM   1251  C   ASN A 131     -12.792 -14.869  11.993  1.00 10.00      A   
ATOM   1252  O   ASN A 131     -13.087 -14.529  10.849  1.00 10.00      A   
ATOM   1253  N   PHE A 132     -11.575 -14.711  12.514  1.00 10.00      A   
ATOM   1254  HN  PHE A 132     -11.406 -15.025  13.428  1.00 10.00      A   
ATOM   1255  CA  PHE A 132     -10.482 -14.095  11.761  1.00 10.00      A   
ATOM   1256  CB  PHE A 132      -9.202 -14.104  12.600  1.00 10.00      A   
ATOM   1257  CG  PHE A 132      -8.150 -13.135  12.136  1.00 10.00      A   
ATOM   1258  CD1 PHE A 132      -8.490 -12.015  11.397  1.00 10.00      A   
ATOM   1259  CD2 PHE A 132      -6.817 -13.344  12.445  1.00 10.00      A   
ATOM   1260  CE1 PHE A 132      -7.522 -11.125  10.978  1.00 10.00      A   
ATOM   1261  CE2 PHE A 132      -5.842 -12.459  12.029  1.00 10.00      A   
ATOM   1262  CZ  PHE A 132      -6.196 -11.348  11.294  1.00 10.00      A   
ATOM   1263  C   PHE A 132     -10.261 -14.826  10.436  1.00 10.00      A   
ATOM   1264  O   PHE A 132     -10.086 -16.047  10.419  1.00 10.00      A   
ATOM   1265  N   LYS A 133     -10.276 -14.077   9.335  1.00 10.00      A   
ATOM   1266  HN  LYS A 133     -10.403 -13.105   9.419  1.00 10.00      A   
ATOM   1267  CA  LYS A 133     -10.111 -14.662   8.005  1.00 10.00      A   
ATOM   1268  CB  LYS A 133     -11.392 -14.481   7.183  1.00 10.00      A   
ATOM   1269  CG  LYS A 133     -12.572 -15.325   7.631  1.00 10.00      A   
ATOM   1270  CD  LYS A 133     -13.847 -14.891   6.921  1.00 10.00      A   
ATOM   1271  CE  LYS A 133     -14.996 -15.842   7.210  1.00 10.00      A   
ATOM   1272  NZ  LYS A 133     -16.307 -15.296   6.763  1.00 10.00      A   
ATOM   1273  HZ1 LYS A 133     -17.032 -16.038   6.805  1.00 10.00      A   
ATOM   1274  HZ2 LYS A 133     -16.238 -14.947   5.787  1.00 10.00      A   
ATOM   1275  HZ3 LYS A 133     -16.600 -14.506   7.387  1.00 10.00      A   
ATOM   1276  C   LYS A 133      -8.949 -14.058   7.219  1.00 10.00      A   
ATOM   1277  O   LYS A 133      -8.149 -14.783   6.634  1.00 10.00      A   
ATOM   1278  N   VAL A 134      -8.856 -12.736   7.189  1.00 10.00      A   
ATOM   1279  HN  VAL A 134      -9.495 -12.192   7.701  1.00 10.00      A   
ATOM   1280  CA  VAL A 134      -7.806 -12.078   6.414  1.00 10.00      A   
ATOM   1281  CB  VAL A 134      -8.391 -11.376   5.168  1.00 10.00      A   
ATOM   1282  CG1 VAL A 134      -7.293 -10.759   4.315  1.00 10.00      A   
ATOM   1283  CG2 VAL A 134      -9.231 -12.341   4.345  1.00 10.00      A   
ATOM   1284  C   VAL A 134      -7.000 -11.061   7.219  1.00 10.00      A   
ATOM   1285  O   VAL A 134      -7.559 -10.192   7.892  1.00 10.00      A   
ATOM   1286  N   LEU A 135      -5.682 -11.177   7.127  1.00 10.00      A   
ATOM   1287  HN  LEU A 135      -5.306 -11.909   6.585  1.00 10.00      A   
ATOM   1288  CA  LEU A 135      -4.771 -10.262   7.797  1.00 10.00      A   
ATOM   1289  CB  LEU A 135      -3.934 -10.979   8.855  1.00 10.00      A   
ATOM   1290  CG  LEU A 135      -2.934 -10.104   9.620  1.00 10.00      A   
ATOM   1291  CD1 LEU A 135      -3.654  -9.012  10.396  1.00 10.00      A   
ATOM   1292  CD2 LEU A 135      -2.068 -10.945  10.547  1.00 10.00      A   
ATOM   1293  C   LEU A 135      -3.847  -9.631   6.765  1.00 10.00      A   
ATOM   1294  O   LEU A 135      -3.081 -10.332   6.099  1.00 10.00      A   
ATOM   1295  N   VAL A 136      -3.927  -8.318   6.621  1.00 10.00      A   
ATOM   1296  HN  VAL A 136      -4.555  -7.805   7.181  1.00 10.00      A   
ATOM   1297  CA  VAL A 136      -3.094  -7.617   5.662  1.00 10.00      A   
ATOM   1298  CB  VAL A 136      -3.929  -6.946   4.553  1.00 10.00      A   
ATOM   1299  CG1 VAL A 136      -3.022  -6.379   3.473  1.00 10.00      A   
ATOM   1300  CG2 VAL A 136      -4.924  -7.928   3.956  1.00 10.00      A   
ATOM   1301  C   VAL A 136      -2.237  -6.563   6.347  1.00 10.00      A   
ATOM   1302  O   VAL A 136      -2.742  -5.541   6.818  1.00 10.00      A   
ATOM   1303  N   LEU A 137      -0.944  -6.823   6.404  1.00 10.00      A   
ATOM   1304  HN  LEU A 137      -0.606  -7.664   6.013  1.00 10.00      A   
ATOM   1305  CA  LEU A 137      -0.002  -5.901   7.011  1.00 10.00      A   
ATOM   1306  CB  LEU A 137       0.804  -6.603   8.109  1.00 10.00      A   
ATOM   1307  CG  LEU A 137      -0.004  -7.155   9.285  1.00 10.00      A   
ATOM   1308  CD1 LEU A 137       0.914  -7.799  10.311  1.00 10.00      A   
ATOM   1309  CD2 LEU A 137      -0.839  -6.057   9.924  1.00 10.00      A   
ATOM   1310  C   LEU A 137       0.930  -5.353   5.941  1.00 10.00      A   
ATOM   1311  O   LEU A 137       1.812  -6.061   5.456  1.00 10.00      A   
ATOM   1312  N   SER A 138       0.724  -4.104   5.559  1.00 10.00      A   
ATOM   1313  HN  SER A 138       0.004  -3.581   5.981  1.00 10.00      A   
ATOM   1314  CA  SER A 138       1.545  -3.482   4.535  1.00 10.00      A   
ATOM   1315  CB  SER A 138       0.660  -2.851   3.457  1.00 10.00      A   
ATOM   1316  OG  SER A 138       1.348  -2.739   2.221  1.00 10.00      A   
ATOM   1317  HG  SER A 138       2.160  -3.259   2.260  1.00 10.00      A   
ATOM   1318  C   SER A 138       2.465  -2.437   5.152  1.00 10.00      A   
ATOM   1319  O   SER A 138       1.996  -1.439   5.700  1.00 10.00      A   
ATOM   1320  N   SER A 139       3.766  -2.689   5.078  1.00 10.00      A   
ATOM   1321  HN  SER A 139       4.062  -3.519   4.640  1.00 10.00      A   
ATOM   1322  CA  SER A 139       4.774  -1.779   5.622  1.00 10.00      A   
ATOM   1323  CB  SER A 139       4.738  -0.424   4.911  1.00 10.00      A   
ATOM   1324  OG  SER A 139       4.828  -0.585   3.506  1.00 10.00      A   
ATOM   1325  HG  SER A 139       4.004  -0.294   3.100  1.00 10.00      A   
ATOM   1326  C   SER A 139       4.665  -1.621   7.141  1.00 10.00      A   
ATOM   1327  O   SER A 139       4.949  -0.554   7.694  1.00 10.00      A   
ATOM   1328  N   CYS A 140       4.266  -2.691   7.813  1.00 10.00      A   
ATOM   1329  HN  CYS A 140       4.067  -3.519   7.323  1.00 10.00      A   
ATOM   1330  CA  CYS A 140       4.135  -2.679   9.264  1.00 10.00      A   
ATOM   1331  CB  CYS A 140       2.956  -3.547   9.707  1.00 10.00      A   
ATOM   1332  SG  CYS A 140       1.348  -2.976   9.105  1.00 10.00      A   
ATOM   1333  HG  CYS A 140       0.418  -3.779   9.600  1.00 10.00      A   
ATOM   1334  C   CYS A 140       5.438  -3.154   9.908  1.00 10.00      A   
ATOM   1335  O   CYS A 140       6.250  -3.820   9.263  1.00 10.00      A   
ATOM   1336  N   GLU A 141       5.640  -2.817  11.172  1.00 10.00      A   
ATOM   1337  HN  GLU A 141       4.957  -2.301  11.650  1.00 10.00      A   
ATOM   1338  CA  GLU A 141       6.857  -3.196  11.873  1.00 10.00      A   
ATOM   1339  CB  GLU A 141       7.891  -2.074  11.726  1.00 10.00      A   
ATOM   1340  CG  GLU A 141       7.431  -0.742  12.309  1.00 10.00      A   
ATOM   1341  CD  GLU A 141       8.136   0.456  11.708  1.00 10.00      A   
ATOM   1342  OE1 GLU A 141       8.207   1.506  12.384  1.00 10.00      A   
ATOM   1343  OE2 GLU A 141       8.607   0.363  10.555  1.00 10.00      A   
ATOM   1344  C   GLU A 141       6.567  -3.426  13.348  1.00 10.00      A   
ATOM   1345  O   GLU A 141       5.496  -3.058  13.838  1.00 10.00      A   
ATOM   1346  N   GLY A 142       7.517  -4.041  14.044  1.00 10.00      A   
ATOM   1347  HN  GLY A 142       8.333  -4.340  13.584  1.00 10.00      A   
ATOM   1348  CA  GLY A 142       7.363  -4.286  15.467  1.00 10.00      A   
ATOM   1349  C   GLY A 142       7.024  -5.724  15.802  1.00 10.00      A   
ATOM   1350  O   GLY A 142       6.884  -6.073  16.972  1.00 10.00      A   
ATOM   1351  N   PHE A 143       6.914  -6.573  14.793  1.00 10.00      A   
ATOM   1352  HN  PHE A 143       7.078  -6.262  13.880  1.00 10.00      A   
ATOM   1353  CA  PHE A 143       6.566  -7.969  15.027  1.00 10.00      A   
ATOM   1354  CB  PHE A 143       5.209  -8.328  14.403  1.00 10.00      A   
ATOM   1355  CG  PHE A 143       5.118  -8.125  12.914  1.00 10.00      A   
ATOM   1356  CD1 PHE A 143       5.200  -9.206  12.049  1.00 10.00      A   
ATOM   1357  CD2 PHE A 143       4.939  -6.859  12.380  1.00 10.00      A   
ATOM   1358  CE1 PHE A 143       5.111  -9.025  10.680  1.00 10.00      A   
ATOM   1359  CE2 PHE A 143       4.851  -6.670  11.015  1.00 10.00      A   
ATOM   1360  CZ  PHE A 143       4.936  -7.756  10.163  1.00 10.00      A   
ATOM   1361  C   PHE A 143       7.655  -8.935  14.582  1.00 10.00      A   
ATOM   1362  O   PHE A 143       8.440  -8.649  13.673  1.00 10.00      A   
ATOM   1363  N   SER A 144       7.695 -10.083  15.237  1.00 10.00      A   
ATOM   1364  HN  SER A 144       7.036 -10.251  15.949  1.00 10.00      A   
ATOM   1365  CA  SER A 144       8.667 -11.109  14.933  1.00 10.00      A   
ATOM   1366  CB  SER A 144       9.435 -11.490  16.206  1.00 10.00      A   
ATOM   1367  OG  SER A 144       9.468 -10.409  17.125  1.00 10.00      A   
ATOM   1368  HG  SER A 144       8.559 -10.089  17.278  1.00 10.00      A   
ATOM   1369  C   SER A 144       7.960 -12.334  14.368  1.00 10.00      A   
ATOM   1370  O   SER A 144       6.756 -12.302  14.101  1.00 10.00      A   
ATOM   1371  N   THR A 145       8.703 -13.416  14.195  1.00 10.00      A   
ATOM   1372  HN  THR A 145       9.663 -13.383  14.399  1.00 10.00      A   
ATOM   1373  CA  THR A 145       8.137 -14.648  13.677  1.00 10.00      A   
ATOM   1374  CB  THR A 145       9.249 -15.598  13.203  1.00 10.00      A   
ATOM   1375  OG1 THR A 145      10.438 -15.352  13.969  1.00 10.00      A   
ATOM   1376  HG1 THR A 145      10.373 -15.810  14.815  1.00 10.00      A   
ATOM   1377  CG2 THR A 145       9.551 -15.354  11.734  1.00 10.00      A   
ATOM   1378  C   THR A 145       7.263 -15.346  14.724  1.00 10.00      A   
ATOM   1379  O   THR A 145       6.534 -16.288  14.411  1.00 10.00      A   
ATOM   1380  N   ASP A 146       7.331 -14.862  15.959  1.00 10.00      A   
ATOM   1381  HN  ASP A 146       7.921 -14.104  16.135  1.00 10.00      A   
ATOM   1382  CA  ASP A 146       6.555 -15.425  17.062  1.00 10.00      A   
ATOM   1383  CB  ASP A 146       6.990 -14.835  18.402  1.00 10.00      A   
ATOM   1384  CG  ASP A 146       8.143 -15.587  19.024  1.00 10.00      A   
ATOM   1385  OD1 ASP A 146       7.911 -16.665  19.613  1.00 10.00      A   
ATOM   1386  OD2 ASP A 146       9.291 -15.100  18.930  1.00 10.00      A   
ATOM   1387  C   ASP A 146       5.067 -15.196  16.869  1.00 10.00      A   
ATOM   1388  O   ASP A 146       4.276 -16.138  16.940  1.00 10.00      A   
ATOM   1389  N   GLY A 147       4.692 -13.941  16.632  1.00 10.00      A   
ATOM   1390  HN  GLY A 147       5.372 -13.223  16.620  1.00 10.00      A   
ATOM   1391  CA  GLY A 147       3.296 -13.610  16.423  1.00 10.00      A   
ATOM   1392  C   GLY A 147       2.705 -14.346  15.240  1.00 10.00      A   
ATOM   1393  O   GLY A 147       1.544 -14.760  15.272  1.00 10.00      A   
ATOM   1394  N   LEU A 148       3.513 -14.526  14.200  1.00 10.00      A   
ATOM   1395  HN  LEU A 148       4.428 -14.175  14.240  1.00 10.00      A   
ATOM   1396  CA  LEU A 148       3.073 -15.228  13.001  1.00 10.00      A   
ATOM   1397  CB  LEU A 148       4.133 -15.133  11.901  1.00 10.00      A   
ATOM   1398  CG  LEU A 148       4.544 -13.721  11.476  1.00 10.00      A   
ATOM   1399  CD1 LEU A 148       5.595 -13.777  10.377  1.00 10.00      A   
ATOM   1400  CD2 LEU A 148       3.334 -12.913  11.026  1.00 10.00      A   
ATOM   1401  C   LEU A 148       2.768 -16.689  13.315  1.00 10.00      A   
ATOM   1402  O   LEU A 148       1.856 -17.283  12.741  1.00 10.00      A   
ATOM   1403  N   ALA A 149       3.534 -17.258  14.240  1.00 10.00      A   
ATOM   1404  HN  ALA A 149       4.249 -16.730  14.658  1.00 10.00      A   
ATOM   1405  CA  ALA A 149       3.349 -18.645  14.645  1.00 10.00      A   
ATOM   1406  CB  ALA A 149       4.568 -19.129  15.417  1.00 10.00      A   
ATOM   1407  C   ALA A 149       2.089 -18.793  15.491  1.00 10.00      A   
ATOM   1408  O   ALA A 149       1.375 -19.791  15.394  1.00 10.00      A   
ATOM   1409  N   ALA A 150       1.818 -17.781  16.311  1.00 10.00      A   
ATOM   1410  HN  ALA A 150       2.427 -17.010  16.335  1.00 10.00      A   
ATOM   1411  CA  ALA A 150       0.640 -17.787  17.173  1.00 10.00      A   
ATOM   1412  CB  ALA A 150       0.657 -16.582  18.107  1.00 10.00      A   
ATOM   1413  C   ALA A 150      -0.626 -17.790  16.330  1.00 10.00      A   
ATOM   1414  O   ALA A 150      -1.560 -18.552  16.585  1.00 10.00      A   
ATOM   1415  N   ILE A 151      -0.637 -16.943  15.310  1.00 10.00      A   
ATOM   1416  HN  ILE A 151       0.146 -16.369  15.159  1.00 10.00      A   
ATOM   1417  CA  ILE A 151      -1.776 -16.840  14.410  1.00 10.00      A   
ATOM   1418  CB  ILE A 151      -1.575 -15.696  13.388  1.00 10.00      A   
ATOM   1419  CG1 ILE A 151      -1.589 -14.325  14.079  1.00 10.00      A   
ATOM   1420  CG2 ILE A 151      -2.617 -15.759  12.281  1.00 10.00      A   
ATOM   1421  CD1 ILE A 151      -2.944 -13.909  14.615  1.00 10.00      A   
ATOM   1422  C   ILE A 151      -1.984 -18.153  13.659  1.00 10.00      A   
ATOM   1423  O   ILE A 151      -3.094 -18.678  13.605  1.00 10.00      A   
ATOM   1424  N   ALA A 152      -0.896 -18.689  13.119  1.00 10.00      A   
ATOM   1425  HN  ALA A 152      -0.038 -18.227  13.230  1.00 10.00      A   
ATOM   1426  CA  ALA A 152      -0.925 -19.934  12.357  1.00 10.00      A   
ATOM   1427  CB  ALA A 152       0.481 -20.266  11.883  1.00 10.00      A   
ATOM   1428  C   ALA A 152      -1.491 -21.104  13.163  1.00 10.00      A   
ATOM   1429  O   ALA A 152      -2.214 -21.947  12.629  1.00 10.00      A   
ATOM   1430  N   ALA A 153      -1.172 -21.144  14.449  1.00 10.00      A   
ATOM   1431  HN  ALA A 153      -0.604 -20.435  14.823  1.00 10.00      A   
ATOM   1432  CA  ALA A 153      -1.626 -22.221  15.317  1.00 10.00      A   
ATOM   1433  CB  ALA A 153      -0.572 -22.508  16.374  1.00 10.00      A   
ATOM   1434  C   ALA A 153      -2.972 -21.921  15.975  1.00 10.00      A   
ATOM   1435  O   ALA A 153      -3.421 -22.666  16.850  1.00 10.00      A   
ATOM   1436  N   THR A 154      -3.626 -20.845  15.557  1.00 10.00      A   
ATOM   1437  HN  THR A 154      -3.240 -20.291  14.842  1.00 10.00      A   
ATOM   1438  CA  THR A 154      -4.913 -20.483  16.142  1.00 10.00      A   
ATOM   1439  CB  THR A 154      -4.795 -19.280  17.102  1.00 10.00      A   
ATOM   1440  OG1 THR A 154      -3.636 -19.442  17.939  1.00 10.00      A   
ATOM   1441  HG1 THR A 154      -2.838 -19.242  17.424  1.00 10.00      A   
ATOM   1442  CG2 THR A 154      -6.031 -19.185  17.982  1.00 10.00      A   
ATOM   1443  C   THR A 154      -5.986 -20.209  15.087  1.00 10.00      A   
ATOM   1444  O   THR A 154      -7.078 -20.777  15.143  1.00 10.00      A   
ATOM   1445  N   CYS A 155      -5.674 -19.357  14.123  1.00 10.00      A   
ATOM   1446  HN  CYS A 155      -4.776 -18.956  14.105  1.00 10.00      A   
ATOM   1447  CA  CYS A 155      -6.625 -19.002  13.077  1.00 10.00      A   
ATOM   1448  CB  CYS A 155      -6.209 -17.702  12.397  1.00 10.00      A   
ATOM   1449  SG  CYS A 155      -5.915 -16.349  13.559  1.00 10.00      A   
ATOM   1450  HG  CYS A 155      -6.969 -16.264  14.359  1.00 10.00      A   
ATOM   1451  C   CYS A 155      -6.812 -20.122  12.059  1.00 10.00      A   
ATOM   1452  O   CYS A 155      -6.062 -20.239  11.091  1.00 10.00      A   
ATOM   1453  N   ARG A 156      -7.826 -20.942  12.296  1.00 10.00      A   
ATOM   1454  HN  ARG A 156      -8.377 -20.789  13.089  1.00 10.00      A   
ATOM   1455  CA  ARG A 156      -8.145 -22.060  11.419  1.00 10.00      A   
ATOM   1456  CB  ARG A 156      -8.838 -23.172  12.213  1.00 10.00      A   
ATOM   1457  CG  ARG A 156      -9.885 -22.673  13.196  1.00 10.00      A   
ATOM   1458  CD  ARG A 156     -10.327 -23.774  14.145  1.00 10.00      A   
ATOM   1459  NE  ARG A 156     -11.371 -24.612  13.562  1.00 10.00      A   
ATOM   1460  HE  ARG A 156     -11.334 -24.765  12.589  1.00 10.00      A   
ATOM   1461  CZ  ARG A 156     -12.367 -25.163  14.258  1.00 10.00      A   
ATOM   1462  NH1 ARG A 156     -12.462 -24.971  15.574  1.00 10.00      A   
ATOM   1463 HH11 ARG A 156     -11.755 -24.386  16.075  1.00 10.00      A   
ATOM   1464 HH12 ARG A 156     -13.247 -25.400  16.112  1.00 10.00      A   
ATOM   1465  NH2 ARG A 156     -13.271 -25.907  13.636  1.00 10.00      A   
ATOM   1466 HH21 ARG A 156     -13.203 -26.063  12.606  1.00 10.00      A   
ATOM   1467 HH22 ARG A 156     -14.051 -26.343  14.172  1.00 10.00      A   
ATOM   1468  C   ARG A 156      -9.024 -21.603  10.260  1.00 10.00      A   
ATOM   1469  O   ARG A 156      -9.158 -22.303   9.253  1.00 10.00      A   
ATOM   1470  N   ASN A 157      -9.606 -20.416  10.405  1.00 10.00      A   
ATOM   1471  HN  ASN A 157      -9.446 -19.903  11.226  1.00 10.00      A   
ATOM   1472  CA  ASN A 157     -10.478 -19.853   9.379  1.00 10.00      A   
ATOM   1473  CB  ASN A 157     -11.711 -19.196  10.011  1.00 10.00      A   
ATOM   1474  CG  ASN A 157     -12.636 -20.189  10.686  1.00 10.00      A   
ATOM   1475  OD1 ASN A 157     -12.783 -21.328  10.242  1.00 10.00      A   
ATOM   1476  ND2 ASN A 157     -13.256 -19.770  11.777  1.00 10.00      A   
ATOM   1477 HD21 ASN A 157     -13.085 -18.856  12.089  1.00 10.00      A   
ATOM   1478 HD22 ASN A 157     -13.864 -20.390  12.232  1.00 10.00      A   
ATOM   1479  C   ASN A 157      -9.725 -18.836   8.530  1.00 10.00      A   
ATOM   1480  O   ASN A 157     -10.328 -18.063   7.780  1.00 10.00      A   
ATOM   1481  N   LEU A 158      -8.404 -18.844   8.659  1.00 10.00      A   
ATOM   1482  HN  LEU A 158      -7.992 -19.486   9.273  1.00 10.00      A   
ATOM   1483  CA  LEU A 158      -7.550 -17.934   7.908  1.00 10.00      A   
ATOM   1484  CB  LEU A 158      -6.109 -18.017   8.423  1.00 10.00      A   
ATOM   1485  CG  LEU A 158      -5.070 -17.146   7.707  1.00 10.00      A   
ATOM   1486  CD1 LEU A 158      -5.375 -15.669   7.900  1.00 10.00      A   
ATOM   1487  CD2 LEU A 158      -3.668 -17.474   8.197  1.00 10.00      A   
ATOM   1488  C   LEU A 158      -7.606 -18.260   6.420  1.00 10.00      A   
ATOM   1489  O   LEU A 158      -7.636 -19.425   6.034  1.00 10.00      A   
ATOM   1490  N   LYS A 159      -7.639 -17.230   5.590  1.00 10.00      A   
ATOM   1491  HN  LYS A 159      -7.629 -16.315   5.959  1.00 10.00      A   
ATOM   1492  CA  LYS A 159      -7.696 -17.419   4.148  1.00 10.00      A   
ATOM   1493  CB  LYS A 159      -9.044 -16.946   3.590  1.00 10.00      A   
ATOM   1494  CG  LYS A 159     -10.212 -17.895   3.833  1.00 10.00      A   
ATOM   1495  CD  LYS A 159     -11.481 -17.392   3.156  1.00 10.00      A   
ATOM   1496  CE  LYS A 159     -11.343 -17.407   1.640  1.00 10.00      A   
ATOM   1497  NZ  LYS A 159     -12.342 -16.530   0.977  1.00 10.00      A   
ATOM   1498  HZ1 LYS A 159     -12.157 -15.538   1.215  1.00 10.00      A   
ATOM   1499  HZ2 LYS A 159     -13.302 -16.775   1.288  1.00 10.00      A   
ATOM   1500  HZ3 LYS A 159     -12.284 -16.640  -0.055  1.00 10.00      A   
ATOM   1501  C   LYS A 159      -6.568 -16.678   3.444  1.00 10.00      A   
ATOM   1502  O   LYS A 159      -5.874 -17.244   2.599  1.00 10.00      A   
ATOM   1503  N   GLU A 160      -6.381 -15.412   3.796  1.00 10.00      A   
ATOM   1504  HN  GLU A 160      -6.931 -15.022   4.508  1.00 10.00      A   
ATOM   1505  CA  GLU A 160      -5.362 -14.594   3.160  1.00 10.00      A   
ATOM   1506  CB  GLU A 160      -6.031 -13.564   2.239  1.00 10.00      A   
ATOM   1507  CG  GLU A 160      -6.942 -14.194   1.193  1.00 10.00      A   
ATOM   1508  CD  GLU A 160      -7.981 -13.242   0.643  1.00 10.00      A   
ATOM   1509  OE1 GLU A 160      -9.136 -13.283   1.117  1.00 10.00      A   
ATOM   1510  OE2 GLU A 160      -7.654 -12.464  -0.280  1.00 10.00      A   
ATOM   1511  C   GLU A 160      -4.464 -13.906   4.182  1.00 10.00      A   
ATOM   1512  O   GLU A 160      -4.945 -13.268   5.120  1.00 10.00      A   
ATOM   1513  N   LEU A 161      -3.158 -14.060   3.993  1.00 10.00      A   
ATOM   1514  HN  LEU A 161      -2.849 -14.608   3.235  1.00 10.00      A   
ATOM   1515  CA  LEU A 161      -2.164 -13.458   4.869  1.00 10.00      A   
ATOM   1516  CB  LEU A 161      -1.497 -14.542   5.718  1.00 10.00      A   
ATOM   1517  CG  LEU A 161      -0.374 -14.080   6.646  1.00 10.00      A   
ATOM   1518  CD1 LEU A 161      -0.930 -13.229   7.776  1.00 10.00      A   
ATOM   1519  CD2 LEU A 161       0.385 -15.277   7.194  1.00 10.00      A   
ATOM   1520  C   LEU A 161      -1.110 -12.720   4.039  1.00 10.00      A   
ATOM   1521  O   LEU A 161      -0.328 -13.341   3.315  1.00 10.00      A   
ATOM   1522  N   ASP A 162      -1.103 -11.396   4.138  1.00 10.00      A   
ATOM   1523  HN  ASP A 162      -1.744 -10.958   4.739  1.00 10.00      A   
ATOM   1524  CA  ASP A 162      -0.154 -10.574   3.390  1.00 10.00      A   
ATOM   1525  CB  ASP A 162      -0.883  -9.704   2.352  1.00 10.00      A   
ATOM   1526  CG  ASP A 162       0.051  -9.019   1.364  1.00 10.00      A   
ATOM   1527  OD1 ASP A 162       1.283  -9.091   1.539  1.00 10.00      A   
ATOM   1528  OD2 ASP A 162      -0.448  -8.398   0.401  1.00 10.00      A   
ATOM   1529  C   ASP A 162       0.669  -9.701   4.336  1.00 10.00      A   
ATOM   1530  O   ASP A 162       0.120  -9.023   5.207  1.00 10.00      A   
ATOM   1531  N   LEU A 163       1.984  -9.746   4.168  1.00 10.00      A   
ATOM   1532  HN  LEU A 163       2.347 -10.323   3.465  1.00 10.00      A   
ATOM   1533  CA  LEU A 163       2.910  -8.968   4.984  1.00 10.00      A   
ATOM   1534  CB  LEU A 163       3.753  -9.906   5.855  1.00 10.00      A   
ATOM   1535  CG  LEU A 163       2.997 -11.009   6.599  1.00 10.00      A   
ATOM   1536  CD1 LEU A 163       3.950 -12.116   7.026  1.00 10.00      A   
ATOM   1537  CD2 LEU A 163       2.265 -10.437   7.801  1.00 10.00      A   
ATOM   1538  C   LEU A 163       3.833  -8.149   4.081  1.00 10.00      A   
ATOM   1539  O   LEU A 163       4.990  -7.894   4.419  1.00 10.00      A   
ATOM   1540  N   ARG A 164       3.310  -7.746   2.932  1.00 10.00      A   
ATOM   1541  HN  ARG A 164       2.376  -7.990   2.728  1.00 10.00      A   
ATOM   1542  CA  ARG A 164       4.066  -6.969   1.947  1.00 10.00      A   
ATOM   1543  CB  ARG A 164       3.181  -6.596   0.753  1.00 10.00      A   
ATOM   1544  CG  ARG A 164       1.986  -5.721   1.092  1.00 10.00      A   
ATOM   1545  CD  ARG A 164       1.031  -5.620  -0.084  1.00 10.00      A   
ATOM   1546  NE  ARG A 164       0.018  -4.582   0.111  1.00 10.00      A   
ATOM   1547  HE  ARG A 164       0.328  -3.651   0.128  1.00 10.00      A   
ATOM   1548  CZ  ARG A 164      -1.281  -4.827   0.270  1.00 10.00      A   
ATOM   1549  NH1 ARG A 164      -1.737  -6.077   0.272  1.00 10.00      A   
ATOM   1550 HH11 ARG A 164      -1.077  -6.890   0.155  1.00 10.00      A   
ATOM   1551 HH12 ARG A 164      -2.758  -6.261   0.389  1.00 10.00      A   
ATOM   1552  NH2 ARG A 164      -2.131  -3.820   0.427  1.00 10.00      A   
ATOM   1553 HH21 ARG A 164      -3.151  -4.008   0.547  1.00 10.00      A   
ATOM   1554 HH22 ARG A 164      -1.787  -2.833   0.430  1.00 10.00      A   
ATOM   1555  C   ARG A 164       4.748  -5.724   2.523  1.00 10.00      A   
ATOM   1556  O   ARG A 164       4.117  -4.903   3.197  1.00 10.00      A   
ATOM   1557  N   GLU A 165       6.052  -5.618   2.253  1.00 10.00      A   
ATOM   1558  HN  GLU A 165       6.477  -6.329   1.730  1.00 10.00      A   
ATOM   1559  CA  GLU A 165       6.881  -4.489   2.684  1.00 10.00      A   
ATOM   1560  CB  GLU A 165       6.466  -3.194   1.973  1.00 10.00      A   
ATOM   1561  CG  GLU A 165       6.905  -3.100   0.516  1.00 10.00      A   
ATOM   1562  CD  GLU A 165       5.974  -3.820  -0.443  1.00 10.00      A   
ATOM   1563  OE1 GLU A 165       4.969  -3.213  -0.874  1.00 10.00      A   
ATOM   1564  OE2 GLU A 165       6.251  -4.991  -0.789  1.00 10.00      A   
ATOM   1565  C   GLU A 165       6.920  -4.293   4.204  1.00 10.00      A   
ATOM   1566  O   GLU A 165       7.297  -3.225   4.687  1.00 10.00      A   
ATOM   1567  N   SER A 166       6.552  -5.318   4.956  1.00 10.00      A   
ATOM   1568  HN  SER A 166       6.277  -6.155   4.532  1.00 10.00      A   
ATOM   1569  CA  SER A 166       6.555  -5.226   6.406  1.00 10.00      A   
ATOM   1570  CB  SER A 166       5.352  -5.965   6.995  1.00 10.00      A   
ATOM   1571  OG  SER A 166       4.143  -5.305   6.645  1.00 10.00      A   
ATOM   1572  HG  SER A 166       3.612  -5.880   6.076  1.00 10.00      A   
ATOM   1573  C   SER A 166       7.861  -5.757   6.994  1.00 10.00      A   
ATOM   1574  O   SER A 166       8.438  -6.724   6.490  1.00 10.00      A   
ATOM   1575  N   ASP A 167       8.324  -5.114   8.055  1.00 10.00      A   
ATOM   1576  HN  ASP A 167       7.808  -4.357   8.421  1.00 10.00      A   
ATOM   1577  CA  ASP A 167       9.555  -5.517   8.716  1.00 10.00      A   
ATOM   1578  CB  ASP A 167      10.222  -4.320   9.399  1.00 10.00      A   
ATOM   1579  CG  ASP A 167      11.420  -4.734  10.234  1.00 10.00      A   
ATOM   1580  OD1 ASP A 167      12.356  -5.342   9.676  1.00 10.00      A   
ATOM   1581  OD2 ASP A 167      11.435  -4.447  11.450  1.00 10.00      A   
ATOM   1582  C   ASP A 167       9.266  -6.597   9.744  1.00 10.00      A   
ATOM   1583  O   ASP A 167       8.543  -6.365  10.713  1.00 10.00      A   
ATOM   1584  N   VAL A 168       9.812  -7.778   9.518  1.00 10.00      A   
ATOM   1585  HN  VAL A 168      10.376  -7.900   8.727  1.00 10.00      A   
ATOM   1586  CA  VAL A 168       9.608  -8.895  10.423  1.00 10.00      A   
ATOM   1587  CB  VAL A 168       8.976 -10.107   9.700  1.00 10.00      A   
ATOM   1588  CG1 VAL A 168       8.361 -11.070  10.706  1.00 10.00      A   
ATOM   1589  CG2 VAL A 168       7.948  -9.667   8.667  1.00 10.00      A   
ATOM   1590  C   VAL A 168      10.934  -9.332  11.031  1.00 10.00      A   
ATOM   1591  O   VAL A 168      11.940  -9.435  10.328  1.00 10.00      A   
ATOM   1592  N   ASP A 169      10.938  -9.571  12.334  1.00 10.00      A   
ATOM   1593  HN  ASP A 169      10.113  -9.429  12.855  1.00 10.00      A   
ATOM   1594  CA  ASP A 169      12.143 -10.021  13.015  1.00 10.00      A   
ATOM   1595  CB  ASP A 169      12.029  -9.778  14.520  1.00 10.00      A   
ATOM   1596  CG  ASP A 169      12.564  -8.429  14.954  1.00 10.00      A   
ATOM   1597  OD1 ASP A 169      13.461  -8.406  15.823  1.00 10.00      A   
ATOM   1598  OD2 ASP A 169      12.078  -7.389  14.458  1.00 10.00      A   
ATOM   1599  C   ASP A 169      12.368 -11.504  12.732  1.00 10.00      A   
ATOM   1600  O   ASP A 169      11.652 -12.364  13.256  1.00 10.00      A   
ATOM   1601  N   ASP A 170      13.355 -11.793  11.894  1.00 10.00      A   
ATOM   1602  HN  ASP A 170      13.890 -11.056  11.523  1.00 10.00      A   
ATOM   1603  CA  ASP A 170      13.670 -13.166  11.501  1.00 10.00      A   
ATOM   1604  CB  ASP A 170      14.556 -13.178  10.254  1.00 10.00      A   
ATOM   1605  CG  ASP A 170      13.877 -12.615   9.025  1.00 10.00      A   
ATOM   1606  OD1 ASP A 170      13.060 -13.330   8.408  1.00 10.00      A   
ATOM   1607  OD2 ASP A 170      14.177 -11.464   8.654  1.00 10.00      A   
ATOM   1608  C   ASP A 170      14.368 -13.938  12.615  1.00 10.00      A   
ATOM   1609  O   ASP A 170      15.597 -14.015  12.645  1.00 10.00      A   
ATOM   1610  N   VAL A 171      13.593 -14.502  13.533  1.00 10.00      A   
ATOM   1611  HN  VAL A 171      12.616 -14.396  13.475  1.00 10.00      A   
ATOM   1612  CA  VAL A 171      14.169 -15.270  14.632  1.00 10.00      A   
ATOM   1613  CB  VAL A 171      13.392 -15.086  15.952  1.00 10.00      A   
ATOM   1614  CG1 VAL A 171      14.218 -15.576  17.130  1.00 10.00      A   
ATOM   1615  CG2 VAL A 171      12.990 -13.633  16.152  1.00 10.00      A   
ATOM   1616  C   VAL A 171      14.219 -16.753  14.275  1.00 10.00      A   
ATOM   1617  O   VAL A 171      15.237 -17.414  14.480  1.00 10.00      A   
ATOM   1618  N   SER A 172      13.121 -17.259  13.716  1.00 10.00      A   
ATOM   1619  HN  SER A 172      12.353 -16.673  13.553  1.00 10.00      A   
ATOM   1620  CA  SER A 172      13.032 -18.657  13.327  1.00 10.00      A   
ATOM   1621  CB  SER A 172      12.737 -19.529  14.548  1.00 10.00      A   
ATOM   1622  OG  SER A 172      12.557 -20.887  14.182  1.00 10.00      A   
ATOM   1623  HG  SER A 172      13.395 -21.252  13.869  1.00 10.00      A   
ATOM   1624  C   SER A 172      11.952 -18.865  12.270  1.00 10.00      A   
ATOM   1625  O   SER A 172      10.837 -18.355  12.395  1.00 10.00      A   
ATOM   1626  N   GLY A 173      12.283 -19.630  11.238  1.00 10.00      A   
ATOM   1627  HN  GLY A 173      13.190 -20.011  11.193  1.00 10.00      A   
ATOM   1628  CA  GLY A 173      11.333 -19.903  10.179  1.00 10.00      A   
ATOM   1629  C   GLY A 173      10.497 -21.137  10.469  1.00 10.00      A   
ATOM   1630  O   GLY A 173       9.862 -21.693   9.575  1.00 10.00      A   
ATOM   1631  N   HIS A 174      10.496 -21.562  11.728  1.00 10.00      A   
ATOM   1632  HN  HIS A 174      11.032 -21.076  12.395  1.00 10.00      A   
ATOM   1633  CA  HIS A 174       9.736 -22.737  12.148  1.00 10.00      A   
ATOM   1634  CB  HIS A 174      10.322 -23.301  13.451  1.00 10.00      A   
ATOM   1635  CG  HIS A 174       9.743 -24.617  13.891  1.00 10.00      A   
ATOM   1636  ND1 HIS A 174       9.973 -25.775  13.182  1.00 10.00      A   
ATOM   1637  CD2 HIS A 174       8.960 -24.900  14.965  1.00 10.00      A   
ATOM   1638  CE1 HIS A 174       9.335 -26.731  13.834  1.00 10.00      A   
ATOM   1639  NE2 HIS A 174       8.709 -26.250  14.913  1.00 10.00      A   
ATOM   1640  HE2 HIS A 174       8.165 -26.765  15.549  1.00 10.00      A   
ATOM   1641  C   HIS A 174       8.257 -22.397  12.333  1.00 10.00      A   
ATOM   1642  O   HIS A 174       7.423 -23.283  12.518  1.00 10.00      A   
ATOM   1643  N   TRP A 175       7.938 -21.109  12.253  1.00 10.00      A   
ATOM   1644  HN  TRP A 175       8.647 -20.458  12.075  1.00 10.00      A   
ATOM   1645  CA  TRP A 175       6.565 -20.637  12.421  1.00 10.00      A   
ATOM   1646  CB  TRP A 175       6.503 -19.107  12.314  1.00 10.00      A   
ATOM   1647  CG  TRP A 175       6.794 -18.577  10.940  1.00 10.00      A   
ATOM   1648  CD1 TRP A 175       8.023 -18.331  10.400  1.00 10.00      A   
ATOM   1649  CD2 TRP A 175       5.836 -18.225   9.934  1.00 10.00      A   
ATOM   1650  NE1 TRP A 175       7.891 -17.860   9.116  1.00 10.00      A   
ATOM   1651  HE1 TRP A 175       8.632 -17.616   8.518  1.00 10.00      A   
ATOM   1652  CE2 TRP A 175       6.557 -17.783   8.807  1.00 10.00      A   
ATOM   1653  CE3 TRP A 175       4.437 -18.243   9.876  1.00 10.00      A   
ATOM   1654  CZ2 TRP A 175       5.930 -17.365   7.636  1.00 10.00      A   
ATOM   1655  CZ3 TRP A 175       3.816 -17.828   8.713  1.00 10.00      A   
ATOM   1656  CH2 TRP A 175       4.562 -17.394   7.610  1.00 10.00      A   
ATOM   1657  C   TRP A 175       5.609 -21.276  11.407  1.00 10.00      A   
ATOM   1658  O   TRP A 175       4.419 -21.426  11.670  1.00 10.00      A   
ATOM   1659  N   LEU A 176       6.144 -21.663  10.256  1.00 10.00      A   
ATOM   1660  HN  LEU A 176       7.104 -21.534  10.112  1.00 10.00      A   
ATOM   1661  CA  LEU A 176       5.346 -22.274   9.200  1.00 10.00      A   
ATOM   1662  CB  LEU A 176       6.157 -22.316   7.904  1.00 10.00      A   
ATOM   1663  CG  LEU A 176       5.372 -22.603   6.622  1.00 10.00      A   
ATOM   1664  CD1 LEU A 176       4.409 -21.466   6.317  1.00 10.00      A   
ATOM   1665  CD2 LEU A 176       6.318 -22.833   5.456  1.00 10.00      A   
ATOM   1666  C   LEU A 176       4.898 -23.682   9.587  1.00 10.00      A   
ATOM   1667  O   LEU A 176       3.855 -24.165   9.141  1.00 10.00      A   
ATOM   1668  N   SER A 177       5.676 -24.329  10.443  1.00 10.00      A   
ATOM   1669  HN  SER A 177       6.478 -23.886  10.796  1.00 10.00      A   
ATOM   1670  CA  SER A 177       5.367 -25.678  10.880  1.00 10.00      A   
ATOM   1671  CB  SER A 177       6.628 -26.353  11.419  1.00 10.00      A   
ATOM   1672  OG  SER A 177       7.797 -25.781  10.852  1.00 10.00      A   
ATOM   1673  HG  SER A 177       8.417 -25.558  11.560  1.00 10.00      A   
ATOM   1674  C   SER A 177       4.274 -25.680  11.947  1.00 10.00      A   
ATOM   1675  O   SER A 177       3.817 -26.739  12.375  1.00 10.00      A   
ATOM   1676  N   HIS A 178       3.854 -24.490  12.361  1.00 10.00      A   
ATOM   1677  HN  HIS A 178       4.252 -23.681  11.974  1.00 10.00      A   
ATOM   1678  CA  HIS A 178       2.819 -24.351  13.376  1.00 10.00      A   
ATOM   1679  CB  HIS A 178       2.941 -23.007  14.099  1.00 10.00      A   
ATOM   1680  CG  HIS A 178       4.049 -22.965  15.111  1.00 10.00      A   
ATOM   1681  ND1 HIS A 178       3.817 -23.241  16.439  1.00 10.00      A   
ATOM   1682  CD2 HIS A 178       5.362 -22.676  14.941  1.00 10.00      A   
ATOM   1683  CE1 HIS A 178       4.984 -23.119  17.044  1.00 10.00      A   
ATOM   1684  NE2 HIS A 178       5.945 -22.779  16.181  1.00 10.00      A   
ATOM   1685  HE2 HIS A 178       6.893 -22.625  16.397  1.00 10.00      A   
ATOM   1686  C   HIS A 178       1.427 -24.522  12.774  1.00 10.00      A   
ATOM   1687  O   HIS A 178       0.462 -24.779  13.495  1.00 10.00      A   
ATOM   1688  N   PHE A 179       1.331 -24.386  11.452  1.00 10.00      A   
ATOM   1689  HN  PHE A 179       2.138 -24.176  10.934  1.00 10.00      A   
ATOM   1690  CA  PHE A 179       0.057 -24.544  10.756  1.00 10.00      A   
ATOM   1691  CB  PHE A 179       0.205 -24.198   9.268  1.00 10.00      A   
ATOM   1692  CG  PHE A 179       0.130 -22.730   8.947  1.00 10.00      A   
ATOM   1693  CD1 PHE A 179       1.273 -22.021   8.608  1.00 10.00      A   
ATOM   1694  CD2 PHE A 179      -1.085 -22.062   8.967  1.00 10.00      A   
ATOM   1695  CE1 PHE A 179       1.205 -20.675   8.302  1.00 10.00      A   
ATOM   1696  CE2 PHE A 179      -1.160 -20.715   8.663  1.00 10.00      A   
ATOM   1697  CZ  PHE A 179      -0.013 -20.020   8.328  1.00 10.00      A   
ATOM   1698  C   PHE A 179      -0.435 -25.984  10.882  1.00 10.00      A   
ATOM   1699  O   PHE A 179       0.272 -26.922  10.502  1.00 10.00      A   
ATOM   1700  N   PRO A 180      -1.642 -26.181  11.431  1.00 10.00      A   
ATOM   1701  CA  PRO A 180      -2.223 -27.515  11.592  1.00 10.00      A   
ATOM   1702  CB  PRO A 180      -3.517 -27.254  12.367  1.00 10.00      A   
ATOM   1703  CG  PRO A 180      -3.850 -25.837  12.066  1.00 10.00      A   
ATOM   1704  CD  PRO A 180      -2.534 -25.125  11.934  1.00 10.00      A   
ATOM   1705  C   PRO A 180      -2.536 -28.138  10.237  1.00 10.00      A   
ATOM   1706  O   PRO A 180      -2.865 -27.432   9.281  1.00 10.00      A   
ATOM   1707  N   ASP A 181      -2.448 -29.459  10.162  1.00 10.00      A   
ATOM   1708  HN  ASP A 181      -2.210 -29.970  10.964  1.00 10.00      A   
ATOM   1709  CA  ASP A 181      -2.705 -30.177   8.915  1.00 10.00      A   
ATOM   1710  CB  ASP A 181      -2.285 -31.644   9.029  1.00 10.00      A   
ATOM   1711  CG  ASP A 181      -0.860 -31.884   8.579  1.00 10.00      A   
ATOM   1712  OD1 ASP A 181      -0.660 -32.524   7.525  1.00 10.00      A   
ATOM   1713  OD2 ASP A 181       0.073 -31.439   9.284  1.00 10.00      A   
ATOM   1714  C   ASP A 181      -4.167 -30.071   8.499  1.00 10.00      A   
ATOM   1715  O   ASP A 181      -4.517 -30.337   7.351  1.00 10.00      A   
ATOM   1716  N   THR A 182      -5.017 -29.680   9.439  1.00 10.00      A   
ATOM   1717  HN  THR A 182      -4.682 -29.498  10.341  1.00 10.00      A   
ATOM   1718  CA  THR A 182      -6.436 -29.526   9.172  1.00 10.00      A   
ATOM   1719  CB  THR A 182      -7.234 -29.498  10.490  1.00 10.00      A   
ATOM   1720  OG1 THR A 182      -6.351 -29.170  11.575  1.00 10.00      A   
ATOM   1721  HG1 THR A 182      -6.323 -29.906  12.199  1.00 10.00      A   
ATOM   1722  CG2 THR A 182      -7.889 -30.844  10.757  1.00 10.00      A   
ATOM   1723  C   THR A 182      -6.701 -28.234   8.405  1.00 10.00      A   
ATOM   1724  O   THR A 182      -7.702 -28.110   7.695  1.00 10.00      A   
ATOM   1725  N   TYR A 183      -5.799 -27.271   8.559  1.00 10.00      A   
ATOM   1726  HN  TYR A 183      -5.018 -27.437   9.131  1.00 10.00      A   
ATOM   1727  CA  TYR A 183      -5.930 -25.988   7.887  1.00 10.00      A   
ATOM   1728  CB  TYR A 183      -4.956 -24.965   8.481  1.00 10.00      A   
ATOM   1729  CG  TYR A 183      -4.934 -23.649   7.739  1.00 10.00      A   
ATOM   1730  CD1 TYR A 183      -6.035 -22.808   7.752  1.00 10.00      A   
ATOM   1731  CD2 TYR A 183      -3.814 -23.253   7.019  1.00 10.00      A   
ATOM   1732  CE1 TYR A 183      -6.022 -21.611   7.068  1.00 10.00      A   
ATOM   1733  CE2 TYR A 183      -3.792 -22.056   6.335  1.00 10.00      A   
ATOM   1734  CZ  TYR A 183      -4.899 -21.239   6.360  1.00 10.00      A   
ATOM   1735  OH  TYR A 183      -4.883 -20.046   5.678  1.00 10.00      A   
ATOM   1736  HH  TYR A 183      -5.750 -19.631   5.738  1.00 10.00      A   
ATOM   1737  C   TYR A 183      -5.692 -26.144   6.389  1.00 10.00      A   
ATOM   1738  O   TYR A 183      -4.560 -26.367   5.949  1.00 10.00      A   
ATOM   1739  N   THR A 184      -6.761 -26.027   5.616  1.00 10.00      A   
ATOM   1740  HN  THR A 184      -7.633 -25.843   6.029  1.00 10.00      A   
ATOM   1741  CA  THR A 184      -6.682 -26.173   4.169  1.00 10.00      A   
ATOM   1742  CB  THR A 184      -7.339 -27.502   3.733  1.00 10.00      A   
ATOM   1743  OG1 THR A 184      -8.582 -27.668   4.432  1.00 10.00      A   
ATOM   1744  HG1 THR A 184      -8.426 -28.157   5.247  1.00 10.00      A   
ATOM   1745  CG2 THR A 184      -6.432 -28.682   4.056  1.00 10.00      A   
ATOM   1746  C   THR A 184      -7.375 -25.009   3.453  1.00 10.00      A   
ATOM   1747  O   THR A 184      -7.677 -25.091   2.263  1.00 10.00      A   
ATOM   1748  N   SER A 185      -7.613 -23.922   4.175  1.00 10.00      A   
ATOM   1749  HN  SER A 185      -7.338 -23.899   5.114  1.00 10.00      A   
ATOM   1750  CA  SER A 185      -8.284 -22.761   3.599  1.00 10.00      A   
ATOM   1751  CB  SER A 185      -9.333 -22.209   4.568  1.00 10.00      A   
ATOM   1752  OG  SER A 185     -10.371 -23.153   4.780  1.00 10.00      A   
ATOM   1753  HG  SER A 185     -10.168 -23.675   5.565  1.00 10.00      A   
ATOM   1754  C   SER A 185      -7.309 -21.662   3.171  1.00 10.00      A   
ATOM   1755  O   SER A 185      -7.676 -20.492   3.107  1.00 10.00      A   
ATOM   1756  N   LEU A 186      -6.077 -22.040   2.853  1.00 10.00      A   
ATOM   1757  HN  LEU A 186      -5.840 -22.988   2.893  1.00 10.00      A   
ATOM   1758  CA  LEU A 186      -5.077 -21.069   2.427  1.00 10.00      A   
ATOM   1759  CB  LEU A 186      -3.662 -21.642   2.556  1.00 10.00      A   
ATOM   1760  CG  LEU A 186      -2.514 -20.711   2.160  1.00 10.00      A   
ATOM   1761  CD1 LEU A 186      -2.446 -19.507   3.090  1.00 10.00      A   
ATOM   1762  CD2 LEU A 186      -1.195 -21.466   2.151  1.00 10.00      A   
ATOM   1763  C   LEU A 186      -5.346 -20.632   0.992  1.00 10.00      A   
ATOM   1764  O   LEU A 186      -5.319 -21.450   0.071  1.00 10.00      A   
ATOM   1765  N   VAL A 187      -5.630 -19.348   0.818  1.00 10.00      A   
ATOM   1766  HN  VAL A 187      -5.647 -18.753   1.600  1.00 10.00      A   
ATOM   1767  CA  VAL A 187      -5.922 -18.794  -0.498  1.00 10.00      A   
ATOM   1768  CB  VAL A 187      -7.255 -18.010  -0.499  1.00 10.00      A   
ATOM   1769  CG1 VAL A 187      -7.580 -17.496  -1.895  1.00 10.00      A   
ATOM   1770  CG2 VAL A 187      -8.386 -18.882   0.022  1.00 10.00      A   
ATOM   1771  C   VAL A 187      -4.798 -17.876  -0.974  1.00 10.00      A   
ATOM   1772  O   VAL A 187      -4.325 -17.992  -2.107  1.00 10.00      A   
ATOM   1773  N   SER A 188      -4.364 -16.970  -0.108  1.00 10.00      A   
ATOM   1774  HN  SER A 188      -4.768 -16.923   0.783  1.00 10.00      A   
ATOM   1775  CA  SER A 188      -3.301 -16.039  -0.454  1.00 10.00      A   
ATOM   1776  CB  SER A 188      -3.884 -14.654  -0.740  1.00 10.00      A   
ATOM   1777  OG  SER A 188      -4.931 -14.729  -1.693  1.00 10.00      A   
ATOM   1778  HG  SER A 188      -5.398 -13.887  -1.719  1.00 10.00      A   
ATOM   1779  C   SER A 188      -2.255 -15.955   0.657  1.00 10.00      A   
ATOM   1780  O   SER A 188      -2.587 -15.762   1.829  1.00 10.00      A   
ATOM   1781  N   LEU A 189      -0.991 -16.104   0.279  1.00 10.00      A   
ATOM   1782  HN  LEU A 189      -0.791 -16.261  -0.672  1.00 10.00      A   
ATOM   1783  CA  LEU A 189       0.110 -16.047   1.229  1.00 10.00      A   
ATOM   1784  CB  LEU A 189       0.530 -17.464   1.641  1.00 10.00      A   
ATOM   1785  CG  LEU A 189       1.681 -17.572   2.648  1.00 10.00      A   
ATOM   1786  CD1 LEU A 189       1.280 -16.979   3.990  1.00 10.00      A   
ATOM   1787  CD2 LEU A 189       2.126 -19.020   2.807  1.00 10.00      A   
ATOM   1788  C   LEU A 189       1.300 -15.293   0.643  1.00 10.00      A   
ATOM   1789  O   LEU A 189       1.814 -15.644  -0.421  1.00 10.00      A   
ATOM   1790  N   ASN A 190       1.726 -14.249   1.333  1.00 10.00      A   
ATOM   1791  HN  ASN A 190       1.263 -14.002   2.165  1.00 10.00      A   
ATOM   1792  CA  ASN A 190       2.864 -13.451   0.887  1.00 10.00      A   
ATOM   1793  CB  ASN A 190       2.412 -12.075   0.399  1.00 10.00      A   
ATOM   1794  CG  ASN A 190       3.576 -11.190  -0.005  1.00 10.00      A   
ATOM   1795  OD1 ASN A 190       4.583 -11.666  -0.527  1.00 10.00      A   
ATOM   1796  ND2 ASN A 190       3.458  -9.899   0.249  1.00 10.00      A   
ATOM   1797 HD21 ASN A 190       2.622  -9.582   0.681  1.00 10.00      A   
ATOM   1798 HD22 ASN A 190       4.198  -9.309   0.003  1.00 10.00      A   
ATOM   1799  C   ASN A 190       3.893 -13.306   2.001  1.00 10.00      A   
ATOM   1800  O   ASN A 190       3.610 -12.718   3.046  1.00 10.00      A   
ATOM   1801  N   ILE A 191       5.089 -13.840   1.771  1.00 10.00      A   
ATOM   1802  HN  ILE A 191       5.262 -14.280   0.906  1.00 10.00      A   
ATOM   1803  CA  ILE A 191       6.157 -13.781   2.762  1.00 10.00      A   
ATOM   1804  CB  ILE A 191       6.389 -15.157   3.427  1.00 10.00      A   
ATOM   1805  CG1 ILE A 191       6.569 -16.251   2.367  1.00 10.00      A   
ATOM   1806  CG2 ILE A 191       5.234 -15.497   4.357  1.00 10.00      A   
ATOM   1807  CD1 ILE A 191       7.081 -17.565   2.920  1.00 10.00      A   
ATOM   1808  C   ILE A 191       7.466 -13.292   2.142  1.00 10.00      A   
ATOM   1809  O   ILE A 191       8.550 -13.690   2.566  1.00 10.00      A   
ATOM   1810  N   SER A 192       7.364 -12.394   1.169  1.00 10.00      A   
ATOM   1811  HN  SER A 192       6.475 -12.078   0.903  1.00 10.00      A   
ATOM   1812  CA  SER A 192       8.541 -11.859   0.480  1.00 10.00      A   
ATOM   1813  CB  SER A 192       8.121 -11.204  -0.836  1.00 10.00      A   
ATOM   1814  OG  SER A 192       6.937 -10.450  -0.660  1.00 10.00      A   
ATOM   1815  HG  SER A 192       6.182 -10.958  -0.988  1.00 10.00      A   
ATOM   1816  C   SER A 192       9.312 -10.852   1.340  1.00 10.00      A   
ATOM   1817  O   SER A 192      10.289 -10.249   0.889  1.00 10.00      A   
ATOM   1818  N   CYS A 193       8.876 -10.682   2.578  1.00 10.00      A   
ATOM   1819  HN  CYS A 193       8.106 -11.196   2.886  1.00 10.00      A   
ATOM   1820  CA  CYS A 193       9.508  -9.745   3.490  1.00 10.00      A   
ATOM   1821  CB  CYS A 193       8.429  -8.948   4.216  1.00 10.00      A   
ATOM   1822  SG  CYS A 193       7.036  -9.955   4.769  1.00 10.00      A   
ATOM   1823  HG  CYS A 193       5.973  -9.163   4.835  1.00 10.00      A   
ATOM   1824  C   CYS A 193      10.400 -10.460   4.502  1.00 10.00      A   
ATOM   1825  O   CYS A 193      11.135  -9.821   5.256  1.00 10.00      A   
ATOM   1826  N   LEU A 194      10.342 -11.781   4.507  1.00 10.00      A   
ATOM   1827  HN  LEU A 194       9.762 -12.238   3.864  1.00 10.00      A   
ATOM   1828  CA  LEU A 194      11.139 -12.571   5.436  1.00 10.00      A   
ATOM   1829  CB  LEU A 194      10.451 -13.909   5.724  1.00 10.00      A   
ATOM   1830  CG  LEU A 194       9.208 -13.858   6.612  1.00 10.00      A   
ATOM   1831  CD1 LEU A 194       8.534 -15.216   6.651  1.00 10.00      A   
ATOM   1832  CD2 LEU A 194       9.577 -13.406   8.017  1.00 10.00      A   
ATOM   1833  C   LEU A 194      12.536 -12.818   4.884  1.00 10.00      A   
ATOM   1834  O   LEU A 194      12.724 -12.907   3.672  1.00 10.00      A   
ATOM   1835  N   ALA A 195      13.513 -12.923   5.770  1.00 10.00      A   
ATOM   1836  HN  ALA A 195      13.308 -12.809   6.733  1.00 10.00      A   
ATOM   1837  CA  ALA A 195      14.886 -13.186   5.369  1.00 10.00      A   
ATOM   1838  CB  ALA A 195      15.806 -12.081   5.864  1.00 10.00      A   
ATOM   1839  C   ALA A 195      15.324 -14.546   5.904  1.00 10.00      A   
ATOM   1840  O   ALA A 195      16.380 -15.065   5.538  1.00 10.00      A   
ATOM   1841  N   SER A 196      14.497 -15.112   6.770  1.00 10.00      A   
ATOM   1842  HN  SER A 196      13.674 -14.640   7.023  1.00 10.00      A   
ATOM   1843  CA  SER A 196      14.770 -16.404   7.362  1.00 10.00      A   
ATOM   1844  CB  SER A 196      13.970 -16.556   8.661  1.00 10.00      A   
ATOM   1845  OG  SER A 196      12.699 -15.925   8.557  1.00 10.00      A   
ATOM   1846  HG  SER A 196      12.808 -14.956   8.600  1.00 10.00      A   
ATOM   1847  C   SER A 196      14.422 -17.526   6.389  1.00 10.00      A   
ATOM   1848  O   SER A 196      13.506 -17.391   5.573  1.00 10.00      A   
ATOM   1849  N   GLU A 197      15.160 -18.624   6.465  1.00 10.00      A   
ATOM   1850  HN  GLU A 197      15.883 -18.671   7.121  1.00 10.00      A   
ATOM   1851  CA  GLU A 197      14.918 -19.764   5.597  1.00 10.00      A   
ATOM   1852  CB  GLU A 197      16.225 -20.499   5.293  1.00 10.00      A   
ATOM   1853  CG  GLU A 197      17.270 -19.648   4.586  1.00 10.00      A   
ATOM   1854  CD  GLU A 197      18.439 -20.462   4.063  1.00 10.00      A   
ATOM   1855  OE1 GLU A 197      19.474 -19.864   3.705  1.00 10.00      A   
ATOM   1856  OE2 GLU A 197      18.324 -21.705   3.995  1.00 10.00      A   
ATOM   1857  C   GLU A 197      13.912 -20.715   6.234  1.00 10.00      A   
ATOM   1858  O   GLU A 197      14.242 -21.452   7.164  1.00 10.00      A   
ATOM   1859  N   VAL A 198      12.685 -20.685   5.731  1.00 10.00      A   
ATOM   1860  HN  VAL A 198      12.493 -20.076   4.988  1.00 10.00      A   
ATOM   1861  CA  VAL A 198      11.620 -21.535   6.247  1.00 10.00      A   
ATOM   1862  CB  VAL A 198      10.216 -21.036   5.834  1.00 10.00      A   
ATOM   1863  CG1 VAL A 198       9.950 -19.658   6.419  1.00 10.00      A   
ATOM   1864  CG2 VAL A 198      10.055 -21.025   4.321  1.00 10.00      A   
ATOM   1865  C   VAL A 198      11.801 -22.986   5.817  1.00 10.00      A   
ATOM   1866  O   VAL A 198      12.569 -23.282   4.900  1.00 10.00      A   
ATOM   1867  N   SER A 199      11.096 -23.885   6.490  1.00 10.00      A   
ATOM   1868  HN  SER A 199      10.508 -23.587   7.213  1.00 10.00      A   
ATOM   1869  CA  SER A 199      11.172 -25.304   6.186  1.00 10.00      A   
ATOM   1870  CB  SER A 199      10.516 -26.117   7.309  1.00 10.00      A   
ATOM   1871  OG  SER A 199      10.835 -27.492   7.201  1.00 10.00      A   
ATOM   1872  HG  SER A 199      11.768 -27.619   7.426  1.00 10.00      A   
ATOM   1873  C   SER A 199      10.504 -25.611   4.847  1.00 10.00      A   
ATOM   1874  O   SER A 199       9.295 -25.428   4.685  1.00 10.00      A   
ATOM   1875  N   PHE A 200      11.305 -26.075   3.892  1.00 10.00      A   
ATOM   1876  HN  PHE A 200      12.258 -26.191   4.088  1.00 10.00      A   
ATOM   1877  CA  PHE A 200      10.811 -26.413   2.565  1.00 10.00      A   
ATOM   1878  CB  PHE A 200      11.976 -26.774   1.637  1.00 10.00      A   
ATOM   1879  CG  PHE A 200      11.567 -27.019   0.211  1.00 10.00      A   
ATOM   1880  CD1 PHE A 200      11.274 -25.961  -0.632  1.00 10.00      A   
ATOM   1881  CD2 PHE A 200      11.477 -28.310  -0.288  1.00 10.00      A   
ATOM   1882  CE1 PHE A 200      10.895 -26.186  -1.942  1.00 10.00      A   
ATOM   1883  CE2 PHE A 200      11.099 -28.540  -1.597  1.00 10.00      A   
ATOM   1884  CZ  PHE A 200      10.808 -27.477  -2.427  1.00 10.00      A   
ATOM   1885  C   PHE A 200       9.813 -27.563   2.632  1.00 10.00      A   
ATOM   1886  O   PHE A 200       8.786 -27.547   1.953  1.00 10.00      A   
ATOM   1887  N   SER A 201      10.120 -28.555   3.461  1.00 10.00      A   
ATOM   1888  HN  SER A 201      10.961 -28.515   3.967  1.00 10.00      A   
ATOM   1889  CA  SER A 201       9.256 -29.717   3.631  1.00 10.00      A   
ATOM   1890  CB  SER A 201       9.911 -30.700   4.599  1.00 10.00      A   
ATOM   1891  OG  SER A 201      11.150 -30.191   5.073  1.00 10.00      A   
ATOM   1892  HG  SER A 201      11.199 -30.324   6.028  1.00 10.00      A   
ATOM   1893  C   SER A 201       7.882 -29.298   4.146  1.00 10.00      A   
ATOM   1894  O   SER A 201       6.851 -29.784   3.672  1.00 10.00      A   
ATOM   1895  N   ALA A 202       7.881 -28.381   5.104  1.00 10.00      A   
ATOM   1896  HN  ALA A 202       8.738 -28.033   5.432  1.00 10.00      A   
ATOM   1897  CA  ALA A 202       6.648 -27.880   5.685  1.00 10.00      A   
ATOM   1898  CB  ALA A 202       6.947 -27.044   6.922  1.00 10.00      A   
ATOM   1899  C   ALA A 202       5.867 -27.070   4.657  1.00 10.00      A   
ATOM   1900  O   ALA A 202       4.643 -27.172   4.577  1.00 10.00      A   
ATOM   1901  N   LEU A 203       6.585 -26.276   3.867  1.00 10.00      A   
ATOM   1902  HN  LEU A 203       7.561 -26.238   3.987  1.00 10.00      A   
ATOM   1903  CA  LEU A 203       5.967 -25.449   2.837  1.00 10.00      A   
ATOM   1904  CB  LEU A 203       6.999 -24.509   2.206  1.00 10.00      A   
ATOM   1905  CG  LEU A 203       6.472 -23.523   1.156  1.00 10.00      A   
ATOM   1906  CD1 LEU A 203       5.447 -22.575   1.762  1.00 10.00      A   
ATOM   1907  CD2 LEU A 203       7.618 -22.747   0.522  1.00 10.00      A   
ATOM   1908  C   LEU A 203       5.310 -26.313   1.765  1.00 10.00      A   
ATOM   1909  O   LEU A 203       4.173 -26.061   1.363  1.00 10.00      A   
ATOM   1910  N   GLU A 204       6.031 -27.332   1.313  1.00 10.00      A   
ATOM   1911  HN  GLU A 204       6.936 -27.468   1.668  1.00 10.00      A   
ATOM   1912  CA  GLU A 204       5.522 -28.245   0.296  1.00 10.00      A   
ATOM   1913  CB  GLU A 204       6.566 -29.314  -0.047  1.00 10.00      A   
ATOM   1914  CG  GLU A 204       6.136 -30.256  -1.162  1.00 10.00      A   
ATOM   1915  CD  GLU A 204       7.241 -31.190  -1.615  1.00 10.00      A   
ATOM   1916  OE1 GLU A 204       8.203 -31.406  -0.851  1.00 10.00      A   
ATOM   1917  OE2 GLU A 204       7.148 -31.724  -2.743  1.00 10.00      A   
ATOM   1918  C   GLU A 204       4.221 -28.897   0.756  1.00 10.00      A   
ATOM   1919  O   GLU A 204       3.229 -28.914   0.024  1.00 10.00      A   
ATOM   1920  N   ARG A 205       4.225 -29.416   1.981  1.00 10.00      A   
ATOM   1921  HN  ARG A 205       5.047 -29.366   2.519  1.00 10.00      A   
ATOM   1922  CA  ARG A 205       3.041 -30.062   2.543  1.00 10.00      A   
ATOM   1923  CB  ARG A 205       3.346 -30.637   3.929  1.00 10.00      A   
ATOM   1924  CG  ARG A 205       4.113 -31.948   3.915  1.00 10.00      A   
ATOM   1925  CD  ARG A 205       4.359 -32.458   5.327  1.00 10.00      A   
ATOM   1926  NE  ARG A 205       5.745 -32.271   5.739  1.00 10.00      A   
ATOM   1927  HE  ARG A 205       6.435 -32.740   5.217  1.00 10.00      A   
ATOM   1928  CZ  ARG A 205       6.125 -31.524   6.775  1.00 10.00      A   
ATOM   1929  NH1 ARG A 205       5.220 -30.884   7.507  1.00 10.00      A   
ATOM   1930 HH11 ARG A 205       5.520 -30.302   8.319  1.00 10.00      A   
ATOM   1931 HH12 ARG A 205       4.202 -30.963   7.276  1.00 10.00      A   
ATOM   1932  NH2 ARG A 205       7.410 -31.416   7.078  1.00 10.00      A   
ATOM   1933 HH21 ARG A 205       7.712 -30.828   7.886  1.00 10.00      A   
ATOM   1934 HH22 ARG A 205       8.128 -31.922   6.514  1.00 10.00      A   
ATOM   1935  C   ARG A 205       1.879 -29.076   2.638  1.00 10.00      A   
ATOM   1936  O   ARG A 205       0.732 -29.413   2.334  1.00 10.00      A   
ATOM   1937  N   LEU A 206       2.196 -27.851   3.045  1.00 10.00      A   
ATOM   1938  HN  LEU A 206       3.135 -27.650   3.257  1.00 10.00      A   
ATOM   1939  CA  LEU A 206       1.202 -26.795   3.196  1.00 10.00      A   
ATOM   1940  CB  LEU A 206       1.869 -25.533   3.753  1.00 10.00      A   
ATOM   1941  CG  LEU A 206       0.958 -24.331   4.015  1.00 10.00      A   
ATOM   1942  CD1 LEU A 206       0.208 -24.495   5.324  1.00 10.00      A   
ATOM   1943  CD2 LEU A 206       1.757 -23.039   4.008  1.00 10.00      A   
ATOM   1944  C   LEU A 206       0.517 -26.475   1.868  1.00 10.00      A   
ATOM   1945  O   LEU A 206      -0.709 -26.439   1.785  1.00 10.00      A   
ATOM   1946  N   VAL A 207       1.318 -26.254   0.835  1.00 10.00      A   
ATOM   1947  HN  VAL A 207       2.292 -26.306   0.967  1.00 10.00      A   
ATOM   1948  CA  VAL A 207       0.796 -25.923  -0.489  1.00 10.00      A   
ATOM   1949  CB  VAL A 207       1.932 -25.516  -1.452  1.00 10.00      A   
ATOM   1950  CG1 VAL A 207       1.389 -25.206  -2.838  1.00 10.00      A   
ATOM   1951  CG2 VAL A 207       2.683 -24.316  -0.900  1.00 10.00      A   
ATOM   1952  C   VAL A 207      -0.008 -27.075  -1.095  1.00 10.00      A   
ATOM   1953  O   VAL A 207      -1.072 -26.860  -1.678  1.00 10.00      A   
ATOM   1954  N   THR A 208       0.495 -28.293  -0.936  1.00 10.00      A   
ATOM   1955  HN  THR A 208       1.336 -28.401  -0.442  1.00 10.00      A   
ATOM   1956  CA  THR A 208      -0.164 -29.474  -1.481  1.00 10.00      A   
ATOM   1957  CB  THR A 208       0.655 -30.753  -1.201  1.00 10.00      A   
ATOM   1958  OG1 THR A 208       2.011 -30.554  -1.627  1.00 10.00      A   
ATOM   1959  HG1 THR A 208       2.488 -30.043  -0.957  1.00 10.00      A   
ATOM   1960  CG2 THR A 208       0.073 -31.945  -1.947  1.00 10.00      A   
ATOM   1961  C   THR A 208      -1.596 -29.640  -0.950  1.00 10.00      A   
ATOM   1962  O   THR A 208      -2.505 -30.005  -1.698  1.00 10.00      A   
ATOM   1963  N   ARG A 209      -1.806 -29.329   0.323  1.00 10.00      A   
ATOM   1964  HN  ARG A 209      -1.066 -28.979   0.864  1.00 10.00      A   
ATOM   1965  CA  ARG A 209      -3.125 -29.480   0.928  1.00 10.00      A   
ATOM   1966  CB  ARG A 209      -3.014 -29.863   2.409  1.00 10.00      A   
ATOM   1967  CG  ARG A 209      -2.373 -28.805   3.292  1.00 10.00      A   
ATOM   1968  CD  ARG A 209      -2.235 -29.292   4.724  1.00 10.00      A   
ATOM   1969  NE  ARG A 209      -1.454 -28.369   5.541  1.00 10.00      A   
ATOM   1970  HE  ARG A 209      -1.838 -27.475   5.703  1.00 10.00      A   
ATOM   1971  CZ  ARG A 209      -0.267 -28.663   6.079  1.00 10.00      A   
ATOM   1972  NH1 ARG A 209       0.274 -29.862   5.885  1.00 10.00      A   
ATOM   1973 HH11 ARG A 209      -0.223 -30.577   5.316  1.00 10.00      A   
ATOM   1974 HH12 ARG A 209       1.204 -30.093   6.307  1.00 10.00      A   
ATOM   1975  NH2 ARG A 209       0.364 -27.763   6.822  1.00 10.00      A   
ATOM   1976 HH21 ARG A 209      -0.067 -26.827   6.988  1.00 10.00      A   
ATOM   1977 HH22 ARG A 209       1.295 -27.985   7.245  1.00 10.00      A   
ATOM   1978  C   ARG A 209      -4.007 -28.243   0.749  1.00 10.00      A   
ATOM   1979  O   ARG A 209      -5.144 -28.216   1.219  1.00 10.00      A   
ATOM   1980  N   CYS A 210      -3.498 -27.230   0.060  1.00 10.00      A   
ATOM   1981  HN  CYS A 210      -2.591 -27.305  -0.310  1.00 10.00      A   
ATOM   1982  CA  CYS A 210      -4.261 -26.006  -0.163  1.00 10.00      A   
ATOM   1983  CB  CYS A 210      -3.578 -24.812   0.506  1.00 10.00      A   
ATOM   1984  SG  CYS A 210      -3.261 -25.035   2.273  1.00 10.00      A   
ATOM   1985  HG  CYS A 210      -2.082 -25.636   2.394  1.00 10.00      A   
ATOM   1986  C   CYS A 210      -4.473 -25.739  -1.653  1.00 10.00      A   
ATOM   1987  O   CYS A 210      -3.679 -25.048  -2.293  1.00 10.00      A   
ATOM   1988  N   PRO A 211      -5.553 -26.289  -2.225  1.00 10.00      A   
ATOM   1989  CA  PRO A 211      -5.883 -26.112  -3.640  1.00 10.00      A   
ATOM   1990  CB  PRO A 211      -6.910 -27.223  -3.918  1.00 10.00      A   
ATOM   1991  CG  PRO A 211      -6.961 -28.046  -2.672  1.00 10.00      A   
ATOM   1992  CD  PRO A 211      -6.533 -27.148  -1.555  1.00 10.00      A   
ATOM   1993  C   PRO A 211      -6.504 -24.746  -3.905  1.00 10.00      A   
ATOM   1994  O   PRO A 211      -6.749 -24.371  -5.054  1.00 10.00      A   
ATOM   1995  N   ASN A 212      -6.757 -24.008  -2.832  1.00 10.00      A   
ATOM   1996  HN  ASN A 212      -6.534 -24.368  -1.946  1.00 10.00      A   
ATOM   1997  CA  ASN A 212      -7.352 -22.682  -2.932  1.00 10.00      A   
ATOM   1998  CB  ASN A 212      -8.239 -22.400  -1.718  1.00 10.00      A   
ATOM   1999  CG  ASN A 212      -9.716 -22.360  -2.059  1.00 10.00      A   
ATOM   2000  OD1 ASN A 212     -10.097 -22.303  -3.230  1.00 10.00      A   
ATOM   2001  ND2 ASN A 212     -10.562 -22.369  -1.037  1.00 10.00      A   
ATOM   2002 HD21 ASN A 212     -10.193 -22.400  -0.130  1.00 10.00      A   
ATOM   2003 HD22 ASN A 212     -11.521 -22.345  -1.232  1.00 10.00      A   
ATOM   2004  C   ASN A 212      -6.279 -21.608  -3.037  1.00 10.00      A   
ATOM   2005  O   ASN A 212      -6.582 -20.427  -3.193  1.00 10.00      A   
ATOM   2006  N   LEU A 213      -5.022 -22.027  -2.957  1.00 10.00      A   
ATOM   2007  HN  LEU A 213      -4.846 -22.983  -2.847  1.00 10.00      A   
ATOM   2008  CA  LEU A 213      -3.900 -21.099  -3.033  1.00 10.00      A   
ATOM   2009  CB  LEU A 213      -2.599 -21.795  -2.631  1.00 10.00      A   
ATOM   2010  CG  LEU A 213      -1.363 -20.904  -2.487  1.00 10.00      A   
ATOM   2011  CD1 LEU A 213      -1.579 -19.845  -1.419  1.00 10.00      A   
ATOM   2012  CD2 LEU A 213      -0.142 -21.746  -2.159  1.00 10.00      A   
ATOM   2013  C   LEU A 213      -3.781 -20.510  -4.438  1.00 10.00      A   
ATOM   2014  O   LEU A 213      -3.387 -21.199  -5.381  1.00 10.00      A   
ATOM   2015  N   LYS A 214      -4.145 -19.240  -4.571  1.00 10.00      A   
ATOM   2016  HN  LYS A 214      -4.475 -18.751  -3.782  1.00 10.00      A   
ATOM   2017  CA  LYS A 214      -4.083 -18.558  -5.854  1.00 10.00      A   
ATOM   2018  CB  LYS A 214      -5.436 -17.909  -6.182  1.00 10.00      A   
ATOM   2019  CG  LYS A 214      -6.622 -18.871  -6.190  1.00 10.00      A   
ATOM   2020  CD  LYS A 214      -6.410 -20.012  -7.176  1.00 10.00      A   
ATOM   2021  CE  LYS A 214      -7.258 -19.843  -8.427  1.00 10.00      A   
ATOM   2022  NZ  LYS A 214      -8.696 -20.110  -8.159  1.00 10.00      A   
ATOM   2023  HZ1 LYS A 214      -8.796 -20.933  -7.528  1.00 10.00      A   
ATOM   2024  HZ2 LYS A 214      -9.198 -20.305  -9.048  1.00 10.00      A   
ATOM   2025  HZ3 LYS A 214      -9.134 -19.286  -7.705  1.00 10.00      A   
ATOM   2026  C   LYS A 214      -2.982 -17.499  -5.855  1.00 10.00      A   
ATOM   2027  O   LYS A 214      -2.417 -17.175  -6.896  1.00 10.00      A   
ATOM   2028  N   SER A 215      -2.675 -16.963  -4.689  1.00 10.00      A   
ATOM   2029  HN  SER A 215      -3.142 -17.265  -3.881  1.00 10.00      A   
ATOM   2030  CA  SER A 215      -1.646 -15.944  -4.573  1.00 10.00      A   
ATOM   2031  CB  SER A 215      -2.256 -14.630  -4.070  1.00 10.00      A   
ATOM   2032  OG  SER A 215      -1.437 -13.517  -4.384  1.00 10.00      A   
ATOM   2033  HG  SER A 215      -1.952 -12.868  -4.881  1.00 10.00      A   
ATOM   2034  C   SER A 215      -0.543 -16.415  -3.635  1.00 10.00      A   
ATOM   2035  O   SER A 215      -0.776 -16.600  -2.438  1.00 10.00      A   
ATOM   2036  N   LEU A 216       0.652 -16.623  -4.181  1.00 10.00      A   
ATOM   2037  HN  LEU A 216       0.779 -16.463  -5.145  1.00 10.00      A   
ATOM   2038  CA  LEU A 216       1.778 -17.075  -3.384  1.00 10.00      A   
ATOM   2039  CB  LEU A 216       1.933 -18.594  -3.472  1.00 10.00      A   
ATOM   2040  CG  LEU A 216       3.030 -19.207  -2.595  1.00 10.00      A   
ATOM   2041  CD1 LEU A 216       2.679 -19.074  -1.119  1.00 10.00      A   
ATOM   2042  CD2 LEU A 216       3.256 -20.664  -2.966  1.00 10.00      A   
ATOM   2043  C   LEU A 216       3.069 -16.384  -3.802  1.00 10.00      A   
ATOM   2044  O   LEU A 216       3.563 -16.568  -4.917  1.00 10.00      A   
ATOM   2045  N   LYS A 217       3.602 -15.581  -2.900  1.00 10.00      A   
ATOM   2046  HN  LYS A 217       3.152 -15.477  -2.032  1.00 10.00      A   
ATOM   2047  CA  LYS A 217       4.841 -14.861  -3.143  1.00 10.00      A   
ATOM   2048  CB  LYS A 217       4.586 -13.353  -3.176  1.00 10.00      A   
ATOM   2049  CG  LYS A 217       3.590 -12.922  -4.246  1.00 10.00      A   
ATOM   2050  CD  LYS A 217       2.949 -11.582  -3.916  1.00 10.00      A   
ATOM   2051  CE  LYS A 217       1.847 -11.244  -4.910  1.00 10.00      A   
ATOM   2052  NZ  LYS A 217       1.132  -9.985  -4.565  1.00 10.00      A   
ATOM   2053  HZ1 LYS A 217       0.358  -9.820  -5.248  1.00 10.00      A   
ATOM   2054  HZ2 LYS A 217       1.787  -9.177  -4.598  1.00 10.00      A   
ATOM   2055  HZ3 LYS A 217       0.730 -10.046  -3.609  1.00 10.00      A   
ATOM   2056  C   LYS A 217       5.842 -15.224  -2.056  1.00 10.00      A   
ATOM   2057  O   LYS A 217       5.599 -14.978  -0.871  1.00 10.00      A   
ATOM   2058  N   LEU A 218       6.955 -15.821  -2.458  1.00 10.00      A   
ATOM   2059  HN  LEU A 218       7.105 -15.965  -3.419  1.00 10.00      A   
ATOM   2060  CA  LEU A 218       7.971 -16.254  -1.512  1.00 10.00      A   
ATOM   2061  CB  LEU A 218       8.546 -17.605  -1.935  1.00 10.00      A   
ATOM   2062  CG  LEU A 218       7.532 -18.744  -2.071  1.00 10.00      A   
ATOM   2063  CD1 LEU A 218       8.202 -19.995  -2.608  1.00 10.00      A   
ATOM   2064  CD2 LEU A 218       6.859 -19.028  -0.738  1.00 10.00      A   
ATOM   2065  C   LEU A 218       9.075 -15.220  -1.341  1.00 10.00      A   
ATOM   2066  O   LEU A 218       9.099 -14.198  -2.030  1.00 10.00      A   
ATOM   2067  N   ASN A 219       9.994 -15.501  -0.427  1.00 10.00      A   
ATOM   2068  HN  ASN A 219       9.939 -16.349   0.061  1.00 10.00      A   
ATOM   2069  CA  ASN A 219      11.098 -14.595  -0.139  1.00 10.00      A   
ATOM   2070  CB  ASN A 219      11.341 -14.492   1.373  1.00 10.00      A   
ATOM   2071  CG  ASN A 219      11.875 -15.768   2.009  1.00 10.00      A   
ATOM   2072  OD1 ASN A 219      11.631 -16.877   1.533  1.00 10.00      A   
ATOM   2073  ND2 ASN A 219      12.596 -15.609   3.103  1.00 10.00      A   
ATOM   2074 HD21 ASN A 219      12.746 -14.691   3.425  1.00 10.00      A   
ATOM   2075 HD22 ASN A 219      12.952 -16.405   3.554  1.00 10.00      A   
ATOM   2076  C   ASN A 219      12.378 -14.996  -0.869  1.00 10.00      A   
ATOM   2077  O   ASN A 219      12.423 -16.019  -1.551  1.00 10.00      A   
ATOM   2078  N   ARG A 220      13.424 -14.193  -0.690  1.00 10.00      A   
ATOM   2079  HN  ARG A 220      13.320 -13.406  -0.106  1.00 10.00      A   
ATOM   2080  CA  ARG A 220      14.726 -14.423  -1.327  1.00 10.00      A   
ATOM   2081  CB  ARG A 220      15.547 -13.129  -1.250  1.00 10.00      A   
ATOM   2082  CG  ARG A 220      16.541 -12.900  -2.381  1.00 10.00      A   
ATOM   2083  CD  ARG A 220      17.076 -11.477  -2.308  1.00 10.00      A   
ATOM   2084  NE  ARG A 220      18.073 -11.162  -3.335  1.00 10.00      A   
ATOM   2085  HE  ARG A 220      18.434 -11.907  -3.869  1.00 10.00      A   
ATOM   2086  CZ  ARG A 220      18.497  -9.919  -3.592  1.00 10.00      A   
ATOM   2087  NH1 ARG A 220      18.011  -8.888  -2.908  1.00 10.00      A   
ATOM   2088 HH11 ARG A 220      18.345  -7.919  -3.112  1.00 10.00      A   
ATOM   2089 HH12 ARG A 220      17.279  -9.037  -2.165  1.00 10.00      A   
ATOM   2090  NH2 ARG A 220      19.408  -9.708  -4.527  1.00 10.00      A   
ATOM   2091 HH21 ARG A 220      19.799 -10.518  -5.080  1.00 10.00      A   
ATOM   2092 HH22 ARG A 220      19.743  -8.742  -4.722  1.00 10.00      A   
ATOM   2093  C   ARG A 220      15.496 -15.565  -0.653  1.00 10.00      A   
ATOM   2094  O   ARG A 220      16.701 -15.719  -0.852  1.00 10.00      A   
ATOM   2095  N   ALA A 221      14.801 -16.364   0.145  1.00 10.00      A   
ATOM   2096  HN  ALA A 221      13.843 -16.201   0.265  1.00 10.00      A   
ATOM   2097  CA  ALA A 221      15.424 -17.484   0.836  1.00 10.00      A   
ATOM   2098  CB  ALA A 221      15.225 -17.379   2.338  1.00 10.00      A   
ATOM   2099  C   ALA A 221      14.895 -18.812   0.306  1.00 10.00      A   
ATOM   2100  O   ALA A 221      14.974 -19.839   0.975  1.00 10.00      A   
ATOM   2101  N   VAL A 222      14.318 -18.775  -0.888  1.00 10.00      A   
ATOM   2102  HN  VAL A 222      14.238 -17.915  -1.353  1.00 10.00      A   
ATOM   2103  CA  VAL A 222      13.797 -19.978  -1.524  1.00 10.00      A   
ATOM   2104  CB  VAL A 222      12.299 -19.859  -1.877  1.00 10.00      A   
ATOM   2105  CG1 VAL A 222      11.782 -21.174  -2.446  1.00 10.00      A   
ATOM   2106  CG2 VAL A 222      11.491 -19.455  -0.654  1.00 10.00      A   
ATOM   2107  C   VAL A 222      14.597 -20.273  -2.786  1.00 10.00      A   
ATOM   2108  O   VAL A 222      14.495 -19.544  -3.774  1.00 10.00      A   
ATOM   2109  N   PRO A 223      15.414 -21.340  -2.750  1.00 10.00      A   
ATOM   2110  CA  PRO A 223      16.266 -21.746  -3.878  1.00 10.00      A   
ATOM   2111  CB  PRO A 223      16.815 -23.100  -3.430  1.00 10.00      A   
ATOM   2112  CG  PRO A 223      16.804 -23.024  -1.946  1.00 10.00      A   
ATOM   2113  CD  PRO A 223      15.572 -22.243  -1.596  1.00 10.00      A   
ATOM   2114  C   PRO A 223      15.491 -21.905  -5.180  1.00 10.00      A   
ATOM   2115  O   PRO A 223      14.408 -22.500  -5.207  1.00 10.00      A   
ATOM   2116  N   LEU A 224      16.072 -21.384  -6.256  1.00 10.00      A   
ATOM   2117  HN  LEU A 224      16.937 -20.935  -6.150  1.00 10.00      A   
ATOM   2118  CA  LEU A 224      15.472 -21.440  -7.584  1.00 10.00      A   
ATOM   2119  CB  LEU A 224      16.373 -20.709  -8.590  1.00 10.00      A   
ATOM   2120  CG  LEU A 224      15.780 -20.442  -9.976  1.00 10.00      A   
ATOM   2121  CD1 LEU A 224      14.602 -19.482  -9.889  1.00 10.00      A   
ATOM   2122  CD2 LEU A 224      16.843 -19.911 -10.926  1.00 10.00      A   
ATOM   2123  C   LEU A 224      15.259 -22.880  -8.035  1.00 10.00      A   
ATOM   2124  O   LEU A 224      14.252 -23.203  -8.669  1.00 10.00      A   
ATOM   2125  N   GLU A 225      16.193 -23.748  -7.676  1.00 10.00      A   
ATOM   2126  HN  GLU A 225      16.960 -23.434  -7.133  1.00 10.00      A   
ATOM   2127  CA  GLU A 225      16.128 -25.151  -8.060  1.00 10.00      A   
ATOM   2128  CB  GLU A 225      17.515 -25.793  -8.001  1.00 10.00      A   
ATOM   2129  CG  GLU A 225      18.662 -24.822  -8.244  1.00 10.00      A   
ATOM   2130  CD  GLU A 225      19.230 -24.259  -6.957  1.00 10.00      A   
ATOM   2131  OE1 GLU A 225      18.495 -23.559  -6.232  1.00 10.00      A   
ATOM   2132  OE2 GLU A 225      20.410 -24.530  -6.660  1.00 10.00      A   
ATOM   2133  C   GLU A 225      15.136 -25.936  -7.203  1.00 10.00      A   
ATOM   2134  O   GLU A 225      14.952 -27.139  -7.393  1.00 10.00      A   
ATOM   2135  N   LYS A 226      14.511 -25.260  -6.249  1.00 10.00      A   
ATOM   2136  HN  LYS A 226      14.717 -24.307  -6.120  1.00 10.00      A   
ATOM   2137  CA  LYS A 226      13.528 -25.898  -5.383  1.00 10.00      A   
ATOM   2138  CB  LYS A 226      13.837 -25.614  -3.910  1.00 10.00      A   
ATOM   2139  CG  LYS A 226      15.113 -26.268  -3.397  1.00 10.00      A   
ATOM   2140  CD  LYS A 226      14.870 -27.698  -2.933  1.00 10.00      A   
ATOM   2141  CE  LYS A 226      16.176 -28.444  -2.678  1.00 10.00      A   
ATOM   2142  NZ  LYS A 226      17.042 -27.765  -1.675  1.00 10.00      A   
ATOM   2143  HZ1 LYS A 226      17.363 -26.842  -2.037  1.00 10.00      A   
ATOM   2144  HZ2 LYS A 226      17.875 -28.349  -1.472  1.00 10.00      A   
ATOM   2145  HZ3 LYS A 226      16.522 -27.615  -0.791  1.00 10.00      A   
ATOM   2146  C   LYS A 226      12.125 -25.412  -5.733  1.00 10.00      A   
ATOM   2147  O   LYS A 226      11.126 -26.016  -5.345  1.00 10.00      A   
ATOM   2148  N   LEU A 227      12.064 -24.327  -6.497  1.00 10.00      A   
ATOM   2149  HN  LEU A 227      12.895 -23.907  -6.793  1.00 10.00      A   
ATOM   2150  CA  LEU A 227      10.797 -23.741  -6.910  1.00 10.00      A   
ATOM   2151  CB  LEU A 227      11.027 -22.348  -7.512  1.00 10.00      A   
ATOM   2152  CG  LEU A 227      11.222 -21.200  -6.518  1.00 10.00      A   
ATOM   2153  CD1 LEU A 227      11.715 -19.952  -7.233  1.00 10.00      A   
ATOM   2154  CD2 LEU A 227       9.927 -20.908  -5.778  1.00 10.00      A   
ATOM   2155  C   LEU A 227      10.053 -24.627  -7.909  1.00 10.00      A   
ATOM   2156  O   LEU A 227       8.826 -24.587  -7.989  1.00 10.00      A   
ATOM   2157  N   ALA A 228      10.798 -25.430  -8.662  1.00 10.00      A   
ATOM   2158  HN  ALA A 228      11.769 -25.428  -8.537  1.00 10.00      A   
ATOM   2159  CA  ALA A 228      10.212 -26.315  -9.669  1.00 10.00      A   
ATOM   2160  CB  ALA A 228      11.296 -27.137 -10.349  1.00 10.00      A   
ATOM   2161  C   ALA A 228       9.139 -27.226  -9.076  1.00 10.00      A   
ATOM   2162  O   ALA A 228       8.042 -27.348  -9.622  1.00 10.00      A   
ATOM   2163  N   THR A 229       9.455 -27.859  -7.957  1.00 10.00      A   
ATOM   2164  HN  THR A 229      10.343 -27.729  -7.566  1.00 10.00      A   
ATOM   2165  CA  THR A 229       8.519 -28.750  -7.294  1.00 10.00      A   
ATOM   2166  CB  THR A 229       9.221 -29.502  -6.149  1.00 10.00      A   
ATOM   2167  OG1 THR A 229      10.514 -29.935  -6.604  1.00 10.00      A   
ATOM   2168  HG1 THR A 229      11.020 -30.290  -5.862  1.00 10.00      A   
ATOM   2169  CG2 THR A 229       8.405 -30.712  -5.721  1.00 10.00      A   
ATOM   2170  C   THR A 229       7.324 -27.972  -6.746  1.00 10.00      A   
ATOM   2171  O   THR A 229       6.185 -28.430  -6.819  1.00 10.00      A   
ATOM   2172  N   LEU A 230       7.590 -26.775  -6.237  1.00 10.00      A   
ATOM   2173  HN  LEU A 230       8.515 -26.448  -6.246  1.00 10.00      A   
ATOM   2174  CA  LEU A 230       6.546 -25.927  -5.669  1.00 10.00      A   
ATOM   2175  CB  LEU A 230       7.167 -24.713  -4.976  1.00 10.00      A   
ATOM   2176  CG  LEU A 230       8.005 -25.001  -3.729  1.00 10.00      A   
ATOM   2177  CD1 LEU A 230       8.629 -23.718  -3.203  1.00 10.00      A   
ATOM   2178  CD2 LEU A 230       7.155 -25.658  -2.652  1.00 10.00      A   
ATOM   2179  C   LEU A 230       5.541 -25.473  -6.725  1.00 10.00      A   
ATOM   2180  O   LEU A 230       4.329 -25.483  -6.494  1.00 10.00      A   
ATOM   2181  N   LEU A 231       6.045 -25.096  -7.893  1.00 10.00      A   
ATOM   2182  HN  LEU A 231       7.019 -25.126  -8.025  1.00 10.00      A   
ATOM   2183  CA  LEU A 231       5.193 -24.629  -8.985  1.00 10.00      A   
ATOM   2184  CB  LEU A 231       6.038 -24.079 -10.137  1.00 10.00      A   
ATOM   2185  CG  LEU A 231       7.012 -22.947  -9.787  1.00 10.00      A   
ATOM   2186  CD1 LEU A 231       7.804 -22.519 -11.011  1.00 10.00      A   
ATOM   2187  CD2 LEU A 231       6.286 -21.761  -9.173  1.00 10.00      A   
ATOM   2188  C   LEU A 231       4.269 -25.740  -9.485  1.00 10.00      A   
ATOM   2189  O   LEU A 231       3.184 -25.473  -9.999  1.00 10.00      A   
ATOM   2190  N   GLN A 232       4.698 -26.983  -9.321  1.00 10.00      A   
ATOM   2191  HN  GLN A 232       5.570 -27.135  -8.901  1.00 10.00      A   
ATOM   2192  CA  GLN A 232       3.906 -28.130  -9.752  1.00 10.00      A   
ATOM   2193  CB  GLN A 232       4.811 -29.341 -10.004  1.00 10.00      A   
ATOM   2194  CG  GLN A 232       5.784 -29.160 -11.160  1.00 10.00      A   
ATOM   2195  CD  GLN A 232       5.129 -29.335 -12.517  1.00 10.00      A   
ATOM   2196  OE1 GLN A 232       3.932 -29.121 -12.676  1.00 10.00      A   
ATOM   2197  NE2 GLN A 232       5.914 -29.724 -13.510  1.00 10.00      A   
ATOM   2198 HE21 GLN A 232       6.865 -29.879 -13.318  1.00 10.00      A   
ATOM   2199 HE22 GLN A 232       5.512 -29.844 -14.396  1.00 10.00      A   
ATOM   2200  C   GLN A 232       2.842 -28.475  -8.709  1.00 10.00      A   
ATOM   2201  O   GLN A 232       1.824 -29.091  -9.025  1.00 10.00      A   
ATOM   2202  N   ARG A 233       3.084 -28.069  -7.464  1.00 10.00      A   
ATOM   2203  HN  ARG A 233       3.910 -27.578  -7.277  1.00 10.00      A   
ATOM   2204  CA  ARG A 233       2.158 -28.336  -6.366  1.00 10.00      A   
ATOM   2205  CB  ARG A 233       2.842 -28.092  -5.016  1.00 10.00      A   
ATOM   2206  CG  ARG A 233       3.963 -29.063  -4.686  1.00 10.00      A   
ATOM   2207  CD  ARG A 233       3.463 -30.498  -4.660  1.00 10.00      A   
ATOM   2208  NE  ARG A 233       4.432 -31.398  -4.041  1.00 10.00      A   
ATOM   2209  HE  ARG A 233       5.309 -31.022  -3.809  1.00 10.00      A   
ATOM   2210  CZ  ARG A 233       4.202 -32.683  -3.772  1.00 10.00      A   
ATOM   2211  NH1 ARG A 233       3.030 -33.232  -4.074  1.00 10.00      A   
ATOM   2212 HH11 ARG A 233       2.847 -34.238  -3.859  1.00 10.00      A   
ATOM   2213 HH12 ARG A 233       2.285 -32.660  -4.529  1.00 10.00      A   
ATOM   2214  NH2 ARG A 233       5.150 -33.412  -3.191  1.00 10.00      A   
ATOM   2215 HH21 ARG A 233       4.985 -34.418  -2.974  1.00 10.00      A   
ATOM   2216 HH22 ARG A 233       6.072 -32.970  -2.941  1.00 10.00      A   
ATOM   2217  C   ARG A 233       0.905 -27.475  -6.472  1.00 10.00      A   
ATOM   2218  O   ARG A 233      -0.163 -27.852  -5.982  1.00 10.00      A   
ATOM   2219  N   ALA A 234       1.041 -26.320  -7.110  1.00 10.00      A   
ATOM   2220  HN  ALA A 234       1.916 -26.081  -7.486  1.00 10.00      A   
ATOM   2221  CA  ALA A 234      -0.078 -25.401  -7.276  1.00 10.00      A   
ATOM   2222  CB  ALA A 234      -0.058 -24.339  -6.188  1.00 10.00      A   
ATOM   2223  C   ALA A 234      -0.064 -24.752  -8.656  1.00 10.00      A   
ATOM   2224  O   ALA A 234       0.436 -23.638  -8.829  1.00 10.00      A   
ATOM   2225  N   PRO A 235      -0.604 -25.446  -9.666  1.00 10.00      A   
ATOM   2226  CA  PRO A 235      -0.663 -24.930 -11.031  1.00 10.00      A   
ATOM   2227  CB  PRO A 235      -0.833 -26.200 -11.861  1.00 10.00      A   
ATOM   2228  CG  PRO A 235      -1.587 -27.130 -10.972  1.00 10.00      A   
ATOM   2229  CD  PRO A 235      -1.181 -26.800  -9.561  1.00 10.00      A   
ATOM   2230  C   PRO A 235      -1.857 -24.003 -11.241  1.00 10.00      A   
ATOM   2231  O   PRO A 235      -2.090 -23.516 -12.344  1.00 10.00      A   
ATOM   2232  N   GLN A 236      -2.617 -23.768 -10.180  1.00 10.00      A   
ATOM   2233  HN  GLN A 236      -2.390 -24.196  -9.329  1.00 10.00      A   
ATOM   2234  CA  GLN A 236      -3.788 -22.898 -10.250  1.00 10.00      A   
ATOM   2235  CB  GLN A 236      -4.967 -23.495  -9.460  1.00 10.00      A   
ATOM   2236  CG  GLN A 236      -4.893 -23.309  -7.947  1.00 10.00      A   
ATOM   2237  CD  GLN A 236      -3.981 -24.306  -7.261  1.00 10.00      A   
ATOM   2238  OE1 GLN A 236      -3.811 -25.432  -7.722  1.00 10.00      A   
ATOM   2239  NE2 GLN A 236      -3.390 -23.896  -6.147  1.00 10.00      A   
ATOM   2240 HE21 GLN A 236      -3.574 -22.977  -5.833  1.00 10.00      A   
ATOM   2241 HE22 GLN A 236      -2.797 -24.519  -5.679  1.00 10.00      A   
ATOM   2242  C   GLN A 236      -3.460 -21.493  -9.745  1.00 10.00      A   
ATOM   2243  O   GLN A 236      -4.353 -20.672  -9.538  1.00 10.00      A   
ATOM   2244  N   LEU A 237      -2.171 -21.224  -9.564  1.00 10.00      A   
ATOM   2245  HN  LEU A 237      -1.507 -21.914  -9.777  1.00 10.00      A   
ATOM   2246  CA  LEU A 237      -1.713 -19.931  -9.066  1.00 10.00      A   
ATOM   2247  CB  LEU A 237      -0.222 -19.990  -8.736  1.00 10.00      A   
ATOM   2248  CG  LEU A 237       0.202 -19.322  -7.430  1.00 10.00      A   
ATOM   2249  CD1 LEU A 237      -0.302 -20.119  -6.239  1.00 10.00      A   
ATOM   2250  CD2 LEU A 237       1.712 -19.183  -7.378  1.00 10.00      A   
ATOM   2251  C   LEU A 237      -1.985 -18.793 -10.053  1.00 10.00      A   
ATOM   2252  O   LEU A 237      -1.901 -18.971 -11.271  1.00 10.00      A   
ATOM   2253  N   GLU A 238      -2.314 -17.627  -9.500  1.00 10.00      A   
ATOM   2254  HN  GLU A 238      -2.365 -17.567  -8.521  1.00 10.00      A   
ATOM   2255  CA  GLU A 238      -2.595 -16.431 -10.287  1.00 10.00      A   
ATOM   2256  CB  GLU A 238      -3.947 -15.826  -9.884  1.00 10.00      A   
ATOM   2257  CG  GLU A 238      -5.156 -16.664 -10.276  1.00 10.00      A   
ATOM   2258  CD  GLU A 238      -6.472 -16.003  -9.914  1.00 10.00      A   
ATOM   2259  OE1 GLU A 238      -6.622 -14.785 -10.156  1.00 10.00      A   
ATOM   2260  OE2 GLU A 238      -7.372 -16.698  -9.394  1.00 10.00      A   
ATOM   2261  C   GLU A 238      -1.487 -15.402 -10.080  1.00 10.00      A   
ATOM   2262  O   GLU A 238      -1.067 -14.718 -11.015  1.00 10.00      A   
ATOM   2263  N   GLU A 239      -1.022 -15.292  -8.845  1.00 10.00      A   
ATOM   2264  HN  GLU A 239      -1.405 -15.854  -8.140  1.00 10.00      A   
ATOM   2265  CA  GLU A 239       0.050 -14.365  -8.510  1.00 10.00      A   
ATOM   2266  CB  GLU A 239      -0.394 -13.366  -7.440  1.00 10.00      A   
ATOM   2267  CG  GLU A 239      -1.173 -12.176  -7.970  1.00 10.00      A   
ATOM   2268  CD  GLU A 239      -1.532 -11.197  -6.871  1.00 10.00      A   
ATOM   2269  OE1 GLU A 239      -0.737 -10.272  -6.603  1.00 10.00      A   
ATOM   2270  OE2 GLU A 239      -2.613 -11.350  -6.271  1.00 10.00      A   
ATOM   2271  C   GLU A 239       1.261 -15.141  -8.020  1.00 10.00      A   
ATOM   2272  O   GLU A 239       1.204 -15.809  -6.982  1.00 10.00      A   
ATOM   2273  N   LEU A 240       2.358 -15.038  -8.753  1.00 10.00      A   
ATOM   2274  HN  LEU A 240       2.359 -14.450  -9.547  1.00 10.00      A   
ATOM   2275  CA  LEU A 240       3.569 -15.755  -8.397  1.00 10.00      A   
ATOM   2276  CB  LEU A 240       4.005 -16.682  -9.534  1.00 10.00      A   
ATOM   2277  CG  LEU A 240       5.377 -17.349  -9.379  1.00 10.00      A   
ATOM   2278  CD1 LEU A 240       5.368 -18.351  -8.233  1.00 10.00      A   
ATOM   2279  CD2 LEU A 240       5.801 -18.013 -10.678  1.00 10.00      A   
ATOM   2280  C   LEU A 240       4.705 -14.812  -8.041  1.00 10.00      A   
ATOM   2281  O   LEU A 240       4.971 -13.842  -8.751  1.00 10.00      A   
ATOM   2282  N   GLY A 241       5.360 -15.105  -6.930  1.00 10.00      A   
ATOM   2283  HN  GLY A 241       5.064 -15.872  -6.393  1.00 10.00      A   
ATOM   2284  CA  GLY A 241       6.493 -14.321  -6.487  1.00 10.00      A   
ATOM   2285  C   GLY A 241       7.711 -15.210  -6.332  1.00 10.00      A   
ATOM   2286  O   GLY A 241       7.796 -15.983  -5.373  1.00 10.00      A   
ATOM   2287  N   THR A 242       8.644 -15.125  -7.277  1.00 10.00      A   
ATOM   2288  HN  THR A 242       8.539 -14.469  -8.006  1.00 10.00      A   
ATOM   2289  CA  THR A 242       9.840 -15.959  -7.243  1.00 10.00      A   
ATOM   2290  CB  THR A 242      10.544 -16.006  -8.616  1.00 10.00      A   
ATOM   2291  OG1 THR A 242      10.427 -14.729  -9.264  1.00 10.00      A   
ATOM   2292  HG1 THR A 242      10.145 -14.856 -10.178  1.00 10.00      A   
ATOM   2293  CG2 THR A 242       9.930 -17.082  -9.499  1.00 10.00      A   
ATOM   2294  C   THR A 242      10.816 -15.498  -6.166  1.00 10.00      A   
ATOM   2295  O   THR A 242      10.821 -14.327  -5.784  1.00 10.00      A   
ATOM   2296  N   GLY A 243      11.619 -16.428  -5.667  1.00 10.00      A   
ATOM   2297  HN  GLY A 243      11.555 -17.347  -5.998  1.00 10.00      A   
ATOM   2298  CA  GLY A 243      12.586 -16.098  -4.639  1.00 10.00      A   
ATOM   2299  C   GLY A 243      13.932 -15.724  -5.221  1.00 10.00      A   
ATOM   2300  O   GLY A 243      14.045 -14.729  -5.940  1.00 10.00      A   
ATOM   2301  N   GLY A 244      14.952 -16.525  -4.927  1.00 10.00      A   
ATOM   2302  HN  GLY A 244      14.802 -17.319  -4.363  1.00 10.00      A   
ATOM   2303  CA  GLY A 244      16.280 -16.249  -5.440  1.00 10.00      A   
ATOM   2304  C   GLY A 244      16.456 -16.747  -6.859  1.00 10.00      A   
ATOM   2305  O   GLY A 244      16.412 -17.949  -7.109  1.00 10.00      A   
ATOM   2306  N   TYR A 245      16.654 -15.822  -7.787  1.00 10.00      A   
ATOM   2307  HN  TYR A 245      16.681 -14.875  -7.517  1.00 10.00      A   
ATOM   2308  CA  TYR A 245      16.839 -16.163  -9.193  1.00 10.00      A   
ATOM   2309  CB  TYR A 245      16.335 -15.022 -10.083  1.00 10.00      A   
ATOM   2310  CG  TYR A 245      15.351 -15.450 -11.151  1.00 10.00      A   
ATOM   2311  CD1 TYR A 245      14.001 -15.597 -10.857  1.00 10.00      A   
ATOM   2312  CD2 TYR A 245      15.768 -15.698 -12.451  1.00 10.00      A   
ATOM   2313  CE1 TYR A 245      13.095 -15.979 -11.829  1.00 10.00      A   
ATOM   2314  CE2 TYR A 245      14.869 -16.082 -13.429  1.00 10.00      A   
ATOM   2315  CZ  TYR A 245      13.535 -16.223 -13.114  1.00 10.00      A   
ATOM   2316  OH  TYR A 245      12.636 -16.601 -14.088  1.00 10.00      A   
ATOM   2317  HH  TYR A 245      13.006 -17.332 -14.599  1.00 10.00      A   
ATOM   2318  C   TYR A 245      18.311 -16.440  -9.480  1.00 10.00      A   
ATOM   2319  O   TYR A 245      18.689 -16.797 -10.594  1.00 10.00      A   
ATOM   2320  N   THR A 246      19.130 -16.260  -8.456  1.00 10.00      A   
ATOM   2321  HN  THR A 246      18.754 -15.979  -7.598  1.00 10.00      A   
ATOM   2322  CA  THR A 246      20.561 -16.490  -8.550  1.00 10.00      A   
ATOM   2323  CB  THR A 246      21.338 -15.646  -7.504  1.00 10.00      A   
ATOM   2324  OG1 THR A 246      22.604 -16.243  -7.175  1.00 10.00      A   
ATOM   2325  HG1 THR A 246      22.818 -16.054  -6.248  1.00 10.00      A   
ATOM   2326  CG2 THR A 246      20.517 -15.446  -6.241  1.00 10.00      A   
ATOM   2327  C   THR A 246      20.857 -17.975  -8.365  1.00 10.00      A   
ATOM   2328  O   THR A 246      20.514 -18.565  -7.339  1.00 10.00      A   
ATOM   2329  N   ALA A 247      21.461 -18.578  -9.379  1.00 10.00      A   
ATOM   2330  HN  ALA A 247      21.681 -18.057 -10.178  1.00 10.00      A   
ATOM   2331  CA  ALA A 247      21.804 -19.992  -9.345  1.00 10.00      A   
ATOM   2332  CB  ALA A 247      20.553 -20.851  -9.477  1.00 10.00      A   
ATOM   2333  C   ALA A 247      22.775 -20.319 -10.470  1.00 10.00      A   
ATOM   2334  O   ALA A 247      22.977 -19.509 -11.383  1.00 10.00      A   
ATOM   2335  N   GLU A 248      23.398 -21.488 -10.388  1.00 10.00      A   
ATOM   2336  HN  GLU A 248      23.236 -22.064  -9.607  1.00 10.00      A   
ATOM   2337  CA  GLU A 248      24.330 -21.931 -11.415  1.00 10.00      A   
ATOM   2338  CB  GLU A 248      25.125 -23.147 -10.928  1.00 10.00      A   
ATOM   2339  CG  GLU A 248      26.091 -23.715 -11.958  1.00 10.00      A   
ATOM   2340  CD  GLU A 248      27.023 -24.765 -11.383  1.00 10.00      A   
ATOM   2341  OE1 GLU A 248      26.544 -25.685 -10.689  1.00 10.00      A   
ATOM   2342  OE2 GLU A 248      28.244 -24.681 -11.638  1.00 10.00      A   
ATOM   2343  C   GLU A 248      23.572 -22.257 -12.701  1.00 10.00      A   
ATOM   2344  O   GLU A 248      22.672 -23.097 -12.702  1.00 10.00      A   
ATOM   2345  N   VAL A 249      23.931 -21.575 -13.785  1.00 10.00      A   
ATOM   2346  HN  VAL A 249      24.655 -20.918 -13.717  1.00 10.00      A   
ATOM   2347  CA  VAL A 249      23.277 -21.777 -15.073  1.00 10.00      A   
ATOM   2348  CB  VAL A 249      23.779 -20.775 -16.134  1.00 10.00      A   
ATOM   2349  CG1 VAL A 249      23.030 -20.952 -17.449  1.00 10.00      A   
ATOM   2350  CG2 VAL A 249      23.641 -19.349 -15.624  1.00 10.00      A   
ATOM   2351  C   VAL A 249      23.443 -23.206 -15.587  1.00 10.00      A   
ATOM   2352  O   VAL A 249      24.518 -23.602 -16.037  1.00 10.00      A   
ATOM   2353  N   ARG A 250      22.367 -23.969 -15.503  1.00 10.00      A   
ATOM   2354  HN  ARG A 250      21.548 -23.588 -15.113  1.00 10.00      A   
ATOM   2355  CA  ARG A 250      22.353 -25.349 -15.955  1.00 10.00      A   
ATOM   2356  CB  ARG A 250      22.485 -26.301 -14.767  1.00 10.00      A   
ATOM   2357  CG  ARG A 250      23.916 -26.541 -14.313  1.00 10.00      A   
ATOM   2358  CD  ARG A 250      23.960 -27.454 -13.099  1.00 10.00      A   
ATOM   2359  NE  ARG A 250      23.221 -28.699 -13.317  1.00 10.00      A   
ATOM   2360  HE  ARG A 250      22.301 -28.626 -13.689  1.00 10.00      A   
ATOM   2361  CZ  ARG A 250      23.712 -29.907 -13.061  1.00 10.00      A   
ATOM   2362  NH1 ARG A 250      24.948 -30.044 -12.592  1.00 10.00      A   
ATOM   2363 HH11 ARG A 250      25.541 -29.200 -12.422  1.00 10.00      A   
ATOM   2364 HH12 ARG A 250      25.332 -30.992 -12.390  1.00 10.00      A   
ATOM   2365  NH2 ARG A 250      22.958 -30.982 -13.259  1.00 10.00      A   
ATOM   2366 HH21 ARG A 250      21.976 -30.877 -13.611  1.00 10.00      A   
ATOM   2367 HH22 ARG A 250      23.335 -31.933 -13.065  1.00 10.00      A   
ATOM   2368  C   ARG A 250      21.070 -25.649 -16.727  1.00 10.00      A   
ATOM   2369  O   ARG A 250      19.990 -25.173 -16.356  1.00 10.00      A   
ATOM   2370  N   PRO A 251      21.175 -26.443 -17.807  1.00 10.00      A   
ATOM   2371  CA  PRO A 251      20.029 -26.811 -18.652  1.00 10.00      A   
ATOM   2372  CB  PRO A 251      20.642 -27.720 -19.721  1.00 10.00      A   
ATOM   2373  CG  PRO A 251      22.092 -27.393 -19.715  1.00 10.00      A   
ATOM   2374  CD  PRO A 251      22.425 -27.042 -18.296  1.00 10.00      A   
ATOM   2375  C   PRO A 251      18.951 -27.569 -17.887  1.00 10.00      A   
ATOM   2376  O   PRO A 251      17.762 -27.300 -18.056  1.00 10.00      A   
ATOM   2377  N   ASP A 252      19.370 -28.508 -17.044  1.00 10.00      A   
ATOM   2378  HN  ASP A 252      20.331 -28.667 -16.943  1.00 10.00      A   
ATOM   2379  CA  ASP A 252      18.434 -29.304 -16.253  1.00 10.00      A   
ATOM   2380  CB  ASP A 252      19.159 -30.395 -15.445  1.00 10.00      A   
ATOM   2381  CG  ASP A 252      20.089 -29.855 -14.374  1.00 10.00      A   
ATOM   2382  OD1 ASP A 252      20.130 -30.431 -13.265  1.00 10.00      A   
ATOM   2383  OD2 ASP A 252      20.797 -28.864 -14.638  1.00 10.00      A   
ATOM   2384  C   ASP A 252      17.594 -28.415 -15.343  1.00 10.00      A   
ATOM   2385  O   ASP A 252      16.381 -28.606 -15.217  1.00 10.00      A   
ATOM   2386  N   VAL A 253      18.242 -27.429 -14.737  1.00 10.00      A   
ATOM   2387  HN  VAL A 253      19.211 -27.337 -14.881  1.00 10.00      A   
ATOM   2388  CA  VAL A 253      17.564 -26.497 -13.851  1.00 10.00      A   
ATOM   2389  CB  VAL A 253      18.578 -25.624 -13.073  1.00 10.00      A   
ATOM   2390  CG1 VAL A 253      17.867 -24.685 -12.109  1.00 10.00      A   
ATOM   2391  CG2 VAL A 253      19.581 -26.494 -12.325  1.00 10.00      A   
ATOM   2392  C   VAL A 253      16.622 -25.604 -14.654  1.00 10.00      A   
ATOM   2393  O   VAL A 253      15.519 -25.286 -14.210  1.00 10.00      A   
ATOM   2394  N   TYR A 254      17.060 -25.220 -15.849  1.00 10.00      A   
ATOM   2395  HN  TYR A 254      17.943 -25.523 -16.151  1.00 10.00      A   
ATOM   2396  CA  TYR A 254      16.263 -24.367 -16.722  1.00 10.00      A   
ATOM   2397  CB  TYR A 254      17.080 -23.920 -17.946  1.00 10.00      A   
ATOM   2398  CG  TYR A 254      16.274 -23.180 -19.000  1.00 10.00      A   
ATOM   2399  CD1 TYR A 254      16.047 -21.811 -18.905  1.00 10.00      A   
ATOM   2400  CD2 TYR A 254      15.732 -23.856 -20.086  1.00 10.00      A   
ATOM   2401  CE1 TYR A 254      15.303 -21.140 -19.861  1.00 10.00      A   
ATOM   2402  CE2 TYR A 254      14.990 -23.193 -21.046  1.00 10.00      A   
ATOM   2403  CZ  TYR A 254      14.776 -21.836 -20.928  1.00 10.00      A   
ATOM   2404  OH  TYR A 254      14.025 -21.176 -21.880  1.00 10.00      A   
ATOM   2405  HH  TYR A 254      14.531 -20.435 -22.235  1.00 10.00      A   
ATOM   2406  C   TYR A 254      14.982 -25.072 -17.159  1.00 10.00      A   
ATOM   2407  O   TYR A 254      13.883 -24.549 -16.968  1.00 10.00      A   
ATOM   2408  N   SER A 255      15.132 -26.267 -17.720  1.00 10.00      A   
ATOM   2409  HN  SER A 255      16.039 -26.640 -17.819  1.00 10.00      A   
ATOM   2410  CA  SER A 255      13.995 -27.047 -18.197  1.00 10.00      A   
ATOM   2411  CB  SER A 255      14.481 -28.359 -18.799  1.00 10.00      A   
ATOM   2412  OG  SER A 255      15.607 -28.131 -19.625  1.00 10.00      A   
ATOM   2413  HG  SER A 255      16.377 -28.569 -19.242  1.00 10.00      A   
ATOM   2414  C   SER A 255      12.985 -27.314 -17.089  1.00 10.00      A   
ATOM   2415  O   SER A 255      11.781 -27.155 -17.293  1.00 10.00      A   
ATOM   2416  N   GLY A 256      13.484 -27.702 -15.914  1.00 10.00      A   
ATOM   2417  HN  GLY A 256      14.454 -27.812 -15.818  1.00 10.00      A   
ATOM   2418  CA  GLY A 256      12.616 -27.980 -14.786  1.00 10.00      A   
ATOM   2419  C   GLY A 256      11.716 -26.810 -14.449  1.00 10.00      A   
ATOM   2420  O   GLY A 256      10.536 -26.992 -14.138  1.00 10.00      A   
ATOM   2421  N   LEU A 257      12.271 -25.606 -14.532  1.00 10.00      A   
ATOM   2422  HN  LEU A 257      13.210 -25.532 -14.803  1.00 10.00      A   
ATOM   2423  CA  LEU A 257      11.524 -24.397 -14.236  1.00 10.00      A   
ATOM   2424  CB  LEU A 257      12.471 -23.228 -13.968  1.00 10.00      A   
ATOM   2425  CG  LEU A 257      13.294 -23.318 -12.685  1.00 10.00      A   
ATOM   2426  CD1 LEU A 257      14.397 -22.275 -12.685  1.00 10.00      A   
ATOM   2427  CD2 LEU A 257      12.400 -23.165 -11.465  1.00 10.00      A   
ATOM   2428  C   LEU A 257      10.558 -24.054 -15.363  1.00 10.00      A   
ATOM   2429  O   LEU A 257       9.400 -23.728 -15.111  1.00 10.00      A   
ATOM   2430  N   SER A 258      11.032 -24.146 -16.602  1.00 10.00      A   
ATOM   2431  HN  SER A 258      11.964 -24.425 -16.743  1.00 10.00      A   
ATOM   2432  CA  SER A 258      10.205 -23.840 -17.762  1.00 10.00      A   
ATOM   2433  CB  SER A 258      11.011 -24.001 -19.053  1.00 10.00      A   
ATOM   2434  OG  SER A 258      12.203 -23.235 -18.999  1.00 10.00      A   
ATOM   2435  HG  SER A 258      12.257 -22.673 -19.778  1.00 10.00      A   
ATOM   2436  C   SER A 258       8.953 -24.712 -17.797  1.00 10.00      A   
ATOM   2437  O   SER A 258       7.846 -24.213 -18.006  1.00 10.00      A   
ATOM   2438  N   VAL A 259       9.130 -26.009 -17.567  1.00 10.00      A   
ATOM   2439  HN  VAL A 259      10.037 -26.346 -17.398  1.00 10.00      A   
ATOM   2440  CA  VAL A 259       8.013 -26.946 -17.565  1.00 10.00      A   
ATOM   2441  CB  VAL A 259       8.491 -28.413 -17.456  1.00 10.00      A   
ATOM   2442  CG1 VAL A 259       7.308 -29.368 -17.363  1.00 10.00      A   
ATOM   2443  CG2 VAL A 259       9.370 -28.772 -18.643  1.00 10.00      A   
ATOM   2444  C   VAL A 259       7.048 -26.628 -16.423  1.00 10.00      A   
ATOM   2445  O   VAL A 259       5.830 -26.647 -16.600  1.00 10.00      A   
ATOM   2446  N   ALA A 260       7.598 -26.309 -15.261  1.00 10.00      A   
ATOM   2447  HN  ALA A 260       8.576 -26.290 -15.182  1.00 10.00      A   
ATOM   2448  CA  ALA A 260       6.786 -25.982 -14.098  1.00 10.00      A   
ATOM   2449  CB  ALA A 260       7.664 -25.850 -12.863  1.00 10.00      A   
ATOM   2450  C   ALA A 260       5.984 -24.705 -14.339  1.00 10.00      A   
ATOM   2451  O   ALA A 260       4.830 -24.591 -13.921  1.00 10.00      A   
ATOM   2452  N   LEU A 261       6.602 -23.754 -15.031  1.00 10.00      A   
ATOM   2453  HN  LEU A 261       7.528 -23.903 -15.328  1.00 10.00      A   
ATOM   2454  CA  LEU A 261       5.956 -22.487 -15.340  1.00 10.00      A   
ATOM   2455  CB  LEU A 261       6.980 -21.464 -15.828  1.00 10.00      A   
ATOM   2456  CG  LEU A 261       7.861 -20.828 -14.752  1.00 10.00      A   
ATOM   2457  CD1 LEU A 261       9.090 -20.196 -15.383  1.00 10.00      A   
ATOM   2458  CD2 LEU A 261       7.073 -19.793 -13.966  1.00 10.00      A   
ATOM   2459  C   LEU A 261       4.840 -22.660 -16.364  1.00 10.00      A   
ATOM   2460  O   LEU A 261       3.809 -21.995 -16.283  1.00 10.00      A   
ATOM   2461  N   SER A 262       5.037 -23.569 -17.314  1.00 10.00      A   
ATOM   2462  HN  SER A 262       5.880 -24.074 -17.331  1.00 10.00      A   
ATOM   2463  CA  SER A 262       4.032 -23.818 -18.345  1.00 10.00      A   
ATOM   2464  CB  SER A 262       4.614 -24.627 -19.511  1.00 10.00      A   
ATOM   2465  OG  SER A 262       5.218 -25.831 -19.064  1.00 10.00      A   
ATOM   2466  HG  SER A 262       5.218 -25.854 -18.097  1.00 10.00      A   
ATOM   2467  C   SER A 262       2.785 -24.495 -17.772  1.00 10.00      A   
ATOM   2468  O   SER A 262       1.758 -24.593 -18.442  1.00 10.00      A   
ATOM   2469  N   GLY A 263       2.883 -24.969 -16.533  1.00 10.00      A   
ATOM   2470  HN  GLY A 263       3.729 -24.873 -16.046  1.00 10.00      A   
ATOM   2471  CA  GLY A 263       1.757 -25.615 -15.897  1.00 10.00      A   
ATOM   2472  C   GLY A 263       0.729 -24.605 -15.427  1.00 10.00      A   
ATOM   2473  O   GLY A 263      -0.476 -24.851 -15.509  1.00 10.00      A   
ATOM   2474  N   CYS A 264       1.208 -23.464 -14.939  1.00 10.00      A   
ATOM   2475  HN  CYS A 264       2.180 -23.334 -14.899  1.00 10.00      A   
ATOM   2476  CA  CYS A 264       0.335 -22.403 -14.460  1.00 10.00      A   
ATOM   2477  CB  CYS A 264       1.034 -21.600 -13.363  1.00 10.00      A   
ATOM   2478  SG  CYS A 264       1.638 -22.611 -11.985  1.00 10.00      A   
ATOM   2479  HG  CYS A 264       1.710 -21.839 -10.904  1.00 10.00      A   
ATOM   2480  C   CYS A 264      -0.089 -21.500 -15.613  1.00 10.00      A   
ATOM   2481  O   CYS A 264       0.717 -20.748 -16.168  1.00 10.00      A   
ATOM   2482  N   LYS A 265      -1.351 -21.599 -15.992  1.00 10.00      A   
ATOM   2483  HN  LYS A 265      -1.945 -22.232 -15.525  1.00 10.00      A   
ATOM   2484  CA  LYS A 265      -1.879 -20.797 -17.082  1.00 10.00      A   
ATOM   2485  CB  LYS A 265      -2.677 -21.667 -18.055  1.00 10.00      A   
ATOM   2486  CG  LYS A 265      -1.881 -22.808 -18.662  1.00 10.00      A   
ATOM   2487  CD  LYS A 265      -2.644 -24.116 -18.564  1.00 10.00      A   
ATOM   2488  CE  LYS A 265      -1.818 -25.272 -19.094  1.00 10.00      A   
ATOM   2489  NZ  LYS A 265      -2.432 -26.584 -18.766  1.00 10.00      A   
ATOM   2490  HZ1 LYS A 265      -1.846 -27.358 -19.143  1.00 10.00      A   
ATOM   2491  HZ2 LYS A 265      -3.380 -26.651 -19.181  1.00 10.00      A   
ATOM   2492  HZ3 LYS A 265      -2.510 -26.699 -17.735  1.00 10.00      A   
ATOM   2493  C   LYS A 265      -2.741 -19.660 -16.553  1.00 10.00      A   
ATOM   2494  O   LYS A 265      -3.003 -18.685 -17.257  1.00 10.00      A   
ATOM   2495  N   GLU A 266      -3.162 -19.776 -15.304  1.00 10.00      A   
ATOM   2496  HN  GLU A 266      -2.914 -20.570 -14.784  1.00 10.00      A   
ATOM   2497  CA  GLU A 266      -3.999 -18.758 -14.689  1.00 10.00      A   
ATOM   2498  CB  GLU A 266      -4.932 -19.379 -13.653  1.00 10.00      A   
ATOM   2499  CG  GLU A 266      -5.976 -20.305 -14.259  1.00 10.00      A   
ATOM   2500  CD  GLU A 266      -6.681 -19.685 -15.451  1.00 10.00      A   
ATOM   2501  OE1 GLU A 266      -6.540 -20.212 -16.577  1.00 10.00      A   
ATOM   2502  OE2 GLU A 266      -7.381 -18.664 -15.270  1.00 10.00      A   
ATOM   2503  C   GLU A 266      -3.177 -17.625 -14.080  1.00 10.00      A   
ATOM   2504  O   GLU A 266      -3.718 -16.752 -13.400  1.00 10.00      A   
ATOM   2505  N   LEU A 267      -1.872 -17.638 -14.342  1.00 10.00      A   
ATOM   2506  HN  LEU A 267      -1.507 -18.353 -14.897  1.00 10.00      A   
ATOM   2507  CA  LEU A 267      -0.977 -16.607 -13.827  1.00 10.00      A   
ATOM   2508  CB  LEU A 267       0.488 -16.969 -14.089  1.00 10.00      A   
ATOM   2509  CG  LEU A 267       1.137 -17.943 -13.103  1.00 10.00      A   
ATOM   2510  CD1 LEU A 267       2.557 -18.276 -13.535  1.00 10.00      A   
ATOM   2511  CD2 LEU A 267       1.139 -17.360 -11.702  1.00 10.00      A   
ATOM   2512  C   LEU A 267      -1.300 -15.257 -14.456  1.00 10.00      A   
ATOM   2513  O   LEU A 267      -1.387 -15.140 -15.680  1.00 10.00      A   
ATOM   2514  N   ARG A 268      -1.489 -14.246 -13.616  1.00 10.00      A   
ATOM   2515  HN  ARG A 268      -1.416 -14.410 -12.647  1.00 10.00      A   
ATOM   2516  CA  ARG A 268      -1.808 -12.904 -14.087  1.00 10.00      A   
ATOM   2517  CB  ARG A 268      -3.179 -12.456 -13.554  1.00 10.00      A   
ATOM   2518  CG  ARG A 268      -4.314 -13.426 -13.835  1.00 10.00      A   
ATOM   2519  CD  ARG A 268      -4.474 -13.676 -15.324  1.00 10.00      A   
ATOM   2520  NE  ARG A 268      -5.300 -14.853 -15.590  1.00 10.00      A   
ATOM   2521  HE  ARG A 268      -6.094 -14.982 -15.025  1.00 10.00      A   
ATOM   2522  CZ  ARG A 268      -5.036 -15.750 -16.538  1.00 10.00      A   
ATOM   2523  NH1 ARG A 268      -3.969 -15.607 -17.316  1.00 10.00      A   
ATOM   2524 HH11 ARG A 268      -3.766 -16.310 -18.055  1.00 10.00      A   
ATOM   2525 HH12 ARG A 268      -3.328 -14.794 -17.185  1.00 10.00      A   
ATOM   2526  NH2 ARG A 268      -5.817 -16.808 -16.691  1.00 10.00      A   
ATOM   2527 HH21 ARG A 268      -6.644 -16.950 -16.064  1.00 10.00      A   
ATOM   2528 HH22 ARG A 268      -5.612 -17.511 -17.431  1.00 10.00      A   
ATOM   2529  C   ARG A 268      -0.741 -11.907 -13.654  1.00 10.00      A   
ATOM   2530  O   ARG A 268      -0.520 -10.894 -14.319  1.00 10.00      A   
ATOM   2531  N   CYS A 269      -0.073 -12.196 -12.541  1.00 10.00      A   
ATOM   2532  HN  CYS A 269      -0.266 -13.031 -12.061  1.00 10.00      A   
ATOM   2533  CA  CYS A 269       0.960 -11.307 -12.029  1.00 10.00      A   
ATOM   2534  CB  CYS A 269       0.436 -10.518 -10.824  1.00 10.00      A   
ATOM   2535  SG  CYS A 269       1.602  -9.314 -10.146  1.00 10.00      A   
ATOM   2536  HG  CYS A 269       0.979  -8.630  -9.193  1.00 10.00      A   
ATOM   2537  C   CYS A 269       2.223 -12.073 -11.655  1.00 10.00      A   
ATOM   2538  O   CYS A 269       2.158 -13.124 -11.017  1.00 10.00      A   
ATOM   2539  N   LEU A 270       3.369 -11.542 -12.058  1.00 10.00      A   
ATOM   2540  HN  LEU A 270       3.356 -10.703 -12.572  1.00 10.00      A   
ATOM   2541  CA  LEU A 270       4.648 -12.165 -11.756  1.00 10.00      A   
ATOM   2542  CB  LEU A 270       5.298 -12.718 -13.026  1.00 10.00      A   
ATOM   2543  CG  LEU A 270       5.761 -14.179 -12.975  1.00 10.00      A   
ATOM   2544  CD1 LEU A 270       6.235 -14.636 -14.346  1.00 10.00      A   
ATOM   2545  CD2 LEU A 270       6.864 -14.363 -11.943  1.00 10.00      A   
ATOM   2546  C   LEU A 270       5.569 -11.157 -11.077  1.00 10.00      A   
ATOM   2547  O   LEU A 270       5.821 -10.077 -11.611  1.00 10.00      A   
ATOM   2548  N   SER A 271       6.052 -11.505  -9.896  1.00 10.00      A   
ATOM   2549  HN  SER A 271       5.809 -12.381  -9.518  1.00 10.00      A   
ATOM   2550  CA  SER A 271       6.935 -10.631  -9.142  1.00 10.00      A   
ATOM   2551  CB  SER A 271       6.163  -9.993  -7.985  1.00 10.00      A   
ATOM   2552  OG  SER A 271       4.957  -9.410  -8.454  1.00 10.00      A   
ATOM   2553  HG  SER A 271       4.771  -9.740  -9.340  1.00 10.00      A   
ATOM   2554  C   SER A 271       8.152 -11.401  -8.628  1.00 10.00      A   
ATOM   2555  O   SER A 271       8.257 -12.614  -8.824  1.00 10.00      A   
ATOM   2556  N   GLY A 272       9.062 -10.696  -7.972  1.00 10.00      A   
ATOM   2557  HN  GLY A 272       8.919  -9.737  -7.838  1.00 10.00      A   
ATOM   2558  CA  GLY A 272      10.261 -11.318  -7.452  1.00 10.00      A   
ATOM   2559  C   GLY A 272      11.459 -10.998  -8.318  1.00 10.00      A   
ATOM   2560  O   GLY A 272      11.921  -9.855  -8.346  1.00 10.00      A   
ATOM   2561  N   PHE A 273      11.948 -12.010  -9.033  1.00 10.00      A   
ATOM   2562  HN  PHE A 273      11.520 -12.893  -8.954  1.00 10.00      A   
ATOM   2563  CA  PHE A 273      13.091 -11.858  -9.933  1.00 10.00      A   
ATOM   2564  CB  PHE A 273      12.738 -10.956 -11.118  1.00 10.00      A   
ATOM   2565  CG  PHE A 273      11.734 -11.555 -12.058  1.00 10.00      A   
ATOM   2566  CD1 PHE A 273      10.390 -11.236 -11.955  1.00 10.00      A   
ATOM   2567  CD2 PHE A 273      12.137 -12.429 -13.050  1.00 10.00      A   
ATOM   2568  CE1 PHE A 273       9.466 -11.780 -12.826  1.00 10.00      A   
ATOM   2569  CE2 PHE A 273      11.219 -12.978 -13.923  1.00 10.00      A   
ATOM   2570  CZ  PHE A 273       9.881 -12.653 -13.811  1.00 10.00      A   
ATOM   2571  C   PHE A 273      14.341 -11.339  -9.226  1.00 10.00      A   
ATOM   2572  O   PHE A 273      15.152 -10.631  -9.824  1.00 10.00      A   
ATOM   2573  N   TRP A 274      14.495 -11.690  -7.956  1.00 10.00      A   
ATOM   2574  HN  TRP A 274      13.812 -12.242  -7.525  1.00 10.00      A   
ATOM   2575  CA  TRP A 274      15.658 -11.267  -7.190  1.00 10.00      A   
ATOM   2576  CB  TRP A 274      15.508 -11.667  -5.725  1.00 10.00      A   
ATOM   2577  CG  TRP A 274      14.805 -10.645  -4.882  1.00 10.00      A   
ATOM   2578  CD1 TRP A 274      15.220  -9.370  -4.625  1.00 10.00      A   
ATOM   2579  CD2 TRP A 274      13.575 -10.816  -4.171  1.00 10.00      A   
ATOM   2580  NE1 TRP A 274      14.329  -8.741  -3.791  1.00 10.00      A   
ATOM   2581  HE1 TRP A 274      14.412  -7.819  -3.458  1.00 10.00      A   
ATOM   2582  CE2 TRP A 274      13.305  -9.605  -3.504  1.00 10.00      A   
ATOM   2583  CE3 TRP A 274      12.671 -11.874  -4.036  1.00 10.00      A   
ATOM   2584  CZ2 TRP A 274      12.174  -9.427  -2.713  1.00 10.00      A   
ATOM   2585  CZ3 TRP A 274      11.551 -11.696  -3.250  1.00 10.00      A   
ATOM   2586  CH2 TRP A 274      11.310 -10.481  -2.600  1.00 10.00      A   
ATOM   2587  C   TRP A 274      16.919 -11.892  -7.771  1.00 10.00      A   
ATOM   2588  O   TRP A 274      17.076 -13.111  -7.741  1.00 10.00      A   
ATOM   2589  N   ASP A 275      17.801 -11.047  -8.310  1.00 10.00      A   
ATOM   2590  HN  ASP A 275      17.598 -10.086  -8.303  1.00 10.00      A   
ATOM   2591  CA  ASP A 275      19.056 -11.499  -8.922  1.00 10.00      A   
ATOM   2592  CB  ASP A 275      19.873 -12.399  -7.984  1.00 10.00      A   
ATOM   2593  CG  ASP A 275      20.309 -11.704  -6.717  1.00 10.00      A   
ATOM   2594  OD1 ASP A 275      21.157 -10.795  -6.793  1.00 10.00      A   
ATOM   2595  OD2 ASP A 275      19.812 -12.070  -5.630  1.00 10.00      A   
ATOM   2596  C   ASP A 275      18.775 -12.230 -10.227  1.00 10.00      A   
ATOM   2597  O   ASP A 275      19.456 -13.195 -10.574  1.00 10.00      A   
ATOM   2598  N   ALA A 276      17.762 -11.751 -10.941  1.00 10.00      A   
ATOM   2599  HN  ALA A 276      17.272 -10.974 -10.597  1.00 10.00      A   
ATOM   2600  CA  ALA A 276      17.341 -12.339 -12.211  1.00 10.00      A   
ATOM   2601  CB  ALA A 276      16.236 -11.506 -12.841  1.00 10.00      A   
ATOM   2602  C   ALA A 276      18.495 -12.516 -13.194  1.00 10.00      A   
ATOM   2603  O   ALA A 276      19.112 -11.544 -13.634  1.00 10.00      A   
ATOM   2604  N   VAL A 277      18.792 -13.770 -13.509  1.00 10.00      A   
ATOM   2605  HN  VAL A 277      18.299 -14.496 -13.079  1.00 10.00      A   
ATOM   2606  CA  VAL A 277      19.840 -14.102 -14.460  1.00 10.00      A   
ATOM   2607  CB  VAL A 277      20.510 -15.454 -14.117  1.00 10.00      A   
ATOM   2608  CG1 VAL A 277      21.628 -15.773 -15.103  1.00 10.00      A   
ATOM   2609  CG2 VAL A 277      21.045 -15.443 -12.692  1.00 10.00      A   
ATOM   2610  C   VAL A 277      19.225 -14.174 -15.856  1.00 10.00      A   
ATOM   2611  O   VAL A 277      18.237 -14.879 -16.061  1.00 10.00      A   
ATOM   2612  N   PRO A 278      19.797 -13.441 -16.827  1.00 10.00      A   
ATOM   2613  CA  PRO A 278      19.296 -13.395 -18.211  1.00 10.00      A   
ATOM   2614  CB  PRO A 278      20.404 -12.656 -18.960  1.00 10.00      A   
ATOM   2615  CG  PRO A 278      21.037 -11.793 -17.927  1.00 10.00      A   
ATOM   2616  CD  PRO A 278      20.983 -12.578 -16.647  1.00 10.00      A   
ATOM   2617  C   PRO A 278      19.070 -14.773 -18.833  1.00 10.00      A   
ATOM   2618  O   PRO A 278      18.132 -14.963 -19.605  1.00 10.00      A   
ATOM   2619  N   ALA A 279      19.916 -15.736 -18.478  1.00 10.00      A   
ATOM   2620  HN  ALA A 279      20.627 -15.531 -17.835  1.00 10.00      A   
ATOM   2621  CA  ALA A 279      19.818 -17.088 -19.022  1.00 10.00      A   
ATOM   2622  CB  ALA A 279      21.104 -17.858 -18.758  1.00 10.00      A   
ATOM   2623  C   ALA A 279      18.610 -17.856 -18.483  1.00 10.00      A   
ATOM   2624  O   ALA A 279      18.258 -18.915 -19.005  1.00 10.00      A   
ATOM   2625  N   TYR A 280      17.979 -17.333 -17.439  1.00 10.00      A   
ATOM   2626  HN  TYR A 280      18.297 -16.483 -17.058  1.00 10.00      A   
ATOM   2627  CA  TYR A 280      16.817 -17.988 -16.847  1.00 10.00      A   
ATOM   2628  CB  TYR A 280      17.049 -18.260 -15.362  1.00 10.00      A   
ATOM   2629  CG  TYR A 280      17.845 -19.517 -15.110  1.00 10.00      A   
ATOM   2630  CD1 TYR A 280      19.217 -19.467 -14.905  1.00 10.00      A   
ATOM   2631  CD2 TYR A 280      17.223 -20.756 -15.087  1.00 10.00      A   
ATOM   2632  CE1 TYR A 280      19.947 -20.619 -14.686  1.00 10.00      A   
ATOM   2633  CE2 TYR A 280      17.944 -21.912 -14.865  1.00 10.00      A   
ATOM   2634  CZ  TYR A 280      19.304 -21.839 -14.666  1.00 10.00      A   
ATOM   2635  OH  TYR A 280      20.024 -22.993 -14.456  1.00 10.00      A   
ATOM   2636  HH  TYR A 280      19.634 -23.711 -14.968  1.00 10.00      A   
ATOM   2637  C   TYR A 280      15.542 -17.180 -17.061  1.00 10.00      A   
ATOM   2638  O   TYR A 280      14.461 -17.585 -16.638  1.00 10.00      A   
ATOM   2639  N   LEU A 281      15.677 -16.047 -17.737  1.00 10.00      A   
ATOM   2640  HN  LEU A 281      16.565 -15.791 -18.067  1.00 10.00      A   
ATOM   2641  CA  LEU A 281      14.542 -15.169 -18.011  1.00 10.00      A   
ATOM   2642  CB  LEU A 281      15.006 -13.753 -18.366  1.00 10.00      A   
ATOM   2643  CG  LEU A 281      15.599 -12.932 -17.219  1.00 10.00      A   
ATOM   2644  CD1 LEU A 281      16.071 -11.576 -17.723  1.00 10.00      A   
ATOM   2645  CD2 LEU A 281      14.585 -12.766 -16.096  1.00 10.00      A   
ATOM   2646  C   LEU A 281      13.568 -15.720 -19.070  1.00 10.00      A   
ATOM   2647  O   LEU A 281      12.354 -15.629 -18.883  1.00 10.00      A   
ATOM   2648  N   PRO A 282      14.061 -16.308 -20.191  1.00 10.00      A   
ATOM   2649  CA  PRO A 282      13.191 -16.849 -21.255  1.00 10.00      A   
ATOM   2650  CB  PRO A 282      14.175 -17.344 -22.323  1.00 10.00      A   
ATOM   2651  CG  PRO A 282      15.447 -16.628 -22.034  1.00 10.00      A   
ATOM   2652  CD  PRO A 282      15.483 -16.452 -20.549  1.00 10.00      A   
ATOM   2653  C   PRO A 282      12.286 -17.998 -20.802  1.00 10.00      A   
ATOM   2654  O   PRO A 282      11.495 -18.524 -21.586  1.00 10.00      A   
ATOM   2655  N   ALA A 283      12.389 -18.374 -19.538  1.00 10.00      A   
ATOM   2656  HN  ALA A 283      13.015 -17.901 -18.949  1.00 10.00      A   
ATOM   2657  CA  ALA A 283      11.579 -19.453 -19.000  1.00 10.00      A   
ATOM   2658  CB  ALA A 283      12.134 -19.913 -17.662  1.00 10.00      A   
ATOM   2659  C   ALA A 283      10.126 -19.018 -18.852  1.00 10.00      A   
ATOM   2660  O   ALA A 283       9.209 -19.834 -18.947  1.00 10.00      A   
ATOM   2661  N   VAL A 284       9.920 -17.721 -18.639  1.00 10.00      A   
ATOM   2662  HN  VAL A 284      10.694 -17.112 -18.597  1.00 10.00      A   
ATOM   2663  CA  VAL A 284       8.577 -17.179 -18.468  1.00 10.00      A   
ATOM   2664  CB  VAL A 284       8.535 -16.041 -17.426  1.00 10.00      A   
ATOM   2665  CG1 VAL A 284       8.953 -16.555 -16.060  1.00 10.00      A   
ATOM   2666  CG2 VAL A 284       9.414 -14.873 -17.849  1.00 10.00      A   
ATOM   2667  C   VAL A 284       7.995 -16.685 -19.789  1.00 10.00      A   
ATOM   2668  O   VAL A 284       7.012 -15.941 -19.806  1.00 10.00      A   
ATOM   2669  N   TYR A 285       8.592 -17.118 -20.897  1.00 10.00      A   
ATOM   2670  HN  TYR A 285       9.361 -17.723 -20.818  1.00 10.00      A   
ATOM   2671  CA  TYR A 285       8.136 -16.717 -22.229  1.00 10.00      A   
ATOM   2672  CB  TYR A 285       9.070 -17.262 -23.314  1.00 10.00      A   
ATOM   2673  CG  TYR A 285      10.161 -16.302 -23.748  1.00 10.00      A   
ATOM   2674  CD1 TYR A 285      10.234 -15.014 -23.233  1.00 10.00      A   
ATOM   2675  CD2 TYR A 285      11.121 -16.689 -24.675  1.00 10.00      A   
ATOM   2676  CE1 TYR A 285      11.231 -14.140 -23.629  1.00 10.00      A   
ATOM   2677  CE2 TYR A 285      12.121 -15.822 -25.077  1.00 10.00      A   
ATOM   2678  CZ  TYR A 285      12.172 -14.549 -24.550  1.00 10.00      A   
ATOM   2679  OH  TYR A 285      13.169 -13.683 -24.943  1.00 10.00      A   
ATOM   2680  HH  TYR A 285      13.233 -13.681 -25.905  1.00 10.00      A   
ATOM   2681  C   TYR A 285       6.710 -17.183 -22.495  1.00 10.00      A   
ATOM   2682  O   TYR A 285       5.952 -16.519 -23.195  1.00 10.00      A   
ATOM   2683  N   SER A 286       6.352 -18.322 -21.929  1.00 10.00      A   
ATOM   2684  HN  SER A 286       7.007 -18.819 -21.396  1.00 10.00      A   
ATOM   2685  CA  SER A 286       5.021 -18.881 -22.101  1.00 10.00      A   
ATOM   2686  CB  SER A 286       5.089 -20.399 -21.934  1.00 10.00      A   
ATOM   2687  OG  SER A 286       6.421 -20.823 -21.657  1.00 10.00      A   
ATOM   2688  HG  SER A 286       6.396 -21.693 -21.240  1.00 10.00      A   
ATOM   2689  C   SER A 286       4.028 -18.300 -21.095  1.00 10.00      A   
ATOM   2690  O   SER A 286       2.857 -18.666 -21.091  1.00 10.00      A   
ATOM   2691  N   VAL A 287       4.491 -17.396 -20.244  1.00 10.00      A   
ATOM   2692  HN  VAL A 287       5.427 -17.118 -20.302  1.00 10.00      A   
ATOM   2693  CA  VAL A 287       3.628 -16.804 -19.231  1.00 10.00      A   
ATOM   2694  CB  VAL A 287       4.207 -16.974 -17.810  1.00 10.00      A   
ATOM   2695  CG1 VAL A 287       3.168 -16.619 -16.760  1.00 10.00      A   
ATOM   2696  CG2 VAL A 287       4.717 -18.393 -17.598  1.00 10.00      A   
ATOM   2697  C   VAL A 287       3.345 -15.325 -19.496  1.00 10.00      A   
ATOM   2698  O   VAL A 287       2.224 -14.859 -19.290  1.00 10.00      A   
ATOM   2699  N   CYS A 288       4.354 -14.597 -19.971  1.00 10.00      A   
ATOM   2700  HN  CYS A 288       5.218 -15.029 -20.144  1.00 10.00      A   
ATOM   2701  CA  CYS A 288       4.213 -13.161 -20.243  1.00 10.00      A   
ATOM   2702  CB  CYS A 288       5.543 -12.551 -20.696  1.00 10.00      A   
ATOM   2703  SG  CYS A 288       6.574 -13.648 -21.694  1.00 10.00      A   
ATOM   2704  HG  CYS A 288       7.104 -14.554 -20.883  1.00 10.00      A   
ATOM   2705  C   CYS A 288       3.097 -12.848 -21.240  1.00 10.00      A   
ATOM   2706  O   CYS A 288       2.553 -11.741 -21.252  1.00 10.00      A   
ATOM   2707  N   SER A 289       2.737 -13.833 -22.053  1.00 10.00      A   
ATOM   2708  HN  SER A 289       3.189 -14.701 -21.988  1.00 10.00      A   
ATOM   2709  CA  SER A 289       1.693 -13.663 -23.048  1.00 10.00      A   
ATOM   2710  CB  SER A 289       1.696 -14.859 -23.995  1.00 10.00      A   
ATOM   2711  OG  SER A 289       2.334 -15.976 -23.389  1.00 10.00      A   
ATOM   2712  HG  SER A 289       1.826 -16.778 -23.575  1.00 10.00      A   
ATOM   2713  C   SER A 289       0.316 -13.490 -22.400  1.00 10.00      A   
ATOM   2714  O   SER A 289      -0.646 -13.095 -23.061  1.00 10.00      A   
ATOM   2715  N   ARG A 290       0.223 -13.777 -21.104  1.00 10.00      A   
ATOM   2716  HN  ARG A 290       1.023 -14.088 -20.618  1.00 10.00      A   
ATOM   2717  CA  ARG A 290      -1.039 -13.645 -20.391  1.00 10.00      A   
ATOM   2718  CB  ARG A 290      -1.681 -15.017 -20.158  1.00 10.00      A   
ATOM   2719  CG  ARG A 290      -0.782 -16.023 -19.459  1.00 10.00      A   
ATOM   2720  CD  ARG A 290      -1.308 -17.439 -19.618  1.00 10.00      A   
ATOM   2721  NE  ARG A 290      -0.445 -18.426 -18.968  1.00 10.00      A   
ATOM   2722  HE  ARG A 290      -0.326 -18.349 -17.998  1.00 10.00      A   
ATOM   2723  CZ  ARG A 290       0.183 -19.403 -19.619  1.00 10.00      A   
ATOM   2724  NH1 ARG A 290       0.048 -19.523 -20.937  1.00 10.00      A   
ATOM   2725 HH11 ARG A 290      -0.553 -18.857 -21.466  1.00 10.00      A   
ATOM   2726 HH12 ARG A 290       0.548 -20.283 -21.451  1.00 10.00      A   
ATOM   2727  NH2 ARG A 290       0.915 -20.287 -18.951  1.00 10.00      A   
ATOM   2728 HH21 ARG A 290       0.999 -20.226 -17.910  1.00 10.00      A   
ATOM   2729 HH22 ARG A 290       1.409 -21.048 -19.466  1.00 10.00      A   
ATOM   2730  C   ARG A 290      -0.862 -12.898 -19.073  1.00 10.00      A   
ATOM   2731  O   ARG A 290      -1.733 -12.939 -18.202  1.00 10.00      A   
ATOM   2732  N   LEU A 291       0.257 -12.196 -18.944  1.00 10.00      A   
ATOM   2733  HN  LEU A 291       0.900 -12.175 -19.688  1.00 10.00      A   
ATOM   2734  CA  LEU A 291       0.548 -11.442 -17.731  1.00 10.00      A   
ATOM   2735  CB  LEU A 291       2.040 -11.504 -17.395  1.00 10.00      A   
ATOM   2736  CG  LEU A 291       2.576 -12.848 -16.901  1.00 10.00      A   
ATOM   2737  CD1 LEU A 291       4.080 -12.777 -16.697  1.00 10.00      A   
ATOM   2738  CD2 LEU A 291       1.879 -13.269 -15.618  1.00 10.00      A   
ATOM   2739  C   LEU A 291       0.112  -9.991 -17.878  1.00 10.00      A   
ATOM   2740  O   LEU A 291       0.485  -9.319 -18.840  1.00 10.00      A   
ATOM   2741  N   THR A 292      -0.675  -9.515 -16.927  1.00 10.00      A   
ATOM   2742  HN  THR A 292      -0.946 -10.101 -16.184  1.00 10.00      A   
ATOM   2743  CA  THR A 292      -1.152  -8.144 -16.959  1.00 10.00      A   
ATOM   2744  CB  THR A 292      -2.620  -8.063 -16.495  1.00 10.00      A   
ATOM   2745  OG1 THR A 292      -2.870  -9.093 -15.529  1.00 10.00      A   
ATOM   2746  HG1 THR A 292      -3.788  -9.034 -15.234  1.00 10.00      A   
ATOM   2747  CG2 THR A 292      -3.569  -8.238 -17.671  1.00 10.00      A   
ATOM   2748  C   THR A 292      -0.291  -7.254 -16.067  1.00 10.00      A   
ATOM   2749  O   THR A 292      -0.254  -6.034 -16.232  1.00 10.00      A   
ATOM   2750  N   THR A 293       0.400  -7.874 -15.122  1.00 10.00      A   
ATOM   2751  HN  THR A 293       0.339  -8.853 -15.050  1.00 10.00      A   
ATOM   2752  CA  THR A 293       1.258  -7.150 -14.196  1.00 10.00      A   
ATOM   2753  CB  THR A 293       0.600  -7.052 -12.804  1.00 10.00      A   
ATOM   2754  OG1 THR A 293      -0.789  -6.727 -12.969  1.00 10.00      A   
ATOM   2755  HG1 THR A 293      -1.018  -6.786 -13.902  1.00 10.00      A   
ATOM   2756  CG2 THR A 293       1.265  -5.967 -11.969  1.00 10.00      A   
ATOM   2757  C   THR A 293       2.622  -7.828 -14.077  1.00 10.00      A   
ATOM   2758  O   THR A 293       2.709  -9.020 -13.770  1.00 10.00      A   
ATOM   2759  N   LEU A 294       3.684  -7.068 -14.325  1.00 10.00      A   
ATOM   2760  HN  LEU A 294       3.556  -6.119 -14.552  1.00 10.00      A   
ATOM   2761  CA  LEU A 294       5.035  -7.606 -14.256  1.00 10.00      A   
ATOM   2762  CB  LEU A 294       5.599  -7.796 -15.670  1.00 10.00      A   
ATOM   2763  CG  LEU A 294       6.901  -8.594 -15.793  1.00 10.00      A   
ATOM   2764  CD1 LEU A 294       6.737  -9.993 -15.220  1.00 10.00      A   
ATOM   2765  CD2 LEU A 294       7.347  -8.662 -17.247  1.00 10.00      A   
ATOM   2766  C   LEU A 294       5.945  -6.698 -13.431  1.00 10.00      A   
ATOM   2767  O   LEU A 294       6.059  -5.498 -13.700  1.00 10.00      A   
ATOM   2768  N   ASN A 295       6.574  -7.272 -12.414  1.00 10.00      A   
ATOM   2769  HN  ASN A 295       6.423  -8.229 -12.237  1.00 10.00      A   
ATOM   2770  CA  ASN A 295       7.478  -6.524 -11.547  1.00 10.00      A   
ATOM   2771  CB  ASN A 295       7.101  -6.739 -10.077  1.00 10.00      A   
ATOM   2772  CG  ASN A 295       7.808  -5.791  -9.123  1.00 10.00      A   
ATOM   2773  OD1 ASN A 295       8.925  -5.337  -9.378  1.00 10.00      A   
ATOM   2774  ND2 ASN A 295       7.160  -5.487  -8.009  1.00 10.00      A   
ATOM   2775 HD21 ASN A 295       6.270  -5.884  -7.865  1.00 10.00      A   
ATOM   2776 HD22 ASN A 295       7.593  -4.880  -7.371  1.00 10.00      A   
ATOM   2777  C   ASN A 295       8.919  -6.957 -11.791  1.00 10.00      A   
ATOM   2778  O   ASN A 295       9.307  -8.072 -11.448  1.00 10.00      A   
ATOM   2779  N   LEU A 296       9.704  -6.072 -12.385  1.00 10.00      A   
ATOM   2780  HN  LEU A 296       9.338  -5.190 -12.624  1.00 10.00      A   
ATOM   2781  CA  LEU A 296      11.101  -6.356 -12.687  1.00 10.00      A   
ATOM   2782  CB  LEU A 296      11.306  -6.409 -14.204  1.00 10.00      A   
ATOM   2783  CG  LEU A 296      10.579  -7.523 -14.957  1.00 10.00      A   
ATOM   2784  CD1 LEU A 296      10.572  -7.232 -16.447  1.00 10.00      A   
ATOM   2785  CD2 LEU A 296      11.237  -8.865 -14.688  1.00 10.00      A   
ATOM   2786  C   LEU A 296      12.003  -5.280 -12.087  1.00 10.00      A   
ATOM   2787  O   LEU A 296      13.062  -4.962 -12.632  1.00 10.00      A   
ATOM   2788  N   SER A 297      11.590  -4.732 -10.950  1.00 10.00      A   
ATOM   2789  HN  SER A 297      10.752  -5.050 -10.539  1.00 10.00      A   
ATOM   2790  CA  SER A 297      12.356  -3.682 -10.287  1.00 10.00      A   
ATOM   2791  CB  SER A 297      11.488  -2.960  -9.257  1.00 10.00      A   
ATOM   2792  OG  SER A 297      10.259  -2.550  -9.835  1.00 10.00      A   
ATOM   2793  HG  SER A 297      10.160  -2.962 -10.700  1.00 10.00      A   
ATOM   2794  C   SER A 297      13.634  -4.220  -9.638  1.00 10.00      A   
ATOM   2795  O   SER A 297      14.533  -3.457  -9.292  1.00 10.00      A   
ATOM   2796  N   TYR A 298      13.720  -5.533  -9.485  1.00 10.00      A   
ATOM   2797  HN  TYR A 298      12.976  -6.101  -9.785  1.00 10.00      A   
ATOM   2798  CA  TYR A 298      14.892  -6.154  -8.874  1.00 10.00      A   
ATOM   2799  CB  TYR A 298      14.470  -7.056  -7.712  1.00 10.00      A   
ATOM   2800  CG  TYR A 298      13.575  -6.365  -6.705  1.00 10.00      A   
ATOM   2801  CD1 TYR A 298      12.216  -6.641  -6.659  1.00 10.00      A   
ATOM   2802  CD2 TYR A 298      14.085  -5.430  -5.813  1.00 10.00      A   
ATOM   2803  CE1 TYR A 298      11.389  -6.004  -5.755  1.00 10.00      A   
ATOM   2804  CE2 TYR A 298      13.264  -4.790  -4.901  1.00 10.00      A   
ATOM   2805  CZ  TYR A 298      11.916  -5.081  -4.879  1.00 10.00      A   
ATOM   2806  OH  TYR A 298      11.087  -4.442  -3.983  1.00 10.00      A   
ATOM   2807  HH  TYR A 298      11.385  -3.531  -3.861  1.00 10.00      A   
ATOM   2808  C   TYR A 298      15.688  -6.950  -9.901  1.00 10.00      A   
ATOM   2809  O   TYR A 298      16.570  -7.739  -9.551  1.00 10.00      A   
ATOM   2810  N   ALA A 299      15.374  -6.735 -11.171  1.00 10.00      A   
ATOM   2811  HN  ALA A 299      14.671  -6.087 -11.384  1.00 10.00      A   
ATOM   2812  CA  ALA A 299      16.048  -7.427 -12.257  1.00 10.00      A   
ATOM   2813  CB  ALA A 299      15.068  -7.737 -13.381  1.00 10.00      A   
ATOM   2814  C   ALA A 299      17.238  -6.623 -12.777  1.00 10.00      A   
ATOM   2815  O   ALA A 299      17.077  -5.682 -13.555  1.00 10.00      A   
ATOM   2816  N   THR A 300      18.429  -6.995 -12.335  1.00 10.00      A   
ATOM   2817  HN  THR A 300      18.494  -7.739 -11.698  1.00 10.00      A   
ATOM   2818  CA  THR A 300      19.652  -6.325 -12.754  1.00 10.00      A   
ATOM   2819  CB  THR A 300      20.749  -6.503 -11.686  1.00 10.00      A   
ATOM   2820  OG1 THR A 300      20.440  -7.648 -10.870  1.00 10.00      A   
ATOM   2821  HG1 THR A 300      20.712  -7.478  -9.961  1.00 10.00      A   
ATOM   2822  CG2 THR A 300      20.831  -5.268 -10.803  1.00 10.00      A   
ATOM   2823  C   THR A 300      20.138  -6.880 -14.092  1.00 10.00      A   
ATOM   2824  O   THR A 300      21.058  -7.699 -14.142  1.00 10.00      A   
ATOM   2825  N   VAL A 301      19.497  -6.449 -15.172  1.00 10.00      A   
ATOM   2826  HN  VAL A 301      18.764  -5.806 -15.066  1.00 10.00      A   
ATOM   2827  CA  VAL A 301      19.853  -6.910 -16.508  1.00 10.00      A   
ATOM   2828  CB  VAL A 301      18.764  -7.831 -17.097  1.00 10.00      A   
ATOM   2829  CG1 VAL A 301      18.770  -9.178 -16.390  1.00 10.00      A   
ATOM   2830  CG2 VAL A 301      17.390  -7.178 -16.999  1.00 10.00      A   
ATOM   2831  C   VAL A 301      20.113  -5.743 -17.459  1.00 10.00      A   
ATOM   2832  O   VAL A 301      20.279  -4.606 -17.028  1.00 10.00      A   
ATOM   2833  N   GLN A 302      20.132  -6.031 -18.757  1.00 10.00      A   
ATOM   2834  HN  GLN A 302      19.966  -6.954 -19.040  1.00 10.00      A   
ATOM   2835  CA  GLN A 302      20.374  -5.015 -19.774  1.00 10.00      A   
ATOM   2836  CB  GLN A 302      21.462  -5.489 -20.739  1.00 10.00      A   
ATOM   2837  CG  GLN A 302      22.849  -5.555 -20.120  1.00 10.00      A   
ATOM   2838  CD  GLN A 302      23.431  -4.182 -19.854  1.00 10.00      A   
ATOM   2839  OE1 GLN A 302      24.091  -3.603 -20.715  1.00 10.00      A   
ATOM   2840  NE2 GLN A 302      23.197  -3.654 -18.664  1.00 10.00      A   
ATOM   2841 HE21 GLN A 302      22.663  -4.171 -18.022  1.00 10.00      A   
ATOM   2842 HE22 GLN A 302      23.571  -2.768 -18.469  1.00 10.00      A   
ATOM   2843  C   GLN A 302      19.097  -4.691 -20.544  1.00 10.00      A   
ATOM   2844  O   GLN A 302      18.123  -5.444 -20.491  1.00 10.00      A   
ATOM   2845  N   SER A 303      19.121  -3.584 -21.276  1.00 10.00      A   
ATOM   2846  HN  SER A 303      19.940  -3.044 -21.295  1.00 10.00      A   
ATOM   2847  CA  SER A 303      17.975  -3.144 -22.058  1.00 10.00      A   
ATOM   2848  CB  SER A 303      18.285  -1.802 -22.728  1.00 10.00      A   
ATOM   2849  OG  SER A 303      17.203  -1.340 -23.519  1.00 10.00      A   
ATOM   2850  HG  SER A 303      16.586  -0.841 -22.958  1.00 10.00      A   
ATOM   2851  C   SER A 303      17.569  -4.184 -23.099  1.00 10.00      A   
ATOM   2852  O   SER A 303      16.403  -4.567 -23.174  1.00 10.00      A   
ATOM   2853  N   TYR A 304      18.538  -4.651 -23.886  1.00 10.00      A   
ATOM   2854  HN  TYR A 304      19.452  -4.316 -23.767  1.00 10.00      A   
ATOM   2855  CA  TYR A 304      18.275  -5.643 -24.924  1.00 10.00      A   
ATOM   2856  CB  TYR A 304      19.569  -5.996 -25.665  1.00 10.00      A   
ATOM   2857  CG  TYR A 304      19.400  -7.007 -26.777  1.00 10.00      A   
ATOM   2858  CD1 TYR A 304      18.686  -6.700 -27.928  1.00 10.00      A   
ATOM   2859  CD2 TYR A 304      19.963  -8.273 -26.674  1.00 10.00      A   
ATOM   2860  CE1 TYR A 304      18.536  -7.628 -28.943  1.00 10.00      A   
ATOM   2861  CE2 TYR A 304      19.820  -9.205 -27.682  1.00 10.00      A   
ATOM   2862  CZ  TYR A 304      19.105  -8.879 -28.814  1.00 10.00      A   
ATOM   2863  OH  TYR A 304      18.958  -9.807 -29.823  1.00 10.00      A   
ATOM   2864  HH  TYR A 304      18.731 -10.666 -29.442  1.00 10.00      A   
ATOM   2865  C   TYR A 304      17.634  -6.896 -24.335  1.00 10.00      A   
ATOM   2866  O   TYR A 304      16.744  -7.501 -24.937  1.00 10.00      A   
ATOM   2867  N   ASP A 305      18.080  -7.273 -23.146  1.00 10.00      A   
ATOM   2868  HN  ASP A 305      18.784  -6.750 -22.710  1.00 10.00      A   
ATOM   2869  CA  ASP A 305      17.543  -8.446 -22.475  1.00 10.00      A   
ATOM   2870  CB  ASP A 305      18.427  -8.871 -21.305  1.00 10.00      A   
ATOM   2871  CG  ASP A 305      19.347 -10.013 -21.679  1.00 10.00      A   
ATOM   2872  OD1 ASP A 305      18.895 -11.177 -21.651  1.00 10.00      A   
ATOM   2873  OD2 ASP A 305      20.522  -9.752 -22.022  1.00 10.00      A   
ATOM   2874  C   ASP A 305      16.111  -8.207 -22.016  1.00 10.00      A   
ATOM   2875  O   ASP A 305      15.285  -9.117 -22.035  1.00 10.00      A   
ATOM   2876  N   LEU A 306      15.819  -6.977 -21.617  1.00 10.00      A   
ATOM   2877  HN  LEU A 306      16.522  -6.291 -21.627  1.00 10.00      A   
ATOM   2878  CA  LEU A 306      14.483  -6.614 -21.166  1.00 10.00      A   
ATOM   2879  CB  LEU A 306      14.510  -5.255 -20.460  1.00 10.00      A   
ATOM   2880  CG  LEU A 306      15.085  -5.237 -19.042  1.00 10.00      A   
ATOM   2881  CD1 LEU A 306      15.425  -3.816 -18.621  1.00 10.00      A   
ATOM   2882  CD2 LEU A 306      14.105  -5.863 -18.061  1.00 10.00      A   
ATOM   2883  C   LEU A 306      13.515  -6.571 -22.345  1.00 10.00      A   
ATOM   2884  O   LEU A 306      12.387  -7.060 -22.254  1.00 10.00      A   
ATOM   2885  N   VAL A 307      13.975  -5.997 -23.453  1.00 10.00      A   
ATOM   2886  HN  VAL A 307      14.891  -5.638 -23.452  1.00 10.00      A   
ATOM   2887  CA  VAL A 307      13.168  -5.875 -24.666  1.00 10.00      A   
ATOM   2888  CB  VAL A 307      13.940  -5.169 -25.806  1.00 10.00      A   
ATOM   2889  CG1 VAL A 307      13.104  -5.112 -27.077  1.00 10.00      A   
ATOM   2890  CG2 VAL A 307      14.354  -3.767 -25.384  1.00 10.00      A   
ATOM   2891  C   VAL A 307      12.672  -7.239 -25.144  1.00 10.00      A   
ATOM   2892  O   VAL A 307      11.531  -7.371 -25.592  1.00 10.00      A   
ATOM   2893  N   LYS A 308      13.528  -8.253 -25.029  1.00 10.00      A   
ATOM   2894  HN  LYS A 308      14.425  -8.079 -24.668  1.00 10.00      A   
ATOM   2895  CA  LYS A 308      13.175  -9.611 -25.437  1.00 10.00      A   
ATOM   2896  CB  LYS A 308      14.330 -10.577 -25.170  1.00 10.00      A   
ATOM   2897  CG  LYS A 308      15.505 -10.433 -26.126  1.00 10.00      A   
ATOM   2898  CD  LYS A 308      16.602 -11.439 -25.811  1.00 10.00      A   
ATOM   2899  CE  LYS A 308      17.248 -11.150 -24.465  1.00 10.00      A   
ATOM   2900  NZ  LYS A 308      18.209 -12.207 -24.061  1.00 10.00      A   
ATOM   2901  HZ1 LYS A 308      18.592 -12.001 -23.113  1.00 10.00      A   
ATOM   2902  HZ2 LYS A 308      19.001 -12.250 -24.735  1.00 10.00      A   
ATOM   2903  HZ3 LYS A 308      17.734 -13.128 -24.038  1.00 10.00      A   
ATOM   2904  C   LYS A 308      11.912 -10.087 -24.723  1.00 10.00      A   
ATOM   2905  O   LYS A 308      11.067 -10.761 -25.315  1.00 10.00      A   
ATOM   2906  N   LEU A 309      11.787  -9.720 -23.452  1.00 10.00      A   
ATOM   2907  HN  LEU A 309      12.498  -9.184 -23.040  1.00 10.00      A   
ATOM   2908  CA  LEU A 309      10.621 -10.090 -22.656  1.00 10.00      A   
ATOM   2909  CB  LEU A 309      10.955 -10.050 -21.162  1.00 10.00      A   
ATOM   2910  CG  LEU A 309      11.243 -11.398 -20.498  1.00 10.00      A   
ATOM   2911  CD1 LEU A 309      11.693 -11.200 -19.059  1.00 10.00      A   
ATOM   2912  CD2 LEU A 309      10.019 -12.300 -20.558  1.00 10.00      A   
ATOM   2913  C   LEU A 309       9.456  -9.152 -22.945  1.00 10.00      A   
ATOM   2914  O   LEU A 309       8.303  -9.573 -22.985  1.00 10.00      A   
ATOM   2915  N   LEU A 310       9.772  -7.878 -23.162  1.00 10.00      A   
ATOM   2916  HN  LEU A 310      10.718  -7.612 -23.131  1.00 10.00      A   
ATOM   2917  CA  LEU A 310       8.756  -6.863 -23.444  1.00 10.00      A   
ATOM   2918  CB  LEU A 310       9.398  -5.482 -23.610  1.00 10.00      A   
ATOM   2919  CG  LEU A 310      10.148  -4.930 -22.395  1.00 10.00      A   
ATOM   2920  CD1 LEU A 310      10.828  -3.613 -22.741  1.00 10.00      A   
ATOM   2921  CD2 LEU A 310       9.215  -4.761 -21.206  1.00 10.00      A   
ATOM   2922  C   LEU A 310       7.949  -7.206 -24.690  1.00 10.00      A   
ATOM   2923  O   LEU A 310       6.725  -7.103 -24.689  1.00 10.00      A   
ATOM   2924  N   CYS A 311       8.640  -7.647 -25.737  1.00 10.00      A   
ATOM   2925  HN  CYS A 311       9.616  -7.733 -25.662  1.00 10.00      A   
ATOM   2926  CA  CYS A 311       7.993  -8.003 -26.999  1.00 10.00      A   
ATOM   2927  CB  CYS A 311       9.033  -8.211 -28.100  1.00 10.00      A   
ATOM   2928  SG  CYS A 311      10.025  -6.745 -28.459  1.00 10.00      A   
ATOM   2929  HG  CYS A 311       9.213  -5.819 -28.955  1.00 10.00      A   
ATOM   2930  C   CYS A 311       7.097  -9.233 -26.868  1.00 10.00      A   
ATOM   2931  O   CYS A 311       6.419  -9.623 -27.823  1.00 10.00      A   
ATOM   2932  N   GLN A 312       7.095  -9.851 -25.697  1.00 10.00      A   
ATOM   2933  HN  GLN A 312       7.664  -9.512 -24.971  1.00 10.00      A   
ATOM   2934  CA  GLN A 312       6.263 -11.021 -25.463  1.00 10.00      A   
ATOM   2935  CB  GLN A 312       7.098 -12.220 -25.011  1.00 10.00      A   
ATOM   2936  CG  GLN A 312       7.907 -12.852 -26.132  1.00 10.00      A   
ATOM   2937  CD  GLN A 312       7.874 -14.368 -26.115  1.00 10.00      A   
ATOM   2938  OE1 GLN A 312       8.838 -15.026 -26.512  1.00 10.00      A   
ATOM   2939  NE2 GLN A 312       6.763 -14.939 -25.673  1.00 10.00      A   
ATOM   2940 HE21 GLN A 312       6.026 -14.360 -25.381  1.00 10.00      A   
ATOM   2941 HE22 GLN A 312       6.721 -15.918 -25.650  1.00 10.00      A   
ATOM   2942  C   GLN A 312       5.155 -10.718 -24.459  1.00 10.00      A   
ATOM   2943  O   GLN A 312       4.475 -11.625 -23.984  1.00 10.00      A   
ATOM   2944  N   CYS A 313       4.970  -9.435 -24.156  1.00 10.00      A   
ATOM   2945  HN  CYS A 313       5.535  -8.755 -24.587  1.00 10.00      A   
ATOM   2946  CA  CYS A 313       3.942  -9.010 -23.208  1.00 10.00      A   
ATOM   2947  CB  CYS A 313       4.573  -8.277 -22.019  1.00 10.00      A   
ATOM   2948  SG  CYS A 313       5.937  -9.161 -21.226  1.00 10.00      A   
ATOM   2949  HG  CYS A 313       6.848  -9.428 -22.155  1.00 10.00      A   
ATOM   2950  C   CYS A 313       2.898  -8.121 -23.886  1.00 10.00      A   
ATOM   2951  O   CYS A 313       2.970  -6.893 -23.807  1.00 10.00      A   
ATOM   2952  N   PRO A 314       1.906  -8.728 -24.565  1.00 10.00      A   
ATOM   2953  CA  PRO A 314       0.856  -7.983 -25.256  1.00 10.00      A   
ATOM   2954  CB  PRO A 314       0.403  -8.975 -26.327  1.00 10.00      A   
ATOM   2955  CG  PRO A 314       0.594 -10.318 -25.703  1.00 10.00      A   
ATOM   2956  CD  PRO A 314       1.738 -10.187 -24.727  1.00 10.00      A   
ATOM   2957  C   PRO A 314      -0.311  -7.625 -24.333  1.00 10.00      A   
ATOM   2958  O   PRO A 314      -1.139  -6.780 -24.669  1.00 10.00      A   
ATOM   2959  N   LYS A 315      -0.365  -8.257 -23.165  1.00 10.00      A   
ATOM   2960  HN  LYS A 315       0.337  -8.905 -22.937  1.00 10.00      A   
ATOM   2961  CA  LYS A 315      -1.442  -8.005 -22.209  1.00 10.00      A   
ATOM   2962  CB  LYS A 315      -2.062  -9.325 -21.740  1.00 10.00      A   
ATOM   2963  CG  LYS A 315      -2.768 -10.113 -22.828  1.00 10.00      A   
ATOM   2964  CD  LYS A 315      -3.535 -11.282 -22.236  1.00 10.00      A   
ATOM   2965  CE  LYS A 315      -4.332 -12.023 -23.296  1.00 10.00      A   
ATOM   2966  NZ  LYS A 315      -5.311 -11.141 -23.985  1.00 10.00      A   
ATOM   2967  HZ1 LYS A 315      -4.815 -10.466 -24.598  1.00 10.00      A   
ATOM   2968  HZ2 LYS A 315      -5.867 -10.605 -23.291  1.00 10.00      A   
ATOM   2969  HZ3 LYS A 315      -5.960 -11.713 -24.572  1.00 10.00      A   
ATOM   2970  C   LYS A 315      -0.931  -7.236 -20.999  1.00 10.00      A   
ATOM   2971  O   LYS A 315      -1.633  -7.088 -20.003  1.00 10.00      A   
ATOM   2972  N   LEU A 316       0.290  -6.741 -21.103  1.00 10.00      A   
ATOM   2973  HN  LEU A 316       0.782  -6.861 -21.938  1.00 10.00      A   
ATOM   2974  CA  LEU A 316       0.915  -6.003 -20.017  1.00 10.00      A   
ATOM   2975  CB  LEU A 316       2.397  -5.781 -20.319  1.00 10.00      A   
ATOM   2976  CG  LEU A 316       3.254  -5.257 -19.168  1.00 10.00      A   
ATOM   2977  CD1 LEU A 316       3.130  -6.166 -17.954  1.00 10.00      A   
ATOM   2978  CD2 LEU A 316       4.705  -5.143 -19.604  1.00 10.00      A   
ATOM   2979  C   LEU A 316       0.210  -4.670 -19.766  1.00 10.00      A   
ATOM   2980  O   LEU A 316       0.150  -3.812 -20.646  1.00 10.00      A   
ATOM   2981  N   GLN A 317      -0.330  -4.513 -18.562  1.00 10.00      A   
ATOM   2982  HN  GLN A 317      -0.256  -5.242 -17.908  1.00 10.00      A   
ATOM   2983  CA  GLN A 317      -1.029  -3.290 -18.185  1.00 10.00      A   
ATOM   2984  CB  GLN A 317      -2.414  -3.606 -17.614  1.00 10.00      A   
ATOM   2985  CG  GLN A 317      -3.400  -4.183 -18.616  1.00 10.00      A   
ATOM   2986  CD  GLN A 317      -4.787  -4.333 -18.030  1.00 10.00      A   
ATOM   2987  OE1 GLN A 317      -4.946  -4.577 -16.832  1.00 10.00      A   
ATOM   2988  NE2 GLN A 317      -5.797  -4.195 -18.868  1.00 10.00      A   
ATOM   2989 HE21 GLN A 317      -5.596  -4.018 -19.822  1.00 10.00      A   
ATOM   2990 HE22 GLN A 317      -6.708  -4.252 -18.510  1.00 10.00      A   
ATOM   2991  C   GLN A 317      -0.233  -2.506 -17.153  1.00 10.00      A   
ATOM   2992  O   GLN A 317      -0.196  -1.280 -17.185  1.00 10.00      A   
ATOM   2993  N   ARG A 318       0.401  -3.217 -16.235  1.00 10.00      A   
ATOM   2994  HN  ARG A 318       0.332  -4.196 -16.253  1.00 10.00      A   
ATOM   2995  CA  ARG A 318       1.195  -2.580 -15.193  1.00 10.00      A   
ATOM   2996  CB  ARG A 318       0.555  -2.807 -13.820  1.00 10.00      A   
ATOM   2997  CG  ARG A 318       1.171  -1.987 -12.699  1.00 10.00      A   
ATOM   2998  CD  ARG A 318       0.387  -2.155 -11.406  1.00 10.00      A   
ATOM   2999  NE  ARG A 318       0.027  -0.866 -10.817  1.00 10.00      A   
ATOM   3000  HE  ARG A 318      -0.133  -0.119 -11.440  1.00 10.00      A   
ATOM   3001  CZ  ARG A 318      -0.092  -0.640  -9.507  1.00 10.00      A   
ATOM   3002  NH1 ARG A 318       0.120  -1.617  -8.629  1.00 10.00      A   
ATOM   3003 HH11 ARG A 318       0.027  -1.438  -7.606  1.00 10.00      A   
ATOM   3004 HH12 ARG A 318       0.387  -2.571  -8.960  1.00 10.00      A   
ATOM   3005  NH2 ARG A 318      -0.393   0.578  -9.081  1.00 10.00      A   
ATOM   3006 HH21 ARG A 318      -0.527   1.352  -9.773  1.00 10.00      A   
ATOM   3007 HH22 ARG A 318      -0.499   0.776  -8.061  1.00 10.00      A   
ATOM   3008  C   ARG A 318       2.621  -3.112 -15.211  1.00 10.00      A   
ATOM   3009  O   ARG A 318       2.854  -4.290 -14.936  1.00 10.00      A   
ATOM   3010  N   LEU A 319       3.570  -2.245 -15.535  1.00 10.00      A   
ATOM   3011  HN  LEU A 319       3.326  -1.313 -15.733  1.00 10.00      A   
ATOM   3012  CA  LEU A 319       4.966  -2.643 -15.598  1.00 10.00      A   
ATOM   3013  CB  LEU A 319       5.492  -2.562 -17.032  1.00 10.00      A   
ATOM   3014  CG  LEU A 319       6.944  -3.008 -17.236  1.00 10.00      A   
ATOM   3015  CD1 LEU A 319       7.097  -4.495 -16.951  1.00 10.00      A   
ATOM   3016  CD2 LEU A 319       7.430  -2.671 -18.637  1.00 10.00      A   
ATOM   3017  C   LEU A 319       5.842  -1.807 -14.672  1.00 10.00      A   
ATOM   3018  O   LEU A 319       5.852  -0.575 -14.739  1.00 10.00      A   
ATOM   3019  N   TRP A 320       6.565  -2.494 -13.802  1.00 10.00      A   
ATOM   3020  HN  TRP A 320       6.493  -3.474 -13.796  1.00 10.00      A   
ATOM   3021  CA  TRP A 320       7.469  -1.853 -12.858  1.00 10.00      A   
ATOM   3022  CB  TRP A 320       7.109  -2.256 -11.422  1.00 10.00      A   
ATOM   3023  CG  TRP A 320       5.873  -1.599 -10.869  1.00 10.00      A   
ATOM   3024  CD1 TRP A 320       4.846  -1.033 -11.570  1.00 10.00      A   
ATOM   3025  CD2 TRP A 320       5.541  -1.451  -9.484  1.00 10.00      A   
ATOM   3026  NE1 TRP A 320       3.900  -0.536 -10.707  1.00 10.00      A   
ATOM   3027  HE1 TRP A 320       3.064  -0.074 -10.969  1.00 10.00      A   
ATOM   3028  CE2 TRP A 320       4.303  -0.780  -9.421  1.00 10.00      A   
ATOM   3029  CE3 TRP A 320       6.172  -1.815  -8.291  1.00 10.00      A   
ATOM   3030  CZ2 TRP A 320       3.684  -0.471  -8.212  1.00 10.00      A   
ATOM   3031  CZ3 TRP A 320       5.555  -1.508  -7.092  1.00 10.00      A   
ATOM   3032  CH2 TRP A 320       4.325  -0.842  -7.062  1.00 10.00      A   
ATOM   3033  C   TRP A 320       8.890  -2.311 -13.174  1.00 10.00      A   
ATOM   3034  O   TRP A 320       9.282  -3.420 -12.812  1.00 10.00      A   
ATOM   3035  N   VAL A 321       9.653  -1.470 -13.855  1.00 10.00      A   
ATOM   3036  HN  VAL A 321       9.301  -0.581 -14.089  1.00 10.00      A   
ATOM   3037  CA  VAL A 321      11.016  -1.824 -14.241  1.00 10.00      A   
ATOM   3038  CB  VAL A 321      11.158  -1.975 -15.769  1.00 10.00      A   
ATOM   3039  CG1 VAL A 321      10.574  -3.291 -16.248  1.00 10.00      A   
ATOM   3040  CG2 VAL A 321      10.514  -0.800 -16.492  1.00 10.00      A   
ATOM   3041  C   VAL A 321      12.037  -0.802 -13.762  1.00 10.00      A   
ATOM   3042  O   VAL A 321      11.711   0.151 -13.055  1.00 10.00      A   
ATOM   3043  N   LEU A 322      13.280  -1.019 -14.156  1.00 10.00      A   
ATOM   3044  HN  LEU A 322      13.474  -1.807 -14.713  1.00 10.00      A   
ATOM   3045  CA  LEU A 322      14.368  -0.129 -13.792  1.00 10.00      A   
ATOM   3046  CB  LEU A 322      15.610  -0.931 -13.394  1.00 10.00      A   
ATOM   3047  CG  LEU A 322      15.547  -1.678 -12.061  1.00 10.00      A   
ATOM   3048  CD1 LEU A 322      16.717  -2.640 -11.942  1.00 10.00      A   
ATOM   3049  CD2 LEU A 322      15.543  -0.700 -10.897  1.00 10.00      A   
ATOM   3050  C   LEU A 322      14.713   0.789 -14.959  1.00 10.00      A   
ATOM   3051  O   LEU A 322      14.147   0.667 -16.045  1.00 10.00      A   
ATOM   3052  N   ASP A 323      15.662   1.691 -14.732  1.00 10.00      A   
ATOM   3053  HN  ASP A 323      16.077   1.730 -13.842  1.00 10.00      A   
ATOM   3054  CA  ASP A 323      16.110   2.629 -15.758  1.00 10.00      A   
ATOM   3055  CB  ASP A 323      16.878   3.808 -15.141  1.00 10.00      A   
ATOM   3056  CG  ASP A 323      18.073   3.404 -14.291  1.00 10.00      A   
ATOM   3057  OD1 ASP A 323      18.207   2.207 -13.960  1.00 10.00      A   
ATOM   3058  OD2 ASP A 323      18.873   4.291 -13.928  1.00 10.00      A   
ATOM   3059  C   ASP A 323      16.961   1.919 -16.805  1.00 10.00      A   
ATOM   3060  O   ASP A 323      17.291   2.486 -17.847  1.00 10.00      A   
ATOM   3061  N   TYR A 324      17.290   0.663 -16.517  1.00 10.00      A   
ATOM   3062  HN  TYR A 324      16.992   0.289 -15.666  1.00 10.00      A   
ATOM   3063  CA  TYR A 324      18.087  -0.169 -17.413  1.00 10.00      A   
ATOM   3064  CB  TYR A 324      18.432  -1.501 -16.735  1.00 10.00      A   
ATOM   3065  CG  TYR A 324      19.814  -1.545 -16.125  1.00 10.00      A   
ATOM   3066  CD1 TYR A 324      19.986  -1.737 -14.759  1.00 10.00      A   
ATOM   3067  CD2 TYR A 324      20.948  -1.392 -16.912  1.00 10.00      A   
ATOM   3068  CE1 TYR A 324      21.247  -1.772 -14.197  1.00 10.00      A   
ATOM   3069  CE2 TYR A 324      22.212  -1.429 -16.359  1.00 10.00      A   
ATOM   3070  CZ  TYR A 324      22.357  -1.617 -15.002  1.00 10.00      A   
ATOM   3071  OH  TYR A 324      23.617  -1.642 -14.447  1.00 10.00      A   
ATOM   3072  HH  TYR A 324      23.718  -2.435 -13.908  1.00 10.00      A   
ATOM   3073  C   TYR A 324      17.343  -0.445 -18.714  1.00 10.00      A   
ATOM   3074  O   TYR A 324      17.914  -0.966 -19.667  1.00 10.00      A   
ATOM   3075  N   ILE A 325      16.057  -0.113 -18.737  1.00 10.00      A   
ATOM   3076  HN  ILE A 325      15.650   0.271 -17.932  1.00 10.00      A   
ATOM   3077  CA  ILE A 325      15.237  -0.314 -19.921  1.00 10.00      A   
ATOM   3078  CB  ILE A 325      13.735  -0.114 -19.612  1.00 10.00      A   
ATOM   3079  CG1 ILE A 325      12.874  -0.528 -20.809  1.00 10.00      A   
ATOM   3080  CG2 ILE A 325      13.438   1.322 -19.194  1.00 10.00      A   
ATOM   3081  CD1 ILE A 325      11.413  -0.726 -20.468  1.00 10.00      A   
ATOM   3082  C   ILE A 325      15.683   0.616 -21.052  1.00 10.00      A   
ATOM   3083  O   ILE A 325      15.558   0.275 -22.230  1.00 10.00      A   
ATOM   3084  N   GLU A 326      16.227   1.774 -20.671  1.00 10.00      A   
ATOM   3085  HN  GLU A 326      16.311   1.957 -19.712  1.00 10.00      A   
ATOM   3086  CA  GLU A 326      16.713   2.781 -21.619  1.00 10.00      A   
ATOM   3087  CB  GLU A 326      17.933   2.279 -22.406  1.00 10.00      A   
ATOM   3088  CG  GLU A 326      19.069   1.787 -21.517  1.00 10.00      A   
ATOM   3089  CD  GLU A 326      20.353   1.509 -22.275  1.00 10.00      A   
ATOM   3090  OE1 GLU A 326      20.329   0.704 -23.232  1.00 10.00      A   
ATOM   3091  OE2 GLU A 326      21.402   2.074 -21.899  1.00 10.00      A   
ATOM   3092  C   GLU A 326      15.614   3.320 -22.544  1.00 10.00      A   
ATOM   3093  O   GLU A 326      14.497   2.795 -22.584  1.00 10.00      A   
ATOM   3094  N   ASP A 327      15.938   4.384 -23.271  1.00 10.00      A   
ATOM   3095  HN  ASP A 327      16.838   4.762 -23.182  1.00 10.00      A   
ATOM   3096  CA  ASP A 327      14.989   5.013 -24.188  1.00 10.00      A   
ATOM   3097  CB  ASP A 327      15.603   6.249 -24.859  1.00 10.00      A   
ATOM   3098  CG  ASP A 327      15.764   7.439 -23.930  1.00 10.00      A   
ATOM   3099  OD1 ASP A 327      14.750   7.969 -23.443  1.00 10.00      A   
ATOM   3100  OD2 ASP A 327      16.914   7.873 -23.702  1.00 10.00      A   
ATOM   3101  C   ASP A 327      14.523   4.029 -25.254  1.00 10.00      A   
ATOM   3102  O   ASP A 327      13.334   3.964 -25.578  1.00 10.00      A   
ATOM   3103  N   ALA A 328      15.464   3.247 -25.776  1.00 10.00      A   
ATOM   3104  HN  ALA A 328      16.387   3.331 -25.451  1.00 10.00      A   
ATOM   3105  CA  ALA A 328      15.163   2.266 -26.812  1.00 10.00      A   
ATOM   3106  CB  ALA A 328      16.436   1.577 -27.280  1.00 10.00      A   
ATOM   3107  C   ALA A 328      14.146   1.236 -26.328  1.00 10.00      A   
ATOM   3108  O   ALA A 328      13.205   0.901 -27.046  1.00 10.00      A   
ATOM   3109  N   GLY A 329      14.337   0.747 -25.107  1.00 10.00      A   
ATOM   3110  HN  GLY A 329      15.098   1.065 -24.576  1.00 10.00      A   
ATOM   3111  CA  GLY A 329      13.426  -0.238 -24.549  1.00 10.00      A   
ATOM   3112  C   GLY A 329      12.027   0.311 -24.397  1.00 10.00      A   
ATOM   3113  O   GLY A 329      11.050  -0.356 -24.738  1.00 10.00      A   
ATOM   3114  N   LEU A 330      11.938   1.540 -23.900  1.00 10.00      A   
ATOM   3115  HN  LEU A 330      12.764   2.017 -23.656  1.00 10.00      A   
ATOM   3116  CA  LEU A 330      10.655   2.199 -23.700  1.00 10.00      A   
ATOM   3117  CB  LEU A 330      10.851   3.531 -22.975  1.00 10.00      A   
ATOM   3118  CG  LEU A 330      11.248   3.448 -21.500  1.00 10.00      A   
ATOM   3119  CD1 LEU A 330      11.596   4.825 -20.960  1.00 10.00      A   
ATOM   3120  CD2 LEU A 330      10.138   2.815 -20.676  1.00 10.00      A   
ATOM   3121  C   LEU A 330       9.951   2.429 -25.029  1.00 10.00      A   
ATOM   3122  O   LEU A 330       8.734   2.286 -25.129  1.00 10.00      A   
ATOM   3123  N   GLU A 331      10.732   2.777 -26.048  1.00 10.00      A   
ATOM   3124  HN  GLU A 331      11.697   2.883 -25.891  1.00 10.00      A   
ATOM   3125  CA  GLU A 331      10.201   3.028 -27.382  1.00 10.00      A   
ATOM   3126  CB  GLU A 331      11.323   3.477 -28.323  1.00 10.00      A   
ATOM   3127  CG  GLU A 331      10.840   4.144 -29.602  1.00 10.00      A   
ATOM   3128  CD  GLU A 331      11.626   5.395 -29.934  1.00 10.00      A   
ATOM   3129  OE1 GLU A 331      12.811   5.279 -30.312  1.00 10.00      A   
ATOM   3130  OE2 GLU A 331      11.064   6.503 -29.814  1.00 10.00      A   
ATOM   3131  C   GLU A 331       9.497   1.793 -27.942  1.00 10.00      A   
ATOM   3132  O   GLU A 331       8.396   1.890 -28.490  1.00 10.00      A   
ATOM   3133  N   VAL A 332      10.135   0.636 -27.791  1.00 10.00      A   
ATOM   3134  HN  VAL A 332      11.012   0.629 -27.345  1.00 10.00      A   
ATOM   3135  CA  VAL A 332       9.574  -0.625 -28.275  1.00 10.00      A   
ATOM   3136  CB  VAL A 332      10.655  -1.729 -28.334  1.00 10.00      A   
ATOM   3137  CG1 VAL A 332      10.104  -2.996 -28.971  1.00 10.00      A   
ATOM   3138  CG2 VAL A 332      11.875  -1.239 -29.100  1.00 10.00      A   
ATOM   3139  C   VAL A 332       8.425  -1.085 -27.376  1.00 10.00      A   
ATOM   3140  O   VAL A 332       7.436  -1.657 -27.846  1.00 10.00      A   
ATOM   3141  N   LEU A 333       8.559  -0.819 -26.082  1.00 10.00      A   
ATOM   3142  HN  LEU A 333       9.372  -0.360 -25.771  1.00 10.00      A   
ATOM   3143  CA  LEU A 333       7.545  -1.192 -25.102  1.00 10.00      A   
ATOM   3144  CB  LEU A 333       8.009  -0.797 -23.695  1.00 10.00      A   
ATOM   3145  CG  LEU A 333       6.983  -0.926 -22.568  1.00 10.00      A   
ATOM   3146  CD1 LEU A 333       6.659  -2.384 -22.291  1.00 10.00      A   
ATOM   3147  CD2 LEU A 333       7.486  -0.231 -21.313  1.00 10.00      A   
ATOM   3148  C   LEU A 333       6.205  -0.536 -25.421  1.00 10.00      A   
ATOM   3149  O   LEU A 333       5.158  -1.189 -25.397  1.00 10.00      A   
ATOM   3150  N   ALA A 334       6.252   0.747 -25.750  1.00 10.00      A   
ATOM   3151  HN  ALA A 334       7.123   1.203 -25.760  1.00 10.00      A   
ATOM   3152  CA  ALA A 334       5.051   1.504 -26.077  1.00 10.00      A   
ATOM   3153  CB  ALA A 334       5.386   2.970 -26.282  1.00 10.00      A   
ATOM   3154  C   ALA A 334       4.341   0.943 -27.307  1.00 10.00      A   
ATOM   3155  O   ALA A 334       3.130   1.107 -27.465  1.00 10.00      A   
ATOM   3156  N   SER A 335       5.090   0.286 -28.181  1.00 10.00      A   
ATOM   3157  HN  SER A 335       6.052   0.187 -28.012  1.00 10.00      A   
ATOM   3158  CA  SER A 335       4.519  -0.290 -29.385  1.00 10.00      A   
ATOM   3159  CB  SER A 335       5.578  -0.343 -30.483  1.00 10.00      A   
ATOM   3160  OG  SER A 335       6.317   0.869 -30.525  1.00 10.00      A   
ATOM   3161  HG  SER A 335       7.233   0.674 -30.772  1.00 10.00      A   
ATOM   3162  C   SER A 335       3.962  -1.686 -29.116  1.00 10.00      A   
ATOM   3163  O   SER A 335       3.037  -2.137 -29.793  1.00 10.00      A   
ATOM   3164  N   THR A 336       4.501  -2.348 -28.103  1.00 10.00      A   
ATOM   3165  HN  THR A 336       5.196  -1.913 -27.561  1.00 10.00      A   
ATOM   3166  CA  THR A 336       4.075  -3.698 -27.761  1.00 10.00      A   
ATOM   3167  CB  THR A 336       5.233  -4.499 -27.134  1.00 10.00      A   
ATOM   3168  OG1 THR A 336       6.409  -4.360 -27.950  1.00 10.00      A   
ATOM   3169  HG1 THR A 336       6.729  -3.449 -27.906  1.00 10.00      A   
ATOM   3170  CG2 THR A 336       4.869  -5.972 -27.029  1.00 10.00      A   
ATOM   3171  C   THR A 336       2.873  -3.693 -26.813  1.00 10.00      A   
ATOM   3172  O   THR A 336       1.894  -4.414 -27.032  1.00 10.00      A   
ATOM   3173  N   CYS A 337       2.942  -2.877 -25.771  1.00 10.00      A   
ATOM   3174  HN  CYS A 337       3.740  -2.307 -25.651  1.00 10.00      A   
ATOM   3175  CA  CYS A 337       1.861  -2.801 -24.797  1.00 10.00      A   
ATOM   3176  CB  CYS A 337       2.430  -2.738 -23.382  1.00 10.00      A   
ATOM   3177  SG  CYS A 337       3.681  -3.998 -23.044  1.00 10.00      A   
ATOM   3178  HG  CYS A 337       3.267  -5.142 -23.580  1.00 10.00      A   
ATOM   3179  C   CYS A 337       0.954  -1.605 -25.064  1.00 10.00      A   
ATOM   3180  O   CYS A 337       1.223  -0.489 -24.620  1.00 10.00      A   
ATOM   3181  N   LYS A 338      -0.126  -1.847 -25.796  1.00 10.00      A   
ATOM   3182  HN  LYS A 338      -0.286  -2.760 -26.126  1.00 10.00      A   
ATOM   3183  CA  LYS A 338      -1.078  -0.793 -26.128  1.00 10.00      A   
ATOM   3184  CB  LYS A 338      -1.689  -1.030 -27.511  1.00 10.00      A   
ATOM   3185  CG  LYS A 338      -0.698  -0.932 -28.662  1.00 10.00      A   
ATOM   3186  CD  LYS A 338      -0.048   0.440 -28.717  1.00 10.00      A   
ATOM   3187  CE  LYS A 338       0.858   0.577 -29.933  1.00 10.00      A   
ATOM   3188  NZ  LYS A 338       1.656   1.833 -29.893  1.00 10.00      A   
ATOM   3189  HZ1 LYS A 338       2.199   1.947 -30.777  1.00 10.00      A   
ATOM   3190  HZ2 LYS A 338       2.321   1.807 -29.094  1.00 10.00      A   
ATOM   3191  HZ3 LYS A 338       1.029   2.653 -29.778  1.00 10.00      A   
ATOM   3192  C   LYS A 338      -2.173  -0.680 -25.072  1.00 10.00      A   
ATOM   3193  O   LYS A 338      -2.994   0.234 -25.112  1.00 10.00      A   
ATOM   3194  N   ASP A 339      -2.176  -1.607 -24.121  1.00 10.00      A   
ATOM   3195  HN  ASP A 339      -1.493  -2.308 -24.135  1.00 10.00      A   
ATOM   3196  CA  ASP A 339      -3.171  -1.605 -23.053  1.00 10.00      A   
ATOM   3197  CB  ASP A 339      -3.870  -2.967 -22.959  1.00 10.00      A   
ATOM   3198  CG  ASP A 339      -5.191  -2.897 -22.218  1.00 10.00      A   
ATOM   3199  OD1 ASP A 339      -5.858  -1.839 -22.276  1.00 10.00      A   
ATOM   3200  OD2 ASP A 339      -5.581  -3.905 -21.592  1.00 10.00      A   
ATOM   3201  C   ASP A 339      -2.524  -1.243 -21.719  1.00 10.00      A   
ATOM   3202  O   ASP A 339      -3.135  -1.381 -20.660  1.00 10.00      A   
ATOM   3203  N   LEU A 340      -1.282  -0.765 -21.786  1.00 10.00      A   
ATOM   3204  HN  LEU A 340      -0.859  -0.666 -22.662  1.00 10.00      A   
ATOM   3205  CA  LEU A 340      -0.536  -0.375 -20.593  1.00 10.00      A   
ATOM   3206  CB  LEU A 340       0.878   0.070 -20.979  1.00 10.00      A   
ATOM   3207  CG  LEU A 340       1.903   0.167 -19.846  1.00 10.00      A   
ATOM   3208  CD1 LEU A 340       2.331  -1.220 -19.391  1.00 10.00      A   
ATOM   3209  CD2 LEU A 340       3.109   0.976 -20.290  1.00 10.00      A   
ATOM   3210  C   LEU A 340      -1.258   0.757 -19.872  1.00 10.00      A   
ATOM   3211  O   LEU A 340      -1.605   1.765 -20.481  1.00 10.00      A   
ATOM   3212  N   ARG A 341      -1.489   0.580 -18.582  1.00 10.00      A   
ATOM   3213  HN  ARG A 341      -1.168  -0.242 -18.144  1.00 10.00      A   
ATOM   3214  CA  ARG A 341      -2.182   1.578 -17.785  1.00 10.00      A   
ATOM   3215  CB  ARG A 341      -3.217   0.902 -16.885  1.00 10.00      A   
ATOM   3216  CG  ARG A 341      -4.122  -0.088 -17.594  1.00 10.00      A   
ATOM   3217  CD  ARG A 341      -5.181   0.616 -18.424  1.00 10.00      A   
ATOM   3218  NE  ARG A 341      -5.804  -0.291 -19.381  1.00 10.00      A   
ATOM   3219  HE  ARG A 341      -5.248  -0.602 -20.134  1.00 10.00      A   
ATOM   3220  CZ  ARG A 341      -7.057  -0.736 -19.285  1.00 10.00      A   
ATOM   3221  NH1 ARG A 341      -7.829  -0.365 -18.266  1.00 10.00      A   
ATOM   3222 HH11 ARG A 341      -8.813  -0.716 -18.196  1.00 10.00      A   
ATOM   3223 HH12 ARG A 341      -7.459   0.273 -17.531  1.00 10.00      A   
ATOM   3224  NH2 ARG A 341      -7.540  -1.547 -20.218  1.00 10.00      A   
ATOM   3225 HH21 ARG A 341      -6.936  -1.839 -21.032  1.00 10.00      A   
ATOM   3226 HH22 ARG A 341      -8.521  -1.906 -20.150  1.00 10.00      A   
ATOM   3227  C   ARG A 341      -1.196   2.326 -16.905  1.00 10.00      A   
ATOM   3228  O   ARG A 341      -1.309   3.541 -16.714  1.00 10.00      A   
ATOM   3229  N   GLU A 342      -0.217   1.599 -16.383  1.00 10.00      A   
ATOM   3230  HN  GLU A 342      -0.153   0.641 -16.599  1.00 10.00      A   
ATOM   3231  CA  GLU A 342       0.770   2.191 -15.505  1.00 10.00      A   
ATOM   3232  CB  GLU A 342       0.423   1.895 -14.047  1.00 10.00      A   
ATOM   3233  CG  GLU A 342       1.279   2.644 -13.045  1.00 10.00      A   
ATOM   3234  CD  GLU A 342       1.105   2.137 -11.635  1.00 10.00      A   
ATOM   3235  OE1 GLU A 342       0.191   2.614 -10.923  1.00 10.00      A   
ATOM   3236  OE2 GLU A 342       1.896   1.270 -11.221  1.00 10.00      A   
ATOM   3237  C   GLU A 342       2.177   1.699 -15.822  1.00 10.00      A   
ATOM   3238  O   GLU A 342       2.392   0.517 -16.112  1.00 10.00      A   
ATOM   3239  N   LEU A 343       3.127   2.617 -15.749  1.00 10.00      A   
ATOM   3240  HN  LEU A 343       2.878   3.535 -15.501  1.00 10.00      A   
ATOM   3241  CA  LEU A 343       4.524   2.311 -16.009  1.00 10.00      A   
ATOM   3242  CB  LEU A 343       4.910   2.718 -17.436  1.00 10.00      A   
ATOM   3243  CG  LEU A 343       6.370   2.479 -17.838  1.00 10.00      A   
ATOM   3244  CD1 LEU A 343       6.721   1.003 -17.770  1.00 10.00      A   
ATOM   3245  CD2 LEU A 343       6.647   3.027 -19.228  1.00 10.00      A   
ATOM   3246  C   LEU A 343       5.408   3.036 -15.000  1.00 10.00      A   
ATOM   3247  O   LEU A 343       5.409   4.269 -14.933  1.00 10.00      A   
ATOM   3248  N   ARG A 344       6.141   2.274 -14.205  1.00 10.00      A   
ATOM   3249  HN  ARG A 344       6.092   1.295 -14.301  1.00 10.00      A   
ATOM   3250  CA  ARG A 344       7.026   2.850 -13.197  1.00 10.00      A   
ATOM   3251  CB  ARG A 344       6.609   2.422 -11.783  1.00 10.00      A   
ATOM   3252  CG  ARG A 344       5.175   2.785 -11.432  1.00 10.00      A   
ATOM   3253  CD  ARG A 344       4.901   2.687  -9.937  1.00 10.00      A   
ATOM   3254  NE  ARG A 344       3.465   2.702  -9.669  1.00 10.00      A   
ATOM   3255  HE  ARG A 344       2.878   2.324 -10.374  1.00 10.00      A   
ATOM   3256  CZ  ARG A 344       2.895   3.142  -8.546  1.00 10.00      A   
ATOM   3257  NH1 ARG A 344       3.630   3.608  -7.545  1.00 10.00      A   
ATOM   3258 HH11 ARG A 344       3.174   3.949  -6.672  1.00 10.00      A   
ATOM   3259 HH12 ARG A 344       4.668   3.631  -7.622  1.00 10.00      A   
ATOM   3260  NH2 ARG A 344       1.572   3.143  -8.452  1.00 10.00      A   
ATOM   3261 HH21 ARG A 344       0.985   2.806  -9.253  1.00 10.00      A   
ATOM   3262 HH22 ARG A 344       1.105   3.480  -7.576  1.00 10.00      A   
ATOM   3263  C   ARG A 344       8.476   2.465 -13.469  1.00 10.00      A   
ATOM   3264  O   ARG A 344       8.796   1.285 -13.611  1.00 10.00      A   
ATOM   3265  N   VAL A 345       9.339   3.469 -13.560  1.00 10.00      A   
ATOM   3266  HN  VAL A 345       9.013   4.388 -13.453  1.00 10.00      A   
ATOM   3267  CA  VAL A 345      10.756   3.252 -13.825  1.00 10.00      A   
ATOM   3268  CB  VAL A 345      11.216   4.016 -15.090  1.00 10.00      A   
ATOM   3269  CG1 VAL A 345      12.699   3.795 -15.350  1.00 10.00      A   
ATOM   3270  CG2 VAL A 345      10.398   3.585 -16.299  1.00 10.00      A   
ATOM   3271  C   VAL A 345      11.612   3.678 -12.629  1.00 10.00      A   
ATOM   3272  O   VAL A 345      11.661   4.858 -12.276  1.00 10.00      A   
ATOM   3273  N   PHE A 346      12.271   2.707 -12.008  1.00 10.00      A   
ATOM   3274  HN  PHE A 346      12.180   1.782 -12.338  1.00 10.00      A   
ATOM   3275  CA  PHE A 346      13.130   2.967 -10.857  1.00 10.00      A   
ATOM   3276  CB  PHE A 346      12.967   1.861  -9.808  1.00 10.00      A   
ATOM   3277  CG  PHE A 346      11.618   1.833  -9.145  1.00 10.00      A   
ATOM   3278  CD1 PHE A 346      10.620   0.995  -9.606  1.00 10.00      A   
ATOM   3279  CD2 PHE A 346      11.354   2.644  -8.052  1.00 10.00      A   
ATOM   3280  CE1 PHE A 346       9.380   0.966  -8.992  1.00 10.00      A   
ATOM   3281  CE2 PHE A 346      10.116   2.622  -7.435  1.00 10.00      A   
ATOM   3282  CZ  PHE A 346       9.129   1.781  -7.904  1.00 10.00      A   
ATOM   3283  C   PHE A 346      14.593   3.057 -11.294  1.00 10.00      A   
ATOM   3284  O   PHE A 346      15.044   2.270 -12.122  1.00 10.00      A   
ATOM   3285  N   PRO A 347      15.351   4.018 -10.745  1.00 10.00      A   
ATOM   3286  CA  PRO A 347      16.761   4.205 -11.095  1.00 10.00      A   
ATOM   3287  CB  PRO A 347      17.051   5.625 -10.603  1.00 10.00      A   
ATOM   3288  CG  PRO A 347      16.114   5.833  -9.460  1.00 10.00      A   
ATOM   3289  CD  PRO A 347      14.891   5.000  -9.745  1.00 10.00      A   
ATOM   3290  C   PRO A 347      17.684   3.194 -10.406  1.00 10.00      A   
ATOM   3291  O   PRO A 347      17.574   2.956  -9.202  1.00 10.00      A   
ATOM   3292  N   SER A 348      18.582   2.593 -11.179  1.00 10.00      A   
ATOM   3293  HN  SER A 348      18.600   2.798 -12.142  1.00 10.00      A   
ATOM   3294  CA  SER A 348      19.530   1.621 -10.647  1.00 10.00      A   
ATOM   3295  CB  SER A 348      20.224   0.878 -11.791  1.00 10.00      A   
ATOM   3296  OG  SER A 348      20.531   1.763 -12.858  1.00 10.00      A   
ATOM   3297  HG  SER A 348      19.726   1.921 -13.389  1.00 10.00      A   
ATOM   3298  C   SER A 348      20.560   2.313  -9.758  1.00 10.00      A   
ATOM   3299  O   SER A 348      20.847   1.862  -8.649  1.00 10.00      A   
ATOM   3300  N   GLU A 349      21.115   3.405 -10.261  1.00 10.00      A   
ATOM   3301  HN  GLU A 349      20.863   3.688 -11.162  1.00 10.00      A   
ATOM   3302  CA  GLU A 349      22.097   4.188  -9.521  1.00 10.00      A   
ATOM   3303  CB  GLU A 349      23.438   4.223 -10.263  1.00 10.00      A   
ATOM   3304  CG  GLU A 349      24.083   2.861 -10.474  1.00 10.00      A   
ATOM   3305  CD  GLU A 349      24.677   2.281  -9.203  1.00 10.00      A   
ATOM   3306  OE1 GLU A 349      25.066   3.066  -8.308  1.00 10.00      A   
ATOM   3307  OE2 GLU A 349      24.768   1.035  -9.100  1.00 10.00      A   
ATOM   3308  C   GLU A 349      21.568   5.610  -9.309  1.00 10.00      A   
ATOM   3309  O   GLU A 349      21.955   6.543 -10.017  1.00 10.00      A   
ATOM   3310  N   PRO A 350      20.653   5.792  -8.344  1.00 10.00      A   
ATOM   3311  CA  PRO A 350      20.062   7.100  -8.063  1.00 10.00      A   
ATOM   3312  CB  PRO A 350      18.788   6.741  -7.299  1.00 10.00      A   
ATOM   3313  CG  PRO A 350      19.116   5.468  -6.597  1.00 10.00      A   
ATOM   3314  CD  PRO A 350      20.116   4.741  -7.457  1.00 10.00      A   
ATOM   3315  C   PRO A 350      20.958   7.982  -7.200  1.00 10.00      A   
ATOM   3316  O   PRO A 350      20.699   9.172  -7.039  1.00 10.00      A   
ATOM   3317  N   PHE A 351      22.020   7.404  -6.660  1.00 10.00      A   
ATOM   3318  HN  PHE A 351      22.201   6.457  -6.845  1.00 10.00      A   
ATOM   3319  CA  PHE A 351      22.932   8.146  -5.806  1.00 10.00      A   
ATOM   3320  CB  PHE A 351      23.380   7.280  -4.631  1.00 10.00      A   
ATOM   3321  CG  PHE A 351      22.240   6.829  -3.765  1.00 10.00      A   
ATOM   3322  CD1 PHE A 351      21.716   5.554  -3.891  1.00 10.00      A   
ATOM   3323  CD2 PHE A 351      21.685   7.686  -2.831  1.00 10.00      A   
ATOM   3324  CE1 PHE A 351      20.663   5.139  -3.100  1.00 10.00      A   
ATOM   3325  CE2 PHE A 351      20.633   7.279  -2.034  1.00 10.00      A   
ATOM   3326  CZ  PHE A 351      20.120   6.002  -2.169  1.00 10.00      A   
ATOM   3327  C   PHE A 351      24.124   8.673  -6.598  1.00 10.00      A   
ATOM   3328  O   PHE A 351      25.066   9.235  -6.030  1.00 10.00      A   
ATOM   3329  N   VAL A 352      24.070   8.487  -7.911  1.00 10.00      A   
ATOM   3330  HN  VAL A 352      23.288   8.033  -8.294  1.00 10.00      A   
ATOM   3331  CA  VAL A 352      25.120   8.949  -8.807  1.00 10.00      A   
ATOM   3332  CB  VAL A 352      25.693   7.780  -9.651  1.00 10.00      A   
ATOM   3333  CG1 VAL A 352      26.899   8.229 -10.462  1.00 10.00      A   
ATOM   3334  CG2 VAL A 352      26.056   6.596  -8.767  1.00 10.00      A   
ATOM   3335  C   VAL A 352      24.538  10.007  -9.743  1.00 10.00      A   
ATOM   3336  O   VAL A 352      23.442   9.829 -10.271  1.00 10.00      A   
ATOM   3337  N   MET A 353      25.259  11.105  -9.938  1.00 10.00      A   
ATOM   3338  HN  MET A 353      26.125  11.197  -9.488  1.00 10.00      A   
ATOM   3339  CA  MET A 353      24.795  12.185 -10.807  1.00 10.00      A   
ATOM   3340  CB  MET A 353      25.521  13.497 -10.477  1.00 10.00      A   
ATOM   3341  CG  MET A 353      25.005  14.708 -11.243  1.00 10.00      A   
ATOM   3342  SD  MET A 353      26.065  16.158 -11.061  1.00 10.00      A   
ATOM   3343  CE  MET A 353      25.164  17.354 -12.044  1.00 10.00      A   
ATOM   3344  C   MET A 353      24.984  11.834 -12.282  1.00 10.00      A   
ATOM   3345  O   MET A 353      24.176  12.209 -13.134  1.00 10.00      A   
ATOM   3346  N   GLU A 354      26.057  11.118 -12.577  1.00 10.00      A   
ATOM   3347  HN  GLU A 354      26.667  10.853 -11.856  1.00 10.00      A   
ATOM   3348  CA  GLU A 354      26.357  10.715 -13.943  1.00 10.00      A   
ATOM   3349  CB  GLU A 354      27.840  10.379 -14.085  1.00 10.00      A   
ATOM   3350  CG  GLU A 354      28.746  11.599 -14.036  1.00 10.00      A   
ATOM   3351  CD  GLU A 354      28.362  12.643 -15.065  1.00 10.00      A   
ATOM   3352  OE1 GLU A 354      28.654  12.437 -16.264  1.00 10.00      A   
ATOM   3353  OE2 GLU A 354      27.761  13.671 -14.682  1.00 10.00      A   
ATOM   3354  C   GLU A 354      25.494   9.531 -14.366  1.00 10.00      A   
ATOM   3355  O   GLU A 354      25.481   8.496 -13.696  1.00 10.00      A   
ATOM   3356  N   PRO A 355      24.746   9.680 -15.473  1.00 10.00      A   
ATOM   3357  CA  PRO A 355      23.867   8.623 -15.992  1.00 10.00      A   
ATOM   3358  CB  PRO A 355      23.280   9.227 -17.271  1.00 10.00      A   
ATOM   3359  CG  PRO A 355      23.427  10.698 -17.100  1.00 10.00      A   
ATOM   3360  CD  PRO A 355      24.685  10.897 -16.302  1.00 10.00      A   
ATOM   3361  C   PRO A 355      24.626   7.341 -16.323  1.00 10.00      A   
ATOM   3362  O   PRO A 355      25.614   7.357 -17.059  1.00 10.00      A   
ATOM   3363  N   ASN A 356      24.158   6.230 -15.779  1.00 10.00      A   
ATOM   3364  HN  ASN A 356      23.364   6.277 -15.195  1.00 10.00      A   
ATOM   3365  CA  ASN A 356      24.789   4.936 -16.017  1.00 10.00      A   
ATOM   3366  CB  ASN A 356      24.698   4.043 -14.775  1.00 10.00      A   
ATOM   3367  CG  ASN A 356      23.270   3.742 -14.356  1.00 10.00      A   
ATOM   3368  OD1 ASN A 356      22.386   4.593 -14.458  1.00 10.00      A   
ATOM   3369  ND2 ASN A 356      23.036   2.528 -13.884  1.00 10.00      A   
ATOM   3370 HD21 ASN A 356      23.787   1.897 -13.831  1.00 10.00      A   
ATOM   3371 HD22 ASN A 356      22.116   2.306 -13.603  1.00 10.00      A   
ATOM   3372  C   ASN A 356      24.162   4.232 -17.212  1.00 10.00      A   
ATOM   3373  O   ASN A 356      24.766   3.337 -17.808  1.00 10.00      A   
ATOM   3374  N   VAL A 357      22.954   4.646 -17.564  1.00 10.00      A   
ATOM   3375  HN  VAL A 357      22.532   5.370 -17.057  1.00 10.00      A   
ATOM   3376  CA  VAL A 357      22.237   4.057 -18.685  1.00 10.00      A   
ATOM   3377  CB  VAL A 357      20.982   3.293 -18.207  1.00 10.00      A   
ATOM   3378  CG1 VAL A 357      21.370   2.049 -17.425  1.00 10.00      A   
ATOM   3379  CG2 VAL A 357      20.092   4.198 -17.365  1.00 10.00      A   
ATOM   3380  C   VAL A 357      21.801   5.139 -19.660  1.00 10.00      A   
ATOM   3381  O   VAL A 357      21.826   6.328 -19.328  1.00 10.00      A   
ATOM   3382  N   ALA A 358      21.409   4.734 -20.861  1.00 10.00      A   
ATOM   3383  HN  ALA A 358      21.439   3.773 -21.078  1.00 10.00      A   
ATOM   3384  CA  ALA A 358      20.948   5.677 -21.870  1.00 10.00      A   
ATOM   3385  CB  ALA A 358      21.284   5.187 -23.271  1.00 10.00      A   
ATOM   3386  C   ALA A 358      19.450   5.928 -21.713  1.00 10.00      A   
ATOM   3387  O   ALA A 358      18.628   5.436 -22.491  1.00 10.00      A   
ATOM   3388  N   LEU A 359      19.102   6.670 -20.674  1.00 10.00      A   
ATOM   3389  HN  LEU A 359      19.802   7.011 -20.076  1.00 10.00      A   
ATOM   3390  CA  LEU A 359      17.710   6.988 -20.396  1.00 10.00      A   
ATOM   3391  CB  LEU A 359      17.242   6.279 -19.122  1.00 10.00      A   
ATOM   3392  CG  LEU A 359      15.741   6.334 -18.827  1.00 10.00      A   
ATOM   3393  CD1 LEU A 359      15.014   5.177 -19.490  1.00 10.00      A   
ATOM   3394  CD2 LEU A 359      15.490   6.341 -17.330  1.00 10.00      A   
ATOM   3395  C   LEU A 359      17.511   8.496 -20.261  1.00 10.00      A   
ATOM   3396  O   LEU A 359      17.899   9.102 -19.256  1.00 10.00      A   
ATOM   3397  N   THR A 360      16.933   9.100 -21.283  1.00 10.00      A   
ATOM   3398  HN  THR A 360      16.673   8.566 -22.076  1.00 10.00      A   
ATOM   3399  CA  THR A 360      16.666  10.527 -21.273  1.00 10.00      A   
ATOM   3400  CB  THR A 360      17.005  11.164 -22.640  1.00 10.00      A   
ATOM   3401  OG1 THR A 360      16.274  10.508 -23.681  1.00 10.00      A   
ATOM   3402  HG1 THR A 360      16.390   9.544 -23.598  1.00 10.00      A   
ATOM   3403  CG2 THR A 360      18.491  11.037 -22.932  1.00 10.00      A   
ATOM   3404  C   THR A 360      15.194  10.756 -20.930  1.00 10.00      A   
ATOM   3405  O   THR A 360      14.608   9.987 -20.164  1.00 10.00      A   
ATOM   3406  N   GLU A 361      14.598  11.802 -21.482  1.00 10.00      A   
ATOM   3407  HN  GLU A 361      15.107  12.388 -22.087  1.00 10.00      A   
ATOM   3408  CA  GLU A 361      13.196  12.090 -21.235  1.00 10.00      A   
ATOM   3409  CB  GLU A 361      12.986  13.566 -20.862  1.00 10.00      A   
ATOM   3410  CG  GLU A 361      13.069  14.542 -22.023  1.00 10.00      A   
ATOM   3411  CD  GLU A 361      14.483  14.764 -22.499  1.00 10.00      A   
ATOM   3412  OE1 GLU A 361      14.949  14.001 -23.373  1.00 10.00      A   
ATOM   3413  OE2 GLU A 361      15.138  15.698 -21.998  1.00 10.00      A   
ATOM   3414  C   GLU A 361      12.387  11.719 -22.472  1.00 10.00      A   
ATOM   3415  O   GLU A 361      11.162  11.831 -22.495  1.00 10.00      A   
ATOM   3416  N   GLN A 362      13.098  11.248 -23.493  1.00 10.00      A   
ATOM   3417  HN  GLN A 362      14.070  11.157 -23.389  1.00 10.00      A   
ATOM   3418  CA  GLN A 362      12.482  10.855 -24.751  1.00 10.00      A   
ATOM   3419  CB  GLN A 362      13.548  10.615 -25.822  1.00 10.00      A   
ATOM   3420  CG  GLN A 362      12.988  10.373 -27.214  1.00 10.00      A   
ATOM   3421  CD  GLN A 362      11.986  11.432 -27.634  1.00 10.00      A   
ATOM   3422  OE1 GLN A 362      12.096  12.597 -27.256  1.00 10.00      A   
ATOM   3423  NE2 GLN A 362      11.002  11.028 -28.414  1.00 10.00      A   
ATOM   3424 HE21 GLN A 362      10.978  10.079 -28.675  1.00 10.00      A   
ATOM   3425 HE22 GLN A 362      10.333  11.684 -28.698  1.00 10.00      A   
ATOM   3426  C   GLN A 362      11.621   9.614 -24.572  1.00 10.00      A   
ATOM   3427  O   GLN A 362      10.559   9.491 -25.190  1.00 10.00      A   
ATOM   3428  N   GLY A 363      12.090   8.704 -23.726  1.00 10.00      A   
ATOM   3429  HN  GLY A 363      12.964   8.854 -23.297  1.00 10.00      A   
ATOM   3430  CA  GLY A 363      11.366   7.479 -23.451  1.00 10.00      A   
ATOM   3431  C   GLY A 363       9.920   7.733 -23.085  1.00 10.00      A   
ATOM   3432  O   GLY A 363       9.018   7.189 -23.714  1.00 10.00      A   
ATOM   3433  N   LEU A 364       9.698   8.593 -22.092  1.00 10.00      A   
ATOM   3434  HN  LEU A 364      10.463   9.010 -21.649  1.00 10.00      A   
ATOM   3435  CA  LEU A 364       8.347   8.924 -21.643  1.00 10.00      A   
ATOM   3436  CB  LEU A 364       8.389   9.928 -20.485  1.00 10.00      A   
ATOM   3437  CG  LEU A 364       7.486   9.634 -19.277  1.00 10.00      A   
ATOM   3438  CD1 LEU A 364       7.611  10.734 -18.238  1.00 10.00      A   
ATOM   3439  CD2 LEU A 364       6.033   9.459 -19.697  1.00 10.00      A   
ATOM   3440  C   LEU A 364       7.509   9.483 -22.794  1.00 10.00      A   
ATOM   3441  O   LEU A 364       6.316   9.196 -22.900  1.00 10.00      A   
ATOM   3442  N   VAL A 365       8.138  10.271 -23.662  1.00 10.00      A   
ATOM   3443  HN  VAL A 365       9.092  10.456 -23.534  1.00 10.00      A   
ATOM   3444  CA  VAL A 365       7.446  10.856 -24.807  1.00 10.00      A   
ATOM   3445  CB  VAL A 365       8.353  11.833 -25.590  1.00 10.00      A   
ATOM   3446  CG1 VAL A 365       7.595  12.471 -26.746  1.00 10.00      A   
ATOM   3447  CG2 VAL A 365       8.909  12.902 -24.664  1.00 10.00      A   
ATOM   3448  C   VAL A 365       6.959   9.754 -25.748  1.00 10.00      A   
ATOM   3449  O   VAL A 365       5.773   9.666 -26.060  1.00 10.00      A   
ATOM   3450  N   SER A 366       7.879   8.898 -26.172  1.00 10.00      A   
ATOM   3451  HN  SER A 366       8.814   9.012 -25.877  1.00 10.00      A   
ATOM   3452  CA  SER A 366       7.547   7.795 -27.068  1.00 10.00      A   
ATOM   3453  CB  SER A 366       8.823   7.082 -27.508  1.00 10.00      A   
ATOM   3454  OG  SER A 366       9.733   8.004 -28.087  1.00 10.00      A   
ATOM   3455  HG  SER A 366      10.285   7.538 -28.736  1.00 10.00      A   
ATOM   3456  C   SER A 366       6.589   6.807 -26.401  1.00 10.00      A   
ATOM   3457  O   SER A 366       5.794   6.146 -27.073  1.00 10.00      A   
ATOM   3458  N   VAL A 367       6.674   6.716 -25.082  1.00 10.00      A   
ATOM   3459  HN  VAL A 367       7.348   7.259 -24.612  1.00 10.00      A   
ATOM   3460  CA  VAL A 367       5.822   5.826 -24.306  1.00 10.00      A   
ATOM   3461  CB  VAL A 367       6.385   5.630 -22.876  1.00 10.00      A   
ATOM   3462  CG1 VAL A 367       5.310   5.192 -21.900  1.00 10.00      A   
ATOM   3463  CG2 VAL A 367       7.515   4.615 -22.891  1.00 10.00      A   
ATOM   3464  C   VAL A 367       4.381   6.340 -24.261  1.00 10.00      A   
ATOM   3465  O   VAL A 367       3.441   5.603 -24.562  1.00 10.00      A   
ATOM   3466  N   SER A 368       4.215   7.613 -23.922  1.00 10.00      A   
ATOM   3467  HN  SER A 368       5.003   8.165 -23.722  1.00 10.00      A   
ATOM   3468  CA  SER A 368       2.886   8.212 -23.837  1.00 10.00      A   
ATOM   3469  CB  SER A 368       2.955   9.590 -23.183  1.00 10.00      A   
ATOM   3470  OG  SER A 368       4.015  10.347 -23.731  1.00 10.00      A   
ATOM   3471  HG  SER A 368       4.839  10.122 -23.277  1.00 10.00      A   
ATOM   3472  C   SER A 368       2.224   8.296 -25.212  1.00 10.00      A   
ATOM   3473  O   SER A 368       0.994   8.287 -25.320  1.00 10.00      A   
ATOM   3474  N   MET A 369       3.044   8.381 -26.259  1.00 10.00      A   
ATOM   3475  HN  MET A 369       4.015   8.410 -26.105  1.00 10.00      A   
ATOM   3476  CA  MET A 369       2.536   8.452 -27.627  1.00 10.00      A   
ATOM   3477  CB  MET A 369       3.575   9.070 -28.567  1.00 10.00      A   
ATOM   3478  CG  MET A 369       3.796  10.561 -28.367  1.00 10.00      A   
ATOM   3479  SD  MET A 369       4.907  11.272 -29.598  1.00 10.00      A   
ATOM   3480  CE  MET A 369       3.877  11.210 -31.063  1.00 10.00      A   
ATOM   3481  C   MET A 369       2.144   7.069 -28.128  1.00 10.00      A   
ATOM   3482  O   MET A 369       1.264   6.930 -28.982  1.00 10.00      A   
ATOM   3483  N   GLY A 370       2.794   6.051 -27.588  1.00 10.00      A   
ATOM   3484  HN  GLY A 370       3.481   6.225 -26.910  1.00 10.00      A   
ATOM   3485  CA  GLY A 370       2.503   4.692 -27.987  1.00 10.00      A   
ATOM   3486  C   GLY A 370       1.337   4.098 -27.222  1.00 10.00      A   
ATOM   3487  O   GLY A 370       0.447   3.489 -27.817  1.00 10.00      A   
ATOM   3488  N   CYS A 371       1.336   4.284 -25.910  1.00 10.00      A   
ATOM   3489  HN  CYS A 371       2.066   4.802 -25.498  1.00 10.00      A   
ATOM   3490  CA  CYS A 371       0.283   3.753 -25.058  1.00 10.00      A   
ATOM   3491  CB  CYS A 371       0.875   3.343 -23.709  1.00 10.00      A   
ATOM   3492  SG  CYS A 371       2.312   2.250 -23.831  1.00 10.00      A   
ATOM   3493  HG  CYS A 371       1.895   1.087 -24.324  1.00 10.00      A   
ATOM   3494  C   CYS A 371      -0.844   4.770 -24.861  1.00 10.00      A   
ATOM   3495  O   CYS A 371      -0.650   5.811 -24.230  1.00 10.00      A   
ATOM   3496  N   PRO A 372      -2.038   4.491 -25.411  1.00 10.00      A   
ATOM   3497  CA  PRO A 372      -3.194   5.383 -25.298  1.00 10.00      A   
ATOM   3498  CB  PRO A 372      -4.021   4.997 -26.523  1.00 10.00      A   
ATOM   3499  CG  PRO A 372      -3.749   3.542 -26.712  1.00 10.00      A   
ATOM   3500  CD  PRO A 372      -2.349   3.291 -26.211  1.00 10.00      A   
ATOM   3501  C   PRO A 372      -4.010   5.153 -24.021  1.00 10.00      A   
ATOM   3502  O   PRO A 372      -4.923   5.920 -23.711  1.00 10.00      A   
ATOM   3503  N   LYS A 373      -3.680   4.102 -23.282  1.00 10.00      A   
ATOM   3504  HN  LYS A 373      -2.929   3.535 -23.569  1.00 10.00      A   
ATOM   3505  CA  LYS A 373      -4.397   3.770 -22.052  1.00 10.00      A   
ATOM   3506  CB  LYS A 373      -4.734   2.276 -22.012  1.00 10.00      A   
ATOM   3507  CG  LYS A 373      -5.856   1.854 -22.949  1.00 10.00      A   
ATOM   3508  CD  LYS A 373      -7.208   2.354 -22.464  1.00 10.00      A   
ATOM   3509  CE  LYS A 373      -8.346   1.661 -23.198  1.00 10.00      A   
ATOM   3510  NZ  LYS A 373      -8.452   0.223 -22.830  1.00 10.00      A   
ATOM   3511  HZ1 LYS A 373      -7.584  -0.283 -23.098  1.00 10.00      A   
ATOM   3512  HZ2 LYS A 373      -9.258  -0.215 -23.321  1.00 10.00      A   
ATOM   3513  HZ3 LYS A 373      -8.595   0.124 -21.806  1.00 10.00      A   
ATOM   3514  C   LYS A 373      -3.588   4.153 -20.816  1.00 10.00      A   
ATOM   3515  O   LYS A 373      -3.973   3.837 -19.688  1.00 10.00      A   
ATOM   3516  N   LEU A 374      -2.470   4.832 -21.035  1.00 10.00      A   
ATOM   3517  HN  LEU A 374      -2.223   5.061 -21.954  1.00 10.00      A   
ATOM   3518  CA  LEU A 374      -1.607   5.251 -19.941  1.00 10.00      A   
ATOM   3519  CB  LEU A 374      -0.250   5.706 -20.467  1.00 10.00      A   
ATOM   3520  CG  LEU A 374       0.862   4.663 -20.469  1.00 10.00      A   
ATOM   3521  CD1 LEU A 374       2.143   5.283 -20.989  1.00 10.00      A   
ATOM   3522  CD2 LEU A 374       1.073   4.103 -19.071  1.00 10.00      A   
ATOM   3523  C   LEU A 374      -2.240   6.373 -19.138  1.00 10.00      A   
ATOM   3524  O   LEU A 374      -2.731   7.355 -19.701  1.00 10.00      A   
ATOM   3525  N   GLU A 375      -2.224   6.220 -17.825  1.00 10.00      A   
ATOM   3526  HN  GLU A 375      -1.826   5.407 -17.447  1.00 10.00      A   
ATOM   3527  CA  GLU A 375      -2.791   7.217 -16.933  1.00 10.00      A   
ATOM   3528  CB  GLU A 375      -4.232   6.859 -16.574  1.00 10.00      A   
ATOM   3529  CG  GLU A 375      -4.412   5.465 -15.998  1.00 10.00      A   
ATOM   3530  CD  GLU A 375      -5.629   5.372 -15.109  1.00 10.00      A   
ATOM   3531  OE1 GLU A 375      -6.338   6.392 -14.958  1.00 10.00      A   
ATOM   3532  OE2 GLU A 375      -5.873   4.289 -14.539  1.00 10.00      A   
ATOM   3533  C   GLU A 375      -1.949   7.382 -15.669  1.00 10.00      A   
ATOM   3534  O   GLU A 375      -2.021   8.410 -14.999  1.00 10.00      A   
ATOM   3535  N   SER A 376      -1.170   6.362 -15.337  1.00 10.00      A   
ATOM   3536  HN  SER A 376      -1.171   5.557 -15.894  1.00 10.00      A   
ATOM   3537  CA  SER A 376      -0.308   6.405 -14.166  1.00 10.00      A   
ATOM   3538  CB  SER A 376      -0.749   5.361 -13.137  1.00 10.00      A   
ATOM   3539  OG  SER A 376      -0.057   5.516 -11.909  1.00 10.00      A   
ATOM   3540  HG  SER A 376      -0.054   4.674 -11.436  1.00 10.00      A   
ATOM   3541  C   SER A 376       1.136   6.173 -14.595  1.00 10.00      A   
ATOM   3542  O   SER A 376       1.495   5.089 -15.066  1.00 10.00      A   
ATOM   3543  N   VAL A 377       1.965   7.197 -14.456  1.00 10.00      A   
ATOM   3544  HN  VAL A 377       1.634   8.040 -14.070  1.00 10.00      A   
ATOM   3545  CA  VAL A 377       3.354   7.095 -14.864  1.00 10.00      A   
ATOM   3546  CB  VAL A 377       3.602   7.877 -16.178  1.00 10.00      A   
ATOM   3547  CG1 VAL A 377       5.075   7.864 -16.552  1.00 10.00      A   
ATOM   3548  CG2 VAL A 377       2.761   7.316 -17.315  1.00 10.00      A   
ATOM   3549  C   VAL A 377       4.322   7.596 -13.793  1.00 10.00      A   
ATOM   3550  O   VAL A 377       4.136   8.668 -13.221  1.00 10.00      A   
ATOM   3551  N   LEU A 378       5.344   6.790 -13.527  1.00 10.00      A   
ATOM   3552  HN  LEU A 378       5.393   5.927 -13.992  1.00 10.00      A   
ATOM   3553  CA  LEU A 378       6.396   7.130 -12.581  1.00 10.00      A   
ATOM   3554  CB  LEU A 378       6.447   6.132 -11.418  1.00 10.00      A   
ATOM   3555  CG  LEU A 378       7.577   6.343 -10.405  1.00 10.00      A   
ATOM   3556  CD1 LEU A 378       7.290   7.540  -9.515  1.00 10.00      A   
ATOM   3557  CD2 LEU A 378       7.808   5.091  -9.573  1.00 10.00      A   
ATOM   3558  C   LEU A 378       7.717   7.113 -13.338  1.00 10.00      A   
ATOM   3559  O   LEU A 378       8.098   6.083 -13.908  1.00 10.00      A   
ATOM   3560  N   TYR A 379       8.409   8.238 -13.356  1.00 10.00      A   
ATOM   3561  HN  TYR A 379       8.083   9.018 -12.851  1.00 10.00      A   
ATOM   3562  CA  TYR A 379       9.654   8.334 -14.097  1.00 10.00      A   
ATOM   3563  CB  TYR A 379       9.403   9.091 -15.403  1.00 10.00      A   
ATOM   3564  CG  TYR A 379      10.360   8.768 -16.528  1.00 10.00      A   
ATOM   3565  CD1 TYR A 379      10.636   7.455 -16.884  1.00 10.00      A   
ATOM   3566  CD2 TYR A 379      10.972   9.784 -17.250  1.00 10.00      A   
ATOM   3567  CE1 TYR A 379      11.495   7.163 -17.925  1.00 10.00      A   
ATOM   3568  CE2 TYR A 379      11.834   9.503 -18.292  1.00 10.00      A   
ATOM   3569  CZ  TYR A 379      12.091   8.191 -18.627  1.00 10.00      A   
ATOM   3570  OH  TYR A 379      12.944   7.909 -19.669  1.00 10.00      A   
ATOM   3571  HH  TYR A 379      13.562   8.644 -19.790  1.00 10.00      A   
ATOM   3572  C   TYR A 379      10.756   9.020 -13.298  1.00 10.00      A   
ATOM   3573  O   TYR A 379      10.563  10.108 -12.751  1.00 10.00      A   
ATOM   3574  N   PHE A 380      11.902   8.363 -13.230  1.00 10.00      A   
ATOM   3575  HN  PHE A 380      11.970   7.488 -13.660  1.00 10.00      A   
ATOM   3576  CA  PHE A 380      13.067   8.891 -12.534  1.00 10.00      A   
ATOM   3577  CB  PHE A 380      13.506   7.938 -11.419  1.00 10.00      A   
ATOM   3578  CG  PHE A 380      12.743   8.081 -10.133  1.00 10.00      A   
ATOM   3579  CD1 PHE A 380      11.506   7.479  -9.973  1.00 10.00      A   
ATOM   3580  CD2 PHE A 380      13.271   8.808  -9.078  1.00 10.00      A   
ATOM   3581  CE1 PHE A 380      10.810   7.601  -8.786  1.00 10.00      A   
ATOM   3582  CE2 PHE A 380      12.579   8.935  -7.888  1.00 10.00      A   
ATOM   3583  CZ  PHE A 380      11.345   8.330  -7.742  1.00 10.00      A   
ATOM   3584  C   PHE A 380      14.202   9.058 -13.535  1.00 10.00      A   
ATOM   3585  O   PHE A 380      14.902   8.097 -13.859  1.00 10.00      A   
ATOM   3586  N   CYS A 381      14.365  10.265 -14.050  1.00 10.00      A   
ATOM   3587  HN  CYS A 381      13.780  10.999 -13.759  1.00 10.00      A   
ATOM   3588  CA  CYS A 381      15.403  10.526 -15.034  1.00 10.00      A   
ATOM   3589  CB  CYS A 381      14.779  11.008 -16.343  1.00 10.00      A   
ATOM   3590  SG  CYS A 381      13.482  12.242 -16.122  1.00 10.00      A   
ATOM   3591  HG  CYS A 381      13.850  13.338 -16.778  1.00 10.00      A   
ATOM   3592  C   CYS A 381      16.436  11.528 -14.527  1.00 10.00      A   
ATOM   3593  O   CYS A 381      16.246  12.169 -13.494  1.00 10.00      A   
ATOM   3594  N   ARG A 382      17.537  11.650 -15.263  1.00 10.00      A   
ATOM   3595  HN  ARG A 382      17.639  11.095 -16.064  1.00 10.00      A   
ATOM   3596  CA  ARG A 382      18.606  12.573 -14.900  1.00 10.00      A   
ATOM   3597  CB  ARG A 382      19.980  11.956 -15.194  1.00 10.00      A   
ATOM   3598  CG  ARG A 382      20.490  10.987 -14.133  1.00 10.00      A   
ATOM   3599  CD  ARG A 382      19.761   9.653 -14.194  1.00 10.00      A   
ATOM   3600  NE  ARG A 382      20.451   8.608 -13.442  1.00 10.00      A   
ATOM   3601  HE  ARG A 382      21.180   8.890 -12.844  1.00 10.00      A   
ATOM   3602  CZ  ARG A 382      20.164   7.310 -13.530  1.00 10.00      A   
ATOM   3603  NH1 ARG A 382      19.200   6.888 -14.336  1.00 10.00      A   
ATOM   3604 HH11 ARG A 382      18.662   7.567 -14.907  1.00 10.00      A   
ATOM   3605 HH12 ARG A 382      18.982   5.860 -14.398  1.00 10.00      A   
ATOM   3606  NH2 ARG A 382      20.842   6.427 -12.806  1.00 10.00      A   
ATOM   3607 HH21 ARG A 382      20.613   5.412 -12.878  1.00 10.00      A   
ATOM   3608 HH22 ARG A 382      21.610   6.743 -12.166  1.00 10.00      A   
ATOM   3609  C   ARG A 382      18.468  13.898 -15.646  1.00 10.00      A   
ATOM   3610  O   ARG A 382      19.279  14.805 -15.465  1.00 10.00      A   
ATOM   3611  N   GLN A 383      17.436  14.010 -16.470  1.00 10.00      A   
ATOM   3612  HN  GLN A 383      16.803  13.268 -16.548  1.00 10.00      A   
ATOM   3613  CA  GLN A 383      17.207  15.223 -17.246  1.00 10.00      A   
ATOM   3614  CB  GLN A 383      17.979  15.167 -18.566  1.00 10.00      A   
ATOM   3615  CG  GLN A 383      17.534  14.049 -19.494  1.00 10.00      A   
ATOM   3616  CD  GLN A 383      18.282  14.059 -20.805  1.00 10.00      A   
ATOM   3617  OE1 GLN A 383      19.390  13.535 -20.897  1.00 10.00      A   
ATOM   3618  NE2 GLN A 383      17.678  14.632 -21.835  1.00 10.00      A   
ATOM   3619 HE21 GLN A 383      16.774  15.019 -21.698  1.00 10.00      A   
ATOM   3620 HE22 GLN A 383      18.149  14.656 -22.695  1.00 10.00      A   
ATOM   3621  C   GLN A 383      15.728  15.392 -17.542  1.00 10.00      A   
ATOM   3622  O   GLN A 383      14.956  14.439 -17.424  1.00 10.00      A   
ATOM   3623  N   MET A 384      15.344  16.601 -17.924  1.00 10.00      A   
ATOM   3624  HN  MET A 384      16.008  17.320 -17.979  1.00 10.00      A   
ATOM   3625  CA  MET A 384      13.961  16.901 -18.257  1.00 10.00      A   
ATOM   3626  CB  MET A 384      13.108  17.014 -16.990  1.00 10.00      A   
ATOM   3627  CG  MET A 384      11.626  17.255 -17.248  1.00 10.00      A   
ATOM   3628  SD  MET A 384      10.950  16.148 -18.504  1.00 10.00      A   
ATOM   3629  CE  MET A 384      11.231  14.548 -17.745  1.00 10.00      A   
ATOM   3630  C   MET A 384      13.879  18.185 -19.068  1.00 10.00      A   
ATOM   3631  O   MET A 384      14.481  19.196 -18.705  1.00 10.00      A   
ATOM   3632  N   THR A 385      13.157  18.135 -20.177  1.00 10.00      A   
ATOM   3633  HN  THR A 385      12.722  17.294 -20.430  1.00 10.00      A   
ATOM   3634  CA  THR A 385      12.993  19.298 -21.031  1.00 10.00      A   
ATOM   3635  CB  THR A 385      13.511  19.031 -22.457  1.00 10.00      A   
ATOM   3636  OG1 THR A 385      13.235  17.674 -22.825  1.00 10.00      A   
ATOM   3637  HG1 THR A 385      13.948  17.097 -22.497  1.00 10.00      A   
ATOM   3638  CG2 THR A 385      15.011  19.265 -22.520  1.00 10.00      A   
ATOM   3639  C   THR A 385      11.532  19.742 -21.064  1.00 10.00      A   
ATOM   3640  O   THR A 385      10.620  18.913 -21.015  1.00 10.00      A   
ATOM   3641  N   ASN A 386      11.317  21.048 -21.144  1.00 10.00      A   
ATOM   3642  HN  ASN A 386      12.097  21.658 -21.196  1.00 10.00      A   
ATOM   3643  CA  ASN A 386       9.970  21.612 -21.166  1.00 10.00      A   
ATOM   3644  CB  ASN A 386      10.014  23.144 -21.135  1.00 10.00      A   
ATOM   3645  CG  ASN A 386      10.305  23.700 -19.757  1.00 10.00      A   
ATOM   3646  OD1 ASN A 386       9.453  23.668 -18.870  1.00 10.00      A   
ATOM   3647  ND2 ASN A 386      11.503  24.239 -19.575  1.00 10.00      A   
ATOM   3648 HD21 ASN A 386      12.129  24.245 -20.330  1.00 10.00      A   
ATOM   3649 HD22 ASN A 386      11.713  24.616 -18.691  1.00 10.00      A   
ATOM   3650  C   ASN A 386       9.187  21.150 -22.388  1.00 10.00      A   
ATOM   3651  O   ASN A 386       8.004  20.817 -22.288  1.00 10.00      A   
ATOM   3652  N   ALA A 387       9.858  21.117 -23.535  1.00 10.00      A   
ATOM   3653  HN  ALA A 387      10.803  21.378 -23.541  1.00 10.00      A   
ATOM   3654  CA  ALA A 387       9.229  20.705 -24.785  1.00 10.00      A   
ATOM   3655  CB  ALA A 387      10.210  20.823 -25.938  1.00 10.00      A   
ATOM   3656  C   ALA A 387       8.678  19.288 -24.690  1.00 10.00      A   
ATOM   3657  O   ALA A 387       7.587  18.999 -25.187  1.00 10.00      A   
ATOM   3658  N   ALA A 388       9.433  18.409 -24.041  1.00 10.00      A   
ATOM   3659  HN  ALA A 388      10.293  18.699 -23.666  1.00 10.00      A   
ATOM   3660  CA  ALA A 388       9.016  17.022 -23.878  1.00 10.00      A   
ATOM   3661  CB  ALA A 388      10.141  16.195 -23.282  1.00 10.00      A   
ATOM   3662  C   ALA A 388       7.764  16.933 -23.015  1.00 10.00      A   
ATOM   3663  O   ALA A 388       6.813  16.229 -23.361  1.00 10.00      A   
ATOM   3664  N   LEU A 389       7.766  17.674 -21.907  1.00 10.00      A   
ATOM   3665  HN  LEU A 389       8.556  18.221 -21.703  1.00 10.00      A   
ATOM   3666  CA  LEU A 389       6.634  17.697 -20.986  1.00 10.00      A   
ATOM   3667  CB  LEU A 389       6.917  18.645 -19.819  1.00 10.00      A   
ATOM   3668  CG  LEU A 389       7.944  18.174 -18.788  1.00 10.00      A   
ATOM   3669  CD1 LEU A 389       8.355  19.323 -17.881  1.00 10.00      A   
ATOM   3670  CD2 LEU A 389       7.385  17.022 -17.968  1.00 10.00      A   
ATOM   3671  C   LEU A 389       5.364  18.128 -21.705  1.00 10.00      A   
ATOM   3672  O   LEU A 389       4.305  17.523 -21.532  1.00 10.00      A   
ATOM   3673  N   ILE A 390       5.484  19.167 -22.521  1.00 10.00      A   
ATOM   3674  HN  ILE A 390       6.358  19.607 -22.606  1.00 10.00      A   
ATOM   3675  CA  ILE A 390       4.355  19.682 -23.287  1.00 10.00      A   
ATOM   3676  CB  ILE A 390       4.737  20.976 -24.042  1.00 10.00      A   
ATOM   3677  CG1 ILE A 390       5.106  22.079 -23.040  1.00 10.00      A   
ATOM   3678  CG2 ILE A 390       3.609  21.431 -24.960  1.00 10.00      A   
ATOM   3679  CD1 ILE A 390       5.671  23.333 -23.671  1.00 10.00      A   
ATOM   3680  C   ILE A 390       3.851  18.629 -24.274  1.00 10.00      A   
ATOM   3681  O   ILE A 390       2.649  18.402 -24.390  1.00 10.00      A   
ATOM   3682  N   THR A 391       4.781  17.969 -24.957  1.00 10.00      A   
ATOM   3683  HN  THR A 391       5.725  18.173 -24.796  1.00 10.00      A   
ATOM   3684  CA  THR A 391       4.432  16.943 -25.931  1.00 10.00      A   
ATOM   3685  CB  THR A 391       5.687  16.377 -26.630  1.00 10.00      A   
ATOM   3686  OG1 THR A 391       6.478  17.455 -27.155  1.00 10.00      A   
ATOM   3687  HG1 THR A 391       6.739  18.041 -26.436  1.00 10.00      A   
ATOM   3688  CG2 THR A 391       5.287  15.453 -27.774  1.00 10.00      A   
ATOM   3689  C   THR A 391       3.648  15.798 -25.277  1.00 10.00      A   
ATOM   3690  O   THR A 391       2.647  15.332 -25.819  1.00 10.00      A   
ATOM   3691  N   ILE A 392       4.100  15.365 -24.103  1.00 10.00      A   
ATOM   3692  HN  ILE A 392       4.899  15.783 -23.714  1.00 10.00      A   
ATOM   3693  CA  ILE A 392       3.442  14.282 -23.376  1.00 10.00      A   
ATOM   3694  CB  ILE A 392       4.249  13.876 -22.123  1.00 10.00      A   
ATOM   3695  CG1 ILE A 392       5.609  13.310 -22.534  1.00 10.00      A   
ATOM   3696  CG2 ILE A 392       3.478  12.865 -21.283  1.00 10.00      A   
ATOM   3697  CD1 ILE A 392       6.544  13.070 -21.372  1.00 10.00      A   
ATOM   3698  C   ILE A 392       2.027  14.685 -22.961  1.00 10.00      A   
ATOM   3699  O   ILE A 392       1.068  13.942 -23.184  1.00 10.00      A   
ATOM   3700  N   ALA A 393       1.907  15.871 -22.373  1.00 10.00      A   
ATOM   3701  HN  ALA A 393       2.712  16.416 -22.233  1.00 10.00      A   
ATOM   3702  CA  ALA A 393       0.615  16.381 -21.919  1.00 10.00      A   
ATOM   3703  CB  ALA A 393       0.794  17.713 -21.211  1.00 10.00      A   
ATOM   3704  C   ALA A 393      -0.377  16.518 -23.072  1.00 10.00      A   
ATOM   3705  O   ALA A 393      -1.571  16.257 -22.913  1.00 10.00      A   
ATOM   3706  N   ARG A 394       0.133  16.903 -24.237  1.00 10.00      A   
ATOM   3707  HN  ARG A 394       1.097  17.079 -24.301  1.00 10.00      A   
ATOM   3708  CA  ARG A 394      -0.698  17.082 -25.421  1.00 10.00      A   
ATOM   3709  CB  ARG A 394      -0.006  17.995 -26.437  1.00 10.00      A   
ATOM   3710  CG  ARG A 394       0.116  19.439 -25.980  1.00 10.00      A   
ATOM   3711  CD  ARG A 394       0.717  20.313 -27.064  1.00 10.00      A   
ATOM   3712  NE  ARG A 394      -0.195  20.483 -28.195  1.00 10.00      A   
ATOM   3713  HE  ARG A 394      -0.426  19.678 -28.715  1.00 10.00      A   
ATOM   3714  CZ  ARG A 394      -0.729  21.648 -28.548  1.00 10.00      A   
ATOM   3715  NH1 ARG A 394      -0.445  22.744 -27.859  1.00 10.00      A   
ATOM   3716 HH11 ARG A 394       0.196  22.695 -27.040  1.00 10.00      A   
ATOM   3717 HH12 ARG A 394      -0.860  23.656 -28.133  1.00 10.00      A   
ATOM   3718  NH2 ARG A 394      -1.554  21.717 -29.581  1.00 10.00      A   
ATOM   3719 HH21 ARG A 394      -1.784  20.855 -30.125  1.00 10.00      A   
ATOM   3720 HH22 ARG A 394      -1.975  22.633 -29.857  1.00 10.00      A   
ATOM   3721  C   ARG A 394      -1.059  15.745 -26.064  1.00 10.00      A   
ATOM   3722  O   ARG A 394      -1.846  15.695 -27.014  1.00 10.00      A   
ATOM   3723  N   ASN A 395      -0.488  14.663 -25.551  1.00 10.00      A   
ATOM   3724  HN  ASN A 395       0.139  14.756 -24.800  1.00 10.00      A   
ATOM   3725  CA  ASN A 395      -0.766  13.342 -26.084  1.00 10.00      A   
ATOM   3726  CB  ASN A 395       0.520  12.599 -26.438  1.00 10.00      A   
ATOM   3727  CG  ASN A 395       0.339  11.705 -27.645  1.00 10.00      A   
ATOM   3728  OD1 ASN A 395       0.489  12.152 -28.783  1.00 10.00      A   
ATOM   3729  ND2 ASN A 395       0.005  10.440 -27.414  1.00 10.00      A   
ATOM   3730 HD21 ASN A 395      -0.094  10.148 -26.484  1.00 10.00      A   
ATOM   3731 HD22 ASN A 395      -0.133   9.850 -28.189  1.00 10.00      A   
ATOM   3732  C   ASN A 395      -1.612  12.522 -25.121  1.00 10.00      A   
ATOM   3733  O   ASN A 395      -2.531  11.821 -25.538  1.00 10.00      A   
ATOM   3734  N   ARG A 396      -1.307  12.618 -23.833  1.00 10.00      A   
ATOM   3735  HN  ARG A 396      -0.561  13.201 -23.555  1.00 10.00      A   
ATOM   3736  CA  ARG A 396      -2.053  11.882 -22.817  1.00 10.00      A   
ATOM   3737  CB  ARG A 396      -1.142  10.891 -22.083  1.00 10.00      A   
ATOM   3738  CG  ARG A 396      -0.734   9.678 -22.904  1.00 10.00      A   
ATOM   3739  CD  ARG A 396      -1.780   8.574 -22.836  1.00 10.00      A   
ATOM   3740  NE  ARG A 396      -2.991   8.913 -23.583  1.00 10.00      A   
ATOM   3741  HE  ARG A 396      -3.763   9.242 -23.064  1.00 10.00      A   
ATOM   3742  CZ  ARG A 396      -3.106   8.797 -24.910  1.00 10.00      A   
ATOM   3743  NH1 ARG A 396      -2.085   8.344 -25.627  1.00 10.00      A   
ATOM   3744 HH11 ARG A 396      -2.170   8.252 -26.664  1.00 10.00      A   
ATOM   3745 HH12 ARG A 396      -1.190   8.069 -25.157  1.00 10.00      A   
ATOM   3746  NH2 ARG A 396      -4.239   9.137 -25.516  1.00 10.00      A   
ATOM   3747 HH21 ARG A 396      -5.047   9.500 -24.963  1.00 10.00      A   
ATOM   3748 HH22 ARG A 396      -4.328   9.044 -26.551  1.00 10.00      A   
ATOM   3749  C   ARG A 396      -2.691  12.836 -21.810  1.00 10.00      A   
ATOM   3750  O   ARG A 396      -2.148  13.056 -20.728  1.00 10.00      A   
ATOM   3751  N   PRO A 397      -3.850  13.419 -22.150  1.00 10.00      A   
ATOM   3752  CA  PRO A 397      -4.552  14.349 -21.260  1.00 10.00      A   
ATOM   3753  CB  PRO A 397      -5.477  15.098 -22.214  1.00 10.00      A   
ATOM   3754  CG  PRO A 397      -5.792  14.102 -23.279  1.00 10.00      A   
ATOM   3755  CD  PRO A 397      -4.568  13.237 -23.429  1.00 10.00      A   
ATOM   3756  C   PRO A 397      -5.373  13.606 -20.214  1.00 10.00      A   
ATOM   3757  O   PRO A 397      -5.902  14.202 -19.275  1.00 10.00      A   
ATOM   3758  N   ASN A 398      -5.452  12.295 -20.382  1.00 10.00      A   
ATOM   3759  HN  ASN A 398      -4.982  11.888 -21.144  1.00 10.00      A   
ATOM   3760  CA  ASN A 398      -6.205  11.438 -19.476  1.00 10.00      A   
ATOM   3761  CB  ASN A 398      -6.780  10.239 -20.238  1.00 10.00      A   
ATOM   3762  CG  ASN A 398      -5.706   9.316 -20.779  1.00 10.00      A   
ATOM   3763  OD1 ASN A 398      -4.987   9.664 -21.720  1.00 10.00      A   
ATOM   3764  ND2 ASN A 398      -5.591   8.133 -20.195  1.00 10.00      A   
ATOM   3765 HD21 ASN A 398      -6.199   7.918 -19.455  1.00 10.00      A   
ATOM   3766 HD22 ASN A 398      -4.896   7.526 -20.515  1.00 10.00      A   
ATOM   3767  C   ASN A 398      -5.325  10.958 -18.324  1.00 10.00      A   
ATOM   3768  O   ASN A 398      -5.686  10.029 -17.598  1.00 10.00      A   
ATOM   3769  N   MET A 399      -4.166  11.597 -18.177  1.00 10.00      A   
ATOM   3770  HN  MET A 399      -3.948  12.327 -18.793  1.00 10.00      A   
ATOM   3771  CA  MET A 399      -3.217  11.262 -17.120  1.00 10.00      A   
ATOM   3772  CB  MET A 399      -1.930  12.076 -17.295  1.00 10.00      A   
ATOM   3773  CG  MET A 399      -0.786  11.650 -16.386  1.00 10.00      A   
ATOM   3774  SD  MET A 399      -0.010  10.106 -16.906  1.00 10.00      A   
ATOM   3775  CE  MET A 399       0.658  10.581 -18.498  1.00 10.00      A   
ATOM   3776  C   MET A 399      -3.826  11.560 -15.756  1.00 10.00      A   
ATOM   3777  O   MET A 399      -4.194  12.701 -15.468  1.00 10.00      A   
ATOM   3778  N   THR A 400      -3.936  10.535 -14.926  1.00 10.00      A   
ATOM   3779  HN  THR A 400      -3.627   9.649 -15.213  1.00 10.00      A   
ATOM   3780  CA  THR A 400      -4.506  10.686 -13.601  1.00 10.00      A   
ATOM   3781  CB  THR A 400      -5.453   9.518 -13.264  1.00 10.00      A   
ATOM   3782  OG1 THR A 400      -4.883   8.290 -13.734  1.00 10.00      A   
ATOM   3783  HG1 THR A 400      -5.518   7.842 -14.318  1.00 10.00      A   
ATOM   3784  CG2 THR A 400      -6.805   9.726 -13.925  1.00 10.00      A   
ATOM   3785  C   THR A 400      -3.419  10.796 -12.534  1.00 10.00      A   
ATOM   3786  O   THR A 400      -3.612  11.446 -11.506  1.00 10.00      A   
ATOM   3787  N   ARG A 401      -2.279  10.157 -12.774  1.00 10.00      A   
ATOM   3788  HN  ARG A 401      -2.176   9.646 -13.613  1.00 10.00      A   
ATOM   3789  CA  ARG A 401      -1.172  10.191 -11.823  1.00 10.00      A   
ATOM   3790  CB  ARG A 401      -1.171   8.945 -10.931  1.00 10.00      A   
ATOM   3791  CG  ARG A 401      -2.142   9.025  -9.765  1.00 10.00      A   
ATOM   3792  CD  ARG A 401      -2.946   7.747  -9.625  1.00 10.00      A   
ATOM   3793  NE  ARG A 401      -3.671   7.422 -10.851  1.00 10.00      A   
ATOM   3794  HE  ARG A 401      -3.678   8.096 -11.562  1.00 10.00      A   
ATOM   3795  CZ  ARG A 401      -4.299   6.272 -11.057  1.00 10.00      A   
ATOM   3796  NH1 ARG A 401      -4.300   5.336 -10.123  1.00 10.00      A   
ATOM   3797 HH11 ARG A 401      -4.794   4.437 -10.286  1.00 10.00      A   
ATOM   3798 HH12 ARG A 401      -3.802   5.494  -9.210  1.00 10.00      A   
ATOM   3799  NH2 ARG A 401      -4.942   6.063 -12.193  1.00 10.00      A   
ATOM   3800 HH21 ARG A 401      -4.950   6.802 -12.935  1.00 10.00      A   
ATOM   3801 HH22 ARG A 401      -5.440   5.165 -12.358  1.00 10.00      A   
ATOM   3802  C   ARG A 401       0.170  10.348 -12.526  1.00 10.00      A   
ATOM   3803  O   ARG A 401       0.711   9.391 -13.074  1.00 10.00      A   
ATOM   3804  N   PHE A 402       0.699  11.562 -12.503  1.00 10.00      A   
ATOM   3805  HN  PHE A 402       0.218  12.285 -12.045  1.00 10.00      A   
ATOM   3806  CA  PHE A 402       1.980  11.847 -13.127  1.00 10.00      A   
ATOM   3807  CB  PHE A 402       1.879  13.089 -14.021  1.00 10.00      A   
ATOM   3808  CG  PHE A 402       3.040  13.267 -14.956  1.00 10.00      A   
ATOM   3809  CD1 PHE A 402       3.070  12.622 -16.183  1.00 10.00      A   
ATOM   3810  CD2 PHE A 402       4.101  14.085 -14.611  1.00 10.00      A   
ATOM   3811  CE1 PHE A 402       4.138  12.792 -17.045  1.00 10.00      A   
ATOM   3812  CE2 PHE A 402       5.171  14.259 -15.465  1.00 10.00      A   
ATOM   3813  CZ  PHE A 402       5.190  13.613 -16.685  1.00 10.00      A   
ATOM   3814  C   PHE A 402       3.040  12.031 -12.049  1.00 10.00      A   
ATOM   3815  O   PHE A 402       3.147  13.092 -11.434  1.00 10.00      A   
ATOM   3816  N   ARG A 403       3.805  10.984 -11.805  1.00 10.00      A   
ATOM   3817  HN  ARG A 403       3.684  10.162 -12.337  1.00 10.00      A   
ATOM   3818  CA  ARG A 403       4.837  11.021 -10.784  1.00 10.00      A   
ATOM   3819  CB  ARG A 403       4.675   9.840  -9.819  1.00 10.00      A   
ATOM   3820  CG  ARG A 403       3.325   9.805  -9.116  1.00 10.00      A   
ATOM   3821  CD  ARG A 403       2.816   8.382  -8.954  1.00 10.00      A   
ATOM   3822  NE  ARG A 403       3.097   7.842  -7.626  1.00 10.00      A   
ATOM   3823  HE  ARG A 403       3.882   8.212  -7.141  1.00 10.00      A   
ATOM   3824  CZ  ARG A 403       2.365   6.899  -7.031  1.00 10.00      A   
ATOM   3825  NH1 ARG A 403       1.299   6.381  -7.642  1.00 10.00      A   
ATOM   3826 HH11 ARG A 403       1.030   6.706  -8.592  1.00 10.00      A   
ATOM   3827 HH12 ARG A 403       0.723   5.642  -7.168  1.00 10.00      A   
ATOM   3828  NH2 ARG A 403       2.712   6.464  -5.827  1.00 10.00      A   
ATOM   3829 HH21 ARG A 403       3.557   6.866  -5.353  1.00 10.00      A   
ATOM   3830 HH22 ARG A 403       2.146   5.728  -5.342  1.00 10.00      A   
ATOM   3831  C   ARG A 403       6.231  11.051 -11.403  1.00 10.00      A   
ATOM   3832  O   ARG A 403       6.819  10.014 -11.707  1.00 10.00      A   
ATOM   3833  N   LEU A 404       6.746  12.252 -11.608  1.00 10.00      A   
ATOM   3834  HN  LEU A 404       6.229  13.045 -11.348  1.00 10.00      A   
ATOM   3835  CA  LEU A 404       8.066  12.431 -12.191  1.00 10.00      A   
ATOM   3836  CB  LEU A 404       7.990  13.426 -13.350  1.00 10.00      A   
ATOM   3837  CG  LEU A 404       9.314  13.788 -14.033  1.00 10.00      A   
ATOM   3838  CD1 LEU A 404       9.775  12.665 -14.950  1.00 10.00      A   
ATOM   3839  CD2 LEU A 404       9.177  15.090 -14.806  1.00 10.00      A   
ATOM   3840  C   LEU A 404       9.028  12.951 -11.135  1.00 10.00      A   
ATOM   3841  O   LEU A 404       8.638  13.748 -10.280  1.00 10.00      A   
ATOM   3842  N   CYS A 405      10.270  12.490 -11.182  1.00 10.00      A   
ATOM   3843  HN  CYS A 405      10.517  11.836 -11.874  1.00 10.00      A   
ATOM   3844  CA  CYS A 405      11.273  12.927 -10.231  1.00 10.00      A   
ATOM   3845  CB  CYS A 405      11.239  12.064  -8.970  1.00 10.00      A   
ATOM   3846  SG  CYS A 405      12.170  12.753  -7.582  1.00 10.00      A   
ATOM   3847  HG  CYS A 405      13.342  13.172  -8.044  1.00 10.00      A   
ATOM   3848  C   CYS A 405      12.665  12.898 -10.851  1.00 10.00      A   
ATOM   3849  O   CYS A 405      13.128  11.859 -11.323  1.00 10.00      A   
ATOM   3850  N   ILE A 406      13.310  14.054 -10.872  1.00 10.00      A   
ATOM   3851  HN  ILE A 406      12.863  14.852 -10.522  1.00 10.00      A   
ATOM   3852  CA  ILE A 406      14.658  14.177 -11.410  1.00 10.00      A   
ATOM   3853  CB  ILE A 406      14.902  15.582 -12.003  1.00 10.00      A   
ATOM   3854  CG1 ILE A 406      13.759  15.965 -12.945  1.00 10.00      A   
ATOM   3855  CG2 ILE A 406      16.233  15.640 -12.743  1.00 10.00      A   
ATOM   3856  CD1 ILE A 406      13.791  17.413 -13.381  1.00 10.00      A   
ATOM   3857  C   ILE A 406      15.676  13.918 -10.298  1.00 10.00      A   
ATOM   3858  O   ILE A 406      15.434  14.264  -9.139  1.00 10.00      A   
ATOM   3859  N   ILE A 407      16.794  13.294 -10.651  1.00 10.00      A   
ATOM   3860  HN  ILE A 407      16.913  13.027 -11.590  1.00 10.00      A   
ATOM   3861  CA  ILE A 407      17.845  12.982  -9.681  1.00 10.00      A   
ATOM   3862  CB  ILE A 407      18.945  12.087 -10.294  1.00 10.00      A   
ATOM   3863  CG1 ILE A 407      18.342  10.814 -10.906  1.00 10.00      A   
ATOM   3864  CG2 ILE A 407      20.006  11.737  -9.260  1.00 10.00      A   
ATOM   3865  CD1 ILE A 407      17.578   9.948  -9.927  1.00 10.00      A   
ATOM   3866  C   ILE A 407      18.477  14.253  -9.103  1.00 10.00      A   
ATOM   3867  O   ILE A 407      18.457  14.470  -7.889  1.00 10.00      A   
ATOM   3868  N   GLU A 408      19.053  15.078  -9.975  1.00 10.00      A   
ATOM   3869  HN  GLU A 408      19.059  14.843 -10.925  1.00 10.00      A   
ATOM   3870  CA  GLU A 408      19.676  16.324  -9.550  1.00 10.00      A   
ATOM   3871  CB  GLU A 408      20.624  16.852 -10.634  1.00 10.00      A   
ATOM   3872  CG  GLU A 408      21.383  18.121 -10.267  1.00 10.00      A   
ATOM   3873  CD  GLU A 408      22.229  17.974  -9.016  1.00 10.00      A   
ATOM   3874  OE1 GLU A 408      22.893  16.929  -8.855  1.00 10.00      A   
ATOM   3875  OE2 GLU A 408      22.234  18.907  -8.187  1.00 10.00      A   
ATOM   3876  C   GLU A 408      18.604  17.359  -9.205  1.00 10.00      A   
ATOM   3877  O   GLU A 408      17.793  17.737 -10.054  1.00 10.00      A   
ATOM   3878  N   PRO A 409      18.574  17.812  -7.947  1.00 10.00      A   
ATOM   3879  CA  PRO A 409      17.594  18.795  -7.488  1.00 10.00      A   
ATOM   3880  CB  PRO A 409      17.867  18.916  -5.982  1.00 10.00      A   
ATOM   3881  CG  PRO A 409      18.716  17.740  -5.634  1.00 10.00      A   
ATOM   3882  CD  PRO A 409      19.489  17.403  -6.871  1.00 10.00      A   
ATOM   3883  C   PRO A 409      17.771  20.151  -8.166  1.00 10.00      A   
ATOM   3884  O   PRO A 409      18.893  20.584  -8.438  1.00 10.00      A   
ATOM   3885  N   LYS A 410      16.650  20.802  -8.446  1.00 10.00      A   
ATOM   3886  HN  LYS A 410      15.791  20.383  -8.216  1.00 10.00      A   
ATOM   3887  CA  LYS A 410      16.641  22.117  -9.078  1.00 10.00      A   
ATOM   3888  CB  LYS A 410      17.239  23.183  -8.161  1.00 10.00      A   
ATOM   3889  CG  LYS A 410      16.363  23.480  -6.955  1.00 10.00      A   
ATOM   3890  CD  LYS A 410      16.924  24.607  -6.116  1.00 10.00      A   
ATOM   3891  CE  LYS A 410      15.974  24.951  -4.982  1.00 10.00      A   
ATOM   3892  NZ  LYS A 410      16.467  26.096  -4.176  1.00 10.00      A   
ATOM   3893  HZ1 LYS A 410      16.508  26.955  -4.760  1.00 10.00      A   
ATOM   3894  HZ2 LYS A 410      17.420  25.894  -3.810  1.00 10.00      A   
ATOM   3895  HZ3 LYS A 410      15.831  26.266  -3.371  1.00 10.00      A   
ATOM   3896  C   LYS A 410      17.283  22.125 -10.463  1.00 10.00      A   
ATOM   3897  O   LYS A 410      17.872  23.121 -10.882  1.00 10.00      A   
ATOM   3898  N   ALA A 411      17.158  21.008 -11.170  1.00 10.00      A   
ATOM   3899  HN  ALA A 411      16.701  20.235 -10.772  1.00 10.00      A   
ATOM   3900  CA  ALA A 411      17.693  20.895 -12.518  1.00 10.00      A   
ATOM   3901  CB  ALA A 411      18.020  19.444 -12.837  1.00 10.00      A   
ATOM   3902  C   ALA A 411      16.681  21.446 -13.519  1.00 10.00      A   
ATOM   3903  O   ALA A 411      15.553  20.960 -13.600  1.00 10.00      A   
ATOM   3904  N   PRO A 412      17.056  22.490 -14.264  1.00 10.00      A   
ATOM   3905  CA  PRO A 412      16.179  23.104 -15.255  1.00 10.00      A   
ATOM   3906  CB  PRO A 412      16.751  24.517 -15.350  1.00 10.00      A   
ATOM   3907  CG  PRO A 412      18.213  24.346 -15.114  1.00 10.00      A   
ATOM   3908  CD  PRO A 412      18.366  23.162 -14.197  1.00 10.00      A   
ATOM   3909  C   PRO A 412      16.296  22.417 -16.612  1.00 10.00      A   
ATOM   3910  O   PRO A 412      16.928  21.364 -16.737  1.00 10.00      A   
ATOM   3911  N   ASP A 413      15.676  23.016 -17.619  1.00 10.00      A   
ATOM   3912  HN  ASP A 413      15.172  23.843 -17.446  1.00 10.00      A   
ATOM   3913  CA  ASP A 413      15.723  22.492 -18.977  1.00 10.00      A   
ATOM   3914  CB  ASP A 413      14.791  23.319 -19.870  1.00 10.00      A   
ATOM   3915  CG  ASP A 413      14.652  22.774 -21.274  1.00 10.00      A   
ATOM   3916  OD1 ASP A 413      15.646  22.786 -22.028  1.00 10.00      A   
ATOM   3917  OD2 ASP A 413      13.535  22.366 -21.642  1.00 10.00      A   
ATOM   3918  C   ASP A 413      17.157  22.592 -19.479  1.00 10.00      A   
ATOM   3919  O   ASP A 413      17.675  23.687 -19.671  1.00 10.00      A   
ATOM   3920  N   TYR A 414      17.801  21.453 -19.679  1.00 10.00      A   
ATOM   3921  HN  TYR A 414      17.338  20.606 -19.519  1.00 10.00      A   
ATOM   3922  CA  TYR A 414      19.195  21.435 -20.112  1.00 10.00      A   
ATOM   3923  CB  TYR A 414      19.881  20.115 -19.736  1.00 10.00      A   
ATOM   3924  CG  TYR A 414      19.836  19.033 -20.795  1.00 10.00      A   
ATOM   3925  CD1 TYR A 414      21.010  18.481 -21.291  1.00 10.00      A   
ATOM   3926  CD2 TYR A 414      18.629  18.559 -21.294  1.00 10.00      A   
ATOM   3927  CE1 TYR A 414      20.987  17.491 -22.248  1.00 10.00      A   
ATOM   3928  CE2 TYR A 414      18.598  17.567 -22.255  1.00 10.00      A   
ATOM   3929  CZ  TYR A 414      19.779  17.036 -22.727  1.00 10.00      A   
ATOM   3930  OH  TYR A 414      19.754  16.044 -23.679  1.00 10.00      A   
ATOM   3931  HH  TYR A 414      20.471  15.418 -23.509  1.00 10.00      A   
ATOM   3932  C   TYR A 414      19.407  21.802 -21.588  1.00 10.00      A   
ATOM   3933  O   TYR A 414      20.545  21.842 -22.062  1.00 10.00      A   
ATOM   3934  N   LEU A 415      18.329  22.079 -22.310  1.00 10.00      A   
ATOM   3935  HN  LEU A 415      17.441  22.041 -21.889  1.00 10.00      A   
ATOM   3936  CA  LEU A 415      18.438  22.443 -23.718  1.00 10.00      A   
ATOM   3937  CB  LEU A 415      17.434  21.660 -24.572  1.00 10.00      A   
ATOM   3938  CG  LEU A 415      17.764  20.187 -24.833  1.00 10.00      A   
ATOM   3939  CD1 LEU A 415      16.719  19.558 -25.746  1.00 10.00      A   
ATOM   3940  CD2 LEU A 415      19.158  20.039 -25.425  1.00 10.00      A   
ATOM   3941  C   LEU A 415      18.246  23.942 -23.924  1.00 10.00      A   
ATOM   3942  O   LEU A 415      18.954  24.561 -24.717  1.00 10.00      A   
ATOM   3943  N   THR A 416      17.300  24.524 -23.195  1.00 10.00      A   
ATOM   3944  HN  THR A 416      16.780  23.976 -22.559  1.00 10.00      A   
ATOM   3945  CA  THR A 416      17.011  25.951 -23.317  1.00 10.00      A   
ATOM   3946  CB  THR A 416      15.507  26.219 -23.532  1.00 10.00      A   
ATOM   3947  OG1 THR A 416      14.727  25.373 -22.673  1.00 10.00      A   
ATOM   3948  HG1 THR A 416      15.049  24.465 -22.729  1.00 10.00      A   
ATOM   3949  CG2 THR A 416      15.117  25.967 -24.977  1.00 10.00      A   
ATOM   3950  C   THR A 416      17.507  26.749 -22.116  1.00 10.00      A   
ATOM   3951  O   THR A 416      17.591  27.979 -22.173  1.00 10.00      A   
ATOM   3952  N   LEU A 417      17.844  26.039 -21.042  1.00 10.00      A   
ATOM   3953  HN  LEU A 417      17.760  25.063 -21.077  1.00 10.00      A   
ATOM   3954  CA  LEU A 417      18.332  26.653 -19.808  1.00 10.00      A   
ATOM   3955  CB  LEU A 417      19.644  27.416 -20.032  1.00 10.00      A   
ATOM   3956  CG  LEU A 417      20.830  26.574 -20.521  1.00 10.00      A   
ATOM   3957  CD1 LEU A 417      22.027  27.459 -20.833  1.00 10.00      A   
ATOM   3958  CD2 LEU A 417      21.198  25.513 -19.491  1.00 10.00      A   
ATOM   3959  C   LEU A 417      17.261  27.531 -19.161  1.00 10.00      A   
ATOM   3960  O   LEU A 417      17.496  28.694 -18.835  1.00 10.00      A   
ATOM   3961  N   GLU A 418      16.079  26.952 -18.977  1.00 10.00      A   
ATOM   3962  HN  GLU A 418      15.962  26.019 -19.246  1.00 10.00      A   
ATOM   3963  CA  GLU A 418      14.954  27.655 -18.374  1.00 10.00      A   
ATOM   3964  CB  GLU A 418      13.960  28.092 -19.456  1.00 10.00      A   
ATOM   3965  CG  GLU A 418      14.332  29.381 -20.167  1.00 10.00      A   
ATOM   3966  CD  GLU A 418      13.147  30.009 -20.870  1.00 10.00      A   
ATOM   3967  OE1 GLU A 418      12.545  30.949 -20.308  1.00 10.00      A   
ATOM   3968  OE2 GLU A 418      12.805  29.566 -21.987  1.00 10.00      A   
ATOM   3969  C   GLU A 418      14.249  26.750 -17.369  1.00 10.00      A   
ATOM   3970  O   GLU A 418      14.417  25.530 -17.417  1.00 10.00      A   
ATOM   3971  N   PRO A 419      13.467  27.329 -16.431  1.00 10.00      A   
ATOM   3972  CA  PRO A 419      12.724  26.556 -15.424  1.00 10.00      A   
ATOM   3973  CB  PRO A 419      12.025  27.634 -14.582  1.00 10.00      A   
ATOM   3974  CG  PRO A 419      12.801  28.876 -14.839  1.00 10.00      A   
ATOM   3975  CD  PRO A 419      13.255  28.776 -16.265  1.00 10.00      A   
ATOM   3976  C   PRO A 419      11.687  25.649 -16.082  1.00 10.00      A   
ATOM   3977  O   PRO A 419      11.285  25.879 -17.221  1.00 10.00      A   
ATOM   3978  N   LEU A 420      11.242  24.632 -15.360  1.00 10.00      A   
ATOM   3979  HN  LEU A 420      11.571  24.516 -14.439  1.00 10.00      A   
ATOM   3980  CA  LEU A 420      10.266  23.684 -15.891  1.00 10.00      A   
ATOM   3981  CB  LEU A 420      10.545  22.278 -15.350  1.00 10.00      A   
ATOM   3982  CG  LEU A 420      11.946  21.715 -15.612  1.00 10.00      A   
ATOM   3983  CD1 LEU A 420      12.179  20.459 -14.789  1.00 10.00      A   
ATOM   3984  CD2 LEU A 420      12.141  21.428 -17.094  1.00 10.00      A   
ATOM   3985  C   LEU A 420       8.835  24.114 -15.568  1.00 10.00      A   
ATOM   3986  O   LEU A 420       7.888  23.336 -15.722  1.00 10.00      A   
ATOM   3987  N   ASP A 421       8.691  25.359 -15.126  1.00 10.00      A   
ATOM   3988  HN  ASP A 421       9.490  25.917 -15.018  1.00 10.00      A   
ATOM   3989  CA  ASP A 421       7.393  25.923 -14.766  1.00 10.00      A   
ATOM   3990  CB  ASP A 421       7.548  27.393 -14.362  1.00 10.00      A   
ATOM   3991  CG  ASP A 421       8.269  27.578 -13.042  1.00 10.00      A   
ATOM   3992  OD1 ASP A 421       7.675  28.155 -12.106  1.00 10.00      A   
ATOM   3993  OD2 ASP A 421       9.436  27.164 -12.935  1.00 10.00      A   
ATOM   3994  C   ASP A 421       6.385  25.804 -15.906  1.00 10.00      A   
ATOM   3995  O   ASP A 421       5.227  25.446 -15.691  1.00 10.00      A   
ATOM   3996  N   ILE A 422       6.835  26.080 -17.124  1.00 10.00      A   
ATOM   3997  HN  ILE A 422       7.776  26.329 -17.240  1.00 10.00      A   
ATOM   3998  CA  ILE A 422       5.959  26.014 -18.289  1.00 10.00      A   
ATOM   3999  CB  ILE A 422       6.526  26.788 -19.498  1.00 10.00      A   
ATOM   4000  CG1 ILE A 422       7.989  26.415 -19.746  1.00 10.00      A   
ATOM   4001  CG2 ILE A 422       6.381  28.288 -19.278  1.00 10.00      A   
ATOM   4002  CD1 ILE A 422       8.532  26.906 -21.071  1.00 10.00      A   
ATOM   4003  C   ILE A 422       5.643  24.575 -18.686  1.00 10.00      A   
ATOM   4004  O   ILE A 422       4.540  24.278 -19.148  1.00 10.00      A   
ATOM   4005  N   GLY A 423       6.607  23.685 -18.485  1.00 10.00      A   
ATOM   4006  HN  GLY A 423       7.463  23.981 -18.104  1.00 10.00      A   
ATOM   4007  CA  GLY A 423       6.413  22.287 -18.824  1.00 10.00      A   
ATOM   4008  C   GLY A 423       5.344  21.645 -17.963  1.00 10.00      A   
ATOM   4009  O   GLY A 423       4.415  21.017 -18.475  1.00 10.00      A   
ATOM   4010  N   PHE A 424       5.470  21.811 -16.651  1.00 10.00      A   
ATOM   4011  HN  PHE A 424       6.240  22.316 -16.304  1.00 10.00      A   
ATOM   4012  CA  PHE A 424       4.499  21.253 -15.714  1.00 10.00      A   
ATOM   4013  CB  PHE A 424       5.027  21.303 -14.282  1.00 10.00      A   
ATOM   4014  CG  PHE A 424       6.133  20.322 -14.025  1.00 10.00      A   
ATOM   4015  CD1 PHE A 424       7.436  20.754 -13.863  1.00 10.00      A   
ATOM   4016  CD2 PHE A 424       5.867  18.964 -13.946  1.00 10.00      A   
ATOM   4017  CE1 PHE A 424       8.457  19.854 -13.628  1.00 10.00      A   
ATOM   4018  CE2 PHE A 424       6.881  18.058 -13.712  1.00 10.00      A   
ATOM   4019  CZ  PHE A 424       8.178  18.504 -13.553  1.00 10.00      A   
ATOM   4020  C   PHE A 424       3.164  21.981 -15.828  1.00 10.00      A   
ATOM   4021  O   PHE A 424       2.102  21.410 -15.561  1.00 10.00      A   
ATOM   4022  N   GLY A 425       3.234  23.241 -16.242  1.00 10.00      A   
ATOM   4023  HN  GLY A 425       4.114  23.636 -16.424  1.00 10.00      A   
ATOM   4024  CA  GLY A 425       2.038  24.040 -16.417  1.00 10.00      A   
ATOM   4025  C   GLY A 425       1.145  23.460 -17.494  1.00 10.00      A   
ATOM   4026  O   GLY A 425      -0.073  23.459 -17.364  1.00 10.00      A   
ATOM   4027  N   ALA A 426       1.758  22.949 -18.551  1.00 10.00      A   
ATOM   4028  HN  ALA A 426       2.737  22.986 -18.601  1.00 10.00      A   
ATOM   4029  CA  ALA A 426       1.011  22.347 -19.649  1.00 10.00      A   
ATOM   4030  CB  ALA A 426       1.912  22.149 -20.857  1.00 10.00      A   
ATOM   4031  C   ALA A 426       0.391  21.022 -19.213  1.00 10.00      A   
ATOM   4032  O   ALA A 426      -0.660  20.616 -19.714  1.00 10.00      A   
ATOM   4033  N   ILE A 427       1.047  20.355 -18.271  1.00 10.00      A   
ATOM   4034  HN  ILE A 427       1.882  20.727 -17.917  1.00 10.00      A   
ATOM   4035  CA  ILE A 427       0.560  19.083 -17.755  1.00 10.00      A   
ATOM   4036  CB  ILE A 427       1.580  18.417 -16.806  1.00 10.00      A   
ATOM   4037  CG1 ILE A 427       2.883  18.130 -17.558  1.00 10.00      A   
ATOM   4038  CG2 ILE A 427       1.016  17.130 -16.218  1.00 10.00      A   
ATOM   4039  CD1 ILE A 427       3.969  17.526 -16.697  1.00 10.00      A   
ATOM   4040  C   ILE A 427      -0.766  19.279 -17.035  1.00 10.00      A   
ATOM   4041  O   ILE A 427      -1.753  18.624 -17.358  1.00 10.00      A   
ATOM   4042  N   VAL A 428      -0.795  20.207 -16.084  1.00 10.00      A   
ATOM   4043  HN  VAL A 428       0.018  20.720 -15.886  1.00 10.00      A   
ATOM   4044  CA  VAL A 428      -2.013  20.481 -15.327  1.00 10.00      A   
ATOM   4045  CB  VAL A 428      -1.740  21.335 -14.064  1.00 10.00      A   
ATOM   4046  CG1 VAL A 428      -0.780  20.613 -13.133  1.00 10.00      A   
ATOM   4047  CG2 VAL A 428      -1.194  22.709 -14.429  1.00 10.00      A   
ATOM   4048  C   VAL A 428      -3.062  21.162 -16.209  1.00 10.00      A   
ATOM   4049  O   VAL A 428      -4.255  21.159 -15.899  1.00 10.00      A   
ATOM   4050  N   GLU A 429      -2.600  21.731 -17.315  1.00 10.00      A   
ATOM   4051  HN  GLU A 429      -1.639  21.695 -17.497  1.00 10.00      A   
ATOM   4052  CA  GLU A 429      -3.469  22.414 -18.260  1.00 10.00      A   
ATOM   4053  CB  GLU A 429      -2.631  23.338 -19.151  1.00 10.00      A   
ATOM   4054  CG  GLU A 429      -3.426  24.227 -20.095  1.00 10.00      A   
ATOM   4055  CD  GLU A 429      -2.528  25.073 -20.976  1.00 10.00      A   
ATOM   4056  OE1 GLU A 429      -2.475  24.816 -22.196  1.00 10.00      A   
ATOM   4057  OE2 GLU A 429      -1.872  26.001 -20.455  1.00 10.00      A   
ATOM   4058  C   GLU A 429      -4.234  21.411 -19.121  1.00 10.00      A   
ATOM   4059  O   GLU A 429      -5.427  21.582 -19.384  1.00 10.00      A   
ATOM   4060  N   HIS A 430      -3.546  20.363 -19.557  1.00 10.00      A   
ATOM   4061  HN  HIS A 430      -2.598  20.277 -19.317  1.00 10.00      A   
ATOM   4062  CA  HIS A 430      -4.162  19.349 -20.401  1.00 10.00      A   
ATOM   4063  CB  HIS A 430      -3.179  18.821 -21.445  1.00 10.00      A   
ATOM   4064  CG  HIS A 430      -3.034  19.709 -22.643  1.00 10.00      A   
ATOM   4065  ND1 HIS A 430      -3.534  19.342 -23.871  1.00 10.00      A   
ATOM   4066  CD2 HIS A 430      -2.449  20.929 -22.746  1.00 10.00      A   
ATOM   4067  CE1 HIS A 430      -3.246  20.338 -24.692  1.00 10.00      A   
ATOM   4068  NE2 HIS A 430      -2.593  21.315 -24.054  1.00 10.00      A   
ATOM   4069  HE2 HIS A 430      -2.283  22.161 -24.446  1.00 10.00      A   
ATOM   4070  C   HIS A 430      -4.770  18.201 -19.603  1.00 10.00      A   
ATOM   4071  O   HIS A 430      -5.847  17.708 -19.942  1.00 10.00      A   
ATOM   4072  N   CYS A 431      -4.095  17.777 -18.543  1.00 10.00      A   
ATOM   4073  HN  CYS A 431      -3.254  18.218 -18.299  1.00 10.00      A   
ATOM   4074  CA  CYS A 431      -4.584  16.678 -17.723  1.00 10.00      A   
ATOM   4075  CB  CYS A 431      -3.428  15.979 -17.002  1.00 10.00      A   
ATOM   4076  SG  CYS A 431      -1.987  15.667 -18.051  1.00 10.00      A   
ATOM   4077  HG  CYS A 431      -1.373  16.830 -18.235  1.00 10.00      A   
ATOM   4078  C   CYS A 431      -5.623  17.168 -16.726  1.00 10.00      A   
ATOM   4079  O   CYS A 431      -5.289  17.664 -15.647  1.00 10.00      A   
ATOM   4080  N   LYS A 432      -6.885  17.039 -17.102  1.00 10.00      A   
ATOM   4081  HN  LYS A 432      -7.081  16.651 -17.984  1.00 10.00      A   
ATOM   4082  CA  LYS A 432      -7.986  17.471 -16.256  1.00 10.00      A   
ATOM   4083  CB  LYS A 432      -9.239  17.714 -17.100  1.00 10.00      A   
ATOM   4084  CG  LYS A 432      -9.105  18.863 -18.085  1.00 10.00      A   
ATOM   4085  CD  LYS A 432      -9.108  20.204 -17.370  1.00 10.00      A   
ATOM   4086  CE  LYS A 432      -8.232  21.220 -18.085  1.00 10.00      A   
ATOM   4087  NZ  LYS A 432      -8.774  21.606 -19.414  1.00 10.00      A   
ATOM   4088  HZ1 LYS A 432      -9.769  21.892 -19.320  1.00 10.00      A   
ATOM   4089  HZ2 LYS A 432      -8.714  20.806 -20.075  1.00 10.00      A   
ATOM   4090  HZ3 LYS A 432      -8.232  22.404 -19.802  1.00 10.00      A   
ATOM   4091  C   LYS A 432      -8.279  16.454 -15.159  1.00 10.00      A   
ATOM   4092  O   LYS A 432      -8.829  16.797 -14.112  1.00 10.00      A   
ATOM   4093  N   ASP A 433      -7.894  15.206 -15.390  1.00 10.00      A   
ATOM   4094  HN  ASP A 433      -7.440  14.996 -16.231  1.00 10.00      A   
ATOM   4095  CA  ASP A 433      -8.133  14.138 -14.423  1.00 10.00      A   
ATOM   4096  CB  ASP A 433      -8.583  12.849 -15.127  1.00 10.00      A   
ATOM   4097  CG  ASP A 433     -10.040  12.885 -15.553  1.00 10.00      A   
ATOM   4098  OD1 ASP A 433     -10.338  12.489 -16.700  1.00 10.00      A   
ATOM   4099  OD2 ASP A 433     -10.898  13.307 -14.751  1.00 10.00      A   
ATOM   4100  C   ASP A 433      -6.907  13.873 -13.556  1.00 10.00      A   
ATOM   4101  O   ASP A 433      -6.814  12.842 -12.892  1.00 10.00      A   
ATOM   4102  N   LEU A 434      -5.969  14.811 -13.559  1.00 10.00      A   
ATOM   4103  HN  LEU A 434      -6.098  15.613 -14.106  1.00 10.00      A   
ATOM   4104  CA  LEU A 434      -4.753  14.677 -12.771  1.00 10.00      A   
ATOM   4105  CB  LEU A 434      -3.749  15.755 -13.183  1.00 10.00      A   
ATOM   4106  CG  LEU A 434      -2.362  15.674 -12.541  1.00 10.00      A   
ATOM   4107  CD1 LEU A 434      -1.658  14.384 -12.940  1.00 10.00      A   
ATOM   4108  CD2 LEU A 434      -1.527  16.887 -12.923  1.00 10.00      A   
ATOM   4109  C   LEU A 434      -5.059  14.776 -11.276  1.00 10.00      A   
ATOM   4110  O   LEU A 434      -5.483  15.824 -10.790  1.00 10.00      A   
ATOM   4111  N   ARG A 435      -4.851  13.676 -10.561  1.00 10.00      A   
ATOM   4112  HN  ARG A 435      -4.518  12.869 -11.017  1.00 10.00      A   
ATOM   4113  CA  ARG A 435      -5.097  13.627  -9.124  1.00 10.00      A   
ATOM   4114  CB  ARG A 435      -5.737  12.291  -8.724  1.00 10.00      A   
ATOM   4115  CG  ARG A 435      -7.116  12.029  -9.305  1.00 10.00      A   
ATOM   4116  CD  ARG A 435      -7.866  10.995  -8.482  1.00 10.00      A   
ATOM   4117  NE  ARG A 435      -7.009   9.887  -8.055  1.00 10.00      A   
ATOM   4118  HE  ARG A 435      -6.336  10.080  -7.355  1.00 10.00      A   
ATOM   4119  CZ  ARG A 435      -7.081   8.652  -8.549  1.00 10.00      A   
ATOM   4120  NH1 ARG A 435      -7.963   8.359  -9.498  1.00 10.00      A   
ATOM   4121 HH11 ARG A 435      -8.603   9.094  -9.870  1.00 10.00      A   
ATOM   4122 HH12 ARG A 435      -8.018   7.389  -9.874  1.00 10.00      A   
ATOM   4123  NH2 ARG A 435      -6.278   7.706  -8.081  1.00 10.00      A   
ATOM   4124 HH21 ARG A 435      -6.332   6.737  -8.461  1.00 10.00      A   
ATOM   4125 HH22 ARG A 435      -5.582   7.922  -7.320  1.00 10.00      A   
ATOM   4126  C   ARG A 435      -3.796  13.793  -8.352  1.00 10.00      A   
ATOM   4127  O   ARG A 435      -3.652  14.708  -7.543  1.00 10.00      A   
ATOM   4128  N   ARG A 436      -2.851  12.902  -8.618  1.00 10.00      A   
ATOM   4129  HN  ARG A 436      -3.023  12.211  -9.293  1.00 10.00      A   
ATOM   4130  CA  ARG A 436      -1.563  12.917  -7.941  1.00 10.00      A   
ATOM   4131  CB  ARG A 436      -1.267  11.513  -7.403  1.00 10.00      A   
ATOM   4132  CG  ARG A 436      -0.077  11.410  -6.466  1.00 10.00      A   
ATOM   4133  CD  ARG A 436       0.010  10.018  -5.862  1.00 10.00      A   
ATOM   4134  NE  ARG A 436       1.202   9.846  -5.037  1.00 10.00      A   
ATOM   4135  HE  ARG A 436       1.909  10.527  -5.121  1.00 10.00      A   
ATOM   4136  CZ  ARG A 436       1.390   8.839  -4.183  1.00 10.00      A   
ATOM   4137  NH1 ARG A 436       0.463   7.901  -4.026  1.00 10.00      A   
ATOM   4138 HH11 ARG A 436       0.632   7.115  -3.350  1.00 10.00      A   
ATOM   4139 HH12 ARG A 436      -0.428   7.937  -4.572  1.00 10.00      A   
ATOM   4140  NH2 ARG A 436       2.513   8.754  -3.491  1.00 10.00      A   
ATOM   4141 HH21 ARG A 436       3.258   9.471  -3.609  1.00 10.00      A   
ATOM   4142 HH22 ARG A 436       2.657   7.955  -2.821  1.00 10.00      A   
ATOM   4143  C   ARG A 436      -0.458  13.363  -8.890  1.00 10.00      A   
ATOM   4144  O   ARG A 436      -0.298  12.804  -9.978  1.00 10.00      A   
ATOM   4145  N   LEU A 437       0.291  14.378  -8.480  1.00 10.00      A   
ATOM   4146  HN  LEU A 437       0.103  14.796  -7.610  1.00 10.00      A   
ATOM   4147  CA  LEU A 437       1.381  14.901  -9.285  1.00 10.00      A   
ATOM   4148  CB  LEU A 437       0.957  16.200  -9.979  1.00 10.00      A   
ATOM   4149  CG  LEU A 437       2.028  16.913 -10.816  1.00 10.00      A   
ATOM   4150  CD1 LEU A 437       2.309  16.153 -12.099  1.00 10.00      A   
ATOM   4151  CD2 LEU A 437       1.617  18.345 -11.119  1.00 10.00      A   
ATOM   4152  C   LEU A 437       2.606  15.150  -8.419  1.00 10.00      A   
ATOM   4153  O   LEU A 437       2.491  15.638  -7.295  1.00 10.00      A   
ATOM   4154  N   SER A 438       3.766  14.786  -8.935  1.00 10.00      A   
ATOM   4155  HN  SER A 438       3.780  14.361  -9.817  1.00 10.00      A   
ATOM   4156  CA  SER A 438       5.022  14.984  -8.230  1.00 10.00      A   
ATOM   4157  CB  SER A 438       5.774  13.652  -8.108  1.00 10.00      A   
ATOM   4158  OG  SER A 438       4.873  12.587  -7.821  1.00 10.00      A   
ATOM   4159  HG  SER A 438       5.306  11.931  -7.254  1.00 10.00      A   
ATOM   4160  C   SER A 438       5.863  16.021  -8.976  1.00 10.00      A   
ATOM   4161  O   SER A 438       5.897  16.023 -10.209  1.00 10.00      A   
ATOM   4162  N   LEU A 439       6.520  16.914  -8.236  1.00 10.00      A   
ATOM   4163  HN  LEU A 439       6.453  16.869  -7.254  1.00 10.00      A   
ATOM   4164  CA  LEU A 439       7.337  17.960  -8.846  1.00 10.00      A   
ATOM   4165  CB  LEU A 439       6.870  19.344  -8.386  1.00 10.00      A   
ATOM   4166  CG  LEU A 439       5.458  19.761  -8.792  1.00 10.00      A   
ATOM   4167  CD1 LEU A 439       5.115  21.110  -8.181  1.00 10.00      A   
ATOM   4168  CD2 LEU A 439       5.329  19.811 -10.306  1.00 10.00      A   
ATOM   4169  C   LEU A 439       8.818  17.792  -8.523  1.00 10.00      A   
ATOM   4170  O   LEU A 439       9.182  17.274  -7.466  1.00 10.00      A   
ATOM   4171  N   SER A 440       9.659  18.233  -9.451  1.00 10.00      A   
ATOM   4172  HN  SER A 440       9.295  18.623 -10.276  1.00 10.00      A   
ATOM   4173  CA  SER A 440      11.102  18.166  -9.294  1.00 10.00      A   
ATOM   4174  CB  SER A 440      11.595  16.717  -9.391  1.00 10.00      A   
ATOM   4175  OG  SER A 440      11.093  16.076 -10.554  1.00 10.00      A   
ATOM   4176  HG  SER A 440      10.294  16.532 -10.858  1.00 10.00      A   
ATOM   4177  C   SER A 440      11.773  19.040 -10.352  1.00 10.00      A   
ATOM   4178  O   SER A 440      11.178  19.334 -11.396  1.00 10.00      A   
ATOM   4179  N   GLY A 441      12.994  19.469 -10.072  1.00 10.00      A   
ATOM   4180  HN  GLY A 441      13.401  19.232  -9.211  1.00 10.00      A   
ATOM   4181  CA  GLY A 441      13.715  20.305 -11.006  1.00 10.00      A   
ATOM   4182  C   GLY A 441      13.641  21.764 -10.616  1.00 10.00      A   
ATOM   4183  O   GLY A 441      13.219  22.090  -9.504  1.00 10.00      A   
ATOM   4184  N   LEU A 442      14.067  22.646 -11.506  1.00 10.00      A   
ATOM   4185  HN  LEU A 442      14.410  22.331 -12.370  1.00 10.00      A   
ATOM   4186  CA  LEU A 442      14.029  24.074 -11.228  1.00 10.00      A   
ATOM   4187  CB  LEU A 442      15.055  24.838 -12.067  1.00 10.00      A   
ATOM   4188  CG  LEU A 442      15.182  26.336 -11.771  1.00 10.00      A   
ATOM   4189  CD1 LEU A 442      15.679  26.566 -10.351  1.00 10.00      A   
ATOM   4190  CD2 LEU A 442      16.098  27.009 -12.780  1.00 10.00      A   
ATOM   4191  C   LEU A 442      12.631  24.620 -11.470  1.00 10.00      A   
ATOM   4192  O   LEU A 442      12.184  24.729 -12.615  1.00 10.00      A   
ATOM   4193  N   LEU A 443      11.946  24.940 -10.383  1.00 10.00      A   
ATOM   4194  HN  LEU A 443      12.364  24.823  -9.506  1.00 10.00      A   
ATOM   4195  CA  LEU A 443      10.595  25.465 -10.450  1.00 10.00      A   
ATOM   4196  CB  LEU A 443       9.601  24.409  -9.958  1.00 10.00      A   
ATOM   4197  CG  LEU A 443       9.559  23.100 -10.745  1.00 10.00      A   
ATOM   4198  CD1 LEU A 443       8.695  22.078 -10.026  1.00 10.00      A   
ATOM   4199  CD2 LEU A 443       9.033  23.347 -12.146  1.00 10.00      A   
ATOM   4200  C   LEU A 443      10.466  26.720  -9.600  1.00 10.00      A   
ATOM   4201  O   LEU A 443      10.999  26.787  -8.487  1.00 10.00      A   
ATOM   4202  N   THR A 444       9.769  27.708 -10.125  1.00 10.00      A   
ATOM   4203  HN  THR A 444       9.377  27.594 -11.023  1.00 10.00      A   
ATOM   4204  CA  THR A 444       9.563  28.957  -9.411  1.00 10.00      A   
ATOM   4205  CB  THR A 444       9.987  30.177 -10.254  1.00 10.00      A   
ATOM   4206  OG1 THR A 444       9.307  30.170 -11.519  1.00 10.00      A   
ATOM   4207  HG1 THR A 444       8.855  29.315 -11.646  1.00 10.00      A   
ATOM   4208  CG2 THR A 444      11.490  30.161 -10.492  1.00 10.00      A   
ATOM   4209  C   THR A 444       8.107  29.091  -8.963  1.00 10.00      A   
ATOM   4210  O   THR A 444       7.419  28.087  -8.780  1.00 10.00      A   
ATOM   4211  N   ASP A 445       7.641  30.323  -8.800  1.00 10.00      A   
ATOM   4212  HN  ASP A 445       8.231  31.084  -8.981  1.00 10.00      A   
ATOM   4213  CA  ASP A 445       6.270  30.578  -8.363  1.00 10.00      A   
ATOM   4214  CB  ASP A 445       6.153  31.990  -7.781  1.00 10.00      A   
ATOM   4215  CG  ASP A 445       6.456  32.072  -6.295  1.00 10.00      A   
ATOM   4216  OD1 ASP A 445       5.924  32.993  -5.630  1.00 10.00      A   
ATOM   4217  OD2 ASP A 445       7.235  31.240  -5.787  1.00 10.00      A   
ATOM   4218  C   ASP A 445       5.290  30.435  -9.522  1.00 10.00      A   
ATOM   4219  O   ASP A 445       4.088  30.249  -9.316  1.00 10.00      A   
ATOM   4220  N   LYS A 446       5.817  30.497 -10.740  1.00 10.00      A   
ATOM   4221  HN  LYS A 446       6.789  30.591 -10.834  1.00 10.00      A   
ATOM   4222  CA  LYS A 446       4.996  30.409 -11.941  1.00 10.00      A   
ATOM   4223  CB  LYS A 446       5.823  30.714 -13.195  1.00 10.00      A   
ATOM   4224  CG  LYS A 446       5.000  31.164 -14.395  1.00 10.00      A   
ATOM   4225  CD  LYS A 446       4.204  32.426 -14.082  1.00 10.00      A   
ATOM   4226  CE  LYS A 446       3.331  32.844 -15.256  1.00 10.00      A   
ATOM   4227  NZ  LYS A 446       2.520  34.052 -14.945  1.00 10.00      A   
ATOM   4228  HZ1 LYS A 446       1.836  33.842 -14.185  1.00 10.00      A   
ATOM   4229  HZ2 LYS A 446       1.998  34.364 -15.791  1.00 10.00      A   
ATOM   4230  HZ3 LYS A 446       3.142  34.827 -14.637  1.00 10.00      A   
ATOM   4231  C   LYS A 446       4.285  29.064 -12.063  1.00 10.00      A   
ATOM   4232  O   LYS A 446       3.086  29.015 -12.338  1.00 10.00      A   
ATOM   4233  N   VAL A 447       5.016  27.977 -11.847  1.00 10.00      A   
ATOM   4234  HN  VAL A 447       5.978  28.076 -11.636  1.00 10.00      A   
ATOM   4235  CA  VAL A 447       4.439  26.638 -11.941  1.00 10.00      A   
ATOM   4236  CB  VAL A 447       5.494  25.519 -11.750  1.00 10.00      A   
ATOM   4237  CG1 VAL A 447       6.142  25.579 -10.374  1.00 10.00      A   
ATOM   4238  CG2 VAL A 447       4.889  24.146 -12.005  1.00 10.00      A   
ATOM   4239  C   VAL A 447       3.273  26.459 -10.966  1.00 10.00      A   
ATOM   4240  O   VAL A 447       2.228  25.909 -11.323  1.00 10.00      A   
ATOM   4241  N   PHE A 448       3.441  26.962  -9.748  1.00 10.00      A   
ATOM   4242  HN  PHE A 448       4.278  27.425  -9.536  1.00 10.00      A   
ATOM   4243  CA  PHE A 448       2.408  26.853  -8.722  1.00 10.00      A   
ATOM   4244  CB  PHE A 448       2.963  27.270  -7.363  1.00 10.00      A   
ATOM   4245  CG  PHE A 448       4.100  26.412  -6.893  1.00 10.00      A   
ATOM   4246  CD1 PHE A 448       5.352  26.958  -6.681  1.00 10.00      A   
ATOM   4247  CD2 PHE A 448       3.919  25.059  -6.672  1.00 10.00      A   
ATOM   4248  CE1 PHE A 448       6.405  26.171  -6.256  1.00 10.00      A   
ATOM   4249  CE2 PHE A 448       4.966  24.265  -6.246  1.00 10.00      A   
ATOM   4250  CZ  PHE A 448       6.212  24.822  -6.036  1.00 10.00      A   
ATOM   4251  C   PHE A 448       1.202  27.702  -9.092  1.00 10.00      A   
ATOM   4252  O   PHE A 448       0.056  27.341  -8.810  1.00 10.00      A   
ATOM   4253  N   GLU A 449       1.479  28.829  -9.731  1.00 10.00      A   
ATOM   4254  HN  GLU A 449       2.419  29.058  -9.900  1.00 10.00      A   
ATOM   4255  CA  GLU A 449       0.445  29.742 -10.180  1.00 10.00      A   
ATOM   4256  CB  GLU A 449       1.108  30.955 -10.836  1.00 10.00      A   
ATOM   4257  CG  GLU A 449       0.185  32.122 -11.112  1.00 10.00      A   
ATOM   4258  CD  GLU A 449       0.940  33.310 -11.657  1.00 10.00      A   
ATOM   4259  OE1 GLU A 449       1.667  33.960 -10.879  1.00 10.00      A   
ATOM   4260  OE2 GLU A 449       0.815  33.600 -12.865  1.00 10.00      A   
ATOM   4261  C   GLU A 449      -0.458  29.027 -11.183  1.00 10.00      A   
ATOM   4262  O   GLU A 449      -1.687  29.148 -11.137  1.00 10.00      A   
ATOM   4263  N   TYR A 450       0.168  28.276 -12.085  1.00 10.00      A   
ATOM   4264  HN  TYR A 450       1.149  28.229 -12.068  1.00 10.00      A   
ATOM   4265  CA  TYR A 450      -0.558  27.521 -13.092  1.00 10.00      A   
ATOM   4266  CB  TYR A 450       0.408  26.952 -14.137  1.00 10.00      A   
ATOM   4267  CG  TYR A 450       0.759  27.915 -15.248  1.00 10.00      A   
ATOM   4268  CD1 TYR A 450       1.882  28.724 -15.166  1.00 10.00      A   
ATOM   4269  CD2 TYR A 450      -0.035  28.010 -16.383  1.00 10.00      A   
ATOM   4270  CE1 TYR A 450       2.205  29.602 -16.183  1.00 10.00      A   
ATOM   4271  CE2 TYR A 450       0.280  28.885 -17.406  1.00 10.00      A   
ATOM   4272  CZ  TYR A 450       1.402  29.679 -17.299  1.00 10.00      A   
ATOM   4273  OH  TYR A 450       1.723  30.553 -18.311  1.00 10.00      A   
ATOM   4274  HH  TYR A 450       0.964  31.120 -18.494  1.00 10.00      A   
ATOM   4275  C   TYR A 450      -1.325  26.380 -12.433  1.00 10.00      A   
ATOM   4276  O   TYR A 450      -2.483  26.118 -12.764  1.00 10.00      A   
ATOM   4277  N   ILE A 451      -0.673  25.718 -11.483  1.00 10.00      A   
ATOM   4278  HN  ILE A 451       0.245  25.989 -11.259  1.00 10.00      A   
ATOM   4279  CA  ILE A 451      -1.276  24.600 -10.761  1.00 10.00      A   
ATOM   4280  CB  ILE A 451      -0.294  23.998  -9.722  1.00 10.00      A   
ATOM   4281  CG1 ILE A 451       0.820  23.220 -10.434  1.00 10.00      A   
ATOM   4282  CG2 ILE A 451      -1.016  23.104  -8.716  1.00 10.00      A   
ATOM   4283  CD1 ILE A 451       1.928  22.743  -9.519  1.00 10.00      A   
ATOM   4284  C   ILE A 451      -2.573  25.025 -10.073  1.00 10.00      A   
ATOM   4285  O   ILE A 451      -3.598  24.366 -10.210  1.00 10.00      A   
ATOM   4286  N   GLY A 452      -2.532  26.146  -9.369  1.00 10.00      A   
ATOM   4287  HN  GLY A 452      -1.691  26.651  -9.318  1.00 10.00      A   
ATOM   4288  CA  GLY A 452      -3.708  26.625  -8.667  1.00 10.00      A   
ATOM   4289  C   GLY A 452      -4.829  27.062  -9.592  1.00 10.00      A   
ATOM   4290  O   GLY A 452      -5.998  27.061  -9.208  1.00 10.00      A   
ATOM   4291  N   THR A 453      -4.481  27.415 -10.820  1.00 10.00      A   
ATOM   4292  HN  THR A 453      -3.539  27.363 -11.084  1.00 10.00      A   
ATOM   4293  CA  THR A 453      -5.468  27.871 -11.787  1.00 10.00      A   
ATOM   4294  CB  THR A 453      -4.869  28.964 -12.709  1.00 10.00      A   
ATOM   4295  OG1 THR A 453      -4.208  29.964 -11.914  1.00 10.00      A   
ATOM   4296  HG1 THR A 453      -3.385  29.599 -11.560  1.00 10.00      A   
ATOM   4297  CG2 THR A 453      -5.956  29.634 -13.541  1.00 10.00      A   
ATOM   4298  C   THR A 453      -6.019  26.718 -12.638  1.00 10.00      A   
ATOM   4299  O   THR A 453      -7.160  26.767 -13.105  1.00 10.00      A   
ATOM   4300  N   TYR A 454      -5.228  25.664 -12.819  1.00 10.00      A   
ATOM   4301  HN  TYR A 454      -4.345  25.641 -12.384  1.00 10.00      A   
ATOM   4302  CA  TYR A 454      -5.653  24.541 -13.652  1.00 10.00      A   
ATOM   4303  CB  TYR A 454      -4.641  24.271 -14.771  1.00 10.00      A   
ATOM   4304  CG  TYR A 454      -4.582  25.376 -15.800  1.00 10.00      A   
ATOM   4305  CD1 TYR A 454      -3.609  26.362 -15.733  1.00 10.00      A   
ATOM   4306  CD2 TYR A 454      -5.510  25.442 -16.829  1.00 10.00      A   
ATOM   4307  CE1 TYR A 454      -3.562  27.383 -16.661  1.00 10.00      A   
ATOM   4308  CE2 TYR A 454      -5.469  26.457 -17.763  1.00 10.00      A   
ATOM   4309  CZ  TYR A 454      -4.496  27.426 -17.673  1.00 10.00      A   
ATOM   4310  OH  TYR A 454      -4.461  28.444 -18.601  1.00 10.00      A   
ATOM   4311  HH  TYR A 454      -5.367  28.683 -18.843  1.00 10.00      A   
ATOM   4312  C   TYR A 454      -5.960  23.263 -12.873  1.00 10.00      A   
ATOM   4313  O   TYR A 454      -6.992  22.632 -13.103  1.00 10.00      A   
ATOM   4314  N   ALA A 455      -5.075  22.877 -11.967  1.00 10.00      A   
ATOM   4315  HN  ALA A 455      -4.281  23.430 -11.806  1.00 10.00      A   
ATOM   4316  CA  ALA A 455      -5.262  21.658 -11.186  1.00 10.00      A   
ATOM   4317  CB  ALA A 455      -3.952  21.211 -10.561  1.00 10.00      A   
ATOM   4318  C   ALA A 455      -6.352  21.817 -10.128  1.00 10.00      A   
ATOM   4319  O   ALA A 455      -6.089  22.165  -8.977  1.00 10.00      A   
ATOM   4320  N   LYS A 456      -7.585  21.566 -10.532  1.00 10.00      A   
ATOM   4321  HN  LYS A 456      -7.739  21.318 -11.470  1.00 10.00      A   
ATOM   4322  CA  LYS A 456      -8.717  21.674  -9.627  1.00 10.00      A   
ATOM   4323  CB  LYS A 456      -9.943  22.230 -10.353  1.00 10.00      A   
ATOM   4324  CG  LYS A 456      -9.823  23.698 -10.732  1.00 10.00      A   
ATOM   4325  CD  LYS A 456      -9.680  24.575  -9.500  1.00 10.00      A   
ATOM   4326  CE  LYS A 456      -9.397  26.020  -9.878  1.00 10.00      A   
ATOM   4327  NZ  LYS A 456      -9.208  26.879  -8.681  1.00 10.00      A   
ATOM   4328  HZ1 LYS A 456     -10.101  26.963  -8.154  1.00 10.00      A   
ATOM   4329  HZ2 LYS A 456      -8.902  27.828  -8.966  1.00 10.00      A   
ATOM   4330  HZ3 LYS A 456      -8.487  26.466  -8.051  1.00 10.00      A   
ATOM   4331  C   LYS A 456      -9.038  20.334  -8.976  1.00 10.00      A   
ATOM   4332  O   LYS A 456      -9.436  20.282  -7.809  1.00 10.00      A   
ATOM   4333  N   LYS A 457      -8.842  19.253  -9.721  1.00 10.00      A   
ATOM   4334  HN  LYS A 457      -8.496  19.354 -10.635  1.00 10.00      A   
ATOM   4335  CA  LYS A 457      -9.125  17.917  -9.211  1.00 10.00      A   
ATOM   4336  CB  LYS A 457      -9.751  17.028 -10.290  1.00 10.00      A   
ATOM   4337  CG  LYS A 457     -11.242  17.255 -10.501  1.00 10.00      A   
ATOM   4338  CD  LYS A 457     -11.907  16.024 -11.105  1.00 10.00      A   
ATOM   4339  CE  LYS A 457     -13.409  16.212 -11.268  1.00 10.00      A   
ATOM   4340  NZ  LYS A 457     -14.082  16.533  -9.981  1.00 10.00      A   
ATOM   4341  HZ1 LYS A 457     -13.789  17.470  -9.648  1.00 10.00      A   
ATOM   4342  HZ2 LYS A 457     -13.831  15.831  -9.257  1.00 10.00      A   
ATOM   4343  HZ3 LYS A 457     -15.116  16.532 -10.106  1.00 10.00      A   
ATOM   4344  C   LYS A 457      -7.883  17.260  -8.624  1.00 10.00      A   
ATOM   4345  O   LYS A 457      -7.893  16.073  -8.309  1.00 10.00      A   
ATOM   4346  N   MET A 458      -6.819  18.036  -8.476  1.00 10.00      A   
ATOM   4347  HN  MET A 458      -6.871  18.977  -8.742  1.00 10.00      A   
ATOM   4348  CA  MET A 458      -5.580  17.520  -7.910  1.00 10.00      A   
ATOM   4349  CB  MET A 458      -4.446  18.526  -8.101  1.00 10.00      A   
ATOM   4350  CG  MET A 458      -3.068  17.981  -7.766  1.00 10.00      A   
ATOM   4351  SD  MET A 458      -2.007  19.219  -7.002  1.00 10.00      A   
ATOM   4352  CE  MET A 458      -2.715  19.290  -5.357  1.00 10.00      A   
ATOM   4353  C   MET A 458      -5.781  17.224  -6.425  1.00 10.00      A   
ATOM   4354  O   MET A 458      -6.186  18.100  -5.658  1.00 10.00      A   
ATOM   4355  N   GLU A 459      -5.513  15.988  -6.027  1.00 10.00      A   
ATOM   4356  HN  GLU A 459      -5.191  15.333  -6.686  1.00 10.00      A   
ATOM   4357  CA  GLU A 459      -5.684  15.578  -4.641  1.00 10.00      A   
ATOM   4358  CB  GLU A 459      -6.394  14.223  -4.561  1.00 10.00      A   
ATOM   4359  CG  GLU A 459      -7.755  14.193  -5.236  1.00 10.00      A   
ATOM   4360  CD  GLU A 459      -8.630  13.057  -4.748  1.00 10.00      A   
ATOM   4361  OE1 GLU A 459      -8.095  11.964  -4.461  1.00 10.00      A   
ATOM   4362  OE2 GLU A 459      -9.856  13.258  -4.635  1.00 10.00      A   
ATOM   4363  C   GLU A 459      -4.357  15.512  -3.893  1.00 10.00      A   
ATOM   4364  O   GLU A 459      -4.331  15.573  -2.663  1.00 10.00      A   
ATOM   4365  N   MET A 460      -3.261  15.391  -4.630  1.00 10.00      A   
ATOM   4366  HN  MET A 460      -3.337  15.369  -5.609  1.00 10.00      A   
ATOM   4367  CA  MET A 460      -1.941  15.298  -4.010  1.00 10.00      A   
ATOM   4368  CB  MET A 460      -1.605  13.836  -3.704  1.00 10.00      A   
ATOM   4369  CG  MET A 460      -0.222  13.631  -3.114  1.00 10.00      A   
ATOM   4370  SD  MET A 460       0.089  11.933  -2.610  1.00 10.00      A   
ATOM   4371  CE  MET A 460       1.843  12.029  -2.265  1.00 10.00      A   
ATOM   4372  C   MET A 460      -0.853  15.922  -4.882  1.00 10.00      A   
ATOM   4373  O   MET A 460      -0.867  15.777  -6.109  1.00 10.00      A   
ATOM   4374  N   LEU A 461       0.101  16.593  -4.237  1.00 10.00      A   
ATOM   4375  HN  LEU A 461       0.077  16.638  -3.254  1.00 10.00      A   
ATOM   4376  CA  LEU A 461       1.198  17.244  -4.943  1.00 10.00      A   
ATOM   4377  CB  LEU A 461       0.842  18.698  -5.256  1.00 10.00      A   
ATOM   4378  CG  LEU A 461       1.888  19.500  -6.032  1.00 10.00      A   
ATOM   4379  CD1 LEU A 461       2.014  18.978  -7.454  1.00 10.00      A   
ATOM   4380  CD2 LEU A 461       1.536  20.981  -6.032  1.00 10.00      A   
ATOM   4381  C   LEU A 461       2.477  17.201  -4.116  1.00 10.00      A   
ATOM   4382  O   LEU A 461       2.564  17.826  -3.061  1.00 10.00      A   
ATOM   4383  N   SER A 462       3.461  16.456  -4.591  1.00 10.00      A   
ATOM   4384  HN  SER A 462       3.323  15.957  -5.424  1.00 10.00      A   
ATOM   4385  CA  SER A 462       4.740  16.346  -3.902  1.00 10.00      A   
ATOM   4386  CB  SER A 462       5.374  14.987  -4.197  1.00 10.00      A   
ATOM   4387  OG  SER A 462       4.464  13.935  -3.918  1.00 10.00      A   
ATOM   4388  HG  SER A 462       4.135  14.036  -3.005  1.00 10.00      A   
ATOM   4389  C   SER A 462       5.674  17.470  -4.340  1.00 10.00      A   
ATOM   4390  O   SER A 462       6.111  17.511  -5.494  1.00 10.00      A   
ATOM   4391  N   VAL A 463       5.973  18.384  -3.422  1.00 10.00      A   
ATOM   4392  HN  VAL A 463       5.599  18.295  -2.515  1.00 10.00      A   
ATOM   4393  CA  VAL A 463       6.844  19.513  -3.724  1.00 10.00      A   
ATOM   4394  CB  VAL A 463       6.204  20.853  -3.299  1.00 10.00      A   
ATOM   4395  CG1 VAL A 463       7.044  22.029  -3.776  1.00 10.00      A   
ATOM   4396  CG2 VAL A 463       4.782  20.961  -3.830  1.00 10.00      A   
ATOM   4397  C   VAL A 463       8.208  19.362  -3.050  1.00 10.00      A   
ATOM   4398  O   VAL A 463       8.308  19.297  -1.821  1.00 10.00      A   
ATOM   4399  N   ALA A 464       9.256  19.323  -3.862  1.00 10.00      A   
ATOM   4400  HN  ALA A 464       9.115  19.400  -4.830  1.00 10.00      A   
ATOM   4401  CA  ALA A 464      10.611  19.176  -3.356  1.00 10.00      A   
ATOM   4402  CB  ALA A 464      11.070  17.733  -3.490  1.00 10.00      A   
ATOM   4403  C   ALA A 464      11.572  20.108  -4.084  1.00 10.00      A   
ATOM   4404  O   ALA A 464      11.754  19.994  -5.298  1.00 10.00      A   
ATOM   4405  N   PHE A 465      12.174  21.027  -3.333  1.00 10.00      A   
ATOM   4406  HN  PHE A 465      11.965  21.063  -2.373  1.00 10.00      A   
ATOM   4407  CA  PHE A 465      13.132  21.992  -3.881  1.00 10.00      A   
ATOM   4408  CB  PHE A 465      14.405  21.293  -4.381  1.00 10.00      A   
ATOM   4409  CG  PHE A 465      15.229  20.625  -3.314  1.00 10.00      A   
ATOM   4410  CD1 PHE A 465      14.977  19.314  -2.936  1.00 10.00      A   
ATOM   4411  CD2 PHE A 465      16.268  21.308  -2.697  1.00 10.00      A   
ATOM   4412  CE1 PHE A 465      15.744  18.696  -1.967  1.00 10.00      A   
ATOM   4413  CE2 PHE A 465      17.036  20.698  -1.727  1.00 10.00      A   
ATOM   4414  CZ  PHE A 465      16.775  19.390  -1.360  1.00 10.00      A   
ATOM   4415  C   PHE A 465      12.521  22.832  -5.003  1.00 10.00      A   
ATOM   4416  O   PHE A 465      12.991  22.793  -6.142  1.00 10.00      A   
ATOM   4417  N   ALA A 466      11.477  23.582  -4.683  1.00 10.00      A   
ATOM   4418  HN  ALA A 466      11.141  23.574  -3.762  1.00 10.00      A   
ATOM   4419  CA  ALA A 466      10.817  24.419  -5.673  1.00 10.00      A   
ATOM   4420  CB  ALA A 466       9.752  23.627  -6.409  1.00 10.00      A   
ATOM   4421  C   ALA A 466      10.205  25.659  -5.038  1.00 10.00      A   
ATOM   4422  O   ALA A 466      10.071  25.743  -3.817  1.00 10.00      A   
ATOM   4423  N   GLY A 467       9.843  26.619  -5.876  1.00 10.00      A   
ATOM   4424  HN  GLY A 467      10.007  26.504  -6.838  1.00 10.00      A   
ATOM   4425  CA  GLY A 467       9.240  27.843  -5.393  1.00 10.00      A   
ATOM   4426  C   GLY A 467      10.245  28.967  -5.311  1.00 10.00      A   
ATOM   4427  O   GLY A 467      11.449  28.718  -5.234  1.00 10.00      A   
ATOM   4428  N   ASP A 468       9.761  30.202  -5.344  1.00 10.00      A   
ATOM   4429  HN  ASP A 468       8.784  30.341  -5.428  1.00 10.00      A   
ATOM   4430  CA  ASP A 468      10.637  31.363  -5.264  1.00 10.00      A   
ATOM   4431  CB  ASP A 468      10.617  32.155  -6.576  1.00 10.00      A   
ATOM   4432  CG  ASP A 468      11.950  32.814  -6.885  1.00 10.00      A   
ATOM   4433  OD1 ASP A 468      12.392  33.672  -6.095  1.00 10.00      A   
ATOM   4434  OD2 ASP A 468      12.559  32.481  -7.929  1.00 10.00      A   
ATOM   4435  C   ASP A 468      10.225  32.253  -4.097  1.00 10.00      A   
ATOM   4436  O   ASP A 468      11.058  32.656  -3.281  1.00 10.00      A   
ATOM   4437  N   SER A 469       8.931  32.525  -4.003  1.00 10.00      A   
ATOM   4438  HN  SER A 469       8.307  32.135  -4.663  1.00 10.00      A   
ATOM   4439  CA  SER A 469       8.402  33.364  -2.935  1.00 10.00      A   
ATOM   4440  CB  SER A 469       7.765  34.640  -3.502  1.00 10.00      A   
ATOM   4441  OG  SER A 469       7.840  34.674  -4.919  1.00 10.00      A   
ATOM   4442  HG  SER A 469       7.174  34.063  -5.286  1.00 10.00      A   
ATOM   4443  C   SER A 469       7.395  32.591  -2.080  1.00 10.00      A   
ATOM   4444  O   SER A 469       7.286  31.368  -2.184  1.00 10.00      A   
ATOM   4445  N   ASP A 470       6.661  33.303  -1.231  1.00 10.00      A   
ATOM   4446  HN  ASP A 470       6.792  34.275  -1.181  1.00 10.00      A   
ATOM   4447  CA  ASP A 470       5.670  32.675  -0.357  1.00 10.00      A   
ATOM   4448  CB  ASP A 470       5.412  33.563   0.862  1.00 10.00      A   
ATOM   4449  CG  ASP A 470       5.223  32.783   2.144  1.00 10.00      A   
ATOM   4450  OD1 ASP A 470       4.133  32.215   2.350  1.00 10.00      A   
ATOM   4451  OD2 ASP A 470       6.164  32.757   2.961  1.00 10.00      A   
ATOM   4452  C   ASP A 470       4.361  32.439  -1.101  1.00 10.00      A   
ATOM   4453  O   ASP A 470       3.570  31.567  -0.738  1.00 10.00      A   
ATOM   4454  N   LEU A 471       4.144  33.218  -2.153  1.00 10.00      A   
ATOM   4455  HN  LEU A 471       4.818  33.886  -2.393  1.00 10.00      A   
ATOM   4456  CA  LEU A 471       2.930  33.113  -2.956  1.00 10.00      A   
ATOM   4457  CB  LEU A 471       2.873  34.225  -4.002  1.00 10.00      A   
ATOM   4458  CG  LEU A 471       2.317  35.568  -3.528  1.00 10.00      A   
ATOM   4459  CD1 LEU A 471       2.370  36.589  -4.652  1.00 10.00      A   
ATOM   4460  CD2 LEU A 471       0.893  35.406  -3.019  1.00 10.00      A   
ATOM   4461  C   LEU A 471       2.805  31.755  -3.631  1.00 10.00      A   
ATOM   4462  O   LEU A 471       1.696  31.309  -3.930  1.00 10.00      A   
ATOM   4463  N   GLY A 472       3.943  31.104  -3.864  1.00 10.00      A   
ATOM   4464  HN  GLY A 472       4.792  31.525  -3.607  1.00 10.00      A   
ATOM   4465  CA  GLY A 472       3.955  29.799  -4.501  1.00 10.00      A   
ATOM   4466  C   GLY A 472       2.991  28.815  -3.862  1.00 10.00      A   
ATOM   4467  O   GLY A 472       2.163  28.217  -4.546  1.00 10.00      A   
ATOM   4468  N   MET A 473       3.070  28.665  -2.546  1.00 10.00      A   
ATOM   4469  HN  MET A 473       3.725  29.186  -2.040  1.00 10.00      A   
ATOM   4470  CA  MET A 473       2.193  27.738  -1.843  1.00 10.00      A   
ATOM   4471  CB  MET A 473       2.736  27.369  -0.464  1.00 10.00      A   
ATOM   4472  CG  MET A 473       2.192  26.049   0.062  1.00 10.00      A   
ATOM   4473  SD  MET A 473       3.189  25.358   1.396  1.00 10.00      A   
ATOM   4474  CE  MET A 473       2.506  26.221   2.808  1.00 10.00      A   
ATOM   4475  C   MET A 473       0.767  28.272  -1.748  1.00 10.00      A   
ATOM   4476  O   MET A 473      -0.189  27.494  -1.691  1.00 10.00      A   
ATOM   4477  N   HIS A 474       0.629  29.596  -1.744  1.00 10.00      A   
ATOM   4478  HN  HIS A 474       1.431  30.157  -1.786  1.00 10.00      A   
ATOM   4479  CA  HIS A 474      -0.685  30.230  -1.675  1.00 10.00      A   
ATOM   4480  CB  HIS A 474      -0.562  31.758  -1.558  1.00 10.00      A   
ATOM   4481  CG  HIS A 474      -1.870  32.496  -1.686  1.00 10.00      A   
ATOM   4482  ND1 HIS A 474      -2.746  32.596  -0.630  1.00 10.00      A   
ATOM   4483  CD2 HIS A 474      -2.397  33.138  -2.763  1.00 10.00      A   
ATOM   4484  CE1 HIS A 474      -3.783  33.283  -1.081  1.00 10.00      A   
ATOM   4485  NE2 HIS A 474      -3.614  33.633  -2.362  1.00 10.00      A   
ATOM   4486  HE2 HIS A 474      -4.248  34.144  -2.915  1.00 10.00      A   
ATOM   4487  C   HIS A 474      -1.506  29.872  -2.903  1.00 10.00      A   
ATOM   4488  O   HIS A 474      -2.675  29.513  -2.794  1.00 10.00      A   
ATOM   4489  N   HIS A 475      -0.880  29.967  -4.071  1.00 10.00      A   
ATOM   4490  HN  HIS A 475       0.062  30.263  -4.087  1.00 10.00      A   
ATOM   4491  CA  HIS A 475      -1.551  29.656  -5.329  1.00 10.00      A   
ATOM   4492  CB  HIS A 475      -0.647  29.953  -6.525  1.00 10.00      A   
ATOM   4493  CG  HIS A 475      -0.542  31.411  -6.848  1.00 10.00      A   
ATOM   4494  ND1 HIS A 475      -1.491  32.112  -7.561  1.00 10.00      A   
ATOM   4495  HD1 HIS A 475      -2.319  31.743  -7.942  1.00 10.00      A   
ATOM   4496  CD2 HIS A 475       0.420  32.311  -6.529  1.00 10.00      A   
ATOM   4497  CE1 HIS A 475      -1.087  33.382  -7.647  1.00 10.00      A   
ATOM   4498  NE2 HIS A 475       0.071  33.556  -7.036  1.00 10.00      A   
ATOM   4499  C   HIS A 475      -2.032  28.210  -5.365  1.00 10.00      A   
ATOM   4500  O   HIS A 475      -3.050  27.902  -5.978  1.00 10.00      A   
ATOM   4501  N   VAL A 476      -1.293  27.331  -4.702  1.00 10.00      A   
ATOM   4502  HN  VAL A 476      -0.484  27.639  -4.239  1.00 10.00      A   
ATOM   4503  CA  VAL A 476      -1.654  25.923  -4.646  1.00 10.00      A   
ATOM   4504  CB  VAL A 476      -0.459  25.047  -4.216  1.00 10.00      A   
ATOM   4505  CG1 VAL A 476      -0.871  23.589  -4.101  1.00 10.00      A   
ATOM   4506  CG2 VAL A 476       0.693  25.200  -5.193  1.00 10.00      A   
ATOM   4507  C   VAL A 476      -2.814  25.713  -3.676  1.00 10.00      A   
ATOM   4508  O   VAL A 476      -3.832  25.122  -4.034  1.00 10.00      A   
ATOM   4509  N   LEU A 477      -2.663  26.233  -2.462  1.00 10.00      A   
ATOM   4510  HN  LEU A 477      -1.835  26.722  -2.251  1.00 10.00      A   
ATOM   4511  CA  LEU A 477      -3.685  26.098  -1.427  1.00 10.00      A   
ATOM   4512  CB  LEU A 477      -3.171  26.628  -0.089  1.00 10.00      A   
ATOM   4513  CG  LEU A 477      -2.083  25.794   0.589  1.00 10.00      A   
ATOM   4514  CD1 LEU A 477      -1.472  26.563   1.748  1.00 10.00      A   
ATOM   4515  CD2 LEU A 477      -2.651  24.474   1.077  1.00 10.00      A   
ATOM   4516  C   LEU A 477      -5.000  26.773  -1.821  1.00 10.00      A   
ATOM   4517  O   LEU A 477      -6.070  26.183  -1.687  1.00 10.00      A   
ATOM   4518  N   SER A 478      -4.918  27.992  -2.334  1.00 10.00      A   
ATOM   4519  HN  SER A 478      -4.035  28.416  -2.441  1.00 10.00      A   
ATOM   4520  CA  SER A 478      -6.111  28.722  -2.750  1.00 10.00      A   
ATOM   4521  CB  SER A 478      -5.902  30.233  -2.591  1.00 10.00      A   
ATOM   4522  OG  SER A 478      -5.605  30.573  -1.245  1.00 10.00      A   
ATOM   4523  HG  SER A 478      -5.262  29.796  -0.785  1.00 10.00      A   
ATOM   4524  C   SER A 478      -6.484  28.388  -4.195  1.00 10.00      A   
ATOM   4525  O   SER A 478      -7.370  29.012  -4.780  1.00 10.00      A   
ATOM   4526  N   GLY A 479      -5.810  27.393  -4.762  1.00 10.00      A   
ATOM   4527  HN  GLY A 479      -5.127  26.915  -4.243  1.00 10.00      A   
ATOM   4528  CA  GLY A 479      -6.078  27.007  -6.131  1.00 10.00      A   
ATOM   4529  C   GLY A 479      -6.695  25.629  -6.243  1.00 10.00      A   
ATOM   4530  O   GLY A 479      -7.711  25.451  -6.918  1.00 10.00      A   
ATOM   4531  N   CYS A 480      -6.090  24.652  -5.584  1.00 10.00      A   
ATOM   4532  HN  CYS A 480      -5.288  24.854  -5.050  1.00 10.00      A   
ATOM   4533  CA  CYS A 480      -6.589  23.288  -5.621  1.00 10.00      A   
ATOM   4534  CB  CYS A 480      -5.535  22.328  -5.087  1.00 10.00      A   
ATOM   4535  SG  CYS A 480      -3.943  22.457  -5.930  1.00 10.00      A   
ATOM   4536  HG  CYS A 480      -3.536  23.716  -5.849  1.00 10.00      A   
ATOM   4537  C   CYS A 480      -7.877  23.170  -4.821  1.00 10.00      A   
ATOM   4538  O   CYS A 480      -7.939  23.571  -3.659  1.00 10.00      A   
ATOM   4539  N   ASP A 481      -8.908  22.624  -5.445  1.00 10.00      A   
ATOM   4540  HN  ASP A 481      -8.801  22.316  -6.369  1.00 10.00      A   
ATOM   4541  CA  ASP A 481     -10.204  22.484  -4.789  1.00 10.00      A   
ATOM   4542  CB  ASP A 481     -11.319  22.891  -5.752  1.00 10.00      A   
ATOM   4543  CG  ASP A 481     -12.620  23.218  -5.049  1.00 10.00      A   
ATOM   4544  OD1 ASP A 481     -12.580  23.831  -3.963  1.00 10.00      A   
ATOM   4545  OD2 ASP A 481     -13.693  22.883  -5.594  1.00 10.00      A   
ATOM   4546  C   ASP A 481     -10.440  21.065  -4.274  1.00 10.00      A   
ATOM   4547  O   ASP A 481     -11.333  20.823  -3.458  1.00 10.00      A   
ATOM   4548  N   SER A 482      -9.638  20.125  -4.742  1.00 10.00      A   
ATOM   4549  HN  SER A 482      -8.947  20.359  -5.396  1.00 10.00      A   
ATOM   4550  CA  SER A 482      -9.778  18.738  -4.322  1.00 10.00      A   
ATOM   4551  CB  SER A 482      -9.970  17.843  -5.545  1.00 10.00      A   
ATOM   4552  OG  SER A 482     -10.874  18.436  -6.466  1.00 10.00      A   
ATOM   4553  HG  SER A 482     -10.437  19.178  -6.910  1.00 10.00      A   
ATOM   4554  C   SER A 482      -8.561  18.284  -3.517  1.00 10.00      A   
ATOM   4555  O   SER A 482      -8.250  17.092  -3.462  1.00 10.00      A   
ATOM   4556  N   LEU A 483      -7.895  19.245  -2.884  1.00 10.00      A   
ATOM   4557  HN  LEU A 483      -8.219  20.167  -2.952  1.00 10.00      A   
ATOM   4558  CA  LEU A 483      -6.703  18.971  -2.087  1.00 10.00      A   
ATOM   4559  CB  LEU A 483      -6.135  20.271  -1.516  1.00 10.00      A   
ATOM   4560  CG  LEU A 483      -4.777  20.715  -2.062  1.00 10.00      A   
ATOM   4561  CD1 LEU A 483      -4.418  22.088  -1.523  1.00 10.00      A   
ATOM   4562  CD2 LEU A 483      -3.699  19.706  -1.699  1.00 10.00      A   
ATOM   4563  C   LEU A 483      -6.973  17.976  -0.962  1.00 10.00      A   
ATOM   4564  O   LEU A 483      -7.950  18.108  -0.219  1.00 10.00      A   
ATOM   4565  N   ARG A 484      -6.109  16.970  -0.854  1.00 10.00      A   
ATOM   4566  HN  ARG A 484      -5.358  16.914  -1.488  1.00 10.00      A   
ATOM   4567  CA  ARG A 484      -6.237  15.951   0.174  1.00 10.00      A   
ATOM   4568  CB  ARG A 484      -6.660  14.614  -0.442  1.00 10.00      A   
ATOM   4569  CG  ARG A 484      -8.156  14.477  -0.680  1.00 10.00      A   
ATOM   4570  CD  ARG A 484      -8.507  13.083  -1.177  1.00 10.00      A   
ATOM   4571  NE  ARG A 484      -7.849  12.051  -0.383  1.00 10.00      A   
ATOM   4572  HE  ARG A 484      -7.917  12.128   0.595  1.00 10.00      A   
ATOM   4573  CZ  ARG A 484      -7.196  11.010  -0.905  1.00 10.00      A   
ATOM   4574  NH1 ARG A 484      -7.121  10.838  -2.216  1.00 10.00      A   
ATOM   4575 HH11 ARG A 484      -6.611  10.010  -2.601  1.00 10.00      A   
ATOM   4576 HH12 ARG A 484      -7.570  11.520  -2.875  1.00 10.00      A   
ATOM   4577  NH2 ARG A 484      -6.588  10.161  -0.108  1.00 10.00      A   
ATOM   4578 HH21 ARG A 484      -6.071   9.334  -0.513  1.00 10.00      A   
ATOM   4579 HH22 ARG A 484      -6.607  10.290   0.923  1.00 10.00      A   
ATOM   4580  C   ARG A 484      -4.920  15.788   0.922  1.00 10.00      A   
ATOM   4581  O   ARG A 484      -4.852  15.997   2.135  1.00 10.00      A   
ATOM   4582  N   LYS A 485      -3.884  15.421   0.184  1.00 10.00      A   
ATOM   4583  HN  LYS A 485      -4.010  15.294  -0.784  1.00 10.00      A   
ATOM   4584  CA  LYS A 485      -2.555  15.228   0.750  1.00 10.00      A   
ATOM   4585  CB  LYS A 485      -2.054  13.797   0.479  1.00 10.00      A   
ATOM   4586  CG  LYS A 485      -2.859  12.700   1.165  1.00 10.00      A   
ATOM   4587  CD  LYS A 485      -2.078  11.391   1.247  1.00 10.00      A   
ATOM   4588  CE  LYS A 485      -2.618  10.345   0.282  1.00 10.00      A   
ATOM   4589  NZ  LYS A 485      -2.319   8.958   0.735  1.00 10.00      A   
ATOM   4590  HZ1 LYS A 485      -3.198   8.390   0.760  1.00 10.00      A   
ATOM   4591  HZ2 LYS A 485      -1.906   8.968   1.685  1.00 10.00      A   
ATOM   4592  HZ3 LYS A 485      -1.645   8.504   0.086  1.00 10.00      A   
ATOM   4593  C   LYS A 485      -1.599  16.248   0.137  1.00 10.00      A   
ATOM   4594  O   LYS A 485      -1.693  16.543  -1.057  1.00 10.00      A   
ATOM   4595  N   LEU A 486      -0.695  16.795   0.944  1.00 10.00      A   
ATOM   4596  HN  LEU A 486      -0.653  16.514   1.885  1.00 10.00      A   
ATOM   4597  CA  LEU A 486       0.256  17.785   0.455  1.00 10.00      A   
ATOM   4598  CB  LEU A 486      -0.379  19.184   0.427  1.00 10.00      A   
ATOM   4599  CG  LEU A 486       0.369  20.257  -0.368  1.00 10.00      A   
ATOM   4600  CD1 LEU A 486       0.334  19.946  -1.856  1.00 10.00      A   
ATOM   4601  CD2 LEU A 486      -0.211  21.635  -0.092  1.00 10.00      A   
ATOM   4602  C   LEU A 486       1.525  17.804   1.306  1.00 10.00      A   
ATOM   4603  O   LEU A 486       1.490  18.169   2.485  1.00 10.00      A   
ATOM   4604  N   GLU A 487       2.642  17.397   0.715  1.00 10.00      A   
ATOM   4605  HN  GLU A 487       2.607  17.087  -0.216  1.00 10.00      A   
ATOM   4606  CA  GLU A 487       3.916  17.395   1.420  1.00 10.00      A   
ATOM   4607  CB  GLU A 487       4.456  15.971   1.653  1.00 10.00      A   
ATOM   4608  CG  GLU A 487       4.979  15.258   0.417  1.00 10.00      A   
ATOM   4609  CD  GLU A 487       3.985  14.275  -0.158  1.00 10.00      A   
ATOM   4610  OE1 GLU A 487       3.720  14.345  -1.374  1.00 10.00      A   
ATOM   4611  OE2 GLU A 487       3.466  13.427   0.607  1.00 10.00      A   
ATOM   4612  C   GLU A 487       4.930  18.285   0.704  1.00 10.00      A   
ATOM   4613  O   GLU A 487       5.131  18.175  -0.507  1.00 10.00      A   
ATOM   4614  N   ILE A 488       5.538  19.192   1.452  1.00 10.00      A   
ATOM   4615  HN  ILE A 488       5.318  19.250   2.410  1.00 10.00      A   
ATOM   4616  CA  ILE A 488       6.516  20.110   0.896  1.00 10.00      A   
ATOM   4617  CB  ILE A 488       6.021  21.575   0.975  1.00 10.00      A   
ATOM   4618  CG1 ILE A 488       4.656  21.738   0.302  1.00 10.00      A   
ATOM   4619  CG2 ILE A 488       7.036  22.529   0.366  1.00 10.00      A   
ATOM   4620  CD1 ILE A 488       3.486  21.680   1.264  1.00 10.00      A   
ATOM   4621  C   ILE A 488       7.841  19.992   1.642  1.00 10.00      A   
ATOM   4622  O   ILE A 488       7.884  20.093   2.869  1.00 10.00      A   
ATOM   4623  N   ARG A 489       8.920  19.763   0.904  1.00 10.00      A   
ATOM   4624  HN  ARG A 489       8.823  19.668  -0.072  1.00 10.00      A   
ATOM   4625  CA  ARG A 489      10.238  19.643   1.508  1.00 10.00      A   
ATOM   4626  CB  ARG A 489      10.721  18.187   1.525  1.00 10.00      A   
ATOM   4627  CG  ARG A 489      11.189  17.653   0.178  1.00 10.00      A   
ATOM   4628  CD  ARG A 489      12.381  16.721   0.338  1.00 10.00      A   
ATOM   4629  NE  ARG A 489      13.513  17.377   0.998  1.00 10.00      A   
ATOM   4630  HE  ARG A 489      13.411  18.328   1.228  1.00 10.00      A   
ATOM   4631  CZ  ARG A 489      14.656  16.761   1.312  1.00 10.00      A   
ATOM   4632  NH1 ARG A 489      14.830  15.478   1.028  1.00 10.00      A   
ATOM   4633 HH11 ARG A 489      14.075  14.939   0.553  1.00 10.00      A   
ATOM   4634 HH12 ARG A 489      15.722  14.999   1.281  1.00 10.00      A   
ATOM   4635  NH2 ARG A 489      15.622  17.437   1.913  1.00 10.00      A   
ATOM   4636 HH21 ARG A 489      16.519  16.965   2.165  1.00 10.00      A   
ATOM   4637 HH22 ARG A 489      15.492  18.456   2.141  1.00 10.00      A   
ATOM   4638  C   ARG A 489      11.257  20.544   0.818  1.00 10.00      A   
ATOM   4639  O   ARG A 489      11.269  20.663  -0.412  1.00 10.00      A   
ATOM   4640  N   ASP A 490      12.088  21.194   1.629  1.00 10.00      A   
ATOM   4641  HN  ASP A 490      11.985  21.075   2.600  1.00 10.00      A   
ATOM   4642  CA  ASP A 490      13.144  22.086   1.141  1.00 10.00      A   
ATOM   4643  CB  ASP A 490      14.323  21.298   0.564  1.00 10.00      A   
ATOM   4644  CG  ASP A 490      15.318  20.877   1.624  1.00 10.00      A   
ATOM   4645  OD1 ASP A 490      16.398  21.496   1.716  1.00 10.00      A   
ATOM   4646  OD2 ASP A 490      15.018  19.928   2.378  1.00 10.00      A   
ATOM   4647  C   ASP A 490      12.636  23.118   0.140  1.00 10.00      A   
ATOM   4648  O   ASP A 490      12.969  23.076  -1.044  1.00 10.00      A   
ATOM   4649  N   CYS A 491      11.821  24.036   0.622  1.00 10.00      A   
ATOM   4650  HN  CYS A 491      11.596  24.021   1.576  1.00 10.00      A   
ATOM   4651  CA  CYS A 491      11.266  25.085  -0.214  1.00 10.00      A   
ATOM   4652  CB  CYS A 491       9.856  24.714  -0.672  1.00 10.00      A   
ATOM   4653  SG  CYS A 491       9.776  23.202  -1.659  1.00 10.00      A   
ATOM   4654  HG  CYS A 491      10.441  22.256  -1.007  1.00 10.00      A   
ATOM   4655  C   CYS A 491      11.261  26.400   0.558  1.00 10.00      A   
ATOM   4656  O   CYS A 491      11.130  26.402   1.784  1.00 10.00      A   
ATOM   4657  N   PRO A 492      11.406  27.537  -0.145  1.00 10.00      A   
ATOM   4658  CA  PRO A 492      11.444  28.869   0.479  1.00 10.00      A   
ATOM   4659  CB  PRO A 492      11.982  29.760  -0.642  1.00 10.00      A   
ATOM   4660  CG  PRO A 492      11.519  29.094  -1.889  1.00 10.00      A   
ATOM   4661  CD  PRO A 492      11.548  27.616  -1.612  1.00 10.00      A   
ATOM   4662  C   PRO A 492      10.071  29.364   0.931  1.00 10.00      A   
ATOM   4663  O   PRO A 492       9.844  30.571   1.041  1.00 10.00      A   
ATOM   4664  N   PHE A 493       9.167  28.440   1.203  1.00 10.00      A   
ATOM   4665  HN  PHE A 493       9.411  27.495   1.125  1.00 10.00      A   
ATOM   4666  CA  PHE A 493       7.833  28.798   1.650  1.00 10.00      A   
ATOM   4667  CB  PHE A 493       6.840  27.664   1.373  1.00 10.00      A   
ATOM   4668  CG  PHE A 493       6.696  27.309  -0.082  1.00 10.00      A   
ATOM   4669  CD1 PHE A 493       6.498  25.994  -0.465  1.00 10.00      A   
ATOM   4670  CD2 PHE A 493       6.753  28.283  -1.064  1.00 10.00      A   
ATOM   4671  CE1 PHE A 493       6.365  25.656  -1.796  1.00 10.00      A   
ATOM   4672  CE2 PHE A 493       6.621  27.952  -2.399  1.00 10.00      A   
ATOM   4673  CZ  PHE A 493       6.425  26.636  -2.765  1.00 10.00      A   
ATOM   4674  C   PHE A 493       7.872  29.115   3.139  1.00 10.00      A   
ATOM   4675  O   PHE A 493       8.406  28.335   3.932  1.00 10.00      A   
ATOM   4676  N   GLY A 494       7.343  30.266   3.510  1.00 10.00      A   
ATOM   4677  HN  GLY A 494       6.948  30.860   2.836  1.00 10.00      A   
ATOM   4678  CA  GLY A 494       7.332  30.660   4.897  1.00 10.00      A   
ATOM   4679  C   GLY A 494       5.986  30.427   5.541  1.00 10.00      A   
ATOM   4680  O   GLY A 494       5.264  29.497   5.177  1.00 10.00      A   
ATOM   4681  N   ASP A 495       5.640  31.284   6.486  1.00 10.00      A   
ATOM   4682  HN  ASP A 495       6.248  32.021   6.707  1.00 10.00      A   
ATOM   4683  CA  ASP A 495       4.375  31.167   7.200  1.00 10.00      A   
ATOM   4684  CB  ASP A 495       4.602  31.110   8.716  1.00 10.00      A   
ATOM   4685  CG  ASP A 495       5.575  32.161   9.223  1.00 10.00      A   
ATOM   4686  OD1 ASP A 495       6.608  31.785   9.824  1.00 10.00      A   
ATOM   4687  OD2 ASP A 495       5.315  33.366   9.029  1.00 10.00      A   
ATOM   4688  C   ASP A 495       3.417  32.299   6.835  1.00 10.00      A   
ATOM   4689  O   ASP A 495       2.378  32.477   7.474  1.00 10.00      A   
ATOM   4690  N   LYS A 496       3.755  33.046   5.793  1.00 10.00      A   
ATOM   4691  HN  LYS A 496       4.579  32.838   5.302  1.00 10.00      A   
ATOM   4692  CA  LYS A 496       2.923  34.161   5.351  1.00 10.00      A   
ATOM   4693  CB  LYS A 496       3.671  35.038   4.346  1.00 10.00      A   
ATOM   4694  CG  LYS A 496       5.104  35.353   4.741  1.00 10.00      A   
ATOM   4695  CD  LYS A 496       5.778  36.245   3.712  1.00 10.00      A   
ATOM   4696  CE  LYS A 496       7.292  36.147   3.804  1.00 10.00      A   
ATOM   4697  NZ  LYS A 496       7.796  34.839   3.303  1.00 10.00      A   
ATOM   4698  HZ1 LYS A 496       8.051  34.915   2.300  1.00 10.00      A   
ATOM   4699  HZ2 LYS A 496       7.059  34.104   3.402  1.00 10.00      A   
ATOM   4700  HZ3 LYS A 496       8.634  34.545   3.845  1.00 10.00      A   
ATOM   4701  C   LYS A 496       1.623  33.656   4.738  1.00 10.00      A   
ATOM   4702  O   LYS A 496       0.533  33.918   5.251  1.00 10.00      A   
ATOM   4703  N   ALA A 497       1.743  32.913   3.649  1.00 10.00      A   
ATOM   4704  HN  ALA A 497       2.644  32.719   3.292  1.00 10.00      A   
ATOM   4705  CA  ALA A 497       0.575  32.372   2.969  1.00 10.00      A   
ATOM   4706  CB  ALA A 497       0.931  31.962   1.552  1.00 10.00      A   
ATOM   4707  C   ALA A 497       0.015  31.185   3.740  1.00 10.00      A   
ATOM   4708  O   ALA A 497      -1.156  30.827   3.600  1.00 10.00      A   
ATOM   4709  N   LEU A 498       0.866  30.589   4.562  1.00 10.00      A   
ATOM   4710  HN  LEU A 498       1.782  30.934   4.622  1.00 10.00      A   
ATOM   4711  CA  LEU A 498       0.483  29.440   5.371  1.00 10.00      A   
ATOM   4712  CB  LEU A 498       1.689  28.900   6.147  1.00 10.00      A   
ATOM   4713  CG  LEU A 498       1.408  27.754   7.126  1.00 10.00      A   
ATOM   4714  CD1 LEU A 498       0.969  26.500   6.382  1.00 10.00      A   
ATOM   4715  CD2 LEU A 498       2.627  27.470   7.987  1.00 10.00      A   
ATOM   4716  C   LEU A 498      -0.641  29.803   6.333  1.00 10.00      A   
ATOM   4717  O   LEU A 498      -1.681  29.148   6.356  1.00 10.00      A   
ATOM   4718  N   LEU A 499      -0.441  30.864   7.105  1.00 10.00      A   
ATOM   4719  HN  LEU A 499       0.403  31.363   7.025  1.00 10.00      A   
ATOM   4720  CA  LEU A 499      -1.444  31.308   8.071  1.00 10.00      A   
ATOM   4721  CB  LEU A 499      -0.839  32.290   9.078  1.00 10.00      A   
ATOM   4722  CG  LEU A 499       0.307  31.754   9.943  1.00 10.00      A   
ATOM   4723  CD1 LEU A 499       0.864  32.851  10.837  1.00 10.00      A   
ATOM   4724  CD2 LEU A 499      -0.152  30.566  10.774  1.00 10.00      A   
ATOM   4725  C   LEU A 499      -2.649  31.931   7.371  1.00 10.00      A   
ATOM   4726  O   LEU A 499      -3.724  32.075   7.956  1.00 10.00      A   
ATOM   4727  N   ALA A 500      -2.457  32.305   6.114  1.00 10.00      A   
ATOM   4728  HN  ALA A 500      -1.567  32.196   5.717  1.00 10.00      A   
ATOM   4729  CA  ALA A 500      -3.520  32.897   5.319  1.00 10.00      A   
ATOM   4730  CB  ALA A 500      -2.924  33.771   4.226  1.00 10.00      A   
ATOM   4731  C   ALA A 500      -4.402  31.810   4.709  1.00 10.00      A   
ATOM   4732  O   ALA A 500      -5.454  32.093   4.133  1.00 10.00      A   
ATOM   4733  N   ASN A 501      -3.961  30.567   4.835  1.00 10.00      A   
ATOM   4734  HN  ASN A 501      -3.109  30.405   5.298  1.00 10.00      A   
ATOM   4735  CA  ASN A 501      -4.699  29.430   4.299  1.00 10.00      A   
ATOM   4736  CB  ASN A 501      -3.930  28.795   3.139  1.00 10.00      A   
ATOM   4737  CG  ASN A 501      -4.091  29.553   1.836  1.00 10.00      A   
ATOM   4738  OD1 ASN A 501      -4.997  29.275   1.048  1.00 10.00      A   
ATOM   4739  ND2 ASN A 501      -3.203  30.504   1.593  1.00 10.00      A   
ATOM   4740 HD21 ASN A 501      -2.498  30.661   2.260  1.00 10.00      A   
ATOM   4741 HD22 ASN A 501      -3.285  31.020   0.758  1.00 10.00      A   
ATOM   4742  C   ASN A 501      -4.944  28.396   5.388  1.00 10.00      A   
ATOM   4743  O   ASN A 501      -5.125  27.213   5.106  1.00 10.00      A   
ATOM   4744  N   ALA A 502      -4.966  28.854   6.631  1.00 10.00      A   
ATOM   4745  HN  ALA A 502      -4.835  29.814   6.787  1.00 10.00      A   
ATOM   4746  CA  ALA A 502      -5.178  27.967   7.773  1.00 10.00      A   
ATOM   4747  CB  ALA A 502      -5.019  28.744   9.073  1.00 10.00      A   
ATOM   4748  C   ALA A 502      -6.547  27.293   7.725  1.00 10.00      A   
ATOM   4749  O   ALA A 502      -6.696  26.133   8.108  1.00 10.00      A   
ATOM   4750  N   SER A 503      -7.537  28.018   7.234  1.00 10.00      A   
ATOM   4751  HN  SER A 503      -7.350  28.927   6.915  1.00 10.00      A   
ATOM   4752  CA  SER A 503      -8.897  27.503   7.157  1.00 10.00      A   
ATOM   4753  CB  SER A 503      -9.877  28.660   6.961  1.00 10.00      A   
ATOM   4754  OG  SER A 503      -9.447  29.807   7.678  1.00 10.00      A   
ATOM   4755  HG  SER A 503      -9.123  30.471   7.055  1.00 10.00      A   
ATOM   4756  C   SER A 503      -9.055  26.462   6.049  1.00 10.00      A   
ATOM   4757  O   SER A 503      -9.961  25.630   6.091  1.00 10.00      A   
ATOM   4758  N   LYS A 504      -8.158  26.499   5.073  1.00 10.00      A   
ATOM   4759  HN  LYS A 504      -7.447  27.172   5.106  1.00 10.00      A   
ATOM   4760  CA  LYS A 504      -8.198  25.562   3.955  1.00 10.00      A   
ATOM   4761  CB  LYS A 504      -7.261  26.039   2.837  1.00 10.00      A   
ATOM   4762  CG  LYS A 504      -7.221  25.141   1.606  1.00 10.00      A   
ATOM   4763  CD  LYS A 504      -8.446  25.338   0.724  1.00 10.00      A   
ATOM   4764  CE  LYS A 504      -8.398  24.439  -0.502  1.00 10.00      A   
ATOM   4765  NZ  LYS A 504      -9.304  24.913  -1.583  1.00 10.00      A   
ATOM   4766  HZ1 LYS A 504     -10.300  24.749  -1.319  1.00 10.00      A   
ATOM   4767  HZ2 LYS A 504      -9.103  24.406  -2.467  1.00 10.00      A   
ATOM   4768  HZ3 LYS A 504      -9.164  25.931  -1.744  1.00 10.00      A   
ATOM   4769  C   LYS A 504      -7.797  24.162   4.412  1.00 10.00      A   
ATOM   4770  O   LYS A 504      -8.196  23.154   3.815  1.00 10.00      A   
ATOM   4771  N   LEU A 505      -7.039  24.110   5.498  1.00 10.00      A   
ATOM   4772  HN  LEU A 505      -6.798  24.949   5.946  1.00 10.00      A   
ATOM   4773  CA  LEU A 505      -6.553  22.851   6.051  1.00 10.00      A   
ATOM   4774  CB  LEU A 505      -5.501  23.104   7.131  1.00 10.00      A   
ATOM   4775  CG  LEU A 505      -4.282  23.921   6.703  1.00 10.00      A   
ATOM   4776  CD1 LEU A 505      -3.354  24.156   7.885  1.00 10.00      A   
ATOM   4777  CD2 LEU A 505      -3.546  23.225   5.569  1.00 10.00      A   
ATOM   4778  C   LEU A 505      -7.679  21.984   6.608  1.00 10.00      A   
ATOM   4779  O   LEU A 505      -7.495  20.787   6.814  1.00 10.00      A   
ATOM   4780  N   GLU A 506      -8.846  22.582   6.838  1.00 10.00      A   
ATOM   4781  HN  GLU A 506      -8.938  23.538   6.649  1.00 10.00      A   
ATOM   4782  CA  GLU A 506      -9.992  21.846   7.367  1.00 10.00      A   
ATOM   4783  CB  GLU A 506     -11.125  22.799   7.765  1.00 10.00      A   
ATOM   4784  CG  GLU A 506     -10.801  23.713   8.937  1.00 10.00      A   
ATOM   4785  CD  GLU A 506     -12.044  24.313   9.569  1.00 10.00      A   
ATOM   4786  OE1 GLU A 506     -12.715  25.143   8.913  1.00 10.00      A   
ATOM   4787  OE2 GLU A 506     -12.359  23.958  10.725  1.00 10.00      A   
ATOM   4788  C   GLU A 506     -10.499  20.812   6.363  1.00 10.00      A   
ATOM   4789  O   GLU A 506     -11.102  19.810   6.743  1.00 10.00      A   
ATOM   4790  N   THR A 507     -10.248  21.060   5.081  1.00 10.00      A   
ATOM   4791  HN  THR A 507      -9.765  21.877   4.838  1.00 10.00      A   
ATOM   4792  CA  THR A 507     -10.685  20.154   4.026  1.00 10.00      A   
ATOM   4793  CB  THR A 507     -11.237  20.938   2.820  1.00 10.00      A   
ATOM   4794  OG1 THR A 507     -10.773  22.298   2.884  1.00 10.00      A   
ATOM   4795  HG1 THR A 507      -9.809  22.313   2.790  1.00 10.00      A   
ATOM   4796  CG2 THR A 507     -12.759  20.918   2.819  1.00 10.00      A   
ATOM   4797  C   THR A 507      -9.557  19.233   3.562  1.00 10.00      A   
ATOM   4798  O   THR A 507      -9.746  18.417   2.662  1.00 10.00      A   
ATOM   4799  N   MET A 508      -8.393  19.353   4.193  1.00 10.00      A   
ATOM   4800  HN  MET A 508      -8.312  19.992   4.933  1.00 10.00      A   
ATOM   4801  CA  MET A 508      -7.237  18.536   3.835  1.00 10.00      A   
ATOM   4802  CB  MET A 508      -5.980  19.400   3.701  1.00 10.00      A   
ATOM   4803  CG  MET A 508      -5.789  20.024   2.329  1.00 10.00      A   
ATOM   4804  SD  MET A 508      -4.200  20.859   2.162  1.00 10.00      A   
ATOM   4805  CE  MET A 508      -3.074  19.547   2.629  1.00 10.00      A   
ATOM   4806  C   MET A 508      -7.010  17.443   4.871  1.00 10.00      A   
ATOM   4807  O   MET A 508      -7.400  17.582   6.026  1.00 10.00      A   
ATOM   4808  N   ARG A 509      -6.365  16.359   4.460  1.00 10.00      A   
ATOM   4809  HN  ARG A 509      -6.048  16.311   3.532  1.00 10.00      A   
ATOM   4810  CA  ARG A 509      -6.102  15.249   5.366  1.00 10.00      A   
ATOM   4811  CB  ARG A 509      -5.972  13.924   4.602  1.00 10.00      A   
ATOM   4812  CG  ARG A 509      -5.761  12.713   5.506  1.00 10.00      A   
ATOM   4813  CD  ARG A 509      -5.067  11.568   4.781  1.00 10.00      A   
ATOM   4814  NE  ARG A 509      -5.998  10.773   3.982  1.00 10.00      A   
ATOM   4815  HE  ARG A 509      -6.947  11.018   4.026  1.00 10.00      A   
ATOM   4816  CZ  ARG A 509      -5.640   9.743   3.213  1.00 10.00      A   
ATOM   4817  NH1 ARG A 509      -4.374   9.363   3.132  1.00 10.00      A   
ATOM   4818 HH11 ARG A 509      -3.638   9.859   3.676  1.00 10.00      A   
ATOM   4819 HH12 ARG A 509      -4.112   8.550   2.512  1.00 10.00      A   
ATOM   4820  NH2 ARG A 509      -6.553   9.066   2.537  1.00 10.00      A   
ATOM   4821 HH21 ARG A 509      -7.563   9.322   2.601  1.00 10.00      A   
ATOM   4822 HH22 ARG A 509      -6.258   8.265   1.921  1.00 10.00      A   
ATOM   4823  C   ARG A 509      -4.844  15.504   6.191  1.00 10.00      A   
ATOM   4824  O   ARG A 509      -4.895  15.559   7.425  1.00 10.00      A   
ATOM   4825  N   SER A 510      -3.724  15.681   5.504  1.00 10.00      A   
ATOM   4826  HN  SER A 510      -3.747  15.650   4.525  1.00 10.00      A   
ATOM   4827  CA  SER A 510      -2.456  15.906   6.171  1.00 10.00      A   
ATOM   4828  CB  SER A 510      -1.741  14.564   6.353  1.00 10.00      A   
ATOM   4829  OG  SER A 510      -1.966  13.712   5.236  1.00 10.00      A   
ATOM   4830  HG  SER A 510      -1.117  13.436   4.869  1.00 10.00      A   
ATOM   4831  C   SER A 510      -1.566  16.870   5.388  1.00 10.00      A   
ATOM   4832  O   SER A 510      -1.486  16.808   4.158  1.00 10.00      A   
ATOM   4833  N   LEU A 511      -0.920  17.773   6.112  1.00 10.00      A   
ATOM   4834  HN  LEU A 511      -1.063  17.795   7.084  1.00 10.00      A   
ATOM   4835  CA  LEU A 511      -0.011  18.739   5.522  1.00 10.00      A   
ATOM   4836  CB  LEU A 511      -0.521  20.167   5.748  1.00 10.00      A   
ATOM   4837  CG  LEU A 511       0.413  21.297   5.301  1.00 10.00      A   
ATOM   4838  CD1 LEU A 511       0.408  21.444   3.788  1.00 10.00      A   
ATOM   4839  CD2 LEU A 511       0.036  22.607   5.973  1.00 10.00      A   
ATOM   4840  C   LEU A 511       1.365  18.576   6.151  1.00 10.00      A   
ATOM   4841  O   LEU A 511       1.511  18.655   7.374  1.00 10.00      A   
ATOM   4842  N   TRP A 512       2.363  18.334   5.324  1.00 10.00      A   
ATOM   4843  HN  TRP A 512       2.183  18.277   4.358  1.00 10.00      A   
ATOM   4844  CA  TRP A 512       3.724  18.151   5.807  1.00 10.00      A   
ATOM   4845  CB  TRP A 512       4.228  16.744   5.450  1.00 10.00      A   
ATOM   4846  CG  TRP A 512       5.691  16.522   5.712  1.00 10.00      A   
ATOM   4847  CD1 TRP A 512       6.722  16.810   4.867  1.00 10.00      A   
ATOM   4848  CD2 TRP A 512       6.288  15.956   6.888  1.00 10.00      A   
ATOM   4849  NE1 TRP A 512       7.919  16.482   5.448  1.00 10.00      A   
ATOM   4850  HE1 TRP A 512       8.803  16.607   5.036  1.00 10.00      A   
ATOM   4851  CE2 TRP A 512       7.683  15.950   6.684  1.00 10.00      A   
ATOM   4852  CE3 TRP A 512       5.785  15.461   8.094  1.00 10.00      A   
ATOM   4853  CZ2 TRP A 512       8.576  15.467   7.639  1.00 10.00      A   
ATOM   4854  CZ3 TRP A 512       6.672  14.980   9.039  1.00 10.00      A   
ATOM   4855  CH2 TRP A 512       8.053  14.987   8.806  1.00 10.00      A   
ATOM   4856  C   TRP A 512       4.652  19.222   5.241  1.00 10.00      A   
ATOM   4857  O   TRP A 512       4.670  19.468   4.035  1.00 10.00      A   
ATOM   4858  N   MET A 513       5.416  19.861   6.117  1.00 10.00      A   
ATOM   4859  HN  MET A 513       5.353  19.626   7.068  1.00 10.00      A   
ATOM   4860  CA  MET A 513       6.358  20.893   5.704  1.00 10.00      A   
ATOM   4861  CB  MET A 513       5.857  22.295   6.066  1.00 10.00      A   
ATOM   4862  CG  MET A 513       4.583  22.717   5.349  1.00 10.00      A   
ATOM   4863  SD  MET A 513       4.210  24.468   5.569  1.00 10.00      A   
ATOM   4864  CE  MET A 513       5.464  25.211   4.531  1.00 10.00      A   
ATOM   4865  C   MET A 513       7.725  20.636   6.326  1.00 10.00      A   
ATOM   4866  O   MET A 513       7.849  20.489   7.543  1.00 10.00      A   
ATOM   4867  N   SER A 514       8.743  20.570   5.484  1.00 10.00      A   
ATOM   4868  HN  SER A 514       8.580  20.705   4.523  1.00 10.00      A   
ATOM   4869  CA  SER A 514      10.098  20.320   5.944  1.00 10.00      A   
ATOM   4870  CB  SER A 514      10.503  18.883   5.612  1.00 10.00      A   
ATOM   4871  OG  SER A 514       9.723  18.378   4.542  1.00 10.00      A   
ATOM   4872  HG  SER A 514       8.970  18.962   4.391  1.00 10.00      A   
ATOM   4873  C   SER A 514      11.072  21.309   5.320  1.00 10.00      A   
ATOM   4874  O   SER A 514      10.911  21.687   4.158  1.00 10.00      A   
ATOM   4875  N   SER A 515      12.058  21.742   6.108  1.00 10.00      A   
ATOM   4876  HN  SER A 515      12.104  21.413   7.030  1.00 10.00      A   
ATOM   4877  CA  SER A 515      13.077  22.694   5.658  1.00 10.00      A   
ATOM   4878  CB  SER A 515      14.038  22.044   4.655  1.00 10.00      A   
ATOM   4879  OG  SER A 515      14.077  20.636   4.814  1.00 10.00      A   
ATOM   4880  HG  SER A 515      14.404  20.231   3.994  1.00 10.00      A   
ATOM   4881  C   SER A 515      12.444  23.951   5.067  1.00 10.00      A   
ATOM   4882  O   SER A 515      12.904  24.478   4.051  1.00 10.00      A   
ATOM   4883  N   CYS A 516      11.388  24.419   5.710  1.00 10.00      A   
ATOM   4884  HN  CYS A 516      11.080  23.958   6.522  1.00 10.00      A   
ATOM   4885  CA  CYS A 516      10.682  25.604   5.260  1.00 10.00      A   
ATOM   4886  CB  CYS A 516       9.189  25.310   5.113  1.00 10.00      A   
ATOM   4887  SG  CYS A 516       8.809  23.947   3.984  1.00 10.00      A   
ATOM   4888  HG  CYS A 516       9.825  23.094   4.020  1.00 10.00      A   
ATOM   4889  C   CYS A 516      10.916  26.753   6.231  1.00 10.00      A   
ATOM   4890  O   CYS A 516      11.552  26.574   7.274  1.00 10.00      A   
ATOM   4891  N   SER A 517      10.396  27.925   5.903  1.00 10.00      A   
ATOM   4892  HN  SER A 517       9.866  28.006   5.075  1.00 10.00      A   
ATOM   4893  CA  SER A 517      10.573  29.095   6.748  1.00 10.00      A   
ATOM   4894  CB  SER A 517      10.771  30.344   5.889  1.00 10.00      A   
ATOM   4895  OG  SER A 517      11.785  30.133   4.920  1.00 10.00      A   
ATOM   4896  HG  SER A 517      11.891  29.184   4.770  1.00 10.00      A   
ATOM   4897  C   SER A 517       9.398  29.281   7.705  1.00 10.00      A   
ATOM   4898  O   SER A 517       8.984  30.407   7.981  1.00 10.00      A   
ATOM   4899  N   VAL A 518       8.877  28.174   8.217  1.00 10.00      A   
ATOM   4900  HN  VAL A 518       9.265  27.308   7.972  1.00 10.00      A   
ATOM   4901  CA  VAL A 518       7.761  28.212   9.153  1.00 10.00      A   
ATOM   4902  CB  VAL A 518       6.960  26.892   9.130  1.00 10.00      A   
ATOM   4903  CG1 VAL A 518       5.707  27.004   9.984  1.00 10.00      A   
ATOM   4904  CG2 VAL A 518       6.601  26.506   7.703  1.00 10.00      A   
ATOM   4905  C   VAL A 518       8.291  28.460  10.559  1.00 10.00      A   
ATOM   4906  O   VAL A 518       8.861  27.562  11.179  1.00 10.00      A   
ATOM   4907  N   SER A 519       8.113  29.678  11.049  1.00 10.00      A   
ATOM   4908  HN  SER A 519       7.635  30.350  10.507  1.00 10.00      A   
ATOM   4909  CA  SER A 519       8.598  30.048  12.370  1.00 10.00      A   
ATOM   4910  CB  SER A 519       8.572  31.569  12.539  1.00 10.00      A   
ATOM   4911  OG  SER A 519       7.270  32.086  12.323  1.00 10.00      A   
ATOM   4912  HG  SER A 519       6.997  31.903  11.406  1.00 10.00      A   
ATOM   4913  C   SER A 519       7.808  29.367  13.484  1.00 10.00      A   
ATOM   4914  O   SER A 519       6.644  28.990  13.303  1.00 10.00      A   
ATOM   4915  N   PHE A 520       8.451  29.202  14.634  1.00 10.00      A   
ATOM   4916  HN  PHE A 520       9.386  29.499  14.706  1.00 10.00      A   
ATOM   4917  CA  PHE A 520       7.816  28.579  15.786  1.00 10.00      A   
ATOM   4918  CB  PHE A 520       8.832  28.388  16.914  1.00 10.00      A   
ATOM   4919  CG  PHE A 520       8.272  27.722  18.142  1.00 10.00      A   
ATOM   4920  CD1 PHE A 520       7.662  26.480  18.061  1.00 10.00      A   
ATOM   4921  CD2 PHE A 520       8.365  28.341  19.379  1.00 10.00      A   
ATOM   4922  CE1 PHE A 520       7.152  25.865  19.190  1.00 10.00      A   
ATOM   4923  CE2 PHE A 520       7.856  27.734  20.511  1.00 10.00      A   
ATOM   4924  CZ  PHE A 520       7.249  26.494  20.418  1.00 10.00      A   
ATOM   4925  C   PHE A 520       6.641  29.423  16.264  1.00 10.00      A   
ATOM   4926  O   PHE A 520       5.625  28.891  16.716  1.00 10.00      A   
ATOM   4927  N   GLY A 521       6.780  30.741  16.148  1.00 10.00      A   
ATOM   4928  HN  GLY A 521       7.619  31.106  15.782  1.00 10.00      A   
ATOM   4929  CA  GLY A 521       5.718  31.641  16.559  1.00 10.00      A   
ATOM   4930  C   GLY A 521       4.460  31.424  15.746  1.00 10.00      A   
ATOM   4931  O   GLY A 521       3.347  31.450  16.280  1.00 10.00      A   
ATOM   4932  N   ALA A 522       4.641  31.185  14.455  1.00 10.00      A   
ATOM   4933  HN  ALA A 522       5.554  31.172  14.095  1.00 10.00      A   
ATOM   4934  CA  ALA A 522       3.522  30.948  13.559  1.00 10.00      A   
ATOM   4935  CB  ALA A 522       3.981  30.994  12.115  1.00 10.00      A   
ATOM   4936  C   ALA A 522       2.863  29.608  13.862  1.00 10.00      A   
ATOM   4937  O   ALA A 522       1.641  29.484  13.815  1.00 10.00      A   
ATOM   4938  N   CYS A 523       3.685  28.615  14.188  1.00 10.00      A   
ATOM   4939  HN  CYS A 523       4.649  28.786  14.211  1.00 10.00      A   
ATOM   4940  CA  CYS A 523       3.191  27.280  14.509  1.00 10.00      A   
ATOM   4941  CB  CYS A 523       4.357  26.332  14.805  1.00 10.00      A   
ATOM   4942  SG  CYS A 523       5.554  26.168  13.460  1.00 10.00      A   
ATOM   4943  HG  CYS A 523       6.045  27.375  13.199  1.00 10.00      A   
ATOM   4944  C   CYS A 523       2.252  27.340  15.708  1.00 10.00      A   
ATOM   4945  O   CYS A 523       1.252  26.624  15.769  1.00 10.00      A   
ATOM   4946  N   LYS A 524       2.583  28.204  16.658  1.00 10.00      A   
ATOM   4947  HN  LYS A 524       3.400  28.738  16.554  1.00 10.00      A   
ATOM   4948  CA  LYS A 524       1.765  28.371  17.849  1.00 10.00      A   
ATOM   4949  CB  LYS A 524       2.520  29.156  18.921  1.00 10.00      A   
ATOM   4950  CG  LYS A 524       3.761  28.457  19.444  1.00 10.00      A   
ATOM   4951  CD  LYS A 524       4.203  29.042  20.774  1.00 10.00      A   
ATOM   4952  CE  LYS A 524       4.804  30.426  20.595  1.00 10.00      A   
ATOM   4953  NZ  LYS A 524       5.064  31.095  21.896  1.00 10.00      A   
ATOM   4954  HZ1 LYS A 524       4.164  31.310  22.373  1.00 10.00      A   
ATOM   4955  HZ2 LYS A 524       5.584  31.986  21.742  1.00 10.00      A   
ATOM   4956  HZ3 LYS A 524       5.634  30.478  22.509  1.00 10.00      A   
ATOM   4957  C   LYS A 524       0.462  29.082  17.504  1.00 10.00      A   
ATOM   4958  O   LYS A 524      -0.610  28.700  17.973  1.00 10.00      A   
ATOM   4959  N   LEU A 525       0.560  30.105  16.659  1.00 10.00      A   
ATOM   4960  HN  LEU A 525       1.442  30.346  16.301  1.00 10.00      A   
ATOM   4961  CA  LEU A 525      -0.611  30.871  16.243  1.00 10.00      A   
ATOM   4962  CB  LEU A 525      -0.193  32.072  15.387  1.00 10.00      A   
ATOM   4963  CG  LEU A 525      -1.314  33.030  14.976  1.00 10.00      A   
ATOM   4964  CD1 LEU A 525      -2.033  33.576  16.201  1.00 10.00      A   
ATOM   4965  CD2 LEU A 525      -0.770  34.165  14.121  1.00 10.00      A   
ATOM   4966  C   LEU A 525      -1.584  29.986  15.473  1.00 10.00      A   
ATOM   4967  O   LEU A 525      -2.801  30.123  15.597  1.00 10.00      A   
ATOM   4968  N   LEU A 526      -1.032  29.077  14.681  1.00 10.00      A   
ATOM   4969  HN  LEU A 526      -0.051  29.037  14.612  1.00 10.00      A   
ATOM   4970  CA  LEU A 526      -1.829  28.146  13.896  1.00 10.00      A   
ATOM   4971  CB  LEU A 526      -0.903  27.260  13.052  1.00 10.00      A   
ATOM   4972  CG  LEU A 526      -1.365  26.928  11.630  1.00 10.00      A   
ATOM   4973  CD1 LEU A 526      -0.217  26.337  10.829  1.00 10.00      A   
ATOM   4974  CD2 LEU A 526      -2.546  25.972  11.648  1.00 10.00      A   
ATOM   4975  C   LEU A 526      -2.671  27.279  14.826  1.00 10.00      A   
ATOM   4976  O   LEU A 526      -3.881  27.144  14.645  1.00 10.00      A   
ATOM   4977  N   GLY A 527      -2.017  26.726  15.845  1.00 10.00      A   
ATOM   4978  HN  GLY A 527      -1.056  26.896  15.944  1.00 10.00      A   
ATOM   4979  CA  GLY A 527      -2.696  25.876  16.801  1.00 10.00      A   
ATOM   4980  C   GLY A 527      -3.728  26.621  17.621  1.00 10.00      A   
ATOM   4981  O   GLY A 527      -4.701  26.030  18.092  1.00 10.00      A   
ATOM   4982  N   GLN A 528      -3.511  27.918  17.801  1.00 10.00      A   
ATOM   4983  HN  GLN A 528      -2.706  28.324  17.414  1.00 10.00      A   
ATOM   4984  CA  GLN A 528      -4.434  28.750  18.562  1.00 10.00      A   
ATOM   4985  CB  GLN A 528      -3.736  30.009  19.086  1.00 10.00      A   
ATOM   4986  CG  GLN A 528      -2.854  29.767  20.304  1.00 10.00      A   
ATOM   4987  CD  GLN A 528      -3.606  29.132  21.461  1.00 10.00      A   
ATOM   4988  OE1 GLN A 528      -4.806  29.332  21.628  1.00 10.00      A   
ATOM   4989  NE2 GLN A 528      -2.900  28.361  22.272  1.00 10.00      A   
ATOM   4990 HE21 GLN A 528      -1.947  28.241  22.082  1.00 10.00      A   
ATOM   4991 HE22 GLN A 528      -3.359  27.945  23.030  1.00 10.00      A   
ATOM   4992  C   GLN A 528      -5.660  29.115  17.728  1.00 10.00      A   
ATOM   4993  O   GLN A 528      -6.781  29.174  18.240  1.00 10.00      A   
ATOM   4994  N   LYS A 529      -5.446  29.354  16.441  1.00 10.00      A   
ATOM   4995  HN  LYS A 529      -4.528  29.309  16.090  1.00 10.00      A   
ATOM   4996  CA  LYS A 529      -6.538  29.704  15.544  1.00 10.00      A   
ATOM   4997  CB  LYS A 529      -6.014  30.420  14.295  1.00 10.00      A   
ATOM   4998  CG  LYS A 529      -7.105  30.802  13.307  1.00 10.00      A   
ATOM   4999  CD  LYS A 529      -6.528  31.371  12.025  1.00 10.00      A   
ATOM   5000  CE  LYS A 529      -7.557  31.343  10.904  1.00 10.00      A   
ATOM   5001  NZ  LYS A 529      -8.754  32.171  11.205  1.00 10.00      A   
ATOM   5002  HZ1 LYS A 529      -9.619  31.682  10.886  1.00 10.00      A   
ATOM   5003  HZ2 LYS A 529      -8.686  33.085  10.711  1.00 10.00      A   
ATOM   5004  HZ3 LYS A 529      -8.826  32.347  12.226  1.00 10.00      A   
ATOM   5005  C   LYS A 529      -7.347  28.473  15.140  1.00 10.00      A   
ATOM   5006  O   LYS A 529      -8.579  28.509  15.104  1.00 10.00      A   
ATOM   5007  N   MET A 530      -6.650  27.384  14.841  1.00 10.00      A   
ATOM   5008  HN  MET A 530      -5.670  27.406  14.915  1.00 10.00      A   
ATOM   5009  CA  MET A 530      -7.302  26.152  14.422  1.00 10.00      A   
ATOM   5010  CB  MET A 530      -6.771  25.704  13.055  1.00 10.00      A   
ATOM   5011  CG  MET A 530      -6.685  26.811  12.016  1.00 10.00      A   
ATOM   5012  SD  MET A 530      -8.275  27.598  11.690  1.00 10.00      A   
ATOM   5013  CE  MET A 530      -9.087  26.322  10.736  1.00 10.00      A   
ATOM   5014  C   MET A 530      -7.098  25.042  15.456  1.00 10.00      A   
ATOM   5015  O   MET A 530      -6.115  24.306  15.404  1.00 10.00      A   
ATOM   5016  N   PRO A 531      -8.027  24.911  16.416  1.00 10.00      A   
ATOM   5017  CA  PRO A 531      -7.949  23.893  17.468  1.00 10.00      A   
ATOM   5018  CB  PRO A 531      -9.012  24.331  18.488  1.00 10.00      A   
ATOM   5019  CG  PRO A 531      -9.465  25.684  18.050  1.00 10.00      A   
ATOM   5020  CD  PRO A 531      -9.218  25.750  16.572  1.00 10.00      A   
ATOM   5021  C   PRO A 531      -8.278  22.492  16.951  1.00 10.00      A   
ATOM   5022  O   PRO A 531      -7.920  21.491  17.576  1.00 10.00      A   
ATOM   5023  N   LYS A 532      -8.958  22.421  15.810  1.00 10.00      A   
ATOM   5024  HN  LYS A 532      -9.204  23.251  15.345  1.00 10.00      A   
ATOM   5025  CA  LYS A 532      -9.338  21.134  15.228  1.00 10.00      A   
ATOM   5026  CB  LYS A 532     -10.653  21.245  14.453  1.00 10.00      A   
ATOM   5027  CG  LYS A 532     -11.772  21.904  15.246  1.00 10.00      A   
ATOM   5028  CD  LYS A 532     -13.141  21.563  14.681  1.00 10.00      A   
ATOM   5029  CE  LYS A 532     -14.249  22.268  15.452  1.00 10.00      A   
ATOM   5030  NZ  LYS A 532     -14.342  23.719  15.111  1.00 10.00      A   
ATOM   5031  HZ1 LYS A 532     -14.964  24.208  15.791  1.00 10.00      A   
ATOM   5032  HZ2 LYS A 532     -14.737  23.840  14.154  1.00 10.00      A   
ATOM   5033  HZ3 LYS A 532     -13.402  24.162  15.138  1.00 10.00      A   
ATOM   5034  C   LYS A 532      -8.226  20.578  14.346  1.00 10.00      A   
ATOM   5035  O   LYS A 532      -8.347  19.492  13.773  1.00 10.00      A   
ATOM   5036  N   LEU A 533      -7.145  21.332  14.247  1.00 10.00      A   
ATOM   5037  HN  LEU A 533      -7.118  22.188  14.724  1.00 10.00      A   
ATOM   5038  CA  LEU A 533      -5.992  20.927  13.463  1.00 10.00      A   
ATOM   5039  CB  LEU A 533      -5.702  21.954  12.370  1.00 10.00      A   
ATOM   5040  CG  LEU A 533      -6.589  21.877  11.126  1.00 10.00      A   
ATOM   5041  CD1 LEU A 533      -6.745  23.250  10.493  1.00 10.00      A   
ATOM   5042  CD2 LEU A 533      -6.006  20.897  10.122  1.00 10.00      A   
ATOM   5043  C   LEU A 533      -4.788  20.769  14.383  1.00 10.00      A   
ATOM   5044  O   LEU A 533      -4.399  21.709  15.075  1.00 10.00      A   
ATOM   5045  N   ASN A 534      -4.214  19.576  14.404  1.00 10.00      A   
ATOM   5046  HN  ASN A 534      -4.556  18.868  13.814  1.00 10.00      A   
ATOM   5047  CA  ASN A 534      -3.070  19.302  15.260  1.00 10.00      A   
ATOM   5048  CB  ASN A 534      -2.990  17.816  15.615  1.00 10.00      A   
ATOM   5049  CG  ASN A 534      -3.891  17.431  16.767  1.00 10.00      A   
ATOM   5050  OD1 ASN A 534      -4.446  18.287  17.453  1.00 10.00      A   
ATOM   5051  ND2 ASN A 534      -4.027  16.139  17.008  1.00 10.00      A   
ATOM   5052 HD21 ASN A 534      -3.545  15.501  16.436  1.00 10.00      A   
ATOM   5053 HD22 ASN A 534      -4.618  15.865  17.748  1.00 10.00      A   
ATOM   5054  C   ASN A 534      -1.778  19.737  14.603  1.00 10.00      A   
ATOM   5055  O   ASN A 534      -1.396  19.204  13.561  1.00 10.00      A   
ATOM   5056  N   VAL A 535      -1.125  20.719  15.205  1.00 10.00      A   
ATOM   5057  HN  VAL A 535      -1.507  21.120  16.012  1.00 10.00      A   
ATOM   5058  CA  VAL A 535       0.139  21.223  14.700  1.00 10.00      A   
ATOM   5059  CB  VAL A 535       0.219  22.760  14.814  1.00 10.00      A   
ATOM   5060  CG1 VAL A 535       1.480  23.279  14.142  1.00 10.00      A   
ATOM   5061  CG2 VAL A 535      -1.013  23.405  14.200  1.00 10.00      A   
ATOM   5062  C   VAL A 535       1.274  20.597  15.498  1.00 10.00      A   
ATOM   5063  O   VAL A 535       1.656  21.101  16.555  1.00 10.00      A   
ATOM   5064  N   GLU A 536       1.783  19.475  15.013  1.00 10.00      A   
ATOM   5065  HN  GLU A 536       1.430  19.108  14.164  1.00 10.00      A   
ATOM   5066  CA  GLU A 536       2.860  18.776  15.694  1.00 10.00      A   
ATOM   5067  CB  GLU A 536       2.724  17.262  15.513  1.00 10.00      A   
ATOM   5068  CG  GLU A 536       1.361  16.709  15.905  1.00 10.00      A   
ATOM   5069  CD  GLU A 536       1.376  15.211  16.145  1.00 10.00      A   
ATOM   5070  OE1 GLU A 536       2.071  14.488  15.398  1.00 10.00      A   
ATOM   5071  OE2 GLU A 536       0.689  14.745  17.074  1.00 10.00      A   
ATOM   5072  C   GLU A 536       4.215  19.262  15.204  1.00 10.00      A   
ATOM   5073  O   GLU A 536       4.587  19.047  14.051  1.00 10.00      A   
ATOM   5074  N   VAL A 537       4.930  19.940  16.080  1.00 10.00      A   
ATOM   5075  HN  VAL A 537       4.557  20.094  16.979  1.00 10.00      A   
ATOM   5076  CA  VAL A 537       6.247  20.469  15.759  1.00 10.00      A   
ATOM   5077  CB  VAL A 537       6.554  21.736  16.585  1.00 10.00      A   
ATOM   5078  CG1 VAL A 537       7.981  22.209  16.340  1.00 10.00      A   
ATOM   5079  CG2 VAL A 537       5.560  22.840  16.255  1.00 10.00      A   
ATOM   5080  C   VAL A 537       7.318  19.421  16.033  1.00 10.00      A   
ATOM   5081  O   VAL A 537       7.482  18.975  17.168  1.00 10.00      A   
ATOM   5082  N   ILE A 538       8.027  19.020  14.992  1.00 10.00      A   
ATOM   5083  HN  ILE A 538       7.842  19.403  14.106  1.00 10.00      A   
ATOM   5084  CA  ILE A 538       9.083  18.029  15.123  1.00 10.00      A   
ATOM   5085  CB  ILE A 538       9.009  16.972  13.997  1.00 10.00      A   
ATOM   5086  CG1 ILE A 538       7.579  16.445  13.851  1.00 10.00      A   
ATOM   5087  CG2 ILE A 538       9.974  15.826  14.277  1.00 10.00      A   
ATOM   5088  CD1 ILE A 538       7.362  15.585  12.626  1.00 10.00      A   
ATOM   5089  C   ILE A 538      10.444  18.717  15.076  1.00 10.00      A   
ATOM   5090  O   ILE A 538      10.848  19.238  14.034  1.00 10.00      A   
ATOM   5091  N   ASP A 539      11.141  18.729  16.204  1.00 10.00      A   
ATOM   5092  HN  ASP A 539      10.771  18.293  17.005  1.00 10.00      A   
ATOM   5093  CA  ASP A 539      12.455  19.355  16.283  1.00 10.00      A   
ATOM   5094  CB  ASP A 539      12.371  20.693  17.021  1.00 10.00      A   
ATOM   5095  CG  ASP A 539      13.448  21.671  16.596  1.00 10.00      A   
ATOM   5096  OD1 ASP A 539      13.103  22.836  16.295  1.00 10.00      A   
ATOM   5097  OD2 ASP A 539      14.642  21.292  16.568  1.00 10.00      A   
ATOM   5098  C   ASP A 539      13.419  18.431  17.005  1.00 10.00      A   
ATOM   5099  O   ASP A 539      13.092  17.885  18.057  1.00 10.00      A   
ATOM   5100  N   GLU A 540      14.605  18.262  16.440  1.00 10.00      A   
ATOM   5101  HN  GLU A 540      14.816  18.750  15.616  1.00 10.00      A   
ATOM   5102  CA  GLU A 540      15.612  17.385  17.024  1.00 10.00      A   
ATOM   5103  CB  GLU A 540      16.202  16.452  15.960  1.00 10.00      A   
ATOM   5104  CG  GLU A 540      15.227  15.405  15.438  1.00 10.00      A   
ATOM   5105  CD  GLU A 540      15.825  14.529  14.353  1.00 10.00      A   
ATOM   5106  OE1 GLU A 540      15.738  14.905  13.168  1.00 10.00      A   
ATOM   5107  OE2 GLU A 540      16.383  13.458  14.678  1.00 10.00      A   
ATOM   5108  C   GLU A 540      16.715  18.184  17.712  1.00 10.00      A   
ATOM   5109  O   GLU A 540      17.769  17.643  18.054  1.00 10.00      A   
ATOM   5110  N   ARG A 541      16.479  19.474  17.908  1.00 10.00      A   
ATOM   5111  HN  ARG A 541      15.626  19.864  17.599  1.00 10.00      A   
ATOM   5112  CA  ARG A 541      17.459  20.331  18.562  1.00 10.00      A   
ATOM   5113  CB  ARG A 541      17.856  21.498  17.657  1.00 10.00      A   
ATOM   5114  CG  ARG A 541      18.568  21.075  16.383  1.00 10.00      A   
ATOM   5115  CD  ARG A 541      17.665  21.230  15.172  1.00 10.00      A   
ATOM   5116  NE  ARG A 541      17.870  22.509  14.492  1.00 10.00      A   
ATOM   5117  HE  ARG A 541      18.713  22.620  13.996  1.00 10.00      A   
ATOM   5118  CZ  ARG A 541      16.999  23.516  14.505  1.00 10.00      A   
ATOM   5119  NH1 ARG A 541      15.852  23.407  15.172  1.00 10.00      A   
ATOM   5120 HH11 ARG A 541      15.622  22.526  15.697  1.00 10.00      A   
ATOM   5121 HH12 ARG A 541      15.171  24.198  15.176  1.00 10.00      A   
ATOM   5122  NH2 ARG A 541      17.278  24.636  13.850  1.00 10.00      A   
ATOM   5123 HH21 ARG A 541      16.602  25.428  13.854  1.00 10.00      A   
ATOM   5124 HH22 ARG A 541      18.174  24.730  13.325  1.00 10.00      A   
ATOM   5125  C   ARG A 541      16.933  20.835  19.899  1.00 10.00      A   
ATOM   5126  O   ARG A 541      17.232  21.953  20.324  1.00 10.00      A   
ATOM   5127  N   GLY A 542      16.136  20.003  20.552  1.00 10.00      A   
ATOM   5128  HN  GLY A 542      15.922  19.133  20.157  1.00 10.00      A   
ATOM   5129  CA  GLY A 542      15.578  20.360  21.834  1.00 10.00      A   
ATOM   5130  C   GLY A 542      14.339  21.220  21.707  1.00 10.00      A   
ATOM   5131  O   GLY A 542      13.909  21.538  20.595  1.00 10.00      A   
ATOM   5132  N   ALA A 543      13.778  21.608  22.850  1.00 10.00      A   
ATOM   5133  HN  ALA A 543      14.187  21.327  23.695  1.00 10.00      A   
ATOM   5134  CA  ALA A 543      12.584  22.439  22.893  1.00 10.00      A   
ATOM   5135  CB  ALA A 543      12.198  22.715  24.336  1.00 10.00      A   
ATOM   5136  C   ALA A 543      12.788  23.749  22.139  1.00 10.00      A   
ATOM   5137  O   ALA A 543      13.726  24.500  22.418  1.00 10.00      A   
ATOM   5138  N   PRO A 544      11.900  24.045  21.178  1.00 10.00      A   
ATOM   5139  CA  PRO A 544      11.970  25.263  20.364  1.00 10.00      A   
ATOM   5140  CB  PRO A 544      10.808  25.107  19.373  1.00 10.00      A   
ATOM   5141  CG  PRO A 544      10.463  23.658  19.405  1.00 10.00      A   
ATOM   5142  CD  PRO A 544      10.757  23.202  20.801  1.00 10.00      A   
ATOM   5143  C   PRO A 544      11.787  26.534  21.192  1.00 10.00      A   
ATOM   5144  O   PRO A 544      12.084  27.631  20.726  1.00 10.00      A   
ATOM   5145  N   ASP A 545      11.303  26.381  22.422  1.00 10.00      A   
ATOM   5146  HN  ASP A 545      11.073  25.480  22.731  1.00 10.00      A   
ATOM   5147  CA  ASP A 545      11.089  27.513  23.318  1.00 10.00      A   
ATOM   5148  CB  ASP A 545      10.361  27.065  24.582  1.00 10.00      A   
ATOM   5149  CG  ASP A 545       8.873  27.309  24.517  1.00 10.00      A   
ATOM   5150  OD1 ASP A 545       8.455  28.486  24.548  1.00 10.00      A   
ATOM   5151  OD2 ASP A 545       8.109  26.323  24.451  1.00 10.00      A   
ATOM   5152  C   ASP A 545      12.402  28.183  23.702  1.00 10.00      A   
ATOM   5153  O   ASP A 545      12.417  29.335  24.134  1.00 10.00      A   
ATOM   5154  N   SER A 546      13.503  27.455  23.556  1.00 10.00      A   
ATOM   5155  HN  SER A 546      13.424  26.532  23.230  1.00 10.00      A   
ATOM   5156  CA  SER A 546      14.821  27.991  23.887  1.00 10.00      A   
ATOM   5157  CB  SER A 546      15.805  26.858  24.182  1.00 10.00      A   
ATOM   5158  OG  SER A 546      15.876  25.934  23.105  1.00 10.00      A   
ATOM   5159  HG  SER A 546      15.045  25.441  23.037  1.00 10.00      A   
ATOM   5160  C   SER A 546      15.351  28.883  22.771  1.00 10.00      A   
ATOM   5161  O   SER A 546      16.333  29.606  22.946  1.00 10.00      A   
ATOM   5162  N   ARG A 547      14.685  28.829  21.630  1.00 10.00      A   
ATOM   5163  HN  ARG A 547      13.900  28.247  21.567  1.00 10.00      A   
ATOM   5164  CA  ARG A 547      15.064  29.622  20.474  1.00 10.00      A   
ATOM   5165  CB  ARG A 547      15.181  28.721  19.242  1.00 10.00      A   
ATOM   5166  CG  ARG A 547      16.327  27.730  19.296  1.00 10.00      A   
ATOM   5167  CD  ARG A 547      16.395  26.888  18.029  1.00 10.00      A
[truncated: 221,457 more chars]
