# Supplementary material for: Flexibility of intrinsically disordered degrons in AUX/IAA proteins reinforces auxin co-receptor assemblies
Source: Nat Commun. 2020 May 8;11:2277. doi: 10.1038/s41467-020-16147-2 (PMC7210949; doi:10.1038/s41467-020-16147-2)
Supplement: Supplementary file 11 — Supplementary Data 8 [file 41467_2020_16147_MOESM11_ESM.gz › disvis_haddock_files/IAA07/cluster7_4.pdb]

REMARK FILENAME="complex_112w.pdb0"
REMARK ===============================================================
REMARK HADDOCK run for complex
REMARK initial structure: complex_112.pdb
REMARK final NOE weights: unambig 50 amb: 50
REMARK ===============================================================
REMARK            total,bonds,angles,improper,dihe,vdw,elec,air,cdih,coup,rdcs,vean,dani,xpcs,rg
REMARK energies: 263.814, 0, 0, 0, 0, -59.8442, -226.698, 550.357, 0, 0, 0, 0, 0, 0, 0
REMARK ===============================================================
REMARK            bonds,angles,impropers,dihe,air,cdih,coup,rdcs,vean,dani,xpcs
REMARK rms-dev.: 0,0,0,0,1.39264,0,0, 0, 0, 0, 0
REMARK ===============================================================
REMARK               air,cdih,coup,rdcs,vean,dani,xpcs
REMARK               >0.3,>5,>1,>0,>5,>0.2,>0.2
REMARK violations.: 14, 0, 0, 0, 0, 0, 0
REMARK ===============================================================
REMARK                        CVpartition#,violations,rms
REMARK AIRs cross-validation: 1, 27, 1.96478
REMARK ===============================================================
REMARK NCS energy: 0
REMARK ===============================================================
REMARK Symmetry energy: 0
REMARK ===============================================================
REMARK Desolvation energy: 43.099
REMARK Internal energy free molecules: -17469.1
REMARK Internal energy complex: -33709.7
REMARK Binding energy: -16484
REMARK ===============================================================
REMARK buried surface area: 1909.22
REMARK ===============================================================
REMARK water - chain1: 0 0 0
REMARK water - chain2: 0 0 0
REMARK water - chain3: 0 0 0
REMARK water - chain4: 0 0 0
REMARK water - chain5: 0 0 0
REMARK water - chain6: 0 0 0
REMARK ===============================================================
REMARK water - water: 0 0 0
REMARK ===============================================================
REMARK DATE:10-Dec-2019  16:08:24       created by user: enmr049
REMARK VERSION:1.3U
ATOM      1  N   PHE A   9     -40.099   3.442   7.034  1.00 10.00      A   
ATOM      2  HN  PHE A   9     -39.856   3.674   7.960  1.00 10.00      A   
ATOM      3  CA  PHE A   9     -39.958   2.058   6.601  1.00 10.00      A   
ATOM      4  CB  PHE A   9     -39.071   1.970   5.358  1.00 10.00      A   
ATOM      5  CG  PHE A   9     -39.751   2.415   4.099  1.00 10.00      A   
ATOM      6  CD1 PHE A   9     -39.470   3.648   3.542  1.00 10.00      A   
ATOM      7  CD2 PHE A   9     -40.680   1.597   3.475  1.00 10.00      A   
ATOM      8  CE1 PHE A   9     -40.102   4.059   2.385  1.00 10.00      A   
ATOM      9  CE2 PHE A   9     -41.315   2.000   2.317  1.00 10.00      A   
ATOM     10  CZ  PHE A   9     -41.025   3.232   1.772  1.00 10.00      A   
ATOM     11  C   PHE A   9     -39.377   1.202   7.720  1.00 10.00      A   
ATOM     12  O   PHE A   9     -38.647   1.709   8.577  1.00 10.00      A   
ATOM     13  N   PRO A  10     -39.719  -0.099   7.745  1.00 10.00      A   
ATOM     14  CA  PRO A  10     -39.225  -1.035   8.762  1.00 10.00      A   
ATOM     15  CB  PRO A  10     -39.750  -2.393   8.292  1.00 10.00      A   
ATOM     16  CG  PRO A  10     -40.952  -2.056   7.481  1.00 10.00      A   
ATOM     17  CD  PRO A  10     -40.632  -0.758   6.795  1.00 10.00      A   
ATOM     18  C   PRO A  10     -37.703  -1.054   8.830  1.00 10.00      A   
ATOM     19  O   PRO A  10     -37.021  -0.939   7.806  1.00 10.00      A   
ATOM     20  N   GLU A  11     -37.187  -1.218  10.039  1.00 10.00      A   
ATOM     21  HN  GLU A  11     -37.797  -1.336  10.801  1.00 10.00      A   
ATOM     22  CA  GLU A  11     -35.751  -1.240  10.281  1.00 10.00      A   
ATOM     23  CB  GLU A  11     -35.470  -1.449  11.772  1.00 10.00      A   
ATOM     24  CG  GLU A  11     -36.316  -0.586  12.701  1.00 10.00      A   
ATOM     25  CD  GLU A  11     -35.916   0.876  12.694  1.00 10.00      A   
ATOM     26  OE1 GLU A  11     -34.887   1.220  13.316  1.00 10.00      A   
ATOM     27  OE2 GLU A  11     -36.646   1.691  12.088  1.00 10.00      A   
ATOM     28  C   GLU A  11     -35.062  -2.330   9.466  1.00 10.00      A   
ATOM     29  O   GLU A  11     -33.991  -2.110   8.898  1.00 10.00      A   
ATOM     30  N   GLU A  12     -35.686  -3.500   9.398  1.00 10.00      A   
ATOM     31  HN  GLU A  12     -36.543  -3.614   9.866  1.00 10.00      A   
ATOM     32  CA  GLU A  12     -35.121  -4.621   8.657  1.00 10.00      A   
ATOM     33  CB  GLU A  12     -35.904  -5.909   8.919  1.00 10.00      A   
ATOM     34  CG  GLU A  12     -37.393  -5.802   8.635  1.00 10.00      A   
ATOM     35  CD  GLU A  12     -38.188  -6.878   9.334  1.00 10.00      A   
ATOM     36  OE1 GLU A  12     -38.455  -7.927   8.713  1.00 10.00      A   
ATOM     37  OE2 GLU A  12     -38.547  -6.681  10.511  1.00 10.00      A   
ATOM     38  C   GLU A  12     -35.033  -4.323   7.161  1.00 10.00      A   
ATOM     39  O   GLU A  12     -34.063  -4.699   6.505  1.00 10.00      A   
ATOM     40  N   VAL A  13     -36.035  -3.622   6.637  1.00 10.00      A   
ATOM     41  HN  VAL A  13     -36.763  -3.331   7.219  1.00 10.00      A   
ATOM     42  CA  VAL A  13     -36.070  -3.272   5.220  1.00 10.00      A   
ATOM     43  CB  VAL A  13     -37.417  -2.619   4.829  1.00 10.00      A   
ATOM     44  CG1 VAL A  13     -37.390  -2.130   3.388  1.00 10.00      A   
ATOM     45  CG2 VAL A  13     -38.566  -3.591   5.035  1.00 10.00      A   
ATOM     46  C   VAL A  13     -34.931  -2.314   4.884  1.00 10.00      A   
ATOM     47  O   VAL A  13     -34.190  -2.521   3.924  1.00 10.00      A   
ATOM     48  N   LEU A  14     -34.789  -1.270   5.693  1.00 10.00      A   
ATOM     49  HN  LEU A  14     -35.415  -1.161   6.444  1.00 10.00      A   
ATOM     50  CA  LEU A  14     -33.740  -0.279   5.489  1.00 10.00      A   
ATOM     51  CB  LEU A  14     -33.889   0.867   6.492  1.00 10.00      A   
ATOM     52  CG  LEU A  14     -35.189   1.672   6.403  1.00 10.00      A   
ATOM     53  CD1 LEU A  14     -35.270   2.693   7.524  1.00 10.00      A   
ATOM     54  CD2 LEU A  14     -35.316   2.350   5.047  1.00 10.00      A   
ATOM     55  C   LEU A  14     -32.356  -0.912   5.600  1.00 10.00      A   
ATOM     56  O   LEU A  14     -31.476  -0.650   4.778  1.00 10.00      A   
ATOM     57  N   GLU A  15     -32.172  -1.757   6.612  1.00 10.00      A   
ATOM     58  HN  GLU A  15     -32.910  -1.923   7.240  1.00 10.00      A   
ATOM     59  CA  GLU A  15     -30.898  -2.431   6.819  1.00 10.00      A   
ATOM     60  CB  GLU A  15     -30.926  -3.252   8.106  1.00 10.00      A   
ATOM     61  CG  GLU A  15     -29.545  -3.597   8.641  1.00 10.00      A   
ATOM     62  CD  GLU A  15     -29.522  -4.899   9.409  1.00 10.00      A   
ATOM     63  OE1 GLU A  15     -30.049  -4.937  10.540  1.00 10.00      A   
ATOM     64  OE2 GLU A  15     -28.972  -5.888   8.885  1.00 10.00      A   
ATOM     65  C   GLU A  15     -30.569  -3.331   5.636  1.00 10.00      A   
ATOM     66  O   GLU A  15     -29.406  -3.473   5.256  1.00 10.00      A   
ATOM     67  N   HIS A  16     -31.603  -3.934   5.055  1.00 10.00      A   
ATOM     68  HN  HIS A  16     -32.504  -3.798   5.422  1.00 10.00      A   
ATOM     69  CA  HIS A  16     -31.433  -4.805   3.903  1.00 10.00      A   
ATOM     70  CB  HIS A  16     -32.754  -5.502   3.562  1.00 10.00      A   
ATOM     71  CG  HIS A  16     -32.584  -6.825   2.889  1.00 10.00      A   
ATOM     72  ND1 HIS A  16     -32.749  -8.001   3.580  1.00 10.00      A   
ATOM     73  CD2 HIS A  16     -32.270  -7.108   1.599  1.00 10.00      A   
ATOM     74  CE1 HIS A  16     -32.536  -8.966   2.708  1.00 10.00      A   
ATOM     75  NE2 HIS A  16     -32.243  -8.476   1.499  1.00 10.00      A   
ATOM     76  HE2 HIS A  16     -32.040  -9.002   0.683  1.00 10.00      A   
ATOM     77  C   HIS A  16     -30.932  -3.991   2.713  1.00 10.00      A   
ATOM     78  O   HIS A  16     -30.050  -4.426   1.974  1.00 10.00      A   
ATOM     79  N   VAL A  17     -31.479  -2.791   2.558  1.00 10.00      A   
ATOM     80  HN  VAL A  17     -32.177  -2.502   3.187  1.00 10.00      A   
ATOM     81  CA  VAL A  17     -31.081  -1.896   1.478  1.00 10.00      A   
ATOM     82  CB  VAL A  17     -31.987  -0.641   1.430  1.00 10.00      A   
ATOM     83  CG1 VAL A  17     -31.499   0.352   0.384  1.00 10.00      A   
ATOM     84  CG2 VAL A  17     -33.430  -1.032   1.159  1.00 10.00      A   
ATOM     85  C   VAL A  17     -29.625  -1.463   1.660  1.00 10.00      A   
ATOM     86  O   VAL A  17     -28.853  -1.400   0.700  1.00 10.00      A   
ATOM     87  N   PHE A  18     -29.242  -1.206   2.907  1.00 10.00      A   
ATOM     88  HN  PHE A  18     -29.894  -1.307   3.637  1.00 10.00      A   
ATOM     89  CA  PHE A  18     -27.883  -0.774   3.224  1.00 10.00      A   
ATOM     90  CB  PHE A  18     -27.784  -0.273   4.671  1.00 10.00      A   
ATOM     91  CG  PHE A  18     -28.727   0.851   5.021  1.00 10.00      A   
ATOM     92  CD1 PHE A  18     -29.194   0.993   6.318  1.00 10.00      A   
ATOM     93  CD2 PHE A  18     -29.149   1.759   4.060  1.00 10.00      A   
ATOM     94  CE1 PHE A  18     -30.063   2.013   6.650  1.00 10.00      A   
ATOM     95  CE2 PHE A  18     -30.019   2.783   4.388  1.00 10.00      A   
ATOM     96  CZ  PHE A  18     -30.475   2.910   5.685  1.00 10.00      A   
ATOM     97  C   PHE A  18     -26.854  -1.880   2.982  1.00 10.00      A   
ATOM     98  O   PHE A  18     -25.655  -1.613   2.883  1.00 10.00      A   
ATOM     99  N   SER A  19     -27.316  -3.121   2.871  1.00 10.00      A   
ATOM    100  HN  SER A  19     -28.281  -3.283   2.942  1.00 10.00      A   
ATOM    101  CA  SER A  19     -26.419  -4.248   2.644  1.00 10.00      A   
ATOM    102  CB  SER A  19     -27.092  -5.578   3.012  1.00 10.00      A   
ATOM    103  OG  SER A  19     -27.972  -6.023   1.993  1.00 10.00      A   
ATOM    104  HG  SER A  19     -28.767  -5.468   1.984  1.00 10.00      A   
ATOM    105  C   SER A  19     -25.894  -4.263   1.206  1.00 10.00      A   
ATOM    106  O   SER A  19     -24.949  -4.986   0.882  1.00 10.00      A   
ATOM    107  N   PHE A  20     -26.509  -3.455   0.344  1.00 10.00      A   
ATOM    108  HN  PHE A  20     -27.264  -2.909   0.652  1.00 10.00      A   
ATOM    109  CA  PHE A  20     -26.095  -3.368  -1.049  1.00 10.00      A   
ATOM    110  CB  PHE A  20     -27.315  -3.341  -1.976  1.00 10.00      A   
ATOM    111  CG  PHE A  20     -28.068  -4.642  -2.033  1.00 10.00      A   
ATOM    112  CD1 PHE A  20     -29.122  -4.887  -1.170  1.00 10.00      A   
ATOM    113  CD2 PHE A  20     -27.720  -5.618  -2.952  1.00 10.00      A   
ATOM    114  CE1 PHE A  20     -29.814  -6.080  -1.222  1.00 10.00      A   
ATOM    115  CE2 PHE A  20     -28.407  -6.813  -3.009  1.00 10.00      A   
ATOM    116  CZ  PHE A  20     -29.456  -7.045  -2.142  1.00 10.00      A   
ATOM    117  C   PHE A  20     -25.224  -2.135  -1.269  1.00 10.00      A   
ATOM    118  O   PHE A  20     -24.887  -1.785  -2.403  1.00 10.00      A   
ATOM    119  N   ILE A  21     -24.865  -1.480  -0.171  1.00 10.00      A   
ATOM    120  HN  ILE A  21     -25.161  -1.818   0.703  1.00 10.00      A   
ATOM    121  CA  ILE A  21     -24.031  -0.289  -0.220  1.00 10.00      A   
ATOM    122  CB  ILE A  21     -24.807   0.958   0.268  1.00 10.00      A   
ATOM    123  CG1 ILE A  21     -26.142   1.095  -0.477  1.00 10.00      A   
ATOM    124  CG2 ILE A  21     -23.961   2.213   0.092  1.00 10.00      A   
ATOM    125  CD1 ILE A  21     -27.076   2.139   0.107  1.00 10.00      A   
ATOM    126  C   ILE A  21     -22.798  -0.492   0.657  1.00 10.00      A   
ATOM    127  O   ILE A  21     -22.890  -0.470   1.887  1.00 10.00      A   
ATOM    128  N   GLN A  22     -21.648  -0.694   0.021  1.00 10.00      A   
ATOM    129  HN  GLN A  22     -21.640  -0.701  -0.958  1.00 10.00      A   
ATOM    130  CA  GLN A  22     -20.398  -0.922   0.741  1.00 10.00      A   
ATOM    131  CB  GLN A  22     -19.735  -2.214   0.256  1.00 10.00      A   
ATOM    132  CG  GLN A  22     -20.322  -3.478   0.863  1.00 10.00      A   
ATOM    133  CD  GLN A  22     -19.913  -3.654   2.311  1.00 10.00      A   
ATOM    134  OE1 GLN A  22     -20.597  -3.194   3.227  1.00 10.00      A   
ATOM    135  NE2 GLN A  22     -18.793  -4.324   2.527  1.00 10.00      A   
ATOM    136 HE21 GLN A  22     -18.299  -4.662   1.750  1.00 10.00      A   
ATOM    137 HE22 GLN A  22     -18.498  -4.451   3.455  1.00 10.00      A   
ATOM    138  C   GLN A  22     -19.423   0.248   0.614  1.00 10.00      A   
ATOM    139  O   GLN A  22     -18.535   0.407   1.453  1.00 10.00      A   
ATOM    140  N   LEU A  23     -19.580   1.048  -0.440  1.00 10.00      A   
ATOM    141  HN  LEU A  23     -20.296   0.856  -1.082  1.00 10.00      A   
ATOM    142  CA  LEU A  23     -18.708   2.198  -0.670  1.00 10.00      A   
ATOM    143  CB  LEU A  23     -19.108   2.938  -1.950  1.00 10.00      A   
ATOM    144  CG  LEU A  23     -18.145   4.035  -2.414  1.00 10.00      A   
ATOM    145  CD1 LEU A  23     -16.799   3.442  -2.808  1.00 10.00      A   
ATOM    146  CD2 LEU A  23     -18.744   4.826  -3.566  1.00 10.00      A   
ATOM    147  C   LEU A  23     -18.722   3.153   0.525  1.00 10.00      A   
ATOM    148  O   LEU A  23     -19.785   3.620   0.948  1.00 10.00      A   
ATOM    149  N   ASP A  24     -17.536   3.445   1.049  1.00 10.00      A   
ATOM    150  HN  ASP A  24     -16.731   3.045   0.654  1.00 10.00      A   
ATOM    151  CA  ASP A  24     -17.382   4.328   2.207  1.00 10.00      A   
ATOM    152  CB  ASP A  24     -15.900   4.526   2.554  1.00 10.00      A   
ATOM    153  CG  ASP A  24     -15.086   3.247   2.478  1.00 10.00      A   
ATOM    154  OD1 ASP A  24     -14.831   2.628   3.536  1.00 10.00      A   
ATOM    155  OD2 ASP A  24     -14.692   2.856   1.355  1.00 10.00      A   
ATOM    156  C   ASP A  24     -18.039   5.686   1.977  1.00 10.00      A   
ATOM    157  O   ASP A  24     -18.833   6.146   2.798  1.00 10.00      A   
ATOM    158  N   LYS A  25     -17.709   6.318   0.855  1.00 10.00      A   
ATOM    159  HN  LYS A  25     -17.076   5.893   0.239  1.00 10.00      A   
ATOM    160  CA  LYS A  25     -18.259   7.629   0.518  1.00 10.00      A   
ATOM    161  CB  LYS A  25     -17.657   8.155  -0.791  1.00 10.00      A   
ATOM    162  CG  LYS A  25     -16.334   8.888  -0.615  1.00 10.00      A   
ATOM    163  CD  LYS A  25     -15.792   9.379  -1.946  1.00 10.00      A   
ATOM    164  CE  LYS A  25     -14.645  10.360  -1.754  1.00 10.00      A   
ATOM    165  NZ  LYS A  25     -15.104  11.659  -1.191  1.00 10.00      A   
ATOM    166  HZ1 LYS A  25     -14.375  12.389  -1.336  1.00 10.00      A   
ATOM    167  HZ2 LYS A  25     -15.289  11.569  -0.166  1.00 10.00      A   
ATOM    168  HZ3 LYS A  25     -15.979  11.962  -1.659  1.00 10.00      A   
ATOM    169  C   LYS A  25     -19.780   7.592   0.428  1.00 10.00      A   
ATOM    170  O   LYS A  25     -20.459   8.473   0.952  1.00 10.00      A   
ATOM    171  N   ASP A  26     -20.308   6.558  -0.220  1.00 10.00      A   
ATOM    172  HN  ASP A  26     -19.715   5.878  -0.601  1.00 10.00      A   
ATOM    173  CA  ASP A  26     -21.754   6.410  -0.373  1.00 10.00      A   
ATOM    174  CB  ASP A  26     -22.093   5.257  -1.321  1.00 10.00      A   
ATOM    175  CG  ASP A  26     -22.344   5.720  -2.743  1.00 10.00      A   
ATOM    176  OD1 ASP A  26     -22.640   6.917  -2.943  1.00 10.00      A   
ATOM    177  OD2 ASP A  26     -22.251   4.883  -3.668  1.00 10.00      A   
ATOM    178  C   ASP A  26     -22.420   6.200   0.979  1.00 10.00      A   
ATOM    179  O   ASP A  26     -23.509   6.714   1.235  1.00 10.00      A   
ATOM    180  N   ARG A  27     -21.750   5.449   1.841  1.00 10.00      A   
ATOM    181  HN  ARG A  27     -20.889   5.060   1.568  1.00 10.00      A   
ATOM    182  CA  ARG A  27     -22.253   5.171   3.176  1.00 10.00      A   
ATOM    183  CB  ARG A  27     -21.301   4.223   3.908  1.00 10.00      A   
ATOM    184  CG  ARG A  27     -21.588   2.752   3.682  1.00 10.00      A   
ATOM    185  CD  ARG A  27     -22.941   2.377   4.258  1.00 10.00      A   
ATOM    186  NE  ARG A  27     -23.199   0.939   4.187  1.00 10.00      A   
ATOM    187  HE  ARG A  27     -23.112   0.506   3.303  1.00 10.00      A   
ATOM    188  CZ  ARG A  27     -23.535   0.194   5.237  1.00 10.00      A   
ATOM    189  NH1 ARG A  27     -23.653   0.749   6.440  1.00 10.00      A   
ATOM    190 HH11 ARG A  27     -23.482   1.783   6.575  1.00 10.00      A   
ATOM    191 HH12 ARG A  27     -23.916   0.168   7.265  1.00 10.00      A   
ATOM    192  NH2 ARG A  27     -23.763  -1.105   5.075  1.00 10.00      A   
ATOM    193 HH21 ARG A  27     -23.687  -1.538   4.127  1.00 10.00      A   
ATOM    194 HH22 ARG A  27     -24.016  -1.700   5.899  1.00 10.00      A   
ATOM    195  C   ARG A  27     -22.407   6.462   3.965  1.00 10.00      A   
ATOM    196  O   ARG A  27     -23.381   6.646   4.695  1.00 10.00      A   
ATOM    197  N   ASN A  28     -21.447   7.361   3.784  1.00 10.00      A   
ATOM    198  HN  ASN A  28     -20.707   7.148   3.173  1.00 10.00      A   
ATOM    199  CA  ASN A  28     -21.453   8.646   4.468  1.00 10.00      A   
ATOM    200  CB  ASN A  28     -20.155   9.415   4.215  1.00 10.00      A   
ATOM    201  CG  ASN A  28     -18.980   8.841   4.978  1.00 10.00      A   
ATOM    202  OD1 ASN A  28     -19.142   7.945   5.813  1.00 10.00      A   
ATOM    203  ND2 ASN A  28     -17.794   9.370   4.720  1.00 10.00      A   
ATOM    204 HD21 ASN A  28     -17.741  10.103   4.063  1.00 10.00      A   
ATOM    205 HD22 ASN A  28     -17.008   9.000   5.186  1.00 10.00      A   
ATOM    206  C   ASN A  28     -22.656   9.486   4.062  1.00 10.00      A   
ATOM    207  O   ASN A  28     -23.239  10.187   4.892  1.00 10.00      A   
ATOM    208  N   SER A  29     -23.035   9.400   2.794  1.00 10.00      A   
ATOM    209  HN  SER A  29     -22.526   8.831   2.175  1.00 10.00      A   
ATOM    210  CA  SER A  29     -24.183  10.141   2.291  1.00 10.00      A   
ATOM    211  CB  SER A  29     -24.323   9.927   0.779  1.00 10.00      A   
ATOM    212  OG  SER A  29     -23.053   9.721   0.182  1.00 10.00      A   
ATOM    213  HG  SER A  29     -23.063   8.894  -0.314  1.00 10.00      A   
ATOM    214  C   SER A  29     -25.455   9.697   3.013  1.00 10.00      A   
ATOM    215  O   SER A  29     -26.276  10.521   3.411  1.00 10.00      A   
ATOM    216  N   VAL A  30     -25.585   8.388   3.203  1.00 10.00      A   
ATOM    217  HN  VAL A  30     -24.879   7.786   2.874  1.00 10.00      A   
ATOM    218  CA  VAL A  30     -26.746   7.814   3.877  1.00 10.00      A   
ATOM    219  CB  VAL A  30     -26.735   6.272   3.800  1.00 10.00      A   
ATOM    220  CG1 VAL A  30     -27.954   5.692   4.497  1.00 10.00      A   
ATOM    221  CG2 VAL A  30     -26.690   5.812   2.350  1.00 10.00      A   
ATOM    222  C   VAL A  30     -26.809   8.253   5.342  1.00 10.00      A   
ATOM    223  O   VAL A  30     -27.877   8.582   5.860  1.00 10.00      A   
ATOM    224  N   SER A  31     -25.656   8.294   5.992  1.00 10.00      A   
ATOM    225  HN  SER A  31     -24.832   8.041   5.521  1.00 10.00      A   
ATOM    226  CA  SER A  31     -25.584   8.683   7.394  1.00 10.00      A   
ATOM    227  CB  SER A  31     -24.234   8.275   7.990  1.00 10.00      A   
ATOM    228  OG  SER A  31     -23.153   8.782   7.223  1.00 10.00      A   
ATOM    229  HG  SER A  31     -23.499   9.252   6.452  1.00 10.00      A   
ATOM    230  C   SER A  31     -25.833  10.178   7.608  1.00 10.00      A   
ATOM    231  O   SER A  31     -25.740  10.671   8.729  1.00 10.00      A   
ATOM    232  N   LEU A  32     -26.154  10.901   6.543  1.00 10.00      A   
ATOM    233  HN  LEU A  32     -26.246  10.464   5.671  1.00 10.00      A   
ATOM    234  CA  LEU A  32     -26.383  12.335   6.651  1.00 10.00      A   
ATOM    235  CB  LEU A  32     -25.301  13.096   5.886  1.00 10.00      A   
ATOM    236  CG  LEU A  32     -24.157  13.665   6.723  1.00 10.00      A   
ATOM    237  CD1 LEU A  32     -22.978  14.015   5.831  1.00 10.00      A   
ATOM    238  CD2 LEU A  32     -24.623  14.894   7.492  1.00 10.00      A   
ATOM    239  C   LEU A  32     -27.762  12.741   6.139  1.00 10.00      A   
ATOM    240  O   LEU A  32     -28.072  13.928   6.062  1.00 10.00      A   
ATOM    241  N   VAL A  33     -28.597  11.770   5.795  1.00 10.00      A   
ATOM    242  HN  VAL A  33     -28.316  10.835   5.879  1.00 10.00      A   
ATOM    243  CA  VAL A  33     -29.931  12.086   5.286  1.00 10.00      A   
ATOM    244  CB  VAL A  33     -30.517  10.989   4.370  1.00 10.00      A   
ATOM    245  CG1 VAL A  33     -29.622  10.774   3.163  1.00 10.00      A   
ATOM    246  CG2 VAL A  33     -30.729   9.683   5.122  1.00 10.00      A   
ATOM    247  C   VAL A  33     -30.912  12.448   6.399  1.00 10.00      A   
ATOM    248  O   VAL A  33     -31.698  13.387   6.254  1.00 10.00      A   
ATOM    249  N   CYS A  34     -30.844  11.710   7.505  1.00 10.00      A   
ATOM    250  HN  CYS A  34     -30.180  10.994   7.558  1.00 10.00      A   
ATOM    251  CA  CYS A  34     -31.715  11.933   8.653  1.00 10.00      A   
ATOM    252  CB  CYS A  34     -33.154  11.508   8.336  1.00 10.00      A   
ATOM    253  SG  CYS A  34     -33.345   9.758   7.916  1.00 10.00      A   
ATOM    254  HG  CYS A  34     -33.961   9.688   6.745  1.00 10.00      A   
ATOM    255  C   CYS A  34     -31.193  11.150   9.850  1.00 10.00      A   
ATOM    256  O   CYS A  34     -30.380  10.235   9.689  1.00 10.00      A   
ATOM    257  N   LYS A  35     -31.656  11.510  11.039  1.00 10.00      A   
ATOM    258  HN  LYS A  35     -32.305  12.259  11.093  1.00 10.00      A   
ATOM    259  CA  LYS A  35     -31.235  10.849  12.271  1.00 10.00      A   
ATOM    260  CB  LYS A  35     -31.870  11.540  13.486  1.00 10.00      A   
ATOM    261  CG  LYS A  35     -31.676  10.822  14.816  1.00 10.00      A   
ATOM    262  CD  LYS A  35     -30.250  10.946  15.337  1.00 10.00      A   
ATOM    263  CE  LYS A  35     -30.209  10.753  16.846  1.00 10.00      A   
ATOM    264  NZ  LYS A  35     -28.826  10.592  17.364  1.00 10.00      A   
ATOM    265  HZ1 LYS A  35     -28.196  11.307  16.942  1.00 10.00      A   
ATOM    266  HZ2 LYS A  35     -28.465   9.641  17.136  1.00 10.00      A   
ATOM    267  HZ3 LYS A  35     -28.822  10.710  18.398  1.00 10.00      A   
ATOM    268  C   LYS A  35     -31.575   9.357  12.258  1.00 10.00      A   
ATOM    269  O   LYS A  35     -30.772   8.526  12.690  1.00 10.00      A   
ATOM    270  N   SER A  36     -32.756   9.026  11.750  1.00 10.00      A   
ATOM    271  HN  SER A  36     -33.343   9.734  11.403  1.00 10.00      A   
ATOM    272  CA  SER A  36     -33.211   7.642  11.695  1.00 10.00      A   
ATOM    273  CB  SER A  36     -34.598   7.583  11.060  1.00 10.00      A   
ATOM    274  OG  SER A  36     -35.164   8.880  10.958  1.00 10.00      A   
ATOM    275  HG  SER A  36     -35.333   9.223  11.848  1.00 10.00      A   
ATOM    276  C   SER A  36     -32.246   6.755  10.910  1.00 10.00      A   
ATOM    277  O   SER A  36     -31.695   5.788  11.442  1.00 10.00      A   
ATOM    278  N   TRP A  37     -32.035   7.099   9.646  1.00 10.00      A   
ATOM    279  HN  TRP A  37     -32.488   7.892   9.285  1.00 10.00      A   
ATOM    280  CA  TRP A  37     -31.149   6.326   8.782  1.00 10.00      A   
ATOM    281  CB  TRP A  37     -31.182   6.851   7.346  1.00 10.00      A   
ATOM    282  CG  TRP A  37     -32.421   6.484   6.582  1.00 10.00      A   
ATOM    283  CD1 TRP A  37     -33.672   6.260   7.088  1.00 10.00      A   
ATOM    284  CD2 TRP A  37     -32.527   6.310   5.165  1.00 10.00      A   
ATOM    285  NE1 TRP A  37     -34.546   5.961   6.071  1.00 10.00      A   
ATOM    286  HE1 TRP A  37     -35.505   5.759   6.180  1.00 10.00      A   
ATOM    287  CE2 TRP A  37     -33.866   5.983   4.881  1.00 10.00      A   
ATOM    288  CE3 TRP A  37     -31.617   6.402   4.107  1.00 10.00      A   
ATOM    289  CZ2 TRP A  37     -34.317   5.750   3.585  1.00 10.00      A   
ATOM    290  CZ3 TRP A  37     -32.067   6.166   2.821  1.00 10.00      A   
ATOM    291  CH2 TRP A  37     -33.404   5.844   2.571  1.00 10.00      A   
ATOM    292  C   TRP A  37     -29.720   6.325   9.308  1.00 10.00      A   
ATOM    293  O   TRP A  37     -29.016   5.322   9.209  1.00 10.00      A   
ATOM    294  N   TYR A  38     -29.307   7.449   9.876  1.00 10.00      A   
ATOM    295  HN  TYR A  38     -29.920   8.214   9.920  1.00 10.00      A   
ATOM    296  CA  TYR A  38     -27.967   7.589  10.426  1.00 10.00      A   
ATOM    297  CB  TYR A  38     -27.752   9.015  10.953  1.00 10.00      A   
ATOM    298  CG  TYR A  38     -26.732   9.127  12.064  1.00 10.00      A   
ATOM    299  CD1 TYR A  38     -27.134   9.318  13.380  1.00 10.00      A   
ATOM    300  CD2 TYR A  38     -25.373   9.035  11.800  1.00 10.00      A   
ATOM    301  CE1 TYR A  38     -26.209   9.413  14.403  1.00 10.00      A   
ATOM    302  CE2 TYR A  38     -24.442   9.129  12.813  1.00 10.00      A   
ATOM    303  CZ  TYR A  38     -24.861   9.318  14.111  1.00 10.00      A   
ATOM    304  OH  TYR A  38     -23.928   9.404  15.121  1.00 10.00      A   
ATOM    305  HH  TYR A  38     -24.234   8.914  15.892  1.00 10.00      A   
ATOM    306  C   TYR A  38     -27.695   6.543  11.513  1.00 10.00      A   
ATOM    307  O   TYR A  38     -26.631   5.917  11.532  1.00 10.00      A   
ATOM    308  N   GLU A  39     -28.665   6.337  12.398  1.00 10.00      A   
ATOM    309  HN  GLU A  39     -29.499   6.849  12.322  1.00 10.00      A   
ATOM    310  CA  GLU A  39     -28.522   5.375  13.483  1.00 10.00      A   
ATOM    311  CB  GLU A  39     -29.613   5.574  14.538  1.00 10.00      A   
ATOM    312  CG  GLU A  39     -29.585   6.942  15.209  1.00 10.00      A   
ATOM    313  CD  GLU A  39     -28.438   7.114  16.191  1.00 10.00      A   
ATOM    314  OE1 GLU A  39     -28.590   7.897  17.156  1.00 10.00      A   
ATOM    315  OE2 GLU A  39     -27.384   6.475  16.011  1.00 10.00      A   
ATOM    316  C   GLU A  39     -28.513   3.937  12.968  1.00 10.00      A   
ATOM    317  O   GLU A  39     -27.792   3.088  13.485  1.00 10.00      A   
ATOM    318  N   ILE A  40     -29.302   3.666  11.940  1.00 10.00      A   
ATOM    319  HN  ILE A  40     -29.857   4.380  11.557  1.00 10.00      A   
ATOM    320  CA  ILE A  40     -29.357   2.324  11.368  1.00 10.00      A   
ATOM    321  CB  ILE A  40     -30.612   2.122  10.494  1.00 10.00      A   
ATOM    322  CG1 ILE A  40     -31.867   2.491  11.291  1.00 10.00      A   
ATOM    323  CG2 ILE A  40     -30.702   0.678  10.014  1.00 10.00      A   
ATOM    324  CD1 ILE A  40     -33.135   2.524  10.467  1.00 10.00      A   
ATOM    325  C   ILE A  40     -28.099   2.035  10.548  1.00 10.00      A   
ATOM    326  O   ILE A  40     -27.571   0.921  10.568  1.00 10.00      A   
ATOM    327  N   GLU A  41     -27.612   3.054   9.848  1.00 10.00      A   
ATOM    328  HN  GLU A  41     -28.075   3.919   9.884  1.00 10.00      A   
ATOM    329  CA  GLU A  41     -26.416   2.929   9.019  1.00 10.00      A   
ATOM    330  CB  GLU A  41     -26.155   4.250   8.278  1.00 10.00      A   
ATOM    331  CG  GLU A  41     -25.180   4.157   7.109  1.00 10.00      A   
ATOM    332  CD  GLU A  41     -23.721   4.183   7.527  1.00 10.00      A   
ATOM    333  OE1 GLU A  41     -23.286   5.176   8.145  1.00 10.00      A   
ATOM    334  OE2 GLU A  41     -22.998   3.210   7.230  1.00 10.00      A   
ATOM    335  C   GLU A  41     -25.202   2.554   9.866  1.00 10.00      A   
ATOM    336  O   GLU A  41     -24.471   1.615   9.541  1.00 10.00      A   
ATOM    337  N   ARG A  42     -25.020   3.272  10.971  1.00 10.00      A   
ATOM    338  HN  ARG A  42     -25.665   3.981  11.186  1.00 10.00      A   
ATOM    339  CA  ARG A  42     -23.892   3.044  11.869  1.00 10.00      A   
ATOM    340  CB  ARG A  42     -23.817   4.129  12.946  1.00 10.00      A   
ATOM    341  CG  ARG A  42     -25.069   4.257  13.792  1.00 10.00      A   
ATOM    342  CD  ARG A  42     -24.874   5.246  14.926  1.00 10.00      A   
ATOM    343  NE  ARG A  42     -24.130   4.660  16.038  1.00 10.00      A   
ATOM    344  HE  ARG A  42     -23.223   4.326  15.847  1.00 10.00      A   
ATOM    345  CZ  ARG A  42     -24.615   4.533  17.272  1.00 10.00      A   
ATOM    346  NH1 ARG A  42     -25.847   4.942  17.555  1.00 10.00      A   
ATOM    347 HH11 ARG A  42     -26.451   5.374  16.806  1.00 10.00      A   
ATOM    348 HH12 ARG A  42     -26.223   4.839  18.520  1.00 10.00      A   
ATOM    349  NH2 ARG A  42     -23.857   4.015  18.229  1.00 10.00      A   
ATOM    350 HH21 ARG A  42     -22.880   3.709  18.022  1.00 10.00      A   
ATOM    351 HH22 ARG A  42     -24.232   3.913  19.200  1.00 10.00      A   
ATOM    352  C   ARG A  42     -23.915   1.655  12.505  1.00 10.00      A   
ATOM    353  O   ARG A  42     -22.901   1.184  13.019  1.00 10.00      A   
ATOM    354  N   TRP A  43     -25.065   1.000  12.469  1.00 10.00      A   
ATOM    355  HN  TRP A  43     -25.843   1.419  12.045  1.00 10.00      A   
ATOM    356  CA  TRP A  43     -25.196  -0.329  13.046  1.00 10.00      A   
ATOM    357  CB  TRP A  43     -26.519  -0.464  13.808  1.00 10.00      A   
ATOM    358  CG  TRP A  43     -26.467   0.037  15.222  1.00 10.00      A   
ATOM    359  CD1 TRP A  43     -26.853   1.264  15.676  1.00 10.00      A   
ATOM    360  CD2 TRP A  43     -26.003  -0.684  16.374  1.00 10.00      A   
ATOM    361  NE1 TRP A  43     -26.666   1.353  17.034  1.00 10.00      A   
ATOM    362  HE1 TRP A  43     -26.872   2.136  17.591  1.00 10.00      A   
ATOM    363  CE2 TRP A  43     -26.144   0.170  17.485  1.00 10.00      A   
ATOM    364  CE3 TRP A  43     -25.485  -1.967  16.571  1.00 10.00      A   
ATOM    365  CZ2 TRP A  43     -25.786  -0.218  18.774  1.00 10.00      A   
ATOM    366  CZ3 TRP A  43     -25.129  -2.350  17.850  1.00 10.00      A   
ATOM    367  CH2 TRP A  43     -25.283  -1.479  18.935  1.00 10.00      A   
ATOM    368  C   TRP A  43     -25.082  -1.423  11.985  1.00 10.00      A   
ATOM    369  O   TRP A  43     -25.234  -2.605  12.289  1.00 10.00      A   
ATOM    370  N   CYS A  44     -24.796  -1.039  10.745  1.00 10.00      A   
ATOM    371  HN  CYS A  44     -24.682  -0.085  10.544  1.00 10.00      A   
ATOM    372  CA  CYS A  44     -24.680  -2.020   9.674  1.00 10.00      A   
ATOM    373  CB  CYS A  44     -26.000  -2.136   8.906  1.00 10.00      A   
ATOM    374  SG  CYS A  44     -26.593  -0.586   8.186  1.00 10.00      A   
ATOM    375  HG  CYS A  44     -27.120   0.144   9.165  1.00 10.00      A   
ATOM    376  C   CYS A  44     -23.523  -1.742   8.714  1.00 10.00      A   
ATOM    377  O   CYS A  44     -23.523  -2.231   7.585  1.00 10.00      A   
ATOM    378  N   ARG A  45     -22.539  -0.957   9.139  1.00 10.00      A   
ATOM    379  HN  ARG A  45     -22.577  -0.574  10.038  1.00 10.00      A   
ATOM    380  CA  ARG A  45     -21.393  -0.675   8.277  1.00 10.00      A   
ATOM    381  CB  ARG A  45     -20.812   0.724   8.501  1.00 10.00      A   
ATOM    382  CG  ARG A  45     -19.899   1.182   7.368  1.00 10.00      A   
ATOM    383  CD  ARG A  45     -19.276   2.540   7.640  1.00 10.00      A   
ATOM    384  NE  ARG A  45     -20.239   3.627   7.510  1.00 10.00      A   
ATOM    385  HE  ARG A  45     -21.182   3.428   7.752  1.00 10.00      A   
ATOM    386  CZ  ARG A  45     -19.944   4.848   7.055  1.00 10.00      A   
ATOM    387  NH1 ARG A  45     -18.706   5.152   6.667  1.00 10.00      A   
ATOM    388 HH11 ARG A  45     -18.489   6.115   6.314  1.00 10.00      A   
ATOM    389 HH12 ARG A  45     -17.949   4.434   6.707  1.00 10.00      A   
ATOM    390  NH2 ARG A  45     -20.889   5.775   7.022  1.00 10.00      A   
ATOM    391 HH21 ARG A  45     -21.863   5.547   7.355  1.00 10.00      A   
ATOM    392 HH22 ARG A  45     -20.675   6.731   6.666  1.00 10.00      A   
ATOM    393  C   ARG A  45     -20.331  -1.748   8.465  1.00 10.00      A   
ATOM    394  O   ARG A  45     -19.736  -1.864   9.534  1.00 10.00      A   
ATOM    395  N   ARG A  46     -20.091  -2.526   7.417  1.00 10.00      A   
ATOM    396  HN  ARG A  46     -20.560  -2.351   6.575  1.00 10.00      A   
ATOM    397  CA  ARG A  46     -19.136  -3.621   7.479  1.00 10.00      A   
ATOM    398  CB  ARG A  46     -19.461  -4.675   6.417  1.00 10.00      A   
ATOM    399  CG  ARG A  46     -20.874  -5.230   6.469  1.00 10.00      A   
ATOM    400  CD  ARG A  46     -21.076  -6.257   5.368  1.00 10.00      A   
ATOM    401  NE  ARG A  46     -22.439  -6.783   5.328  1.00 10.00      A   
ATOM    402  HE  ARG A  46     -23.073  -6.450   6.003  1.00 10.00      A   
ATOM    403  CZ  ARG A  46     -22.855  -7.680   4.433  1.00 10.00      A   
ATOM    404  NH1 ARG A  46     -22.012  -8.148   3.518  1.00 10.00      A   
ATOM    405 HH11 ARG A  46     -21.022  -7.811   3.492  1.00 10.00      A   
ATOM    406 HH12 ARG A  46     -22.334  -8.854   2.818  1.00 10.00      A   
ATOM    407  NH2 ARG A  46     -24.113  -8.110   4.456  1.00 10.00      A   
ATOM    408 HH21 ARG A  46     -24.781  -7.745   5.171  1.00 10.00      A   
ATOM    409 HH22 ARG A  46     -24.440  -8.814   3.755  1.00 10.00      A   
ATOM    410  C   ARG A  46     -17.700  -3.155   7.293  1.00 10.00      A   
ATOM    411  O   ARG A  46     -16.778  -3.754   7.845  1.00 10.00      A   
ATOM    412  N   LYS A  47     -17.509  -2.097   6.520  1.00 10.00      A   
ATOM    413  HN  LYS A  47     -18.284  -1.642   6.125  1.00 10.00      A   
ATOM    414  CA  LYS A  47     -16.169  -1.599   6.239  1.00 10.00      A   
ATOM    415  CB  LYS A  47     -15.905  -1.686   4.732  1.00 10.00      A   
ATOM    416  CG  LYS A  47     -14.571  -1.117   4.276  1.00 10.00      A   
ATOM    417  CD  LYS A  47     -14.544  -0.946   2.766  1.00 10.00      A   
ATOM    418  CE  LYS A  47     -13.172  -0.518   2.273  1.00 10.00      A   
ATOM    419  NZ  LYS A  47     -12.873   0.910   2.577  1.00 10.00      A   
ATOM    420  HZ1 LYS A  47     -13.601   1.317   3.209  1.00 10.00      A   
ATOM    421  HZ2 LYS A  47     -12.854   1.462   1.698  1.00 10.00      A   
ATOM    422  HZ3 LYS A  47     -11.940   0.986   3.041  1.00 10.00      A   
ATOM    423  C   LYS A  47     -15.950  -0.168   6.716  1.00 10.00      A   
ATOM    424  O   LYS A  47     -16.784   0.711   6.494  1.00 10.00      A   
ATOM    425  N   VAL A  48     -14.824   0.051   7.379  1.00 10.00      A   
ATOM    426  HN  VAL A  48     -14.220  -0.707   7.558  1.00 10.00      A   
ATOM    427  CA  VAL A  48     -14.454   1.374   7.854  1.00 10.00      A   
ATOM    428  CB  VAL A  48     -14.485   1.486   9.390  1.00 10.00      A   
ATOM    429  CG1 VAL A  48     -15.919   1.488   9.893  1.00 10.00      A   
ATOM    430  CG2 VAL A  48     -13.687   0.363  10.034  1.00 10.00      A   
ATOM    431  C   VAL A  48     -13.066   1.729   7.339  1.00 10.00      A   
ATOM    432  O   VAL A  48     -12.150   0.904   7.377  1.00 10.00      A   
ATOM    433  N   PHE A  49     -12.917   2.946   6.844  1.00 10.00      A   
ATOM    434  HN  PHE A  49     -13.683   3.560   6.842  1.00 10.00      A   
ATOM    435  CA  PHE A  49     -11.642   3.392   6.305  1.00 10.00      A   
ATOM    436  CB  PHE A  49     -11.735   3.533   4.780  1.00 10.00      A   
ATOM    437  CG  PHE A  49     -10.536   4.180   4.140  1.00 10.00      A   
ATOM    438  CD1 PHE A  49      -9.350   3.480   3.994  1.00 10.00      A   
ATOM    439  CD2 PHE A  49     -10.597   5.488   3.682  1.00 10.00      A   
ATOM    440  CE1 PHE A  49      -8.250   4.070   3.405  1.00 10.00      A   
ATOM    441  CE2 PHE A  49      -9.500   6.084   3.093  1.00 10.00      A   
ATOM    442  CZ  PHE A  49      -8.323   5.374   2.954  1.00 10.00      A   
ATOM    443  C   PHE A  49     -11.196   4.705   6.935  1.00 10.00      A   
ATOM    444  O   PHE A  49     -11.875   5.725   6.821  1.00 10.00      A   
ATOM    445  N   ILE A  50     -10.057   4.672   7.607  1.00 10.00      A   
ATOM    446  HN  ILE A  50      -9.571   3.822   7.689  1.00 10.00      A   
ATOM    447  CA  ILE A  50      -9.510   5.860   8.238  1.00 10.00      A   
ATOM    448  CB  ILE A  50      -9.246   5.629   9.740  1.00 10.00      A   
ATOM    449  CG1 ILE A  50     -10.452   4.956  10.399  1.00 10.00      A   
ATOM    450  CG2 ILE A  50      -8.933   6.942  10.439  1.00 10.00      A   
ATOM    451  CD1 ILE A  50     -11.691   5.826  10.446  1.00 10.00      A   
ATOM    452  C   ILE A  50      -8.209   6.249   7.541  1.00 10.00      A   
ATOM    453  O   ILE A  50      -7.204   5.544   7.652  1.00 10.00      A   
ATOM    454  N   GLY A  51      -8.244   7.358   6.807  1.00 10.00      A   
ATOM    455  HN  GLY A  51      -9.079   7.873   6.759  1.00 10.00      A   
ATOM    456  CA  GLY A  51      -7.069   7.824   6.087  1.00 10.00      A   
ATOM    457  C   GLY A  51      -5.923   8.177   7.015  1.00 10.00      A   
ATOM    458  O   GLY A  51      -4.759   7.948   6.694  1.00 10.00      A   
ATOM    459  N   ASN A  52      -6.254   8.749   8.160  1.00 10.00      A   
ATOM    460  HN  ASN A  52      -7.200   8.930   8.350  1.00 10.00      A   
ATOM    461  CA  ASN A  52      -5.254   9.122   9.148  1.00 10.00      A   
ATOM    462  CB  ASN A  52      -5.089  10.644   9.191  1.00 10.00      A   
ATOM    463  CG  ASN A  52      -3.828  11.071   9.915  1.00 10.00      A   
ATOM    464  OD1 ASN A  52      -3.820  11.236  11.136  1.00 10.00      A   
ATOM    465  ND2 ASN A  52      -2.754  11.259   9.164  1.00 10.00      A   
ATOM    466 HD21 ASN A  52      -2.831  11.114   8.197  1.00 10.00      A   
ATOM    467 HD22 ASN A  52      -1.921  11.525   9.606  1.00 10.00      A   
ATOM    468  C   ASN A  52      -5.675   8.595  10.515  1.00 10.00      A   
ATOM    469  O   ASN A  52      -6.675   9.043  11.077  1.00 10.00      A   
ATOM    470  N   CYS A  53      -4.910   7.649  11.048  1.00 10.00      A   
ATOM    471  HN  CYS A  53      -4.106   7.351  10.563  1.00 10.00      A   
ATOM    472  CA  CYS A  53      -5.224   7.036  12.336  1.00 10.00      A   
ATOM    473  CB  CYS A  53      -4.301   5.845  12.620  1.00 10.00      A   
ATOM    474  SG  CYS A  53      -2.544   6.258  12.764  1.00 10.00      A   
ATOM    475  HG  CYS A  53      -2.174   6.859  11.641  1.00 10.00      A   
ATOM    476  C   CYS A  53      -5.209   8.026  13.504  1.00 10.00      A   
ATOM    477  O   CYS A  53      -5.665   7.705  14.600  1.00 10.00      A   
ATOM    478  N   TYR A  54      -4.692   9.228  13.282  1.00 10.00      A   
ATOM    479  HN  TYR A  54      -4.333   9.448  12.391  1.00 10.00      A   
ATOM    480  CA  TYR A  54      -4.643  10.223  14.343  1.00 10.00      A   
ATOM    481  CB  TYR A  54      -3.224  10.740  14.554  1.00 10.00      A   
ATOM    482  CG  TYR A  54      -2.318   9.698  15.166  1.00 10.00      A   
ATOM    483  CD1 TYR A  54      -1.061   9.436  14.638  1.00 10.00      A   
ATOM    484  CD2 TYR A  54      -2.732   8.964  16.272  1.00 10.00      A   
ATOM    485  CE1 TYR A  54      -0.244   8.474  15.198  1.00 10.00      A   
ATOM    486  CE2 TYR A  54      -1.922   8.004  16.836  1.00 10.00      A   
ATOM    487  CZ  TYR A  54      -0.680   7.761  16.298  1.00 10.00      A   
ATOM    488  OH  TYR A  54       0.136   6.802  16.861  1.00 10.00      A   
ATOM    489  HH  TYR A  54       0.703   7.226  17.537  1.00 10.00      A   
ATOM    490  C   TYR A  54      -5.639  11.352  14.116  1.00 10.00      A   
ATOM    491  O   TYR A  54      -5.640  12.359  14.830  1.00 10.00      A   
ATOM    492  N   ALA A  55      -6.506  11.171  13.131  1.00 10.00      A   
ATOM    493  HN  ALA A  55      -6.462  10.346  12.594  1.00 10.00      A   
ATOM    494  CA  ALA A  55      -7.519  12.165  12.824  1.00 10.00      A   
ATOM    495  CB  ALA A  55      -7.869  12.134  11.344  1.00 10.00      A   
ATOM    496  C   ALA A  55      -8.757  11.925  13.680  1.00 10.00      A   
ATOM    497  O   ALA A  55      -9.639  12.777  13.771  1.00 10.00      A   
ATOM    498  N   VAL A  56      -8.798  10.765  14.329  1.00 10.00      A   
ATOM    499  HN  VAL A  56      -8.039  10.144  14.246  1.00 10.00      A   
ATOM    500  CA  VAL A  56      -9.924  10.393  15.177  1.00 10.00      A   
ATOM    501  CB  VAL A  56     -11.070   9.772  14.338  1.00 10.00      A   
ATOM    502  CG1 VAL A  56     -10.647   8.455  13.701  1.00 10.00      A   
ATOM    503  CG2 VAL A  56     -12.341   9.606  15.160  1.00 10.00      A   
ATOM    504  C   VAL A  56      -9.464   9.408  16.257  1.00 10.00      A   
ATOM    505  O   VAL A  56      -8.504   8.668  16.055  1.00 10.00      A   
ATOM    506  N   SER A  57     -10.131   9.424  17.404  1.00 10.00      A   
ATOM    507  HN  SER A  57     -10.865  10.057  17.521  1.00 10.00      A   
ATOM    508  CA  SER A  57      -9.796   8.536  18.506  1.00 10.00      A   
ATOM    509  CB  SER A  57     -10.218   9.192  19.820  1.00 10.00      A   
ATOM    510  OG  SER A  57     -11.067  10.302  19.571  1.00 10.00      A   
ATOM    511  HG  SER A  57     -11.980   9.993  19.481  1.00 10.00      A   
ATOM    512  C   SER A  57     -10.483   7.176  18.342  1.00 10.00      A   
ATOM    513  O   SER A  57     -11.610   7.101  17.836  1.00 10.00      A   
ATOM    514  N   PRO A  58      -9.808   6.087  18.766  1.00 10.00      A   
ATOM    515  CA  PRO A  58     -10.341   4.719  18.670  1.00 10.00      A   
ATOM    516  CB  PRO A  58      -9.343   3.890  19.484  1.00 10.00      A   
ATOM    517  CG  PRO A  58      -8.067   4.652  19.404  1.00 10.00      A   
ATOM    518  CD  PRO A  58      -8.452   6.105  19.354  1.00 10.00      A   
ATOM    519  C   PRO A  58     -11.746   4.572  19.259  1.00 10.00      A   
ATOM    520  O   PRO A  58     -12.628   3.970  18.637  1.00 10.00      A   
ATOM    521  N   ALA A  59     -11.955   5.142  20.444  1.00 10.00      A   
ATOM    522  HN  ALA A  59     -11.217   5.635  20.872  1.00 10.00      A   
ATOM    523  CA  ALA A  59     -13.244   5.061  21.125  1.00 10.00      A   
ATOM    524  CB  ALA A  59     -13.169   5.745  22.482  1.00 10.00      A   
ATOM    525  C   ALA A  59     -14.369   5.660  20.289  1.00 10.00      A   
ATOM    526  O   ALA A  59     -15.467   5.111  20.229  1.00 10.00      A   
ATOM    527  N   THR A  60     -14.084   6.773  19.627  1.00 10.00      A   
ATOM    528  HN  THR A  60     -13.179   7.143  19.685  1.00 10.00      A   
ATOM    529  CA  THR A  60     -15.069   7.458  18.805  1.00 10.00      A   
ATOM    530  CB  THR A  60     -14.482   8.781  18.277  1.00 10.00      A   
ATOM    531  OG1 THR A  60     -13.544   9.295  19.234  1.00 10.00      A   
ATOM    532  HG1 THR A  60     -14.021   9.564  20.033  1.00 10.00      A   
ATOM    533  CG2 THR A  60     -15.578   9.812  18.062  1.00 10.00      A   
ATOM    534  C   THR A  60     -15.498   6.593  17.620  1.00 10.00      A   
ATOM    535  O   THR A  60     -16.671   6.575  17.242  1.00 10.00      A   
ATOM    536  N   VAL A  61     -14.541   5.874  17.045  1.00 10.00      A   
ATOM    537  HN  VAL A  61     -13.626   5.939  17.394  1.00 10.00      A   
ATOM    538  CA  VAL A  61     -14.803   5.000  15.905  1.00 10.00      A   
ATOM    539  CB  VAL A  61     -13.487   4.469  15.295  1.00 10.00      A   
ATOM    540  CG1 VAL A  61     -13.745   3.789  13.960  1.00 10.00      A   
ATOM    541  CG2 VAL A  61     -12.478   5.592  15.129  1.00 10.00      A   
ATOM    542  C   VAL A  61     -15.682   3.815  16.312  1.00 10.00      A   
ATOM    543  O   VAL A  61     -16.653   3.483  15.625  1.00 10.00      A   
ATOM    544  N   ILE A  62     -15.344   3.193  17.438  1.00 10.00      A   
ATOM    545  HN  ILE A  62     -14.563   3.511  17.940  1.00 10.00      A   
ATOM    546  CA  ILE A  62     -16.093   2.044  17.945  1.00 10.00      A   
ATOM    547  CB  ILE A  62     -15.350   1.358  19.116  1.00 10.00      A   
ATOM    548  CG1 ILE A  62     -13.925   1.001  18.699  1.00 10.00      A   
ATOM    549  CG2 ILE A  62     -16.095   0.109  19.575  1.00 10.00      A   
ATOM    550  CD1 ILE A  62     -13.049   0.548  19.846  1.00 10.00      A   
ATOM    551  C   ILE A  62     -17.485   2.456  18.416  1.00 10.00      A   
ATOM    552  O   ILE A  62     -18.462   1.737  18.208  1.00 10.00      A   
ATOM    553  N   ARG A  63     -17.564   3.621  19.042  1.00 10.00      A   
ATOM    554  HN  ARG A  63     -16.742   4.151  19.162  1.00 10.00      A   
ATOM    555  CA  ARG A  63     -18.827   4.135  19.561  1.00 10.00      A   
ATOM    556  CB  ARG A  63     -18.611   5.486  20.240  1.00 10.00      A   
ATOM    557  CG  ARG A  63     -19.702   5.866  21.220  1.00 10.00      A   
ATOM    558  CD  ARG A  63     -19.184   5.823  22.647  1.00 10.00      A   
ATOM    559  NE  ARG A  63     -18.298   6.950  22.943  1.00 10.00      A   
ATOM    560  HE  ARG A  63     -18.544   7.828  22.564  1.00 10.00      A   
ATOM    561  CZ  ARG A  63     -17.199   6.855  23.690  1.00 10.00      A   
ATOM    562  NH1 ARG A  63     -16.852   5.686  24.218  1.00 10.00      A   
ATOM    563 HH11 ARG A  63     -15.994   5.608  24.806  1.00 10.00      A   
ATOM    564 HH12 ARG A  63     -17.439   4.839  24.047  1.00 10.00      A   
ATOM    565  NH2 ARG A  63     -16.448   7.928  23.907  1.00 10.00      A   
ATOM    566 HH21 ARG A  63     -16.719   8.852  23.494  1.00 10.00      A   
ATOM    567 HH22 ARG A  63     -15.585   7.858  24.491  1.00 10.00      A   
ATOM    568  C   ARG A  63     -19.864   4.283  18.454  1.00 10.00      A   
ATOM    569  O   ARG A  63     -21.031   3.915  18.620  1.00 10.00      A   
ATOM    570  N   ARG A  64     -19.436   4.821  17.322  1.00 10.00      A   
ATOM    571  HN  ARG A  64     -18.495   5.091  17.239  1.00 10.00      A   
ATOM    572  CA  ARG A  64     -20.337   5.022  16.208  1.00 10.00      A   
ATOM    573  CB  ARG A  64     -19.791   6.063  15.230  1.00 10.00      A   
ATOM    574  CG  ARG A  64     -20.766   6.429  14.122  1.00 10.00      A   
ATOM    575  CD  ARG A  64     -20.325   7.678  13.380  1.00 10.00      A   
ATOM    576  NE  ARG A  64     -20.991   7.803  12.087  1.00 10.00      A   
ATOM    577  HE  ARG A  64     -21.676   7.128  11.862  1.00 10.00      A   
ATOM    578  CZ  ARG A  64     -20.737   8.773  11.206  1.00 10.00      A   
ATOM    579  NH1 ARG A  64     -19.842   9.716  11.473  1.00 10.00      A   
ATOM    580 HH11 ARG A  64     -19.650  10.472  10.774  1.00 10.00      A   
ATOM    581 HH12 ARG A  64     -19.325   9.716  12.390  1.00 10.00      A   
ATOM    582  NH2 ARG A  64     -21.389   8.794  10.050  1.00 10.00      A   
ATOM    583 HH21 ARG A  64     -22.100   8.061   9.828  1.00 10.00      A   
ATOM    584 HH22 ARG A  64     -21.188   9.548   9.350  1.00 10.00      A   
ATOM    585  C   ARG A  64     -20.665   3.710  15.495  1.00 10.00      A   
ATOM    586  O   ARG A  64     -21.833   3.405  15.267  1.00 10.00      A   
ATOM    587  N   PHE A  65     -19.641   2.936  15.159  1.00 10.00      A   
ATOM    588  HN  PHE A  65     -18.732   3.216  15.394  1.00 10.00      A   
ATOM    589  CA  PHE A  65     -19.836   1.664  14.464  1.00 10.00      A   
ATOM    590  CB  PHE A  65     -19.064   1.645  13.141  1.00 10.00      A   
ATOM    591  CG  PHE A  65     -19.334   2.826  12.253  1.00 10.00      A   
ATOM    592  CD1 PHE A  65     -18.396   3.835  12.113  1.00 10.00      A   
ATOM    593  CD2 PHE A  65     -20.523   2.927  11.554  1.00 10.00      A   
ATOM    594  CE1 PHE A  65     -18.641   4.922  11.295  1.00 10.00      A   
ATOM    595  CE2 PHE A  65     -20.776   4.012  10.735  1.00 10.00      A   
ATOM    596  CZ  PHE A  65     -19.832   5.011  10.606  1.00 10.00      A   
ATOM    597  C   PHE A  65     -19.404   0.488  15.342  1.00 10.00      A   
ATOM    598  O   PHE A  65     -18.221   0.152  15.411  1.00 10.00      A   
ATOM    599  N   PRO A  66     -20.361  -0.141  16.036  1.00 10.00      A   
ATOM    600  CA  PRO A  66     -20.092  -1.271  16.925  1.00 10.00      A   
ATOM    601  CB  PRO A  66     -21.266  -1.225  17.921  1.00 10.00      A   
ATOM    602  CG  PRO A  66     -22.139  -0.087  17.482  1.00 10.00      A   
ATOM    603  CD  PRO A  66     -21.779   0.208  16.054  1.00 10.00      A   
ATOM    604  C   PRO A  66     -20.078  -2.615  16.194  1.00 10.00      A   
ATOM    605  O   PRO A  66     -19.604  -3.617  16.734  1.00 10.00      A   
ATOM    606  N   LYS A  67     -20.596  -2.643  14.975  1.00 10.00      A   
ATOM    607  HN  LYS A  67     -20.939  -1.815  14.579  1.00 10.00      A   
ATOM    608  CA  LYS A  67     -20.641  -3.882  14.203  1.00 10.00      A   
ATOM    609  CB  LYS A  67     -22.087  -4.336  13.957  1.00 10.00      A   
ATOM    610  CG  LYS A  67     -22.823  -4.804  15.205  1.00 10.00      A   
ATOM    611  CD  LYS A  67     -24.249  -5.231  14.881  1.00 10.00      A   
ATOM    612  CE  LYS A  67     -24.954  -5.775  16.114  1.00 10.00      A   
ATOM    613  NZ  LYS A  67     -26.375  -6.121  15.844  1.00 10.00      A   
ATOM    614  HZ1 LYS A  67     -26.869  -6.324  16.740  1.00 10.00      A   
ATOM    615  HZ2 LYS A  67     -26.433  -6.961  15.234  1.00 10.00      A   
ATOM    616  HZ3 LYS A  67     -26.856  -5.330  15.370  1.00 10.00      A   
ATOM    617  C   LYS A  67     -19.882  -3.752  12.887  1.00 10.00      A   
ATOM    618  O   LYS A  67     -20.481  -3.581  11.826  1.00 10.00      A   
ATOM    619  N   VAL A  68     -18.560  -3.842  12.968  1.00 10.00      A   
ATOM    620  HN  VAL A  68     -18.151  -4.003  13.845  1.00 10.00      A   
ATOM    621  CA  VAL A  68     -17.697  -3.729  11.794  1.00 10.00      A   
ATOM    622  CB  VAL A  68     -16.667  -2.588  11.976  1.00 10.00      A   
ATOM    623  CG1 VAL A  68     -15.848  -2.376  10.715  1.00 10.00      A   
ATOM    624  CG2 VAL A  68     -17.362  -1.297  12.370  1.00 10.00      A   
ATOM    625  C   VAL A  68     -16.966  -5.051  11.547  1.00 10.00      A   
ATOM    626  O   VAL A  68     -16.711  -5.812  12.487  1.00 10.00      A   
ATOM    627  N   ARG A  69     -16.651  -5.327  10.282  1.00 10.00      A   
ATOM    628  HN  ARG A  69     -16.909  -4.692   9.577  1.00 10.00      A   
ATOM    629  CA  ARG A  69     -15.958  -6.552   9.907  1.00 10.00      A   
ATOM    630  CB  ARG A  69     -16.831  -7.377   8.957  1.00 10.00      A   
ATOM    631  CG  ARG A  69     -18.140  -7.855   9.570  1.00 10.00      A   
ATOM    632  CD  ARG A  69     -17.891  -8.864  10.678  1.00 10.00      A   
ATOM    633  NE  ARG A  69     -19.125  -9.405  11.243  1.00 10.00      A   
ATOM    634  HE  ARG A  69     -19.536  -8.906  11.986  1.00 10.00      A   
ATOM    635  CZ  ARG A  69     -19.720 -10.516  10.810  1.00 10.00      A   
ATOM    636  NH1 ARG A  69     -19.191 -11.217   9.811  1.00 10.00      A   
ATOM    637 HH11 ARG A  69     -19.657 -12.088   9.476  1.00 10.00      A   
ATOM    638 HH12 ARG A  69     -18.305 -10.891   9.344  1.00 10.00      A   
ATOM    639  NH2 ARG A  69     -20.838 -10.935  11.388  1.00 10.00      A   
ATOM    640 HH21 ARG A  69     -21.309 -11.805  11.055  1.00 10.00      A   
ATOM    641 HH22 ARG A  69     -21.252 -10.389  12.175  1.00 10.00      A   
ATOM    642  C   ARG A  69     -14.594  -6.276   9.263  1.00 10.00      A   
ATOM    643  O   ARG A  69     -13.641  -7.030   9.466  1.00 10.00      A   
ATOM    644  N   SER A  70     -14.500  -5.201   8.492  1.00 10.00      A   
ATOM    645  HN  SER A  70     -15.283  -4.617   8.376  1.00 10.00      A   
ATOM    646  CA  SER A  70     -13.256  -4.857   7.818  1.00 10.00      A   
ATOM    647  CB  SER A  70     -13.453  -4.910   6.298  1.00 10.00      A   
ATOM    648  OG  SER A  70     -12.216  -5.020   5.611  1.00 10.00      A   
ATOM    649  HG  SER A  70     -12.096  -5.932   5.301  1.00 10.00      A   
ATOM    650  C   SER A  70     -12.772  -3.475   8.256  1.00 10.00      A   
ATOM    651  O   SER A  70     -13.487  -2.482   8.104  1.00 10.00      A   
ATOM    652  N   VAL A  71     -11.562  -3.422   8.807  1.00 10.00      A   
ATOM    653  HN  VAL A  71     -11.046  -4.255   8.906  1.00 10.00      A   
ATOM    654  CA  VAL A  71     -10.983  -2.170   9.284  1.00 10.00      A   
ATOM    655  CB  VAL A  71     -10.669  -2.250  10.797  1.00 10.00      A   
ATOM    656  CG1 VAL A  71     -10.095  -0.938  11.311  1.00 10.00      A   
ATOM    657  CG2 VAL A  71     -11.913  -2.635  11.584  1.00 10.00      A   
ATOM    658  C   VAL A  71      -9.702  -1.807   8.525  1.00 10.00      A   
ATOM    659  O   VAL A  71      -8.834  -2.655   8.306  1.00 10.00      A   
ATOM    660  N   GLU A  72      -9.594  -0.544   8.129  1.00 10.00      A   
ATOM    661  HN  GLU A  72     -10.327   0.081   8.322  1.00 10.00      A   
ATOM    662  CA  GLU A  72      -8.422  -0.048   7.416  1.00 10.00      A   
ATOM    663  CB  GLU A  72      -8.788   0.339   5.985  1.00 10.00      A   
ATOM    664  CG  GLU A  72      -9.154  -0.821   5.079  1.00 10.00      A   
ATOM    665  CD  GLU A  72      -9.311  -0.373   3.643  1.00 10.00      A   
ATOM    666  OE1 GLU A  72     -10.359   0.225   3.312  1.00 10.00      A   
ATOM    667  OE2 GLU A  72      -8.382  -0.602   2.842  1.00 10.00      A   
ATOM    668  C   GLU A  72      -7.854   1.175   8.140  1.00 10.00      A   
ATOM    669  O   GLU A  72      -8.583   2.129   8.417  1.00 10.00      A   
ATOM    670  N   LEU A  73      -6.559   1.149   8.437  1.00 10.00      A   
ATOM    671  HN  LEU A  73      -6.018   0.372   8.173  1.00 10.00      A   
ATOM    672  CA  LEU A  73      -5.917   2.254   9.138  1.00 10.00      A   
ATOM    673  CB  LEU A  73      -5.752   1.918  10.620  1.00 10.00      A   
ATOM    674  CG  LEU A  73      -7.017   1.956  11.478  1.00 10.00      A   
ATOM    675  CD1 LEU A  73      -6.843   1.108  12.731  1.00 10.00      A   
ATOM    676  CD2 LEU A  73      -7.361   3.389  11.849  1.00 10.00      A   
ATOM    677  C   LEU A  73      -4.556   2.593   8.542  1.00 10.00      A   
ATOM    678  O   LEU A  73      -3.677   1.732   8.444  1.00 10.00      A   
ATOM    679  N   LYS A  74      -4.397   3.849   8.138  1.00 10.00      A   
ATOM    680  HN  LYS A  74      -5.150   4.472   8.222  1.00 10.00      A   
ATOM    681  CA  LYS A  74      -3.141   4.336   7.580  1.00 10.00      A   
ATOM    682  CB  LYS A  74      -3.388   5.129   6.290  1.00 10.00      A   
ATOM    683  CG  LYS A  74      -4.035   4.325   5.168  1.00 10.00      A   
ATOM    684  CD  LYS A  74      -4.292   5.192   3.939  1.00 10.00      A   
ATOM    685  CE  LYS A  74      -4.801   4.364   2.766  1.00 10.00      A   
ATOM    686  NZ  LYS A  74      -4.957   5.170   1.523  1.00 10.00      A   
ATOM    687  HZ1 LYS A  74      -5.041   4.544   0.694  1.00 10.00      A   
ATOM    688  HZ2 LYS A  74      -4.129   5.782   1.391  1.00 10.00      A   
ATOM    689  HZ3 LYS A  74      -5.809   5.768   1.578  1.00 10.00      A   
ATOM    690  C   LYS A  74      -2.443   5.210   8.623  1.00 10.00      A   
ATOM    691  O   LYS A  74      -3.095   5.995   9.318  1.00 10.00      A   
ATOM    692  N   GLY A  75      -1.132   5.068   8.746  1.00 10.00      A   
ATOM    693  HN  GLY A  75      -0.655   4.437   8.162  1.00 10.00      A   
ATOM    694  CA  GLY A  75      -0.403   5.840   9.737  1.00 10.00      A   
ATOM    695  C   GLY A  75       0.552   6.855   9.151  1.00 10.00      A   
ATOM    696  O   GLY A  75       0.192   8.022   8.971  1.00 10.00      A   
ATOM    697  N   LYS A  76       1.774   6.418   8.870  1.00 10.00      A   
ATOM    698  HN  LYS A  76       1.994   5.473   9.035  1.00 10.00      A   
ATOM    699  CA  LYS A  76       2.795   7.300   8.313  1.00 10.00      A   
ATOM    700  CB  LYS A  76       4.162   6.604   8.304  1.00 10.00      A   
ATOM    701  CG  LYS A  76       4.672   6.141   9.660  1.00 10.00      A   
ATOM    702  CD  LYS A  76       6.059   5.518   9.538  1.00 10.00      A   
ATOM    703  CE  LYS A  76       6.398   4.655  10.745  1.00 10.00      A   
ATOM    704  NZ  LYS A  76       7.610   3.822  10.514  1.00 10.00      A   
ATOM    705  HZ1 LYS A  76       7.652   3.045  11.214  1.00 10.00      A   
ATOM    706  HZ2 LYS A  76       8.469   4.399  10.606  1.00 10.00      A   
ATOM    707  HZ3 LYS A  76       7.585   3.407   9.560  1.00 10.00      A   
ATOM    708  C   LYS A  76       2.443   7.718   6.887  1.00 10.00      A   
ATOM    709  O   LYS A  76       1.811   6.961   6.150  1.00 10.00      A   
ATOM    710  N   PRO A  77       2.835   8.936   6.482  1.00 10.00      A   
ATOM    711  CA  PRO A  77       2.581   9.436   5.131  1.00 10.00      A   
ATOM    712  CB  PRO A  77       2.840  10.934   5.262  1.00 10.00      A   
ATOM    713  CG  PRO A  77       3.838  11.042   6.353  1.00 10.00      A   
ATOM    714  CD  PRO A  77       3.528   9.931   7.318  1.00 10.00      A   
ATOM    715  C   PRO A  77       3.541   8.823   4.112  1.00 10.00      A   
ATOM    716  O   PRO A  77       4.458   8.081   4.475  1.00 10.00      A   
ATOM    717  N   HIS A  78       3.332   9.155   2.846  1.00 10.00      A   
ATOM    718  HN  HIS A  78       2.606   9.780   2.632  1.00 10.00      A   
ATOM    719  CA  HIS A  78       4.147   8.634   1.753  1.00 10.00      A   
ATOM    720  CB  HIS A  78       3.553   9.085   0.406  1.00 10.00      A   
ATOM    721  CG  HIS A  78       4.497   9.092  -0.761  1.00 10.00      A   
ATOM    722  ND1 HIS A  78       4.926  10.241  -1.385  1.00 10.00      A   
ATOM    723  HD1 HIS A  78       4.692  11.169  -1.124  1.00 10.00      A   
ATOM    724  CD2 HIS A  78       5.075   8.063  -1.428  1.00 10.00      A   
ATOM    725  CE1 HIS A  78       5.735   9.884  -2.393  1.00 10.00      A   
ATOM    726  NE2 HIS A  78       5.857   8.569  -2.463  1.00 10.00      A   
ATOM    727  C   HIS A  78       5.623   9.023   1.891  1.00 10.00      A   
ATOM    728  O   HIS A  78       6.505   8.168   1.805  1.00 10.00      A   
ATOM    729  N   PHE A  79       5.886  10.302   2.139  1.00 10.00      A   
ATOM    730  HN  PHE A  79       5.133  10.942   2.210  1.00 10.00      A   
ATOM    731  CA  PHE A  79       7.260  10.793   2.277  1.00 10.00      A   
ATOM    732  CB  PHE A  79       7.299  12.323   2.327  1.00 10.00      A   
ATOM    733  CG  PHE A  79       7.595  12.977   1.003  1.00 10.00      A   
ATOM    734  CD1 PHE A  79       7.371  12.306  -0.189  1.00 10.00      A   
ATOM    735  CD2 PHE A  79       8.097  14.267   0.952  1.00 10.00      A   
ATOM    736  CE1 PHE A  79       7.640  12.907  -1.405  1.00 10.00      A   
ATOM    737  CE2 PHE A  79       8.369  14.875  -0.260  1.00 10.00      A   
ATOM    738  CZ  PHE A  79       8.140  14.194  -1.440  1.00 10.00      A   
ATOM    739  C   PHE A  79       7.994  10.196   3.480  1.00 10.00      A   
ATOM    740  O   PHE A  79       9.214  10.326   3.602  1.00 10.00      A   
ATOM    741  N   ALA A  80       7.257   9.529   4.357  1.00 10.00      A   
ATOM    742  HN  ALA A  80       6.293   9.435   4.200  1.00 10.00      A   
ATOM    743  CA  ALA A  80       7.851   8.921   5.539  1.00 10.00      A   
ATOM    744  CB  ALA A  80       6.787   8.635   6.586  1.00 10.00      A   
ATOM    745  C   ALA A  80       8.598   7.642   5.178  1.00 10.00      A   
ATOM    746  O   ALA A  80       9.477   7.199   5.916  1.00 10.00      A   
ATOM    747  N   ASP A  81       8.267   7.075   4.024  1.00 10.00      A   
ATOM    748  HN  ASP A  81       7.588   7.503   3.457  1.00 10.00      A   
ATOM    749  CA  ASP A  81       8.895   5.837   3.566  1.00 10.00      A   
ATOM    750  CB  ASP A  81       8.028   5.139   2.512  1.00 10.00      A   
ATOM    751  CG  ASP A  81       7.324   3.904   3.044  1.00 10.00      A   
ATOM    752  OD1 ASP A  81       7.963   3.120   3.776  1.00 10.00      A   
ATOM    753  OD2 ASP A  81       6.137   3.699   2.709  1.00 10.00      A   
ATOM    754  C   ASP A  81      10.295   6.097   3.017  1.00 10.00      A   
ATOM    755  O   ASP A  81      11.002   5.174   2.614  1.00 10.00      A   
ATOM    756  N   PHE A  82      10.692   7.362   3.008  1.00 10.00      A   
ATOM    757  HN  PHE A  82      10.083   8.056   3.328  1.00 10.00      A   
ATOM    758  CA  PHE A  82      12.005   7.747   2.520  1.00 10.00      A   
ATOM    759  CB  PHE A  82      11.892   8.917   1.543  1.00 10.00      A   
ATOM    760  CG  PHE A  82      10.988   8.643   0.372  1.00 10.00      A   
ATOM    761  CD1 PHE A  82      11.136   7.490  -0.381  1.00 10.00      A   
ATOM    762  CD2 PHE A  82       9.992   9.539   0.025  1.00 10.00      A   
ATOM    763  CE1 PHE A  82      10.308   7.238  -1.459  1.00 10.00      A   
ATOM    764  CE2 PHE A  82       9.160   9.293  -1.051  1.00 10.00      A   
ATOM    765  CZ  PHE A  82       9.317   8.140  -1.796  1.00 10.00      A   
ATOM    766  C   PHE A  82      12.930   8.096   3.682  1.00 10.00      A   
ATOM    767  O   PHE A  82      13.953   8.758   3.499  1.00 10.00      A   
ATOM    768  N   ASN A  83      12.544   7.642   4.874  1.00 10.00      A   
ATOM    769  HN  ASN A  83      11.705   7.139   4.932  1.00 10.00      A   
ATOM    770  CA  ASN A  83      13.314   7.867   6.099  1.00 10.00      A   
ATOM    771  CB  ASN A  83      14.682   7.176   6.047  1.00 10.00      A   
ATOM    772  CG  ASN A  83      14.679   5.839   6.763  1.00 10.00      A   
ATOM    773  OD1 ASN A  83      14.826   5.768   7.987  1.00 10.00      A   
ATOM    774  ND2 ASN A  83      14.528   4.767   6.005  1.00 10.00      A   
ATOM    775 HD21 ASN A  83      14.431   4.894   5.036  1.00 10.00      A   
ATOM    776 HD22 ASN A  83      14.512   3.888   6.441  1.00 10.00      A   
ATOM    777  C   ASN A  83      13.467   9.345   6.435  1.00 10.00      A   
ATOM    778  O   ASN A  83      14.463   9.751   7.039  1.00 10.00      A   
ATOM    779  N   LEU A  84      12.466  10.144   6.072  1.00 10.00      A   
ATOM    780  HN  LEU A  84      11.691   9.764   5.610  1.00 10.00      A   
ATOM    781  CA  LEU A  84      12.500  11.577   6.344  1.00 10.00      A   
ATOM    782  CB  LEU A  84      11.623  12.343   5.350  1.00 10.00      A   
ATOM    783  CG  LEU A  84      12.144  12.413   3.911  1.00 10.00      A   
ATOM    784  CD1 LEU A  84      11.171  13.177   3.030  1.00 10.00      A   
ATOM    785  CD2 LEU A  84      13.526  13.052   3.864  1.00 10.00      A   
ATOM    786  C   LEU A  84      12.072  11.873   7.779  1.00 10.00      A   
ATOM    787  O   LEU A  84      12.313  12.961   8.305  1.00 10.00      A   
ATOM    788  N   VAL A  85      11.442  10.893   8.414  1.00 10.00      A   
ATOM    789  HN  VAL A  85      11.293  10.043   7.955  1.00 10.00      A   
ATOM    790  CA  VAL A  85      10.984  11.047   9.787  1.00 10.00      A   
ATOM    791  CB  VAL A  85       9.457  10.869   9.917  1.00 10.00      A   
ATOM    792  CG1 VAL A  85       8.728  12.040   9.275  1.00 10.00      A   
ATOM    793  CG2 VAL A  85       9.008   9.555   9.297  1.00 10.00      A   
ATOM    794  C   VAL A  85      11.699  10.066  10.716  1.00 10.00      A   
ATOM    795  O   VAL A  85      11.854   8.883  10.390  1.00 10.00      A   
ATOM    796  N   PRO A  86      12.164  10.556  11.877  1.00 10.00      A   
ATOM    797  CA  PRO A  86      12.866   9.729  12.866  1.00 10.00      A   
ATOM    798  CB  PRO A  86      13.232  10.721  13.977  1.00 10.00      A   
ATOM    799  CG  PRO A  86      13.125  12.068  13.348  1.00 10.00      A   
ATOM    800  CD  PRO A  86      12.047  11.955  12.312  1.00 10.00      A   
ATOM    801  C   PRO A  86      11.969   8.623  13.422  1.00 10.00      A   
ATOM    802  O   PRO A  86      10.739   8.738  13.416  1.00 10.00      A   
ATOM    803  N   ASP A  87      12.591   7.557  13.904  1.00 10.00      A   
ATOM    804  HN  ASP A  87      13.573   7.538  13.908  1.00 10.00      A   
ATOM    805  CA  ASP A  87      11.855   6.423  14.453  1.00 10.00      A   
ATOM    806  CB  ASP A  87      12.755   5.191  14.576  1.00 10.00      A   
ATOM    807  CG  ASP A  87      12.569   4.204  13.435  1.00 10.00      A   
ATOM    808  OD1 ASP A  87      12.804   4.584  12.265  1.00 10.00      A   
ATOM    809  OD2 ASP A  87      12.197   3.040  13.703  1.00 10.00      A   
ATOM    810  C   ASP A  87      11.250   6.774  15.803  1.00 10.00      A   
ATOM    811  O   ASP A  87      11.921   7.332  16.671  1.00 10.00      A   
ATOM    812  N   GLY A  88       9.978   6.450  15.970  1.00 10.00      A   
ATOM    813  HN  GLY A  88       9.495   6.011  15.241  1.00 10.00      A   
ATOM    814  CA  GLY A  88       9.295   6.744  17.211  1.00 10.00      A   
ATOM    815  C   GLY A  88       8.415   7.970  17.090  1.00 10.00      A   
ATOM    816  O   GLY A  88       7.966   8.526  18.093  1.00 10.00      A   
ATOM    817  N   TRP A  89       8.175   8.395  15.858  1.00 10.00      A   
ATOM    818  HN  TRP A  89       8.565   7.906  15.101  1.00 10.00      A   
ATOM    819  CA  TRP A  89       7.346   9.565  15.604  1.00 10.00      A   
ATOM    820  CB  TRP A  89       7.475  10.017  14.142  1.00 10.00      A   
ATOM    821  CG  TRP A  89       6.407  10.976  13.700  1.00 10.00      A   
ATOM    822  CD1 TRP A  89       6.224  12.261  14.129  1.00 10.00      A   
ATOM    823  CD2 TRP A  89       5.376  10.724  12.741  1.00 10.00      A   
ATOM    824  NE1 TRP A  89       5.132  12.814  13.507  1.00 10.00      A   
ATOM    825  HE1 TRP A  89       4.790  13.725  13.653  1.00 10.00      A   
ATOM    826  CE2 TRP A  89       4.599  11.892  12.644  1.00 10.00      A   
ATOM    827  CE3 TRP A  89       5.032   9.616  11.954  1.00 10.00      A   
ATOM    828  CZ2 TRP A  89       3.500  11.990  11.795  1.00 10.00      A   
ATOM    829  CZ3 TRP A  89       3.943   9.715  11.110  1.00 10.00      A   
ATOM    830  CH2 TRP A  89       3.190  10.892  11.037  1.00 10.00      A   
ATOM    831  C   TRP A  89       5.889   9.287  15.961  1.00 10.00      A   
ATOM    832  O   TRP A  89       5.280  10.030  16.734  1.00 10.00      A   
ATOM    833  N   GLY A  90       5.340   8.214  15.407  1.00 10.00      A   
ATOM    834  HN  GLY A  90       5.879   7.649  14.807  1.00 10.00      A   
ATOM    835  CA  GLY A  90       3.960   7.868  15.680  1.00 10.00      A   
ATOM    836  C   GLY A  90       3.449   6.766  14.778  1.00 10.00      A   
ATOM    837  O   GLY A  90       4.215   6.179  14.010  1.00 10.00      A   
ATOM    838  N   GLY A  91       2.155   6.488  14.864  1.00 10.00      A   
ATOM    839  HN  GLY A  91       1.596   6.992  15.494  1.00 10.00      A   
ATOM    840  CA  GLY A  91       1.558   5.447  14.055  1.00 10.00      A   
ATOM    841  C   GLY A  91       1.508   4.135  14.803  1.00 10.00      A   
ATOM    842  O   GLY A  91       1.823   3.085  14.255  1.00 10.00      A   
ATOM    843  N   TYR A  92       1.106   4.196  16.061  1.00 10.00      A   
ATOM    844  HN  TYR A  92       0.835   5.064  16.437  1.00 10.00      A   
ATOM    845  CA  TYR A  92       1.029   3.004  16.892  1.00 10.00      A   
ATOM    846  CB  TYR A  92       1.347   3.347  18.346  1.00 10.00      A   
ATOM    847  CG  TYR A  92       2.753   3.856  18.563  1.00 10.00      A   
ATOM    848  CD1 TYR A  92       3.045   5.209  18.457  1.00 10.00      A   
ATOM    849  CD2 TYR A  92       3.784   2.984  18.878  1.00 10.00      A   
ATOM    850  CE1 TYR A  92       4.324   5.681  18.659  1.00 10.00      A   
ATOM    851  CE2 TYR A  92       5.070   3.448  19.082  1.00 10.00      A   
ATOM    852  CZ  TYR A  92       5.333   4.798  18.972  1.00 10.00      A   
ATOM    853  OH  TYR A  92       6.610   5.268  19.180  1.00 10.00      A   
ATOM    854  HH  TYR A  92       7.248   4.599  18.898  1.00 10.00      A   
ATOM    855  C   TYR A  92      -0.347   2.364  16.791  1.00 10.00      A   
ATOM    856  O   TYR A  92      -1.362   3.016  17.029  1.00 10.00      A   
ATOM    857  N   VAL A  93      -0.380   1.090  16.437  1.00 10.00      A   
ATOM    858  HN  VAL A  93       0.464   0.617  16.263  1.00 10.00      A   
ATOM    859  CA  VAL A  93      -1.641   0.373  16.302  1.00 10.00      A   
ATOM    860  CB  VAL A  93      -1.619  -0.601  15.100  1.00 10.00      A   
ATOM    861  CG1 VAL A  93      -0.781  -1.839  15.400  1.00 10.00      A   
ATOM    862  CG2 VAL A  93      -3.031  -0.974  14.668  1.00 10.00      A   
ATOM    863  C   VAL A  93      -1.980  -0.379  17.587  1.00 10.00      A   
ATOM    864  O   VAL A  93      -3.088  -0.887  17.746  1.00 10.00      A   
ATOM    865  N   TYR A  94      -1.015  -0.426  18.502  1.00 10.00      A   
ATOM    866  HN  TYR A  94      -0.153   0.000  18.304  1.00 10.00      A   
ATOM    867  CA  TYR A  94      -1.185  -1.107  19.782  1.00 10.00      A   
ATOM    868  CB  TYR A  94       0.036  -0.887  20.686  1.00 10.00      A   
ATOM    869  CG  TYR A  94       0.009  -1.662  21.983  1.00 10.00      A   
ATOM    870  CD1 TYR A  94       0.388  -2.998  22.026  1.00 10.00      A   
ATOM    871  CD2 TYR A  94      -0.384  -1.056  23.171  1.00 10.00      A   
ATOM    872  CE1 TYR A  94       0.377  -3.710  23.212  1.00 10.00      A   
ATOM    873  CE2 TYR A  94      -0.396  -1.761  24.361  1.00 10.00      A   
ATOM    874  CZ  TYR A  94      -0.014  -3.086  24.377  1.00 10.00      A   
ATOM    875  OH  TYR A  94      -0.026  -3.784  25.560  1.00 10.00      A   
ATOM    876  HH  TYR A  94       0.780  -4.304  25.631  1.00 10.00      A   
ATOM    877  C   TYR A  94      -2.491  -0.724  20.490  1.00 10.00      A   
ATOM    878  O   TYR A  94      -3.306  -1.602  20.788  1.00 10.00      A   
ATOM    879  N   PRO A  95      -2.726   0.582  20.764  1.00 10.00      A   
ATOM    880  CA  PRO A  95      -3.950   1.029  21.441  1.00 10.00      A   
ATOM    881  CB  PRO A  95      -3.769   2.546  21.568  1.00 10.00      A   
ATOM    882  CG  PRO A  95      -2.305   2.771  21.419  1.00 10.00      A   
ATOM    883  CD  PRO A  95      -1.829   1.718  20.465  1.00 10.00      A   
ATOM    884  C   PRO A  95      -5.199   0.715  20.624  1.00 10.00      A   
ATOM    885  O   PRO A  95      -6.243   0.367  21.179  1.00 10.00      A   
ATOM    886  N   TRP A  96      -5.072   0.819  19.303  1.00 10.00      A   
ATOM    887  HN  TRP A  96      -4.204   1.074  18.931  1.00 10.00      A   
ATOM    888  CA  TRP A  96      -6.181   0.554  18.393  1.00 10.00      A   
ATOM    889  CB  TRP A  96      -5.799   0.906  16.951  1.00 10.00      A   
ATOM    890  CG  TRP A  96      -5.885   2.372  16.652  1.00 10.00      A   
ATOM    891  CD1 TRP A  96      -4.901   3.302  16.821  1.00 10.00      A   
ATOM    892  CD2 TRP A  96      -7.020   3.079  16.136  1.00 10.00      A   
ATOM    893  NE1 TRP A  96      -5.350   4.541  16.441  1.00 10.00      A   
ATOM    894  HE1 TRP A  96      -4.827   5.370  16.470  1.00 10.00      A   
ATOM    895  CE2 TRP A  96      -6.650   4.432  16.017  1.00 10.00      A   
ATOM    896  CE3 TRP A  96      -8.315   2.699  15.761  1.00 10.00      A   
ATOM    897  CZ2 TRP A  96      -7.524   5.406  15.541  1.00 10.00      A   
ATOM    898  CZ3 TRP A  96      -9.181   3.667  15.290  1.00 10.00      A   
ATOM    899  CH2 TRP A  96      -8.783   5.005  15.183  1.00 10.00      A   
ATOM    900  C   TRP A  96      -6.632  -0.898  18.480  1.00 10.00      A   
ATOM    901  O   TRP A  96      -7.807  -1.177  18.719  1.00 10.00      A   
ATOM    902  N   ILE A  97      -5.691  -1.817  18.297  1.00 10.00      A   
ATOM    903  HN  ILE A  97      -4.772  -1.526  18.104  1.00 10.00      A   
ATOM    904  CA  ILE A  97      -5.985  -3.242  18.364  1.00 10.00      A   
ATOM    905  CB  ILE A  97      -4.715  -4.093  18.129  1.00 10.00      A   
ATOM    906  CG1 ILE A  97      -4.183  -3.884  16.708  1.00 10.00      A   
ATOM    907  CG2 ILE A  97      -4.982  -5.570  18.391  1.00 10.00      A   
ATOM    908  CD1 ILE A  97      -5.141  -4.316  15.620  1.00 10.00      A   
ATOM    909  C   ILE A  97      -6.582  -3.592  19.720  1.00 10.00      A   
ATOM    910  O   ILE A  97      -7.583  -4.304  19.808  1.00 10.00      A   
ATOM    911  N   GLU A  98      -5.983  -3.041  20.766  1.00 10.00      A   
ATOM    912  HN  GLU A  98      -5.220  -2.446  20.612  1.00 10.00      A   
ATOM    913  CA  GLU A  98      -6.420  -3.283  22.134  1.00 10.00      A   
ATOM    914  CB  GLU A  98      -5.474  -2.580  23.106  1.00 10.00      A   
ATOM    915  CG  GLU A  98      -5.873  -2.695  24.566  1.00 10.00      A   
ATOM    916  CD  GLU A  98      -4.891  -1.998  25.475  1.00 10.00      A   
ATOM    917  OE1 GLU A  98      -4.242  -2.683  26.291  1.00 10.00      A   
ATOM    918  OE2 GLU A  98      -4.755  -0.760  25.366  1.00 10.00      A   
ATOM    919  C   GLU A  98      -7.863  -2.831  22.369  1.00 10.00      A   
ATOM    920  O   GLU A  98      -8.677  -3.573  22.928  1.00 10.00      A   
ATOM    921  N   ALA A  99      -8.184  -1.621  21.933  1.00 10.00      A   
ATOM    922  HN  ALA A  99      -7.506  -1.078  21.474  1.00 10.00      A   
ATOM    923  CA  ALA A  99      -9.527  -1.085  22.111  1.00 10.00      A   
ATOM    924  CB  ALA A  99      -9.562   0.394  21.763  1.00 10.00      A   
ATOM    925  C   ALA A  99     -10.543  -1.861  21.281  1.00 10.00      A   
ATOM    926  O   ALA A  99     -11.692  -2.034  21.691  1.00 10.00      A   
ATOM    927  N   MET A 100     -10.110  -2.338  20.117  1.00 10.00      A   
ATOM    928  HN  MET A 100      -9.180  -2.172  19.848  1.00 10.00      A   
ATOM    929  CA  MET A 100     -10.978  -3.093  19.228  1.00 10.00      A   
ATOM    930  CB  MET A 100     -10.350  -3.253  17.844  1.00 10.00      A   
ATOM    931  CG  MET A 100     -10.391  -1.985  17.009  1.00 10.00      A   
ATOM    932  SD  MET A 100     -10.202  -2.298  15.244  1.00 10.00      A   
ATOM    933  CE  MET A 100      -8.478  -2.778  15.168  1.00 10.00      A   
ATOM    934  C   MET A 100     -11.350  -4.449  19.811  1.00 10.00      A   
ATOM    935  O   MET A 100     -12.492  -4.885  19.685  1.00 10.00      A   
ATOM    936  N   SER A 101     -10.405  -5.099  20.482  1.00 10.00      A   
ATOM    937  HN  SER A 101      -9.515  -4.692  20.580  1.00 10.00      A   
ATOM    938  CA  SER A 101     -10.654  -6.412  21.072  1.00 10.00      A   
ATOM    939  CB  SER A 101      -9.343  -7.059  21.522  1.00 10.00      A   
ATOM    940  OG  SER A 101      -8.397  -6.086  21.929  1.00 10.00      A   
ATOM    941  HG  SER A 101      -8.815  -5.455  22.528  1.00 10.00      A   
ATOM    942  C   SER A 101     -11.658  -6.360  22.226  1.00 10.00      A   
ATOM    943  O   SER A 101     -12.058  -7.397  22.755  1.00 10.00      A   
ATOM    944  N   SER A 102     -12.072  -5.160  22.607  1.00 10.00      A   
ATOM    945  HN  SER A 102     -11.727  -4.363  22.149  1.00 10.00      A   
ATOM    946  CA  SER A 102     -13.018  -5.000  23.693  1.00 10.00      A   
ATOM    947  CB  SER A 102     -12.637  -3.784  24.545  1.00 10.00      A   
ATOM    948  OG  SER A 102     -11.234  -3.733  24.755  1.00 10.00      A   
ATOM    949  HG  SER A 102     -10.996  -2.863  25.102  1.00 10.00      A   
ATOM    950  C   SER A 102     -14.450  -4.860  23.177  1.00 10.00      A   
ATOM    951  O   SER A 102     -15.387  -4.752  23.965  1.00 10.00      A   
ATOM    952  N   SER A 103     -14.627  -4.862  21.859  1.00 10.00      A   
ATOM    953  HN  SER A 103     -13.850  -4.970  21.265  1.00 10.00      A   
ATOM    954  CA  SER A 103     -15.959  -4.721  21.284  1.00 10.00      A   
ATOM    955  CB  SER A 103     -16.291  -3.247  21.036  1.00 10.00      A   
ATOM    956  OG  SER A 103     -16.175  -2.485  22.228  1.00 10.00      A   
ATOM    957  HG  SER A 103     -16.059  -3.083  22.977  1.00 10.00      A   
ATOM    958  C   SER A 103     -16.137  -5.533  20.003  1.00 10.00      A   
ATOM    959  O   SER A 103     -17.192  -6.138  19.792  1.00 10.00      A   
ATOM    960  N   TYR A 104     -15.112  -5.553  19.155  1.00 10.00      A   
ATOM    961  HN  TYR A 104     -14.285  -5.073  19.384  1.00 10.00      A   
ATOM    962  CA  TYR A 104     -15.182  -6.286  17.898  1.00 10.00      A   
ATOM    963  CB  TYR A 104     -14.268  -5.657  16.839  1.00 10.00      A   
ATOM    964  CG  TYR A 104     -14.623  -4.227  16.493  1.00 10.00      A   
ATOM    965  CD1 TYR A 104     -13.768  -3.179  16.811  1.00 10.00      A   
ATOM    966  CD2 TYR A 104     -15.817  -3.926  15.854  1.00 10.00      A   
ATOM    967  CE1 TYR A 104     -14.094  -1.872  16.499  1.00 10.00      A   
ATOM    968  CE2 TYR A 104     -16.150  -2.625  15.539  1.00 10.00      A   
ATOM    969  CZ  TYR A 104     -15.285  -1.602  15.863  1.00 10.00      A   
ATOM    970  OH  TYR A 104     -15.617  -0.304  15.547  1.00 10.00      A   
ATOM    971  HH  TYR A 104     -16.570  -0.166  15.695  1.00 10.00      A   
ATOM    972  C   TYR A 104     -14.830  -7.753  18.100  1.00 10.00      A   
ATOM    973  O   TYR A 104     -13.657  -8.125  18.110  1.00 10.00      A   
ATOM    974  N   THR A 105     -15.847  -8.576  18.285  1.00 10.00      A   
ATOM    975  HN  THR A 105     -16.760  -8.216  18.313  1.00 10.00      A   
ATOM    976  CA  THR A 105     -15.644  -9.997  18.481  1.00 10.00      A   
ATOM    977  CB  THR A 105     -16.542 -10.513  19.625  1.00 10.00      A   
ATOM    978  OG1 THR A 105     -16.852  -9.420  20.508  1.00 10.00      A   
ATOM    979  HG1 THR A 105     -16.227  -9.414  21.239  1.00 10.00      A   
ATOM    980  CG2 THR A 105     -15.827 -11.600  20.419  1.00 10.00      A   
ATOM    981  C   THR A 105     -15.940 -10.772  17.194  1.00 10.00      A   
ATOM    982  O   THR A 105     -15.981 -12.002  17.191  1.00 10.00      A   
ATOM    983  N   TRP A 106     -16.137 -10.047  16.096  1.00 10.00      A   
ATOM    984  HN  TRP A 106     -16.097  -9.070  16.153  1.00 10.00      A   
ATOM    985  CA  TRP A 106     -16.434 -10.666  14.810  1.00 10.00      A   
ATOM    986  CB  TRP A 106     -17.909 -10.451  14.459  1.00 10.00      A   
ATOM    987  CG  TRP A 106     -18.846 -11.406  15.132  1.00 10.00      A   
ATOM    988  CD1 TRP A 106     -19.445 -11.255  16.351  1.00 10.00      A   
ATOM    989  CD2 TRP A 106     -19.296 -12.663  14.617  1.00 10.00      A   
ATOM    990  NE1 TRP A 106     -20.237 -12.346  16.626  1.00 10.00      A   
ATOM    991  HE1 TRP A 106     -20.768 -12.476  17.445  1.00 10.00      A   
ATOM    992  CE2 TRP A 106     -20.162 -13.223  15.574  1.00 10.00      A   
ATOM    993  CE3 TRP A 106     -19.049 -13.370  13.438  1.00 10.00      A   
ATOM    994  CZ2 TRP A 106     -20.781 -14.458  15.385  1.00 10.00      A   
ATOM    995  CZ3 TRP A 106     -19.664 -14.592  13.252  1.00 10.00      A   
ATOM    996  CH2 TRP A 106     -20.522 -15.124  14.221  1.00 10.00      A   
ATOM    997  C   TRP A 106     -15.556 -10.093  13.697  1.00 10.00      A   
ATOM    998  O   TRP A 106     -15.846 -10.283  12.517  1.00 10.00      A   
ATOM    999  N   LEU A 107     -14.482  -9.404  14.073  1.00 10.00      A   
ATOM   1000  HN  LEU A 107     -14.290  -9.306  15.027  1.00 10.00      A   
ATOM   1001  CA  LEU A 107     -13.577  -8.795  13.101  1.00 10.00      A   
ATOM   1002  CB  LEU A 107     -12.439  -8.066  13.815  1.00 10.00      A   
ATOM   1003  CG  LEU A 107     -11.931  -6.787  13.148  1.00 10.00      A   
ATOM   1004  CD1 LEU A 107     -13.087  -5.854  12.836  1.00 10.00      A   
ATOM   1005  CD2 LEU A 107     -10.912  -6.091  14.037  1.00 10.00      A   
ATOM   1006  C   LEU A 107     -13.025  -9.827  12.121  1.00 10.00      A   
ATOM   1007  O   LEU A 107     -12.557 -10.893  12.521  1.00 10.00      A   
ATOM   1008  N   GLU A 108     -13.079  -9.489  10.839  1.00 10.00      A   
ATOM   1009  HN  GLU A 108     -13.443  -8.610  10.592  1.00 10.00      A   
ATOM   1010  CA  GLU A 108     -12.618 -10.383   9.789  1.00 10.00      A   
ATOM   1011  CB  GLU A 108     -13.680 -10.503   8.698  1.00 10.00      A   
ATOM   1012  CG  GLU A 108     -14.982 -11.141   9.139  1.00 10.00      A   
ATOM   1013  CD  GLU A 108     -16.008 -11.156   8.027  1.00 10.00      A   
ATOM   1014  OE1 GLU A 108     -15.691 -11.659   6.926  1.00 10.00      A   
ATOM   1015  OE2 GLU A 108     -17.130 -10.659   8.238  1.00 10.00      A   
ATOM   1016  C   GLU A 108     -11.318  -9.916   9.147  1.00 10.00      A   
ATOM   1017  O   GLU A 108     -10.377 -10.697   9.003  1.00 10.00      A   
ATOM   1018  N   GLU A 109     -11.263  -8.651   8.748  1.00 10.00      A   
ATOM   1019  HN  GLU A 109     -12.026  -8.056   8.918  1.00 10.00      A   
ATOM   1020  CA  GLU A 109     -10.086  -8.128   8.070  1.00 10.00      A   
ATOM   1021  CB  GLU A 109     -10.428  -7.771   6.624  1.00 10.00      A   
ATOM   1022  CG  GLU A 109     -11.041  -8.906   5.822  1.00 10.00      A   
ATOM   1023  CD  GLU A 109     -11.810  -8.408   4.619  1.00 10.00      A   
ATOM   1024  OE1 GLU A 109     -11.392  -7.394   4.019  1.00 10.00      A   
ATOM   1025  OE2 GLU A 109     -12.835  -9.026   4.269  1.00 10.00      A   
ATOM   1026  C   GLU A 109      -9.478  -6.911   8.759  1.00 10.00      A   
ATOM   1027  O   GLU A 109     -10.189  -5.996   9.189  1.00 10.00      A   
ATOM   1028  N   ILE A 110      -8.152  -6.913   8.837  1.00 10.00      A   
ATOM   1029  HN  ILE A 110      -7.660  -7.688   8.481  1.00 10.00      A   
ATOM   1030  CA  ILE A 110      -7.394  -5.819   9.427  1.00 10.00      A   
ATOM   1031  CB  ILE A 110      -6.791  -6.192  10.804  1.00 10.00      A   
ATOM   1032  CG1 ILE A 110      -7.900  -6.438  11.831  1.00 10.00      A   
ATOM   1033  CG2 ILE A 110      -5.835  -5.108  11.295  1.00 10.00      A   
ATOM   1034  CD1 ILE A 110      -7.396  -6.913  13.177  1.00 10.00      A   
ATOM   1035  C   ILE A 110      -6.269  -5.425   8.470  1.00 10.00      A   
ATOM   1036  O   ILE A 110      -5.364  -6.217   8.196  1.00 10.00      A   
ATOM   1037  N   ARG A 111      -6.355  -4.219   7.931  1.00 10.00      A   
ATOM   1038  HN  ARG A 111      -7.120  -3.648   8.160  1.00 10.00      A   
ATOM   1039  CA  ARG A 111      -5.348  -3.719   7.006  1.00 10.00      A   
ATOM   1040  CB  ARG A 111      -5.968  -3.415   5.643  1.00 10.00      A   
ATOM   1041  CG  ARG A 111      -6.521  -4.640   4.944  1.00 10.00      A   
ATOM   1042  CD  ARG A 111      -7.426  -4.262   3.786  1.00 10.00      A   
ATOM   1043  NE  ARG A 111      -8.406  -5.315   3.523  1.00 10.00      A   
ATOM   1044  HE  ARG A 111      -9.138  -5.420   4.174  1.00 10.00      A   
ATOM   1045  CZ  ARG A 111      -8.363  -6.128   2.466  1.00 10.00      A   
ATOM   1046  NH1 ARG A 111      -7.391  -6.000   1.568  1.00 10.00      A   
ATOM   1047 HH11 ARG A 111      -6.661  -5.261   1.686  1.00 10.00      A   
ATOM   1048 HH12 ARG A 111      -7.353  -6.632   0.738  1.00 10.00      A   
ATOM   1049  NH2 ARG A 111      -9.296  -7.065   2.311  1.00 10.00      A   
ATOM   1050 HH21 ARG A 111     -10.070  -7.168   3.018  1.00 10.00      A   
ATOM   1051 HH22 ARG A 111      -9.263  -7.709   1.487  1.00 10.00      A   
ATOM   1052  C   ARG A 111      -4.677  -2.478   7.562  1.00 10.00      A   
ATOM   1053  O   ARG A 111      -5.344  -1.540   8.002  1.00 10.00      A   
ATOM   1054  N   LEU A 112      -3.359  -2.483   7.548  1.00 10.00      A   
ATOM   1055  HN  LEU A 112      -2.885  -3.270   7.186  1.00 10.00      A   
ATOM   1056  CA  LEU A 112      -2.585  -1.361   8.050  1.00 10.00      A   
ATOM   1057  CB  LEU A 112      -1.930  -1.726   9.387  1.00 10.00      A   
ATOM   1058  CG  LEU A 112      -2.876  -2.103  10.531  1.00 10.00      A   
ATOM   1059  CD1 LEU A 112      -2.107  -2.733  11.679  1.00 10.00      A   
ATOM   1060  CD2 LEU A 112      -3.655  -0.890  11.009  1.00 10.00      A   
ATOM   1061  C   LEU A 112      -1.513  -0.953   7.048  1.00 10.00      A   
ATOM   1062  O   LEU A 112      -0.866  -1.806   6.434  1.00 10.00      A   
ATOM   1063  N   LYS A 113      -1.338   0.346   6.873  1.00 10.00      A   
ATOM   1064  HN  LYS A 113      -1.903   0.976   7.370  1.00 10.00      A   
ATOM   1065  CA  LYS A 113      -0.330   0.862   5.960  1.00 10.00      A   
ATOM   1066  CB  LYS A 113      -0.974   1.510   4.727  1.00 10.00      A   
ATOM   1067  CG  LYS A 113      -0.005   1.732   3.572  1.00 10.00      A   
ATOM   1068  CD  LYS A 113      -0.570   2.692   2.535  1.00 10.00      A   
ATOM   1069  CE  LYS A 113       0.389   2.865   1.364  1.00 10.00      A   
ATOM   1070  NZ  LYS A 113      -0.021   3.965   0.456  1.00 10.00      A   
ATOM   1071  HZ1 LYS A 113       0.635   4.036  -0.349  1.00 10.00      A   
ATOM   1072  HZ2 LYS A 113      -0.015   4.873   0.964  1.00 10.00      A   
ATOM   1073  HZ3 LYS A 113      -0.979   3.797   0.096  1.00 10.00      A   
ATOM   1074  C   LYS A 113       0.567   1.858   6.684  1.00 10.00      A   
ATOM   1075  O   LYS A 113       0.095   2.888   7.163  1.00 10.00      A   
ATOM   1076  N   ARG A 114       1.853   1.529   6.772  1.00 10.00      A   
ATOM   1077  HN  ARG A 114       2.149   0.673   6.383  1.00 10.00      A   
ATOM   1078  CA  ARG A 114       2.838   2.378   7.439  1.00 10.00      A   
ATOM   1079  CB  ARG A 114       3.000   3.721   6.722  1.00 10.00      A   
ATOM   1080  CG  ARG A 114       3.443   3.609   5.271  1.00 10.00      A   
ATOM   1081  CD  ARG A 114       3.523   4.979   4.625  1.00 10.00      A   
ATOM   1082  NE  ARG A 114       3.810   4.903   3.201  1.00 10.00      A   
ATOM   1083  HE  ARG A 114       4.685   4.505   2.935  1.00 10.00      A   
ATOM   1084  CZ  ARG A 114       2.979   5.329   2.251  1.00 10.00      A   
ATOM   1085  NH1 ARG A 114       1.798   5.863   2.573  1.00 10.00      A   
ATOM   1086 HH11 ARG A 114       1.519   5.952   3.571  1.00 10.00      A   
ATOM   1087 HH12 ARG A 114       1.143   6.197   1.823  1.00 10.00      A   
ATOM   1088  NH2 ARG A 114       3.330   5.224   0.978  1.00 10.00      A   
ATOM   1089 HH21 ARG A 114       4.250   4.813   0.718  1.00 10.00      A   
ATOM   1090 HH22 ARG A 114       2.683   5.557   0.223  1.00 10.00      A   
ATOM   1091  C   ARG A 114       2.472   2.581   8.904  1.00 10.00      A   
ATOM   1092  O   ARG A 114       2.203   3.697   9.345  1.00 10.00      A   
ATOM   1093  N   MET A 115       2.455   1.487   9.652  1.00 10.00      A   
ATOM   1094  HN  MET A 115       2.692   0.626   9.247  1.00 10.00      A   
ATOM   1095  CA  MET A 115       2.111   1.529  11.065  1.00 10.00      A   
ATOM   1096  CB  MET A 115       0.693   0.990  11.282  1.00 10.00      A   
ATOM   1097  CG  MET A 115      -0.417   1.923  10.826  1.00 10.00      A   
ATOM   1098  SD  MET A 115      -0.648   3.324  11.934  1.00 10.00      A   
ATOM   1099  CE  MET A 115      -1.713   2.597  13.177  1.00 10.00      A   
ATOM   1100  C   MET A 115       3.089   0.701  11.884  1.00 10.00      A   
ATOM   1101  O   MET A 115       3.632  -0.296  11.407  1.00 10.00      A   
ATOM   1102  N   VAL A 116       3.310   1.120  13.115  1.00 10.00      A   
ATOM   1103  HN  VAL A 116       2.860   1.934  13.432  1.00 10.00      A   
ATOM   1104  CA  VAL A 116       4.200   0.412  14.014  1.00 10.00      A   
ATOM   1105  CB  VAL A 116       4.754   1.339  15.121  1.00 10.00      A   
ATOM   1106  CG1 VAL A 116       5.737   0.587  16.009  1.00 10.00      A   
ATOM   1107  CG2 VAL A 116       5.417   2.567  14.509  1.00 10.00      A   
ATOM   1108  C   VAL A 116       3.440  -0.745  14.651  1.00 10.00      A   
ATOM   1109  O   VAL A 116       2.680  -0.556  15.601  1.00 10.00      A   
ATOM   1110  N   VAL A 117       3.624  -1.930  14.100  1.00 10.00      A   
ATOM   1111  HN  VAL A 117       4.242  -2.010  13.343  1.00 10.00      A   
ATOM   1112  CA  VAL A 117       2.960  -3.122  14.595  1.00 10.00      A   
ATOM   1113  CB  VAL A 117       2.371  -3.959  13.437  1.00 10.00      A   
ATOM   1114  CG1 VAL A 117       1.604  -5.159  13.977  1.00 10.00      A   
ATOM   1115  CG2 VAL A 117       1.479  -3.104  12.549  1.00 10.00      A   
ATOM   1116  C   VAL A 117       3.958  -3.978  15.351  1.00 10.00      A   
ATOM   1117  O   VAL A 117       4.967  -4.394  14.789  1.00 10.00      A   
ATOM   1118  N   THR A 118       3.690  -4.225  16.621  1.00 10.00      A   
ATOM   1119  HN  THR A 118       2.873  -3.864  17.023  1.00 10.00      A   
ATOM   1120  CA  THR A 118       4.576  -5.034  17.429  1.00 10.00      A   
ATOM   1121  CB  THR A 118       4.811  -4.409  18.819  1.00 10.00      A   
ATOM   1122  OG1 THR A 118       3.595  -4.418  19.577  1.00 10.00      A   
ATOM   1123  HG1 THR A 118       3.784  -4.739  20.474  1.00 10.00      A   
ATOM   1124  CG2 THR A 118       5.316  -2.979  18.689  1.00 10.00      A   
ATOM   1125  C   THR A 118       4.015  -6.446  17.574  1.00 10.00      A   
ATOM   1126  O   THR A 118       2.864  -6.706  17.201  1.00 10.00      A   
ATOM   1127  N   ASP A 119       4.826  -7.353  18.109  1.00 10.00      A   
ATOM   1128  HN  ASP A 119       5.730  -7.087  18.385  1.00 10.00      A   
ATOM   1129  CA  ASP A 119       4.406  -8.740  18.297  1.00 10.00      A   
ATOM   1130  CB  ASP A 119       5.568  -9.598  18.807  1.00 10.00      A   
ATOM   1131  CG  ASP A 119       6.675  -9.764  17.787  1.00 10.00      A   
ATOM   1132  OD1 ASP A 119       6.559 -10.640  16.908  1.00 10.00      A   
ATOM   1133  OD2 ASP A 119       7.674  -9.018  17.860  1.00 10.00      A   
ATOM   1134  C   ASP A 119       3.236  -8.822  19.270  1.00 10.00      A   
ATOM   1135  O   ASP A 119       2.405  -9.729  19.186  1.00 10.00      A   
ATOM   1136  N   ASP A 120       3.172  -7.852  20.183  1.00 10.00      A   
ATOM   1137  HN  ASP A 120       3.868  -7.156  20.186  1.00 10.00      A   
ATOM   1138  CA  ASP A 120       2.108  -7.790  21.180  1.00 10.00      A   
ATOM   1139  CB  ASP A 120       2.304  -6.587  22.114  1.00 10.00      A   
ATOM   1140  CG  ASP A 120       3.747  -6.331  22.496  1.00 10.00      A   
ATOM   1141  OD1 ASP A 120       4.151  -6.724  23.608  1.00 10.00      A   
ATOM   1142  OD2 ASP A 120       4.482  -5.717  21.691  1.00 10.00      A   
ATOM   1143  C   ASP A 120       0.754  -7.662  20.498  1.00 10.00      A   
ATOM   1144  O   ASP A 120      -0.206  -8.341  20.862  1.00 10.00      A   
ATOM   1145  N   CYS A 121       0.694  -6.789  19.497  1.00 10.00      A   
ATOM   1146  HN  CYS A 121       1.502  -6.288  19.252  1.00 10.00      A   
ATOM   1147  CA  CYS A 121      -0.533  -6.552  18.750  1.00 10.00      A   
ATOM   1148  CB  CYS A 121      -0.318  -5.424  17.742  1.00 10.00      A   
ATOM   1149  SG  CYS A 121       0.566  -4.001  18.419  1.00 10.00      A   
ATOM   1150  HG  CYS A 121       0.179  -3.856  19.680  1.00 10.00      A   
ATOM   1151  C   CYS A 121      -0.986  -7.818  18.031  1.00 10.00      A   
ATOM   1152  O   CYS A 121      -2.167  -8.156  18.030  1.00 10.00      A   
ATOM   1153  N   LEU A 122      -0.034  -8.529  17.441  1.00 10.00      A   
ATOM   1154  HN  LEU A 122       0.895  -8.223  17.500  1.00 10.00      A   
ATOM   1155  CA  LEU A 122      -0.335  -9.759  16.722  1.00 10.00      A   
ATOM   1156  CB  LEU A 122       0.917 -10.302  16.029  1.00 10.00      A   
ATOM   1157  CG  LEU A 122       1.508  -9.418  14.928  1.00 10.00      A   
ATOM   1158  CD1 LEU A 122       2.779 -10.032  14.370  1.00 10.00      A   
ATOM   1159  CD2 LEU A 122       0.493  -9.202  13.818  1.00 10.00      A   
ATOM   1160  C   LEU A 122      -0.933 -10.802  17.661  1.00 10.00      A   
ATOM   1161  O   LEU A 122      -1.909 -11.472  17.321  1.00 10.00      A   
ATOM   1162  N   GLU A 123      -0.356 -10.923  18.851  1.00 10.00      A   
ATOM   1163  HN  GLU A 123       0.425 -10.365  19.067  1.00 10.00      A   
ATOM   1164  CA  GLU A 123      -0.850 -11.870  19.839  1.00 10.00      A   
ATOM   1165  CB  GLU A 123       0.100 -11.961  21.032  1.00 10.00      A   
ATOM   1166  CG  GLU A 123       1.467 -12.518  20.681  1.00 10.00      A   
ATOM   1167  CD  GLU A 123       2.272 -12.880  21.904  1.00 10.00      A   
ATOM   1168  OE1 GLU A 123       2.961 -12.000  22.455  1.00 10.00      A   
ATOM   1169  OE2 GLU A 123       2.223 -14.054  22.323  1.00 10.00      A   
ATOM   1170  C   GLU A 123      -2.249 -11.479  20.298  1.00 10.00      A   
ATOM   1171  O   GLU A 123      -3.114 -12.335  20.481  1.00 10.00      A   
ATOM   1172  N   LEU A 124      -2.464 -10.179  20.473  1.00 10.00      A   
ATOM   1173  HN  LEU A 124      -1.725  -9.545  20.326  1.00 10.00      A   
ATOM   1174  CA  LEU A 124      -3.762  -9.669  20.895  1.00 10.00      A   
ATOM   1175  CB  LEU A 124      -3.689  -8.173  21.209  1.00 10.00      A   
ATOM   1176  CG  LEU A 124      -3.852  -7.785  22.683  1.00 10.00      A   
ATOM   1177  CD1 LEU A 124      -2.644  -8.224  23.497  1.00 10.00      A   
ATOM   1178  CD2 LEU A 124      -4.083  -6.288  22.826  1.00 10.00      A   
ATOM   1179  C   LEU A 124      -4.826  -9.942  19.836  1.00 10.00      A   
ATOM   1180  O   LEU A 124      -5.988 -10.192  20.159  1.00 10.00      A   
ATOM   1181  N   ILE A 125      -4.418  -9.912  18.572  1.00 10.00      A   
ATOM   1182  HN  ILE A 125      -3.474  -9.708  18.375  1.00 10.00      A   
ATOM   1183  CA  ILE A 125      -5.335 -10.170  17.470  1.00 10.00      A   
ATOM   1184  CB  ILE A 125      -4.680  -9.877  16.099  1.00 10.00      A   
ATOM   1185  CG1 ILE A 125      -4.448  -8.374  15.921  1.00 10.00      A   
ATOM   1186  CG2 ILE A 125      -5.524 -10.423  14.953  1.00 10.00      A   
ATOM   1187  CD1 ILE A 125      -3.639  -8.018  14.690  1.00 10.00      A   
ATOM   1188  C   ILE A 125      -5.810 -11.621  17.504  1.00 10.00      A   
ATOM   1189  O   ILE A 125      -7.008 -11.891  17.568  1.00 10.00      A   
ATOM   1190  N   ALA A 126      -4.856 -12.544  17.505  1.00 10.00      A   
ATOM   1191  HN  ALA A 126      -3.917 -12.254  17.503  1.00 10.00      A   
ATOM   1192  CA  ALA A 126      -5.156 -13.973  17.511  1.00 10.00      A   
ATOM   1193  CB  ALA A 126      -3.885 -14.779  17.294  1.00 10.00      A   
ATOM   1194  C   ALA A 126      -5.864 -14.424  18.788  1.00 10.00      A   
ATOM   1195  O   ALA A 126      -6.586 -15.422  18.787  1.00 10.00      A   
ATOM   1196  N   LYS A 127      -5.666 -13.692  19.875  1.00 10.00      A   
ATOM   1197  HN  LYS A 127      -5.084 -12.902  19.825  1.00 10.00      A   
ATOM   1198  CA  LYS A 127      -6.285 -14.049  21.147  1.00 10.00      A   
ATOM   1199  CB  LYS A 127      -5.415 -13.604  22.329  1.00 10.00      A   
ATOM   1200  CG  LYS A 127      -5.582 -12.143  22.727  1.00 10.00      A   
ATOM   1201  CD  LYS A 127      -4.644 -11.757  23.862  1.00 10.00      A   
ATOM   1202  CE  LYS A 127      -4.937 -12.545  25.130  1.00 10.00      A   
ATOM   1203  NZ  LYS A 127      -6.262 -12.207  25.713  1.00 10.00      A   
ATOM   1204  HZ1 LYS A 127      -6.346 -11.179  25.842  1.00 10.00      A   
ATOM   1205  HZ2 LYS A 127      -6.377 -12.666  26.636  1.00 10.00      A   
ATOM   1206  HZ3 LYS A 127      -7.027 -12.528  25.086  1.00 10.00      A   
ATOM   1207  C   LYS A 127      -7.692 -13.479  21.284  1.00 10.00      A   
ATOM   1208  O   LYS A 127      -8.440 -13.866  22.180  1.00 10.00      A   
ATOM   1209  N   SER A 128      -8.063 -12.575  20.393  1.00 10.00      A   
ATOM   1210  HN  SER A 128      -7.447 -12.323  19.670  1.00 10.00      A   
ATOM   1211  CA  SER A 128      -9.380 -11.963  20.470  1.00 10.00      A   
ATOM   1212  CB  SER A 128      -9.252 -10.457  20.680  1.00 10.00      A   
ATOM   1213  OG  SER A 128      -8.229 -10.164  21.620  1.00 10.00      A   
ATOM   1214  HG  SER A 128      -7.374 -10.124  21.161  1.00 10.00      A   
ATOM   1215  C   SER A 128     -10.240 -12.266  19.247  1.00 10.00      A   
ATOM   1216  O   SER A 128     -11.365 -12.741  19.380  1.00 10.00      A   
ATOM   1217  N   PHE A 129      -9.700 -12.024  18.063  1.00 10.00      A   
ATOM   1218  HN  PHE A 129      -8.772 -11.706  18.011  1.00 10.00      A   
ATOM   1219  CA  PHE A 129     -10.445 -12.243  16.831  1.00 10.00      A   
ATOM   1220  CB  PHE A 129     -10.054 -11.214  15.759  1.00 10.00      A   
ATOM   1221  CG  PHE A 129      -9.824  -9.824  16.295  1.00 10.00      A   
ATOM   1222  CD1 PHE A 129      -8.586  -9.214  16.168  1.00 10.00      A   
ATOM   1223  CD2 PHE A 129     -10.838  -9.134  16.938  1.00 10.00      A   
ATOM   1224  CE1 PHE A 129      -8.364  -7.946  16.671  1.00 10.00      A   
ATOM   1225  CE2 PHE A 129     -10.624  -7.865  17.441  1.00 10.00      A   
ATOM   1226  CZ  PHE A 129      -9.386  -7.270  17.308  1.00 10.00      A   
ATOM   1227  C   PHE A 129     -10.283 -13.668  16.305  1.00 10.00      A   
ATOM   1228  O   PHE A 129      -9.273 -14.008  15.692  1.00 10.00      A   
ATOM   1229  N   LYS A 130     -11.284 -14.499  16.557  1.00 10.00      A   
ATOM   1230  HN  LYS A 130     -12.060 -14.173  17.066  1.00 10.00      A   
ATOM   1231  CA  LYS A 130     -11.266 -15.882  16.092  1.00 10.00      A   
ATOM   1232  CB  LYS A 130     -11.966 -16.817  17.083  1.00 10.00      A   
ATOM   1233  CG  LYS A 130     -11.204 -17.037  18.380  1.00 10.00      A   
ATOM   1234  CD  LYS A 130     -11.550 -15.979  19.416  1.00 10.00      A   
ATOM   1235  CE  LYS A 130     -10.581 -16.020  20.584  1.00 10.00      A   
ATOM   1236  NZ  LYS A 130     -10.902 -14.997  21.609  1.00 10.00      A   
ATOM   1237  HZ1 LYS A 130     -11.515 -15.408  22.341  1.00 10.00      A   
ATOM   1238  HZ2 LYS A 130     -11.397 -14.192  21.175  1.00 10.00      A   
ATOM   1239  HZ3 LYS A 130     -10.027 -14.653  22.059  1.00 10.00      A   
ATOM   1240  C   LYS A 130     -11.920 -15.979  14.717  1.00 10.00      A   
ATOM   1241  O   LYS A 130     -11.715 -16.946  13.982  1.00 10.00      A   
ATOM   1242  N   ASN A 131     -12.706 -14.959  14.382  1.00 10.00      A   
ATOM   1243  HN  ASN A 131     -12.845 -14.234  15.029  1.00 10.00      A   
ATOM   1244  CA  ASN A 131     -13.390 -14.889  13.095  1.00 10.00      A   
ATOM   1245  CB  ASN A 131     -14.710 -14.123  13.257  1.00 10.00      A   
ATOM   1246  CG  ASN A 131     -15.693 -14.371  12.124  1.00 10.00      A   
ATOM   1247  OD1 ASN A 131     -16.224 -15.475  11.967  1.00 10.00      A   
ATOM   1248  ND2 ASN A 131     -15.956 -13.341  11.334  1.00 10.00      A   
ATOM   1249 HD21 ASN A 131     -15.506 -12.487  11.520  1.00 10.00      A   
ATOM   1250 HD22 ASN A 131     -16.586 -13.472  10.593  1.00 10.00      A   
ATOM   1251  C   ASN A 131     -12.489 -14.194  12.073  1.00 10.00      A   
ATOM   1252  O   ASN A 131     -12.913 -13.841  10.970  1.00 10.00      A   
ATOM   1253  N   PHE A 132     -11.235 -14.006  12.475  1.00 10.00      A   
ATOM   1254  HN  PHE A 132     -10.983 -14.310  13.369  1.00 10.00      A   
ATOM   1255  CA  PHE A 132     -10.222 -13.362  11.652  1.00 10.00      A   
ATOM   1256  CB  PHE A 132      -8.913 -13.284  12.440  1.00 10.00      A   
ATOM   1257  CG  PHE A 132      -7.948 -12.244  11.954  1.00 10.00      A   
ATOM   1258  CD1 PHE A 132      -8.348 -10.927  11.806  1.00 10.00      A   
ATOM   1259  CD2 PHE A 132      -6.639 -12.584  11.652  1.00 10.00      A   
ATOM   1260  CE1 PHE A 132      -7.461  -9.968  11.366  1.00 10.00      A   
ATOM   1261  CE2 PHE A 132      -5.746 -11.630  11.211  1.00 10.00      A   
ATOM   1262  CZ  PHE A 132      -6.159 -10.320  11.069  1.00 10.00      A   
ATOM   1263  C   PHE A 132     -10.006 -14.116  10.346  1.00 10.00      A   
ATOM   1264  O   PHE A 132      -9.962 -15.348  10.327  1.00 10.00      A   
ATOM   1265  N   LYS A 133      -9.873 -13.368   9.260  1.00 10.00      A   
ATOM   1266  HN  LYS A 133      -9.921 -12.391   9.347  1.00 10.00      A   
ATOM   1267  CA  LYS A 133      -9.671 -13.955   7.944  1.00 10.00      A   
ATOM   1268  CB  LYS A 133     -10.931 -13.799   7.086  1.00 10.00      A   
ATOM   1269  CG  LYS A 133     -12.156 -14.538   7.592  1.00 10.00      A   
ATOM   1270  CD  LYS A 133     -13.363 -14.222   6.722  1.00 10.00      A   
ATOM   1271  CE  LYS A 133     -14.626 -14.866   7.265  1.00 10.00      A   
ATOM   1272  NZ  LYS A 133     -15.845 -14.367   6.572  1.00 10.00      A   
ATOM   1273  HZ1 LYS A 133     -16.697 -14.725   7.045  1.00 10.00      A   
ATOM   1274  HZ2 LYS A 133     -15.854 -14.686   5.584  1.00 10.00      A   
ATOM   1275  HZ3 LYS A 133     -15.867 -13.321   6.593  1.00 10.00      A   
ATOM   1276  C   LYS A 133      -8.492 -13.337   7.194  1.00 10.00      A   
ATOM   1277  O   LYS A 133      -7.597 -14.045   6.749  1.00 10.00      A   
ATOM   1278  N   VAL A 134      -8.487 -12.019   7.042  1.00 10.00      A   
ATOM   1279  HN  VAL A 134      -9.192 -11.479   7.456  1.00 10.00      A   
ATOM   1280  CA  VAL A 134      -7.431 -11.359   6.284  1.00 10.00      A   
ATOM   1281  CB  VAL A 134      -8.003 -10.639   5.038  1.00 10.00      A   
ATOM   1282  CG1 VAL A 134      -6.898  -9.978   4.229  1.00 10.00      A   
ATOM   1283  CG2 VAL A 134      -8.796 -11.607   4.168  1.00 10.00      A   
ATOM   1284  C   VAL A 134      -6.624 -10.370   7.119  1.00 10.00      A   
ATOM   1285  O   VAL A 134      -7.181  -9.561   7.865  1.00 10.00      A   
ATOM   1286  N   LEU A 135      -5.305 -10.450   6.979  1.00 10.00      A   
ATOM   1287  HN  LEU A 135      -4.933 -11.136   6.378  1.00 10.00      A   
ATOM   1288  CA  LEU A 135      -4.389  -9.560   7.675  1.00 10.00      A   
ATOM   1289  CB  LEU A 135      -3.635 -10.309   8.776  1.00 10.00      A   
ATOM   1290  CG  LEU A 135      -2.638  -9.490   9.603  1.00 10.00      A   
ATOM   1291  CD1 LEU A 135      -3.321  -8.305  10.271  1.00 10.00      A   
ATOM   1292  CD2 LEU A 135      -1.965 -10.371  10.641  1.00 10.00      A   
ATOM   1293  C   LEU A 135      -3.404  -8.967   6.672  1.00 10.00      A   
ATOM   1294  O   LEU A 135      -2.618  -9.690   6.057  1.00 10.00      A   
ATOM   1295  N   VAL A 136      -3.470  -7.660   6.482  1.00 10.00      A   
ATOM   1296  HN  VAL A 136      -4.124  -7.130   6.991  1.00 10.00      A   
ATOM   1297  CA  VAL A 136      -2.584  -6.988   5.543  1.00 10.00      A   
ATOM   1298  CB  VAL A 136      -3.357  -6.369   4.356  1.00 10.00      A   
ATOM   1299  CG1 VAL A 136      -2.398  -5.700   3.380  1.00 10.00      A   
ATOM   1300  CG2 VAL A 136      -4.183  -7.429   3.641  1.00 10.00      A   
ATOM   1301  C   VAL A 136      -1.769  -5.909   6.244  1.00 10.00      A   
ATOM   1302  O   VAL A 136      -2.319  -4.921   6.729  1.00 10.00      A   
ATOM   1303  N   LEU A 137      -0.462  -6.111   6.297  1.00 10.00      A   
ATOM   1304  HN  LEU A 137      -0.088  -6.921   5.879  1.00 10.00      A   
ATOM   1305  CA  LEU A 137       0.442  -5.163   6.934  1.00 10.00      A   
ATOM   1306  CB  LEU A 137       1.183  -5.824   8.102  1.00 10.00      A   
ATOM   1307  CG  LEU A 137       0.318  -6.511   9.161  1.00 10.00      A   
ATOM   1308  CD1 LEU A 137       1.188  -7.263  10.155  1.00 10.00      A   
ATOM   1309  CD2 LEU A 137      -0.553  -5.498   9.879  1.00 10.00      A   
ATOM   1310  C   LEU A 137       1.441  -4.637   5.911  1.00 10.00      A   
ATOM   1311  O   LEU A 137       2.433  -5.296   5.602  1.00 10.00      A   
ATOM   1312  N   SER A 138       1.166  -3.461   5.373  1.00 10.00      A   
ATOM   1313  HN  SER A 138       0.364  -2.972   5.666  1.00 10.00      A   
ATOM   1314  CA  SER A 138       2.034  -2.860   4.376  1.00 10.00      A   
ATOM   1315  CB  SER A 138       1.188  -2.266   3.250  1.00 10.00      A   
ATOM   1316  OG  SER A 138      -0.012  -3.002   3.086  1.00 10.00      A   
ATOM   1317  HG  SER A 138      -0.060  -3.687   3.763  1.00 10.00      A   
ATOM   1318  C   SER A 138       2.900  -1.779   5.002  1.00 10.00      A   
ATOM   1319  O   SER A 138       2.389  -0.898   5.698  1.00 10.00      A   
ATOM   1320  N   SER A 139       4.206  -1.863   4.767  1.00 10.00      A   
ATOM   1321  HN  SER A 139       4.540  -2.597   4.209  1.00 10.00      A   
ATOM   1322  CA  SER A 139       5.162  -0.892   5.297  1.00 10.00      A   
ATOM   1323  CB  SER A 139       4.963   0.470   4.626  1.00 10.00      A   
ATOM   1324  OG  SER A 139       4.781   0.327   3.228  1.00 10.00      A   
ATOM   1325  HG  SER A 139       5.339   0.963   2.769  1.00 10.00      A   
ATOM   1326  C   SER A 139       5.059  -0.766   6.819  1.00 10.00      A   
ATOM   1327  O   SER A 139       5.108   0.335   7.371  1.00 10.00      A   
ATOM   1328  N   CYS A 140       4.919  -1.898   7.490  1.00 10.00      A   
ATOM   1329  HN  CYS A 140       4.918  -2.749   7.001  1.00 10.00      A   
ATOM   1330  CA  CYS A 140       4.793  -1.917   8.938  1.00 10.00      A   
ATOM   1331  CB  CYS A 140       3.499  -2.623   9.342  1.00 10.00      A   
ATOM   1332  SG  CYS A 140       2.002  -1.907   8.620  1.00 10.00      A   
ATOM   1333  HG  CYS A 140       2.284  -1.531   7.380  1.00 10.00      A   
ATOM   1334  C   CYS A 140       5.998  -2.593   9.591  1.00 10.00      A   
ATOM   1335  O   CYS A 140       6.448  -3.652   9.139  1.00 10.00      A   
ATOM   1336  N   GLU A 141       6.519  -1.973  10.646  1.00 10.00      A   
ATOM   1337  HN  GLU A 141       6.115  -1.131  10.955  1.00 10.00      A   
ATOM   1338  CA  GLU A 141       7.668  -2.508  11.362  1.00 10.00      A   
ATOM   1339  CB  GLU A 141       8.949  -1.733  11.003  1.00 10.00      A   
ATOM   1340  CG  GLU A 141       9.184  -0.449  11.797  1.00 10.00      A   
ATOM   1341  CD  GLU A 141       8.483   0.766  11.217  1.00 10.00      A   
ATOM   1342  OE1 GLU A 141       8.076   1.653  12.000  1.00 10.00      A   
ATOM   1343  OE2 GLU A 141       8.351   0.855   9.980  1.00 10.00      A   
ATOM   1344  C   GLU A 141       7.424  -2.485  12.871  1.00 10.00      A   
ATOM   1345  O   GLU A 141       6.467  -1.865  13.337  1.00 10.00      A   
ATOM   1346  N   GLY A 142       8.280  -3.167  13.624  1.00 10.00      A   
ATOM   1347  HN  GLY A 142       9.018  -3.652  13.196  1.00 10.00      A   
ATOM   1348  CA  GLY A 142       8.143  -3.193  15.068  1.00 10.00      A   
ATOM   1349  C   GLY A 142       7.932  -4.586  15.630  1.00 10.00      A   
ATOM   1350  O   GLY A 142       7.959  -4.777  16.850  1.00 10.00      A   
ATOM   1351  N   PHE A 143       7.728  -5.564  14.755  1.00 10.00      A   
ATOM   1352  HN  PHE A 143       7.727  -5.362  13.796  1.00 10.00      A   
ATOM   1353  CA  PHE A 143       7.499  -6.934  15.195  1.00 10.00      A   
ATOM   1354  CB  PHE A 143       6.086  -7.400  14.829  1.00 10.00      A   
ATOM   1355  CG  PHE A 143       5.833  -7.566  13.358  1.00 10.00      A   
ATOM   1356  CD1 PHE A 143       5.741  -8.830  12.802  1.00 10.00      A   
ATOM   1357  CD2 PHE A 143       5.679  -6.463  12.533  1.00 10.00      A   
ATOM   1358  CE1 PHE A 143       5.501  -8.994  11.453  1.00 10.00      A   
ATOM   1359  CE2 PHE A 143       5.439  -6.618  11.185  1.00 10.00      A   
ATOM   1360  CZ  PHE A 143       5.350  -7.885  10.645  1.00 10.00      A   
ATOM   1361  C   PHE A 143       8.552  -7.898  14.653  1.00 10.00      A   
ATOM   1362  O   PHE A 143       9.403  -7.520  13.841  1.00 10.00      A   
ATOM   1363  N   SER A 144       8.480  -9.143  15.105  1.00 10.00      A   
ATOM   1364  HN  SER A 144       7.764  -9.380  15.747  1.00 10.00      A   
ATOM   1365  CA  SER A 144       9.415 -10.175  14.688  1.00 10.00      A   
ATOM   1366  CB  SER A 144      10.312 -10.552  15.870  1.00 10.00      A   
ATOM   1367  OG  SER A 144      10.152  -9.635  16.945  1.00 10.00      A   
ATOM   1368  HG  SER A 144       9.227  -9.342  16.985  1.00 10.00      A   
ATOM   1369  C   SER A 144       8.653 -11.407  14.188  1.00 10.00      A   
ATOM   1370  O   SER A 144       7.450 -11.342  13.935  1.00 10.00      A   
ATOM   1371  N   THR A 145       9.345 -12.529  14.047  1.00 10.00      A   
ATOM   1372  HN  THR A 145      10.306 -12.534  14.238  1.00 10.00      A   
ATOM   1373  CA  THR A 145       8.705 -13.754  13.590  1.00 10.00      A   
ATOM   1374  CB  THR A 145       9.730 -14.729  12.989  1.00 10.00      A   
ATOM   1375  OG1 THR A 145      10.905 -14.743  13.810  1.00 10.00      A   
ATOM   1376  HG1 THR A 145      10.819 -15.437  14.479  1.00 10.00      A   
ATOM   1377  CG2 THR A 145      10.105 -14.302  11.576  1.00 10.00      A   
ATOM   1378  C   THR A 145       7.948 -14.432  14.733  1.00 10.00      A   
ATOM   1379  O   THR A 145       7.365 -15.500  14.560  1.00 10.00      A   
ATOM   1380  N   ASP A 146       7.971 -13.800  15.900  1.00 10.00      A   
ATOM   1381  HN  ASP A 146       8.460 -12.953  15.972  1.00 10.00      A   
ATOM   1382  CA  ASP A 146       7.289 -14.318  17.077  1.00 10.00      A   
ATOM   1383  CB  ASP A 146       7.710 -13.518  18.310  1.00 10.00      A   
ATOM   1384  CG  ASP A 146       8.690 -14.267  19.187  1.00 10.00      A   
ATOM   1385  OD1 ASP A 146       8.252 -15.154  19.949  1.00 10.00      A   
ATOM   1386  OD2 ASP A 146       9.904 -13.970  19.127  1.00 10.00      A   
ATOM   1387  C   ASP A 146       5.783 -14.221  16.887  1.00 10.00      A   
ATOM   1388  O   ASP A 146       5.067 -15.226  16.940  1.00 10.00      A   
ATOM   1389  N   GLY A 147       5.308 -13.000  16.653  1.00 10.00      A   
ATOM   1390  HN  GLY A 147       5.931 -12.230  16.645  1.00 10.00      A   
ATOM   1391  CA  GLY A 147       3.895 -12.775  16.440  1.00 10.00      A   
ATOM   1392  C   GLY A 147       3.391 -13.500  15.211  1.00 10.00      A   
ATOM   1393  O   GLY A 147       2.246 -13.959  15.176  1.00 10.00      A   
ATOM   1394  N   LEU A 148       4.256 -13.617  14.208  1.00 10.00      A   
ATOM   1395  HN  LEU A 148       5.149 -13.223  14.301  1.00 10.00      A   
ATOM   1396  CA  LEU A 148       3.912 -14.308  12.974  1.00 10.00      A   
ATOM   1397  CB  LEU A 148       5.049 -14.186  11.957  1.00 10.00      A   
ATOM   1398  CG  LEU A 148       5.216 -12.820  11.286  1.00 10.00      A   
ATOM   1399  CD1 LEU A 148       6.490 -12.788  10.457  1.00 10.00      A   
ATOM   1400  CD2 LEU A 148       4.007 -12.501  10.419  1.00 10.00      A   
ATOM   1401  C   LEU A 148       3.612 -15.777  13.257  1.00 10.00      A   
ATOM   1402  O   LEU A 148       2.733 -16.368  12.632  1.00 10.00      A   
ATOM   1403  N   ALA A 149       4.341 -16.351  14.207  1.00 10.00      A   
ATOM   1404  HN  ALA A 149       5.034 -15.825  14.658  1.00 10.00      A   
ATOM   1405  CA  ALA A 149       4.144 -17.744  14.596  1.00 10.00      A   
ATOM   1406  CB  ALA A 149       5.311 -18.224  15.446  1.00 10.00      A   
ATOM   1407  C   ALA A 149       2.842 -17.890  15.369  1.00 10.00      A   
ATOM   1408  O   ALA A 149       2.059 -18.807  15.122  1.00 10.00      A   
ATOM   1409  N   ALA A 150       2.616 -16.964  16.295  1.00 10.00      A   
ATOM   1410  HN  ALA A 150       3.289 -16.260  16.434  1.00 10.00      A   
ATOM   1411  CA  ALA A 150       1.410 -16.965  17.113  1.00 10.00      A   
ATOM   1412  CB  ALA A 150       1.435 -15.804  18.098  1.00 10.00      A   
ATOM   1413  C   ALA A 150       0.164 -16.899  16.240  1.00 10.00      A   
ATOM   1414  O   ALA A 150      -0.781 -17.658  16.438  1.00 10.00      A   
ATOM   1415  N   ILE A 151       0.175 -15.993  15.268  1.00 10.00      A   
ATOM   1416  HN  ILE A 151       0.955 -15.405  15.171  1.00 10.00      A   
ATOM   1417  CA  ILE A 151      -0.949 -15.835  14.350  1.00 10.00      A   
ATOM   1418  CB  ILE A 151      -0.718 -14.662  13.370  1.00 10.00      A   
ATOM   1419  CG1 ILE A 151      -0.834 -13.317  14.100  1.00 10.00      A   
ATOM   1420  CG2 ILE A 151      -1.685 -14.727  12.188  1.00 10.00      A   
ATOM   1421  CD1 ILE A 151      -2.252 -12.930  14.472  1.00 10.00      A   
ATOM   1422  C   ILE A 151      -1.170 -17.120  13.556  1.00 10.00      A   
ATOM   1423  O   ILE A 151      -2.287 -17.633  13.477  1.00 10.00      A   
ATOM   1424  N   ALA A 152      -0.085 -17.649  13.010  1.00 10.00      A   
ATOM   1425  HN  ALA A 152       0.777 -17.208  13.154  1.00 10.00      A   
ATOM   1426  CA  ALA A 152      -0.124 -18.866  12.210  1.00 10.00      A   
ATOM   1427  CB  ALA A 152       1.269 -19.182  11.683  1.00 10.00      A   
ATOM   1428  C   ALA A 152      -0.657 -20.050  13.004  1.00 10.00      A   
ATOM   1429  O   ALA A 152      -1.379 -20.888  12.470  1.00 10.00      A   
ATOM   1430  N   ALA A 153      -0.304 -20.110  14.283  1.00 10.00      A   
ATOM   1431  HN  ALA A 153       0.275 -19.405  14.656  1.00 10.00      A   
ATOM   1432  CA  ALA A 153      -0.730 -21.204  15.142  1.00 10.00      A   
ATOM   1433  CB  ALA A 153       0.313 -21.459  16.221  1.00 10.00      A   
ATOM   1434  C   ALA A 153      -2.106 -20.979  15.771  1.00 10.00      A   
ATOM   1435  O   ALA A 153      -2.558 -21.797  16.573  1.00 10.00      A   
ATOM   1436  N   THR A 154      -2.785 -19.895  15.409  1.00 10.00      A   
ATOM   1437  HN  THR A 154      -2.404 -19.284  14.740  1.00 10.00      A   
ATOM   1438  CA  THR A 154      -4.097 -19.616  15.987  1.00 10.00      A   
ATOM   1439  CB  THR A 154      -4.041 -18.446  16.988  1.00 10.00      A   
ATOM   1440  OG1 THR A 154      -2.862 -18.562  17.797  1.00 10.00      A   
ATOM   1441  HG1 THR A 154      -2.091 -18.282  17.280  1.00 10.00      A   
ATOM   1442  CG2 THR A 154      -5.266 -18.460  17.886  1.00 10.00      A   
ATOM   1443  C   THR A 154      -5.161 -19.324  14.927  1.00 10.00      A   
ATOM   1444  O   THR A 154      -6.267 -19.876  14.982  1.00 10.00      A   
ATOM   1445  N   CYS A 155      -4.828 -18.468  13.970  1.00 10.00      A   
ATOM   1446  HN  CYS A 155      -3.921 -18.086  13.957  1.00 10.00      A   
ATOM   1447  CA  CYS A 155      -5.764 -18.091  12.924  1.00 10.00      A   
ATOM   1448  CB  CYS A 155      -5.316 -16.808  12.222  1.00 10.00      A   
ATOM   1449  SG  CYS A 155      -5.027 -15.421  13.347  1.00 10.00      A   
ATOM   1450  HG  CYS A 155      -6.197 -14.873  13.636  1.00 10.00      A   
ATOM   1451  C   CYS A 155      -5.979 -19.223  11.925  1.00 10.00      A   
ATOM   1452  O   CYS A 155      -5.342 -19.282  10.875  1.00 10.00      A   
ATOM   1453  N   ARG A 156      -6.888 -20.122  12.272  1.00 10.00      A   
ATOM   1454  HN  ARG A 156      -7.352 -20.016  13.132  1.00 10.00      A   
ATOM   1455  CA  ARG A 156      -7.214 -21.258  11.424  1.00 10.00      A   
ATOM   1456  CB  ARG A 156      -7.745 -22.427  12.264  1.00 10.00      A   
ATOM   1457  CG  ARG A 156      -8.960 -22.092  13.118  1.00 10.00      A   
ATOM   1458  CD  ARG A 156      -9.524 -23.332  13.799  1.00 10.00      A   
ATOM   1459  NE  ARG A 156      -9.960 -24.334  12.826  1.00 10.00      A   
ATOM   1460  HE  ARG A 156      -9.607 -24.255  11.910  1.00 10.00      A   
ATOM   1461  CZ  ARG A 156     -10.798 -25.332  13.103  1.00 10.00      A   
ATOM   1462  NH1 ARG A 156     -11.300 -25.466  14.324  1.00 10.00      A   
ATOM   1463 HH11 ARG A 156     -11.044 -24.791  15.079  1.00 10.00      A   
ATOM   1464 HH12 ARG A 156     -11.957 -26.250  14.538  1.00 10.00      A   
ATOM   1465  NH2 ARG A 156     -11.129 -26.197  12.154  1.00 10.00      A   
ATOM   1466 HH21 ARG A 156     -10.734 -26.097  11.192  1.00 10.00      A   
ATOM   1467 HH22 ARG A 156     -11.785 -26.983  12.363  1.00 10.00      A   
ATOM   1468  C   ARG A 156      -8.240 -20.858  10.374  1.00 10.00      A   
ATOM   1469  O   ARG A 156      -8.646 -21.668   9.542  1.00 10.00      A   
ATOM   1470  N   ASN A 157      -8.664 -19.603  10.428  1.00 10.00      A   
ATOM   1471  HN  ASN A 157      -8.314 -19.015  11.131  1.00 10.00      A   
ATOM   1472  CA  ASN A 157      -9.643 -19.075   9.486  1.00 10.00      A   
ATOM   1473  CB  ASN A 157     -10.810 -18.440  10.251  1.00 10.00      A   
ATOM   1474  CG  ASN A 157     -12.096 -18.376   9.446  1.00 10.00      A   
ATOM   1475  OD1 ASN A 157     -12.392 -19.265   8.645  1.00 10.00      A   
ATOM   1476  ND2 ASN A 157     -12.860 -17.314   9.643  1.00 10.00      A   
ATOM   1477 HD21 ASN A 157     -12.557 -16.636  10.286  1.00 10.00      A   
ATOM   1478 HD22 ASN A 157     -13.711 -17.250   9.155  1.00 10.00      A   
ATOM   1479  C   ASN A 157      -8.986 -18.047   8.567  1.00 10.00      A   
ATOM   1480  O   ASN A 157      -9.659 -17.363   7.795  1.00 10.00      A   
ATOM   1481  N   LEU A 158      -7.661 -17.964   8.648  1.00 10.00      A   
ATOM   1482  HN  LEU A 158      -7.184 -18.558   9.263  1.00 10.00      A   
ATOM   1483  CA  LEU A 158      -6.894 -17.023   7.840  1.00 10.00      A   
ATOM   1484  CB  LEU A 158      -5.432 -17.010   8.297  1.00 10.00      A   
ATOM   1485  CG  LEU A 158      -4.524 -15.958   7.657  1.00 10.00      A   
ATOM   1486  CD1 LEU A 158      -4.762 -14.593   8.283  1.00 10.00      A   
ATOM   1487  CD2 LEU A 158      -3.065 -16.362   7.794  1.00 10.00      A   
ATOM   1488  C   LEU A 158      -6.980 -17.376   6.355  1.00 10.00      A   
ATOM   1489  O   LEU A 158      -6.877 -18.547   5.980  1.00 10.00      A   
ATOM   1490  N   LYS A 159      -7.179 -16.359   5.524  1.00 10.00      A   
ATOM   1491  HN  LYS A 159      -7.265 -15.450   5.897  1.00 10.00      A   
ATOM   1492  CA  LYS A 159      -7.282 -16.544   4.083  1.00 10.00      A   
ATOM   1493  CB  LYS A 159      -8.640 -16.051   3.563  1.00 10.00      A   
ATOM   1494  CG  LYS A 159      -9.728 -17.112   3.515  1.00 10.00      A   
ATOM   1495  CD  LYS A 159     -10.967 -16.612   2.780  1.00 10.00      A   
ATOM   1496  CE  LYS A 159     -10.650 -16.257   1.334  1.00 10.00      A   
ATOM   1497  NZ  LYS A 159     -11.879 -16.024   0.530  1.00 10.00      A   
ATOM   1498  HZ1 LYS A 159     -12.511 -15.364   1.026  1.00 10.00      A   
ATOM   1499  HZ2 LYS A 159     -12.383 -16.921   0.376  1.00 10.00      A   
ATOM   1500  HZ3 LYS A 159     -11.630 -15.619  -0.395  1.00 10.00      A   
ATOM   1501  C   LYS A 159      -6.162 -15.812   3.352  1.00 10.00      A   
ATOM   1502  O   LYS A 159      -5.509 -16.377   2.477  1.00 10.00      A   
ATOM   1503  N   GLU A 160      -5.938 -14.552   3.708  1.00 10.00      A   
ATOM   1504  HN  GLU A 160      -6.467 -14.150   4.429  1.00 10.00      A   
ATOM   1505  CA  GLU A 160      -4.905 -13.761   3.054  1.00 10.00      A   
ATOM   1506  CB  GLU A 160      -5.523 -12.728   2.104  1.00 10.00      A   
ATOM   1507  CG  GLU A 160      -6.375 -13.331   0.997  1.00 10.00      A   
ATOM   1508  CD  GLU A 160      -6.775 -12.320  -0.059  1.00 10.00      A   
ATOM   1509  OE1 GLU A 160      -7.893 -11.772   0.032  1.00 10.00      A   
ATOM   1510  OE2 GLU A 160      -5.978 -12.077  -0.994  1.00 10.00      A   
ATOM   1511  C   GLU A 160      -3.991 -13.080   4.061  1.00 10.00      A   
ATOM   1512  O   GLU A 160      -4.454 -12.430   5.002  1.00 10.00      A   
ATOM   1513  N   LEU A 161      -2.693 -13.252   3.861  1.00 10.00      A   
ATOM   1514  HN  LEU A 161      -2.400 -13.808   3.103  1.00 10.00      A   
ATOM   1515  CA  LEU A 161      -1.685 -12.653   4.721  1.00 10.00      A   
ATOM   1516  CB  LEU A 161      -1.044 -13.715   5.617  1.00 10.00      A   
ATOM   1517  CG  LEU A 161       0.003 -13.215   6.617  1.00 10.00      A   
ATOM   1518  CD1 LEU A 161      -0.632 -12.305   7.654  1.00 10.00      A   
ATOM   1519  CD2 LEU A 161       0.708 -14.385   7.285  1.00 10.00      A   
ATOM   1520  C   LEU A 161      -0.626 -11.959   3.868  1.00 10.00      A   
ATOM   1521  O   LEU A 161       0.234 -12.609   3.270  1.00 10.00      A   
ATOM   1522  N   ASP A 162      -0.706 -10.637   3.800  1.00 10.00      A   
ATOM   1523  HN  ASP A 162      -1.408 -10.171   4.306  1.00 10.00      A   
ATOM   1524  CA  ASP A 162       0.233  -9.852   3.003  1.00 10.00      A   
ATOM   1525  CB  ASP A 162      -0.511  -9.087   1.902  1.00 10.00      A   
ATOM   1526  CG  ASP A 162       0.401  -8.577   0.799  1.00 10.00      A   
ATOM   1527  OD1 ASP A 162       1.539  -8.162   1.096  1.00 10.00      A   
ATOM   1528  OD2 ASP A 162      -0.021  -8.585  -0.378  1.00 10.00      A   
ATOM   1529  C   ASP A 162       0.996  -8.871   3.880  1.00 10.00      A   
ATOM   1530  O   ASP A 162       0.396  -8.060   4.583  1.00 10.00      A   
ATOM   1531  N   LEU A 163       2.320  -8.957   3.839  1.00 10.00      A   
ATOM   1532  HN  LEU A 163       2.734  -9.640   3.270  1.00 10.00      A   
ATOM   1533  CA  LEU A 163       3.174  -8.074   4.622  1.00 10.00      A   
ATOM   1534  CB  LEU A 163       3.912  -8.865   5.704  1.00 10.00      A   
ATOM   1535  CG  LEU A 163       3.044  -9.681   6.662  1.00 10.00      A   
ATOM   1536  CD1 LEU A 163       2.968 -11.134   6.216  1.00 10.00      A   
ATOM   1537  CD2 LEU A 163       3.580  -9.581   8.079  1.00 10.00      A   
ATOM   1538  C   LEU A 163       4.184  -7.383   3.712  1.00 10.00      A   
ATOM   1539  O   LEU A 163       5.343  -7.198   4.084  1.00 10.00      A   
ATOM   1540  N   ARG A 164       3.738  -7.007   2.521  1.00 10.00      A   
ATOM   1541  HN  ARG A 164       2.795  -7.183   2.287  1.00 10.00      A   
ATOM   1542  CA  ARG A 164       4.599  -6.352   1.541  1.00 10.00      A   
ATOM   1543  CB  ARG A 164       3.854  -6.142   0.217  1.00 10.00      A   
ATOM   1544  CG  ARG A 164       2.626  -5.248   0.307  1.00 10.00      A   
ATOM   1545  CD  ARG A 164       1.682  -5.503  -0.858  1.00 10.00      A   
ATOM   1546  NE  ARG A 164       0.652  -4.473  -0.982  1.00 10.00      A   
ATOM   1547  HE  ARG A 164       0.957  -3.553  -1.153  1.00 10.00      A   
ATOM   1548  CZ  ARG A 164      -0.658  -4.709  -0.896  1.00 10.00      A   
ATOM   1549  NH1 ARG A 164      -1.114  -5.945  -0.688  1.00 10.00      A   
ATOM   1550 HH11 ARG A 164      -0.448  -6.749  -0.588  1.00 10.00      A   
ATOM   1551 HH12 ARG A 164      -2.142  -6.119  -0.626  1.00 10.00      A   
ATOM   1552  NH2 ARG A 164      -1.522  -3.709  -1.031  1.00 10.00      A   
ATOM   1553 HH21 ARG A 164      -2.547  -3.887  -0.963  1.00 10.00      A   
ATOM   1554 HH22 ARG A 164      -1.178  -2.737  -1.209  1.00 10.00      A   
ATOM   1555  C   ARG A 164       5.185  -5.028   2.030  1.00 10.00      A   
ATOM   1556  O   ARG A 164       4.543  -4.284   2.783  1.00 10.00      A   
ATOM   1557  N   GLU A 165       6.424  -4.768   1.604  1.00 10.00      A   
ATOM   1558  HN  GLU A 165       6.875  -5.433   1.038  1.00 10.00      A   
ATOM   1559  CA  GLU A 165       7.146  -3.538   1.933  1.00 10.00      A   
ATOM   1560  CB  GLU A 165       6.469  -2.316   1.296  1.00 10.00      A   
ATOM   1561  CG  GLU A 165       6.747  -2.134  -0.192  1.00 10.00      A   
ATOM   1562  CD  GLU A 165       6.172  -3.246  -1.050  1.00 10.00      A   
ATOM   1563  OE1 GLU A 165       4.995  -3.149  -1.453  1.00 10.00      A   
ATOM   1564  OE2 GLU A 165       6.904  -4.219  -1.340  1.00 10.00      A   
ATOM   1565  C   GLU A 165       7.321  -3.326   3.436  1.00 10.00      A   
ATOM   1566  O   GLU A 165       7.460  -2.197   3.894  1.00 10.00      A   
ATOM   1567  N   SER A 166       7.343  -4.405   4.199  1.00 10.00      A   
ATOM   1568  HN  SER A 166       7.261  -5.291   3.787  1.00 10.00      A   
ATOM   1569  CA  SER A 166       7.492  -4.299   5.644  1.00 10.00      A   
ATOM   1570  CB  SER A 166       6.390  -5.088   6.340  1.00 10.00      A   
ATOM   1571  OG  SER A 166       5.115  -4.526   6.063  1.00 10.00      A   
ATOM   1572  HG  SER A 166       4.738  -4.958   5.284  1.00 10.00      A   
ATOM   1573  C   SER A 166       8.864  -4.767   6.123  1.00 10.00      A   
ATOM   1574  O   SER A 166       9.473  -5.658   5.530  1.00 10.00      A   
ATOM   1575  N   ASP A 167       9.340  -4.157   7.203  1.00 10.00      A   
ATOM   1576  HN  ASP A 167       8.804  -3.453   7.629  1.00 10.00      A   
ATOM   1577  CA  ASP A 167      10.633  -4.501   7.780  1.00 10.00      A   
ATOM   1578  CB  ASP A 167      11.453  -3.237   8.064  1.00 10.00      A   
ATOM   1579  CG  ASP A 167      12.800  -3.249   7.373  1.00 10.00      A   
ATOM   1580  OD1 ASP A 167      13.087  -2.302   6.606  1.00 10.00      A   
ATOM   1581  OD2 ASP A 167      13.576  -4.201   7.589  1.00 10.00      A   
ATOM   1582  C   ASP A 167      10.436  -5.300   9.062  1.00 10.00      A   
ATOM   1583  O   ASP A 167      10.092  -4.747  10.103  1.00 10.00      A   
ATOM   1584  N   VAL A 168      10.643  -6.603   8.976  1.00 10.00      A   
ATOM   1585  HN  VAL A 168      10.932  -6.981   8.120  1.00 10.00      A   
ATOM   1586  CA  VAL A 168      10.474  -7.489  10.122  1.00 10.00      A   
ATOM   1587  CB  VAL A 168       9.627  -8.724   9.739  1.00 10.00      A   
ATOM   1588  CG1 VAL A 168       9.139  -9.456  10.980  1.00 10.00      A   
ATOM   1589  CG2 VAL A 168       8.458  -8.329   8.849  1.00 10.00      A   
ATOM   1590  C   VAL A 168      11.835  -7.967  10.629  1.00 10.00      A   
ATOM   1591  O   VAL A 168      12.781  -8.086   9.850  1.00 10.00      A   
ATOM   1592  N   ASP A 169      11.936  -8.220  11.931  1.00 10.00      A   
ATOM   1593  HN  ASP A 169      11.154  -8.087  12.509  1.00 10.00      A   
ATOM   1594  CA  ASP A 169      13.184  -8.703  12.519  1.00 10.00      A   
ATOM   1595  CB  ASP A 169      13.164  -8.557  14.049  1.00 10.00      A   
ATOM   1596  CG  ASP A 169      14.544  -8.675  14.683  1.00 10.00      A   
ATOM   1597  OD1 ASP A 169      15.541  -8.798  13.940  1.00 10.00      A   
ATOM   1598  OD2 ASP A 169      14.641  -8.617  15.931  1.00 10.00      A   
ATOM   1599  C   ASP A 169      13.396 -10.164  12.125  1.00 10.00      A   
ATOM   1600  O   ASP A 169      12.569 -11.025  12.436  1.00 10.00      A   
ATOM   1601  N   ASP A 170      14.491 -10.429  11.419  1.00 10.00      A   
ATOM   1602  HN  ASP A 170      15.100  -9.695  11.198  1.00 10.00      A   
ATOM   1603  CA  ASP A 170      14.815 -11.778  10.961  1.00 10.00      A   
ATOM   1604  CB  ASP A 170      15.925 -11.747   9.903  1.00 10.00      A   
ATOM   1605  CG  ASP A 170      15.471 -11.217   8.560  1.00 10.00      A   
ATOM   1606  OD1 ASP A 170      14.792 -11.962   7.827  1.00 10.00      A   
ATOM   1607  OD2 ASP A 170      15.810 -10.057   8.227  1.00 10.00      A   
ATOM   1608  C   ASP A 170      15.249 -12.658  12.122  1.00 10.00      A   
ATOM   1609  O   ASP A 170      16.420 -12.665  12.504  1.00 10.00      A   
ATOM   1610  N   VAL A 171      14.305 -13.388  12.689  1.00 10.00      A   
ATOM   1611  HN  VAL A 171      13.386 -13.331  12.351  1.00 10.00      A   
ATOM   1612  CA  VAL A 171      14.601 -14.267  13.804  1.00 10.00      A   
ATOM   1613  CB  VAL A 171      13.579 -14.107  14.947  1.00 10.00      A   
ATOM   1614  CG1 VAL A 171      13.998 -14.907  16.171  1.00 10.00      A   
ATOM   1615  CG2 VAL A 171      13.405 -12.641  15.301  1.00 10.00      A   
ATOM   1616  C   VAL A 171      14.663 -15.721  13.348  1.00 10.00      A   
ATOM   1617  O   VAL A 171      15.746 -16.258  13.135  1.00 10.00      A   
ATOM   1618  N   SER A 172      13.508 -16.353  13.176  1.00 10.00      A   
ATOM   1619  HN  SER A 172      12.666 -15.874  13.329  1.00 10.00      A   
ATOM   1620  CA  SER A 172      13.472 -17.747  12.750  1.00 10.00      A   
ATOM   1621  CB  SER A 172      13.339 -18.683  13.957  1.00 10.00      A   
ATOM   1622  OG  SER A 172      13.725 -18.040  15.165  1.00 10.00      A   
ATOM   1623  HG  SER A 172      14.647 -18.254  15.363  1.00 10.00      A   
ATOM   1624  C   SER A 172      12.342 -18.002  11.753  1.00 10.00      A   
ATOM   1625  O   SER A 172      11.243 -17.456  11.885  1.00 10.00      A   
ATOM   1626  N   GLY A 173      12.607 -18.860  10.775  1.00 10.00      A   
ATOM   1627  HN  GLY A 173      13.487 -19.295  10.744  1.00 10.00      A   
ATOM   1628  CA  GLY A 173      11.615 -19.173   9.763  1.00 10.00      A   
ATOM   1629  C   GLY A 173      10.805 -20.409  10.097  1.00 10.00      A   
ATOM   1630  O   GLY A 173      10.292 -21.083   9.205  1.00 10.00      A   
ATOM   1631  N   HIS A 174      10.689 -20.701  11.387  1.00 10.00      A   
ATOM   1632  HN  HIS A 174      11.121 -20.119  12.046  1.00 10.00      A   
ATOM   1633  CA  HIS A 174       9.941 -21.867  11.855  1.00 10.00      A   
ATOM   1634  CB  HIS A 174      10.550 -22.373  13.172  1.00 10.00      A   
ATOM   1635  CG  HIS A 174       9.939 -23.634  13.715  1.00 10.00      A   
ATOM   1636  ND1 HIS A 174      10.299 -24.871  13.237  1.00 10.00      A   
ATOM   1637  CD2 HIS A 174       9.008 -23.790  14.693  1.00 10.00      A   
ATOM   1638  CE1 HIS A 174       9.585 -25.745  13.927  1.00 10.00      A   
ATOM   1639  NE2 HIS A 174       8.794 -25.138  14.815  1.00 10.00      A   
ATOM   1640  HE2 HIS A 174       8.178 -25.576  15.442  1.00 10.00      A   
ATOM   1641  C   HIS A 174       8.465 -21.520  12.040  1.00 10.00      A   
ATOM   1642  O   HIS A 174       7.625 -22.396  12.241  1.00 10.00      A   
ATOM   1643  N   TRP A 175       8.158 -20.234  11.951  1.00 10.00      A   
ATOM   1644  HN  TRP A 175       8.872 -19.587  11.776  1.00 10.00      A   
ATOM   1645  CA  TRP A 175       6.789 -19.754  12.121  1.00 10.00      A   
ATOM   1646  CB  TRP A 175       6.735 -18.224  12.105  1.00 10.00      A   
ATOM   1647  CG  TRP A 175       7.020 -17.608  10.773  1.00 10.00      A   
ATOM   1648  CD1 TRP A 175       8.244 -17.390  10.215  1.00 10.00      A   
ATOM   1649  CD2 TRP A 175       6.057 -17.118   9.833  1.00 10.00      A   
ATOM   1650  NE1 TRP A 175       8.104 -16.797   8.984  1.00 10.00      A   
ATOM   1651  HE1 TRP A 175       8.840 -16.541   8.387  1.00 10.00      A   
ATOM   1652  CE2 TRP A 175       6.769 -16.619   8.727  1.00 10.00      A   
ATOM   1653  CE3 TRP A 175       4.660 -17.054   9.819  1.00 10.00      A   
ATOM   1654  CZ2 TRP A 175       6.134 -16.063   7.619  1.00 10.00      A   
ATOM   1655  CZ3 TRP A 175       4.033 -16.503   8.720  1.00 10.00      A   
ATOM   1656  CH2 TRP A 175       4.767 -16.014   7.634  1.00 10.00      A   
ATOM   1657  C   TRP A 175       5.827 -20.357  11.096  1.00 10.00      A   
ATOM   1658  O   TRP A 175       4.626 -20.457  11.347  1.00 10.00      A   
ATOM   1659  N   LEU A 176       6.360 -20.773   9.949  1.00 10.00      A   
ATOM   1660  HN  LEU A 176       7.322 -20.670   9.803  1.00 10.00      A   
ATOM   1661  CA  LEU A 176       5.538 -21.375   8.902  1.00 10.00      A   
ATOM   1662  CB  LEU A 176       6.279 -21.398   7.563  1.00 10.00      A   
ATOM   1663  CG  LEU A 176       6.276 -20.090   6.771  1.00 10.00      A   
ATOM   1664  CD1 LEU A 176       7.026 -20.266   5.461  1.00 10.00      A   
ATOM   1665  CD2 LEU A 176       4.850 -19.628   6.508  1.00 10.00      A   
ATOM   1666  C   LEU A 176       5.109 -22.785   9.286  1.00 10.00      A   
ATOM   1667  O   LEU A 176       4.131 -23.316   8.759  1.00 10.00      A   
ATOM   1668  N   SER A 177       5.836 -23.374  10.223  1.00 10.00      A   
ATOM   1669  HN  SER A 177       6.592 -22.889  10.622  1.00 10.00      A   
ATOM   1670  CA  SER A 177       5.545 -24.718  10.688  1.00 10.00      A   
ATOM   1671  CB  SER A 177       6.844 -25.407  11.106  1.00 10.00      A   
ATOM   1672  OG  SER A 177       7.934 -24.931  10.331  1.00 10.00      A   
ATOM   1673  HG  SER A 177       8.558 -25.651  10.184  1.00 10.00      A   
ATOM   1674  C   SER A 177       4.562 -24.685  11.855  1.00 10.00      A   
ATOM   1675  O   SER A 177       4.275 -25.709  12.474  1.00 10.00      A   
ATOM   1676  N   HIS A 178       4.048 -23.498  12.152  1.00 10.00      A   
ATOM   1677  HN  HIS A 178       4.325 -22.712  11.632  1.00 10.00      A   
ATOM   1678  CA  HIS A 178       3.096 -23.330  13.243  1.00 10.00      A   
ATOM   1679  CB  HIS A 178       3.287 -21.983  13.937  1.00 10.00      A   
ATOM   1680  CG  HIS A 178       4.346 -21.997  14.994  1.00 10.00      A   
ATOM   1681  ND1 HIS A 178       4.033 -22.194  16.319  1.00 10.00      A   
ATOM   1682  CD2 HIS A 178       5.686 -21.833  14.870  1.00 10.00      A   
ATOM   1683  CE1 HIS A 178       5.183 -22.146  16.969  1.00 10.00      A   
ATOM   1684  NE2 HIS A 178       6.206 -21.929  16.134  1.00 10.00      A   
ATOM   1685  HE2 HIS A 178       7.154 -21.845  16.380  1.00 10.00      A   
ATOM   1686  C   HIS A 178       1.661 -23.473  12.760  1.00 10.00      A   
ATOM   1687  O   HIS A 178       0.742 -23.652  13.563  1.00 10.00      A   
ATOM   1688  N   PHE A 179       1.471 -23.401  11.449  1.00 10.00      A   
ATOM   1689  HN  PHE A 179       2.242 -23.271  10.859  1.00 10.00      A   
ATOM   1690  CA  PHE A 179       0.142 -23.525  10.867  1.00 10.00      A   
ATOM   1691  CB  PHE A 179       0.192 -23.280   9.360  1.00 10.00      A   
ATOM   1692  CG  PHE A 179       0.257 -21.835   8.962  1.00 10.00      A   
ATOM   1693  CD1 PHE A 179       1.450 -21.278   8.535  1.00 10.00      A   
ATOM   1694  CD2 PHE A 179      -0.874 -21.041   8.996  1.00 10.00      A   
ATOM   1695  CE1 PHE A 179       1.518 -19.955   8.145  1.00 10.00      A   
ATOM   1696  CE2 PHE A 179      -0.815 -19.715   8.611  1.00 10.00      A   
ATOM   1697  CZ  PHE A 179       0.384 -19.172   8.183  1.00 10.00      A   
ATOM   1698  C   PHE A 179      -0.428 -24.910  11.147  1.00 10.00      A   
ATOM   1699  O   PHE A 179       0.203 -25.914  10.826  1.00 10.00      A   
ATOM   1700  N   PRO A 180      -1.620 -24.979  11.763  1.00 10.00      A   
ATOM   1701  CA  PRO A 180      -2.268 -26.254  12.088  1.00 10.00      A   
ATOM   1702  CB  PRO A 180      -3.613 -25.834  12.698  1.00 10.00      A   
ATOM   1703  CG  PRO A 180      -3.803 -24.409  12.307  1.00 10.00      A   
ATOM   1704  CD  PRO A 180      -2.426 -23.827  12.193  1.00 10.00      A   
ATOM   1705  C   PRO A 180      -2.498 -27.103  10.841  1.00 10.00      A   
ATOM   1706  O   PRO A 180      -2.659 -26.570   9.742  1.00 10.00      A   
ATOM   1707  N   ASP A 181      -2.523 -28.422  11.015  1.00 10.00      A   
ATOM   1708  HN  ASP A 181      -2.405 -28.784  11.920  1.00 10.00      A   
ATOM   1709  CA  ASP A 181      -2.730 -29.349   9.898  1.00 10.00      A   
ATOM   1710  CB  ASP A 181      -2.500 -30.791  10.350  1.00 10.00      A   
ATOM   1711  CG  ASP A 181      -1.926 -31.679   9.263  1.00 10.00      A   
ATOM   1712  OD1 ASP A 181      -2.701 -32.369   8.569  1.00 10.00      A   
ATOM   1713  OD2 ASP A 181      -0.683 -31.714   9.116  1.00 10.00      A   
ATOM   1714  C   ASP A 181      -4.137 -29.200   9.338  1.00 10.00      A   
ATOM   1715  O   ASP A 181      -4.409 -29.553   8.188  1.00 10.00      A   
ATOM   1716  N   THR A 182      -5.029 -28.673  10.169  1.00 10.00      A   
ATOM   1717  HN  THR A 182      -4.754 -28.446  11.084  1.00 10.00      A   
ATOM   1718  CA  THR A 182      -6.410 -28.447   9.776  1.00 10.00      A   
ATOM   1719  CB  THR A 182      -7.297 -28.300  11.024  1.00 10.00      A   
ATOM   1720  OG1 THR A 182      -6.477 -28.389  12.199  1.00 10.00      A   
ATOM   1721  HG1 THR A 182      -6.405 -29.308  12.473  1.00 10.00      A   
ATOM   1722  CG2 THR A 182      -8.356 -29.389  11.062  1.00 10.00      A   
ATOM   1723  C   THR A 182      -6.526 -27.177   8.932  1.00 10.00      A   
ATOM   1724  O   THR A 182      -7.509 -26.986   8.210  1.00 10.00      A   
ATOM   1725  N   TYR A 183      -5.514 -26.316   9.024  1.00 10.00      A   
ATOM   1726  HN  TYR A 183      -4.746 -26.541   9.592  1.00 10.00      A   
ATOM   1727  CA  TYR A 183      -5.502 -25.065   8.283  1.00 10.00      A   
ATOM   1728  CB  TYR A 183      -4.431 -24.121   8.824  1.00 10.00      A   
ATOM   1729  CG  TYR A 183      -4.353 -22.814   8.079  1.00 10.00      A   
ATOM   1730  CD1 TYR A 183      -5.249 -21.791   8.342  1.00 10.00      A   
ATOM   1731  CD2 TYR A 183      -3.385 -22.607   7.103  1.00 10.00      A   
ATOM   1732  CE1 TYR A 183      -5.188 -20.597   7.657  1.00 10.00      A   
ATOM   1733  CE2 TYR A 183      -3.316 -21.412   6.413  1.00 10.00      A   
ATOM   1734  CZ  TYR A 183      -4.220 -20.412   6.693  1.00 10.00      A   
ATOM   1735  OH  TYR A 183      -4.161 -19.225   6.009  1.00 10.00      A   
ATOM   1736  HH  TYR A 183      -5.055 -18.878   5.895  1.00 10.00      A   
ATOM   1737  C   TYR A 183      -5.284 -25.317   6.796  1.00 10.00      A   
ATOM   1738  O   TYR A 183      -4.211 -25.755   6.377  1.00 10.00      A   
ATOM   1739  N   THR A 184      -6.306 -25.034   6.007  1.00 10.00      A   
ATOM   1740  HN  THR A 184      -7.135 -24.692   6.404  1.00 10.00      A   
ATOM   1741  CA  THR A 184      -6.240 -25.235   4.571  1.00 10.00      A   
ATOM   1742  CB  THR A 184      -6.866 -26.595   4.212  1.00 10.00      A   
ATOM   1743  OG1 THR A 184      -7.980 -26.839   5.084  1.00 10.00      A   
ATOM   1744  HG1 THR A 184      -7.655 -27.020   5.976  1.00 10.00      A   
ATOM   1745  CG2 THR A 184      -5.853 -27.714   4.390  1.00 10.00      A   
ATOM   1746  C   THR A 184      -6.989 -24.129   3.826  1.00 10.00      A   
ATOM   1747  O   THR A 184      -7.357 -24.290   2.659  1.00 10.00      A   
ATOM   1748  N   SER A 185      -7.185 -22.995   4.495  1.00 10.00      A   
ATOM   1749  HN  SER A 185      -6.837 -22.910   5.405  1.00 10.00      A   
ATOM   1750  CA  SER A 185      -7.911 -21.871   3.911  1.00 10.00      A   
ATOM   1751  CB  SER A 185      -8.872 -21.277   4.946  1.00 10.00      A   
ATOM   1752  OG  SER A 185      -8.208 -21.029   6.179  1.00 10.00      A   
ATOM   1753  HG  SER A 185      -7.779 -20.158   6.139  1.00 10.00      A   
ATOM   1754  C   SER A 185      -6.974 -20.786   3.381  1.00 10.00      A   
ATOM   1755  O   SER A 185      -7.415 -19.674   3.094  1.00 10.00      A   
ATOM   1756  N   LEU A 186      -5.691 -21.105   3.250  1.00 10.00      A   
ATOM   1757  HN  LEU A 186      -5.398 -22.009   3.468  1.00 10.00      A   
ATOM   1758  CA  LEU A 186      -4.718 -20.135   2.759  1.00 10.00      A   
ATOM   1759  CB  LEU A 186      -3.280 -20.598   3.016  1.00 10.00      A   
ATOM   1760  CG  LEU A 186      -2.175 -19.585   2.687  1.00 10.00      A   
ATOM   1761  CD1 LEU A 186      -2.448 -18.246   3.355  1.00 10.00      A   
ATOM   1762  CD2 LEU A 186      -0.818 -20.118   3.114  1.00 10.00      A   
ATOM   1763  C   LEU A 186      -4.933 -19.855   1.280  1.00 10.00      A   
ATOM   1764  O   LEU A 186      -4.854 -20.755   0.445  1.00 10.00      A   
ATOM   1765  N   VAL A 187      -5.230 -18.601   0.976  1.00 10.00      A   
ATOM   1766  HN  VAL A 187      -5.304 -17.942   1.704  1.00 10.00      A   
ATOM   1767  CA  VAL A 187      -5.465 -18.171  -0.394  1.00 10.00      A   
ATOM   1768  CB  VAL A 187      -6.788 -17.379  -0.512  1.00 10.00      A   
ATOM   1769  CG1 VAL A 187      -6.991 -16.861  -1.928  1.00 10.00      A   
ATOM   1770  CG2 VAL A 187      -7.967 -18.244  -0.087  1.00 10.00      A   
ATOM   1771  C   VAL A 187      -4.307 -17.311  -0.903  1.00 10.00      A   
ATOM   1772  O   VAL A 187      -3.747 -17.572  -1.966  1.00 10.00      A   
ATOM   1773  N   SER A 188      -3.942 -16.292  -0.136  1.00 10.00      A   
ATOM   1774  HN  SER A 188      -4.408 -16.135   0.713  1.00 10.00      A   
ATOM   1775  CA  SER A 188      -2.856 -15.405  -0.528  1.00 10.00      A   
ATOM   1776  CB  SER A 188      -3.400 -14.030  -0.927  1.00 10.00      A   
ATOM   1777  OG  SER A 188      -4.401 -14.138  -1.928  1.00 10.00      A   
ATOM   1778  HG  SER A 188      -5.077 -13.458  -1.776  1.00 10.00      A   
ATOM   1779  C   SER A 188      -1.830 -15.254   0.589  1.00 10.00      A   
ATOM   1780  O   SER A 188      -2.173 -14.931   1.728  1.00 10.00      A   
ATOM   1781  N   LEU A 189      -0.571 -15.494   0.253  1.00 10.00      A   
ATOM   1782  HN  LEU A 189      -0.365 -15.763  -0.671  1.00 10.00      A   
ATOM   1783  CA  LEU A 189       0.518 -15.377   1.208  1.00 10.00      A   
ATOM   1784  CB  LEU A 189       0.991 -16.756   1.674  1.00 10.00      A   
ATOM   1785  CG  LEU A 189       1.969 -16.764   2.852  1.00 10.00      A   
ATOM   1786  CD1 LEU A 189       1.271 -16.321   4.128  1.00 10.00      A   
ATOM   1787  CD2 LEU A 189       2.592 -18.141   3.029  1.00 10.00      A   
ATOM   1788  C   LEU A 189       1.682 -14.621   0.583  1.00 10.00      A   
ATOM   1789  O   LEU A 189       2.226 -15.034  -0.445  1.00 10.00      A   
ATOM   1790  N   ASN A 190       2.049 -13.507   1.194  1.00 10.00      A   
ATOM   1791  HN  ASN A 190       1.563 -13.224   2.002  1.00 10.00      A   
ATOM   1792  CA  ASN A 190       3.156 -12.687   0.703  1.00 10.00      A   
ATOM   1793  CB  ASN A 190       2.638 -11.366   0.126  1.00 10.00      A   
ATOM   1794  CG  ASN A 190       3.746 -10.482  -0.417  1.00 10.00      A   
ATOM   1795  OD1 ASN A 190       4.775 -10.965  -0.876  1.00 10.00      A   
ATOM   1796  ND2 ASN A 190       3.547  -9.176  -0.363  1.00 10.00      A   
ATOM   1797 HD21 ASN A 190       2.698  -8.846   0.026  1.00 10.00      A   
ATOM   1798 HD22 ASN A 190       4.246  -8.586  -0.716  1.00 10.00      A   
ATOM   1799  C   ASN A 190       4.146 -12.411   1.826  1.00 10.00      A   
ATOM   1800  O   ASN A 190       3.879 -11.598   2.714  1.00 10.00      A   
ATOM   1801  N   ILE A 191       5.291 -13.083   1.782  1.00 10.00      A   
ATOM   1802  HN  ILE A 191       5.460 -13.696   1.033  1.00 10.00      A   
ATOM   1803  CA  ILE A 191       6.314 -12.925   2.809  1.00 10.00      A   
ATOM   1804  CB  ILE A 191       6.403 -14.170   3.717  1.00 10.00      A   
ATOM   1805  CG1 ILE A 191       6.493 -15.450   2.873  1.00 10.00      A   
ATOM   1806  CG2 ILE A 191       5.208 -14.223   4.655  1.00 10.00      A   
ATOM   1807  CD1 ILE A 191       6.811 -16.695   3.673  1.00 10.00      A   
ATOM   1808  C   ILE A 191       7.683 -12.648   2.198  1.00 10.00      A   
ATOM   1809  O   ILE A 191       8.704 -13.128   2.688  1.00 10.00      A   
ATOM   1810  N   SER A 192       7.701 -11.847   1.142  1.00 10.00      A   
ATOM   1811  HN  SER A 192       6.859 -11.474   0.810  1.00 10.00      A   
ATOM   1812  CA  SER A 192       8.939 -11.503   0.459  1.00 10.00      A   
ATOM   1813  CB  SER A 192       8.620 -10.894  -0.906  1.00 10.00      A   
ATOM   1814  OG  SER A 192       7.605  -9.907  -0.798  1.00 10.00      A   
ATOM   1815  HG  SER A 192       8.008  -9.029  -0.812  1.00 10.00      A   
ATOM   1816  C   SER A 192       9.790 -10.536   1.287  1.00 10.00      A   
ATOM   1817  O   SER A 192      10.971 -10.327   1.004  1.00 10.00      A   
ATOM   1818  N   CYS A 193       9.177  -9.953   2.310  1.00 10.00      A   
ATOM   1819  HN  CYS A 193       8.229 -10.154   2.471  1.00 10.00      A   
ATOM   1820  CA  CYS A 193       9.856  -9.003   3.183  1.00 10.00      A   
ATOM   1821  CB  CYS A 193       8.832  -8.215   3.994  1.00 10.00      A   
ATOM   1822  SG  CYS A 193       7.471  -9.214   4.636  1.00 10.00      A   
ATOM   1823  HG  CYS A 193       6.338  -8.599   4.312  1.00 10.00      A   
ATOM   1824  C   CYS A 193      10.858  -9.677   4.119  1.00 10.00      A   
ATOM   1825  O   CYS A 193      11.798  -9.039   4.592  1.00 10.00      A   
ATOM   1826  N   LEU A 194      10.654 -10.955   4.393  1.00 10.00      A   
ATOM   1827  HN  LEU A 194       9.893 -11.418   3.983  1.00 10.00      A   
ATOM   1828  CA  LEU A 194      11.553 -11.689   5.274  1.00 10.00      A   
ATOM   1829  CB  LEU A 194      10.833 -12.868   5.929  1.00 10.00      A   
ATOM   1830  CG  LEU A 194      10.020 -12.541   7.183  1.00 10.00      A   
ATOM   1831  CD1 LEU A 194       9.229 -13.756   7.642  1.00 10.00      A   
ATOM   1832  CD2 LEU A 194      10.928 -12.038   8.297  1.00 10.00      A   
ATOM   1833  C   LEU A 194      12.772 -12.169   4.506  1.00 10.00      A   
ATOM   1834  O   LEU A 194      12.672 -12.539   3.340  1.00 10.00      A   
ATOM   1835  N   ALA A 195      13.923 -12.157   5.153  1.00 10.00      A   
ATOM   1836  HN  ALA A 195      13.953 -11.847   6.087  1.00 10.00      A   
ATOM   1837  CA  ALA A 195      15.148 -12.589   4.508  1.00 10.00      A   
ATOM   1838  CB  ALA A 195      16.224 -11.522   4.646  1.00 10.00      A   
ATOM   1839  C   ALA A 195      15.624 -13.927   5.064  1.00 10.00      A   
ATOM   1840  O   ALA A 195      16.359 -14.657   4.400  1.00 10.00      A   
ATOM   1841  N   SER A 196      15.186 -14.242   6.277  1.00 10.00      A   
ATOM   1842  HN  SER A 196      14.595 -13.613   6.748  1.00 10.00      A   
ATOM   1843  CA  SER A 196      15.560 -15.486   6.936  1.00 10.00      A   
ATOM   1844  CB  SER A 196      15.094 -15.469   8.394  1.00 10.00      A   
ATOM   1845  OG  SER A 196      14.152 -14.429   8.617  1.00 10.00      A   
ATOM   1846  HG  SER A 196      14.557 -13.571   8.413  1.00 10.00      A   
ATOM   1847  C   SER A 196      14.994 -16.701   6.199  1.00 10.00      A   
ATOM   1848  O   SER A 196      13.897 -16.642   5.638  1.00 10.00      A   
ATOM   1849  N   GLU A 197      15.752 -17.793   6.190  1.00 10.00      A   
ATOM   1850  HN  GLU A 197      16.617 -17.777   6.648  1.00 10.00      A   
ATOM   1851  CA  GLU A 197      15.330 -19.013   5.520  1.00 10.00      A   
ATOM   1852  CB  GLU A 197      16.513 -19.956   5.301  1.00 10.00      A   
ATOM   1853  CG  GLU A 197      17.499 -19.478   4.248  1.00 10.00      A   
ATOM   1854  CD  GLU A 197      17.836 -20.550   3.235  1.00 10.00      A   
ATOM   1855  OE1 GLU A 197      18.618 -20.270   2.308  1.00 10.00      A   
ATOM   1856  OE2 GLU A 197      17.321 -21.683   3.360  1.00 10.00      A   
ATOM   1857  C   GLU A 197      14.237 -19.723   6.300  1.00 10.00      A   
ATOM   1858  O   GLU A 197      14.334 -19.904   7.514  1.00 10.00      A   
ATOM   1859  N   VAL A 198      13.189 -20.114   5.596  1.00 10.00      A   
ATOM   1860  HN  VAL A 198      13.168 -19.936   4.633  1.00 10.00      A   
ATOM   1861  CA  VAL A 198      12.075 -20.813   6.210  1.00 10.00      A   
ATOM   1862  CB  VAL A 198      10.718 -20.274   5.713  1.00 10.00      A   
ATOM   1863  CG1 VAL A 198      10.525 -18.833   6.158  1.00 10.00      A   
ATOM   1864  CG2 VAL A 198      10.608 -20.391   4.194  1.00 10.00      A   
ATOM   1865  C   VAL A 198      12.166 -22.300   5.912  1.00 10.00      A   
ATOM   1866  O   VAL A 198      12.858 -22.709   4.975  1.00 10.00      A   
ATOM   1867  N   SER A 199      11.479 -23.102   6.708  1.00 10.00      A   
ATOM   1868  HN  SER A 199      10.953 -22.715   7.441  1.00 10.00      A   
ATOM   1869  CA  SER A 199      11.485 -24.543   6.524  1.00 10.00      A   
ATOM   1870  CB  SER A 199      10.850 -25.240   7.734  1.00 10.00      A   
ATOM   1871  OG  SER A 199      10.775 -26.645   7.544  1.00 10.00      A   
ATOM   1872  HG  SER A 199      11.455 -27.074   8.077  1.00 10.00      A   
ATOM   1873  C   SER A 199      10.739 -24.923   5.251  1.00 10.00      A   
ATOM   1874  O   SER A 199       9.523 -24.727   5.150  1.00 10.00      A   
ATOM   1875  N   PHE A 200      11.470 -25.464   4.284  1.00 10.00      A   
ATOM   1876  HN  PHE A 200      12.434 -25.590   4.431  1.00 10.00      A   
ATOM   1877  CA  PHE A 200      10.876 -25.875   3.020  1.00 10.00      A   
ATOM   1878  CB  PHE A 200      11.952 -26.238   1.992  1.00 10.00      A   
ATOM   1879  CG  PHE A 200      11.404 -26.477   0.610  1.00 10.00      A   
ATOM   1880  CD1 PHE A 200      11.048 -25.415  -0.200  1.00 10.00      A   
ATOM   1881  CD2 PHE A 200      11.240 -27.766   0.125  1.00 10.00      A   
ATOM   1882  CE1 PHE A 200      10.537 -25.630  -1.467  1.00 10.00      A   
ATOM   1883  CE2 PHE A 200      10.730 -27.988  -1.142  1.00 10.00      A   
ATOM   1884  CZ  PHE A 200      10.378 -26.919  -1.938  1.00 10.00      A   
ATOM   1885  C   PHE A 200       9.932 -27.054   3.237  1.00 10.00      A   
ATOM   1886  O   PHE A 200       8.904 -27.171   2.569  1.00 10.00      A   
ATOM   1887  N   SER A 201      10.280 -27.913   4.189  1.00 10.00      A   
ATOM   1888  HN  SER A 201      11.107 -27.759   4.693  1.00 10.00      A   
ATOM   1889  CA  SER A 201       9.475 -29.079   4.509  1.00 10.00      A   
ATOM   1890  CB  SER A 201      10.165 -29.878   5.615  1.00 10.00      A   
ATOM   1891  OG  SER A 201      11.564 -29.618   5.618  1.00 10.00      A   
ATOM   1892  HG  SER A 201      11.918 -29.771   6.505  1.00 10.00      A   
ATOM   1893  C   SER A 201       8.074 -28.660   4.953  1.00 10.00      A   
ATOM   1894  O   SER A 201       7.073 -29.254   4.543  1.00 10.00      A   
ATOM   1895  N   ALA A 202       8.009 -27.615   5.775  1.00 10.00      A   
ATOM   1896  HN  ALA A 202       8.839 -27.170   6.053  1.00 10.00      A   
ATOM   1897  CA  ALA A 202       6.737 -27.109   6.267  1.00 10.00      A   
ATOM   1898  CB  ALA A 202       6.960 -26.176   7.443  1.00 10.00      A   
ATOM   1899  C   ALA A 202       5.991 -26.385   5.152  1.00 10.00      A   
ATOM   1900  O   ALA A 202       4.775 -26.519   5.015  1.00 10.00      A   
ATOM   1901  N   LEU A 203       6.736 -25.626   4.355  1.00 10.00      A   
ATOM   1902  HN  LEU A 203       7.700 -25.559   4.528  1.00 10.00      A   
ATOM   1903  CA  LEU A 203       6.167 -24.878   3.243  1.00 10.00      A   
ATOM   1904  CB  LEU A 203       7.247 -24.018   2.583  1.00 10.00      A   
ATOM   1905  CG  LEU A 203       6.782 -23.067   1.481  1.00 10.00      A   
ATOM   1906  CD1 LEU A 203       5.751 -22.080   2.013  1.00 10.00      A   
ATOM   1907  CD2 LEU A 203       7.974 -22.335   0.886  1.00 10.00      A   
ATOM   1908  C   LEU A 203       5.533 -25.816   2.222  1.00 10.00      A   
ATOM   1909  O   LEU A 203       4.421 -25.575   1.755  1.00 10.00      A   
ATOM   1910  N   GLU A 204       6.240 -26.894   1.896  1.00 10.00      A   
ATOM   1911  HN  GLU A 204       7.125 -27.028   2.308  1.00 10.00      A   
ATOM   1912  CA  GLU A 204       5.749 -27.876   0.941  1.00 10.00      A   
ATOM   1913  CB  GLU A 204       6.792 -28.978   0.737  1.00 10.00      A   
ATOM   1914  CG  GLU A 204       6.512 -29.897  -0.441  1.00 10.00      A   
ATOM   1915  CD  GLU A 204       6.218 -31.319  -0.013  1.00 10.00      A   
ATOM   1916  OE1 GLU A 204       7.176 -32.063   0.294  1.00 10.00      A   
ATOM   1917  OE2 GLU A 204       5.029 -31.697   0.023  1.00 10.00      A   
ATOM   1918  C   GLU A 204       4.422 -28.471   1.420  1.00 10.00      A   
ATOM   1919  O   GLU A 204       3.464 -28.580   0.655  1.00 10.00      A   
ATOM   1920  N   ARG A 205       4.365 -28.818   2.699  1.00 10.00      A   
ATOM   1921  HN  ARG A 205       5.154 -28.685   3.263  1.00 10.00      A   
ATOM   1922  CA  ARG A 205       3.163 -29.391   3.290  1.00 10.00      A   
ATOM   1923  CB  ARG A 205       3.450 -29.849   4.719  1.00 10.00      A   
ATOM   1924  CG  ARG A 205       2.832 -31.186   5.082  1.00 10.00      A   
ATOM   1925  CD  ARG A 205       3.386 -31.698   6.398  1.00 10.00      A   
ATOM   1926  NE  ARG A 205       4.849 -31.769   6.378  1.00 10.00      A   
ATOM   1927  HE  ARG A 205       5.282 -32.016   5.519  1.00 10.00      A   
ATOM   1928  CZ  ARG A 205       5.620 -31.516   7.434  1.00 10.00      A   
ATOM   1929  NH1 ARG A 205       5.071 -31.168   8.590  1.00 10.00      A   
ATOM   1930 HH11 ARG A 205       5.680 -30.969   9.419  1.00 10.00      A   
ATOM   1931 HH12 ARG A 205       4.035 -31.090   8.680  1.00 10.00      A   
ATOM   1932  NH2 ARG A 205       6.935 -31.616   7.331  1.00 10.00      A   
ATOM   1933 HH21 ARG A 205       7.540 -31.420   8.156  1.00 10.00      A   
ATOM   1934 HH22 ARG A 205       7.374 -31.895   6.425  1.00 10.00      A   
ATOM   1935  C   ARG A 205       2.028 -28.374   3.287  1.00 10.00      A   
ATOM   1936  O   ARG A 205       0.881 -28.706   2.985  1.00 10.00      A   
ATOM   1937  N   LEU A 206       2.371 -27.134   3.612  1.00 10.00      A   
ATOM   1938  HN  LEU A 206       3.309 -26.946   3.840  1.00 10.00      A   
ATOM   1939  CA  LEU A 206       1.409 -26.040   3.654  1.00 10.00      A   
ATOM   1940  CB  LEU A 206       2.119 -24.749   4.075  1.00 10.00      A   
ATOM   1941  CG  LEU A 206       1.733 -24.146   5.425  1.00 10.00      A   
ATOM   1942  CD1 LEU A 206       2.688 -23.021   5.787  1.00 10.00      A   
ATOM   1943  CD2 LEU A 206       0.298 -23.642   5.397  1.00 10.00      A   
ATOM   1944  C   LEU A 206       0.749 -25.820   2.297  1.00 10.00      A   
ATOM   1945  O   LEU A 206      -0.478 -25.823   2.187  1.00 10.00      A   
ATOM   1946  N   VAL A 207       1.578 -25.637   1.271  1.00 10.00      A   
ATOM   1947  HN  VAL A 207       2.545 -25.667   1.434  1.00 10.00      A   
ATOM   1948  CA  VAL A 207       1.099 -25.388  -0.085  1.00 10.00      A   
ATOM   1949  CB  VAL A 207       2.276 -25.115  -1.054  1.00 10.00      A   
ATOM   1950  CG1 VAL A 207       1.792 -25.009  -2.495  1.00 10.00      A   
ATOM   1951  CG2 VAL A 207       3.017 -23.850  -0.650  1.00 10.00      A   
ATOM   1952  C   VAL A 207       0.255 -26.545  -0.614  1.00 10.00      A   
ATOM   1953  O   VAL A 207      -0.850 -26.340  -1.112  1.00 10.00      A   
ATOM   1954  N   THR A 208       0.773 -27.757  -0.477  1.00 10.00      A   
ATOM   1955  HN  THR A 208       1.640 -27.858  -0.034  1.00 10.00      A   
ATOM   1956  CA  THR A 208       0.086 -28.945  -0.970  1.00 10.00      A   
ATOM   1957  CB  THR A 208       0.936 -30.214  -0.778  1.00 10.00      A   
ATOM   1958  OG1 THR A 208       2.282 -29.950  -1.195  1.00 10.00      A   
ATOM   1959  HG1 THR A 208       2.776 -29.574  -0.456  1.00 10.00      A   
ATOM   1960  CG2 THR A 208       0.371 -31.365  -1.600  1.00 10.00      A   
ATOM   1961  C   THR A 208      -1.289 -29.152  -0.341  1.00 10.00      A   
ATOM   1962  O   THR A 208      -2.251 -29.475  -1.041  1.00 10.00      A   
ATOM   1963  N   ARG A 209      -1.397 -28.954   0.967  1.00 10.00      A   
ATOM   1964  HN  ARG A 209      -0.615 -28.658   1.483  1.00 10.00      A   
ATOM   1965  CA  ARG A 209      -2.671 -29.165   1.643  1.00 10.00      A   
ATOM   1966  CB  ARG A 209      -2.503 -29.413   3.145  1.00 10.00      A   
ATOM   1967  CG  ARG A 209      -2.182 -28.184   3.980  1.00 10.00      A   
ATOM   1968  CD  ARG A 209      -2.141 -28.536   5.459  1.00 10.00      A   
ATOM   1969  NE  ARG A 209      -1.843 -27.383   6.305  1.00 10.00      A   
ATOM   1970  HE  ARG A 209      -2.547 -26.697   6.397  1.00 10.00      A   
ATOM   1971  CZ  ARG A 209      -0.689 -27.224   6.960  1.00 10.00      A   
ATOM   1972  NH1 ARG A 209       0.267 -28.147   6.874  1.00 10.00      A   
ATOM   1973 HH11 ARG A 209       0.121 -29.003   6.295  1.00 10.00      A   
ATOM   1974 HH12 ARG A 209       1.169 -28.019   7.385  1.00 10.00      A   
ATOM   1975  NH2 ARG A 209      -0.494 -26.146   7.712  1.00 10.00      A   
ATOM   1976 HH21 ARG A 209      -1.235 -25.421   7.797  1.00 10.00      A   
ATOM   1977 HH22 ARG A 209       0.409 -26.025   8.226  1.00 10.00      A   
ATOM   1978  C   ARG A 209      -3.700 -28.074   1.357  1.00 10.00      A   
ATOM   1979  O   ARG A 209      -4.900 -28.324   1.451  1.00 10.00      A   
ATOM   1980  N   CYS A 210      -3.241 -26.883   0.995  1.00 10.00      A   
ATOM   1981  HN  CYS A 210      -2.272 -26.747   0.914  1.00 10.00      A   
ATOM   1982  CA  CYS A 210      -4.145 -25.773   0.707  1.00 10.00      A   
ATOM   1983  CB  CYS A 210      -3.575 -24.459   1.241  1.00 10.00      A   
ATOM   1984  SG  CYS A 210      -3.111 -24.505   2.986  1.00 10.00      A   
ATOM   1985  HG  CYS A 210      -1.926 -25.102   3.069  1.00 10.00      A   
ATOM   1986  C   CYS A 210      -4.423 -25.650  -0.791  1.00 10.00      A   
ATOM   1987  O   CYS A 210      -3.598 -25.140  -1.542  1.00 10.00      A   
ATOM   1988  N   PRO A 211      -5.605 -26.104  -1.236  1.00 10.00      A   
ATOM   1989  CA  PRO A 211      -5.992 -26.049  -2.650  1.00 10.00      A   
ATOM   1990  CB  PRO A 211      -7.046 -27.150  -2.740  1.00 10.00      A   
ATOM   1991  CG  PRO A 211      -7.710 -27.129  -1.404  1.00 10.00      A   
ATOM   1992  CD  PRO A 211      -6.662 -26.708  -0.405  1.00 10.00      A   
ATOM   1993  C   PRO A 211      -6.617 -24.706  -3.009  1.00 10.00      A   
ATOM   1994  O   PRO A 211      -7.073 -24.494  -4.129  1.00 10.00      A   
ATOM   1995  N   ASN A 212      -6.628 -23.807  -2.040  1.00 10.00      A   
ATOM   1996  HN  ASN A 212      -6.241 -24.043  -1.172  1.00 10.00      A   
ATOM   1997  CA  ASN A 212      -7.204 -22.483  -2.221  1.00 10.00      A   
ATOM   1998  CB  ASN A 212      -8.016 -22.097  -0.982  1.00 10.00      A   
ATOM   1999  CG  ASN A 212      -9.229 -22.982  -0.782  1.00 10.00      A   
ATOM   2000  OD1 ASN A 212      -9.957 -23.287  -1.729  1.00 10.00      A   
ATOM   2001  ND2 ASN A 212      -9.451 -23.414   0.451  1.00 10.00      A   
ATOM   2002 HD21 ASN A 212      -8.829 -23.145   1.160  1.00 10.00      A   
ATOM   2003 HD22 ASN A 212     -10.232 -23.989   0.603  1.00 10.00      A   
ATOM   2004  C   ASN A 212      -6.123 -21.445  -2.471  1.00 10.00      A   
ATOM   2005  O   ASN A 212      -6.415 -20.264  -2.647  1.00 10.00      A   
ATOM   2006  N   LEU A 213      -4.871 -21.892  -2.494  1.00 10.00      A   
ATOM   2007  HN  LEU A 213      -4.701 -22.847  -2.362  1.00 10.00      A   
ATOM   2008  CA  LEU A 213      -3.743 -20.995  -2.711  1.00 10.00      A   
ATOM   2009  CB  LEU A 213      -2.421 -21.733  -2.501  1.00 10.00      A   
ATOM   2010  CG  LEU A 213      -1.166 -20.863  -2.455  1.00 10.00      A   
ATOM   2011  CD1 LEU A 213      -1.221 -19.903  -1.279  1.00 10.00      A   
ATOM   2012  CD2 LEU A 213       0.075 -21.733  -2.379  1.00 10.00      A   
ATOM   2013  C   LEU A 213      -3.796 -20.368  -4.102  1.00 10.00      A   
ATOM   2014  O   LEU A 213      -3.718 -21.069  -5.112  1.00 10.00      A   
ATOM   2015  N   LYS A 214      -3.938 -19.049  -4.134  1.00 10.00      A   
ATOM   2016  HN  LYS A 214      -3.992 -18.559  -3.283  1.00 10.00      A   
ATOM   2017  CA  LYS A 214      -4.010 -18.299  -5.381  1.00 10.00      A   
ATOM   2018  CB  LYS A 214      -5.297 -17.468  -5.433  1.00 10.00      A   
ATOM   2019  CG  LYS A 214      -6.572 -18.287  -5.367  1.00 10.00      A   
ATOM   2020  CD  LYS A 214      -6.702 -19.186  -6.578  1.00 10.00      A   
ATOM   2021  CE  LYS A 214      -7.682 -20.313  -6.320  1.00 10.00      A   
ATOM   2022  NZ  LYS A 214      -7.886 -21.132  -7.537  1.00 10.00      A   
ATOM   2023  HZ1 LYS A 214      -6.988 -21.249  -8.044  1.00 10.00      A   
ATOM   2024  HZ2 LYS A 214      -8.569 -20.670  -8.170  1.00 10.00      A   
ATOM   2025  HZ3 LYS A 214      -8.254 -22.071  -7.284  1.00 10.00      A   
ATOM   2026  C   LYS A 214      -2.811 -17.372  -5.518  1.00 10.00      A   
ATOM   2027  O   LYS A 214      -2.298 -17.165  -6.615  1.00 10.00      A   
ATOM   2028  N   SER A 215      -2.362 -16.819  -4.405  1.00 10.00      A   
ATOM   2029  HN  SER A 215      -2.800 -17.027  -3.551  1.00 10.00      A   
ATOM   2030  CA  SER A 215      -1.232 -15.908  -4.419  1.00 10.00      A   
ATOM   2031  CB  SER A 215      -1.681 -14.498  -4.013  1.00 10.00      A   
ATOM   2032  OG  SER A 215      -3.024 -14.245  -4.410  1.00 10.00      A   
ATOM   2033  HG  SER A 215      -3.613 -14.389  -3.652  1.00 10.00      A   
ATOM   2034  C   SER A 215      -0.136 -16.400  -3.481  1.00 10.00      A   
ATOM   2035  O   SER A 215      -0.331 -16.466  -2.268  1.00 10.00      A   
ATOM   2036  N   LEU A 216       1.004 -16.760  -4.049  1.00 10.00      A   
ATOM   2037  HN  LEU A 216       1.095 -16.695  -5.027  1.00 10.00      A   
ATOM   2038  CA  LEU A 216       2.128 -17.244  -3.265  1.00 10.00      A   
ATOM   2039  CB  LEU A 216       2.339 -18.744  -3.487  1.00 10.00      A   
ATOM   2040  CG  LEU A 216       3.349 -19.422  -2.560  1.00 10.00      A   
ATOM   2041  CD1 LEU A 216       2.798 -19.525  -1.146  1.00 10.00      A   
ATOM   2042  CD2 LEU A 216       3.736 -20.791  -3.094  1.00 10.00      A   
ATOM   2043  C   LEU A 216       3.391 -16.472  -3.618  1.00 10.00      A   
ATOM   2044  O   LEU A 216       4.014 -16.715  -4.651  1.00 10.00      A   
ATOM   2045  N   LYS A 217       3.751 -15.524  -2.771  1.00 10.00      A   
ATOM   2046  HN  LYS A 217       3.209 -15.369  -1.963  1.00 10.00      A   
ATOM   2047  CA  LYS A 217       4.939 -14.721  -2.987  1.00 10.00      A   
ATOM   2048  CB  LYS A 217       4.596 -13.229  -2.963  1.00 10.00      A   
ATOM   2049  CG  LYS A 217       3.828 -12.762  -4.193  1.00 10.00      A   
ATOM   2050  CD  LYS A 217       2.861 -11.629  -3.877  1.00 10.00      A   
ATOM   2051  CE  LYS A 217       1.989 -11.307  -5.083  1.00 10.00      A   
ATOM   2052  NZ  LYS A 217       0.895 -10.347  -4.766  1.00 10.00      A   
ATOM   2053  HZ1 LYS A 217       0.183 -10.349  -5.532  1.00 10.00      A   
ATOM   2054  HZ2 LYS A 217       1.275  -9.383  -4.668  1.00 10.00      A   
ATOM   2055  HZ3 LYS A 217       0.428 -10.612  -3.875  1.00 10.00      A   
ATOM   2056  C   LYS A 217       5.991 -15.079  -1.947  1.00 10.00      A   
ATOM   2057  O   LYS A 217       5.844 -14.770  -0.757  1.00 10.00      A   
ATOM   2058  N   LEU A 218       7.037 -15.757  -2.406  1.00 10.00      A   
ATOM   2059  HN  LEU A 218       7.092 -15.958  -3.368  1.00 10.00      A   
ATOM   2060  CA  LEU A 218       8.111 -16.200  -1.536  1.00 10.00      A   
ATOM   2061  CB  LEU A 218       8.735 -17.478  -2.096  1.00 10.00      A   
ATOM   2062  CG  LEU A 218       7.755 -18.617  -2.393  1.00 10.00      A   
ATOM   2063  CD1 LEU A 218       8.420 -19.688  -3.241  1.00 10.00      A   
ATOM   2064  CD2 LEU A 218       7.217 -19.212  -1.101  1.00 10.00      A   
ATOM   2065  C   LEU A 218       9.167 -15.125  -1.352  1.00 10.00      A   
ATOM   2066  O   LEU A 218       9.078 -14.043  -1.934  1.00 10.00      A   
ATOM   2067  N   ASN A 219      10.164 -15.431  -0.534  1.00 10.00      A   
ATOM   2068  HN  ASN A 219      10.178 -16.317  -0.107  1.00 10.00      A   
ATOM   2069  CA  ASN A 219      11.245 -14.498  -0.252  1.00 10.00      A   
ATOM   2070  CB  ASN A 219      11.415 -14.309   1.259  1.00 10.00      A   
ATOM   2071  CG  ASN A 219      11.876 -15.557   1.994  1.00 10.00      A   
ATOM   2072  OD1 ASN A 219      11.637 -16.683   1.554  1.00 10.00      A   
ATOM   2073  ND2 ASN A 219      12.535 -15.356   3.124  1.00 10.00      A   
ATOM   2074 HD21 ASN A 219      12.677 -14.424   3.414  1.00 10.00      A   
ATOM   2075 HD22 ASN A 219      12.853 -16.138   3.630  1.00 10.00      A   
ATOM   2076  C   ASN A 219      12.553 -14.961  -0.887  1.00 10.00      A   
ATOM   2077  O   ASN A 219      12.612 -16.030  -1.495  1.00 10.00      A   
ATOM   2078  N   ARG A 220      13.605 -14.163  -0.716  1.00 10.00      A   
ATOM   2079  HN  ARG A 220      13.491 -13.340  -0.196  1.00 10.00      A   
ATOM   2080  CA  ARG A 220      14.926 -14.465  -1.280  1.00 10.00      A   
ATOM   2081  CB  ARG A 220      15.782 -13.189  -1.306  1.00 10.00      A   
ATOM   2082  CG  ARG A 220      16.860 -13.152  -2.386  1.00 10.00      A   
ATOM   2083  CD  ARG A 220      17.614 -11.831  -2.349  1.00 10.00      A   
ATOM   2084  NE  ARG A 220      18.602 -11.703  -3.421  1.00 10.00      A   
ATOM   2085  HE  ARG A 220      18.949 -12.537  -3.821  1.00 10.00      A   
ATOM   2086  CZ  ARG A 220      19.065 -10.526  -3.864  1.00 10.00      A   
ATOM   2087  NH1 ARG A 220      18.641  -9.393  -3.324  1.00 10.00      A   
ATOM   2088 HH11 ARG A 220      19.001  -8.477  -3.674  1.00 10.00      A   
ATOM   2089 HH12 ARG A 220      17.947  -9.406  -2.534  1.00 10.00      A   
ATOM   2090  NH2 ARG A 220      19.966 -10.479  -4.836  1.00 10.00      A   
ATOM   2091 HH21 ARG A 220      20.330 -11.360  -5.265  1.00 10.00      A   
ATOM   2092 HH22 ARG A 220      20.320  -9.557  -5.177  1.00 10.00      A   
ATOM   2093  C   ARG A 220      15.644 -15.566  -0.491  1.00 10.00      A   
ATOM   2094  O   ARG A 220      16.870 -15.570  -0.386  1.00 10.00      A   
ATOM   2095  N   ALA A 221      14.880 -16.500   0.050  1.00 10.00      A   
ATOM   2096  HN  ALA A 221      13.906 -16.453  -0.073  1.00 10.00      A   
ATOM   2097  CA  ALA A 221      15.442 -17.600   0.816  1.00 10.00      A   
ATOM   2098  CB  ALA A 221      15.062 -17.477   2.281  1.00 10.00      A   
ATOM   2099  C   ALA A 221      14.985 -18.937   0.245  1.00 10.00      A   
ATOM   2100  O   ALA A 221      15.304 -19.995   0.775  1.00 10.00      A   
ATOM   2101  N   VAL A 222      14.227 -18.877  -0.840  1.00 10.00      A   
ATOM   2102  HN  VAL A 222      13.995 -18.004  -1.218  1.00 10.00      A   
ATOM   2103  CA  VAL A 222      13.735 -20.082  -1.490  1.00 10.00      A   
ATOM   2104  CB  VAL A 222      12.232 -19.988  -1.821  1.00 10.00      A   
ATOM   2105  CG1 VAL A 222      11.707 -21.332  -2.303  1.00 10.00      A   
ATOM   2106  CG2 VAL A 222      11.447 -19.512  -0.605  1.00 10.00      A   
ATOM   2107  C   VAL A 222      14.533 -20.341  -2.762  1.00 10.00      A   
ATOM   2108  O   VAL A 222      14.434 -19.579  -3.726  1.00 10.00      A   
ATOM   2109  N   PRO A 223      15.343 -21.415  -2.762  1.00 10.00      A   
ATOM   2110  CA  PRO A 223      16.197 -21.783  -3.900  1.00 10.00      A   
ATOM   2111  CB  PRO A 223      16.892 -23.071  -3.446  1.00 10.00      A   
ATOM   2112  CG  PRO A 223      16.076 -23.573  -2.305  1.00 10.00      A   
ATOM   2113  CD  PRO A 223      15.495 -22.360  -1.643  1.00 10.00      A   
ATOM   2114  C   PRO A 223      15.426 -22.020  -5.193  1.00 10.00      A   
ATOM   2115  O   PRO A 223      14.334 -22.597  -5.192  1.00 10.00      A   
ATOM   2116  N   LEU A 224      16.015 -21.574  -6.294  1.00 10.00      A   
ATOM   2117  HN  LEU A 224      16.880 -21.114  -6.212  1.00 10.00      A   
ATOM   2118  CA  LEU A 224      15.420 -21.720  -7.616  1.00 10.00      A   
ATOM   2119  CB  LEU A 224      16.342 -21.102  -8.674  1.00 10.00      A   
ATOM   2120  CG  LEU A 224      15.819 -21.077 -10.113  1.00 10.00      A   
ATOM   2121  CD1 LEU A 224      14.635 -20.132 -10.243  1.00 10.00      A   
ATOM   2122  CD2 LEU A 224      16.924 -20.685 -11.079  1.00 10.00      A   
ATOM   2123  C   LEU A 224      15.143 -23.187  -7.959  1.00 10.00      A   
ATOM   2124  O   LEU A 224      14.127 -23.506  -8.583  1.00 10.00      A   
ATOM   2125  N   GLU A 225      16.033 -24.078  -7.537  1.00 10.00      A   
ATOM   2126  HN  GLU A 225      16.823 -23.766  -7.033  1.00 10.00      A   
ATOM   2127  CA  GLU A 225      15.893 -25.507  -7.818  1.00 10.00      A   
ATOM   2128  CB  GLU A 225      17.216 -26.233  -7.583  1.00 10.00      A   
ATOM   2129  CG  GLU A 225      18.417 -25.524  -8.178  1.00 10.00      A   
ATOM   2130  CD  GLU A 225      19.208 -24.765  -7.140  1.00 10.00      A   
ATOM   2131  OE1 GLU A 225      18.692 -23.763  -6.609  1.00 10.00      A   
ATOM   2132  OE2 GLU A 225      20.348 -25.177  -6.848  1.00 10.00      A   
ATOM   2133  C   GLU A 225      14.781 -26.171  -7.007  1.00 10.00      A   
ATOM   2134  O   GLU A 225      14.476 -27.348  -7.209  1.00 10.00      A   
ATOM   2135  N   LYS A 226      14.180 -25.432  -6.087  1.00 10.00      A   
ATOM   2136  HN  LYS A 226      14.470 -24.502  -5.947  1.00 10.00      A   
ATOM   2137  CA  LYS A 226      13.100 -25.981  -5.277  1.00 10.00      A   
ATOM   2138  CB  LYS A 226      13.388 -25.810  -3.784  1.00 10.00      A   
ATOM   2139  CG  LYS A 226      14.428 -26.775  -3.230  1.00 10.00      A   
ATOM   2140  CD  LYS A 226      14.059 -28.224  -3.517  1.00 10.00      A   
ATOM   2141  CE  LYS A 226      15.053 -29.195  -2.897  1.00 10.00      A   
ATOM   2142  NZ  LYS A 226      14.824 -29.391  -1.438  1.00 10.00      A   
ATOM   2143  HZ1 LYS A 226      14.992 -28.503  -0.925  1.00 10.00      A   
ATOM   2144  HZ2 LYS A 226      15.476 -30.113  -1.067  1.00 10.00      A   
ATOM   2145  HZ3 LYS A 226      13.844 -29.703  -1.262  1.00 10.00      A   
ATOM   2146  C   LYS A 226      11.761 -25.349  -5.643  1.00 10.00      A   
ATOM   2147  O   LYS A 226      10.719 -25.695  -5.084  1.00 10.00      A   
ATOM   2148  N   LEU A 227      11.792 -24.441  -6.604  1.00 10.00      A   
ATOM   2149  HN  LEU A 227      12.647 -24.231  -7.034  1.00 10.00      A   
ATOM   2150  CA  LEU A 227      10.587 -23.751  -7.036  1.00 10.00      A   
ATOM   2151  CB  LEU A 227      10.932 -22.511  -7.866  1.00 10.00      A   
ATOM   2152  CG  LEU A 227      11.622 -21.369  -7.112  1.00 10.00      A   
ATOM   2153  CD1 LEU A 227      11.883 -20.194  -8.041  1.00 10.00      A   
ATOM   2154  CD2 LEU A 227      10.793 -20.931  -5.916  1.00 10.00      A   
ATOM   2155  C   LEU A 227       9.650 -24.671  -7.809  1.00 10.00      A   
ATOM   2156  O   LEU A 227       8.438 -24.650  -7.590  1.00 10.00      A   
ATOM   2157  N   ALA A 228      10.221 -25.494  -8.688  1.00 10.00      A   
ATOM   2158  HN  ALA A 228      11.200 -25.480  -8.787  1.00 10.00      A   
ATOM   2159  CA  ALA A 228       9.441 -26.418  -9.509  1.00 10.00      A   
ATOM   2160  CB  ALA A 228      10.352 -27.239 -10.405  1.00 10.00      A   
ATOM   2161  C   ALA A 228       8.570 -27.326  -8.654  1.00 10.00      A   
ATOM   2162  O   ALA A 228       7.435 -27.640  -9.022  1.00 10.00      A   
ATOM   2163  N   THR A 229       9.106 -27.738  -7.515  1.00 10.00      A   
ATOM   2164  HN  THR A 229      10.021 -27.463  -7.289  1.00 10.00      A   
ATOM   2165  CA  THR A 229       8.387 -28.602  -6.596  1.00 10.00      A   
ATOM   2166  CB  THR A 229       9.272 -28.978  -5.393  1.00 10.00      A   
ATOM   2167  OG1 THR A 229      10.617 -29.210  -5.849  1.00 10.00      A   
ATOM   2168  HG1 THR A 229      11.000 -29.949  -5.354  1.00 10.00      A   
ATOM   2169  CG2 THR A 229       8.747 -30.235  -4.717  1.00 10.00      A   
ATOM   2170  C   THR A 229       7.105 -27.937  -6.100  1.00 10.00      A   
ATOM   2171  O   THR A 229       6.042 -28.556  -6.086  1.00 10.00      A   
ATOM   2172  N   LEU A 230       7.208 -26.668  -5.718  1.00 10.00      A   
ATOM   2173  HN  LEU A 230       8.079 -26.219  -5.773  1.00 10.00      A   
ATOM   2174  CA  LEU A 230       6.054 -25.928  -5.222  1.00 10.00      A   
ATOM   2175  CB  LEU A 230       6.491 -24.651  -4.511  1.00 10.00      A   
ATOM   2176  CG  LEU A 230       7.261 -24.847  -3.207  1.00 10.00      A   
ATOM   2177  CD1 LEU A 230       7.683 -23.506  -2.636  1.00 10.00      A   
ATOM   2178  CD2 LEU A 230       6.423 -25.619  -2.198  1.00 10.00      A   
ATOM   2179  C   LEU A 230       5.074 -25.601  -6.342  1.00 10.00      A   
ATOM   2180  O   LEU A 230       3.863 -25.567  -6.125  1.00 10.00      A   
ATOM   2181  N   LEU A 231       5.602 -25.371  -7.539  1.00 10.00      A   
ATOM   2182  HN  LEU A 231       6.577 -25.403  -7.645  1.00 10.00      A   
ATOM   2183  CA  LEU A 231       4.770 -25.058  -8.700  1.00 10.00      A   
ATOM   2184  CB  LEU A 231       5.643 -24.747  -9.917  1.00 10.00      A   
ATOM   2185  CG  LEU A 231       6.689 -23.648  -9.741  1.00 10.00      A   
ATOM   2186  CD1 LEU A 231       7.648 -23.624 -10.920  1.00 10.00      A   
ATOM   2187  CD2 LEU A 231       6.026 -22.297  -9.552  1.00 10.00      A   
ATOM   2188  C   LEU A 231       3.851 -26.230  -9.025  1.00 10.00      A   
ATOM   2189  O   LEU A 231       2.710 -26.049  -9.446  1.00 10.00      A   
ATOM   2190  N   GLN A 232       4.366 -27.437  -8.813  1.00 10.00      A   
ATOM   2191  HN  GLN A 232       5.287 -27.509  -8.477  1.00 10.00      A   
ATOM   2192  CA  GLN A 232       3.612 -28.656  -9.072  1.00 10.00      A   
ATOM   2193  CB  GLN A 232       4.564 -29.852  -9.146  1.00 10.00      A   
ATOM   2194  CG  GLN A 232       5.398 -29.896 -10.417  1.00 10.00      A   
ATOM   2195  CD  GLN A 232       4.661 -30.547 -11.570  1.00 10.00      A   
ATOM   2196  OE1 GLN A 232       3.431 -30.517 -11.639  1.00 10.00      A   
ATOM   2197  NE2 GLN A 232       5.409 -31.143 -12.482  1.00 10.00      A   
ATOM   2198 HE21 GLN A 232       6.384 -31.131 -12.360  1.00 10.00      A   
ATOM   2199 HE22 GLN A 232       4.962 -31.578 -13.240  1.00 10.00      A   
ATOM   2200  C   GLN A 232       2.562 -28.890  -7.991  1.00 10.00      A   
ATOM   2201  O   GLN A 232       1.618 -29.653  -8.187  1.00 10.00      A   
ATOM   2202  N   ARG A 233       2.723 -28.216  -6.859  1.00 10.00      A   
ATOM   2203  HN  ARG A 233       3.477 -27.596  -6.774  1.00 10.00      A   
ATOM   2204  CA  ARG A 233       1.798 -28.364  -5.746  1.00 10.00      A   
ATOM   2205  CB  ARG A 233       2.536 -28.270  -4.406  1.00 10.00      A   
ATOM   2206  CG  ARG A 233       3.673 -29.266  -4.236  1.00 10.00      A   
ATOM   2207  CD  ARG A 233       3.172 -30.701  -4.217  1.00 10.00      A   
ATOM   2208  NE  ARG A 233       3.737 -31.457  -3.100  1.00 10.00      A   
ATOM   2209  HE  ARG A 233       3.768 -31.005  -2.222  1.00 10.00      A   
ATOM   2210  CZ  ARG A 233       4.179 -32.709  -3.190  1.00 10.00      A   
ATOM   2211  NH1 ARG A 233       4.114 -33.362  -4.349  1.00 10.00      A   
ATOM   2212 HH11 ARG A 233       4.459 -34.344  -4.419  1.00 10.00      A   
ATOM   2213 HH12 ARG A 233       3.715 -32.896  -5.194  1.00 10.00      A   
ATOM   2214  NH2 ARG A 233       4.701 -33.302  -2.121  1.00 10.00      A   
ATOM   2215 HH21 ARG A 233       5.049 -34.283  -2.180  1.00 10.00      A   
ATOM   2216 HH22 ARG A 233       4.768 -32.780  -1.209  1.00 10.00      A   
ATOM   2217  C   ARG A 233       0.681 -27.327  -5.798  1.00 10.00      A   
ATOM   2218  O   ARG A 233      -0.328 -27.464  -5.109  1.00 10.00      A   
ATOM   2219  N   ALA A 234       0.854 -26.295  -6.614  1.00 10.00      A   
ATOM   2220  HN  ALA A 234       1.672 -26.236  -7.154  1.00 10.00      A   
ATOM   2221  CA  ALA A 234      -0.157 -25.252  -6.727  1.00 10.00      A   
ATOM   2222  CB  ALA A 234       0.176 -24.090  -5.804  1.00 10.00      A   
ATOM   2223  C   ALA A 234      -0.337 -24.766  -8.165  1.00 10.00      A   
ATOM   2224  O   ALA A 234       0.139 -23.689  -8.533  1.00 10.00      A   
ATOM   2225  N   PRO A 235      -1.021 -25.562  -9.006  1.00 10.00      A   
ATOM   2226  CA  PRO A 235      -1.280 -25.207 -10.403  1.00 10.00      A   
ATOM   2227  CB  PRO A 235      -1.632 -26.551 -11.066  1.00 10.00      A   
ATOM   2228  CG  PRO A 235      -1.431 -27.592 -10.007  1.00 10.00      A   
ATOM   2229  CD  PRO A 235      -1.562 -26.887  -8.688  1.00 10.00      A   
ATOM   2230  C   PRO A 235      -2.459 -24.236 -10.514  1.00 10.00      A   
ATOM   2231  O   PRO A 235      -2.731 -23.681 -11.579  1.00 10.00      A   
ATOM   2232  N   GLN A 236      -3.149 -24.030  -9.399  1.00 10.00      A   
ATOM   2233  HN  GLN A 236      -2.878 -24.498  -8.580  1.00 10.00      A   
ATOM   2234  CA  GLN A 236      -4.295 -23.132  -9.356  1.00 10.00      A   
ATOM   2235  CB  GLN A 236      -5.386 -23.685  -8.423  1.00 10.00      A   
ATOM   2236  CG  GLN A 236      -5.129 -23.488  -6.930  1.00 10.00      A   
ATOM   2237  CD  GLN A 236      -4.104 -24.449  -6.357  1.00 10.00      A   
ATOM   2238  OE1 GLN A 236      -3.955 -25.573  -6.833  1.00 10.00      A   
ATOM   2239  NE2 GLN A 236      -3.384 -24.007  -5.334  1.00 10.00      A   
ATOM   2240 HE21 GLN A 236      -3.552 -23.091  -5.011  1.00 10.00      A   
ATOM   2241 HE22 GLN A 236      -2.722 -24.611  -4.935  1.00 10.00      A   
ATOM   2242  C   GLN A 236      -3.871 -21.730  -8.920  1.00 10.00      A   
ATOM   2243  O   GLN A 236      -4.707 -20.892  -8.578  1.00 10.00      A   
ATOM   2244  N   LEU A 237      -2.565 -21.482  -8.951  1.00 10.00      A   
ATOM   2245  HN  LEU A 237      -1.957 -22.182  -9.266  1.00 10.00      A   
ATOM   2246  CA  LEU A 237      -2.008 -20.197  -8.547  1.00 10.00      A   
ATOM   2247  CB  LEU A 237      -0.504 -20.339  -8.303  1.00 10.00      A   
ATOM   2248  CG  LEU A 237       0.074 -19.525  -7.149  1.00 10.00      A   
ATOM   2249  CD1 LEU A 237      -0.443 -20.052  -5.822  1.00 10.00      A   
ATOM   2250  CD2 LEU A 237       1.590 -19.570  -7.181  1.00 10.00      A   
ATOM   2251  C   LEU A 237      -2.256 -19.127  -9.608  1.00 10.00      A   
ATOM   2252  O   LEU A 237      -2.167 -19.399 -10.806  1.00 10.00      A   
ATOM   2253  N   GLU A 238      -2.558 -17.915  -9.156  1.00 10.00      A   
ATOM   2254  HN  GLU A 238      -2.607 -17.770  -8.186  1.00 10.00      A   
ATOM   2255  CA  GLU A 238      -2.812 -16.788 -10.047  1.00 10.00      A   
ATOM   2256  CB  GLU A 238      -4.139 -16.111  -9.692  1.00 10.00      A   
ATOM   2257  CG  GLU A 238      -5.328 -17.057  -9.644  1.00 10.00      A   
ATOM   2258  CD  GLU A 238      -6.640 -16.347  -9.382  1.00 10.00      A   
ATOM   2259  OE1 GLU A 238      -6.632 -15.113  -9.178  1.00 10.00      A   
ATOM   2260  OE2 GLU A 238      -7.690 -17.021  -9.385  1.00 10.00      A   
ATOM   2261  C   GLU A 238      -1.672 -15.784  -9.940  1.00 10.00      A   
ATOM   2262  O   GLU A 238      -1.265 -15.177 -10.931  1.00 10.00      A   
ATOM   2263  N   GLU A 239      -1.163 -15.615  -8.723  1.00 10.00      A   
ATOM   2264  HN  GLU A 239      -1.541 -16.127  -7.973  1.00 10.00      A   
ATOM   2265  CA  GLU A 239      -0.056 -14.703  -8.463  1.00 10.00      A   
ATOM   2266  CB  GLU A 239      -0.477 -13.579  -7.514  1.00 10.00      A   
ATOM   2267  CG  GLU A 239      -1.470 -12.600  -8.115  1.00 10.00      A   
ATOM   2268  CD  GLU A 239      -1.734 -11.412  -7.216  1.00 10.00      A   
ATOM   2269  OE1 GLU A 239      -0.778 -10.667  -6.914  1.00 10.00      A   
ATOM   2270  OE2 GLU A 239      -2.899 -11.214  -6.812  1.00 10.00      A   
ATOM   2271  C   GLU A 239       1.113 -15.467  -7.859  1.00 10.00      A   
ATOM   2272  O   GLU A 239       0.989 -16.072  -6.794  1.00 10.00      A   
ATOM   2273  N   LEU A 240       2.248 -15.428  -8.529  1.00 10.00      A   
ATOM   2274  HN  LEU A 240       2.298 -14.907  -9.358  1.00 10.00      A   
ATOM   2275  CA  LEU A 240       3.429 -16.134  -8.053  1.00 10.00      A   
ATOM   2276  CB  LEU A 240       3.797 -17.279  -9.003  1.00 10.00      A   
ATOM   2277  CG  LEU A 240       5.147 -17.963  -8.757  1.00 10.00      A   
ATOM   2278  CD1 LEU A 240       5.137 -18.752  -7.458  1.00 10.00      A   
ATOM   2279  CD2 LEU A 240       5.519 -18.858  -9.926  1.00 10.00      A   
ATOM   2280  C   LEU A 240       4.619 -15.202  -7.861  1.00 10.00      A   
ATOM   2281  O   LEU A 240       4.978 -14.438  -8.761  1.00 10.00      A   
ATOM   2282  N   GLY A 241       5.222 -15.277  -6.683  1.00 10.00      A   
ATOM   2283  HN  GLY A 241       4.879 -15.906  -6.006  1.00 10.00      A   
ATOM   2284  CA  GLY A 241       6.377 -14.470  -6.377  1.00 10.00      A   
ATOM   2285  C   GLY A 241       7.594 -15.349  -6.205  1.00 10.00      A   
ATOM   2286  O   GLY A 241       7.735 -16.025  -5.185  1.00 10.00      A   
ATOM   2287  N   THR A 242       8.453 -15.368  -7.211  1.00 10.00      A   
ATOM   2288  HN  THR A 242       8.276 -14.807  -7.997  1.00 10.00      A   
ATOM   2289  CA  THR A 242       9.657 -16.185  -7.185  1.00 10.00      A   
ATOM   2290  CB  THR A 242      10.333 -16.230  -8.568  1.00 10.00      A   
ATOM   2291  OG1 THR A 242      10.091 -14.996  -9.259  1.00 10.00      A   
ATOM   2292  HG1 THR A 242       9.235 -15.043  -9.711  1.00 10.00      A   
ATOM   2293  CG2 THR A 242       9.781 -17.380  -9.393  1.00 10.00      A   
ATOM   2294  C   THR A 242      10.657 -15.693  -6.145  1.00 10.00      A   
ATOM   2295  O   THR A 242      10.781 -14.491  -5.908  1.00 10.00      A   
ATOM   2296  N   GLY A 243      11.355 -16.630  -5.521  1.00 10.00      A   
ATOM   2297  HN  GLY A 243      11.201 -17.568  -5.741  1.00 10.00      A   
ATOM   2298  CA  GLY A 243      12.341 -16.278  -4.525  1.00 10.00      A   
ATOM   2299  C   GLY A 243      13.683 -15.987  -5.157  1.00 10.00      A   
ATOM   2300  O   GLY A 243      13.845 -14.981  -5.846  1.00 10.00      A   
ATOM   2301  N   GLY A 244      14.642 -16.873  -4.944  1.00 10.00      A   
ATOM   2302  HN  GLY A 244      14.459 -17.672  -4.406  1.00 10.00      A   
ATOM   2303  CA  GLY A 244      15.952 -16.682  -5.520  1.00 10.00      A   
ATOM   2304  C   GLY A 244      16.003 -17.196  -6.939  1.00 10.00      A   
ATOM   2305  O   GLY A 244      16.067 -18.401  -7.168  1.00 10.00      A   
ATOM   2306  N   TYR A 245      15.976 -16.281  -7.897  1.00 10.00      A   
ATOM   2307  HN  TYR A 245      15.951 -15.329  -7.650  1.00 10.00      A   
ATOM   2308  CA  TYR A 245      16.005 -16.642  -9.307  1.00 10.00      A   
ATOM   2309  CB  TYR A 245      15.279 -15.573 -10.131  1.00 10.00      A   
ATOM   2310  CG  TYR A 245      14.454 -16.123 -11.274  1.00 10.00      A   
ATOM   2311  CD1 TYR A 245      13.179 -16.624 -11.052  1.00 10.00      A   
ATOM   2312  CD2 TYR A 245      14.947 -16.139 -12.574  1.00 10.00      A   
ATOM   2313  CE1 TYR A 245      12.417 -17.126 -12.088  1.00 10.00      A   
ATOM   2314  CE2 TYR A 245      14.193 -16.640 -13.616  1.00 10.00      A   
ATOM   2315  CZ  TYR A 245      12.928 -17.133 -13.368  1.00 10.00      A   
ATOM   2316  OH  TYR A 245      12.173 -17.629 -14.403  1.00 10.00      A   
ATOM   2317  HH  TYR A 245      12.758 -18.026 -15.058  1.00 10.00      A   
ATOM   2318  C   TYR A 245      17.447 -16.800  -9.790  1.00 10.00      A   
ATOM   2319  O   TYR A 245      17.765 -16.539 -10.954  1.00 10.00      A   
ATOM   2320  N   THR A 246      18.308 -17.244  -8.889  1.00 10.00      A   
ATOM   2321  HN  THR A 246      17.983 -17.463  -7.990  1.00 10.00      A   
ATOM   2322  CA  THR A 246      19.714 -17.439  -9.189  1.00 10.00      A   
ATOM   2323  CB  THR A 246      20.595 -16.420  -8.430  1.00 10.00      A   
ATOM   2324  OG1 THR A 246      21.921 -16.936  -8.247  1.00 10.00      A   
ATOM   2325  HG1 THR A 246      22.007 -17.267  -7.339  1.00 10.00      A   
ATOM   2326  CG2 THR A 246      19.986 -16.073  -7.075  1.00 10.00      A   
ATOM   2327  C   THR A 246      20.144 -18.864  -8.852  1.00 10.00      A   
ATOM   2328  O   THR A 246      19.867 -19.364  -7.763  1.00 10.00      A   
ATOM   2329  N   ALA A 247      20.804 -19.514  -9.805  1.00 10.00      A   
ATOM   2330  HN  ALA A 247      20.986 -19.054 -10.652  1.00 10.00      A   
ATOM   2331  CA  ALA A 247      21.280 -20.880  -9.637  1.00 10.00      A   
ATOM   2332  CB  ALA A 247      20.108 -21.855  -9.607  1.00 10.00      A   
ATOM   2333  C   ALA A 247      22.230 -21.238 -10.772  1.00 10.00      A   
ATOM   2334  O   ALA A 247      22.514 -20.403 -11.639  1.00 10.00      A   
ATOM   2335  N   GLU A 248      22.719 -22.471 -10.761  1.00 10.00      A   
ATOM   2336  HN  GLU A 248      22.450 -23.083 -10.045  1.00 10.00      A   
ATOM   2337  CA  GLU A 248      23.629 -22.949 -11.788  1.00 10.00      A   
ATOM   2338  CB  GLU A 248      24.349 -24.206 -11.292  1.00 10.00      A   
ATOM   2339  CG  GLU A 248      25.679 -24.475 -11.975  1.00 10.00      A   
ATOM   2340  CD  GLU A 248      26.394 -25.681 -11.403  1.00 10.00      A   
ATOM   2341  OE1 GLU A 248      26.634 -25.714 -10.177  1.00 10.00      A   
ATOM   2342  OE2 GLU A 248      26.725 -26.600 -12.180  1.00 10.00      A   
ATOM   2343  C   GLU A 248      22.839 -23.268 -13.050  1.00 10.00      A   
ATOM   2344  O   GLU A 248      21.730 -23.791 -12.971  1.00 10.00      A   
ATOM   2345  N   VAL A 249      23.400 -22.943 -14.206  1.00 10.00      A   
ATOM   2346  HN  VAL A 249      24.288 -22.527 -14.206  1.00 10.00      A   
ATOM   2347  CA  VAL A 249      22.729 -23.199 -15.479  1.00 10.00      A   
ATOM   2348  CB  VAL A 249      23.421 -22.472 -16.652  1.00 10.00      A   
ATOM   2349  CG1 VAL A 249      22.626 -22.643 -17.942  1.00 10.00      A   
ATOM   2350  CG2 VAL A 249      23.623 -20.998 -16.331  1.00 10.00      A   
ATOM   2351  C   VAL A 249      22.669 -24.698 -15.774  1.00 10.00      A   
ATOM   2352  O   VAL A 249      23.645 -25.292 -16.236  1.00 10.00      A   
ATOM   2353  N   ARG A 250      21.526 -25.306 -15.485  1.00 10.00      A   
ATOM   2354  HN  ARG A 250      20.793 -24.784 -15.088  1.00 10.00      A   
ATOM   2355  CA  ARG A 250      21.331 -26.727 -15.723  1.00 10.00      A   
ATOM   2356  CB  ARG A 250      21.200 -27.477 -14.402  1.00 10.00      A   
ATOM   2357  CG  ARG A 250      22.508 -27.662 -13.657  1.00 10.00      A   
ATOM   2358  CD  ARG A 250      22.324 -28.565 -12.451  1.00 10.00      A   
ATOM   2359  NE  ARG A 250      21.866 -29.904 -12.829  1.00 10.00      A   
ATOM   2360  HE  ARG A 250      20.994 -29.971 -13.296  1.00 10.00      A   
ATOM   2361  CZ  ARG A 250      22.551 -31.020 -12.582  1.00 10.00      A   
ATOM   2362  NH1 ARG A 250      23.721 -30.962 -11.961  1.00 10.00      A   
ATOM   2363 HH11 ARG A 250      24.115 -30.043 -11.666  1.00 10.00      A   
ATOM   2364 HH12 ARG A 250      24.256 -31.836 -11.768  1.00 10.00      A   
ATOM   2365  NH2 ARG A 250      22.056 -32.192 -12.954  1.00 10.00      A   
ATOM   2366 HH21 ARG A 250      21.122 -32.239 -13.440  1.00 10.00      A   
ATOM   2367 HH22 ARG A 250      22.587 -33.071 -12.766  1.00 10.00      A   
ATOM   2368  C   ARG A 250      20.093 -26.970 -16.581  1.00 10.00      A   
ATOM   2369  O   ARG A 250      19.007 -26.472 -16.270  1.00 10.00      A   
ATOM   2370  N   PRO A 251      20.252 -27.737 -17.670  1.00 10.00      A   
ATOM   2371  CA  PRO A 251      19.154 -28.060 -18.593  1.00 10.00      A   
ATOM   2372  CB  PRO A 251      19.809 -28.973 -19.637  1.00 10.00      A   
ATOM   2373  CG  PRO A 251      21.266 -28.685 -19.540  1.00 10.00      A   
ATOM   2374  CD  PRO A 251      21.525 -28.341 -18.103  1.00 10.00      A   
ATOM   2375  C   PRO A 251      18.007 -28.799 -17.906  1.00 10.00      A   
ATOM   2376  O   PRO A 251      16.837 -28.547 -18.199  1.00 10.00      A   
ATOM   2377  N   ASP A 252      18.341 -29.692 -16.983  1.00 10.00      A   
ATOM   2378  HN  ASP A 252      19.290 -29.822 -16.755  1.00 10.00      A   
ATOM   2379  CA  ASP A 252      17.329 -30.464 -16.273  1.00 10.00      A   
ATOM   2380  CB  ASP A 252      17.932 -31.633 -15.478  1.00 10.00      A   
ATOM   2381  CG  ASP A 252      19.068 -31.251 -14.543  1.00 10.00      A   
ATOM   2382  OD1 ASP A 252      19.606 -32.158 -13.870  1.00 10.00      A   
ATOM   2383  OD2 ASP A 252      19.439 -30.064 -14.477  1.00 10.00      A   
ATOM   2384  C   ASP A 252      16.434 -29.577 -15.409  1.00 10.00      A   
ATOM   2385  O   ASP A 252      15.209 -29.686 -15.461  1.00 10.00      A   
ATOM   2386  N   VAL A 253      17.043 -28.690 -14.635  1.00 10.00      A   
ATOM   2387  HN  VAL A 253      18.026 -28.659 -14.624  1.00 10.00      A   
ATOM   2388  CA  VAL A 253      16.289 -27.777 -13.782  1.00 10.00      A   
ATOM   2389  CB  VAL A 253      17.210 -27.016 -12.804  1.00 10.00      A   
ATOM   2390  CG1 VAL A 253      16.396 -26.149 -11.854  1.00 10.00      A   
ATOM   2391  CG2 VAL A 253      18.078 -27.991 -12.021  1.00 10.00      A   
ATOM   2392  C   VAL A 253      15.512 -26.778 -14.646  1.00 10.00      A   
ATOM   2393  O   VAL A 253      14.388 -26.396 -14.319  1.00 10.00      A   
ATOM   2394  N   TYR A 254      16.118 -26.383 -15.764  1.00 10.00      A   
ATOM   2395  HN  TYR A 254      17.011 -26.736 -15.970  1.00 10.00      A   
ATOM   2396  CA  TYR A 254      15.501 -25.443 -16.692  1.00 10.00      A   
ATOM   2397  CB  TYR A 254      16.468 -25.132 -17.838  1.00 10.00      A   
ATOM   2398  CG  TYR A 254      15.955 -24.108 -18.824  1.00 10.00      A   
ATOM   2399  CD1 TYR A 254      15.857 -22.767 -18.473  1.00 10.00      A   
ATOM   2400  CD2 TYR A 254      15.576 -24.479 -20.106  1.00 10.00      A   
ATOM   2401  CE1 TYR A 254      15.396 -21.824 -19.373  1.00 10.00      A   
ATOM   2402  CE2 TYR A 254      15.114 -23.543 -21.013  1.00 10.00      A   
ATOM   2403  CZ  TYR A 254      15.026 -22.219 -20.642  1.00 10.00      A   
ATOM   2404  OH  TYR A 254      14.575 -21.283 -21.549  1.00 10.00      A   
ATOM   2405  HH  TYR A 254      14.998 -20.436 -21.373  1.00 10.00      A   
ATOM   2406  C   TYR A 254      14.201 -26.018 -17.244  1.00 10.00      A   
ATOM   2407  O   TYR A 254      13.153 -25.365 -17.220  1.00 10.00      A   
ATOM   2408  N   SER A 255      14.277 -27.247 -17.732  1.00 10.00      A   
ATOM   2409  HN  SER A 255      15.145 -27.712 -17.727  1.00 10.00      A   
ATOM   2410  CA  SER A 255      13.112 -27.926 -18.281  1.00 10.00      A   
ATOM   2411  CB  SER A 255      13.533 -29.222 -18.972  1.00 10.00      A   
ATOM   2412  OG  SER A 255      14.673 -29.007 -19.790  1.00 10.00      A   
ATOM   2413  HG  SER A 255      15.475 -29.141 -19.264  1.00 10.00      A   
ATOM   2414  C   SER A 255      12.092 -28.209 -17.181  1.00 10.00      A   
ATOM   2415  O   SER A 255      10.890 -28.011 -17.371  1.00 10.00      A   
ATOM   2416  N   GLY A 256      12.587 -28.645 -16.023  1.00 10.00      A   
ATOM   2417  HN  GLY A 256      13.557 -28.775 -15.935  1.00 10.00      A   
ATOM   2418  CA  GLY A 256      11.715 -28.942 -14.898  1.00 10.00      A   
ATOM   2419  C   GLY A 256      10.867 -27.748 -14.500  1.00 10.00      A   
ATOM   2420  O   GLY A 256       9.680 -27.889 -14.192  1.00 10.00      A   
ATOM   2421  N   LEU A 257      11.475 -26.571 -14.514  1.00 10.00      A   
ATOM   2422  HN  LEU A 257      12.424 -26.526 -14.757  1.00 10.00      A   
ATOM   2423  CA  LEU A 257      10.773 -25.343 -14.172  1.00 10.00      A   
ATOM   2424  CB  LEU A 257      11.761 -24.179 -14.062  1.00 10.00      A   
ATOM   2425  CG  LEU A 257      12.460 -24.007 -12.712  1.00 10.00      A   
ATOM   2426  CD1 LEU A 257      13.611 -23.021 -12.833  1.00 10.00      A   
ATOM   2427  CD2 LEU A 257      11.468 -23.533 -11.661  1.00 10.00      A   
ATOM   2428  C   LEU A 257       9.723 -25.031 -15.229  1.00 10.00      A   
ATOM   2429  O   LEU A 257       8.570 -24.757 -14.910  1.00 10.00      A   
ATOM   2430  N   SER A 258      10.131 -25.120 -16.489  1.00 10.00      A   
ATOM   2431  HN  SER A 258      11.058 -25.384 -16.668  1.00 10.00      A   
ATOM   2432  CA  SER A 258       9.248 -24.843 -17.615  1.00 10.00      A   
ATOM   2433  CB  SER A 258      10.016 -24.995 -18.928  1.00 10.00      A   
ATOM   2434  OG  SER A 258      11.155 -24.147 -18.951  1.00 10.00      A   
ATOM   2435  HG  SER A 258      11.858 -24.536 -18.416  1.00 10.00      A   
ATOM   2436  C   SER A 258       8.001 -25.736 -17.607  1.00 10.00      A   
ATOM   2437  O   SER A 258       6.892 -25.266 -17.862  1.00 10.00      A   
ATOM   2438  N   VAL A 259       8.188 -27.014 -17.301  1.00 10.00      A   
ATOM   2439  HN  VAL A 259       9.097 -27.330 -17.099  1.00 10.00      A   
ATOM   2440  CA  VAL A 259       7.080 -27.965 -17.259  1.00 10.00      A   
ATOM   2441  CB  VAL A 259       7.582 -29.415 -17.069  1.00 10.00      A   
ATOM   2442  CG1 VAL A 259       6.418 -30.378 -16.892  1.00 10.00      A   
ATOM   2443  CG2 VAL A 259       8.437 -29.837 -18.251  1.00 10.00      A   
ATOM   2444  C   VAL A 259       6.089 -27.612 -16.146  1.00 10.00      A   
ATOM   2445  O   VAL A 259       4.875 -27.665 -16.342  1.00 10.00      A   
ATOM   2446  N   ALA A 260       6.614 -27.238 -14.987  1.00 10.00      A   
ATOM   2447  HN  ALA A 260       7.590 -27.196 -14.893  1.00 10.00      A   
ATOM   2448  CA  ALA A 260       5.775 -26.888 -13.848  1.00 10.00      A   
ATOM   2449  CB  ALA A 260       6.589 -26.903 -12.566  1.00 10.00      A   
ATOM   2450  C   ALA A 260       5.095 -25.533 -14.042  1.00 10.00      A   
ATOM   2451  O   ALA A 260       3.926 -25.359 -13.690  1.00 10.00      A   
ATOM   2452  N   LEU A 261       5.827 -24.583 -14.613  1.00 10.00      A   
ATOM   2453  HN  LEU A 261       6.754 -24.787 -14.877  1.00 10.00      A   
ATOM   2454  CA  LEU A 261       5.304 -23.236 -14.846  1.00 10.00      A   
ATOM   2455  CB  LEU A 261       6.433 -22.279 -15.245  1.00 10.00      A   
ATOM   2456  CG  LEU A 261       7.470 -21.961 -14.161  1.00 10.00      A   
ATOM   2457  CD1 LEU A 261       8.736 -21.404 -14.785  1.00 10.00      A   
ATOM   2458  CD2 LEU A 261       6.908 -20.972 -13.155  1.00 10.00      A   
ATOM   2459  C   LEU A 261       4.194 -23.222 -15.899  1.00 10.00      A   
ATOM   2460  O   LEU A 261       3.268 -22.414 -15.828  1.00 10.00      A   
ATOM   2461  N   SER A 262       4.269 -24.127 -16.856  1.00 10.00      A   
ATOM   2462  HN  SER A 262       5.006 -24.772 -16.854  1.00 10.00      A   
ATOM   2463  CA  SER A 262       3.265 -24.189 -17.905  1.00 10.00      A   
ATOM   2464  CB  SER A 262       3.822 -24.892 -19.145  1.00 10.00      A   
ATOM   2465  OG  SER A 262       4.524 -26.074 -18.796  1.00 10.00      A   
ATOM   2466  HG  SER A 262       5.442 -25.851 -18.586  1.00 10.00      A   
ATOM   2467  C   SER A 262       1.987 -24.873 -17.420  1.00 10.00      A   
ATOM   2468  O   SER A 262       0.951 -24.821 -18.085  1.00 10.00      A   
ATOM   2469  N   GLY A 263       2.060 -25.502 -16.254  1.00 10.00      A   
ATOM   2470  HN  GLY A 263       2.906 -25.501 -15.759  1.00 10.00      A   
ATOM   2471  CA  GLY A 263       0.906 -26.190 -15.709  1.00 10.00      A   
ATOM   2472  C   GLY A 263      -0.147 -25.241 -15.171  1.00 10.00      A   
ATOM   2473  O   GLY A 263      -1.348 -25.489 -15.306  1.00 10.00      A   
ATOM   2474  N   CYS A 264       0.299 -24.147 -14.572  1.00 10.00      A   
ATOM   2475  HN  CYS A 264       1.266 -23.994 -14.509  1.00 10.00      A   
ATOM   2476  CA  CYS A 264      -0.611 -23.167 -14.003  1.00 10.00      A   
ATOM   2477  CB  CYS A 264       0.099 -22.380 -12.901  1.00 10.00      A   
ATOM   2478  SG  CYS A 264       1.273 -23.362 -11.940  1.00 10.00      A   
ATOM   2479  HG  CYS A 264       1.600 -22.667 -10.859  1.00 10.00      A   
ATOM   2480  C   CYS A 264      -1.151 -22.222 -15.074  1.00 10.00      A   
ATOM   2481  O   CYS A 264      -0.433 -21.357 -15.577  1.00 10.00      A   
ATOM   2482  N   LYS A 265      -2.421 -22.392 -15.428  1.00 10.00      A   
ATOM   2483  HN  LYS A 265      -2.948 -23.103 -14.999  1.00 10.00      A   
ATOM   2484  CA  LYS A 265      -3.053 -21.549 -16.437  1.00 10.00      A   
ATOM   2485  CB  LYS A 265      -4.042 -22.356 -17.289  1.00 10.00      A   
ATOM   2486  CG  LYS A 265      -3.456 -22.929 -18.573  1.00 10.00      A   
ATOM   2487  CD  LYS A 265      -2.506 -24.085 -18.295  1.00 10.00      A   
ATOM   2488  CE  LYS A 265      -2.008 -24.718 -19.588  1.00 10.00      A   
ATOM   2489  NZ  LYS A 265      -1.155 -25.914 -19.342  1.00 10.00      A   
ATOM   2490  HZ1 LYS A 265      -0.314 -25.649 -18.785  1.00 10.00      A   
ATOM   2491  HZ2 LYS A 265      -0.841 -26.323 -20.245  1.00 10.00      A   
ATOM   2492  HZ3 LYS A 265      -1.689 -26.636 -18.817  1.00 10.00      A   
ATOM   2493  C   LYS A 265      -3.761 -20.358 -15.801  1.00 10.00      A   
ATOM   2494  O   LYS A 265      -4.169 -19.426 -16.492  1.00 10.00      A   
ATOM   2495  N   GLU A 266      -3.896 -20.388 -14.481  1.00 10.00      A   
ATOM   2496  HN  GLU A 266      -3.552 -21.159 -13.985  1.00 10.00      A   
ATOM   2497  CA  GLU A 266      -4.558 -19.312 -13.750  1.00 10.00      A   
ATOM   2498  CB  GLU A 266      -5.091 -19.823 -12.410  1.00 10.00      A   
ATOM   2499  CG  GLU A 266      -6.313 -20.715 -12.517  1.00 10.00      A   
ATOM   2500  CD  GLU A 266      -7.478 -20.033 -13.202  1.00 10.00      A   
ATOM   2501  OE1 GLU A 266      -7.874 -20.494 -14.293  1.00 10.00      A   
ATOM   2502  OE2 GLU A 266      -8.010 -19.040 -12.653  1.00 10.00      A   
ATOM   2503  C   GLU A 266      -3.620 -18.133 -13.507  1.00 10.00      A   
ATOM   2504  O   GLU A 266      -4.059 -17.063 -13.082  1.00 10.00      A   
ATOM   2505  N   LEU A 267      -2.334 -18.333 -13.769  1.00 10.00      A   
ATOM   2506  HN  LEU A 267      -2.049 -19.208 -14.093  1.00 10.00      A   
ATOM   2507  CA  LEU A 267      -1.335 -17.289 -13.563  1.00 10.00      A   
ATOM   2508  CB  LEU A 267       0.055 -17.784 -13.960  1.00 10.00      A   
ATOM   2509  CG  LEU A 267       0.660 -18.879 -13.081  1.00 10.00      A   
ATOM   2510  CD1 LEU A 267       1.907 -19.448 -13.735  1.00 10.00      A   
ATOM   2511  CD2 LEU A 267       0.981 -18.336 -11.698  1.00 10.00      A   
ATOM   2512  C   LEU A 267      -1.680 -16.012 -14.321  1.00 10.00      A   
ATOM   2513  O   LEU A 267      -1.913 -16.043 -15.528  1.00 10.00      A   
ATOM   2514  N   ARG A 268      -1.729 -14.899 -13.597  1.00 10.00      A   
ATOM   2515  HN  ARG A 268      -1.548 -14.951 -12.632  1.00 10.00      A   
ATOM   2516  CA  ARG A 268      -2.042 -13.605 -14.184  1.00 10.00      A   
ATOM   2517  CB  ARG A 268      -3.454 -13.156 -13.785  1.00 10.00      A   
ATOM   2518  CG  ARG A 268      -4.572 -14.030 -14.323  1.00 10.00      A   
ATOM   2519  CD  ARG A 268      -4.623 -14.001 -15.842  1.00 10.00      A   
ATOM   2520  NE  ARG A 268      -5.726 -14.807 -16.362  1.00 10.00      A   
ATOM   2521  HE  ARG A 268      -6.588 -14.354 -16.493  1.00 10.00      A   
ATOM   2522  CZ  ARG A 268      -5.629 -16.102 -16.655  1.00 10.00      A   
ATOM   2523  NH1 ARG A 268      -4.480 -16.741 -16.478  1.00 10.00      A   
ATOM   2524 HH11 ARG A 268      -4.402 -17.759 -16.704  1.00 10.00      A   
ATOM   2525 HH12 ARG A 268      -3.647 -16.227 -16.109  1.00 10.00      A   
ATOM   2526  NH2 ARG A 268      -6.676 -16.751 -17.134  1.00 10.00      A   
ATOM   2527 HH21 ARG A 268      -7.578 -16.251 -17.289  1.00 10.00      A   
ATOM   2528 HH22 ARG A 268      -6.608 -17.767 -17.358  1.00 10.00      A   
ATOM   2529  C   ARG A 268      -1.031 -12.555 -13.736  1.00 10.00      A   
ATOM   2530  O   ARG A 268      -0.807 -11.562 -14.428  1.00 10.00      A   
ATOM   2531  N   CYS A 269      -0.409 -12.783 -12.585  1.00 10.00      A   
ATOM   2532  HN  CYS A 269      -0.601 -13.603 -12.084  1.00 10.00      A   
ATOM   2533  CA  CYS A 269       0.559 -11.842 -12.053  1.00 10.00      A   
ATOM   2534  CB  CYS A 269      -0.072 -11.021 -10.926  1.00 10.00      A   
ATOM   2535  SG  CYS A 269       1.104 -10.108  -9.900  1.00 10.00      A   
ATOM   2536  HG  CYS A 269       0.702 -10.202  -8.640  1.00 10.00      A   
ATOM   2537  C   CYS A 269       1.815 -12.545 -11.552  1.00 10.00      A   
ATOM   2538  O   CYS A 269       1.746 -13.445 -10.714  1.00 10.00      A   
ATOM   2539  N   LEU A 270       2.961 -12.131 -12.076  1.00 10.00      A   
ATOM   2540  HN  LEU A 270       2.947 -11.413 -12.752  1.00 10.00      A   
ATOM   2541  CA  LEU A 270       4.241 -12.700 -11.671  1.00 10.00      A   
ATOM   2542  CB  LEU A 270       4.970 -13.332 -12.860  1.00 10.00      A   
ATOM   2543  CG  LEU A 270       4.342 -14.597 -13.454  1.00 10.00      A   
ATOM   2544  CD1 LEU A 270       5.269 -15.229 -14.481  1.00 10.00      A   
ATOM   2545  CD2 LEU A 270       3.989 -15.596 -12.361  1.00 10.00      A   
ATOM   2546  C   LEU A 270       5.109 -11.622 -11.036  1.00 10.00      A   
ATOM   2547  O   LEU A 270       5.191 -10.497 -11.539  1.00 10.00      A   
ATOM   2548  N   SER A 271       5.736 -11.952  -9.922  1.00 10.00      A   
ATOM   2549  HN  SER A 271       5.630 -12.862  -9.563  1.00 10.00      A   
ATOM   2550  CA  SER A 271       6.586 -11.010  -9.214  1.00 10.00      A   
ATOM   2551  CB  SER A 271       5.775 -10.300  -8.127  1.00 10.00      A   
ATOM   2552  OG  SER A 271       4.563  -9.783  -8.661  1.00 10.00      A   
ATOM   2553  HG  SER A 271       4.423 -10.144  -9.548  1.00 10.00      A   
ATOM   2554  C   SER A 271       7.796 -11.721  -8.611  1.00 10.00      A   
ATOM   2555  O   SER A 271       7.919 -12.941  -8.713  1.00 10.00      A   
ATOM   2556  N   GLY A 272       8.679 -10.959  -7.983  1.00 10.00      A   
ATOM   2557  HN  GLY A 272       8.528  -9.996  -7.928  1.00 10.00      A   
ATOM   2558  CA  GLY A 272       9.864 -11.539  -7.386  1.00 10.00      A   
ATOM   2559  C   GLY A 272      11.058 -11.402  -8.300  1.00 10.00      A   
ATOM   2560  O   GLY A 272      11.555 -10.294  -8.504  1.00 10.00      A   
ATOM   2561  N   PHE A 273      11.504 -12.524  -8.863  1.00 10.00      A   
ATOM   2562  HN  PHE A 273      11.045 -13.372  -8.660  1.00 10.00      A   
ATOM   2563  CA  PHE A 273      12.641 -12.545  -9.782  1.00 10.00      A   
ATOM   2564  CB  PHE A 273      12.291 -11.827 -11.093  1.00 10.00      A   
ATOM   2565  CG  PHE A 273      11.114 -12.423 -11.815  1.00 10.00      A   
ATOM   2566  CD1 PHE A 273       9.847 -11.875 -11.679  1.00 10.00      A   
ATOM   2567  CD2 PHE A 273      11.275 -13.535 -12.624  1.00 10.00      A   
ATOM   2568  CE1 PHE A 273       8.762 -12.423 -12.336  1.00 10.00      A   
ATOM   2569  CE2 PHE A 273      10.194 -14.088 -13.285  1.00 10.00      A   
ATOM   2570  CZ  PHE A 273       8.937 -13.532 -13.141  1.00 10.00      A   
ATOM   2571  C   PHE A 273      13.896 -11.943  -9.153  1.00 10.00      A   
ATOM   2572  O   PHE A 273      14.647 -11.221  -9.810  1.00 10.00      A   
ATOM   2573  N   TRP A 274      14.120 -12.259  -7.883  1.00 10.00      A   
ATOM   2574  HN  TRP A 274      13.489 -12.852  -7.420  1.00 10.00      A   
ATOM   2575  CA  TRP A 274      15.279 -11.757  -7.156  1.00 10.00      A   
ATOM   2576  CB  TRP A 274      15.171 -12.126  -5.679  1.00 10.00      A   
ATOM   2577  CG  TRP A 274      14.884 -10.971  -4.771  1.00 10.00      A   
ATOM   2578  CD1 TRP A 274      15.667  -9.872  -4.569  1.00 10.00      A   
ATOM   2579  CD2 TRP A 274      13.738 -10.806  -3.929  1.00 10.00      A   
ATOM   2580  NE1 TRP A 274      15.085  -9.039  -3.644  1.00 10.00      A   
ATOM   2581  HE1 TRP A 274      15.459  -8.186  -3.326  1.00 10.00      A   
ATOM   2582  CE2 TRP A 274      13.898  -9.588  -3.242  1.00 10.00      A   
ATOM   2583  CE3 TRP A 274      12.594 -11.572  -3.691  1.00 10.00      A   
ATOM   2584  CZ2 TRP A 274      12.956  -9.118  -2.331  1.00 10.00      A   
ATOM   2585  CZ3 TRP A 274      11.661 -11.106  -2.787  1.00 10.00      A   
ATOM   2586  CH2 TRP A 274      11.847  -9.890  -2.119  1.00 10.00      A   
ATOM   2587  C   TRP A 274      16.568 -12.339  -7.722  1.00 10.00      A   
ATOM   2588  O   TRP A 274      16.734 -13.561  -7.761  1.00 10.00      A   
ATOM   2589  N   ASP A 275      17.467 -11.457  -8.170  1.00 10.00      A   
ATOM   2590  HN  ASP A 275      17.247 -10.500  -8.134  1.00 10.00      A   
ATOM   2591  CA  ASP A 275      18.759 -11.870  -8.736  1.00 10.00      A   
ATOM   2592  CB  ASP A 275      19.610 -12.586  -7.676  1.00 10.00      A   
ATOM   2593  CG  ASP A 275      21.030 -12.058  -7.569  1.00 10.00      A   
ATOM   2594  OD1 ASP A 275      21.528 -11.454  -8.538  1.00 10.00      A   
ATOM   2595  OD2 ASP A 275      21.657 -12.246  -6.502  1.00 10.00      A   
ATOM   2596  C   ASP A 275      18.539 -12.772  -9.946  1.00 10.00      A   
ATOM   2597  O   ASP A 275      19.285 -13.728 -10.175  1.00 10.00      A   
ATOM   2598  N   ALA A 276      17.501 -12.443 -10.711  1.00 10.00      A   
ATOM   2599  HN  ALA A 276      16.966 -11.656 -10.460  1.00 10.00      A   
ATOM   2600  CA  ALA A 276      17.110 -13.201 -11.894  1.00 10.00      A   
ATOM   2601  CB  ALA A 276      15.923 -12.537 -12.574  1.00 10.00      A   
ATOM   2602  C   ALA A 276      18.238 -13.417 -12.899  1.00 10.00      A   
ATOM   2603  O   ALA A 276      18.858 -12.464 -13.386  1.00 10.00      A   
ATOM   2604  N   VAL A 277      18.483 -14.685 -13.201  1.00 10.00      A   
ATOM   2605  HN  VAL A 277      17.973 -15.388 -12.744  1.00 10.00      A   
ATOM   2606  CA  VAL A 277      19.492 -15.073 -14.171  1.00 10.00      A   
ATOM   2607  CB  VAL A 277      20.120 -16.438 -13.803  1.00 10.00      A   
ATOM   2608  CG1 VAL A 277      21.103 -16.902 -14.871  1.00 10.00      A   
ATOM   2609  CG2 VAL A 277      20.807 -16.361 -12.452  1.00 10.00      A   
ATOM   2610  C   VAL A 277      18.842 -15.168 -15.552  1.00 10.00      A   
ATOM   2611  O   VAL A 277      17.829 -15.853 -15.715  1.00 10.00      A   
ATOM   2612  N   PRO A 278      19.410 -14.480 -16.562  1.00 10.00      A   
ATOM   2613  CA  PRO A 278      18.875 -14.474 -17.932  1.00 10.00      A   
ATOM   2614  CB  PRO A 278      19.968 -13.767 -18.736  1.00 10.00      A   
ATOM   2615  CG  PRO A 278      20.662 -12.901 -17.742  1.00 10.00      A   
ATOM   2616  CD  PRO A 278      20.622 -13.647 -16.440  1.00 10.00      A   
ATOM   2617  C   PRO A 278      18.634 -15.876 -18.488  1.00 10.00      A   
ATOM   2618  O   PRO A 278      17.633 -16.125 -19.157  1.00 10.00      A   
ATOM   2619  N   ALA A 279      19.537 -16.794 -18.179  1.00 10.00      A   
ATOM   2620  HN  ALA A 279      20.303 -16.534 -17.624  1.00 10.00      A   
ATOM   2621  CA  ALA A 279      19.441 -18.171 -18.655  1.00 10.00      A   
ATOM   2622  CB  ALA A 279      20.683 -18.959 -18.263  1.00 10.00      A   
ATOM   2623  C   ALA A 279      18.182 -18.889 -18.169  1.00 10.00      A   
ATOM   2624  O   ALA A 279      17.822 -19.939 -18.699  1.00 10.00      A   
ATOM   2625  N   TYR A 280      17.513 -18.336 -17.166  1.00 10.00      A   
ATOM   2626  HN  TYR A 280      17.832 -17.492 -16.775  1.00 10.00      A   
ATOM   2627  CA  TYR A 280      16.308 -18.954 -16.637  1.00 10.00      A   
ATOM   2628  CB  TYR A 280      16.488 -19.336 -15.166  1.00 10.00      A   
ATOM   2629  CG  TYR A 280      17.161 -20.673 -14.967  1.00 10.00      A   
ATOM   2630  CD1 TYR A 280      18.537 -20.766 -14.817  1.00 10.00      A   
ATOM   2631  CD2 TYR A 280      16.416 -21.841 -14.935  1.00 10.00      A   
ATOM   2632  CE1 TYR A 280      19.153 -21.990 -14.644  1.00 10.00      A   
ATOM   2633  CE2 TYR A 280      17.020 -23.066 -14.759  1.00 10.00      A   
ATOM   2634  CZ  TYR A 280      18.389 -23.136 -14.616  1.00 10.00      A   
ATOM   2635  OH  TYR A 280      18.994 -24.360 -14.453  1.00 10.00      A   
ATOM   2636  HH  TYR A 280      18.703 -24.957 -15.157  1.00 10.00      A   
ATOM   2637  C   TYR A 280      15.079 -18.070 -16.818  1.00 10.00      A   
ATOM   2638  O   TYR A 280      14.001 -18.391 -16.323  1.00 10.00      A   
ATOM   2639  N   LEU A 281      15.242 -16.961 -17.530  1.00 10.00      A   
ATOM   2640  HN  LEU A 281      16.131 -16.751 -17.892  1.00 10.00      A   
ATOM   2641  CA  LEU A 281      14.132 -16.035 -17.779  1.00 10.00      A   
ATOM   2642  CB  LEU A 281      14.627 -14.690 -18.318  1.00 10.00      A   
ATOM   2643  CG  LEU A 281      15.370 -13.794 -17.326  1.00 10.00      A   
ATOM   2644  CD1 LEU A 281      15.684 -12.450 -17.961  1.00 10.00      A   
ATOM   2645  CD2 LEU A 281      14.559 -13.609 -16.053  1.00 10.00      A   
ATOM   2646  C   LEU A 281      13.043 -16.623 -18.694  1.00 10.00      A   
ATOM   2647  O   LEU A 281      11.857 -16.534 -18.372  1.00 10.00      A   
ATOM   2648  N   PRO A 282      13.413 -17.231 -19.851  1.00 10.00      A   
ATOM   2649  CA  PRO A 282      12.434 -17.818 -20.784  1.00 10.00      A   
ATOM   2650  CB  PRO A 282      13.288 -18.274 -21.976  1.00 10.00      A   
ATOM   2651  CG  PRO A 282      14.571 -17.531 -21.843  1.00 10.00      A   
ATOM   2652  CD  PRO A 282      14.787 -17.361 -20.370  1.00 10.00      A   
ATOM   2653  C   PRO A 282      11.665 -19.010 -20.202  1.00 10.00      A   
ATOM   2654  O   PRO A 282      10.892 -19.656 -20.907  1.00 10.00      A   
ATOM   2655  N   ALA A 283      11.859 -19.288 -18.916  1.00 10.00      A   
ATOM   2656  HN  ALA A 283      12.467 -18.726 -18.394  1.00 10.00      A   
ATOM   2657  CA  ALA A 283      11.177 -20.399 -18.262  1.00 10.00      A   
ATOM   2658  CB  ALA A 283      11.805 -20.700 -16.909  1.00 10.00      A   
ATOM   2659  C   ALA A 283       9.683 -20.108 -18.113  1.00 10.00      A   
ATOM   2660  O   ALA A 283       8.871 -21.028 -18.015  1.00 10.00      A   
ATOM   2661  N   VAL A 284       9.329 -18.826 -18.109  1.00 10.00      A   
ATOM   2662  HN  VAL A 284      10.025 -18.139 -18.200  1.00 10.00      A   
ATOM   2663  CA  VAL A 284       7.931 -18.409 -17.975  1.00 10.00      A   
ATOM   2664  CB  VAL A 284       7.768 -17.285 -16.922  1.00 10.00      A   
ATOM   2665  CG1 VAL A 284       8.080 -17.797 -15.524  1.00 10.00      A   
ATOM   2666  CG2 VAL A 284       8.640 -16.084 -17.262  1.00 10.00      A   
ATOM   2667  C   VAL A 284       7.373 -17.920 -19.312  1.00 10.00      A   
ATOM   2668  O   VAL A 284       6.381 -17.188 -19.354  1.00 10.00      A   
ATOM   2669  N   TYR A 285       7.997 -18.355 -20.401  1.00 10.00      A   
ATOM   2670  HN  TYR A 285       8.752 -18.973 -20.303  1.00 10.00      A   
ATOM   2671  CA  TYR A 285       7.591 -17.945 -21.745  1.00 10.00      A   
ATOM   2672  CB  TYR A 285       8.636 -18.359 -22.780  1.00 10.00      A   
ATOM   2673  CG  TYR A 285       9.608 -17.259 -23.135  1.00 10.00      A   
ATOM   2674  CD1 TYR A 285       9.550 -16.024 -22.499  1.00 10.00      A   
ATOM   2675  CD2 TYR A 285      10.576 -17.450 -24.110  1.00 10.00      A   
ATOM   2676  CE1 TYR A 285      10.427 -15.013 -22.825  1.00 10.00      A   
ATOM   2677  CE2 TYR A 285      11.459 -16.444 -24.439  1.00 10.00      A   
ATOM   2678  CZ  TYR A 285      11.380 -15.229 -23.794  1.00 10.00      A   
ATOM   2679  OH  TYR A 285      12.252 -14.222 -24.127  1.00 10.00      A   
ATOM   2680  HH  TYR A 285      12.281 -14.131 -25.087  1.00 10.00      A   
ATOM   2681  C   TYR A 285       6.210 -18.452 -22.151  1.00 10.00      A   
ATOM   2682  O   TYR A 285       5.632 -17.976 -23.127  1.00 10.00      A   
ATOM   2683  N   SER A 286       5.681 -19.416 -21.417  1.00 10.00      A   
ATOM   2684  HN  SER A 286       6.182 -19.776 -20.651  1.00 10.00      A   
ATOM   2685  CA  SER A 286       4.369 -19.957 -21.730  1.00 10.00      A   
ATOM   2686  CB  SER A 286       4.372 -21.477 -21.554  1.00 10.00      A   
ATOM   2687  OG  SER A 286       5.556 -22.044 -22.089  1.00 10.00      A   
ATOM   2688  HG  SER A 286       5.971 -21.407 -22.685  1.00 10.00      A   
ATOM   2689  C   SER A 286       3.302 -19.325 -20.841  1.00 10.00      A   
ATOM   2690  O   SER A 286       2.138 -19.733 -20.859  1.00 10.00      A   
ATOM   2691  N   VAL A 287       3.698 -18.314 -20.070  1.00 10.00      A   
ATOM   2692  HN  VAL A 287       4.635 -18.020 -20.112  1.00 10.00      A   
ATOM   2693  CA  VAL A 287       2.777 -17.644 -19.157  1.00 10.00      A   
ATOM   2694  CB  VAL A 287       3.237 -17.798 -17.689  1.00 10.00      A   
ATOM   2695  CG1 VAL A 287       2.162 -17.313 -16.732  1.00 10.00      A   
ATOM   2696  CG2 VAL A 287       3.611 -19.240 -17.379  1.00 10.00      A   
ATOM   2697  C   VAL A 287       2.620 -16.153 -19.469  1.00 10.00      A   
ATOM   2698  O   VAL A 287       1.559 -15.574 -19.233  1.00 10.00      A   
ATOM   2699  N   CYS A 288       3.663 -15.539 -20.017  1.00 10.00      A   
ATOM   2700  HN  CYS A 288       4.468 -16.061 -20.224  1.00 10.00      A   
ATOM   2701  CA  CYS A 288       3.653 -14.106 -20.327  1.00 10.00      A   
ATOM   2702  CB  CYS A 288       4.992 -13.669 -20.926  1.00 10.00      A   
ATOM   2703  SG  CYS A 288       5.835 -14.952 -21.879  1.00 10.00      A   
ATOM   2704  HG  CYS A 288       7.095 -14.574 -22.047  1.00 10.00      A   
ATOM   2705  C   CYS A 288       2.486 -13.674 -21.220  1.00 10.00      A   
ATOM   2706  O   CYS A 288       2.047 -12.525 -21.161  1.00 10.00      A   
ATOM   2707  N   SER A 289       1.966 -14.597 -22.021  1.00 10.00      A   
ATOM   2708  HN  SER A 289       2.338 -15.507 -22.013  1.00 10.00      A   
ATOM   2709  CA  SER A 289       0.861 -14.284 -22.918  1.00 10.00      A   
ATOM   2710  CB  SER A 289       0.753 -15.338 -24.014  1.00 10.00      A   
ATOM   2711  OG  SER A 289       2.024 -15.558 -24.596  1.00 10.00      A   
ATOM   2712  HG  SER A 289       2.567 -14.771 -24.470  1.00 10.00      A   
ATOM   2713  C   SER A 289      -0.472 -14.095 -22.186  1.00 10.00      A   
ATOM   2714  O   SER A 289      -1.470 -13.692 -22.788  1.00 10.00      A   
ATOM   2715  N   ARG A 290      -0.491 -14.390 -20.892  1.00 10.00      A   
ATOM   2716  HN  ARG A 290       0.327 -14.729 -20.462  1.00 10.00      A   
ATOM   2717  CA  ARG A 290      -1.699 -14.227 -20.093  1.00 10.00      A   
ATOM   2718  CB  ARG A 290      -2.356 -15.580 -19.782  1.00 10.00      A   
ATOM   2719  CG  ARG A 290      -1.465 -16.576 -19.056  1.00 10.00      A   
ATOM   2720  CD  ARG A 290      -2.154 -17.924 -18.922  1.00 10.00      A   
ATOM   2721  NE  ARG A 290      -1.288 -18.922 -18.295  1.00 10.00      A   
ATOM   2722  HE  ARG A 290      -1.099 -18.812 -17.335  1.00 10.00      A   
ATOM   2723  CZ  ARG A 290      -0.745 -19.946 -18.948  1.00 10.00      A   
ATOM   2724  NH1 ARG A 290      -0.971 -20.110 -20.250  1.00 10.00      A   
ATOM   2725 HH11 ARG A 290      -1.580 -19.435 -20.769  1.00 10.00      A   
ATOM   2726 HH12 ARG A 290      -0.540 -20.913 -20.763  1.00 10.00      A   
ATOM   2727  NH2 ARG A 290       0.014 -20.822 -18.305  1.00 10.00      A   
ATOM   2728 HH21 ARG A 290       0.187 -20.717 -17.276  1.00 10.00      A   
ATOM   2729 HH22 ARG A 290       0.441 -21.620 -18.821  1.00 10.00      A   
ATOM   2730  C   ARG A 290      -1.394 -13.452 -18.817  1.00 10.00      A   
ATOM   2731  O   ARG A 290      -2.137 -13.517 -17.837  1.00 10.00      A   
ATOM   2732  N   LEU A 291      -0.293 -12.708 -18.842  1.00 10.00      A   
ATOM   2733  HN  LEU A 291       0.251 -12.684 -19.658  1.00 10.00      A   
ATOM   2734  CA  LEU A 291       0.119 -11.921 -17.694  1.00 10.00      A   
ATOM   2735  CB  LEU A 291       1.640 -11.936 -17.539  1.00 10.00      A   
ATOM   2736  CG  LEU A 291       2.271 -13.254 -17.090  1.00 10.00      A   
ATOM   2737  CD1 LEU A 291       3.780 -13.110 -16.987  1.00 10.00      A   
ATOM   2738  CD2 LEU A 291       1.683 -13.713 -15.764  1.00 10.00      A   
ATOM   2739  C   LEU A 291      -0.354 -10.483 -17.820  1.00 10.00      A   
ATOM   2740  O   LEU A 291       0.004  -9.784 -18.770  1.00 10.00      A   
ATOM   2741  N   THR A 292      -1.150 -10.053 -16.862  1.00 10.00      A   
ATOM   2742  HN  THR A 292      -1.410 -10.669 -16.143  1.00 10.00      A   
ATOM   2743  CA  THR A 292      -1.662  -8.700 -16.840  1.00 10.00      A   
ATOM   2744  CB  THR A 292      -3.098  -8.675 -16.283  1.00 10.00      A   
ATOM   2745  OG1 THR A 292      -3.254  -9.735 -15.328  1.00 10.00      A   
ATOM   2746  HG1 THR A 292      -4.173 -10.035 -15.328  1.00 10.00      A   
ATOM   2747  CG2 THR A 292      -4.104  -8.854 -17.407  1.00 10.00      A   
ATOM   2748  C   THR A 292      -0.767  -7.829 -15.967  1.00 10.00      A   
ATOM   2749  O   THR A 292      -0.617  -6.629 -16.209  1.00 10.00      A   
ATOM   2750  N   THR A 293      -0.167  -8.445 -14.955  1.00 10.00      A   
ATOM   2751  HN  THR A 293      -0.322  -9.408 -14.818  1.00 10.00      A   
ATOM   2752  CA  THR A 293       0.717  -7.738 -14.044  1.00 10.00      A   
ATOM   2753  CB  THR A 293       0.093  -7.665 -12.640  1.00 10.00      A   
ATOM   2754  OG1 THR A 293      -1.262  -7.206 -12.746  1.00 10.00      A   
ATOM   2755  HG1 THR A 293      -1.635  -7.509 -13.584  1.00 10.00      A   
ATOM   2756  CG2 THR A 293       0.882  -6.716 -11.751  1.00 10.00      A   
ATOM   2757  C   THR A 293       2.067  -8.442 -13.958  1.00 10.00      A   
ATOM   2758  O   THR A 293       2.133  -9.652 -13.715  1.00 10.00      A   
ATOM   2759  N   LEU A 294       3.143  -7.694 -14.169  1.00 10.00      A   
ATOM   2760  HN  LEU A 294       3.036  -6.735 -14.371  1.00 10.00      A   
ATOM   2761  CA  LEU A 294       4.482  -8.266 -14.112  1.00 10.00      A   
ATOM   2762  CB  LEU A 294       4.975  -8.607 -15.520  1.00 10.00      A   
ATOM   2763  CG  LEU A 294       6.316  -9.338 -15.624  1.00 10.00      A   
ATOM   2764  CD1 LEU A 294       6.277 -10.650 -14.857  1.00 10.00      A   
ATOM   2765  CD2 LEU A 294       6.674  -9.584 -17.082  1.00 10.00      A   
ATOM   2766  C   LEU A 294       5.455  -7.318 -13.417  1.00 10.00      A   
ATOM   2767  O   LEU A 294       5.565  -6.145 -13.782  1.00 10.00      A   
ATOM   2768  N   ASN A 295       6.137  -7.823 -12.399  1.00 10.00      A   
ATOM   2769  HN  ASN A 295       5.976  -8.757 -12.132  1.00 10.00      A   
ATOM   2770  CA  ASN A 295       7.110  -7.027 -11.653  1.00 10.00      A   
ATOM   2771  CB  ASN A 295       6.743  -6.976 -10.166  1.00 10.00      A   
ATOM   2772  CG  ASN A 295       7.720  -6.159  -9.337  1.00 10.00      A   
ATOM   2773  OD1 ASN A 295       8.486  -5.357  -9.866  1.00 10.00      A   
ATOM   2774  ND2 ASN A 295       7.687  -6.345  -8.029  1.00 10.00      A   
ATOM   2775 HD21 ASN A 295       7.043  -6.992  -7.665  1.00 10.00      A   
ATOM   2776 HD22 ASN A 295       8.302  -5.820  -7.472  1.00 10.00      A   
ATOM   2777  C   ASN A 295       8.521  -7.580 -11.835  1.00 10.00      A   
ATOM   2778  O   ASN A 295       8.829  -8.682 -11.380  1.00 10.00      A   
ATOM   2779  N   LEU A 296       9.374  -6.802 -12.486  1.00 10.00      A   
ATOM   2780  HN  LEU A 296       9.071  -5.916 -12.798  1.00 10.00      A   
ATOM   2781  CA  LEU A 296      10.751  -7.203 -12.743  1.00 10.00      A   
ATOM   2782  CB  LEU A 296      10.981  -7.342 -14.252  1.00 10.00      A   
ATOM   2783  CG  LEU A 296      10.190  -8.443 -14.960  1.00 10.00      A   
ATOM   2784  CD1 LEU A 296      10.216  -8.237 -16.466  1.00 10.00      A   
ATOM   2785  CD2 LEU A 296      10.744  -9.812 -14.601  1.00 10.00      A   
ATOM   2786  C   LEU A 296      11.727  -6.182 -12.163  1.00 10.00      A   
ATOM   2787  O   LEU A 296      12.825  -5.986 -12.690  1.00 10.00      A   
ATOM   2788  N   SER A 297      11.332  -5.550 -11.065  1.00 10.00      A   
ATOM   2789  HN  SER A 297      10.453  -5.763 -10.676  1.00 10.00      A   
ATOM   2790  CA  SER A 297      12.169  -4.544 -10.419  1.00 10.00      A   
ATOM   2791  CB  SER A 297      11.352  -3.723  -9.424  1.00 10.00      A   
ATOM   2792  OG  SER A 297      10.163  -3.245 -10.028  1.00 10.00      A   
ATOM   2793  HG  SER A 297       9.460  -3.895  -9.905  1.00 10.00      A   
ATOM   2794  C   SER A 297      13.388  -5.163  -9.730  1.00 10.00      A   
ATOM   2795  O   SER A 297      14.381  -4.482  -9.479  1.00 10.00      A   
ATOM   2796  N   TYR A 298      13.312  -6.457  -9.434  1.00 10.00      A   
ATOM   2797  HN  TYR A 298      12.493  -6.951  -9.660  1.00 10.00      A   
ATOM   2798  CA  TYR A 298      14.417  -7.154  -8.779  1.00 10.00      A   
ATOM   2799  CB  TYR A 298      13.901  -8.132  -7.719  1.00 10.00      A   
ATOM   2800  CG  TYR A 298      13.121  -7.498  -6.591  1.00 10.00      A   
ATOM   2801  CD1 TYR A 298      11.829  -7.914  -6.305  1.00 10.00      A   
ATOM   2802  CD2 TYR A 298      13.676  -6.494  -5.807  1.00 10.00      A   
ATOM   2803  CE1 TYR A 298      11.110  -7.349  -5.275  1.00 10.00      A   
ATOM   2804  CE2 TYR A 298      12.961  -5.921  -4.769  1.00 10.00      A   
ATOM   2805  CZ  TYR A 298      11.676  -6.354  -4.509  1.00 10.00      A   
ATOM   2806  OH  TYR A 298      10.948  -5.793  -3.484  1.00 10.00      A   
ATOM   2807  HH  TYR A 298      11.271  -4.899  -3.310  1.00 10.00      A   
ATOM   2808  C   TYR A 298      15.259  -7.916  -9.793  1.00 10.00      A   
ATOM   2809  O   TYR A 298      16.182  -8.644  -9.423  1.00 10.00      A   
ATOM   2810  N   ALA A 299      14.943  -7.744 -11.071  1.00 10.00      A   
ATOM   2811  HN  ALA A 299      14.219  -7.126 -11.306  1.00 10.00      A   
ATOM   2812  CA  ALA A 299      15.658  -8.437 -12.133  1.00 10.00      A   
ATOM   2813  CB  ALA A 299      14.698  -8.855 -13.237  1.00 10.00      A   
ATOM   2814  C   ALA A 299      16.793  -7.594 -12.700  1.00 10.00      A   
ATOM   2815  O   ALA A 299      16.565  -6.688 -13.504  1.00 10.00      A   
ATOM   2816  N   THR A 300      18.014  -7.895 -12.279  1.00 10.00      A   
ATOM   2817  HN  THR A 300      18.129  -8.608 -11.617  1.00 10.00      A   
ATOM   2818  CA  THR A 300      19.190  -7.182 -12.754  1.00 10.00      A   
ATOM   2819  CB  THR A 300      20.348  -7.290 -11.743  1.00 10.00      A   
ATOM   2820  OG1 THR A 300      19.825  -7.671 -10.460  1.00 10.00      A   
ATOM   2821  HG1 THR A 300      20.179  -8.536 -10.220  1.00 10.00      A   
ATOM   2822  CG2 THR A 300      21.064  -5.957 -11.614  1.00 10.00      A   
ATOM   2823  C   THR A 300      19.641  -7.747 -14.099  1.00 10.00      A   
ATOM   2824  O   THR A 300      20.668  -8.421 -14.193  1.00 10.00      A   
ATOM   2825  N   VAL A 301      18.841  -7.499 -15.126  1.00 10.00      A   
ATOM   2826  HN  VAL A 301      18.028  -6.970 -14.977  1.00 10.00      A   
ATOM   2827  CA  VAL A 301      19.133  -7.974 -16.471  1.00 10.00      A   
ATOM   2828  CB  VAL A 301      18.022  -8.901 -17.006  1.00 10.00      A   
ATOM   2829  CG1 VAL A 301      18.045 -10.228 -16.264  1.00 10.00      A   
ATOM   2830  CG2 VAL A 301      16.656  -8.237 -16.879  1.00 10.00      A   
ATOM   2831  C   VAL A 301      19.327  -6.797 -17.419  1.00 10.00      A   
ATOM   2832  O   VAL A 301      19.460  -5.655 -16.976  1.00 10.00      A   
ATOM   2833  N   GLN A 302      19.356  -7.068 -18.717  1.00 10.00      A   
ATOM   2834  HN  GLN A 302      19.251  -7.999 -19.018  1.00 10.00      A   
ATOM   2835  CA  GLN A 302      19.538  -6.015 -19.708  1.00 10.00      A   
ATOM   2836  CB  GLN A 302      20.794  -6.259 -20.545  1.00 10.00      A   
ATOM   2837  CG  GLN A 302      22.084  -6.226 -19.739  1.00 10.00      A   
ATOM   2838  CD  GLN A 302      22.400  -4.852 -19.177  1.00 10.00      A   
ATOM   2839  OE1 GLN A 302      23.115  -4.066 -19.793  1.00 10.00      A   
ATOM   2840  NE2 GLN A 302      21.873  -4.547 -18.003  1.00 10.00      A   
ATOM   2841 HE21 GLN A 302      21.303  -5.215 -17.561  1.00 10.00      A   
ATOM   2842 HE22 GLN A 302      22.073  -3.669 -17.620  1.00 10.00      A   
ATOM   2843  C   GLN A 302      18.308  -5.869 -20.604  1.00 10.00      A   
ATOM   2844  O   GLN A 302      17.436  -6.742 -20.630  1.00 10.00      A   
ATOM   2845  N   SER A 303      18.265  -4.767 -21.344  1.00 10.00      A   
ATOM   2846  HN  SER A 303      19.013  -4.133 -21.285  1.00 10.00      A   
ATOM   2847  CA  SER A 303      17.153  -4.455 -22.236  1.00 10.00      A   
ATOM   2848  CB  SER A 303      17.436  -3.149 -22.986  1.00 10.00      A   
ATOM   2849  OG  SER A 303      16.354  -2.785 -23.828  1.00 10.00      A   
ATOM   2850  HG  SER A 303      15.843  -2.080 -23.400  1.00 10.00      A   
ATOM   2851  C   SER A 303      16.854  -5.581 -23.228  1.00 10.00      A   
ATOM   2852  O   SER A 303      15.693  -5.899 -23.474  1.00 10.00      A   
ATOM   2853  N   TYR A 304      17.901  -6.184 -23.776  1.00 10.00      A   
ATOM   2854  HN  TYR A 304      18.801  -5.895 -23.521  1.00 10.00      A   
ATOM   2855  CA  TYR A 304      17.756  -7.264 -24.750  1.00 10.00      A   
ATOM   2856  CB  TYR A 304      19.135  -7.804 -25.139  1.00 10.00      A   
ATOM   2857  CG  TYR A 304      19.143  -8.751 -26.320  1.00 10.00      A   
ATOM   2858  CD1 TYR A 304      18.601  -8.378 -27.542  1.00 10.00      A   
ATOM   2859  CD2 TYR A 304      19.706 -10.017 -26.213  1.00 10.00      A   
ATOM   2860  CE1 TYR A 304      18.619  -9.240 -28.623  1.00 10.00      A   
ATOM   2861  CE2 TYR A 304      19.728 -10.885 -27.288  1.00 10.00      A   
ATOM   2862  CZ  TYR A 304      19.183 -10.493 -28.492  1.00 10.00      A   
ATOM   2863  OH  TYR A 304      19.205 -11.357 -29.570  1.00 10.00      A   
ATOM   2864  HH  TYR A 304      19.100 -10.852 -30.390  1.00 10.00      A   
ATOM   2865  C   TYR A 304      16.880  -8.391 -24.211  1.00 10.00      A   
ATOM   2866  O   TYR A 304      16.018  -8.912 -24.915  1.00 10.00      A   
ATOM   2867  N   ASP A 305      17.093  -8.751 -22.958  1.00 10.00      A   
ATOM   2868  HN  ASP A 305      17.780  -8.287 -22.438  1.00 10.00      A   
ATOM   2869  CA  ASP A 305      16.319  -9.818 -22.332  1.00 10.00      A   
ATOM   2870  CB  ASP A 305      17.010 -10.337 -21.075  1.00 10.00      A   
ATOM   2871  CG  ASP A 305      18.265 -11.108 -21.406  1.00 10.00      A   
ATOM   2872  OD1 ASP A 305      18.159 -12.301 -21.757  1.00 10.00      A   
ATOM   2873  OD2 ASP A 305      19.361 -10.518 -21.339  1.00 10.00      A   
ATOM   2874  C   ASP A 305      14.906  -9.361 -22.018  1.00 10.00      A   
ATOM   2875  O   ASP A 305      13.948 -10.118 -22.182  1.00 10.00      A   
ATOM   2876  N   LEU A 306      14.780  -8.115 -21.579  1.00 10.00      A   
ATOM   2877  HN  LEU A 306      15.586  -7.564 -21.464  1.00 10.00      A   
ATOM   2878  CA  LEU A 306      13.482  -7.546 -21.249  1.00 10.00      A   
ATOM   2879  CB  LEU A 306      13.657  -6.154 -20.634  1.00 10.00      A   
ATOM   2880  CG  LEU A 306      14.345  -6.105 -19.267  1.00 10.00      A   
ATOM   2881  CD1 LEU A 306      14.763  -4.686 -18.932  1.00 10.00      A   
ATOM   2882  CD2 LEU A 306      13.426  -6.648 -18.189  1.00 10.00      A   
ATOM   2883  C   LEU A 306      12.594  -7.482 -22.489  1.00 10.00      A   
ATOM   2884  O   LEU A 306      11.424  -7.858 -22.443  1.00 10.00      A   
ATOM   2885  N   VAL A 307      13.167  -7.028 -23.599  1.00 10.00      A   
ATOM   2886  HN  VAL A 307      14.112  -6.750 -23.570  1.00 10.00      A   
ATOM   2887  CA  VAL A 307      12.433  -6.923 -24.857  1.00 10.00      A   
ATOM   2888  CB  VAL A 307      13.281  -6.257 -25.961  1.00 10.00      A   
ATOM   2889  CG1 VAL A 307      12.546  -6.272 -27.293  1.00 10.00      A   
ATOM   2890  CG2 VAL A 307      13.622  -4.829 -25.572  1.00 10.00      A   
ATOM   2891  C   VAL A 307      11.952  -8.292 -25.332  1.00 10.00      A   
ATOM   2892  O   VAL A 307      10.792  -8.450 -25.712  1.00 10.00      A   
ATOM   2893  N   LYS A 308      12.841  -9.283 -25.280  1.00 10.00      A   
ATOM   2894  HN  LYS A 308      13.745  -9.093 -24.953  1.00 10.00      A   
ATOM   2895  CA  LYS A 308      12.509 -10.644 -25.704  1.00 10.00      A   
ATOM   2896  CB  LYS A 308      13.686 -11.594 -25.456  1.00 10.00      A   
ATOM   2897  CG  LYS A 308      14.849 -11.438 -26.428  1.00 10.00      A   
ATOM   2898  CD  LYS A 308      15.973 -12.418 -26.109  1.00 10.00      A   
ATOM   2899  CE  LYS A 308      16.604 -12.123 -24.755  1.00 10.00      A   
ATOM   2900  NZ  LYS A 308      17.564 -13.179 -24.331  1.00 10.00      A   
ATOM   2901  HZ1 LYS A 308      18.402 -13.174 -24.948  1.00 10.00      A   
ATOM   2902  HZ2 LYS A 308      17.115 -14.115 -24.383  1.00 10.00      A   
ATOM   2903  HZ3 LYS A 308      17.871 -13.007 -23.347  1.00 10.00      A   
ATOM   2904  C   LYS A 308      11.261 -11.168 -24.990  1.00 10.00      A   
ATOM   2905  O   LYS A 308      10.471 -11.914 -25.569  1.00 10.00      A   
ATOM   2906  N   LEU A 309      11.093 -10.770 -23.735  1.00 10.00      A   
ATOM   2907  HN  LEU A 309      11.758 -10.176 -23.331  1.00 10.00      A   
ATOM   2908  CA  LEU A 309       9.946 -11.193 -22.944  1.00 10.00      A   
ATOM   2909  CB  LEU A 309      10.306 -11.207 -21.455  1.00 10.00      A   
ATOM   2910  CG  LEU A 309       9.840 -12.418 -20.638  1.00 10.00      A   
ATOM   2911  CD1 LEU A 309      10.641 -12.524 -19.350  1.00 10.00      A   
ATOM   2912  CD2 LEU A 309       8.354 -12.328 -20.330  1.00 10.00      A   
ATOM   2913  C   LEU A 309       8.744 -10.276 -23.192  1.00 10.00      A   
ATOM   2914  O   LEU A 309       7.600 -10.734 -23.212  1.00 10.00      A   
ATOM   2915  N   LEU A 310       9.016  -8.989 -23.408  1.00 10.00      A   
ATOM   2916  HN  LEU A 310       9.955  -8.691 -23.406  1.00 10.00      A   
ATOM   2917  CA  LEU A 310       7.964  -7.996 -23.647  1.00 10.00      A   
ATOM   2918  CB  LEU A 310       8.560  -6.596 -23.807  1.00 10.00      A   
ATOM   2919  CG  LEU A 310       9.075  -5.923 -22.536  1.00 10.00      A   
ATOM   2920  CD1 LEU A 310       9.748  -4.600 -22.869  1.00 10.00      A   
ATOM   2921  CD2 LEU A 310       7.944  -5.720 -21.545  1.00 10.00      A   
ATOM   2922  C   LEU A 310       7.118  -8.330 -24.873  1.00 10.00      A   
ATOM   2923  O   LEU A 310       5.896  -8.191 -24.848  1.00 10.00      A   
ATOM   2924  N   CYS A 311       7.774  -8.783 -25.936  1.00 10.00      A   
ATOM   2925  HN  CYS A 311       8.753  -8.874 -25.895  1.00 10.00      A   
ATOM   2926  CA  CYS A 311       7.086  -9.128 -27.176  1.00 10.00      A   
ATOM   2927  CB  CYS A 311       8.100  -9.508 -28.257  1.00 10.00      A   
ATOM   2928  SG  CYS A 311       9.439  -8.308 -28.475  1.00 10.00      A   
ATOM   2929  HG  CYS A 311       9.260  -7.695 -29.640  1.00 10.00      A   
ATOM   2930  C   CYS A 311       6.070 -10.255 -26.983  1.00 10.00      A   
ATOM   2931  O   CYS A 311       5.187 -10.455 -27.816  1.00 10.00      A   
ATOM   2932  N   GLN A 312       6.185 -10.984 -25.881  1.00 10.00      A   
ATOM   2933  HN  GLN A 312       6.891 -10.773 -25.235  1.00 10.00      A   
ATOM   2934  CA  GLN A 312       5.270 -12.085 -25.609  1.00 10.00      A   
ATOM   2935  CB  GLN A 312       6.036 -13.328 -25.152  1.00 10.00      A   
ATOM   2936  CG  GLN A 312       6.994 -13.880 -26.198  1.00 10.00      A   
ATOM   2937  CD  GLN A 312       7.578 -15.230 -25.818  1.00 10.00      A   
ATOM   2938  OE1 GLN A 312       8.727 -15.535 -26.140  1.00 10.00      A   
ATOM   2939  NE2 GLN A 312       6.791 -16.048 -25.139  1.00 10.00      A   
ATOM   2940 HE21 GLN A 312       5.889 -15.740 -24.915  1.00 10.00      A   
ATOM   2941 HE22 GLN A 312       7.137 -16.930 -24.893  1.00 10.00      A   
ATOM   2942  C   GLN A 312       4.211 -11.700 -24.578  1.00 10.00      A   
ATOM   2943  O   GLN A 312       3.468 -12.556 -24.094  1.00 10.00      A   
ATOM   2944  N   CYS A 313       4.144 -10.414 -24.253  1.00 10.00      A   
ATOM   2945  HN  CYS A 313       4.760  -9.779 -24.682  1.00 10.00      A   
ATOM   2946  CA  CYS A 313       3.174  -9.916 -23.283  1.00 10.00      A   
ATOM   2947  CB  CYS A 313       3.889  -9.227 -22.115  1.00 10.00      A   
ATOM   2948  SG  CYS A 313       5.237 -10.182 -21.380  1.00 10.00      A   
ATOM   2949  HG  CYS A 313       6.145 -10.399 -22.322  1.00 10.00      A   
ATOM   2950  C   CYS A 313       2.198  -8.944 -23.942  1.00 10.00      A   
ATOM   2951  O   CYS A 313       2.371  -7.729 -23.858  1.00 10.00      A   
ATOM   2952  N   PRO A 314       1.156  -9.458 -24.609  1.00 10.00      A   
ATOM   2953  CA  PRO A 314       0.172  -8.619 -25.281  1.00 10.00      A   
ATOM   2954  CB  PRO A 314      -0.326  -9.538 -26.392  1.00 10.00      A   
ATOM   2955  CG  PRO A 314      -0.243 -10.913 -25.810  1.00 10.00      A   
ATOM   2956  CD  PRO A 314       0.859 -10.893 -24.781  1.00 10.00      A   
ATOM   2957  C   PRO A 314      -0.987  -8.209 -24.366  1.00 10.00      A   
ATOM   2958  O   PRO A 314      -1.741  -7.293 -24.684  1.00 10.00      A   
ATOM   2959  N   LYS A 315      -1.123  -8.881 -23.227  1.00 10.00      A   
ATOM   2960  HN  LYS A 315      -0.482  -9.592 -23.009  1.00 10.00      A   
ATOM   2961  CA  LYS A 315      -2.201  -8.582 -22.288  1.00 10.00      A   
ATOM   2962  CB  LYS A 315      -2.904  -9.865 -21.834  1.00 10.00      A   
ATOM   2963  CG  LYS A 315      -3.761 -10.518 -22.906  1.00 10.00      A   
ATOM   2964  CD  LYS A 315      -4.710 -11.543 -22.302  1.00 10.00      A   
ATOM   2965  CE  LYS A 315      -5.639 -12.135 -23.353  1.00 10.00      A   
ATOM   2966  NZ  LYS A 315      -6.545 -11.112 -23.943  1.00 10.00      A   
ATOM   2967  HZ1 LYS A 315      -5.999 -10.287 -24.256  1.00 10.00      A   
ATOM   2968  HZ2 LYS A 315      -7.245 -10.804 -23.242  1.00 10.00      A   
ATOM   2969  HZ3 LYS A 315      -7.047 -11.511 -24.763  1.00 10.00      A   
ATOM   2970  C   LYS A 315      -1.692  -7.808 -21.078  1.00 10.00      A   
ATOM   2971  O   LYS A 315      -2.444  -7.543 -20.141  1.00 10.00      A   
ATOM   2972  N   LEU A 316      -0.420  -7.439 -21.112  1.00 10.00      A   
ATOM   2973  HN  LEU A 316       0.112  -7.659 -21.902  1.00 10.00      A   
ATOM   2974  CA  LEU A 316       0.210  -6.710 -20.018  1.00 10.00      A   
ATOM   2975  CB  LEU A 316       1.697  -6.516 -20.326  1.00 10.00      A   
ATOM   2976  CG  LEU A 316       2.581  -6.039 -19.174  1.00 10.00      A   
ATOM   2977  CD1 LEU A 316       2.575  -7.055 -18.042  1.00 10.00      A   
ATOM   2978  CD2 LEU A 316       3.999  -5.796 -19.668  1.00 10.00      A   
ATOM   2979  C   LEU A 316      -0.462  -5.356 -19.780  1.00 10.00      A   
ATOM   2980  O   LEU A 316      -0.534  -4.520 -20.681  1.00 10.00      A   
ATOM   2981  N   GLN A 317      -0.953  -5.150 -18.560  1.00 10.00      A   
ATOM   2982  HN  GLN A 317      -0.862  -5.857 -17.885  1.00 10.00      A   
ATOM   2983  CA  GLN A 317      -1.617  -3.903 -18.198  1.00 10.00      A   
ATOM   2984  CB  GLN A 317      -3.010  -4.167 -17.621  1.00 10.00      A   
ATOM   2985  CG  GLN A 317      -3.992  -4.790 -18.597  1.00 10.00      A   
ATOM   2986  CD  GLN A 317      -5.377  -4.943 -18.003  1.00 10.00      A   
ATOM   2987  OE1 GLN A 317      -5.533  -5.128 -16.793  1.00 10.00      A   
ATOM   2988  NE2 GLN A 317      -6.391  -4.867 -18.849  1.00 10.00      A   
ATOM   2989 HE21 GLN A 317      -6.188  -4.717 -19.807  1.00 10.00      A   
ATOM   2990 HE22 GLN A 317      -7.300  -4.961 -18.494  1.00 10.00      A   
ATOM   2991  C   GLN A 317      -0.785  -3.114 -17.194  1.00 10.00      A   
ATOM   2992  O   GLN A 317      -0.788  -1.884 -17.207  1.00 10.00      A   
ATOM   2993  N   ARG A 318      -0.083  -3.828 -16.323  1.00 10.00      A   
ATOM   2994  HN  ARG A 318      -0.138  -4.808 -16.353  1.00 10.00      A   
ATOM   2995  CA  ARG A 318       0.760  -3.197 -15.313  1.00 10.00      A   
ATOM   2996  CB  ARG A 318       0.167  -3.393 -13.911  1.00 10.00      A   
ATOM   2997  CG  ARG A 318       1.033  -2.848 -12.781  1.00 10.00      A   
ATOM   2998  CD  ARG A 318       0.362  -3.032 -11.428  1.00 10.00      A   
ATOM   2999  NE  ARG A 318      -0.028  -1.756 -10.832  1.00 10.00      A   
ATOM   3000  HE  ARG A 318       0.338  -0.934 -11.246  1.00 10.00      A   
ATOM   3001  CZ  ARG A 318      -0.830  -1.634  -9.773  1.00 10.00      A   
ATOM   3002  NH1 ARG A 318      -1.320  -2.718  -9.187  1.00 10.00      A   
ATOM   3003 HH11 ARG A 318      -1.941  -2.628  -8.355  1.00 10.00      A   
ATOM   3004 HH12 ARG A 318      -1.089  -3.666  -9.560  1.00 10.00      A   
ATOM   3005  NH2 ARG A 318      -1.153  -0.431  -9.322  1.00 10.00      A   
ATOM   3006 HH21 ARG A 318      -0.781   0.426  -9.805  1.00 10.00      A   
ATOM   3007 HH22 ARG A 318      -1.780  -0.325  -8.496  1.00 10.00      A   
ATOM   3008  C   ARG A 318       2.166  -3.776 -15.368  1.00 10.00      A   
ATOM   3009  O   ARG A 318       2.361  -4.975 -15.160  1.00 10.00      A   
ATOM   3010  N   LEU A 319       3.142  -2.927 -15.648  1.00 10.00      A   
ATOM   3011  HN  LEU A 319       2.929  -1.977 -15.801  1.00 10.00      A   
ATOM   3012  CA  LEU A 319       4.522  -3.375 -15.736  1.00 10.00      A   
ATOM   3013  CB  LEU A 319       5.008  -3.355 -17.186  1.00 10.00      A   
ATOM   3014  CG  LEU A 319       6.464  -3.773 -17.414  1.00 10.00      A   
ATOM   3015  CD1 LEU A 319       6.648  -5.261 -17.152  1.00 10.00      A   
ATOM   3016  CD2 LEU A 319       6.917  -3.408 -18.818  1.00 10.00      A   
ATOM   3017  C   LEU A 319       5.463  -2.546 -14.864  1.00 10.00      A   
ATOM   3018  O   LEU A 319       5.513  -1.320 -14.965  1.00 10.00      A   
ATOM   3019  N   TRP A 320       6.213  -3.232 -14.015  1.00 10.00      A   
ATOM   3020  HN  TRP A 320       6.121  -4.212 -13.980  1.00 10.00      A   
ATOM   3021  CA  TRP A 320       7.180  -2.587 -13.140  1.00 10.00      A   
ATOM   3022  CB  TRP A 320       6.910  -2.953 -11.676  1.00 10.00      A   
ATOM   3023  CG  TRP A 320       5.611  -2.434 -11.123  1.00 10.00      A   
ATOM   3024  CD1 TRP A 320       4.662  -1.704 -11.779  1.00 10.00      A   
ATOM   3025  CD2 TRP A 320       5.126  -2.609  -9.787  1.00 10.00      A   
ATOM   3026  NE1 TRP A 320       3.617  -1.416 -10.935  1.00 10.00      A   
ATOM   3027  HE1 TRP A 320       2.810  -0.896 -11.178  1.00 10.00      A   
ATOM   3028  CE2 TRP A 320       3.879  -1.960  -9.706  1.00 10.00      A   
ATOM   3029  CE3 TRP A 320       5.628  -3.254  -8.652  1.00 10.00      A   
ATOM   3030  CZ2 TRP A 320       3.126  -1.937  -8.534  1.00 10.00      A   
ATOM   3031  CZ3 TRP A 320       4.882  -3.231  -7.491  1.00 10.00      A   
ATOM   3032  CH2 TRP A 320       3.644  -2.577  -7.440  1.00 10.00      A   
ATOM   3033  C   TRP A 320       8.566  -3.068 -13.541  1.00 10.00      A   
ATOM   3034  O   TRP A 320       8.891  -4.240 -13.354  1.00 10.00      A   
ATOM   3035  N   VAL A 321       9.365  -2.185 -14.119  1.00 10.00      A   
ATOM   3036  HN  VAL A 321       9.060  -1.255 -14.230  1.00 10.00      A   
ATOM   3037  CA  VAL A 321      10.702  -2.551 -14.570  1.00 10.00      A   
ATOM   3038  CB  VAL A 321      10.762  -2.710 -16.109  1.00 10.00      A   
ATOM   3039  CG1 VAL A 321      10.157  -4.037 -16.547  1.00 10.00      A   
ATOM   3040  CG2 VAL A 321      10.072  -1.545 -16.810  1.00 10.00      A   
ATOM   3041  C   VAL A 321      11.739  -1.523 -14.140  1.00 10.00      A   
ATOM   3042  O   VAL A 321      11.403  -0.474 -13.586  1.00 10.00      A   
ATOM   3043  N   LEU A 322      13.001  -1.837 -14.399  1.00 10.00      A   
ATOM   3044  HN  LEU A 322      13.200  -2.693 -14.838  1.00 10.00      A   
ATOM   3045  CA  LEU A 322      14.100  -0.948 -14.062  1.00 10.00      A   
ATOM   3046  CB  LEU A 322      15.311  -1.757 -13.585  1.00 10.00      A   
ATOM   3047  CG  LEU A 322      15.148  -2.502 -12.259  1.00 10.00      A   
ATOM   3048  CD1 LEU A 322      16.273  -3.509 -12.074  1.00 10.00      A   
ATOM   3049  CD2 LEU A 322      15.114  -1.521 -11.095  1.00 10.00      A   
ATOM   3050  C   LEU A 322      14.488  -0.113 -15.275  1.00 10.00      A   
ATOM   3051  O   LEU A 322      13.996  -0.338 -16.385  1.00 10.00      A   
ATOM   3052  N   ASP A 323      15.381   0.840 -15.060  1.00 10.00      A   
ATOM   3053  HN  ASP A 323      15.728   0.972 -14.149  1.00 10.00      A   
ATOM   3054  CA  ASP A 323      15.858   1.711 -16.125  1.00 10.00      A   
ATOM   3055  CB  ASP A 323      16.599   2.941 -15.574  1.00 10.00      A   
ATOM   3056  CG  ASP A 323      17.820   2.626 -14.730  1.00 10.00      A   
ATOM   3057  OD1 ASP A 323      17.830   1.578 -14.054  1.00 10.00      A   
ATOM   3058  OD2 ASP A 323      18.764   3.448 -14.714  1.00 10.00      A   
ATOM   3059  C   ASP A 323      16.709   0.938 -17.123  1.00 10.00      A   
ATOM   3060  O   ASP A 323      17.063   1.453 -18.183  1.00 10.00      A   
ATOM   3061  N   TYR A 324      17.013  -0.312 -16.780  1.00 10.00      A   
ATOM   3062  HN  TYR A 324      16.704  -0.648 -15.913  1.00 10.00      A   
ATOM   3063  CA  TYR A 324      17.798  -1.193 -17.642  1.00 10.00      A   
ATOM   3064  CB  TYR A 324      18.082  -2.526 -16.932  1.00 10.00      A   
ATOM   3065  CG  TYR A 324      19.173  -2.482 -15.881  1.00 10.00      A   
ATOM   3066  CD1 TYR A 324      18.976  -3.061 -14.636  1.00 10.00      A   
ATOM   3067  CD2 TYR A 324      20.400  -1.875 -16.135  1.00 10.00      A   
ATOM   3068  CE1 TYR A 324      19.964  -3.038 -13.675  1.00 10.00      A   
ATOM   3069  CE2 TYR A 324      21.393  -1.846 -15.176  1.00 10.00      A   
ATOM   3070  CZ  TYR A 324      21.166  -2.430 -13.948  1.00 10.00      A   
ATOM   3071  OH  TYR A 324      22.149  -2.409 -12.987  1.00 10.00      A   
ATOM   3072  HH  TYR A 324      21.906  -2.999 -12.262  1.00 10.00      A   
ATOM   3073  C   TYR A 324      17.048  -1.487 -18.939  1.00 10.00      A   
ATOM   3074  O   TYR A 324      17.630  -1.982 -19.906  1.00 10.00      A   
ATOM   3075  N   ILE A 325      15.744  -1.204 -18.943  1.00 10.00      A   
ATOM   3076  HN  ILE A 325      15.333  -0.825 -18.135  1.00 10.00      A   
ATOM   3077  CA  ILE A 325      14.914  -1.439 -20.113  1.00 10.00      A   
ATOM   3078  CB  ILE A 325      13.406  -1.262 -19.801  1.00 10.00      A   
ATOM   3079  CG1 ILE A 325      12.540  -1.810 -20.943  1.00 10.00      A   
ATOM   3080  CG2 ILE A 325      13.064   0.194 -19.507  1.00 10.00      A   
ATOM   3081  CD1 ILE A 325      11.060  -1.858 -20.624  1.00 10.00      A   
ATOM   3082  C   ILE A 325      15.338  -0.527 -21.264  1.00 10.00      A   
ATOM   3083  O   ILE A 325      15.182  -0.881 -22.431  1.00 10.00      A   
ATOM   3084  N   GLU A 326      15.892   0.635 -20.916  1.00 10.00      A   
ATOM   3085  HN  GLU A 326      15.990   0.843 -19.960  1.00 10.00      A   
ATOM   3086  CA  GLU A 326      16.362   1.615 -21.900  1.00 10.00      A   
ATOM   3087  CB  GLU A 326      17.526   1.058 -22.729  1.00 10.00      A   
ATOM   3088  CG  GLU A 326      18.684   0.559 -21.883  1.00 10.00      A   
ATOM   3089  CD  GLU A 326      19.876   0.142 -22.710  1.00 10.00      A   
ATOM   3090  OE1 GLU A 326      19.827  -0.940 -23.331  1.00 10.00      A   
ATOM   3091  OE2 GLU A 326      20.871   0.894 -22.746  1.00 10.00      A   
ATOM   3092  C   GLU A 326      15.233   2.137 -22.793  1.00 10.00      A   
ATOM   3093  O   GLU A 326      14.107   1.635 -22.755  1.00 10.00      A   
ATOM   3094  N   ASP A 327      15.533   3.155 -23.588  1.00 10.00      A   
ATOM   3095  HN  ASP A 327      16.444   3.527 -23.569  1.00 10.00      A   
ATOM   3096  CA  ASP A 327      14.543   3.743 -24.485  1.00 10.00      A   
ATOM   3097  CB  ASP A 327      15.111   4.976 -25.200  1.00 10.00      A   
ATOM   3098  CG  ASP A 327      15.376   6.154 -24.277  1.00 10.00      A   
ATOM   3099  OD1 ASP A 327      14.412   6.759 -23.767  1.00 10.00      A   
ATOM   3100  OD2 ASP A 327      16.559   6.500 -24.071  1.00 10.00      A   
ATOM   3101  C   ASP A 327      14.079   2.716 -25.511  1.00 10.00      A   
ATOM   3102  O   ASP A 327      12.889   2.623 -25.821  1.00 10.00      A   
ATOM   3103  N   ALA A 328      15.030   1.939 -26.021  1.00 10.00      A   
ATOM   3104  HN  ALA A 328      15.955   2.072 -25.730  1.00 10.00      A   
ATOM   3105  CA  ALA A 328      14.742   0.909 -27.012  1.00 10.00      A   
ATOM   3106  CB  ALA A 328      16.023   0.225 -27.458  1.00 10.00      A   
ATOM   3107  C   ALA A 328      13.734  -0.112 -26.490  1.00 10.00      A   
ATOM   3108  O   ALA A 328      12.862  -0.566 -27.226  1.00 10.00      A   
ATOM   3109  N   GLY A 329      13.849  -0.462 -25.213  1.00 10.00      A   
ATOM   3110  HN  GLY A 329      14.559  -0.064 -24.667  1.00 10.00      A   
ATOM   3111  CA  GLY A 329      12.932  -1.418 -24.623  1.00 10.00      A   
ATOM   3112  C   GLY A 329      11.524  -0.873 -24.564  1.00 10.00      A   
ATOM   3113  O   GLY A 329      10.563  -1.566 -24.897  1.00 10.00      A   
ATOM   3114  N   LEU A 330      11.410   0.386 -24.158  1.00 10.00      A   
ATOM   3115  HN  LEU A 330      12.221   0.887 -23.922  1.00 10.00      A   
ATOM   3116  CA  LEU A 330      10.119   1.049 -24.055  1.00 10.00      A   
ATOM   3117  CB  LEU A 330      10.268   2.392 -23.336  1.00 10.00      A   
ATOM   3118  CG  LEU A 330      10.759   2.318 -21.888  1.00 10.00      A   
ATOM   3119  CD1 LEU A 330      11.131   3.698 -21.376  1.00 10.00      A   
ATOM   3120  CD2 LEU A 330       9.701   1.684 -20.998  1.00 10.00      A   
ATOM   3121  C   LEU A 330       9.512   1.241 -25.440  1.00 10.00      A   
ATOM   3122  O   LEU A 330       8.291   1.217 -25.606  1.00 10.00      A   
ATOM   3123  N   GLU A 331      10.383   1.421 -26.428  1.00 10.00      A   
ATOM   3124  HN  GLU A 331      11.341   1.461 -26.210  1.00 10.00      A   
ATOM   3125  CA  GLU A 331       9.971   1.598 -27.817  1.00 10.00      A   
ATOM   3126  CB  GLU A 331      11.201   1.849 -28.696  1.00 10.00      A   
ATOM   3127  CG  GLU A 331      10.892   2.446 -30.059  1.00 10.00      A   
ATOM   3128  CD  GLU A 331      11.221   3.923 -30.133  1.00 10.00      A   
ATOM   3129  OE1 GLU A 331      12.346   4.265 -30.552  1.00 10.00      A   
ATOM   3130  OE2 GLU A 331      10.354   4.750 -29.780  1.00 10.00      A   
ATOM   3131  C   GLU A 331       9.223   0.359 -28.314  1.00 10.00      A   
ATOM   3132  O   GLU A 331       8.208   0.460 -29.009  1.00 10.00      A   
ATOM   3133  N   VAL A 332       9.735  -0.812 -27.956  1.00 10.00      A   
ATOM   3134  HN  VAL A 332      10.562  -0.832 -27.422  1.00 10.00      A   
ATOM   3135  CA  VAL A 332       9.114  -2.068 -28.351  1.00 10.00      A   
ATOM   3136  CB  VAL A 332      10.115  -3.239 -28.256  1.00 10.00      A   
ATOM   3137  CG1 VAL A 332       9.489  -4.533 -28.750  1.00 10.00      A   
ATOM   3138  CG2 VAL A 332      11.374  -2.923 -29.049  1.00 10.00      A   
ATOM   3139  C   VAL A 332       7.903  -2.355 -27.465  1.00 10.00      A   
ATOM   3140  O   VAL A 332       6.904  -2.925 -27.916  1.00 10.00      A   
ATOM   3141  N   LEU A 333       7.994  -1.931 -26.207  1.00 10.00      A   
ATOM   3142  HN  LEU A 333       8.816  -1.481 -25.918  1.00 10.00      A   
ATOM   3143  CA  LEU A 333       6.923  -2.123 -25.239  1.00 10.00      A   
ATOM   3144  CB  LEU A 333       7.338  -1.550 -23.882  1.00 10.00      A   
ATOM   3145  CG  LEU A 333       6.239  -1.406 -22.829  1.00 10.00      A   
ATOM   3146  CD1 LEU A 333       5.851  -2.758 -22.256  1.00 10.00      A   
ATOM   3147  CD2 LEU A 333       6.687  -0.463 -21.730  1.00 10.00      A   
ATOM   3148  C   LEU A 333       5.634  -1.461 -25.713  1.00 10.00      A   
ATOM   3149  O   LEU A 333       4.584  -2.102 -25.767  1.00 10.00      A   
ATOM   3150  N   ALA A 334       5.731  -0.189 -26.090  1.00 10.00      A   
ATOM   3151  HN  ALA A 334       6.607   0.251 -26.055  1.00 10.00      A   
ATOM   3152  CA  ALA A 334       4.578   0.576 -26.556  1.00 10.00      A   
ATOM   3153  CB  ALA A 334       4.949   2.044 -26.692  1.00 10.00      A   
ATOM   3154  C   ALA A 334       4.042   0.043 -27.880  1.00 10.00      A   
ATOM   3155  O   ALA A 334       2.908   0.331 -28.265  1.00 10.00      A   
ATOM   3156  N   SER A 335       4.853  -0.744 -28.569  1.00 10.00      A   
ATOM   3157  HN  SER A 335       5.736  -0.962 -28.206  1.00 10.00      A   
ATOM   3158  CA  SER A 335       4.456  -1.306 -29.844  1.00 10.00      A   
ATOM   3159  CB  SER A 335       5.624  -1.245 -30.829  1.00 10.00      A   
ATOM   3160  OG  SER A 335       6.083   0.090 -30.985  1.00 10.00      A   
ATOM   3161  HG  SER A 335       6.861   0.228 -30.429  1.00 10.00      A   
ATOM   3162  C   SER A 335       3.960  -2.736 -29.673  1.00 10.00      A   
ATOM   3163  O   SER A 335       3.666  -3.428 -30.647  1.00 10.00      A   
ATOM   3164  N   THR A 336       3.863  -3.170 -28.422  1.00 10.00      A   
ATOM   3165  HN  THR A 336       4.114  -2.567 -27.686  1.00 10.00      A   
ATOM   3166  CA  THR A 336       3.398  -4.516 -28.111  1.00 10.00      A   
ATOM   3167  CB  THR A 336       4.543  -5.399 -27.580  1.00 10.00      A   
ATOM   3168  OG1 THR A 336       5.671  -5.292 -28.464  1.00 10.00      A   
ATOM   3169  HG1 THR A 336       6.098  -4.430 -28.334  1.00 10.00      A   
ATOM   3170  CG2 THR A 336       4.098  -6.855 -27.498  1.00 10.00      A   
ATOM   3171  C   THR A 336       2.249  -4.490 -27.103  1.00 10.00      A   
ATOM   3172  O   THR A 336       1.166  -5.017 -27.366  1.00 10.00      A   
ATOM   3173  N   CYS A 337       2.481  -3.870 -25.957  1.00 10.00      A   
ATOM   3174  HN  CYS A 337       3.362  -3.460 -25.796  1.00 10.00      A   
ATOM   3175  CA  CYS A 337       1.460  -3.781 -24.925  1.00 10.00      A   
ATOM   3176  CB  CYS A 337       2.110  -3.780 -23.545  1.00 10.00      A   
ATOM   3177  SG  CYS A 337       3.440  -4.988 -23.367  1.00 10.00      A   
ATOM   3178  HG  CYS A 337       2.939  -6.189 -23.638  1.00 10.00      A   
ATOM   3179  C   CYS A 337       0.616  -2.526 -25.114  1.00 10.00      A   
ATOM   3180  O   CYS A 337       0.920  -1.467 -24.568  1.00 10.00      A   
ATOM   3181  N   LYS A 338      -0.439  -2.651 -25.905  1.00 10.00      A   
ATOM   3182  HN  LYS A 338      -0.630  -3.524 -26.312  1.00 10.00      A   
ATOM   3183  CA  LYS A 338      -1.329  -1.530 -26.177  1.00 10.00      A   
ATOM   3184  CB  LYS A 338      -2.086  -1.755 -27.491  1.00 10.00      A   
ATOM   3185  CG  LYS A 338      -1.203  -1.753 -28.727  1.00 10.00      A   
ATOM   3186  CD  LYS A 338      -0.571  -0.387 -28.940  1.00 10.00      A   
ATOM   3187  CE  LYS A 338       0.183  -0.325 -30.258  1.00 10.00      A   
ATOM   3188  NZ  LYS A 338       0.797   1.009 -30.485  1.00 10.00      A   
ATOM   3189  HZ1 LYS A 338       1.397   0.986 -31.335  1.00 10.00      A   
ATOM   3190  HZ2 LYS A 338       1.386   1.276 -29.670  1.00 10.00      A   
ATOM   3191  HZ3 LYS A 338       0.057   1.728 -30.614  1.00 10.00      A   
ATOM   3192  C   LYS A 338      -2.317  -1.328 -25.032  1.00 10.00      A   
ATOM   3193  O   LYS A 338      -2.777  -0.214 -24.783  1.00 10.00      A   
ATOM   3194  N   ASP A 339      -2.631  -2.417 -24.339  1.00 10.00      A   
ATOM   3195  HN  ASP A 339      -2.231  -3.275 -24.595  1.00 10.00      A   
ATOM   3196  CA  ASP A 339      -3.566  -2.377 -23.218  1.00 10.00      A   
ATOM   3197  CB  ASP A 339      -4.290  -3.718 -23.063  1.00 10.00      A   
ATOM   3198  CG  ASP A 339      -5.639  -3.581 -22.387  1.00 10.00      A   
ATOM   3199  OD1 ASP A 339      -6.425  -2.695 -22.792  1.00 10.00      A   
ATOM   3200  OD2 ASP A 339      -5.930  -4.365 -21.463  1.00 10.00      A   
ATOM   3201  C   ASP A 339      -2.863  -1.993 -21.918  1.00 10.00      A   
ATOM   3202  O   ASP A 339      -3.455  -2.049 -20.839  1.00 10.00      A   
ATOM   3203  N   LEU A 340      -1.597  -1.603 -22.030  1.00 10.00      A   
ATOM   3204  HN  LEU A 340      -1.178  -1.586 -22.913  1.00 10.00      A   
ATOM   3205  CA  LEU A 340      -0.815  -1.194 -20.872  1.00 10.00      A   
ATOM   3206  CB  LEU A 340       0.643  -0.955 -21.277  1.00 10.00      A   
ATOM   3207  CG  LEU A 340       1.646  -0.751 -20.137  1.00 10.00      A   
ATOM   3208  CD1 LEU A 340       1.886  -2.050 -19.384  1.00 10.00      A   
ATOM   3209  CD2 LEU A 340       2.953  -0.182 -20.663  1.00 10.00      A   
ATOM   3210  C   LEU A 340      -1.416   0.071 -20.273  1.00 10.00      A   
ATOM   3211  O   LEU A 340      -1.623   1.058 -20.974  1.00 10.00      A   
ATOM   3212  N   ARG A 341      -1.707   0.028 -18.985  1.00 10.00      A   
ATOM   3213  HN  ARG A 341      -1.516  -0.793 -18.477  1.00 10.00      A   
ATOM   3214  CA  ARG A 341      -2.308   1.163 -18.301  1.00 10.00      A   
ATOM   3215  CB  ARG A 341      -3.587   0.726 -17.585  1.00 10.00      A   
ATOM   3216  CG  ARG A 341      -4.719   0.378 -18.535  1.00 10.00      A   
ATOM   3217  CD  ARG A 341      -5.460  -0.870 -18.093  1.00 10.00      A   
ATOM   3218  NE  ARG A 341      -6.109  -1.538 -19.223  1.00 10.00      A   
ATOM   3219  HE  ARG A 341      -5.519  -1.936 -19.906  1.00 10.00      A   
ATOM   3220  CZ  ARG A 341      -7.431  -1.647 -19.371  1.00 10.00      A   
ATOM   3221  NH1 ARG A 341      -8.258  -1.139 -18.459  1.00 10.00      A   
ATOM   3222 HH11 ARG A 341      -9.291  -1.228 -18.581  1.00 10.00      A   
ATOM   3223 HH12 ARG A 341      -7.880  -0.651 -17.614  1.00 10.00      A   
ATOM   3224  NH2 ARG A 341      -7.924  -2.271 -20.439  1.00 10.00      A   
ATOM   3225 HH21 ARG A 341      -7.276  -2.678 -21.161  1.00 10.00      A   
ATOM   3226 HH22 ARG A 341      -8.957  -2.363 -20.565  1.00 10.00      A   
ATOM   3227  C   ARG A 341      -1.347   1.810 -17.318  1.00 10.00      A   
ATOM   3228  O   ARG A 341      -1.300   3.040 -17.198  1.00 10.00      A   
ATOM   3229  N   GLU A 342      -0.585   0.986 -16.614  1.00 10.00      A   
ATOM   3230  HN  GLU A 342      -0.658   0.013 -16.756  1.00 10.00      A   
ATOM   3231  CA  GLU A 342       0.367   1.491 -15.643  1.00 10.00      A   
ATOM   3232  CB  GLU A 342      -0.042   1.114 -14.220  1.00 10.00      A   
ATOM   3233  CG  GLU A 342       0.747   1.853 -13.152  1.00 10.00      A   
ATOM   3234  CD  GLU A 342       0.743   1.143 -11.822  1.00 10.00      A   
ATOM   3235  OE1 GLU A 342      -0.141   1.423 -10.991  1.00 10.00      A   
ATOM   3236  OE2 GLU A 342       1.634   0.302 -11.591  1.00 10.00      A   
ATOM   3237  C   GLU A 342       1.777   0.992 -15.928  1.00 10.00      A   
ATOM   3238  O   GLU A 342       2.007  -0.210 -16.095  1.00 10.00      A   
ATOM   3239  N   LEU A 343       2.715   1.922 -15.968  1.00 10.00      A   
ATOM   3240  HN  LEU A 343       2.464   2.860 -15.817  1.00 10.00      A   
ATOM   3241  CA  LEU A 343       4.107   1.598 -16.214  1.00 10.00      A   
ATOM   3242  CB  LEU A 343       4.510   2.017 -17.627  1.00 10.00      A   
ATOM   3243  CG  LEU A 343       5.974   1.791 -18.004  1.00 10.00      A   
ATOM   3244  CD1 LEU A 343       6.294   0.305 -18.073  1.00 10.00      A   
ATOM   3245  CD2 LEU A 343       6.288   2.474 -19.322  1.00 10.00      A   
ATOM   3246  C   LEU A 343       4.988   2.296 -15.185  1.00 10.00      A   
ATOM   3247  O   LEU A 343       4.865   3.500 -14.965  1.00 10.00      A   
ATOM   3248  N   ARG A 344       5.853   1.535 -14.534  1.00 10.00      A   
ATOM   3249  HN  ARG A 344       5.886   0.572 -14.729  1.00 10.00      A   
ATOM   3250  CA  ARG A 344       6.751   2.089 -13.531  1.00 10.00      A   
ATOM   3251  CB  ARG A 344       6.362   1.615 -12.127  1.00 10.00      A   
ATOM   3252  CG  ARG A 344       4.954   2.006 -11.706  1.00 10.00      A   
ATOM   3253  CD  ARG A 344       4.719   1.758 -10.224  1.00 10.00      A   
ATOM   3254  NE  ARG A 344       3.293   1.708  -9.918  1.00 10.00      A   
ATOM   3255  HE  ARG A 344       2.714   1.232 -10.566  1.00 10.00      A   
ATOM   3256  CZ  ARG A 344       2.734   2.241  -8.832  1.00 10.00      A   
ATOM   3257  NH1 ARG A 344       3.473   2.867  -7.915  1.00 10.00      A   
ATOM   3258 HH11 ARG A 344       3.022   3.279  -7.067  1.00 10.00      A   
ATOM   3259 HH12 ARG A 344       4.506   2.955  -8.036  1.00 10.00      A   
ATOM   3260  NH2 ARG A 344       1.417   2.173  -8.682  1.00 10.00      A   
ATOM   3261 HH21 ARG A 344       0.829   1.708  -9.412  1.00 10.00      A   
ATOM   3262 HH22 ARG A 344       0.956   2.591  -7.836  1.00 10.00      A   
ATOM   3263  C   ARG A 344       8.196   1.717 -13.826  1.00 10.00      A   
ATOM   3264  O   ARG A 344       8.528   0.539 -13.943  1.00 10.00      A   
ATOM   3265  N   VAL A 345       9.043   2.728 -13.958  1.00 10.00      A   
ATOM   3266  HN  VAL A 345       8.706   3.649 -13.874  1.00 10.00      A   
ATOM   3267  CA  VAL A 345      10.456   2.518 -14.235  1.00 10.00      A   
ATOM   3268  CB  VAL A 345      10.898   3.290 -15.495  1.00 10.00      A   
ATOM   3269  CG1 VAL A 345      12.358   3.012 -15.816  1.00 10.00      A   
ATOM   3270  CG2 VAL A 345      10.010   2.936 -16.680  1.00 10.00      A   
ATOM   3271  C   VAL A 345      11.298   2.967 -13.045  1.00 10.00      A   
ATOM   3272  O   VAL A 345      11.320   4.153 -12.705  1.00 10.00      A   
ATOM   3273  N   PHE A 346      11.973   2.013 -12.414  1.00 10.00      A   
ATOM   3274  HN  PHE A 346      11.902   1.087 -12.739  1.00 10.00      A   
ATOM   3275  CA  PHE A 346      12.817   2.291 -11.259  1.00 10.00      A   
ATOM   3276  CB  PHE A 346      12.652   1.197 -10.193  1.00 10.00      A   
ATOM   3277  CG  PHE A 346      11.317   1.207  -9.501  1.00 10.00      A   
ATOM   3278  CD1 PHE A 346      10.353   0.257  -9.803  1.00 10.00      A   
ATOM   3279  CD2 PHE A 346      11.026   2.169  -8.546  1.00 10.00      A   
ATOM   3280  CE1 PHE A 346       9.123   0.268  -9.171  1.00 10.00      A   
ATOM   3281  CE2 PHE A 346       9.799   2.186  -7.909  1.00 10.00      A   
ATOM   3282  CZ  PHE A 346       8.846   1.235  -8.222  1.00 10.00      A   
ATOM   3283  C   PHE A 346      14.287   2.403 -11.661  1.00 10.00      A   
ATOM   3284  O   PHE A 346      14.776   1.637 -12.488  1.00 10.00      A   
ATOM   3285  N   PRO A 347      15.016   3.359 -11.073  1.00 10.00      A   
ATOM   3286  CA  PRO A 347      16.433   3.555 -11.371  1.00 10.00      A   
ATOM   3287  CB  PRO A 347      16.698   4.969 -10.856  1.00 10.00      A   
ATOM   3288  CG  PRO A 347      15.731   5.148  -9.732  1.00 10.00      A   
ATOM   3289  CD  PRO A 347      14.519   4.320 -10.071  1.00 10.00      A   
ATOM   3290  C   PRO A 347      17.309   2.549 -10.624  1.00 10.00      A   
ATOM   3291  O   PRO A 347      17.305   2.503  -9.389  1.00 10.00      A   
ATOM   3292  N   SER A 348      18.046   1.741 -11.379  1.00 10.00      A   
ATOM   3293  HN  SER A 348      17.983   1.812 -12.362  1.00 10.00      A   
ATOM   3294  CA  SER A 348      18.935   0.743 -10.805  1.00 10.00      A   
ATOM   3295  CB  SER A 348      19.526  -0.130 -11.913  1.00 10.00      A   
ATOM   3296  OG  SER A 348      19.977   0.661 -13.007  1.00 10.00      A   
ATOM   3297  HG  SER A 348      19.208   0.947 -13.537  1.00 10.00      A   
ATOM   3298  C   SER A 348      20.054   1.414 -10.019  1.00 10.00      A   
ATOM   3299  O   SER A 348      20.389   0.992  -8.914  1.00 10.00      A   
ATOM   3300  N   GLU A 349      20.621   2.463 -10.604  1.00 10.00      A   
ATOM   3301  HN  GLU A 349      20.303   2.738 -11.489  1.00 10.00      A   
ATOM   3302  CA  GLU A 349      21.700   3.216  -9.973  1.00 10.00      A   
ATOM   3303  CB  GLU A 349      22.972   3.147 -10.825  1.00 10.00      A   
ATOM   3304  CG  GLU A 349      23.570   1.754 -10.938  1.00 10.00      A   
ATOM   3305  CD  GLU A 349      24.449   1.392  -9.760  1.00 10.00      A   
ATOM   3306  OE1 GLU A 349      23.967   1.456  -8.610  1.00 10.00      A   
ATOM   3307  OE2 GLU A 349      25.626   1.034  -9.980  1.00 10.00      A   
ATOM   3308  C   GLU A 349      21.280   4.670  -9.773  1.00 10.00      A   
ATOM   3309  O   GLU A 349      21.600   5.538 -10.587  1.00 10.00      A   
ATOM   3310  N   PRO A 350      20.546   4.957  -8.689  1.00 10.00      A   
ATOM   3311  CA  PRO A 350      20.071   6.306  -8.397  1.00 10.00      A   
ATOM   3312  CB  PRO A 350      18.869   6.041  -7.494  1.00 10.00      A   
ATOM   3313  CG  PRO A 350      19.230   4.800  -6.749  1.00 10.00      A   
ATOM   3314  CD  PRO A 350      20.112   3.991  -7.662  1.00 10.00      A   
ATOM   3315  C   PRO A 350      21.108   7.153  -7.664  1.00 10.00      A   
ATOM   3316  O   PRO A 350      20.873   8.328  -7.384  1.00 10.00      A   
ATOM   3317  N   PHE A 351      22.248   6.558  -7.349  1.00 10.00      A   
ATOM   3318  HN  PHE A 351      22.381   5.612  -7.586  1.00 10.00      A   
ATOM   3319  CA  PHE A 351      23.308   7.273  -6.653  1.00 10.00      A   
ATOM   3320  CB  PHE A 351      23.853   6.433  -5.499  1.00 10.00      A   
ATOM   3321  CG  PHE A 351      22.776   5.951  -4.567  1.00 10.00      A   
ATOM   3322  CD1 PHE A 351      22.439   4.607  -4.507  1.00 10.00      A   
ATOM   3323  CD2 PHE A 351      22.087   6.846  -3.764  1.00 10.00      A   
ATOM   3324  CE1 PHE A 351      21.437   4.169  -3.663  1.00 10.00      A   
ATOM   3325  CE2 PHE A 351      21.085   6.414  -2.917  1.00 10.00      A   
ATOM   3326  CZ  PHE A 351      20.758   5.073  -2.866  1.00 10.00      A   
ATOM   3327  C   PHE A 351      24.411   7.669  -7.626  1.00 10.00      A   
ATOM   3328  O   PHE A 351      25.423   8.260  -7.241  1.00 10.00      A   
ATOM   3329  N   VAL A 352      24.192   7.348  -8.894  1.00 10.00      A   
ATOM   3330  HN  VAL A 352      23.364   6.878  -9.132  1.00 10.00      A   
ATOM   3331  CA  VAL A 352      25.141   7.678  -9.945  1.00 10.00      A   
ATOM   3332  CB  VAL A 352      25.551   6.428 -10.753  1.00 10.00      A   
ATOM   3333  CG1 VAL A 352      26.642   6.770 -11.754  1.00 10.00      A   
ATOM   3334  CG2 VAL A 352      26.021   5.318  -9.826  1.00 10.00      A   
ATOM   3335  C   VAL A 352      24.513   8.706 -10.878  1.00 10.00      A   
ATOM   3336  O   VAL A 352      23.470   8.447 -11.485  1.00 10.00      A   
ATOM   3337  N   MET A 353      25.128   9.876 -10.960  1.00 10.00      A   
ATOM   3338  HN  MET A 353      25.943  10.029 -10.427  1.00 10.00      A   
ATOM   3339  CA  MET A 353      24.632  10.947 -11.815  1.00 10.00      A   
ATOM   3340  CB  MET A 353      25.422  12.233 -11.554  1.00 10.00      A   
ATOM   3341  CG  MET A 353      24.911  13.447 -12.311  1.00 10.00      A   
ATOM   3342  SD  MET A 353      25.927  14.918 -12.062  1.00 10.00      A   
ATOM   3343  CE  MET A 353      24.934  16.140 -12.918  1.00 10.00      A   
ATOM   3344  C   MET A 353      24.739  10.557 -13.290  1.00 10.00      A   
ATOM   3345  O   MET A 353      23.837  10.825 -14.086  1.00 10.00      A   
ATOM   3346  N   GLU A 354      25.849   9.920 -13.638  1.00 10.00      A   
ATOM   3347  HN  GLU A 354      26.526   9.737 -12.954  1.00 10.00      A   
ATOM   3348  CA  GLU A 354      26.096   9.486 -15.004  1.00 10.00      A   
ATOM   3349  CB  GLU A 354      27.568   9.100 -15.175  1.00 10.00      A   
ATOM   3350  CG  GLU A 354      28.542  10.246 -14.954  1.00 10.00      A   
ATOM   3351  CD  GLU A 354      28.362  11.361 -15.962  1.00 10.00      A   
ATOM   3352  OE1 GLU A 354      28.912  11.253 -17.077  1.00 10.00      A   
ATOM   3353  OE2 GLU A 354      27.681  12.356 -15.645  1.00 10.00      A   
ATOM   3354  C   GLU A 354      25.195   8.308 -15.377  1.00 10.00      A   
ATOM   3355  O   GLU A 354      25.236   7.257 -14.731  1.00 10.00      A   
ATOM   3356  N   PRO A 355      24.361   8.475 -16.421  1.00 10.00      A   
ATOM   3357  CA  PRO A 355      23.451   7.425 -16.891  1.00 10.00      A   
ATOM   3358  CB  PRO A 355      22.859   8.012 -18.179  1.00 10.00      A   
ATOM   3359  CG  PRO A 355      22.974   9.487 -18.004  1.00 10.00      A   
ATOM   3360  CD  PRO A 355      24.233   9.710 -17.215  1.00 10.00      A   
ATOM   3361  C   PRO A 355      24.194   6.123 -17.195  1.00 10.00      A   
ATOM   3362  O   PRO A 355      25.040   6.072 -18.086  1.00 10.00      A   
ATOM   3363  N   ASN A 356      23.866   5.075 -16.446  1.00 10.00      A   
ATOM   3364  HN  ASN A 356      23.169   5.177 -15.765  1.00 10.00      A   
ATOM   3365  CA  ASN A 356      24.500   3.771 -16.612  1.00 10.00      A   
ATOM   3366  CB  ASN A 356      24.398   2.933 -15.325  1.00 10.00      A   
ATOM   3367  CG  ASN A 356      22.971   2.695 -14.857  1.00 10.00      A   
ATOM   3368  OD1 ASN A 356      22.107   3.559 -14.994  1.00 10.00      A   
ATOM   3369  ND2 ASN A 356      22.715   1.522 -14.290  1.00 10.00      A   
ATOM   3370 HD21 ASN A 356      23.448   0.878 -14.197  1.00 10.00      A   
ATOM   3371 HD22 ASN A 356      21.795   1.344 -13.989  1.00 10.00      A   
ATOM   3372  C   ASN A 356      23.907   3.012 -17.790  1.00 10.00      A   
ATOM   3373  O   ASN A 356      24.511   2.058 -18.289  1.00 10.00      A   
ATOM   3374  N   VAL A 357      22.727   3.440 -18.222  1.00 10.00      A   
ATOM   3375  HN  VAL A 357      22.308   4.204 -17.771  1.00 10.00      A   
ATOM   3376  CA  VAL A 357      22.034   2.823 -19.350  1.00 10.00      A   
ATOM   3377  CB  VAL A 357      20.911   1.863 -18.906  1.00 10.00      A   
ATOM   3378  CG1 VAL A 357      21.481   0.502 -18.546  1.00 10.00      A   
ATOM   3379  CG2 VAL A 357      20.132   2.445 -17.738  1.00 10.00      A   
ATOM   3380  C   VAL A 357      21.450   3.896 -20.258  1.00 10.00      A   
ATOM   3381  O   VAL A 357      21.416   5.072 -19.890  1.00 10.00      A   
ATOM   3382  N   ALA A 358      20.991   3.500 -21.435  1.00 10.00      A   
ATOM   3383  HN  ALA A 358      21.029   2.543 -21.676  1.00 10.00      A   
ATOM   3384  CA  ALA A 358      20.425   4.449 -22.380  1.00 10.00      A   
ATOM   3385  CB  ALA A 358      20.689   4.014 -23.812  1.00 10.00      A   
ATOM   3386  C   ALA A 358      18.936   4.661 -22.140  1.00 10.00      A   
ATOM   3387  O   ALA A 358      18.096   4.173 -22.897  1.00 10.00      A   
ATOM   3388  N   LEU A 359      18.618   5.373 -21.071  1.00 10.00      A   
ATOM   3389  HN  LEU A 359      19.337   5.705 -20.489  1.00 10.00      A   
ATOM   3390  CA  LEU A 359      17.234   5.673 -20.735  1.00 10.00      A   
ATOM   3391  CB  LEU A 359      16.799   4.975 -19.442  1.00 10.00      A   
ATOM   3392  CG  LEU A 359      15.309   5.091 -19.092  1.00 10.00      A   
ATOM   3393  CD1 LEU A 359      14.569   3.801 -19.414  1.00 10.00      A   
ATOM   3394  CD2 LEU A 359      15.116   5.487 -17.636  1.00 10.00      A   
ATOM   3395  C   LEU A 359      17.042   7.179 -20.619  1.00 10.00      A   
ATOM   3396  O   LEU A 359      17.271   7.773 -19.563  1.00 10.00      A   
ATOM   3397  N   THR A 360      16.652   7.798 -21.714  1.00 10.00      A   
ATOM   3398  HN  THR A 360      16.489   7.267 -22.534  1.00 10.00      A   
ATOM   3399  CA  THR A 360      16.437   9.233 -21.735  1.00 10.00      A   
ATOM   3400  CB  THR A 360      16.942   9.868 -23.049  1.00 10.00      A   
ATOM   3401  OG1 THR A 360      16.443   9.144 -24.185  1.00 10.00      A   
ATOM   3402  HG1 THR A 360      16.302   8.210 -23.946  1.00 10.00      A   
ATOM   3403  CG2 THR A 360      18.462   9.884 -23.087  1.00 10.00      A   
ATOM   3404  C   THR A 360      14.966   9.565 -21.505  1.00 10.00      A   
ATOM   3405  O   THR A 360      14.302   8.927 -20.684  1.00 10.00      A   
ATOM   3406  N   GLU A 361      14.465  10.567 -22.209  1.00 10.00      A   
ATOM   3407  HN  GLU A 361      15.049  11.058 -22.836  1.00 10.00      A   
ATOM   3408  CA  GLU A 361      13.075  10.967 -22.083  1.00 10.00      A   
ATOM   3409  CB  GLU A 361      12.958  12.493 -21.953  1.00 10.00      A   
ATOM   3410  CG  GLU A 361      13.340  13.277 -23.203  1.00 10.00      A   
ATOM   3411  CD  GLU A 361      14.837  13.406 -23.388  1.00 10.00      A   
ATOM   3412  OE1 GLU A 361      15.450  12.490 -23.977  1.00 10.00      A   
ATOM   3413  OE2 GLU A 361      15.410  14.427 -22.960  1.00 10.00      A   
ATOM   3414  C   GLU A 361      12.268  10.459 -23.274  1.00 10.00      A   
ATOM   3415  O   GLU A 361      11.051  10.629 -23.338  1.00 10.00      A   
ATOM   3416  N   GLN A 362      12.967   9.820 -24.209  1.00 10.00      A   
ATOM   3417  HN  GLN A 362      13.931   9.705 -24.080  1.00 10.00      A   
ATOM   3418  CA  GLN A 362      12.349   9.279 -25.411  1.00 10.00      A   
ATOM   3419  CB  GLN A 362      13.428   8.768 -26.377  1.00 10.00      A   
ATOM   3420  CG  GLN A 362      12.897   8.203 -27.687  1.00 10.00      A   
ATOM   3421  CD  GLN A 362      11.997   9.171 -28.436  1.00 10.00      A   
ATOM   3422  OE1 GLN A 362      12.473  10.062 -29.142  1.00 10.00      A   
ATOM   3423  NE2 GLN A 362      10.689   8.990 -28.307  1.00 10.00      A   
ATOM   3424 HE21 GLN A 362      10.373   8.247 -27.738  1.00 10.00      A   
ATOM   3425 HE22 GLN A 362      10.086   9.600 -28.785  1.00 10.00      A   
ATOM   3426  C   GLN A 362      11.365   8.164 -25.065  1.00 10.00      A   
ATOM   3427  O   GLN A 362      10.239   8.141 -25.572  1.00 10.00      A   
ATOM   3428  N   GLY A 363      11.795   7.254 -24.193  1.00 10.00      A   
ATOM   3429  HN  GLY A 363      12.715   7.327 -23.838  1.00 10.00      A   
ATOM   3430  CA  GLY A 363      10.961   6.144 -23.779  1.00 10.00      A   
ATOM   3431  C   GLY A 363       9.600   6.575 -23.267  1.00 10.00      A   
ATOM   3432  O   GLY A 363       8.586   5.964 -23.605  1.00 10.00      A   
ATOM   3433  N   LEU A 364       9.570   7.626 -22.454  1.00 10.00      A   
ATOM   3434  HN  LEU A 364      10.414   8.062 -22.204  1.00 10.00      A   
ATOM   3435  CA  LEU A 364       8.315   8.135 -21.908  1.00 10.00      A   
ATOM   3436  CB  LEU A 364       8.578   9.307 -20.962  1.00 10.00      A   
ATOM   3437  CG  LEU A 364       7.895   9.253 -19.590  1.00 10.00      A   
ATOM   3438  CD1 LEU A 364       8.183  10.517 -18.796  1.00 10.00      A   
ATOM   3439  CD2 LEU A 364       6.396   9.035 -19.726  1.00 10.00      A   
ATOM   3440  C   LEU A 364       7.376   8.580 -23.029  1.00 10.00      A   
ATOM   3441  O   LEU A 364       6.170   8.340 -22.978  1.00 10.00      A   
ATOM   3442  N   VAL A 365       7.937   9.229 -24.041  1.00 10.00      A   
ATOM   3443  HN  VAL A 365       8.904   9.387 -24.027  1.00 10.00      A   
ATOM   3444  CA  VAL A 365       7.153   9.700 -25.175  1.00 10.00      A   
ATOM   3445  CB  VAL A 365       7.990  10.608 -26.108  1.00 10.00      A   
ATOM   3446  CG1 VAL A 365       7.130  11.162 -27.238  1.00 10.00      A   
ATOM   3447  CG2 VAL A 365       8.641  11.737 -25.325  1.00 10.00      A   
ATOM   3448  C   VAL A 365       6.617   8.516 -25.973  1.00 10.00      A   
ATOM   3449  O   VAL A 365       5.429   8.455 -26.296  1.00 10.00      A   
ATOM   3450  N   SER A 366       7.501   7.567 -26.259  1.00 10.00      A   
ATOM   3451  HN  SER A 366       8.426   7.669 -25.945  1.00 10.00      A   
ATOM   3452  CA  SER A 366       7.149   6.380 -27.025  1.00 10.00      A   
ATOM   3453  CB  SER A 366       8.371   5.475 -27.187  1.00 10.00      A   
ATOM   3454  OG  SER A 366       9.471   6.196 -27.721  1.00 10.00      A   
ATOM   3455  HG  SER A 366       9.888   5.672 -28.429  1.00 10.00      A   
ATOM   3456  C   SER A 366       5.993   5.608 -26.397  1.00 10.00      A   
ATOM   3457  O   SER A 366       5.055   5.227 -27.091  1.00 10.00      A   
ATOM   3458  N   VAL A 367       6.050   5.401 -25.084  1.00 10.00      A   
ATOM   3459  HN  VAL A 367       6.812   5.759 -24.575  1.00 10.00      A   
ATOM   3460  CA  VAL A 367       5.002   4.661 -24.385  1.00 10.00      A   
ATOM   3461  CB  VAL A 367       5.408   4.298 -22.939  1.00 10.00      A   
ATOM   3462  CG1 VAL A 367       4.296   3.522 -22.248  1.00 10.00      A   
ATOM   3463  CG2 VAL A 367       6.692   3.487 -22.943  1.00 10.00      A   
ATOM   3464  C   VAL A 367       3.678   5.420 -24.383  1.00 10.00      A   
ATOM   3465  O   VAL A 367       2.621   4.836 -24.610  1.00 10.00      A   
ATOM   3466  N   SER A 368       3.742   6.727 -24.158  1.00 10.00      A   
ATOM   3467  HN  SER A 368       4.618   7.144 -24.009  1.00 10.00      A   
ATOM   3468  CA  SER A 368       2.541   7.556 -24.120  1.00 10.00      A   
ATOM   3469  CB  SER A 368       2.894   8.966 -23.649  1.00 10.00      A   
ATOM   3470  OG  SER A 368       3.627   8.918 -22.434  1.00 10.00      A   
ATOM   3471  HG  SER A 368       4.578   8.909 -22.629  1.00 10.00      A   
ATOM   3472  C   SER A 368       1.844   7.608 -25.480  1.00 10.00      A   
ATOM   3473  O   SER A 368       0.614   7.571 -25.566  1.00 10.00      A   
ATOM   3474  N   MET A 369       2.631   7.693 -26.540  1.00 10.00      A   
ATOM   3475  HN  MET A 369       3.606   7.724 -26.413  1.00 10.00      A   
ATOM   3476  CA  MET A 369       2.088   7.756 -27.888  1.00 10.00      A   
ATOM   3477  CB  MET A 369       3.098   8.419 -28.827  1.00 10.00      A   
ATOM   3478  CG  MET A 369       2.537   8.796 -30.189  1.00 10.00      A   
ATOM   3479  SD  MET A 369       3.800   9.440 -31.303  1.00 10.00      A   
ATOM   3480  CE  MET A 369       4.955   8.070 -31.322  1.00 10.00      A   
ATOM   3481  C   MET A 369       1.728   6.365 -28.403  1.00 10.00      A   
ATOM   3482  O   MET A 369       0.835   6.209 -29.238  1.00 10.00      A   
ATOM   3483  N   GLY A 370       2.421   5.356 -27.901  1.00 10.00      A   
ATOM   3484  HN  GLY A 370       3.120   5.536 -27.234  1.00 10.00      A   
ATOM   3485  CA  GLY A 370       2.170   3.995 -28.331  1.00 10.00      A   
ATOM   3486  C   GLY A 370       1.016   3.331 -27.607  1.00 10.00      A   
ATOM   3487  O   GLY A 370       0.166   2.704 -28.241  1.00 10.00      A   
ATOM   3488  N   CYS A 371       0.980   3.458 -26.288  1.00 10.00      A   
ATOM   3489  HN  CYS A 371       1.679   3.983 -25.835  1.00 10.00      A   
ATOM   3490  CA  CYS A 371      -0.075   2.852 -25.487  1.00 10.00      A   
ATOM   3491  CB  CYS A 371       0.500   2.325 -24.170  1.00 10.00      A   
ATOM   3492  SG  CYS A 371       1.999   1.329 -24.350  1.00 10.00      A   
ATOM   3493  HG  CYS A 371       1.647   0.048 -24.296  1.00 10.00      A   
ATOM   3494  C   CYS A 371      -1.199   3.851 -25.215  1.00 10.00      A   
ATOM   3495  O   CYS A 371      -0.999   4.848 -24.520  1.00 10.00      A   
ATOM   3496  N   PRO A 372      -2.400   3.600 -25.769  1.00 10.00      A   
ATOM   3497  CA  PRO A 372      -3.557   4.481 -25.585  1.00 10.00      A   
ATOM   3498  CB  PRO A 372      -4.490   4.055 -26.718  1.00 10.00      A   
ATOM   3499  CG  PRO A 372      -4.188   2.612 -26.920  1.00 10.00      A   
ATOM   3500  CD  PRO A 372      -2.720   2.445 -26.637  1.00 10.00      A   
ATOM   3501  C   PRO A 372      -4.241   4.265 -24.238  1.00 10.00      A   
ATOM   3502  O   PRO A 372      -5.014   5.107 -23.776  1.00 10.00      A   
ATOM   3503  N   LYS A 373      -3.951   3.137 -23.603  1.00 10.00      A   
ATOM   3504  HN  LYS A 373      -3.314   2.509 -24.009  1.00 10.00      A   
ATOM   3505  CA  LYS A 373      -4.552   2.815 -22.316  1.00 10.00      A   
ATOM   3506  CB  LYS A 373      -4.744   1.298 -22.171  1.00 10.00      A   
ATOM   3507  CG  LYS A 373      -5.670   0.673 -23.206  1.00 10.00      A   
ATOM   3508  CD  LYS A 373      -7.124   1.058 -22.971  1.00 10.00      A   
ATOM   3509  CE  LYS A 373      -8.044   0.408 -23.994  1.00 10.00      A   
ATOM   3510  NZ  LYS A 373      -8.287  -1.029 -23.702  1.00 10.00      A   
ATOM   3511  HZ1 LYS A 373      -7.400  -1.497 -23.403  1.00 10.00      A   
ATOM   3512  HZ2 LYS A 373      -8.648  -1.506 -24.552  1.00 10.00      A   
ATOM   3513  HZ3 LYS A 373      -8.991  -1.125 -22.942  1.00 10.00      A   
ATOM   3514  C   LYS A 373      -3.711   3.359 -21.162  1.00 10.00      A   
ATOM   3515  O   LYS A 373      -4.113   3.279 -20.001  1.00 10.00      A   
ATOM   3516  N   LEU A 374      -2.551   3.915 -21.492  1.00 10.00      A   
ATOM   3517  HN  LEU A 374      -2.299   3.960 -22.434  1.00 10.00      A   
ATOM   3518  CA  LEU A 374      -1.647   4.468 -20.492  1.00 10.00      A   
ATOM   3519  CB  LEU A 374      -0.340   4.922 -21.153  1.00 10.00      A   
ATOM   3520  CG  LEU A 374       0.961   4.579 -20.415  1.00 10.00      A   
ATOM   3521  CD1 LEU A 374       1.094   5.378 -19.127  1.00 10.00      A   
ATOM   3522  CD2 LEU A 374       1.046   3.086 -20.138  1.00 10.00      A   
ATOM   3523  C   LEU A 374      -2.297   5.634 -19.756  1.00 10.00      A   
ATOM   3524  O   LEU A 374      -2.736   6.607 -20.374  1.00 10.00      A   
ATOM   3525  N   GLU A 375      -2.373   5.522 -18.439  1.00 10.00      A   
ATOM   3526  HN  GLU A 375      -2.029   4.708 -18.009  1.00 10.00      A   
ATOM   3527  CA  GLU A 375      -2.968   6.568 -17.615  1.00 10.00      A   
ATOM   3528  CB  GLU A 375      -4.440   6.264 -17.332  1.00 10.00      A   
ATOM   3529  CG  GLU A 375      -4.709   4.835 -16.887  1.00 10.00      A   
ATOM   3530  CD  GLU A 375      -5.564   4.761 -15.640  1.00 10.00      A   
ATOM   3531  OE1 GLU A 375      -6.070   5.811 -15.194  1.00 10.00      A   
ATOM   3532  OE2 GLU A 375      -5.728   3.649 -15.092  1.00 10.00      A   
ATOM   3533  C   GLU A 375      -2.196   6.767 -16.312  1.00 10.00      A   
ATOM   3534  O   GLU A 375      -2.345   7.787 -15.638  1.00 10.00      A   
ATOM   3535  N   SER A 376      -1.385   5.785 -15.958  1.00 10.00      A   
ATOM   3536  HN  SER A 376      -1.324   4.985 -16.520  1.00 10.00      A   
ATOM   3537  CA  SER A 376      -0.581   5.853 -14.751  1.00 10.00      A   
ATOM   3538  CB  SER A 376      -1.126   4.871 -13.707  1.00 10.00      A   
ATOM   3539  OG  SER A 376      -0.610   5.139 -12.414  1.00 10.00      A   
ATOM   3540  HG  SER A 376      -0.939   4.475 -11.799  1.00 10.00      A   
ATOM   3541  C   SER A 376       0.869   5.526 -15.095  1.00 10.00      A   
ATOM   3542  O   SER A 376       1.165   4.444 -15.605  1.00 10.00      A   
ATOM   3543  N   VAL A 377       1.774   6.456 -14.834  1.00 10.00      A   
ATOM   3544  HN  VAL A 377       1.498   7.302 -14.416  1.00 10.00      A   
ATOM   3545  CA  VAL A 377       3.172   6.237 -15.157  1.00 10.00      A   
ATOM   3546  CB  VAL A 377       3.528   6.817 -16.548  1.00 10.00      A   
ATOM   3547  CG1 VAL A 377       3.362   8.332 -16.572  1.00 10.00      A   
ATOM   3548  CG2 VAL A 377       4.935   6.415 -16.968  1.00 10.00      A   
ATOM   3549  C   VAL A 377       4.120   6.792 -14.092  1.00 10.00      A   
ATOM   3550  O   VAL A 377       3.894   7.865 -13.529  1.00 10.00      A   
ATOM   3551  N   LEU A 378       5.159   6.021 -13.808  1.00 10.00      A   
ATOM   3552  HN  LEU A 378       5.242   5.159 -14.276  1.00 10.00      A   
ATOM   3553  CA  LEU A 378       6.194   6.394 -12.855  1.00 10.00      A   
ATOM   3554  CB  LEU A 378       6.231   5.398 -11.690  1.00 10.00      A   
ATOM   3555  CG  LEU A 378       7.372   5.577 -10.686  1.00 10.00      A   
ATOM   3556  CD1 LEU A 378       7.106   6.758  -9.771  1.00 10.00      A   
ATOM   3557  CD2 LEU A 378       7.582   4.308  -9.881  1.00 10.00      A   
ATOM   3558  C   LEU A 378       7.522   6.378 -13.601  1.00 10.00      A   
ATOM   3559  O   LEU A 378       7.940   5.336 -14.110  1.00 10.00      A   
ATOM   3560  N   TYR A 379       8.181   7.523 -13.675  1.00 10.00      A   
ATOM   3561  HN  TYR A 379       7.821   8.322 -13.220  1.00 10.00      A   
ATOM   3562  CA  TYR A 379       9.429   7.616 -14.414  1.00 10.00      A   
ATOM   3563  CB  TYR A 379       9.179   8.378 -15.716  1.00 10.00      A   
ATOM   3564  CG  TYR A 379      10.077   7.997 -16.869  1.00 10.00      A   
ATOM   3565  CD1 TYR A 379       9.974   6.753 -17.475  1.00 10.00      A   
ATOM   3566  CD2 TYR A 379      11.011   8.894 -17.370  1.00 10.00      A   
ATOM   3567  CE1 TYR A 379      10.774   6.412 -18.549  1.00 10.00      A   
ATOM   3568  CE2 TYR A 379      11.819   8.560 -18.442  1.00 10.00      A   
ATOM   3569  CZ  TYR A 379      11.695   7.317 -19.029  1.00 10.00      A   
ATOM   3570  OH  TYR A 379      12.484   6.981 -20.108  1.00 10.00      A   
ATOM   3571  HH  TYR A 379      13.219   7.605 -20.181  1.00 10.00      A   
ATOM   3572  C   TYR A 379      10.533   8.309 -13.624  1.00 10.00      A   
ATOM   3573  O   TYR A 379      10.349   9.418 -13.122  1.00 10.00      A   
ATOM   3574  N   PHE A 380      11.673   7.638 -13.522  1.00 10.00      A   
ATOM   3575  HN  PHE A 380      11.734   6.744 -13.923  1.00 10.00      A   
ATOM   3576  CA  PHE A 380      12.840   8.175 -12.835  1.00 10.00      A   
ATOM   3577  CB  PHE A 380      13.273   7.249 -11.696  1.00 10.00      A   
ATOM   3578  CG  PHE A 380      12.512   7.430 -10.413  1.00 10.00      A   
ATOM   3579  CD1 PHE A 380      11.246   6.890 -10.260  1.00 10.00      A   
ATOM   3580  CD2 PHE A 380      13.073   8.127  -9.358  1.00 10.00      A   
ATOM   3581  CE1 PHE A 380      10.554   7.043  -9.074  1.00 10.00      A   
ATOM   3582  CE2 PHE A 380      12.386   8.287  -8.171  1.00 10.00      A   
ATOM   3583  CZ  PHE A 380      11.124   7.743  -8.030  1.00 10.00      A   
ATOM   3584  C   PHE A 380      13.973   8.300 -13.845  1.00 10.00      A   
ATOM   3585  O   PHE A 380      14.596   7.304 -14.213  1.00 10.00      A   
ATOM   3586  N   CYS A 381      14.234   9.516 -14.299  1.00 10.00      A   
ATOM   3587  HN  CYS A 381      13.724  10.282 -13.950  1.00 10.00      A   
ATOM   3588  CA  CYS A 381      15.272   9.740 -15.296  1.00 10.00      A   
ATOM   3589  CB  CYS A 381      14.651  10.242 -16.601  1.00 10.00      A   
ATOM   3590  SG  CYS A 381      13.551  11.663 -16.415  1.00 10.00      A   
ATOM   3591  HG  CYS A 381      14.003  12.626 -17.211  1.00 10.00      A   
ATOM   3592  C   CYS A 381      16.356  10.696 -14.812  1.00 10.00      A   
ATOM   3593  O   CYS A 381      16.316  11.186 -13.682  1.00 10.00      A   
ATOM   3594  N   ARG A 382      17.336  10.945 -15.678  1.00 10.00      A   
ATOM   3595  HN  ARG A 382      17.316  10.517 -16.561  1.00 10.00      A   
ATOM   3596  CA  ARG A 382      18.440  11.835 -15.357  1.00 10.00      A   
ATOM   3597  CB  ARG A 382      19.778  11.210 -15.773  1.00 10.00      A   
ATOM   3598  CG  ARG A 382      20.379  10.241 -14.762  1.00 10.00      A   
ATOM   3599  CD  ARG A 382      19.771   8.849 -14.868  1.00 10.00      A   
ATOM   3600  NE  ARG A 382      20.502   7.864 -14.063  1.00 10.00      A   
ATOM   3601  HE  ARG A 382      21.172   8.213 -13.428  1.00 10.00      A   
ATOM   3602  CZ  ARG A 382      20.317   6.542 -14.142  1.00 10.00      A   
ATOM   3603  NH1 ARG A 382      19.423   6.033 -14.985  1.00 10.00      A   
ATOM   3604 HH11 ARG A 382      18.862   6.658 -15.597  1.00 10.00      A   
ATOM   3605 HH12 ARG A 382      19.274   4.987 -15.030  1.00 10.00      A   
ATOM   3606  NH2 ARG A 382      21.023   5.724 -13.371  1.00 10.00      A   
ATOM   3607 HH21 ARG A 382      20.881   4.689 -13.442  1.00 10.00      A   
ATOM   3608 HH22 ARG A 382      21.719   6.103 -12.690  1.00 10.00      A   
ATOM   3609  C   ARG A 382      18.260  13.186 -16.043  1.00 10.00      A   
ATOM   3610  O   ARG A 382      18.742  14.207 -15.556  1.00 10.00      A   
ATOM   3611  N   GLN A 383      17.565  13.184 -17.174  1.00 10.00      A   
ATOM   3612  HN  GLN A 383      17.197  12.341 -17.510  1.00 10.00      A   
ATOM   3613  CA  GLN A 383      17.327  14.408 -17.926  1.00 10.00      A   
ATOM   3614  CB  GLN A 383      18.183  14.430 -19.198  1.00 10.00      A   
ATOM   3615  CG  GLN A 383      17.592  13.664 -20.374  1.00 10.00      A   
ATOM   3616  CD  GLN A 383      18.580  13.464 -21.506  1.00 10.00      A   
ATOM   3617  OE1 GLN A 383      19.775  13.272 -21.279  1.00 10.00      A   
ATOM   3618  NE2 GLN A 383      18.091  13.517 -22.732  1.00 10.00      A   
ATOM   3619 HE21 GLN A 383      17.121  13.685 -22.840  1.00 10.00      A   
ATOM   3620 HE22 GLN A 383      18.706  13.388 -23.482  1.00 10.00      A   
ATOM   3621  C   GLN A 383      15.849  14.541 -18.278  1.00 10.00      A   
ATOM   3622  O   GLN A 383      15.083  13.584 -18.143  1.00 10.00      A   
ATOM   3623  N   MET A 384      15.454  15.723 -18.726  1.00 10.00      A   
ATOM   3624  HN  MET A 384      16.113  16.452 -18.807  1.00 10.00      A   
ATOM   3625  CA  MET A 384      14.073  15.976 -19.102  1.00 10.00      A   
ATOM   3626  CB  MET A 384      13.200  16.160 -17.855  1.00 10.00      A   
ATOM   3627  CG  MET A 384      11.731  16.423 -18.150  1.00 10.00      A   
ATOM   3628  SD  MET A 384      11.016  15.231 -19.302  1.00 10.00      A   
ATOM   3629  CE  MET A 384      11.286  13.694 -18.420  1.00 10.00      A   
ATOM   3630  C   MET A 384      13.975  17.201 -20.003  1.00 10.00      A   
ATOM   3631  O   MET A 384      14.683  18.194 -19.803  1.00 10.00      A   
ATOM   3632  N   THR A 385      13.110  17.119 -21.001  1.00 10.00      A   
ATOM   3633  HN  THR A 385      12.580  16.301 -21.111  1.00 10.00      A   
ATOM   3634  CA  THR A 385      12.906  18.214 -21.929  1.00 10.00      A   
ATOM   3635  CB  THR A 385      13.291  17.807 -23.366  1.00 10.00      A   
ATOM   3636  OG1 THR A 385      13.229  16.380 -23.499  1.00 10.00      A   
ATOM   3637  HG1 THR A 385      14.036  15.984 -23.140  1.00 10.00      A   
ATOM   3638  CG2 THR A 385      14.695  18.281 -23.699  1.00 10.00      A   
ATOM   3639  C   THR A 385      11.448  18.669 -21.895  1.00 10.00      A   
ATOM   3640  O   THR A 385      10.532  17.847 -21.793  1.00 10.00      A   
ATOM   3641  N   ASN A 386      11.236  19.975 -21.969  1.00 10.00      A   
ATOM   3642  HN  ASN A 386      12.013  20.583 -22.039  1.00 10.00      A   
ATOM   3643  CA  ASN A 386       9.892  20.543 -21.950  1.00 10.00      A   
ATOM   3644  CB  ASN A 386       9.954  22.071 -21.950  1.00 10.00      A   
ATOM   3645  CG  ASN A 386      10.273  22.650 -20.590  1.00 10.00      A   
ATOM   3646  OD1 ASN A 386       9.384  22.862 -19.770  1.00 10.00      A   
ATOM   3647  ND2 ASN A 386      11.541  22.918 -20.347  1.00 10.00      A   
ATOM   3648 HD21 ASN A 386      12.199  22.724 -21.055  1.00 10.00      A   
ATOM   3649 HD22 ASN A 386      11.776  23.300 -19.476  1.00 10.00      A   
ATOM   3650  C   ASN A 386       9.084  20.061 -23.147  1.00 10.00      A   
ATOM   3651  O   ASN A 386       7.888  19.792 -23.033  1.00 10.00      A   
ATOM   3652  N   ALA A 387       9.756  19.936 -24.285  1.00 10.00      A   
ATOM   3653  HN  ALA A 387      10.714  20.156 -24.297  1.00 10.00      A   
ATOM   3654  CA  ALA A 387       9.124  19.484 -25.517  1.00 10.00      A   
ATOM   3655  CB  ALA A 387      10.143  19.468 -26.645  1.00 10.00      A   
ATOM   3656  C   ALA A 387       8.508  18.102 -25.333  1.00 10.00      A   
ATOM   3657  O   ALA A 387       7.399  17.841 -25.802  1.00 10.00      A   
ATOM   3658  N   ALA A 388       9.227  17.225 -24.640  1.00 10.00      A   
ATOM   3659  HN  ALA A 388      10.105  17.495 -24.290  1.00 10.00      A   
ATOM   3660  CA  ALA A 388       8.742  15.876 -24.385  1.00 10.00      A   
ATOM   3661  CB  ALA A 388       9.834  15.026 -23.753  1.00 10.00      A   
ATOM   3662  C   ALA A 388       7.507  15.922 -23.492  1.00 10.00      A   
ATOM   3663  O   ALA A 388       6.520  15.231 -23.744  1.00 10.00      A   
ATOM   3664  N   LEU A 389       7.565  16.767 -22.468  1.00 10.00      A   
ATOM   3665  HN  LEU A 389       8.384  17.294 -22.333  1.00 10.00      A   
ATOM   3666  CA  LEU A 389       6.458  16.928 -21.531  1.00 10.00      A   
ATOM   3667  CB  LEU A 389       6.830  17.928 -20.427  1.00 10.00      A   
ATOM   3668  CG  LEU A 389       7.798  17.435 -19.344  1.00 10.00      A   
ATOM   3669  CD1 LEU A 389       8.474  18.612 -18.656  1.00 10.00      A   
ATOM   3670  CD2 LEU A 389       7.067  16.575 -18.324  1.00 10.00      A   
ATOM   3671  C   LEU A 389       5.195  17.389 -22.257  1.00 10.00      A   
ATOM   3672  O   LEU A 389       4.118  16.819 -22.072  1.00 10.00      A   
ATOM   3673  N   ILE A 390       5.338  18.415 -23.095  1.00 10.00      A   
ATOM   3674  HN  ILE A 390       6.225  18.826 -23.200  1.00 10.00      A   
ATOM   3675  CA  ILE A 390       4.211  18.946 -23.855  1.00 10.00      A   
ATOM   3676  CB  ILE A 390       4.614  20.187 -24.686  1.00 10.00      A   
ATOM   3677  CG1 ILE A 390       5.204  21.265 -23.772  1.00 10.00      A   
ATOM   3678  CG2 ILE A 390       3.414  20.741 -25.451  1.00 10.00      A   
ATOM   3679  CD1 ILE A 390       5.853  22.414 -24.515  1.00 10.00      A   
ATOM   3680  C   ILE A 390       3.644  17.872 -24.780  1.00 10.00      A   
ATOM   3681  O   ILE A 390       2.427  17.693 -24.869  1.00 10.00      A   
ATOM   3682  N   THR A 391       4.540  17.141 -25.443  1.00 10.00      A   
ATOM   3683  HN  THR A 391       5.494  17.328 -25.316  1.00 10.00      A   
ATOM   3684  CA  THR A 391       4.141  16.075 -26.352  1.00 10.00      A   
ATOM   3685  CB  THR A 391       5.364  15.446 -27.055  1.00 10.00      A   
ATOM   3686  OG1 THR A 391       6.102  16.474 -27.739  1.00 10.00      A   
ATOM   3687  HG1 THR A 391       6.665  16.944 -27.104  1.00 10.00      A   
ATOM   3688  CG2 THR A 391       4.929  14.383 -28.055  1.00 10.00      A   
ATOM   3689  C   THR A 391       3.350  14.995 -25.612  1.00 10.00      A   
ATOM   3690  O   THR A 391       2.244  14.645 -26.018  1.00 10.00      A   
ATOM   3691  N   ILE A 392       3.904  14.505 -24.507  1.00 10.00      A   
ATOM   3692  HN  ILE A 392       4.775  14.859 -24.211  1.00 10.00      A   
ATOM   3693  CA  ILE A 392       3.253  13.466 -23.711  1.00 10.00      A   
ATOM   3694  CB  ILE A 392       4.139  13.028 -22.526  1.00 10.00      A   
ATOM   3695  CG1 ILE A 392       5.390  12.315 -23.042  1.00 10.00      A   
ATOM   3696  CG2 ILE A 392       3.371  12.137 -21.557  1.00 10.00      A   
ATOM   3697  CD1 ILE A 392       6.460  12.124 -21.993  1.00 10.00      A   
ATOM   3698  C   ILE A 392       1.895  13.932 -23.193  1.00 10.00      A   
ATOM   3699  O   ILE A 392       0.920  13.176 -23.216  1.00 10.00      A   
ATOM   3700  N   ALA A 393       1.836  15.182 -22.741  1.00 10.00      A   
ATOM   3701  HN  ALA A 393       2.652  15.730 -22.755  1.00 10.00      A   
ATOM   3702  CA  ALA A 393       0.602  15.761 -22.214  1.00 10.00      A   
ATOM   3703  CB  ALA A 393       0.852  17.177 -21.728  1.00 10.00      A   
ATOM   3704  C   ALA A 393      -0.500  15.766 -23.263  1.00 10.00      A   
ATOM   3705  O   ALA A 393      -1.671  15.548 -22.952  1.00 10.00      A   
ATOM   3706  N   ARG A 394      -0.115  16.006 -24.508  1.00 10.00      A   
ATOM   3707  HN  ARG A 394       0.839  16.154 -24.693  1.00 10.00      A   
ATOM   3708  CA  ARG A 394      -1.069  16.047 -25.604  1.00 10.00      A   
ATOM   3709  CB  ARG A 394      -0.628  17.051 -26.668  1.00 10.00      A   
ATOM   3710  CG  ARG A 394      -0.417  18.456 -26.131  1.00 10.00      A   
ATOM   3711  CD  ARG A 394      -0.138  19.443 -27.248  1.00 10.00      A   
ATOM   3712  NE  ARG A 394      -1.239  19.514 -28.204  1.00 10.00      A   
ATOM   3713  HE  ARG A 394      -1.475  18.685 -28.683  1.00 10.00      A   
ATOM   3714  CZ  ARG A 394      -1.942  20.615 -28.451  1.00 10.00      A   
ATOM   3715  NH1 ARG A 394      -1.667  21.743 -27.803  1.00 10.00      A   
ATOM   3716 HH11 ARG A 394      -0.905  21.768 -27.094  1.00 10.00      A   
ATOM   3717 HH12 ARG A 394      -2.214  22.610 -27.997  1.00 10.00      A   
ATOM   3718  NH2 ARG A 394      -2.922  20.583 -29.343  1.00 10.00      A   
ATOM   3719 HH21 ARG A 394      -3.143  19.691 -29.846  1.00 10.00      A   
ATOM   3720 HH22 ARG A 394      -3.479  21.440 -29.549  1.00 10.00      A   
ATOM   3721  C   ARG A 394      -1.266  14.664 -26.211  1.00 10.00      A   
ATOM   3722  O   ARG A 394      -2.140  14.464 -27.049  1.00 10.00      A   
ATOM   3723  N   ASN A 395      -0.439  13.717 -25.792  1.00 10.00      A   
ATOM   3724  HN  ASN A 395       0.257  13.948 -25.137  1.00 10.00      A   
ATOM   3725  CA  ASN A 395      -0.535  12.347 -26.283  1.00 10.00      A   
ATOM   3726  CB  ASN A 395       0.817  11.630 -26.204  1.00 10.00      A   
ATOM   3727  CG  ASN A 395       1.679  11.814 -27.440  1.00 10.00      A   
ATOM   3728  OD1 ASN A 395       2.903  11.699 -27.380  1.00 10.00      A   
ATOM   3729  ND2 ASN A 395       1.054  12.101 -28.574  1.00 10.00      A   
ATOM   3730 HD21 ASN A 395       0.076  12.180 -28.557  1.00 10.00      A   
ATOM   3731 HD22 ASN A 395       1.599  12.218 -29.383  1.00 10.00      A   
ATOM   3732  C   ASN A 395      -1.559  11.575 -25.476  1.00 10.00      A   
ATOM   3733  O   ASN A 395      -2.411  10.885 -26.031  1.00 10.00      A   
ATOM   3734  N   ARG A 396      -1.476  11.701 -24.161  1.00 10.00      A   
ATOM   3735  HN  ARG A 396      -0.777  12.276 -23.778  1.00 10.00      A   
ATOM   3736  CA  ARG A 396      -2.396  11.015 -23.269  1.00 10.00      A   
ATOM   3737  CB  ARG A 396      -1.660   9.967 -22.434  1.00 10.00      A   
ATOM   3738  CG  ARG A 396      -1.044   8.845 -23.244  1.00 10.00      A   
ATOM   3739  CD  ARG A 396      -1.974   7.645 -23.341  1.00 10.00      A   
ATOM   3740  NE  ARG A 396      -3.194   7.931 -24.101  1.00 10.00      A   
ATOM   3741  HE  ARG A 396      -3.994   8.196 -23.587  1.00 10.00      A   
ATOM   3742  CZ  ARG A 396      -3.279   7.837 -25.428  1.00 10.00      A   
ATOM   3743  NH1 ARG A 396      -2.216   7.466 -26.134  1.00 10.00      A   
ATOM   3744 HH11 ARG A 396      -2.273   7.391 -27.172  1.00 10.00      A   
ATOM   3745 HH12 ARG A 396      -1.313   7.248 -25.649  1.00 10.00      A   
ATOM   3746  NH2 ARG A 396      -4.429   8.098 -26.045  1.00 10.00      A   
ATOM   3747 HH21 ARG A 396      -5.274   8.377 -25.493  1.00 10.00      A   
ATOM   3748 HH22 ARG A 396      -4.498   8.022 -27.085  1.00 10.00      A   
ATOM   3749  C   ARG A 396      -3.086  11.995 -22.337  1.00 10.00      A   
ATOM   3750  O   ARG A 396      -2.660  12.180 -21.201  1.00 10.00      A   
ATOM   3751  N   PRO A 397      -4.168  12.634 -22.803  1.00 10.00      A   
ATOM   3752  CA  PRO A 397      -4.930  13.589 -21.988  1.00 10.00      A   
ATOM   3753  CB  PRO A 397      -5.871  14.236 -23.004  1.00 10.00      A   
ATOM   3754  CG  PRO A 397      -6.047  13.198 -24.059  1.00 10.00      A   
ATOM   3755  CD  PRO A 397      -4.730  12.485 -24.158  1.00 10.00      A   
ATOM   3756  C   PRO A 397      -5.743  12.860 -20.920  1.00 10.00      A   
ATOM   3757  O   PRO A 397      -6.404  13.475 -20.081  1.00 10.00      A   
ATOM   3758  N   ASN A 398      -5.694  11.537 -20.978  1.00 10.00      A   
ATOM   3759  HN  ASN A 398      -5.160  11.116 -21.683  1.00 10.00      A   
ATOM   3760  CA  ASN A 398      -6.402  10.689 -20.038  1.00 10.00      A   
ATOM   3761  CB  ASN A 398      -6.912   9.427 -20.749  1.00 10.00      A   
ATOM   3762  CG  ASN A 398      -5.792   8.504 -21.201  1.00 10.00      A   
ATOM   3763  OD1 ASN A 398      -5.218   8.681 -22.279  1.00 10.00      A   
ATOM   3764  ND2 ASN A 398      -5.480   7.510 -20.383  1.00 10.00      A   
ATOM   3765 HD21 ASN A 398      -5.982   7.428 -19.545  1.00 10.00      A   
ATOM   3766 HD22 ASN A 398      -4.748   6.907 -20.641  1.00 10.00      A   
ATOM   3767  C   ASN A 398      -5.491  10.305 -18.877  1.00 10.00      A   
ATOM   3768  O   ASN A 398      -5.854   9.480 -18.039  1.00 10.00      A   
ATOM   3769  N   MET A 399      -4.303  10.900 -18.844  1.00 10.00      A   
ATOM   3770  HN  MET A 399      -4.073  11.545 -19.547  1.00 10.00      A   
ATOM   3771  CA  MET A 399      -3.332  10.625 -17.788  1.00 10.00      A   
ATOM   3772  CB  MET A 399      -2.036  11.395 -18.045  1.00 10.00      A   
ATOM   3773  CG  MET A 399      -0.880  10.991 -17.144  1.00 10.00      A   
ATOM   3774  SD  MET A 399      -0.193   9.378 -17.575  1.00 10.00      A   
ATOM   3775  CE  MET A 399       0.515   9.717 -19.187  1.00 10.00      A   
ATOM   3776  C   MET A 399      -3.903  11.008 -16.427  1.00 10.00      A   
ATOM   3777  O   MET A 399      -4.229  12.170 -16.184  1.00 10.00      A   
ATOM   3778  N   THR A 400      -4.029  10.026 -15.548  1.00 10.00      A   
ATOM   3779  HN  THR A 400      -3.748   9.118 -15.795  1.00 10.00      A   
ATOM   3780  CA  THR A 400      -4.574  10.256 -14.226  1.00 10.00      A   
ATOM   3781  CB  THR A 400      -5.527   9.115 -13.826  1.00 10.00      A   
ATOM   3782  OG1 THR A 400      -4.882   7.856 -14.059  1.00 10.00      A   
ATOM   3783  HG1 THR A 400      -5.407   7.334 -14.691  1.00 10.00      A   
ATOM   3784  CG2 THR A 400      -6.809   9.170 -14.642  1.00 10.00      A   
ATOM   3785  C   THR A 400      -3.468  10.369 -13.183  1.00 10.00      A   
ATOM   3786  O   THR A 400      -3.642  11.006 -12.142  1.00 10.00      A   
ATOM   3787  N   ARG A 401      -2.326   9.751 -13.460  1.00 10.00      A   
ATOM   3788  HN  ARG A 401      -2.234   9.261 -14.311  1.00 10.00      A   
ATOM   3789  CA  ARG A 401      -1.209   9.776 -12.530  1.00 10.00      A   
ATOM   3790  CB  ARG A 401      -1.217   8.507 -11.673  1.00 10.00      A   
ATOM   3791  CG  ARG A 401      -2.316   8.467 -10.625  1.00 10.00      A   
ATOM   3792  CD  ARG A 401      -2.876   7.065 -10.459  1.00 10.00      A   
ATOM   3793  NE  ARG A 401      -3.733   6.668 -11.582  1.00 10.00      A   
ATOM   3794  HE  ARG A 401      -3.746   7.253 -12.373  1.00 10.00      A   
ATOM   3795  CZ  ARG A 401      -4.472   5.559 -11.590  1.00 10.00      A   
ATOM   3796  NH1 ARG A 401      -4.442   4.734 -10.559  1.00 10.00      A   
ATOM   3797 HH11 ARG A 401      -5.015   3.864 -10.557  1.00 10.00      A   
ATOM   3798 HH12 ARG A 401      -3.837   4.946  -9.728  1.00 10.00      A   
ATOM   3799  NH2 ARG A 401      -5.247   5.278 -12.623  1.00 10.00      A   
ATOM   3800 HH21 ARG A 401      -5.289   5.923 -13.445  1.00 10.00      A   
ATOM   3801 HH22 ARG A 401      -5.828   4.411 -12.623  1.00 10.00      A   
ATOM   3802  C   ARG A 401       0.129   9.911 -13.247  1.00 10.00      A   
ATOM   3803  O   ARG A 401       0.598   8.972 -13.890  1.00 10.00      A   
ATOM   3804  N   PHE A 402       0.737  11.083 -13.134  1.00 10.00      A   
ATOM   3805  HN  PHE A 402       0.314  11.795 -12.607  1.00 10.00      A   
ATOM   3806  CA  PHE A 402       2.035  11.327 -13.742  1.00 10.00      A   
ATOM   3807  CB  PHE A 402       2.022  12.574 -14.636  1.00 10.00      A   
ATOM   3808  CG  PHE A 402       3.088  12.565 -15.699  1.00 10.00      A   
ATOM   3809  CD1 PHE A 402       2.776  12.228 -17.008  1.00 10.00      A   
ATOM   3810  CD2 PHE A 402       4.400  12.886 -15.392  1.00 10.00      A   
ATOM   3811  CE1 PHE A 402       3.751  12.210 -17.987  1.00 10.00      A   
ATOM   3812  CE2 PHE A 402       5.380  12.869 -16.368  1.00 10.00      A   
ATOM   3813  CZ  PHE A 402       5.054  12.529 -17.666  1.00 10.00      A   
ATOM   3814  C   PHE A 402       3.064  11.465 -12.631  1.00 10.00      A   
ATOM   3815  O   PHE A 402       3.181  12.513 -11.996  1.00 10.00      A   
ATOM   3816  N   ARG A 403       3.783  10.388 -12.370  1.00 10.00      A   
ATOM   3817  HN  ARG A 403       3.648   9.572 -12.909  1.00 10.00      A   
ATOM   3818  CA  ARG A 403       4.779  10.372 -11.317  1.00 10.00      A   
ATOM   3819  CB  ARG A 403       4.610   9.099 -10.484  1.00 10.00      A   
ATOM   3820  CG  ARG A 403       3.157   8.769 -10.162  1.00 10.00      A   
ATOM   3821  CD  ARG A 403       2.935   7.272  -9.986  1.00 10.00      A   
ATOM   3822  NE  ARG A 403       3.140   6.855  -8.604  1.00 10.00      A   
ATOM   3823  HE  ARG A 403       3.921   7.239  -8.130  1.00 10.00      A   
ATOM   3824  CZ  ARG A 403       2.347   6.015  -7.933  1.00 10.00      A   
ATOM   3825  NH1 ARG A 403       1.275   5.477  -8.510  1.00 10.00      A   
ATOM   3826 HH11 ARG A 403       1.042   5.706  -9.496  1.00 10.00      A   
ATOM   3827 HH12 ARG A 403       0.656   4.819  -7.970  1.00 10.00      A   
ATOM   3828  NH2 ARG A 403       2.637   5.723  -6.676  1.00 10.00      A   
ATOM   3829 HH21 ARG A 403       3.481   6.154  -6.223  1.00 10.00      A   
ATOM   3830 HH22 ARG A 403       2.028   5.082  -6.125  1.00 10.00      A   
ATOM   3831  C   ARG A 403       6.181  10.457 -11.912  1.00 10.00      A   
ATOM   3832  O   ARG A 403       6.809   9.440 -12.217  1.00 10.00      A   
ATOM   3833  N   LEU A 404       6.659  11.680 -12.092  1.00 10.00      A   
ATOM   3834  HN  LEU A 404       6.114  12.452 -11.821  1.00 10.00      A   
ATOM   3835  CA  LEU A 404       7.977  11.909 -12.669  1.00 10.00      A   
ATOM   3836  CB  LEU A 404       7.887  12.965 -13.776  1.00 10.00      A   
ATOM   3837  CG  LEU A 404       9.187  13.292 -14.518  1.00 10.00      A   
ATOM   3838  CD1 LEU A 404       9.649  12.105 -15.351  1.00 10.00      A   
ATOM   3839  CD2 LEU A 404       9.006  14.526 -15.387  1.00 10.00      A   
ATOM   3840  C   LEU A 404       8.975  12.350 -11.606  1.00 10.00      A   
ATOM   3841  O   LEU A 404       8.613  13.032 -10.647  1.00 10.00      A   
ATOM   3842  N   CYS A 405      10.224  11.941 -11.770  1.00 10.00      A   
ATOM   3843  HN  CYS A 405      10.441  11.361 -12.533  1.00 10.00      A   
ATOM   3844  CA  CYS A 405      11.284  12.308 -10.844  1.00 10.00      A   
ATOM   3845  CB  CYS A 405      11.289  11.379  -9.631  1.00 10.00      A   
ATOM   3846  SG  CYS A 405      12.415  11.887  -8.313  1.00 10.00      A   
ATOM   3847  HG  CYS A 405      13.456  12.487  -8.874  1.00 10.00      A   
ATOM   3848  C   CYS A 405      12.642  12.274 -11.538  1.00 10.00      A   
ATOM   3849  O   CYS A 405      12.918  11.382 -12.343  1.00 10.00      A   
ATOM   3850  N   ILE A 406      13.480  13.258 -11.238  1.00 10.00      A   
ATOM   3851  HN  ILE A 406      13.201  13.948 -10.601  1.00 10.00      A   
ATOM   3852  CA  ILE A 406      14.808  13.332 -11.822  1.00 10.00      A   
ATOM   3853  CB  ILE A 406      15.056  14.696 -12.512  1.00 10.00      A   
ATOM   3854  CG1 ILE A 406      13.955  14.979 -13.540  1.00 10.00      A   
ATOM   3855  CG2 ILE A 406      16.426  14.729 -13.178  1.00 10.00      A   
ATOM   3856  CD1 ILE A 406      14.092  16.312 -14.240  1.00 10.00      A   
ATOM   3857  C   ILE A 406      15.852  13.096 -10.733  1.00 10.00      A   
ATOM   3858  O   ILE A 406      15.673  13.530  -9.595  1.00 10.00      A   
ATOM   3859  N   ILE A 407      16.919  12.384 -11.078  1.00 10.00      A   
ATOM   3860  HN  ILE A 407      16.983  12.040 -11.997  1.00 10.00      A   
ATOM   3861  CA  ILE A 407      17.990  12.085 -10.129  1.00 10.00      A   
ATOM   3862  CB  ILE A 407      19.062  11.170 -10.769  1.00 10.00      A   
ATOM   3863  CG1 ILE A 407      18.430   9.878 -11.300  1.00 10.00      A   
ATOM   3864  CG2 ILE A 407      20.188  10.858  -9.793  1.00 10.00      A   
ATOM   3865  CD1 ILE A 407      17.729   9.040 -10.250  1.00 10.00      A   
ATOM   3866  C   ILE A 407      18.651  13.369  -9.611  1.00 10.00      A   
ATOM   3867  O   ILE A 407      18.956  13.489  -8.422  1.00 10.00      A   
ATOM   3868  N   GLU A 408      18.873  14.321 -10.509  1.00 10.00      A   
ATOM   3869  HN  GLU A 408      18.611  14.172 -11.438  1.00 10.00      A   
ATOM   3870  CA  GLU A 408      19.491  15.588 -10.143  1.00 10.00      A   
ATOM   3871  CB  GLU A 408      20.418  16.063 -11.265  1.00 10.00      A   
ATOM   3872  CG  GLU A 408      21.148  17.370 -10.981  1.00 10.00      A   
ATOM   3873  CD  GLU A 408      22.153  17.278  -9.846  1.00 10.00      A   
ATOM   3874  OE1 GLU A 408      22.640  16.168  -9.544  1.00 10.00      A   
ATOM   3875  OE2 GLU A 408      22.476  18.329  -9.255  1.00 10.00      A   
ATOM   3876  C   GLU A 408      18.411  16.630  -9.854  1.00 10.00      A   
ATOM   3877  O   GLU A 408      17.570  16.917 -10.710  1.00 10.00      A   
ATOM   3878  N   PRO A 409      18.404  17.192  -8.636  1.00 10.00      A   
ATOM   3879  CA  PRO A 409      17.412  18.192  -8.237  1.00 10.00      A   
ATOM   3880  CB  PRO A 409      17.640  18.344  -6.732  1.00 10.00      A   
ATOM   3881  CG  PRO A 409      19.060  17.950  -6.522  1.00 10.00      A   
ATOM   3882  CD  PRO A 409      19.363  16.901  -7.556  1.00 10.00      A   
ATOM   3883  C   PRO A 409      17.620  19.529  -8.939  1.00 10.00      A   
ATOM   3884  O   PRO A 409      18.755  19.951  -9.165  1.00 10.00      A   
ATOM   3885  N   LYS A 410      16.513  20.183  -9.283  1.00 10.00      A   
ATOM   3886  HN  LYS A 410      15.643  19.782  -9.069  1.00 10.00      A   
ATOM   3887  CA  LYS A 410      16.542  21.479  -9.959  1.00 10.00      A   
ATOM   3888  CB  LYS A 410      17.148  22.570  -9.067  1.00 10.00      A   
ATOM   3889  CG  LYS A 410      16.290  22.929  -7.865  1.00 10.00      A   
ATOM   3890  CD  LYS A 410      16.877  24.088  -7.076  1.00 10.00      A   
ATOM   3891  CE  LYS A 410      15.975  24.473  -5.916  1.00 10.00      A   
ATOM   3892  NZ  LYS A 410      16.514  25.629  -5.155  1.00 10.00      A   
ATOM   3893  HZ1 LYS A 410      16.553  26.471  -5.764  1.00 10.00      A   
ATOM   3894  HZ2 LYS A 410      17.473  25.417  -4.810  1.00 10.00      A   
ATOM   3895  HZ3 LYS A 410      15.907  25.833  -4.338  1.00 10.00      A   
ATOM   3896  C   LYS A 410      17.240  21.419 -11.319  1.00 10.00      A   
ATOM   3897  O   LYS A 410      17.896  22.374 -11.734  1.00 10.00      A   
ATOM   3898  N   ALA A 411      17.084  20.296 -12.011  1.00 10.00      A   
ATOM   3899  HN  ALA A 411      16.559  19.569 -11.626  1.00 10.00      A   
ATOM   3900  CA  ALA A 411      17.681  20.123 -13.330  1.00 10.00      A   
ATOM   3901  CB  ALA A 411      17.866  18.647 -13.643  1.00 10.00      A   
ATOM   3902  C   ALA A 411      16.801  20.789 -14.384  1.00 10.00      A   
ATOM   3903  O   ALA A 411      15.609  20.492 -14.483  1.00 10.00      A   
ATOM   3904  N   PRO A 412      17.365  21.716 -15.168  1.00 10.00      A   
ATOM   3905  CA  PRO A 412      16.618  22.427 -16.205  1.00 10.00      A   
ATOM   3906  CB  PRO A 412      17.492  23.654 -16.464  1.00 10.00      A   
ATOM   3907  CG  PRO A 412      18.881  23.187 -16.189  1.00 10.00      A   
ATOM   3908  CD  PRO A 412      18.775  22.148 -15.103  1.00 10.00      A   
ATOM   3909  C   PRO A 412      16.477  21.605 -17.484  1.00 10.00      A   
ATOM   3910  O   PRO A 412      16.913  20.453 -17.545  1.00 10.00      A   
ATOM   3911  N   ASP A 413      15.862  22.212 -18.496  1.00 10.00      A   
ATOM   3912  HN  ASP A 413      15.519  23.124 -18.363  1.00 10.00      A   
ATOM   3913  CA  ASP A 413      15.661  21.565 -19.791  1.00 10.00      A   
ATOM   3914  CB  ASP A 413      14.988  22.536 -20.761  1.00 10.00      A   
ATOM   3915  CG  ASP A 413      14.541  21.887 -22.059  1.00 10.00      A   
ATOM   3916  OD1 ASP A 413      15.378  21.723 -22.969  1.00 10.00      A   
ATOM   3917  OD2 ASP A 413      13.344  21.565 -22.184  1.00 10.00      A   
ATOM   3918  C   ASP A 413      16.987  21.084 -20.368  1.00 10.00      A   
ATOM   3919  O   ASP A 413      17.995  21.785 -20.309  1.00 10.00      A   
ATOM   3920  N   TYR A 414      16.977  19.885 -20.914  1.00 10.00      A   
ATOM   3921  HN  TYR A 414      16.138  19.378 -20.923  1.00 10.00      A   
ATOM   3922  CA  TYR A 414      18.171  19.279 -21.487  1.00 10.00      A   
ATOM   3923  CB  TYR A 414      17.912  17.786 -21.762  1.00 10.00      A   
ATOM   3924  CG  TYR A 414      18.659  17.189 -22.936  1.00 10.00      A   
ATOM   3925  CD1 TYR A 414      20.010  16.879 -22.848  1.00 10.00      A   
ATOM   3926  CD2 TYR A 414      18.006  16.930 -24.132  1.00 10.00      A   
ATOM   3927  CE1 TYR A 414      20.687  16.333 -23.922  1.00 10.00      A   
ATOM   3928  CE2 TYR A 414      18.673  16.384 -25.208  1.00 10.00      A   
ATOM   3929  CZ  TYR A 414      20.014  16.089 -25.098  1.00 10.00      A   
ATOM   3930  OH  TYR A 414      20.682  15.547 -26.167  1.00 10.00      A   
ATOM   3931  HH  TYR A 414      21.261  14.841 -25.852  1.00 10.00      A   
ATOM   3932  C   TYR A 414      18.693  20.018 -22.730  1.00 10.00      A   
ATOM   3933  O   TYR A 414      19.892  19.985 -23.014  1.00 10.00      A   
ATOM   3934  N   LEU A 415      17.817  20.711 -23.450  1.00 10.00      A   
ATOM   3935  HN  LEU A 415      16.878  20.767 -23.156  1.00 10.00      A   
ATOM   3936  CA  LEU A 415      18.228  21.410 -24.664  1.00 10.00      A   
ATOM   3937  CB  LEU A 415      17.351  20.997 -25.846  1.00 10.00      A   
ATOM   3938  CG  LEU A 415      17.573  19.582 -26.380  1.00 10.00      A   
ATOM   3939  CD1 LEU A 415      16.503  19.218 -27.394  1.00 10.00      A   
ATOM   3940  CD2 LEU A 415      18.957  19.453 -26.992  1.00 10.00      A   
ATOM   3941  C   LEU A 415      18.235  22.929 -24.523  1.00 10.00      A   
ATOM   3942  O   LEU A 415      19.231  23.583 -24.832  1.00 10.00      A   
ATOM   3943  N   THR A 416      17.135  23.492 -24.052  1.00 10.00      A   
ATOM   3944  HN  THR A 416      16.382  22.921 -23.770  1.00 10.00      A   
ATOM   3945  CA  THR A 416      17.025  24.935 -23.922  1.00 10.00      A   
ATOM   3946  CB  THR A 416      15.567  25.405 -24.092  1.00 10.00      A   
ATOM   3947  OG1 THR A 416      14.718  24.678 -23.197  1.00 10.00      A   
ATOM   3948  HG1 THR A 416      14.358  23.906 -23.650  1.00 10.00      A   
ATOM   3949  CG2 THR A 416      15.099  25.176 -25.522  1.00 10.00      A   
ATOM   3950  C   THR A 416      17.577  25.442 -22.593  1.00 10.00      A   
ATOM   3951  O   THR A 416      17.927  26.622 -22.469  1.00 10.00      A   
ATOM   3952  N   LEU A 417      17.654  24.542 -21.610  1.00 10.00      A   
ATOM   3953  HN  LEU A 417      17.370  23.621 -21.796  1.00 10.00      A   
ATOM   3954  CA  LEU A 417      18.153  24.863 -20.270  1.00 10.00      A   
ATOM   3955  CB  LEU A 417      19.550  25.491 -20.309  1.00 10.00      A   
ATOM   3956  CG  LEU A 417      20.680  24.587 -20.811  1.00 10.00      A   
ATOM   3957  CD1 LEU A 417      21.920  25.409 -21.117  1.00 10.00      A   
ATOM   3958  CD2 LEU A 417      20.995  23.514 -19.780  1.00 10.00      A   
ATOM   3959  C   LEU A 417      17.168  25.732 -19.489  1.00 10.00      A   
ATOM   3960  O   LEU A 417      17.527  26.348 -18.485  1.00 10.00      A   
ATOM   3961  N   GLU A 418      15.928  25.770 -19.959  1.00 10.00      A   
ATOM   3962  HN  GLU A 418      15.711  25.265 -20.771  1.00 10.00      A   
ATOM   3963  CA  GLU A 418      14.881  26.545 -19.310  1.00 10.00      A   
ATOM   3964  CB  GLU A 418      13.871  27.026 -20.355  1.00 10.00      A   
ATOM   3965  CG  GLU A 418      14.243  28.331 -21.029  1.00 10.00      A   
ATOM   3966  CD  GLU A 418      13.090  28.909 -21.821  1.00 10.00      A   
ATOM   3967  OE1 GLU A 418      12.988  28.619 -23.032  1.00 10.00      A   
ATOM   3968  OE2 GLU A 418      12.268  29.645 -21.236  1.00 10.00      A   
ATOM   3969  C   GLU A 418      14.162  25.683 -18.280  1.00 10.00      A   
ATOM   3970  O   GLU A 418      14.255  24.456 -18.329  1.00 10.00      A   
ATOM   3971  N   PRO A 419      13.468  26.307 -17.314  1.00 10.00      A   
ATOM   3972  CA  PRO A 419      12.707  25.579 -16.296  1.00 10.00      A   
ATOM   3973  CB  PRO A 419      12.052  26.689 -15.469  1.00 10.00      A   
ATOM   3974  CG  PRO A 419      12.900  27.888 -15.707  1.00 10.00      A   
ATOM   3975  CD  PRO A 419      13.398  27.763 -17.117  1.00 10.00      A   
ATOM   3976  C   PRO A 419      11.636  24.706 -16.949  1.00 10.00      A   
ATOM   3977  O   PRO A 419      11.169  25.002 -18.053  1.00 10.00      A   
ATOM   3978  N   LEU A 420      11.236  23.646 -16.266  1.00 10.00      A   
ATOM   3979  HN  LEU A 420      11.606  23.486 -15.367  1.00 10.00      A   
ATOM   3980  CA  LEU A 420      10.238  22.725 -16.800  1.00 10.00      A   
ATOM   3981  CB  LEU A 420      10.474  21.312 -16.256  1.00 10.00      A   
ATOM   3982  CG  LEU A 420      11.878  20.735 -16.458  1.00 10.00      A   
ATOM   3983  CD1 LEU A 420      12.044  19.443 -15.678  1.00 10.00      A   
ATOM   3984  CD2 LEU A 420      12.166  20.510 -17.935  1.00 10.00      A   
ATOM   3985  C   LEU A 420       8.821  23.194 -16.471  1.00 10.00      A   
ATOM   3986  O   LEU A 420       7.859  22.432 -16.595  1.00 10.00      A   
ATOM   3987  N   ASP A 421       8.709  24.448 -16.042  1.00 10.00      A   
ATOM   3988  HN  ASP A 421       9.526  24.983 -15.943  1.00 10.00      A   
ATOM   3989  CA  ASP A 421       7.427  25.055 -15.677  1.00 10.00      A   
ATOM   3990  CB  ASP A 421       7.608  26.540 -15.345  1.00 10.00      A   
ATOM   3991  CG  ASP A 421       8.328  26.764 -14.033  1.00 10.00      A   
ATOM   3992  OD1 ASP A 421       7.800  27.493 -13.166  1.00 10.00      A   
ATOM   3993  OD2 ASP A 421       9.434  26.227 -13.863  1.00 10.00      A   
ATOM   3994  C   ASP A 421       6.382  24.902 -16.774  1.00 10.00      A   
ATOM   3995  O   ASP A 421       5.249  24.497 -16.508  1.00 10.00      A   
ATOM   3996  N   ILE A 422       6.764  25.222 -18.009  1.00 10.00      A   
ATOM   3997  HN  ILE A 422       7.679  25.531 -18.161  1.00 10.00      A   
ATOM   3998  CA  ILE A 422       5.846  25.123 -19.139  1.00 10.00      A   
ATOM   3999  CB  ILE A 422       6.367  25.832 -20.409  1.00 10.00      A   
ATOM   4000  CG1 ILE A 422       7.754  25.323 -20.794  1.00 10.00      A   
ATOM   4001  CG2 ILE A 422       6.382  27.342 -20.217  1.00 10.00      A   
ATOM   4002  CD1 ILE A 422       8.083  25.516 -22.258  1.00 10.00      A   
ATOM   4003  C   ILE A 422       5.487  23.674 -19.458  1.00 10.00      A   
ATOM   4004  O   ILE A 422       4.355  23.379 -19.838  1.00 10.00      A   
ATOM   4005  N   GLY A 423       6.445  22.770 -19.288  1.00 10.00      A   
ATOM   4006  HN  GLY A 423       7.332  23.058 -18.979  1.00 10.00      A   
ATOM   4007  CA  GLY A 423       6.194  21.366 -19.558  1.00 10.00      A   
ATOM   4008  C   GLY A 423       5.195  20.775 -18.582  1.00 10.00      A   
ATOM   4009  O   GLY A 423       4.214  20.147 -18.985  1.00 10.00      A   
ATOM   4010  N   PHE A 424       5.432  20.996 -17.296  1.00 10.00      A   
ATOM   4011  HN  PHE A 424       6.230  21.517 -17.039  1.00 10.00      A   
ATOM   4012  CA  PHE A 424       4.545  20.489 -16.257  1.00 10.00      A   
ATOM   4013  CB  PHE A 424       5.154  20.704 -14.873  1.00 10.00      A   
ATOM   4014  CG  PHE A 424       6.135  19.644 -14.460  1.00 10.00      A   
ATOM   4015  CD1 PHE A 424       7.400  19.598 -15.020  1.00 10.00      A   
ATOM   4016  CD2 PHE A 424       5.793  18.697 -13.512  1.00 10.00      A   
ATOM   4017  CE1 PHE A 424       8.302  18.626 -14.641  1.00 10.00      A   
ATOM   4018  CE2 PHE A 424       6.690  17.721 -13.127  1.00 10.00      A   
ATOM   4019  CZ  PHE A 424       7.948  17.686 -13.693  1.00 10.00      A   
ATOM   4020  C   PHE A 424       3.180  21.162 -16.343  1.00 10.00      A   
ATOM   4021  O   PHE A 424       2.148  20.544 -16.065  1.00 10.00      A   
ATOM   4022  N   GLY A 425       3.184  22.426 -16.751  1.00 10.00      A   
ATOM   4023  HN  GLY A 425       4.038  22.858 -16.963  1.00 10.00      A   
ATOM   4024  CA  GLY A 425       1.952  23.169 -16.885  1.00 10.00      A   
ATOM   4025  C   GLY A 425       1.086  22.635 -18.008  1.00 10.00      A   
ATOM   4026  O   GLY A 425      -0.134  22.783 -17.982  1.00 10.00      A   
ATOM   4027  N   ALA A 426       1.716  22.014 -18.998  1.00 10.00      A   
ATOM   4028  HN  ALA A 426       2.696  21.937 -18.969  1.00 10.00      A   
ATOM   4029  CA  ALA A 426       0.991  21.449 -20.126  1.00 10.00      A   
ATOM   4030  CB  ALA A 426       1.923  21.236 -21.310  1.00 10.00      A   
ATOM   4031  C   ALA A 426       0.327  20.137 -19.725  1.00 10.00      A   
ATOM   4032  O   ALA A 426      -0.755  19.801 -20.210  1.00 10.00      A   
ATOM   4033  N   ILE A 427       0.977  19.410 -18.818  1.00 10.00      A   
ATOM   4034  HN  ILE A 427       1.829  19.743 -18.466  1.00 10.00      A   
ATOM   4035  CA  ILE A 427       0.462  18.132 -18.337  1.00 10.00      A   
ATOM   4036  CB  ILE A 427       1.436  17.471 -17.334  1.00 10.00      A   
ATOM   4037  CG1 ILE A 427       2.814  17.252 -17.969  1.00 10.00      A   
ATOM   4038  CG2 ILE A 427       0.870  16.162 -16.800  1.00 10.00      A   
ATOM   4039  CD1 ILE A 427       2.863  16.136 -18.988  1.00 10.00      A   
ATOM   4040  C   ILE A 427      -0.895  18.321 -17.670  1.00 10.00      A   
ATOM   4041  O   ILE A 427      -1.872  17.675 -18.038  1.00 10.00      A   
ATOM   4042  N   VAL A 428      -0.950  19.238 -16.713  1.00 10.00      A   
ATOM   4043  HN  VAL A 428      -0.139  19.740 -16.491  1.00 10.00      A   
ATOM   4044  CA  VAL A 428      -2.187  19.517 -15.982  1.00 10.00      A   
ATOM   4045  CB  VAL A 428      -1.928  20.364 -14.714  1.00 10.00      A   
ATOM   4046  CG1 VAL A 428      -1.201  19.541 -13.668  1.00 10.00      A   
ATOM   4047  CG2 VAL A 428      -1.138  21.627 -15.039  1.00 10.00      A   
ATOM   4048  C   VAL A 428      -3.219  20.217 -16.863  1.00 10.00      A   
ATOM   4049  O   VAL A 428      -4.406  20.263 -16.538  1.00 10.00      A   
ATOM   4050  N   GLU A 429      -2.750  20.759 -17.976  1.00 10.00      A   
ATOM   4051  HN  GLU A 429      -1.794  20.679 -18.173  1.00 10.00      A   
ATOM   4052  CA  GLU A 429      -3.608  21.465 -18.917  1.00 10.00      A   
ATOM   4053  CB  GLU A 429      -2.749  22.270 -19.900  1.00 10.00      A   
ATOM   4054  CG  GLU A 429      -3.522  22.969 -21.008  1.00 10.00      A   
ATOM   4055  CD  GLU A 429      -2.648  23.896 -21.826  1.00 10.00      A   
ATOM   4056  OE1 GLU A 429      -2.405  25.038 -21.379  1.00 10.00      A   
ATOM   4057  OE2 GLU A 429      -2.191  23.489 -22.917  1.00 10.00      A   
ATOM   4058  C   GLU A 429      -4.508  20.496 -19.675  1.00 10.00      A   
ATOM   4059  O   GLU A 429      -5.728  20.674 -19.728  1.00 10.00      A   
ATOM   4060  N   HIS A 430      -3.900  19.467 -20.250  1.00 10.00      A   
ATOM   4061  HN  HIS A 430      -2.927  19.373 -20.159  1.00 10.00      A   
ATOM   4062  CA  HIS A 430      -4.643  18.481 -21.024  1.00 10.00      A   
ATOM   4063  CB  HIS A 430      -3.799  17.928 -22.173  1.00 10.00      A   
ATOM   4064  CG  HIS A 430      -3.519  18.935 -23.247  1.00 10.00      A   
ATOM   4065  ND1 HIS A 430      -4.304  19.017 -24.373  1.00 10.00      A   
ATOM   4066  CD2 HIS A 430      -2.540  19.873 -23.314  1.00 10.00      A   
ATOM   4067  CE1 HIS A 430      -3.794  19.996 -25.099  1.00 10.00      A   
ATOM   4068  NE2 HIS A 430      -2.729  20.541 -24.497  1.00 10.00      A   
ATOM   4069  HE2 HIS A 430      -2.192  21.295 -24.827  1.00 10.00      A   
ATOM   4070  C   HIS A 430      -5.188  17.353 -20.155  1.00 10.00      A   
ATOM   4071  O   HIS A 430      -6.271  16.825 -20.421  1.00 10.00      A   
ATOM   4072  N   CYS A 431      -4.458  17.000 -19.109  1.00 10.00      A   
ATOM   4073  HN  CYS A 431      -3.617  17.473 -18.917  1.00 10.00      A   
ATOM   4074  CA  CYS A 431      -4.891  15.928 -18.229  1.00 10.00      A   
ATOM   4075  CB  CYS A 431      -3.693  15.162 -17.665  1.00 10.00      A   
ATOM   4076  SG  CYS A 431      -2.416  14.789 -18.887  1.00 10.00      A   
ATOM   4077  HG  CYS A 431      -1.716  15.894 -19.088  1.00 10.00      A   
ATOM   4078  C   CYS A 431      -5.772  16.465 -17.106  1.00 10.00      A   
ATOM   4079  O   CYS A 431      -5.278  16.919 -16.075  1.00 10.00      A   
ATOM   4080  N   LYS A 432      -7.079  16.416 -17.320  1.00 10.00      A   
ATOM   4081  HN  LYS A 432      -7.412  16.049 -18.169  1.00 10.00      A   
ATOM   4082  CA  LYS A 432      -8.037  16.892 -16.330  1.00 10.00      A   
ATOM   4083  CB  LYS A 432      -9.315  17.362 -17.022  1.00 10.00      A   
ATOM   4084  CG  LYS A 432      -9.117  18.515 -17.988  1.00 10.00      A   
ATOM   4085  CD  LYS A 432      -9.573  19.829 -17.375  1.00 10.00      A   
ATOM   4086  CE  LYS A 432      -9.839  20.882 -18.441  1.00 10.00      A   
ATOM   4087  NZ  LYS A 432     -10.870  20.439 -19.422  1.00 10.00      A   
ATOM   4088  HZ1 LYS A 432     -11.703  20.058 -18.924  1.00 10.00      A   
ATOM   4089  HZ2 LYS A 432     -10.481  19.698 -20.038  1.00 10.00      A   
ATOM   4090  HZ3 LYS A 432     -11.172  21.240 -20.018  1.00 10.00      A   
ATOM   4091  C   LYS A 432      -8.377  15.785 -15.342  1.00 10.00      A   
ATOM   4092  O   LYS A 432      -9.139  15.989 -14.400  1.00 10.00      A   
ATOM   4093  N   ASP A 433      -7.803  14.613 -15.573  1.00 10.00      A   
ATOM   4094  HN  ASP A 433      -7.203  14.526 -16.338  1.00 10.00      A   
ATOM   4095  CA  ASP A 433      -8.031  13.452 -14.721  1.00 10.00      A   
ATOM   4096  CB  ASP A 433      -8.282  12.209 -15.579  1.00 10.00      A   
ATOM   4097  CG  ASP A 433      -9.668  12.162 -16.177  1.00 10.00      A   
ATOM   4098  OD1 ASP A 433      -9.890  12.805 -17.225  1.00 10.00      A   
ATOM   4099  OD2 ASP A 433     -10.542  11.471 -15.614  1.00 10.00      A   
ATOM   4100  C   ASP A 433      -6.827  13.205 -13.832  1.00 10.00      A   
ATOM   4101  O   ASP A 433      -6.755  12.197 -13.126  1.00 10.00      A   
ATOM   4102  N   LEU A 434      -5.877  14.128 -13.875  1.00 10.00      A   
ATOM   4103  HN  LEU A 434      -5.999  14.911 -14.452  1.00 10.00      A   
ATOM   4104  CA  LEU A 434      -4.662  14.013 -13.082  1.00 10.00      A   
ATOM   4105  CB  LEU A 434      -3.629  15.045 -13.535  1.00 10.00      A   
ATOM   4106  CG  LEU A 434      -2.184  14.787 -13.111  1.00 10.00      A   
ATOM   4107  CD1 LEU A 434      -1.650  13.535 -13.786  1.00 10.00      A   
ATOM   4108  CD2 LEU A 434      -1.310  15.983 -13.443  1.00 10.00      A   
ATOM   4109  C   LEU A 434      -4.959  14.186 -11.597  1.00 10.00      A   
ATOM   4110  O   LEU A 434      -5.263  15.287 -11.143  1.00 10.00      A   
ATOM   4111  N   ARG A 435      -4.878  13.088 -10.853  1.00 10.00      A   
ATOM   4112  HN  ARG A 435      -4.645  12.239 -11.286  1.00 10.00      A   
ATOM   4113  CA  ARG A 435      -5.136  13.105  -9.419  1.00 10.00      A   
ATOM   4114  CB  ARG A 435      -5.885  11.839  -8.984  1.00 10.00      A   
ATOM   4115  CG  ARG A 435      -7.091  11.484  -9.836  1.00 10.00      A   
ATOM   4116  CD  ARG A 435      -7.828  10.279  -9.272  1.00 10.00      A   
ATOM   4117  NE  ARG A 435      -6.922   9.184  -8.902  1.00 10.00      A   
ATOM   4118  HE  ARG A 435      -6.286   9.356  -8.172  1.00 10.00      A   
ATOM   4119  CZ  ARG A 435      -6.928   7.984  -9.480  1.00 10.00      A   
ATOM   4120  NH1 ARG A 435      -7.791   7.722 -10.458  1.00 10.00      A   
ATOM   4121 HH11 ARG A 435      -8.467   8.452 -10.775  1.00 10.00      A   
ATOM   4122 HH12 ARG A 435      -7.800   6.784 -10.913  1.00 10.00      A   
ATOM   4123  NH2 ARG A 435      -6.074   7.042  -9.081  1.00 10.00      A   
ATOM   4124 HH21 ARG A 435      -6.083   6.103  -9.530  1.00 10.00      A   
ATOM   4125 HH22 ARG A 435      -5.387   7.231  -8.306  1.00 10.00      A   
ATOM   4126  C   ARG A 435      -3.833  13.198  -8.640  1.00 10.00      A   
ATOM   4127  O   ARG A 435      -3.754  13.879  -7.619  1.00 10.00      A   
ATOM   4128  N   ARG A 436      -2.815  12.507  -9.134  1.00 10.00      A   
ATOM   4129  HN  ARG A 436      -2.941  12.004  -9.966  1.00 10.00      A   
ATOM   4130  CA  ARG A 436      -1.512  12.486  -8.483  1.00 10.00      A   
ATOM   4131  CB  ARG A 436      -1.179  11.063  -8.025  1.00 10.00      A   
ATOM   4132  CG  ARG A 436       0.198  10.893  -7.399  1.00 10.00      A   
ATOM   4133  CD  ARG A 436       0.547   9.419  -7.284  1.00 10.00      A   
ATOM   4134  NE  ARG A 436       1.766   9.183  -6.512  1.00 10.00      A   
ATOM   4135  HE  ARG A 436       2.610   9.556  -6.862  1.00 10.00      A   
ATOM   4136  CZ  ARG A 436       1.809   8.475  -5.391  1.00 10.00      A   
ATOM   4137  NH1 ARG A 436       0.714   7.924  -4.904  1.00 10.00      A   
ATOM   4138 HH11 ARG A 436       0.775   7.368  -4.018  1.00 10.00      A   
ATOM   4139 HH12 ARG A 436      -0.196   8.032  -5.391  1.00 10.00      A   
ATOM   4140  NH2 ARG A 436       2.955   8.290  -4.763  1.00 10.00      A   
ATOM   4141 HH21 ARG A 436       3.837   8.695  -5.151  1.00 10.00      A   
ATOM   4142 HH22 ARG A 436       2.977   7.729  -3.873  1.00 10.00      A   
ATOM   4143  C   ARG A 436      -0.429  12.991  -9.425  1.00 10.00      A   
ATOM   4144  O   ARG A 436      -0.335  12.548 -10.574  1.00 10.00      A   
ATOM   4145  N   LEU A 437       0.378  13.916  -8.936  1.00 10.00      A   
ATOM   4146  HN  LEU A 437       0.245  14.233  -8.015  1.00 10.00      A   
ATOM   4147  CA  LEU A 437       1.459  14.476  -9.728  1.00 10.00      A   
ATOM   4148  CB  LEU A 437       1.037  15.792 -10.384  1.00 10.00      A   
ATOM   4149  CG  LEU A 437       2.110  16.480 -11.233  1.00 10.00      A   
ATOM   4150  CD1 LEU A 437       2.394  15.681 -12.496  1.00 10.00      A   
ATOM   4151  CD2 LEU A 437       1.706  17.904 -11.571  1.00 10.00      A   
ATOM   4152  C   LEU A 437       2.710  14.687  -8.886  1.00 10.00      A   
ATOM   4153  O   LEU A 437       2.648  15.231  -7.781  1.00 10.00      A   
ATOM   4154  N   SER A 438       3.838  14.246  -9.408  1.00 10.00      A   
ATOM   4155  HN  SER A 438       3.821  13.802 -10.283  1.00 10.00      A   
ATOM   4156  CA  SER A 438       5.108  14.396  -8.724  1.00 10.00      A   
ATOM   4157  CB  SER A 438       5.818  13.046  -8.647  1.00 10.00      A   
ATOM   4158  OG  SER A 438       4.886  11.985  -8.501  1.00 10.00      A   
ATOM   4159  HG  SER A 438       5.092  11.481  -7.705  1.00 10.00      A   
ATOM   4160  C   SER A 438       5.971  15.400  -9.478  1.00 10.00      A   
ATOM   4161  O   SER A 438       6.294  15.193 -10.648  1.00 10.00      A   
ATOM   4162  N   LEU A 439       6.335  16.484  -8.809  1.00 10.00      A   
ATOM   4163  HN  LEU A 439       6.068  16.578  -7.868  1.00 10.00      A   
ATOM   4164  CA  LEU A 439       7.145  17.527  -9.428  1.00 10.00      A   
ATOM   4165  CB  LEU A 439       6.904  18.872  -8.741  1.00 10.00      A   
ATOM   4166  CG  LEU A 439       5.458  19.373  -8.734  1.00 10.00      A   
ATOM   4167  CD1 LEU A 439       5.382  20.765  -8.134  1.00 10.00      A   
ATOM   4168  CD2 LEU A 439       4.882  19.371 -10.139  1.00 10.00      A   
ATOM   4169  C   LEU A 439       8.627  17.172  -9.393  1.00 10.00      A   
ATOM   4170  O   LEU A 439       9.115  16.616  -8.407  1.00 10.00      A   
ATOM   4171  N   SER A 440       9.343  17.505 -10.461  1.00 10.00      A   
ATOM   4172  HN  SER A 440       8.907  17.959 -11.211  1.00 10.00      A   
ATOM   4173  CA  SER A 440      10.764  17.213 -10.555  1.00 10.00      A   
ATOM   4174  CB  SER A 440      10.959  15.784 -11.063  1.00 10.00      A   
ATOM   4175  OG  SER A 440       9.869  15.378 -11.879  1.00 10.00      A   
ATOM   4176  HG  SER A 440       9.190  14.964 -11.328  1.00 10.00      A   
ATOM   4177  C   SER A 440      11.467  18.198 -11.485  1.00 10.00      A   
ATOM   4178  O   SER A 440      10.828  18.822 -12.332  1.00 10.00      A   
ATOM   4179  N   GLY A 441      12.779  18.340 -11.316  1.00 10.00      A   
ATOM   4180  HN  GLY A 441      13.230  17.836 -10.604  1.00 10.00      A   
ATOM   4181  CA  GLY A 441      13.546  19.238 -12.159  1.00 10.00      A   
ATOM   4182  C   GLY A 441      13.499  20.679 -11.686  1.00 10.00      A   
ATOM   4183  O   GLY A 441      13.041  20.965 -10.577  1.00 10.00      A   
ATOM   4184  N   LEU A 442      13.997  21.587 -12.516  1.00 10.00      A   
ATOM   4185  HN  LEU A 442      14.369  21.294 -13.380  1.00 10.00      A   
ATOM   4186  CA  LEU A 442      14.004  23.002 -12.185  1.00 10.00      A   
ATOM   4187  CB  LEU A 442      15.070  23.749 -12.990  1.00 10.00      A   
ATOM   4188  CG  LEU A 442      15.247  25.237 -12.672  1.00 10.00      A   
ATOM   4189  CD1 LEU A 442      15.636  25.442 -11.215  1.00 10.00      A   
ATOM   4190  CD2 LEU A 442      16.283  25.858 -13.597  1.00 10.00      A   
ATOM   4191  C   LEU A 442      12.637  23.605 -12.445  1.00 10.00      A   
ATOM   4192  O   LEU A 442      12.221  23.751 -13.595  1.00 10.00      A   
ATOM   4193  N   LEU A 443      11.944  23.935 -11.372  1.00 10.00      A   
ATOM   4194  HN  LEU A 443      12.334  23.782 -10.486  1.00 10.00      A   
ATOM   4195  CA  LEU A 443      10.618  24.516 -11.466  1.00 10.00      A   
ATOM   4196  CB  LEU A 443       9.576  23.512 -10.965  1.00 10.00      A   
ATOM   4197  CG  LEU A 443       9.447  22.208 -11.753  1.00 10.00      A   
ATOM   4198  CD1 LEU A 443       8.612  21.203 -10.979  1.00 10.00      A   
ATOM   4199  CD2 LEU A 443       8.835  22.468 -13.115  1.00 10.00      A   
ATOM   4200  C   LEU A 443      10.540  25.783 -10.629  1.00 10.00      A   
ATOM   4201  O   LEU A 443      10.999  25.807  -9.484  1.00 10.00      A   
ATOM   4202  N   THR A 444       9.992  26.841 -11.205  1.00 10.00      A   
ATOM   4203  HN  THR A 444       9.680  26.771 -12.142  1.00 10.00      A   
ATOM   4204  CA  THR A 444       9.839  28.097 -10.490  1.00 10.00      A   
ATOM   4205  CB  THR A 444      10.215  29.310 -11.362  1.00 10.00      A   
ATOM   4206  OG1 THR A 444       9.952  29.031 -12.745  1.00 10.00      A   
ATOM   4207  HG1 THR A 444       9.226  28.379 -12.816  1.00 10.00      A   
ATOM   4208  CG2 THR A 444      11.684  29.660 -11.180  1.00 10.00      A   
ATOM   4209  C   THR A 444       8.409  28.234  -9.970  1.00 10.00      A   
ATOM   4210  O   THR A 444       7.695  27.242  -9.853  1.00 10.00      A   
ATOM   4211  N   ASP A 445       7.989  29.451  -9.662  1.00 10.00      A   
ATOM   4212  HN  ASP A 445       8.595  30.211  -9.770  1.00 10.00      A   
ATOM   4213  CA  ASP A 445       6.637  29.677  -9.157  1.00 10.00      A   
ATOM   4214  CB  ASP A 445       6.532  31.033  -8.448  1.00 10.00      A   
ATOM   4215  CG  ASP A 445       7.125  31.048  -7.052  1.00 10.00      A   
ATOM   4216  OD1 ASP A 445       7.202  32.143  -6.460  1.00 10.00      A   
ATOM   4217  OD2 ASP A 445       7.525  29.981  -6.541  1.00 10.00      A   
ATOM   4218  C   ASP A 445       5.620  29.624 -10.288  1.00 10.00      A   
ATOM   4219  O   ASP A 445       4.416  29.510 -10.049  1.00 10.00      A   
ATOM   4220  N   LYS A 446       6.113  29.686 -11.522  1.00 10.00      A   
ATOM   4221  HN  LYS A 446       7.084  29.722 -11.646  1.00 10.00      A   
ATOM   4222  CA  LYS A 446       5.247  29.675 -12.692  1.00 10.00      A   
ATOM   4223  CB  LYS A 446       6.026  29.995 -13.969  1.00 10.00      A   
ATOM   4224  CG  LYS A 446       5.284  30.916 -14.921  1.00 10.00      A   
ATOM   4225  CD  LYS A 446       4.798  32.161 -14.198  1.00 10.00      A   
ATOM   4226  CE  LYS A 446       3.930  33.030 -15.090  1.00 10.00      A   
ATOM   4227  NZ  LYS A 446       3.204  34.060 -14.307  1.00 10.00      A   
ATOM   4228  HZ1 LYS A 446       2.382  33.628 -13.822  1.00 10.00      A   
ATOM   4229  HZ2 LYS A 446       2.865  34.816 -14.933  1.00 10.00      A   
ATOM   4230  HZ3 LYS A 446       3.833  34.473 -13.591  1.00 10.00      A   
ATOM   4231  C   LYS A 446       4.496  28.357 -12.825  1.00 10.00      A   
ATOM   4232  O   LYS A 446       3.296  28.350 -13.103  1.00 10.00      A   
ATOM   4233  N   VAL A 447       5.196  27.250 -12.625  1.00 10.00      A   
ATOM   4234  HN  VAL A 447       6.163  27.320 -12.439  1.00 10.00      A   
ATOM   4235  CA  VAL A 447       4.579  25.930 -12.710  1.00 10.00      A   
ATOM   4236  CB  VAL A 447       5.608  24.783 -12.548  1.00 10.00      A   
ATOM   4237  CG1 VAL A 447       6.273  24.814 -11.181  1.00 10.00      A   
ATOM   4238  CG2 VAL A 447       4.960  23.432 -12.796  1.00 10.00      A   
ATOM   4239  C   VAL A 447       3.452  25.789 -11.686  1.00 10.00      A   
ATOM   4240  O   VAL A 447       2.396  25.227 -11.982  1.00 10.00      A   
ATOM   4241  N   PHE A 448       3.672  26.339 -10.497  1.00 10.00      A   
ATOM   4242  HN  PHE A 448       4.523  26.798 -10.333  1.00 10.00      A   
ATOM   4243  CA  PHE A 448       2.680  26.283  -9.433  1.00 10.00      A   
ATOM   4244  CB  PHE A 448       3.253  26.807  -8.120  1.00 10.00      A   
ATOM   4245  CG  PHE A 448       4.374  25.967  -7.584  1.00 10.00      A   
ATOM   4246  CD1 PHE A 448       5.673  26.438  -7.605  1.00 10.00      A   
ATOM   4247  CD2 PHE A 448       4.130  24.706  -7.073  1.00 10.00      A   
ATOM   4248  CE1 PHE A 448       6.710  25.668  -7.123  1.00 10.00      A   
ATOM   4249  CE2 PHE A 448       5.163  23.930  -6.585  1.00 10.00      A   
ATOM   4250  CZ  PHE A 448       6.457  24.412  -6.610  1.00 10.00      A   
ATOM   4251  C   PHE A 448       1.441  27.066  -9.832  1.00 10.00      A   
ATOM   4252  O   PHE A 448       0.318  26.668  -9.521  1.00 10.00      A   
ATOM   4253  N   GLU A 449       1.652  28.178 -10.527  1.00 10.00      A   
ATOM   4254  HN  GLU A 449       2.573  28.458 -10.720  1.00 10.00      A   
ATOM   4255  CA  GLU A 449       0.545  28.994 -10.998  1.00 10.00      A   
ATOM   4256  CB  GLU A 449       1.047  30.282 -11.654  1.00 10.00      A   
ATOM   4257  CG  GLU A 449      -0.069  31.240 -12.040  1.00 10.00      A   
ATOM   4258  CD  GLU A 449       0.289  32.127 -13.213  1.00 10.00      A   
ATOM   4259  OE1 GLU A 449       1.101  33.056 -13.033  1.00 10.00      A   
ATOM   4260  OE2 GLU A 449      -0.256  31.914 -14.319  1.00 10.00      A   
ATOM   4261  C   GLU A 449      -0.279  28.187 -11.994  1.00 10.00      A   
ATOM   4262  O   GLU A 449      -1.506  28.165 -11.925  1.00 10.00      A   
ATOM   4263  N   TYR A 450       0.412  27.507 -12.907  1.00 10.00      A   
ATOM   4264  HN  TYR A 450       1.396  27.566 -12.904  1.00 10.00      A   
ATOM   4265  CA  TYR A 450      -0.249  26.676 -13.910  1.00 10.00      A   
ATOM   4266  CB  TYR A 450       0.775  26.056 -14.862  1.00 10.00      A   
ATOM   4267  CG  TYR A 450       1.499  27.061 -15.730  1.00 10.00      A   
ATOM   4268  CD1 TYR A 450       2.854  26.928 -16.000  1.00 10.00      A   
ATOM   4269  CD2 TYR A 450       0.825  28.145 -16.282  1.00 10.00      A   
ATOM   4270  CE1 TYR A 450       3.517  27.843 -16.795  1.00 10.00      A   
ATOM   4271  CE2 TYR A 450       1.479  29.064 -17.076  1.00 10.00      A   
ATOM   4272  CZ  TYR A 450       2.825  28.909 -17.330  1.00 10.00      A   
ATOM   4273  OH  TYR A 450       3.483  29.816 -18.127  1.00 10.00      A   
ATOM   4274  HH  TYR A 450       3.201  30.713 -17.899  1.00 10.00      A   
ATOM   4275  C   TYR A 450      -1.062  25.587 -13.227  1.00 10.00      A   
ATOM   4276  O   TYR A 450      -2.233  25.393 -13.538  1.00 10.00      A   
ATOM   4277  N   ILE A 451      -0.436  24.900 -12.273  1.00 10.00      A   
ATOM   4278  HN  ILE A 451       0.505  25.111 -12.071  1.00 10.00      A   
ATOM   4279  CA  ILE A 451      -1.103  23.843 -11.520  1.00 10.00      A   
ATOM   4280  CB  ILE A 451      -0.151  23.203 -10.479  1.00 10.00      A   
ATOM   4281  CG1 ILE A 451       0.997  22.470 -11.181  1.00 10.00      A   
ATOM   4282  CG2 ILE A 451      -0.906  22.258  -9.552  1.00 10.00      A   
ATOM   4283  CD1 ILE A 451       2.115  22.043 -10.252  1.00 10.00      A   
ATOM   4284  C   ILE A 451      -2.334  24.408 -10.810  1.00 10.00      A   
ATOM   4285  O   ILE A 451      -3.412  23.816 -10.846  1.00 10.00      A   
ATOM   4286  N   GLY A 452      -2.170  25.583 -10.211  1.00 10.00      A   
ATOM   4287  HN  GLY A 452      -1.287  26.018 -10.240  1.00 10.00      A   
ATOM   4288  CA  GLY A 452      -3.260  26.230  -9.499  1.00 10.00      A   
ATOM   4289  C   GLY A 452      -4.343  26.784 -10.410  1.00 10.00      A   
ATOM   4290  O   GLY A 452      -5.300  27.394  -9.941  1.00 10.00      A   
ATOM   4291  N   THR A 453      -4.198  26.586 -11.711  1.00 10.00      A   
ATOM   4292  HN  THR A 453      -3.400  26.120 -12.041  1.00 10.00      A   
ATOM   4293  CA  THR A 453      -5.192  27.063 -12.661  1.00 10.00      A   
ATOM   4294  CB  THR A 453      -4.666  28.269 -13.466  1.00 10.00      A   
ATOM   4295  OG1 THR A 453      -3.814  29.068 -12.632  1.00 10.00      A   
ATOM   4296  HG1 THR A 453      -3.045  28.542 -12.360  1.00 10.00      A   
ATOM   4297  CG2 THR A 453      -5.819  29.133 -13.950  1.00 10.00      A   
ATOM   4298  C   THR A 453      -5.615  25.944 -13.618  1.00 10.00      A   
ATOM   4299  O   THR A 453      -6.385  26.166 -14.552  1.00 10.00      A   
ATOM   4300  N   TYR A 454      -5.128  24.733 -13.369  1.00 10.00      A   
ATOM   4301  HN  TYR A 454      -4.545  24.601 -12.592  1.00 10.00      A   
ATOM   4302  CA  TYR A 454      -5.453  23.599 -14.225  1.00 10.00      A   
ATOM   4303  CB  TYR A 454      -4.275  23.266 -15.142  1.00 10.00      A   
ATOM   4304  CG  TYR A 454      -4.138  24.169 -16.348  1.00 10.00      A   
ATOM   4305  CD1 TYR A 454      -2.935  24.803 -16.634  1.00 10.00      A   
ATOM   4306  CD2 TYR A 454      -5.207  24.377 -17.210  1.00 10.00      A   
ATOM   4307  CE1 TYR A 454      -2.801  25.619 -17.744  1.00 10.00      A   
ATOM   4308  CE2 TYR A 454      -5.085  25.191 -18.318  1.00 10.00      A   
ATOM   4309  CZ  TYR A 454      -3.881  25.809 -18.582  1.00 10.00      A   
ATOM   4310  OH  TYR A 454      -3.753  26.616 -19.691  1.00 10.00      A   
ATOM   4311  HH  TYR A 454      -3.257  26.138 -20.377  1.00 10.00      A   
ATOM   4312  C   TYR A 454      -5.842  22.361 -13.424  1.00 10.00      A   
ATOM   4313  O   TYR A 454      -6.804  21.670 -13.761  1.00 10.00      A   
ATOM   4314  N   ALA A 455      -5.088  22.076 -12.372  1.00 10.00      A   
ATOM   4315  HN  ALA A 455      -4.339  22.669 -12.144  1.00 10.00      A   
ATOM   4316  CA  ALA A 455      -5.341  20.905 -11.538  1.00 10.00      A   
ATOM   4317  CB  ALA A 455      -4.118  20.577 -10.694  1.00 10.00      A   
ATOM   4318  C   ALA A 455      -6.571  21.102 -10.661  1.00 10.00      A   
ATOM   4319  O   ALA A 455      -6.517  21.775  -9.631  1.00 10.00      A   
ATOM   4320  N   LYS A 456      -7.683  20.527 -11.085  1.00 10.00      A   
ATOM   4321  HN  LYS A 456      -7.663  20.018 -11.924  1.00 10.00      A   
ATOM   4322  CA  LYS A 456      -8.931  20.636 -10.345  1.00 10.00      A   
ATOM   4323  CB  LYS A 456     -10.059  21.130 -11.254  1.00 10.00      A   
ATOM   4324  CG  LYS A 456      -9.869  22.557 -11.742  1.00 10.00      A   
ATOM   4325  CD  LYS A 456      -9.692  23.510 -10.571  1.00 10.00      A   
ATOM   4326  CE  LYS A 456      -9.291  24.901 -11.030  1.00 10.00      A   
ATOM   4327  NZ  LYS A 456      -8.976  25.783  -9.877  1.00 10.00      A   
ATOM   4328  HZ1 LYS A 456      -8.955  26.781 -10.177  1.00 10.00      A   
ATOM   4329  HZ2 LYS A 456      -8.048  25.535  -9.478  1.00 10.00      A   
ATOM   4330  HZ3 LYS A 456      -9.695  25.666  -9.136  1.00 10.00      A   
ATOM   4331  C   LYS A 456      -9.306  19.313  -9.694  1.00 10.00      A   
ATOM   4332  O   LYS A 456      -9.951  19.290  -8.652  1.00 10.00      A   
ATOM   4333  N   LYS A 457      -8.880  18.220 -10.308  1.00 10.00      A   
ATOM   4334  HN  LYS A 457      -8.346  18.309 -11.124  1.00 10.00      A   
ATOM   4335  CA  LYS A 457      -9.165  16.887  -9.797  1.00 10.00      A   
ATOM   4336  CB  LYS A 457      -9.544  15.946 -10.944  1.00 10.00      A   
ATOM   4337  CG  LYS A 457     -10.987  16.063 -11.405  1.00 10.00      A   
ATOM   4338  CD  LYS A 457     -11.936  15.411 -10.412  1.00 10.00      A   
ATOM   4339  CE  LYS A 457     -13.373  15.453 -10.909  1.00 10.00      A   
ATOM   4340  NZ  LYS A 457     -13.900  16.841 -10.979  1.00 10.00      A   
ATOM   4341  HZ1 LYS A 457     -13.228  17.457 -11.479  1.00 10.00      A   
ATOM   4342  HZ2 LYS A 457     -14.047  17.215 -10.022  1.00 10.00      A   
ATOM   4343  HZ3 LYS A 457     -14.808  16.855 -11.487  1.00 10.00      A   
ATOM   4344  C   LYS A 457      -7.963  16.327  -9.054  1.00 10.00      A   
ATOM   4345  O   LYS A 457      -8.025  15.237  -8.488  1.00 10.00      A   
ATOM   4346  N   MET A 458      -6.865  17.072  -9.078  1.00 10.00      A   
ATOM   4347  HN  MET A 458      -6.874  17.917  -9.576  1.00 10.00      A   
ATOM   4348  CA  MET A 458      -5.643  16.655  -8.403  1.00 10.00      A   
ATOM   4349  CB  MET A 458      -4.479  17.576  -8.766  1.00 10.00      A   
ATOM   4350  CG  MET A 458      -3.129  17.104  -8.247  1.00 10.00      A   
ATOM   4351  SD  MET A 458      -2.128  18.452  -7.594  1.00 10.00      A   
ATOM   4352  CE  MET A 458      -2.960  18.767  -6.041  1.00 10.00      A   
ATOM   4353  C   MET A 458      -5.836  16.626  -6.893  1.00 10.00      A   
ATOM   4354  O   MET A 458      -6.162  17.644  -6.277  1.00 10.00      A   
ATOM   4355  N   GLU A 459      -5.626  15.460  -6.304  1.00 10.00      A   
ATOM   4356  HN  GLU A 459      -5.353  14.692  -6.848  1.00 10.00      A   
ATOM   4357  CA  GLU A 459      -5.778  15.295  -4.869  1.00 10.00      A   
ATOM   4358  CB  GLU A 459      -6.697  14.111  -4.536  1.00 10.00      A   
ATOM   4359  CG  GLU A 459      -8.142  14.308  -4.981  1.00 10.00      A   
ATOM   4360  CD  GLU A 459      -9.120  13.393  -4.266  1.00 10.00      A   
ATOM   4361  OE1 GLU A 459      -9.338  13.572  -3.045  1.00 10.00      A   
ATOM   4362  OE2 GLU A 459      -9.682  12.489  -4.918  1.00 10.00      A   
ATOM   4363  C   GLU A 459      -4.426  15.166  -4.173  1.00 10.00      A   
ATOM   4364  O   GLU A 459      -4.264  15.612  -3.038  1.00 10.00      A   
ATOM   4365  N   MET A 460      -3.447  14.591  -4.865  1.00 10.00      A   
ATOM   4366  HN  MET A 460      -3.615  14.293  -5.789  1.00 10.00      A   
ATOM   4367  CA  MET A 460      -2.121  14.406  -4.286  1.00 10.00      A   
ATOM   4368  CB  MET A 460      -1.822  12.918  -4.096  1.00 10.00      A   
ATOM   4369  CG  MET A 460      -0.466  12.627  -3.472  1.00 10.00      A   
ATOM   4370  SD  MET A 460      -0.296  10.908  -2.961  1.00 10.00      A   
ATOM   4371  CE  MET A 460       1.426  10.861  -2.465  1.00 10.00      A   
ATOM   4372  C   MET A 460      -1.032  15.066  -5.123  1.00 10.00      A   
ATOM   4373  O   MET A 460      -0.963  14.874  -6.339  1.00 10.00      A   
ATOM   4374  N   LEU A 461      -0.180  15.839  -4.461  1.00 10.00      A   
ATOM   4375  HN  LEU A 461      -0.287  15.945  -3.487  1.00 10.00      A   
ATOM   4376  CA  LEU A 461       0.913  16.532  -5.130  1.00 10.00      A   
ATOM   4377  CB  LEU A 461       0.549  18.006  -5.346  1.00 10.00      A   
ATOM   4378  CG  LEU A 461       1.575  18.862  -6.100  1.00 10.00      A   
ATOM   4379  CD1 LEU A 461       1.705  18.412  -7.547  1.00 10.00      A   
ATOM   4380  CD2 LEU A 461       1.207  20.337  -6.026  1.00 10.00      A   
ATOM   4381  C   LEU A 461       2.200  16.424  -4.313  1.00 10.00      A   
ATOM   4382  O   LEU A 461       2.191  16.630  -3.098  1.00 10.00      A   
ATOM   4383  N   SER A 462       3.296  16.087  -4.978  1.00 10.00      A   
ATOM   4384  HN  SER A 462       3.236  15.905  -5.942  1.00 10.00      A   
ATOM   4385  CA  SER A 462       4.587  15.963  -4.315  1.00 10.00      A   
ATOM   4386  CB  SER A 462       5.140  14.549  -4.506  1.00 10.00      A   
ATOM   4387  OG  SER A 462       4.144  13.580  -4.220  1.00 10.00      A   
ATOM   4388  HG  SER A 462       3.885  13.655  -3.294  1.00 10.00      A   
ATOM   4389  C   SER A 462       5.568  16.998  -4.862  1.00 10.00      A   
ATOM   4390  O   SER A 462       5.881  17.003  -6.055  1.00 10.00      A   
ATOM   4391  N   VAL A 463       6.032  17.883  -3.992  1.00 10.00      A   
ATOM   4392  HN  VAL A 463       5.733  17.834  -3.055  1.00 10.00      A   
ATOM   4393  CA  VAL A 463       6.973  18.926  -4.379  1.00 10.00      A   
ATOM   4394  CB  VAL A 463       6.443  20.332  -4.013  1.00 10.00      A   
ATOM   4395  CG1 VAL A 463       7.316  21.412  -4.636  1.00 10.00      A   
ATOM   4396  CG2 VAL A 463       4.990  20.496  -4.438  1.00 10.00      A   
ATOM   4397  C   VAL A 463       8.327  18.718  -3.699  1.00 10.00      A   
ATOM   4398  O   VAL A 463       8.404  18.538  -2.482  1.00 10.00      A   
ATOM   4399  N   ALA A 464       9.395  18.757  -4.487  1.00 10.00      A   
ATOM   4400  HN  ALA A 464       9.278  18.923  -5.445  1.00 10.00      A   
ATOM   4401  CA  ALA A 464      10.741  18.578  -3.960  1.00 10.00      A   
ATOM   4402  CB  ALA A 464      11.122  17.102  -3.942  1.00 10.00      A   
ATOM   4403  C   ALA A 464      11.745  19.389  -4.769  1.00 10.00      A   
ATOM   4404  O   ALA A 464      11.869  19.197  -5.983  1.00 10.00      A   
ATOM   4405  N   PHE A 465      12.438  20.304  -4.088  1.00 10.00      A   
ATOM   4406  HN  PHE A 465      12.268  20.406  -3.125  1.00 10.00      A   
ATOM   4407  CA  PHE A 465      13.440  21.166  -4.717  1.00 10.00      A   
ATOM   4408  CB  PHE A 465      14.655  20.355  -5.190  1.00 10.00      A   
ATOM   4409  CG  PHE A 465      15.523  19.820  -4.080  1.00 10.00      A   
ATOM   4410  CD1 PHE A 465      15.364  18.520  -3.620  1.00 10.00      A   
ATOM   4411  CD2 PHE A 465      16.502  20.615  -3.503  1.00 10.00      A   
ATOM   4412  CE1 PHE A 465      16.164  18.023  -2.608  1.00 10.00      A   
ATOM   4413  CE2 PHE A 465      17.304  20.122  -2.491  1.00 10.00      A   
ATOM   4414  CZ  PHE A 465      17.135  18.825  -2.043  1.00 10.00      A   
ATOM   4415  C   PHE A 465      12.849  21.978  -5.869  1.00 10.00      A   
ATOM   4416  O   PHE A 465      13.365  21.956  -6.990  1.00 10.00      A   
ATOM   4417  N   ALA A 466      11.770  22.697  -5.591  1.00 10.00      A   
ATOM   4418  HN  ALA A 466      11.407  22.695  -4.678  1.00 10.00      A   
ATOM   4419  CA  ALA A 466      11.116  23.506  -6.605  1.00 10.00      A   
ATOM   4420  CB  ALA A 466      10.054  22.691  -7.323  1.00 10.00      A   
ATOM   4421  C   ALA A 466      10.496  24.747  -5.982  1.00 10.00      A   
ATOM   4422  O   ALA A 466      10.262  24.791  -4.773  1.00 10.00      A   
ATOM   4423  N   GLY A 467      10.238  25.752  -6.807  1.00 10.00      A   
ATOM   4424  HN  GLY A 467      10.463  25.666  -7.762  1.00 10.00      A   
ATOM   4425  CA  GLY A 467       9.637  26.975  -6.322  1.00 10.00      A   
ATOM   4426  C   GLY A 467      10.620  28.124  -6.267  1.00 10.00      A   
ATOM   4427  O   GLY A 467      11.838  27.919  -6.338  1.00 10.00      A   
ATOM   4428  N   ASP A 468      10.099  29.337  -6.163  1.00 10.00      A   
ATOM   4429  HN  ASP A 468       9.114  29.445  -6.158  1.00 10.00      A   
ATOM   4430  CA  ASP A 468      10.939  30.521  -6.084  1.00 10.00      A   
ATOM   4431  CB  ASP A 468      10.838  31.350  -7.362  1.00 10.00      A   
ATOM   4432  CG  ASP A 468      11.976  32.343  -7.506  1.00 10.00      A   
ATOM   4433  OD1 ASP A 468      13.062  32.109  -6.927  1.00 10.00      A   
ATOM   4434  OD2 ASP A 468      11.799  33.356  -8.216  1.00 10.00      A   
ATOM   4435  C   ASP A 468      10.575  31.363  -4.867  1.00 10.00      A   
ATOM   4436  O   ASP A 468      11.448  31.925  -4.203  1.00 10.00      A   
ATOM   4437  N   SER A 469       9.284  31.434  -4.568  1.00 10.00      A   
ATOM   4438  HN  SER A 469       8.627  30.963  -5.136  1.00 10.00      A   
ATOM   4439  CA  SER A 469       8.809  32.199  -3.422  1.00 10.00      A   
ATOM   4440  CB  SER A 469       8.643  33.678  -3.787  1.00 10.00      A   
ATOM   4441  OG  SER A 469       8.626  33.860  -5.192  1.00 10.00      A   
ATOM   4442  HG  SER A 469       8.072  33.169  -5.600  1.00 10.00      A   
ATOM   4443  C   SER A 469       7.499  31.628  -2.878  1.00 10.00      A   
ATOM   4444  O   SER A 469       7.005  30.613  -3.370  1.00 10.00      A   
ATOM   4445  N   ASP A 470       6.934  32.297  -1.873  1.00 10.00      A   
ATOM   4446  HN  ASP A 470       7.376  33.104  -1.534  1.00 10.00      A   
ATOM   4447  CA  ASP A 470       5.679  31.864  -1.251  1.00 10.00      A   
ATOM   4448  CB  ASP A 470       5.346  32.748  -0.044  1.00 10.00      A   
ATOM   4449  CG  ASP A 470       5.783  32.145   1.273  1.00 10.00      A   
ATOM   4450  OD1 ASP A 470       4.925  31.602   2.001  1.00 10.00      A   
ATOM   4451  OD2 ASP A 470       6.985  32.225   1.594  1.00 10.00      A   
ATOM   4452  C   ASP A 470       4.516  31.906  -2.237  1.00 10.00      A   
ATOM   4453  O   ASP A 470       3.489  31.253  -2.029  1.00 10.00      A   
ATOM   4454  N   LEU A 471       4.689  32.682  -3.304  1.00 10.00      A   
ATOM   4455  HN  LEU A 471       5.532  33.171  -3.396  1.00 10.00      A   
ATOM   4456  CA  LEU A 471       3.667  32.830  -4.339  1.00 10.00      A   
ATOM   4457  CB  LEU A 471       4.184  33.712  -5.479  1.00 10.00      A   
ATOM   4458  CG  LEU A 471       4.615  35.129  -5.095  1.00 10.00      A   
ATOM   4459  CD1 LEU A 471       5.321  35.803  -6.260  1.00 10.00      A   
ATOM   4460  CD2 LEU A 471       3.416  35.952  -4.654  1.00 10.00      A   
ATOM   4461  C   LEU A 471       3.233  31.475  -4.887  1.00 10.00      A   
ATOM   4462  O   LEU A 471       2.038  31.190  -4.985  1.00 10.00      A   
ATOM   4463  N   GLY A 472       4.210  30.631  -5.209  1.00 10.00      A   
ATOM   4464  HN  GLY A 472       5.145  30.911  -5.085  1.00 10.00      A   
ATOM   4465  CA  GLY A 472       3.917  29.314  -5.740  1.00 10.00      A   
ATOM   4466  C   GLY A 472       3.088  28.477  -4.784  1.00 10.00      A   
ATOM   4467  O   GLY A 472       2.190  27.744  -5.199  1.00 10.00      A   
ATOM   4468  N   MET A 473       3.373  28.609  -3.495  1.00 10.00      A   
ATOM   4469  HN  MET A 473       4.082  29.230  -3.224  1.00 10.00      A   
ATOM   4470  CA  MET A 473       2.654  27.865  -2.472  1.00 10.00      A   
ATOM   4471  CB  MET A 473       3.316  28.064  -1.103  1.00 10.00      A   
ATOM   4472  CG  MET A 473       2.658  27.297   0.033  1.00 10.00      A   
ATOM   4473  SD  MET A 473       2.609  25.519  -0.265  1.00 10.00      A   
ATOM   4474  CE  MET A 473       2.023  24.926   1.322  1.00 10.00      A   
ATOM   4475  C   MET A 473       1.188  28.291  -2.423  1.00 10.00      A   
ATOM   4476  O   MET A 473       0.286  27.455  -2.354  1.00 10.00      A   
ATOM   4477  N   HIS A 474       0.960  29.598  -2.481  1.00 10.00      A   
ATOM   4478  HN  HIS A 474       1.723  30.213  -2.556  1.00 10.00      A   
ATOM   4479  CA  HIS A 474      -0.391  30.144  -2.437  1.00 10.00      A   
ATOM   4480  CB  HIS A 474      -0.346  31.674  -2.362  1.00 10.00      A   
ATOM   4481  CG  HIS A 474      -1.638  32.303  -1.939  1.00 10.00      A   
ATOM   4482  ND1 HIS A 474      -1.913  32.556  -0.614  1.00 10.00      A   
ATOM   4483  CD2 HIS A 474      -2.687  32.713  -2.697  1.00 10.00      A   
ATOM   4484  CE1 HIS A 474      -3.112  33.108  -0.593  1.00 10.00      A   
ATOM   4485  NE2 HIS A 474      -3.614  33.223  -1.828  1.00 10.00      A   
ATOM   4486  HE2 HIS A 474      -4.484  33.612  -2.067  1.00 10.00      A   
ATOM   4487  C   HIS A 474      -1.207  29.701  -3.650  1.00 10.00      A   
ATOM   4488  O   HIS A 474      -2.384  29.362  -3.528  1.00 10.00      A   
ATOM   4489  N   HIS A 475      -0.567  29.690  -4.816  1.00 10.00      A   
ATOM   4490  HN  HIS A 475       0.378  29.960  -4.845  1.00 10.00      A   
ATOM   4491  CA  HIS A 475      -1.232  29.298  -6.055  1.00 10.00      A   
ATOM   4492  CB  HIS A 475      -0.334  29.540  -7.271  1.00 10.00      A   
ATOM   4493  CG  HIS A 475      -0.125  30.990  -7.595  1.00 10.00      A   
ATOM   4494  ND1 HIS A 475      -1.132  31.936  -7.603  1.00 10.00      A   
ATOM   4495  HD1 HIS A 475      -2.080  31.776  -7.393  1.00 10.00      A   
ATOM   4496  CD2 HIS A 475       1.010  31.656  -7.930  1.00 10.00      A   
ATOM   4497  CE1 HIS A 475      -0.587  33.115  -7.929  1.00 10.00      A   
ATOM   4498  NE2 HIS A 475       0.712  32.999  -8.140  1.00 10.00      A   
ATOM   4499  C   HIS A 475      -1.715  27.852  -6.017  1.00 10.00      A   
ATOM   4500  O   HIS A 475      -2.732  27.516  -6.619  1.00 10.00      A   
ATOM   4501  N   VAL A 476      -0.982  26.999  -5.315  1.00 10.00      A   
ATOM   4502  HN  VAL A 476      -0.168  27.317  -4.870  1.00 10.00      A   
ATOM   4503  CA  VAL A 476      -1.357  25.594  -5.201  1.00 10.00      A   
ATOM   4504  CB  VAL A 476      -0.178  24.726  -4.707  1.00 10.00      A   
ATOM   4505  CG1 VAL A 476      -0.635  23.307  -4.396  1.00 10.00      A   
ATOM   4506  CG2 VAL A 476       0.933  24.710  -5.740  1.00 10.00      A   
ATOM   4507  C   VAL A 476      -2.544  25.437  -4.253  1.00 10.00      A   
ATOM   4508  O   VAL A 476      -3.545  24.789  -4.585  1.00 10.00      A   
ATOM   4509  N   LEU A 477      -2.435  26.062  -3.086  1.00 10.00      A   
ATOM   4510  HN  LEU A 477      -1.625  26.585  -2.898  1.00 10.00      A   
ATOM   4511  CA  LEU A 477      -3.478  26.000  -2.075  1.00 10.00      A   
ATOM   4512  CB  LEU A 477      -2.999  26.670  -0.790  1.00 10.00      A   
ATOM   4513  CG  LEU A 477      -1.802  26.014  -0.097  1.00 10.00      A   
ATOM   4514  CD1 LEU A 477      -1.183  26.971   0.905  1.00 10.00      A   
ATOM   4515  CD2 LEU A 477      -2.226  24.725   0.587  1.00 10.00      A   
ATOM   4516  C   LEU A 477      -4.775  26.638  -2.573  1.00 10.00      A   
ATOM   4517  O   LEU A 477      -5.853  26.065  -2.424  1.00 10.00      A   
ATOM   4518  N   SER A 478      -4.660  27.807  -3.193  1.00 10.00      A   
ATOM   4519  HN  SER A 478      -3.766  28.208  -3.302  1.00 10.00      A   
ATOM   4520  CA  SER A 478      -5.821  28.515  -3.722  1.00 10.00      A   
ATOM   4521  CB  SER A 478      -5.648  30.024  -3.551  1.00 10.00      A   
ATOM   4522  OG  SER A 478      -5.577  30.377  -2.180  1.00 10.00      A   
ATOM   4523  HG  SER A 478      -5.919  31.273  -2.064  1.00 10.00      A   
ATOM   4524  C   SER A 478      -6.046  28.167  -5.193  1.00 10.00      A   
ATOM   4525  O   SER A 478      -6.586  28.965  -5.965  1.00 10.00      A   
ATOM   4526  N   GLY A 479      -5.629  26.968  -5.572  1.00 10.00      A   
ATOM   4527  HN  GLY A 479      -5.197  26.383  -4.916  1.00 10.00      A   
ATOM   4528  CA  GLY A 479      -5.791  26.530  -6.941  1.00 10.00      A   
ATOM   4529  C   GLY A 479      -6.412  25.154  -7.049  1.00 10.00      A   
ATOM   4530  O   GLY A 479      -7.419  24.972  -7.732  1.00 10.00      A   
ATOM   4531  N   CYS A 480      -5.810  24.183  -6.382  1.00 10.00      A   
ATOM   4532  HN  CYS A 480      -5.009  24.390  -5.851  1.00 10.00      A   
ATOM   4533  CA  CYS A 480      -6.309  22.815  -6.413  1.00 10.00      A   
ATOM   4534  CB  CYS A 480      -5.220  21.843  -5.967  1.00 10.00      A   
ATOM   4535  SG  CYS A 480      -3.584  22.220  -6.637  1.00 10.00      A   
ATOM   4536  HG  CYS A 480      -3.009  23.101  -5.832  1.00 10.00      A   
ATOM   4537  C   CYS A 480      -7.550  22.680  -5.539  1.00 10.00      A   
ATOM   4538  O   CYS A 480      -7.462  22.635  -4.311  1.00 10.00      A   
ATOM   4539  N   ASP A 481      -8.707  22.630  -6.183  1.00 10.00      A   
ATOM   4540  HN  ASP A 481      -8.706  22.683  -7.160  1.00 10.00      A   
ATOM   4541  CA  ASP A 481      -9.982  22.524  -5.482  1.00 10.00      A   
ATOM   4542  CB  ASP A 481     -11.159  22.697  -6.451  1.00 10.00      A   
ATOM   4543  CG  ASP A 481     -11.414  24.147  -6.816  1.00 10.00      A   
ATOM   4544  OD1 ASP A 481     -10.811  24.638  -7.793  1.00 10.00      A   
ATOM   4545  OD2 ASP A 481     -12.225  24.806  -6.134  1.00 10.00      A   
ATOM   4546  C   ASP A 481     -10.115  21.220  -4.698  1.00 10.00      A   
ATOM   4547  O   ASP A 481     -10.648  21.213  -3.587  1.00 10.00      A   
ATOM   4548  N   SER A 482      -9.626  20.122  -5.262  1.00 10.00      A   
ATOM   4549  HN  SER A 482      -9.214  20.175  -6.151  1.00 10.00      A   
ATOM   4550  CA  SER A 482      -9.712  18.828  -4.595  1.00 10.00      A   
ATOM   4551  CB  SER A 482     -10.155  17.753  -5.585  1.00 10.00      A   
ATOM   4552  OG  SER A 482     -11.413  18.084  -6.151  1.00 10.00      A   
ATOM   4553  HG  SER A 482     -11.992  18.428  -5.461  1.00 10.00      A   
ATOM   4554  C   SER A 482      -8.398  18.426  -3.912  1.00 10.00      A   
ATOM   4555  O   SER A 482      -8.085  17.245  -3.804  1.00 10.00      A   
ATOM   4556  N   LEU A 483      -7.642  19.407  -3.432  1.00 10.00      A   
ATOM   4557  HN  LEU A 483      -7.946  20.334  -3.522  1.00 10.00      A   
ATOM   4558  CA  LEU A 483      -6.373  19.129  -2.757  1.00 10.00      A   
ATOM   4559  CB  LEU A 483      -5.679  20.440  -2.383  1.00 10.00      A   
ATOM   4560  CG  LEU A 483      -4.186  20.541  -2.709  1.00 10.00      A   
ATOM   4561  CD1 LEU A 483      -3.651  21.920  -2.349  1.00 10.00      A   
ATOM   4562  CD2 LEU A 483      -3.393  19.453  -1.998  1.00 10.00      A   
ATOM   4563  C   LEU A 483      -6.617  18.297  -1.495  1.00 10.00      A   
ATOM   4564  O   LEU A 483      -7.443  18.660  -0.657  1.00 10.00      A   
ATOM   4565  N   ARG A 484      -5.913  17.178  -1.367  1.00 10.00      A   
ATOM   4566  HN  ARG A 484      -5.278  16.922  -2.072  1.00 10.00      A   
ATOM   4567  CA  ARG A 484      -6.079  16.311  -0.210  1.00 10.00      A   
ATOM   4568  CB  ARG A 484      -6.832  15.041  -0.607  1.00 10.00      A   
ATOM   4569  CG  ARG A 484      -7.699  14.467   0.500  1.00 10.00      A   
ATOM   4570  CD  ARG A 484      -8.453  13.233   0.032  1.00 10.00      A   
ATOM   4571  NE  ARG A 484      -7.628  12.021   0.093  1.00 10.00      A   
ATOM   4572  HE  ARG A 484      -7.229  11.796   0.955  1.00 10.00      A   
ATOM   4573  CZ  ARG A 484      -7.414  11.212  -0.945  1.00 10.00      A   
ATOM   4574  NH1 ARG A 484      -7.954  11.483  -2.120  1.00 10.00      A   
ATOM   4575 HH11 ARG A 484      -7.790  10.847  -2.930  1.00 10.00      A   
ATOM   4576 HH12 ARG A 484      -8.546  12.342  -2.249  1.00 10.00      A   
ATOM   4577  NH2 ARG A 484      -6.642  10.140  -0.818  1.00 10.00      A   
ATOM   4578 HH21 ARG A 484      -6.481   9.502  -1.637  1.00 10.00      A   
ATOM   4579 HH22 ARG A 484      -6.179   9.917   0.089  1.00 10.00      A   
ATOM   4580  C   ARG A 484      -4.741  15.943   0.429  1.00 10.00      A   
ATOM   4581  O   ARG A 484      -4.583  16.044   1.644  1.00 10.00      A   
ATOM   4582  N   LYS A 485      -3.789  15.502  -0.389  1.00 10.00      A   
ATOM   4583  HN  LYS A 485      -3.978  15.438  -1.354  1.00 10.00      A   
ATOM   4584  CA  LYS A 485      -2.467  15.112   0.097  1.00 10.00      A   
ATOM   4585  CB  LYS A 485      -2.205  13.627  -0.197  1.00 10.00      A   
ATOM   4586  CG  LYS A 485      -3.174  12.674   0.489  1.00 10.00      A   
ATOM   4587  CD  LYS A 485      -3.257  11.335  -0.228  1.00 10.00      A   
ATOM   4588  CE  LYS A 485      -2.119  10.401   0.168  1.00 10.00      A   
ATOM   4589  NZ  LYS A 485      -2.305   9.029  -0.375  1.00 10.00      A   
ATOM   4590  HZ1 LYS A 485      -1.453   8.456  -0.209  1.00 10.00      A   
ATOM   4591  HZ2 LYS A 485      -2.489   9.067  -1.396  1.00 10.00      A   
ATOM   4592  HZ3 LYS A 485      -3.115   8.561   0.091  1.00 10.00      A   
ATOM   4593  C   LYS A 485      -1.380  15.971  -0.547  1.00 10.00      A   
ATOM   4594  O   LYS A 485      -1.152  15.899  -1.758  1.00 10.00      A   
ATOM   4595  N   LEU A 486      -0.713  16.779   0.267  1.00 10.00      A   
ATOM   4596  HN  LEU A 486      -0.925  16.777   1.223  1.00 10.00      A   
ATOM   4597  CA  LEU A 486       0.341  17.661  -0.220  1.00 10.00      A   
ATOM   4598  CB  LEU A 486      -0.115  19.122  -0.151  1.00 10.00      A   
ATOM   4599  CG  LEU A 486       0.860  20.168  -0.694  1.00 10.00      A   
ATOM   4600  CD1 LEU A 486       1.162  19.912  -2.162  1.00 10.00      A   
ATOM   4601  CD2 LEU A 486       0.298  21.566  -0.498  1.00 10.00      A   
ATOM   4602  C   LEU A 486       1.631  17.472   0.575  1.00 10.00      A   
ATOM   4603  O   LEU A 486       1.670  17.695   1.790  1.00 10.00      A   
ATOM   4604  N   GLU A 487       2.676  17.049  -0.117  1.00 10.00      A   
ATOM   4605  HN  GLU A 487       2.573  16.877  -1.080  1.00 10.00      A   
ATOM   4606  CA  GLU A 487       3.975  16.828   0.499  1.00 10.00      A   
ATOM   4607  CB  GLU A 487       4.369  15.356   0.373  1.00 10.00      A   
ATOM   4608  CG  GLU A 487       3.380  14.409   1.022  1.00 10.00      A   
ATOM   4609  CD  GLU A 487       3.799  12.959   0.914  1.00 10.00      A   
ATOM   4610  OE1 GLU A 487       3.975  12.474  -0.225  1.00 10.00      A   
ATOM   4611  OE2 GLU A 487       3.941  12.296   1.967  1.00 10.00      A   
ATOM   4612  C   GLU A 487       5.020  17.705  -0.174  1.00 10.00      A   
ATOM   4613  O   GLU A 487       5.190  17.653  -1.394  1.00 10.00      A   
ATOM   4614  N   ILE A 488       5.704  18.517   0.614  1.00 10.00      A   
ATOM   4615  HN  ILE A 488       5.519  18.518   1.581  1.00 10.00      A   
ATOM   4616  CA  ILE A 488       6.721  19.418   0.090  1.00 10.00      A   
ATOM   4617  CB  ILE A 488       6.224  20.881   0.131  1.00 10.00      A   
ATOM   4618  CG1 ILE A 488       4.882  21.018  -0.590  1.00 10.00      A   
ATOM   4619  CG2 ILE A 488       7.255  21.830  -0.466  1.00 10.00      A   
ATOM   4620  CD1 ILE A 488       4.178  22.329  -0.321  1.00 10.00      A   
ATOM   4621  C   ILE A 488       8.007  19.326   0.906  1.00 10.00      A   
ATOM   4622  O   ILE A 488       7.978  19.383   2.136  1.00 10.00      A   
ATOM   4623  N   ARG A 489       9.132  19.177   0.219  1.00 10.00      A   
ATOM   4624  HN  ARG A 489       9.089  19.111  -0.760  1.00 10.00      A   
ATOM   4625  CA  ARG A 489      10.429  19.104   0.883  1.00 10.00      A   
ATOM   4626  CB  ARG A 489      10.922  17.657   1.042  1.00 10.00      A   
ATOM   4627  CG  ARG A 489      11.493  17.029  -0.221  1.00 10.00      A   
ATOM   4628  CD  ARG A 489      12.551  15.985   0.107  1.00 10.00      A   
ATOM   4629  NE  ARG A 489      13.729  16.577   0.750  1.00 10.00      A   
ATOM   4630  HE  ARG A 489      13.733  17.560   0.872  1.00 10.00      A   
ATOM   4631  CZ  ARG A 489      14.791  15.885   1.173  1.00 10.00      A   
ATOM   4632  NH1 ARG A 489      14.841  14.568   1.026  1.00 10.00      A   
ATOM   4633 HH11 ARG A 489      14.050  14.061   0.580  1.00 10.00      A   
ATOM   4634 HH12 ARG A 489      15.678  14.031   1.356  1.00 10.00      A   
ATOM   4635  NH2 ARG A 489      15.800  16.529   1.745  1.00 10.00      A   
ATOM   4636 HH21 ARG A 489      16.635  16.006   2.081  1.00 10.00      A   
ATOM   4637 HH22 ARG A 489      15.758  17.572   1.855  1.00 10.00      A   
ATOM   4638  C   ARG A 489      11.467  19.945   0.152  1.00 10.00      A   
ATOM   4639  O   ARG A 489      11.542  19.916  -1.080  1.00 10.00      A   
ATOM   4640  N   ASP A 490      12.233  20.715   0.923  1.00 10.00      A   
ATOM   4641  HN  ASP A 490      12.065  20.725   1.892  1.00 10.00      A   
ATOM   4642  CA  ASP A 490      13.298  21.563   0.387  1.00 10.00      A   
ATOM   4643  CB  ASP A 490      14.451  20.720  -0.172  1.00 10.00      A   
ATOM   4644  CG  ASP A 490      15.229  19.998   0.907  1.00 10.00      A   
ATOM   4645  OD1 ASP A 490      16.383  20.387   1.173  1.00 10.00      A   
ATOM   4646  OD2 ASP A 490      14.688  19.037   1.500  1.00 10.00      A   
ATOM   4647  C   ASP A 490      12.779  22.528  -0.668  1.00 10.00      A   
ATOM   4648  O   ASP A 490      13.007  22.340  -1.861  1.00 10.00      A   
ATOM   4649  N   CYS A 491      12.069  23.553  -0.224  1.00 10.00      A   
ATOM   4650  HN  CYS A 491      11.932  23.659   0.740  1.00 10.00      A   
ATOM   4651  CA  CYS A 491      11.507  24.549  -1.127  1.00 10.00      A   
ATOM   4652  CB  CYS A 491      10.092  24.149  -1.558  1.00 10.00      A   
ATOM   4653  SG  CYS A 491       9.991  22.557  -2.407  1.00 10.00      A   
ATOM   4654  HG  CYS A 491      10.969  21.793  -1.938  1.00 10.00      A   
ATOM   4655  C   CYS A 491      11.481  25.914  -0.445  1.00 10.00      A   
ATOM   4656  O   CYS A 491      11.382  25.995   0.782  1.00 10.00      A   
ATOM   4657  N   PRO A 492      11.572  27.008  -1.224  1.00 10.00      A   
ATOM   4658  CA  PRO A 492      11.571  28.385  -0.697  1.00 10.00      A   
ATOM   4659  CB  PRO A 492      12.026  29.235  -1.894  1.00 10.00      A   
ATOM   4660  CG  PRO A 492      12.461  28.263  -2.943  1.00 10.00      A   
ATOM   4661  CD  PRO A 492      11.702  26.998  -2.685  1.00 10.00      A   
ATOM   4662  C   PRO A 492      10.192  28.851  -0.221  1.00 10.00      A   
ATOM   4663  O   PRO A 492       9.839  30.025  -0.357  1.00 10.00      A   
ATOM   4664  N   PHE A 493       9.431  27.936   0.354  1.00 10.00      A   
ATOM   4665  HN  PHE A 493       9.782  27.027   0.460  1.00 10.00      A   
ATOM   4666  CA  PHE A 493       8.105  28.243   0.852  1.00 10.00      A   
ATOM   4667  CB  PHE A 493       7.150  27.074   0.597  1.00 10.00      A   
ATOM   4668  CG  PHE A 493       6.937  26.737  -0.854  1.00 10.00      A   
ATOM   4669  CD1 PHE A 493       6.568  25.456  -1.221  1.00 10.00      A   
ATOM   4670  CD2 PHE A 493       7.096  27.693  -1.848  1.00 10.00      A   
ATOM   4671  CE1 PHE A 493       6.361  25.129  -2.545  1.00 10.00      A   
ATOM   4672  CE2 PHE A 493       6.892  27.372  -3.177  1.00 10.00      A   
ATOM   4673  CZ  PHE A 493       6.523  26.088  -3.525  1.00 10.00      A   
ATOM   4674  C   PHE A 493       8.162  28.545   2.340  1.00 10.00      A   
ATOM   4675  O   PHE A 493       8.585  27.705   3.136  1.00 10.00      A   
ATOM   4676  N   GLY A 494       7.765  29.752   2.704  1.00 10.00      A   
ATOM   4677  HN  GLY A 494       7.467  30.392   2.019  1.00 10.00      A   
ATOM   4678  CA  GLY A 494       7.770  30.144   4.090  1.00 10.00      A   
ATOM   4679  C   GLY A 494       6.424  29.933   4.741  1.00 10.00      A   
ATOM   4680  O   GLY A 494       5.746  28.937   4.481  1.00 10.00      A   
ATOM   4681  N   ASP A 495       6.025  30.879   5.570  1.00 10.00      A   
ATOM   4682  HN  ASP A 495       6.599  31.663   5.715  1.00 10.00      A   
ATOM   4683  CA  ASP A 495       4.753  30.796   6.268  1.00 10.00      A   
ATOM   4684  CB  ASP A 495       4.958  30.829   7.787  1.00 10.00      A   
ATOM   4685  CG  ASP A 495       5.959  31.876   8.241  1.00 10.00      A   
ATOM   4686  OD1 ASP A 495       6.987  31.495   8.841  1.00 10.00      A   
ATOM   4687  OD2 ASP A 495       5.728  33.082   7.996  1.00 10.00      A   
ATOM   4688  C   ASP A 495       3.819  31.921   5.846  1.00 10.00      A   
ATOM   4689  O   ASP A 495       2.783  32.150   6.472  1.00 10.00      A   
ATOM   4690  N   LYS A 496       4.176  32.615   4.776  1.00 10.00      A   
ATOM   4691  HN  LYS A 496       4.997  32.369   4.296  1.00 10.00      A   
ATOM   4692  CA  LYS A 496       3.366  33.721   4.283  1.00 10.00      A   
ATOM   4693  CB  LYS A 496       4.146  34.559   3.269  1.00 10.00      A   
ATOM   4694  CG  LYS A 496       5.543  34.941   3.727  1.00 10.00      A   
ATOM   4695  CD  LYS A 496       6.376  35.459   2.568  1.00 10.00      A   
ATOM   4696  CE  LYS A 496       7.864  35.397   2.879  1.00 10.00      A   
ATOM   4697  NZ  LYS A 496       8.349  33.998   3.040  1.00 10.00      A   
ATOM   4698  HZ1 LYS A 496       7.839  33.356   2.392  1.00 10.00      A   
ATOM   4699  HZ2 LYS A 496       8.194  33.679   4.016  1.00 10.00      A   
ATOM   4700  HZ3 LYS A 496       9.367  33.945   2.827  1.00 10.00      A   
ATOM   4701  C   LYS A 496       2.078  33.204   3.656  1.00 10.00      A   
ATOM   4702  O   LYS A 496       0.976  33.541   4.098  1.00 10.00      A   
ATOM   4703  N   ALA A 497       2.229  32.368   2.638  1.00 10.00      A   
ATOM   4704  HN  ALA A 497       3.140  32.129   2.347  1.00 10.00      A   
ATOM   4705  CA  ALA A 497       1.091  31.793   1.938  1.00 10.00      A   
ATOM   4706  CB  ALA A 497       1.549  31.178   0.629  1.00 10.00      A   
ATOM   4707  C   ALA A 497       0.403  30.741   2.796  1.00 10.00      A   
ATOM   4708  O   ALA A 497      -0.818  30.588   2.753  1.00 10.00      A   
ATOM   4709  N   LEU A 498       1.201  30.030   3.583  1.00 10.00      A   
ATOM   4710  HN  LEU A 498       2.167  30.202   3.557  1.00 10.00      A   
ATOM   4711  CA  LEU A 498       0.697  28.985   4.459  1.00 10.00      A   
ATOM   4712  CB  LEU A 498       1.854  28.321   5.210  1.00 10.00      A   
ATOM   4713  CG  LEU A 498       1.521  27.033   5.962  1.00 10.00      A   
ATOM   4714  CD1 LEU A 498       0.998  25.982   5.000  1.00 10.00      A   
ATOM   4715  CD2 LEU A 498       2.742  26.517   6.706  1.00 10.00      A   
ATOM   4716  C   LEU A 498      -0.328  29.531   5.447  1.00 10.00      A   
ATOM   4717  O   LEU A 498      -1.375  28.923   5.669  1.00 10.00      A   
ATOM   4718  N   LEU A 499      -0.029  30.684   6.036  1.00 10.00      A   
ATOM   4719  HN  LEU A 499       0.823  31.128   5.820  1.00 10.00      A   
ATOM   4720  CA  LEU A 499      -0.931  31.302   7.002  1.00 10.00      A   
ATOM   4721  CB  LEU A 499      -0.190  32.329   7.860  1.00 10.00      A   
ATOM   4722  CG  LEU A 499       0.636  31.771   9.022  1.00 10.00      A   
ATOM   4723  CD1 LEU A 499       1.480  32.868   9.651  1.00 10.00      A   
ATOM   4724  CD2 LEU A 499      -0.268  31.134  10.065  1.00 10.00      A   
ATOM   4725  C   LEU A 499      -2.137  31.945   6.318  1.00 10.00      A   
ATOM   4726  O   LEU A 499      -3.205  32.079   6.917  1.00 10.00      A   
ATOM   4727  N   ALA A 500      -1.964  32.323   5.055  1.00 10.00      A   
ATOM   4728  HN  ALA A 500      -1.096  32.171   4.625  1.00 10.00      A   
ATOM   4729  CA  ALA A 500      -3.036  32.954   4.288  1.00 10.00      A   
ATOM   4730  CB  ALA A 500      -2.463  33.788   3.153  1.00 10.00      A   
ATOM   4731  C   ALA A 500      -4.013  31.916   3.746  1.00 10.00      A   
ATOM   4732  O   ALA A 500      -5.051  32.259   3.177  1.00 10.00      A   
ATOM   4733  N   ASN A 501      -3.670  30.647   3.925  1.00 10.00      A   
ATOM   4734  HN  ASN A 501      -2.827  30.442   4.379  1.00 10.00      A   
ATOM   4735  CA  ASN A 501      -4.507  29.547   3.464  1.00 10.00      A   
ATOM   4736  CB  ASN A 501      -3.876  28.858   2.253  1.00 10.00      A   
ATOM   4737  CG  ASN A 501      -4.625  29.133   0.965  1.00 10.00      A   
ATOM   4738  OD1 ASN A 501      -5.719  28.616   0.750  1.00 10.00      A   
ATOM   4739  ND2 ASN A 501      -4.035  29.936   0.086  1.00 10.00      A   
ATOM   4740 HD21 ASN A 501      -3.154  30.307   0.310  1.00 10.00      A   
ATOM   4741 HD22 ASN A 501      -4.503  30.115  -0.763  1.00 10.00      A   
ATOM   4742  C   ASN A 501      -4.718  28.535   4.580  1.00 10.00      A   
ATOM   4743  O   ASN A 501      -4.701  27.325   4.352  1.00 10.00      A   
ATOM   4744  N   ALA A 502      -4.938  29.041   5.788  1.00 10.00      A   
ATOM   4745  HN  ALA A 502      -4.967  30.017   5.899  1.00 10.00      A   
ATOM   4746  CA  ALA A 502      -5.145  28.190   6.951  1.00 10.00      A   
ATOM   4747  CB  ALA A 502      -5.142  29.015   8.228  1.00 10.00      A   
ATOM   4748  C   ALA A 502      -6.434  27.384   6.832  1.00 10.00      A   
ATOM   4749  O   ALA A 502      -6.481  26.215   7.214  1.00 10.00      A   
ATOM   4750  N   SER A 503      -7.472  28.003   6.283  1.00 10.00      A   
ATOM   4751  HN  SER A 503      -7.375  28.934   5.978  1.00 10.00      A   
ATOM   4752  CA  SER A 503      -8.756  27.335   6.124  1.00 10.00      A   
ATOM   4753  CB  SER A 503      -9.846  28.350   5.801  1.00 10.00      A   
ATOM   4754  OG  SER A 503      -9.762  29.474   6.660  1.00 10.00      A   
ATOM   4755  HG  SER A 503     -10.564  30.006   6.558  1.00 10.00      A   
ATOM   4756  C   SER A 503      -8.707  26.243   5.052  1.00 10.00      A   
ATOM   4757  O   SER A 503      -9.576  25.373   5.001  1.00 10.00      A   
ATOM   4758  N   LYS A 504      -7.679  26.280   4.213  1.00 10.00      A   
ATOM   4759  HN  LYS A 504      -7.007  26.986   4.314  1.00 10.00      A   
ATOM   4760  CA  LYS A 504      -7.521  25.293   3.147  1.00 10.00      A   
ATOM   4761  CB  LYS A 504      -6.488  25.778   2.122  1.00 10.00      A   
ATOM   4762  CG  LYS A 504      -6.233  24.820   0.964  1.00 10.00      A   
ATOM   4763  CD  LYS A 504      -7.485  24.610   0.130  1.00 10.00      A   
ATOM   4764  CE  LYS A 504      -7.213  23.693  -1.051  1.00 10.00      A   
ATOM   4765  NZ  LYS A 504      -8.406  23.554  -1.921  1.00 10.00      A   
ATOM   4766  HZ1 LYS A 504      -8.130  23.181  -2.851  1.00 10.00      A   
ATOM   4767  HZ2 LYS A 504      -8.865  24.476  -2.056  1.00 10.00      A   
ATOM   4768  HZ3 LYS A 504      -9.092  22.901  -1.488  1.00 10.00      A   
ATOM   4769  C   LYS A 504      -7.103  23.939   3.719  1.00 10.00      A   
ATOM   4770  O   LYS A 504      -7.400  22.889   3.144  1.00 10.00      A   
ATOM   4771  N   LEU A 505      -6.443  23.972   4.869  1.00 10.00      A   
ATOM   4772  HN  LEU A 505      -6.266  24.838   5.292  1.00 10.00      A   
ATOM   4773  CA  LEU A 505      -5.966  22.758   5.518  1.00 10.00      A   
ATOM   4774  CB  LEU A 505      -5.047  23.115   6.684  1.00 10.00      A   
ATOM   4775  CG  LEU A 505      -3.808  23.941   6.332  1.00 10.00      A   
ATOM   4776  CD1 LEU A 505      -3.054  24.334   7.594  1.00 10.00      A   
ATOM   4777  CD2 LEU A 505      -2.902  23.168   5.386  1.00 10.00      A   
ATOM   4778  C   LEU A 505      -7.114  21.881   6.008  1.00 10.00      A   
ATOM   4779  O   LEU A 505      -6.955  20.670   6.166  1.00 10.00      A   
ATOM   4780  N   GLU A 506      -8.271  22.493   6.227  1.00 10.00      A   
ATOM   4781  HN  GLU A 506      -8.343  23.458   6.057  1.00 10.00      A   
ATOM   4782  CA  GLU A 506      -9.438  21.767   6.713  1.00 10.00      A   
ATOM   4783  CB  GLU A 506     -10.524  22.747   7.160  1.00 10.00      A   
ATOM   4784  CG  GLU A 506      -9.997  23.871   8.043  1.00 10.00      A   
ATOM   4785  CD  GLU A 506     -11.093  24.744   8.614  1.00 10.00      A   
ATOM   4786  OE1 GLU A 506     -11.910  25.276   7.835  1.00 10.00      A   
ATOM   4787  OE2 GLU A 506     -11.141  24.904   9.851  1.00 10.00      A   
ATOM   4788  C   GLU A 506      -9.972  20.788   5.667  1.00 10.00      A   
ATOM   4789  O   GLU A 506     -10.556  19.755   6.003  1.00 10.00      A   
ATOM   4790  N   THR A 507      -9.745  21.105   4.399  1.00 10.00      A   
ATOM   4791  HN  THR A 507      -9.263  21.933   4.191  1.00 10.00      A   
ATOM   4792  CA  THR A 507     -10.202  20.265   3.302  1.00 10.00      A   
ATOM   4793  CB  THR A 507     -10.638  21.129   2.109  1.00 10.00      A   
ATOM   4794  OG1 THR A 507     -10.035  22.429   2.220  1.00 10.00      A   
ATOM   4795  HG1 THR A 507      -9.084  22.356   2.059  1.00 10.00      A   
ATOM   4796  CG2 THR A 507     -12.154  21.264   2.074  1.00 10.00      A   
ATOM   4797  C   THR A 507      -9.109  19.301   2.848  1.00 10.00      A   
ATOM   4798  O   THR A 507      -9.257  18.610   1.841  1.00 10.00      A   
ATOM   4799  N   MET A 508      -8.019  19.252   3.598  1.00 10.00      A   
ATOM   4800  HN  MET A 508      -7.970  19.800   4.411  1.00 10.00      A   
ATOM   4801  CA  MET A 508      -6.903  18.380   3.266  1.00 10.00      A   
ATOM   4802  CB  MET A 508      -5.617  19.195   3.118  1.00 10.00      A   
ATOM   4803  CG  MET A 508      -5.563  20.051   1.861  1.00 10.00      A   
ATOM   4804  SD  MET A 508      -4.115  21.123   1.813  1.00 10.00      A   
ATOM   4805  CE  MET A 508      -2.808  19.937   2.124  1.00 10.00      A   
ATOM   4806  C   MET A 508      -6.727  17.315   4.339  1.00 10.00      A   
ATOM   4807  O   MET A 508      -7.079  17.535   5.495  1.00 10.00      A   
ATOM   4808  N   ARG A 509      -6.189  16.159   3.950  1.00 10.00      A   
ATOM   4809  HN  ARG A 509      -5.921  16.047   3.012  1.00 10.00      A   
ATOM   4810  CA  ARG A 509      -5.968  15.064   4.888  1.00 10.00      A   
ATOM   4811  CB  ARG A 509      -5.691  13.748   4.137  1.00 10.00      A   
ATOM   4812  CG  ARG A 509      -5.411  12.555   5.046  1.00 10.00      A   
ATOM   4813  CD  ARG A 509      -4.807  11.381   4.283  1.00 10.00      A   
ATOM   4814  NE  ARG A 509      -5.790  10.693   3.440  1.00 10.00      A   
ATOM   4815  HE  ARG A 509      -6.722  11.010   3.491  1.00 10.00      A   
ATOM   4816  CZ  ARG A 509      -5.494   9.668   2.622  1.00 10.00      A   
ATOM   4817  NH1 ARG A 509      -4.253   9.203   2.534  1.00 10.00      A   
ATOM   4818 HH11 ARG A 509      -3.492   9.623   3.103  1.00 10.00      A   
ATOM   4819 HH12 ARG A 509      -4.031   8.394   1.887  1.00 10.00      A   
ATOM   4820  NH2 ARG A 509      -6.452   9.095   1.909  1.00 10.00      A   
ATOM   4821 HH21 ARG A 509      -7.437   9.426   1.982  1.00 10.00      A   
ATOM   4822 HH22 ARG A 509      -6.218   8.299   1.261  1.00 10.00      A   
ATOM   4823  C   ARG A 509      -4.798  15.393   5.803  1.00 10.00      A   
ATOM   4824  O   ARG A 509      -4.917  15.334   7.029  1.00 10.00      A   
ATOM   4825  N   SER A 510      -3.683  15.774   5.193  1.00 10.00      A   
ATOM   4826  HN  SER A 510      -3.674  15.852   4.217  1.00 10.00      A   
ATOM   4827  CA  SER A 510      -2.478  16.104   5.930  1.00 10.00      A   
ATOM   4828  CB  SER A 510      -1.798  14.820   6.426  1.00 10.00      A   
ATOM   4829  OG  SER A 510      -2.142  13.709   5.605  1.00 10.00      A   
ATOM   4830  HG  SER A 510      -1.652  13.759   4.776  1.00 10.00      A   
ATOM   4831  C   SER A 510      -1.516  16.920   5.064  1.00 10.00      A   
ATOM   4832  O   SER A 510      -1.488  16.782   3.838  1.00 10.00      A   
ATOM   4833  N   LEU A 511      -0.753  17.787   5.701  1.00 10.00      A   
ATOM   4834  HN  LEU A 511      -0.847  17.886   6.676  1.00 10.00      A   
ATOM   4835  CA  LEU A 511       0.221  18.606   5.008  1.00 10.00      A   
ATOM   4836  CB  LEU A 511      -0.100  20.093   5.179  1.00 10.00      A   
ATOM   4837  CG  LEU A 511       0.946  21.073   4.637  1.00 10.00      A   
ATOM   4838  CD1 LEU A 511       0.997  21.027   3.120  1.00 10.00      A   
ATOM   4839  CD2 LEU A 511       0.659  22.485   5.119  1.00 10.00      A   
ATOM   4840  C   LEU A 511       1.604  18.312   5.559  1.00 10.00      A   
ATOM   4841  O   LEU A 511       1.835  18.431   6.764  1.00 10.00      A   
ATOM   4842  N   TRP A 512       2.508  17.913   4.679  1.00 10.00      A   
ATOM   4843  HN  TRP A 512       2.254  17.826   3.733  1.00 10.00      A   
ATOM   4844  CA  TRP A 512       3.867  17.594   5.073  1.00 10.00      A   
ATOM   4845  CB  TRP A 512       4.197  16.164   4.651  1.00 10.00      A   
ATOM   4846  CG  TRP A 512       5.631  15.780   4.830  1.00 10.00      A   
ATOM   4847  CD1 TRP A 512       6.478  15.337   3.860  1.00 10.00      A   
ATOM   4848  CD2 TRP A 512       6.387  15.797   6.046  1.00 10.00      A   
ATOM   4849  NE1 TRP A 512       7.711  15.070   4.395  1.00 10.00      A   
ATOM   4850  HE1 TRP A 512       8.487  14.737   3.895  1.00 10.00      A   
ATOM   4851  CE2 TRP A 512       7.683  15.344   5.736  1.00 10.00      A   
ATOM   4852  CE3 TRP A 512       6.094  16.149   7.366  1.00 10.00      A   
ATOM   4853  CZ2 TRP A 512       8.683  15.232   6.697  1.00 10.00      A   
ATOM   4854  CZ3 TRP A 512       7.087  16.037   8.318  1.00 10.00      A   
ATOM   4855  CH2 TRP A 512       8.364  15.583   7.978  1.00 10.00      A   
ATOM   4856  C   TRP A 512       4.852  18.575   4.450  1.00 10.00      A   
ATOM   4857  O   TRP A 512       5.008  18.621   3.231  1.00 10.00      A   
ATOM   4858  N   MET A 513       5.502  19.366   5.286  1.00 10.00      A   
ATOM   4859  HN  MET A 513       5.327  19.297   6.251  1.00 10.00      A   
ATOM   4860  CA  MET A 513       6.473  20.335   4.808  1.00 10.00      A   
ATOM   4861  CB  MET A 513       5.963  21.765   4.992  1.00 10.00      A   
ATOM   4862  CG  MET A 513       4.746  22.104   4.151  1.00 10.00      A   
ATOM   4863  SD  MET A 513       4.259  23.833   4.295  1.00 10.00      A   
ATOM   4864  CE  MET A 513       5.575  24.636   3.382  1.00 10.00      A   
ATOM   4865  C   MET A 513       7.804  20.152   5.520  1.00 10.00      A   
ATOM   4866  O   MET A 513       7.893  20.284   6.743  1.00 10.00      A   
ATOM   4867  N   SER A 514       8.833  19.832   4.756  1.00 10.00      A   
ATOM   4868  HN  SER A 514       8.698  19.738   3.784  1.00 10.00      A   
ATOM   4869  CA  SER A 514      10.163  19.625   5.309  1.00 10.00      A   
ATOM   4870  CB  SER A 514      10.588  18.166   5.121  1.00 10.00      A   
ATOM   4871  OG  SER A 514       9.699  17.493   4.244  1.00 10.00      A   
ATOM   4872  HG  SER A 514       8.807  17.824   4.383  1.00 10.00      A   
ATOM   4873  C   SER A 514      11.171  20.561   4.648  1.00 10.00      A   
ATOM   4874  O   SER A 514      11.023  20.907   3.470  1.00 10.00      A   
ATOM   4875  N   SER A 515      12.173  20.982   5.419  1.00 10.00      A   
ATOM   4876  HN  SER A 515      12.205  20.683   6.354  1.00 10.00      A   
ATOM   4877  CA  SER A 515      13.221  21.883   4.934  1.00 10.00      A   
ATOM   4878  CB  SER A 515      14.197  21.160   3.997  1.00 10.00      A   
ATOM   4879  OG  SER A 515      13.984  19.755   3.987  1.00 10.00      A   
ATOM   4880  HG  SER A 515      14.217  19.405   3.109  1.00 10.00      A   
ATOM   4881  C   SER A 515      12.637  23.122   4.253  1.00 10.00      A   
ATOM   4882  O   SER A 515      13.046  23.496   3.152  1.00 10.00      A   
ATOM   4883  N   CYS A 516      11.676  23.751   4.908  1.00 10.00      A   
ATOM   4884  HN  CYS A 516      11.386  23.414   5.781  1.00 10.00      A   
ATOM   4885  CA  CYS A 516      11.044  24.941   4.367  1.00 10.00      A   
ATOM   4886  CB  CYS A 516       9.527  24.762   4.326  1.00 10.00      A   
ATOM   4887  SG  CYS A 516       8.983  23.313   3.391  1.00 10.00      A   
ATOM   4888  HG  CYS A 516       9.953  22.408   3.440  1.00 10.00      A   
ATOM   4889  C   CYS A 516      11.430  26.162   5.193  1.00 10.00      A   
ATOM   4890  O   CYS A 516      12.229  26.051   6.124  1.00 10.00      A   
ATOM   4891  N   SER A 517      10.874  27.319   4.854  1.00 10.00      A   
ATOM   4892  HN  SER A 517      10.244  27.350   4.095  1.00 10.00      A   
ATOM   4893  CA  SER A 517      11.177  28.552   5.568  1.00 10.00      A   
ATOM   4894  CB  SER A 517      11.279  29.711   4.574  1.00 10.00      A   
ATOM   4895  OG  SER A 517      11.675  29.243   3.291  1.00 10.00      A   
ATOM   4896  HG  SER A 517      12.482  28.725   3.375  1.00 10.00      A   
ATOM   4897  C   SER A 517      10.119  28.852   6.631  1.00 10.00      A   
ATOM   4898  O   SER A 517      10.058  29.962   7.163  1.00 10.00      A   
ATOM   4899  N   VAL A 518       9.294  27.853   6.935  1.00 10.00      A   
ATOM   4900  HN  VAL A 518       9.402  26.993   6.481  1.00 10.00      A   
ATOM   4901  CA  VAL A 518       8.236  27.997   7.930  1.00 10.00      A   
ATOM   4902  CB  VAL A 518       7.309  26.763   7.956  1.00 10.00      A   
ATOM   4903  CG1 VAL A 518       6.116  27.005   8.869  1.00 10.00      A   
ATOM   4904  CG2 VAL A 518       6.846  26.411   6.552  1.00 10.00      A   
ATOM   4905  C   VAL A 518       8.830  28.201   9.317  1.00 10.00      A   
ATOM   4906  O   VAL A 518       9.504  27.315   9.852  1.00 10.00      A   
ATOM   4907  N   SER A 519       8.584  29.370   9.888  1.00 10.00      A   
ATOM   4908  HN  SER A 519       8.027  30.031   9.411  1.00 10.00      A   
ATOM   4909  CA  SER A 519       9.102  29.705  11.203  1.00 10.00      A   
ATOM   4910  CB  SER A 519       9.093  31.224  11.407  1.00 10.00      A   
ATOM   4911  OG  SER A 519       7.781  31.754  11.298  1.00 10.00      A   
ATOM   4912  HG  SER A 519       7.471  31.659  10.376  1.00 10.00      A   
ATOM   4913  C   SER A 519       8.305  29.019  12.307  1.00 10.00      A   
ATOM   4914  O   SER A 519       7.139  28.652  12.121  1.00 10.00      A   
ATOM   4915  N   PHE A 520       8.938  28.847  13.463  1.00 10.00      A   
ATOM   4916  HN  PHE A 520       9.875  29.140  13.548  1.00 10.00      A   
ATOM   4917  CA  PHE A 520       8.280  28.223  14.600  1.00 10.00      A   
ATOM   4918  CB  PHE A 520       9.286  27.902  15.706  1.00 10.00      A   
ATOM   4919  CG  PHE A 520       8.684  27.196  16.888  1.00 10.00      A   
ATOM   4920  CD1 PHE A 520       8.046  25.973  16.733  1.00 10.00      A   
ATOM   4921  CD2 PHE A 520       8.754  27.755  18.150  1.00 10.00      A   
ATOM   4922  CE1 PHE A 520       7.491  25.323  17.817  1.00 10.00      A   
ATOM   4923  CE2 PHE A 520       8.202  27.110  19.236  1.00 10.00      A   
ATOM   4924  CZ  PHE A 520       7.569  25.893  19.071  1.00 10.00      A   
ATOM   4925  C   PHE A 520       7.179  29.130  15.131  1.00 10.00      A   
ATOM   4926  O   PHE A 520       6.169  28.661  15.657  1.00 10.00      A   
ATOM   4927  N   GLY A 521       7.381  30.434  14.982  1.00 10.00      A   
ATOM   4928  HN  GLY A 521       8.214  30.746  14.563  1.00 10.00      A   
ATOM   4929  CA  GLY A 521       6.397  31.397  15.435  1.00 10.00      A   
ATOM   4930  C   GLY A 521       5.079  31.237  14.707  1.00 10.00      A   
ATOM   4931  O   GLY A 521       4.009  31.342  15.308  1.00 10.00      A   
ATOM   4932  N   ALA A 522       5.157  30.963  13.414  1.00 10.00      A   
ATOM   4933  HN  ALA A 522       6.038  30.887  12.995  1.00 10.00      A   
ATOM   4934  CA  ALA A 522       3.968  30.775  12.599  1.00 10.00      A   
ATOM   4935  CB  ALA A 522       4.351  30.690  11.135  1.00 10.00      A   
ATOM   4936  C   ALA A 522       3.228  29.515  13.032  1.00 10.00      A   
ATOM   4937  O   ALA A 522       2.002  29.502  13.124  1.00 10.00      A   
ATOM   4938  N   CYS A 523       3.991  28.466  13.323  1.00 10.00      A   
ATOM   4939  HN  CYS A 523       4.963  28.547  13.226  1.00 10.00      A   
ATOM   4940  CA  CYS A 523       3.422  27.199  13.770  1.00 10.00      A   
ATOM   4941  CB  CYS A 523       4.527  26.154  13.943  1.00 10.00      A   
ATOM   4942  SG  CYS A 523       5.597  25.953  12.496  1.00 10.00      A   
ATOM   4943  HG  CYS A 523       6.190  27.118  12.252  1.00 10.00      A   
ATOM   4944  C   CYS A 523       2.652  27.391  15.078  1.00 10.00      A   
ATOM   4945  O   CYS A 523       1.600  26.787  15.289  1.00 10.00      A   
ATOM   4946  N   LYS A 524       3.177  28.250  15.949  1.00 10.00      A   
ATOM   4947  HN  LYS A 524       4.020  28.699  15.725  1.00 10.00      A   
ATOM   4948  CA  LYS A 524       2.531  28.537  17.223  1.00 10.00      A   
ATOM   4949  CB  LYS A 524       3.482  29.284  18.167  1.00 10.00      A   
ATOM   4950  CG  LYS A 524       4.485  28.385  18.878  1.00 10.00      A   
ATOM   4951  CD  LYS A 524       5.064  29.054  20.117  1.00 10.00      A   
ATOM   4952  CE  LYS A 524       6.112  30.093  19.759  1.00 10.00      A   
ATOM   4953  NZ  LYS A 524       6.898  30.519  20.945  1.00 10.00      A   
ATOM   4954  HZ1 LYS A 524       6.301  31.065  21.598  1.00 10.00      A   
ATOM   4955  HZ2 LYS A 524       7.706  31.115  20.646  1.00 10.00      A   
ATOM   4956  HZ3 LYS A 524       7.269  29.684  21.452  1.00 10.00      A   
ATOM   4957  C   LYS A 524       1.246  29.336  17.006  1.00 10.00      A   
ATOM   4958  O   LYS A 524       0.284  29.199  17.764  1.00 10.00      A   
ATOM   4959  N   LEU A 525       1.234  30.163  15.964  1.00 10.00      A   
ATOM   4960  HN  LEU A 525       2.035  30.230  15.396  1.00 10.00      A   
ATOM   4961  CA  LEU A 525       0.064  30.967  15.640  1.00 10.00      A   
ATOM   4962  CB  LEU A 525       0.445  32.117  14.704  1.00 10.00      A   
ATOM   4963  CG  LEU A 525      -0.689  33.063  14.303  1.00 10.00      A   
ATOM   4964  CD1 LEU A 525      -1.191  33.841  15.510  1.00 10.00      A   
ATOM   4965  CD2 LEU A 525      -0.230  34.005  13.203  1.00 10.00      A   
ATOM   4966  C   LEU A 525      -0.999  30.092  14.987  1.00 10.00      A   
ATOM   4967  O   LEU A 525      -2.175  30.156  15.343  1.00 10.00      A   
ATOM   4968  N   LEU A 526      -0.565  29.262  14.045  1.00 10.00      A   
ATOM   4969  HN  LEU A 526       0.393  29.265  13.815  1.00 10.00      A   
ATOM   4970  CA  LEU A 526      -1.455  28.359  13.331  1.00 10.00      A   
ATOM   4971  CB  LEU A 526      -0.670  27.557  12.288  1.00 10.00      A   
ATOM   4972  CG  LEU A 526      -1.464  26.519  11.494  1.00 10.00      A   
ATOM   4973  CD1 LEU A 526      -2.516  27.188  10.622  1.00 10.00      A   
ATOM   4974  CD2 LEU A 526      -0.531  25.664  10.655  1.00 10.00      A   
ATOM   4975  C   LEU A 526      -2.163  27.410  14.290  1.00 10.00      A   
ATOM   4976  O   LEU A 526      -3.354  27.128  14.133  1.00 10.00      A   
ATOM   4977  N   GLY A 527      -1.433  26.929  15.288  1.00 10.00      A   
ATOM   4978  HN  GLY A 527      -0.486  27.188  15.359  1.00 10.00      A   
ATOM   4979  CA  GLY A 527      -2.007  26.018  16.259  1.00 10.00      A   
ATOM   4980  C   GLY A 527      -3.061  26.685  17.120  1.00 10.00      A   
ATOM   4981  O   GLY A 527      -3.954  26.023  17.650  1.00 10.00      A   
ATOM   4982  N   GLN A 528      -2.953  27.996  17.259  1.00 10.00      A   
ATOM   4983  HN  GLN A 528      -2.222  28.464  16.809  1.00 10.00      A   
ATOM   4984  CA  GLN A 528      -3.897  28.758  18.048  1.00 10.00      A   
ATOM   4985  CB  GLN A 528      -3.217  29.986  18.655  1.00 10.00      A   
ATOM   4986  CG  GLN A 528      -2.535  29.709  19.982  1.00 10.00      A   
ATOM   4987  CD  GLN A 528      -3.529  29.423  21.088  1.00 10.00      A   
ATOM   4988  OE1 GLN A 528      -4.607  30.016  21.139  1.00 10.00      A   
ATOM   4989  NE2 GLN A 528      -3.179  28.509  21.974  1.00 10.00      A   
ATOM   4990 HE21 GLN A 528      -2.305  28.072  21.872  1.00 10.00      A   
ATOM   4991 HE22 GLN A 528      -3.811  28.297  22.696  1.00 10.00      A   
ATOM   4992  C   GLN A 528      -5.087  29.175  17.194  1.00 10.00      A   
ATOM   4993  O   GLN A 528      -6.224  29.202  17.667  1.00 10.00      A   
ATOM   4994  N   LYS A 529      -4.821  29.497  15.931  1.00 10.00      A   
ATOM   4995  HN  LYS A 529      -3.890  29.467  15.612  1.00 10.00      A   
ATOM   4996  CA  LYS A 529      -5.872  29.906  15.010  1.00 10.00      A   
ATOM   4997  CB  LYS A 529      -5.285  30.542  13.746  1.00 10.00      A   
ATOM   4998  CG  LYS A 529      -6.331  30.921  12.708  1.00 10.00      A   
ATOM   4999  CD  LYS A 529      -5.717  31.629  11.514  1.00 10.00      A   
ATOM   5000  CE  LYS A 529      -6.733  31.805  10.394  1.00 10.00      A   
ATOM   5001  NZ  LYS A 529      -7.937  32.551  10.844  1.00 10.00      A   
ATOM   5002  HZ1 LYS A 529      -8.502  31.965  11.494  1.00 10.00      A   
ATOM   5003  HZ2 LYS A 529      -8.526  32.810  10.026  1.00 10.00      A   
ATOM   5004  HZ3 LYS A 529      -7.654  33.420  11.337  1.00 10.00      A   
ATOM   5005  C   LYS A 529      -6.775  28.730  14.645  1.00 10.00      A   
ATOM   5006  O   LYS A 529      -8.001  28.849  14.652  1.00 10.00      A   
ATOM   5007  N   MET A 530      -6.165  27.594  14.346  1.00 10.00      A   
ATOM   5008  HN  MET A 530      -5.185  27.550  14.388  1.00 10.00      A   
ATOM   5009  CA  MET A 530      -6.916  26.402  13.972  1.00 10.00      A   
ATOM   5010  CB  MET A 530      -6.321  25.751  12.719  1.00 10.00      A   
ATOM   5011  CG  MET A 530      -5.927  26.730  11.624  1.00 10.00      A   
ATOM   5012  SD  MET A 530      -7.287  27.785  11.083  1.00 10.00      A   
ATOM   5013  CE  MET A 530      -8.192  26.662  10.022  1.00 10.00      A   
ATOM   5014  C   MET A 530      -6.935  25.398  15.123  1.00 10.00      A   
ATOM   5015  O   MET A 530      -5.947  24.712  15.376  1.00 10.00      A   
ATOM   5016  N   PRO A 531      -8.070  25.301  15.831  1.00 10.00      A   
ATOM   5017  CA  PRO A 531      -8.221  24.392  16.967  1.00 10.00      A   
ATOM   5018  CB  PRO A 531      -9.299  25.091  17.794  1.00 10.00      A   
ATOM   5019  CG  PRO A 531     -10.165  25.773  16.786  1.00 10.00      A   
ATOM   5020  CD  PRO A 531      -9.298  26.081  15.588  1.00 10.00      A   
ATOM   5021  C   PRO A 531      -8.692  22.998  16.550  1.00 10.00      A   
ATOM   5022  O   PRO A 531      -8.968  22.145  17.396  1.00 10.00      A   
ATOM   5023  N   LYS A 532      -8.779  22.772  15.245  1.00 10.00      A   
ATOM   5024  HN  LYS A 532      -8.544  23.488  14.618  1.00 10.00      A   
ATOM   5025  CA  LYS A 532      -9.223  21.485  14.724  1.00 10.00      A   
ATOM   5026  CB  LYS A 532     -10.471  21.662  13.863  1.00 10.00      A   
ATOM   5027  CG  LYS A 532     -11.650  22.263  14.613  1.00 10.00      A   
ATOM   5028  CD  LYS A 532     -12.688  22.832  13.660  1.00 10.00      A   
ATOM   5029  CE  LYS A 532     -13.698  23.694  14.400  1.00 10.00      A   
ATOM   5030  NZ  LYS A 532     -14.546  24.489  13.470  1.00 10.00      A   
ATOM   5031  HZ1 LYS A 532     -15.458  24.013  13.315  1.00 10.00      A   
ATOM   5032  HZ2 LYS A 532     -14.068  24.599  12.556  1.00 10.00      A   
ATOM   5033  HZ3 LYS A 532     -14.724  25.435  13.866  1.00 10.00      A   
ATOM   5034  C   LYS A 532      -8.112  20.803  13.934  1.00 10.00      A   
ATOM   5035  O   LYS A 532      -8.342  19.817  13.235  1.00 10.00      A   
ATOM   5036  N   LEU A 533      -6.903  21.327  14.059  1.00 10.00      A   
ATOM   5037  HN  LEU A 533      -6.772  22.100  14.651  1.00 10.00      A   
ATOM   5038  CA  LEU A 533      -5.757  20.767  13.359  1.00 10.00      A   
ATOM   5039  CB  LEU A 533      -5.360  21.638  12.166  1.00 10.00      A   
ATOM   5040  CG  LEU A 533      -6.134  21.387  10.870  1.00 10.00      A   
ATOM   5041  CD1 LEU A 533      -7.216  22.436  10.670  1.00 10.00      A   
ATOM   5042  CD2 LEU A 533      -5.188  21.354   9.684  1.00 10.00      A   
ATOM   5043  C   LEU A 533      -4.584  20.588  14.308  1.00 10.00      A   
ATOM   5044  O   LEU A 533      -4.409  21.372  15.244  1.00 10.00      A   
ATOM   5045  N   ASN A 534      -3.799  19.548  14.075  1.00 10.00      A   
ATOM   5046  HN  ASN A 534      -4.000  18.959  13.313  1.00 10.00      A   
ATOM   5047  CA  ASN A 534      -2.641  19.260  14.908  1.00 10.00      A   
ATOM   5048  CB  ASN A 534      -2.567  17.765  15.248  1.00 10.00      A   
ATOM   5049  CG  ASN A 534      -3.284  17.403  16.531  1.00 10.00      A   
ATOM   5050  OD1 ASN A 534      -3.462  18.242  17.416  1.00 10.00      A   
ATOM   5051  ND2 ASN A 534      -3.666  16.137  16.654  1.00 10.00      A   
ATOM   5052 HD21 ASN A 534      -3.457  15.519  15.919  1.00 10.00      A   
ATOM   5053 HD22 ASN A 534      -4.160  15.872  17.467  1.00 10.00      A   
ATOM   5054  C   ASN A 534      -1.357  19.679  14.216  1.00 10.00      A   
ATOM   5055  O   ASN A 534      -0.988  19.115  13.182  1.00 10.00      A   
ATOM   5056  N   VAL A 535      -0.696  20.685  14.765  1.00 10.00      A   
ATOM   5057  HN  VAL A 535      -1.066  21.128  15.561  1.00 10.00      A   
ATOM   5058  CA  VAL A 535       0.565  21.152  14.213  1.00 10.00      A   
ATOM   5059  CB  VAL A 535       0.729  22.682  14.342  1.00 10.00      A   
ATOM   5060  CG1 VAL A 535       1.994  23.139  13.628  1.00 10.00      A   
ATOM   5061  CG2 VAL A 535      -0.485  23.402  13.779  1.00 10.00      A   
ATOM   5062  C   VAL A 535       1.709  20.462  14.943  1.00 10.00      A   
ATOM   5063  O   VAL A 535       2.155  20.923  15.993  1.00 10.00      A   
ATOM   5064  N   GLU A 536       2.147  19.334  14.404  1.00 10.00      A   
ATOM   5065  HN  GLU A 536       1.739  19.011  13.569  1.00 10.00      A   
ATOM   5066  CA  GLU A 536       3.227  18.569  15.006  1.00 10.00      A   
ATOM   5067  CB  GLU A 536       3.021  17.068  14.775  1.00 10.00      A   
ATOM   5068  CG  GLU A 536       1.732  16.531  15.379  1.00 10.00      A   
ATOM   5069  CD  GLU A 536       1.648  15.016  15.367  1.00 10.00      A   
ATOM   5070  OE1 GLU A 536       2.584  14.358  14.862  1.00 10.00      A   
ATOM   5071  OE2 GLU A 536       0.642  14.469  15.872  1.00 10.00      A   
ATOM   5072  C   GLU A 536       4.580  19.020  14.476  1.00 10.00      A   
ATOM   5073  O   GLU A 536       4.919  18.784  13.314  1.00 10.00      A   
ATOM   5074  N   VAL A 537       5.330  19.695  15.331  1.00 10.00      A   
ATOM   5075  HN  VAL A 537       4.979  19.869  16.235  1.00 10.00      A   
ATOM   5076  CA  VAL A 537       6.650  20.188  14.977  1.00 10.00      A   
ATOM   5077  CB  VAL A 537       7.003  21.468  15.766  1.00 10.00      A   
ATOM   5078  CG1 VAL A 537       8.392  21.970  15.398  1.00 10.00      A   
ATOM   5079  CG2 VAL A 537       5.958  22.550  15.525  1.00 10.00      A   
ATOM   5080  C   VAL A 537       7.701  19.121  15.251  1.00 10.00      A   
ATOM   5081  O   VAL A 537       7.898  18.713  16.396  1.00 10.00      A   
ATOM   5082  N   ILE A 538       8.353  18.665  14.197  1.00 10.00      A   
ATOM   5083  HN  ILE A 538       8.138  19.026  13.307  1.00 10.00      A   
ATOM   5084  CA  ILE A 538       9.383  17.645  14.316  1.00 10.00      A   
ATOM   5085  CB  ILE A 538       9.249  16.578  13.206  1.00 10.00      A   
ATOM   5086  CG1 ILE A 538       7.774  16.218  12.977  1.00 10.00      A   
ATOM   5087  CG2 ILE A 538      10.053  15.336  13.561  1.00 10.00      A   
ATOM   5088  CD1 ILE A 538       7.542  15.246  11.840  1.00 10.00      A   
ATOM   5089  C   ILE A 538      10.767  18.290  14.243  1.00 10.00      A   
ATOM   5090  O   ILE A 538      11.280  18.576  13.157  1.00 10.00      A   
ATOM   5091  N   ASP A 539      11.361  18.518  15.404  1.00 10.00      A   
ATOM   5092  HN  ASP A 539      10.908  18.246  16.233  1.00 10.00      A   
ATOM   5093  CA  ASP A 539      12.674  19.145  15.490  1.00 10.00      A   
ATOM   5094  CB  ASP A 539      12.537  20.505  16.173  1.00 10.00      A   
ATOM   5095  CG  ASP A 539      13.692  21.433  15.876  1.00 10.00      A   
ATOM   5096  OD1 ASP A 539      13.573  22.262  14.946  1.00 10.00      A   
ATOM   5097  OD2 ASP A 539      14.714  21.361  16.583  1.00 10.00      A   
ATOM   5098  C   ASP A 539      13.629  18.259  16.284  1.00 10.00      A   
ATOM   5099  O   ASP A 539      13.238  17.670  17.292  1.00 10.00      A   
ATOM   5100  N   GLU A 540      14.870  18.148  15.826  1.00 10.00      A   
ATOM   5101  HN  GLU A 540      15.129  18.634  15.003  1.00 10.00      A   
ATOM   5102  CA  GLU A 540      15.857  17.315  16.504  1.00 10.00      A   
ATOM   5103  CB  GLU A 540      16.597  16.433  15.499  1.00 10.00      A   
ATOM   5104  CG  GLU A 540      15.755  15.312  14.923  1.00 10.00      A   
ATOM   5105  CD  GLU A 540      16.578  14.306  14.150  1.00 10.00      A   
ATOM   5106  OE1 GLU A 540      16.751  14.488  12.925  1.00 10.00      A   
ATOM   5107  OE2 GLU A 540      17.049  13.323  14.761  1.00 10.00      A   
ATOM   5108  C   GLU A 540      16.861  18.133  17.308  1.00 10.00      A   
ATOM   5109  O   GLU A 540      17.740  17.571  17.958  1.00 10.00      A   
ATOM   5110  N   ARG A 541      16.721  19.450  17.286  1.00 10.00      A   
ATOM   5111  HN  ARG A 541      15.973  19.849  16.786  1.00 10.00      A   
ATOM   5112  CA  ARG A 541      17.642  20.323  18.011  1.00 10.00      A   
ATOM   5113  CB  ARG A 541      17.876  21.635  17.255  1.00 10.00      A   
ATOM   5114  CG  ARG A 541      18.287  21.459  15.802  1.00 10.00      A   
ATOM   5115  CD  ARG A 541      17.181  21.909  14.860  1.00 10.00      A   
ATOM   5116  NE  ARG A 541      17.589  23.047  14.040  1.00 10.00      A   
ATOM   5117  HE  ARG A 541      18.556  23.209  13.951  1.00 10.00      A   
ATOM   5118  CZ  ARG A 541      16.748  23.869  13.415  1.00 10.00      A   
ATOM   5119  NH1 ARG A 541      15.431  23.696  13.503  1.00 10.00      A   
ATOM   5120 HH11 ARG A 541      15.035  22.906  14.071  1.00 10.00      A   
ATOM   5121 HH12 ARG A 541      14.783  24.346  13.011  1.00 10.00      A   
ATOM   5122  NH2 ARG A 541      17.227  24.871  12.694  1.00 10.00      A   
ATOM   5123 HH21 ARG A 541      16.582  25.522  12.201  1.00 10.00      A   
ATOM   5124 HH22 ARG A 541      18.263  25.012  12.617  1.00 10.00      A   
ATOM   5125  C   ARG A 541      17.136  20.607  19.417  1.00 10.00      A   
ATOM   5126  O   ARG A 541      17.738  21.380  20.166  1.00 10.00      A   
ATOM   5127  N   GLY A 542      16.021  19.992  19.764  1.00 10.00      A   
ATOM   5128  HN  GLY A 542      15.567  19.418  19.112  1.00 10.00      A   
ATOM   5129  CA  GLY A 542      15.452  20.183  21.078  1.00 10.00      A   
ATOM   5130  C   GLY A 542      14.238  21.078  21.036  1.00 10.00      A   
ATOM   5131  O   GLY A 542      13.596  21.205  19.996  1.00 10.00      A   
ATOM   5132  N   ALA A 543      13.930  21.700  22.161  1.00 10.00      A   
ATOM   5133  HN  ALA A 543      14.504  21.575  22.948  1.00 10.00      A   
ATOM   5134  CA  ALA A 543      12.778  22.582  22.258  1.00 10.00      A   
ATOM   5135  CB  ALA A 543      12.559  23.013  23.702  1.00 10.00      A   
ATOM   5136  C   ALA A 543      12.947  23.799  21.353  1.00 10.00      A   
ATOM   5137  O   ALA A 543      13.849  24.613  21.557  1.00 10.00      A   
ATOM   5138  N   PRO A 544      12.086  23.932  20.330  1.00 10.00      A   
ATOM   5139  CA  PRO A 544      12.140  25.055  19.391  1.00 10.00      A   
ATOM   5140  CB  PRO A 544      11.075  24.710  18.343  1.00 10.00      A   
ATOM   5141  CG  PRO A 544      10.787  23.260  18.535  1.00 10.00      A   
ATOM   5142  CD  PRO A 544      11.006  22.993  19.993  1.00 10.00      A   
ATOM   5143  C   PRO A 544      11.794  26.370  20.079  1.00 10.00      A   
ATOM   5144  O   PRO A 544      12.126  27.445  19.585  1.00 10.00      A   
ATOM   5145  N   ASP A 545      11.132  26.271  21.225  1.00 10.00      A   
ATOM   5146  HN  ASP A 545      10.884  25.381  21.553  1.00 10.00      A   
ATOM   5147  CA  ASP A 545      10.746  27.448  21.998  1.00 10.00      A   
ATOM   5148  CB  ASP A 545       9.729  27.084  23.080  1.00 10.00      A   
ATOM   5149  CG  ASP A 545       8.304  27.415  22.680  1.00 10.00      A   
ATOM   5150  OD1 ASP A 545       8.012  28.605  22.440  1.00 10.00      A   
ATOM   5151  OD2 ASP A 545       7.467  26.485  22.616  1.00 10.00      A   
ATOM   5152  C   ASP A 545      11.957  28.118  22.637  1.00 10.00      A   
ATOM   5153  O   ASP A 545      11.865  29.240  23.132  1.00 10.00      A   
ATOM   5154  N   SER A 546      13.080  27.417  22.647  1.00 10.00      A   
ATOM   5155  HN  SER A 546      13.080  26.510  22.274  1.00 10.00      A   
ATOM   5156  CA  SER A 546      14.312  27.951  23.213  1.00 10.00      A   
ATOM   5157  CB  SER A 546      15.199  26.804  23.700  1.00 10.00      A   
ATOM   5158  OG  SER A 546      14.446  25.863  24.451  1.00 10.00      A   
ATOM   5159  HG  SER A 546      14.999  25.093  24.643  1.00 10.00      A   
ATOM   5160  C   SER A 546      15.049  28.792  22.172  1.00 10.00      A   
ATOM   5161  O   SER A 546      16.047  29.452  22.470  1.00 10.00      A   
ATOM   5162  N   ARG A 547      14.541  28.764  20.948  1.00 10.00      A   
ATOM   5163  HN  ARG A 547      13.726  28.241  20.782  1.00 10.00      A   
ATOM   5164  CA  ARG A 547      15.130  29.510  19.847  1.00 10.00      A   
ATOM   5165  CB  ARG A 547      15.426  28.564  18.675  1.00 10.00      A   
ATOM   5166  CG  ARG A 547      16.123  27.277  19.079  1.00 10.00      A   
ATOM   5167  CD  ARG A 547      16.512  26.454  17.864  1.00 10.00      A
[truncated: 221,457 more chars]
